# Supplementary material for: Research on differential privacy protection method based on user tendency
Source: PLoS One. 2023 Oct 26;18(10):e0288823. doi: 10.1371/journal.pone.0288823 (PMC10602288; doi:10.1371/journal.pone.0288823)
Supplement: S1 Data — (ZIP) [file pone.0288823.s001.zip]

Archive with 3,086 entries (3,043 files):
- Data  5-1/
- Data  5-1/000/
- Data  5-1/000/Trajectory/
- Data  5-1/000/Trajectory/20081023025304.plt
- Data  5-1/000/Trajectory/20081024020959.plt
- Data  5-1/000/Trajectory/20081026134407.plt
- Data  5-1/000/Trajectory/20081027115449.plt
- Data  5-1/000/Trajectory/20081028003826.plt
- Data  5-1/000/Trajectory/20081029092138.plt
- Data  5-1/000/Trajectory/20081029093038.plt
- Data  5-1/000/Trajectory/20081103101336.plt
- Data  5-1/000/Trajectory/20081103232153.plt
- Data  5-1/000/Trajectory/20081110013637.plt
- Data  5-1/000/Trajectory/20081111001704.plt
- Data  5-1/000/Trajectory/20081112023003.plt
- Data  5-1/000/Trajectory/20081112091400.plt
- Data  5-1/000/Trajectory/20081113034608.plt
- Data  5-1/000/Trajectory/20081114015255.plt
- Data  5-1/000/Trajectory/20081114101436.plt
- Data  5-1/000/Trajectory/20081115010133.plt
- Data  5-1/000/Trajectory/20081116085532.plt
- Data  5-1/000/Trajectory/20081117051133.plt
- Data  5-1/000/Trajectory/20081117155223.plt
- Data  5-1/000/Trajectory/20081118095005.plt
- Data  5-1/000/Trajectory/20081118095400.plt
- Data  5-1/000/Trajectory/20081118162008.plt
- Data  5-1/000/Trajectory/20081119012806.plt
- Data  5-1/000/Trajectory/20081119112035.plt
- Data  5-1/000/Trajectory/20081120035736.plt
- Data  5-1/000/Trajectory/20081121040936.plt
- Data  5-1/000/Trajectory/20081121113038.plt
- Data  5-1/000/Trajectory/20081122012309.plt
- Data  5-1/000/Trajectory/20081123102153.plt
- Data  5-1/000/Trajectory/20081201111827.plt
- Data  5-1/000/Trajectory/20081202071136.plt
- Data  5-1/000/Trajectory/20081202071531.plt
- Data  5-1/000/Trajectory/20081203032326.plt
- Data  5-1/000/Trajectory/20081203151206.plt
- Data  5-1/000/Trajectory/20081203234939.plt
- Data  5-1/000/Trajectory/20081210023503.plt
- Data  5-1/000/Trajectory/20081211044624.plt
- Data  5-1/000/Trajectory/20081211121432.plt
- Data  5-1/000/Trajectory/20081212042525.plt
- Data  5-1/000/Trajectory/20081212101236.plt
- Data  5-1/000/Trajectory/20081214011036.plt
- Data  5-1/000/Trajectory/20090330005208.plt
- Data  5-1/000/Trajectory/20090331003904.plt
- Data  5-1/000/Trajectory/20090401050607.plt
- Data  5-1/000/Trajectory/20090401202331.plt
- Data  5-1/000/Trajectory/20090402060732.plt
- Data  5-1/000/Trajectory/20090403011657.plt
- Data  5-1/000/Trajectory/20090405051938.plt
- Data  5-1/000/Trajectory/20090406023702.plt
- Data  5-1/000/Trajectory/20090409182800.plt
- Data  5-1/000/Trajectory/20090410021935.plt
- Data  5-1/000/Trajectory/20090411052358.plt
- Data  5-1/000/Trajectory/20090412004905.plt
- Data  5-1/000/Trajectory/20090412073303.plt
- Data  5-1/000/Trajectory/20090413050806.plt
- Data  5-1/000/Trajectory/20090413144632.plt
- Data  5-1/000/Trajectory/20090413213935.plt
- Data  5-1/000/Trajectory/20090415000406.plt
- Data  5-1/000/Trajectory/20090415074008.plt
- Data  5-1/000/Trajectory/20090416002705.plt
- Data  5-1/000/Trajectory/20090417002430.plt
- Data  5-1/000/Trajectory/20090418172238.plt
- Data  5-1/000/Trajectory/20090419005226.plt
- Data  5-1/000/Trajectory/20090419175500.plt
- Data  5-1/000/Trajectory/20090420013034.plt
- Data  5-1/000/Trajectory/20090420235106.plt
- Data  5-1/000/Trajectory/20090422023859.plt
- Data  5-1/000/Trajectory/20090422203607.plt
- Data  5-1/000/Trajectory/20090423092838.plt
- Data  5-1/000/Trajectory/20090423181101.plt
- Data  5-1/000/Trajectory/20090424004737.plt
- Data  5-1/000/Trajectory/20090424171137.plt
- Data  5-1/000/Trajectory/20090425005731.plt
- Data  5-1/000/Trajectory/20090426025714.plt
- Data  5-1/000/Trajectory/20090426175513.plt
- Data  5-1/000/Trajectory/20090427010230.plt
- Data  5-1/000/Trajectory/20090427215826.plt
- Data  5-1/000/Trajectory/20090428051631.plt
- Data  5-1/000/Trajectory/20090429005954.plt
- Data  5-1/000/Trajectory/20090430032332.plt
- Data  5-1/000/Trajectory/20090501035138.plt
- Data  5-1/000/Trajectory/20090502074907.plt
- Data  5-1/000/Trajectory/20090503033926.plt
- Data  5-1/000/Trajectory/20090504023301.plt
- Data  5-1/000/Trajectory/20090504203925.plt
- Data  5-1/000/Trajectory/20090505032432.plt
- Data  5-1/000/Trajectory/20090505195337.plt
- Data  5-1/000/Trajectory/20090506125906.plt
- Data  5-1/000/Trajectory/20090507024201.plt
- Data  5-1/000/Trajectory/20090507192952.plt
- Data  5-1/000/Trajectory/20090508015405.plt
- Data  5-1/000/Trajectory/20090508100431.plt
- Data  5-1/000/Trajectory/20090509050136.plt
- Data  5-1/000/Trajectory/20090509181636.plt
- Data  5-1/000/Trajectory/20090510020206.plt
- Data  5-1/000/Trajectory/20090510222007.plt
- Data  5-1/000/Trajectory/20090511064136.plt
- Data  5-1/000/Trajectory/20090511174427.plt
- Data  5-1/000/Trajectory/20090512013109.plt
- Data  5-1/000/Trajectory/20090512195558.plt
- Data  5-1/000/Trajectory/20090513054336.plt
- Data  5-1/000/Trajectory/20090514015425.plt
- Data  5-1/000/Trajectory/20090515014004.plt
- Data  5-1/000/Trajectory/20090516091038.plt
- Data  5-1/000/Trajectory/20090517054624.plt
- Data  5-1/000/Trajectory/20090517220626.plt
- Data  5-1/000/Trajectory/20090518064638.plt
- Data  5-1/000/Trajectory/20090519094537.plt
- Data  5-1/000/Trajectory/20090519174038.plt
- Data  5-1/000/Trajectory/20090520010901.plt
- Data  5-1/000/Trajectory/20090520125535.plt
- Data  5-1/000/Trajectory/20090520210235.plt
- Data  5-1/000/Trajectory/20090521045307.plt
- Data  5-1/000/Trajectory/20090521231053.plt
- Data  5-1/000/Trajectory/20090522094234.plt
- Data  5-1/000/Trajectory/20090523011253.plt
- Data  5-1/000/Trajectory/20090524094557.plt
- Data  5-1/000/Trajectory/20090524215455.plt
- Data  5-1/000/Trajectory/20090525093647.plt
- Data  5-1/000/Trajectory/20090526040256.plt
- Data  5-1/000/Trajectory/20090526170706.plt
- Data  5-1/000/Trajectory/20090527080105.plt
- Data  5-1/000/Trajectory/20090528012338.plt
- Data  5-1/000/Trajectory/20090530034445.plt
- Data  5-1/000/Trajectory/20090531031407.plt
- Data  5-1/000/Trajectory/20090531192301.plt
- Data  5-1/000/Trajectory/20090601082932.plt
- Data  5-1/000/Trajectory/20090602035536.plt
- Data  5-1/000/Trajectory/20090602185307.plt
- Data  5-1/000/Trajectory/20090603064302.plt
- Data  5-1/000/Trajectory/20090604053730.plt
- Data  5-1/000/Trajectory/20090605012707.plt
- Data  5-1/000/Trajectory/20090606060037.plt
- Data  5-1/000/Trajectory/20090607075255.plt
- Data  5-1/000/Trajectory/20090607163831.plt
- Data  5-1/000/Trajectory/20090608060034.plt
- Data  5-1/000/Trajectory/20090609002030.plt
- Data  5-1/000/Trajectory/20090610062438.plt
- Data  5-1/000/Trajectory/20090610223636.plt
- Data  5-1/000/Trajectory/20090611221204.plt
- Data  5-1/000/Trajectory/20090612072227.plt
- Data  5-1/000/Trajectory/20090612220336.plt
- Data  5-1/000/Trajectory/20090614065303.plt
- Data  5-1/000/Trajectory/20090615055603.plt
- Data  5-1/000/Trajectory/20090615183206.plt
- Data  5-1/000/Trajectory/20090616054128.plt
- Data  5-1/000/Trajectory/20090618005931.plt
- Data  5-1/000/Trajectory/20090619004036.plt
- Data  5-1/000/Trajectory/20090620024527.plt
- Data  5-1/000/Trajectory/20090621101407.plt
- Data  5-1/000/Trajectory/20090622095432.plt
- Data  5-1/000/Trajectory/20090623043635.plt
- Data  5-1/000/Trajectory/20090623233404.plt
- Data  5-1/000/Trajectory/20090624070430.plt
- Data  5-1/000/Trajectory/20090624215736.plt
- Data  5-1/000/Trajectory/20090625041631.plt
- Data  5-1/000/Trajectory/20090626101307.plt
- Data  5-1/000/Trajectory/20090627025208.plt
- Data  5-1/000/Trajectory/20090627101821.plt
- Data  5-1/000/Trajectory/20090628005229.plt
- Data  5-1/000/Trajectory/20090629011630.plt
- Data  5-1/000/Trajectory/20090629173335.plt
- Data  5-1/000/Trajectory/20090630045606.plt
- Data  5-1/000/Trajectory/20090701044033.plt
- Data  5-1/000/Trajectory/20090701110728.plt
- Data  5-1/000/Trajectory/20090701171936.plt
- Data  5-1/000/Trajectory/20090702022530.plt
- Data  5-1/000/Trajectory/20090703002800.plt
- Data  5-1/000/Trajectory/20090704042634.plt
- Data  5-1/000/Trajectory/20090705025307.plt
- Data  5-1/001/
- Data  5-1/001/Trajectory/
- Data  5-1/001/Trajectory/20081023055305.plt
- Data  5-1/001/Trajectory/20081023234104.plt
- Data  5-1/001/Trajectory/20081024234405.plt
- Data  5-1/001/Trajectory/20081025231428.plt
- Data  5-1/001/Trajectory/20081026081229.plt
- Data  5-1/001/Trajectory/20081027111634.plt
- Data  5-1/001/Trajectory/20081027233029.plt
- Data  5-1/001/Trajectory/20081027235802.plt
- Data  5-1/001/Trajectory/20081028102805.plt
- Data  5-1/001/Trajectory/20081028233053.plt
- Data  5-1/001/Trajectory/20081028235048.plt
- Data  5-1/001/Trajectory/20081029110529.plt
- Data  5-1/001/Trajectory/20081029234123.plt
- Data  5-1/001/Trajectory/20081030233959.plt
- Data  5-1/001/Trajectory/20081101004235.plt
- Data  5-1/001/Trajectory/20081102030834.plt
- Data  5-1/001/Trajectory/20081102233452.plt
- Data  5-1/001/Trajectory/20081103133204.plt
- Data  5-1/001/Trajectory/20081103233729.plt
- Data  5-1/001/Trajectory/20081104054859.plt
- Data  5-1/001/Trajectory/20081104234436.plt
- Data  5-1/001/Trajectory/20081105110052.plt
- Data  5-1/001/Trajectory/20081106051423.plt
- Data  5-1/001/Trajectory/20081106133604.plt
- Data  5-1/001/Trajectory/20081106233404.plt
- Data  5-1/001/Trajectory/20081108034358.plt
- Data  5-1/001/Trajectory/20081109033335.plt
- Data  5-1/001/Trajectory/20081110233534.plt
- Data  5-1/001/Trajectory/20081111114304.plt
- Data  5-1/001/Trajectory/20081111234235.plt
- Data  5-1/001/Trajectory/20081112234504.plt
- Data  5-1/001/Trajectory/20081113121334.plt
- Data  5-1/001/Trajectory/20081113234558.plt
- Data  5-1/001/Trajectory/20081114130723.plt
- Data  5-1/001/Trajectory/20081115003535.plt
- Data  5-1/001/Trajectory/20081116024429.plt
- Data  5-1/001/Trajectory/20081116235322.plt
- Data  5-1/001/Trajectory/20081117042454.plt
- Data  5-1/001/Trajectory/20081117234459.plt
- Data  5-1/001/Trajectory/20081118003844.plt
- Data  5-1/001/Trajectory/20081118132804.plt
- Data  5-1/001/Trajectory/20081118235053.plt
- Data  5-1/001/Trajectory/20081119104736.plt
- Data  5-1/001/Trajectory/20081120121822.plt
- Data  5-1/001/Trajectory/20081120234905.plt
- Data  5-1/001/Trajectory/20081201102704.plt
- Data  5-1/001/Trajectory/20081202000605.plt
- Data  5-1/001/Trajectory/20081202145929.plt
- Data  5-1/001/Trajectory/20081203000505.plt
- Data  5-1/001/Trajectory/20081203112659.plt
- Data  5-1/001/Trajectory/20081203235305.plt
- Data  5-1/001/Trajectory/20081204142253.plt
- Data  5-1/001/Trajectory/20081205002359.plt
- Data  5-1/001/Trajectory/20081205143505.plt
- Data  5-1/001/Trajectory/20081205235730.plt
- Data  5-1/001/Trajectory/20081206040725.plt
- Data  5-1/001/Trajectory/20081206083854.plt
- Data  5-1/001/Trajectory/20081206084030.plt
- Data  5-1/001/Trajectory/20081207030135.plt
- Data  5-1/001/Trajectory/20081208001534.plt
- Data  5-1/001/Trajectory/20081208142853.plt
- Data  5-1/001/Trajectory/20081209002004.plt
- Data  5-1/001/Trajectory/20081210001529.plt
- Data  5-1/001/Trajectory/20081210080559.plt
- Data  5-1/001/Trajectory/20081210235522.plt
- Data  5-1/001/Trajectory/20081211110523.plt
- Data  5-1/001/Trajectory/20081212000534.plt
- Data  5-1/001/Trajectory/20081212141923.plt
- Data  5-1/001/Trajectory/20081213092204.plt
- Data  5-1/001/Trajectory/20081214080334.plt
- Data  5-1/001/Trajectory/20081214235553.plt
- Data  5-1/002/
- Data  5-1/002/Trajectory/
- Data  5-1/002/Trajectory/20081023124523.plt
- Data  5-1/002/Trajectory/20081024000805.plt
- Data  5-1/002/Trajectory/20081025010205.plt
- Data  5-1/002/Trajectory/20081026024152.plt
- Data  5-1/002/Trajectory/20081026233830.plt
- Data  5-1/002/Trajectory/20081027103804.plt
- Data  5-1/002/Trajectory/20081028002304.plt
- Data  5-1/002/Trajectory/20081028102158.plt
- Data  5-1/002/Trajectory/20081029001905.plt
- Data  5-1/002/Trajectory/20081030001234.plt
- Data  5-1/002/Trajectory/20081030102229.plt
- Data  5-1/002/Trajectory/20081031000829.plt
- Data  5-1/002/Trajectory/20081031103459.plt
- Data  5-1/002/Trajectory/20081101010123.plt
- Data  5-1/002/Trajectory/20081102071030.plt
- Data  5-1/002/Trajectory/20081103001506.plt
- Data  5-1/002/Trajectory/20081103102301.plt
- Data  5-1/002/Trajectory/20081104001208.plt
- Data  5-1/002/Trajectory/20081104111530.plt
- Data  5-1/002/Trajectory/20081105002708.plt
- Data  5-1/002/Trajectory/20081106001357.plt
- Data  5-1/002/Trajectory/20081106103001.plt
- Data  5-1/002/Trajectory/20081106235807.plt
- Data  5-1/002/Trajectory/20081107122836.plt
- Data  5-1/002/Trajectory/20081108031957.plt
- Data  5-1/002/Trajectory/20081109031933.plt
- Data  5-1/002/Trajectory/20081109233203.plt
- Data  5-1/002/Trajectory/20081111003054.plt
- Data  5-1/002/Trajectory/20081112001312.plt
- Data  5-1/002/Trajectory/20081113001901.plt
- Data  5-1/002/Trajectory/20081114001504.plt
- Data  5-1/002/Trajectory/20081115020234.plt
- Data  5-1/002/Trajectory/20081116034332.plt
- Data  5-1/002/Trajectory/20081116233233.plt
- Data  5-1/002/Trajectory/20081117104056.plt
- Data  5-1/002/Trajectory/20081118001605.plt
- Data  5-1/002/Trajectory/20081118110037.plt
- Data  5-1/002/Trajectory/20081119001356.plt
- Data  5-1/002/Trajectory/20081120001650.plt
- Data  5-1/002/Trajectory/20081120105208.plt
- Data  5-1/002/Trajectory/20081121002520.plt
- Data  5-1/002/Trajectory/20081121115518.plt
- Data  5-1/002/Trajectory/20081122023300.plt
- Data  5-1/002/Trajectory/20081123035630.plt
- Data  5-1/002/Trajectory/20081201000933.plt
- Data  5-1/002/Trajectory/20081201103338.plt
- Data  5-1/002/Trajectory/20081201235901.plt
- Data  5-1/002/Trajectory/20081202233254.plt
- Data  5-1/002/Trajectory/20081203113052.plt
- Data  5-1/002/Trajectory/20081203235906.plt
- Data  5-1/002/Trajectory/20081204103209.plt
[truncated: 2,786 more entries]
