# Supplementary material for: Research on differential privacy protection method based on user tendency
Source: PLoS One. 2023 Oct 26;18(10):e0288823. doi: 10.1371/journal.pone.0288823 (PMC10602288; doi:10.1371/journal.pone.0288823)
Supplement: S1 Data — (ZIP) [file pone.0288823.s001.zip › Data 5-1/000/Trajectory/20081023025304.plt]

Geolife trajectory
WGS 84
Altitude is in Feet
Reserved 3
0,2,255,My Track,0,0,2,8421376
0
39.984702,116.318417,0,492,39744.1201851852,2008-10-23,02:53:04
39.984683,116.31845,0,492,39744.1202546296,2008-10-23,02:53:10
39.984686,116.318417,0,492,39744.1203125,2008-10-23,02:53:15
39.984688,116.318385,0,492,39744.1203703704,2008-10-23,02:53:20
39.984655,116.318263,0,492,39744.1204282407,2008-10-23,02:53:25
39.984611,116.318026,0,493,39744.1204861111,2008-10-23,02:53:30
39.984608,116.317761,0,493,39744.1205439815,2008-10-23,02:53:35
39.984563,116.317517,0,496,39744.1206018519,2008-10-23,02:53:40
39.984539,116.317294,0,500,39744.1206597222,2008-10-23,02:53:45
39.984606,116.317065,0,505,39744.1207175926,2008-10-23,02:53:50
39.984568,116.316911,0,510,39744.120775463,2008-10-23,02:53:55
39.984586,116.316716,0,515,39744.1208333333,2008-10-23,02:54:00
39.984561,116.316527,0,520,39744.1208912037,2008-10-23,02:54:05
39.984536,116.316354,0,525,39744.1209490741,2008-10-23,02:54:10
39.984523,116.316188,0,531,39744.1210069444,2008-10-23,02:54:15
39.984516,116.315963,0,536,39744.1210648148,2008-10-23,02:54:20
39.984523,116.315823,0,541,39744.1211226852,2008-10-23,02:54:25
39.984574,116.315611,0,546,39744.1211805556,2008-10-23,02:54:30
39.984568,116.315407,0,551,39744.1212384259,2008-10-23,02:54:35
39.984538,116.315148,0,556,39744.1212962963,2008-10-23,02:54:40
39.984501,116.314907,0,560,39744.1213541667,2008-10-23,02:54:45
39.984532,116.314808,0,564,39744.121412037,2008-10-23,02:54:50
39.984504,116.314625,0,569,39744.1214699074,2008-10-23,02:54:55
39.984485,116.314426,0,574,39744.1215277778,2008-10-23,02:55:00
39.984427,116.31424,0,579,39744.1215856481,2008-10-23,02:55:05
39.984485,116.314042,0,584,39744.1216435185,2008-10-23,02:55:10
39.98448,116.313818,0,589,39744.1217013889,2008-10-23,02:55:15
39.984501,116.313659,0,595,39744.1217592593,2008-10-23,02:55:20
39.984618,116.314323,0,113,39744.1218171296,2008-10-23,02:55:25
39.984649,116.314107,0,117,39744.121875,2008-10-23,02:55:30
39.984621,116.313941,0,121,39744.1219328704,2008-10-23,02:55:35
39.984655,116.313724,0,126,39744.1219907407,2008-10-23,02:55:40
39.984681,116.313521,0,129,39744.1220486111,2008-10-23,02:55:45
39.984708,116.313311,0,133,39744.1221064815,2008-10-23,02:55:50
39.984708,116.313099,0,137,39744.1221643519,2008-10-23,02:55:55
39.984696,116.312921,0,144,39744.1222222222,2008-10-23,02:56:00
39.984677,116.312746,0,153,39744.1222800926,2008-10-23,02:56:05
39.984682,116.312525,0,155,39744.122337963,2008-10-23,02:56:10
39.984649,116.312332,0,158,39744.1223958333,2008-10-23,02:56:15
39.984641,116.312123,0,164,39744.1224537037,2008-10-23,02:56:20
39.984647,116.311917,0,170,39744.1225115741,2008-10-23,02:56:25
39.984654,116.31172,0,178,39744.1225694444,2008-10-23,02:56:30
39.984631,116.311569,0,180,39744.1226273148,2008-10-23,02:56:35
39.984647,116.31138,0,184,39744.1226851852,2008-10-23,02:56:40
39.984653,116.311189,0,194,39744.1227430556,2008-10-23,02:56:45
39.984628,116.311026,0,206,39744.1228009259,2008-10-23,02:56:50
39.984652,116.310854,0,214,39744.1228587963,2008-10-23,02:56:55
39.984656,116.31066,0,222,39744.1229166667,2008-10-23,02:57:00
39.984616,116.310534,0,231,39744.122974537,2008-10-23,02:57:05
39.984676,116.31033,0,235,39744.1230324074,2008-10-23,02:57:10
39.984698,116.310063,0,242,39744.1230902778,2008-10-23,02:57:15
39.984696,116.309937,0,250,39744.1231481481,2008-10-23,02:57:20
39.984663,116.309851,0,260,39744.1232060185,2008-10-23,02:57:25
39.984598,116.309749,0,266,39744.1232638889,2008-10-23,02:57:30
39.98454,116.309656,0,270,39744.1233217593,2008-10-23,02:57:35
39.984525,116.309503,0,271,39744.1233796296,2008-10-23,02:57:40
39.984498,116.309348,0,270,39744.1234375,2008-10-23,02:57:45
39.984481,116.309173,0,265,39744.1234953704,2008-10-23,02:57:50
39.984489,116.308993,0,261,39744.1235532407,2008-10-23,02:57:55
39.98447,116.308827,0,257,39744.1236111111,2008-10-23,02:58:00
39.98449,116.308638,0,251,39744.1236689815,2008-10-23,02:58:05
39.98449,116.308485,0,247,39744.1237268519,2008-10-23,02:58:10
39.984494,116.308351,0,240,39744.1237847222,2008-10-23,02:58:15
39.984499,116.308201,0,240,39744.1238425926,2008-10-23,02:58:20
39.984484,116.308049,0,244,39744.123900463,2008-10-23,02:58:25
39.984491,116.307902,0,253,39744.1239583333,2008-10-23,02:58:30
39.984499,116.307809,0,264,39744.1240162037,2008-10-23,02:58:35
39.984472,116.307687,0,272,39744.1240740741,2008-10-23,02:58:40
39.984493,116.307548,0,279,39744.1241319444,2008-10-23,02:58:45
39.984488,116.307434,0,282,39744.1241898148,2008-10-23,02:58:50
39.984427,116.307292,0,281,39744.1242476852,2008-10-23,02:58:55
39.984428,116.307126,0,282,39744.1243055556,2008-10-23,02:59:00
39.984432,116.306943,0,288,39744.1243634259,2008-10-23,02:59:05
39.984425,116.306801,0,284,39744.1244212963,2008-10-23,02:59:10
39.984438,116.306633,0,286,39744.1244791667,2008-10-23,02:59:15
39.984462,116.306486,0,284,39744.124537037,2008-10-23,02:59:20
39.984466,116.3063,0,285,39744.1245949074,2008-10-23,02:59:25
39.984456,116.306047,0,287,39744.1246527778,2008-10-23,02:59:30
39.984454,116.305854,0,295,39744.1247106481,2008-10-23,02:59:35
39.984412,116.305682,0,297,39744.1247685185,2008-10-23,02:59:40
39.98441,116.305466,0,301,39744.1248263889,2008-10-23,02:59:45
39.984406,116.305281,0,309,39744.1248842593,2008-10-23,02:59:50
39.984393,116.305023,0,314,39744.1249421296,2008-10-23,02:59:55
39.984356,116.304909,0,305,39744.125,2008-10-23,03:00:00
39.984352,116.304704,0,295,39744.1250578704,2008-10-23,03:00:05
39.984338,116.304543,0,293,39744.1251157407,2008-10-23,03:00:10
39.984338,116.304315,0,291,39744.1251736111,2008-10-23,03:00:15
39.984349,116.304083,0,290,39744.1252314815,2008-10-23,03:00:20
39.984368,116.303934,0,282,39744.1252893518,2008-10-23,03:00:25
39.984437,116.303813,0,257,39744.1253472222,2008-10-23,03:00:30
39.984429,116.303672,0,253,39744.1254050926,2008-10-23,03:00:35
39.984342,116.303444,0,237,39744.125462963,2008-10-23,03:00:40
39.984365,116.303298,0,236,39744.1255208333,2008-10-23,03:00:45
39.984368,116.303132,0,233,39744.1255787037,2008-10-23,03:00:50
39.984385,116.30292,0,232,39744.1256365741,2008-10-23,03:00:55
39.98438,116.302754,0,240,39744.1256944444,2008-10-23,03:01:00
39.984346,116.302601,0,239,39744.1257523148,2008-10-23,03:01:05
39.984303,116.302457,0,237,39744.1258101852,2008-10-23,03:01:10
39.984344,116.302271,0,233,39744.1258680556,2008-10-23,03:01:15
39.984341,116.302094,0,228,39744.1259259259,2008-10-23,03:01:20
39.984359,116.301888,0,218,39744.1259837963,2008-10-23,03:01:25
39.984379,116.301693,0,208,39744.1260416667,2008-10-23,03:01:30
39.984345,116.3015,0,196,39744.126099537,2008-10-23,03:01:35
39.984345,116.301309,0,190,39744.1261574074,2008-10-23,03:01:40
39.984338,116.301107,0,184,39744.1262152778,2008-10-23,03:01:45
39.984344,116.300877,0,175,39744.1262731481,2008-10-23,03:01:50
39.984278,116.300674,0,168,39744.1263310185,2008-10-23,03:01:55
39.984276,116.300462,0,153,39744.1263888889,2008-10-23,03:02:00
39.984278,116.300307,0,140,39744.1264467593,2008-10-23,03:02:05
39.984252,116.300156,0,133,39744.1265046296,2008-10-23,03:02:10
39.984288,116.299943,0,131,39744.1265625,2008-10-23,03:02:15
39.984283,116.29981,0,138,39744.1266203704,2008-10-23,03:02:20
39.984335,116.299744,0,145,39744.1266782407,2008-10-23,03:02:25
39.984312,116.299703,0,153,39744.1267361111,2008-10-23,03:02:30
39.984177,116.299699,0,164,39744.1267939815,2008-10-23,03:02:35
39.98414,116.299697,0,175,39744.1268518518,2008-10-23,03:02:40
39.984204,116.299721,0,180,39744.1269097222,2008-10-23,03:02:45
39.984258,116.299736,0,184,39744.1269675926,2008-10-23,03:02:50
39.984031,116.299573,0,198,39744.127025463,2008-10-23,03:02:55
39.98379,116.299578,0,212,39744.1270833333,2008-10-23,03:03:00
39.983726,116.299566,0,213,39744.1271412037,2008-10-23,03:03:05
39.983692,116.299496,0,209,39744.1271990741,2008-10-23,03:03:10
39.983685,116.299476,0,207,39744.1272569444,2008-10-23,03:03:15
39.983639,116.299425,0,209,39744.1273148148,2008-10-23,03:03:20
39.983629,116.299353,0,207,39744.1273726852,2008-10-23,03:03:25
39.983641,116.299279,0,215,39744.1274305556,2008-10-23,03:03:30
39.983557,116.299235,0,215,39744.1274884259,2008-10-23,03:03:35
39.983509,116.299238,0,213,39744.1275462963,2008-10-23,03:03:40
39.983413,116.299267,0,211,39744.1276041667,2008-10-23,03:03:45
39.983353,116.299305,0,209,39744.127662037,2008-10-23,03:03:50
39.983337,116.299321,0,205,39744.1277199074,2008-10-23,03:03:55
39.9833,116.299314,0,204,39744.1277777778,2008-10-23,03:04:00
39.9833,116.299314,0,204,39744.1278125,2008-10-23,03:04:03
39.983304,116.299307,0,201,39744.1278356481,2008-10-23,03:04:05
39.983279,116.299311,0,199,39744.1278935185,2008-10-23,03:04:10
39.983302,116.299302,0,193,39744.1279513889,2008-10-23,03:04:15
39.983276,116.299265,0,189,39744.1280092593,2008-10-23,03:04:20
39.983322,116.299191,0,188,39744.1280671296,2008-10-23,03:04:25
39.983403,116.299147,0,185,39744.128125,2008-10-23,03:04:30
39.983548,116.299083,0,188,39744.1281828704,2008-10-23,03:04:35
39.983675,116.299031,0,194,39744.1282407407,2008-10-23,03:04:40
39.983663,116.298932,0,199,39744.1282986111,2008-10-23,03:04:45
39.983533,116.298903,0,202,39744.1283564815,2008-10-23,03:04:50
39.98359,116.298869,0,204,39744.1284143519,2008-10-23,03:04:55
39.983723,116.298825,0,203,39744.1284722222,2008-10-23,03:05:00
39.983902,116.298773,0,204,39744.1285300926,2008-10-23,03:05:05
39.984045,116.298725,0,206,39744.128587963,2008-10-23,03:05:10
39.984019,116.298663,0,209,39744.1286458333,2008-10-23,03:05:15
39.995777,116.286798,0,716,39744.1723032407,2008-10-23,04:08:07
39.996832,116.285446,0,276,39744.1723611111,2008-10-23,04:08:12
39.984397,116.299292,0,931,39744.1727083333,2008-10-23,04:08:42
39.984426,116.299329,0,959,39744.1727662037,2008-10-23,04:08:47
39.984499,116.299413,0,983,39744.1728240741,2008-10-23,04:08:52
39.984424,116.299467,0,990,39744.1728819444,2008-10-23,04:08:57
39.98441,116.299477,0,940,39744.1729398148,2008-10-23,04:09:02
39.984421,116.299569,0,928,39744.1729976852,2008-10-23,04:09:07
39.984518,116.29953,0,902,39744.1730555556,2008-10-23,04:09:12
39.984488,116.299645,0,897,39744.1731134259,2008-10-23,04:09:17
39.98454,116.299523,0,870,39744.1731712963,2008-10-23,04:09:22
39.98446,116.299528,0,891,39744.1732291667,2008-10-23,04:09:27
39.984463,116.299508,0,883,39744.173287037,2008-10-23,04:09:32
39.984501,116.299473,0,882,39744.1733449074,2008-10-23,04:09:37
39.984532,116.299451,0,879,39744.1734027778,2008-10-23,04:09:42
39.984532,116.299451,0,879,39744.1734375,2008-10-23,04:09:45
39.984527,116.299451,0,879,39744.1734606481,2008-10-23,04:09:47
39.984517,116.299447,0,879,39744.1735185185,2008-10-23,04:09:52
39.984509,116.299438,0,880,39744.1735763889,2008-10-23,04:09:57
39.984497,116.299411,0,878,39744.1736342593,2008-10-23,04:10:02
39.984499,116.299405,0,879,39744.1736921296,2008-10-23,04:10:07
39.984498,116.299407,0,878,39744.17375,2008-10-23,04:10:12
39.984498,116.299407,0,878,39744.1737847222,2008-10-23,04:10:15
39.984493,116.299412,0,878,39744.1738078704,2008-10-23,04:10:17
39.984498,116.299466,0,874,39744.1738657407,2008-10-23,04:10:22
39.984546,116.29941,0,864,39744.1739236111,2008-10-23,04:10:27
39.984638,116.299318,0,857,39744.1739814815,2008-10-23,04:10:32
39.98473,116.299315,0,850,39744.1740393518,2008-10-23,04:10:37
39.984753,116.299305,0,840,39744.1740972222,2008-10-23,04:10:42
39.984789,116.299297,0,829,39744.1741550926,2008-10-23,04:10:47
39.984795,116.299391,0,825,39744.174212963,2008-10-23,04:10:52
39.984778,116.299504,0,821,39744.1742708333,2008-10-23,04:10:57
39.984743,116.299617,0,818,39744.1743287037,2008-10-23,04:11:02
39.984671,116.299625,0,802,39744.1743865741,2008-10-23,04:11:07
39.984694,116.299536,0,780,39744.1744444444,2008-10-23,04:11:12
39.984733,116.29952,0,769,39744.1745023148,2008-10-23,04:11:17
39.983841,116.299902,0,818,39744.1745601852,2008-10-23,04:11:22
39.983861,116.300177,0,729,39744.1746180556,2008-10-23,04:11:27
39.983842,116.300329,0,646,39744.1746759259,2008-10-23,04:11:32
39.983984,116.300308,0,573,39744.1747337963,2008-10-23,04:11:37
39.984126,116.300188,0,486,39744.1747916667,2008-10-23,04:11:42
39.984246,116.300058,0,411,39744.174849537,2008-10-23,04:11:47
39.984373,116.300019,0,357,39744.1749074074,2008-10-23,04:11:52
39.984533,116.300043,0,315,39744.1749652778,2008-10-23,04:11:57
39.984723,116.300058,0,261,39744.1750231481,2008-10-23,04:12:02
39.984789,116.300151,0,234,39744.1750810185,2008-10-23,04:12:07
39.984837,116.300216,0,206,39744.1751388889,2008-10-23,04:12:12
39.984859,116.300332,0,195,39744.1751967593,2008-10-23,04:12:17
39.984888,116.300514,0,186,39744.1752546296,2008-10-23,04:12:22
39.984896,116.300689,0,176,39744.1753125,2008-10-23,04:12:27
39.984905,116.300885,0,167,39744.1753703704,2008-10-23,04:12:32
39.984911,116.301049,0,162,39744.1754282407,2008-10-23,04:12:37
39.984925,116.301221,0,164,39744.1754861111,2008-10-23,04:12:42
39.98493,116.301391,0,163,39744.1755439815,2008-10-23,04:12:47
39.984938,116.301568,0,166,39744.1756018519,2008-10-23,04:12:52
39.984948,116.301741,0,169,39744.1756597222,2008-10-23,04:12:57
39.984945,116.301915,0,177,39744.1757175926,2008-10-23,04:13:02
39.984953,116.302055,0,179,39744.175775463,2008-10-23,04:13:07
39.984953,116.302264,0,182,39744.1758333333,2008-10-23,04:13:12
39.98496,116.302488,0,183,39744.1758912037,2008-10-23,04:13:17
39.984973,116.302679,0,182,39744.1759490741,2008-10-23,04:13:22
39.984983,116.30286,0,181,39744.1760069444,2008-10-23,04:13:27
39.985009,116.303037,0,180,39744.1760648148,2008-10-23,04:13:32
39.985043,116.303258,0,179,39744.1761226852,2008-10-23,04:13:37
39.98503,116.303496,0,170,39744.1761805556,2008-10-23,04:13:42
39.985039,116.303685,0,176,39744.1762384259,2008-10-23,04:13:47
39.985028,116.303884,0,175,39744.1762962963,2008-10-23,04:13:52
39.984993,116.304067,0,174,39744.1763541667,2008-10-23,04:13:57
39.985027,116.304163,0,177,39744.176412037,2008-10-23,04:14:02
39.985038,116.30426,0,175,39744.1764699074,2008-10-23,04:14:07
39.985042,116.304459,0,171,39744.1765277778,2008-10-23,04:14:12
39.985029,116.304647,0,175,39744.1765856481,2008-10-23,04:14:17
39.985023,116.304811,0,176,39744.1766435185,2008-10-23,04:14:22
39.985031,116.304927,0,175,39744.1767013889,2008-10-23,04:14:27
39.985082,116.305192,0,177,39744.1767592593,2008-10-23,04:14:32
39.985105,116.305348,0,176,39744.1768171296,2008-10-23,04:14:37
39.985132,116.305499,0,175,39744.176875,2008-10-23,04:14:42
39.985169,116.305649,0,183,39744.1769328704,2008-10-23,04:14:47
39.985135,116.305834,0,178,39744.1769907407,2008-10-23,04:14:52
39.985146,116.305984,0,175,39744.1770486111,2008-10-23,04:14:57
39.985131,116.306178,0,174,39744.1771064815,2008-10-23,04:15:02
39.985127,116.306363,0,168,39744.1771643519,2008-10-23,04:15:07
39.985135,116.306531,0,169,39744.1772222222,2008-10-23,04:15:12
39.985157,116.306711,0,166,39744.1772800926,2008-10-23,04:15:17
39.98517,116.306893,0,172,39744.177337963,2008-10-23,04:15:22
39.985154,116.307092,0,178,39744.1773958333,2008-10-23,04:15:27
39.985184,116.307341,0,176,39744.1774537037,2008-10-23,04:15:32
39.98521,116.30751,0,168,39744.1775115741,2008-10-23,04:15:37
39.985231,116.307633,0,170,39744.1775694444,2008-10-23,04:15:42
39.98526,116.307735,0,175,39744.1776273148,2008-10-23,04:15:47
39.98524,116.307933,0,174,39744.1776851852,2008-10-23,04:15:52
39.985225,116.308133,0,174,39744.1777430556,2008-10-23,04:15:57
39.985256,116.308313,0,176,39744.1778009259,2008-10-23,04:16:02
39.985218,116.308579,0,174,39744.1778587963,2008-10-23,04:16:07
39.985201,116.308774,0,174,39744.1779166667,2008-10-23,04:16:12
39.985203,116.30898,0,173,39744.177974537,2008-10-23,04:16:17
39.985221,116.309152,0,176,39744.1780324074,2008-10-23,04:16:22
39.985194,116.30931,0,177,39744.1780902778,2008-10-23,04:16:27
39.985161,116.309494,0,177,39744.1781481481,2008-10-23,04:16:32
39.98519,116.309701,0,179,39744.1782060185,2008-10-23,04:16:37
39.985202,116.309888,0,178,39744.1782638889,2008-10-23,04:16:42
39.985282,116.30998,0,172,39744.1783217593,2008-10-23,04:16:47
39.985443,116.30998,0,173,39744.1783796296,2008-10-23,04:16:52
39.985579,116.309969,0,163,39744.1784375,2008-10-23,04:16:57
39.985721,116.309961,0,159,39744.1784953704,2008-10-23,04:17:02
39.98584,116.309941,0,154,39744.1785532407,2008-10-23,04:17:07
39.98595,116.309978,0,153,39744.1786111111,2008-10-23,04:17:12
39.986051,116.310034,0,152,39744.1786689815,2008-10-23,04:17:17
39.986174,116.310025,0,157,39744.1787268519,2008-10-23,04:17:22
39.986305,116.309956,0,162,39744.1787847222,2008-10-23,04:17:27
39.986461,116.309885,0,151,39744.1788425926,2008-10-23,04:17:32
39.986611,116.309862,0,146,39744.178900463,2008-10-23,04:17:37
39.986697,116.309893,0,139,39744.1789583333,2008-10-23,04:17:42
39.986793,116.309956,0,129,39744.1790162037,2008-10-23,04:17:47
39.986929,116.309974,0,127,39744.1790740741,2008-10-23,04:17:52
39.987073,116.309987,0,127,39744.1791319444,2008-10-23,04:17:57
39.987211,116.310004,0,128,39744.1791898148,2008-10-23,04:18:02
39.987325,116.31007,0,133,39744.1792476852,2008-10-23,04:18:07
39.987458,116.310084,0,137,39744.1793055556,2008-10-23,04:18:12
39.987591,116.310088,0,145,39744.1793634259,2008-10-23,04:18:17
39.987747,116.310049,0,153,39744.1794212963,2008-10-23,04:18:22
39.987884,116.310027,0,159,39744.1794791667,2008-10-23,04:18:27
39.988008,116.310059,0,176,39744.179537037,2008-10-23,04:18:32
39.988111,116.310052,0,169,39744.1795949074,2008-10-23,04:18:37
39.988293,116.309902,0,150,39744.1796527778,2008-10-23,04:18:42
39.988397,116.309931,0,150,39744.1797106481,2008-10-23,04:18:47
39.988553,116.309866,0,138,39744.1797685185,2008-10-23,04:18:52
39.988679,116.309824,0,132,39744.1798263889,2008-10-23,04:18:57
39.988772,116.309784,0,123,39744.1798842593,2008-10-23,04:19:02
39.988901,116.309793,0,119,39744.1799421296,2008-10-23,04:19:07
39.989029,116.309833,0,123,39744.18,2008-10-23,04:19:12
39.989173,116.309866,0,139,39744.1800578704,2008-10-23,04:19:17
39.989287,116.309905,0,141,39744.1801157407,2008-10-23,04:19:22
39.989392,116.309949,0,150,39744.1801736111,2008-10-23,04:19:27
39.989519,116.310031,0,167,39744.1802314815,2008-10-23,04:19:32
39.989628,116.310049,0,178,39744.1802893518,2008-10-23,04:19:37
39.989762,116.310024,0,184,39744.1803472222,2008-10-23,04:19:42
39.989838,116.310098,0,199,39744.1804050926,2008-10-23,04:19:47
39.989981,116.310115,0,181,39744.180462963,2008-10-23,04:19:52
39.990089,116.310169,0,196,39744.1805208333,2008-10-23,04:19:57
39.990219,116.310215,0,208,39744.1805787037,2008-10-23,04:20:02
39.990325,116.310258,0,215,39744.1806365741,2008-10-23,04:20:07
39.990406,116.310277,0,223,39744.1806944444,2008-10-23,04:20:12
39.99056,116.31019,0,235,39744.1807523148,2008-10-23,04:20:17
39.99065,116.310134,0,232,39744.1808101852,2008-10-23,04:20:22
39.990693,116.310114,0,230,39744.1808680556,2008-10-23,04:20:27
39.990696,116.310111,0,232,39744.1809259259,2008-10-23,04:20:32
39.990698,116.310105,0,232,39744.1809837963,2008-10-23,04:20:37
39.990698,116.310103,0,231,39744.1810416667,2008-10-23,04:20:42
39.990696,116.310101,0,231,39744.181099537,2008-10-23,04:20:47
39.990695,116.310095,0,230,39744.1811574074,2008-10-23,04:20:52
39.990692,116.310092,0,230,39744.1812152778,2008-10-23,04:20:57
39.99069,116.31009,0,230,39744.1812731481,2008-10-23,04:21:02
39.990689,116.310088,0,230,39744.1813310185,2008-10-23,04:21:07
39.990689,116.310087,0,230,39744.1813888889,2008-10-23,04:21:12
39.990689,116.310087,0,230,39744.1814236111,2008-10-23,04:21:15
39.990696,116.31009,0,230,39744.1814467593,2008-10-23,04:21:17
39.990743,116.310066,0,211,39744.1815046296,2008-10-23,04:21:22
39.990793,116.310109,0,190,39744.1815625,2008-10-23,04:21:27
39.990837,116.310205,0,178,39744.1816203704,2008-10-23,04:21:32
39.990873,116.310318,0,161,39744.1816782407,2008-10-23,04:21:37
39.990887,116.310479,0,145,39744.1817361111,2008-10-23,04:21:42
39.990874,116.310657,0,134,39744.1817939815,2008-10-23,04:21:47
39.990906,116.310827,0,121,39744.1818518518,2008-10-23,04:21:52
39.990921,116.310971,0,108,39744.1819097222,2008-10-23,04:21:57
39.990933,116.311149,0,99,39744.1819675926,2008-10-23,04:22:02
39.990969,116.311312,0,90,39744.182025463,2008-10-23,04:22:07
39.990994,116.311507,0,82,39744.1820833333,2008-10-23,04:22:12
39.991014,116.311693,0,73,39744.1821412037,2008-10-23,04:22:17
39.99101,116.311915,0,75,39744.1821990741,2008-10-23,04:22:22
39.991033,116.312107,0,74,39744.1822569444,2008-10-23,04:22:27
39.991055,116.312282,0,78,39744.1823148148,2008-10-23,04:22:32
39.991058,116.312473,0,82,39744.1823726852,2008-10-23,04:22:37
39.991032,116.312666,0,86,39744.1824305556,2008-10-23,04:22:42
39.991024,116.312853,0,86,39744.1824884259,2008-10-23,04:22:47
39.991022,116.313047,0,84,39744.1825462963,2008-10-23,04:22:52
39.991018,116.313244,0,91,39744.1826041667,2008-10-23,04:22:57
39.991016,116.313469,0,99,39744.182662037,2008-10-23,04:23:02
39.991035,116.313681,0,103,39744.1827199074,2008-10-23,04:23:07
39.991063,116.31384,0,100,39744.1827777778,2008-10-23,04:23:12
39.991072,116.31403,0,98,39744.1828356481,2008-10-23,04:23:17
39.991068,116.314209,0,109,39744.1828935185,2008-10-23,04:23:22
39.991095,116.314385,0,111,39744.1829513889,2008-10-23,04:23:27
39.991113,116.314596,0,112,39744.1830092593,2008-10-23,04:23:32
39.991128,116.314797,0,109,39744.1830671296,2008-10-23,04:23:37
39.991127,116.315003,0,116,39744.183125,2008-10-23,04:23:42
39.991148,116.315193,0,120,39744.1831828704,2008-10-23,04:23:47
39.991176,116.315342,0,112,39744.1832407407,2008-10-23,04:23:52
39.991215,116.315529,0,106,39744.1832986111,2008-10-23,04:23:57
39.991209,116.315643,0,106,39744.1833564815,2008-10-23,04:24:02
39.991191,116.31579,0,104,39744.1834143519,2008-10-23,04:24:07
39.991188,116.315958,0,107,39744.1834722222,2008-10-23,04:24:12
39.991189,116.316172,0,102,39744.1835300926,2008-10-23,04:24:17
39.991186,116.316381,0,96,39744.183587963,2008-10-23,04:24:22
39.991194,116.316575,0,92,39744.1836458333,2008-10-23,04:24:27
39.991208,116.316756,0,87,39744.1837037037,2008-10-23,04:24:32
39.99122,116.316999,0,88,39744.1837615741,2008-10-23,04:24:37
39.991197,116.317235,0,91,39744.1838194444,2008-10-23,04:24:42
39.991183,116.317452,0,94,39744.1838773148,2008-10-23,04:24:47
39.991164,116.317661,0,92,39744.1839351852,2008-10-23,04:24:52
39.991187,116.317874,0,90,39744.1839930556,2008-10-23,04:24:57
39.991179,116.318083,0,90,39744.1840509259,2008-10-23,04:25:02
39.991132,116.318231,0,95,39744.1841087963,2008-10-23,04:25:07
39.991169,116.31848,0,97,39744.1841666667,2008-10-23,04:25:12
39.991183,116.318691,0,90,39744.184224537,2008-10-23,04:25:17
39.991204,116.318904,0,94,39744.1842824074,2008-10-23,04:25:22
39.991201,116.319098,0,88,39744.1843402778,2008-10-23,04:25:27
39.991194,116.319315,0,86,39744.1843981481,2008-10-23,04:25:32
39.991187,116.31949,0,87,39744.1844560185,2008-10-23,04:25:37
39.991206,116.319683,0,87,39744.1845138889,2008-10-23,04:25:42
39.991239,116.319866,0,81,39744.1845717593,2008-10-23,04:25:47
39.991258,116.320062,0,73,39744.1846296296,2008-10-23,04:25:52
39.991282,116.320255,0,71,39744.1846875,2008-10-23,04:25:57
39.991288,116.320445,0,66,39744.1847453704,2008-10-23,04:26:02
39.991308,116.320622,0,59,39744.1848032407,2008-10-23,04:26:07
39.991325,116.320803,0,51,39744.1848611111,2008-10-23,04:26:12
39.991352,116.321002,0,50,39744.1849189815,2008-10-23,04:26:17
39.991382,116.321179,0,47,39744.1849768519,2008-10-23,04:26:22
39.991388,116.321384,0,53,39744.1850347222,2008-10-23,04:26:27
39.991389,116.321583,0,53,39744.1850925926,2008-10-23,04:26:32
39.991368,116.321736,0,52,39744.185150463,2008-10-23,04:26:37
39.99141,116.321874,0,51,39744.1852083333,2008-10-23,04:26:42
39.991412,116.322004,0,55,39744.1852662037,2008-10-23,04:26:47
39.991406,116.322176,0,67,39744.1853240741,2008-10-23,04:26:52
39.991403,116.322296,0,70,39744.1853819444,2008-10-23,04:26:57
39.991401,116.322436,0,70,39744.1854398148,2008-10-23,04:27:02
39.991477,116.322668,0,66,39744.1854976852,2008-10-23,04:27:07
39.991591,116.322784,0,74,39744.1855555556,2008-10-23,04:27:12
39.991716,116.322778,0,80,39744.1856134259,2008-10-23,04:27:17
39.991863,116.322774,0,83,39744.1856712963,2008-10-23,04:27:22
39.992007,116.322784,0,90,39744.1857291667,2008-10-23,04:27:27
39.992201,116.322812,0,98,39744.185787037,2008-10-23,04:27:32
39.992365,116.3228,0,117,39744.1858449074,2008-10-23,04:27:37
39.992456,116.322797,0,139,39744.1859027778,2008-10-23,04:27:42
39.9926,116.32281,0,153,39744.1859606481,2008-10-23,04:27:47
39.992777,116.322891,0,148,39744.1860185185,2008-10-23,04:27:52
39.992883,116.322891,0,150,39744.1860763889,2008-10-23,04:27:57
39.993001,116.322713,0,153,39744.1861342593,2008-10-23,04:28:02
39.993077,116.322617,0,159,39744.1861921296,2008-10-23,04:28:07
39.993222,116.322651,0,157,39744.18625,2008-10-23,04:28:12
39.993429,116.32276,0,161,39744.1863078704,2008-10-23,04:28:17
39.993535,116.322744,0,170,39744.1863657407,2008-10-23,04:28:22
39.99364,116.322658,0,179,39744.1864236111,2008-10-23,04:28:27
39.993796,116.322579,0,186,39744.1864814815,2008-10-23,04:28:32
39.994055,116.322804,0,168,39744.1865393519,2008-10-23,04:28:37
39.994175,116.322829,0,160,39744.1865972222,2008-10-23,04:28:42
39.994276,116.322786,0,153,39744.1866550926,2008-10-23,04:28:47
39.994471,116.322763,0,156,39744.186712963,2008-10-23,04:28:52
39.994648,116.322723,0,148,39744.1867708333,2008-10-23,04:28:57
39.99481,116.322641,0,145,39744.1868287037,2008-10-23,04:29:02
39.994946,116.322625,0,147,39744.1868865741,2008-10-23,04:29:07
39.995093,116.32262,0,145,39744.1869444444,2008-10-23,04:29:12
39.995235,116.322606,0,145,39744.1870023148,2008-10-23,04:29:17
39.995392,116.322607,0,143,39744.1870601852,2008-10-23,04:29:22
39.995567,116.322533,0,149,39744.1871180556,2008-10-23,04:29:27
39.995718,116.32252,0,147,39744.1871759259,2008-10-23,04:29:32
39.995852,116.322517,0,146,39744.1872337963,2008-10-23,04:29:37
39.995993,116.322556,0,154,39744.1872916667,2008-10-23,04:29:42
39.99611,116.322544,0,152,39744.187349537,2008-10-23,04:29:47
39.996234,116.322552,0,151,39744.1874074074,2008-10-23,04:29:52
39.996392,116.322481,0,157,39744.1874652778,2008-10-23,04:29:57
39.996534,116.322464,0,166,39744.1875231481,2008-10-23,04:30:02
39.996632,116.322425,0,166,39744.1875810185,2008-10-23,04:30:07
39.996645,116.322412,0,169,39744.1876388889,2008-10-23,04:30:12
39.996725,116.322348,0,167,39744.1876967593,2008-10-23,04:30:17
39.996881,116.322337,0,163,39744.1877546296,2008-10-23,04:30:22
39.997081,116.322428,0,163,39744.1878125,2008-10-23,04:30:27
39.997277,116.322428,0,162,39744.1878703704,2008-10-23,04:30:32
39.997592,116.322314,0,170,39744.1879282407,2008-10-23,04:30:37
39.99775,116.322301,0,170,39744.1879861111,2008-10-23,04:30:42
39.997865,116.322317,0,168,39744.1880439815,2008-10-23,04:30:47
39.997988,116.32231,0,164,39744.1881018518,2008-10-23,04:30:52
39.998151,116.322261,0,161,39744.1881597222,2008-10-23,04:30:57
39.998307,116.322268,0,156,39744.1882175926,2008-10-23,04:31:02
39.998452,116.322236,0,162,39744.188275463,2008-10-23,04:31:07
39.998603,116.322225,0,163,39744.1883333333,2008-10-23,04:31:12
39.998753,116.322225,0,168,39744.1883912037,2008-10-23,04:31:17
39.998895,116.322254,0,171,39744.1884490741,2008-10-23,04:31:22
39.999078,116.322196,0,167,39744.1885069444,2008-10-23,04:31:27
39.999218,116.322176,0,166,39744.1885648148,2008-10-23,04:31:32
39.999364,116.322161,0,159,39744.1886226852,2008-10-23,04:31:37
39.999484,116.322148,0,148,39744.1886805556,2008-10-23,04:31:42
39.999607,116.322178,0,142,39744.1887384259,2008-10-23,04:31:47
39.999602,116.322324,0,142,39744.1887962963,2008-10-23,04:31:52
39.999603,116.322434,0,143,39744.1888541667,2008-10-23,04:31:57
39.999586,116.322587,0,145,39744.188912037,2008-10-23,04:32:02
39.999573,116.32276,0,149,39744.1889699074,2008-10-23,04:32:07
39.999572,116.322932,0,153,39744.1890277778,2008-10-23,04:32:12
39.999565,116.323134,0,159,39744.1890856481,2008-10-23,04:32:17
39.999569,116.32328,0,162,39744.1891435185,2008-10-23,04:32:22
39.999575,116.323448,0,164,39744.1892013889,2008-10-23,04:32:27
39.999568,116.323605,0,170,39744.1892592593,2008-10-23,04:32:32
39.999558,116.323605,0,171,39744.1893171296,2008-10-23,04:32:37
39.999581,116.323732,0,170,39744.189375,2008-10-23,04:32:42
39.999653,116.324069,0,162,39744.1894328704,2008-10-23,04:32:47
39.999678,116.324258,0,161,39744.1894907407,2008-10-23,04:32:52
39.999646,116.324405,0,164,39744.1895486111,2008-10-23,04:32:57
39.999676,116.324452,0,165,39744.1896064815,2008-10-23,04:33:02
39.999678,116.324453,0,166,39744.1896643518,2008-10-23,04:33:07
39.999682,116.324455,0,167,39744.1897222222,2008-10-23,04:33:12
39.999682,116.324455,0,167,39744.1897569444,2008-10-23,04:33:15
39.999676,116.324456,0,167,39744.1897800926,2008-10-23,04:33:17
39.999641,116.32451,0,171,39744.189837963,2008-10-23,04:33:22
39.999662,116.324481,0,176,39744.1898958333,2008-10-23,04:33:27
39.999651,116.324477,0,178,39744.1899537037,2008-10-23,04:33:32
39.999664,116.324493,0,177,39744.1900115741,2008-10-23,04:33:37
39.999684,116.324511,0,178,39744.1900694444,2008-10-23,04:33:42
39.999684,116.324511,0,178,39744.1901041667,2008-10-23,04:33:45
39.999678,116.324511,0,178,39744.1901273148,2008-10-23,04:33:47
39.999667,116.324512,0,179,39744.1901851852,2008-10-23,04:33:52
39.999655,116.324513,0,179,39744.1902430556,2008-10-23,04:33:57
39.999703,116.324496,0,179,39744.1903009259,2008-10-23,04:34:02
39.99956,116.324498,0,179,39744.1903587963,2008-10-23,04:34:07
39.999506,116.324545,0,179,39744.1904166667,2008-10-23,04:34:12
39.999516,116.324531,0,179,39744.190474537,2008-10-23,04:34:17
39.999567,116.324478,0,179,39744.1905324074,2008-10-23,04:34:22
39.999573,116.3246,0,179,39744.1905902778,2008-10-23,04:34:27
39.999538,116.324639,0,178,39744.1906481481,2008-10-23,04:34:32
39.999598,116.324684,0,177,39744.1907060185,2008-10-23,04:34:37
39.999666,116.324722,0,177,39744.1907638889,2008-10-23,04:34:42
39.999729,116.324801,0,176,39744.1908217593,2008-10-23,04:34:47
39.999769,116.324886,0,175,39744.1908796296,2008-10-23,04:34:52
40.004775,116.320158,0,105,39744.4044560185,2008-10-23,09:42:25
40.004783,116.320388,0,109,39744.4045138889,2008-10-23,09:42:30
40.004799,116.320545,0,99,39744.4045717593,2008-10-23,09:42:35
40.004835,116.320683,0,94,39744.4046296296,2008-10-23,09:42:40
40.004851,116.320835,0,95,39744.4046875,2008-10-23,09:42:45
40.004868,116.32101,0,94,39744.4047453704,2008-10-23,09:42:50
40.004849,116.321153,0,102,39744.4048032407,2008-10-23,09:42:55
40.004879,116.321277,0,110,39744.4048611111,2008-10-23,09:43:00
40.004962,116.321318,0,118,39744.4049189815,2008-10-23,09:43:05
40.005088,116.32128,0,128,39744.4049768519,2008-10-23,09:43:10
40.00525,116.32126,0,142,39744.4050347222,2008-10-23,09:43:15
40.005455,116.321389,0,145,39744.4050925926,2008-10-23,09:43:20
40.005621,116.321455,0,146,39744.405150463,2008-10-23,09:43:25
40.005738,116.321491,0,148,39744.4052083333,2008-10-23,09:43:30
40.005883,116.321518,0,147,39744.4052662037,2008-10-23,09:43:35
40.006051,116.321521,0,151,39744.4053240741,2008-10-23,09:43:40
40.006178,116.321463,0,151,39744.4053819444,2008-10-23,09:43:45
40.00633,116.321461,0,153,39744.4054398148,2008-10-23,09:43:50
40.006482,116.321474,0,149,39744.4054976852,2008-10-23,09:43:55
40.006631,116.321459,0,143,39744.4055555556,2008-10-23,09:44:00
40.006813,116.321447,0,137,39744.4056134259,2008-10-23,09:44:05
40.006974,116.321454,0,143,39744.4056712963,2008-10-23,09:44:10
40.007122,116.321396,0,152,39744.4057291667,2008-10-23,09:44:15
40.007235,116.321356,0,165,39744.405787037,2008-10-23,09:44:20
40.00741,116.321395,0,174,39744.4058449074,2008-10-23,09:44:25
40.007571,116.321412,0,180,39744.4059027778,2008-10-23,09:44:30
40.007715,116.321414,0,179,39744.4059606481,2008-10-23,09:44:35
40.007862,116.321426,0,182,39744.4060185185,2008-10-23,09:44:40
40.008034,116.321437,0,186,39744.4060763889,2008-10-23,09:44:45
40.00817,116.321441,0,189,39744.4061342593,2008-10-23,09:44:50
40.008337,116.321425,0,196,39744.4061921296,2008-10-23,09:44:55
40.008515,116.321421,0,173,39744.40625,2008-10-23,09:45:00
40.008668,116.321446,0,148,39744.4063078704,2008-10-23,09:45:05
40.008782,116.321443,0,152,39744.4063657407,2008-10-23,09:45:10
40.008843,116.321385,0,156,39744.4064236111,2008-10-23,09:45:15
40.008884,116.321402,0,165,39744.4064814815,2008-10-23,09:45:20
40.00895,116.321449,0,150,39744.4065393518,2008-10-23,09:45:25
40.009006,116.321502,0,141,39744.4065972222,2008-10-23,09:45:30
40.009026,116.321564,0,147,39744.4066550926,2008-10-23,09:45:35
40.009011,116.321623,0,146,39744.406712963,2008-10-23,09:45:40
40.009021,116.321625,0,143,39744.4067708333,2008-10-23,09:45:45
40.009021,116.321625,0,143,39744.4068055556,2008-10-23,09:45:48
40.00902,116.321631,0,145,39744.4068287037,2008-10-23,09:45:50
40.009013,116.321659,0,145,39744.4068865741,2008-10-23,09:45:55
40.008921,116.321484,0,142,39744.4092592593,2008-10-23,09:49:20
40.008582,116.322217,0,239,39744.4094907407,2008-10-23,09:49:40
40.008481,116.32244,0,217,39744.4095486111,2008-10-23,09:49:45
40.008496,116.322406,0,216,39744.4096064815,2008-10-23,09:49:50
40.00888,116.321628,0,167,39744.4096643519,2008-10-23,09:49:55
40.00898,116.321587,0,140,39744.4097222222,2008-10-23,09:50:00
40.00898,116.321544,0,133,39744.4097800926,2008-10-23,09:50:05
40.008984,116.321525,0,134,39744.409837963,2008-10-23,09:50:10
40.008984,116.321525,0,134,39744.4098726852,2008-10-23,09:50:13
40.008982,116.321517,0,134,39744.4098958333,2008-10-23,09:50:15
40.008958,116.321457,0,134,39744.4099537037,2008-10-23,09:50:20
40.008971,116.321436,0,133,39744.4100115741,2008-10-23,09:50:25
40.009022,116.321434,0,133,39744.4100694444,2008-10-23,09:50:30
40.009025,116.321374,0,130,39744.4101273148,2008-10-23,09:50:35
40.00903,116.321397,0,129,39744.4101851852,2008-10-23,09:50:40
40.009062,116.321462,0,131,39744.4102430556,2008-10-23,09:50:45
40.009081,116.321486,0,133,39744.4103009259,2008-10-23,09:50:50
40.00908,116.321479,0,134,39744.4103587963,2008-10-23,09:50:55
40.00908,116.321479,0,134,39744.4103935185,2008-10-23,09:50:58
40.009081,116.321481,0,134,39744.4104166667,2008-10-23,09:51:00
40.009083,116.321491,0,134,39744.410474537,2008-10-23,09:51:05
40.009094,116.32152,0,134,39744.4105324074,2008-10-23,09:51:10
40.009072,116.321585,0,142,39744.4105902778,2008-10-23,09:51:15
40.009083,116.321467,0,140,39744.4106481481,2008-10-23,09:51:20
40.00908,116.321442,0,141,39744.4107060185,2008-10-23,09:51:25
40.009087,116.321453,0,142,39744.4107638889,2008-10-23,09:51:30
40.009065,116.321479,0,147,39744.4108217593,2008-10-23,09:51:35
40.009071,116.321517,0,145,39744.4108796296,2008-10-23,09:51:40
40.009075,116.32156,0,144,39744.4109375,2008-10-23,09:51:45
40.009105,116.321616,0,143,39744.4109953704,2008-10-23,09:51:50
40.00908,116.32156,0,143,39744.4110532407,2008-10-23,09:51:55
40.009031,116.321491,0,142,39744.4111111111,2008-10-23,09:52:00
40.008995,116.321407,0,142,39744.4111689815,2008-10-23,09:52:05
40.008995,116.321407,0,142,39744.4112037037,2008-10-23,09:52:08
40.008999,116.321412,0,142,39744.4112268519,2008-10-23,09:52:10
40.008997,116.321399,0,142,39744.4112847222,2008-10-23,09:52:15
40.008994,116.321389,0,143,39744.4113425926,2008-10-23,09:52:20
40.008994,116.321389,0,143,39744.4113773148,2008-10-23,09:52:23
40.008995,116.321392,0,143,39744.411400463,2008-10-23,09:52:25
40.009235,116.321472,0,143,39744.4114583333,2008-10-23,09:52:30
40.009268,116.321446,0,146,39744.4115162037,2008-10-23,09:52:35
40.00927,116.321447,0,146,39744.4115740741,2008-10-23,09:52:40
40.00927,116.321447,0,146,39744.4116087963,2008-10-23,09:52:43
40.009272,116.321451,0,146,39744.4116319444,2008-10-23,09:52:45
40.00928,116.321473,0,146,39744.4116898148,2008-10-23,09:52:50
40.009278,116.32147,0,146,39744.4117013889,2008-10-23,09:52:51
40.009242,116.321445,0,145,39744.4117592593,2008-10-23,09:52:56
40.009187,116.32143,0,144,39744.4118171296,2008-10-23,09:53:01
40.009098,116.321437,0,142,39744.411875,2008-10-23,09:53:06
40.009045,116.321485,0,143,39744.4119328704,2008-10-23,09:53:11
40.009008,116.321449,0,140,39744.4119907407,2008-10-23,09:53:16
40.008993,116.321501,0,139,39744.4120486111,2008-10-23,09:53:21
40.009017,116.321558,0,138,39744.4121064815,2008-10-23,09:53:26
40.008999,116.321511,0,135,39744.4121643519,2008-10-23,09:53:31
40.008999,116.321511,0,135,39744.4121990741,2008-10-23,09:53:34
40.008997,116.321518,0,135,39744.4122222222,2008-10-23,09:53:36
40.008999,116.321537,0,135,39744.4122800926,2008-10-23,09:53:41
40.009026,116.321518,0,133,39744.412337963,2008-10-23,09:53:46
40.009009,116.321499,0,133,39744.4123958333,2008-10-23,09:53:51
40.009009,116.321499,0,133,39744.4124305556,2008-10-23,09:53:54
40.009011,116.321506,0,133,39744.4124537037,2008-10-23,09:53:56
40.009013,116.321522,0,133,39744.4125115741,2008-10-23,09:54:01
40.009012,116.321576,0,133,39744.4125694444,2008-10-23,09:54:06
40.009034,116.321569,0,133,39744.4126273148,2008-10-23,09:54:11
40.009034,116.321569,0,133,39744.412662037,2008-10-23,09:54:14
40.009038,116.321575,0,133,39744.4126851852,2008-10-23,09:54:16
40.009024,116.321614,0,132,39744.4127430556,2008-10-23,09:54:21
40.009015,116.321526,0,134,39744.4128009259,2008-10-23,09:54:26
40.008997,116.321432,0,131,39744.4128587963,2008-10-23,09:54:31
40.008995,116.321455,0,131,39744.4129166667,2008-10-23,09:54:36
40.008997,116.321485,0,132,39744.412974537,2008-10-23,09:54:41
40.009032,116.32151,0,130,39744.4130324074,2008-10-23,09:54:46
40.009074,116.32148,0,129,39744.4130902778,2008-10-23,09:54:51
40.009101,116.32153,0,128,39744.4131481481,2008-10-23,09:54:56
40.009157,116.321596,0,127,39744.4132060185,2008-10-23,09:55:01
40.009219,116.321657,0,130,39744.4132638889,2008-10-23,09:55:06
40.009247,116.321721,0,139,39744.4133217593,2008-10-23,09:55:11
40.009273,116.321781,0,145,39744.4133796296,2008-10-23,09:55:16
40.009313,116.321871,0,154,39744.4134375,2008-10-23,09:55:21
40.009344,116.321952,0,159,39744.4134953704,2008-10-23,09:55:26
40.009356,116.322007,0,164,39744.4135532407,2008-10-23,09:55:31
40.009386,116.322103,0,163,39744.4136111111,2008-10-23,09:55:36
40.009356,116.322121,0,165,39744.4136689815,2008-10-23,09:55:41
40.009353,116.322135,0,165,39744.4137268519,2008-10-23,09:55:46
40.009319,116.322152,0,165,39744.4137847222,2008-10-23,09:55:51
40.009394,116.322162,0,168,39744.4138425926,2008-10-23,09:55:56
40.009399,116.322179,0,168,39744.413900463,2008-10-23,09:56:01
40.009344,116.32219,0,167,39744.4139583333,2008-10-23,09:56:06
40.009342,116.322177,0,166,39744.4140162037,2008-10-23,09:56:11
40.009318,116.32219,0,164,39744.4140740741,2008-10-23,09:56:16
40.009287,116.322206,0,162,39744.4141319444,2008-10-23,09:56:21
40.00927,116.32222,0,165,39744.4141898148,2008-10-23,09:56:26
40.009351,116.321916,0,158,39744.4181018519,2008-10-23,10:02:04
40.009336,116.321838,0,157,39744.4181597222,2008-10-23,10:02:09
40.009331,116.321811,0,150,39744.4182175926,2008-10-23,10:02:14
40.009314,116.321823,0,152,39744.418275463,2008-10-23,10:02:19
40.009314,116.321833,0,151,39744.4183333333,2008-10-23,10:02:24
40.009316,116.32185,0,150,39744.4183912037,2008-10-23,10:02:29
40.009428,116.320888,0,140,39744.4192013889,2008-10-23,10:03:39
40.008854,116.321493,0,172,39744.4192592593,2008-10-23,10:03:44
40.008848,116.321349,0,180,39744.4193171296,2008-10-23,10:03:49
40.008874,116.32116,0,130,39744.419375,2008-10-23,10:03:54
40.008852,116.321109,0,112,39744.4194328704,2008-10-23,10:03:59
40.008786,116.321037,0,120,39744.4194907407,2008-10-23,10:04:04
40.008767,116.321012,0,127,39744.4195486111,2008-10-23,10:04:09
40.008735,116.320977,0,118,39744.4196064815,2008-10-23,10:04:14
40.008694,116.320964,0,117,39744.4196643519,2008-10-23,10:04:19
40.008665,116.320937,0,121,39744.4197222222,2008-10-23,10:04:24
40.008635,116.320886,0,118,39744.4197800926,2008-10-23,10:04:29
40.008612,116.32083,0,120,39744.419837963,2008-10-23,10:04:34
40.008591,116.3208,0,119,39744.4198958333,2008-10-23,10:04:39
40.008574,116.320772,0,119,39744.4199537037,2008-10-23,10:04:44
40.008521,116.320688,0,118,39744.4200115741,2008-10-23,10:04:49
40.008471,116.320669,0,118,39744.4200694444,2008-10-23,10:04:54
40.008419,116.320654,0,118,39744.4201273148,2008-10-23,10:04:59
40.008362,116.320619,0,119,39744.4201851852,2008-10-23,10:05:04
40.008348,116.320573,0,119,39744.4202430556,2008-10-23,10:05:09
40.008309,116.320547,0,118,39744.4203009259,2008-10-23,10:05:14
40.008281,116.320543,0,114,39744.4203587963,2008-10-23,10:05:19
40.008234,116.320499,0,115,39744.4204166667,2008-10-23,10:05:24
40.008163,116.320473,0,123,39744.420474537,2008-10-23,10:05:29
40.008129,116.320418,0,123,39744.4205324074,2008-10-23,10:05:34
40.008121,116.320359,0,122,39744.4205902778,2008-10-23,10:05:39
40.008069,116.320335,0,125,39744.4206481481,2008-10-23,10:05:44
40.008027,116.320309,0,125,39744.4207060185,2008-10-23,10:05:49
40.00801,116.320287,0,126,39744.4207638889,2008-10-23,10:05:54
40.007959,116.320241,0,130,39744.4208217593,2008-10-23,10:05:59
40.007947,116.320238,0,131,39744.4208796296,2008-10-23,10:06:04
40.007879,116.320237,0,134,39744.4209375,2008-10-23,10:06:09
40.007826,116.320239,0,136,39744.4209953704,2008-10-23,10:06:14
40.007818,116.320239,0,137,39744.4210532407,2008-10-23,10:06:19
40.007818,116.320239,0,137,39744.421087963,2008-10-23,10:06:22
40.007819,116.32024,0,138,39744.4211111111,2008-10-23,10:06:24
40.007817,116.32023,0,138,39744.4211689815,2008-10-23,10:06:29
40.007834,116.320181,0,138,39744.4212268519,2008-10-23,10:06:34
40.007761,116.320093,0,135,39744.4212847222,2008-10-23,10:06:39
40.007661,116.319986,0,134,39744.4213425926,2008-10-23,10:06:44
40.007623,116.319953,0,134,39744.421400463,2008-10-23,10:06:49
40.007623,116.319953,0,134,39744.4214351852,2008-10-23,10:06:52
40.007621,116.31995,0,134,39744.4214583333,2008-10-23,10:06:54
40.007575,116.31987,0,134,39744.4215162037,2008-10-23,10:06:59
40.007551,116.319732,0,133,39744.4215740741,2008-10-23,10:07:04
40.007526,116.31965,0,132,39744.4216319444,2008-10-23,10:07:09
40.007468,116.319517,0,132,39744.4216898148,2008-10-23,10:07:14
40.007465,116.319506,0,132,39744.4217476852,2008-10-23,10:07:19
40.007462,116.319493,0,132,39744.4217708333,2008-10-23,10:07:21
40.007459,116.319436,0,131,39744.4218287037,2008-10-23,10:07:26
40.007453,116.319403,0,131,39744.4218865741,2008-10-23,10:07:31
40.007454,116.319391,0,130,39744.4219444444,2008-10-23,10:07:36
40.007474,116.319376,0,130,39744.4220023148,2008-10-23,10:07:41
40.0075,116.319364,0,130,39744.4220601852,2008-10-23,10:07:46
40.007524,116.319357,0,130,39744.4221180556,2008-10-23,10:07:51
40.007524,116.319321,0,130,39744.4221759259,2008-10-23,10:07:56
40.007517,116.319312,0,130,39744.4222337963,2008-10-23,10:08:01
40.007551,116.319307,0,130,39744.4222916667,2008-10-23,10:08:06
40.007551,116.319307,0,130,39744.4223263889,2008-10-23,10:08:09
40.007555,116.319313,0,130,39744.422349537,2008-10-23,10:08:11
40.00759,116.31934,0,130,39744.4224074074,2008-10-23,10:08:16
40.00761,116.319355,0,130,39744.4224652778,2008-10-23,10:08:21
40.007615,116.319369,0,130,39744.4225231481,2008-10-23,10:08:26
40.007621,116.319385,0,130,39744.4225810185,2008-10-23,10:08:31
40.007644,116.319403,0,130,39744.4226388889,2008-10-23,10:08:36
40.007663,116.319417,0,130,39744.4226967593,2008-10-23,10:08:41
40.007663,116.319417,0,130,39744.4227314815,2008-10-23,10:08:44
40.007669,116.319414,0,130,39744.4227546296,2008-10-23,10:08:46
40.007661,116.319384,0,130,39744.4228125,2008-10-23,10:08:51
40.007654,116.319321,0,130,39744.4228703704,2008-10-23,10:08:56
40.007654,116.319266,0,130,39744.4229282407,2008-10-23,10:09:01
40.00767,116.319215,0,130,39744.4229861111,2008-10-23,10:09:06
40.007694,116.319181,0,130,39744.4230439815,2008-10-23,10:09:11
40.007699,116.319151,0,130,39744.4231018518,2008-10-23,10:09:16
40.007272,116.319756,0,129,39744.4232175926,2008-10-23,10:09:26
40.007331,116.319657,0,129,39744.423275463,2008-10-23,10:09:31
40.007428,116.319432,0,130,39744.4233912037,2008-10-23,10:09:41
40.007395,116.319354,0,125,39744.4234490741,2008-10-23,10:09:46
40.007447,116.319379,0,121,39744.4235069444,2008-10-23,10:09:51
40.007479,116.319371,0,117,39744.4235648148,2008-10-23,10:09:56
40.007516,116.319316,0,112,39744.4236226852,2008-10-23,10:10:01
40.007575,116.319238,0,111,39744.4236805556,2008-10-23,10:10:06
40.007288,116.319088,0,125,39744.4239699074,2008-10-23,10:10:31
40.007288,116.319088,0,125,39744.4240046296,2008-10-23,10:10:34
40.007284,116.319084,0,133,39744.4240277778,2008-10-23,10:10:36
40.007298,116.319036,0,138,39744.4240856481,2008-10-23,10:10:41
40.007365,116.31903,0,144,39744.4241435185,2008-10-23,10:10:46
40.007416,116.319007,0,147,39744.4242013889,2008-10-23,10:10:51
40.007482,116.318957,0,147,39744.4242592593,2008-10-23,10:10:56
40.007548,116.318852,0,144,39744.4243171296,2008-10-23,10:11:01
40.007627,116.318775,0,139,39744.424375,2008-10-23,10:11:06
40.007718,116.318705,0,135,39744.4244328704,2008-10-23,10:11:11
40.007808,116.318623,0,131,39744.4244907407,2008-10-23,10:11:16
40.007877,116.318546,0,127,39744.4245486111,2008-10-23,10:11:21
40.007945,116.318487,0,125,39744.4246064815,2008-10-23,10:11:26
40.00803,116.318444,0,123,39744.4246643518,2008-10-23,10:11:31
40.008125,116.318365,0,122,39744.4247222222,2008-10-23,10:11:36
40.008215,116.318248,0,120,39744.4247800926,2008-10-23,10:11:41
40.008168,116.318293,0,120,39744.424837963,2008-10-23,10:11:46
40.008015,116.318471,0,117,39744.4248958333,2008-10-23,10:11:51
40.008049,116.318444,0,114,39744.4249537037,2008-10-23,10:11:56
40.008064,116.31838,0,111,39744.4250115741,2008-10-23,10:12:01
40.008118,116.318326,0,109,39744.4250694444,2008-10-23,10:12:06
40.008197,116.318275,0,106,39744.4251273148,2008-10-23,10:12:11
40.008289,116.318251,0,104,39744.4251851852,2008-10-23,10:12:16
40.008305,116.318267,0,101,39744.4252430556,2008-10-23,10:12:21
40.008276,116.318339,0,98,39744.4253009259,2008-10-23,10:12:26
40.008184,116.318474,0,95,39744.4253587963,2008-10-23,10:12:31
40.008071,116.318568,0,91,39744.4254166667,2008-10-23,10:12:36
40.007954,116.318639,0,87,39744.425474537,2008-10-23,10:12:41
40.007884,116.318684,0,82,39744.4255324074,2008-10-23,10:12:46
40.007867,116.318699,0,77,39744.4255902778,2008-10-23,10:12:51
40.007835,116.318706,0,72,39744.4256481482,2008-10-23,10:12:56
40.007717,116.318842,0,71,39744.4257060185,2008-10-23,10:13:01
40.007726,116.318826,0,66,39744.4257638889,2008-10-23,10:13:06
40.007721,116.318792,0,61,39744.4258217593,2008-10-23,10:13:11
40.007753,116.318741,0,58,39744.4258796296,2008-10-23,10:13:16
40.007803,116.318672,0,59,39744.4259375,2008-10-23,10:13:21
40.007852,116.318565,0,60,39744.4259953704,2008-10-23,10:13:26
40.007925,116.318494,0,62,39744.4260532407,2008-10-23,10:13:31
40.008019,116.318455,0,64,39744.4261111111,2008-10-23,10:13:36
40.006977,116.319607,0,134,39744.4266319444,2008-10-23,10:14:21
40.007203,116.319334,0,139,39744.4266898148,2008-10-23,10:14:26
40.00735,116.319131,0,140,39744.4267476852,2008-10-23,10:14:31
40.007504,116.318956,0,140,39744.4268055556,2008-10-23,10:14:36
40.007611,116.318793,0,140,39744.4268634259,2008-10-23,10:14:41
40.007773,116.31865,0,140,39744.4269212963,2008-10-23,10:14:46
40.007966,116.31854,0,140,39744.4269791667,2008-10-23,10:14:51
40.007399,116.31912,0,131,39744.4271527778,2008-10-23,10:15:06
40.007411,116.319124,0,112,39744.4272106481,2008-10-23,10:15:11
40.00744,116.31909,0,92,39744.4272685185,2008-10-23,10:15:16
40.007496,116.319085,0,70,39744.4273263889,2008-10-23,10:15:21
40.00754,116.31909,0,61,39744.4273842593,2008-10-23,10:15:26
40.007619,116.319094,0,59,39744.4274421296,2008-10-23,10:15:31
40.007648,116.319041,0,22,39744.4275,2008-10-23,10:15:36
40.007681,116.318962,0,-30,39744.4275578704,2008-10-23,10:15:41
40.007724,116.318892,0,-76,39744.4276157407,2008-10-23,10:15:46
40.007766,116.318825,0,-155,39744.4276736111,2008-10-23,10:15:51
40.007809,116.318799,0,-218,39744.4277314815,2008-10-23,10:15:56
40.007849,116.318754,0,-278,39744.4277893519,2008-10-23,10:16:01
40.007905,116.31869,0,-336,39744.4278472222,2008-10-23,10:16:06
40.007878,116.318784,0,-145,39744.4292939815,2008-10-23,10:18:11
40.007616,116.318863,0,119,39744.4293518519,2008-10-23,10:18:16
40.007692,116.318817,0,134,39744.4294097222,2008-10-23,10:18:21
40.007794,116.318827,0,136,39744.4294675926,2008-10-23,10:18:26
40.007898,116.318829,0,137,39744.429525463,2008-10-23,10:18:31
40.007981,116.318788,0,138,39744.4295833333,2008-10-23,10:18:36
40.008009,116.318763,0,138,39744.4296412037,2008-10-23,10:18:41
40.008031,116.318756,0,138,39744.4296990741,2008-10-23,10:18:46
40.008055,116.318753,0,138,39744.4297569444,2008-10-23,10:18:51
40.008237,116.318816,0,135,39744.4298148148,2008-10-23,10:18:56
40.008306,116.318941,0,127,39744.4298726852,2008-10-23,10:19:01
40.008283,116.318897,0,123,39744.4299305556,2008-10-23,10:19:06
40.0083,116.318936,0,118,39744.4299884259,2008-10-23,10:19:11
40.007645,116.319454,0,121,39744.4300462963,2008-10-23,10:19:16
40.007582,116.319409,0,127,39744.4301041667,2008-10-23,10:19:21
40.007581,116.319385,0,138,39744.430162037,2008-10-23,10:19:26
40.007612,116.319403,0,150,39744.4302199074,2008-10-23,10:19:31
40.007694,116.319429,0,161,39744.4302777778,2008-10-23,10:19:36
40.007778,116.319475,0,174,39744.4303356481,2008-10-23,10:19:41
40.007876,116.319505,0,182,39744.4303935185,2008-10-23,10:19:46
40.007974,116.319529,0,185,39744.4304513889,2008-10-23,10:19:51
40.008096,116.319537,0,188,39744.4305092593,2008-10-23,10:19:56
40.008196,116.319549,0,188,39744.4305671296,2008-10-23,10:20:01
40.008292,116.319591,0,185,39744.430625,2008-10-23,10:20:06
40.008369,116.319618,0,183,39744.4306828704,2008-10-23,10:20:11
40.008421,116.319597,0,182,39744.4307407407,2008-10-23,10:20:16
40.008452,116.319548,0,180,39744.4307986111,2008-10-23,10:20:21
40.008503,116.319525,0,179,39744.4308564815,2008-10-23,10:20:26
40.008544,116.31949,0,178,39744.4309143518,2008-10-23,10:20:31
40.008601,116.319482,0,175,39744.4309722222,2008-10-23,10:20:36
40.008617,116.319483,0,175,39744.4310300926,2008-10-23,10:20:41
40.008617,116.319483,0,175,39744.4310648148,2008-10-23,10:20:44
40.008625,116.319489,0,175,39744.431087963,2008-10-23,10:20:46
40.00864,116.319488,0,175,39744.4312037037,2008-10-23,10:20:56
40.008645,116.319484,0,174,39744.4312615741,2008-10-23,10:21:01
40.008645,116.319484,0,174,39744.4312962963,2008-10-23,10:21:04
40.008649,116.319481,0,174,39744.4313194444,2008-10-23,10:21:06
40.008669,116.319455,0,174,39744.4314351852,2008-10-23,10:21:16
40.006747,116.318549,0,7584,39744.4351273148,2008-10-23,10:26:35
40.006747,116.318549,0,7584,39744.4352199074,2008-10-23,10:26:43
40.006755,116.318544,0,7558,39744.4352430556,2008-10-23,10:26:45
40.006742,116.318571,0,7547,39744.4353009259,2008-10-23,10:26:50
40.006744,116.31856,0,7546,39744.4353587963,2008-10-23,10:26:55
40.006745,116.318572,0,7544,39744.4354166667,2008-10-23,10:27:00
40.006745,116.318581,0,7544,39744.435474537,2008-10-23,10:27:05
40.006739,116.318568,0,7545,39744.4355324074,2008-10-23,10:27:10
40.006722,116.318548,0,7545,39744.4355902778,2008-10-23,10:27:15
40.006719,116.318565,0,7544,39744.4356481481,2008-10-23,10:27:20
40.006724,116.318625,0,7544,39744.4357060185,2008-10-23,10:27:25
40.006745,116.318817,0,7339,39744.4357638889,2008-10-23,10:27:30
40.006715,116.318884,0,7316,39744.4358217593,2008-10-23,10:27:35
40.006721,116.318965,0,7307,39744.4358796296,2008-10-23,10:27:40
40.006753,116.319072,0,7295,39744.4359375,2008-10-23,10:27:45
40.006785,116.319175,0,7286,39744.4359953704,2008-10-23,10:27:50
40.00681,116.319239,0,7281,39744.4360532407,2008-10-23,10:27:55
40.006849,116.319286,0,7278,39744.4361111111,2008-10-23,10:28:00
40.006811,116.319309,0,7257,39744.4361689815,2008-10-23,10:28:05
40.006789,116.319351,0,7242,39744.4362268519,2008-10-23,10:28:10
40.006791,116.319398,0,7231,39744.4362847222,2008-10-23,10:28:15
40.006828,116.319424,0,7235,39744.4363425926,2008-10-23,10:28:20
40.006872,116.319419,0,7241,39744.436400463,2008-10-23,10:28:25
40.006893,116.319381,0,7247,39744.4364583333,2008-10-23,10:28:30
40.006975,116.319294,0,7270,39744.4365162037,2008-10-23,10:28:35
40.007457,116.319674,0,573,39744.4366319444,2008-10-23,10:28:45
40.007457,116.319674,0,573,39744.4366666667,2008-10-23,10:28:48
40.007458,116.319676,0,576,39744.4366898148,2008-10-23,10:28:50
40.007479,116.319695,0,577,39744.4367476852,2008-10-23,10:28:55
40.007572,116.319786,0,574,39744.4368055556,2008-10-23,10:29:00
40.007582,116.319816,0,526,39744.4368634259,2008-10-23,10:29:05
40.007621,116.319834,0,460,39744.4369212963,2008-10-23,10:29:10
40.007629,116.31989,0,429,39744.4369791667,2008-10-23,10:29:15
40.007634,116.319966,0,403,39744.437037037,2008-10-23,10:29:20
40.007646,116.32005,0,387,39744.4370949074,2008-10-23,10:29:25
40.00766,116.320119,0,352,39744.4371527778,2008-10-23,10:29:30
40.007686,116.320243,0,286,39744.4372106481,2008-10-23,10:29:35
40.007748,116.320301,0,248,39744.4372685185,2008-10-23,10:29:40
40.007802,116.320389,0,228,39744.4373263889,2008-10-23,10:29:45
40.007819,116.320364,0,212,39744.4373842593,2008-10-23,10:29:50
40.007853,116.320343,0,192,39744.4374421296,2008-10-23,10:29:55
40.007912,116.320328,0,172,39744.4375,2008-10-23,10:30:00
40.007978,116.320325,0,150,39744.4375578704,2008-10-23,10:30:05
40.007999,116.320339,0,142,39744.4376157407,2008-10-23,10:30:10
40.008036,116.320394,0,132,39744.4376736111,2008-10-23,10:30:15
40.008125,116.320486,0,146,39744.4377314815,2008-10-23,10:30:20
40.008172,116.320571,0,150,39744.4377893518,2008-10-23,10:30:25
40.008182,116.320646,0,147,39744.4378472222,2008-10-23,10:30:30
40.008226,116.320738,0,134,39744.4379050926,2008-10-23,10:30:35
40.008236,116.32081,0,143,39744.437962963,2008-10-23,10:30:40
40.008306,116.320851,0,147,39744.4380208333,2008-10-23,10:30:45
40.008373,116.320857,0,139,39744.4380787037,2008-10-23,10:30:50
40.008418,116.320872,0,125,39744.4381365741,2008-10-23,10:30:55
40.00846,116.320864,0,109,39744.4381944444,2008-10-23,10:31:00
40.008507,116.320918,0,104,39744.4382523148,2008-10-23,10:31:05
40.008535,116.320997,0,102,39744.4383101852,2008-10-23,10:31:10
40.008565,116.321079,0,102,39744.4383680556,2008-10-23,10:31:15
40.008619,116.321168,0,94,39744.4384259259,2008-10-23,10:31:20
40.008663,116.321249,0,93,39744.4384837963,2008-10-23,10:31:25
40.008684,116.321297,0,88,39744.4385416667,2008-10-23,10:31:30
40.008724,116.321395,0,92,39744.438599537,2008-10-23,10:31:35
40.008776,116.321462,0,91,39744.4386574074,2008-10-23,10:31:40
40.008804,116.321504,0,86,39744.4387152778,2008-10-23,10:31:45
40.008839,116.321516,0,82,39744.4387731481,2008-10-23,10:31:50
40.008879,116.321555,0,89,39744.4388310185,2008-10-23,10:31:55
40.008891,116.321571,0,94,39744.4388888889,2008-10-23,10:32:00
40.008873,116.321615,0,97,39744.4389467593,2008-10-23,10:32:05
40.008858,116.321677,0,90,39744.4390046296,2008-10-23,10:32:10
40.008864,116.321766,0,88,39744.4390625,2008-10-23,10:32:15
40.00887,116.321858,0,86,39744.4391203704,2008-10-23,10:32:20
40.008864,116.321933,0,84,39744.4391782407,2008-10-23,10:32:25
40.008862,116.322009,0,83,39744.4392361111,2008-10-23,10:32:30
40.008855,116.322087,0,82,39744.4392939815,2008-10-23,10:32:35
40.008873,116.322144,0,84,39744.4393518518,2008-10-23,10:32:40
40.008874,116.322234,0,80,39744.4394097222,2008-10-23,10:32:45
40.008869,116.322306,0,80,39744.4394675926,2008-10-23,10:32:50
40.008835,116.322331,0,82,39744.439525463,2008-10-23,10:32:55
40.008814,116.322311,0,84,39744.4395833333,2008-10-23,10:33:00
40.008813,116.3223,0,85,39744.4396412037,2008-10-23,10:33:05
40.008813,116.3223,0,85,39744.4396759259,2008-10-23,10:33:08
40.008821,116.322297,0,86,39744.4396990741,2008-10-23,10:33:10
40.008833,116.322297,0,86,39744.4397569444,2008-10-23,10:33:15
40.008842,116.322298,0,87,39744.4398148148,2008-10-23,10:33:20
40.008761,116.323722,0,377,39744.4475810185,2008-10-23,10:44:31
40.008765,116.32369,0,384,39744.4476388889,2008-10-23,10:44:36
40.00865,116.323112,0,343,39744.4476967593,2008-10-23,10:44:41
40.008786,116.322741,0,272,39744.4477546296,2008-10-23,10:44:46
40.008889,116.322551,0,255,39744.4478125,2008-10-23,10:44:51
40.008962,116.322462,0,265,39744.4478703704,2008-10-23,10:44:56
40.008988,116.322356,0,282,39744.4479282407,2008-10-23,10:45:01
40.009068,116.322259,0,301,39744.4479861111,2008-10-23,10:45:06
40.009107,116.322177,0,319,39744.4480439815,2008-10-23,10:45:11
40.009086,116.322088,0,329,39744.4481018518,2008-10-23,10:45:16
40.008929,116.321992,0,317,39744.4481597222,2008-10-23,10:45:21
40.008849,116.32191,0,311,39744.4482175926,2008-10-23,10:45:26
40.008799,116.32185,0,307,39744.448275463,2008-10-23,10:45:31
40.008827,116.321784,0,299,39744.4483333333,2008-10-23,10:45:36
40.008862,116.321736,0,292,39744.4483912037,2008-10-23,10:45:41
40.008898,116.321695,0,290,39744.4484490741,2008-10-23,10:45:46
40.008901,116.321684,0,292,39744.4485069444,2008-10-23,10:45:51
40.008905,116.321683,0,295,39744.4485648148,2008-10-23,10:45:56
40.008905,116.321683,0,295,39744.448599537,2008-10-23,10:45:59
40.008905,116.321682,0,296,39744.4486226852,2008-10-23,10:46:01
40.008934,116.321623,0,275,39744.4486805556,2008-10-23,10:46:06
40.008945,116.321551,0,269,39744.4487384259,2008-10-23,10:46:11
40.008851,116.321485,0,94,39744.4641435185,2008-10-23,11:08:22
40.008607,116.321862,0,-355,39744.464837963,2008-10-23,11:09:22
40.008652,116.322251,0,-407,39744.4648958333,2008-10-23,11:09:27
40.008897,116.321603,0,-54,39744.4655902778,2008-10-23,11:10:27
40.008928,116.32161,0,-21,39744.4656481481,2008-10-23,11:10:32
40.009013,116.321431,0,92,39744.4657060185,2008-10-23,11:10:37
40.009027,116.321399,0,93,39744.4657638889,2008-10-23,11:10:42
40.009064,116.321326,0,90,39744.4658217593,2008-10-23,11:10:47
40.009172,116.321211,0,88,39744.4658796296,2008-10-23,11:10:52
40.009204,116.32113,0,86,39744.4659375,2008-10-23,11:10:57
40.009243,116.32105,0,85,39744.4659953704,2008-10-23,11:11:02
40.009269,116.320978,0,84,39744.4660532407,2008-10-23,11:11:07
40.009328,116.320887,0,83,39744.4661111111,2008-10-23,11:11:12
