# Supplementary material for: Research on differential privacy protection method based on user tendency
Source: PLoS One. 2023 Oct 26;18(10):e0288823. doi: 10.1371/journal.pone.0288823 (PMC10602288; doi:10.1371/journal.pone.0288823)
Supplement: S1 Data — (ZIP) [file pone.0288823.s001.zip › Data 5-1/000/Trajectory/20081024020959.plt]

Geolife trajectory
WGS 84
Altitude is in Feet
Reserved 3
0,2,255,My Track,0,0,2,8421376
0
40.008304,116.319876,0,492,39745.0902662037,2008-10-24,02:09:59
40.008413,116.319962,0,491,39745.0903240741,2008-10-24,02:10:04
40.007171,116.319458,0,-46,39745.0903819444,2008-10-24,02:10:09
40.007209,116.319484,0,-48,39745.0904398148,2008-10-24,02:10:14
40.007287,116.31959,0,-41,39745.0904976852,2008-10-24,02:10:19
40.007366,116.319727,0,-40,39745.0905555556,2008-10-24,02:10:24
40.007429,116.319873,0,-39,39745.0906134259,2008-10-24,02:10:29
40.007499,116.320013,0,-39,39745.0906712963,2008-10-24,02:10:34
40.007514,116.320165,0,-39,39745.0907291667,2008-10-24,02:10:39
40.007578,116.320176,0,-40,39745.090787037,2008-10-24,02:10:44
40.007694,116.320214,0,-38,39745.0908449074,2008-10-24,02:10:49
40.007739,116.320357,0,-39,39745.0909027778,2008-10-24,02:10:54
40.007834,116.320544,0,-20,39745.0909606481,2008-10-24,02:10:59
40.007907,116.320708,0,-12,39745.0910185185,2008-10-24,02:11:04
40.007941,116.320861,0,-14,39745.0910763889,2008-10-24,02:11:09
40.007989,116.320989,0,-14,39745.0911342593,2008-10-24,02:11:14
40.008131,116.321041,0,-11,39745.0911921296,2008-10-24,02:11:19
40.008316,116.321118,0,28,39745.09125,2008-10-24,02:11:24
40.008486,116.321152,0,63,39745.0913078704,2008-10-24,02:11:29
40.00861,116.321191,0,71,39745.0913657407,2008-10-24,02:11:34
40.008716,116.321251,0,77,39745.0914236111,2008-10-24,02:11:39
40.008816,116.321301,0,82,39745.0914814815,2008-10-24,02:11:44
40.008875,116.321349,0,80,39745.0915393519,2008-10-24,02:11:49
40.008912,116.321366,0,79,39745.0915972222,2008-10-24,02:11:54
40.008912,116.321366,0,79,39745.0916319444,2008-10-24,02:11:57
40.008915,116.321366,0,77,39745.0916550926,2008-10-24,02:11:59
40.008921,116.321375,0,77,39745.091712963,2008-10-24,02:12:04
40.008931,116.321385,0,77,39745.0917708333,2008-10-24,02:12:09
40.00894,116.321394,0,78,39745.0918287037,2008-10-24,02:12:14
40.008948,116.321401,0,78,39745.0918865741,2008-10-24,02:12:19
40.008951,116.321405,0,79,39745.0919444444,2008-10-24,02:12:24
40.008951,116.321405,0,79,39745.0919791667,2008-10-24,02:12:27
40.008951,116.321408,0,79,39745.0920023148,2008-10-24,02:12:29
40.008946,116.321438,0,80,39745.0920601852,2008-10-24,02:12:34
40.008954,116.321506,0,82,39745.0921180556,2008-10-24,02:12:39
40.008943,116.321554,0,82,39745.0921759259,2008-10-24,02:12:44
40.008924,116.32159,0,83,39745.0922337963,2008-10-24,02:12:49
40.008968,116.321514,0,80,39745.0922916667,2008-10-24,02:12:54
40.008999,116.321465,0,78,39745.092349537,2008-10-24,02:12:59
40.009019,116.321433,0,78,39745.0924074074,2008-10-24,02:13:04
40.009052,116.321394,0,79,39745.0924652778,2008-10-24,02:13:09
40.009085,116.321351,0,82,39745.0925231481,2008-10-24,02:13:14
40.009086,116.321348,0,82,39745.0925810185,2008-10-24,02:13:19
40.009086,116.321346,0,82,39745.0926388889,2008-10-24,02:13:24
40.009089,116.321346,0,82,39745.0926967593,2008-10-24,02:13:29
40.009089,116.321345,0,82,39745.0927546296,2008-10-24,02:13:34
40.009089,116.321346,0,83,39745.0928125,2008-10-24,02:13:39
40.009088,116.321346,0,83,39745.0928703704,2008-10-24,02:13:44
40.009087,116.321347,0,83,39745.0929282407,2008-10-24,02:13:49
40.009088,116.321346,0,83,39745.0929861111,2008-10-24,02:13:54
40.009089,116.321344,0,83,39745.0930439815,2008-10-24,02:13:59
40.00909,116.321341,0,83,39745.0931018519,2008-10-24,02:14:04
40.009088,116.321344,0,83,39745.0931597222,2008-10-24,02:14:09
40.009086,116.321346,0,83,39745.0932175926,2008-10-24,02:14:14
40.009084,116.321349,0,83,39745.093275463,2008-10-24,02:14:19
40.009084,116.321349,0,83,39745.0933101852,2008-10-24,02:14:22
40.009077,116.321356,0,83,39745.0933333333,2008-10-24,02:14:24
40.009055,116.321386,0,83,39745.0933912037,2008-10-24,02:14:29
40.009001,116.32146,0,85,39745.0934490741,2008-10-24,02:14:34
40.008971,116.321519,0,91,39745.0935069444,2008-10-24,02:14:39
40.008923,116.321581,0,95,39745.0935648148,2008-10-24,02:14:44
40.008859,116.321706,0,100,39745.0936226852,2008-10-24,02:14:49
40.008809,116.321794,0,103,39745.0936805556,2008-10-24,02:14:54
40.008779,116.321862,0,106,39745.0937384259,2008-10-24,02:14:59
40.008755,116.321897,0,112,39745.0937962963,2008-10-24,02:15:04
40.008755,116.321917,0,119,39745.0938541667,2008-10-24,02:15:09
40.008739,116.321948,0,125,39745.093912037,2008-10-24,02:15:14
40.008727,116.321975,0,127,39745.0939699074,2008-10-24,02:15:19
40.008708,116.321995,0,131,39745.0940277778,2008-10-24,02:15:24
40.0087,116.322015,0,134,39745.0940856481,2008-10-24,02:15:29
40.008951,116.322054,0,114,39745.0985416667,2008-10-24,02:21:54
40.008965,116.322109,0,115,39745.098599537,2008-10-24,02:21:59
40.009025,116.322134,0,115,39745.0986574074,2008-10-24,02:22:04
40.009199,116.322217,0,118,39745.0987152778,2008-10-24,02:22:09
40.009279,116.322252,0,127,39745.0987731481,2008-10-24,02:22:14
40.009314,116.322339,0,138,39745.0988310185,2008-10-24,02:22:19
40.0093,116.322406,0,150,39745.0988888889,2008-10-24,02:22:24
40.009231,116.322459,0,161,39745.0989467593,2008-10-24,02:22:29
40.009094,116.322483,0,170,39745.0990046296,2008-10-24,02:22:34
40.008968,116.322437,0,174,39745.0990625,2008-10-24,02:22:39
40.008905,116.322394,0,174,39745.0991203704,2008-10-24,02:22:44
40.008845,116.322382,0,170,39745.0991782407,2008-10-24,02:22:49
40.008764,116.322373,0,167,39745.0992361111,2008-10-24,02:22:54
40.008735,116.322402,0,164,39745.0992939815,2008-10-24,02:22:59
40.008735,116.322402,0,164,39745.0993287037,2008-10-24,02:23:02
40.008727,116.3224,0,163,39745.0993518519,2008-10-24,02:23:04
40.008697,116.322429,0,160,39745.0994097222,2008-10-24,02:23:09
40.008694,116.322431,0,159,39745.0994675926,2008-10-24,02:23:14
40.008694,116.322432,0,159,39745.099525463,2008-10-24,02:23:19
40.008697,116.322433,0,158,39745.0995833333,2008-10-24,02:23:24
40.008697,116.322433,0,158,39745.0996180556,2008-10-24,02:23:27
40.008695,116.322432,0,158,39745.0996412037,2008-10-24,02:23:29
40.008685,116.322427,0,157,39745.0996990741,2008-10-24,02:23:34
40.008649,116.322456,0,158,39745.0997569444,2008-10-24,02:23:39
40.008633,116.322464,0,156,39745.0998148148,2008-10-24,02:23:44
40.008633,116.322464,0,156,39745.099849537,2008-10-24,02:23:47
40.008634,116.322467,0,157,39745.0998726852,2008-10-24,02:23:49
40.008644,116.322469,0,156,39745.0999305556,2008-10-24,02:23:54
40.008643,116.322468,0,155,39745.0999884259,2008-10-24,02:23:59
40.008644,116.322467,0,154,39745.1000462963,2008-10-24,02:24:04
40.008644,116.322467,0,154,39745.1000810185,2008-10-24,02:24:07
40.008644,116.322467,0,153,39745.1001041667,2008-10-24,02:24:09
40.00865,116.322455,0,151,39745.100162037,2008-10-24,02:24:14
40.008678,116.322475,0,149,39745.1002199074,2008-10-24,02:24:19
40.008707,116.322496,0,143,39745.1002777778,2008-10-24,02:24:24
40.008734,116.322494,0,137,39745.1003356481,2008-10-24,02:24:29
40.008742,116.32246,0,130,39745.1003935185,2008-10-24,02:24:34
40.008729,116.322438,0,129,39745.1004513889,2008-10-24,02:24:39
40.008726,116.322436,0,128,39745.1005092593,2008-10-24,02:24:44
40.008726,116.322436,0,128,39745.1005439815,2008-10-24,02:24:47
40.00872,116.322439,0,127,39745.1005671296,2008-10-24,02:24:49
40.008703,116.322436,0,126,39745.100625,2008-10-24,02:24:54
40.008686,116.322443,0,124,39745.1006828704,2008-10-24,02:24:59
40.008679,116.322454,0,125,39745.1007407407,2008-10-24,02:25:04
40.008679,116.322466,0,128,39745.1007986111,2008-10-24,02:25:09
40.008679,116.322476,0,128,39745.1008564815,2008-10-24,02:25:14
40.008676,116.322481,0,128,39745.1009143519,2008-10-24,02:25:19
40.008676,116.322481,0,128,39745.1009490741,2008-10-24,02:25:22
40.008671,116.322488,0,127,39745.1009722222,2008-10-24,02:25:24
40.008665,116.322499,0,126,39745.1010300926,2008-10-24,02:25:29
40.008673,116.322483,0,122,39745.101087963,2008-10-24,02:25:34
40.008693,116.322461,0,117,39745.1011458333,2008-10-24,02:25:39
40.008725,116.322421,0,120,39745.1012037037,2008-10-24,02:25:44
40.008725,116.322421,0,120,39745.1012384259,2008-10-24,02:25:47
40.008732,116.322419,0,119,39745.1012615741,2008-10-24,02:25:49
40.008736,116.322397,0,118,39745.1013194444,2008-10-24,02:25:54
40.008723,116.322384,0,117,39745.1013773148,2008-10-24,02:25:59
40.008718,116.322383,0,117,39745.1014351852,2008-10-24,02:26:04
40.008718,116.322383,0,117,39745.1014930556,2008-10-24,02:26:09
40.008719,116.322384,0,117,39745.1015509259,2008-10-24,02:26:14
40.008714,116.322383,0,117,39745.1016087963,2008-10-24,02:26:19
40.008712,116.322382,0,118,39745.1016666667,2008-10-24,02:26:24
40.008711,116.322382,0,118,39745.101724537,2008-10-24,02:26:29
40.008711,116.322382,0,118,39745.1017592593,2008-10-24,02:26:32
40.008714,116.322384,0,117,39745.1017824074,2008-10-24,02:26:34
40.008715,116.322396,0,116,39745.1018402778,2008-10-24,02:26:39
40.00871,116.3224,0,116,39745.1018981481,2008-10-24,02:26:44
40.00871,116.3224,0,116,39745.1019328704,2008-10-24,02:26:47
40.008712,116.322402,0,117,39745.1019560185,2008-10-24,02:26:49
40.008722,116.322417,0,115,39745.1020138889,2008-10-24,02:26:54
40.008723,116.32242,0,116,39745.1020717593,2008-10-24,02:26:59
40.00873,116.322421,0,117,39745.1021296296,2008-10-24,02:27:04
40.00873,116.322421,0,117,39745.1021643518,2008-10-24,02:27:07
40.008735,116.322416,0,117,39745.1021875,2008-10-24,02:27:09
40.008749,116.322429,0,118,39745.1022453704,2008-10-24,02:27:14
40.008757,116.322453,0,118,39745.1023032407,2008-10-24,02:27:19
40.008791,116.322437,0,114,39745.1023611111,2008-10-24,02:27:24
40.0088,116.322416,0,113,39745.1024189815,2008-10-24,02:27:29
40.008807,116.322382,0,110,39745.1024768518,2008-10-24,02:27:34
40.008813,116.322378,0,110,39745.1025347222,2008-10-24,02:27:39
40.008807,116.322376,0,109,39745.1025925926,2008-10-24,02:27:44
40.008804,116.322379,0,108,39745.102650463,2008-10-24,02:27:49
40.008801,116.322381,0,108,39745.1027083333,2008-10-24,02:27:54
40.0088,116.322383,0,108,39745.1027662037,2008-10-24,02:27:59
40.0088,116.322383,0,108,39745.1028009259,2008-10-24,02:28:02
40.008805,116.322388,0,108,39745.1028240741,2008-10-24,02:28:04
40.008806,116.322412,0,109,39745.1028819444,2008-10-24,02:28:09
40.008809,116.322414,0,109,39745.1029398148,2008-10-24,02:28:14
40.008803,116.322408,0,110,39745.1029976852,2008-10-24,02:28:19
40.008803,116.322408,0,110,39745.1030324074,2008-10-24,02:28:22
40.008802,116.322402,0,110,39745.1030555556,2008-10-24,02:28:24
40.008772,116.322417,0,114,39745.1031134259,2008-10-24,02:28:29
40.008773,116.322411,0,113,39745.1031365741,2008-10-24,02:28:31
40.008763,116.322406,0,114,39745.1031944444,2008-10-24,02:28:36
40.008763,116.322406,0,114,39745.1032291667,2008-10-24,02:28:39
40.008764,116.322414,0,115,39745.1032523148,2008-10-24,02:28:41
40.008768,116.322393,0,117,39745.1033101852,2008-10-24,02:28:46
40.008765,116.32239,0,117,39745.1033680556,2008-10-24,02:28:51
40.008765,116.32239,0,117,39745.1034027778,2008-10-24,02:28:54
40.008768,116.32239,0,117,39745.1034259259,2008-10-24,02:28:56
40.008742,116.322304,0,116,39745.1034837963,2008-10-24,02:29:01
40.008722,116.322292,0,116,39745.1035416667,2008-10-24,02:29:06
40.008715,116.322265,0,115,39745.103599537,2008-10-24,02:29:11
40.008702,116.322221,0,115,39745.1036574074,2008-10-24,02:29:16
40.008692,116.322194,0,115,39745.1037152778,2008-10-24,02:29:21
40.008671,116.322162,0,115,39745.1037731481,2008-10-24,02:29:26
40.008963,116.322994,0,-466,39745.1121643518,2008-10-24,02:41:31
40.008716,116.322254,0,79,39745.1122222222,2008-10-24,02:41:36
40.008829,116.322251,0,98,39745.1122800926,2008-10-24,02:41:41
40.008745,116.322172,0,96,39745.112337963,2008-10-24,02:41:46
40.00871,116.322158,0,95,39745.1123958333,2008-10-24,02:41:51
40.008768,116.322217,0,96,39745.1124537037,2008-10-24,02:41:56
40.008795,116.322319,0,96,39745.1125115741,2008-10-24,02:42:01
40.008818,116.322352,0,97,39745.1125694444,2008-10-24,02:42:06
40.008851,116.322365,0,98,39745.1126273148,2008-10-24,02:42:11
40.008821,116.322432,0,108,39745.1126851852,2008-10-24,02:42:16
40.008907,116.322517,0,106,39745.1127430556,2008-10-24,02:42:21
40.008927,116.322489,0,100,39745.1128009259,2008-10-24,02:42:26
40.00892,116.322484,0,99,39745.1128587963,2008-10-24,02:42:31
40.008919,116.322484,0,99,39745.1129166667,2008-10-24,02:42:36
40.008919,116.322484,0,99,39745.1129513889,2008-10-24,02:42:39
40.008927,116.322487,0,99,39745.112974537,2008-10-24,02:42:41
40.008946,116.322495,0,97,39745.1130324074,2008-10-24,02:42:46
40.008953,116.3225,0,98,39745.1130902778,2008-10-24,02:42:51
40.008947,116.322496,0,99,39745.1131481482,2008-10-24,02:42:56
40.008942,116.322495,0,100,39745.1132060185,2008-10-24,02:43:01
40.008943,116.322494,0,100,39745.1132638889,2008-10-24,02:43:06
40.008946,116.322494,0,102,39745.1133217593,2008-10-24,02:43:11
40.008951,116.322494,0,104,39745.1133796296,2008-10-24,02:43:16
40.008956,116.322493,0,106,39745.1134375,2008-10-24,02:43:21
40.00896,116.322492,0,109,39745.1134953704,2008-10-24,02:43:26
40.008963,116.322493,0,111,39745.1135532407,2008-10-24,02:43:31
40.008964,116.322494,0,114,39745.1136111111,2008-10-24,02:43:36
40.008967,116.322494,0,118,39745.1136689815,2008-10-24,02:43:41
40.008972,116.322495,0,121,39745.1137268519,2008-10-24,02:43:46
40.008977,116.322496,0,125,39745.1137847222,2008-10-24,02:43:51
40.008981,116.322497,0,129,39745.1138425926,2008-10-24,02:43:56
40.008982,116.322492,0,135,39745.113900463,2008-10-24,02:44:01
40.008987,116.322488,0,141,39745.1139583333,2008-10-24,02:44:06
40.008993,116.322486,0,146,39745.1140162037,2008-10-24,02:44:11
40.008998,116.322484,0,151,39745.1140740741,2008-10-24,02:44:16
40.009001,116.32249,0,155,39745.1141319444,2008-10-24,02:44:21
40.009001,116.32249,0,155,39745.1141666667,2008-10-24,02:44:24
40.009005,116.32249,0,158,39745.1141898148,2008-10-24,02:44:26
40.009001,116.322503,0,151,39745.1142476852,2008-10-24,02:44:31
40.009001,116.322503,0,151,39745.1142824074,2008-10-24,02:44:34
40.009007,116.322505,0,152,39745.1143055556,2008-10-24,02:44:36
40.009053,116.322478,0,152,39745.1143634259,2008-10-24,02:44:41
40.009112,116.322452,0,150,39745.1144212963,2008-10-24,02:44:46
40.009211,116.322405,0,150,39745.1144791667,2008-10-24,02:44:51
40.009311,116.322358,0,163,39745.114537037,2008-10-24,02:44:56
40.009415,116.322349,0,176,39745.1145949074,2008-10-24,02:45:01
40.009464,116.322313,0,179,39745.1146527778,2008-10-24,02:45:06
40.009424,116.322241,0,174,39745.1147106481,2008-10-24,02:45:11
40.009403,116.322183,0,165,39745.1147685185,2008-10-24,02:45:16
40.009329,116.322155,0,147,39745.1148263889,2008-10-24,02:45:21
40.009298,116.322086,0,138,39745.1148842593,2008-10-24,02:45:26
40.009256,116.322052,0,128,39745.1149421296,2008-10-24,02:45:31
40.009191,116.322007,0,125,39745.115,2008-10-24,02:45:36
40.009162,116.32196,0,119,39745.1150578704,2008-10-24,02:45:41
40.009167,116.321946,0,111,39745.1151157407,2008-10-24,02:45:46
40.009144,116.321887,0,106,39745.1151736111,2008-10-24,02:45:51
40.009108,116.321798,0,99,39745.1152314815,2008-10-24,02:45:56
40.009038,116.321719,0,91,39745.1152893519,2008-10-24,02:46:01
40.00893,116.321666,0,89,39745.1153472222,2008-10-24,02:46:06
40.008848,116.321644,0,89,39745.1154050926,2008-10-24,02:46:11
40.008809,116.321615,0,90,39745.115462963,2008-10-24,02:46:16
40.008773,116.321572,0,87,39745.1155208333,2008-10-24,02:46:21
40.008725,116.321582,0,85,39745.1155787037,2008-10-24,02:46:26
40.00871,116.321586,0,82,39745.1156365741,2008-10-24,02:46:31
40.009134,116.321215,0,183,39745.1158680556,2008-10-24,02:46:51
40.009199,116.321111,0,92,39745.1159259259,2008-10-24,02:46:56
40.009215,116.321158,0,84,39745.1159837963,2008-10-24,02:47:01
40.009209,116.321162,0,84,39745.1160416667,2008-10-24,02:47:06
