# Supplementary material for: Research on differential privacy protection method based on user tendency
Source: PLoS One. 2023 Oct 26;18(10):e0288823. doi: 10.1371/journal.pone.0288823 (PMC10602288; doi:10.1371/journal.pone.0288823)
Supplement: S1 Data — (ZIP) [file pone.0288823.s001.zip › Data 5-1/000/Trajectory/20081026134407.plt]

Geolife trajectory
WGS 84
Altitude is in Feet
Reserved 3
0,2,255,My Track,0,0,2,8421376
0
39.907414,116.370017,0,92,39747.5723032407,2008-10-26,13:44:07
39.907374,116.370074,0,93,39747.5723611111,2008-10-26,13:44:12
39.907027,116.37036,0,91,39747.5724189815,2008-10-26,13:44:17
39.907006,116.370415,0,89,39747.5724768518,2008-10-26,13:44:22
39.907014,116.370454,0,91,39747.5725347222,2008-10-26,13:44:27
39.907008,116.370534,0,91,39747.5725925926,2008-10-26,13:44:32
39.906936,116.370624,0,97,39747.572650463,2008-10-26,13:44:37
39.906806,116.370794,0,96,39747.5727083333,2008-10-26,13:44:42
39.906793,116.370909,0,99,39747.5727662037,2008-10-26,13:44:47
39.906795,116.370958,0,101,39747.5728240741,2008-10-26,13:44:52
39.906769,116.371029,0,99,39747.5728819444,2008-10-26,13:44:57
39.906813,116.371056,0,97,39747.5729398148,2008-10-26,13:45:02
39.906864,116.371095,0,100,39747.5729976852,2008-10-26,13:45:07
39.906891,116.371141,0,102,39747.5730555556,2008-10-26,13:45:12
39.906896,116.371178,0,106,39747.5731134259,2008-10-26,13:45:17
39.906914,116.371251,0,112,39747.5731712963,2008-10-26,13:45:22
39.9069,116.371313,0,117,39747.5732291667,2008-10-26,13:45:27
39.90691,116.371375,0,117,39747.573287037,2008-10-26,13:45:32
39.906925,116.371432,0,116,39747.5733449074,2008-10-26,13:45:37
39.906932,116.371477,0,120,39747.5734027778,2008-10-26,13:45:42
39.906959,116.371526,0,119,39747.5734606481,2008-10-26,13:45:47
39.906992,116.371584,0,118,39747.5735185185,2008-10-26,13:45:52
39.907005,116.371673,0,120,39747.5735763889,2008-10-26,13:45:57
39.906996,116.371748,0,126,39747.5736342593,2008-10-26,13:46:02
39.906996,116.371831,0,131,39747.5736921296,2008-10-26,13:46:07
39.907018,116.371876,0,133,39747.57375,2008-10-26,13:46:12
39.907054,116.37189,0,128,39747.5738078704,2008-10-26,13:46:17
39.907097,116.371898,0,127,39747.5738657407,2008-10-26,13:46:22
39.907154,116.371955,0,126,39747.5739236111,2008-10-26,13:46:27
39.907173,116.371999,0,127,39747.5739814815,2008-10-26,13:46:32
39.907216,116.372037,0,120,39747.5740393519,2008-10-26,13:46:37
39.907228,116.372081,0,116,39747.5740972222,2008-10-26,13:46:42
39.907245,116.372126,0,114,39747.5741550926,2008-10-26,13:46:47
39.90725,116.372225,0,115,39747.574212963,2008-10-26,13:46:52
39.907234,116.372296,0,116,39747.5742708333,2008-10-26,13:46:57
39.907225,116.372368,0,117,39747.5743287037,2008-10-26,13:47:02
39.907199,116.372445,0,116,39747.5743865741,2008-10-26,13:47:07
39.907157,116.372502,0,118,39747.5744444444,2008-10-26,13:47:12
39.907137,116.372553,0,120,39747.5745023148,2008-10-26,13:47:17
39.907194,116.372599,0,118,39747.5745601852,2008-10-26,13:47:22
39.907217,116.372634,0,115,39747.5746180556,2008-10-26,13:47:27
39.907226,116.372669,0,115,39747.5746759259,2008-10-26,13:47:32
39.90725,116.372718,0,115,39747.5747337963,2008-10-26,13:47:37
39.907231,116.372796,0,116,39747.5747916667,2008-10-26,13:47:42
39.907259,116.372845,0,115,39747.574849537,2008-10-26,13:47:47
39.907261,116.372906,0,116,39747.5749074074,2008-10-26,13:47:52
39.907227,116.372973,0,118,39747.5749652778,2008-10-26,13:47:57
39.907225,116.373009,0,118,39747.5750231481,2008-10-26,13:48:02
39.907215,116.37304,0,119,39747.5750810185,2008-10-26,13:48:07
39.90724,116.373096,0,120,39747.5751388889,2008-10-26,13:48:12
39.907294,116.373124,0,116,39747.5751967593,2008-10-26,13:48:17
39.907313,116.373163,0,117,39747.5752546296,2008-10-26,13:48:22
39.907391,116.373175,0,109,39747.5753125,2008-10-26,13:48:27
39.907422,116.373195,0,104,39747.5753703704,2008-10-26,13:48:32
39.907434,116.373237,0,100,39747.5754282407,2008-10-26,13:48:37
39.907429,116.373304,0,102,39747.5754861111,2008-10-26,13:48:42
39.90746,116.373375,0,100,39747.5755439815,2008-10-26,13:48:47
39.907459,116.373452,0,102,39747.5756018519,2008-10-26,13:48:52
39.90748,116.37352,0,101,39747.5756597222,2008-10-26,13:48:57
39.907487,116.373566,0,99,39747.5757175926,2008-10-26,13:49:02
39.906345,116.374616,0,121,39747.575775463,2008-10-26,13:49:07
39.906281,116.374711,0,121,39747.5758333333,2008-10-26,13:49:12
39.906229,116.374798,0,124,39747.5758912037,2008-10-26,13:49:17
39.90626,116.374856,0,124,39747.5759490741,2008-10-26,13:49:22
39.906248,116.374961,0,119,39747.5760069444,2008-10-26,13:49:27
39.906196,116.374992,0,118,39747.5760648148,2008-10-26,13:49:32
39.906187,116.375031,0,118,39747.5761226852,2008-10-26,13:49:37
39.906209,116.375072,0,114,39747.5761805556,2008-10-26,13:49:42
39.906219,116.375111,0,113,39747.5762384259,2008-10-26,13:49:47
39.90621,116.375135,0,110,39747.5762962963,2008-10-26,13:49:52
39.906211,116.375148,0,111,39747.5763541667,2008-10-26,13:49:57
39.906147,116.375258,0,111,39747.576412037,2008-10-26,13:50:02
39.906133,116.375284,0,110,39747.5764699074,2008-10-26,13:50:07
39.906134,116.3753,0,110,39747.5765277778,2008-10-26,13:50:12
39.906122,116.375351,0,110,39747.5765856481,2008-10-26,13:50:17
39.906129,116.375408,0,108,39747.5766435185,2008-10-26,13:50:22
39.906143,116.37546,0,109,39747.5767013889,2008-10-26,13:50:27
39.906133,116.375547,0,109,39747.5767592593,2008-10-26,13:50:32
39.906126,116.375616,0,110,39747.5768171296,2008-10-26,13:50:37
39.90613,116.375697,0,112,39747.576875,2008-10-26,13:50:42
39.906123,116.375791,0,113,39747.5769328704,2008-10-26,13:50:47
39.906113,116.375868,0,113,39747.5769907407,2008-10-26,13:50:52
39.906115,116.375911,0,113,39747.5770486111,2008-10-26,13:50:57
39.906116,116.37595,0,111,39747.5771064815,2008-10-26,13:51:02
39.906141,116.375976,0,110,39747.5771643519,2008-10-26,13:51:07
39.906129,116.376023,0,109,39747.5772222222,2008-10-26,13:51:12
39.906108,116.376071,0,110,39747.5772800926,2008-10-26,13:51:17
39.906114,116.376116,0,111,39747.577337963,2008-10-26,13:51:22
39.906133,116.376161,0,111,39747.5773958333,2008-10-26,13:51:27
39.90614,116.376193,0,110,39747.5774537037,2008-10-26,13:51:32
39.906132,116.376237,0,110,39747.5775115741,2008-10-26,13:51:37
39.906118,116.376313,0,109,39747.5775694444,2008-10-26,13:51:42
39.906111,116.376416,0,106,39747.5776273148,2008-10-26,13:51:47
39.906112,116.3765,0,106,39747.5776851852,2008-10-26,13:51:52
39.906106,116.376565,0,105,39747.5777430556,2008-10-26,13:51:57
39.906095,116.376628,0,105,39747.5778009259,2008-10-26,13:52:02
39.906112,116.376701,0,105,39747.5778587963,2008-10-26,13:52:07
39.906088,116.376781,0,106,39747.5779166667,2008-10-26,13:52:12
39.906066,116.376862,0,107,39747.577974537,2008-10-26,13:52:17
39.906052,116.376876,0,106,39747.5780324074,2008-10-26,13:52:22
39.906046,116.376899,0,106,39747.5780902778,2008-10-26,13:52:27
39.906044,116.376991,0,105,39747.5781481481,2008-10-26,13:52:32
39.906042,116.377071,0,106,39747.5782060185,2008-10-26,13:52:37
39.906044,116.377138,0,107,39747.5782638889,2008-10-26,13:52:42
39.906039,116.377192,0,107,39747.5783217593,2008-10-26,13:52:47
39.906056,116.377269,0,105,39747.5783796296,2008-10-26,13:52:52
39.906079,116.377318,0,105,39747.5784375,2008-10-26,13:52:57
39.906085,116.377388,0,105,39747.5784953704,2008-10-26,13:53:02
39.906095,116.377438,0,104,39747.5785532407,2008-10-26,13:53:07
39.9061,116.377518,0,105,39747.5786111111,2008-10-26,13:53:12
39.906108,116.377585,0,104,39747.5786689815,2008-10-26,13:53:17
39.9061,116.37765,0,105,39747.5787268518,2008-10-26,13:53:22
39.906091,116.377708,0,106,39747.5787847222,2008-10-26,13:53:27
39.90609,116.377774,0,106,39747.5788425926,2008-10-26,13:53:32
39.906083,116.377839,0,107,39747.578900463,2008-10-26,13:53:37
39.906096,116.377885,0,107,39747.5789583333,2008-10-26,13:53:42
39.906088,116.377939,0,105,39747.5790162037,2008-10-26,13:53:47
39.906046,116.378018,0,104,39747.5790740741,2008-10-26,13:53:52
39.906015,116.378108,0,104,39747.5791319444,2008-10-26,13:53:57
39.906015,116.37819,0,103,39747.5791898148,2008-10-26,13:54:02
39.906017,116.378269,0,104,39747.5792476852,2008-10-26,13:54:07
39.906007,116.37834,0,104,39747.5793055556,2008-10-26,13:54:12
39.906017,116.378413,0,105,39747.5793634259,2008-10-26,13:54:17
39.90603,116.378507,0,104,39747.5794212963,2008-10-26,13:54:22
39.906059,116.378572,0,104,39747.5794791667,2008-10-26,13:54:27
39.90607,116.37861,0,105,39747.579537037,2008-10-26,13:54:32
39.906087,116.378654,0,106,39747.5795949074,2008-10-26,13:54:37
39.906075,116.378703,0,108,39747.5796527778,2008-10-26,13:54:42
39.906061,116.378761,0,108,39747.5797106481,2008-10-26,13:54:47
39.906073,116.378816,0,106,39747.5797685185,2008-10-26,13:54:52
39.90606,116.378871,0,106,39747.5798263889,2008-10-26,13:54:57
39.906047,116.378924,0,107,39747.5798842593,2008-10-26,13:55:02
39.906022,116.378986,0,110,39747.5799421296,2008-10-26,13:55:07
39.906016,116.379067,0,111,39747.58,2008-10-26,13:55:12
39.906003,116.37913,0,111,39747.5800578704,2008-10-26,13:55:17
39.90601,116.379199,0,110,39747.5801157407,2008-10-26,13:55:22
39.906005,116.379238,0,111,39747.5801736111,2008-10-26,13:55:27
39.906009,116.379315,0,111,39747.5802314815,2008-10-26,13:55:32
39.906017,116.379387,0,109,39747.5802893518,2008-10-26,13:55:37
39.906012,116.379469,0,109,39747.5803472222,2008-10-26,13:55:42
39.906034,116.379531,0,110,39747.5804050926,2008-10-26,13:55:47
39.906088,116.379576,0,107,39747.580462963,2008-10-26,13:55:52
39.906098,116.379594,0,107,39747.5805208333,2008-10-26,13:55:57
39.906113,116.379642,0,107,39747.5805787037,2008-10-26,13:56:02
39.906114,116.379674,0,108,39747.5806365741,2008-10-26,13:56:07
39.906102,116.379703,0,108,39747.5806944444,2008-10-26,13:56:12
39.906101,116.379724,0,108,39747.5807523148,2008-10-26,13:56:17
39.906101,116.379724,0,108,39747.580787037,2008-10-26,13:56:20
39.906106,116.37973,0,108,39747.5808101852,2008-10-26,13:56:22
39.906135,116.37973,0,107,39747.5808680556,2008-10-26,13:56:27
39.906143,116.379773,0,106,39747.5809259259,2008-10-26,13:56:32
39.906109,116.379873,0,105,39747.5809837963,2008-10-26,13:56:37
39.906114,116.379932,0,105,39747.5810416667,2008-10-26,13:56:42
39.906113,116.379994,0,105,39747.581099537,2008-10-26,13:56:47
39.906125,116.380064,0,106,39747.5811574074,2008-10-26,13:56:52
39.906114,116.380128,0,105,39747.5812152778,2008-10-26,13:56:57
39.906158,116.38017,0,105,39747.5812731481,2008-10-26,13:57:02
39.906172,116.380227,0,105,39747.5813310185,2008-10-26,13:57:07
39.906166,116.380291,0,104,39747.5813888889,2008-10-26,13:57:12
39.906159,116.380353,0,104,39747.5814467593,2008-10-26,13:57:17
39.906154,116.380417,0,102,39747.5815046296,2008-10-26,13:57:22
39.906179,116.38045,0,101,39747.5815625,2008-10-26,13:57:27
39.906172,116.380527,0,99,39747.5816203704,2008-10-26,13:57:32
39.906156,116.380632,0,99,39747.5816782407,2008-10-26,13:57:37
39.906142,116.380695,0,98,39747.5817361111,2008-10-26,13:57:42
39.906132,116.380756,0,98,39747.5817939815,2008-10-26,13:57:47
39.906142,116.380808,0,99,39747.5818518519,2008-10-26,13:57:52
39.906143,116.380873,0,99,39747.5819097222,2008-10-26,13:57:57
39.906133,116.380946,0,100,39747.5819675926,2008-10-26,13:58:02
39.90612,116.38103,0,101,39747.582025463,2008-10-26,13:58:07
39.906138,116.381078,0,102,39747.5820833333,2008-10-26,13:58:12
39.90614,116.381097,0,102,39747.5821412037,2008-10-26,13:58:17
39.906165,116.381143,0,103,39747.5821990741,2008-10-26,13:58:22
39.906165,116.38121,0,103,39747.5822569444,2008-10-26,13:58:27
39.906167,116.381252,0,102,39747.5823148148,2008-10-26,13:58:32
39.906161,116.3813,0,101,39747.5823726852,2008-10-26,13:58:37
39.90617,116.381338,0,100,39747.5824305556,2008-10-26,13:58:42
39.906191,116.381387,0,101,39747.5824884259,2008-10-26,13:58:47
39.906198,116.381482,0,101,39747.5825462963,2008-10-26,13:58:52
39.906191,116.381563,0,102,39747.5826041667,2008-10-26,13:58:57
39.906184,116.381639,0,102,39747.582662037,2008-10-26,13:59:02
39.90617,116.381708,0,103,39747.5827199074,2008-10-26,13:59:07
39.906187,116.381752,0,103,39747.5827777778,2008-10-26,13:59:12
39.906192,116.381807,0,104,39747.5828356481,2008-10-26,13:59:17
39.906211,116.381874,0,105,39747.5828935185,2008-10-26,13:59:22
39.906196,116.381983,0,102,39747.5829513889,2008-10-26,13:59:27
39.906229,116.382045,0,104,39747.5830092593,2008-10-26,13:59:32
39.906238,116.382083,0,104,39747.5830671296,2008-10-26,13:59:37
39.906249,116.382162,0,102,39747.583125,2008-10-26,13:59:42
39.90626,116.382197,0,101,39747.5831828704,2008-10-26,13:59:47
39.90627,116.382225,0,101,39747.5832407407,2008-10-26,13:59:52
39.906257,116.382276,0,102,39747.5832986111,2008-10-26,13:59:57
39.906254,116.382336,0,106,39747.5833564815,2008-10-26,14:00:02
39.906251,116.382439,0,107,39747.5834143519,2008-10-26,14:00:07
39.906245,116.382477,0,108,39747.5834722222,2008-10-26,14:00:12
39.906247,116.382545,0,109,39747.5835300926,2008-10-26,14:00:17
39.906227,116.382635,0,109,39747.583587963,2008-10-26,14:00:22
39.906237,116.382681,0,109,39747.5836458333,2008-10-26,14:00:27
39.906264,116.382738,0,107,39747.5837037037,2008-10-26,14:00:32
39.906287,116.382798,0,107,39747.5837615741,2008-10-26,14:00:37
39.906288,116.382844,0,108,39747.5838194444,2008-10-26,14:00:42
39.9063,116.382902,0,107,39747.5838773148,2008-10-26,14:00:47
39.906282,116.382982,0,106,39747.5839351852,2008-10-26,14:00:52
39.906279,116.383059,0,105,39747.5839930556,2008-10-26,14:00:57
39.906269,116.383125,0,104,39747.5840509259,2008-10-26,14:01:02
39.906263,116.383185,0,105,39747.5841087963,2008-10-26,14:01:07
39.906248,116.383257,0,103,39747.5841666667,2008-10-26,14:01:12
39.906232,116.383322,0,102,39747.584224537,2008-10-26,14:01:17
39.906252,116.383389,0,101,39747.5842824074,2008-10-26,14:01:22
39.90627,116.38345,0,100,39747.5843402778,2008-10-26,14:01:27
39.906279,116.38347,0,100,39747.5843981481,2008-10-26,14:01:32
39.90628,116.38355,0,101,39747.5844560185,2008-10-26,14:01:37
39.906294,116.383588,0,102,39747.5845138889,2008-10-26,14:01:42
39.906315,116.383634,0,102,39747.5845717593,2008-10-26,14:01:47
39.906317,116.383692,0,101,39747.5846296296,2008-10-26,14:01:52
39.90633,116.383769,0,101,39747.5846875,2008-10-26,14:01:57
39.906329,116.383862,0,103,39747.5847453704,2008-10-26,14:02:02
39.906343,116.383951,0,103,39747.5848032407,2008-10-26,14:02:07
39.906346,116.384057,0,104,39747.5848611111,2008-10-26,14:02:12
39.906357,116.384116,0,104,39747.5849189815,2008-10-26,14:02:17
39.906367,116.384197,0,106,39747.5849768519,2008-10-26,14:02:22
39.906369,116.38428,0,106,39747.5850347222,2008-10-26,14:02:27
39.906359,116.384351,0,106,39747.5850925926,2008-10-26,14:02:32
39.906356,116.384399,0,107,39747.585150463,2008-10-26,14:02:37
39.906344,116.384454,0,109,39747.5852083333,2008-10-26,14:02:42
39.906338,116.384531,0,109,39747.5852662037,2008-10-26,14:02:47
39.906347,116.384596,0,110,39747.5853240741,2008-10-26,14:02:52
39.906354,116.384654,0,111,39747.5853819444,2008-10-26,14:02:57
39.906372,116.384714,0,111,39747.5854398148,2008-10-26,14:03:02
39.906377,116.384761,0,112,39747.5854976852,2008-10-26,14:03:07
39.906401,116.384798,0,112,39747.5855555556,2008-10-26,14:03:12
39.906405,116.384829,0,113,39747.5856134259,2008-10-26,14:03:17
39.906396,116.384906,0,116,39747.5856712963,2008-10-26,14:03:22
39.90638,116.384963,0,117,39747.5857291667,2008-10-26,14:03:27
39.906366,116.385039,0,118,39747.585787037,2008-10-26,14:03:32
39.906377,116.385101,0,119,39747.5858449074,2008-10-26,14:03:37
39.906385,116.385165,0,121,39747.5859027778,2008-10-26,14:03:42
39.906415,116.385182,0,121,39747.5859606481,2008-10-26,14:03:47
39.906437,116.385295,0,123,39747.5860185185,2008-10-26,14:03:52
39.906431,116.385386,0,123,39747.5860763889,2008-10-26,14:03:57
39.906415,116.38544,0,123,39747.5861342593,2008-10-26,14:04:02
39.906414,116.385515,0,122,39747.5861921296,2008-10-26,14:04:07
39.906407,116.385584,0,124,39747.58625,2008-10-26,14:04:12
39.906408,116.385675,0,128,39747.5863078704,2008-10-26,14:04:17
39.906396,116.385732,0,127,39747.5863657407,2008-10-26,14:04:22
39.906408,116.385815,0,127,39747.5864236111,2008-10-26,14:04:27
39.906393,116.385882,0,127,39747.5864814815,2008-10-26,14:04:32
39.906413,116.385928,0,125,39747.5865393518,2008-10-26,14:04:37
39.906424,116.385975,0,122,39747.5865972222,2008-10-26,14:04:42
39.906427,116.386043,0,121,39747.5866550926,2008-10-26,14:04:47
39.906429,116.386108,0,120,39747.586712963,2008-10-26,14:04:52
39.906411,116.386169,0,120,39747.5867708333,2008-10-26,14:04:57
39.9064,116.386229,0,119,39747.5868287037,2008-10-26,14:05:02
39.906408,116.386302,0,121,39747.5868865741,2008-10-26,14:05:07
39.906418,116.386385,0,122,39747.5869444444,2008-10-26,14:05:12
39.906421,116.386428,0,121,39747.5870023148,2008-10-26,14:05:17
39.906421,116.386487,0,123,39747.5870601852,2008-10-26,14:05:22
39.90642,116.386547,0,124,39747.5871180556,2008-10-26,14:05:27
39.906436,116.386657,0,123,39747.5871759259,2008-10-26,14:05:32
39.906428,116.386776,0,122,39747.5872337963,2008-10-26,14:05:37
39.906406,116.38689,0,121,39747.5872916667,2008-10-26,14:05:42
39.906417,116.386946,0,121,39747.587349537,2008-10-26,14:05:47
39.906422,116.387009,0,122,39747.5874074074,2008-10-26,14:05:52
39.906431,116.38707,0,122,39747.5874652778,2008-10-26,14:05:57
39.906426,116.387104,0,122,39747.5875231481,2008-10-26,14:06:02
39.906417,116.387185,0,122,39747.5875810185,2008-10-26,14:06:07
39.906412,116.387236,0,121,39747.5876388889,2008-10-26,14:06:12
39.906412,116.387307,0,121,39747.5876967593,2008-10-26,14:06:17
39.906413,116.387389,0,122,39747.5877546296,2008-10-26,14:06:22
39.90641,116.387468,0,122,39747.5878125,2008-10-26,14:06:27
39.906406,116.387537,0,123,39747.5878703704,2008-10-26,14:06:32
39.906415,116.387608,0,125,39747.5879282407,2008-10-26,14:06:37
39.906397,116.387674,0,126,39747.5879861111,2008-10-26,14:06:42
39.906396,116.387713,0,127,39747.5880439815,2008-10-26,14:06:47
39.906412,116.387775,0,128,39747.5881018518,2008-10-26,14:06:52
39.906427,116.387824,0,130,39747.5881597222,2008-10-26,14:06:57
39.90642,116.387902,0,130,39747.5882175926,2008-10-26,14:07:02
39.906432,116.387928,0,129,39747.588275463,2008-10-26,14:07:07
39.906447,116.387992,0,127,39747.5883333333,2008-10-26,14:07:12
39.906449,116.388069,0,125,39747.5883912037,2008-10-26,14:07:17
39.906453,116.388086,0,121,39747.5884490741,2008-10-26,14:07:22
39.906463,116.38816,0,117,39747.5885069444,2008-10-26,14:07:27
39.90647,116.388208,0,115,39747.5885648148,2008-10-26,14:07:32
39.906481,116.388252,0,112,39747.5886226852,2008-10-26,14:07:37
39.90648,116.388301,0,112,39747.5886805556,2008-10-26,14:07:42
39.906479,116.388351,0,112,39747.5887384259,2008-10-26,14:07:47
39.90648,116.388409,0,111,39747.5887962963,2008-10-26,14:07:52
39.906492,116.388435,0,109,39747.5888541667,2008-10-26,14:07:57
39.906488,116.388504,0,109,39747.588912037,2008-10-26,14:08:02
39.906502,116.38854,0,109,39747.5889699074,2008-10-26,14:08:07
39.906488,116.388619,0,107,39747.5890277778,2008-10-26,14:08:12
39.906493,116.38867,0,107,39747.5890856481,2008-10-26,14:08:17
39.906478,116.38872,0,106,39747.5891435185,2008-10-26,14:08:22
39.906479,116.388759,0,105,39747.5892013889,2008-10-26,14:08:27
39.90651,116.388821,0,106,39747.5892592593,2008-10-26,14:08:32
39.906513,116.388871,0,106,39747.5893171296,2008-10-26,14:08:37
39.906516,116.388925,0,105,39747.589375,2008-10-26,14:08:42
39.906504,116.389008,0,106,39747.5894328704,2008-10-26,14:08:47
39.906505,116.389117,0,104,39747.5894907407,2008-10-26,14:08:52
39.906521,116.389189,0,104,39747.5895486111,2008-10-26,14:08:57
39.906515,116.389271,0,105,39747.5896064815,2008-10-26,14:09:02
39.906503,116.389354,0,104,39747.5896643519,2008-10-26,14:09:07
39.906508,116.389422,0,103,39747.5897222222,2008-10-26,14:09:12
39.906508,116.389482,0,103,39747.5897800926,2008-10-26,14:09:17
39.906507,116.389532,0,103,39747.589837963,2008-10-26,14:09:22
39.906508,116.389613,0,103,39747.5898958333,2008-10-26,14:09:27
39.906525,116.389691,0,103,39747.5899537037,2008-10-26,14:09:32
39.906535,116.389733,0,103,39747.5900115741,2008-10-26,14:09:37
39.906523,116.3898,0,104,39747.5900694444,2008-10-26,14:09:42
39.906548,116.389829,0,105,39747.5901273148,2008-10-26,14:09:47
39.906549,116.38991,0,107,39747.5901851852,2008-10-26,14:09:52
39.906575,116.389972,0,107,39747.5902430556,2008-10-26,14:09:57
39.906572,116.390041,0,107,39747.5903009259,2008-10-26,14:10:02
39.906577,116.390086,0,109,39747.5903587963,2008-10-26,14:10:07
39.906566,116.39015,0,108,39747.5904166667,2008-10-26,14:10:12
39.906563,116.390184,0,109,39747.590474537,2008-10-26,14:10:17
39.906567,116.390237,0,109,39747.5905324074,2008-10-26,14:10:22
39.906561,116.390298,0,109,39747.5905902778,2008-10-26,14:10:27
39.906552,116.390386,0,109,39747.5906481481,2008-10-26,14:10:32
39.906543,116.390445,0,108,39747.5907060185,2008-10-26,14:10:37
39.906548,116.390524,0,107,39747.5907638889,2008-10-26,14:10:42
39.906545,116.390589,0,109,39747.5908217593,2008-10-26,14:10:47
39.906541,116.390652,0,108,39747.5908796296,2008-10-26,14:10:52
39.906554,116.390701,0,108,39747.5909375,2008-10-26,14:10:57
39.90654,116.390729,0,108,39747.5909953704,2008-10-26,14:11:02
39.90654,116.390729,0,108,39747.5910300926,2008-10-26,14:11:05
39.906542,116.390736,0,107,39747.5910532407,2008-10-26,14:11:07
39.906551,116.390753,0,108,39747.5911111111,2008-10-26,14:11:12
39.906552,116.390746,0,109,39747.5911689815,2008-10-26,14:11:17
39.906552,116.390746,0,109,39747.5912037037,2008-10-26,14:11:20
39.906557,116.390744,0,109,39747.5912268519,2008-10-26,14:11:22
39.906564,116.390756,0,109,39747.5912847222,2008-10-26,14:11:27
39.906558,116.390787,0,109,39747.5913425926,2008-10-26,14:11:32
39.906541,116.390812,0,109,39747.591400463,2008-10-26,14:11:37
39.906553,116.390879,0,108,39747.5914583333,2008-10-26,14:11:42
39.906545,116.390943,0,108,39747.5915162037,2008-10-26,14:11:47
39.906543,116.391008,0,104,39747.5915740741,2008-10-26,14:11:52
39.906549,116.391065,0,102,39747.5916319444,2008-10-26,14:11:57
39.906542,116.391143,0,100,39747.5916898148,2008-10-26,14:12:02
39.906515,116.391201,0,99,39747.5917476852,2008-10-26,14:12:07
39.906517,116.391276,0,99,39747.5918055556,2008-10-26,14:12:12
39.906523,116.391325,0,100,39747.5918634259,2008-10-26,14:12:17
39.906533,116.391411,0,97,39747.5919212963,2008-10-26,14:12:22
39.906551,116.391451,0,96,39747.5919791667,2008-10-26,14:12:27
39.906553,116.391523,0,96,39747.592037037,2008-10-26,14:12:32
39.90658,116.391564,0,95,39747.5920949074,2008-10-26,14:12:37
39.906585,116.391623,0,93,39747.5921527778,2008-10-26,14:12:42
39.906558,116.39168,0,93,39747.5922106481,2008-10-26,14:12:47
39.906517,116.391751,0,92,39747.5922685185,2008-10-26,14:12:52
39.906512,116.391798,0,92,39747.5923263889,2008-10-26,14:12:57
39.906511,116.391882,0,91,39747.5923842593,2008-10-26,14:13:02
39.906509,116.39194,0,91,39747.5924421296,2008-10-26,14:13:07
39.906511,116.391997,0,91,39747.5925,2008-10-26,14:13:12
39.906522,116.392062,0,91,39747.5925578704,2008-10-26,14:13:17
39.906513,116.392124,0,90,39747.5926157407,2008-10-26,14:13:22
39.906518,116.392201,0,90,39747.5926736111,2008-10-26,14:13:27
39.906521,116.392264,0,89,39747.5927314815,2008-10-26,14:13:32
39.906524,116.392336,0,89,39747.5927893519,2008-10-26,14:13:37
39.906502,116.39241,0,89,39747.5928472222,2008-10-26,14:13:42
39.906511,116.392485,0,89,39747.5929050926,2008-10-26,14:13:47
39.906521,116.392511,0,89,39747.592962963,2008-10-26,14:13:52
39.906518,116.392529,0,89,39747.5930208333,2008-10-26,14:13:57
39.906519,116.39253,0,89,39747.5930787037,2008-10-26,14:14:02
39.906519,116.39253,0,89,39747.5931134259,2008-10-26,14:14:05
39.906521,116.392532,0,89,39747.5931365741,2008-10-26,14:14:07
39.906517,116.392605,0,89,39747.5931944444,2008-10-26,14:14:12
39.906523,116.392679,0,89,39747.5932523148,2008-10-26,14:14:17
39.906553,116.392755,0,90,39747.5933101852,2008-10-26,14:14:22
39.906577,116.392837,0,91,39747.5933680556,2008-10-26,14:14:27
39.906584,116.392889,0,96,39747.5934259259,2008-10-26,14:14:32
39.90659,116.392952,0,98,39747.5934837963,2008-10-26,14:14:37
39.90661,116.393017,0,99,39747.5935416667,2008-10-26,14:14:42
39.906594,116.393105,0,101,39747.593599537,2008-10-26,14:14:47
39.906583,116.393182,0,101,39747.5936574074,2008-10-26,14:14:52
39.906576,116.39323,0,97,39747.5937152778,2008-10-26,14:14:57
39.906587,116.393274,0,98,39747.5937731481,2008-10-26,14:15:02
39.90659,116.393343,0,98,39747.5938310185,2008-10-26,14:15:07
39.906591,116.393423,0,98,39747.5938888889,2008-10-26,14:15:12
39.906578,116.39351,0,98,39747.5939467593,2008-10-26,14:15:17
39.906564,116.393581,0,101,39747.5940046296,2008-10-26,14:15:22
39.904292,116.394204,0,488,39747.5951041667,2008-10-26,14:16:57
39.905421,116.393726,0,199,39747.595162037,2008-10-26,14:17:02
39.905396,116.39368,0,194,39747.5952199074,2008-10-26,14:17:07
39.90537,116.393702,0,194,39747.5952777778,2008-10-26,14:17:12
39.905329,116.393672,0,199,39747.5953356481,2008-10-26,14:17:17
39.905313,116.39367,0,174,39747.5953935185,2008-10-26,14:17:22
39.905272,116.393644,0,183,39747.5954513889,2008-10-26,14:17:27
39.905221,116.393664,0,190,39747.5955092593,2008-10-26,14:17:32
39.905187,116.393671,0,188,39747.5955671296,2008-10-26,14:17:37
39.905144,116.39368,0,164,39747.595625,2008-10-26,14:17:42
39.90511,116.393681,0,140,39747.5956828704,2008-10-26,14:17:47
39.905083,116.393642,0,140,39747.5957407407,2008-10-26,14:17:52
39.90511,116.393613,0,142,39747.5957986111,2008-10-26,14:17:57
39.905105,116.393576,0,128,39747.5958564815,2008-10-26,14:18:02
39.905082,116.393568,0,123,39747.5959143518,2008-10-26,14:18:07
39.905038,116.393547,0,123,39747.5959722222,2008-10-26,14:18:12
39.905033,116.393582,0,119,39747.5960300926,2008-10-26,14:18:17
39.905004,116.393555,0,114,39747.596087963,2008-10-26,14:18:22
39.904985,116.393576,0,106,39747.5961458333,2008-10-26,14:18:27
39.90494,116.393549,0,100,39747.5962037037,2008-10-26,14:18:32
39.904898,116.393548,0,101,39747.5962615741,2008-10-26,14:18:37
39.90486,116.393513,0,101,39747.5963194444,2008-10-26,14:18:42
39.904838,116.393498,0,102,39747.5963773148,2008-10-26,14:18:47
39.904798,116.393523,0,104,39747.5964351852,2008-10-26,14:18:52
39.904785,116.393521,0,105,39747.5964930556,2008-10-26,14:18:57
39.904785,116.393521,0,105,39747.5965277778,2008-10-26,14:19:00
39.904778,116.393518,0,105,39747.5965509259,2008-10-26,14:19:02
39.904728,116.393508,0,97,39747.5966087963,2008-10-26,14:19:07
39.904674,116.393491,0,95,39747.5966666667,2008-10-26,14:19:12
39.904657,116.393522,0,94,39747.596724537,2008-10-26,14:19:17
39.904546,116.393512,0,92,39747.5967824074,2008-10-26,14:19:22
39.904449,116.393518,0,81,39747.5968402778,2008-10-26,14:19:27
39.904373,116.393509,0,85,39747.5968981481,2008-10-26,14:19:32
39.904322,116.39352,0,89,39747.5969560185,2008-10-26,14:19:37
39.904255,116.39349,0,88,39747.5970138889,2008-10-26,14:19:42
39.904186,116.393488,0,87,39747.5970717593,2008-10-26,14:19:47
39.904149,116.393491,0,86,39747.5971296296,2008-10-26,14:19:52
39.904063,116.393474,0,85,39747.5971875,2008-10-26,14:19:57
39.903996,116.393465,0,84,39747.5972453704,2008-10-26,14:20:02
39.903925,116.39345,0,86,39747.5973032407,2008-10-26,14:20:07
39.90385,116.393436,0,83,39747.5973611111,2008-10-26,14:20:12
39.903829,116.393478,0,82,39747.5974189815,2008-10-26,14:20:17
39.903783,116.393463,0,85,39747.5974768519,2008-10-26,14:20:22
39.903757,116.393457,0,85,39747.5975347222,2008-10-26,14:20:27
39.903693,116.393401,0,83,39747.5975925926,2008-10-26,14:20:32
39.903653,116.393417,0,84,39747.597650463,2008-10-26,14:20:37
39.903638,116.393459,0,81,39747.5977083333,2008-10-26,14:20:42
39.903566,116.393468,0,84,39747.5977662037,2008-10-26,14:20:47
39.903541,116.39346,0,85,39747.5978240741,2008-10-26,14:20:52
39.903456,116.39345,0,87,39747.5978819444,2008-10-26,14:20:57
39.903368,116.393431,0,86,39747.5979398148,2008-10-26,14:21:02
39.903298,116.393484,0,89,39747.5979976852,2008-10-26,14:21:07
39.903239,116.39347,0,89,39747.5980555556,2008-10-26,14:21:12
39.90319,116.393486,0,90,39747.5981134259,2008-10-26,14:21:17
39.903142,116.393512,0,91,39747.5981712963,2008-10-26,14:21:22
39.903138,116.393527,0,91,39747.5982291667,2008-10-26,14:21:27
39.903124,116.393546,0,88,39747.598287037,2008-10-26,14:21:32
39.903045,116.393538,0,88,39747.5983449074,2008-10-26,14:21:37
39.903044,116.393513,0,87,39747.5984027778,2008-10-26,14:21:42
39.903028,116.393528,0,84,39747.5984606481,2008-10-26,14:21:47
39.903005,116.39352,0,83,39747.5985185185,2008-10-26,14:21:52
39.902896,116.393492,0,83,39747.5985763889,2008-10-26,14:21:57
39.902845,116.3935,0,84,39747.5986342593,2008-10-26,14:22:02
39.902712,116.393502,0,93,39747.5986921296,2008-10-26,14:22:07
39.902655,116.393509,0,98,39747.59875,2008-10-26,14:22:12
39.902543,116.393474,0,100,39747.5988078704,2008-10-26,14:22:17
39.902424,116.393475,0,102,39747.5988657407,2008-10-26,14:22:22
39.902334,116.393508,0,105,39747.5989236111,2008-10-26,14:22:27
39.902277,116.393508,0,111,39747.5989814815,2008-10-26,14:22:32
39.902246,116.393545,0,114,39747.5990393519,2008-10-26,14:22:37
39.902178,116.39357,0,114,39747.5990972222,2008-10-26,14:22:42
39.902126,116.393577,0,116,39747.5991550926,2008-10-26,14:22:47
39.902087,116.393566,0,116,39747.599212963,2008-10-26,14:22:52
39.902066,116.393554,0,117,39747.5992708333,2008-10-26,14:22:57
39.902001,116.393531,0,115,39747.5993287037,2008-10-26,14:23:02
39.90192,116.393559,0,114,39747.5993865741,2008-10-26,14:23:07
39.901821,116.393555,0,109,39747.5994444444,2008-10-26,14:23:12
39.901739,116.393568,0,107,39747.5995023148,2008-10-26,14:23:17
39.90169,116.39361,0,109,39747.5995601852,2008-10-26,14:23:22
39.90163,116.393637,0,110,39747.5996180556,2008-10-26,14:23:27
39.901578,116.393625,0,109,39747.5996759259,2008-10-26,14:23:32
39.901532,116.393618,0,108,39747.5997337963,2008-10-26,14:23:37
39.901462,116.393628,0,106,39747.5997916667,2008-10-26,14:23:42
39.901398,116.393572,0,101,39747.599849537,2008-10-26,14:23:47
39.901372,116.393558,0,98,39747.5999074074,2008-10-26,14:23:52
39.901331,116.393557,0,96,39747.5999652778,2008-10-26,14:23:57
39.901308,116.39355,0,95,39747.6000231481,2008-10-26,14:24:02
39.901307,116.393541,0,95,39747.6000810185,2008-10-26,14:24:07
39.901268,116.393612,0,91,39747.6001388889,2008-10-26,14:24:12
39.90125,116.393614,0,91,39747.6001967593,2008-10-26,14:24:17
39.901238,116.393612,0,90,39747.6002546296,2008-10-26,14:24:22
39.901184,116.393594,0,88,39747.6003125,2008-10-26,14:24:27
39.901147,116.393583,0,86,39747.6003703704,2008-10-26,14:24:32
39.901109,116.393597,0,85,39747.6004282407,2008-10-26,14:24:37
39.901118,116.393636,0,84,39747.6004861111,2008-10-26,14:24:42
39.901106,116.393629,0,83,39747.6005439815,2008-10-26,14:24:47
39.901016,116.393574,0,83,39747.6006018519,2008-10-26,14:24:52
39.900943,116.393591,0,82,39747.6006597222,2008-10-26,14:24:57
39.900921,116.393623,0,83,39747.6007175926,2008-10-26,14:25:02
39.900895,116.393651,0,82,39747.600775463,2008-10-26,14:25:07
39.900773,116.393677,0,82,39747.6008333333,2008-10-26,14:25:12
39.900698,116.393659,0,82,39747.6008912037,2008-10-26,14:25:17
39.900663,116.393648,0,81,39747.6009490741,2008-10-26,14:25:22
39.900626,116.393619,0,80,39747.6010069444,2008-10-26,14:25:27
39.900563,116.393621,0,79,39747.6010648148,2008-10-26,14:25:32
39.900496,116.393612,0,79,39747.6011226852,2008-10-26,14:25:37
39.900479,116.393618,0,78,39747.6011805556,2008-10-26,14:25:42
39.900476,116.393629,0,77,39747.6012384259,2008-10-26,14:25:47
39.900476,116.393629,0,77,39747.6012731481,2008-10-26,14:25:50
39.900479,116.393633,0,77,39747.6012962963,2008-10-26,14:25:52
39.900352,116.393636,0,78,39747.6013541667,2008-10-26,14:25:57
39.900301,116.393664,0,78,39747.601412037,2008-10-26,14:26:02
39.900275,116.393656,0,77,39747.6014699074,2008-10-26,14:26:07
39.900236,116.393635,0,76,39747.6015277778,2008-10-26,14:26:12
39.900189,116.393646,0,73,39747.6015856481,2008-10-26,14:26:17
39.900099,116.393596,0,70,39747.6016435185,2008-10-26,14:26:22
39.900022,116.393667,0,67,39747.6017013889,2008-10-26,14:26:27
39.899845,116.393659,0,68,39747.6017592593,2008-10-26,14:26:32
39.899793,116.393666,0,67,39747.6018171296,2008-10-26,14:26:37
39.899736,116.393688,0,65,39747.601875,2008-10-26,14:26:42
39.89961,116.393691,0,66,39747.6019328704,2008-10-26,14:26:47
39.899524,116.393693,0,68,39747.6019907407,2008-10-26,14:26:52
39.899475,116.39369,0,69,39747.6020486111,2008-10-26,14:26:57
39.899379,116.393683,0,73,39747.6021064815,2008-10-26,14:27:02
39.89941,116.393597,0,76,39747.6021643518,2008-10-26,14:27:07
39.899438,116.393563,0,79,39747.6022222222,2008-10-26,14:27:12
39.899476,116.393558,0,79,39747.6022800926,2008-10-26,14:27:17
39.899515,116.393559,0,80,39747.602337963,2008-10-26,14:27:22
39.899538,116.393563,0,79,39747.6023958333,2008-10-26,14:27:27
39.899547,116.39358,0,78,39747.6024537037,2008-10-26,14:27:32
39.899558,116.393589,0,81,39747.6025115741,2008-10-26,14:27:37
39.899578,116.39355,0,80,39747.6025694444,2008-10-26,14:27:42
39.899587,116.393497,0,80,39747.6026273148,2008-10-26,14:27:47
39.899283,116.393428,0,119,39747.6030902778,2008-10-26,14:28:27
39.899297,116.393156,0,18,39747.6031481481,2008-10-26,14:28:32
39.89927,116.393218,0,100,39747.6032060185,2008-10-26,14:28:37
39.899239,116.393183,0,109,39747.6032638889,2008-10-26,14:28:42
39.899238,116.393162,0,82,39747.6033217593,2008-10-26,14:28:47
39.899244,116.393152,0,66,39747.6033796296,2008-10-26,14:28:52
39.899208,116.393132,0,71,39747.6034375,2008-10-26,14:28:57
39.899181,116.393109,0,85,39747.6034953704,2008-10-26,14:29:02
39.899131,116.39309,0,93,39747.6035532407,2008-10-26,14:29:07
39.899078,116.393068,0,106,39747.6036111111,2008-10-26,14:29:12
39.899044,116.393034,0,109,39747.6036689815,2008-10-26,14:29:17
39.899023,116.392988,0,107,39747.6037268518,2008-10-26,14:29:22
39.899023,116.392883,0,97,39747.6037847222,2008-10-26,14:29:27
39.899005,116.392817,0,98,39747.6038425926,2008-10-26,14:29:32
39.899016,116.392808,0,104,39747.603900463,2008-10-26,14:29:37
39.899022,116.39283,0,104,39747.6039583333,2008-10-26,14:29:42
39.899059,116.392859,0,106,39747.6040162037,2008-10-26,14:29:47
39.8991,116.392847,0,106,39747.6040740741,2008-10-26,14:29:52
39.899112,116.392814,0,107,39747.6041319444,2008-10-26,14:29:57
39.899081,116.392745,0,107,39747.6041898148,2008-10-26,14:30:02
39.899049,116.392693,0,108,39747.6042476852,2008-10-26,14:30:07
39.898307,116.392142,0,39,39747.605462963,2008-10-26,14:31:52
39.898416,116.392353,0,92,39747.6055208333,2008-10-26,14:31:57
39.898417,116.392721,0,84,39747.6055787037,2008-10-26,14:32:02
39.898422,116.392844,0,68,39747.6056365741,2008-10-26,14:32:07
39.898405,116.392847,0,65,39747.6056944444,2008-10-26,14:32:12
39.898384,116.392851,0,62,39747.6057523148,2008-10-26,14:32:17
39.898345,116.392851,0,60,39747.6058101852,2008-10-26,14:32:22
39.898305,116.392854,0,58,39747.6058680556,2008-10-26,14:32:27
39.89828,116.392865,0,56,39747.6059259259,2008-10-26,14:32:32
39.898261,116.392877,0,54,39747.6059837963,2008-10-26,14:32:37
39.898241,116.392887,0,52,39747.6060416667,2008-10-26,14:32:42
39.898219,116.392883,0,51,39747.606099537,2008-10-26,14:32:47
39.898209,116.392873,0,49,39747.6061574074,2008-10-26,14:32:52
39.898197,116.392873,0,48,39747.6062152778,2008-10-26,14:32:57
39.898197,116.392873,0,48,39747.60625,2008-10-26,14:33:00
39.898205,116.392871,0,47,39747.6062731481,2008-10-26,14:33:02
39.898237,116.39284,0,46,39747.6063310185,2008-10-26,14:33:07
39.898238,116.392802,0,45,39747.6063888889,2008-10-26,14:33:12
39.898045,116.392679,0,45,39747.6064467593,2008-10-26,14:33:17
39.897907,116.392556,0,45,39747.6065046296,2008-10-26,14:33:22
39.8978,116.392476,0,43,39747.6065625,2008-10-26,14:33:27
39.897742,116.392397,0,42,39747.6066203704,2008-10-26,14:33:32
39.89772,116.392306,0,43,39747.6066782407,2008-10-26,14:33:37
39.897735,116.392212,0,44,39747.6067361111,2008-10-26,14:33:42
39.897703,116.392135,0,43,39747.6067939815,2008-10-26,14:33:47
39.897672,116.392059,0,43,39747.6068518519,2008-10-26,14:33:52
39.897615,116.392003,0,43,39747.6069097222,2008-10-26,14:33:57
39.897551,116.391971,0,44,39747.6069675926,2008-10-26,14:34:02
39.897567,116.391906,0,43,39747.607025463,2008-10-26,14:34:07
39.89761,116.39183,0,47,39747.6070833333,2008-10-26,14:34:12
39.897541,116.391751,0,45,39747.6071412037,2008-10-26,14:34:17
39.89754,116.391724,0,45,39747.6071990741,2008-10-26,14:34:22
39.897542,116.3917,0,45,39747.6072569444,2008-10-26,14:34:27
39.897553,116.391686,0,48,39747.6073148148,2008-10-26,14:34:32
39.897546,116.391679,0,54,39747.6073726852,2008-10-26,14:34:37
39.897546,116.391679,0,54,39747.6074074074,2008-10-26,14:34:40
39.897547,116.391686,0,57,39747.6074305556,2008-10-26,14:34:42
39.897549,116.391698,0,57,39747.6074884259,2008-10-26,14:34:47
39.897549,116.391698,0,57,39747.6075231481,2008-10-26,14:34:50
39.897542,116.391704,0,57,39747.6075462963,2008-10-26,14:34:52
39.897524,116.391747,0,58,39747.6076041667,2008-10-26,14:34:57
39.897505,116.391771,0,61,39747.607662037,2008-10-26,14:35:02
39.897505,116.391771,0,61,39747.6076967593,2008-10-26,14:35:05
39.897507,116.391774,0,61,39747.6077199074,2008-10-26,14:35:07
39.897512,116.391785,0,61,39747.6077777778,2008-10-26,14:35:12
39.897478,116.391746,0,62,39747.6078356481,2008-10-26,14:35:17
39.897466,116.391711,0,64,39747.6078935185,2008-10-26,14:35:22
39.897445,116.391681,0,64,39747.6079513889,2008-10-26,14:35:27
39.897419,116.391661,0,64,39747.6080092593,2008-10-26,14:35:32
39.897419,116.391661,0,64,39747.6080439815,2008-10-26,14:35:35
39.897422,116.391659,0,65,39747.6080671296,2008-10-26,14:35:37
39.897426,116.391648,0,65,39747.608125,2008-10-26,14:35:42
39.897416,116.391656,0,67,39747.6081828704,2008-10-26,14:35:47
39.897428,116.391651,0,67,39747.6082407407,2008-10-26,14:35:52
39.897429,116.39165,0,67,39747.6082986111,2008-10-26,14:35:57
39.897429,116.39165,0,67,39747.6083333333,2008-10-26,14:36:00
39.897434,116.391645,0,67,39747.6083564815,2008-10-26,14:36:02
39.897362,116.391625,0,69,39747.6084143519,2008-10-26,14:36:07
39.897372,116.39164,0,70,39747.6084722222,2008-10-26,14:36:12
39.897462,116.391612,0,68,39747.6085300926,2008-10-26,14:36:17
39.897518,116.391547,0,68,39747.608587963,2008-10-26,14:36:22
39.897527,116.391495,0,68,39747.6086458333,2008-10-26,14:36:27
39.897575,116.391453,0,69,39747.6087037037,2008-10-26,14:36:32
39.89762,116.391418,0,70,39747.6087615741,2008-10-26,14:36:37
39.897658,116.39139,0,71,39747.6088194444,2008-10-26,14:36:42
39.897673,116.391337,0,71,39747.6088773148,2008-10-26,14:36:47
39.897657,116.391234,0,70,39747.6089351852,2008-10-26,14:36:52
39.897675,116.391189,0,69,39747.6089930556,2008-10-26,14:36:57
39.897687,116.39112,0,70,39747.6090509259,2008-10-26,14:37:02
39.897717,116.391064,0,71,39747.6091087963,2008-10-26,14:37:07
39.897751,116.390968,0,72,39747.6091666667,2008-10-26,14:37:12
39.897764,116.390867,0,73,39747.609224537,2008-10-26,14:37:17
39.89778,116.390813,0,74,39747.6092824074,2008-10-26,14:37:22
39.89782,116.390752,0,76,39747.6093402778,2008-10-26,14:37:27
39.897857,116.39069,0,77,39747.6093981481,2008-10-26,14:37:32
39.89789,116.390631,0,79,39747.6094560185,2008-10-26,14:37:37
39.897918,116.390537,0,80,39747.6095138889,2008-10-26,14:37:42
39.897938,116.390499,0,80,39747.6095717593,2008-10-26,14:37:47
39.897951,116.390432,0,80,39747.6096296296,2008-10-26,14:37:52
39.897958,116.390393,0,81,39747.6096875,2008-10-26,14:37:57
39.897975,116.390372,0,83,39747.6097453704,2008-10-26,14:38:02
39.897985,116.39038,0,84,39747.6098032407,2008-10-26,14:38:07
39.897983,116.390404,0,84,39747.6098611111,2008-10-26,14:38:12
39.898168,116.390323,0,83,39747.6103819444,2008-10-26,14:38:57
39.898094,116.390087,0,83,39747.6104398148,2008-10-26,14:39:02
39.898107,116.389829,0,89,39747.6104976852,2008-10-26,14:39:07
39.898043,116.389669,0,92,39747.6105555556,2008-10-26,14:39:12
39.898003,116.389611,0,99,39747.6106134259,2008-10-26,14:39:17
39.897956,116.389586,0,99,39747.6106712963,2008-10-26,14:39:22
39.897934,116.38954,0,99,39747.6107291667,2008-10-26,14:39:27
39.897922,116.389476,0,99,39747.610787037,2008-10-26,14:39:32
39.897856,116.389462,0,89,39747.6108449074,2008-10-26,14:39:37
39.897829,116.389429,0,92,39747.6109027778,2008-10-26,14:39:42
39.897789,116.389394,0,96,39747.6109606481,2008-10-26,14:39:47
39.897725,116.389345,0,97,39747.6110185185,2008-10-26,14:39:52
39.897636,116.389309,0,103,39747.6110763889,2008-10-26,14:39:57
39.897552,116.389288,0,106,39747.6111342593,2008-10-26,14:40:02
39.897493,116.389266,0,108,39747.6111921296,2008-10-26,14:40:07
39.89746,116.389208,0,108,39747.61125,2008-10-26,14:40:12
39.897433,116.389152,0,109,39747.6113078704,2008-10-26,14:40:17
39.897415,116.389071,0,112,39747.6113657407,2008-10-26,14:40:22
39.897424,116.389072,0,113,39747.6114236111,2008-10-26,14:40:27
39.897434,116.389086,0,113,39747.6114814815,2008-10-26,14:40:32
39.890553,116.38828,0,113,39747.6131597222,2008-10-26,14:42:57
39.88985,116.388581,0,113,39747.6132175926,2008-10-26,14:43:02
39.889387,116.388412,0,113,39747.613275463,2008-10-26,14:43:07
39.889107,116.387982,0,112,39747.6133333333,2008-10-26,14:43:12
39.888919,116.387519,0,112,39747.6133912037,2008-10-26,14:43:17
39.888766,116.387035,0,112,39747.6134490741,2008-10-26,14:43:22
39.887811,116.358262,0,143,39747.6166319444,2008-10-26,14:47:57
39.888135,116.357553,0,190,39747.6166898148,2008-10-26,14:48:02
39.887985,116.357414,0,44,39747.6167476852,2008-10-26,14:48:07
39.887563,116.357614,0,-139,39747.6168055556,2008-10-26,14:48:12
39.887244,116.357767,0,-296,39747.6168634259,2008-10-26,14:48:17
39.887205,116.357897,0,-330,39747.6169212963,2008-10-26,14:48:22
39.887183,116.358038,0,-360,39747.6169791667,2008-10-26,14:48:27
39.88716,116.358174,0,-378,39747.617037037,2008-10-26,14:48:32
39.887134,116.358309,0,-387,39747.6170949074,2008-10-26,14:48:37
39.887104,116.358404,0,-378,39747.6171527778,2008-10-26,14:48:42
39.887157,116.35841,0,-281,39747.6172106481,2008-10-26,14:48:47
39.887264,116.358372,0,-163,39747.6172685185,2008-10-26,14:48:52
39.887335,116.358451,0,-87,39747.6173263889,2008-10-26,14:48:57
39.888015,116.350022,0,230,39747.6177893518,2008-10-26,14:49:37
39.888129,116.349224,0,254,39747.6178472222,2008-10-26,14:49:42
39.888175,116.348258,0,269,39747.6179050926,2008-10-26,14:49:47
39.888217,116.347311,0,298,39747.617962963,2008-10-26,14:49:52
39.888301,116.346335,0,254,39747.6180208333,2008-10-26,14:49:57
39.888389,116.345375,0,227,39747.6180787037,2008-10-26,14:50:02
39.88843,116.34445,0,246,39747.6181365741,2008-10-26,14:50:07
39.88849,116.343651,0,261,39747.6181944444,2008-10-26,14:50:12
39.888551,116.343034,0,272,39747.6182523148,2008-10-26,14:50:17
39.88861,116.342542,0,272,39747.6183101852,2008-10-26,14:50:22
39.888807,116.342226,0,272,39747.6183680556,2008-10-26,14:50:27
39.889253,116.342205,0,284,39747.6184259259,2008-10-26,14:50:32
39.889537,116.342008,0,291,39747.6184837963,2008-10-26,14:50:37
39.889912,116.342044,0,292,39747.6185416667,2008-10-26,14:50:42
39.890377,116.342122,0,306,39747.618599537,2008-10-26,14:50:47
39.890827,116.342177,0,302,39747.6186574074,2008-10-26,14:50:52
39.891336,116.342296,0,303,39747.6187152778,2008-10-26,14:50:57
39.891845,116.342338,0,289,39747.6187731481,2008-10-26,14:51:02
39.892343,116.342358,0,281,39747.6188310185,2008-10-26,14:51:07
39.892854,116.342369,0,273,39747.6188888889,2008-10-26,14:51:12
39.893374,116.342427,0,256,39747.6189467593,2008-10-26,14:51:17
39.893862,116.342512,0,273,39747.6190046296,2008-10-26,14:51:22
39.894285,116.342555,0,277,39747.6190625,2008-10-26,14:51:27
39.894708,116.342596,0,294,39747.6191203704,2008-10-26,14:51:32
39.895131,116.342596,0,307,39747.6191782407,2008-10-26,14:51:37
39.895542,116.342573,0,295,39747.6192361111,2008-10-26,14:51:42
39.895956,116.342544,0,286,39747.6192939815,2008-10-26,14:51:47
39.896292,116.342467,0,288,39747.6193518518,2008-10-26,14:51:52
39.896624,116.342434,0,296,39747.6194097222,2008-10-26,14:51:57
39.896958,116.342386,0,290,39747.6194675926,2008-10-26,14:52:02
39.897252,116.34234,0,255,39747.619525463,2008-10-26,14:52:07
39.89744,116.342472,0,218,39747.6195833333,2008-10-26,14:52:12
39.897554,116.342803,0,165,39747.6196412037,2008-10-26,14:52:17
39.897622,116.343181,0,143,39747.6196990741,2008-10-26,14:52:22
39.897317,116.343296,0,144,39747.6197569444,2008-10-26,14:52:27
39.896906,116.343324,0,132,39747.6198148148,2008-10-26,14:52:32
39.8964,116.343194,0,116,39747.6198726852,2008-10-26,14:52:37
39.896164,116.342628,0,92,39747.6199305556,2008-10-26,14:52:42
39.896311,116.341556,0,67,39747.6199884259,2008-10-26,14:52:47
39.896427,116.340485,0,52,39747.6200462963,2008-10-26,14:52:52
39.896524,116.339345,0,54,39747.6201041667,2008-10-26,14:52:57
39.896482,116.338167,0,62,39747.620162037,2008-10-26,14:53:02
39.896446,116.336906,0,100,39747.6202199074,2008-10-26,14:53:07
39.896348,116.335752,0,125,39747.6202777778,2008-10-26,14:53:12
39.896242,116.334644,0,140,39747.6203356481,2008-10-26,14:53:17
39.896151,116.333527,0,148,39747.6203935185,2008-10-26,14:53:22
39.896157,116.332469,0,157,39747.6204513889,2008-10-26,14:53:27
39.896198,116.33137,0,171,39747.6205092593,2008-10-26,14:53:32
39.896107,116.330137,0,184,39747.6205671296,2008-10-26,14:53:37
39.895958,116.328822,0,185,39747.620625,2008-10-26,14:53:42
39.895851,116.327588,0,186,39747.6206828704,2008-10-26,14:53:47
39.895688,116.326348,0,181,39747.6207407407,2008-10-26,14:53:52
39.895536,116.325104,0,181,39747.6207986111,2008-10-26,14:53:57
39.895452,116.323818,0,179,39747.6208564815,2008-10-26,14:54:02
39.895459,116.322583,0,175,39747.6209143519,2008-10-26,14:54:07
39.895494,116.321381,0,178,39747.6209722222,2008-10-26,14:54:12
39.895564,116.320212,0,179,39747.6210300926,2008-10-26,14:54:17
39.895604,116.319046,0,173,39747.621087963,2008-10-26,14:54:22
39.895596,116.317907,0,163,39747.6211458333,2008-10-26,14:54:27
39.895557,116.316767,0,161,39747.6212037037,2008-10-26,14:54:32
39.895524,116.315621,0,163,39747.6212615741,2008-10-26,14:54:37
39.906329,116.305087,0,-254,39747.6229398148,2008-10-26,14:57:02
39.907606,116.304866,0,-116,39747.6229976852,2008-10-26,14:57:07
39.908973,116.30463,0,-19,39747.6230555556,2008-10-26,14:57:12
39.909989,116.304525,0,19,39747.6231134259,2008-10-26,14:57:17
39.910792,116.304573,0,14,39747.6231712963,2008-10-26,14:57:22
39.911518,116.30458,0,20,39747.6232291667,2008-10-26,14:57:27
39.912295,116.304531,0,15,39747.623287037,2008-10-26,14:57:32
39.913239,116.304353,0,-4,39747.6233449074,2008-10-26,14:57:37
39.914398,116.303982,0,-3,39747.6234027778,2008-10-26,14:57:42
39.915454,116.303666,0,33,39747.6234606481,2008-10-26,14:57:47
39.916244,116.303502,0,50,39747.6235185185,2008-10-26,14:57:52
39.916733,116.303511,0,34,39747.6235763889,2008-10-26,14:57:57
39.917003,116.303706,0,-6,39747.6236342593,2008-10-26,14:58:02
39.917034,116.304053,0,-62,39747.6236921296,2008-10-26,14:58:07
39.917695,116.303979,0,-48,39747.62375,2008-10-26,14:58:12
39.923903,116.30109,0,45,39747.6239814815,2008-10-26,14:58:32
39.921621,116.31333,0,620,39747.624849537,2008-10-26,14:59:47
39.921726,116.314124,0,562,39747.6249074074,2008-10-26,14:59:52
39.921752,116.314912,0,502,39747.6249652778,2008-10-26,14:59:57
39.921727,116.315631,0,473,39747.6250231481,2008-10-26,15:00:02
39.921654,116.316311,0,465,39747.6250810185,2008-10-26,15:00:07
39.924984,116.321619,0,139,39747.6275115741,2008-10-26,15:03:37
39.925771,116.320944,0,202,39747.6275694444,2008-10-26,15:03:42
39.926631,116.320306,0,219,39747.6276273148,2008-10-26,15:03:47
39.926547,116.320323,0,192,39747.6276851852,2008-10-26,15:03:52
39.926519,116.320339,0,177,39747.6277430556,2008-10-26,15:03:57
39.926514,116.320361,0,173,39747.6278009259,2008-10-26,15:04:02
39.926426,116.320399,0,167,39747.6278587963,2008-10-26,15:04:07
