# Supplementary material for: Research on differential privacy protection method based on user tendency
Source: PLoS One. 2023 Oct 26;18(10):e0288823. doi: 10.1371/journal.pone.0288823 (PMC10602288; doi:10.1371/journal.pone.0288823)
Supplement: S1 Data — (ZIP) [file pone.0288823.s001.zip › Data 5-1/000/Trajectory/20081027115449.plt]

Geolife trajectory
WGS 84
Altitude is in Feet
Reserved 3
0,2,255,My Track,0,0,2,8421376
0
39.994622,116.326757,0,492,39748.496400463,2008-10-27,11:54:49
39.994622,116.326757,0,492,39748.4964351852,2008-10-27,11:54:52
39.994614,116.326751,0,492,39748.4964583333,2008-10-27,11:54:54
39.994602,116.326769,0,492,39748.4965162037,2008-10-27,11:54:59
39.994599,116.326769,0,492,39748.4965740741,2008-10-27,11:55:04
39.994599,116.326769,0,492,39748.4966087963,2008-10-27,11:55:07
39.994601,116.326765,0,492,39748.4966319444,2008-10-27,11:55:09
39.994584,116.326731,0,492,39748.4966898148,2008-10-27,11:55:14
39.994593,116.326668,0,492,39748.4967476852,2008-10-27,11:55:19
39.994564,116.326612,0,492,39748.4968055556,2008-10-27,11:55:24
39.994549,116.326542,0,492,39748.4968634259,2008-10-27,11:55:29
39.994551,116.32651,0,493,39748.4969212963,2008-10-27,11:55:34
39.994547,116.326425,0,494,39748.4969791667,2008-10-27,11:55:39
39.994554,116.326341,0,494,39748.497037037,2008-10-27,11:55:44
39.994609,116.326361,0,495,39748.4970949074,2008-10-27,11:55:49
39.994664,116.326391,0,496,39748.4971527778,2008-10-27,11:55:54
39.994714,116.326453,0,498,39748.4972106481,2008-10-27,11:55:59
39.99478,116.326489,0,499,39748.4972685185,2008-10-27,11:56:04
39.994849,116.32652,0,500,39748.4973263889,2008-10-27,11:56:09
39.994911,116.326568,0,501,39748.4973842593,2008-10-27,11:56:14
39.994976,116.326634,0,503,39748.4974421296,2008-10-27,11:56:19
39.995029,116.326678,0,504,39748.4975,2008-10-27,11:56:24
39.995096,116.326705,0,506,39748.4975578704,2008-10-27,11:56:29
39.99517,116.326729,0,507,39748.4976157407,2008-10-27,11:56:34
39.995224,116.326677,0,509,39748.4976736111,2008-10-27,11:56:39
39.995287,116.326372,0,511,39748.4977314815,2008-10-27,11:56:44
39.995361,116.326374,0,512,39748.4977893519,2008-10-27,11:56:49
39.995429,116.326381,0,514,39748.4978472222,2008-10-27,11:56:54
39.995472,116.326378,0,516,39748.4979050926,2008-10-27,11:56:59
39.995529,116.326376,0,518,39748.497962963,2008-10-27,11:57:04
39.995573,116.326343,0,519,39748.4980208333,2008-10-27,11:57:09
39.995616,116.326277,0,519,39748.4980787037,2008-10-27,11:57:14
39.995781,116.326147,0,519,39748.4981944444,2008-10-27,11:57:24
39.999249,116.32586,0,520,39748.4994097222,2008-10-27,11:59:09
39.999392,116.325884,0,520,39748.4994675926,2008-10-27,11:59:14
39.999424,116.325782,0,519,39748.499525463,2008-10-27,11:59:19
39.999386,116.325578,0,519,39748.4995833333,2008-10-27,11:59:24
39.999343,116.325373,0,519,39748.4996412037,2008-10-27,11:59:29
39.999348,116.325203,0,518,39748.4996990741,2008-10-27,11:59:34
39.999466,116.324843,0,518,39748.4998148148,2008-10-27,11:59:44
39.999545,116.324734,0,519,39748.4998726852,2008-10-27,11:59:49
40.007143,116.324088,0,523,39748.5027662037,2008-10-27,12:03:59
40.007178,116.323881,0,522,39748.5028240741,2008-10-27,12:04:04
40.007227,116.323653,0,522,39748.5028819444,2008-10-27,12:04:09
40.008923,116.322803,0,523,39748.5038078704,2008-10-27,12:05:29
40.00887,116.322512,0,523,39748.5038657407,2008-10-27,12:05:34
40.008815,116.32227,0,522,39748.5039236111,2008-10-27,12:05:39
40.008767,116.322068,0,521,39748.5039814815,2008-10-27,12:05:44
40.008768,116.321916,0,521,39748.5040393519,2008-10-27,12:05:49
40.008796,116.321834,0,521,39748.5040972222,2008-10-27,12:05:54
