# Supplementary material for: Research on differential privacy protection method based on user tendency
Source: PLoS One. 2023 Oct 26;18(10):e0288823. doi: 10.1371/journal.pone.0288823 (PMC10602288; doi:10.1371/journal.pone.0288823)
Supplement: S1 Data — (ZIP) [file pone.0288823.s001.zip › Data 5-1/000/Trajectory/20081028003826.plt]

Geolife trajectory
WGS 84
Altitude is in Feet
Reserved 3
0,2,255,My Track,0,0,2,8421376
0
40.01229,116.297072,0,492,39749.0266898148,2008-10-28,00:38:26
40.012594,116.297269,0,490,39749.0267476852,2008-10-28,00:38:31
40.012581,116.297263,0,490,39749.0268055556,2008-10-28,00:38:36
40.012453,116.297177,0,490,39749.0268634259,2008-10-28,00:38:41
40.012398,116.297133,0,490,39749.0269212963,2008-10-28,00:38:46
40.012398,116.297133,0,490,39749.0269560185,2008-10-28,00:38:49
40.012391,116.297133,0,490,39749.0269791667,2008-10-28,00:38:51
40.012395,116.297162,0,491,39749.027037037,2008-10-28,00:38:56
40.012429,116.297183,0,491,39749.0270949074,2008-10-28,00:39:01
40.012478,116.297212,0,491,39749.0271527778,2008-10-28,00:39:06
40.012503,116.297231,0,491,39749.0272106482,2008-10-28,00:39:11
40.01254,116.297268,0,491,39749.0272685185,2008-10-28,00:39:16
40.012576,116.297274,0,491,39749.0273263889,2008-10-28,00:39:21
40.012585,116.297261,0,491,39749.0273842593,2008-10-28,00:39:26
40.012588,116.297239,0,490,39749.0274421296,2008-10-28,00:39:31
40.012558,116.297209,0,490,39749.0275,2008-10-28,00:39:36
40.012523,116.297173,0,491,39749.0275578704,2008-10-28,00:39:41
40.01254,116.297176,0,491,39749.0276157407,2008-10-28,00:39:46
40.012449,116.297124,0,491,39749.0276736111,2008-10-28,00:39:51
40.012488,116.297157,0,491,39749.0277314815,2008-10-28,00:39:56
40.012549,116.29716,0,491,39749.0277893519,2008-10-28,00:40:01
40.012568,116.297165,0,491,39749.0278472222,2008-10-28,00:40:06
40.012644,116.297215,0,491,39749.0279050926,2008-10-28,00:40:11
40.012658,116.29724,0,491,39749.027962963,2008-10-28,00:40:16
40.012658,116.29724,0,491,39749.0279976852,2008-10-28,00:40:19
40.012653,116.297247,0,491,39749.0280208333,2008-10-28,00:40:21
40.012584,116.297184,0,483,39749.0280787037,2008-10-28,00:40:26
40.011744,116.296799,0,195,39749.0281365741,2008-10-28,00:40:31
40.011704,116.296803,0,187,39749.0281944444,2008-10-28,00:40:36
40.01167,116.2968,0,185,39749.0282523148,2008-10-28,00:40:41
40.011664,116.296797,0,185,39749.0283101852,2008-10-28,00:40:46
40.01166,116.296798,0,185,39749.0283680556,2008-10-28,00:40:51
40.011664,116.296805,0,185,39749.0284259259,2008-10-28,00:40:56
40.011671,116.296811,0,185,39749.0284837963,2008-10-28,00:41:01
40.011668,116.29681,0,185,39749.0285416667,2008-10-28,00:41:06
40.011668,116.29681,0,185,39749.0285763889,2008-10-28,00:41:09
40.011661,116.296803,0,185,39749.028599537,2008-10-28,00:41:11
40.011652,116.2968,0,185,39749.0286574074,2008-10-28,00:41:16
40.011635,116.296777,0,184,39749.0287152778,2008-10-28,00:41:21
40.011602,116.296769,0,180,39749.0287731481,2008-10-28,00:41:26
40.011552,116.296753,0,178,39749.0288310185,2008-10-28,00:41:31
40.011552,116.296753,0,178,39749.0288657407,2008-10-28,00:41:34
40.011546,116.29675,0,176,39749.0288888889,2008-10-28,00:41:36
40.011537,116.296728,0,174,39749.0289467593,2008-10-28,00:41:41
40.01153,116.296707,0,173,39749.0290046296,2008-10-28,00:41:46
40.011463,116.296676,0,169,39749.0290625,2008-10-28,00:41:51
40.011644,116.296932,0,138,39749.0353125,2008-10-28,00:50:51
40.011665,116.296928,0,138,39749.0354282407,2008-10-28,00:51:01
40.011666,116.296887,0,137,39749.0354861111,2008-10-28,00:51:06
40.011666,116.296887,0,137,39749.0355208333,2008-10-28,00:51:09
40.011666,116.296884,0,138,39749.0355439815,2008-10-28,00:51:11
40.011676,116.296881,0,138,39749.0356018519,2008-10-28,00:51:16
40.011676,116.296881,0,138,39749.0356365741,2008-10-28,00:51:19
40.011681,116.296885,0,138,39749.0356597222,2008-10-28,00:51:21
40.01169,116.29687,0,138,39749.0357175926,2008-10-28,00:51:26
40.011704,116.296865,0,138,39749.035775463,2008-10-28,00:51:31
40.01168,116.296874,0,137,39749.0358333333,2008-10-28,00:51:36
40.011653,116.296874,0,137,39749.0358912037,2008-10-28,00:51:41
40.011653,116.296874,0,137,39749.0359259259,2008-10-28,00:51:44
40.011656,116.29688,0,137,39749.0359490741,2008-10-28,00:51:46
40.011667,116.296887,0,137,39749.0360069444,2008-10-28,00:51:51
40.011642,116.296918,0,137,39749.0360648148,2008-10-28,00:51:56
40.011578,116.296933,0,137,39749.0361226852,2008-10-28,00:52:01
40.011555,116.296946,0,137,39749.0361805556,2008-10-28,00:52:06
40.011594,116.296965,0,138,39749.0362384259,2008-10-28,00:52:11
40.011644,116.296946,0,138,39749.0362962963,2008-10-28,00:52:16
40.011667,116.296943,0,139,39749.0363541667,2008-10-28,00:52:21
40.011693,116.29696,0,139,39749.036412037,2008-10-28,00:52:26
40.011742,116.296971,0,140,39749.0364699074,2008-10-28,00:52:31
40.011764,116.296961,0,141,39749.0365277778,2008-10-28,00:52:36
40.01178,116.296974,0,141,39749.0365856481,2008-10-28,00:52:41
40.011825,116.296957,0,141,39749.0367013889,2008-10-28,00:52:51
40.011798,116.296978,0,141,39749.0367592593,2008-10-28,00:52:56
40.011683,116.296947,0,141,39749.0368171296,2008-10-28,00:53:01
40.011631,116.296954,0,141,39749.036875,2008-10-28,00:53:06
40.011608,116.296944,0,140,39749.0369328704,2008-10-28,00:53:11
40.011613,116.296915,0,140,39749.0369907407,2008-10-28,00:53:16
40.011646,116.296885,0,140,39749.0370486111,2008-10-28,00:53:21
40.011686,116.296876,0,140,39749.0371064815,2008-10-28,00:53:26
40.011686,116.296876,0,140,39749.0371412037,2008-10-28,00:53:29
40.01168,116.296882,0,141,39749.0371643519,2008-10-28,00:53:31
40.011667,116.296907,0,141,39749.0372222222,2008-10-28,00:53:36
40.011664,116.296917,0,141,39749.0372800926,2008-10-28,00:53:41
40.011645,116.296918,0,140,39749.037337963,2008-10-28,00:53:46
40.01163,116.296898,0,140,39749.0373958333,2008-10-28,00:53:51
40.01162,116.296846,0,140,39749.0374537037,2008-10-28,00:53:56
40.011615,116.296805,0,140,39749.0375115741,2008-10-28,00:54:01
40.011596,116.29678,0,140,39749.0375694444,2008-10-28,00:54:06
40.011574,116.296756,0,140,39749.0376273148,2008-10-28,00:54:11
40.011574,116.296756,0,140,39749.037662037,2008-10-28,00:54:14
40.011566,116.29676,0,139,39749.0376851852,2008-10-28,00:54:16
40.011564,116.296748,0,139,39749.0377430556,2008-10-28,00:54:21
40.011579,116.29679,0,138,39749.0378009259,2008-10-28,00:54:26
40.011589,116.29684,0,138,39749.0378587963,2008-10-28,00:54:31
40.01161,116.296875,0,138,39749.0379166667,2008-10-28,00:54:36
40.01163,116.296938,0,137,39749.037974537,2008-10-28,00:54:41
40.011659,116.297013,0,136,39749.0380324074,2008-10-28,00:54:46
40.011694,116.297093,0,136,39749.0380902778,2008-10-28,00:54:51
40.011598,116.296887,0,135,39749.0381481481,2008-10-28,00:54:56
40.011604,116.296875,0,135,39749.0382060185,2008-10-28,00:55:01
40.01161,116.296885,0,135,39749.0382638889,2008-10-28,00:55:06
40.011617,116.296882,0,135,39749.0383217593,2008-10-28,00:55:11
40.011621,116.296874,0,135,39749.0383796296,2008-10-28,00:55:16
40.011623,116.29687,0,135,39749.0384375,2008-10-28,00:55:21
40.011628,116.296868,0,135,39749.0384953704,2008-10-28,00:55:26
40.011636,116.296871,0,135,39749.0385532407,2008-10-28,00:55:31
40.011636,116.296871,0,135,39749.038587963,2008-10-28,00:55:34
40.011642,116.296875,0,135,39749.0386111111,2008-10-28,00:55:36
40.011651,116.296866,0,135,39749.0386689815,2008-10-28,00:55:41
40.011649,116.296845,0,135,39749.0387268519,2008-10-28,00:55:46
40.01162,116.296834,0,135,39749.0387847222,2008-10-28,00:55:51
40.011611,116.296868,0,136,39749.0388425926,2008-10-28,00:55:56
40.011621,116.296894,0,136,39749.038900463,2008-10-28,00:56:01
40.011615,116.296909,0,136,39749.0389583333,2008-10-28,00:56:06
40.011628,116.296931,0,135,39749.0390162037,2008-10-28,00:56:11
40.011619,116.296935,0,135,39749.0390740741,2008-10-28,00:56:16
40.011619,116.296917,0,133,39749.0391319444,2008-10-28,00:56:21
40.011619,116.296917,0,133,39749.0391666667,2008-10-28,00:56:24
40.011613,116.296914,0,131,39749.0391898148,2008-10-28,00:56:26
40.011599,116.296909,0,131,39749.0392476852,2008-10-28,00:56:31
40.011565,116.296883,0,130,39749.0393055556,2008-10-28,00:56:36
40.011584,116.296882,0,130,39749.0393634259,2008-10-28,00:56:41
40.011577,116.296867,0,129,39749.0394212963,2008-10-28,00:56:46
40.011577,116.296867,0,129,39749.0394560185,2008-10-28,00:56:49
40.011584,116.296861,0,129,39749.0394791667,2008-10-28,00:56:51
40.011575,116.296848,0,129,39749.039537037,2008-10-28,00:56:56
40.011574,116.296812,0,127,39749.0395949074,2008-10-28,00:57:01
40.011574,116.296812,0,127,39749.0396296296,2008-10-28,00:57:04
40.011575,116.296813,0,128,39749.0396527778,2008-10-28,00:57:06
40.011581,116.296804,0,128,39749.0397106481,2008-10-28,00:57:11
40.011581,116.296804,0,128,39749.0397453704,2008-10-28,00:57:14
40.011585,116.296809,0,128,39749.0397685185,2008-10-28,00:57:16
40.01159,116.296819,0,128,39749.0398263889,2008-10-28,00:57:21
40.01159,116.296819,0,128,39749.0398611111,2008-10-28,00:57:24
40.011598,116.296821,0,128,39749.0398842593,2008-10-28,00:57:26
40.011608,116.296819,0,128,39749.0399421296,2008-10-28,00:57:31
40.011604,116.296838,0,127,39749.04,2008-10-28,00:57:36
40.011606,116.296858,0,127,39749.0400578704,2008-10-28,00:57:41
40.011613,116.296865,0,128,39749.0401157407,2008-10-28,00:57:46
40.01162,116.296869,0,129,39749.0401736111,2008-10-28,00:57:51
40.01162,116.296869,0,129,39749.0402083333,2008-10-28,00:57:54
40.011618,116.296877,0,129,39749.0402314815,2008-10-28,00:57:56
40.011609,116.29689,0,129,39749.0402893518,2008-10-28,00:58:01
40.011624,116.296869,0,127,39749.0403472222,2008-10-28,00:58:06
40.011634,116.296849,0,125,39749.0404050926,2008-10-28,00:58:11
40.011642,116.296872,0,124,39749.040462963,2008-10-28,00:58:16
40.011629,116.296888,0,123,39749.0405208333,2008-10-28,00:58:21
40.011607,116.296909,0,122,39749.0405787037,2008-10-28,00:58:26
40.011586,116.29691,0,121,39749.0406365741,2008-10-28,00:58:31
40.011586,116.29691,0,121,39749.0406712963,2008-10-28,00:58:34
40.011578,116.296917,0,121,39749.0406944444,2008-10-28,00:58:36
40.011575,116.296901,0,121,39749.0407523148,2008-10-28,00:58:41
40.011586,116.296947,0,122,39749.0408101852,2008-10-28,00:58:46
40.011612,116.296963,0,122,39749.0408680556,2008-10-28,00:58:51
40.011621,116.296941,0,121,39749.0409259259,2008-10-28,00:58:56
40.011631,116.296898,0,119,39749.0409837963,2008-10-28,00:59:01
40.011626,116.296871,0,118,39749.0410416667,2008-10-28,00:59:06
40.01162,116.29685,0,118,39749.041099537,2008-10-28,00:59:11
40.011614,116.296864,0,118,39749.0411574074,2008-10-28,00:59:16
40.011623,116.296858,0,118,39749.0412152778,2008-10-28,00:59:21
40.011623,116.296858,0,118,39749.04125,2008-10-28,00:59:24
40.01163,116.296853,0,118,39749.0412731481,2008-10-28,00:59:26
40.011581,116.296828,0,118,39749.0413310185,2008-10-28,00:59:31
40.011584,116.296806,0,118,39749.0413888889,2008-10-28,00:59:36
40.011584,116.296806,0,118,39749.0414236111,2008-10-28,00:59:39
40.011588,116.296809,0,117,39749.0414467593,2008-10-28,00:59:41
40.011609,116.296829,0,113,39749.0415046296,2008-10-28,00:59:46
40.011615,116.296843,0,113,39749.0415625,2008-10-28,00:59:51
40.011626,116.296888,0,114,39749.0416203704,2008-10-28,00:59:56
40.011595,116.296916,0,114,39749.0416782407,2008-10-28,01:00:01
40.011583,116.296942,0,114,39749.0417361111,2008-10-28,01:00:06
40.011588,116.296967,0,116,39749.0417939815,2008-10-28,01:00:11
40.011591,116.296961,0,116,39749.0418518518,2008-10-28,01:00:16
40.011597,116.296953,0,115,39749.0419097222,2008-10-28,01:00:21
40.011599,116.296958,0,115,39749.0419675926,2008-10-28,01:00:26
40.011599,116.296958,0,115,39749.0420023148,2008-10-28,01:00:29
40.011596,116.296958,0,115,39749.042025463,2008-10-28,01:00:31
40.011612,116.296947,0,117,39749.0420833333,2008-10-28,01:00:36
40.01161,116.296924,0,117,39749.0421412037,2008-10-28,01:00:41
40.011597,116.29693,0,120,39749.0421990741,2008-10-28,01:00:46
40.011578,116.296947,0,122,39749.0422569444,2008-10-28,01:00:51
40.01155,116.296955,0,117,39749.0423148148,2008-10-28,01:00:56
40.011528,116.29697,0,115,39749.0423726852,2008-10-28,01:01:01
40.011518,116.297001,0,112,39749.0424305556,2008-10-28,01:01:06
40.011517,116.297018,0,109,39749.0424884259,2008-10-28,01:01:11
40.011515,116.297043,0,109,39749.0425462963,2008-10-28,01:01:16
40.011515,116.297043,0,109,39749.0425810185,2008-10-28,01:01:19
40.011514,116.297045,0,109,39749.0426041667,2008-10-28,01:01:21
40.011503,116.297038,0,109,39749.042662037,2008-10-28,01:01:26
40.011473,116.297015,0,111,39749.0427199074,2008-10-28,01:01:31
40.011463,116.29703,0,109,39749.0427777778,2008-10-28,01:01:36
40.011473,116.297074,0,109,39749.0428356482,2008-10-28,01:01:41
40.011477,116.297109,0,107,39749.0428935185,2008-10-28,01:01:46
40.011459,116.297106,0,106,39749.0429513889,2008-10-28,01:01:51
40.011445,116.297099,0,105,39749.0430092593,2008-10-28,01:01:56
40.011445,116.297115,0,104,39749.0430671296,2008-10-28,01:02:01
40.011452,116.29713,0,103,39749.043125,2008-10-28,01:02:06
40.011467,116.297116,0,104,39749.0431828704,2008-10-28,01:02:11
40.01147,116.297128,0,102,39749.0432407407,2008-10-28,01:02:16
40.01146,116.29713,0,102,39749.0432986111,2008-10-28,01:02:21
40.011451,116.297143,0,102,39749.0433564815,2008-10-28,01:02:26
40.011452,116.297152,0,102,39749.0434143519,2008-10-28,01:02:31
40.011456,116.297154,0,102,39749.0434722222,2008-10-28,01:02:36
40.011456,116.297154,0,102,39749.0435069444,2008-10-28,01:02:39
40.011455,116.297156,0,101,39749.0435300926,2008-10-28,01:02:41
40.011425,116.297154,0,100,39749.043587963,2008-10-28,01:02:46
40.011176,116.29702,0,100,39749.0458449074,2008-10-28,01:06:01
40.011172,116.296994,0,99,39749.0459027778,2008-10-28,01:06:06
40.011154,116.296982,0,98,39749.0459606481,2008-10-28,01:06:11
40.011141,116.296978,0,94,39749.0460185185,2008-10-28,01:06:16
40.011158,116.296998,0,92,39749.0460763889,2008-10-28,01:06:21
40.011158,116.296998,0,92,39749.0461111111,2008-10-28,01:06:24
40.011157,116.296996,0,92,39749.0461342593,2008-10-28,01:06:26
40.011181,116.297004,0,92,39749.0461921296,2008-10-28,01:06:31
40.011231,116.297031,0,92,39749.04625,2008-10-28,01:06:36
40.01125,116.29703,0,93,39749.0463078704,2008-10-28,01:06:41
40.011257,116.297027,0,93,39749.0463657407,2008-10-28,01:06:46
40.01125,116.297034,0,92,39749.0464236111,2008-10-28,01:06:51
40.01125,116.297034,0,92,39749.0464583333,2008-10-28,01:06:54
40.01125,116.297035,0,92,39749.0464814815,2008-10-28,01:06:56
40.011235,116.297024,0,94,39749.0465393519,2008-10-28,01:07:01
40.011218,116.297006,0,94,39749.0465972222,2008-10-28,01:07:06
40.011198,116.297,0,94,39749.0466550926,2008-10-28,01:07:11
40.011177,116.297001,0,94,39749.046712963,2008-10-28,01:07:16
40.011183,116.297012,0,93,39749.0467708333,2008-10-28,01:07:21
40.011183,116.297012,0,93,39749.0468055556,2008-10-28,01:07:24
40.011182,116.297015,0,93,39749.0468287037,2008-10-28,01:07:26
40.011173,116.297006,0,93,39749.0468865741,2008-10-28,01:07:31
40.011163,116.296966,0,93,39749.0469444444,2008-10-28,01:07:36
40.011163,116.296966,0,93,39749.0469791667,2008-10-28,01:07:39
40.011171,116.296965,0,93,39749.0470023148,2008-10-28,01:07:41
40.011183,116.296968,0,93,39749.0470601852,2008-10-28,01:07:46
40.011183,116.296968,0,93,39749.0470949074,2008-10-28,01:07:49
40.01118,116.296974,0,93,39749.0471180556,2008-10-28,01:07:51
40.011165,116.296954,0,92,39749.0471759259,2008-10-28,01:07:56
40.011128,116.296925,0,94,39749.0472337963,2008-10-28,01:08:01
40.011119,116.296921,0,93,39749.0472916667,2008-10-28,01:08:06
40.011119,116.296921,0,93,39749.0473263889,2008-10-28,01:08:09
40.011126,116.296925,0,93,39749.047349537,2008-10-28,01:08:11
40.011109,116.296942,0,94,39749.0474074074,2008-10-28,01:08:16
40.011076,116.296925,0,93,39749.0474652778,2008-10-28,01:08:21
40.011066,116.29693,0,94,39749.0475231481,2008-10-28,01:08:26
40.011043,116.296897,0,93,39749.0475810185,2008-10-28,01:08:31
40.011019,116.296909,0,94,39749.0476388889,2008-10-28,01:08:36
40.010981,116.296928,0,94,39749.0476967593,2008-10-28,01:08:41
40.010928,116.296897,0,94,39749.0477546296,2008-10-28,01:08:46
40.010891,116.296852,0,93,39749.0478125,2008-10-28,01:08:51
40.010916,116.29686,0,93,39749.0478703704,2008-10-28,01:08:56
40.010916,116.29686,0,93,39749.0479050926,2008-10-28,01:08:59
40.010924,116.296862,0,93,39749.0479282407,2008-10-28,01:09:01
40.010932,116.296823,0,93,39749.0479861111,2008-10-28,01:09:06
40.010953,116.296794,0,94,39749.0480439815,2008-10-28,01:09:11
40.01097,116.296779,0,93,39749.0481018518,2008-10-28,01:09:16
40.010993,116.296779,0,92,39749.0481597222,2008-10-28,01:09:21
40.011017,116.296786,0,93,39749.0482175926,2008-10-28,01:09:26
40.011017,116.296786,0,93,39749.0482523148,2008-10-28,01:09:29
40.011009,116.296792,0,93,39749.048275463,2008-10-28,01:09:31
40.011007,116.296804,0,93,39749.0483333333,2008-10-28,01:09:36
40.011006,116.29684,0,92,39749.0483912037,2008-10-28,01:09:41
40.011008,116.296849,0,92,39749.0484490741,2008-10-28,01:09:46
40.011004,116.296847,0,92,39749.0485069444,2008-10-28,01:09:51
40.011007,116.29684,0,92,39749.0485648148,2008-10-28,01:09:56
40.011009,116.296844,0,92,39749.0486226852,2008-10-28,01:10:01
40.011009,116.296844,0,92,39749.0486574074,2008-10-28,01:10:04
40.011005,116.296847,0,93,39749.0486805556,2008-10-28,01:10:06
40.010994,116.296844,0,93,39749.0487384259,2008-10-28,01:10:11
40.010994,116.296844,0,93,39749.0487731481,2008-10-28,01:10:14
40.010989,116.29684,0,93,39749.0487962963,2008-10-28,01:10:16
40.01098,116.296833,0,93,39749.0488541667,2008-10-28,01:10:21
40.010971,116.296859,0,93,39749.048912037,2008-10-28,01:10:26
40.010971,116.296859,0,93,39749.0489467593,2008-10-28,01:10:29
40.01097,116.296863,0,93,39749.0489699074,2008-10-28,01:10:31
40.010926,116.296843,0,92,39749.0490277778,2008-10-28,01:10:36
40.010882,116.296827,0,92,39749.0490856481,2008-10-28,01:10:41
40.010867,116.29681,0,92,39749.0491435185,2008-10-28,01:10:46
40.010847,116.296778,0,91,39749.0492013889,2008-10-28,01:10:51
40.010831,116.296763,0,91,39749.0492592593,2008-10-28,01:10:56
40.010821,116.296805,0,92,39749.0493171296,2008-10-28,01:11:01
40.010788,116.296812,0,92,39749.049375,2008-10-28,01:11:06
40.010736,116.296826,0,92,39749.0494328704,2008-10-28,01:11:11
40.010709,116.296856,0,91,39749.0494907407,2008-10-28,01:11:16
40.010721,116.296879,0,92,39749.0495486111,2008-10-28,01:11:21
40.010712,116.29687,0,92,39749.0496064815,2008-10-28,01:11:26
40.010673,116.29686,0,93,39749.0496643518,2008-10-28,01:11:31
40.010609,116.296876,0,93,39749.0497222222,2008-10-28,01:11:36
40.01057,116.296861,0,94,39749.0497800926,2008-10-28,01:11:41
40.01057,116.296861,0,94,39749.0498148148,2008-10-28,01:11:44
40.010577,116.29686,0,94,39749.049837963,2008-10-28,01:11:46
40.010557,116.296851,0,93,39749.0498958333,2008-10-28,01:11:51
40.010538,116.296901,0,93,39749.0499537037,2008-10-28,01:11:56
40.010497,116.296916,0,92,39749.0500115741,2008-10-28,01:12:01
40.010451,116.296913,0,91,39749.0500694444,2008-10-28,01:12:06
40.010403,116.296901,0,92,39749.0501273148,2008-10-28,01:12:11
40.010345,116.296859,0,92,39749.0501851852,2008-10-28,01:12:16
40.010302,116.296852,0,93,39749.0502430556,2008-10-28,01:12:21
40.010266,116.296832,0,94,39749.0503009259,2008-10-28,01:12:26
40.010235,116.296789,0,97,39749.0503587963,2008-10-28,01:12:31
40.010175,116.296759,0,97,39749.0504166667,2008-10-28,01:12:36
40.010116,116.296755,0,97,39749.050474537,2008-10-28,01:12:41
40.010083,116.296756,0,97,39749.0505324074,2008-10-28,01:12:46
40.010042,116.296744,0,98,39749.0505902778,2008-10-28,01:12:51
40.009989,116.296742,0,98,39749.0506481482,2008-10-28,01:12:56
40.009981,116.296737,0,102,39749.0507060185,2008-10-28,01:13:01
40.009981,116.296737,0,102,39749.0507407407,2008-10-28,01:13:04
40.00998,116.296733,0,106,39749.0507638889,2008-10-28,01:13:06
40.009963,116.29672,0,107,39749.0508217593,2008-10-28,01:13:11
40.009966,116.296701,0,108,39749.0508796296,2008-10-28,01:13:16
40.009948,116.296704,0,109,39749.0509375,2008-10-28,01:13:21
40.009921,116.296702,0,108,39749.0509953704,2008-10-28,01:13:26
40.009871,116.296685,0,109,39749.0510532407,2008-10-28,01:13:31
40.009865,116.296671,0,107,39749.0511111111,2008-10-28,01:13:36
40.009877,116.296656,0,107,39749.0511689815,2008-10-28,01:13:41
40.009885,116.296647,0,107,39749.0512268519,2008-10-28,01:13:46
40.009894,116.296646,0,107,39749.0512847222,2008-10-28,01:13:51
40.009867,116.29664,0,107,39749.0513425926,2008-10-28,01:13:56
40.009867,116.29664,0,107,39749.0513773148,2008-10-28,01:13:59
40.009868,116.296643,0,107,39749.051400463,2008-10-28,01:14:01
40.009868,116.296617,0,106,39749.0514583333,2008-10-28,01:14:06
40.009837,116.296587,0,105,39749.0515162037,2008-10-28,01:14:11
40.009824,116.296578,0,103,39749.0515740741,2008-10-28,01:14:16
40.009807,116.29658,0,101,39749.0516319444,2008-10-28,01:14:21
40.009792,116.296586,0,100,39749.0516898148,2008-10-28,01:14:26
40.009781,116.296584,0,100,39749.0517476852,2008-10-28,01:14:31
40.009759,116.296572,0,100,39749.0518055556,2008-10-28,01:14:36
40.009722,116.29654,0,99,39749.0518634259,2008-10-28,01:14:41
40.009695,116.296539,0,100,39749.0519212963,2008-10-28,01:14:46
40.009663,116.296534,0,98,39749.0519791667,2008-10-28,01:14:51
40.009664,116.296544,0,99,39749.052037037,2008-10-28,01:14:56
40.009686,116.296551,0,99,39749.0520949074,2008-10-28,01:15:01
40.009673,116.296543,0,99,39749.0521527778,2008-10-28,01:15:06
40.00969,116.296553,0,99,39749.0522106481,2008-10-28,01:15:11
40.009708,116.296539,0,99,39749.0522685185,2008-10-28,01:15:16
40.009719,116.296543,0,98,39749.0523263889,2008-10-28,01:15:21
40.009719,116.296543,0,98,39749.0523611111,2008-10-28,01:15:24
40.009724,116.296541,0,98,39749.0523842593,2008-10-28,01:15:26
40.009714,116.296531,0,98,39749.0524421296,2008-10-28,01:15:31
40.009704,116.296527,0,98,39749.0525,2008-10-28,01:15:36
40.009666,116.296519,0,98,39749.0525578704,2008-10-28,01:15:41
40.009639,116.296512,0,99,39749.0526157407,2008-10-28,01:15:46
40.009647,116.296523,0,100,39749.0526736111,2008-10-28,01:15:51
40.009627,116.296518,0,99,39749.0527314815,2008-10-28,01:15:56
40.009627,116.296518,0,99,39749.0527662037,2008-10-28,01:15:59
40.009624,116.296523,0,99,39749.0527893519,2008-10-28,01:16:01
40.009603,116.296509,0,96,39749.0528472222,2008-10-28,01:16:06
40.009379,116.296334,0,96,39749.056087963,2008-10-28,01:20:46
40.009356,116.29632,0,97,39749.0561458333,2008-10-28,01:20:51
40.009356,116.29632,0,97,39749.0561805556,2008-10-28,01:20:54
40.009348,116.296313,0,98,39749.0562037037,2008-10-28,01:20:56
40.009345,116.296299,0,98,39749.0562615741,2008-10-28,01:21:01
40.009357,116.296283,0,98,39749.0563194444,2008-10-28,01:21:06
40.009413,116.296283,0,98,39749.0563773148,2008-10-28,01:21:11
40.009447,116.296284,0,99,39749.0564351852,2008-10-28,01:21:16
40.009447,116.296284,0,99,39749.0564699074,2008-10-28,01:21:19
40.009439,116.296283,0,99,39749.0564930556,2008-10-28,01:21:21
40.009405,116.296281,0,100,39749.0565509259,2008-10-28,01:21:26
40.009386,116.296298,0,101,39749.0566087963,2008-10-28,01:21:31
40.009367,116.296302,0,101,39749.0566666667,2008-10-28,01:21:36
40.009353,116.296292,0,102,39749.056724537,2008-10-28,01:21:41
40.009328,116.29629,0,102,39749.0567824074,2008-10-28,01:21:46
40.009288,116.296279,0,102,39749.0568402778,2008-10-28,01:21:51
40.009257,116.296287,0,101,39749.0568981481,2008-10-28,01:21:56
40.009214,116.296295,0,102,39749.0569560185,2008-10-28,01:22:01
40.009189,116.296289,0,102,39749.0570138889,2008-10-28,01:22:06
40.009189,116.296289,0,102,39749.0570486111,2008-10-28,01:22:09
40.009186,116.296294,0,101,39749.0570717593,2008-10-28,01:22:11
40.009154,116.296289,0,100,39749.0571296296,2008-10-28,01:22:16
40.009113,116.296287,0,98,39749.0571875,2008-10-28,01:22:21
40.009095,116.296291,0,97,39749.0572453704,2008-10-28,01:22:26
40.009081,116.29627,0,96,39749.0573032407,2008-10-28,01:22:31
40.009055,116.296259,0,96,39749.0573611111,2008-10-28,01:22:36
40.009005,116.29626,0,96,39749.0574189815,2008-10-28,01:22:41
40.008968,116.296265,0,96,39749.0574768518,2008-10-28,01:22:46
40.008915,116.296263,0,96,39749.0575347222,2008-10-28,01:22:51
40.008879,116.296249,0,95,39749.0575925926,2008-10-28,01:22:56
40.008854,116.296251,0,96,39749.057650463,2008-10-28,01:23:01
40.008814,116.296233,0,96,39749.0577083333,2008-10-28,01:23:06
40.008759,116.296253,0,97,39749.0577662037,2008-10-28,01:23:11
40.008709,116.296252,0,96,39749.0578240741,2008-10-28,01:23:16
40.008685,116.296237,0,95,39749.0578819444,2008-10-28,01:23:21
40.008663,116.29622,0,95,39749.0579398148,2008-10-28,01:23:26
40.008638,116.29621,0,96,39749.0579976852,2008-10-28,01:23:31
40.008572,116.296147,0,94,39749.0580555556,2008-10-28,01:23:36
40.008532,116.296146,0,94,39749.0581134259,2008-10-28,01:23:41
40.008497,116.296149,0,94,39749.0581712963,2008-10-28,01:23:46
40.008463,116.296129,0,93,39749.0582291667,2008-10-28,01:23:51
40.008408,116.296102,0,92,39749.058287037,2008-10-28,01:23:56
40.008371,116.296085,0,91,39749.0583449074,2008-10-28,01:24:01
40.008361,116.296073,0,90,39749.0584027778,2008-10-28,01:24:06
40.008317,116.296067,0,90,39749.0584606482,2008-10-28,01:24:11
40.008251,116.296054,0,89,39749.0585185185,2008-10-28,01:24:16
40.008213,116.296043,0,88,39749.0585763889,2008-10-28,01:24:21
40.008193,116.296032,0,87,39749.0586342593,2008-10-28,01:24:26
40.008152,116.296007,0,85,39749.0586921296,2008-10-28,01:24:31
40.008118,116.295996,0,84,39749.05875,2008-10-28,01:24:36
40.008057,116.295981,0,84,39749.0588078704,2008-10-28,01:24:41
40.008024,116.295975,0,83,39749.0588657407,2008-10-28,01:24:46
40.007985,116.295937,0,82,39749.0589236111,2008-10-28,01:24:51
40.007943,116.295908,0,81,39749.0589814815,2008-10-28,01:24:56
40.007924,116.295896,0,80,39749.0590393519,2008-10-28,01:25:01
40.007914,116.295878,0,79,39749.0590972222,2008-10-28,01:25:06
40.007865,116.295836,0,79,39749.0591550926,2008-10-28,01:25:11
40.007849,116.295826,0,78,39749.059212963,2008-10-28,01:25:16
40.007841,116.295815,0,76,39749.0592708333,2008-10-28,01:25:21
40.007841,116.295815,0,76,39749.0593055556,2008-10-28,01:25:24
40.007834,116.295809,0,75,39749.0593287037,2008-10-28,01:25:26
40.007814,116.295799,0,74,39749.0593865741,2008-10-28,01:25:31
40.007802,116.295769,0,74,39749.0594444444,2008-10-28,01:25:36
40.007791,116.29576,0,75,39749.0595023148,2008-10-28,01:25:41
40.007771,116.29573,0,76,39749.0595601852,2008-10-28,01:25:46
40.00775,116.29572,0,74,39749.0596180556,2008-10-28,01:25:51
40.00772,116.295729,0,75,39749.0596759259,2008-10-28,01:25:56
40.00769,116.295715,0,73,39749.0597337963,2008-10-28,01:26:01
40.007667,116.295709,0,73,39749.0597916667,2008-10-28,01:26:06
40.007647,116.295691,0,72,39749.059849537,2008-10-28,01:26:11
40.007634,116.295688,0,72,39749.0599074074,2008-10-28,01:26:16
40.007607,116.295712,0,71,39749.0599652778,2008-10-28,01:26:21
40.007586,116.295735,0,70,39749.0600231481,2008-10-28,01:26:26
40.007558,116.295732,0,69,39749.0600810185,2008-10-28,01:26:31
40.007536,116.295734,0,69,39749.0601388889,2008-10-28,01:26:36
40.007509,116.295724,0,68,39749.0601967593,2008-10-28,01:26:41
40.007489,116.295756,0,68,39749.0602546296,2008-10-28,01:26:46
40.007449,116.295736,0,69,39749.0603125,2008-10-28,01:26:51
40.00741,116.295731,0,70,39749.0603703704,2008-10-28,01:26:56
40.007385,116.2957,0,70,39749.0604282407,2008-10-28,01:27:01
40.007359,116.295707,0,69,39749.0604861111,2008-10-28,01:27:06
40.007331,116.295716,0,68,39749.0605439815,2008-10-28,01:27:11
40.007308,116.295733,0,68,39749.0606018519,2008-10-28,01:27:16
40.007285,116.295768,0,68,39749.0606597222,2008-10-28,01:27:21
40.007246,116.29576,0,68,39749.0607175926,2008-10-28,01:27:26
40.007207,116.295751,0,67,39749.060775463,2008-10-28,01:27:31
40.007158,116.295755,0,68,39749.0608333333,2008-10-28,01:27:36
40.007137,116.295745,0,67,39749.0608912037,2008-10-28,01:27:41
40.007095,116.295733,0,66,39749.0609490741,2008-10-28,01:27:46
40.00705,116.295734,0,65,39749.0610069444,2008-10-28,01:27:51
40.007036,116.295744,0,64,39749.0610648148,2008-10-28,01:27:56
40.007015,116.295759,0,64,39749.0611226852,2008-10-28,01:28:01
40.006996,116.295767,0,64,39749.0611805556,2008-10-28,01:28:06
40.006966,116.295764,0,64,39749.0612384259,2008-10-28,01:28:11
40.006931,116.29578,0,64,39749.0612962963,2008-10-28,01:28:16
40.006912,116.295827,0,64,39749.0613541667,2008-10-28,01:28:21
40.00688,116.295845,0,64,39749.061412037,2008-10-28,01:28:26
40.006851,116.295838,0,64,39749.0614699074,2008-10-28,01:28:31
40.006808,116.295803,0,64,39749.0615277778,2008-10-28,01:28:36
40.006792,116.295773,0,64,39749.0615856481,2008-10-28,01:28:41
40.006792,116.295769,0,63,39749.0616435185,2008-10-28,01:28:46
40.006791,116.295764,0,62,39749.0617013889,2008-10-28,01:28:51
40.006789,116.295761,0,62,39749.0617592593,2008-10-28,01:28:56
40.006785,116.295755,0,62,39749.0618171296,2008-10-28,01:29:01
40.006785,116.295755,0,62,39749.0618518519,2008-10-28,01:29:04
40.006779,116.295747,0,62,39749.061875,2008-10-28,01:29:06
40.006758,116.295766,0,63,39749.0619328704,2008-10-28,01:29:11
40.006758,116.295766,0,63,39749.0619675926,2008-10-28,01:29:14
40.006763,116.295763,0,64,39749.0619907407,2008-10-28,01:29:16
40.006778,116.295767,0,64,39749.0620486111,2008-10-28,01:29:21
40.006767,116.295775,0,64,39749.0621064815,2008-10-28,01:29:26
40.006779,116.295782,0,64,39749.0621643519,2008-10-28,01:29:31
40.006762,116.295735,0,64,39749.0622222222,2008-10-28,01:29:36
40.006735,116.295732,0,65,39749.0622800926,2008-10-28,01:29:41
40.006749,116.295726,0,66,39749.062337963,2008-10-28,01:29:46
40.006749,116.295726,0,66,39749.0623726852,2008-10-28,01:29:49
40.006754,116.295721,0,65,39749.0623958333,2008-10-28,01:29:51
40.006752,116.295733,0,64,39749.0624537037,2008-10-28,01:29:56
40.006747,116.295747,0,63,39749.0625115741,2008-10-28,01:30:01
40.006761,116.295755,0,64,39749.0625694444,2008-10-28,01:30:06
40.006761,116.295755,0,64,39749.0626041667,2008-10-28,01:30:09
40.006762,116.295748,0,65,39749.0626273148,2008-10-28,01:30:11
40.00675,116.295724,0,66,39749.0626851852,2008-10-28,01:30:16
40.006737,116.295748,0,66,39749.0627430556,2008-10-28,01:30:21
40.006738,116.295762,0,67,39749.0628009259,2008-10-28,01:30:26
40.006738,116.295762,0,67,39749.0628356481,2008-10-28,01:30:29
40.006746,116.295769,0,68,39749.0628587963,2008-10-28,01:30:31
40.006765,116.29578,0,68,39749.0629166667,2008-10-28,01:30:36
40.006773,116.295773,0,70,39749.062974537,2008-10-28,01:30:41
40.006773,116.295773,0,70,39749.0630092593,2008-10-28,01:30:44
40.006766,116.295778,0,70,39749.0630324074,2008-10-28,01:30:46
40.006742,116.295757,0,70,39749.0630902778,2008-10-28,01:30:51
40.006698,116.295751,0,72,39749.0631481481,2008-10-28,01:30:56
40.006656,116.295755,0,72,39749.0632060185,2008-10-28,01:31:01
40.006628,116.295765,0,73,39749.0632638889,2008-10-28,01:31:06
40.006573,116.295767,0,73,39749.0633217593,2008-10-28,01:31:11
40.006523,116.295782,0,73,39749.0633796296,2008-10-28,01:31:16
40.006505,116.295796,0,69,39749.0634375,2008-10-28,01:31:21
40.006477,116.295801,0,66,39749.0634953704,2008-10-28,01:31:26
40.006448,116.295826,0,64,39749.0635532407,2008-10-28,01:31:31
40.006413,116.295832,0,62,39749.0636111111,2008-10-28,01:31:36
40.006373,116.295843,0,59,39749.0636689815,2008-10-28,01:31:41
40.006342,116.295826,0,57,39749.0637268518,2008-10-28,01:31:46
40.006329,116.295819,0,55,39749.0637847222,2008-10-28,01:31:51
40.006306,116.295793,0,53,39749.0638425926,2008-10-28,01:31:56
40.006281,116.295779,0,51,39749.063900463,2008-10-28,01:32:01
40.006281,116.295779,0,51,39749.0639351852,2008-10-28,01:32:04
40.006287,116.295778,0,49,39749.0639583333,2008-10-28,01:32:06
40.006258,116.29578,0,49,39749.0640162037,2008-10-28,01:32:11
40.006241,116.295779,0,48,39749.0640740741,2008-10-28,01:32:16
40.0062,116.29577,0,46,39749.0641319444,2008-10-28,01:32:21
40.006149,116.295782,0,44,39749.0641898148,2008-10-28,01:32:26
40.006104,116.295806,0,42,39749.0642476852,2008-10-28,01:32:31
40.006055,116.295838,0,41,39749.0643055556,2008-10-28,01:32:36
40.006031,116.295873,0,40,39749.0643634259,2008-10-28,01:32:41
40.005992,116.295893,0,40,39749.0644212963,2008-10-28,01:32:46
40.005955,116.29592,0,39,39749.0644791667,2008-10-28,01:32:51
40.005936,116.295942,0,40,39749.064537037,2008-10-28,01:32:56
40.005933,116.295975,0,40,39749.0645949074,2008-10-28,01:33:01
40.005951,116.296013,0,38,39749.0646527778,2008-10-28,01:33:06
40.005934,116.296035,0,39,39749.0647106481,2008-10-28,01:33:11
40.005937,116.29607,0,40,39749.0647685185,2008-10-28,01:33:16
40.005929,116.296103,0,42,39749.0648263889,2008-10-28,01:33:21
40.005935,116.296144,0,43,39749.0648842593,2008-10-28,01:33:26
40.005946,116.296175,0,43,39749.0649421296,2008-10-28,01:33:31
40.005949,116.296207,0,43,39749.065,2008-10-28,01:33:36
40.005945,116.296225,0,44,39749.0650578704,2008-10-28,01:33:41
40.005969,116.296276,0,46,39749.0651157407,2008-10-28,01:33:46
40.005969,116.296276,0,46,39749.065150463,2008-10-28,01:33:49
40.005965,116.296279,0,46,39749.0651736111,2008-10-28,01:33:51
40.005964,116.296261,0,48,39749.0652314815,2008-10-28,01:33:56
40.005977,116.296266,0,48,39749.0652893518,2008-10-28,01:34:01
40.006006,116.296265,0,50,39749.0653472222,2008-10-28,01:34:06
40.006019,116.29626,0,52,39749.0654050926,2008-10-28,01:34:11
40.00603,116.296264,0,52,39749.065462963,2008-10-28,01:34:16
40.006039,116.296269,0,53,39749.0655208333,2008-10-28,01:34:21
40.006039,116.296269,0,53,39749.0655555556,2008-10-28,01:34:24
40.006044,116.296263,0,53,39749.0655787037,2008-10-28,01:34:26
40.006089,116.296288,0,56,39749.0656365741,2008-10-28,01:34:31
40.006154,116.296314,0,57,39749.0656944444,2008-10-28,01:34:36
40.006215,116.296322,0,54,39749.0657523148,2008-10-28,01:34:41
40.006256,116.296318,0,54,39749.0658101852,2008-10-28,01:34:46
40.006281,116.296337,0,56,39749.0658680556,2008-10-28,01:34:51
40.006303,116.296366,0,56,39749.0659259259,2008-10-28,01:34:56
40.006333,116.296368,0,58,39749.0659837963,2008-10-28,01:35:01
40.006377,116.29638,0,59,39749.0660416667,2008-10-28,01:35:06
40.006387,116.296406,0,64,39749.066099537,2008-10-28,01:35:11
40.006396,116.296436,0,67,39749.0661574074,2008-10-28,01:35:16
40.006418,116.296448,0,67,39749.0662152778,2008-10-28,01:35:21
40.006463,116.296449,0,67,39749.0662731482,2008-10-28,01:35:26
40.006508,116.296485,0,67,39749.0663310185,2008-10-28,01:35:31
40.006572,116.296506,0,68,39749.0663888889,2008-10-28,01:35:36
40.006618,116.296528,0,69,39749.0664467593,2008-10-28,01:35:41
40.006643,116.296573,0,69,39749.0665046296,2008-10-28,01:35:46
40.006676,116.296609,0,69,39749.0665625,2008-10-28,01:35:51
40.00671,116.29662,0,70,39749.0666203704,2008-10-28,01:35:56
40.006739,116.296648,0,71,39749.0666782407,2008-10-28,01:36:01
40.006786,116.296672,0,72,39749.0667361111,2008-10-28,01:36:06
40.00682,116.296685,0,75,39749.0667939815,2008-10-28,01:36:11
40.006827,116.29671,0,78,39749.0668518519,2008-10-28,01:36:16
40.006837,116.296731,0,80,39749.0669097222,2008-10-28,01:36:21
40.006857,116.296759,0,82,39749.0669675926,2008-10-28,01:36:26
40.006869,116.296777,0,82,39749.067025463,2008-10-28,01:36:31
40.006882,116.296825,0,83,39749.0670833333,2008-10-28,01:36:36
40.006909,116.296851,0,84,39749.0671412037,2008-10-28,01:36:41
40.006928,116.296849,0,84,39749.0671990741,2008-10-28,01:36:46
40.006955,116.296866,0,84,39749.0672569444,2008-10-28,01:36:51
40.006955,116.296866,0,84,39749.0672916667,2008-10-28,01:36:54
40.00696,116.296866,0,85,39749.0673148148,2008-10-28,01:36:56
40.006975,116.296887,0,85,39749.0673726852,2008-10-28,01:37:01
40.006971,116.296874,0,85,39749.0674305556,2008-10-28,01:37:06
40.006984,116.296877,0,87,39749.0674884259,2008-10-28,01:37:11
40.006984,116.296877,0,87,39749.0675231481,2008-10-28,01:37:14
40.006981,116.296874,0,87,39749.0675462963,2008-10-28,01:37:16
40.006994,116.296872,0,87,39749.0676041667,2008-10-28,01:37:21
40.007014,116.296866,0,86,39749.067662037,2008-10-28,01:37:26
40.007028,116.296869,0,83,39749.0677199074,2008-10-28,01:37:31
40.007028,116.296869,0,83,39749.0677546296,2008-10-28,01:37:34
40.007029,116.296865,0,82,39749.0677777778,2008-10-28,01:37:36
40.007022,116.296853,0,81,39749.0678356481,2008-10-28,01:37:41
40.007022,116.296853,0,81,39749.0678703704,2008-10-28,01:37:44
40.007022,116.296859,0,80,39749.0678935185,2008-10-28,01:37:46
40.007039,116.296858,0,80,39749.0679513889,2008-10-28,01:37:51
40.00708,116.296872,0,80,39749.0680092593,2008-10-28,01:37:56
40.007106,116.296871,0,78,39749.0680671296,2008-10-28,01:38:01
40.007114,116.296858,0,77,39749.068125,2008-10-28,01:38:06
40.007122,116.296837,0,76,39749.0681828704,2008-10-28,01:38:11
40.007122,116.296837,0,76,39749.0682175926,2008-10-28,01:38:14
40.007124,116.296836,0,74,39749.0682407407,2008-10-28,01:38:16
40.007134,116.296813,0,72,39749.0682986111,2008-10-28,01:38:21
40.007134,116.296813,0,72,39749.0683333333,2008-10-28,01:38:24
40.007137,116.296805,0,72,39749.0683564815,2008-10-28,01:38:26
40.007141,116.296795,0,72,39749.0684143519,2008-10-28,01:38:31
40.007141,116.296795,0,72,39749.0684490741,2008-10-28,01:38:34
40.007142,116.296787,0,72,39749.0684722222,2008-10-28,01:38:36
40.007134,116.296775,0,72,39749.0685300926,2008-10-28,01:38:41
40.007151,116.296773,0,72,39749.068587963,2008-10-28,01:38:46
40.00717,116.296797,0,74,39749.0686458333,2008-10-28,01:38:51
40.00719,116.296797,0,73,39749.0687037037,2008-10-28,01:38:56
40.007195,116.296812,0,73,39749.0687615741,2008-10-28,01:39:01
40.007185,116.296838,0,73,39749.0688194444,2008-10-28,01:39:06
40.007203,116.296817,0,71,39749.0688773148,2008-10-28,01:39:11
40.007227,116.296817,0,69,39749.0689351852,2008-10-28,01:39:16
40.007255,116.296798,0,67,39749.0689930556,2008-10-28,01:39:21
40.007263,116.296773,0,67,39749.0690509259,2008-10-28,01:39:26
40.007277,116.296784,0,67,39749.0691087963,2008-10-28,01:39:31
40.007305,116.296761,0,65,39749.0691666667,2008-10-28,01:39:36
40.007321,116.296784,0,66,39749.069224537,2008-10-28,01:39:41
40.007302,116.296842,0,67,39749.0692824074,2008-10-28,01:39:46
40.00725,116.296864,0,69,39749.0693402778,2008-10-28,01:39:51
40.007207,116.296876,0,71,39749.0693981481,2008-10-28,01:39:56
40.007218,116.296837,0,73,39749.0694560185,2008-10-28,01:40:01
40.007254,116.296814,0,74,39749.0695138889,2008-10-28,01:40:06
40.007274,116.296792,0,74,39749.0695717593,2008-10-28,01:40:11
40.007301,116.296769,0,75,39749.0696296296,2008-10-28,01:40:16
40.007336,116.296741,0,76,39749.0696875,2008-10-28,01:40:21
40.007381,116.296749,0,75,39749.0697453704,2008-10-28,01:40:26
40.007419,116.29677,0,73,39749.0698032407,2008-10-28,01:40:31
40.007474,116.296732,0,73,39749.0698611111,2008-10-28,01:40:36
40.007542,116.296729,0,72,39749.0699189815,2008-10-28,01:40:41
40.00759,116.296723,0,73,39749.0699768519,2008-10-28,01:40:46
40.007609,116.296727,0,71,39749.0700347222,2008-10-28,01:40:51
40.007665,116.296713,0,69,39749.0700925926,2008-10-28,01:40:56
40.007753,116.296697,0,66,39749.070150463,2008-10-28,01:41:01
40.00779,116.296667,0,57,39749.0702083333,2008-10-28,01:41:06
40.00781,116.296646,0,51,39749.0702662037,2008-10-28,01:41:11
40.007874,116.296617,0,50,39749.0703240741,2008-10-28,01:41:16
40.007932,116.296612,0,55,39749.0703819444,2008-10-28,01:41:21
40.007966,116.296605,0,43,39749.0704398148,2008-10-28,01:41:26
40.008033,116.296625,0,47,39749.0704976852,2008-10-28,01:41:31
40.008083,116.296625,0,50,39749.0705555556,2008-10-28,01:41:36
40.008157,116.296618,0,57,39749.0706134259,2008-10-28,01:41:41
40.008207,116.296584,0,57,39749.0706712963,2008-10-28,01:41:46
40.008262,116.296589,0,55,39749.0707291667,2008-10-28,01:41:51
40.008306,116.296626,0,52,39749.070787037,2008-10-28,01:41:56
40.008337,116.296622,0,55,39749.0708449074,2008-10-28,01:42:01
40.008407,116.296569,0,56,39749.0709027778,2008-10-28,01:42:06
40.008449,116.296493,0,57,39749.0709606481,2008-10-28,01:42:11
40.00849,116.296482,0,58,39749.0710185185,2008-10-28,01:42:16
40.008542,116.296504,0,59,39749.0710763889,2008-10-28,01:42:21
40.008554,116.296546,0,59,39749.0711342593,2008-10-28,01:42:26
40.008584,116.296582,0,57,39749.0711921296,2008-10-28,01:42:31
40.008606,116.296598,0,58,39749.07125,2008-10-28,01:42:36
40.008639,116.296609,0,60,39749.0713078704,2008-10-28,01:42:41
40.008689,116.296597,0,57,39749.0713657407,2008-10-28,01:42:46
40.008731,116.296594,0,58,39749.0714236111,2008-10-28,01:42:51
40.008768,116.296594,0,55,39749.0714814815,2008-10-28,01:42:56
40.008804,116.29657,0,55,39749.0715393518,2008-10-28,01:43:01
40.008831,116.296567,0,60,39749.0715972222,2008-10-28,01:43:06
40.008866,116.296555,0,62,39749.0716550926,2008-10-28,01:43:11
40.008915,116.296538,0,65,39749.071712963,2008-10-28,01:43:16
40.008949,116.296524,0,66,39749.0717708333,2008-10-28,01:43:21
40.008984,116.296525,0,66,39749.0718287037,2008-10-28,01:43:26
40.009057,116.296561,0,67,39749.0718865741,2008-10-28,01:43:31
40.009062,116.29659,0,63,39749.0719444444,2008-10-28,01:43:36
40.009065,116.296574,0,66,39749.0720023148,2008-10-28,01:43:41
40.009097,116.296562,0,67,39749.0720601852,2008-10-28,01:43:46
40.009139,116.296596,0,66,39749.0721180556,2008-10-28,01:43:51
40.009186,116.296599,0,67,39749.0721759259,2008-10-28,01:43:56
40.009232,116.296598,0,64,39749.0722337963,2008-10-28,01:44:01
40.009257,116.296598,0,62,39749.0722916667,2008-10-28,01:44:06
40.009277,116.296615,0,66,39749.072349537,2008-10-28,01:44:11
40.00931,116.296609,0,68,39749.0724074074,2008-10-28,01:44:16
40.009328,116.296583,0,68,39749.0724652778,2008-10-28,01:44:21
40.009375,116.296579,0,69,39749.0725231481,2008-10-28,01:44:26
40.009415,116.296539,0,73,39749.0725810185,2008-10-28,01:44:31
40.009454,116.296552,0,74,39749.0726388889,2008-10-28,01:44:36
40.009496,116.296553,0,78,39749.0726967593,2008-10-28,01:44:41
40.009558,116.296553,0,76,39749.0727546296,2008-10-28,01:44:46
40.009613,116.29656,0,74,39749.0728125,2008-10-28,01:44:51
40.009665,116.296566,0,71,39749.0728703704,2008-10-28,01:44:56
40.009696,116.296562,0,64,39749.0729282407,2008-10-28,01:45:01
40.009738,116.296593,0,54,39749.0729861111,2008-10-28,01:45:06
40.009758,116.296627,0,48,39749.0730439815,2008-10-28,01:45:11
40.009784,116.296623,0,40,39749.0731018518,2008-10-28,01:45:16
40.00982,116.296593,0,34,39749.0731597222,2008-10-28,01:45:21
40.009857,116.296623,0,34,39749.0732175926,2008-10-28,01:45:26
40.009889,116.296627,0,34,39749.073275463,2008-10-28,01:45:31
40.00994,116.296609,0,32,39749.0733333333,2008-10-28,01:45:36
40.009952,116.296574,0,34,39749.0733912037,2008-10-28,01:45:41
40.00998,116.296607,0,40,39749.0734490741,2008-10-28,01:45:46
40.010008,116.296618,0,46,39749.0735069444,2008-10-28,01:45:51
40.010011,116.296644,0,46,39749.0735648148,2008-10-28,01:45:56
40.010047,116.296652,0,45,39749.0736226852,2008-10-28,01:46:01
40.010069,116.296642,0,47,39749.0736805556,2008-10-28,01:46:06
40.010058,116.296657,0,46,39749.0737384259,2008-10-28,01:46:11
40.010058,116.296657,0,46,39749.0737731481,2008-10-28,01:46:14
40.010061,116.296652,0,47,39749.0737962963,2008-10-28,01:46:16
40.010081,116.296651,0,49,39749.0738541667,2008-10-28,01:46:21
40.010101,116.296637,0,52,39749.073912037,2008-10-28,01:46:26
40.010086,116.296635,0,55,39749.0739699074,2008-10-28,01:46:31
40.0101,116.296636,0,56,39749.0740277778,2008-10-28,01:46:36
40.010131,116.296622,0,56,39749.0740856482,2008-10-28,01:46:41
40.010167,116.29664,0,57,39749.0741435185,2008-10-28,01:46:46
40.010198,116.296672,0,59,39749.0742013889,2008-10-28,01:46:51
40.01023,116.296707,0,61,39749.0742592593,2008-10-28,01:46:56
40.010252,116.296743,0,63,39749.0743171296,2008-10-28,01:47:01
40.010281,116.296774,0,65,39749.074375,2008-10-28,01:47:06
40.010312,116.296821,0,67,39749.0744328704,2008-10-28,01:47:11
40.010315,116.296886,0,70,39749.0744907407,2008-10-28,01:47:16
40.010286,116.296912,0,71,39749.0745486111,2008-10-28,01:47:21
40.010268,116.296939,0,73,39749.0746064815,2008-10-28,01:47:26
40.010231,116.296978,0,74,39749.0746643519,2008-10-28,01:47:31
40.010179,116.297007,0,73,39749.0747222222,2008-10-28,01:47:36
40.010167,116.297023,0,73,39749.0747800926,2008-10-28,01:47:41
40.010165,116.297032,0,73,39749.074837963,2008-10-28,01:47:46
40.010145,116.297066,0,74,39749.0748958333,2008-10-28,01:47:51
40.010132,116.29708,0,75,39749.0749537037,2008-10-28,01:47:56
40.010119,116.297073,0,75,39749.0750115741,2008-10-28,01:48:01
40.010098,116.297072,0,77,39749.0750694444,2008-10-28,01:48:06
40.010075,116.29705,0,78,39749.0751273148,2008-10-28,01:48:11
40.010063,116.29704,0,78,39749.0751851852,2008-10-28,01:48:16
40.010037,116.297043,0,78,39749.0752430556,2008-10-28,01:48:21
40.010006,116.297042,0,76,39749.0753009259,2008-10-28,01:48:26
40.009999,116.297022,0,74,39749.0753587963,2008-10-28,01:48:31
40.00998,116.296983,0,74,39749.0754166667,2008-10-28,01:48:36
40.00998,116.296983,0,74,39749.0754513889,2008-10-28,01:48:39
40.009981,116.296978,0,74,39749.075474537,2008-10-28,01:48:41
40.009941,116.296978,0,75,39749.0755324074,2008-10-28,01:48:46
40.00988,116.296979,0,75,39749.0755902778,2008-10-28,01:48:51
40.009833,116.296971,0,76,39749.0756481481,2008-10-28,01:48:56
40.009779,116.296959,0,76,39749.0757060185,2008-10-28,01:49:01
40.009732,116.29693,0,76,39749.0757638889,2008-10-28,01:49:06
40.009681,116.296932,0,75,39749.0758217593,2008-10-28,01:49:11
40.009619,116.296927,0,74,39749.0758796296,2008-10-28,01:49:16
40.009571,116.296927,0,73,39749.0759375,2008-10-28,01:49:21
40.009512,116.29692,0,72,39749.0759953704,2008-10-28,01:49:26
40.009467,116.296928,0,70,39749.0760532407,2008-10-28,01:49:31
40.009406,116.296929,0,69,39749.0761111111,2008-10-28,01:49:36
40.00936,116.296926,0,68,39749.0761689815,2008-10-28,01:49:41
40.009311,116.296927,0,68,39749.0762268519,2008-10-28,01:49:46
40.009241,116.296916,0,67,39749.0762847222,2008-10-28,01:49:51
40.009161,116.296897,0,65,39749.0763425926,2008-10-28,01:49:56
40.009126,116.296881,0,64,39749.076400463,2008-10-28,01:50:01
40.009056,116.296879,0,63,39749.0764583333,2008-10-28,01:50:06
40.009022,116.296863,0,63,39749.0765162037,2008-10-28,01:50:11
40.008996,116.296847,0,62,39749.0765740741,2008-10-28,01:50:16
40.00894,116.296835,0,59,39749.0766319444,2008-10-28,01:50:21
40.008898,116.296837,0,57,39749.0766898148,2008-10-28,01:50:26
40.008847,116.296851,0,54,39749.0767476852,2008-10-28,01:50:31
40.008802,116.296859,0,53,39749.0768055556,2008-10-28,01:50:36
40.008745,116.296831,0,52,39749.0768634259,2008-10-28,01:50:41
40.008679,116.296827,0,51,39749.0769212963,2008-10-28,01:50:46
40.008656,116.296839,0,50,39749.0769791667,2008-10-28,01:50:51
40.008624,116.296858,0,51,39749.077037037,2008-10-28,01:50:56
40.008576,116.296858,0,50,39749.0770949074,2008-10-28,01:51:01
40.008536,116.296834,0,49,39749.0771527778,2008-10-28,01:51:06
40.008468,116.296804,0,46,39749.0772106481,2008-10-28,01:51:11
40.008425,116.296755,0,44,39749.0772685185,2008-10-28,01:51:16
40.008396,116.296746,0,43,39749.0773263889,2008-10-28,01:51:21
40.00837,116.296738,0,42,39749.0773842593,2008-10-28,01:51:26
40.008347,116.296722,0,39,39749.0774421296,2008-10-28,01:51:31
40.00832,116.2967,0,39,39749.0775,2008-10-28,01:51:36
40.008265,116.2967,0,39,39749.0775578704,2008-10-28,01:51:41
40.008224,116.296686,0,37,39749.0776157407,2008-10-28,01:51:46
40.008158,116.296699,0,37,39749.0776736111,2008-10-28,01:51:51
40.008092,116.296697,0,35,39749.0777314815,2008-10-28,01:51:56
40.00804,116.296693,0,35,39749.0777893519,2008-10-28,01:52:01
40.00801,116.296666,0,33,39749.0778472222,2008-10-28,01:52:06
40.007987,116.296668,0,32,39749.0779050926,2008-10-28,01:52:11
40.007954,116.296649,0,31,39749.077962963,2008-10-28,01:52:16
40.007893,116.296632,0,30,39749.0780208333,2008-10-28,01:52:21
40.007831,116.296643,0,29,39749.0780787037,2008-10-28,01:52:26
40.007812,116.296631,0,27,39749.0781365741,2008-10-28,01:52:31
40.007778,116.296626,0,26,39749.0781944444,2008-10-28,01:52:36
40.007743,116.296631,0,26,39749.0782523148,2008-10-28,01:52:41
40.00769,116.296624,0,28,39749.0783101852,2008-10-28,01:52:46
40.007643,116.296616,0,31,39749.0783680556,2008-10-28,01:52:51
40.007605,116.296614,0,32,39749.0784259259,2008-10-28,01:52:56
40.007551,116.2966,0,32,39749.0784837963,2008-10-28,01:53:01
40.007511,116.296585,0,33,39749.0785416667,2008-10-28,01:53:06
40.007452,116.296604,0,32,39749.078599537,2008-10-28,01:53:11
40.007382,116.296599,0,31,39749.0786574074,2008-10-28,01:53:16
40.007329,116.296596,0,31,39749.0787152778,2008-10-28,01:53:21
40.007286,116.296606,0,30,39749.0787731481,2008-10-28,01:53:26
40.007261,116.296604,0,28,39749.0788310185,2008-10-28,01:53:31
40.007228,116.296572,0,27,39749.0788888889,2008-10-28,01:53:36
40.007198,116.296551,0,26,39749.0789467593,2008-10-28,01:53:41
40.007165,116.296555,0,25,39749.0790046296,2008-10-28,01:53:46
40.00713,116.296561,0,24,39749.0790625,2008-10-28,01:53:51
40.007094,116.296575,0,23,39749.0791203704,2008-10-28,01:53:56
40.007087,116.296616,0,23,39749.0791782407,2008-10-28,01:54:01
40.007068,116.296641,0,22,39749.0792361111,2008-10-28,01:54:06
40.007064,116.296631,0,22,39749.0792939815,2008-10-28,01:54:11
40.00706,116.296631,0,21,39749.0793518518,2008-10-28,01:54:16
40.00706,116.296631,0,21,39749.0793865741,2008-10-28,01:54:19
40.007057,116.296634,0,20,39749.0794097222,2008-10-28,01:54:21
40.007041,116.296616,0,19,39749.0794675926,2008-10-28,01:54:26
40.006995,116.296604,0,18,39749.079525463,2008-10-28,01:54:31
40.006944,116.2966,0,17,39749.0795833333,2008-10-28,01:54:36
40.006925,116.296603,0,16,39749.0796412037,2008-10-28,01:54:41
40.00692,116.296613,0,15,39749.0796990741,2008-10-28,01:54:46
40.006913,116.296603,0,15,39749.0797569444,2008-10-28,01:54:51
40.006875,116.29659,0,14,39749.0798148148,2008-10-28,01:54:56
40.006832,116.296589,0,13,39749.0798726852,2008-10-28,01:55:01
40.006799,116.296589,0,13,39749.0799305556,2008-10-28,01:55:06
40.006757,116.29658,0,12,39749.0799884259,2008-10-28,01:55:11
40.006696,116.29661,0,12,39749.0800462963,2008-10-28,01:55:16
40.006621,116.296628,0,11,39749.0801041667,2008-10-28,01:55:21
40.006567,116.296634,0,9,39749.080162037,2008-10-28,01:55:26
40.006515,116.29664,0,6,39749.0802199074,2008-10-28,01:55:31
40.006472,116.296606,0,3,39749.0802777778,2008-10-28,01:55:36
40.006411,116.296595,0,6,39749.0803356481,2008-10-28,01:55:41
40.006335,116.296584,0,7,39749.0803935185,2008-10-28,01:55:46
40.006262,116.296583,0,8,39749.0804513889,2008-10-28,01:55:51
40.006198,116.296575,0,6,39749.0805092593,2008-10-28,01:55:56
40.006165,116.296586,0,4,39749.0805671296,2008-10-28,01:56:01
40.006126,116.296598,0,2,39749.080625,2008-10-28,01:56:06
40.006095,116.296568,0,0,39749.0806828704,2008-10-28,01:56:11
40.006082,116.296547,0,0,39749.0807407407,2008-10-28,01:56:16
40.006102,116.296561,0,2,39749.0807986111,2008-10-28,01:56:21
40.006102,116.296561,0,2,39749.0808333333,2008-10-28,01:56:24
40.006101,116.296555,0,5,39749.0808564815,2008-10-28,01:56:26
40.006078,116.296555,0,7,39749.0809143518,2008-10-28,01:56:31
40.006058,116.296576,0,9,39749.0809722222,2008-10-28,01:56:36
40.00631,116.296586,0,70,39749.0854282407,2008-10-28,02:03:01
40.00635,116.296571,0,68,39749.0854861111,2008-10-28,02:03:06
40.006404,116.296545,0,66,39749.0855439815,2008-10-28,02:03:11
40.006436,116.296563,0,62,39749.0856018519,2008-10-28,02:03:16
40.00648,116.296577,0,60,39749.0856597222,2008-10-28,02:03:21
40.006525,116.296586,0,59,39749.0857175926,2008-10-28,02:03:26
40.006563,116.296589,0,58,39749.085775463,2008-10-28,02:03:31
40.006614,116.296575,0,55,39749.0858333333,2008-10-28,02:03:36
40.006689,116.296595,0,53,39749.0858912037,2008-10-28,02:03:41
40.006742,116.296599,0,55,39749.0859490741,2008-10-28,02:03:46
40.006777,116.29661,0,56,39749.0860069444,2008-10-28,02:03:51
40.006803,116.296638,0,65,39749.0860648148,2008-10-28,02:03:56
40.00684,116.296676,0,73,39749.0861226852,2008-10-28,02:04:01
40.006898,116.296678,0,72,39749.0861805556,2008-10-28,02:04:06
40.00698,116.296659,0,70,39749.0862384259,2008-10-28,02:04:11
40.007061,116.296667,0,85,39749.0862962963,2008-10-28,02:04:16
40.007145,116.296665,0,82,39749.0863541667,2008-10-28,02:04:21
40.007218,116.296656,0,78,39749.086412037,2008-10-28,02:04:26
40.007279,116.296641,0,75,39749.0864699074,2008-10-28,02:04:31
40.007347,116.296613,0,76,39749.0865277778,2008-10-28,02:04:36
40.0074,116.296613,0,75,39749.0865856481,2008-10-28,02:04:41
40.007434,116.296619,0,69,39749.0866435185,2008-10-28,02:04:46
40.007488,116.296621,0,66,39749.0867013889,2008-10-28,02:04:51
40.007528,116.296653,0,66,39749.0867592593,2008-10-28,02:04:56
40.007566,116.296686,0,60,39749.0868171296,2008-10-28,02:05:01
40.007629,116.296725,0,60,39749.086875,2008-10-28,02:05:06
40.007688,116.296731,0,61,39749.0869328704,2008-10-28,02:05:11
40.007745,116.296737,0,63,39749.0869907407,2008-10-28,02:05:16
40.007802,116.296711,0,64,39749.0870486111,2008-10-28,02:05:21
40.007853,116.296667,0,63,39749.0871064815,2008-10-28,02:05:26
40.007907,116.296672,0,65,39749.0871643518,2008-10-28,02:05:31
40.007964,116.296662,0,62,39749.0872222222,2008-10-28,02:05:36
40.00803,116.296683,0,61,39749.0872800926,2008-10-28,02:05:41
40.008096,116.296683,0,59,39749.087337963,2008-10-28,02:05:46
40.008166,116.296704,0,57,39749.0873958333,2008-10-28,02:05:51
40.008231,116.296719,0,56,39749.0874537037,2008-10-28,02:05:56
40.008267,116.296752,0,57,39749.0875115741,2008-10-28,02:06:01
40.008313,116.296757,0,57,39749.0875694444,2008-10-28,02:06:06
40.008375,116.296738,0,41,39749.0876273148,2008-10-28,02:06:11
40.008443,116.296743,0,36,39749.0876851852,2008-10-28,02:06:16
40.008504,116.296756,0,52,39749.0877430556,2008-10-28,02:06:21
40.008551,116.296776,0,58,39749.0878009259,2008-10-28,02:06:26
40.008609,116.296778,0,63,39749.0878587963,2008-10-28,02:06:31
40.008664,116.296778,0,73,39749.0879166667,2008-10-28,02:06:36
40.008704,116.296799,0,72,39749.087974537,2008-10-28,02:06:41
40.008742,116.296817,0,75,39749.0880324074,2008-10-28,02:06:46
40.008756,116.296806,0,75,39749.0880902778,2008-10-28,02:06:51
40.008781,116.296816,0,74,39749.0881481481,2008-10-28,02:06:56
40.008838,116.296787,0,74,39749.0882060185,2008-10-28,02:07:01
40.00888,116.296774,0,75,39749.0882638889,2008-10-28,02:07:06
40.008879,116.296786,0,78,39749.0883217593,2008-10-28,02:07:11
40.008894,116.296797,0,79,39749.0883796296,2008-10-28,02:07:16
40.00893,116.296798,0,79,39749.0884375,2008-10-28,02:07:21
40.008968,116.296826,0,78,39749.0884953704,2008-10-28,02:07:26
40.00898,116.296892,0,77,39749.0885532407,2008-10-28,02:07:31
40.009007,116.296942,0,75,39749.0886111111,2008-10-28,02:07:36
40.009054,116.296972,0,75,39749.0886689815,2008-10-28,02:07:41
40.00911,116.297005,0,74,39749.0887268518,2008-10-28,02:07:46
40.009194,116.297015,0,74,39749.0887847222,2008-10-28,02:07:51
40.009268,116.297036,0,74,39749.0888425926,2008-10-28,02:07:56
40.009365,116.297045,0,68,39749.088900463,2008-10-28,02:08:01
40.009448,116.297025,0,66,39749.0889583333,2008-10-28,02:08:06
40.009544,116.297003,0,74,39749.0890162037,2008-10-28,02:08:11
40.009635,116.297028,0,79,39749.0890740741,2008-10-28,02:08:16
40.00971,116.297052,0,80,39749.0891319444,2008-10-28,02:08:21
40.00981,116.297075,0,83,39749.0891898148,2008-10-28,02:08:26
40.009882,116.297111,0,81,39749.0892476852,2008-10-28,02:08:31
40.00995,116.297117,0,78,39749.0893055556,2008-10-28,02:08:36
40.010023,116.297146,0,77,39749.0893634259,2008-10-28,02:08:41
40.010086,116.297175,0,74,39749.0894212963,2008-10-28,02:08:46
40.010155,116.2972,0,75,39749.0894791667,2008-10-28,02:08:51
40.0102,116.29724,0,74,39749.089537037,2008-10-28,02:08:56
40.01025,116.297283,0,72,39749.0895949074,2008-10-28,02:09:01
40.010318,116.297291,0,74,39749.0896527778,2008-10-28,02:09:06
40.010367,116.297292,0,79,39749.0897106482,2008-10-28,02:09:11
40.010391,116.29728,0,80,39749.0897685185,2008-10-28,02:09:16
40.010424,116.297269,0,77,39749.0898263889,2008-10-28,02:09:21
40.010445,116.29728,0,79,39749.0898842593,2008-10-28,02:09:26
40.010445,116.29728,0,79,39749.0899189815,2008-10-28,02:09:29
40.010453,116.297272,0,82,39749.0899421296,2008-10-28,02:09:31
40.010454,116.297281,0,84,39749.09,2008-10-28,02:09:36
40.010454,116.297281,0,84,39749.0900347222,2008-10-28,02:09:39
40.010459,116.297287,0,85,39749.0900578704,2008-10-28,02:09:41
40.010463,116.297334,0,84,39749.0901157407,2008-10-28,02:09:46
40.01047,116.297338,0,82,39749.0901736111,2008-10-28,02:09:51
40.01047,116.297338,0,82,39749.0902083333,2008-10-28,02:09:54
40.010467,116.29734,0,80,39749.0902314815,2008-10-28,02:09:56
40.010472,116.297359,0,79,39749.0902893519,2008-10-28,02:10:01
40.010456,116.297383,0,78,39749.0903472222,2008-10-28,02:10:06
40.010427,116.29739,0,76,39749.0904050926,2008-10-28,02:10:11
40.010418,116.297366,0,74,39749.090462963,2008-10-28,02:10:16
40.010418,116.297366,0,74,39749.0904976852,2008-10-28,02:10:19
40.010413,116.297366,0,74,39749.0905208333,2008-10-28,02:10:21
40.010389,116.297366,0,73,39749.0905787037,2008-10-28,02:10:26
40.010374,116.29736,0,73,39749.0906365741,2008-10-28,02:10:31
40.010374,116.29736,0,73,39749.0906712963,2008-10-28,02:10:34
40.010373,116.297357,0,73,39749.0906944444,2008-10-28,02:10:36
40.010371,116.297346,0,74,39749.0907523148,2008-10-28,02:10:41
40.010344,116.297337,0,75,39749.0908101852,2008-10-28,02:10:46
40.010333,116.29735,0,75,39749.0908680556,2008-10-28,02:10:51
40.010339,116.297375,0,75,39749.0909259259,2008-10-28,02:10:56
40.010339,116.297375,0,75,39749.0909606481,2008-10-28,02:10:59
40.010337,116.297381,0,75,39749.0909837963,2008-10-28,02:11:01
40.010324,116.297402,0,74,39749.0910416667,2008-10-28,02:11:06
40.010321,116.297427,0,73,39749.091099537,2008-10-28,02:11:11
40.010289,116.297437,0,71,39749.0911574074,2008-10-28,02:11:16
40.010247,116.297446,0,71,39749.0912152778,2008-10-28,02:11:21
40.010234,116.29743,0,70,39749.0912731481,2008-10-28,02:11:26
40.010236,116.297418,0,69,39749.0913310185,2008-10-28,02:11:31
40.01024,116.297457,0,69,39749.0913888889,2008-10-28,02:11:36
40.01023,116.297489,0,68,39749.0914467593,2008-10-28,02:11:41
40.010198,116.297509,0,66,39749.0915046296,2008-10-28,02:11:46
40.010164,116.297532,0,62,39749.0915625,2008-10-28,02:11:51
40.010154,116.297502,0,58,39749.0916203704,2008-10-28,02:11:56
40.01019,116.297456,0,58,39749.0916782407,2008-10-28,02:12:01
40.010208,116.297414,0,58,39749.0917361111,2008-10-28,02:12:06
40.010222,116.29735,0,56,39749.0917939815,2008-10-28,02:12:11
40.010213,116.29732,0,55,39749.0918518519,2008-10-28,02:12:16
40.010209,116.297286,0,54,39749.0919097222,2008-10-28,02:12:21
40.010225,116.297206,0,53,39749.0919675926,2008-10-28,02:12:26
40.010237,116.297123,0,54,39749.092025463,2008-10-28,02:12:31
40.010288,116.297069,0,55,39749.0920833333,2008-10-28,02:12:36
40.010333,116.29703,0,54,39749.0921412037,2008-10-28,02:12:41
40.010371,116.297001,0,54,39749.0921990741,2008-10-28,02:12:46
40.010396,116.296966,0,53,39749.0922569444,2008-10-28,02:12:51
40.010409,116.296939,0,51,39749.0923148148,2008-10-28,02:12:56
40.010438,116.296915,0,51,39749.0923726852,2008-10-28,02:13:01
40.010465,116.296914,0,51,39749.0924305556,2008-10-28,02:13:06
40.010479,116.296907,0,52,39749.0924884259,2008-10-28,02:13:11
40.010509,116.29689,0,52,39749.0925462963,2008-10-28,02:13:16
40.010532,116.296865,0,51,39749.0926041667,2008-10-28,02:13:21
40.010546,116.296869,0,52,39749.092662037,2008-10-28,02:13:26
40.010553,116.296856,0,52,39749.0927199074,2008-10-28,02:13:31
40.010553,116.296856,0,52,39749.0927546296,2008-10-28,02:13:34
40.010561,116.296856,0,52,39749.0927777778,2008-10-28,02:13:36
40.010571,116.296864,0,51,39749.0928356481,2008-10-28,02:13:41
40.010612,116.296879,0,50,39749.0928935185,2008-10-28,02:13:46
40.010641,116.29688,0,50,39749.0929513889,2008-10-28,02:13:51
40.010672,116.296893,0,50,39749.0930092593,2008-10-28,02:13:56
40.010713,116.296866,0,50,39749.0930671296,2008-10-28,02:14:01
40.010749,116.296857,0,51,39749.093125,2008-10-28,02:14:06
40.01079,116.296858,0,51,39749.0931828704,2008-10-28,02:14:11
40.010826,116.296847,0,50,39749.0932407407,2008-10-28,02:14:16
40.010839,116.296826,0,49,39749.0932986111,2008-10-28,02:14:21
40.010829,116.296841,0,48,39749.0933564815,2008-10-28,02:14:26
40.010872,116.29685,0,50,39749.0934143519,2008-10-28,02:14:31
40.010905,116.296859,0,53,39749.0934722222,2008-10-28,02:14:36
40.010944,116.296895,0,57,39749.0935300926,2008-10-28,02:14:41
40.010972,116.296927,0,64,39749.093587963,2008-10-28,02:14:46
40.010984,116.296943,0,69,39749.0936458333,2008-10-28,02:14:51
40.011039,116.296945,0,74,39749.0937037037,2008-10-28,02:14:56
40.011107,116.296938,0,76,39749.0937615741,2008-10-28,02:15:01
40.011128,116.296946,0,75,39749.0938194444,2008-10-28,02:15:06
40.011136,116.29698,0,69,39749.0938773148,2008-10-28,02:15:11
40.011187,116.296989,0,64,39749.0939351852,2008-10-28,02:15:16
40.011228,116.296989,0,58,39749.0939930556,2008-10-28,02:15:21
40.011278,116.297008,0,52,39749.0940509259,2008-10-28,02:15:26
40.011312,116.297026,0,50,39749.0941087963,2008-10-28,02:15:31
40.011331,116.297052,0,47,39749.0941666667,2008-10-28,02:15:36
40.011343,116.297067,0,44,39749.094224537,2008-10-28,02:15:41
40.011361,116.297055,0,38,39749.0942824074,2008-10-28,02:15:46
40.011351,116.297047,0,34,39749.0943402778,2008-10-28,02:15:51
40.011392,116.296994,0,36,39749.0943981481,2008-10-28,02:15:56
40.011453,116.296955,0,35,39749.0944560185,2008-10-28,02:16:01
40.011493,116.296916,0,33,39749.0945138889,2008-10-28,02:16:06
40.011541,116.296866,0,34,39749.0945717593,2008-10-28,02:16:11
40.011542,116.296858,0,32,39749.0946296296,2008-10-28,02:16:16
40.011536,116.29686,0,30,39749.0946875,2008-10-28,02:16:21
40.011536,116.29686,0,30,39749.0947222222,2008-10-28,02:16:24
40.011541,116.296858,0,32,39749.0947453704,2008-10-28,02:16:26
40.011546,116.296873,0,36,39749.0948032407,2008-10-28,02:16:31
40.011546,116.296864,0,36,39749.0948611111,2008-10-28,02:16:36
40.011546,116.296864,0,36,39749.0948958333,2008-10-28,02:16:39
40.011544,116.296862,0,34,39749.0949189815,2008-10-28,02:16:41
40.011534,116.296859,0,32,39749.0949768518,2008-10-28,02:16:46
40.011541,116.296839,0,37,39749.0950347222,2008-10-28,02:16:51
40.011521,116.296825,0,40,39749.0950925926,2008-10-28,02:16:56
40.011533,116.296814,0,37,39749.095150463,2008-10-28,02:17:01
40.011537,116.296818,0,39,39749.0952083333,2008-10-28,02:17:06
40.011538,116.296821,0,39,39749.0952662037,2008-10-28,02:17:11
40.011538,116.296821,0,39,39749.0953009259,2008-10-28,02:17:14
40.011534,116.296815,0,39,39749.0953240741,2008-10-28,02:17:16
40.011514,116.29684,0,40,39749.0953819444,2008-10-28,02:17:21
40.011512,116.296862,0,41,39749.0954398148,2008-10-28,02:17:26
40.011466,116.296904,0,42,39749.0954976852,2008-10-28,02:17:31
40.011449,116.296924,0,41,39749.0955555556,2008-10-28,02:17:36
40.011424,116.296916,0,41,39749.0956134259,2008-10-28,02:17:41
40.011404,116.296894,0,41,39749.0956712963,2008-10-28,02:17:46
40.0114,116.296895,0,42,39749.0957291667,2008-10-28,02:17:51
40.011402,116.296897,0,41,39749.095787037,2008-10-28,02:17:56
40.0114,116.296898,0,41,39749.0958449074,2008-10-28,02:18:01
40.0114,116.296898,0,41,39749.0958796296,2008-10-28,02:18:04
40.011399,116.296894,0,41,39749.0959027778,2008-10-28,02:18:06
40.011421,116.296876,0,42,39749.0959606481,2008-10-28,02:18:11
40.011478,116.296837,0,44,39749.0960185185,2008-10-28,02:18:16
40.011503,116.296797,0,43,39749.0960763889,2008-10-28,02:18:21
40.011506,116.296761,0,45,39749.0961342593,2008-10-28,02:18:26
40.01151,116.296734,0,47,39749.0961921296,2008-10-28,02:18:31
40.011472,116.296701,0,49,39749.09625,2008-10-28,02:18:36
40.011421,116.296668,0,51,39749.0963078704,2008-10-28,02:18:41
40.011372,116.296673,0,53,39749.0963657407,2008-10-28,02:18:46
40.011344,116.29665,0,54,39749.0964236111,2008-10-28,02:18:51
40.011323,116.296608,0,56,39749.0964814815,2008-10-28,02:18:56
40.011292,116.296564,0,56,39749.0965393518,2008-10-28,02:19:01
40.011282,116.296506,0,56,39749.0965972222,2008-10-28,02:19:06
40.011251,116.296466,0,56,39749.0966550926,2008-10-28,02:19:11
40.011219,116.296422,0,57,39749.096712963,2008-10-28,02:19:16
40.011187,116.296386,0,58,39749.0967708333,2008-10-28,02:19:21
40.011109,116.296354,0,58,39749.0968287037,2008-10-28,02:19:26
40.011023,116.296329,0,59,39749.0968865741,2008-10-28,02:19:31
40.01094,116.296363,0,60,39749.0969444444,2008-10-28,02:19:36
40.010897,116.296398,0,61,39749.0970023148,2008-10-28,02:19:41
40.0109,116.296415,0,63,39749.0970601852,2008-10-28,02:19:46
40.010902,116.296461,0,64,39749.0971180556,2008-10-28,02:19:51
40.010917,116.296541,0,65,39749.0971759259,2008-10-28,02:19:56
40.010937,116.296577,0,67,39749.0972337963,2008-10-28,02:20:01
40.010972,116.296591,0,70,39749.0972916667,2008-10-28,02:20:06
40.010967,116.296606,0,73,39749.097349537,2008-10-28,02:20:11
40.010945,116.296645,0,77,39749.0974074074,2008-10-28,02:20:16
40.010891,116.296663,0,79,39749.0974652778,2008-10-28,02:20:21
40.010843,116.296678,0,81,39749.0975231482,2008-10-28,02:20:26
40.010791,116.296682,0,83,39749.0975810185,2008-10-28,02:20:31
40.010729,116.296704,0,86,39749.0976388889,2008-10-28,02:20:36
40.010674,116.29672,0,87,39749.0976967593,2008-10-28,02:20:41
40.01064,116.296728,0,87,39749.0977546296,2008-10-28,02:20:46
40.010615,116.296745,0,89,39749.0978125,2008-10-28,02:20:51
40.010594,116.296797,0,93,39749.0978703704,2008-10-28,02:20:56
40.010592,116.296864,0,96,39749.0979282407,2008-10-28,02:21:01
40.010585,116.296905,0,98,39749.0979861111,2008-10-28,02:21:06
40.010586,116.296979,0,100,39749.0980439815,2008-10-28,02:21:11
40.010594,116.297061,0,104,39749.0981018519,2008-10-28,02:21:16
40.010601,116.297111,0,107,39749.0981597222,2008-10-28,02:21:21
40.010619,116.297161,0,107,39749.0982175926,2008-10-28,02:21:26
40.010646,116.297228,0,108,39749.098275463,2008-10-28,02:21:31
40.010666,116.297296,0,108,39749.0983333333,2008-10-28,02:21:36
40.010669,116.297376,0,109,39749.0983912037,2008-10-28,02:21:41
40.010664,116.297439,0,111,39749.0984490741,2008-10-28,02:21:46
40.01065,116.297508,0,113,39749.0985069444,2008-10-28,02:21:51
40.010654,116.297572,0,116,39749.0985648148,2008-10-28,02:21:56
40.010665,116.297659,0,119,39749.0986226852,2008-10-28,02:22:01
40.010682,116.297726,0,121,39749.0986805556,2008-10-28,02:22:06
40.010692,116.297784,0,123,39749.0987384259,2008-10-28,02:22:11
40.010666,116.297862,0,126,39749.0987962963,2008-10-28,02:22:16
40.010645,116.297946,0,128,39749.0988541667,2008-10-28,02:22:21
40.010646,116.298011,0,131,39749.098912037,2008-10-28,02:22:26
40.010646,116.298087,0,132,39749.0989699074,2008-10-28,02:22:31
40.010685,116.298186,0,134,39749.0990277778,2008-10-28,02:22:36
40.01069,116.29824,0,136,39749.0990856481,2008-10-28,02:22:41
40.010721,116.29829,0,138,39749.0991435185,2008-10-28,02:22:46
40.010749,116.298355,0,140,39749.0992013889,2008-10-28,02:22:51
40.010752,116.298418,0,141,39749.0992592593,2008-10-28,02:22:56
40.010779,116.298463,0,143,39749.0993171296,2008-10-28,02:23:01
40.01085,116.298518,0,145,39749.099375,2008-10-28,02:23:06
40.010939,116.298624,0,145,39749.0994328704,2008-10-28,02:23:11
40.010925,116.298751,0,145,39749.0994907407,2008-10-28,02:23:16
40.010874,116.298906,0,145,39749.0995486111,2008-10-28,02:23:21
40.010852,116.299009,0,145,39749.0996064815,2008-10-28,02:23:26
40.010815,116.299081,0,146,39749.0996643519,2008-10-28,02:23:31
40.010762,116.299165,0,145,39749.0997222222,2008-10-28,02:23:36
40.010732,116.299231,0,146,39749.0997800926,2008-10-28,02:23:41
40.010689,116.299292,0,146,39749.099837963,2008-10-28,02:23:46
40.010664,116.299363,0,146,39749.0998958333,2008-10-28,02:23:51
40.010618,116.299454,0,147,39749.0999537037,2008-10-28,02:23:56
40.010554,116.299548,0,148,39749.1000115741,2008-10-28,02:24:01
40.010513,116.299631,0,149,39749.1000694444,2008-10-28,02:24:06
40.010476,116.299708,0,153,39749.1001273148,2008-10-28,02:24:11
40.010442,116.299793,0,156,39749.1001851852,2008-10-28,02:24:16
40.010434,116.299841,0,159,39749.1002430556,2008-10-28,02:24:21
40.010479,116.299911,0,158,39749.1003009259,2008-10-28,02:24:26
40.010511,116.299949,0,158,39749.1003587963,2008-10-28,02:24:31
40.010515,116.299997,0,159,39749.1004166667,2008-10-28,02:24:36
40.010552,116.300053,0,158,39749.100474537,2008-10-28,02:24:41
40.010595,116.300106,0,158,39749.1005324074,2008-10-28,02:24:46
40.010609,116.300146,0,156,39749.1005902778,2008-10-28,02:24:51
40.010604,116.300179,0,153,39749.1006481481,2008-10-28,02:24:56
40.01059,116.300199,0,151,39749.1007060185,2008-10-28,02:25:01
40.010567,116.300225,0,147,39749.1007638889,2008-10-28,02:25:06
40.010549,116.300228,0,148,39749.1008217593,2008-10-28,02:25:11
40.010496,116.300261,0,149,39749.1008796296,2008-10-28,02:25:16
40.010452,116.300314,0,151,39749.1009375,2008-10-28,02:25:21
40.010388,116.300331,0,154,39749.1009953704,2008-10-28,02:25:26
40.010336,116.3004,0,157,39749.1010532407,2008-10-28,02:25:31
40.010352,116.300467,0,158,39749.1011111111,2008-10-28,02:25:36
40.010378,116.300483,0,163,39749.1011689815,2008-10-28,02:25:41
40.01034,116.300531,0,164,39749.1012268519,2008-10-28,02:25:46
40.010241,116.300578,0,168,39749.1012847222,2008-10-28,02:25:51
40.010174,116.30067,0,172,39749.1013425926,2008-10-28,02:25:56
40.010108,116.300753,0,180,39749.101400463,2008-10-28,02:26:01
40.01005,116.300819,0,185,39749.1014583333,2008-10-28,02:26:06
40.009977,116.300876,0,185,39749.1015162037,2008-10-28,02:26:11
40.009911,116.300954,0,183,39749.1015740741,2008-10-28,02:26:16
40.009865,116.300952,0,181,39749.1016319444,2008-10-28,02:26:21
40.009788,116.300989,0,181,39749.1016898148,2008-10-28,02:26:26
40.009731,116.300979,0,183,39749.1017476852,2008-10-28,02:26:31
40.009688,116.300998,0,184,39749.1018055556,2008-10-28,02:26:36
40.009644,116.300969,0,189,39749.1018634259,2008-10-28,02:26:41
40.009606,116.300936,0,193,39749.1019212963,2008-10-28,02:26:46
40.009554,116.300937,0,199,39749.1019791667,2008-10-28,02:26:51
40.009472,116.300982,0,205,39749.102037037,2008-10-28,02:26:56
40.009387,116.300974,0,211,39749.1020949074,2008-10-28,02:27:01
40.009353,116.300949,0,218,39749.1021527778,2008-10-28,02:27:06
40.0093,116.300942,0,224,39749.1022106481,2008-10-28,02:27:11
40.009247,116.300924,0,224,39749.1022685185,2008-10-28,02:27:16
40.009195,116.300893,0,226,39749.1023263889,2008-10-28,02:27:21
40.009145,116.30087,0,229,39749.1023842593,2008-10-28,02:27:26
40.009089,116.300943,0,234,39749.1024421296,2008-10-28,02:27:31
40.009057,116.300985,0,242,39749.1025,2008-10-28,02:27:36
40.008983,116.301022,0,251,39749.1025578704,2008-10-28,02:27:41
40.008877,116.30106,0,258,39749.1026157407,2008-10-28,02:27:46
40.008797,116.301063,0,265,39749.1026736111,2008-10-28,02:27:51
40.008701,116.301023,0,271,39749.1027314815,2008-10-28,02:27:56
40.008654,116.300985,0,275,39749.1027893518,2008-10-28,02:28:01
40.008672,116.300952,0,279,39749.1028472222,2008-10-28,02:28:06
40.008672,116.300922,0,284,39749.1029050926,2008-10-28,02:28:11
40.008636,116.300916,0,291,39749.102962963,2008-10-28,02:28:16
40.008577,116.300908,0,298,39749.1030208333,2008-10-28,02:28:21
40.008522,116.300904,0,300,39749.1030787037,2008-10-28,02:28:26
40.008435,116.300964,0,301,39749.1031365741,2008-10-28,02:28:31
40.008359,116.30101,0,302,39749.1031944444,2008-10-28,02:28:36
40.008334,116.301053,0,296,39749.1032523148,2008-10-28,02:28:41
40.008297,116.301107,0,291,39749.1033101852,2008-10-28,02:28:46
40.008214,116.301152,0,284,39749.1033680556,2008-10-28,02:28:51
40.008145,116.301181,0,279,39749.1034259259,2008-10-28,02:28:56
40.008137,116.301158,0,274,39749.1034837963,2008-10-28,02:29:01
40.008129,116.301126,0,277,39749.1035416667,2008-10-28,02:29:06
40.008107,116.301109,0,280,39749.103599537,2008-10-28,02:29:11
40.008098,116.301096,0,280,39749.1036574074,2008-10-28,02:29:16
40.008028,116.301105,0,282,39749.1037152778,2008-10-28,02:29:21
40.007933,116.301132,0,282,39749.1037731481,2008-10-28,02:29:26
40.007832,116.301177,0,281,39749.1038310185,2008-10-28,02:29:31
40.007697,116.301203,0,276,39749.1038888889,2008-10-28,02:29:36
40.007579,116.301239,0,272,39749.1039467593,2008-10-28,02:29:41
40.007495,116.301291,0,266,39749.1040046296,2008-10-28,02:29:46
40.007421,116.301349,0,261,39749.1040625,2008-10-28,02:29:51
40.007314,116.301401,0,259,39749.1041203704,2008-10-28,02:29:56
40.00719,116.301433,0,258,39749.1041782407,2008-10-28,02:30:01
40.00713,116.30141,0,258,39749.1042361111,2008-10-28,02:30:06
40.007103,116.301385,0,259,39749.1042939815,2008-10-28,02:30:11
40.00706,116.301365,0,261,39749.1043518518,2008-10-28,02:30:16
40.007037,116.301354,0,264,39749.1044097222,2008-10-28,02:30:21
40.006993,116.301366,0,267,39749.1044675926,2008-10-28,02:30:26
40.006888,116.301371,0,271,39749.104525463,2008-10-28,02:30:31
40.006849,116.301328,0,270,39749.1045833333,2008-10-28,02:30:36
40.006793,116.301293,0,262,39749.1046412037,2008-10-28,02:30:41
40.006703,116.301287,0,258,39749.1046990741,2008-10-28,02:30:46
40.006669,116.301274,0,258,39749.1047569444,2008-10-28,02:30:51
40.006655,116.301255,0,259,39749.1048148148,2008-10-28,02:30:56
40.006644,116.301215,0,260,39749.1048726852,2008-10-28,02:31:01
40.006648,116.301195,0,256,39749.1049305556,2008-10-28,02:31:06
40.00657,116.301184,0,246,39749.1049884259,2008-10-28,02:31:11
40.006499,116.301202,0,241,39749.1050462963,2008-10-28,02:31:16
40.006415,116.301221,0,236,39749.1051041667,2008-10-28,02:31:21
40.006357,116.301202,0,232,39749.105162037,2008-10-28,02:31:26
40.006308,116.301157,0,232,39749.1052199074,2008-10-28,02:31:31
40.006267,116.30113,0,232,39749.1052777778,2008-10-28,02:31:36
40.006221,116.301154,0,230,39749.1053356482,2008-10-28,02:31:41
40.006184,116.301192,0,228,39749.1053935185,2008-10-28,02:31:46
40.006157,116.301267,0,229,39749.1054513889,2008-10-28,02:31:51
40.00614,116.301356,0,226,39749.1055092593,2008-10-28,02:31:56
40.006123,116.301402,0,226,39749.1055671296,2008-10-28,02:32:01
40.006084,116.301483,0,227,39749.105625,2008-10-28,02:32:06
40.00607,116.301569,0,227,39749.1056828704,2008-10-28,02:32:11
40.00606,116.301604,0,223,39749.1057407407,2008-10-28,02:32:16
40.006068,116.30159,0,222,39749.1057986111,2008-10-28,02:32:21
40.006074,116.3016,0,219,39749.1058564815,2008-10-28,02:32:26
40.006009,116.301725,0,215,39749.1059143519,2008-10-28,02:32:31
40.005982,116.301801,0,214,39749.1059722222,2008-10-28,02:32:36
40.005978,116.301824,0,215,39749.1060300926,2008-10-28,02:32:41
40.005969,116.301836,0,217,39749.106087963,2008-10-28,02:32:46
40.005948,116.301896,0,216,39749.1061458333,2008-10-28,02:32:51
40.005921,116.301956,0,217,39749.1062037037,2008-10-28,02:32:56
40.005921,116.301956,0,217,39749.1062384259,2008-10-28,02:32:59
40.005917,116.301964,0,216,39749.1062615741,2008-10-28,02:33:01
40.005895,116.302047,0,214,39749.1063194444,2008-10-28,02:33:06
40.005803,116.302199,0,214,39749.1063773148,2008-10-28,02:33:11
40.005715,116.302313,0,215,39749.1064351852,2008-10-28,02:33:16
40.005795,116.302347,0,216,39749.1064930556,2008-10-28,02:33:21
40.005852,116.3024,0,213,39749.1065509259,2008-10-28,02:33:26
40.005897,116.302406,0,207,39749.1066087963,2008-10-28,02:33:31
40.005897,116.302406,0,207,39749.1066435185,2008-10-28,02:33:34
40.005903,116.302399,0,207,39749.1066666667,2008-10-28,02:33:36
40.005909,116.30236,0,207,39749.106724537,2008-10-28,02:33:41
40.005879,116.302357,0,206,39749.1067824074,2008-10-28,02:33:46
40.005858,116.302365,0,202,39749.1068402778,2008-10-28,02:33:51
40.00582,116.302349,0,202,39749.1068981481,2008-10-28,02:33:56
40.005765,116.302328,0,200,39749.1069560185,2008-10-28,02:34:01
40.005709,116.302351,0,198,39749.1070138889,2008-10-28,02:34:06
40.005665,116.30244,0,191,39749.1070717593,2008-10-28,02:34:11
40.005622,116.302496,0,188,39749.1071296296,2008-10-28,02:34:16
40.005572,116.302542,0,186,39749.1071875,2008-10-28,02:34:21
40.005556,116.302583,0,181,39749.1072453704,2008-10-28,02:34:26
40.005541,116.30257,0,178,39749.1073032407,2008-10-28,02:34:31
40.005502,116.302586,0,178,39749.1073611111,2008-10-28,02:34:36
40.005451,116.302645,0,180,39749.1074189815,2008-10-28,02:34:41
40.005416,116.302717,0,177,39749.1074768519,2008-10-28,02:34:46
40.005411,116.302761,0,175,39749.1075347222,2008-10-28,02:34:51
40.005376,116.302836,0,166,39749.1075925926,2008-10-28,02:34:56
40.005373,116.302894,0,157,39749.107650463,2008-10-28,02:35:01
40.005352,116.302968,0,146,39749.1077083333,2008-10-28,02:35:06
40.005318,116.303017,0,132,39749.1077662037,2008-10-28,02:35:11
40.005265,116.303068,0,123,39749.1078240741,2008-10-28,02:35:16
40.005183,116.303144,0,114,39749.1078819444,2008-10-28,02:35:21
40.005138,116.303256,0,106,39749.1079398148,2008-10-28,02:35:26
40.005073,116.303447,0,100,39749.1079976852,2008-10-28,02:35:31
40.005029,116.303613,0,95,39749.1080555556,2008-10-28,02:35:36
40.005054,116.303688,0,91,39749.1081134259,2008-10-28,02:35:41
40.005061,116.303776,0,89,39749.1081712963,2008-10-28,02:35:46
40.004986,116.303876,0,88,39749.1082291667,2008-10-28,02:35:51
40.004861,116.303968,0,83,39749.108287037,2008-10-28,02:35:56
40.004765,116.304046,0,80,39749.1083449074,2008-10-28,02:36:01
40.004715,116.304109,0,75,39749.1084027778,2008-10-28,02:36:06
40.004677,116.304177,0,68,39749.1084606481,2008-10-28,02:36:11
40.004663,116.304262,0,61,39749.1085185185,2008-10-28,02:36:16
40.004679,116.304355,0,54,39749.1085763889,2008-10-28,02:36:21
40.004671,116.304464,0,49,39749.1086342593,2008-10-28,02:36:26
40.004696,116.304566,0,44,39749.1086921296,2008-10-28,02:36:31
40.0047,116.30468,0,41,39749.10875,2008-10-28,02:36:36
40.004753,116.304767,0,34,39749.1088078704,2008-10-28,02:36:41
40.004798,116.304834,0,31,39749.1088657407,2008-10-28,02:36:46
40.00483,116.304908,0,31,39749.1089236111,2008-10-28,02:36:51
40.004863,116.304986,0,30,39749.1089814815,2008-10-28,02:36:56
40.004912,116.305046,0,31,39749.1090393519,2008-10-28,02:37:01
40.004908,116.305072,0,29,39749.1090972222,2008-10-28,02:37:06
40.004862,116.305122,0,26,39749.1091550926,2008-10-28,02:37:11
40.00484,116.30523,0,21,39749.109212963,2008-10-28,02:37:16
40.004826,116.305323,0,18,39749.1092708333,2008-10-28,02:37:21
40.004832,116.305375,0,14,39749.1093287037,2008-10-28,02:37:26
40.004955,116.305518,0,17,39749.1093865741,2008-10-28,02:37:31
40.00511,116.305644,0,23,39749.1094444444,2008-10-28,02:37:36
40.005196,116.305705,0,30,39749.1095023148,2008-10-28,02:37:41
40.005258,116.305786,0,34,39749.1095601852,2008-10-28,02:37:46
40.005299,116.305863,0,37,39749.1096180556,2008-10-28,02:37:51
40.0053,116.305919,0,41,39749.1096759259,2008-10-28,02:37:56
40.005311,116.305987,0,46,39749.1097337963,2008-10-28,02:38:01
40.005316,116.306044,0,54,39749.1097916667,2008-10-28,02:38:06
40.005322,116.306111,0,58,39749.109849537,2008-10-28,02:38:11
40.005316,116.306164,0,60,39749.1099074074,2008-10-28,02:38:16
40.005279,116.30623,0,59,39749.1099652778,2008-10-28,02:38:21
40.00522,116.306296,0,57,39749.1100231481,2008-10-28,02:38:26
40.005215,116.306395,0,56,39749.1100810185,2008-10-28,02:38:31
40.005249,116.306483,0,52,39749.1101388889,2008-10-28,02:38:36
40.005232,116.306569,0,51,39749.1101967593,2008-10-28,02:38:41
40.005231,116.306663,0,46,39749.1102546296,2008-10-28,02:38:46
40.005245,116.306716,0,42,39749.1103125,2008-10-28,02:38:51
40.00522,116.306786,0,39,39749.1103703704,2008-10-28,02:38:56
40.00516,116.306834,0,35,39749.1104282407,2008-10-28,02:39:01
40.005086,116.306923,0,34,39749.1104861111,2008-10-28,02:39:06
40.005006,116.307012,0,27,39749.1105439815,2008-10-28,02:39:11
40.004932,116.307113,0,18,39749.1106018518,2008-10-28,02:39:16
40.00484,116.307202,0,13,39749.1106597222,2008-10-28,02:39:21
40.004786,116.307272,0,8,39749.1107175926,2008-10-28,02:39:26
40.00473,116.307353,0,2,39749.110775463,2008-10-28,02:39:31
40.004719,116.30742,0,-3,39749.1108333333,2008-10-28,02:39:36
40.004671,116.307506,0,-8,39749.1108912037,2008-10-28,02:39:41
40.004635,116.307628,0,-8,39749.1109490741,2008-10-28,02:39:46
40.00474,116.307709,0,-10,39749.1110069444,2008-10-28,02:39:51
40.004816,116.3078,0,-9,39749.1110648148,2008-10-28,02:39:56
40.004898,116.307875,0,-12,39749.1111226852,2008-10-28,02:40:01
40.004905,116.307975,0,-13,39749.1111805556,2008-10-28,02:40:06
40.0049,116.308053,0,-15,39749.1112384259,2008-10-28,02:40:11
40.004888,116.308082,0,-15,39749.1112962963,2008-10-28,02:40:16
40.004902,116.308093,0,-14,39749.1113541667,2008-10-28,02:40:21
40.005022,116.308119,0,-5,39749.111412037,2008-10-28,02:40:26
40.005015,116.308183,0,0,39749.1114699074,2008-10-28,02:40:31
40.004981,116.308234,0,4,39749.1115277778,2008-10-28,02:40:36
40.004943,116.308276,0,1,39749.1115856481,2008-10-28,02:40:41
40.004907,116.308327,0,3,39749.1116435185,2008-10-28,02:40:46
40.00487,116.308364,0,6,39749.1117013889,2008-10-28,02:40:51
40.004843,116.30838,0,13,39749.1117592593,2008-10-28,02:40:56
40.004812,116.308419,0,21,39749.1118171296,2008-10-28,02:41:01
40.004781,116.308487,0,27,39749.111875,2008-10-28,02:41:06
40.004754,116.308561,0,30,39749.1119328704,2008-10-28,02:41:11
40.00467,116.308615,0,34,39749.1119907407,2008-10-28,02:41:16
40.004583,116.308655,0,41,39749.1120486111,2008-10-28,02:41:21
40.004505,116.308688,0,45,39749.1121064815,2008-10-28,02:41:26
40.004435,116.308696,0,50,39749.1121643518,2008-10-28,02:41:31
40.004373,116.308683,0,53,39749.1122222222,2008-10-28,02:41:36
40.004339,116.308701,0,58,39749.1122800926,2008-10-28,02:41:41
40.004286,116.30872,0,60,39749.112337963,2008-10-28,02:41:46
40.004234,116.308741,0,60,39749.1123958333,2008-10-28,02:41:51
40.004224,116.308725,0,62,39749.1124537037,2008-10-28,02:41:56
40.004192,116.308693,0,65,39749.1125115741,2008-10-28,02:42:01
40.004187,116.308643,0,64,39749.1125694444,2008-10-28,02:42:06
40.004176,116.308617,0,67,39749.1126273148,2008-10-28,02:42:11
40.004141,116.308611,0,68,39749.1126851852,2008-10-28,02:42:16
40.004101,116.308633,0,71,39749.1127430556,2008-10-28,02:42:21
40.004022,116.308715,0,66,39749.1128009259,2008-10-28,02:42:26
40.003905,116.30878,0,60,39749.1128587963,2008-10-28,02:42:31
40.003796,116.308862,0,58,39749.1129166667,2008-10-28,02:42:36
40.003745,116.308957,0,56,39749.112974537,2008-10-28,02:42:41
40.003726,116.309044,0,53,39749.1130324074,2008-10-28,02:42:46
40.003715,116.309103,0,51,39749.1130902778,2008-10-28,02:42:51
40.003673,116.309184,0,49,39749.1131481482,2008-10-28,02:42:56
40.003603,116.309328,0,47,39749.1132060185,2008-10-28,02:43:01
40.003587,116.309452,0,48,39749.1132638889,2008-10-28,02:43:06
40.003617,116.309514,0,47,39749.1133217593,2008-10-28,02:43:11
40.003657,116.309514,0,49,39749.1133796296,2008-10-28,02:43:16
40.003653,116.309557,0,49,39749.1134375,2008-10-28,02:43:21
40.003659,116.30963,0,46,39749.1134953704,2008-10-28,02:43:26
40.003705,116.309681,0,42,39749.1135532407,2008-10-28,02:43:31
40.003761,116.309718,0,40,39749.1136111111,2008-10-28,02:43:36
40.003839,116.309743,0,36,39749.1136689815,2008-10-28,02:43:41
40.003919,116.309793,0,35,39749.1137268519,2008-10-28,02:43:46
40.003986,116.30984,0,34,39749.1137847222,2008-10-28,02:43:51
40.00403,116.309868,0,31,39749.1138425926,2008-10-28,02:43:56
40.004082,116.309927,0,31,39749.113900463,2008-10-28,02:44:01
40.004134,116.309998,0,31,39749.1139583333,2008-10-28,02:44:06
40.004168,116.310061,0,33,39749.1140162037,2008-10-28,02:44:11
40.004198,116.310097,0,32,39749.1140740741,2008-10-28,02:44:16
40.004233,116.310164,0,32,39749.1141319444,2008-10-28,02:44:21
40.004266,116.31023,0,32,39749.1141898148,2008-10-28,02:44:26
40.004288,116.310299,0,32,39749.1142476852,2008-10-28,02:44:31
40.004279,116.310381,0,31,39749.1143055556,2008-10-28,02:44:36
40.004254,116.310476,0,32,39749.1143634259,2008-10-28,02:44:41
40.00426,116.310533,0,32,39749.1144212963,2008-10-28,02:44:46
40.004316,116.310588,0,33,39749.1144791667,2008-10-28,02:44:51
40.004342,116.310655,0,34,39749.114537037,2008-10-28,02:44:56
40.004352,116.310724,0,34,39749.1145949074,2008-10-28,02:45:01
40.004388,116.310776,0,31,39749.1146527778,2008-10-28,02:45:06
40.004407,116.310838,0,28,39749.1147106481,2008-10-28,02:45:11
40.004398,116.310906,0,25,39749.1147685185,2008-10-28,02:45:16
40.004378,116.310967,0,22,39749.1148263889,2008-10-28,02:45:21
40.004392,116.311039,0,17,39749.1148842593,2008-10-28,02:45:26
40.004399,116.311131,0,13,39749.1149421296,2008-10-28,02:45:31
40.004387,116.31122,0,10,39749.115,2008-10-28,02:45:36
40.004391,116.31132,0,8,39749.1150578704,2008-10-28,02:45:41
40.004417,116.311399,0,6,39749.1151157407,2008-10-28,02:45:46
40.004434,116.311495,0,5,39749.1151736111,2008-10-28,02:45:51
40.004486,116.311583,0,4,39749.1152314815,2008-10-28,02:45:56
40.004505,116.311655,0,4,39749.1152893519,2008-10-28,02:46:01
40.004511,116.311725,0,3,39749.1153472222,2008-10-28,02:46:06
40.004541,116.311801,0,2,39749.1154050926,2008-10-28,02:46:11
40.004549,116.311875,0,0,39749.115462963,2008-10-28,02:46:16
40.004541,116.31195,0,-2,39749.1155208333,2008-10-28,02:46:21
40.00453,116.312028,0,-3,39749.1155787037,2008-10-28,02:46:26
40.004502,116.312064,0,-5,39749.1156365741,2008-10-28,02:46:31
40.004397,116.312089,0,-7,39749.1156944444,2008-10-28,02:46:36
40.004323,116.312166,0,-7,39749.1157523148,2008-10-28,02:46:41
40.004337,116.312299,0,-4,39749.1158101852,2008-10-28,02:46:46
40.004341,116.312409,0,-3,39749.1158680556,2008-10-28,02:46:51
40.004352,116.312397,0,8,39749.1159259259,2008-10-28,02:46:56
40.004396,116.312383,0,20,39749.1159837963,2008-10-28,02:47:01
40.004412,116.312435,0,32,39749.1160416667,2008-10-28,02:47:06
40.0044,116.312507,0,43,39749.116099537,2008-10-28,02:47:11
40.00438,116.312584,0,51,39749.1161574074,2008-10-28,02:47:16
40.004408,116.312626,0,58,39749.1162152778,2008-10-28,02:47:21
40.0044,116.312622,0,66,39749.1162731481,2008-10-28,02:47:26
40.0044,116.312622,0,66,39749.1163078704,2008-10-28,02:47:29
40.004407,116.312626,0,73,39749.1163310185,2008-10-28,02:47:31
40.004403,116.312689,0,84,39749.1163888889,2008-10-28,02:47:36
40.004401,116.312767,0,94,39749.1164467593,2008-10-28,02:47:41
40.004348,116.312908,0,102,39749.1165046296,2008-10-28,02:47:46
40.004316,116.313073,0,108,39749.1165625,2008-10-28,02:47:51
40.004289,116.313268,0,104,39749.1166203704,2008-10-28,02:47:56
40.004313,116.313442,0,99,39749.1166782407,2008-10-28,02:48:01
40.00435,116.313612,0,94,39749.1167361111,2008-10-28,02:48:06
40.004355,116.313784,0,93,39749.1167939815,2008-10-28,02:48:11
40.004355,116.313988,0,81,39749.1168518519,2008-10-28,02:48:16
40.004341,116.314173,0,73,39749.1169097222,2008-10-28,02:48:21
40.004355,116.314327,0,66,39749.1169675926,2008-10-28,02:48:26
40.004378,116.314488,0,61,39749.117025463,2008-10-28,02:48:31
40.004383,116.314667,0,63,39749.1170833333,2008-10-28,02:48:36
40.004382,116.314845,0,59,39749.1171412037,2008-10-28,02:48:41
40.004382,116.315019,0,50,39749.1171990741,2008-10-28,02:48:46
40.004399,116.315195,0,41,39749.1172569444,2008-10-28,02:48:51
40.004396,116.315373,0,32,39749.1173148148,2008-10-28,02:48:56
40.004374,116.315516,0,37,39749.1173726852,2008-10-28,02:49:01
40.004398,116.315624,0,31,39749.1174305556,2008-10-28,02:49:06
40.004437,116.31577,0,28,39749.1174884259,2008-10-28,02:49:11
40.004476,116.315888,0,26,39749.1175462963,2008-10-28,02:49:16
40.00452,116.316021,0,28,39749.1176041667,2008-10-28,02:49:21
40.004543,116.316161,0,35,39749.117662037,2008-10-28,02:49:26
40.00455,116.316296,0,37,39749.1177199074,2008-10-28,02:49:31
40.004555,116.316437,0,41,39749.1177777778,2008-10-28,02:49:36
40.004546,116.316581,0,35,39749.1178356481,2008-10-28,02:49:41
40.004542,116.316705,0,33,39749.1178935185,2008-10-28,02:49:46
40.004547,116.316826,0,32,39749.1179513889,2008-10-28,02:49:51
40.004552,116.316976,0,30,39749.1180092593,2008-10-28,02:49:56
40.004535,116.317118,0,31,39749.1180671296,2008-10-28,02:50:01
40.004536,116.317274,0,31,39749.118125,2008-10-28,02:50:06
40.00455,116.317435,0,27,39749.1181828704,2008-10-28,02:50:11
40.004566,116.317543,0,28,39749.1182407407,2008-10-28,02:50:16
40.004573,116.317673,0,25,39749.1182986111,2008-10-28,02:50:21
40.004568,116.317772,0,26,39749.1183564815,2008-10-28,02:50:26
40.004571,116.317905,0,22,39749.1184143518,2008-10-28,02:50:31
40.004598,116.318021,0,17,39749.1184722222,2008-10-28,02:50:36
40.00459,116.318157,0,19,39749.1185300926,2008-10-28,02:50:41
40.004561,116.318324,0,24,39749.118587963,2008-10-28,02:50:46
40.004557,116.318475,0,28,39749.1186458333,2008-10-28,02:50:51
40.00458,116.31865,0,29,39749.1187037037,2008-10-28,02:50:56
40.004609,116.318823,0,38,39749.1187615741,2008-10-28,02:51:01
40.004609,116.319001,0,42,39749.1188194444,2008-10-28,02:51:06
40.004606,116.319131,0,53,39749.1188773148,2008-10-28,02:51:11
40.004598,116.319298,0,52,39749.1189351852,2008-10-28,02:51:16
40.004571,116.319449,0,48,39749.1189930556,2008-10-28,02:51:21
40.004555,116.319578,0,44,39749.1190509259,2008-10-28,02:51:26
40.004549,116.319692,0,43,39749.1191087963,2008-10-28,02:51:31
40.00456,116.319852,0,46,39749.1191666667,2008-10-28,02:51:36
40.004591,116.320017,0,51,39749.119224537,2008-10-28,02:51:41
40.004636,116.320179,0,58,39749.1192824074,2008-10-28,02:51:46
40.004677,116.320343,0,63,39749.1193402778,2008-10-28,02:51:51
40.004694,116.320506,0,67,39749.1193981481,2008-10-28,02:51:56
40.004716,116.320668,0,67,39749.1194560185,2008-10-28,02:52:01
40.004738,116.320816,0,67,39749.1195138889,2008-10-28,02:52:06
40.004736,116.320971,0,71,39749.1195717593,2008-10-28,02:52:11
40.004691,116.321115,0,80,39749.1196296296,2008-10-28,02:52:16
40.004631,116.32127,0,87,39749.1196875,2008-10-28,02:52:21
40.004563,116.321347,0,93,39749.1197453704,2008-10-28,02:52:26
40.004602,116.321349,0,102,39749.1198032407,2008-10-28,02:52:31
40.004635,116.321313,0,111,39749.1198611111,2008-10-28,02:52:36
40.004575,116.321297,0,121,39749.1199189815,2008-10-28,02:52:41
40.004511,116.321277,0,129,39749.1199768518,2008-10-28,02:52:46
40.004435,116.32126,0,139,39749.1200347222,2008-10-28,02:52:51
40.004334,116.321217,0,150,39749.1200925926,2008-10-28,02:52:56
40.004223,116.32121,0,155,39749.120150463,2008-10-28,02:53:01
40.004064,116.321265,0,157,39749.1202083333,2008-10-28,02:53:06
40.00391,116.321237,0,167,39749.1202662037,2008-10-28,02:53:11
40.003773,116.321197,0,178,39749.1203240741,2008-10-28,02:53:16
40.003682,116.321177,0,187,39749.1203819444,2008-10-28,02:53:21
40.00357,116.32128,0,188,39749.1204398148,2008-10-28,02:53:26
40.003443,116.321293,0,194,39749.1204976852,2008-10-28,02:53:31
40.003282,116.321317,0,191,39749.1205555556,2008-10-28,02:53:36
40.003102,116.321336,0,179,39749.1206134259,2008-10-28,02:53:41
40.002964,116.321385,0,171,39749.1206712963,2008-10-28,02:53:46
40.002846,116.321403,0,163,39749.1207291667,2008-10-28,02:53:51
40.002686,116.321405,0,158,39749.120787037,2008-10-28,02:53:56
40.002569,116.321404,0,159,39749.1208449074,2008-10-28,02:54:01
40.002399,116.321444,0,157,39749.1209027778,2008-10-28,02:54:06
40.002297,116.321468,0,158,39749.1209606482,2008-10-28,02:54:11
40.002191,116.321465,0,160,39749.1210185185,2008-10-28,02:54:16
40.002063,116.321464,0,164,39749.1210763889,2008-10-28,02:54:21
40.001933,116.321454,0,167,39749.1211342593,2008-10-28,02:54:26
40.001815,116.321418,0,173,39749.1211921296,2008-10-28,02:54:31
40.001758,116.321401,0,177,39749.12125,2008-10-28,02:54:36
40.001717,116.321366,0,183,39749.1213078704,2008-10-28,02:54:41
40.001604,116.321321,0,186,39749.1213657407,2008-10-28,02:54:46
40.001402,116.321335,0,188,39749.1214236111,2008-10-28,02:54:51
40.001238,116.321379,0,192,39749.1214814815,2008-10-28,02:54:56
40.001089,116.321411,0,185,39749.1215393519,2008-10-28,02:55:01
40.000873,116.321494,0,177,39749.1215972222,2008-10-28,02:55:06
40.000688,116.321571,0,176,39749.1216550926,2008-10-28,02:55:11
40.000452,116.321652,0,170,39749.121712963,2008-10-28,02:55:16
40.000264,116.321692,0,164,39749.1217708333,2008-10-28,02:55:21
40.000113,116.321683,0,166,39749.1218287037,2008-10-28,02:55:26
39.999991,116.321719,0,171,39749.1218865741,2008-10-28,02:55:31
39.9999,116.321768,0,174,39749.1219444444,2008-10-28,02:55:36
39.999817,116.321887,0,172,39749.1220023148,2008-10-28,02:55:41
39.999737,116.322139,0,164,39749.1220601852,2008-10-28,02:55:46
39.999701,116.322322,0,166,39749.1221180556,2008-10-28,02:55:51
39.999638,116.322541,0,165,39749.1221759259,2008-10-28,02:55:56
39.999584,116.322731,0,165,39749.1222337963,2008-10-28,02:56:01
39.999536,116.322915,0,164,39749.1222916667,2008-10-28,02:56:06
39.999509,116.323083,0,163,39749.122349537,2008-10-28,02:56:11
39.999465,116.323272,0,158,39749.1224074074,2008-10-28,02:56:16
39.999435,116.323453,0,149,39749.1224652778,2008-10-28,02:56:21
39.999417,116.32362,0,140,39749.1225231481,2008-10-28,02:56:26
39.999411,116.323761,0,127,39749.1225810185,2008-10-28,02:56:31
39.999392,116.323872,0,101,39749.1226388889,2008-10-28,02:56:36
39.999407,116.323987,0,86,39749.1226967593,2008-10-28,02:56:41
39.999378,116.324123,0,70,39749.1227546296,2008-10-28,02:56:46
39.999417,116.324298,0,46,39749.1228125,2008-10-28,02:56:51
39.999467,116.32436,0,30,39749.1228703704,2008-10-28,02:56:56
39.999472,116.324353,0,22,39749.1229282407,2008-10-28,02:57:01
39.999472,116.324353,0,22,39749.122962963,2008-10-28,02:57:04
39.999466,116.324348,0,17,39749.1229861111,2008-10-28,02:57:06
39.99946,116.324328,0,15,39749.1230439815,2008-10-28,02:57:11
39.999445,116.324328,0,13,39749.1231018519,2008-10-28,02:57:16
39.9995,116.32434,0,15,39749.1231597222,2008-10-28,02:57:21
39.999557,116.324312,0,18,39749.1232175926,2008-10-28,02:57:26
40.007635,116.319636,0,-197,39749.2104398148,2008-10-28,05:03:02
40.007813,116.319648,0,-190,39749.2104976852,2008-10-28,05:03:07
40.007682,116.319629,0,-175,39749.2105555556,2008-10-28,05:03:12
40.007517,116.319438,0,-146,39749.2106134259,2008-10-28,05:03:17
40.007417,116.319315,0,-117,39749.2106712963,2008-10-28,05:03:22
40.007359,116.319263,0,-101,39749.2107291667,2008-10-28,05:03:27
40.007343,116.319251,0,-91,39749.210787037,2008-10-28,05:03:32
40.007318,116.319273,0,-86,39749.2108449074,2008-10-28,05:03:37
40.007298,116.319285,0,-85,39749.2109027778,2008-10-28,05:03:42
