# Supplementary material for: Research on differential privacy protection method based on user tendency
Source: PLoS One. 2023 Oct 26;18(10):e0288823. doi: 10.1371/journal.pone.0288823 (PMC10602288; doi:10.1371/journal.pone.0288823)
Supplement: S1 Data — (ZIP) [file pone.0288823.s001.zip › Data 5-1/000/Trajectory/20081029092138.plt]

Geolife trajectory
WGS 84
Altitude is in Feet
Reserved 3
0,2,255,My Track,0,0,2,8421376
0
39.994238,116.326786,0,492,39750.3900231481,2008-10-29,09:21:38
39.994315,116.326758,0,492,39750.3900810185,2008-10-29,09:21:43
39.994414,116.326719,0,492,39750.3901388889,2008-10-29,09:21:48
39.994429,116.3267,0,492,39750.3901967593,2008-10-29,09:21:53
39.99445,116.326712,0,492,39750.3902546296,2008-10-29,09:21:58
39.994467,116.32675,0,492,39750.3903125,2008-10-29,09:22:03
39.994501,116.326781,0,492,39750.3903703704,2008-10-29,09:22:08
39.994548,116.326814,0,492,39750.3904282407,2008-10-29,09:22:13
39.994531,116.326856,0,492,39750.3904861111,2008-10-29,09:22:18
39.994501,116.326873,0,492,39750.3905439815,2008-10-29,09:22:23
39.994535,116.326884,0,492,39750.3906018519,2008-10-29,09:22:28
39.994553,116.326946,0,492,39750.3906597222,2008-10-29,09:22:33
39.99453,116.327051,0,492,39750.3907175926,2008-10-29,09:22:38
39.994594,116.32715,0,493,39750.390775463,2008-10-29,09:22:43
39.994622,116.32723,0,493,39750.3908333333,2008-10-29,09:22:48
39.994678,116.327302,0,493,39750.3908912037,2008-10-29,09:22:53
39.99473,116.327365,0,492,39750.3909490741,2008-10-29,09:22:58
39.994723,116.327451,0,492,39750.3910069444,2008-10-29,09:23:03
39.994673,116.32758,0,492,39750.3910648148,2008-10-29,09:23:08
39.992875,116.328912,0,886,39750.3933796296,2008-10-29,09:26:28
39.981814,116.322374,0,3587,39750.3961574074,2008-10-29,09:30:28
