# Supplementary material for: Research on differential privacy protection method based on user tendency
Source: PLoS One. 2023 Oct 26;18(10):e0288823. doi: 10.1371/journal.pone.0288823 (PMC10602288; doi:10.1371/journal.pone.0288823)
Supplement: S1 Data — (ZIP) [file pone.0288823.s001.zip › Data 5-1/000/Trajectory/20081029093038.plt]

Geolife trajectory
WGS 84
Altitude is in Feet
Reserved 3
0,2,255,My Track,0,0,2,8421376
0
39.991364,116.326605,0,223,39750.3962731481,2008-10-29,09:30:38
39.991551,116.326653,0,163,39750.3963310185,2008-10-29,09:30:43
39.991821,116.326695,0,75,39750.3963888889,2008-10-29,09:30:48
39.991771,116.326676,0,77,39750.3964467593,2008-10-29,09:30:53
39.991825,116.326657,0,77,39750.3965046296,2008-10-29,09:30:58
39.991822,116.326677,0,79,39750.3965625,2008-10-29,09:31:03
39.991795,116.326712,0,87,39750.3966203704,2008-10-29,09:31:08
39.991669,116.326725,0,95,39750.3966782407,2008-10-29,09:31:13
39.991589,116.326717,0,110,39750.3967361111,2008-10-29,09:31:18
39.991578,116.326708,0,121,39750.3967939815,2008-10-29,09:31:23
39.991589,116.326702,0,121,39750.3968518519,2008-10-29,09:31:28
39.991607,116.326705,0,119,39750.3969097222,2008-10-29,09:31:33
39.991653,116.326705,0,118,39750.3969675926,2008-10-29,09:31:38
39.991737,116.326701,0,119,39750.397025463,2008-10-29,09:31:43
39.991791,116.326719,0,117,39750.3970833333,2008-10-29,09:31:48
39.991822,116.32672,0,118,39750.3971412037,2008-10-29,09:31:53
39.991828,116.326703,0,116,39750.3971990741,2008-10-29,09:31:58
39.991817,116.326677,0,114,39750.3972569444,2008-10-29,09:32:03
39.991816,116.326635,0,111,39750.3973148148,2008-10-29,09:32:08
39.991816,116.326635,0,111,39750.397349537,2008-10-29,09:32:11
39.991809,116.326634,0,111,39750.3973726852,2008-10-29,09:32:13
39.991785,116.32664,0,110,39750.3974305556,2008-10-29,09:32:18
39.991643,116.326665,0,107,39750.3974884259,2008-10-29,09:32:23
39.991381,116.326716,0,102,39750.3975462963,2008-10-29,09:32:28
39.991019,116.326835,0,95,39750.3976041667,2008-10-29,09:32:33
39.990616,116.326969,0,84,39750.397662037,2008-10-29,09:32:38
39.989961,116.327072,0,76,39750.3977199074,2008-10-29,09:32:43
39.989324,116.327076,0,68,39750.3977777778,2008-10-29,09:32:48
39.988765,116.327019,0,68,39750.3978356481,2008-10-29,09:32:53
39.98849,116.326974,0,74,39750.3978935185,2008-10-29,09:32:58
39.988467,116.326926,0,83,39750.3979513889,2008-10-29,09:33:03
39.988109,116.326881,0,93,39750.3980092593,2008-10-29,09:33:08
39.987927,116.326862,0,100,39750.3980671296,2008-10-29,09:33:13
39.987806,116.326847,0,105,39750.398125,2008-10-29,09:33:18
39.987723,116.326831,0,109,39750.3981828704,2008-10-29,09:33:23
39.987647,116.326796,0,112,39750.3982407407,2008-10-29,09:33:28
39.987633,116.326778,0,116,39750.3982986111,2008-10-29,09:33:33
39.987616,116.326786,0,118,39750.3983564815,2008-10-29,09:33:38
39.987604,116.32678,0,119,39750.3984143519,2008-10-29,09:33:43
39.987617,116.326769,0,120,39750.3984722222,2008-10-29,09:33:48
39.987596,116.326775,0,120,39750.3985300926,2008-10-29,09:33:53
39.987511,116.326785,0,116,39750.398587963,2008-10-29,09:33:58
39.987343,116.326774,0,113,39750.3986458333,2008-10-29,09:34:03
39.987124,116.326777,0,115,39750.3987037037,2008-10-29,09:34:08
39.986895,116.326816,0,116,39750.3987615741,2008-10-29,09:34:13
39.986656,116.326866,0,117,39750.3988194444,2008-10-29,09:34:18
39.986443,116.326921,0,122,39750.3988773148,2008-10-29,09:34:23
39.986247,116.326951,0,125,39750.3989351852,2008-10-29,09:34:28
39.986068,116.326995,0,127,39750.3989930556,2008-10-29,09:34:33
39.98595,116.326999,0,128,39750.3990509259,2008-10-29,09:34:38
39.985885,116.326977,0,126,39750.3991087963,2008-10-29,09:34:43
39.985869,116.326963,0,126,39750.3991666667,2008-10-29,09:34:48
39.985869,116.326963,0,126,39750.3992013889,2008-10-29,09:34:51
39.985865,116.326968,0,126,39750.399224537,2008-10-29,09:34:53
39.985024,116.326979,0,-160,39750.4003819444,2008-10-29,09:36:33
39.98466,116.327058,0,-66,39750.4004398148,2008-10-29,09:36:38
39.98527,116.327003,0,-15,39750.4004976852,2008-10-29,09:36:43
39.985908,116.326983,0,21,39750.4005555556,2008-10-29,09:36:48
39.986176,116.327011,0,39,39750.4006134259,2008-10-29,09:36:53
39.986086,116.326975,0,47,39750.4006712963,2008-10-29,09:36:58
39.985989,116.326972,0,54,39750.4007291667,2008-10-29,09:37:03
39.98572,116.326921,0,56,39750.400787037,2008-10-29,09:37:08
39.985431,116.326937,0,54,39750.4008449074,2008-10-29,09:37:13
39.985139,116.326932,0,53,39750.4009027778,2008-10-29,09:37:18
39.984787,116.326987,0,52,39750.4009606481,2008-10-29,09:37:23
39.984227,116.327032,0,55,39750.4010185185,2008-10-29,09:37:28
39.983503,116.327104,0,59,39750.4010763889,2008-10-29,09:37:33
39.982714,116.327163,0,61,39750.4011342593,2008-10-29,09:37:38
39.982001,116.327211,0,66,39750.4011921296,2008-10-29,09:37:43
39.981341,116.327209,0,76,39750.40125,2008-10-29,09:37:48
39.980815,116.327247,0,80,39750.4013078704,2008-10-29,09:37:53
39.980435,116.327212,0,77,39750.4013657407,2008-10-29,09:37:58
39.980193,116.327232,0,80,39750.4014236111,2008-10-29,09:38:03
39.98008,116.327266,0,83,39750.4014814815,2008-10-29,09:38:08
39.980034,116.327313,0,83,39750.4015393518,2008-10-29,09:38:13
39.980044,116.327369,0,84,39750.4015972222,2008-10-29,09:38:18
39.980113,116.327403,0,84,39750.4016550926,2008-10-29,09:38:23
39.980132,116.327403,0,84,39750.401712963,2008-10-29,09:38:28
39.97989,116.327388,0,82,39750.4017708333,2008-10-29,09:38:33
39.9794,116.327355,0,81,39750.4018287037,2008-10-29,09:38:38
39.978788,116.327359,0,81,39750.4018865741,2008-10-29,09:38:43
39.97823,116.327398,0,83,39750.4019444444,2008-10-29,09:38:48
39.977793,116.327422,0,85,39750.4020023148,2008-10-29,09:38:53
39.977558,116.327454,0,93,39750.4020601852,2008-10-29,09:38:58
39.977492,116.327486,0,104,39750.4021180556,2008-10-29,09:39:03
39.977496,116.327477,0,109,39750.4021759259,2008-10-29,09:39:08
39.977482,116.327477,0,111,39750.4022337963,2008-10-29,09:39:13
39.977446,116.327476,0,114,39750.4022916667,2008-10-29,09:39:18
39.977446,116.327476,0,114,39750.4023263889,2008-10-29,09:39:21
39.977444,116.327477,0,116,39750.402349537,2008-10-29,09:39:23
39.977466,116.327466,0,116,39750.4024074074,2008-10-29,09:39:28
39.977481,116.327466,0,116,39750.4024652778,2008-10-29,09:39:33
39.977502,116.327461,0,118,39750.4025231482,2008-10-29,09:39:38
39.97747,116.327457,0,118,39750.4025810185,2008-10-29,09:39:43
39.977441,116.327427,0,138,39750.4026388889,2008-10-29,09:39:48
39.977462,116.327311,0,164,39750.4026967593,2008-10-29,09:39:53
39.977397,116.327364,0,158,39750.4027546296,2008-10-29,09:39:58
39.977335,116.327358,0,155,39750.4028125,2008-10-29,09:40:03
39.977271,116.327367,0,153,39750.4028703704,2008-10-29,09:40:08
39.977213,116.327367,0,155,39750.4029282407,2008-10-29,09:40:13
39.977115,116.327373,0,154,39750.4029861111,2008-10-29,09:40:18
39.976955,116.327451,0,150,39750.4030439815,2008-10-29,09:40:23
39.976775,116.327414,0,145,39750.4031018519,2008-10-29,09:40:28
39.976544,116.327459,0,142,39750.4031597222,2008-10-29,09:40:33
39.976268,116.327475,0,142,39750.4032175926,2008-10-29,09:40:38
39.976027,116.327498,0,144,39750.403275463,2008-10-29,09:40:43
39.975897,116.32752,0,147,39750.4033333333,2008-10-29,09:40:48
39.975826,116.327526,0,150,39750.4033912037,2008-10-29,09:40:53
39.975813,116.327503,0,150,39750.4034490741,2008-10-29,09:40:58
39.975787,116.327509,0,151,39750.4035069444,2008-10-29,09:41:03
39.975812,116.327478,0,151,39750.4035648148,2008-10-29,09:41:08
39.975872,116.327422,0,153,39750.4036226852,2008-10-29,09:41:13
39.975903,116.327386,0,155,39750.4036805556,2008-10-29,09:41:18
39.975912,116.327385,0,154,39750.4037384259,2008-10-29,09:41:23
39.975925,116.327349,0,155,39750.4037962963,2008-10-29,09:41:28
39.975939,116.327317,0,158,39750.4038541667,2008-10-29,09:41:33
39.975922,116.327311,0,162,39750.403912037,2008-10-29,09:41:38
39.975906,116.327295,0,166,39750.4039699074,2008-10-29,09:41:43
39.975899,116.327286,0,169,39750.4040277778,2008-10-29,09:41:48
39.9759,116.327247,0,169,39750.4040856481,2008-10-29,09:41:53
39.975912,116.327255,0,167,39750.4041435185,2008-10-29,09:41:58
39.975913,116.327247,0,162,39750.4042013889,2008-10-29,09:42:03
39.975913,116.327247,0,162,39750.4042361111,2008-10-29,09:42:06
39.97592,116.327253,0,161,39750.4042592593,2008-10-29,09:42:08
39.975905,116.327315,0,159,39750.4043171296,2008-10-29,09:42:13
39.975896,116.327363,0,159,39750.404375,2008-10-29,09:42:18
39.975899,116.327399,0,159,39750.4044328704,2008-10-29,09:42:23
39.975931,116.327381,0,157,39750.4044907407,2008-10-29,09:42:28
39.975982,116.32736,0,156,39750.4045486111,2008-10-29,09:42:33
39.975979,116.327344,0,155,39750.4046064815,2008-10-29,09:42:38
39.975988,116.32734,0,156,39750.4046643519,2008-10-29,09:42:43
39.975988,116.32734,0,156,39750.4046990741,2008-10-29,09:42:46
39.975983,116.327333,0,157,39750.4047222222,2008-10-29,09:42:48
39.976015,116.327349,0,157,39750.4047800926,2008-10-29,09:42:53
39.97603,116.32738,0,156,39750.404837963,2008-10-29,09:42:58
39.976092,116.327378,0,153,39750.4048958333,2008-10-29,09:43:03
39.976026,116.327402,0,150,39750.4049537037,2008-10-29,09:43:08
39.975864,116.327413,0,152,39750.4050115741,2008-10-29,09:43:13
39.975662,116.327422,0,152,39750.4050694444,2008-10-29,09:43:18
39.975422,116.327439,0,149,39750.4051273148,2008-10-29,09:43:23
39.97511,116.327524,0,148,39750.4051851852,2008-10-29,09:43:28
39.974735,116.327574,0,150,39750.4052430556,2008-10-29,09:43:33
39.974372,116.327607,0,148,39750.4053009259,2008-10-29,09:43:38
39.9739,116.327627,0,143,39750.4053587963,2008-10-29,09:43:43
39.973066,116.32767,0,138,39750.4054166667,2008-10-29,09:43:48
39.972141,116.327658,0,138,39750.405474537,2008-10-29,09:43:53
39.971165,116.327701,0,137,39750.4055324074,2008-10-29,09:43:58
39.97019,116.327742,0,137,39750.4055902778,2008-10-29,09:44:03
39.969287,116.327792,0,138,39750.4056481481,2008-10-29,09:44:08
39.968765,116.327772,0,132,39750.4057060185,2008-10-29,09:44:13
39.968442,116.327797,0,124,39750.4057638889,2008-10-29,09:44:18
39.968096,116.327815,0,121,39750.4058217593,2008-10-29,09:44:23
39.967769,116.32783,0,114,39750.4058796296,2008-10-29,09:44:28
39.967478,116.327828,0,111,39750.4059375,2008-10-29,09:44:33
39.967301,116.327827,0,105,39750.4059953704,2008-10-29,09:44:38
39.967183,116.327795,0,98,39750.4060532407,2008-10-29,09:44:43
39.967206,116.327806,0,82,39750.4061111111,2008-10-29,09:44:48
39.967227,116.327782,0,77,39750.4061689815,2008-10-29,09:44:53
39.967234,116.327755,0,74,39750.4062268519,2008-10-29,09:44:58
39.967254,116.327732,0,70,39750.4062847222,2008-10-29,09:45:03
39.967267,116.327723,0,67,39750.4063425926,2008-10-29,09:45:08
39.967274,116.32771,0,64,39750.406400463,2008-10-29,09:45:13
39.967271,116.327697,0,62,39750.4064583333,2008-10-29,09:45:18
39.967259,116.327686,0,62,39750.4065162037,2008-10-29,09:45:23
39.96724,116.327679,0,61,39750.4065740741,2008-10-29,09:45:28
39.96724,116.327679,0,61,39750.4066087963,2008-10-29,09:45:31
39.967235,116.32768,0,61,39750.4066319444,2008-10-29,09:45:33
39.967246,116.32768,0,60,39750.4066898148,2008-10-29,09:45:38
39.967255,116.327675,0,60,39750.4067476852,2008-10-29,09:45:43
39.967255,116.327675,0,60,39750.4067824074,2008-10-29,09:45:46
39.967257,116.327675,0,60,39750.4068055556,2008-10-29,09:45:48
39.96726,116.327685,0,60,39750.4068634259,2008-10-29,09:45:53
39.967275,116.327693,0,60,39750.4069212963,2008-10-29,09:45:58
39.967288,116.327704,0,59,39750.4069791667,2008-10-29,09:46:03
39.967298,116.327712,0,59,39750.407037037,2008-10-29,09:46:08
39.967296,116.327723,0,59,39750.4070949074,2008-10-29,09:46:13
39.967272,116.327734,0,59,39750.4071527778,2008-10-29,09:46:18
39.967243,116.327745,0,60,39750.4072106481,2008-10-29,09:46:23
39.967157,116.327749,0,62,39750.4072685185,2008-10-29,09:46:28
39.967007,116.32775,0,63,39750.4073263889,2008-10-29,09:46:33
39.966856,116.327735,0,64,39750.4073842593,2008-10-29,09:46:38
39.966701,116.327688,0,67,39750.4074421296,2008-10-29,09:46:43
