# Supplementary material for: Research on differential privacy protection method based on user tendency
Source: PLoS One. 2023 Oct 26;18(10):e0288823. doi: 10.1371/journal.pone.0288823 (PMC10602288; doi:10.1371/journal.pone.0288823)
Supplement: S1 Data — (ZIP) [file pone.0288823.s001.zip › Data 5-1/000/Trajectory/20081103101336.plt]

Geolife trajectory
WGS 84
Altitude is in Feet
Reserved 3
0,2,255,My Track,0,0,2,8421376
0
39.999976,116.326565,0,492,39755.4261111111,2008-11-03,10:13:36
40.000032,116.326175,0,492,39755.4261689815,2008-11-03,10:13:41
40.000038,116.326154,0,492,39755.4262268519,2008-11-03,10:13:46
40.000035,116.326081,0,492,39755.4262847222,2008-11-03,10:13:51
39.996877,116.326645,0,491,39755.4276736111,2008-11-03,10:15:51
39.996825,116.326536,0,490,39755.4277314815,2008-11-03,10:15:56
39.996785,116.326341,0,489,39755.4277893519,2008-11-03,10:16:01
