# Supplementary material for: Research on differential privacy protection method based on user tendency
Source: PLoS One. 2023 Oct 26;18(10):e0288823. doi: 10.1371/journal.pone.0288823 (PMC10602288; doi:10.1371/journal.pone.0288823)
Supplement: S1 Data — (ZIP) [file pone.0288823.s001.zip › Data 5-1/000/Trajectory/20081103232153.plt]

Geolife trajectory
WGS 84
Altitude is in Feet
Reserved 3
0,2,255,My Track,0,0,2,8421376
0
39.996948,116.325747,0,492,39755.9735300926,2008-11-03,23:21:53
39.996849,116.325763,0,491,39755.973587963,2008-11-03,23:21:58
39.994409,116.326968,0,23,39755.9736458333,2008-11-03,23:22:03
39.995076,116.326629,0,70,39755.9737037037,2008-11-03,23:22:08
39.995193,116.326572,0,75,39755.9737615741,2008-11-03,23:22:13
39.995358,116.32648,0,94,39755.9738194444,2008-11-03,23:22:18
39.995464,116.326425,0,110,39755.9738773148,2008-11-03,23:22:23
39.995647,116.326402,0,133,39755.9739351852,2008-11-03,23:22:28
39.995868,116.326379,0,158,39755.9739930556,2008-11-03,23:22:33
39.996123,116.326359,0,186,39755.9740509259,2008-11-03,23:22:38
39.996377,116.32641,0,220,39755.9741087963,2008-11-03,23:22:43
39.996555,116.326393,0,265,39755.9741666667,2008-11-03,23:22:48
39.996692,116.326337,0,297,39755.974224537,2008-11-03,23:22:53
39.996761,116.326232,0,263,39755.9742824074,2008-11-03,23:22:58
39.997003,116.326244,0,259,39755.9743402778,2008-11-03,23:23:03
39.997222,116.326237,0,270,39755.9743981481,2008-11-03,23:23:08
39.997479,116.326218,0,285,39755.9744560185,2008-11-03,23:23:13
39.997699,116.32626,0,298,39755.9745138889,2008-11-03,23:23:18
39.997912,116.326315,0,315,39755.9745717593,2008-11-03,23:23:23
39.998103,116.326331,0,327,39755.9746296296,2008-11-03,23:23:28
39.99831,116.326313,0,338,39755.9746875,2008-11-03,23:23:33
39.998533,116.326294,0,355,39755.9747453704,2008-11-03,23:23:38
39.998733,116.326314,0,374,39755.9748032407,2008-11-03,23:23:43
39.998948,116.326337,0,403,39755.9748611111,2008-11-03,23:23:48
39.999166,116.326329,0,437,39755.9749189815,2008-11-03,23:23:53
39.999417,116.32633,0,458,39755.9749768519,2008-11-03,23:23:58
39.999521,116.326333,0,424,39755.9750347222,2008-11-03,23:24:03
39.999636,116.326287,0,387,39755.9750925926,2008-11-03,23:24:08
39.999646,116.326202,0,354,39755.975150463,2008-11-03,23:24:13
39.999405,116.325983,0,314,39755.9752083333,2008-11-03,23:24:18
39.999516,116.325777,0,295,39755.9752662037,2008-11-03,23:24:23
39.999727,116.325661,0,275,39755.9753240741,2008-11-03,23:24:28
39.999869,116.325509,0,265,39755.9753819444,2008-11-03,23:24:33
39.99989,116.325225,0,267,39755.9754398148,2008-11-03,23:24:38
39.999872,116.324942,0,273,39755.9754976852,2008-11-03,23:24:43
39.999851,116.324633,0,281,39755.9755555556,2008-11-03,23:24:48
39.999861,116.324318,0,289,39755.9756134259,2008-11-03,23:24:53
39.999884,116.324037,0,301,39755.9756712963,2008-11-03,23:24:58
39.999883,116.323689,0,307,39755.9757291667,2008-11-03,23:25:03
39.999892,116.323383,0,314,39755.975787037,2008-11-03,23:25:08
39.999887,116.323156,0,326,39755.9758449074,2008-11-03,23:25:13
39.999889,116.322976,0,331,39755.9759027778,2008-11-03,23:25:18
39.999824,116.322804,0,337,39755.9759606481,2008-11-03,23:25:23
39.999782,116.322658,0,340,39755.9760185185,2008-11-03,23:25:28
39.999762,116.322422,0,341,39755.9760763889,2008-11-03,23:25:33
39.99971,116.322091,0,351,39755.9761342593,2008-11-03,23:25:38
39.999747,116.321853,0,360,39755.9761921296,2008-11-03,23:25:43
39.999864,116.321787,0,367,39755.97625,2008-11-03,23:25:48
40.000031,116.321848,0,368,39755.9763078704,2008-11-03,23:25:53
40.000181,116.321859,0,375,39755.9763657407,2008-11-03,23:25:58
40.000368,116.32181,0,385,39755.9764236111,2008-11-03,23:26:03
40.000568,116.321746,0,385,39755.9764814815,2008-11-03,23:26:08
40.000787,116.321722,0,389,39755.9765393519,2008-11-03,23:26:13
40.000992,116.32174,0,390,39755.9765972222,2008-11-03,23:26:18
40.001168,116.321808,0,386,39755.9766550926,2008-11-03,23:26:23
40.001396,116.321826,0,409,39755.976712963,2008-11-03,23:26:28
40.001676,116.32178,0,381,39755.9767708333,2008-11-03,23:26:33
40.001896,116.321727,0,347,39755.9768287037,2008-11-03,23:26:38
40.002061,116.321693,0,308,39755.9768865741,2008-11-03,23:26:43
40.002236,116.321617,0,271,39755.9769444444,2008-11-03,23:26:48
40.002384,116.321579,0,241,39755.9770023148,2008-11-03,23:26:53
40.002571,116.321537,0,212,39755.9770601852,2008-11-03,23:26:58
40.002735,116.321495,0,186,39755.9771180556,2008-11-03,23:27:03
40.002916,116.321473,0,169,39755.9771759259,2008-11-03,23:27:08
40.003117,116.321471,0,162,39755.9772337963,2008-11-03,23:27:13
40.003345,116.321474,0,156,39755.9772916667,2008-11-03,23:27:18
40.003579,116.321448,0,151,39755.977349537,2008-11-03,23:27:23
40.003772,116.321442,0,130,39755.9774074074,2008-11-03,23:27:28
40.003915,116.321434,0,107,39755.9774652778,2008-11-03,23:27:33
40.004078,116.321408,0,85,39755.9775231481,2008-11-03,23:27:38
40.004267,116.321382,0,67,39755.9775810185,2008-11-03,23:27:43
40.004388,116.32135,0,52,39755.9776388889,2008-11-03,23:27:48
40.004519,116.321285,0,37,39755.9776967593,2008-11-03,23:27:53
40.004726,116.321246,0,59,39755.9777546296,2008-11-03,23:27:58
40.004836,116.321062,0,85,39755.9778125,2008-11-03,23:28:03
40.004843,116.320829,0,86,39755.9778703704,2008-11-03,23:28:08
40.004861,116.320597,0,86,39755.9779282407,2008-11-03,23:28:13
40.00487,116.3204,0,90,39755.9779861111,2008-11-03,23:28:18
40.004843,116.320156,0,93,39755.9780439815,2008-11-03,23:28:23
40.004805,116.319857,0,95,39755.9781018518,2008-11-03,23:28:28
40.004768,116.319573,0,98,39755.9781597222,2008-11-03,23:28:33
40.004725,116.319279,0,100,39755.9782175926,2008-11-03,23:28:38
40.004684,116.319009,0,107,39755.978275463,2008-11-03,23:28:43
40.004677,116.318782,0,115,39755.9783333333,2008-11-03,23:28:48
40.004631,116.318504,0,124,39755.9783912037,2008-11-03,23:28:53
40.004597,116.318219,0,134,39755.9784490741,2008-11-03,23:28:58
40.004638,116.317985,0,142,39755.9785069444,2008-11-03,23:29:03
40.004648,116.317746,0,153,39755.9785648148,2008-11-03,23:29:08
40.004649,116.31751,0,166,39755.9786226852,2008-11-03,23:29:13
40.004637,116.317255,0,175,39755.9786805556,2008-11-03,23:29:18
40.004619,116.316997,0,183,39755.9787384259,2008-11-03,23:29:23
40.004642,116.316771,0,186,39755.9787962963,2008-11-03,23:29:28
40.004572,116.316443,0,186,39755.9788541667,2008-11-03,23:29:33
40.004516,116.31616,0,192,39755.978912037,2008-11-03,23:29:38
40.004458,116.315866,0,200,39755.9789699074,2008-11-03,23:29:43
40.004431,116.31559,0,208,39755.9790277778,2008-11-03,23:29:48
40.00443,116.315324,0,216,39755.9790856481,2008-11-03,23:29:53
40.004349,116.315015,0,226,39755.9791435185,2008-11-03,23:29:58
40.004269,116.314709,0,232,39755.9792013889,2008-11-03,23:30:03
40.004262,116.314445,0,238,39755.9792592593,2008-11-03,23:30:08
40.004339,116.314257,0,244,39755.9793171296,2008-11-03,23:30:13
40.00432,116.31405,0,250,39755.979375,2008-11-03,23:30:18
40.004306,116.313756,0,252,39755.9794328704,2008-11-03,23:30:23
40.0043,116.313472,0,257,39755.9794907407,2008-11-03,23:30:28
40.004264,116.313206,0,263,39755.9795486111,2008-11-03,23:30:33
40.004216,116.312947,0,268,39755.9796064815,2008-11-03,23:30:38
40.004155,116.312703,0,265,39755.9796643518,2008-11-03,23:30:43
40.004277,116.312524,0,257,39755.9797222222,2008-11-03,23:30:48
40.004354,116.312425,0,251,39755.9797800926,2008-11-03,23:30:53
40.004352,116.31234,0,255,39755.979837963,2008-11-03,23:30:58
40.004339,116.312446,0,255,39755.9798958333,2008-11-03,23:31:03
40.004362,116.312544,0,259,39755.9799537037,2008-11-03,23:31:08
40.004356,116.312507,0,268,39755.9800115741,2008-11-03,23:31:13
40.004297,116.312458,0,273,39755.9800694444,2008-11-03,23:31:18
40.004263,116.312413,0,277,39755.9801273148,2008-11-03,23:31:23
40.004265,116.312349,0,283,39755.9801851852,2008-11-03,23:31:28
40.004308,116.312337,0,290,39755.9802430556,2008-11-03,23:31:33
40.004329,116.312326,0,297,39755.9803009259,2008-11-03,23:31:38
40.004361,116.312308,0,303,39755.9803587963,2008-11-03,23:31:43
40.00441,116.312278,0,311,39755.9804166667,2008-11-03,23:31:48
40.004481,116.312319,0,309,39755.980474537,2008-11-03,23:31:53
40.00453,116.312339,0,300,39755.9805324074,2008-11-03,23:31:58
40.004561,116.312328,0,299,39755.9805902778,2008-11-03,23:32:03
40.004584,116.312323,0,300,39755.9806481482,2008-11-03,23:32:08
40.004578,116.312311,0,298,39755.9807060185,2008-11-03,23:32:13
40.004605,116.312305,0,297,39755.9807638889,2008-11-03,23:32:18
40.004702,116.312273,0,301,39755.9808217593,2008-11-03,23:32:23
40.004708,116.312259,0,305,39755.9808796296,2008-11-03,23:32:28
40.004708,116.312259,0,305,39755.9809143519,2008-11-03,23:32:31
40.004711,116.312263,0,304,39755.9809375,2008-11-03,23:32:33
40.00472,116.312276,0,303,39755.9809953704,2008-11-03,23:32:38
40.004746,116.312267,0,300,39755.9810532407,2008-11-03,23:32:43
40.004697,116.31231,0,295,39755.9811111111,2008-11-03,23:32:48
40.004624,116.312387,0,291,39755.9811689815,2008-11-03,23:32:53
40.004589,116.312437,0,289,39755.9812268519,2008-11-03,23:32:58
40.00468,116.312384,0,283,39755.9812847222,2008-11-03,23:33:03
40.00473,116.312321,0,279,39755.9813425926,2008-11-03,23:33:08
40.004792,116.312274,0,274,39755.981400463,2008-11-03,23:33:13
40.004859,116.312251,0,265,39755.9814583333,2008-11-03,23:33:18
40.004812,116.31233,0,252,39755.9815162037,2008-11-03,23:33:23
40.00481,116.312345,0,245,39755.9815740741,2008-11-03,23:33:28
40.004794,116.312366,0,241,39755.9816319444,2008-11-03,23:33:33
40.004747,116.312414,0,229,39755.9816898148,2008-11-03,23:33:38
40.004724,116.312424,0,217,39755.9817476852,2008-11-03,23:33:43
40.004709,116.312426,0,205,39755.9818055556,2008-11-03,23:33:48
40.004706,116.312411,0,192,39755.9818634259,2008-11-03,23:33:53
40.004669,116.312442,0,185,39755.9819212963,2008-11-03,23:33:58
40.004645,116.312482,0,179,39755.9819791667,2008-11-03,23:34:03
40.004778,116.31218,0,105,39755.9878240741,2008-11-03,23:42:28
40.004761,116.312095,0,103,39755.9878819444,2008-11-03,23:42:33
40.004736,116.312001,0,102,39755.9879398148,2008-11-03,23:42:38
40.004719,116.311941,0,102,39755.9879976852,2008-11-03,23:42:43
40.004704,116.311869,0,102,39755.9880555556,2008-11-03,23:42:48
40.00468,116.311803,0,102,39755.9881134259,2008-11-03,23:42:53
40.00468,116.311732,0,102,39755.9881712963,2008-11-03,23:42:58
40.004701,116.311695,0,103,39755.9882291667,2008-11-03,23:43:03
40.004716,116.311636,0,105,39755.988287037,2008-11-03,23:43:08
40.004727,116.311566,0,105,39755.9883449074,2008-11-03,23:43:13
40.004728,116.3115,0,104,39755.9884027778,2008-11-03,23:43:18
40.004725,116.311434,0,102,39755.9884606482,2008-11-03,23:43:23
40.004733,116.311338,0,103,39755.9885185185,2008-11-03,23:43:28
40.004733,116.311259,0,102,39755.9885763889,2008-11-03,23:43:33
40.00471,116.311183,0,102,39755.9886342593,2008-11-03,23:43:38
40.004696,116.311092,0,102,39755.9886921296,2008-11-03,23:43:43
40.004667,116.31104,0,105,39755.98875,2008-11-03,23:43:48
40.00466,116.310981,0,108,39755.9888078704,2008-11-03,23:43:53
40.004656,116.31092,0,111,39755.9888657407,2008-11-03,23:43:58
40.004654,116.310865,0,114,39755.9889236111,2008-11-03,23:44:03
40.004624,116.310805,0,116,39755.9889814815,2008-11-03,23:44:08
40.004601,116.310735,0,118,39755.9890393519,2008-11-03,23:44:13
40.004582,116.310676,0,121,39755.9890972222,2008-11-03,23:44:18
40.004559,116.310607,0,124,39755.9891550926,2008-11-03,23:44:23
40.004533,116.310547,0,125,39755.989212963,2008-11-03,23:44:28
40.004511,116.310474,0,126,39755.9892708333,2008-11-03,23:44:33
40.004494,116.310399,0,127,39755.9893287037,2008-11-03,23:44:38
40.004474,116.310325,0,128,39755.9893865741,2008-11-03,23:44:43
40.004453,116.310278,0,129,39755.9894444444,2008-11-03,23:44:48
40.004432,116.310242,0,130,39755.9895023148,2008-11-03,23:44:53
40.004407,116.310201,0,131,39755.9895601852,2008-11-03,23:44:58
40.004375,116.310169,0,132,39755.9896180556,2008-11-03,23:45:03
40.004336,116.310118,0,133,39755.9896759259,2008-11-03,23:45:08
40.004315,116.310052,0,134,39755.9897337963,2008-11-03,23:45:13
40.00427,116.309984,0,135,39755.9897916667,2008-11-03,23:45:18
40.004231,116.309903,0,136,39755.989849537,2008-11-03,23:45:23
40.004215,116.309847,0,136,39755.9899074074,2008-11-03,23:45:28
40.004184,116.30979,0,135,39755.9899652778,2008-11-03,23:45:33
40.00414,116.309741,0,135,39755.9900231481,2008-11-03,23:45:38
40.00409,116.309692,0,136,39755.9900810185,2008-11-03,23:45:43
40.004035,116.309647,0,136,39755.9901388889,2008-11-03,23:45:48
40.003995,116.30959,0,137,39755.9901967593,2008-11-03,23:45:53
40.003938,116.309546,0,138,39755.9902546296,2008-11-03,23:45:58
40.00388,116.30945,0,139,39755.9903125,2008-11-03,23:46:03
40.003841,116.309407,0,141,39755.9903703704,2008-11-03,23:46:08
40.003801,116.309387,0,141,39755.9904282407,2008-11-03,23:46:13
40.00371,116.30942,0,142,39755.9904861111,2008-11-03,23:46:18
40.003704,116.309392,0,142,39755.9905439815,2008-11-03,23:46:23
40.003713,116.309359,0,142,39755.9906018519,2008-11-03,23:46:28
40.003714,116.309313,0,142,39755.9906597222,2008-11-03,23:46:33
40.003719,116.309272,0,142,39755.9907175926,2008-11-03,23:46:38
40.003719,116.309272,0,142,39755.9907523148,2008-11-03,23:46:41
40.003725,116.309266,0,141,39755.990775463,2008-11-03,23:46:43
40.003729,116.309219,0,141,39755.9908333333,2008-11-03,23:46:48
40.003721,116.309186,0,141,39755.9908912037,2008-11-03,23:46:53
40.003718,116.309144,0,142,39755.9909490741,2008-11-03,23:46:58
40.003734,116.30911,0,142,39755.9910069444,2008-11-03,23:47:03
40.003769,116.309048,0,143,39755.9910648148,2008-11-03,23:47:08
40.003792,116.308979,0,143,39755.9911226852,2008-11-03,23:47:13
40.003812,116.308946,0,144,39755.9911805556,2008-11-03,23:47:18
40.003848,116.308926,0,144,39755.9912384259,2008-11-03,23:47:23
40.003897,116.308907,0,144,39755.9912962963,2008-11-03,23:47:28
40.003928,116.308913,0,144,39755.9913541667,2008-11-03,23:47:33
40.003967,116.308908,0,145,39755.991412037,2008-11-03,23:47:38
40.003985,116.308932,0,145,39755.9914699074,2008-11-03,23:47:43
40.004015,116.308914,0,145,39755.9915277778,2008-11-03,23:47:48
40.004048,116.308903,0,145,39755.9915856481,2008-11-03,23:47:53
40.004076,116.3089,0,144,39755.9916435185,2008-11-03,23:47:58
40.004126,116.308908,0,140,39755.9917013889,2008-11-03,23:48:03
40.004196,116.308924,0,137,39755.9917592593,2008-11-03,23:48:08
40.004244,116.308896,0,136,39755.9918171296,2008-11-03,23:48:13
40.004297,116.308863,0,136,39755.991875,2008-11-03,23:48:18
40.004369,116.308834,0,135,39755.9919328704,2008-11-03,23:48:23
40.004436,116.308861,0,132,39755.9919907407,2008-11-03,23:48:28
40.004506,116.308853,0,129,39755.9920486111,2008-11-03,23:48:33
40.004601,116.308801,0,129,39755.9921064815,2008-11-03,23:48:38
40.004651,116.308755,0,126,39755.9921643519,2008-11-03,23:48:43
40.004721,116.308702,0,125,39755.9922222222,2008-11-03,23:48:48
40.004806,116.308662,0,125,39755.9922800926,2008-11-03,23:48:53
40.004867,116.308621,0,123,39755.992337963,2008-11-03,23:48:58
40.004921,116.308602,0,121,39755.9923958333,2008-11-03,23:49:03
40.00497,116.308577,0,119,39755.9924537037,2008-11-03,23:49:08
40.005007,116.308545,0,117,39755.9925115741,2008-11-03,23:49:13
40.005026,116.308518,0,115,39755.9925694444,2008-11-03,23:49:18
40.005039,116.308496,0,115,39755.9926273148,2008-11-03,23:49:23
40.005082,116.308478,0,116,39755.9926851852,2008-11-03,23:49:28
40.005143,116.308442,0,117,39755.9927430556,2008-11-03,23:49:33
40.005193,116.30838,0,119,39755.9928009259,2008-11-03,23:49:38
40.005233,116.30831,0,121,39755.9928587963,2008-11-03,23:49:43
40.005262,116.308216,0,122,39755.9929166667,2008-11-03,23:49:48
40.005261,116.308141,0,125,39755.992974537,2008-11-03,23:49:53
40.005241,116.308085,0,128,39755.9930324074,2008-11-03,23:49:58
40.005237,116.308036,0,130,39755.9930902778,2008-11-03,23:50:03
40.005263,116.307965,0,131,39755.9931481481,2008-11-03,23:50:08
40.005278,116.307926,0,132,39755.9932060185,2008-11-03,23:50:13
40.00531,116.307887,0,132,39755.9932638889,2008-11-03,23:50:18
40.00534,116.307814,0,133,39755.9933217593,2008-11-03,23:50:23
40.005338,116.307714,0,133,39755.9933796296,2008-11-03,23:50:28
40.005326,116.307612,0,134,39755.9934375,2008-11-03,23:50:33
40.005318,116.307547,0,135,39755.9934953704,2008-11-03,23:50:38
40.005332,116.307469,0,135,39755.9935532407,2008-11-03,23:50:43
40.005298,116.307349,0,136,39755.9936111111,2008-11-03,23:50:48
40.005276,116.307251,0,137,39755.9936689815,2008-11-03,23:50:53
40.005273,116.307157,0,137,39755.9937268518,2008-11-03,23:50:58
40.005289,116.30711,0,139,39755.9937847222,2008-11-03,23:51:03
40.005307,116.307023,0,141,39755.9938425926,2008-11-03,23:51:08
40.005296,116.306918,0,142,39755.993900463,2008-11-03,23:51:13
40.00528,116.306794,0,141,39755.9939583333,2008-11-03,23:51:18
40.005299,116.306705,0,144,39755.9940162037,2008-11-03,23:51:23
40.005339,116.30664,0,147,39755.9940740741,2008-11-03,23:51:28
40.005366,116.306548,0,152,39755.9941319444,2008-11-03,23:51:33
40.00537,116.306487,0,157,39755.9941898148,2008-11-03,23:51:38
40.005359,116.306424,0,161,39755.9942476852,2008-11-03,23:51:43
40.005342,116.306345,0,165,39755.9943055556,2008-11-03,23:51:48
40.005318,116.30625,0,170,39755.9943634259,2008-11-03,23:51:53
40.005312,116.306152,0,173,39755.9944212963,2008-11-03,23:51:58
40.005303,116.306069,0,175,39755.9944791667,2008-11-03,23:52:03
40.005288,116.305992,0,177,39755.994537037,2008-11-03,23:52:08
40.005266,116.305904,0,179,39755.9945949074,2008-11-03,23:52:13
40.005264,116.305836,0,183,39755.9946527778,2008-11-03,23:52:18
40.005262,116.305814,0,187,39755.9947106481,2008-11-03,23:52:23
40.005279,116.305723,0,189,39755.9947685185,2008-11-03,23:52:28
40.005265,116.305656,0,193,39755.9948263889,2008-11-03,23:52:33
40.005267,116.305582,0,195,39755.9948842593,2008-11-03,23:52:38
40.005252,116.305493,0,197,39755.9949421296,2008-11-03,23:52:43
40.005242,116.305387,0,200,39755.995,2008-11-03,23:52:48
40.005219,116.305276,0,203,39755.9950578704,2008-11-03,23:52:53
40.005217,116.305221,0,204,39755.9951157407,2008-11-03,23:52:58
40.005221,116.305183,0,202,39755.9951736111,2008-11-03,23:53:03
40.005225,116.305111,0,202,39755.9952314815,2008-11-03,23:53:08
40.005204,116.305027,0,205,39755.9952893518,2008-11-03,23:53:13
40.005184,116.304932,0,208,39755.9953472222,2008-11-03,23:53:18
40.005168,116.304827,0,212,39755.9954050926,2008-11-03,23:53:23
40.005145,116.304749,0,214,39755.995462963,2008-11-03,23:53:28
40.005142,116.304683,0,216,39755.9955208333,2008-11-03,23:53:33
40.005125,116.304597,0,215,39755.9955787037,2008-11-03,23:53:38
40.00512,116.304501,0,217,39755.9956365741,2008-11-03,23:53:43
40.005128,116.304435,0,218,39755.9956944444,2008-11-03,23:53:48
40.005113,116.304347,0,217,39755.9957523148,2008-11-03,23:53:53
40.005103,116.304272,0,215,39755.9958101852,2008-11-03,23:53:58
40.005074,116.304175,0,219,39755.9958680556,2008-11-03,23:54:03
40.005055,116.30408,0,227,39755.9959259259,2008-11-03,23:54:08
40.005039,116.304003,0,240,39755.9959837963,2008-11-03,23:54:13
40.005013,116.30394,0,252,39755.9960416667,2008-11-03,23:54:18
40.004996,116.303848,0,265,39755.996099537,2008-11-03,23:54:23
40.005014,116.303779,0,275,39755.9961574074,2008-11-03,23:54:28
40.005003,116.303716,0,284,39755.9962152778,2008-11-03,23:54:33
40.004983,116.303622,0,290,39755.9962731482,2008-11-03,23:54:38
40.004984,116.30354,0,294,39755.9963310185,2008-11-03,23:54:43
40.005028,116.303485,0,298,39755.9963888889,2008-11-03,23:54:48
40.005038,116.303453,0,305,39755.9964467593,2008-11-03,23:54:53
40.005088,116.303385,0,303,39755.9965046296,2008-11-03,23:54:58
40.005141,116.303332,0,303,39755.9965625,2008-11-03,23:55:03
40.005148,116.303275,0,306,39755.9966203704,2008-11-03,23:55:08
40.005151,116.303209,0,308,39755.9966782407,2008-11-03,23:55:13
40.005194,116.303187,0,307,39755.9967361111,2008-11-03,23:55:18
40.005224,116.303195,0,308,39755.9967939815,2008-11-03,23:55:23
40.005215,116.303136,0,309,39755.9968518519,2008-11-03,23:55:28
40.005208,116.303048,0,312,39755.9969097222,2008-11-03,23:55:33
40.005239,116.302936,0,314,39755.9969675926,2008-11-03,23:55:38
40.005237,116.302873,0,314,39755.997025463,2008-11-03,23:55:43
40.005281,116.302828,0,314,39755.9970833333,2008-11-03,23:55:48
40.005338,116.302795,0,315,39755.9971412037,2008-11-03,23:55:53
40.005385,116.302742,0,314,39755.9971990741,2008-11-03,23:55:58
40.005432,116.30268,0,315,39755.9972569444,2008-11-03,23:56:03
40.005484,116.302643,0,317,39755.9973148148,2008-11-03,23:56:08
40.005527,116.302628,0,319,39755.9973726852,2008-11-03,23:56:13
40.005544,116.302598,0,320,39755.9974305556,2008-11-03,23:56:18
40.005549,116.30257,0,321,39755.9974884259,2008-11-03,23:56:23
40.005589,116.302557,0,321,39755.9975462963,2008-11-03,23:56:28
40.005665,116.302556,0,323,39755.9976041667,2008-11-03,23:56:33
40.005725,116.302508,0,326,39755.997662037,2008-11-03,23:56:38
40.005733,116.302456,0,327,39755.9977199074,2008-11-03,23:56:43
40.005718,116.302415,0,332,39755.9977777778,2008-11-03,23:56:48
40.005718,116.302373,0,338,39755.9978356481,2008-11-03,23:56:53
40.00571,116.302318,0,342,39755.9978935185,2008-11-03,23:56:58
40.005684,116.302212,0,345,39755.9979513889,2008-11-03,23:57:03
40.00568,116.302132,0,345,39755.9980092593,2008-11-03,23:57:08
40.005711,116.302075,0,347,39755.9980671296,2008-11-03,23:57:13
40.005763,116.302015,0,346,39755.998125,2008-11-03,23:57:18
40.005792,116.301942,0,345,39755.9981828704,2008-11-03,23:57:23
40.005812,116.301847,0,347,39755.9982407407,2008-11-03,23:57:28
40.005834,116.301766,0,350,39755.9982986111,2008-11-03,23:57:33
40.005832,116.301673,0,349,39755.9983564815,2008-11-03,23:57:38
40.005816,116.30159,0,353,39755.9984143519,2008-11-03,23:57:43
40.005889,116.30162,0,346,39755.9984722222,2008-11-03,23:57:48
40.005956,116.301621,0,346,39755.9985300926,2008-11-03,23:57:53
40.00601,116.301594,0,340,39755.998587963,2008-11-03,23:57:58
40.006006,116.30152,0,339,39755.9986458333,2008-11-03,23:58:03
40.00598,116.301412,0,343,39755.9987037037,2008-11-03,23:58:08
40.005956,116.301295,0,348,39755.9987615741,2008-11-03,23:58:13
40.005973,116.301276,0,352,39755.9988194444,2008-11-03,23:58:18
40.005985,116.301287,0,348,39755.9988773148,2008-11-03,23:58:23
40.00606,116.301238,0,348,39755.9989351852,2008-11-03,23:58:28
40.006103,116.30119,0,347,39755.9989930556,2008-11-03,23:58:33
40.006162,116.301211,0,348,39755.9990509259,2008-11-03,23:58:38
40.006221,116.301269,0,340,39755.9991087963,2008-11-03,23:58:43
40.006295,116.301355,0,328,39755.9991666667,2008-11-03,23:58:48
40.006362,116.30141,0,322,39755.999224537,2008-11-03,23:58:53
40.006428,116.301432,0,326,39755.9992824074,2008-11-03,23:58:58
40.006506,116.301405,0,325,39755.9993402778,2008-11-03,23:59:03
40.006578,116.301408,0,306,39755.9993981481,2008-11-03,23:59:08
40.006668,116.301382,0,276,39755.9994560185,2008-11-03,23:59:13
40.006742,116.301405,0,256,39755.9995138889,2008-11-03,23:59:18
40.006783,116.301402,0,235,39755.9995717593,2008-11-03,23:59:23
40.006844,116.301413,0,213,39755.9996296296,2008-11-03,23:59:28
40.006935,116.301423,0,184,39755.9996875,2008-11-03,23:59:33
40.007014,116.301442,0,152,39755.9997453704,2008-11-03,23:59:38
40.007079,116.301441,0,135,39755.9998032407,2008-11-03,23:59:43
40.007128,116.301448,0,123,39755.9998611111,2008-11-03,23:59:48
40.007174,116.301473,0,115,39755.9999189815,2008-11-03,23:59:53
40.007228,116.301505,0,110,39755.9999768519,2008-11-03,23:59:58
40.007267,116.301524,0,104,39756.0000347222,2008-11-04,00:00:03
40.00731,116.301508,0,100,39756.0000925926,2008-11-04,00:00:08
40.007381,116.301518,0,97,39756.000150463,2008-11-04,00:00:13
40.007474,116.301521,0,95,39756.0002083333,2008-11-04,00:00:18
40.007538,116.301545,0,90,39756.0002662037,2008-11-04,00:00:23
40.007624,116.301612,0,84,39756.0003240741,2008-11-04,00:00:28
40.007721,116.301669,0,78,39756.0003819444,2008-11-04,00:00:33
40.007799,116.301696,0,72,39756.0004398148,2008-11-04,00:00:38
40.007878,116.3017,0,63,39756.0004976852,2008-11-04,00:00:43
40.00793,116.301677,0,52,39756.0005555556,2008-11-04,00:00:48
40.008,116.301638,0,44,39756.0006134259,2008-11-04,00:00:53
40.008071,116.301612,0,37,39756.0006712963,2008-11-04,00:00:58
40.008154,116.301533,0,38,39756.0007291667,2008-11-04,00:01:03
40.008198,116.301482,0,36,39756.000787037,2008-11-04,00:01:08
40.008256,116.301435,0,31,39756.0008449074,2008-11-04,00:01:13
40.008332,116.301391,0,31,39756.0009027778,2008-11-04,00:01:18
40.00839,116.301348,0,41,39756.0009606481,2008-11-04,00:01:23
40.008464,116.3013,0,60,39756.0010185185,2008-11-04,00:01:28
40.008519,116.301252,0,79,39756.0010763889,2008-11-04,00:01:33
40.008542,116.301189,0,97,39756.0011342593,2008-11-04,00:01:38
40.008574,116.301149,0,114,39756.0011921296,2008-11-04,00:01:43
40.008616,116.301123,0,130,39756.00125,2008-11-04,00:01:48
40.008656,116.30111,0,146,39756.0013078704,2008-11-04,00:01:53
40.008699,116.301124,0,163,39756.0013657407,2008-11-04,00:01:58
40.00872,116.30115,0,165,39756.0014236111,2008-11-04,00:02:03
40.008765,116.301141,0,168,39756.0014814815,2008-11-04,00:02:08
40.008856,116.301101,0,174,39756.0015393518,2008-11-04,00:02:13
40.008914,116.301058,0,181,39756.0015972222,2008-11-04,00:02:18
40.008974,116.301056,0,190,39756.0016550926,2008-11-04,00:02:23
40.009015,116.301051,0,197,39756.001712963,2008-11-04,00:02:28
40.009048,116.301082,0,209,39756.0017708333,2008-11-04,00:02:33
40.009093,116.301116,0,220,39756.0018287037,2008-11-04,00:02:38
40.009156,116.301101,0,231,39756.0018865741,2008-11-04,00:02:43
40.009227,116.301096,0,240,39756.0019444444,2008-11-04,00:02:48
40.009284,116.301069,0,248,39756.0020023148,2008-11-04,00:02:53
40.009363,116.301028,0,256,39756.0020601852,2008-11-04,00:02:58
40.009404,116.301001,0,261,39756.0021180556,2008-11-04,00:03:03
40.009439,116.300949,0,267,39756.0021759259,2008-11-04,00:03:08
40.009488,116.300916,0,273,39756.0022337963,2008-11-04,00:03:13
40.009516,116.30089,0,281,39756.0022916667,2008-11-04,00:03:18
40.009557,116.300853,0,291,39756.002349537,2008-11-04,00:03:23
40.009574,116.300803,0,303,39756.0024074074,2008-11-04,00:03:28
40.009574,116.300746,0,314,39756.0024652778,2008-11-04,00:03:33
40.009597,116.300705,0,329,39756.0025231481,2008-11-04,00:03:38
40.009628,116.300673,0,337,39756.0025810185,2008-11-04,00:03:43
40.009684,116.300671,0,342,39756.0026388889,2008-11-04,00:03:48
40.00975,116.300671,0,344,39756.0026967593,2008-11-04,00:03:53
40.009828,116.300643,0,344,39756.0027546296,2008-11-04,00:03:58
40.00989,116.300583,0,344,39756.0028125,2008-11-04,00:04:03
40.00994,116.300528,0,346,39756.0028703704,2008-11-04,00:04:08
40.009973,116.300457,0,349,39756.0029282407,2008-11-04,00:04:13
40.010016,116.300353,0,353,39756.0029861111,2008-11-04,00:04:18
40.010058,116.30028,0,358,39756.0030439815,2008-11-04,00:04:23
40.010113,116.30026,0,358,39756.0031018518,2008-11-04,00:04:28
40.010177,116.300222,0,349,39756.0031597222,2008-11-04,00:04:33
40.010196,116.300186,0,346,39756.0032175926,2008-11-04,00:04:38
40.010221,116.300187,0,344,39756.003275463,2008-11-04,00:04:43
40.010247,116.300152,0,339,39756.0033333333,2008-11-04,00:04:48
40.010292,116.300132,0,328,39756.0033912037,2008-11-04,00:04:53
40.010357,116.300105,0,314,39756.0034490741,2008-11-04,00:04:58
40.010406,116.300082,0,297,39756.0035069444,2008-11-04,00:05:03
40.010466,116.30005,0,279,39756.0035648148,2008-11-04,00:05:08
40.010507,116.300033,0,269,39756.0036226852,2008-11-04,00:05:13
40.010519,116.299982,0,261,39756.0036805556,2008-11-04,00:05:18
40.010527,116.299925,0,252,39756.0037384259,2008-11-04,00:05:23
40.010545,116.299855,0,249,39756.0037962963,2008-11-04,00:05:28
40.010554,116.299772,0,247,39756.0038541667,2008-11-04,00:05:33
40.010568,116.299652,0,247,39756.003912037,2008-11-04,00:05:38
40.010617,116.299544,0,248,39756.0039699074,2008-11-04,00:05:43
40.010637,116.299439,0,247,39756.0040277778,2008-11-04,00:05:48
40.010646,116.299365,0,249,39756.0040856482,2008-11-04,00:05:53
40.010662,116.299307,0,249,39756.0041435185,2008-11-04,00:05:58
40.010676,116.299227,0,249,39756.0042013889,2008-11-04,00:06:03
40.010698,116.299154,0,250,39756.0042592593,2008-11-04,00:06:08
40.010715,116.299075,0,251,39756.0043171296,2008-11-04,00:06:13
40.010723,116.299001,0,252,39756.004375,2008-11-04,00:06:18
40.010752,116.298925,0,253,39756.0044328704,2008-11-04,00:06:23
40.010785,116.298826,0,255,39756.0044907407,2008-11-04,00:06:28
40.010801,116.298726,0,256,39756.0045486111,2008-11-04,00:06:33
40.010806,116.298627,0,257,39756.0046064815,2008-11-04,00:06:38
40.010824,116.298521,0,257,39756.0046643519,2008-11-04,00:06:43
40.010855,116.298436,0,257,39756.0047222222,2008-11-04,00:06:48
40.01084,116.298362,0,259,39756.0047800926,2008-11-04,00:06:53
40.010832,116.298262,0,260,39756.004837963,2008-11-04,00:06:58
40.010816,116.298208,0,261,39756.0048958333,2008-11-04,00:07:03
40.010794,116.29818,0,261,39756.0049537037,2008-11-04,00:07:08
40.010764,116.298133,0,262,39756.0050115741,2008-11-04,00:07:13
40.010752,116.298085,0,263,39756.0050694444,2008-11-04,00:07:18
40.01073,116.298018,0,265,39756.0051273148,2008-11-04,00:07:23
40.010718,116.29796,0,267,39756.0051851852,2008-11-04,00:07:28
40.010691,116.29789,0,269,39756.0052430556,2008-11-04,00:07:33
40.010667,116.297795,0,272,39756.0053009259,2008-11-04,00:07:38
40.010659,116.297687,0,275,39756.0053587963,2008-11-04,00:07:43
40.010664,116.297604,0,275,39756.0054166667,2008-11-04,00:07:48
40.010651,116.297513,0,277,39756.005474537,2008-11-04,00:07:53
40.010631,116.297418,0,278,39756.0055324074,2008-11-04,00:07:58
40.010624,116.297339,0,279,39756.0055902778,2008-11-04,00:08:03
40.010616,116.297266,0,280,39756.0056481481,2008-11-04,00:08:08
40.010569,116.297197,0,280,39756.0057060185,2008-11-04,00:08:13
40.010539,116.297122,0,278,39756.0057638889,2008-11-04,00:08:18
40.010521,116.297037,0,279,39756.0058217593,2008-11-04,00:08:23
40.010499,116.29695,0,280,39756.0058796296,2008-11-04,00:08:28
40.010516,116.296864,0,281,39756.0059375,2008-11-04,00:08:33
40.010516,116.296787,0,283,39756.0059953704,2008-11-04,00:08:38
40.010522,116.296727,0,285,39756.0060532407,2008-11-04,00:08:43
40.010524,116.296691,0,288,39756.0061111111,2008-11-04,00:08:48
40.010504,116.296643,0,286,39756.0061689815,2008-11-04,00:08:53
40.01047,116.296579,0,286,39756.0062268519,2008-11-04,00:08:58
40.010462,116.296534,0,286,39756.0062847222,2008-11-04,00:09:03
40.010516,116.296615,0,283,39756.0063425926,2008-11-04,00:09:08
40.010622,116.296714,0,268,39756.006400463,2008-11-04,00:09:13
40.010678,116.296726,0,264,39756.0064583333,2008-11-04,00:09:18
40.01086,116.296829,0,237,39756.0065162037,2008-11-04,00:09:23
40.010922,116.296841,0,233,39756.0065740741,2008-11-04,00:09:28
40.010977,116.296858,0,229,39756.0066319444,2008-11-04,00:09:33
40.011039,116.296884,0,224,39756.0066898148,2008-11-04,00:09:38
40.011061,116.296913,0,220,39756.0067476852,2008-11-04,00:09:43
40.011062,116.296922,0,217,39756.0068055556,2008-11-04,00:09:48
40.011074,116.296967,0,212,39756.0068634259,2008-11-04,00:09:53
40.01109,116.296979,0,207,39756.0069212963,2008-11-04,00:09:58
40.011086,116.296945,0,204,39756.0069791667,2008-11-04,00:10:03
40.011078,116.296929,0,203,39756.007037037,2008-11-04,00:10:08
40.011073,116.296844,0,200,39756.0070949074,2008-11-04,00:10:13
40.011109,116.296796,0,197,39756.0071527778,2008-11-04,00:10:18
40.011143,116.296752,0,195,39756.0072106481,2008-11-04,00:10:23
40.011128,116.296739,0,192,39756.0072685185,2008-11-04,00:10:28
40.011103,116.296705,0,192,39756.0073263889,2008-11-04,00:10:33
40.011088,116.296694,0,192,39756.0073842593,2008-11-04,00:10:38
40.011061,116.296638,0,192,39756.0074421296,2008-11-04,00:10:43
40.01106,116.296592,0,192,39756.0075,2008-11-04,00:10:48
40.011069,116.296547,0,191,39756.0075578704,2008-11-04,00:10:53
40.011099,116.296518,0,190,39756.0076157407,2008-11-04,00:10:58
40.011174,116.296478,0,186,39756.0076736111,2008-11-04,00:11:03
40.011267,116.296459,0,184,39756.0077314815,2008-11-04,00:11:08
40.011363,116.296451,0,185,39756.0077893519,2008-11-04,00:11:13
40.011384,116.296469,0,187,39756.0078472222,2008-11-04,00:11:18
40.011379,116.296461,0,187,39756.0079050926,2008-11-04,00:11:23
40.011379,116.296461,0,187,39756.0079398148,2008-11-04,00:11:26
40.011375,116.296462,0,185,39756.007962963,2008-11-04,00:11:28
40.011407,116.296458,0,183,39756.0080208333,2008-11-04,00:11:33
40.011427,116.296488,0,177,39756.0080787037,2008-11-04,00:11:38
40.011379,116.296582,0,167,39756.0081365741,2008-11-04,00:11:43
40.011386,116.296608,0,157,39756.0081944444,2008-11-04,00:11:48
40.011365,116.296639,0,145,39756.0082523148,2008-11-04,00:11:53
40.011373,116.296709,0,135,39756.0083101852,2008-11-04,00:11:58
40.011394,116.296759,0,125,39756.0083680556,2008-11-04,00:12:03
40.011423,116.296767,0,110,39756.0084259259,2008-11-04,00:12:08
40.011423,116.296767,0,110,39756.0084606481,2008-11-04,00:12:11
40.011426,116.296763,0,99,39756.0084837963,2008-11-04,00:12:13
40.011423,116.296798,0,98,39756.0085416667,2008-11-04,00:12:18
40.011418,116.29682,0,95,39756.008599537,2008-11-04,00:12:23
40.01143,116.296819,0,93,39756.0086574074,2008-11-04,00:12:28
40.011417,116.296831,0,91,39756.0087152778,2008-11-04,00:12:33
40.01142,116.296827,0,89,39756.0087731481,2008-11-04,00:12:38
40.011418,116.296825,0,89,39756.0088310185,2008-11-04,00:12:43
40.011418,116.296823,0,89,39756.0088888889,2008-11-04,00:12:48
40.011418,116.296823,0,89,39756.0089236111,2008-11-04,00:12:51
40.01142,116.296819,0,89,39756.0089467593,2008-11-04,00:12:53
40.011408,116.296827,0,90,39756.0090046296,2008-11-04,00:12:58
40.011403,116.296827,0,91,39756.0090625,2008-11-04,00:13:03
40.011403,116.296827,0,91,39756.0090972222,2008-11-04,00:13:06
40.011411,116.296821,0,91,39756.0091203704,2008-11-04,00:13:08
40.011414,116.296812,0,92,39756.0091782407,2008-11-04,00:13:13
40.011397,116.296818,0,91,39756.0092361111,2008-11-04,00:13:18
40.011394,116.296833,0,91,39756.0092939815,2008-11-04,00:13:23
40.011393,116.296849,0,91,39756.0093518518,2008-11-04,00:13:28
40.011408,116.296876,0,91,39756.0094097222,2008-11-04,00:13:33
40.011417,116.296901,0,90,39756.0094675926,2008-11-04,00:13:38
40.011447,116.296933,0,89,39756.009525463,2008-11-04,00:13:43
40.011406,116.2969,0,86,39756.0095833333,2008-11-04,00:13:48
40.011361,116.296909,0,83,39756.0096412037,2008-11-04,00:13:53
40.011337,116.29686,0,82,39756.0096990741,2008-11-04,00:13:58
40.01146,116.296847,0,80,39756.0097569444,2008-11-04,00:14:03
40.011473,116.296881,0,79,39756.0098148148,2008-11-04,00:14:08
40.011466,116.296897,0,79,39756.0098726852,2008-11-04,00:14:13
40.011467,116.296906,0,77,39756.0099305556,2008-11-04,00:14:18
40.011451,116.296925,0,77,39756.0099884259,2008-11-04,00:14:23
40.011446,116.29694,0,77,39756.0100462963,2008-11-04,00:14:28
40.011484,116.296951,0,76,39756.0101041667,2008-11-04,00:14:33
40.011519,116.296954,0,75,39756.010162037,2008-11-04,00:14:38
40.011501,116.296955,0,74,39756.0102199074,2008-11-04,00:14:43
40.011478,116.296966,0,72,39756.0102777778,2008-11-04,00:14:48
40.011433,116.296976,0,70,39756.0103356481,2008-11-04,00:14:53
40.011335,116.297025,0,68,39756.0103935185,2008-11-04,00:14:58
40.011259,116.29708,0,65,39756.0104513889,2008-11-04,00:15:03
40.011242,116.297156,0,63,39756.0105092593,2008-11-04,00:15:08
40.012178,116.296968,0,-107,39756.0109722222,2008-11-04,00:15:48
40.011396,116.297014,0,-39,39756.0110300926,2008-11-04,00:15:53
40.011366,116.296927,0,33,39756.011087963,2008-11-04,00:15:58
40.011445,116.296875,0,55,39756.0111458333,2008-11-04,00:16:03
40.011514,116.296866,0,63,39756.0112037037,2008-11-04,00:16:08
40.011524,116.296859,0,66,39756.0112615741,2008-11-04,00:16:13
40.011505,116.296866,0,85,39756.0113194444,2008-11-04,00:16:18
40.011483,116.296878,0,100,39756.0113773148,2008-11-04,00:16:23
40.011493,116.296904,0,96,39756.0114351852,2008-11-04,00:16:28
40.011513,116.296898,0,83,39756.0114930556,2008-11-04,00:16:33
40.011523,116.296889,0,74,39756.0115509259,2008-11-04,00:16:38
40.011519,116.296915,0,72,39756.0116087963,2008-11-04,00:16:43
40.011499,116.296971,0,65,39756.0116666667,2008-11-04,00:16:48
40.011495,116.297045,0,60,39756.011724537,2008-11-04,00:16:53
40.011521,116.297096,0,55,39756.0117824074,2008-11-04,00:16:58
40.011552,116.297156,0,51,39756.0118402778,2008-11-04,00:17:03
40.01156,116.297212,0,48,39756.0118981482,2008-11-04,00:17:08
40.011563,116.297228,0,48,39756.0119560185,2008-11-04,00:17:13
40.011565,116.297242,0,48,39756.0120138889,2008-11-04,00:17:18
40.011568,116.297255,0,48,39756.0120717593,2008-11-04,00:17:23
40.011568,116.297255,0,48,39756.0121064815,2008-11-04,00:17:26
40.011572,116.297263,0,48,39756.0121296296,2008-11-04,00:17:28
40.011572,116.297273,0,48,39756.0121875,2008-11-04,00:17:33
40.011572,116.297273,0,48,39756.0122222222,2008-11-04,00:17:36
40.011572,116.297281,0,48,39756.0122453704,2008-11-04,00:17:38
40.011577,116.297309,0,48,39756.0123032407,2008-11-04,00:17:43
40.011585,116.297319,0,48,39756.0123611111,2008-11-04,00:17:48
40.011598,116.29734,0,48,39756.0124189815,2008-11-04,00:17:53
40.0119,116.297268,0,46,39756.0124768519,2008-11-04,00:17:58
40.011578,116.297011,0,46,39756.0125347222,2008-11-04,00:18:03
40.011521,116.296928,0,45,39756.0125925926,2008-11-04,00:18:08
40.011471,116.296886,0,50,39756.012650463,2008-11-04,00:18:13
40.011447,116.296844,0,52,39756.0127083333,2008-11-04,00:18:18
40.011437,116.296827,0,55,39756.0127662037,2008-11-04,00:18:23
40.011457,116.296838,0,56,39756.0128240741,2008-11-04,00:18:28
40.011475,116.296839,0,59,39756.0128819444,2008-11-04,00:18:33
40.011475,116.296839,0,59,39756.0129166667,2008-11-04,00:18:36
40.011468,116.296841,0,63,39756.0129398148,2008-11-04,00:18:38
40.011452,116.296848,0,64,39756.0129976852,2008-11-04,00:18:43
40.011458,116.296854,0,64,39756.0130555556,2008-11-04,00:18:48
40.011462,116.296852,0,64,39756.0131134259,2008-11-04,00:18:53
40.011464,116.296844,0,64,39756.0131712963,2008-11-04,00:18:58
40.011464,116.296844,0,64,39756.0132060185,2008-11-04,00:19:01
40.011465,116.296839,0,64,39756.0132291667,2008-11-04,00:19:03
40.011451,116.296822,0,66,39756.013287037,2008-11-04,00:19:08
40.011435,116.296798,0,68,39756.0133449074,2008-11-04,00:19:13
40.011376,116.296767,0,71,39756.0134027778,2008-11-04,00:19:18
40.011311,116.296489,0,83,39756.0160648148,2008-11-04,00:23:08
40.011289,116.296411,0,82,39756.0161226852,2008-11-04,00:23:13
40.011268,116.296351,0,80,39756.0161805556,2008-11-04,00:23:18
40.011258,116.296315,0,79,39756.0162384259,2008-11-04,00:23:23
40.011288,116.296331,0,79,39756.0162962963,2008-11-04,00:23:28
40.01135,116.296378,0,78,39756.0163541667,2008-11-04,00:23:33
40.011423,116.296476,0,78,39756.016412037,2008-11-04,00:23:38
40.01149,116.296612,0,77,39756.0164699074,2008-11-04,00:23:43
40.01155,116.296776,0,77,39756.0165277778,2008-11-04,00:23:48
40.011615,116.296867,0,76,39756.0165856481,2008-11-04,00:23:53
40.011651,116.296904,0,74,39756.0166435185,2008-11-04,00:23:58
40.011665,116.296854,0,71,39756.0167013889,2008-11-04,00:24:03
40.01169,116.296859,0,66,39756.0167592593,2008-11-04,00:24:08
40.011493,116.296548,0,59,39756.0168171296,2008-11-04,00:24:13
40.011346,116.296412,0,51,39756.016875,2008-11-04,00:24:18
40.011334,116.296403,0,52,39756.0169328704,2008-11-04,00:24:23
40.011339,116.296521,0,50,39756.0169907407,2008-11-04,00:24:28
40.011351,116.296597,0,51,39756.0170486111,2008-11-04,00:24:33
40.01137,116.29666,0,51,39756.0171064815,2008-11-04,00:24:38
40.011381,116.296704,0,49,39756.0171643518,2008-11-04,00:24:43
40.011388,116.296737,0,45,39756.0172222222,2008-11-04,00:24:48
40.011349,116.296696,0,46,39756.0172800926,2008-11-04,00:24:53
40.011329,116.296696,0,51,39756.017337963,2008-11-04,00:24:58
40.011361,116.296725,0,59,39756.0173958333,2008-11-04,00:25:03
40.01132,116.296729,0,61,39756.0174537037,2008-11-04,00:25:08
40.011327,116.296749,0,67,39756.0175115741,2008-11-04,00:25:13
40.011358,116.296768,0,72,39756.0175694444,2008-11-04,00:25:18
40.011362,116.296797,0,78,39756.0176273148,2008-11-04,00:25:23
40.011364,116.29682,0,86,39756.0176851852,2008-11-04,00:25:28
40.011396,116.29682,0,92,39756.0177430556,2008-11-04,00:25:33
40.011388,116.296797,0,98,39756.0178009259,2008-11-04,00:25:38
40.011368,116.296764,0,101,39756.0178587963,2008-11-04,00:25:43
40.011357,116.29676,0,102,39756.0179166667,2008-11-04,00:25:48
40.011369,116.296763,0,100,39756.017974537,2008-11-04,00:25:53
40.011378,116.296764,0,97,39756.0180324074,2008-11-04,00:25:58
40.011394,116.296763,0,97,39756.0180902778,2008-11-04,00:26:03
40.011394,116.296763,0,97,39756.018125,2008-11-04,00:26:06
40.011396,116.296766,0,97,39756.0181481481,2008-11-04,00:26:08
40.011385,116.296762,0,95,39756.0182060185,2008-11-04,00:26:13
40.011398,116.296769,0,95,39756.0182638889,2008-11-04,00:26:18
40.011398,116.296769,0,95,39756.0182986111,2008-11-04,00:26:21
40.011393,116.296774,0,97,39756.0183217593,2008-11-04,00:26:23
40.011366,116.296775,0,98,39756.0183796296,2008-11-04,00:26:28
40.011311,116.296748,0,98,39756.0184375,2008-11-04,00:26:33
40.011244,116.296719,0,97,39756.0184953704,2008-11-04,00:26:38
40.011229,116.296733,0,94,39756.0185532407,2008-11-04,00:26:43
40.011261,116.296745,0,93,39756.0186111111,2008-11-04,00:26:48
40.011291,116.296759,0,91,39756.0186689815,2008-11-04,00:26:53
40.011312,116.296754,0,89,39756.0187268518,2008-11-04,00:26:58
40.011329,116.296761,0,88,39756.0187847222,2008-11-04,00:27:03
40.011341,116.296772,0,88,39756.0188425926,2008-11-04,00:27:08
40.011337,116.296768,0,90,39756.018900463,2008-11-04,00:27:13
40.011337,116.296768,0,90,39756.0189351852,2008-11-04,00:27:16
40.011597,116.296817,0,88,39756.0364930556,2008-11-04,00:52:33
40.011608,116.296825,0,86,39756.0365509259,2008-11-04,00:52:38
40.011636,116.296802,0,85,39756.0366087963,2008-11-04,00:52:43
40.011667,116.296781,0,83,39756.0366666667,2008-11-04,00:52:48
40.011659,116.296779,0,82,39756.036724537,2008-11-04,00:52:53
40.011659,116.296779,0,82,39756.0367592593,2008-11-04,00:52:56
40.011652,116.29678,0,81,39756.0367824074,2008-11-04,00:52:58
40.011636,116.296786,0,79,39756.0368402778,2008-11-04,00:53:03
40.011609,116.296824,0,79,39756.0368981481,2008-11-04,00:53:08
40.011609,116.296811,0,79,39756.0369560185,2008-11-04,00:53:13
40.011626,116.296802,0,77,39756.0370138889,2008-11-04,00:53:18
40.011623,116.296778,0,81,39756.0370717593,2008-11-04,00:53:23
40.011629,116.296775,0,81,39756.0371296296,2008-11-04,00:53:28
40.011635,116.296783,0,82,39756.0371875,2008-11-04,00:53:33
40.011635,116.296783,0,82,39756.0372222222,2008-11-04,00:53:36
40.011633,116.296785,0,82,39756.0372453704,2008-11-04,00:53:38
40.011643,116.296796,0,82,39756.0373032407,2008-11-04,00:53:43
40.011684,116.29681,0,82,39756.0373611111,2008-11-04,00:53:48
40.011702,116.296808,0,83,39756.0374189815,2008-11-04,00:53:53
40.011726,116.296838,0,84,39756.0374768519,2008-11-04,00:53:58
40.011714,116.29686,0,85,39756.0375347222,2008-11-04,00:54:03
40.011678,116.296821,0,84,39756.0375925926,2008-11-04,00:54:08
40.011653,116.296801,0,84,39756.037650463,2008-11-04,00:54:13
40.011645,116.296781,0,84,39756.0377083333,2008-11-04,00:54:18
40.011644,116.296789,0,84,39756.0377662037,2008-11-04,00:54:23
40.011644,116.296789,0,84,39756.0378009259,2008-11-04,00:54:26
40.01165,116.296795,0,84,39756.0378240741,2008-11-04,00:54:28
40.011662,116.296804,0,84,39756.0378819444,2008-11-04,00:54:33
40.011662,116.296804,0,84,39756.0379166667,2008-11-04,00:54:36
40.011654,116.296796,0,85,39756.0379398148,2008-11-04,00:54:38
40.011646,116.296748,0,86,39756.0379976852,2008-11-04,00:54:43
40.01162,116.296686,0,88,39756.0380555556,2008-11-04,00:54:48
40.011631,116.29668,0,89,39756.0381134259,2008-11-04,00:54:53
40.011601,116.296687,0,91,39756.0381712963,2008-11-04,00:54:58
40.011565,116.2967,0,92,39756.0382291667,2008-11-04,00:55:03
40.01152,116.296726,0,93,39756.038287037,2008-11-04,00:55:08
40.011513,116.296755,0,94,39756.0383449074,2008-11-04,00:55:13
40.011493,116.296733,0,94,39756.0384027778,2008-11-04,00:55:18
40.011581,116.296775,0,92,39756.0384606481,2008-11-04,00:55:23
40.01163,116.2968,0,91,39756.0385185185,2008-11-04,00:55:28
40.011631,116.296821,0,90,39756.0385763889,2008-11-04,00:55:33
40.011623,116.296845,0,89,39756.0386342593,2008-11-04,00:55:38
40.011623,116.296862,0,90,39756.0386921296,2008-11-04,00:55:43
40.011623,116.296862,0,90,39756.0387268519,2008-11-04,00:55:46
40.011623,116.296869,0,90,39756.03875,2008-11-04,00:55:48
40.011631,116.29688,0,90,39756.0388078704,2008-11-04,00:55:53
40.011647,116.29689,0,90,39756.0388657407,2008-11-04,00:55:58
40.011647,116.29689,0,90,39756.038900463,2008-11-04,00:56:01
40.011651,116.296895,0,92,39756.0389236111,2008-11-04,00:56:03
40.011626,116.296866,0,91,39756.0389814815,2008-11-04,00:56:08
40.011563,116.296793,0,91,39756.0390393519,2008-11-04,00:56:13
40.011586,116.296804,0,90,39756.0390972222,2008-11-04,00:56:18
40.011568,116.296814,0,88,39756.0391550926,2008-11-04,00:56:23
40.011569,116.29685,0,88,39756.039212963,2008-11-04,00:56:28
40.011569,116.29685,0,88,39756.0392476852,2008-11-04,00:56:31
40.011568,116.296853,0,88,39756.0392708333,2008-11-04,00:56:33
40.011577,116.296881,0,89,39756.0393287037,2008-11-04,00:56:38
40.011599,116.296887,0,89,39756.0393865741,2008-11-04,00:56:43
40.011649,116.29688,0,89,39756.0394444444,2008-11-04,00:56:48
40.011649,116.29688,0,89,39756.0394791667,2008-11-04,00:56:51
40.011653,116.296884,0,90,39756.0395023148,2008-11-04,00:56:53
40.01162,116.296888,0,91,39756.0395601852,2008-11-04,00:56:58
40.011611,116.296897,0,92,39756.0396180556,2008-11-04,00:57:03
40.011607,116.296888,0,92,39756.0396759259,2008-11-04,00:57:08
40.011604,116.296879,0,92,39756.0397337963,2008-11-04,00:57:13
40.011601,116.296878,0,92,39756.0397916667,2008-11-04,00:57:18
40.011601,116.296878,0,92,39756.0398263889,2008-11-04,00:57:21
40.011604,116.29688,0,92,39756.039849537,2008-11-04,00:57:23
40.011613,116.296884,0,92,39756.0399074074,2008-11-04,00:57:28
40.011607,116.296879,0,92,39756.0399652778,2008-11-04,00:57:33
40.011607,116.296879,0,92,39756.04,2008-11-04,00:57:36
40.011606,116.296884,0,92,39756.0400231481,2008-11-04,00:57:38
40.011584,116.296897,0,92,39756.0400810185,2008-11-04,00:57:43
40.011567,116.296883,0,91,39756.0401388889,2008-11-04,00:57:48
40.011559,116.296861,0,89,39756.0401967593,2008-11-04,00:57:53
40.011559,116.296838,0,87,39756.0402546296,2008-11-04,00:57:58
40.011528,116.296824,0,86,39756.0403125,2008-11-04,00:58:03
40.011496,116.296846,0,86,39756.0403703704,2008-11-04,00:58:08
40.011496,116.296872,0,85,39756.0404282407,2008-11-04,00:58:13
40.011522,116.296866,0,84,39756.0404861111,2008-11-04,00:58:18
40.011546,116.296859,0,85,39756.0405439815,2008-11-04,00:58:23
40.011549,116.296869,0,85,39756.0406018518,2008-11-04,00:58:28
40.011508,116.296881,0,85,39756.0406597222,2008-11-04,00:58:33
40.011497,116.296894,0,85,39756.0407175926,2008-11-04,00:58:38
40.011453,116.296872,0,84,39756.040775463,2008-11-04,00:58:43
40.01142,116.296863,0,82,39756.0408333333,2008-11-04,00:58:48
40.011419,116.296862,0,80,39756.0408912037,2008-11-04,00:58:53
40.011419,116.296862,0,80,39756.0409259259,2008-11-04,00:58:56
40.011422,116.296868,0,78,39756.0409490741,2008-11-04,00:58:58
40.01137,116.296883,0,77,39756.0410069444,2008-11-04,00:59:03
40.011345,116.29689,0,75,39756.0410648148,2008-11-04,00:59:08
40.011325,116.296892,0,73,39756.0411226852,2008-11-04,00:59:13
40.011371,116.296926,0,71,39756.0411805556,2008-11-04,00:59:18
40.011423,116.296953,0,69,39756.0412384259,2008-11-04,00:59:23
40.011443,116.296959,0,69,39756.0412962963,2008-11-04,00:59:28
40.011462,116.296963,0,68,39756.0413541667,2008-11-04,00:59:33
40.011503,116.296964,0,68,39756.041412037,2008-11-04,00:59:38
40.011552,116.296984,0,67,39756.0414699074,2008-11-04,00:59:43
40.011535,116.296977,0,67,39756.0415277778,2008-11-04,00:59:48
40.011456,116.296975,0,69,39756.0415856481,2008-11-04,00:59:53
40.011253,116.296937,0,69,39756.0416435185,2008-11-04,00:59:58
40.011053,116.296897,0,69,39756.0417013889,2008-11-04,01:00:03
40.01104,116.296874,0,67,39756.0417592593,2008-11-04,01:00:08
40.011111,116.296884,0,63,39756.0418171296,2008-11-04,01:00:13
40.011254,116.296882,0,59,39756.041875,2008-11-04,01:00:18
40.01133,116.296895,0,55,39756.0419328704,2008-11-04,01:00:23
40.011369,116.296928,0,54,39756.0419907407,2008-11-04,01:00:28
40.011378,116.296933,0,53,39756.0420486111,2008-11-04,01:00:33
40.011362,116.296954,0,53,39756.0421064815,2008-11-04,01:00:38
40.011347,116.29697,0,51,39756.0421643518,2008-11-04,01:00:43
40.011327,116.29698,0,49,39756.0422222222,2008-11-04,01:00:48
40.011315,116.296969,0,46,39756.0422800926,2008-11-04,01:00:53
40.011281,116.296983,0,45,39756.042337963,2008-11-04,01:00:58
40.011343,116.296963,0,43,39756.0423958333,2008-11-04,01:01:03
40.011378,116.296967,0,41,39756.0424537037,2008-11-04,01:01:08
40.011359,116.296975,0,39,39756.0425115741,2008-11-04,01:01:13
40.011369,116.29696,0,39,39756.0425694444,2008-11-04,01:01:18
40.011322,116.296978,0,39,39756.0426273148,2008-11-04,01:01:23
40.011352,116.29699,0,41,39756.0426851852,2008-11-04,01:01:28
40.011351,116.297021,0,37,39756.0427430556,2008-11-04,01:01:33
40.011352,116.296967,0,36,39756.0428009259,2008-11-04,01:01:38
40.011419,116.296893,0,42,39756.0428587963,2008-11-04,01:01:43
40.011489,116.296888,0,40,39756.0429166667,2008-11-04,01:01:48
40.011489,116.296888,0,40,39756.0429513889,2008-11-04,01:01:51
40.011487,116.296896,0,39,39756.042974537,2008-11-04,01:01:53
40.011494,116.296908,0,41,39756.0430324074,2008-11-04,01:01:58
40.011488,116.296919,0,41,39756.0430902778,2008-11-04,01:02:03
40.011485,116.296931,0,40,39756.0431481482,2008-11-04,01:02:08
40.011498,116.296958,0,44,39756.0432060185,2008-11-04,01:02:13
40.011507,116.296956,0,47,39756.0432638889,2008-11-04,01:02:18
40.011507,116.296956,0,47,39756.0432986111,2008-11-04,01:02:21
40.0115,116.296963,0,46,39756.0433217593,2008-11-04,01:02:23
40.0115,116.296973,0,46,39756.0433796296,2008-11-04,01:02:28
40.0115,116.296973,0,46,39756.0434143519,2008-11-04,01:02:31
40.011506,116.296971,0,48,39756.0434375,2008-11-04,01:02:33
40.011495,116.296977,0,48,39756.0434953704,2008-11-04,01:02:38
40.011477,116.296977,0,47,39756.0435532407,2008-11-04,01:02:43
40.011474,116.296986,0,48,39756.0436111111,2008-11-04,01:02:48
40.011435,116.296977,0,53,39756.0436689815,2008-11-04,01:02:53
40.011397,116.296982,0,57,39756.0437268519,2008-11-04,01:02:58
40.011335,116.296962,0,61,39756.0437847222,2008-11-04,01:03:03
40.011316,116.296971,0,61,39756.0438425926,2008-11-04,01:03:08
40.011312,116.297017,0,63,39756.043900463,2008-11-04,01:03:13
40.011319,116.297039,0,66,39756.0439583333,2008-11-04,01:03:18
40.011333,116.297048,0,65,39756.0440162037,2008-11-04,01:03:23
40.011328,116.297064,0,66,39756.0440740741,2008-11-04,01:03:28
40.011317,116.297105,0,68,39756.0441319444,2008-11-04,01:03:33
40.011305,116.297145,0,69,39756.0441898148,2008-11-04,01:03:38
40.011277,116.297134,0,69,39756.0442476852,2008-11-04,01:03:43
40.011249,116.297143,0,70,39756.0443055556,2008-11-04,01:03:48
40.011226,116.297119,0,71,39756.0443634259,2008-11-04,01:03:53
40.011207,116.297117,0,71,39756.0444212963,2008-11-04,01:03:58
40.011182,116.297124,0,70,39756.0444791667,2008-11-04,01:04:03
40.011149,116.297114,0,70,39756.044537037,2008-11-04,01:04:08
40.011153,116.297099,0,70,39756.0445949074,2008-11-04,01:04:13
40.011136,116.297104,0,69,39756.0446527778,2008-11-04,01:04:18
40.011135,116.297138,0,68,39756.0447106481,2008-11-04,01:04:23
40.011108,116.297124,0,68,39756.0447685185,2008-11-04,01:04:28
40.011115,116.297144,0,66,39756.0448263889,2008-11-04,01:04:33
40.011143,116.297163,0,65,39756.0448842593,2008-11-04,01:04:38
40.011143,116.297163,0,65,39756.0449189815,2008-11-04,01:04:41
40.01115,116.297156,0,65,39756.0449421296,2008-11-04,01:04:43
40.011152,116.297144,0,65,39756.045,2008-11-04,01:04:48
40.011155,116.297146,0,65,39756.0450578704,2008-11-04,01:04:53
40.011155,116.297146,0,65,39756.0450925926,2008-11-04,01:04:56
40.011157,116.297146,0,65,39756.0451157407,2008-11-04,01:04:58
40.011198,116.297142,0,65,39756.0451736111,2008-11-04,01:05:03
40.011238,116.297148,0,65,39756.0452314815,2008-11-04,01:05:08
40.011263,116.297141,0,66,39756.0452893519,2008-11-04,01:05:13
40.011258,116.297117,0,68,39756.0453472222,2008-11-04,01:05:18
40.011266,116.297092,0,68,39756.0454050926,2008-11-04,01:05:23
40.011267,116.29707,0,68,39756.045462963,2008-11-04,01:05:28
40.011256,116.297057,0,66,39756.0455208333,2008-11-04,01:05:33
40.011256,116.297028,0,66,39756.0455787037,2008-11-04,01:05:38
40.011275,116.29702,0,66,39756.0456365741,2008-11-04,01:05:43
40.011275,116.29702,0,66,39756.0456712963,2008-11-04,01:05:46
40.011278,116.297015,0,65,39756.0456944444,2008-11-04,01:05:48
40.011269,116.29701,0,65,39756.0457523148,2008-11-04,01:05:53
40.011261,116.297004,0,65,39756.0458101852,2008-11-04,01:05:58
40.011261,116.297004,0,65,39756.0458449074,2008-11-04,01:06:01
40.011259,116.297001,0,65,39756.0458680556,2008-11-04,01:06:03
40.011293,116.297015,0,67,39756.0459259259,2008-11-04,01:06:08
40.011326,116.297028,0,66,39756.0459837963,2008-11-04,01:06:13
40.01135,116.297054,0,66,39756.0460416667,2008-11-04,01:06:18
40.011368,116.297065,0,65,39756.046099537,2008-11-04,01:06:23
40.01136,116.297067,0,65,39756.0461574074,2008-11-04,01:06:28
40.011365,116.297061,0,65,39756.0462152778,2008-11-04,01:06:33
40.011365,116.297061,0,65,39756.04625,2008-11-04,01:06:36
40.011368,116.297058,0,66,39756.0462731481,2008-11-04,01:06:38
40.011358,116.297041,0,65,39756.0463310185,2008-11-04,01:06:43
40.011343,116.29703,0,65,39756.0463888889,2008-11-04,01:06:48
40.011323,116.297029,0,64,39756.0464467593,2008-11-04,01:06:53
40.011302,116.297054,0,62,39756.0465046296,2008-11-04,01:06:58
40.011251,116.29706,0,62,39756.0465625,2008-11-04,01:07:03
40.011223,116.297056,0,61,39756.0466203704,2008-11-04,01:07:08
40.011202,116.297067,0,62,39756.0466782407,2008-11-04,01:07:13
40.011161,116.297066,0,62,39756.0467361111,2008-11-04,01:07:18
40.011099,116.297062,0,62,39756.0467939815,2008-11-04,01:07:23
40.011041,116.29705,0,61,39756.0468518519,2008-11-04,01:07:28
40.011012,116.297043,0,60,39756.0469097222,2008-11-04,01:07:33
40.010994,116.297023,0,59,39756.0469675926,2008-11-04,01:07:38
40.010978,116.297016,0,57,39756.047025463,2008-11-04,01:07:43
40.010973,116.297004,0,55,39756.0470833333,2008-11-04,01:07:48
40.010946,116.296975,0,54,39756.0471412037,2008-11-04,01:07:53
40.010921,116.296958,0,53,39756.0471990741,2008-11-04,01:07:58
40.010924,116.296948,0,52,39756.0472569444,2008-11-04,01:08:03
40.010923,116.296927,0,51,39756.0473148148,2008-11-04,01:08:08
40.010917,116.296916,0,51,39756.0473726852,2008-11-04,01:08:13
40.010906,116.296928,0,52,39756.0474305556,2008-11-04,01:08:18
40.010906,116.296939,0,53,39756.0474884259,2008-11-04,01:08:23
40.010891,116.296926,0,52,39756.0475462963,2008-11-04,01:08:28
40.010861,116.296923,0,52,39756.0476041667,2008-11-04,01:08:33
40.010823,116.296913,0,52,39756.047662037,2008-11-04,01:08:38
40.010798,116.29689,0,53,39756.0477199074,2008-11-04,01:08:43
40.010781,116.296842,0,53,39756.0477777778,2008-11-04,01:08:48
40.01078,116.296813,0,52,39756.0478356481,2008-11-04,01:08:53
40.010757,116.296823,0,54,39756.0478935185,2008-11-04,01:08:58
40.010738,116.296846,0,55,39756.0479513889,2008-11-04,01:09:03
40.01072,116.29686,0,55,39756.0480092593,2008-11-04,01:09:08
40.010706,116.296836,0,54,39756.0480671296,2008-11-04,01:09:13
40.010706,116.296836,0,54,39756.0481018518,2008-11-04,01:09:16
40.010707,116.296843,0,53,39756.048125,2008-11-04,01:09:18
40.010716,116.296818,0,54,39756.0481828704,2008-11-04,01:09:23
40.010724,116.296827,0,54,39756.0482407407,2008-11-04,01:09:28
40.01073,116.296829,0,53,39756.0482986111,2008-11-04,01:09:33
40.01073,116.296829,0,53,39756.0483333333,2008-11-04,01:09:36
40.010737,116.296836,0,53,39756.0483564815,2008-11-04,01:09:38
40.01074,116.296845,0,54,39756.0484143518,2008-11-04,01:09:43
40.010732,116.296851,0,54,39756.0484722222,2008-11-04,01:09:48
40.010728,116.296858,0,53,39756.0485300926,2008-11-04,01:09:53
40.010728,116.296858,0,53,39756.0485648148,2008-11-04,01:09:56
40.010726,116.296865,0,53,39756.048587963,2008-11-04,01:09:58
40.010717,116.296884,0,54,39756.0486458333,2008-11-04,01:10:03
40.010717,116.296884,0,54,39756.0486805556,2008-11-04,01:10:06
40.010711,116.296887,0,53,39756.0487037037,2008-11-04,01:10:08
40.010691,116.296875,0,53,39756.0487615741,2008-11-04,01:10:13
40.010679,116.296857,0,54,39756.0488194444,2008-11-04,01:10:18
40.010662,116.296847,0,55,39756.0488773148,2008-11-04,01:10:23
40.010608,116.296826,0,55,39756.0489351852,2008-11-04,01:10:28
40.010559,116.296849,0,56,39756.0489930556,2008-11-04,01:10:33
40.010514,116.29687,0,56,39756.0490509259,2008-11-04,01:10:38
40.010506,116.296912,0,57,39756.0491087963,2008-11-04,01:10:43
40.010506,116.296912,0,57,39756.0491435185,2008-11-04,01:10:46
40.010504,116.296914,0,55,39756.0491666667,2008-11-04,01:10:48
40.010488,116.296936,0,56,39756.049224537,2008-11-04,01:10:53
40.010433,116.296921,0,57,39756.0492824074,2008-11-04,01:10:58
40.010384,116.296946,0,58,39756.0493402778,2008-11-04,01:11:03
40.010359,116.296963,0,59,39756.0493981481,2008-11-04,01:11:08
40.010328,116.29701,0,58,39756.0494560185,2008-11-04,01:11:13
40.010273,116.297059,0,59,39756.0495138889,2008-11-04,01:11:18
40.010223,116.297102,0,60,39756.0495717593,2008-11-04,01:11:23
40.010161,116.29714,0,61,39756.0496296296,2008-11-04,01:11:28
40.010123,116.297183,0,64,39756.0496875,2008-11-04,01:11:33
40.010063,116.297217,0,67,39756.0497453704,2008-11-04,01:11:38
40.009992,116.297228,0,70,39756.0498032407,2008-11-04,01:11:43
40.009937,116.297242,0,73,39756.0498611111,2008-11-04,01:11:48
40.009875,116.297267,0,76,39756.0499189815,2008-11-04,01:11:53
40.009808,116.2973,0,77,39756.0499768518,2008-11-04,01:11:58
40.009746,116.297319,0,76,39756.0500347222,2008-11-04,01:12:03
40.009683,116.297334,0,76,39756.0500925926,2008-11-04,01:12:08
40.009614,116.297321,0,78,39756.050150463,2008-11-04,01:12:13
40.009542,116.29731,0,80,39756.0502083333,2008-11-04,01:12:18
40.009482,116.297308,0,79,39756.0502662037,2008-11-04,01:12:23
40.009399,116.297275,0,74,39756.0503240741,2008-11-04,01:12:28
40.009334,116.297258,0,72,39756.0503819444,2008-11-04,01:12:33
40.009295,116.29725,0,70,39756.0504398148,2008-11-04,01:12:38
40.009257,116.297219,0,65,39756.0504976852,2008-11-04,01:12:43
40.009207,116.297194,0,62,39756.0505555556,2008-11-04,01:12:48
40.009152,116.297194,0,58,39756.0506134259,2008-11-04,01:12:53
40.009104,116.297186,0,53,39756.0506712963,2008-11-04,01:12:58
40.009084,116.297165,0,47,39756.0507291667,2008-11-04,01:13:03
40.009063,116.29718,0,48,39756.050787037,2008-11-04,01:13:08
40.009017,116.297171,0,46,39756.0508449074,2008-11-04,01:13:13
40.008946,116.297155,0,44,39756.0509027778,2008-11-04,01:13:18
40.008889,116.297137,0,42,39756.0509606482,2008-11-04,01:13:23
40.008838,116.297083,0,40,39756.0510185185,2008-11-04,01:13:28
40.00877,116.297046,0,37,39756.0510763889,2008-11-04,01:13:33
40.008739,116.297048,0,34,39756.0511342593,2008-11-04,01:13:38
40.008692,116.297032,0,30,39756.0511921296,2008-11-04,01:13:43
40.008634,116.297017,0,24,39756.05125,2008-11-04,01:13:48
40.008573,116.296995,0,21,39756.0513078704,2008-11-04,01:13:53
40.008531,116.296981,0,18,39756.0513657407,2008-11-04,01:13:58
40.008493,116.29695,0,18,39756.0514236111,2008-11-04,01:14:03
40.008413,116.296932,0,20,39756.0514814815,2008-11-04,01:14:08
40.008352,116.296894,0,18,39756.0515393519,2008-11-04,01:14:13
40.008317,116.296885,0,14,39756.0515972222,2008-11-04,01:14:18
40.008287,116.296875,0,11,39756.0516550926,2008-11-04,01:14:23
40.008239,116.296847,0,11,39756.051712963,2008-11-04,01:14:28
40.0082,116.296828,0,10,39756.0517708333,2008-11-04,01:14:33
40.008143,116.296805,0,6,39756.0518287037,2008-11-04,01:14:38
40.008102,116.296803,0,1,39756.0518865741,2008-11-04,01:14:43
40.008087,116.296782,0,-4,39756.0519444444,2008-11-04,01:14:48
40.008063,116.296792,0,-5,39756.0520023148,2008-11-04,01:14:53
40.008016,116.296749,0,-7,39756.0520601852,2008-11-04,01:14:58
40.007968,116.296722,0,-7,39756.0521180556,2008-11-04,01:15:03
40.007905,116.296697,0,-11,39756.0521759259,2008-11-04,01:15:08
40.007837,116.29668,0,-16,39756.0522337963,2008-11-04,01:15:13
40.00779,116.296675,0,-20,39756.0522916667,2008-11-04,01:15:18
40.007748,116.296674,0,-24,39756.052349537,2008-11-04,01:15:23
40.007709,116.29666,0,-29,39756.0524074074,2008-11-04,01:15:28
40.00766,116.296669,0,-34,39756.0524652778,2008-11-04,01:15:33
40.007598,116.296654,0,-39,39756.0525231481,2008-11-04,01:15:38
40.007536,116.296643,0,-47,39756.0525810185,2008-11-04,01:15:43
40.007491,116.296631,0,-56,39756.0526388889,2008-11-04,01:15:48
40.007466,116.296623,0,-67,39756.0526967593,2008-11-04,01:15:53
40.007435,116.296624,0,-70,39756.0527546296,2008-11-04,01:15:58
40.007391,116.296638,0,-77,39756.0528125,2008-11-04,01:16:03
40.007367,116.296655,0,-90,39756.0528703704,2008-11-04,01:16:08
40.007307,116.296657,0,-98,39756.0529282407,2008-11-04,01:16:13
40.007269,116.29665,0,-104,39756.0529861111,2008-11-04,01:16:18
40.007248,116.296636,0,-107,39756.0530439815,2008-11-04,01:16:23
40.007227,116.296642,0,-106,39756.0531018519,2008-11-04,01:16:28
40.00722,116.296655,0,-104,39756.0531597222,2008-11-04,01:16:33
40.007194,116.296669,0,-100,39756.0532175926,2008-11-04,01:16:38
40.007176,116.29668,0,-97,39756.053275463,2008-11-04,01:16:43
40.007159,116.29668,0,-96,39756.0533333333,2008-11-04,01:16:48
40.007145,116.296681,0,-88,39756.0533912037,2008-11-04,01:16:53
40.007138,116.296668,0,-83,39756.0534490741,2008-11-04,01:16:58
40.007127,116.296618,0,-77,39756.0535069444,2008-11-04,01:17:03
40.007104,116.296628,0,-72,39756.0535648148,2008-11-04,01:17:08
40.007097,116.296697,0,-70,39756.0536226852,2008-11-04,01:17:13
40.007055,116.296711,0,-70,39756.0536805556,2008-11-04,01:17:18
40.007005,116.296707,0,-71,39756.0537384259,2008-11-04,01:17:23
40.006953,116.296695,0,-72,39756.0537962963,2008-11-04,01:17:28
40.006905,116.296695,0,-74,39756.0538541667,2008-11-04,01:17:33
40.006858,116.296694,0,-76,39756.053912037,2008-11-04,01:17:38
40.006834,116.296694,0,-79,39756.0539699074,2008-11-04,01:17:43
40.006801,116.296711,0,-80,39756.0540277778,2008-11-04,01:17:48
40.006806,116.296731,0,-79,39756.0540856481,2008-11-04,01:17:53
40.00679,116.296768,0,-74,39756.0541435185,2008-11-04,01:17:58
40.006783,116.296758,0,-65,39756.0542013889,2008-11-04,01:18:03
40.006764,116.296722,0,-57,39756.0542592593,2008-11-04,01:18:08
40.006749,116.296707,0,-53,39756.0543171296,2008-11-04,01:18:13
40.006684,116.2967,0,-49,39756.054375,2008-11-04,01:18:18
40.006641,116.296726,0,-47,39756.0544328704,2008-11-04,01:18:23
40.006613,116.296775,0,-44,39756.0544907407,2008-11-04,01:18:28
40.006583,116.296812,0,-42,39756.0545486111,2008-11-04,01:18:33
40.006547,116.296855,0,-41,39756.0546064815,2008-11-04,01:18:38
40.006538,116.296909,0,-37,39756.0546643519,2008-11-04,01:18:43
40.006516,116.296923,0,-35,39756.0547222222,2008-11-04,01:18:48
40.006482,116.296954,0,-34,39756.0547800926,2008-11-04,01:18:53
40.006437,116.296942,0,-34,39756.054837963,2008-11-04,01:18:58
40.006428,116.296966,0,-31,39756.0548958333,2008-11-04,01:19:03
40.006358,116.296984,0,-30,39756.0549537037,2008-11-04,01:19:08
40.006306,116.297018,0,-29,39756.0550115741,2008-11-04,01:19:13
40.00625,116.297022,0,-29,39756.0550694444,2008-11-04,01:19:18
40.006194,116.297034,0,-29,39756.0551273148,2008-11-04,01:19:23
40.006142,116.297063,0,-27,39756.0551851852,2008-11-04,01:19:28
40.006103,116.297095,0,-26,39756.0552430556,2008-11-04,01:19:33
40.006075,116.297122,0,-24,39756.0553009259,2008-11-04,01:19:38
40.006034,116.297139,0,-23,39756.0553587963,2008-11-04,01:19:43
40.005968,116.297148,0,-21,39756.0554166667,2008-11-04,01:19:48
40.005918,116.29719,0,-16,39756.055474537,2008-11-04,01:19:53
40.005875,116.2972,0,-16,39756.0555324074,2008-11-04,01:19:58
40.00582,116.297224,0,-14,39756.0555902778,2008-11-04,01:20:03
40.005762,116.297259,0,-8,39756.0556481481,2008-11-04,01:20:08
40.005724,116.297273,0,-1,39756.0557060185,2008-11-04,01:20:13
40.005706,116.297267,0,1,39756.0557638889,2008-11-04,01:20:18
40.005689,116.297243,0,3,39756.0558217593,2008-11-04,01:20:23
40.005664,116.297255,0,6,39756.0558796296,2008-11-04,01:20:28
40.00566,116.297278,0,10,39756.0559375,2008-11-04,01:20:33
40.005646,116.297301,0,13,39756.0559953704,2008-11-04,01:20:38
40.005646,116.297297,0,16,39756.0560532407,2008-11-04,01:20:43
40.005645,116.297293,0,18,39756.0561111111,2008-11-04,01:20:48
40.005645,116.297293,0,18,39756.0561458333,2008-11-04,01:20:51
40.005642,116.297294,0,18,39756.0561689815,2008-11-04,01:20:53
40.005596,116.2973,0,20,39756.0562268518,2008-11-04,01:20:58
40.005834,116.2972,0,55,39756.0607407407,2008-11-04,01:27:28
40.005877,116.297198,0,55,39756.0607986111,2008-11-04,01:27:33
40.005935,116.297198,0,57,39756.0608564815,2008-11-04,01:27:38
40.006008,116.297192,0,56,39756.0609143519,2008-11-04,01:27:43
40.006069,116.297175,0,58,39756.0609722222,2008-11-04,01:27:48
40.006139,116.29719,0,60,39756.0610300926,2008-11-04,01:27:53
40.006233,116.297206,0,69,39756.061087963,2008-11-04,01:27:58
40.006321,116.297209,0,68,39756.0611458333,2008-11-04,01:28:03
40.006406,116.297236,0,66,39756.0612037037,2008-11-04,01:28:08
40.006482,116.297246,0,58,39756.0612615741,2008-11-04,01:28:13
40.006565,116.297254,0,61,39756.0613194444,2008-11-04,01:28:18
40.006658,116.297236,0,68,39756.0613773148,2008-11-04,01:28:23
40.006734,116.297205,0,63,39756.0614351852,2008-11-04,01:28:28
40.006793,116.297182,0,54,39756.0614930556,2008-11-04,01:28:33
40.006869,116.29715,0,51,39756.0615509259,2008-11-04,01:28:38
40.006947,116.297137,0,53,39756.0616087963,2008-11-04,01:28:43
40.007026,116.2971,0,53,39756.0616666667,2008-11-04,01:28:48
40.007107,116.297053,0,45,39756.061724537,2008-11-04,01:28:53
40.007174,116.297014,0,44,39756.0617824074,2008-11-04,01:28:58
40.007228,116.296998,0,44,39756.0618402778,2008-11-04,01:29:03
40.007314,116.296937,0,43,39756.0618981481,2008-11-04,01:29:08
40.007409,116.296884,0,40,39756.0619560185,2008-11-04,01:29:13
40.007511,116.296847,0,44,39756.0620138889,2008-11-04,01:29:18
40.007619,116.296813,0,52,39756.0620717593,2008-11-04,01:29:23
40.007709,116.296757,0,53,39756.0621296296,2008-11-04,01:29:28
40.007789,116.296737,0,54,39756.0621875,2008-11-04,01:29:33
40.0079,116.296713,0,57,39756.0622453704,2008-11-04,01:29:38
40.008007,116.296654,0,54,39756.0623032407,2008-11-04,01:29:43
40.008098,116.296608,0,47,39756.0623611111,2008-11-04,01:29:48
40.008178,116.296591,0,41,39756.0624189815,2008-11-04,01:29:53
40.008253,116.296591,0,39,39756.0624768519,2008-11-04,01:29:58
40.008326,116.296596,0,36,39756.0625347222,2008-11-04,01:30:03
40.00839,116.296596,0,39,39756.0625925926,2008-11-04,01:30:08
40.008488,116.296588,0,48,39756.062650463,2008-11-04,01:30:13
40.008586,116.296569,0,55,39756.0627083333,2008-11-04,01:30:18
40.00866,116.296567,0,55,39756.0627662037,2008-11-04,01:30:23
40.008733,116.296577,0,55,39756.0628240741,2008-11-04,01:30:28
40.008813,116.296552,0,58,39756.0628819444,2008-11-04,01:30:33
40.008896,116.296532,0,61,39756.0629398148,2008-11-04,01:30:38
40.00896,116.296505,0,58,39756.0629976852,2008-11-04,01:30:43
40.00906,116.29647,0,56,39756.0630555556,2008-11-04,01:30:48
40.00917,116.29647,0,56,39756.0631134259,2008-11-04,01:30:53
40.009275,116.296456,0,56,39756.0631712963,2008-11-04,01:30:58
40.009335,116.29645,0,58,39756.0632291667,2008-11-04,01:31:03
40.009403,116.296455,0,51,39756.063287037,2008-11-04,01:31:08
40.009461,116.296463,0,49,39756.0633449074,2008-11-04,01:31:13
40.00949,116.296465,0,51,39756.0634027778,2008-11-04,01:31:18
40.00951,116.296437,0,58,39756.0634606481,2008-11-04,01:31:23
40.009525,116.296434,0,58,39756.0635185185,2008-11-04,01:31:28
40.009554,116.29642,0,49,39756.0635763889,2008-11-04,01:31:33
40.009579,116.296373,0,40,39756.0636342593,2008-11-04,01:31:38
40.009587,116.296334,0,37,39756.0636921296,2008-11-04,01:31:43
40.009565,116.296305,0,39,39756.06375,2008-11-04,01:31:48
40.00955,116.296248,0,37,39756.0638078704,2008-11-04,01:31:53
40.009547,116.2962,0,34,39756.0638657407,2008-11-04,01:31:58
40.009523,116.296166,0,31,39756.0639236111,2008-11-04,01:32:03
40.009461,116.296154,0,33,39756.0639814815,2008-11-04,01:32:08
40.009423,116.296162,0,34,39756.0640393518,2008-11-04,01:32:13
40.009407,116.296177,0,34,39756.0640972222,2008-11-04,01:32:18
40.009418,116.296195,0,34,39756.0641550926,2008-11-04,01:32:23
40.009412,116.296207,0,33,39756.064212963,2008-11-04,01:32:28
40.009411,116.296223,0,32,39756.0642708333,2008-11-04,01:32:33
40.009411,116.296223,0,32,39756.0643055556,2008-11-04,01:32:36
40.009407,116.296223,0,32,39756.0643287037,2008-11-04,01:32:38
40.009394,116.296235,0,32,39756.0643865741,2008-11-04,01:32:43
40.009371,116.296243,0,31,39756.0644444444,2008-11-04,01:32:48
40.009374,116.296233,0,31,39756.0645023148,2008-11-04,01:32:53
40.009368,116.296223,0,31,39756.0645601852,2008-11-04,01:32:58
40.009377,116.296269,0,31,39756.0646180556,2008-11-04,01:33:03
40.009354,116.296248,0,31,39756.0646759259,2008-11-04,01:33:08
40.009316,116.296236,0,32,39756.0647337963,2008-11-04,01:33:13
40.009278,116.296229,0,32,39756.0647916667,2008-11-04,01:33:18
40.009234,116.296232,0,32,39756.064849537,2008-11-04,01:33:23
40.009187,116.29624,0,32,39756.0649074074,2008-11-04,01:33:28
40.009149,116.296222,0,32,39756.0649652778,2008-11-04,01:33:33
40.009096,116.296188,0,32,39756.0650231481,2008-11-04,01:33:38
40.00905,116.296167,0,33,39756.0650810185,2008-11-04,01:33:43
40.00901,116.296158,0,33,39756.0651388889,2008-11-04,01:33:48
40.008963,116.296161,0,33,39756.0651967593,2008-11-04,01:33:53
40.008921,116.296147,0,34,39756.0652546296,2008-11-04,01:33:58
40.008865,116.296141,0,35,39756.0653125,2008-11-04,01:34:03
40.008829,116.296135,0,36,39756.0653703704,2008-11-04,01:34:08
40.008807,116.29615,0,37,39756.0654282407,2008-11-04,01:34:13
40.00877,116.296149,0,38,39756.0654861111,2008-11-04,01:34:18
40.008686,116.296144,0,39,39756.0655439815,2008-11-04,01:34:23
40.008626,116.296114,0,40,39756.0656018518,2008-11-04,01:34:28
40.008581,116.296102,0,42,39756.0656597222,2008-11-04,01:34:33
40.008535,116.296086,0,42,39756.0657175926,2008-11-04,01:34:38
40.008487,116.296071,0,41,39756.065775463,2008-11-04,01:34:43
40.008455,116.296074,0,40,39756.0658333333,2008-11-04,01:34:48
40.008404,116.296054,0,40,39756.0658912037,2008-11-04,01:34:53
40.008358,116.296045,0,41,39756.0659490741,2008-11-04,01:34:58
40.008305,116.296062,0,41,39756.0660069444,2008-11-04,01:35:03
40.00823,116.296062,0,41,39756.0660648148,2008-11-04,01:35:08
40.008162,116.296045,0,40,39756.0661226852,2008-11-04,01:35:13
40.008074,116.296013,0,40,39756.0661805556,2008-11-04,01:35:18
40.007985,116.295976,0,40,39756.0662384259,2008-11-04,01:35:23
40.007907,116.295962,0,38,39756.0662962963,2008-11-04,01:35:28
40.007875,116.295956,0,37,39756.0663541667,2008-11-04,01:35:33
40.007839,116.295925,0,36,39756.066412037,2008-11-04,01:35:38
40.007785,116.2959,0,33,39756.0664699074,2008-11-04,01:35:43
40.007747,116.295892,0,34,39756.0665277778,2008-11-04,01:35:48
40.0077,116.295889,0,34,39756.0665856482,2008-11-04,01:35:53
40.0077,116.295889,0,34,39756.0666203704,2008-11-04,01:35:56
40.007708,116.295886,0,33,39756.0666435185,2008-11-04,01:35:58
40.007675,116.295861,0,32,39756.0667013889,2008-11-04,01:36:03
40.007637,116.295864,0,32,39756.0667592593,2008-11-04,01:36:08
40.007609,116.295866,0,32,39756.0668171296,2008-11-04,01:36:13
40.007597,116.29588,0,30,39756.066875,2008-11-04,01:36:18
40.007591,116.295877,0,30,39756.0669328704,2008-11-04,01:36:23
40.007591,116.295877,0,30,39756.0669675926,2008-11-04,01:36:26
40.007588,116.295869,0,30,39756.0669907407,2008-11-04,01:36:28
40.007586,116.295856,0,30,39756.0670486111,2008-11-04,01:36:33
40.007586,116.295856,0,30,39756.0670833333,2008-11-04,01:36:36
40.007585,116.295848,0,30,39756.0671064815,2008-11-04,01:36:38
40.007587,116.295836,0,31,39756.0671643519,2008-11-04,01:36:43
40.007587,116.295836,0,31,39756.0671990741,2008-11-04,01:36:46
40.007589,116.295834,0,31,39756.0672222222,2008-11-04,01:36:48
40.00758,116.295829,0,32,39756.0672800926,2008-11-04,01:36:53
40.007544,116.295837,0,33,39756.067337963,2008-11-04,01:36:58
40.007498,116.295816,0,35,39756.0673958333,2008-11-04,01:37:03
40.007425,116.295786,0,35,39756.0674537037,2008-11-04,01:37:08
40.00735,116.295781,0,34,39756.0675115741,2008-11-04,01:37:13
40.007283,116.295766,0,33,39756.0675694444,2008-11-04,01:37:18
40.007204,116.295765,0,33,39756.0676273148,2008-11-04,01:37:23
40.00713,116.295751,0,33,39756.0676851852,2008-11-04,01:37:28
40.007082,116.295742,0,31,39756.0677430556,2008-11-04,01:37:33
40.007045,116.295744,0,28,39756.0678009259,2008-11-04,01:37:38
40.00698,116.295733,0,27,39756.0678587963,2008-11-04,01:37:43
40.006881,116.295728,0,26,39756.0679166667,2008-11-04,01:37:48
40.00681,116.295716,0,24,39756.067974537,2008-11-04,01:37:53
40.006762,116.2957,0,21,39756.0680324074,2008-11-04,01:37:58
40.006696,116.2957,0,20,39756.0680902778,2008-11-04,01:38:03
40.006615,116.295703,0,18,39756.0681481481,2008-11-04,01:38:08
40.006513,116.295692,0,11,39756.0682060185,2008-11-04,01:38:13
40.00642,116.295708,0,5,39756.0682638889,2008-11-04,01:38:18
40.006385,116.295713,0,0,39756.0683217593,2008-11-04,01:38:23
40.006325,116.295723,0,-6,39756.0683796296,2008-11-04,01:38:28
40.006325,116.295723,0,-6,39756.0684143519,2008-11-04,01:38:31
40.006322,116.295719,0,-9,39756.0684375,2008-11-04,01:38:33
40.006349,116.295724,0,-10,39756.0684953704,2008-11-04,01:38:38
40.00639,116.295719,0,-12,39756.0685532407,2008-11-04,01:38:43
40.006404,116.295727,0,-14,39756.0686111111,2008-11-04,01:38:48
40.006417,116.295714,0,-14,39756.0686689815,2008-11-04,01:38:53
40.006381,116.295714,0,-15,39756.0687268519,2008-11-04,01:38:58
40.006336,116.295742,0,-17,39756.0687847222,2008-11-04,01:39:03
40.00632,116.295762,0,-18,39756.0688425926,2008-11-04,01:39:08
40.006303,116.295827,0,-17,39756.068900463,2008-11-04,01:39:13
40.006297,116.295892,0,-15,39756.0689583333,2008-11-04,01:39:18
40.006259,116.295906,0,-14,39756.0690162037,2008-11-04,01:39:23
40.006267,116.296248,0,49,39756.0713310185,2008-11-04,01:42:43
40.006317,116.296283,0,50,39756.0713888889,2008-11-04,01:42:48
40.006336,116.296299,0,50,39756.0714467593,2008-11-04,01:42:53
40.006356,116.296308,0,51,39756.0715046296,2008-11-04,01:42:58
40.006409,116.29633,0,53,39756.0715625,2008-11-04,01:43:03
40.006427,116.296324,0,54,39756.0716203704,2008-11-04,01:43:08
40.006466,116.29632,0,53,39756.0716782407,2008-11-04,01:43:13
40.006513,116.296315,0,52,39756.0717361111,2008-11-04,01:43:18
40.006559,116.296275,0,51,39756.0717939815,2008-11-04,01:43:23
40.006626,116.296229,0,52,39756.0718518518,2008-11-04,01:43:28
40.006682,116.296182,0,53,39756.0719097222,2008-11-04,01:43:33
40.006734,116.296146,0,53,39756.0719675926,2008-11-04,01:43:38
40.006781,116.296123,0,53,39756.072025463,2008-11-04,01:43:43
40.006835,116.29611,0,54,39756.0720833333,2008-11-04,01:43:48
40.006882,116.296095,0,54,39756.0721412037,2008-11-04,01:43:53
40.006947,116.296106,0,55,39756.0721990741,2008-11-04,01:43:58
40.007012,116.296098,0,53,39756.0722569444,2008-11-04,01:44:03
40.007041,116.296102,0,53,39756.0723148148,2008-11-04,01:44:08
40.00707,116.296091,0,52,39756.0723726852,2008-11-04,01:44:13
40.007102,116.296073,0,52,39756.0724305556,2008-11-04,01:44:18
40.007095,116.296056,0,53,39756.0724884259,2008-11-04,01:44:23
40.007095,116.296056,0,53,39756.0725231481,2008-11-04,01:44:26
40.007098,116.29605,0,53,39756.0725462963,2008-11-04,01:44:28
40.007117,116.29603,0,52,39756.0726041667,2008-11-04,01:44:33
40.007159,116.296003,0,50,39756.072662037,2008-11-04,01:44:38
40.00716,116.295963,0,49,39756.0727199074,2008-11-04,01:44:43
40.007162,116.295949,0,49,39756.0727777778,2008-11-04,01:44:48
40.007157,116.295961,0,46,39756.0728356481,2008-11-04,01:44:53
40.007149,116.29594,0,43,39756.0728935185,2008-11-04,01:44:58
40.007147,116.295945,0,42,39756.0729513889,2008-11-04,01:45:03
40.007147,116.295945,0,42,39756.0729861111,2008-11-04,01:45:06
40.007149,116.29595,0,42,39756.0730092593,2008-11-04,01:45:08
40.007183,116.295936,0,42,39756.0730671296,2008-11-04,01:45:13
40.007207,116.295899,0,43,39756.073125,2008-11-04,01:45:18
40.007218,116.295897,0,42,39756.0731828704,2008-11-04,01:45:23
40.007238,116.295866,0,43,39756.0732407407,2008-11-04,01:45:28
40.007238,116.295866,0,43,39756.073275463,2008-11-04,01:45:31
40.007238,116.295862,0,43,39756.0732986111,2008-11-04,01:45:33
40.007228,116.295846,0,44,39756.0733564815,2008-11-04,01:45:38
40.007249,116.295772,0,44,39756.0734143518,2008-11-04,01:45:43
40.007231,116.295767,0,42,39756.0734722222,2008-11-04,01:45:48
40.007183,116.295829,0,42,39756.0735300926,2008-11-04,01:45:53
40.007183,116.295829,0,42,39756.0735648148,2008-11-04,01:45:56
40.007176,116.29583,0,42,39756.073587963,2008-11-04,01:45:58
40.007165,116.295847,0,41,39756.0736458333,2008-11-04,01:46:03
40.007127,116.295892,0,40,39756.0737037037,2008-11-04,01:46:08
40.007134,116.295898,0,40,39756.0737615741,2008-11-04,01:46:13
40.007134,116.295898,0,40,39756.0737962963,2008-11-04,01:46:16
40.007135,116.2959,0,39,39756.0738194444,2008-11-04,01:46:18
40.00712,116.295891,0,40,39756.0738773148,2008-11-04,01:46:23
40.007116,116.295879,0,40,39756.0739351852,2008-11-04,01:46:28
40.007104,116.295878,0,41,39756.0739930556,2008-11-04,01:46:33
40.007104,116.295878,0,41,39756.0740277778,2008-11-04,01:46:36
40.007107,116.295883,0,41,39756.0740509259,2008-11-04,01:46:38
40.007088,116.295907,0,40,39756.0741087963,2008-11-04,01:46:43
40.007071,116.295914,0,40,39756.0741666667,2008-11-04,01:46:48
40.00704,116.295891,0,40,39756.074224537,2008-11-04,01:46:53
40.007021,116.295904,0,40,39756.0742824074,2008-11-04,01:46:58
40.006987,116.295894,0,40,39756.0743402778,2008-11-04,01:47:03
40.006976,116.295886,0,40,39756.0743981482,2008-11-04,01:47:08
40.006976,116.295886,0,40,39756.0744328704,2008-11-04,01:47:11
40.006974,116.295883,0,39,39756.0744560185,2008-11-04,01:47:13
40.006964,116.295881,0,39,39756.0745138889,2008-11-04,01:47:18
40.006965,116.295884,0,38,39756.0745717593,2008-11-04,01:47:23
40.006963,116.295882,0,38,39756.0746296296,2008-11-04,01:47:28
40.006957,116.29588,0,38,39756.0746875,2008-11-04,01:47:33
40.006957,116.29588,0,38,39756.0747222222,2008-11-04,01:47:36
40.006954,116.295873,0,38,39756.0747453704,2008-11-04,01:47:38
40.006937,116.295885,0,42,39756.0748032407,2008-11-04,01:47:43
40.006922,116.295902,0,44,39756.0748611111,2008-11-04,01:47:48
40.006922,116.295902,0,44,39756.0748958333,2008-11-04,01:47:51
40.006917,116.295901,0,45,39756.0749189815,2008-11-04,01:47:53
40.00692,116.295892,0,46,39756.0749768519,2008-11-04,01:47:58
40.006906,116.295882,0,46,39756.0750347222,2008-11-04,01:48:03
40.006906,116.295882,0,46,39756.0750694444,2008-11-04,01:48:06
40.006898,116.295878,0,46,39756.0750925926,2008-11-04,01:48:08
40.006883,116.295882,0,48,39756.075150463,2008-11-04,01:48:13
40.006865,116.295902,0,48,39756.0752083333,2008-11-04,01:48:18
40.006852,116.295908,0,49,39756.0752662037,2008-11-04,01:48:23
40.006872,116.295901,0,50,39756.0753240741,2008-11-04,01:48:28
40.006897,116.295902,0,51,39756.0753819444,2008-11-04,01:48:33
40.00691,116.295898,0,51,39756.0754398148,2008-11-04,01:48:38
40.006911,116.295904,0,53,39756.0754976852,2008-11-04,01:48:43
40.006911,116.295904,0,53,39756.0755324074,2008-11-04,01:48:46
40.006912,116.295911,0,53,39756.0755555556,2008-11-04,01:48:48
40.006912,116.295902,0,54,39756.0756134259,2008-11-04,01:48:53
40.006895,116.29589,0,54,39756.0756712963,2008-11-04,01:48:58
40.006864,116.295895,0,55,39756.0757291667,2008-11-04,01:49:03
40.006834,116.295893,0,53,39756.075787037,2008-11-04,01:49:08
40.006808,116.295864,0,52,39756.0758449074,2008-11-04,01:49:13
40.00678,116.295854,0,51,39756.0759027778,2008-11-04,01:49:18
40.006749,116.295854,0,51,39756.0759606481,2008-11-04,01:49:23
40.006722,116.29587,0,50,39756.0760185185,2008-11-04,01:49:28
40.006689,116.295872,0,49,39756.0760763889,2008-11-04,01:49:33
40.006665,116.295889,0,47,39756.0761342593,2008-11-04,01:49:38
40.006669,116.295873,0,46,39756.0761921296,2008-11-04,01:49:43
40.006675,116.295863,0,46,39756.07625,2008-11-04,01:49:48
40.006675,116.295863,0,46,39756.0762847222,2008-11-04,01:49:51
40.006672,116.295857,0,46,39756.0763078704,2008-11-04,01:49:53
40.006663,116.295853,0,46,39756.0763657407,2008-11-04,01:49:58
40.006654,116.295856,0,47,39756.0764236111,2008-11-04,01:50:03
40.006645,116.295853,0,47,39756.0764814815,2008-11-04,01:50:08
40.006631,116.295854,0,48,39756.0765393519,2008-11-04,01:50:13
40.006583,116.29587,0,49,39756.0765972222,2008-11-04,01:50:18
40.006758,116.295797,0,62,39756.0786805556,2008-11-04,01:53:18
40.006873,116.295791,0,61,39756.0787384259,2008-11-04,01:53:23
40.006987,116.295778,0,55,39756.0787962963,2008-11-04,01:53:28
40.00708,116.295802,0,52,39756.0788541667,2008-11-04,01:53:33
40.007166,116.295822,0,41,39756.078912037,2008-11-04,01:53:38
40.007239,116.295863,0,41,39756.0789699074,2008-11-04,01:53:43
40.007305,116.295923,0,43,39756.0790277778,2008-11-04,01:53:48
40.007358,116.295983,0,47,39756.0790856481,2008-11-04,01:53:53
40.007422,116.296043,0,47,39756.0791435185,2008-11-04,01:53:58
40.007471,116.296129,0,47,39756.0792013889,2008-11-04,01:54:03
40.007538,116.2962,0,48,39756.0792592593,2008-11-04,01:54:08
40.007614,116.296269,0,49,39756.0793171296,2008-11-04,01:54:13
40.007685,116.296334,0,51,39756.079375,2008-11-04,01:54:18
40.007763,116.296412,0,61,39756.0794328704,2008-11-04,01:54:23
40.00784,116.296456,0,61,39756.0794907407,2008-11-04,01:54:28
40.007913,116.296499,0,65,39756.0795486111,2008-11-04,01:54:33
40.007991,116.296569,0,68,39756.0796064815,2008-11-04,01:54:38
40.00806,116.296616,0,66,39756.0796643518,2008-11-04,01:54:43
40.008135,116.296681,0,66,39756.0797222222,2008-11-04,01:54:48
40.008208,116.296761,0,68,39756.0797800926,2008-11-04,01:54:53
40.008307,116.296811,0,66,39756.079837963,2008-11-04,01:54:58
40.008414,116.296854,0,66,39756.0798958333,2008-11-04,01:55:03
40.008502,116.296925,0,62,39756.0799537037,2008-11-04,01:55:08
40.008596,116.296956,0,58,39756.0800115741,2008-11-04,01:55:13
40.008696,116.296963,0,57,39756.0800694444,2008-11-04,01:55:18
40.008764,116.296977,0,56,39756.0801273148,2008-11-04,01:55:23
40.008846,116.296999,0,59,39756.0801851852,2008-11-04,01:55:28
40.008919,116.297002,0,58,39756.0802430556,2008-11-04,01:55:33
40.008998,116.297023,0,61,39756.0803009259,2008-11-04,01:55:38
40.009091,116.297028,0,60,39756.0803587963,2008-11-04,01:55:43
40.009157,116.296992,0,66,39756.0804166667,2008-11-04,01:55:48
40.009223,116.296992,0,75,39756.080474537,2008-11-04,01:55:53
40.009304,116.29697,0,80,39756.0805324074,2008-11-04,01:55:58
40.009398,116.296944,0,81,39756.0805902778,2008-11-04,01:56:03
40.009442,116.296908,0,81,39756.0806481481,2008-11-04,01:56:08
40.009489,116.296875,0,80,39756.0807060185,2008-11-04,01:56:13
40.009535,116.296839,0,77,39756.0807638889,2008-11-04,01:56:18
40.00956,116.29682,0,77,39756.0808217593,2008-11-04,01:56:23
40.00956,116.29682,0,77,39756.0808564815,2008-11-04,01:56:26
40.009567,116.296819,0,74,39756.0808796296,2008-11-04,01:56:28
40.009588,116.296815,0,70,39756.0809375,2008-11-04,01:56:33
40.009593,116.296806,0,72,39756.0809953704,2008-11-04,01:56:38
40.009593,116.296806,0,72,39756.0810300926,2008-11-04,01:56:41
40.00935,116.29686,0,67,39756.0830787037,2008-11-04,01:59:38
40.009317,116.29685,0,67,39756.0831365741,2008-11-04,01:59:43
40.009308,116.296844,0,68,39756.0831944444,2008-11-04,01:59:48
40.009285,116.296815,0,67,39756.0832523148,2008-11-04,01:59:53
40.009273,116.296813,0,66,39756.0833101852,2008-11-04,01:59:58
40.00927,116.29683,0,66,39756.0833680556,2008-11-04,02:00:03
40.00928,116.296848,0,66,39756.0834259259,2008-11-04,02:00:08
40.009294,116.296847,0,67,39756.0834837963,2008-11-04,02:00:13
40.009294,116.296847,0,67,39756.0835185185,2008-11-04,02:00:16
40.009289,116.296846,0,68,39756.0835416667,2008-11-04,02:00:18
40.009279,116.296847,0,68,39756.083599537,2008-11-04,02:00:23
40.009277,116.296849,0,68,39756.0836574074,2008-11-04,02:00:28
40.00928,116.296854,0,68,39756.0837152778,2008-11-04,02:00:33
40.009285,116.296857,0,68,39756.0837731481,2008-11-04,02:00:38
40.009283,116.296855,0,68,39756.0838310185,2008-11-04,02:00:43
40.009283,116.296855,0,68,39756.0838657407,2008-11-04,02:00:46
40.009277,116.296856,0,68,39756.0838888889,2008-11-04,02:00:48
40.009265,116.296861,0,68,39756.0839467593,2008-11-04,02:00:53
40.009261,116.29686,0,68,39756.0840046296,2008-11-04,02:00:58
40.009254,116.296859,0,68,39756.0840625,2008-11-04,02:01:03
40.009254,116.296859,0,68,39756.0840972222,2008-11-04,02:01:06
40.00925,116.296859,0,68,39756.0841203704,2008-11-04,02:01:08
40.009241,116.296861,0,68,39756.0841782407,2008-11-04,02:01:13
40.009241,116.296861,0,68,39756.084212963,2008-11-04,02:01:16
40.009236,116.296864,0,68,39756.0842361111,2008-11-04,02:01:18
40.009227,116.296865,0,68,39756.0842939815,2008-11-04,02:01:23
40.009219,116.296861,0,68,39756.0843518519,2008-11-04,02:01:28
40.009212,116.296857,0,68,39756.0844097222,2008-11-04,02:01:33
40.009206,116.296861,0,68,39756.0844675926,2008-11-04,02:01:38
40.009206,116.296861,0,68,39756.0845023148,2008-11-04,02:01:41
40.009198,116.296859,0,68,39756.084525463,2008-11-04,02:01:43
40.009188,116.296856,0,68,39756.0845833333,2008-11-04,02:01:48
40.009201,116.296845,0,69,39756.0846412037,2008-11-04,02:01:53
40.009206,116.296857,0,68,39756.0846990741,2008-11-04,02:01:58
40.009206,116.296851,0,68,39756.0847569444,2008-11-04,02:02:03
40.0092,116.296849,0,68,39756.0848148148,2008-11-04,02:02:08
40.009204,116.296848,0,68,39756.0848726852,2008-11-04,02:02:13
40.009204,116.296848,0,68,39756.0849074074,2008-11-04,02:02:16
40.009198,116.296844,0,68,39756.0849305556,2008-11-04,02:02:18
40.009165,116.296849,0,69,39756.0849884259,2008-11-04,02:02:23
40.009155,116.296867,0,68,39756.0850462963,2008-11-04,02:02:28
40.009148,116.296862,0,68,39756.0851041667,2008-11-04,02:02:33
40.009142,116.296856,0,68,39756.085162037,2008-11-04,02:02:38
40.009142,116.296856,0,68,39756.0851967593,2008-11-04,02:02:41
40.009134,116.296862,0,68,39756.0852199074,2008-11-04,02:02:43
40.009105,116.296857,0,69,39756.0852777778,2008-11-04,02:02:48
40.009081,116.296866,0,68,39756.0853356481,2008-11-04,02:02:53
40.00904,116.29687,0,68,39756.0853935185,2008-11-04,02:02:58
40.009009,116.296854,0,68,39756.0854513889,2008-11-04,02:03:03
40.008992,116.296834,0,68,39756.0855092593,2008-11-04,02:03:08
40.008946,116.296781,0,68,39756.0855671296,2008-11-04,02:03:13
40.008849,116.296734,0,68,39756.085625,2008-11-04,02:03:18
40.008765,116.296693,0,69,39756.0856828704,2008-11-04,02:03:23
40.008663,116.296672,0,71,39756.0857407407,2008-11-04,02:03:28
40.008561,116.296664,0,71,39756.0857986111,2008-11-04,02:03:33
40.008434,116.296673,0,71,39756.0858564815,2008-11-04,02:03:38
40.008335,116.296665,0,72,39756.0859143519,2008-11-04,02:03:43
40.008231,116.296681,0,71,39756.0859722222,2008-11-04,02:03:48
40.008147,116.296688,0,72,39756.0860300926,2008-11-04,02:03:53
40.008075,116.296699,0,72,39756.086087963,2008-11-04,02:03:58
40.007983,116.296741,0,74,39756.0861458333,2008-11-04,02:04:03
40.007881,116.296793,0,75,39756.0862037037,2008-11-04,02:04:08
40.007776,116.296847,0,74,39756.0862615741,2008-11-04,02:04:13
40.00768,116.296927,0,76,39756.0863194444,2008-11-04,02:04:18
40.007575,116.296971,0,70,39756.0863773148,2008-11-04,02:04:23
40.00749,116.29702,0,66,39756.0864351852,2008-11-04,02:04:28
40.007395,116.297104,0,61,39756.0864930556,2008-11-04,02:04:33
40.007326,116.297164,0,54,39756.0865509259,2008-11-04,02:04:38
40.007284,116.297215,0,50,39756.0866087963,2008-11-04,02:04:43
40.007231,116.297276,0,45,39756.0866666667,2008-11-04,02:04:48
40.007198,116.29732,0,46,39756.086724537,2008-11-04,02:04:53
40.007161,116.297384,0,53,39756.0867824074,2008-11-04,02:04:58
40.007136,116.297454,0,49,39756.0868402778,2008-11-04,02:05:03
40.007102,116.297501,0,47,39756.0868981481,2008-11-04,02:05:08
40.007072,116.29752,0,49,39756.0869560185,2008-11-04,02:05:13
40.007055,116.29751,0,47,39756.0870138889,2008-11-04,02:05:18
40.007023,116.297499,0,45,39756.0870717593,2008-11-04,02:05:23
40.007006,116.2975,0,43,39756.0871296296,2008-11-04,02:05:28
40.006972,116.297484,0,43,39756.0871875,2008-11-04,02:05:33
40.006972,116.29747,0,40,39756.0872453704,2008-11-04,02:05:38
40.006948,116.297476,0,34,39756.0873032407,2008-11-04,02:05:43
40.006932,116.297486,0,39,39756.0873611111,2008-11-04,02:05:48
40.006928,116.297469,0,35,39756.0874189815,2008-11-04,02:05:53
40.006928,116.297469,0,35,39756.0874537037,2008-11-04,02:05:56
40.006928,116.297475,0,38,39756.0874768518,2008-11-04,02:05:58
40.006928,116.297489,0,38,39756.0875347222,2008-11-04,02:06:03
40.006924,116.297499,0,42,39756.0875925926,2008-11-04,02:06:08
40.006902,116.297494,0,42,39756.087650463,2008-11-04,02:06:13
40.006879,116.297522,0,43,39756.0877083333,2008-11-04,02:06:18
40.006864,116.297535,0,44,39756.0877662037,2008-11-04,02:06:23
40.006862,116.297553,0,46,39756.0878240741,2008-11-04,02:06:28
40.006851,116.297537,0,48,39756.0878819444,2008-11-04,02:06:33
40.006851,116.297537,0,48,39756.0879166667,2008-11-04,02:06:36
40.006849,116.297543,0,47,39756.0879398148,2008-11-04,02:06:38
40.006837,116.297557,0,46,39756.0879976852,2008-11-04,02:06:43
40.006827,116.297555,0,47,39756.0880555556,2008-11-04,02:06:48
40.006817,116.297554,0,47,39756.0881134259,2008-11-04,02:06:53
40.006817,116.297554,0,47,39756.0881481481,2008-11-04,02:06:56
40.006811,116.297552,0,50,39756.0881712963,2008-11-04,02:06:58
40.006795,116.29755,0,50,39756.0882291667,2008-11-04,02:07:03
40.00678,116.297494,0,50,39756.088287037,2008-11-04,02:07:08
40.00678,116.297494,0,50,39756.0883217593,2008-11-04,02:07:11
40.006774,116.297489,0,52,39756.0883449074,2008-11-04,02:07:13
40.006761,116.297501,0,54,39756.0884027778,2008-11-04,02:07:18
40.006754,116.297515,0,55,39756.0884606481,2008-11-04,02:07:23
40.006737,116.297508,0,55,39756.0885185185,2008-11-04,02:07:28
40.006717,116.297521,0,55,39756.0885763889,2008-11-04,02:07:33
40.006688,116.297531,0,58,39756.0886342593,2008-11-04,02:07:38
40.006688,116.297531,0,58,39756.0886689815,2008-11-04,02:07:41
40.006686,116.297526,0,58,39756.0886921296,2008-11-04,02:07:43
40.006686,116.297484,0,60,39756.08875,2008-11-04,02:07:48
40.006668,116.297484,0,61,39756.0888078704,2008-11-04,02:07:53
40.006636,116.297504,0,60,39756.0888657407,2008-11-04,02:07:58
40.006606,116.29748,0,60,39756.0889236111,2008-11-04,02:08:03
40.006579,116.297472,0,61,39756.0889814815,2008-11-04,02:08:08
40.006671,116.29718,0,66,39756.0911805556,2008-11-04,02:11:18
40.006696,116.297148,0,66,39756.0912384259,2008-11-04,02:11:23
40.006696,116.297136,0,65,39756.0912962963,2008-11-04,02:11:28
40.006699,116.297122,0,64,39756.0913541667,2008-11-04,02:11:33
40.006686,116.297126,0,64,39756.091412037,2008-11-04,02:11:38
40.006668,116.29712,0,64,39756.0914699074,2008-11-04,02:11:43
40.00665,116.297143,0,64,39756.0915277778,2008-11-04,02:11:48
40.00665,116.297143,0,64,39756.0915625,2008-11-04,02:11:51
40.006657,116.297139,0,64,39756.0915856481,2008-11-04,02:11:53
40.006656,116.297129,0,64,39756.0916435185,2008-11-04,02:11:58
40.006634,116.297122,0,63,39756.0917013889,2008-11-04,02:12:03
40.006592,116.29714,0,63,39756.0917592593,2008-11-04,02:12:08
40.006591,116.29713,0,63,39756.0918171296,2008-11-04,02:12:13
40.00658,116.297138,0,63,39756.091875,2008-11-04,02:12:18
40.006563,116.297155,0,62,39756.0919328704,2008-11-04,02:12:23
40.006513,116.297203,0,61,39756.0919907407,2008-11-04,02:12:28
40.006498,116.297236,0,62,39756.0920486111,2008-11-04,02:12:33
40.00652,116.297228,0,60,39756.0921064815,2008-11-04,02:12:38
40.006582,116.297164,0,61,39756.0921643519,2008-11-04,02:12:43
40.006632,116.297132,0,61,39756.0922222222,2008-11-04,02:12:48
40.006655,116.297129,0,61,39756.0922800926,2008-11-04,02:12:53
40.006654,116.297118,0,61,39756.092337963,2008-11-04,02:12:58
40.00668,116.297079,0,62,39756.0923958333,2008-11-04,02:13:03
40.006687,116.297075,0,62,39756.0924537037,2008-11-04,02:13:08
40.006687,116.297075,0,62,39756.0924884259,2008-11-04,02:13:11
40.006688,116.29707,0,62,39756.0925115741,2008-11-04,02:13:13
40.006693,116.297087,0,62,39756.0925694444,2008-11-04,02:13:18
40.006715,116.297095,0,62,39756.0926273148,2008-11-04,02:13:23
40.006715,116.297108,0,60,39756.0926851852,2008-11-04,02:13:28
40.006697,116.29713,0,61,39756.0927430556,2008-11-04,02:13:33
40.006714,116.297108,0,63,39756.0928009259,2008-11-04,02:13:38
40.006723,116.297091,0,64,39756.0928587963,2008-11-04,02:13:43
40.006723,116.297091,0,64,39756.0928935185,2008-11-04,02:13:46
40.006722,116.297088,0,65,39756.0929166667,2008-11-04,02:13:48
40.006735,116.297055,0,66,39756.092974537,2008-11-04,02:13:53
40.006747,116.297048,0,65,39756.0930324074,2008-11-04,02:13:58
40.006739,116.297038,0,66,39756.0930902778,2008-11-04,02:14:03
40.006681,116.297061,0,63,39756.0931481481,2008-11-04,02:14:08
40.00666,116.297058,0,63,39756.0932060185,2008-11-04,02:14:13
40.006617,116.297053,0,63,39756.0932638889,2008-11-04,02:14:18
40.006604,116.297051,0,63,39756.0933217593,2008-11-04,02:14:23
40.006384,116.297186,0,60,39756.0958101852,2008-11-04,02:17:58
40.006336,116.297211,0,59,39756.0958680556,2008-11-04,02:18:03
40.006292,116.297208,0,58,39756.0959259259,2008-11-04,02:18:08
40.006241,116.297204,0,56,39756.0959837963,2008-11-04,02:18:13
40.006208,116.297194,0,56,39756.0960416667,2008-11-04,02:18:18
40.006233,116.297175,0,55,39756.096099537,2008-11-04,02:18:23
40.006244,116.297169,0,56,39756.0961574074,2008-11-04,02:18:28
40.006238,116.297163,0,56,39756.0962152778,2008-11-04,02:18:33
40.006238,116.297163,0,56,39756.09625,2008-11-04,02:18:36
40.006234,116.29716,0,55,39756.0962731481,2008-11-04,02:18:38
40.006242,116.297169,0,56,39756.0963310185,2008-11-04,02:18:43
40.006275,116.297156,0,56,39756.0963888889,2008-11-04,02:18:48
40.0063,116.297152,0,54,39756.0964467593,2008-11-04,02:18:53
40.0063,116.297152,0,54,39756.0964814815,2008-11-04,02:18:56
40.006301,116.297158,0,54,39756.0965046296,2008-11-04,02:18:58
40.006287,116.297146,0,55,39756.0965625,2008-11-04,02:19:03
40.006269,116.297137,0,58,39756.0966203704,2008-11-04,02:19:08
40.006247,116.297135,0,61,39756.0966782407,2008-11-04,02:19:13
40.006247,116.297135,0,61,39756.096712963,2008-11-04,02:19:16
40.006245,116.297135,0,61,39756.0967361111,2008-11-04,02:19:18
40.006259,116.297132,0,62,39756.0967939815,2008-11-04,02:19:23
40.00626,116.297114,0,62,39756.0968518518,2008-11-04,02:19:28
40.006255,116.297085,0,63,39756.0969097222,2008-11-04,02:19:33
40.006257,116.297067,0,64,39756.0969675926,2008-11-04,02:19:38
40.006245,116.297054,0,67,39756.097025463,2008-11-04,02:19:43
40.006219,116.297056,0,69,39756.0970833333,2008-11-04,02:19:48
40.006188,116.297043,0,70,39756.0971412037,2008-11-04,02:19:53
40.006174,116.297027,0,71,39756.0971990741,2008-11-04,02:19:58
40.006174,116.297027,0,71,39756.0972337963,2008-11-04,02:20:01
40.00618,116.297021,0,72,39756.0972569444,2008-11-04,02:20:03
40.006203,116.296975,0,74,39756.0973148148,2008-11-04,02:20:08
40.006218,116.296931,0,75,39756.0973726852,2008-11-04,02:20:13
40.006236,116.296911,0,74,39756.0974305556,2008-11-04,02:20:18
40.006266,116.296874,0,75,39756.0974884259,2008-11-04,02:20:23
40.006296,116.296863,0,76,39756.0975462963,2008-11-04,02:20:28
40.006302,116.29688,0,77,39756.0976041667,2008-11-04,02:20:33
40.006319,116.296883,0,77,39756.097662037,2008-11-04,02:20:38
40.006336,116.296888,0,77,39756.0977199074,2008-11-04,02:20:43
40.006337,116.296901,0,77,39756.0977777778,2008-11-04,02:20:48
40.006324,116.296926,0,77,39756.0978356482,2008-11-04,02:20:53
40.006293,116.296955,0,76,39756.0978935185,2008-11-04,02:20:58
40.006279,116.296947,0,74,39756.0979513889,2008-11-04,02:21:03
40.006311,116.296879,0,72,39756.0980092593,2008-11-04,02:21:08
40.006342,116.296835,0,70,39756.0980671296,2008-11-04,02:21:13
40.006388,116.296778,0,70,39756.098125,2008-11-04,02:21:18
40.006409,116.29679,0,70,39756.0981828704,2008-11-04,02:21:23
40.006406,116.296824,0,69,39756.0982407407,2008-11-04,02:21:28
40.006414,116.29686,0,69,39756.0982986111,2008-11-04,02:21:33
40.006443,116.296877,0,69,39756.0983564815,2008-11-04,02:21:38
40.006504,116.296878,0,70,39756.0984143519,2008-11-04,02:21:43
40.006558,116.296864,0,71,39756.0984722222,2008-11-04,02:21:48
40.00661,116.296872,0,71,39756.0985300926,2008-11-04,02:21:53
40.006649,116.296878,0,73,39756.098587963,2008-11-04,02:21:58
40.006704,116.296887,0,73,39756.0986458333,2008-11-04,02:22:03
40.006798,116.296853,0,75,39756.0987037037,2008-11-04,02:22:08
40.006871,116.296867,0,77,39756.0987615741,2008-11-04,02:22:13
40.006913,116.29688,0,76,39756.0988194444,2008-11-04,02:22:18
40.00696,116.296868,0,74,39756.0988773148,2008-11-04,02:22:23
40.007016,116.296861,0,76,39756.0989351852,2008-11-04,02:22:28
40.007092,116.296826,0,77,39756.0989930556,2008-11-04,02:22:33
40.007161,116.296793,0,78,39756.0990509259,2008-11-04,02:22:38
40.007216,116.296761,0,77,39756.0991087963,2008-11-04,02:22:43
40.007273,116.296721,0,74,39756.0991666667,2008-11-04,02:22:48
40.007361,116.296642,0,71,39756.099224537,2008-11-04,02:22:53
40.007426,116.296589,0,72,39756.0992824074,2008-11-04,02:22:58
40.007508,116.296486,0,69,39756.0993402778,2008-11-04,02:23:03
40.007589,116.296362,0,68,39756.0993981481,2008-11-04,02:23:08
40.007684,116.296267,0,71,39756.0994560185,2008-11-04,02:23:13
40.007728,116.296183,0,69,39756.0995138889,2008-11-04,02:23:18
40.007794,116.296097,0,70,39756.0995717593,2008-11-04,02:23:23
40.007839,116.296008,0,73,39756.0996296296,2008-11-04,02:23:28
40.007876,116.295937,0,74,39756.0996875,2008-11-04,02:23:33
40.007902,116.295896,0,75,39756.0997453704,2008-11-04,02:23:38
40.007919,116.295878,0,74,39756.0998032407,2008-11-04,02:23:43
40.007935,116.295861,0,73,39756.0998611111,2008-11-04,02:23:48
40.007938,116.295892,0,72,39756.0999189815,2008-11-04,02:23:53
40.007941,116.295913,0,75,39756.0999768519,2008-11-04,02:23:58
40.007919,116.295874,0,76,39756.1000347222,2008-11-04,02:24:03
40.007875,116.295803,0,75,39756.1000925926,2008-11-04,02:24:08
40.007843,116.295791,0,71,39756.100150463,2008-11-04,02:24:13
40.007827,116.295799,0,68,39756.1002083333,2008-11-04,02:24:18
40.007822,116.295786,0,66,39756.1002662037,2008-11-04,02:24:23
40.007817,116.295757,0,64,39756.1003240741,2008-11-04,02:24:28
40.007799,116.29575,0,60,39756.1003819444,2008-11-04,02:24:33
40.007805,116.295708,0,60,39756.1004398148,2008-11-04,02:24:38
40.00782,116.295677,0,64,39756.1004976852,2008-11-04,02:24:43
40.007795,116.295649,0,58,39756.1005555556,2008-11-04,02:24:48
40.007776,116.295619,0,50,39756.1006134259,2008-11-04,02:24:53
40.00774,116.29561,0,44,39756.1006712963,2008-11-04,02:24:58
40.00774,116.29561,0,44,39756.1007060185,2008-11-04,02:25:01
40.007733,116.295603,0,41,39756.1007291667,2008-11-04,02:25:03
40.007721,116.295584,0,42,39756.100787037,2008-11-04,02:25:08
40.007698,116.295546,0,42,39756.1008449074,2008-11-04,02:25:13
40.007686,116.295527,0,41,39756.1009027778,2008-11-04,02:25:18
40.007699,116.295553,0,44,39756.1009606481,2008-11-04,02:25:23
40.007664,116.29557,0,49,39756.1010185185,2008-11-04,02:25:28
40.007637,116.295574,0,53,39756.1010763889,2008-11-04,02:25:33
40.007597,116.295609,0,60,39756.1011342593,2008-11-04,02:25:38
40.007558,116.295661,0,67,39756.1011921296,2008-11-04,02:25:43
40.007521,116.295683,0,72,39756.10125,2008-11-04,02:25:48
40.0075,116.295668,0,73,39756.1013078704,2008-11-04,02:25:53
40.007447,116.295693,0,76,39756.1013657407,2008-11-04,02:25:58
40.007416,116.295691,0,77,39756.1014236111,2008-11-04,02:26:03
40.007376,116.295659,0,77,39756.1014814815,2008-11-04,02:26:08
40.007313,116.295731,0,84,39756.1015393519,2008-11-04,02:26:13
40.007251,116.295808,0,87,39756.1015972222,2008-11-04,02:26:18
40.007192,116.295849,0,91,39756.1016550926,2008-11-04,02:26:23
40.007125,116.295866,0,95,39756.101712963,2008-11-04,02:26:28
40.007068,116.295921,0,101,39756.1017708333,2008-11-04,02:26:33
40.007031,116.295953,0,105,39756.1018287037,2008-11-04,02:26:38
40.006976,116.295998,0,110,39756.1018865741,2008-11-04,02:26:43
40.006922,116.29605,0,116,39756.1019444444,2008-11-04,02:26:48
40.006874,116.296115,0,121,39756.1020023148,2008-11-04,02:26:53
40.006804,116.296183,0,125,39756.1020601852,2008-11-04,02:26:58
40.00676,116.296226,0,128,39756.1021180556,2008-11-04,02:27:03
40.006705,116.296293,0,133,39756.1021759259,2008-11-04,02:27:08
40.006626,116.296411,0,137,39756.1022337963,2008-11-04,02:27:13
40.006552,116.296545,0,140,39756.1022916667,2008-11-04,02:27:18
40.006482,116.296657,0,143,39756.102349537,2008-11-04,02:27:23
40.006437,116.296746,0,142,39756.1024074074,2008-11-04,02:27:28
40.0064,116.296858,0,142,39756.1024652778,2008-11-04,02:27:33
40.006353,116.296904,0,140,39756.1025231481,2008-11-04,02:27:38
40.006359,116.29693,0,133,39756.1025810185,2008-11-04,02:27:43
40.006355,116.296997,0,128,39756.1026388889,2008-11-04,02:27:48
40.006346,116.297044,0,125,39756.1026967593,2008-11-04,02:27:53
40.006356,116.297067,0,120,39756.1027546296,2008-11-04,02:27:58
40.006336,116.297029,0,115,39756.1028125,2008-11-04,02:28:03
40.006331,116.297029,0,114,39756.1028703704,2008-11-04,02:28:08
40.006331,116.297029,0,114,39756.1029050926,2008-11-04,02:28:11
40.006331,116.297024,0,113,39756.1029282407,2008-11-04,02:28:13
40.00633,116.297062,0,112,39756.1029861111,2008-11-04,02:28:18
40.006313,116.2971,0,110,39756.1030439815,2008-11-04,02:28:23
40.006334,116.29714,0,106,39756.1031018518,2008-11-04,02:28:28
40.006342,116.297176,0,103,39756.1031597222,2008-11-04,02:28:33
40.006335,116.297237,0,102,39756.1032175926,2008-11-04,02:28:38
40.006351,116.297281,0,100,39756.103275463,2008-11-04,02:28:43
40.006403,116.297265,0,97,39756.1033333333,2008-11-04,02:28:48
40.00641,116.297229,0,95,39756.1033912037,2008-11-04,02:28:53
40.006431,116.297218,0,95,39756.1034490741,2008-11-04,02:28:58
40.006457,116.297192,0,93,39756.1035069444,2008-11-04,02:29:03
40.006482,116.297173,0,93,39756.1035648148,2008-11-04,02:29:08
40.006502,116.297144,0,92,39756.1036226852,2008-11-04,02:29:13
40.006526,116.297115,0,94,39756.1036805556,2008-11-04,02:29:18
40.006559,116.297097,0,93,39756.1037384259,2008-11-04,02:29:23
40.006572,116.297094,0,94,39756.1037962963,2008-11-04,02:29:28
40.006552,116.297084,0,94,39756.1038541667,2008-11-04,02:29:33
40.006528,116.297103,0,94,39756.103912037,2008-11-04,02:29:38
40.006523,116.297112,0,93,39756.1039699074,2008-11-04,02:29:43
40.006523,116.297121,0,93,39756.1040277778,2008-11-04,02:29:48
40.006502,116.297135,0,93,39756.1040856481,2008-11-04,02:29:53
40.006502,116.297135,0,93,39756.1041203704,2008-11-04,02:29:56
40.006503,116.297137,0,91,39756.1041435185,2008-11-04,02:29:58
40.00654,116.297113,0,89,39756.1042013889,2008-11-04,02:30:03
40.006558,116.297105,0,87,39756.1042592593,2008-11-04,02:30:08
40.006608,116.297076,0,85,39756.1043171296,2008-11-04,02:30:13
40.006664,116.297051,0,85,39756.104375,2008-11-04,02:30:18
40.006737,116.297005,0,85,39756.1044328704,2008-11-04,02:30:23
40.006804,116.296955,0,84,39756.1044907407,2008-11-04,02:30:28
40.006906,116.296879,0,82,39756.1045486111,2008-11-04,02:30:33
40.006989,116.296805,0,83,39756.1046064815,2008-11-04,02:30:38
40.007063,116.296752,0,81,39756.1046643518,2008-11-04,02:30:43
40.007151,116.296683,0,81,39756.1047222222,2008-11-04,02:30:48
40.007193,116.296642,0,81,39756.1047800926,2008-11-04,02:30:53
40.00724,116.29661,0,80,39756.104837963,2008-11-04,02:30:58
40.007272,116.296606,0,81,39756.1048958333,2008-11-04,02:31:03
40.007334,116.296585,0,83,39756.1049537037,2008-11-04,02:31:08
40.007465,116.29649,0,82,39756.1050115741,2008-11-04,02:31:13
40.007575,116.296415,0,67,39756.1050694444,2008-11-04,02:31:18
40.007683,116.296344,0,62,39756.1051273148,2008-11-04,02:31:23
40.00777,116.296311,0,56,39756.1051851852,2008-11-04,02:31:28
40.007838,116.296296,0,52,39756.1052430556,2008-11-04,02:31:33
40.007899,116.296294,0,58,39756.1053009259,2008-11-04,02:31:38
40.008009,116.296277,0,63,39756.1053587963,2008-11-04,02:31:43
40.00807,116.296263,0,65,39756.1054166667,2008-11-04,02:31:48
40.00814,116.29628,0,61,39756.105474537,2008-11-04,02:31:53
40.008182,116.296305,0,57,39756.1055324074,2008-11-04,02:31:58
40.00822,116.29634,0,52,39756.1055902778,2008-11-04,02:32:03
40.008269,116.296353,0,50,39756.1056481482,2008-11-04,02:32:08
40.008303,116.296384,0,53,39756.1057060185,2008-11-04,02:32:13
40.008356,116.296441,0,51,39756.1057638889,2008-11-04,02:32:18
40.008392,116.296523,0,46,39756.1058217593,2008-11-04,02:32:23
40.008451,116.296633,0,41,39756.1058796296,2008-11-04,02:32:28
40.00854,116.296685,0,40,39756.1059375,2008-11-04,02:32:33
40.008628,116.296737,0,41,39756.1059953704,2008-11-04,02:32:38
40.008661,116.296842,0,47,39756.1060532407,2008-11-04,02:32:43
40.008676,116.296958,0,52,39756.1061111111,2008-11-04,02:32:48
40.008725,116.297027,0,52,39756.1061689815,2008-11-04,02:32:53
40.008766,116.297058,0,50,39756.1062268519,2008-11-04,02:32:58
40.008827,116.29708,0,48,39756.1062847222,2008-11-04,02:33:03
40.008888,116.297136,0,49,39756.1063425926,2008-11-04,02:33:08
40.008933,116.297202,0,52,39756.106400463,2008-11-04,02:33:13
40.008951,116.297247,0,54,39756.1064583333,2008-11-04,02:33:18
40.008985,116.297279,0,56,39756.1065162037,2008-11-04,02:33:23
40.009017,116.297287,0,58,39756.1065740741,2008-11-04,02:33:28
40.009089,116.297236,0,60,39756.1066319444,2008-11-04,02:33:33
40.0092,116.29713,0,55,39756.1066898148,2008-11-04,02:33:38
40.009276,116.297067,0,48,39756.1067476852,2008-11-04,02:33:43
40.009317,116.297047,0,46,39756.1068055556,2008-11-04,02:33:48
40.009361,116.29704,0,44,39756.1068634259,2008-11-04,02:33:53
40.009448,116.297009,0,44,39756.1069212963,2008-11-04,02:33:58
40.009527,116.296982,0,46,39756.1069791667,2008-11-04,02:34:03
40.009604,116.296975,0,54,39756.107037037,2008-11-04,02:34:08
40.00965,116.297022,0,60,39756.1070949074,2008-11-04,02:34:13
40.009747,116.297022,0,71,39756.1071527778,2008-11-04,02:34:18
40.009816,116.297032,0,80,39756.1072106481,2008-11-04,02:34:23
40.009894,116.297022,0,55,39756.1072685185,2008-11-04,02:34:28
40.009916,116.297075,0,67,39756.1073263889,2008-11-04,02:34:33
40.009975,116.297062,0,68,39756.1073842593,2008-11-04,02:34:38
40.01006,116.296996,0,60,39756.1074421296,2008-11-04,02:34:43
40.010123,116.296945,0,56,39756.1075,2008-11-04,02:34:48
40.010192,116.296906,0,54,39756.1075578704,2008-11-04,02:34:53
40.01024,116.296876,0,53,39756.1076157407,2008-11-04,02:34:58
40.010264,116.296841,0,53,39756.1076736111,2008-11-04,02:35:03
40.010275,116.296841,0,48,39756.1077314815,2008-11-04,02:35:08
40.010288,116.296815,0,44,39756.1077893519,2008-11-04,02:35:13
40.01029,116.296784,0,42,39756.1078472222,2008-11-04,02:35:18
40.01029,116.296784,0,42,39756.1078819444,2008-11-04,02:35:21
40.010283,116.296792,0,37,39756.1079050926,2008-11-04,02:35:23
40.010287,116.296779,0,34,39756.107962963,2008-11-04,02:35:28
40.010271,116.296808,0,34,39756.1080208333,2008-11-04,02:35:33
40.010258,116.296819,0,33,39756.1080787037,2008-11-04,02:35:38
40.010248,116.296822,0,38,39756.1081365741,2008-11-04,02:35:43
40.010294,116.296802,0,37,39756.1081944444,2008-11-04,02:35:48
40.010326,116.296818,0,38,39756.1082523148,2008-11-04,02:35:53
40.010362,116.296824,0,43,39756.1083101852,2008-11-04,02:35:58
40.010412,116.296808,0,43,39756.1083680556,2008-11-04,02:36:03
40.010418,116.296837,0,52,39756.1084259259,2008-11-04,02:36:08
40.010446,116.296863,0,52,39756.1084837963,2008-11-04,02:36:13
40.010471,116.296876,0,55,39756.1085416667,2008-11-04,02:36:18
40.01049,116.296886,0,59,39756.108599537,2008-11-04,02:36:23
40.010543,116.296869,0,68,39756.1086574074,2008-11-04,02:36:28
40.01058,116.296869,0,73,39756.1087152778,2008-11-04,02:36:33
40.010625,116.296843,0,76,39756.1087731481,2008-11-04,02:36:38
40.010629,116.296834,0,79,39756.1088310185,2008-11-04,02:36:43
40.010684,116.296772,0,80,39756.1088888889,2008-11-04,02:36:48
40.010777,116.296647,0,82,39756.1089467593,2008-11-04,02:36:53
40.010737,116.296708,0,85,39756.1090046296,2008-11-04,02:36:58
40.010737,116.296761,0,88,39756.1090625,2008-11-04,02:37:03
40.010742,116.296836,0,94,39756.1091203704,2008-11-04,02:37:08
40.010761,116.296837,0,94,39756.1091782407,2008-11-04,02:37:13
40.010734,116.296852,0,94,39756.1092361111,2008-11-04,02:37:18
40.010683,116.296917,0,92,39756.1092939815,2008-11-04,02:37:23
40.010629,116.296957,0,102,39756.1093518519,2008-11-04,02:37:28
40.010598,116.296961,0,110,39756.1094097222,2008-11-04,02:37:33
40.010578,116.296973,0,113,39756.1094675926,2008-11-04,02:37:38
40.010561,116.296972,0,114,39756.109525463,2008-11-04,02:37:43
40.010601,116.296978,0,114,39756.1095833333,2008-11-04,02:37:48
40.010664,116.29695,0,116,39756.1096412037,2008-11-04,02:37:53
40.010719,116.296938,0,115,39756.1096990741,2008-11-04,02:37:58
40.010748,116.29693,0,111,39756.1097569444,2008-11-04,02:38:03
40.010748,116.29693,0,111,39756.1097916667,2008-11-04,02:38:06
40.010746,116.296922,0,106,39756.1098148148,2008-11-04,02:38:08
40.010731,116.296945,0,102,39756.1098726852,2008-11-04,02:38:13
40.010749,116.296902,0,103,39756.1099305556,2008-11-04,02:38:18
40.010761,116.296914,0,105,39756.1099884259,2008-11-04,02:38:23
40.010803,116.296927,0,106,39756.1100462963,2008-11-04,02:38:28
40.010844,116.296931,0,103,39756.1101041667,2008-11-04,02:38:33
40.010875,116.296895,0,100,39756.110162037,2008-11-04,02:38:38
40.010899,116.296898,0,100,39756.1102199074,2008-11-04,02:38:43
40.010917,116.296945,0,105,39756.1102777778,2008-11-04,02:38:48
40.010944,116.296961,0,108,39756.1103356481,2008-11-04,02:38:53
40.010991,116.297007,0,106,39756.1103935185,2008-11-04,02:38:58
40.011067,116.297041,0,103,39756.1104513889,2008-11-04,02:39:03
40.011142,116.297063,0,100,39756.1105092593,2008-11-04,02:39:08
40.011375,116.296944,0,88,39756.1124768518,2008-11-04,02:41:58
40.0114,116.296912,0,88,39756.1125347222,2008-11-04,02:42:03
40.011402,116.296922,0,90,39756.1125925926,2008-11-04,02:42:08
40.011377,116.296951,0,90,39756.112650463,2008-11-04,02:42:13
40.011401,116.296946,0,89,39756.1127083333,2008-11-04,02:42:18
40.011401,116.296946,0,89,39756.1127430556,2008-11-04,02:42:21
40.011404,116.296947,0,88,39756.1127662037,2008-11-04,02:42:23
40.011375,116.296954,0,88,39756.1128240741,2008-11-04,02:42:28
40.011375,116.296954,0,88,39756.1128587963,2008-11-04,02:42:31
40.011371,116.296961,0,87,39756.1128819444,2008-11-04,02:42:33
40.011402,116.296943,0,86,39756.1129398148,2008-11-04,02:42:38
40.011406,116.296917,0,89,39756.1129976852,2008-11-04,02:42:43
40.011393,116.296924,0,89,39756.1130555556,2008-11-04,02:42:48
40.011396,116.296907,0,89,39756.1131134259,2008-11-04,02:42:53
40.011409,116.296909,0,89,39756.1131712963,2008-11-04,02:42:58
40.011386,116.296905,0,89,39756.1132291667,2008-11-04,02:43:03
40.011386,116.296905,0,89,39756.1132638889,2008-11-04,02:43:06
40.011393,116.296899,0,89,39756.113287037,2008-11-04,02:43:08
40.011417,116.296878,0,87,39756.1133449074,2008-11-04,02:43:13
40.011417,116.296893,0,86,39756.1134027778,2008-11-04,02:43:18
40.011426,116.296887,0,86,39756.1134606482,2008-11-04,02:43:23
40.011442,116.296893,0,86,39756.1135185185,2008-11-04,02:43:28
40.011431,116.296935,0,86,39756.1135763889,2008-11-04,02:43:33
40.011405,116.296975,0,85,39756.1136342593,2008-11-04,02:43:38
40.011386,116.297014,0,83,39756.1136921296,2008-11-04,02:43:43
40.011386,116.297014,0,83,39756.1137268519,2008-11-04,02:43:46
40.01139,116.297018,0,82,39756.11375,2008-11-04,02:43:48
40.0114,116.296982,0,82,39756.1138078704,2008-11-04,02:43:53
40.0114,116.296982,0,82,39756.1138425926,2008-11-04,02:43:56
40.011393,116.296979,0,83,39756.1138657407,2008-11-04,02:43:58
40.011392,116.296965,0,84,39756.1139236111,2008-11-04,02:44:03
40.011398,116.296962,0,84,39756.1139814815,2008-11-04,02:44:08
40.011398,116.296962,0,84,39756.1140162037,2008-11-04,02:44:11
40.011398,116.29697,0,84,39756.1140393519,2008-11-04,02:44:13
40.011419,116.296965,0,84,39756.1140972222,2008-11-04,02:44:18
40.011438,116.296936,0,84,39756.1141550926,2008-11-04,02:44:23
40.011472,116.296926,0,85,39756.114212963,2008-11-04,02:44:28
40.011508,116.296934,0,86,39756.1142708333,2008-11-04,02:44:33
40.01154,116.296927,0,86,39756.1143287037,2008-11-04,02:44:38
40.011578,116.296956,0,89,39756.1143865741,2008-11-04,02:44:43
40.011604,116.296981,0,92,39756.1144444444,2008-11-04,02:44:48
40.011417,116.296809,0,100,39756.1202893518,2008-11-04,02:53:13
40.011356,116.296804,0,102,39756.1203472222,2008-11-04,02:53:18
40.011325,116.296731,0,103,39756.1204050926,2008-11-04,02:53:23
40.01129,116.296659,0,103,39756.120462963,2008-11-04,02:53:28
40.011256,116.296596,0,104,39756.1205208333,2008-11-04,02:53:33
40.011227,116.296559,0,105,39756.1205787037,2008-11-04,02:53:38
40.011208,116.296506,0,106,39756.1206365741,2008-11-04,02:53:43
40.011215,116.296401,0,109,39756.1206944444,2008-11-04,02:53:48
40.011217,116.296288,0,112,39756.1207523148,2008-11-04,02:53:53
40.0112,116.296247,0,118,39756.1208101852,2008-11-04,02:53:58
40.011152,116.296223,0,124,39756.1208680556,2008-11-04,02:54:03
40.011084,116.296224,0,130,39756.1209259259,2008-11-04,02:54:08
40.011026,116.296231,0,135,39756.1209837963,2008-11-04,02:54:13
40.010989,116.296252,0,141,39756.1210416667,2008-11-04,02:54:18
40.010933,116.296307,0,146,39756.121099537,2008-11-04,02:54:23
40.010903,116.2964,0,151,39756.1211574074,2008-11-04,02:54:28
40.01089,116.296489,0,159,39756.1212152778,2008-11-04,02:54:33
40.010884,116.296592,0,165,39756.1212731482,2008-11-04,02:54:38
40.010861,116.296689,0,169,39756.1213310185,2008-11-04,02:54:43
40.01082,116.296732,0,178,39756.1213888889,2008-11-04,02:54:48
40.010726,116.296775,0,181,39756.1214467593,2008-11-04,02:54:53
40.010636,116.296788,0,189,39756.1215046296,2008-11-04,02:54:58
40.01055,116.296788,0,197,39756.1215625,2008-11-04,02:55:03
40.010466,116.296807,0,202,39756.1216203704,2008-11-04,02:55:08
40.010429,116.296857,0,205,39756.1216782407,2008-11-04,02:55:13
40.010412,116.29693,0,212,39756.1217361111,2008-11-04,02:55:18
40.010406,116.29696,0,216,39756.1217939815,2008-11-04,02:55:23
40.010431,116.296941,0,221,39756.1218518519,2008-11-04,02:55:28
40.010413,116.296985,0,220,39756.1219097222,2008-11-04,02:55:33
40.010405,116.297048,0,222,39756.1219675926,2008-11-04,02:55:38
40.010425,116.297145,0,225,39756.122025463,2008-11-04,02:55:43
40.010448,116.29721,0,227,39756.1220833333,2008-11-04,02:55:48
40.010454,116.297296,0,229,39756.1221412037,2008-11-04,02:55:53
40.010451,116.297407,0,230,39756.1221990741,2008-11-04,02:55:58
40.010448,116.297474,0,232,39756.1222569444,2008-11-04,02:56:03
40.010445,116.29755,0,237,39756.1223148148,2008-11-04,02:56:08
40.010469,116.297644,0,242,39756.1223726852,2008-11-04,02:56:13
40.010489,116.297741,0,246,39756.1224305556,2008-11-04,02:56:18
40.010502,116.297804,0,252,39756.1224884259,2008-11-04,02:56:23
40.010512,116.29788,0,256,39756.1225462963,2008-11-04,02:56:28
40.010545,116.297951,0,260,39756.1226041667,2008-11-04,02:56:33
40.01057,116.298058,0,260,39756.122662037,2008-11-04,02:56:38
40.010571,116.298158,0,259,39756.1227199074,2008-11-04,02:56:43
40.010588,116.298247,0,262,39756.1227777778,2008-11-04,02:56:48
40.010626,116.298306,0,266,39756.1228356481,2008-11-04,02:56:53
40.010671,116.29835,0,267,39756.1228935185,2008-11-04,02:56:58
40.01071,116.298442,0,266,39756.1229513889,2008-11-04,02:57:03
40.010745,116.298521,0,269,39756.1230092593,2008-11-04,02:57:08
40.010772,116.298599,0,271,39756.1230671296,2008-11-04,02:57:13
40.010735,116.298726,0,270,39756.123125,2008-11-04,02:57:18
40.010707,116.298814,0,270,39756.1231828704,2008-11-04,02:57:23
40.010691,116.298886,0,271,39756.1232407407,2008-11-04,02:57:28
40.010677,116.298976,0,275,39756.1232986111,2008-11-04,02:57:33
40.010675,116.299064,0,280,39756.1233564815,2008-11-04,02:57:38
40.010666,116.299136,0,284,39756.1234143519,2008-11-04,02:57:43
40.010617,116.299215,0,289,39756.1234722222,2008-11-04,02:57:48
40.010544,116.299318,0,292,39756.1235300926,2008-11-04,02:57:53
40.010483,116.299431,0,294,39756.123587963,2008-11-04,02:57:58
40.010406,116.299589,0,297,39756.1236458333,2008-11-04,02:58:03
40.010369,116.299689,0,299,39756.1237037037,2008-11-04,02:58:08
40.010351,116.299742,0,298,39756.1237615741,2008-11-04,02:58:13
40.010339,116.299795,0,301,39756.1238194444,2008-11-04,02:58:18
40.010323,116.299869,0,303,39756.1238773148,2008-11-04,02:58:23
40.010299,116.299943,0,308,39756.1239351852,2008-11-04,02:58:28
40.010283,116.300003,0,311,39756.1239930556,2008-11-04,02:58:33
40.010276,116.300058,0,309,39756.1240509259,2008-11-04,02:58:38
40.010263,116.300118,0,308,39756.1241087963,2008-11-04,02:58:43
40.010222,116.30018,0,313,39756.1241666667,2008-11-04,02:58:48
40.010183,116.300249,0,318,39756.124224537,2008-11-04,02:58:53
40.010149,116.300316,0,319,39756.1242824074,2008-11-04,02:58:58
40.010134,116.30038,0,319,39756.1243402778,2008-11-04,02:59:03
40.010073,116.300478,0,320,39756.1243981481,2008-11-04,02:59:08
40.009995,116.300585,0,323,39756.1244560185,2008-11-04,02:59:13
40.00997,116.300664,0,326,39756.1245138889,2008-11-04,02:59:18
40.009937,116.300731,0,326,39756.1245717593,2008-11-04,02:59:23
40.009933,116.300757,0,325,39756.1246296296,2008-11-04,02:59:28
40.00991,116.30078,0,325,39756.1246875,2008-11-04,02:59:33
40.009892,116.300804,0,325,39756.1247453704,2008-11-04,02:59:38
40.009843,116.300848,0,326,39756.1248032407,2008-11-04,02:59:43
40.009806,116.300862,0,326,39756.1248611111,2008-11-04,02:59:48
40.009806,116.300862,0,326,39756.1248958333,2008-11-04,02:59:51
40.009802,116.30086,0,332,39756.1249189815,2008-11-04,02:59:53
40.009811,116.300834,0,331,39756.1249768519,2008-11-04,02:59:58
40.009789,116.300866,0,326,39756.1250347222,2008-11-04,03:00:03
40.009733,116.300977,0,319,39756.1250925926,2008-11-04,03:00:08
40.00971,116.301015,0,315,39756.125150463,2008-11-04,03:00:13
40.009663,116.301062,0,312,39756.1252083333,2008-11-04,03:00:18
40.009602,116.301107,0,306,39756.1252662037,2008-11-04,03:00:23
40.009525,116.301137,0,304,39756.1253240741,2008-11-04,03:00:28
40.009443,116.301127,0,299,39756.1253819444,2008-11-04,03:00:33
40.009344,116.301149,0,295,39756.1254398148,2008-11-04,03:00:38
40.009272,116.301178,0,293,39756.1254976852,2008-11-04,03:00:43
40.009229,116.301217,0,290,39756.1255555556,2008-11-04,03:00:48
40.009156,116.301228,0,285,39756.1256134259,2008-11-04,03:00:53
40.009084,116.301238,0,280,39756.1256712963,2008-11-04,03:00:58
40.009028,116.301235,0,277,39756.1257291667,2008-11-04,03:01:03
40.008972,116.301223,0,274,39756.125787037,2008-11-04,03:01:08
40.008909,116.301192,0,266,39756.1258449074,2008-11-04,03:01:13
40.008854,116.301209,0,265,39756.1259027778,2008-11-04,03:01:18
40.008789,116.301233,0,264,39756.1259606481,2008-11-04,03:01:23
40.008746,116.301228,0,266,39756.1260185185,2008-11-04,03:01:28
40.008716,116.301229,0,267,39756.1260763889,2008-11-04,03:01:33
40.008689,116.301244,0,264,39756.1261342593,2008-11-04,03:01:38
40.00865,116.301268,0,260,39756.1261921296,2008-11-04,03:01:43
40.008588,116.301281,0,258,39756.12625,2008-11-04,03:01:48
40.008519,116.301246,0,258,39756.1263078704,2008-11-04,03:01:53
40.008449,116.301208,0,255,39756.1263657407,2008-11-04,03:01:58
40.008385,116.301121,0,251,39756.1264236111,2008-11-04,03:02:03
40.008323,116.301069,0,253,39756.1264814815,2008-11-04,03:02:08
40.00826,116.301056,0,257,39756.1265393518,2008-11-04,03:02:13
40.008188,116.301067,0,260,39756.1265972222,2008-11-04,03:02:18
40.008132,116.301087,0,263,39756.1266550926,2008-11-04,03:02:23
40.008094,116.301105,0,265,39756.126712963,2008-11-04,03:02:28
40.008032,116.301148,0,265,39756.1267708333,2008-11-04,03:02:33
40.007985,116.301188,0,267,39756.1268287037,2008-11-04,03:02:38
40.007927,116.301189,0,268,39756.1268865741,2008-11-04,03:02:43
40.007891,116.301196,0,272,39756.1269444444,2008-11-04,03:02:48
40.00785,116.301209,0,276,39756.1270023148,2008-11-04,03:02:53
40.007813,116.301251,0,279,39756.1270601852,2008-11-04,03:02:58
40.007749,116.301293,0,282,39756.1271180556,2008-11-04,03:03:03
40.007667,116.301378,0,286,39756.1271759259,2008-11-04,03:03:08
40.00759,116.301437,0,285,39756.1272337963,2008-11-04,03:03:13
40.007509,116.301462,0,284,39756.1272916667,2008-11-04,03:03:18
40.007445,116.301449,0,286,39756.127349537,2008-11-04,03:03:23
40.007372,116.301467,0,286,39756.1274074074,2008-11-04,03:03:28
40.007325,116.301451,0,284,39756.1274652778,2008-11-04,03:03:33
40.007274,116.301481,0,282,39756.1275231481,2008-11-04,03:03:38
40.007201,116.301516,0,280,39756.1275810185,2008-11-04,03:03:43
40.007123,116.30156,0,276,39756.1276388889,2008-11-04,03:03:48
40.007065,116.301572,0,273,39756.1276967593,2008-11-04,03:03:53
40.007017,116.301555,0,274,39756.1277546296,2008-11-04,03:03:58
40.006978,116.301479,0,272,39756.1278125,2008-11-04,03:04:03
40.006918,116.301423,0,268,39756.1278703704,2008-11-04,03:04:08
40.006858,116.301423,0,264,39756.1279282407,2008-11-04,03:04:13
40.006792,116.301425,0,261,39756.1279861111,2008-11-04,03:04:18
40.00673,116.301399,0,254,39756.1280439815,2008-11-04,03:04:23
40.00668,116.301368,0,259,39756.1281018518,2008-11-04,03:04:28
40.006628,116.30136,0,265,39756.1281597222,2008-11-04,03:04:33
40.006566,116.301385,0,267,39756.1282175926,2008-11-04,03:04:38
40.006518,116.301405,0,266,39756.128275463,2008-11-04,03:04:43
40.006466,116.301387,0,261,39756.1283333333,2008-11-04,03:04:48
40.006399,116.301379,0,259,39756.1283912037,2008-11-04,03:04:53
40.006341,116.301371,0,254,39756.1284490741,2008-11-04,03:04:58
40.006286,116.301376,0,250,39756.1285069444,2008-11-04,03:05:03
40.006246,116.301346,0,252,39756.1285648148,2008-11-04,03:05:08
40.006203,116.301285,0,253,39756.1286226852,2008-11-04,03:05:13
40.006163,116.301263,0,256,39756.1286805556,2008-11-04,03:05:18
40.006106,116.301218,0,258,39756.1287384259,2008-11-04,03:05:23
40.006071,116.3012,0,261,39756.1287962963,2008-11-04,03:05:28
40.006061,116.301214,0,263,39756.1288541667,2008-11-04,03:05:33
40.006046,116.301252,0,260,39756.128912037,2008-11-04,03:05:38
40.006016,116.301276,0,259,39756.1289699074,2008-11-04,03:05:43
40.005955,116.301303,0,259,39756.1290277778,2008-11-04,03:05:48
40.005913,116.301379,0,259,39756.1290856482,2008-11-04,03:05:53
40.005882,116.301498,0,255,39756.1291435185,2008-11-04,03:05:58
40.005884,116.301575,0,257,39756.1292013889,2008-11-04,03:06:03
40.005887,116.301661,0,259,39756.1292592593,2008-11-04,03:06:08
40.00585,116.301772,0,260,39756.1293171296,2008-11-04,03:06:13
40.005828,116.301861,0,259,39756.129375,2008-11-04,03:06:18
40.005818,116.301908,0,258,39756.1294328704,2008-11-04,03:06:23
40.005829,116.301932,0,254,39756.1294907407,2008-11-04,03:06:28
40.005829,116.301947,0,249,39756.1295486111,2008-11-04,03:06:33
40.00582,116.301977,0,248,39756.1296064815,2008-11-04,03:06:38
40.005802,116.301997,0,249,39756.1296643519,2008-11-04,03:06:43
40.005757,116.302012,0,247,39756.1297222222,2008-11-04,03:06:48
40.005729,116.302,0,244,39756.1297800926,2008-11-04,03:06:53
40.005704,116.302004,0,244,39756.129837963,2008-11-04,03:06:58
40.005694,116.302021,0,240,39756.1298958333,2008-11-04,03:07:03
40.005694,116.302021,0,240,39756.1299305556,2008-11-04,03:07:06
40.005695,116.302023,0,233,39756.1299537037,2008-11-04,03:07:08
40.005675,116.302054,0,232,39756.1300115741,2008-11-04,03:07:13
40.005628,116.302214,0,228,39756.1300694444,2008-11-04,03:07:18
40.005618,116.302308,0,227,39756.1301273148,2008-11-04,03:07:23
40.00563,116.30237,0,230,39756.1301851852,2008-11-04,03:07:28
40.005613,116.302437,0,233,39756.1302430556,2008-11-04,03:07:33
40.005663,116.302477,0,234,39756.1303009259,2008-11-04,03:07:38
40.005732,116.302442,0,238,39756.1303587963,2008-11-04,03:07:43
40.00574,116.302523,0,239,39756.1304166667,2008-11-04,03:07:48
40.005687,116.302607,0,239,39756.130474537,2008-11-04,03:07:53
40.005612,116.302678,0,239,39756.1305324074,2008-11-04,03:07:58
40.005609,116.302707,0,234,39756.1305902778,2008-11-04,03:08:03
40.005633,116.302716,0,231,39756.1306481481,2008-11-04,03:08:08
40.00562,116.302704,0,229,39756.1307060185,2008-11-04,03:08:13
40.005577,116.302705,0,229,39756.1307638889,2008-11-04,03:08:18
40.005516,116.302705,0,229,39756.1308217593,2008-11-04,03:08:23
40.005484,116.302712,0,228,39756.1308796296,2008-11-04,03:08:28
40.005454,116.302802,0,226,39756.1309375,2008-11-04,03:08:33
40.005423,116.302896,0,221,39756.1309953704,2008-11-04,03:08:38
40.005429,116.302947,0,215,39756.1310532407,2008-11-04,03:08:43
40.005423,116.302989,0,214,39756.1311111111,2008-11-04,03:08:48
40.005404,116.302997,0,209,39756.1311689815,2008-11-04,03:08:53
40.005369,116.303014,0,198,39756.1312268519,2008-11-04,03:08:58
40.00534,116.303036,0,190,39756.1312847222,2008-11-04,03:09:03
40.005315,116.303075,0,183,39756.1313425926,2008-11-04,03:09:08
40.005278,116.303145,0,176,39756.131400463,2008-11-04,03:09:13
40.005246,116.303225,0,171,39756.1314583333,2008-11-04,03:09:18
40.00524,116.303291,0,167,39756.1315162037,2008-11-04,03:09:23
40.005225,116.303332,0,167,39756.1315740741,2008-11-04,03:09:28
40.00522,116.303347,0,165,39756.1316319444,2008-11-04,03:09:33
40.005212,116.303384,0,163,39756.1316898148,2008-11-04,03:09:38
40.005153,116.303477,0,160,39756.1317476852,2008-11-04,03:09:43
40.005039,116.303607,0,154,39756.1318055556,2008-11-04,03:09:48
40.004947,116.303741,0,147,39756.1318634259,2008-11-04,03:09:53
40.00493,116.303826,0,143,39756.1319212963,2008-11-04,03:09:58
40.004953,116.3039,0,144,39756.1319791667,2008-11-04,03:10:03
40.004998,116.303971,0,146,39756.132037037,2008-11-04,03:10:08
40.005051,116.304039,0,146,39756.1320949074,2008-11-04,03:10:13
40.0051,116.304107,0,147,39756.1321527778,2008-11-04,03:10:18
40.005109,116.304165,0,146,39756.1322106481,2008-11-04,03:10:23
40.005115,116.304206,0,148,39756.1322685185,2008-11-04,03:10:28
40.005076,116.304262,0,153,39756.1323263889,2008-11-04,03:10:33
40.005047,116.304338,0,158,39756.1323842593,2008-11-04,03:10:38
40.005047,116.304429,0,162,39756.1324421296,2008-11-04,03:10:43
40.005045,116.304499,0,165,39756.1325,2008-11-04,03:10:48
40.005034,116.304537,0,172,39756.1325578704,2008-11-04,03:10:53
40.005007,116.304613,0,179,39756.1326157407,2008-11-04,03:10:58
40.004992,116.304719,0,184,39756.1326736111,2008-11-04,03:11:03
40.005013,116.304812,0,189,39756.1327314815,2008-11-04,03:11:08
40.005052,116.304904,0,194,39756.1327893519,2008-11-04,03:11:13
40.005128,116.304993,0,198,39756.1328472222,2008-11-04,03:11:18
40.005181,116.305062,0,205,39756.1329050926,2008-11-04,03:11:23
40.005134,116.305132,0,209,39756.132962963,2008-11-04,03:11:28
40.005099,116.3052,0,213,39756.1330208333,2008-11-04,03:11:33
40.005077,116.305266,0,218,39756.1330787037,2008-11-04,03:11:38
40.005085,116.305306,0,220,39756.1331365741,2008-11-04,03:11:43
40.005072,116.305368,0,223,39756.1331944444,2008-11-04,03:11:48
40.005106,116.305455,0,226,39756.1332523148,2008-11-04,03:11:53
40.005107,116.305512,0,225,39756.1333101852,2008-11-04,03:11:58
40.00514,116.30559,0,225,39756.1333680556,2008-11-04,03:12:03
40.005144,116.305675,0,227,39756.1334259259,2008-11-04,03:12:08
40.005137,116.305743,0,232,39756.1334837963,2008-11-04,03:12:13
40.005158,116.305795,0,238,39756.1335416667,2008-11-04,03:12:18
40.005163,116.305862,0,242,39756.133599537,2008-11-04,03:12:23
40.005159,116.305955,0,248,39756.1336574074,2008-11-04,03:12:28
40.005165,116.306026,0,259,39756.1337152778,2008-11-04,03:12:33
40.005207,116.306097,0,268,39756.1337731481,2008-11-04,03:12:38
40.005219,116.306167,0,273,39756.1338310185,2008-11-04,03:12:43
40.005202,116.306271,0,275,39756.1338888889,2008-11-04,03:12:48
40.005072,116.306402,0,272,39756.1339467593,2008-11-04,03:12:53
40.005049,116.306515,0,276,39756.1340046296,2008-11-04,03:12:58
40.005021,116.3066,0,279,39756.1340625,2008-11-04,03:13:03
40.005022,116.306693,0,280,39756.1341203704,2008-11-04,03:13:08
40.005051,116.306764,0,283,39756.1341782407,2008-11-04,03:13:13
40.005065,116.306803,0,286,39756.1342361111,2008-11-04,03:13:18
40.005121,116.306864,0,286,39756.1342939815,2008-11-04,03:13:23
40.005118,116.306934,0,285,39756.1343518518,2008-11-04,03:13:28
40.005101,116.306974,0,284,39756.1344097222,2008-11-04,03:13:33
40.005083,116.307022,0,287,39756.1344675926,2008-11-04,03:13:38
40.005071,116.307094,0,292,39756.134525463,2008-11-04,03:13:43
40.005028,116.307177,0,296,39756.1345833333,2008-11-04,03:13:48
40.004993,116.307235,0,301,39756.1346412037,2008-11-04,03:13:53
40.004962,116.30729,0,306,39756.1346990741,2008-11-04,03:13:58
40.00494,116.307385,0,307,39756.1347569444,2008-11-04,03:14:03
40.004916,116.307455,0,307,39756.1348148148,2008-11-04,03:14:08
40.004912,116.307521,0,303,39756.1348726852,2008-11-04,03:14:13
40.004894,116.30758,0,303,39756.1349305556,2008-11-04,03:14:18
40.004864,116.307663,0,305,39756.1349884259,2008-11-04,03:14:23
40.004855,116.307746,0,302,39756.1350462963,2008-11-04,03:14:28
40.004853,116.307848,0,301,39756.1351041667,2008-11-04,03:14:33
40.004929,116.30791,0,298,39756.135162037,2008-11-04,03:14:38
40.004987,116.30795,0,292,39756.1352199074,2008-11-04,03:14:43
40.004958,116.308029,0,288,39756.1352777778,2008-11-04,03:14:48
40.004964,116.308104,0,282,39756.1353356481,2008-11-04,03:14:53
40.004951,116.308168,0,282,39756.1353935185,2008-11-04,03:14:58
40.00499,116.308246,0,284,39756.1354513889,2008-11-04,03:15:03
40.005011,116.308313,0,286,39756.1355092593,2008-11-04,03:15:08
40.005029,116.308389,0,287,39756.1355671296,2008-11-04,03:15:13
40.005063,116.308447,0,289,39756.135625,2008-11-04,03:15:18
40.005076,116.308543,0,286,39756.1356828704,2008-11-04,03:15:23
40.005129,116.308597,0,285,39756.1357407407,2008-11-04,03:15:28
40.005129,116.308597,0,285,39756.135775463,2008-11-04,03:15:31
40.005123,116.30859,0,282,39756.1357986111,2008-11-04,03:15:33
40.005087,116.30855,0,275,39756.1358564815,2008-11-04,03:15:38
40.00504,116.308497,0,262,39756.1359143518,2008-11-04,03:15:43
40.00498,116.30844,0,249,39756.1359722222,2008-11-04,03:15:48
40.004908,116.308439,0,239,39756.1360300926,2008-11-04,03:15:53
40.004843,116.308445,0,226,39756.136087963,2008-11-04,03:15:58
40.004792,116.308467,0,221,39756.1361458333,2008-11-04,03:16:03
40.004735,116.308468,0,217,39756.1362037037,2008-11-04,03:16:08
40.004711,116.308478,0,214,39756.1362615741,2008-11-04,03:16:13
40.004688,116.308521,0,209,39756.1363194444,2008-11-04,03:16:18
40.004687,116.30854,0,209,39756.1363773148,2008-11-04,03:16:23
40.004687,116.30854,0,209,39756.136412037,2008-11-04,03:16:26
40.004683,116.308545,0,209,39756.1364351852,2008-11-04,03:16:28
40.004595,116.308608,0,205,39756.1364930556,2008-11-04,03:16:33
40.004489,116.308666,0,204,39756.1365509259,2008-11-04,03:16:38
40.004402,116.308748,0,200,39756.1366087963,2008-11-04,03:16:43
40.004348,116.308811,0,198,39756.1366666667,2008-11-04,03:16:48
40.004296,116.308846,0,196,39756.136724537,2008-11-04,03:16:53
40.00423,116.308845,0,194,39756.1367824074,2008-11-04,03:16:58
40.004133,116.308882,0,193,39756.1368402778,2008-11-04,03:17:03
40.004065,116.308896,0,192,39756.1368981482,2008-11-04,03:17:08
40.004011,116.308903,0,187,39756.1369560185,2008-11-04,03:17:13
40.003942,116.308896,0,184,39756.1370138889,2008-11-04,03:17:18
40.003894,116.30889,0,183,39756.1370717593,2008-11-04,03:17:23
40.003832,116.30889,0,182,39756.1371296296,2008-11-04,03:17:28
40.003768,116.308881,0,181,39756.1371875,2008-11-04,03:17:33
40.00369,116.30887,0,180,39756.1372453704,2008-11-04,03:17:38
40.003618,116.30889,0,179,39756.1373032407,2008-11-04,03:17:43
40.003597,116.308937,0,177,39756.1373611111,2008-11-04,03:17:48
40.003602,116.308961,0,174,39756.1374189815,2008-11-04,03:17:53
40.003625,116.308969,0,170,39756.1374768519,2008-11-04,03:17:58
40.003619,116.308941,0,167,39756.1375347222,2008-11-04,03:18:03
40.003605,116.30891,0,167,39756.1375925926,2008-11-04,03:18:08
40.003596,116.308899,0,167,39756.137650463,2008-11-04,03:18:13
40.003622,116.308892,0,167,39756.1377083333,2008-11-04,03:18:18
40.003642,116.30888,0,167,39756.1377662037,2008-11-04,03:18:23
40.003645,116.308898,0,167,39756.1378240741,2008-11-04,03:18:28
40.00362,116.308909,0,167,39756.1378819444,2008-11-04,03:18:33
40.003575,116.308941,0,165,39756.1379398148,2008-11-04,03:18:38
40.003548,116.308955,0,165,39756.1379976852,2008-11-04,03:18:43
40.003548,116.308977,0,164,39756.1380555556,2008-11-04,03:18:48
40.003534,116.309075,0,161,39756.1381134259,2008-11-04,03:18:53
40.003509,116.309174,0,160,39756.1381712963,2008-11-04,03:18:58
40.00351,116.309254,0,158,39756.1382291667,2008-11-04,03:19:03
40.003532,116.30935,0,157,39756.138287037,2008-11-04,03:19:08
40.003581,116.309425,0,156,39756.1383449074,2008-11-04,03:19:13
40.003641,116.309474,0,155,39756.1384027778,2008-11-04,03:19:18
40.003698,116.309504,0,155,39756.1384606481,2008-11-04,03:19:23
40.003759,116.309526,0,154,39756.1385185185,2008-11-04,03:19:28
40.003803,116.309526,0,156,39756.1385763889,2008-11-04,03:19:33
40.003844,116.309576,0,156,39756.1386342593,2008-11-04,03:19:38
40.003892,116.309666,0,156,39756.1386921296,2008-11-04,03:19:43
40.003928,116.309782,0,154,39756.13875,2008-11-04,03:19:48
40.003974,116.309858,0,154,39756.1388078704,2008-11-04,03:19:53
40.004023,116.309904,0,154,39756.1388657407,2008-11-04,03:19:58
40.004034,116.309939,0,155,39756.1389236111,2008-11-04,03:20:03
40.00404,116.309991,0,154,39756.1389814815,2008-11-04,03:20:08
40.004146,116.310042,0,149,39756.1390393519,2008-11-04,03:20:13
40.004196,116.310078,0,145,39756.1390972222,2008-11-04,03:20:18
40.004221,116.310146,0,138,39756.1391550926,2008-11-04,03:20:23
40.004236,116.31023,0,130,39756.139212963,2008-11-04,03:20:28
40.004236,116.310352,0,125,39756.1392708333,2008-11-04,03:20:33
40.004258,116.31045,0,121,39756.1393287037,2008-11-04,03:20:38
40.004294,116.310505,0,119,39756.1393865741,2008-11-04,03:20:43
40.004335,116.310551,0,116,39756.1394444444,2008-11-04,03:20:48
40.004364,116.310624,0,114,39756.1395023148,2008-11-04,03:20:53
40.004395,116.310683,0,111,39756.1395601852,2008-11-04,03:20:58
40.004421,116.310759,0,114,39756.1396180556,2008-11-04,03:21:03
40.004494,116.310829,0,119,39756.1396759259,2008-11-04,03:21:08
40.004537,116.31092,0,123,39756.1397337963,2008-11-04,03:21:13
40.004582,116.311037,0,131,39756.1397916667,2008-11-04,03:21:18
40.004652,116.311121,0,143,39756.139849537,2008-11-04,03:21:23
40.004717,116.31119,0,153,39756.1399074074,2008-11-04,03:21:28
40.004737,116.311274,0,164,39756.1399652778,2008-11-04,03:21:33
40.004779,116.311367,0,172,39756.1400231481,2008-11-04,03:21:38
40.004863,116.311449,0,180,39756.1400810185,2008-11-04,03:21:43
40.004932,116.31152,0,187,39756.1401388889,2008-11-04,03:21:48
40.004968,116.311578,0,196,39756.1401967593,2008-11-04,03:21:53
40.005017,116.311631,0,207,39756.1402546296,2008-11-04,03:21:58
40.005062,116.31169,0,215,39756.1403125,2008-11-04,03:22:03
40.00513,116.311761,0,223,39756.1403703704,2008-11-04,03:22:08
40.005159,116.311853,0,231,39756.1404282407,2008-11-04,03:22:13
40.005001,116.311989,0,230,39756.1404861111,2008-11-04,03:22:18
40.00489,116.312084,0,232,39756.1405439815,2008-11-04,03:22:23
40.004744,116.31215,0,231,39756.1406018519,2008-11-04,03:22:28
40.004641,116.312211,0,232,39756.1406597222,2008-11-04,03:22:33
40.00451,116.312295,0,232,39756.1407175926,2008-11-04,03:22:38
40.004455,116.312377,0,236,39756.140775463,2008-11-04,03:22:43
40.004401,116.312502,0,239,39756.1408333333,2008-11-04,03:22:48
40.004345,116.312609,0,245,39756.1408912037,2008-11-04,03:22:53
40.004326,116.3127,0,247,39756.1409490741,2008-11-04,03:22:58
40.004328,116.312793,0,250,39756.1410069444,2008-11-04,03:23:03
40.004334,116.312864,0,253,39756.1410648148,2008-11-04,03:23:08
40.004327,116.312932,0,256,39756.1411226852,2008-11-04,03:23:13
40.004339,116.312945,0,258,39756.1411805556,2008-11-04,03:23:18
40.004376,116.312908,0,260,39756.1412384259,2008-11-04,03:23:23
40.004393,116.312894,0,265,39756.1412962963,2008-11-04,03:23:28
40.004378,116.312967,0,261,39756.1413541667,2008-11-04,03:23:33
40.00437,116.313067,0,258,39756.141412037,2008-11-04,03:23:38
40.004368,116.313177,0,257,39756.1414699074,2008-11-04,03:23:43
40.004341,116.313291,0,259,39756.1415277778,2008-11-04,03:23:48
40.004315,116.313392,0,261,39756.1415856481,2008-11-04,03:23:53
40.00428,116.313478,0,267,39756.1416435185,2008-11-04,03:23:58
40.004261,116.31359,0,269,39756.1417013889,2008-11-04,03:24:03
40.004242,116.313717,0,263,39756.1417592593,2008-11-04,03:24:08
40.004243,116.313865,0,257,39756.1418171296,2008-11-04,03:24:13
40.004278,116.314014,0,242,39756.141875,2008-11-04,03:24:18
40.00432,116.314151,0,227,39756.1419328704,2008-11-04,03:24:23
40.004315,116.314293,0,220,39756.1419907407,2008-11-04,03:24:28
40.004329,116.314389,0,216,39756.1420486111,2008-11-04,03:24:33
40.00434,116.314489,0,208,39756.1421064815,2008-11-04,03:24:38
40.004358,116.314623,0,199,39756.1421643518,2008-11-04,03:24:43
40.004395,116.314845,0,194,39756.1422222222,2008-11-04,03:24:48
40.004401,116.315077,0,184,39756.1422800926,2008-11-04,03:24:53
40.004419,116.315328,0,177,39756.142337963,2008-11-04,03:24:58
40.004424,116.315557,0,163,39756.1423958333,2008-11-04,03:25:03
40.004411,116.315749,0,159,39756.1424537037,2008-11-04,03:25:08
40.004457,116.315963,0,147,39756.1425115741,2008-11-04,03:25:13
40.004481,116.3162,0,143,39756.1425694444,2008-11-04,03:25:18
40.004524,116.316444,0,130,39756.1426273148,2008-11-04,03:25:23
40.004546,116.316676,0,123,39756.1426851852,2008-11-04,03:25:28
40.004537,116.316877,0,114,39756.1427430556,2008-11-04,03:25:33
40.004558,116.317089,0,105,39756.1428009259,2008-11-04,03:25:38
40.004585,116.317292,0,103,39756.1428587963,2008-11-04,03:25:43
40.004621,116.317516,0,100,39756.1429166667,2008-11-04,03:25:48
40.004673,116.31778,0,98,39756.142974537,2008-11-04,03:25:53
40.004717,116.318052,0,91,39756.1430324074,2008-11-04,03:25:58
40.004734,116.318317,0,89,39756.1430902778,2008-11-04,03:26:03
40.004764,116.318531,0,86,39756.1431481481,2008-11-04,03:26:08
40.004786,116.318719,0,81,39756.1432060185,2008-11-04,03:26:13
40.004803,116.318925,0,79,39756.1432638889,2008-11-04,03:26:18
40.004833,116.319144,0,79,39756.1433217593,2008-11-04,03:26:23
40.004821,116.319383,0,79,39756.1433796296,2008-11-04,03:26:28
40.004802,116.319605,0,81,39756.1434375,2008-11-04,03:26:33
40.004756,116.319866,0,82,39756.1434953704,2008-11-04,03:26:38
40.004736,116.32009,0,87,39756.1435532407,2008-11-04,03:26:43
40.004751,116.320321,0,92,39756.1436111111,2008-11-04,03:26:48
40.00478,116.320549,0,92,39756.1436689815,2008-11-04,03:26:53
40.004815,116.320749,0,93,39756.1437268518,2008-11-04,03:26:58
40.00486,116.32092,0,87,39756.1437847222,2008-11-04,03:27:03
40.004871,116.321104,0,93,39756.1438425926,2008-11-04,03:27:08
40.004873,116.321229,0,98,39756.143900463,2008-11-04,03:27:13
40.004787,116.321274,0,105,39756.1439583333,2008-11-04,03:27:18
40.004621,116.321315,0,104,39756.1440162037,2008-11-04,03:27:23
40.004448,116.321303,0,100,39756.1440740741,2008-11-04,03:27:28
40.004304,116.321281,0,107,39756.1441319444,2008-11-04,03:27:33
40.004169,116.321235,0,114,39756.1441898148,2008-11-04,03:27:38
40.004033,116.321156,0,123,39756.1442476852,2008-11-04,03:27:43
40.003912,116.321101,0,130,39756.1443055556,2008-11-04,03:27:48
40.003781,116.321075,0,140,39756.1443634259,2008-11-04,03:27:53
40.003652,116.321057,0,154,39756.1444212963,2008-11-04,03:27:58
40.003557,116.320994,0,170,39756.1444791667,2008-11-04,03:28:03
40.003465,116.320958,0,179,39756.144537037,2008-11-04,03:28:08
40.003319,116.320957,0,192,39756.1445949074,2008-11-04,03:28:13
40.003145,116.320968,0,209,39756.1446527778,2008-11-04,03:28:18
40.002985,116.320974,0,226,39756.1447106482,2008-11-04,03:28:23
40.002824,116.321,0,246,39756.1447685185,2008-11-04,03:28:28
40.002668,116.321033,0,264,39756.1448263889,2008-11-04,03:28:33
40.002518,116.321064,0,279,39756.1448842593,2008-11-04,03:28:38
40.002363,116.321089,0,300,39756.1449421296,2008-11-04,03:28:43
40.002207,116.321095,0,322,39756.145,2008-11-04,03:28:48
40.002065,116.321106,0,323,39756.1450578704,2008-11-04,03:28:53
40.001897,116.321113,0,332,39756.1451157407,2008-11-04,03:28:58
40.001676,116.321166,0,334,39756.1451736111,2008-11-04,03:29:03
40.001476,116.32124,0,334,39756.1452314815,2008-11-04,03:29:08
40.001261,116.321348,0,337,39756.1452893519,2008-11-04,03:29:13
40.001074,116.321458,0,337,39756.1453472222,2008-11-04,03:29:18
40.000815,116.3216,0,343,39756.1454050926,2008-11-04,03:29:23
40.000613,116.321628,0,347,39756.145462963,2008-11-04,03:29:28
40.000381,116.321699,0,348,39756.1455208333,2008-11-04,03:29:33
40.000156,116.321858,0,346,39756.1455787037,2008-11-04,03:29:38
39.999915,116.322019,0,345,39756.1456365741,2008-11-04,03:29:43
39.999679,116.322247,0,352,39756.1456944444,2008-11-04,03:29:48
39.999563,116.322342,0,349,39756.1457523148,2008-11-04,03:29:53
39.999491,116.322544,0,340,39756.1458101852,2008-11-04,03:29:58
39.999498,116.322822,0,345,39756.1458680556,2008-11-04,03:30:03
39.999501,116.323066,0,352,39756.1459259259,2008-11-04,03:30:08
39.999527,116.32327,0,351,39756.1459837963,2008-11-04,03:30:13
39.999542,116.323423,0,361,39756.1460416667,2008-11-04,03:30:18
39.999524,116.323597,0,370,39756.146099537,2008-11-04,03:30:23
39.999527,116.323793,0,371,39756.1461574074,2008-11-04,03:30:28
39.999528,116.32398,0,368,39756.1462152778,2008-11-04,03:30:33
39.999525,116.324193,0,373,39756.1462731481,2008-11-04,03:30:38
39.999531,116.324445,0,355,39756.1463310185,2008-11-04,03:30:43
39.999591,116.32465,0,337,39756.1463888889,2008-11-04,03:30:48
39.99957,116.324729,0,321,39756.1464467593,2008-11-04,03:30:53
39.999553,116.32474,0,320,39756.1465046296,2008-11-04,03:30:58
39.999619,116.324769,0,318,39756.1465625,2008-11-04,03:31:03
39.999659,116.324747,0,317,39756.1466203704,2008-11-04,03:31:08
