# Supplementary material for: Research on differential privacy protection method based on user tendency
Source: PLoS One. 2023 Oct 26;18(10):e0288823. doi: 10.1371/journal.pone.0288823 (PMC10602288; doi:10.1371/journal.pone.0288823)
Supplement: S1 Data — (ZIP) [file pone.0288823.s001.zip › Data 5-1/000/Trajectory/20081110013637.plt]

Geolife trajectory
WGS 84
Altitude is in Feet
Reserved 3
0,2,255,My Track,0,0,2,8421376
0
39.997726,116.32648,0,121,39762.0670949074,2008-11-10,01:36:37
39.997666,116.32653,0,96,39762.0671527778,2008-11-10,01:36:42
39.997625,116.32654,0,94,39762.0672106481,2008-11-10,01:36:47
39.997583,116.326526,0,94,39762.0672685185,2008-11-10,01:36:52
39.997524,116.326441,0,95,39762.0673263889,2008-11-10,01:36:57
39.997437,116.326354,0,95,39762.0673842593,2008-11-10,01:37:02
39.997358,116.326227,0,94,39762.0674421296,2008-11-10,01:37:07
39.997304,116.326079,0,94,39762.0675,2008-11-10,01:37:12
39.997267,116.325943,0,95,39762.0675578704,2008-11-10,01:37:17
39.997194,116.325793,0,96,39762.0676157407,2008-11-10,01:37:22
39.996085,116.326294,0,135,39762.0680208333,2008-11-10,01:37:57
39.995795,116.32601,0,329,39762.0680787037,2008-11-10,01:38:02
39.9956,116.326025,0,311,39762.0681365741,2008-11-10,01:38:07
39.99542,116.326089,0,355,39762.0681944444,2008-11-10,01:38:12
39.995224,116.326175,0,377,39762.0682523148,2008-11-10,01:38:17
39.995053,116.32623,0,394,39762.0683101852,2008-11-10,01:38:22
39.994905,116.32626,0,418,39762.0683680556,2008-11-10,01:38:27
39.994774,116.32626,0,429,39762.0684259259,2008-11-10,01:38:32
39.994654,116.326215,0,434,39762.0684837963,2008-11-10,01:38:37
39.99432,116.325553,0,318,39762.0689467593,2008-11-10,01:39:17
39.993751,116.325891,0,344,39762.0690046296,2008-11-10,01:39:22
39.993352,116.326011,0,370,39762.0690625,2008-11-10,01:39:27
39.993056,116.326027,0,355,39762.0691203704,2008-11-10,01:39:32
39.992875,116.326034,0,340,39762.0691782407,2008-11-10,01:39:37
39.992784,116.325997,0,347,39762.0692361111,2008-11-10,01:39:42
39.992709,116.325961,0,358,39762.0692939815,2008-11-10,01:39:47
39.992602,116.325924,0,358,39762.0693518519,2008-11-10,01:39:52
39.992424,116.32597,0,348,39762.0694097222,2008-11-10,01:39:57
39.992212,116.3261,0,340,39762.0694675926,2008-11-10,01:40:02
39.99194,116.326325,0,332,39762.069525463,2008-11-10,01:40:07
39.991652,116.326554,0,331,39762.0695833333,2008-11-10,01:40:12
39.991307,116.326812,0,336,39762.0696412037,2008-11-10,01:40:17
39.990963,116.327067,0,349,39762.0696990741,2008-11-10,01:40:22
39.991057,116.326849,0,368,39762.0697569444,2008-11-10,01:40:27
39.991077,116.326819,0,370,39762.0698148148,2008-11-10,01:40:32
39.991076,116.326786,0,375,39762.0698726852,2008-11-10,01:40:37
39.991076,116.326742,0,379,39762.0699305556,2008-11-10,01:40:42
39.991073,116.326649,0,384,39762.0699884259,2008-11-10,01:40:47
39.98952,116.326526,0,387,39762.0705671296,2008-11-10,01:41:37
39.989346,116.326508,0,400,39762.070625,2008-11-10,01:41:42
39.989092,116.326494,0,370,39762.0706828704,2008-11-10,01:41:47
39.98882,116.326546,0,403,39762.0707407407,2008-11-10,01:41:52
39.988606,116.326602,0,414,39762.0707986111,2008-11-10,01:41:57
39.988116,116.326493,0,320,39762.0709722222,2008-11-10,01:42:12
39.987747,116.326567,0,193,39762.0710300926,2008-11-10,01:42:17
39.987445,116.326583,0,112,39762.071087963,2008-11-10,01:42:22
39.987263,116.326562,0,87,39762.0711458333,2008-11-10,01:42:27
39.987213,116.326526,0,77,39762.0712037037,2008-11-10,01:42:32
39.987188,116.326514,0,99,39762.0712615741,2008-11-10,01:42:37
39.987096,116.326565,0,139,39762.0713194444,2008-11-10,01:42:42
39.986982,116.32656,0,173,39762.0713773148,2008-11-10,01:42:47
39.986867,116.326568,0,209,39762.0714351852,2008-11-10,01:42:52
39.986713,116.32665,0,231,39762.0714930556,2008-11-10,01:42:57
39.986561,116.326737,0,248,39762.0715509259,2008-11-10,01:43:02
39.986437,116.326835,0,261,39762.0716087963,2008-11-10,01:43:07
39.98629,116.326939,0,268,39762.0716666667,2008-11-10,01:43:12
39.98613,116.327116,0,274,39762.071724537,2008-11-10,01:43:17
39.986001,116.327286,0,281,39762.0717824074,2008-11-10,01:43:22
39.985876,116.327469,0,289,39762.0718402778,2008-11-10,01:43:27
39.98569,116.327638,0,295,39762.0718981481,2008-11-10,01:43:32
39.985468,116.327825,0,301,39762.0719560185,2008-11-10,01:43:37
39.985301,116.328034,0,307,39762.0720138889,2008-11-10,01:43:42
39.985331,116.32833,0,314,39762.0720717593,2008-11-10,01:43:47
39.985414,116.328702,0,322,39762.0721296296,2008-11-10,01:43:52
39.985453,116.32907,0,328,39762.0721875,2008-11-10,01:43:57
39.98544,116.329297,0,333,39762.0722453704,2008-11-10,01:44:02
39.985355,116.329384,0,336,39762.0723032407,2008-11-10,01:44:07
39.985188,116.329351,0,339,39762.0723611111,2008-11-10,01:44:12
39.98505,116.329375,0,341,39762.0724189815,2008-11-10,01:44:17
39.984937,116.329496,0,345,39762.0724768518,2008-11-10,01:44:22
39.984885,116.329723,0,348,39762.0725347222,2008-11-10,01:44:27
39.98489,116.329912,0,346,39762.0725925926,2008-11-10,01:44:32
39.984914,116.329999,0,343,39762.072650463,2008-11-10,01:44:37
39.984886,116.330046,0,342,39762.0727662037,2008-11-10,01:44:47
39.984864,116.330056,0,342,39762.0728240741,2008-11-10,01:44:52
39.984846,116.330049,0,342,39762.0728819444,2008-11-10,01:44:57
39.984766,116.329827,0,339,39762.0729398148,2008-11-10,01:45:02
39.984138,116.328236,0,342,39762.0729976852,2008-11-10,01:45:07
39.983496,116.326987,0,353,39762.0730555556,2008-11-10,01:45:12
39.983301,116.326919,0,368,39762.0731134259,2008-11-10,01:45:17
39.983065,116.32694,0,383,39762.0731712963,2008-11-10,01:45:22
39.982862,116.32692,0,392,39762.0732291667,2008-11-10,01:45:27
39.982659,116.326808,0,397,39762.073287037,2008-11-10,01:45:32
39.982487,116.326711,0,406,39762.0733449074,2008-11-10,01:45:37
39.982286,116.326666,0,420,39762.0734027778,2008-11-10,01:45:42
39.982048,116.32667,0,438,39762.0734606481,2008-11-10,01:45:47
39.98184,116.326699,0,457,39762.0735185185,2008-11-10,01:45:52
39.981662,116.326682,0,475,39762.0735763889,2008-11-10,01:45:57
39.981437,116.326701,0,485,39762.0736342593,2008-11-10,01:46:02
39.981124,116.326797,0,497,39762.0736921296,2008-11-10,01:46:07
39.98078,116.326908,0,507,39762.07375,2008-11-10,01:46:12
39.980412,116.327007,0,522,39762.0738078704,2008-11-10,01:46:17
39.980134,116.327062,0,538,39762.0738657407,2008-11-10,01:46:22
39.9799,116.327105,0,549,39762.0739236111,2008-11-10,01:46:27
39.979712,116.327143,0,578,39762.0739814815,2008-11-10,01:46:32
39.979553,116.327199,0,592,39762.0740393519,2008-11-10,01:46:37
39.979331,116.327258,0,582,39762.0740972222,2008-11-10,01:46:42
39.979025,116.32732,0,537,39762.0741550926,2008-11-10,01:46:47
39.976488,116.327524,0,614,39762.0751388889,2008-11-10,01:48:12
39.976573,116.327399,0,655,39762.0751967593,2008-11-10,01:48:17
39.976588,116.327327,0,688,39762.0752546296,2008-11-10,01:48:22
39.976867,116.327077,0,491,39762.0753125,2008-11-10,01:48:27
39.973624,116.331727,0,539,39762.0776273148,2008-11-10,01:51:47
39.973652,116.33171,0,538,39762.0776851852,2008-11-10,01:51:52
39.974195,116.332503,0,314,39762.0777430556,2008-11-10,01:51:57
39.974285,116.332728,0,247,39762.0778009259,2008-11-10,01:52:02
39.974119,116.332551,0,242,39762.0778587963,2008-11-10,01:52:07
39.974009,116.332532,0,240,39762.0779166667,2008-11-10,01:52:12
39.974001,116.332486,0,239,39762.077974537,2008-11-10,01:52:17
39.9741,116.332416,0,238,39762.0780324074,2008-11-10,01:52:22
39.974876,116.33185,0,272,39762.1444097222,2008-11-10,03:27:57
39.974691,116.331929,0,113,39762.1444675926,2008-11-10,03:28:02
39.974839,116.331714,0,211,39762.144525463,2008-11-10,03:28:07
39.975686,116.331371,0,986,39762.1445833333,2008-11-10,03:28:12
39.975015,116.331917,0,265,39762.1446412037,2008-11-10,03:28:17
39.975336,116.331732,0,719,39762.1446990741,2008-11-10,03:28:22
39.975037,116.332055,0,381,39762.1447569444,2008-11-10,03:28:27
39.974995,116.332058,0,383,39762.1448148148,2008-11-10,03:28:32
39.974967,116.332043,0,402,39762.1448726852,2008-11-10,03:28:37
39.975005,116.33196,0,417,39762.1449305556,2008-11-10,03:28:42
39.975119,116.331908,0,464,39762.1449884259,2008-11-10,03:28:47
39.975193,116.331805,0,483,39762.1450462963,2008-11-10,03:28:52
39.975246,116.331769,0,482,39762.1451041667,2008-11-10,03:28:57
39.975261,116.331749,0,474,39762.145162037,2008-11-10,03:29:02
39.97526,116.331731,0,476,39762.1452199074,2008-11-10,03:29:07
39.975249,116.331701,0,490,39762.1452777778,2008-11-10,03:29:12
39.975214,116.33168,0,500,39762.1453356481,2008-11-10,03:29:17
39.979153,116.325788,0,3608,39762.1466087963,2008-11-10,03:31:07
39.97624,116.327436,0,1163,39762.1466666667,2008-11-10,03:31:12
39.975415,116.327736,0,483,39762.146724537,2008-11-10,03:31:17
39.975169,116.327953,0,196,39762.1467824074,2008-11-10,03:31:22
39.975152,116.327955,0,190,39762.1468402778,2008-11-10,03:31:27
39.975119,116.327922,0,181,39762.1468981481,2008-11-10,03:31:32
39.975087,116.327872,0,178,39762.1469560185,2008-11-10,03:31:37
39.975072,116.32785,0,180,39762.1470138889,2008-11-10,03:31:42
39.975056,116.32783,0,179,39762.1470717593,2008-11-10,03:31:47
39.974988,116.327834,0,183,39762.1471296296,2008-11-10,03:31:52
39.974867,116.327856,0,178,39762.1471875,2008-11-10,03:31:57
39.974723,116.327875,0,170,39762.1472453704,2008-11-10,03:32:02
39.974597,116.327904,0,162,39762.1473032407,2008-11-10,03:32:07
39.974487,116.327934,0,154,39762.1473611111,2008-11-10,03:32:12
39.974442,116.327925,0,144,39762.1474189815,2008-11-10,03:32:17
39.975348,116.32761,0,141,39762.1481134259,2008-11-10,03:33:17
39.975653,116.327699,0,142,39762.1481712963,2008-11-10,03:33:22
39.975828,116.327758,0,144,39762.1482291667,2008-11-10,03:33:27
39.976007,116.327844,0,145,39762.148287037,2008-11-10,03:33:32
39.976042,116.327949,0,144,39762.1483449074,2008-11-10,03:33:37
39.976126,116.32807,0,145,39762.1484027778,2008-11-10,03:33:42
39.976188,116.328193,0,146,39762.1484606481,2008-11-10,03:33:47
39.976185,116.328231,0,156,39762.1485185185,2008-11-10,03:33:52
39.976106,116.328183,0,168,39762.1485763889,2008-11-10,03:33:57
39.976081,116.328065,0,186,39762.1486342593,2008-11-10,03:34:02
39.976135,116.327917,0,208,39762.1486921296,2008-11-10,03:34:07
39.976213,116.327759,0,218,39762.14875,2008-11-10,03:34:12
39.976346,116.327637,0,228,39762.1488078704,2008-11-10,03:34:17
39.976578,116.327562,0,241,39762.1488657407,2008-11-10,03:34:22
39.976815,116.327512,0,256,39762.1489236111,2008-11-10,03:34:27
39.977125,116.327492,0,273,39762.1489814815,2008-11-10,03:34:32
39.978215,116.327549,0,352,39762.1495023148,2008-11-10,03:35:17
39.980086,116.327547,0,265,39762.1495601852,2008-11-10,03:35:22
39.980341,116.327525,0,259,39762.1496180556,2008-11-10,03:35:27
39.98057,116.327572,0,252,39762.1496759259,2008-11-10,03:35:32
39.980775,116.32765,0,238,39762.1497337963,2008-11-10,03:35:37
39.980941,116.327664,0,233,39762.1497916667,2008-11-10,03:35:42
39.98109,116.327692,0,238,39762.149849537,2008-11-10,03:35:47
39.981204,116.327727,0,253,39762.1499074074,2008-11-10,03:35:52
39.981283,116.327749,0,258,39762.1499652778,2008-11-10,03:35:57
39.981357,116.327725,0,266,39762.1500231481,2008-11-10,03:36:02
39.981472,116.327668,0,277,39762.1500810185,2008-11-10,03:36:07
39.981603,116.327596,0,276,39762.1501388889,2008-11-10,03:36:12
39.98172,116.327616,0,273,39762.1501967593,2008-11-10,03:36:17
39.981883,116.327637,0,265,39762.1502546296,2008-11-10,03:36:22
39.98196,116.327676,0,255,39762.1503125,2008-11-10,03:36:27
39.981979,116.327761,0,240,39762.1503703704,2008-11-10,03:36:32
39.982111,116.327792,0,276,39762.1504282407,2008-11-10,03:36:37
39.982452,116.327669,0,443,39762.1504861111,2008-11-10,03:36:42
39.982653,116.327689,0,487,39762.1505439815,2008-11-10,03:36:47
39.982829,116.32776,0,497,39762.1506018518,2008-11-10,03:36:52
39.983025,116.327816,0,510,39762.1506597222,2008-11-10,03:36:57
39.983133,116.327803,0,530,39762.1507175926,2008-11-10,03:37:02
39.983269,116.327772,0,546,39762.150775463,2008-11-10,03:37:07
39.983435,116.327769,0,565,39762.1508333333,2008-11-10,03:37:12
39.983529,116.327701,0,589,39762.1508912037,2008-11-10,03:37:17
39.983564,116.327554,0,615,39762.1509490741,2008-11-10,03:37:22
39.983711,116.327465,0,632,39762.1510069444,2008-11-10,03:37:27
39.983817,116.327427,0,646,39762.1510648148,2008-11-10,03:37:32
39.983954,116.32739,0,667,39762.1511226852,2008-11-10,03:37:37
39.98405,116.327346,0,647,39762.1511805556,2008-11-10,03:37:42
39.984128,116.327296,0,618,39762.1512384259,2008-11-10,03:37:47
39.984166,116.327291,0,571,39762.1512962963,2008-11-10,03:37:52
39.984237,116.327275,0,520,39762.1513541667,2008-11-10,03:37:57
39.984338,116.327247,0,486,39762.151412037,2008-11-10,03:38:02
39.984424,116.327221,0,472,39762.1514699074,2008-11-10,03:38:07
39.984517,116.327214,0,450,39762.1515277778,2008-11-10,03:38:12
39.984616,116.327222,0,428,39762.1515856481,2008-11-10,03:38:17
39.984752,116.327251,0,408,39762.1516435185,2008-11-10,03:38:22
39.984956,116.32729,0,388,39762.1517013889,2008-11-10,03:38:27
39.985094,116.327332,0,381,39762.1517592593,2008-11-10,03:38:32
39.985261,116.327324,0,377,39762.1518171296,2008-11-10,03:38:37
39.985349,116.327355,0,386,39762.151875,2008-11-10,03:38:42
39.985626,116.327291,0,396,39762.1519328704,2008-11-10,03:38:47
39.985911,116.327215,0,407,39762.1519907407,2008-11-10,03:38:52
39.986141,116.327139,0,417,39762.1520486111,2008-11-10,03:38:57
39.986265,116.327087,0,430,39762.1521064815,2008-11-10,03:39:02
39.986384,116.32709,0,432,39762.1521643519,2008-11-10,03:39:07
39.98647,116.326953,0,468,39762.1522222222,2008-11-10,03:39:12
39.986541,116.326902,0,487,39762.1522800926,2008-11-10,03:39:17
39.986538,116.326892,0,508,39762.152337963,2008-11-10,03:39:22
39.986624,116.326898,0,525,39762.1523958333,2008-11-10,03:39:27
39.986876,116.326882,0,541,39762.1524537037,2008-11-10,03:39:32
39.987137,116.326974,0,522,39762.1525115741,2008-11-10,03:39:37
39.987407,116.327,0,509,39762.1525694444,2008-11-10,03:39:42
39.987629,116.327034,0,506,39762.1526273148,2008-11-10,03:39:47
39.9878,116.327044,0,497,39762.1526851852,2008-11-10,03:39:52
39.988005,116.327049,0,489,39762.1527430556,2008-11-10,03:39:57
39.988209,116.327035,0,491,39762.1528009259,2008-11-10,03:40:02
39.988374,116.326993,0,491,39762.1528587963,2008-11-10,03:40:07
39.988508,116.32695,0,484,39762.1529166667,2008-11-10,03:40:12
39.988621,116.326916,0,482,39762.152974537,2008-11-10,03:40:17
39.988692,116.326885,0,471,39762.1530324074,2008-11-10,03:40:22
39.988739,116.326861,0,465,39762.1530902778,2008-11-10,03:40:27
39.988838,116.32688,0,459,39762.1531481481,2008-11-10,03:40:32
39.989045,116.326952,0,453,39762.1532060185,2008-11-10,03:40:37
39.989265,116.327001,0,445,39762.1532638889,2008-11-10,03:40:42
39.989533,116.327014,0,434,39762.1533217593,2008-11-10,03:40:47
39.98974,116.326974,0,421,39762.1533796296,2008-11-10,03:40:52
39.989927,116.326927,0,412,39762.1534375,2008-11-10,03:40:57
39.990181,116.326934,0,404,39762.1534953704,2008-11-10,03:41:02
39.990403,116.327026,0,410,39762.1535532407,2008-11-10,03:41:07
39.990627,116.327111,0,428,39762.1536111111,2008-11-10,03:41:12
39.990727,116.327156,0,450,39762.1536689815,2008-11-10,03:41:17
39.991523,116.326907,0,165,39762.1540740741,2008-11-10,03:41:52
39.991173,116.327066,0,188,39762.1541319444,2008-11-10,03:41:57
39.991188,116.32706,0,188,39762.1541898148,2008-11-10,03:42:02
39.991196,116.327061,0,188,39762.1542476852,2008-11-10,03:42:07
39.991193,116.327065,0,188,39762.1543055556,2008-11-10,03:42:12
39.991193,116.327065,0,188,39762.1543402778,2008-11-10,03:42:15
39.991185,116.327072,0,188,39762.1543634259,2008-11-10,03:42:17
39.991194,116.327085,0,188,39762.1544212963,2008-11-10,03:42:22
39.99124,116.327093,0,186,39762.1544791667,2008-11-10,03:42:27
39.991272,116.327095,0,184,39762.154537037,2008-11-10,03:42:32
39.991239,116.327122,0,180,39762.1545949074,2008-11-10,03:42:37
39.991195,116.327124,0,179,39762.1546527778,2008-11-10,03:42:42
39.991156,116.327101,0,175,39762.1547106481,2008-11-10,03:42:47
39.991158,116.327042,0,170,39762.1547685185,2008-11-10,03:42:52
39.991173,116.327009,0,164,39762.1548263889,2008-11-10,03:42:57
39.991206,116.326979,0,161,39762.1548842593,2008-11-10,03:43:02
39.991221,116.326942,0,160,39762.1549421296,2008-11-10,03:43:07
39.991245,116.326895,0,160,39762.155,2008-11-10,03:43:12
39.991298,116.326849,0,160,39762.1550578704,2008-11-10,03:43:17
39.991363,116.326848,0,161,39762.1551157407,2008-11-10,03:43:22
39.991391,116.326902,0,160,39762.1551736111,2008-11-10,03:43:27
39.991379,116.326956,0,159,39762.1552314815,2008-11-10,03:43:32
39.991387,116.326972,0,159,39762.1552893519,2008-11-10,03:43:37
39.991414,116.326998,0,156,39762.1553472222,2008-11-10,03:43:42
39.991487,116.326952,0,154,39762.1554050926,2008-11-10,03:43:47
39.991583,116.326902,0,152,39762.155462963,2008-11-10,03:43:52
39.991722,116.326845,0,152,39762.1555208333,2008-11-10,03:43:57
39.99187,116.326784,0,150,39762.1555787037,2008-11-10,03:44:02
39.991989,116.326749,0,147,39762.1556365741,2008-11-10,03:44:07
39.992102,116.326743,0,142,39762.1556944444,2008-11-10,03:44:12
39.99221,116.326736,0,136,39762.1557523148,2008-11-10,03:44:17
39.992323,116.326713,0,131,39762.1558101852,2008-11-10,03:44:22
39.992436,116.326669,0,129,39762.1558680556,2008-11-10,03:44:27
39.99252,116.326601,0,130,39762.1559259259,2008-11-10,03:44:32
39.99256,116.326556,0,136,39762.1559837963,2008-11-10,03:44:37
39.992593,116.326562,0,144,39762.1560416667,2008-11-10,03:44:42
39.992641,116.326543,0,151,39762.156099537,2008-11-10,03:44:47
39.992677,116.326509,0,160,39762.1561574074,2008-11-10,03:44:52
39.997672,116.32736,0,117,39762.1569675926,2008-11-10,03:46:02
39.99779,116.327229,0,70,39762.157025463,2008-11-10,03:46:07
39.997979,116.327042,0,129,39762.1570833333,2008-11-10,03:46:12
