# Supplementary material for: Research on differential privacy protection method based on user tendency
Source: PLoS One. 2023 Oct 26;18(10):e0288823. doi: 10.1371/journal.pone.0288823 (PMC10602288; doi:10.1371/journal.pone.0288823)
Supplement: S1 Data — (ZIP) [file pone.0288823.s001.zip › Data 5-1/000/Trajectory/20081111001704.plt]

Geolife trajectory
WGS 84
Altitude is in Feet
Reserved 3
0,2,255,My Track,0,0,2,8421376
0
40.011824,116.297026,0,480,39763.0118518519,2008-11-11,00:17:04
40.011438,116.29693,0,144,39763.0119097222,2008-11-11,00:17:09
40.011447,116.296928,0,152,39763.0119675926,2008-11-11,00:17:14
40.011429,116.296871,0,153,39763.012025463,2008-11-11,00:17:19
40.011413,116.296835,0,153,39763.0120833333,2008-11-11,00:17:24
40.011387,116.29682,0,152,39763.0121412037,2008-11-11,00:17:29
40.011384,116.296841,0,154,39763.0121990741,2008-11-11,00:17:34
40.011384,116.296841,0,154,39763.0122337963,2008-11-11,00:17:37
40.011391,116.296835,0,155,39763.0122569444,2008-11-11,00:17:39
40.0114,116.296837,0,157,39763.0123148148,2008-11-11,00:17:44
40.011388,116.296828,0,158,39763.0123726852,2008-11-11,00:17:49
40.011388,116.296828,0,158,39763.0124074074,2008-11-11,00:17:52
40.011384,116.296831,0,159,39763.0124305556,2008-11-11,00:17:54
40.011373,116.296827,0,159,39763.0124884259,2008-11-11,00:17:59
40.01137,116.296818,0,159,39763.0125462963,2008-11-11,00:18:04
40.011374,116.296804,0,159,39763.0126041667,2008-11-11,00:18:09
40.011388,116.29677,0,160,39763.012662037,2008-11-11,00:18:14
40.01138,116.296743,0,160,39763.0127199074,2008-11-11,00:18:19
40.011359,116.296755,0,161,39763.0127777778,2008-11-11,00:18:24
40.011351,116.296787,0,162,39763.0128356481,2008-11-11,00:18:29
40.01135,116.296797,0,164,39763.0128935185,2008-11-11,00:18:34
40.011332,116.296753,0,165,39763.0129513889,2008-11-11,00:18:39
40.011316,116.296722,0,165,39763.0130092593,2008-11-11,00:18:44
40.011304,116.296726,0,165,39763.0130671296,2008-11-11,00:18:49
40.01129,116.296736,0,166,39763.013125,2008-11-11,00:18:54
40.011289,116.29672,0,167,39763.0131828704,2008-11-11,00:18:59
40.011316,116.296718,0,168,39763.0132407407,2008-11-11,00:19:04
40.011315,116.296708,0,168,39763.0132986111,2008-11-11,00:19:09
40.011324,116.296695,0,169,39763.0133564815,2008-11-11,00:19:14
40.011324,116.296695,0,169,39763.0133912037,2008-11-11,00:19:17
40.011323,116.296694,0,171,39763.0134143519,2008-11-11,00:19:19
40.011293,116.296701,0,173,39763.0134722222,2008-11-11,00:19:24
40.011269,116.296707,0,173,39763.0135300926,2008-11-11,00:19:29
40.011247,116.296691,0,173,39763.013587963,2008-11-11,00:19:34
40.011251,116.296669,0,171,39763.0136458333,2008-11-11,00:19:39
40.011264,116.296644,0,169,39763.0137037037,2008-11-11,00:19:44
40.01128,116.296596,0,165,39763.0137615741,2008-11-11,00:19:49
40.011243,116.296561,0,162,39763.0138194444,2008-11-11,00:19:54
40.011149,116.296512,0,160,39763.0138773148,2008-11-11,00:19:59
40.01108,116.296501,0,160,39763.0139351852,2008-11-11,00:20:04
40.011091,116.296525,0,160,39763.0139930556,2008-11-11,00:20:09
40.011132,116.296534,0,160,39763.0140509259,2008-11-11,00:20:14
40.01113,116.296528,0,160,39763.0141087963,2008-11-11,00:20:19
40.01113,116.296528,0,160,39763.0141435185,2008-11-11,00:20:22
40.011122,116.296521,0,160,39763.0141666667,2008-11-11,00:20:24
40.011113,116.296449,0,160,39763.014224537,2008-11-11,00:20:29
40.011124,116.296382,0,161,39763.0142824074,2008-11-11,00:20:34
40.011107,116.296306,0,162,39763.0143402778,2008-11-11,00:20:39
40.011097,116.296248,0,163,39763.0143981481,2008-11-11,00:20:44
40.011037,116.29621,0,163,39763.0144560185,2008-11-11,00:20:49
40.010991,116.296174,0,163,39763.0145138889,2008-11-11,00:20:54
40.011058,116.296232,0,164,39763.0145717593,2008-11-11,00:20:59
40.011065,116.296261,0,164,39763.0146296296,2008-11-11,00:21:04
40.011033,116.296359,0,164,39763.0146875,2008-11-11,00:21:09
40.011012,116.296398,0,164,39763.0147453704,2008-11-11,00:21:14
40.010967,116.296373,0,162,39763.0148032407,2008-11-11,00:21:19
40.010937,116.296313,0,161,39763.0148611111,2008-11-11,00:21:24
40.010903,116.296236,0,161,39763.0149189815,2008-11-11,00:21:29
40.010901,116.296147,0,163,39763.0149768519,2008-11-11,00:21:34
40.011054,116.296124,0,165,39763.0150347222,2008-11-11,00:21:39
40.011139,116.296238,0,163,39763.0150925926,2008-11-11,00:21:44
40.011161,116.296305,0,159,39763.015150463,2008-11-11,00:21:49
40.011242,116.296326,0,156,39763.0152083333,2008-11-11,00:21:54
40.011287,116.296363,0,152,39763.0152662037,2008-11-11,00:21:59
40.011292,116.296404,0,148,39763.0153240741,2008-11-11,00:22:04
40.011273,116.296415,0,144,39763.0153819444,2008-11-11,00:22:09
40.011308,116.296497,0,141,39763.0154398148,2008-11-11,00:22:14
40.01132,116.296602,0,139,39763.0154976852,2008-11-11,00:22:19
40.011431,116.296922,0,106,39763.0239467593,2008-11-11,00:34:29
40.011434,116.296943,0,106,39763.0240046296,2008-11-11,00:34:34
40.011451,116.296911,0,106,39763.0240625,2008-11-11,00:34:39
40.011492,116.296848,0,106,39763.0241203704,2008-11-11,00:34:44
40.011526,116.29681,0,105,39763.0241782407,2008-11-11,00:34:49
40.011539,116.296803,0,105,39763.0242361111,2008-11-11,00:34:54
40.011509,116.296813,0,104,39763.0242939815,2008-11-11,00:34:59
40.011482,116.296828,0,104,39763.0243518518,2008-11-11,00:35:04
40.011451,116.296836,0,103,39763.0244097222,2008-11-11,00:35:09
40.011451,116.296836,0,103,39763.0244444444,2008-11-11,00:35:12
40.011449,116.296839,0,103,39763.0244675926,2008-11-11,00:35:14
40.011452,116.296849,0,103,39763.024525463,2008-11-11,00:35:19
40.011454,116.296854,0,103,39763.0245833333,2008-11-11,00:35:24
40.01146,116.296852,0,103,39763.0246412037,2008-11-11,00:35:29
40.01146,116.296852,0,103,39763.0246759259,2008-11-11,00:35:32
40.011468,116.296846,0,103,39763.0246990741,2008-11-11,00:35:34
40.01149,116.296844,0,104,39763.0247569444,2008-11-11,00:35:39
40.01148,116.296841,0,100,39763.0248148148,2008-11-11,00:35:44
40.011473,116.296862,0,101,39763.0248726852,2008-11-11,00:35:49
40.011462,116.296862,0,101,39763.0249305556,2008-11-11,00:35:54
40.011461,116.296845,0,101,39763.0249884259,2008-11-11,00:35:59
40.011461,116.296845,0,101,39763.0250231481,2008-11-11,00:36:02
40.011464,116.296852,0,101,39763.0250462963,2008-11-11,00:36:04
40.011455,116.296871,0,100,39763.0251041667,2008-11-11,00:36:09
40.01144,116.296887,0,100,39763.025162037,2008-11-11,00:36:14
40.01147,116.296898,0,100,39763.0252199074,2008-11-11,00:36:19
40.01148,116.296888,0,100,39763.0252777778,2008-11-11,00:36:24
40.011502,116.296895,0,101,39763.0253356481,2008-11-11,00:36:29
40.011496,116.2969,0,101,39763.0253935185,2008-11-11,00:36:34
40.011495,116.296894,0,100,39763.0254513889,2008-11-11,00:36:39
40.011501,116.296887,0,101,39763.0255092593,2008-11-11,00:36:44
40.011495,116.296891,0,101,39763.0255671296,2008-11-11,00:36:49
40.011495,116.296899,0,101,39763.025625,2008-11-11,00:36:54
40.011495,116.296899,0,101,39763.0256597222,2008-11-11,00:36:57
40.011496,116.296907,0,101,39763.0256828704,2008-11-11,00:36:59
40.011492,116.296919,0,101,39763.0257407407,2008-11-11,00:37:04
40.011436,116.296912,0,102,39763.0257986111,2008-11-11,00:37:09
40.011404,116.296923,0,102,39763.0258564815,2008-11-11,00:37:14
40.011371,116.29693,0,103,39763.0259143518,2008-11-11,00:37:19
40.011344,116.296925,0,104,39763.0259722222,2008-11-11,00:37:24
40.011311,116.296919,0,105,39763.0260300926,2008-11-11,00:37:29
40.011286,116.296905,0,106,39763.026087963,2008-11-11,00:37:34
40.011281,116.296873,0,107,39763.0261458333,2008-11-11,00:37:39
40.011292,116.296874,0,107,39763.0262037037,2008-11-11,00:37:44
40.011353,116.296877,0,108,39763.0262615741,2008-11-11,00:37:49
40.011436,116.296887,0,108,39763.0263194444,2008-11-11,00:37:54
40.011463,116.296871,0,108,39763.0263773148,2008-11-11,00:37:59
40.011493,116.296838,0,109,39763.0264351852,2008-11-11,00:38:04
40.011526,116.296819,0,109,39763.0264930556,2008-11-11,00:38:09
40.011569,116.296827,0,109,39763.0265509259,2008-11-11,00:38:14
40.011589,116.296836,0,109,39763.0266087963,2008-11-11,00:38:19
40.011602,116.296862,0,109,39763.0266666667,2008-11-11,00:38:24
40.011602,116.296863,0,109,39763.026724537,2008-11-11,00:38:29
40.011602,116.296863,0,109,39763.0267592593,2008-11-11,00:38:32
40.0116,116.296855,0,110,39763.0267824074,2008-11-11,00:38:34
40.011557,116.296835,0,110,39763.0268402778,2008-11-11,00:38:39
40.011518,116.296819,0,110,39763.0268981481,2008-11-11,00:38:44
40.0115,116.29682,0,110,39763.0269560185,2008-11-11,00:38:49
40.011507,116.296825,0,110,39763.0270138889,2008-11-11,00:38:54
40.011499,116.296818,0,110,39763.0270717593,2008-11-11,00:38:59
40.011499,116.296818,0,110,39763.0271064815,2008-11-11,00:39:02
40.011494,116.29682,0,110,39763.0271296296,2008-11-11,00:39:04
40.011517,116.296822,0,111,39763.0271875,2008-11-11,00:39:09
40.011541,116.296826,0,111,39763.0272453704,2008-11-11,00:39:14
40.011577,116.296834,0,112,39763.0273032407,2008-11-11,00:39:19
40.011604,116.296827,0,113,39763.0273611111,2008-11-11,00:39:24
40.011629,116.296809,0,114,39763.0274189815,2008-11-11,00:39:29
40.011635,116.29679,0,114,39763.0274768519,2008-11-11,00:39:34
40.011671,116.296822,0,115,39763.0275347222,2008-11-11,00:39:39
40.011707,116.296904,0,114,39763.0275925926,2008-11-11,00:39:44
40.011733,116.296982,0,113,39763.027650463,2008-11-11,00:39:49
40.011762,116.297039,0,112,39763.0277083333,2008-11-11,00:39:54
40.011792,116.297064,0,113,39763.0277662037,2008-11-11,00:39:59
40.01185,116.29706,0,114,39763.0278240741,2008-11-11,00:40:04
40.011887,116.297073,0,116,39763.0278819444,2008-11-11,00:40:09
40.01194,116.297107,0,120,39763.0279398148,2008-11-11,00:40:14
40.011935,116.297117,0,121,39763.0279976852,2008-11-11,00:40:19
40.01191,116.29713,0,121,39763.0280555556,2008-11-11,00:40:24
40.011898,116.297118,0,121,39763.0281134259,2008-11-11,00:40:29
40.01185,116.297097,0,121,39763.0281712963,2008-11-11,00:40:34
40.01185,116.297097,0,121,39763.0282060185,2008-11-11,00:40:37
40.011853,116.29709,0,121,39763.0282291667,2008-11-11,00:40:39
40.011845,116.297056,0,119,39763.028287037,2008-11-11,00:40:44
40.011845,116.297056,0,119,39763.0283217593,2008-11-11,00:40:47
40.011843,116.297051,0,119,39763.0283449074,2008-11-11,00:40:49
40.011824,116.297067,0,118,39763.0284027778,2008-11-11,00:40:54
40.011771,116.297075,0,118,39763.0284606481,2008-11-11,00:40:59
40.011751,116.297047,0,117,39763.0285185185,2008-11-11,00:41:04
40.011739,116.296976,0,116,39763.0285763889,2008-11-11,00:41:09
40.011678,116.296884,0,116,39763.0286342593,2008-11-11,00:41:14
40.011639,116.296855,0,116,39763.0286921296,2008-11-11,00:41:19
40.011586,116.296824,0,114,39763.02875,2008-11-11,00:41:24
40.011586,116.296824,0,114,39763.0287847222,2008-11-11,00:41:27
40.011584,116.296826,0,112,39763.0288078704,2008-11-11,00:41:29
40.011587,116.296837,0,111,39763.0288657407,2008-11-11,00:41:34
40.011602,116.296842,0,110,39763.0289236111,2008-11-11,00:41:39
40.011631,116.296853,0,108,39763.0289814815,2008-11-11,00:41:44
40.011622,116.296852,0,108,39763.0290393519,2008-11-11,00:41:49
40.011622,116.296852,0,108,39763.0290740741,2008-11-11,00:41:52
40.011622,116.296848,0,107,39763.0290972222,2008-11-11,00:41:54
40.011634,116.296837,0,107,39763.0291550926,2008-11-11,00:41:59
40.011634,116.296837,0,107,39763.0291898148,2008-11-11,00:42:02
40.011635,116.29684,0,106,39763.029212963,2008-11-11,00:42:04
40.011613,116.296849,0,106,39763.0292708333,2008-11-11,00:42:09
40.011613,116.296849,0,106,39763.0293055556,2008-11-11,00:42:12
40.011613,116.296842,0,106,39763.0293287037,2008-11-11,00:42:14
40.011582,116.296786,0,105,39763.0293865741,2008-11-11,00:42:19
40.011538,116.29679,0,104,39763.0294444444,2008-11-11,00:42:24
40.011526,116.296806,0,103,39763.0295023148,2008-11-11,00:42:29
40.011525,116.296793,0,102,39763.0295601852,2008-11-11,00:42:34
40.011539,116.29678,0,102,39763.0296180556,2008-11-11,00:42:39
40.011541,116.296743,0,101,39763.0296759259,2008-11-11,00:42:44
40.011565,116.29673,0,100,39763.0297337963,2008-11-11,00:42:49
40.011556,116.296714,0,100,39763.0297916667,2008-11-11,00:42:54
40.011552,116.296754,0,99,39763.029849537,2008-11-11,00:42:59
40.011554,116.296762,0,99,39763.0299074074,2008-11-11,00:43:04
40.011556,116.296763,0,99,39763.0299652778,2008-11-11,00:43:09
40.01155,116.296755,0,100,39763.0300231481,2008-11-11,00:43:14
40.01155,116.296755,0,100,39763.0300578704,2008-11-11,00:43:17
40.011553,116.296755,0,100,39763.0300810185,2008-11-11,00:43:19
40.01156,116.296745,0,99,39763.0301388889,2008-11-11,00:43:24
40.011597,116.296737,0,99,39763.0301967593,2008-11-11,00:43:29
40.011648,116.296787,0,100,39763.0302546296,2008-11-11,00:43:34
40.011672,116.296828,0,99,39763.0303125,2008-11-11,00:43:39
40.011663,116.29682,0,99,39763.0303703704,2008-11-11,00:43:44
40.011636,116.296796,0,99,39763.0304282407,2008-11-11,00:43:49
40.011617,116.296776,0,99,39763.0304861111,2008-11-11,00:43:54
40.011566,116.296768,0,100,39763.0305439815,2008-11-11,00:43:59
40.011561,116.296757,0,100,39763.0306018519,2008-11-11,00:44:04
40.011561,116.296757,0,100,39763.0306365741,2008-11-11,00:44:07
40.011559,116.296758,0,100,39763.0306597222,2008-11-11,00:44:09
40.011579,116.296797,0,100,39763.0307175926,2008-11-11,00:44:14
40.011565,116.296776,0,100,39763.030775463,2008-11-11,00:44:19
40.011529,116.296771,0,100,39763.0308333333,2008-11-11,00:44:24
40.011499,116.296773,0,100,39763.0308912037,2008-11-11,00:44:29
40.011485,116.29679,0,100,39763.0309490741,2008-11-11,00:44:34
40.011485,116.29679,0,100,39763.0309837963,2008-11-11,00:44:37
40.01148,116.296786,0,100,39763.0310069444,2008-11-11,00:44:39
40.011489,116.296784,0,100,39763.0310648148,2008-11-11,00:44:44
40.011485,116.296769,0,100,39763.0311226852,2008-11-11,00:44:49
40.011468,116.296794,0,100,39763.0311805556,2008-11-11,00:44:54
40.011461,116.296818,0,100,39763.0312384259,2008-11-11,00:44:59
40.011461,116.296818,0,100,39763.0312731481,2008-11-11,00:45:02
40.011465,116.296819,0,100,39763.0312962963,2008-11-11,00:45:04
40.011496,116.296835,0,100,39763.0313541667,2008-11-11,00:45:09
40.011564,116.296849,0,98,39763.031412037,2008-11-11,00:45:14
40.011637,116.296842,0,96,39763.0314699074,2008-11-11,00:45:19
40.011667,116.296816,0,93,39763.0315277778,2008-11-11,00:45:24
40.011685,116.29679,0,91,39763.0315856481,2008-11-11,00:45:29
40.011689,116.29675,0,90,39763.0316435185,2008-11-11,00:45:34
40.011734,116.296752,0,89,39763.0317013889,2008-11-11,00:45:39
40.011722,116.296825,0,88,39763.0317592593,2008-11-11,00:45:44
40.011665,116.296855,0,87,39763.0318171296,2008-11-11,00:45:49
40.011613,116.296845,0,87,39763.031875,2008-11-11,00:45:54
40.011627,116.296849,0,86,39763.0319328704,2008-11-11,00:45:59
40.011649,116.296862,0,84,39763.0319907407,2008-11-11,00:46:04
40.011654,116.296886,0,84,39763.0320486111,2008-11-11,00:46:09
40.011622,116.296852,0,84,39763.0321064815,2008-11-11,00:46:14
40.011621,116.296843,0,84,39763.0321643518,2008-11-11,00:46:19
40.011621,116.296843,0,84,39763.0321990741,2008-11-11,00:46:22
40.011613,116.296845,0,83,39763.0322222222,2008-11-11,00:46:24
40.011613,116.296832,0,83,39763.0322800926,2008-11-11,00:46:29
40.011602,116.29683,0,83,39763.032337963,2008-11-11,00:46:34
40.011585,116.296831,0,83,39763.0323958333,2008-11-11,00:46:39
40.011596,116.296838,0,83,39763.0324537037,2008-11-11,00:46:44
40.011626,116.296896,0,83,39763.0325115741,2008-11-11,00:46:49
40.01162,116.29696,0,83,39763.0325694444,2008-11-11,00:46:54
40.01163,116.297017,0,83,39763.0326273148,2008-11-11,00:46:59
40.01163,116.297048,0,84,39763.0326851852,2008-11-11,00:47:04
40.011578,116.297011,0,84,39763.0327430556,2008-11-11,00:47:09
40.011509,116.296983,0,85,39763.0328009259,2008-11-11,00:47:14
40.011467,116.297036,0,86,39763.0328587963,2008-11-11,00:47:19
40.011454,116.297096,0,86,39763.0329166667,2008-11-11,00:47:24
40.011445,116.297126,0,84,39763.032974537,2008-11-11,00:47:29
40.011401,116.297097,0,82,39763.0330324074,2008-11-11,00:47:34
40.01139,116.297039,0,84,39763.0330902778,2008-11-11,00:47:39
40.011377,116.296975,0,86,39763.0331481481,2008-11-11,00:47:44
40.011406,116.296936,0,85,39763.0332060185,2008-11-11,00:47:49
40.011417,116.296906,0,85,39763.0332638889,2008-11-11,00:47:54
40.011417,116.296906,0,85,39763.0332986111,2008-11-11,00:47:57
40.011424,116.29691,0,84,39763.0333217593,2008-11-11,00:47:59
40.011463,116.2969,0,84,39763.0333796296,2008-11-11,00:48:04
40.011493,116.296865,0,84,39763.0334375,2008-11-11,00:48:09
40.011521,116.296811,0,84,39763.0334953704,2008-11-11,00:48:14
40.011527,116.29675,0,84,39763.0335532407,2008-11-11,00:48:19
40.011472,116.296695,0,85,39763.0336111111,2008-11-11,00:48:24
40.011402,116.296684,0,84,39763.0336689815,2008-11-11,00:48:29
40.01136,116.296723,0,82,39763.0337268518,2008-11-11,00:48:34
40.011254,116.296862,0,80,39763.0337847222,2008-11-11,00:48:39
40.011279,116.296937,0,78,39763.0338425926,2008-11-11,00:48:44
40.011254,116.297015,0,74,39763.033900463,2008-11-11,00:48:49
40.011255,116.297057,0,71,39763.0339583333,2008-11-11,00:48:54
40.011256,116.29711,0,68,39763.0340162037,2008-11-11,00:48:59
40.011247,116.297132,0,66,39763.0340740741,2008-11-11,00:49:04
40.011234,116.297152,0,65,39763.0341319444,2008-11-11,00:49:09
40.011184,116.297176,0,64,39763.0341898148,2008-11-11,00:49:14
40.011157,116.297177,0,59,39763.0342476852,2008-11-11,00:49:19
40.011136,116.297167,0,54,39763.0343055556,2008-11-11,00:49:24
40.011054,116.297165,0,50,39763.0343634259,2008-11-11,00:49:29
40.011019,116.29712,0,48,39763.0344212963,2008-11-11,00:49:34
40.01101,116.297076,0,46,39763.0344791667,2008-11-11,00:49:39
40.010956,116.297052,0,46,39763.034537037,2008-11-11,00:49:44
40.010909,116.297018,0,47,39763.0345949074,2008-11-11,00:49:49
40.01088,116.296989,0,47,39763.0346527778,2008-11-11,00:49:54
40.010877,116.296967,0,48,39763.0347106481,2008-11-11,00:49:59
40.010902,116.296932,0,48,39763.0347685185,2008-11-11,00:50:04
40.011,116.296882,0,48,39763.0348263889,2008-11-11,00:50:09
40.011082,116.296804,0,50,39763.0348842593,2008-11-11,00:50:14
40.011104,116.296745,0,52,39763.0349421296,2008-11-11,00:50:19
40.011141,116.296719,0,55,39763.035,2008-11-11,00:50:24
40.011141,116.296719,0,55,39763.0350347222,2008-11-11,00:50:27
40.011143,116.296715,0,55,39763.0350578704,2008-11-11,00:50:29
40.011126,116.296715,0,49,39763.0351157407,2008-11-11,00:50:34
40.011074,116.296655,0,43,39763.0351736111,2008-11-11,00:50:39
40.010995,116.296631,0,39,39763.0352314815,2008-11-11,00:50:44
40.010948,116.296655,0,38,39763.0352893519,2008-11-11,00:50:49
40.010883,116.296692,0,36,39763.0353472222,2008-11-11,00:50:54
40.010787,116.296712,0,34,39763.0354050926,2008-11-11,00:50:59
40.010705,116.296691,0,33,39763.035462963,2008-11-11,00:51:04
40.010617,116.296702,0,34,39763.0355208333,2008-11-11,00:51:09
40.010538,116.296741,0,37,39763.0355787037,2008-11-11,00:51:14
40.010461,116.296806,0,40,39763.0356365741,2008-11-11,00:51:19
40.010386,116.296861,0,45,39763.0356944444,2008-11-11,00:51:24
40.010286,116.296878,0,53,39763.0357523148,2008-11-11,00:51:29
40.010216,116.296808,0,69,39763.0358101852,2008-11-11,00:51:34
40.010197,116.296803,0,88,39763.0358680556,2008-11-11,00:51:39
40.01021,116.296828,0,105,39763.0359259259,2008-11-11,00:51:44
40.010263,116.296864,0,114,39763.0359837963,2008-11-11,00:51:49
40.0103,116.29687,0,120,39763.0360416667,2008-11-11,00:51:54
40.010311,116.296884,0,127,39763.036099537,2008-11-11,00:51:59
40.010296,116.296914,0,134,39763.0361574074,2008-11-11,00:52:04
40.010271,116.296943,0,141,39763.0362152778,2008-11-11,00:52:09
40.010285,116.29697,0,146,39763.0362731481,2008-11-11,00:52:14
40.010307,116.297001,0,150,39763.0363310185,2008-11-11,00:52:19
40.010307,116.297028,0,152,39763.0363888889,2008-11-11,00:52:24
40.010312,116.297061,0,156,39763.0364467593,2008-11-11,00:52:29
40.010312,116.297061,0,156,39763.0364814815,2008-11-11,00:52:32
40.01031,116.297064,0,155,39763.0365046296,2008-11-11,00:52:34
40.010258,116.297056,0,152,39763.0365625,2008-11-11,00:52:39
40.010231,116.297067,0,150,39763.0366203704,2008-11-11,00:52:44
40.010231,116.297067,0,150,39763.0366550926,2008-11-11,00:52:47
40.010227,116.297074,0,143,39763.0366782407,2008-11-11,00:52:49
40.010241,116.297064,0,140,39763.0367361111,2008-11-11,00:52:54
40.01024,116.297021,0,137,39763.0367939815,2008-11-11,00:52:59
40.010244,116.296992,0,139,39763.0368518519,2008-11-11,00:53:04
40.010261,116.296979,0,143,39763.0369097222,2008-11-11,00:53:09
40.010284,116.296978,0,143,39763.0369675926,2008-11-11,00:53:14
40.010297,116.296982,0,146,39763.037025463,2008-11-11,00:53:19
40.010297,116.296982,0,146,39763.0370601852,2008-11-11,00:53:22
40.010298,116.296989,0,148,39763.0370833333,2008-11-11,00:53:24
40.010278,116.297007,0,150,39763.0371412037,2008-11-11,00:53:29
40.010256,116.297065,0,152,39763.0371990741,2008-11-11,00:53:34
40.010203,116.297094,0,159,39763.0372569444,2008-11-11,00:53:39
40.010122,116.297125,0,170,39763.0373148148,2008-11-11,00:53:44
40.010031,116.297172,0,183,39763.0373726852,2008-11-11,00:53:49
40.009956,116.297231,0,199,39763.0374305556,2008-11-11,00:53:54
40.00994,116.297245,0,215,39763.0374884259,2008-11-11,00:53:59
40.009959,116.297239,0,228,39763.0375462963,2008-11-11,00:54:04
40.009939,116.297257,0,240,39763.0376041667,2008-11-11,00:54:09
40.009922,116.297277,0,255,39763.037662037,2008-11-11,00:54:14
40.009855,116.297304,0,268,39763.0377199074,2008-11-11,00:54:19
40.009766,116.297289,0,277,39763.0377777778,2008-11-11,00:54:24
40.009794,116.297242,0,284,39763.0378356481,2008-11-11,00:54:29
40.009845,116.297189,0,282,39763.0378935185,2008-11-11,00:54:34
40.009892,116.297167,0,277,39763.0379513889,2008-11-11,00:54:39
40.009936,116.297156,0,273,39763.0380092593,2008-11-11,00:54:44
40.009931,116.297129,0,263,39763.0380671296,2008-11-11,00:54:49
40.009931,116.297129,0,263,39763.0381018519,2008-11-11,00:54:52
40.009923,116.297132,0,253,39763.038125,2008-11-11,00:54:54
40.009935,116.297123,0,233,39763.0381828704,2008-11-11,00:54:59
40.009935,116.297123,0,233,39763.0382175926,2008-11-11,00:55:02
40.009936,116.297124,0,229,39763.0382407407,2008-11-11,00:55:04
40.009921,116.297103,0,219,39763.0382986111,2008-11-11,00:55:09
40.009929,116.297075,0,208,39763.0383564815,2008-11-11,00:55:14
40.009984,116.297062,0,200,39763.0384143519,2008-11-11,00:55:19
40.009987,116.297061,0,200,39763.0384722222,2008-11-11,00:55:24
40.009987,116.297061,0,200,39763.0385069444,2008-11-11,00:55:27
40.009988,116.297062,0,201,39763.0385300926,2008-11-11,00:55:29
40.00998,116.297083,0,199,39763.038587963,2008-11-11,00:55:34
40.009941,116.297073,0,193,39763.0386458333,2008-11-11,00:55:39
40.009894,116.297053,0,187,39763.0387037037,2008-11-11,00:55:44
40.009838,116.296981,0,182,39763.0387615741,2008-11-11,00:55:49
40.009751,116.296905,0,182,39763.0388194444,2008-11-11,00:55:54
40.009702,116.296869,0,183,39763.0388773148,2008-11-11,00:55:59
40.009704,116.296818,0,181,39763.0389351852,2008-11-11,00:56:04
40.009732,116.296793,0,176,39763.0389930556,2008-11-11,00:56:09
40.009752,116.296736,0,173,39763.0390509259,2008-11-11,00:56:14
40.009734,116.296681,0,170,39763.0391087963,2008-11-11,00:56:19
40.00968,116.29664,0,170,39763.0391666667,2008-11-11,00:56:24
40.009648,116.296622,0,174,39763.039224537,2008-11-11,00:56:29
40.00961,116.296611,0,180,39763.0392824074,2008-11-11,00:56:34
40.009564,116.296594,0,182,39763.0393402778,2008-11-11,00:56:39
40.009516,116.296571,0,180,39763.0393981481,2008-11-11,00:56:44
40.009445,116.296604,0,170,39763.0394560185,2008-11-11,00:56:49
40.009353,116.296563,0,162,39763.0395138889,2008-11-11,00:56:54
40.009296,116.296523,0,158,39763.0395717593,2008-11-11,00:56:59
40.009247,116.296473,0,149,39763.0396296296,2008-11-11,00:57:04
40.009242,116.296434,0,143,39763.0396875,2008-11-11,00:57:09
40.009238,116.296397,0,140,39763.0397453704,2008-11-11,00:57:14
40.009222,116.296372,0,139,39763.0398032407,2008-11-11,00:57:19
40.009182,116.29636,0,138,39763.0398611111,2008-11-11,00:57:24
40.009139,116.296347,0,137,39763.0399189815,2008-11-11,00:57:29
40.009126,116.296306,0,135,39763.0399768518,2008-11-11,00:57:34
40.009118,116.296279,0,136,39763.0400347222,2008-11-11,00:57:39
40.00909,116.29624,0,137,39763.0400925926,2008-11-11,00:57:44
40.009062,116.296203,0,137,39763.040150463,2008-11-11,00:57:49
40.009034,116.296133,0,133,39763.0402083333,2008-11-11,00:57:54
40.009002,116.296056,0,128,39763.0402662037,2008-11-11,00:57:59
40.008939,116.295973,0,122,39763.0403240741,2008-11-11,00:58:04
40.008909,116.295915,0,118,39763.0403819444,2008-11-11,00:58:09
40.00887,116.295867,0,117,39763.0404398148,2008-11-11,00:58:14
40.008826,116.295823,0,115,39763.0404976852,2008-11-11,00:58:19
40.008777,116.295762,0,114,39763.0405555556,2008-11-11,00:58:24
40.008736,116.295721,0,113,39763.0406134259,2008-11-11,00:58:29
40.008683,116.295714,0,111,39763.0406712963,2008-11-11,00:58:34
40.008618,116.295728,0,110,39763.0407291667,2008-11-11,00:58:39
40.008575,116.295735,0,109,39763.040787037,2008-11-11,00:58:44
40.008528,116.295706,0,106,39763.0408449074,2008-11-11,00:58:49
40.008519,116.295685,0,103,39763.0409027778,2008-11-11,00:58:54
40.008462,116.295661,0,104,39763.0409606481,2008-11-11,00:58:59
40.00842,116.295681,0,108,39763.0410185185,2008-11-11,00:59:04
40.008357,116.2957,0,111,39763.0410763889,2008-11-11,00:59:09
40.008348,116.295702,0,112,39763.0411342593,2008-11-11,00:59:14
40.008306,116.295739,0,114,39763.0411921296,2008-11-11,00:59:19
40.008256,116.295722,0,117,39763.04125,2008-11-11,00:59:24
40.008198,116.295673,0,117,39763.0413078704,2008-11-11,00:59:29
40.008109,116.295606,0,117,39763.0413657407,2008-11-11,00:59:34
40.008078,116.295566,0,116,39763.0414236111,2008-11-11,00:59:39
40.008032,116.295539,0,116,39763.0414814815,2008-11-11,00:59:44
40.008026,116.295551,0,116,39763.0415393518,2008-11-11,00:59:49
40.007992,116.295523,0,116,39763.0415972222,2008-11-11,00:59:54
40.00793,116.295694,0,116,39763.0416550926,2008-11-11,00:59:59
40.007868,116.295854,0,117,39763.041712963,2008-11-11,01:00:04
40.007792,116.295917,0,119,39763.0417708333,2008-11-11,01:00:09
40.007714,116.295951,0,122,39763.0418287037,2008-11-11,01:00:14
40.007621,116.295974,0,123,39763.0418865741,2008-11-11,01:00:19
40.007542,116.296016,0,126,39763.0419444444,2008-11-11,01:00:24
40.007477,116.296081,0,129,39763.0420023148,2008-11-11,01:00:29
40.007416,116.296169,0,133,39763.0420601852,2008-11-11,01:00:34
40.007348,116.296271,0,134,39763.0421180556,2008-11-11,01:00:39
40.007288,116.29629,0,134,39763.0421759259,2008-11-11,01:00:44
40.007195,116.296296,0,129,39763.0422337963,2008-11-11,01:00:49
40.007092,116.296267,0,127,39763.0422916667,2008-11-11,01:00:54
40.007018,116.296286,0,128,39763.042349537,2008-11-11,01:00:59
40.006926,116.296304,0,130,39763.0424074074,2008-11-11,01:01:04
40.006829,116.296329,0,135,39763.0424652778,2008-11-11,01:01:09
40.006752,116.296342,0,140,39763.0425231481,2008-11-11,01:01:14
40.006709,116.296358,0,146,39763.0425810185,2008-11-11,01:01:19
40.006652,116.296402,0,156,39763.0426388889,2008-11-11,01:01:24
40.006608,116.296425,0,169,39763.0426967593,2008-11-11,01:01:29
40.006542,116.296445,0,184,39763.0427546296,2008-11-11,01:01:34
40.006483,116.296448,0,199,39763.0428125,2008-11-11,01:01:39
40.006404,116.296438,0,217,39763.0428703704,2008-11-11,01:01:44
40.006383,116.296374,0,235,39763.0429282407,2008-11-11,01:01:49
40.006359,116.296322,0,256,39763.0429861111,2008-11-11,01:01:54
40.006305,116.296265,0,275,39763.0430439815,2008-11-11,01:01:59
40.006263,116.296194,0,284,39763.0431018519,2008-11-11,01:02:04
40.006251,116.296113,0,276,39763.0431597222,2008-11-11,01:02:09
40.006289,116.296082,0,249,39763.0432175926,2008-11-11,01:02:14
40.006307,116.296103,0,231,39763.043275463,2008-11-11,01:02:19
40.006305,116.296143,0,221,39763.0433333333,2008-11-11,01:02:24
40.006297,116.296195,0,209,39763.0433912037,2008-11-11,01:02:29
40.00626,116.296239,0,198,39763.0434490741,2008-11-11,01:02:34
40.006212,116.296253,0,194,39763.0435069444,2008-11-11,01:02:39
40.006222,116.296243,0,193,39763.0435648148,2008-11-11,01:02:44
40.006239,116.29625,0,195,39763.0436226852,2008-11-11,01:02:49
40.006231,116.296295,0,199,39763.0436805556,2008-11-11,01:02:54
40.006237,116.296349,0,204,39763.0437384259,2008-11-11,01:02:59
40.006203,116.296421,0,211,39763.0437962963,2008-11-11,01:03:04
40.006176,116.296475,0,215,39763.0438541667,2008-11-11,01:03:09
40.006171,116.296522,0,217,39763.043912037,2008-11-11,01:03:14
40.00616,116.296603,0,220,39763.0439699074,2008-11-11,01:03:19
40.006157,116.296665,0,228,39763.0440277778,2008-11-11,01:03:24
40.00615,116.296727,0,238,39763.0440856481,2008-11-11,01:03:29
40.006135,116.296797,0,248,39763.0441435185,2008-11-11,01:03:34
40.006103,116.296885,0,260,39763.0442013889,2008-11-11,01:03:39
40.006083,116.296931,0,271,39763.0442592593,2008-11-11,01:03:44
40.006099,116.296938,0,278,39763.0443171296,2008-11-11,01:03:49
40.006131,116.2969,0,279,39763.044375,2008-11-11,01:03:54
40.006184,116.296881,0,280,39763.0444328704,2008-11-11,01:03:59
40.006204,116.296823,0,277,39763.0444907407,2008-11-11,01:04:04
40.006155,116.296792,0,272,39763.0445486111,2008-11-11,01:04:09
40.006124,116.296761,0,274,39763.0446064815,2008-11-11,01:04:14
40.006115,116.296735,0,277,39763.0446643519,2008-11-11,01:04:19
40.006089,116.296719,0,276,39763.0447222222,2008-11-11,01:04:24
40.006089,116.296719,0,276,39763.0447569444,2008-11-11,01:04:27
40.006091,116.296718,0,277,39763.0447800926,2008-11-11,01:04:29
40.006094,116.296707,0,278,39763.044837963,2008-11-11,01:04:34
40.006094,116.296707,0,278,39763.0448726852,2008-11-11,01:04:37
40.006094,116.296705,0,278,39763.0448958333,2008-11-11,01:04:39
40.006095,116.296696,0,278,39763.0449537037,2008-11-11,01:04:44
40.006119,116.296693,0,277,39763.0450115741,2008-11-11,01:04:49
40.006122,116.296638,0,276,39763.0450694444,2008-11-11,01:04:54
40.006133,116.296559,0,273,39763.0451273148,2008-11-11,01:04:59
40.006138,116.296489,0,271,39763.0451851852,2008-11-11,01:05:04
40.006069,116.296439,0,267,39763.0452430556,2008-11-11,01:05:09
40.00608,116.296319,0,263,39763.0453009259,2008-11-11,01:05:14
40.006102,116.296196,0,260,39763.0453587963,2008-11-11,01:05:19
40.006116,116.296145,0,258,39763.0454166667,2008-11-11,01:05:24
40.006149,116.296135,0,259,39763.045474537,2008-11-11,01:05:29
40.006176,116.296182,0,263,39763.0455324074,2008-11-11,01:05:34
40.00619,116.296299,0,268,39763.0455902778,2008-11-11,01:05:39
40.006233,116.296379,0,274,39763.0456481481,2008-11-11,01:05:44
40.006298,116.296485,0,279,39763.0457060185,2008-11-11,01:05:49
40.006337,116.296478,0,284,39763.0457638889,2008-11-11,01:05:54
40.006364,116.296474,0,289,39763.0458217593,2008-11-11,01:05:59
40.006461,116.296448,0,294,39763.0458796296,2008-11-11,01:06:04
40.006571,116.296416,0,300,39763.0459375,2008-11-11,01:06:09
40.006647,116.296448,0,304,39763.0459953704,2008-11-11,01:06:14
40.006715,116.296463,0,309,39763.0460532407,2008-11-11,01:06:19
40.006782,116.296427,0,311,39763.0461111111,2008-11-11,01:06:24
40.006855,116.296457,0,316,39763.0461689815,2008-11-11,01:06:29
40.006933,116.296452,0,322,39763.0462268519,2008-11-11,01:06:34
40.007019,116.296385,0,329,39763.0462847222,2008-11-11,01:06:39
40.007112,116.29644,0,336,39763.0463425926,2008-11-11,01:06:44
40.007193,116.296489,0,341,39763.046400463,2008-11-11,01:06:49
40.00723,116.296494,0,346,39763.0464583333,2008-11-11,01:06:54
40.00726,116.296482,0,352,39763.0465162037,2008-11-11,01:06:59
40.007298,116.296426,0,358,39763.0465740741,2008-11-11,01:07:04
40.007305,116.296394,0,362,39763.0466319444,2008-11-11,01:07:09
40.007316,116.296336,0,370,39763.0466898148,2008-11-11,01:07:14
40.007379,116.296368,0,356,39763.0467476852,2008-11-11,01:07:19
40.007445,116.296479,0,327,39763.0468055556,2008-11-11,01:07:24
40.007511,116.296499,0,306,39763.0468634259,2008-11-11,01:07:29
40.00756,116.296517,0,285,39763.0469212963,2008-11-11,01:07:34
40.007622,116.296522,0,266,39763.0469791667,2008-11-11,01:07:39
40.007715,116.296549,0,250,39763.047037037,2008-11-11,01:07:44
40.007811,116.296565,0,243,39763.0470949074,2008-11-11,01:07:49
40.007878,116.296583,0,239,39763.0471527778,2008-11-11,01:07:54
40.0079,116.296614,0,237,39763.0472106481,2008-11-11,01:07:59
40.00793,116.296597,0,233,39763.0472685185,2008-11-11,01:08:04
40.007975,116.296535,0,227,39763.0473263889,2008-11-11,01:08:09
40.008051,116.296483,0,220,39763.0473842593,2008-11-11,01:08:14
40.008139,116.296452,0,216,39763.0474421296,2008-11-11,01:08:19
40.008181,116.296406,0,216,39763.0475,2008-11-11,01:08:24
40.008219,116.296366,0,212,39763.0475578704,2008-11-11,01:08:29
40.008278,116.296324,0,203,39763.0476157407,2008-11-11,01:08:34
40.00831,116.296287,0,191,39763.0476736111,2008-11-11,01:08:39
40.008338,116.296261,0,182,39763.0477314815,2008-11-11,01:08:44
40.00836,116.296254,0,177,39763.0477893518,2008-11-11,01:08:49
40.008372,116.29626,0,175,39763.0478472222,2008-11-11,01:08:54
40.008434,116.296241,0,167,39763.0479050926,2008-11-11,01:08:59
40.008465,116.296215,0,162,39763.047962963,2008-11-11,01:09:04
40.008499,116.296188,0,156,39763.0480208333,2008-11-11,01:09:09
40.008519,116.296169,0,152,39763.0480787037,2008-11-11,01:09:14
40.008551,116.296153,0,148,39763.0481365741,2008-11-11,01:09:19
40.008577,116.296144,0,143,39763.0481944444,2008-11-11,01:09:24
40.008624,116.296132,0,138,39763.0482523148,2008-11-11,01:09:29
40.008693,116.296101,0,131,39763.0483101852,2008-11-11,01:09:34
40.008764,116.29606,0,125,39763.0483680556,2008-11-11,01:09:39
40.008842,116.296043,0,120,39763.0484259259,2008-11-11,01:09:44
40.008943,116.296008,0,119,39763.0484837963,2008-11-11,01:09:49
40.009046,116.295941,0,120,39763.0485416667,2008-11-11,01:09:54
40.009124,116.29586,0,124,39763.048599537,2008-11-11,01:09:59
40.009236,116.295777,0,132,39763.0486574074,2008-11-11,01:10:04
40.009341,116.295682,0,146,39763.0487152778,2008-11-11,01:10:09
40.009446,116.295605,0,165,39763.0487731481,2008-11-11,01:10:14
40.009531,116.295595,0,184,39763.0488310185,2008-11-11,01:10:19
40.009626,116.295635,0,201,39763.0488888889,2008-11-11,01:10:24
40.009705,116.295692,0,216,39763.0489467593,2008-11-11,01:10:29
40.009786,116.295705,0,228,39763.0490046296,2008-11-11,01:10:34
40.009864,116.295681,0,232,39763.0490625,2008-11-11,01:10:39
40.009896,116.295722,0,219,39763.0491203704,2008-11-11,01:10:44
40.009942,116.295807,0,197,39763.0491782407,2008-11-11,01:10:49
40.009964,116.295834,0,166,39763.0492361111,2008-11-11,01:10:54
40.009942,116.295813,0,130,39763.0492939815,2008-11-11,01:10:59
40.009914,116.295798,0,94,39763.0493518518,2008-11-11,01:11:04
40.009858,116.295751,0,69,39763.0494097222,2008-11-11,01:11:09
40.009798,116.295689,0,57,39763.0494675926,2008-11-11,01:11:14
40.00975,116.295626,0,53,39763.049525463,2008-11-11,01:11:19
40.009701,116.295587,0,52,39763.0495833333,2008-11-11,01:11:24
40.009673,116.29558,0,51,39763.0496412037,2008-11-11,01:11:29
40.009651,116.295576,0,46,39763.0496990741,2008-11-11,01:11:34
40.009607,116.295546,0,38,39763.0497569444,2008-11-11,01:11:39
40.009533,116.295532,0,31,39763.0498148148,2008-11-11,01:11:44
40.009464,116.295504,0,25,39763.0498726852,2008-11-11,01:11:49
40.009395,116.295484,0,22,39763.0499305556,2008-11-11,01:11:54
40.009379,116.295504,0,22,39763.0499884259,2008-11-11,01:11:59
40.009383,116.295538,0,23,39763.0500462963,2008-11-11,01:12:04
40.009378,116.295578,0,26,39763.0501041667,2008-11-11,01:12:09
40.009356,116.295581,0,32,39763.050162037,2008-11-11,01:12:14
40.00934,116.295571,0,41,39763.0502199074,2008-11-11,01:12:19
40.009313,116.295572,0,48,39763.0502777778,2008-11-11,01:12:24
40.009285,116.295558,0,54,39763.0503356481,2008-11-11,01:12:29
40.009234,116.295525,0,58,39763.0503935185,2008-11-11,01:12:34
40.009165,116.295486,0,62,39763.0504513889,2008-11-11,01:12:39
40.009066,116.295452,0,67,39763.0505092593,2008-11-11,01:12:44
40.008965,116.295418,0,74,39763.0505671296,2008-11-11,01:12:49
40.008898,116.295411,0,80,39763.050625,2008-11-11,01:12:54
40.008853,116.295422,0,86,39763.0506828704,2008-11-11,01:12:59
40.008812,116.295453,0,95,39763.0507407407,2008-11-11,01:13:04
40.008747,116.295493,0,106,39763.0507986111,2008-11-11,01:13:09
40.008655,116.295539,0,119,39763.0508564815,2008-11-11,01:13:14
40.008538,116.295598,0,133,39763.0509143519,2008-11-11,01:13:19
40.008456,116.295637,0,147,39763.0509722222,2008-11-11,01:13:24
40.008365,116.295712,0,159,39763.0510300926,2008-11-11,01:13:29
40.008284,116.295788,0,171,39763.051087963,2008-11-11,01:13:34
40.008197,116.295873,0,179,39763.0511458333,2008-11-11,01:13:39
40.008125,116.295954,0,187,39763.0512037037,2008-11-11,01:13:44
40.00807,116.296013,0,196,39763.0512615741,2008-11-11,01:13:49
40.008014,116.296074,0,204,39763.0513194444,2008-11-11,01:13:54
40.007961,116.296113,0,214,39763.0513773148,2008-11-11,01:13:59
40.007897,116.296139,0,220,39763.0514351852,2008-11-11,01:14:04
40.007836,116.296201,0,225,39763.0514930556,2008-11-11,01:14:09
40.00778,116.296297,0,234,39763.0515509259,2008-11-11,01:14:14
40.007756,116.29637,0,242,39763.0516087963,2008-11-11,01:14:19
40.007725,116.296459,0,252,39763.0516666667,2008-11-11,01:14:24
40.0077,116.296509,0,260,39763.051724537,2008-11-11,01:14:29
40.007688,116.296567,0,269,39763.0517824074,2008-11-11,01:14:34
40.00766,116.296647,0,281,39763.0518402778,2008-11-11,01:14:39
40.007625,116.296743,0,295,39763.0518981481,2008-11-11,01:14:44
40.007583,116.296787,0,308,39763.0519560185,2008-11-11,01:14:49
40.007542,116.296844,0,321,39763.0520138889,2008-11-11,01:14:54
40.007527,116.296885,0,333,39763.0520717593,2008-11-11,01:14:59
40.00754,116.296908,0,346,39763.0521296296,2008-11-11,01:15:04
40.007545,116.296926,0,356,39763.0521875,2008-11-11,01:15:09
40.007545,116.296926,0,356,39763.0522222222,2008-11-11,01:15:12
40.007538,116.296918,0,363,39763.0522453704,2008-11-11,01:15:14
40.007537,116.296936,0,372,39763.0523032407,2008-11-11,01:15:19
40.007512,116.296942,0,380,39763.0523611111,2008-11-11,01:15:24
40.007499,116.296954,0,388,39763.0524189815,2008-11-11,01:15:29
40.007498,116.296942,0,384,39763.0524768519,2008-11-11,01:15:34
40.007508,116.296954,0,385,39763.0525347222,2008-11-11,01:15:39
40.007528,116.296992,0,385,39763.0525925926,2008-11-11,01:15:44
40.007524,116.297026,0,383,39763.052650463,2008-11-11,01:15:49
40.007543,116.297013,0,379,39763.0527083333,2008-11-11,01:15:54
40.007547,116.296995,0,376,39763.0527662037,2008-11-11,01:15:59
40.007535,116.297006,0,373,39763.0528240741,2008-11-11,01:16:04
40.007479,116.297012,0,372,39763.0528819444,2008-11-11,01:16:09
40.007441,116.297009,0,372,39763.0529398148,2008-11-11,01:16:14
40.00742,116.297006,0,371,39763.0529976852,2008-11-11,01:16:19
40.007421,116.296956,0,369,39763.0530555556,2008-11-11,01:16:24
40.007404,116.296932,0,366,39763.0531134259,2008-11-11,01:16:29
40.007392,116.29696,0,364,39763.0531712963,2008-11-11,01:16:34
40.007402,116.296995,0,365,39763.0532291667,2008-11-11,01:16:39
40.007402,116.296995,0,365,39763.0532638889,2008-11-11,01:16:42
40.007408,116.296998,0,365,39763.053287037,2008-11-11,01:16:44
40.007377,116.296959,0,364,39763.0533449074,2008-11-11,01:16:49
40.007362,116.296894,0,362,39763.0534027778,2008-11-11,01:16:54
40.007396,116.296816,0,360,39763.0534606481,2008-11-11,01:16:59
40.007409,116.296816,0,360,39763.0535185185,2008-11-11,01:17:04
40.007396,116.296847,0,360,39763.0535763889,2008-11-11,01:17:09
40.0074,116.296884,0,362,39763.0536342593,2008-11-11,01:17:14
40.007402,116.296907,0,363,39763.0536921296,2008-11-11,01:17:19
40.007408,116.296949,0,363,39763.05375,2008-11-11,01:17:24
40.007416,116.296994,0,362,39763.0538078704,2008-11-11,01:17:29
40.007411,116.297011,0,358,39763.0538657407,2008-11-11,01:17:34
40.007412,116.297058,0,353,39763.0539236111,2008-11-11,01:17:39
40.007419,116.297098,0,350,39763.0539814815,2008-11-11,01:17:44
40.007423,116.297119,0,347,39763.0540393519,2008-11-11,01:17:49
40.007418,116.297163,0,343,39763.0540972222,2008-11-11,01:17:54
40.007418,116.297163,0,343,39763.0541319444,2008-11-11,01:17:57
40.007424,116.297168,0,339,39763.0541550926,2008-11-11,01:17:59
40.007421,116.29715,0,334,39763.054212963,2008-11-11,01:18:04
40.007424,116.297132,0,329,39763.0542708333,2008-11-11,01:18:09
40.007424,116.297097,0,325,39763.0543287037,2008-11-11,01:18:14
40.007424,116.297097,0,325,39763.0543634259,2008-11-11,01:18:17
40.007421,116.297097,0,319,39763.0543865741,2008-11-11,01:18:19
40.007415,116.297072,0,316,39763.0544444444,2008-11-11,01:18:24
40.00742,116.297042,0,313,39763.0545023148,2008-11-11,01:18:29
40.007415,116.297031,0,314,39763.0545601852,2008-11-11,01:18:34
40.007418,116.297009,0,314,39763.0546180556,2008-11-11,01:18:39
40.007405,116.296967,0,311,39763.0546759259,2008-11-11,01:18:44
40.007402,116.296946,0,307,39763.0547337963,2008-11-11,01:18:49
40.007403,116.296914,0,303,39763.0547916667,2008-11-11,01:18:54
40.007412,116.296861,0,300,39763.054849537,2008-11-11,01:18:59
40.007412,116.296849,0,299,39763.0549074074,2008-11-11,01:19:04
40.007392,116.296809,0,298,39763.0549652778,2008-11-11,01:19:09
40.007401,116.296789,0,296,39763.0550231481,2008-11-11,01:19:14
40.007434,116.29677,0,294,39763.0550810185,2008-11-11,01:19:19
40.007475,116.296755,0,293,39763.0551388889,2008-11-11,01:19:24
40.007516,116.296731,0,293,39763.0551967593,2008-11-11,01:19:29
40.007572,116.296718,0,293,39763.0552546296,2008-11-11,01:19:34
40.007599,116.296686,0,293,39763.0553125,2008-11-11,01:19:39
40.007657,116.296662,0,294,39763.0553703704,2008-11-11,01:19:44
40.007722,116.296718,0,295,39763.0554282407,2008-11-11,01:19:49
40.007746,116.296687,0,296,39763.0554861111,2008-11-11,01:19:54
40.007806,116.296613,0,301,39763.0555439815,2008-11-11,01:19:59
40.007891,116.296564,0,309,39763.0556018518,2008-11-11,01:20:04
40.007995,116.296612,0,310,39763.0556597222,2008-11-11,01:20:09
40.008044,116.296665,0,308,39763.0557175926,2008-11-11,01:20:14
40.008065,116.296816,0,288,39763.055775463,2008-11-11,01:20:19
40.008059,116.296967,0,260,39763.0558333333,2008-11-11,01:20:24
40.008103,116.297032,0,241,39763.0558912037,2008-11-11,01:20:29
40.008149,116.297064,0,225,39763.0559490741,2008-11-11,01:20:34
40.008174,116.29706,0,215,39763.0560069444,2008-11-11,01:20:39
40.008273,116.297034,0,196,39763.0560648148,2008-11-11,01:20:44
40.008347,116.296994,0,180,39763.0561226852,2008-11-11,01:20:49
40.008463,116.296953,0,165,39763.0561805556,2008-11-11,01:20:54
40.008548,116.296902,0,156,39763.0562384259,2008-11-11,01:20:59
40.00863,116.29692,0,152,39763.0562962963,2008-11-11,01:21:04
40.008728,116.296952,0,155,39763.0563541667,2008-11-11,01:21:09
40.008837,116.296894,0,159,39763.056412037,2008-11-11,01:21:14
40.008934,116.29683,0,160,39763.0564699074,2008-11-11,01:21:19
40.009041,116.296774,0,159,39763.0565277778,2008-11-11,01:21:24
40.009137,116.296747,0,154,39763.0565856481,2008-11-11,01:21:29
40.009203,116.296777,0,152,39763.0566435185,2008-11-11,01:21:34
40.009282,116.296726,0,151,39763.0567013889,2008-11-11,01:21:39
40.009307,116.296695,0,155,39763.0567592593,2008-11-11,01:21:44
40.009362,116.296649,0,149,39763.0568171296,2008-11-11,01:21:49
40.009427,116.296588,0,141,39763.056875,2008-11-11,01:21:54
40.009477,116.296532,0,130,39763.0569328704,2008-11-11,01:21:59
40.009525,116.296471,0,121,39763.0569907407,2008-11-11,01:22:04
40.009555,116.296408,0,110,39763.0570486111,2008-11-11,01:22:09
40.009623,116.296337,0,102,39763.0571064815,2008-11-11,01:22:14
40.0097,116.296232,0,100,39763.0571643518,2008-11-11,01:22:19
40.009748,116.296173,0,102,39763.0572222222,2008-11-11,01:22:24
40.009797,116.296124,0,101,39763.0572800926,2008-11-11,01:22:29
40.0098,116.296136,0,99,39763.057337963,2008-11-11,01:22:34
40.0098,116.296171,0,96,39763.0573958333,2008-11-11,01:22:39
40.009782,116.296199,0,96,39763.0574537037,2008-11-11,01:22:44
40.009785,116.296156,0,97,39763.0575115741,2008-11-11,01:22:49
40.009752,116.296196,0,95,39763.0575694444,2008-11-11,01:22:54
40.009677,116.296284,0,93,39763.0576273148,2008-11-11,01:22:59
40.00956,116.296435,0,90,39763.0576851852,2008-11-11,01:23:04
40.009566,116.296445,0,95,39763.0577430556,2008-11-11,01:23:09
40.009548,116.29646,0,94,39763.0578009259,2008-11-11,01:23:14
40.009627,116.29634,0,98,39763.0578587963,2008-11-11,01:23:19
40.009662,116.296266,0,102,39763.0579166667,2008-11-11,01:23:24
40.009656,116.296231,0,105,39763.057974537,2008-11-11,01:23:29
40.00963,116.2962,0,109,39763.0580324074,2008-11-11,01:23:34
40.009628,116.296178,0,117,39763.0580902778,2008-11-11,01:23:39
40.009665,116.296179,0,115,39763.0581481481,2008-11-11,01:23:44
40.0097,116.296219,0,112,39763.0582060185,2008-11-11,01:23:49
40.009713,116.296252,0,109,39763.0582638889,2008-11-11,01:23:54
40.009709,116.296276,0,109,39763.0583217593,2008-11-11,01:23:59
40.009656,116.29627,0,112,39763.0583796296,2008-11-11,01:24:04
40.009593,116.296302,0,114,39763.0584375,2008-11-11,01:24:09
40.009564,116.296299,0,115,39763.0584953704,2008-11-11,01:24:14
40.009584,116.29629,0,114,39763.0585532407,2008-11-11,01:24:19
40.009594,116.296275,0,115,39763.0586111111,2008-11-11,01:24:24
40.009554,116.296269,0,114,39763.0586689815,2008-11-11,01:24:29
40.009519,116.29626,0,114,39763.0587268519,2008-11-11,01:24:34
40.009474,116.296253,0,115,39763.0587847222,2008-11-11,01:24:39
40.009394,116.296238,0,114,39763.0588425926,2008-11-11,01:24:44
40.009394,116.296238,0,114,39763.0588773148,2008-11-11,01:24:47
40.009389,116.296237,0,114,39763.058900463,2008-11-11,01:24:49
40.009321,116.296264,0,112,39763.0589583333,2008-11-11,01:24:54
40.009279,116.296273,0,111,39763.0590162037,2008-11-11,01:24:59
40.009256,116.296288,0,108,39763.0590740741,2008-11-11,01:25:04
40.009209,116.296295,0,107,39763.0591319444,2008-11-11,01:25:09
40.00912,116.296299,0,106,39763.0591898148,2008-11-11,01:25:14
40.009016,116.296326,0,103,39763.0592476852,2008-11-11,01:25:19
40.008933,116.29632,0,100,39763.0593055556,2008-11-11,01:25:24
40.008862,116.296351,0,96,39763.0593634259,2008-11-11,01:25:29
40.008762,116.296397,0,92,39763.0594212963,2008-11-11,01:25:34
40.008585,116.296415,0,88,39763.0594791667,2008-11-11,01:25:39
40.008531,116.296444,0,87,39763.059537037,2008-11-11,01:25:44
40.008451,116.296492,0,87,39763.0595949074,2008-11-11,01:25:49
40.008287,116.29653,0,82,39763.0596527778,2008-11-11,01:25:54
40.0082,116.296569,0,82,39763.0597106481,2008-11-11,01:25:59
40.008094,116.296604,0,85,39763.0597685185,2008-11-11,01:26:04
40.007977,116.296635,0,89,39763.0598263889,2008-11-11,01:26:09
40.007942,116.296654,0,84,39763.0598842593,2008-11-11,01:26:14
40.007904,116.296693,0,79,39763.0599421296,2008-11-11,01:26:19
40.007857,116.296705,0,69,39763.06,2008-11-11,01:26:24
40.00779,116.296748,0,61,39763.0600578704,2008-11-11,01:26:29
40.007706,116.296774,0,54,39763.0601157407,2008-11-11,01:26:34
40.007631,116.296826,0,48,39763.0601736111,2008-11-11,01:26:39
40.007577,116.296887,0,44,39763.0602314815,2008-11-11,01:26:44
40.007512,116.296944,0,42,39763.0602893519,2008-11-11,01:26:49
40.007452,116.296997,0,39,39763.0603472222,2008-11-11,01:26:54
40.007381,116.297037,0,38,39763.0604050926,2008-11-11,01:26:59
40.00731,116.297081,0,38,39763.060462963,2008-11-11,01:27:04
40.007234,116.297104,0,37,39763.0605208333,2008-11-11,01:27:09
40.007173,116.297147,0,41,39763.0605787037,2008-11-11,01:27:14
40.00712,116.297235,0,46,39763.0606365741,2008-11-11,01:27:19
40.00708,116.297319,0,52,39763.0606944444,2008-11-11,01:27:24
40.007041,116.297398,0,57,39763.0607523148,2008-11-11,01:27:29
40.006978,116.297474,0,61,39763.0608101852,2008-11-11,01:27:34
40.006917,116.297537,0,64,39763.0608680556,2008-11-11,01:27:39
40.006886,116.297556,0,65,39763.0609259259,2008-11-11,01:27:44
40.006851,116.297496,0,64,39763.0609837963,2008-11-11,01:27:49
40.006812,116.297423,0,60,39763.0610416667,2008-11-11,01:27:54
40.006794,116.297364,0,62,39763.061099537,2008-11-11,01:27:59
40.006806,116.29735,0,67,39763.0611574074,2008-11-11,01:28:04
40.006827,116.297316,0,76,39763.0612152778,2008-11-11,01:28:09
40.006846,116.297325,0,85,39763.0612731481,2008-11-11,01:28:14
40.006846,116.297325,0,85,39763.0613078704,2008-11-11,01:28:17
40.006843,116.29733,0,92,39763.0613310185,2008-11-11,01:28:19
40.006848,116.297408,0,98,39763.0613888889,2008-11-11,01:28:24
40.006853,116.297474,0,105,39763.0614467593,2008-11-11,01:28:29
40.006868,116.297473,0,109,39763.0615046296,2008-11-11,01:28:34
40.006875,116.297491,0,111,39763.0615625,2008-11-11,01:28:39
40.006858,116.297499,0,112,39763.0616203704,2008-11-11,01:28:44
40.006868,116.297492,0,113,39763.0616782407,2008-11-11,01:28:49
40.006832,116.297489,0,112,39763.0617361111,2008-11-11,01:28:54
40.006853,116.297522,0,113,39763.0617939815,2008-11-11,01:28:59
40.006879,116.29755,0,114,39763.0618518519,2008-11-11,01:29:04
40.006878,116.297614,0,112,39763.0619097222,2008-11-11,01:29:09
40.006897,116.297657,0,113,39763.0619675926,2008-11-11,01:29:14
40.006897,116.297657,0,113,39763.0620023148,2008-11-11,01:29:17
40.006903,116.297654,0,114,39763.062025463,2008-11-11,01:29:19
40.006944,116.297642,0,115,39763.0620833333,2008-11-11,01:29:24
40.006951,116.297679,0,108,39763.0621412037,2008-11-11,01:29:29
40.006914,116.297734,0,103,39763.0621990741,2008-11-11,01:29:34
40.006862,116.297777,0,98,39763.0622569444,2008-11-11,01:29:39
40.006862,116.297777,0,98,39763.0622916667,2008-11-11,01:29:42
40.006859,116.297784,0,96,39763.0623148148,2008-11-11,01:29:44
40.006822,116.297805,0,96,39763.0623726852,2008-11-11,01:29:49
40.006749,116.297783,0,94,39763.0624305556,2008-11-11,01:29:54
40.006733,116.297742,0,87,39763.0624884259,2008-11-11,01:29:59
40.006742,116.297733,0,83,39763.0625462963,2008-11-11,01:30:04
40.006763,116.297709,0,79,39763.0626041667,2008-11-11,01:30:09
40.006831,116.297691,0,75,39763.062662037,2008-11-11,01:30:14
40.007024,116.297573,0,62,39763.0627199074,2008-11-11,01:30:19
40.007206,116.297485,0,52,39763.0627777778,2008-11-11,01:30:24
40.007368,116.29742,0,49,39763.0628356481,2008-11-11,01:30:29
40.007516,116.297357,0,49,39763.0628935185,2008-11-11,01:30:34
40.007641,116.297311,0,53,39763.0629513889,2008-11-11,01:30:39
40.007748,116.297299,0,59,39763.0630092593,2008-11-11,01:30:44
40.007842,116.297285,0,71,39763.0630671296,2008-11-11,01:30:49
40.007908,116.297259,0,83,39763.063125,2008-11-11,01:30:54
40.007993,116.297229,0,101,39763.0631828704,2008-11-11,01:30:59
40.00809,116.297168,0,122,39763.0632407407,2008-11-11,01:31:04
40.008194,116.297058,0,138,39763.0632986111,2008-11-11,01:31:09
40.00831,116.296929,0,149,39763.0633564815,2008-11-11,01:31:14
40.008418,116.296822,0,159,39763.0634143518,2008-11-11,01:31:19
40.008494,116.296716,0,174,39763.0634722222,2008-11-11,01:31:24
40.008553,116.296605,0,188,39763.0635300926,2008-11-11,01:31:29
40.008619,116.296479,0,196,39763.063587963,2008-11-11,01:31:34
40.008678,116.296348,0,201,39763.0636458333,2008-11-11,01:31:39
40.008712,116.296232,0,206,39763.0637037037,2008-11-11,01:31:44
40.008781,116.296107,0,208,39763.0637615741,2008-11-11,01:31:49
40.008903,116.295951,0,210,39763.0638194444,2008-11-11,01:31:54
40.009054,116.295768,0,205,39763.0638773148,2008-11-11,01:31:59
40.009218,116.29558,0,200,39763.0639351852,2008-11-11,01:32:04
40.009374,116.295384,0,199,39763.0639930556,2008-11-11,01:32:09
40.009474,116.295258,0,202,39763.0640509259,2008-11-11,01:32:14
40.00954,116.295183,0,199,39763.0641087963,2008-11-11,01:32:19
40.009506,116.295192,0,194,39763.0641666667,2008-11-11,01:32:24
40.009439,116.295211,0,192,39763.064224537,2008-11-11,01:32:29
40.00939,116.295206,0,198,39763.0642824074,2008-11-11,01:32:34
40.009301,116.295276,0,193,39763.0643402778,2008-11-11,01:32:39
40.009211,116.295334,0,189,39763.0643981481,2008-11-11,01:32:44
40.009097,116.29541,0,188,39763.0644560185,2008-11-11,01:32:49
40.008979,116.295502,0,194,39763.0645138889,2008-11-11,01:32:54
40.008934,116.295528,0,199,39763.0645717593,2008-11-11,01:32:59
40.00894,116.295511,0,199,39763.0646296296,2008-11-11,01:33:04
40.008977,116.29546,0,200,39763.0646875,2008-11-11,01:33:09
40.009048,116.295402,0,199,39763.0647453704,2008-11-11,01:33:14
40.009098,116.295342,0,200,39763.0648032407,2008-11-11,01:33:19
40.009078,116.295327,0,203,39763.0648611111,2008-11-11,01:33:24
40.009058,116.295294,0,207,39763.0649189815,2008-11-11,01:33:29
40.009092,116.295252,0,208,39763.0649768518,2008-11-11,01:33:34
40.009157,116.295201,0,204,39763.0650347222,2008-11-11,01:33:39
40.009218,116.295141,0,204,39763.0650925926,2008-11-11,01:33:44
40.0093,116.295044,0,199,39763.065150463,2008-11-11,01:33:49
40.009567,116.294792,0,198,39763.0652083333,2008-11-11,01:33:54
40.009787,116.294573,0,204,39763.0652662037,2008-11-11,01:33:59
40.009841,116.294527,0,208,39763.0653240741,2008-11-11,01:34:04
40.009846,116.294546,0,212,39763.0653819444,2008-11-11,01:34:09
40.009847,116.294516,0,221,39763.0654398148,2008-11-11,01:34:14
40.009848,116.294481,0,231,39763.0654976852,2008-11-11,01:34:19
40.009824,116.294451,0,242,39763.0655555556,2008-11-11,01:34:24
40.009806,116.294412,0,253,39763.0656134259,2008-11-11,01:34:29
40.009809,116.294374,0,264,39763.0656712963,2008-11-11,01:34:34
40.009792,116.294359,0,277,39763.0657291667,2008-11-11,01:34:39
40.009754,116.294372,0,288,39763.065787037,2008-11-11,01:34:44
40.009628,116.294567,0,290,39763.0658449074,2008-11-11,01:34:49
40.009598,116.2947,0,292,39763.0659027778,2008-11-11,01:34:54
40.009571,116.294772,0,292,39763.0659606481,2008-11-11,01:34:59
40.00957,116.294778,0,293,39763.0660185185,2008-11-11,01:35:04
40.00957,116.294778,0,293,39763.0660532407,2008-11-11,01:35:07
40.009576,116.294783,0,292,39763.0660763889,2008-11-11,01:35:09
40.009511,116.294863,0,292,39763.0661342593,2008-11-11,01:35:14
40.009458,116.294928,0,286,39763.0661921296,2008-11-11,01:35:19
40.00944,116.294972,0,278,39763.06625,2008-11-11,01:35:24
40.009446,116.29501,0,270,39763.0663078704,2008-11-11,01:35:29
40.009446,116.29501,0,270,39763.0663425926,2008-11-11,01:35:32
40.00945,116.295002,0,267,39763.0663657407,2008-11-11,01:35:34
40.009516,116.294954,0,258,39763.0664236111,2008-11-11,01:35:39
40.009609,116.294907,0,239,39763.0664814815,2008-11-11,01:35:44
40.009712,116.294862,0,218,39763.0665393519,2008-11-11,01:35:49
40.009617,116.294907,0,220,39763.0665972222,2008-11-11,01:35:54
40.009466,116.294991,0,223,39763.0666550926,2008-11-11,01:35:59
40.009279,116.295089,0,225,39763.066712963,2008-11-11,01:36:04
40.009107,116.295181,0,229,39763.0667708333,2008-11-11,01:36:09
40.009017,116.295217,0,235,39763.0668287037,2008-11-11,01:36:14
40.008956,116.295247,0,248,39763.0668865741,2008-11-11,01:36:19
40.008829,116.295357,0,261,39763.0669444444,2008-11-11,01:36:24
40.00855,116.295625,0,274,39763.0670023148,2008-11-11,01:36:29
40.007989,116.29616,0,282,39763.0670601852,2008-11-11,01:36:34
40.007295,116.296873,0,294,39763.0671180556,2008-11-11,01:36:39
40.007038,116.297123,0,304,39763.0671759259,2008-11-11,01:36:44
40.007344,116.296751,0,310,39763.0672337963,2008-11-11,01:36:49
40.007732,116.296291,0,319,39763.0672916667,2008-11-11,01:36:54
40.008707,116.295683,0,310,39763.067349537,2008-11-11,01:36:59
40.009129,116.295383,0,296,39763.0674074074,2008-11-11,01:37:04
40.009285,116.295292,0,292,39763.0674652778,2008-11-11,01:37:09
40.009309,116.295258,0,301,39763.0675231481,2008-11-11,01:37:14
40.009326,116.295245,0,311,39763.0675810185,2008-11-11,01:37:19
40.009305,116.295286,0,310,39763.0676388889,2008-11-11,01:37:24
40.009288,116.295324,0,296,39763.0676967593,2008-11-11,01:37:29
40.009299,116.295313,0,282,39763.0677546296,2008-11-11,01:37:34
40.009308,116.295299,0,271,39763.0678125,2008-11-11,01:37:39
40.009271,116.295274,0,260,39763.0678703704,2008-11-11,01:37:44
40.009271,116.295224,0,253,39763.0679282407,2008-11-11,01:37:49
40.009261,116.295212,0,244,39763.0679861111,2008-11-11,01:37:54
40.009235,116.295241,0,236,39763.0680439815,2008-11-11,01:37:59
40.009244,116.29522,0,227,39763.0681018519,2008-11-11,01:38:04
40.009285,116.29514,0,216,39763.0681597222,2008-11-11,01:38:09
40.009279,116.295111,0,203,39763.0682175926,2008-11-11,01:38:14
40.009241,116.295182,0,191,39763.068275463,2008-11-11,01:38:19
40.009174,116.295259,0,181,39763.0683333333,2008-11-11,01:38:24
40.00911,116.295325,0,165,39763.0683912037,2008-11-11,01:38:29
40.00911,116.295346,0,148,39763.0684490741,2008-11-11,01:38:34
40.00913,116.295352,0,131,39763.0685069444,2008-11-11,01:38:39
40.009159,116.295383,0,107,39763.0685648148,2008-11-11,01:38:44
40.009184,116.2954,0,77,39763.0686226852,2008-11-11,01:38:49
40.009206,116.295382,0,50,39763.0686805556,2008-11-11,01:38:54
40.009214,116.295398,0,26,39763.0687384259,2008-11-11,01:38:59
40.0092,116.295402,0,16,39763.0687962963,2008-11-11,01:39:04
40.009136,116.295391,0,9,39763.0688541667,2008-11-11,01:39:09
40.009054,116.295351,0,5,39763.068912037,2008-11-11,01:39:14
40.008979,116.295343,0,3,39763.0689699074,2008-11-11,01:39:19
40.00891,116.295332,0,0,39763.0690277778,2008-11-11,01:39:24
40.008856,116.295319,0,-3,39763.0690856481,2008-11-11,01:39:29
40.00883,116.295346,0,-4,39763.0691435185,2008-11-11,01:39:34
40.008742,116.295381,0,0,39763.0692013889,2008-11-11,01:39:39
40.00863,116.29537,0,12,39763.0692592593,2008-11-11,01:39:44
40.008551,116.295378,0,12,39763.0693171296,2008-11-11,01:39:49
40.008528,116.295368,0,11,39763.069375,2008-11-11,01:39:54
40.008515,116.295363,0,9,39763.0694328704,2008-11-11,01:39:59
40.00845,116.295396,0,9,39763.0694907407,2008-11-11,01:40:04
40.008386,116.295454,0,14,39763.0695486111,2008-11-11,01:40:09
40.008338,116.295501,0,20,39763.0696064815,2008-11-11,01:40:14
40.008288,116.295519,0,22,39763.0696643519,2008-11-11,01:40:19
40.008322,116.295497,0,25,39763.0697222222,2008-11-11,01:40:24
40.008344,116.295466,0,30,39763.0697800926,2008-11-11,01:40:29
40.008294,116.295459,0,36,39763.069837963,2008-11-11,01:40:34
40.008173,116.295481,0,48,39763.0698958333,2008-11-11,01:40:39
40.008039,116.295506,0,58,39763.0699537037,2008-11-11,01:40:44
40.007929,116.295531,0,71,39763.0700115741,2008-11-11,01:40:49
40.007915,116.295621,0,74,39763.0700694444,2008-11-11,01:40:54
40.007906,116.295716,0,75,39763.0701273148,2008-11-11,01:40:59
40.007889,116.295794,0,68,39763.0701851852,2008-11-11,01:41:04
40.007847,116.295865,0,63,39763.0702430556,2008-11-11,01:41:09
40.007856,116.295934,0,60,39763.0703009259,2008-11-11,01:41:14
40.007843,116.295963,0,59,39763.0703587963,2008-11-11,01:41:19
40.007749,116.295978,0,51,39763.0704166667,2008-11-11,01:41:24
40.007619,116.295991,0,41,39763.070474537,2008-11-11,01:41:29
40.007515,116.296037,0,40,39763.0705324074,2008-11-11,01:41:34
40.007432,116.296128,0,41,39763.0705902778,2008-11-11,01:41:39
40.007348,116.296242,0,44,39763.0706481481,2008-11-11,01:41:44
40.007301,116.296377,0,48,39763.0707060185,2008-11-11,01:41:49
40.007262,116.296522,0,51,39763.0707638889,2008-11-11,01:41:54
40.007188,116.296677,0,57,39763.0708217593,2008-11-11,01:41:59
40.007128,116.296808,0,62,39763.0708796296,2008-11-11,01:42:04
40.007061,116.296901,0,63,39763.0709375,2008-11-11,01:42:09
40.007008,116.297003,0,62,39763.0709953704,2008-11-11,01:42:14
40.006978,116.297127,0,70,39763.0710532407,2008-11-11,01:42:19
40.006983,116.297216,0,77,39763.0711111111,2008-11-11,01:42:24
40.006989,116.297286,0,86,39763.0711689815,2008-11-11,01:42:29
40.00698,116.297356,0,96,39763.0712268518,2008-11-11,01:42:34
40.006947,116.297423,0,103,39763.0712847222,2008-11-11,01:42:39
40.006915,116.297511,0,111,39763.0713425926,2008-11-11,01:42:44
40.006896,116.297553,0,118,39763.071400463,2008-11-11,01:42:49
40.006858,116.297541,0,122,39763.0714583333,2008-11-11,01:42:54
40.006803,116.297543,0,123,39763.0715162037,2008-11-11,01:42:59
40.006783,116.297588,0,124,39763.0715740741,2008-11-11,01:43:04
40.006779,116.297575,0,122,39763.0716319444,2008-11-11,01:43:09
40.006803,116.297596,0,120,39763.0716898148,2008-11-11,01:43:14
40.006839,116.297608,0,119,39763.0717476852,2008-11-11,01:43:19
40.006867,116.297613,0,119,39763.0718055556,2008-11-11,01:43:24
40.006894,116.297622,0,123,39763.0718634259,2008-11-11,01:43:29
40.006889,116.297661,0,126,39763.0719212963,2008-11-11,01:43:34
40.006889,116.297661,0,126,39763.0719560185,2008-11-11,01:43:37
40.006894,116.29766,0,129,39763.0719791667,2008-11-11,01:43:39
40.006888,116.297674,0,131,39763.072037037,2008-11-11,01:43:44
40.006896,116.297684,0,133,39763.0720949074,2008-11-11,01:43:49
40.006931,116.297678,0,135,39763.0721527778,2008-11-11,01:43:54
40.006969,116.297666,0,138,39763.0722106481,2008-11-11,01:43:59
40.006998,116.29764,0,137,39763.0722685185,2008-11-11,01:44:04
40.007006,116.29762,0,133,39763.0723263889,2008-11-11,01:44:09
40.006976,116.297624,0,128,39763.0723842593,2008-11-11,01:44:14
40.006976,116.297624,0,128,39763.0724189815,2008-11-11,01:44:17
40.006969,116.297631,0,127,39763.0724421296,2008-11-11,01:44:19
40.006961,116.297668,0,122,39763.0725,2008-11-11,01:44:24
40.006956,116.297707,0,118,39763.0725578704,2008-11-11,01:44:29
40.006954,116.297757,0,115,39763.0726157407,2008-11-11,01:44:34
40.006962,116.297772,0,113,39763.0726736111,2008-11-11,01:44:39
40.006966,116.297783,0,111,39763.0727314815,2008-11-11,01:44:44
40.006965,116.297765,0,106,39763.0727893518,2008-11-11,01:44:49
40.00694,116.29777,0,102,39763.0728472222,2008-11-11,01:44:54
40.006903,116.297773,0,99,39763.0729050926,2008-11-11,01:44:59
40.006856,116.297782,0,96,39763.072962963,2008-11-11,01:45:04
40.006783,116.297794,0,94,39763.0730208333,2008-11-11,01:45:09
40.00671,116.297828,0,93,39763.0730787037,2008-11-11,01:45:14
40.006706,116.297863,0,94,39763.0731365741,2008-11-11,01:45:19
40.006743,116.297875,0,93,39763.0731944444,2008-11-11,01:45:24
40.006766,116.297854,0,90,39763.0732523148,2008-11-11,01:45:29
40.006757,116.297858,0,90,39763.0733101852,2008-11-11,01:45:34
40.006757,116.297858,0,90,39763.0733449074,2008-11-11,01:45:37
40.006751,116.297863,0,90,39763.0733680556,2008-11-11,01:45:39
40.006748,116.297872,0,89,39763.0734259259,2008-11-11,01:45:44
40.00679,116.297865,0,89,39763.0734837963,2008-11-11,01:45:49
40.00684,116.297857,0,89,39763.0735416667,2008-11-11,01:45:54
40.006867,116.297843,0,90,39763.073599537,2008-11-11,01:45:59
40.006891,116.297851,0,91,39763.0736574074,2008-11-11,01:46:04
40.006891,116.297851,0,91,39763.0736921296,2008-11-11,01:46:07
40.006895,116.297849,0,92,39763.0737152778,2008-11-11,01:46:09
40.006891,116.297828,0,91,39763.0737731481,2008-11-11,01:46:14
40.006894,116.297818,0,92,39763.0738310185,2008-11-11,01:46:19
40.006894,116.297818,0,92,39763.0738657407,2008-11-11,01:46:22
40.00689,116.297813,0,92,39763.0738888889,2008-11-11,01:46:24
40.006869,116.297801,0,90,39763.0739467593,2008-11-11,01:46:29
40.006866,116.297793,0,90,39763.0740046296,2008-11-11,01:46:34
40.006866,116.297793,0,90,39763.0740393519,2008-11-11,01:46:37
40.006873,116.297791,0,90,39763.0740625,2008-11-11,01:46:39
40.006883,116.297799,0,90,39763.0741203704,2008-11-11,01:46:44
40.006901,116.297757,0,91,39763.0741782407,2008-11-11,01:46:49
40.006913,116.297738,0,92,39763.0742361111,2008-11-11,01:46:54
40.006913,116.297738,0,92,39763.0742708333,2008-11-11,01:46:57
40.006914,116.297735,0,92,39763.0742939815,2008-11-11,01:46:59
40.006882,116.29772,0,92,39763.0743518519,2008-11-11,01:47:04
40.006846,116.297703,0,91,39763.0744097222,2008-11-11,01:47:09
40.00684,116.29768,0,88,39763.0744675926,2008-11-11,01:47:14
40.00683,116.297655,0,87,39763.074525463,2008-11-11,01:47:19
40.006817,116.297634,0,87,39763.0745833333,2008-11-11,01:47:24
40.006802,116.29765,0,86,39763.0746412037,2008-11-11,01:47:29
40.006802,116.29765,0,86,39763.0746759259,2008-11-11,01:47:32
40.006798,116.297652,0,86,39763.0746990741,2008-11-11,01:47:34
40.006827,116.297653,0,85,39763.0747569444,2008-11-11,01:47:39
40.006874,116.297609,0,85,39763.0748148148,2008-11-11,01:47:44
40.006925,116.297556,0,85,39763.0748726852,2008-11-11,01:47:49
40.007027,116.297457,0,85,39763.0749305556,2008-11-11,01:47:54
40.007189,116.297281,0,86,39763.0749884259,2008-11-11,01:47:59
40.007353,116.297142,0,90,39763.0750462963,2008-11-11,01:48:04
40.007468,116.297128,0,94,39763.0751041667,2008-11-11,01:48:09
40.007577,116.296991,0,99,39763.075162037,2008-11-11,01:48:14
40.007661,116.296831,0,105,39763.0752199074,2008-11-11,01:48:19
40.007689,116.296776,0,111,39763.0752777778,2008-11-11,01:48:24
40.007663,116.296824,0,113,39763.0753356481,2008-11-11,01:48:29
40.007662,116.296844,0,115,39763.0753935185,2008-11-11,01:48:34
40.00771,116.296813,0,118,39763.0754513889,2008-11-11,01:48:39
40.00771,116.296813,0,118,39763.0754861111,2008-11-11,01:48:42
40.007713,116.29682,0,121,39763.0755092593,2008-11-11,01:48:44
40.00772,116.296863,0,123,39763.0755671296,2008-11-11,01:48:49
40.007743,116.296889,0,127,39763.075625,2008-11-11,01:48:54
40.007749,116.296934,0,131,39763.0756828704,2008-11-11,01:48:59
40.007766,116.296962,0,139,39763.0757407407,2008-11-11,01:49:04
40.007841,116.296969,0,146,39763.0757986111,2008-11-11,01:49:09
40.007927,116.296969,0,154,39763.0758564815,2008-11-11,01:49:14
40.008023,116.296976,0,159,39763.0759143519,2008-11-11,01:49:19
40.008084,116.29697,0,164,39763.0759722222,2008-11-11,01:49:24
40.008213,116.296901,0,166,39763.0760300926,2008-11-11,01:49:29
40.008362,116.296779,0,163,39763.076087963,2008-11-11,01:49:34
40.008497,116.29666,0,166,39763.0761458333,2008-11-11,01:49:39
40.008622,116.296555,0,176,39763.0762037037,2008-11-11,01:49:44
40.008722,116.296462,0,192,39763.0762615741,2008-11-11,01:49:49
40.008832,116.296365,0,211,39763.0763194444,2008-11-11,01:49:54
40.008864,116.296313,0,229,39763.0763773148,2008-11-11,01:49:59
40.008923,116.296253,0,241,39763.0764351852,2008-11-11,01:50:04
40.008984,116.296226,0,260,39763.0764930556,2008-11-11,01:50:09
40.009076,116.296211,0,273,39763.0765509259,2008-11-11,01:50:14
40.009182,116.296144,0,279,39763.0766087963,2008-11-11,01:50:19
40.009307,116.296071,0,282,39763.0766666667,2008-11-11,01:50:24
40.009367,116.296041,0,284,39763.076724537,2008-11-11,01:50:29
40.009421,116.296013,0,283,39763.0767824074,2008-11-11,01:50:34
40.009503,116.295985,0,285,39763.0768402778,2008-11-11,01:50:39
40.009569,116.296033,0,293,39763.0769560185,2008-11-11,01:50:49
40.00961,116.296081,0,300,39763.0770138889,2008-11-11,01:50:54
40.009668,116.296059,0,301,39763.0770717593,2008-11-11,01:50:59
40.009651,116.296066,0,300,39763.0771296296,2008-11-11,01:51:04
40.009676,116.296126,0,303,39763.0771875,2008-11-11,01:51:09
40.00969,116.296134,0,303,39763.0772453704,2008-11-11,01:51:14
40.00975,116.296135,0,304,39763.0773032407,2008-11-11,01:51:19
40.009867,116.296084,0,306,39763.0773611111,2008-11-11,01:51:24
40.00997,116.296032,0,309,39763.0774189815,2008-11-11,01:51:29
40.010023,116.295955,0,313,39763.0774768519,2008-11-11,01:51:34
40.009975,116.296016,0,321,39763.0775347222,2008-11-11,01:51:39
40.009951,116.296002,0,330,39763.0775925926,2008-11-11,01:51:44
40.009808,116.296079,0,335,39763.077650463,2008-11-11,01:51:49
40.009791,116.296052,0,337,39763.0777083333,2008-11-11,01:51:54
40.009821,116.296132,0,340,39763.0777662037,2008-11-11,01:51:59
40.009812,116.296169,0,344,39763.0778240741,2008-11-11,01:52:04
40.009812,116.296169,0,344,39763.0778587963,2008-11-11,01:52:07
40.009817,116.296161,0,348,39763.0778819444,2008-11-11,01:52:09
40.009825,116.296057,0,349,39763.0779398148,2008-11-11,01:52:14
40.009806,116.296085,0,348,39763.0779976852,2008-11-11,01:52:19
40.009843,116.296116,0,345,39763.0780555556,2008-11-11,01:52:24
40.009887,116.296149,0,344,39763.0781134259,2008-11-11,01:52:29
40.0099,116.296167,0,342,39763.0781712963,2008-11-11,01:52:34
40.00997,116.296135,0,342,39763.0782291667,2008-11-11,01:52:39
40.010024,116.296158,0,343,39763.078287037,2008-11-11,01:52:44
40.010098,116.296203,0,345,39763.0783449074,2008-11-11,01:52:49
40.010144,116.296242,0,346,39763.0784027778,2008-11-11,01:52:54
40.010178,116.296284,0,345,39763.0784606481,2008-11-11,01:52:59
40.010192,116.296305,0,346,39763.0785185185,2008-11-11,01:53:04
40.010195,116.296349,0,351,39763.0785763889,2008-11-11,01:53:09
40.01019,116.296413,0,357,39763.0786342593,2008-11-11,01:53:14
40.01027,116.296304,0,352,39763.0788657407,2008-11-11,01:53:34
40.010306,116.296402,0,347,39763.0789236111,2008-11-11,01:53:39
40.01036,116.296421,0,348,39763.0789814815,2008-11-11,01:53:44
40.010353,116.296442,0,347,39763.0790393518,2008-11-11,01:53:49
40.010404,116.296443,0,344,39763.0790972222,2008-11-11,01:53:54
40.010461,116.296433,0,338,39763.0791550926,2008-11-11,01:53:59
40.010499,116.296461,0,335,39763.079212963,2008-11-11,01:54:04
40.010491,116.296449,0,335,39763.0792708333,2008-11-11,01:54:09
40.010463,116.296435,0,334,39763.0793287037,2008-11-11,01:54:14
40.010459,116.296409,0,332,39763.0793865741,2008-11-11,01:54:19
40.010496,116.29636,0,330,39763.0794444444,2008-11-11,01:54:24
40.010514,116.296295,0,326,39763.0795023148,2008-11-11,01:54:29
40.010532,116.296313,0,325,39763.0795601852,2008-11-11,01:54:34
40.010545,116.296367,0,324,39763.0796180556,2008-11-11,01:54:39
40.010552,116.296449,0,322,39763.0796759259,2008-11-11,01:54:44
40.010607,116.29641,0,324,39763.0797337963,2008-11-11,01:54:49
40.01069,116.296423,0,326,39763.0797916667,2008-11-11,01:54:54
40.010756,116.296503,0,329,39763.079849537,2008-11-11,01:54:59
40.010835,116.296615,0,328,39763.0799074074,2008-11-11,01:55:04
40.010861,116.296632,0,330,39763.0799652778,2008-11-11,01:55:09
40.010933,116.296623,0,330,39763.0800231481,2008-11-11,01:55:14
40.010986,116.296541,0,331,39763.0800810185,2008-11-11,01:55:19
40.010986,116.296541,0,331,39763.0801157407,2008-11-11,01:55:22
40.010994,116.296534,0,333,39763.0801388889,2008-11-11,01:55:24
40.011044,116.296503,0,333,39763.0801967593,2008-11-11,01:55:29
40.011063,116.296482,0,334,39763.0802546296,2008-11-11,01:55:34
40.011063,116.296482,0,334,39763.0802893518,2008-11-11,01:55:37
40.011063,116.296475,0,336,39763.0803125,2008-11-11,01:55:39
40.011083,116.296485,0,338,39763.0803703704,2008-11-11,01:55:44
40.011117,116.296547,0,339,39763.0804282407,2008-11-11,01:55:49
40.011179,116.29653,0,338,39763.0804861111,2008-11-11,01:55:54
40.011195,116.296519,0,337,39763.0805439815,2008-11-11,01:55:59
40.011209,116.296586,0,336,39763.0806018518,2008-11-11,01:56:04
40.011229,116.29664,0,334,39763.0806597222,2008-11-11,01:56:09
40.011246,116.296646,0,332,39763.0807175926,2008-11-11,01:56:14
40.011173,116.296716,0,333,39763.080775463,2008-11-11,01:56:19
40.011133,116.296859,0,323,39763.0808333333,2008-11-11,01:56:24
40.011042,116.296964,0,323,39763.0808912037,2008-11-11,01:56:29
40.011046,116.297078,0,310,39763.0809490741,2008-11-11,01:56:34
40.011074,116.297114,0,297,39763.0810069444,2008-11-11,01:56:39
40.011139,116.297072,0,289,39763.0810648148,2008-11-11,01:56:44
40.0112,116.296988,0,282,39763.0811226852,2008-11-11,01:56:49
40.011234,116.296917,0,272,39763.0811805556,2008-11-11,01:56:54
40.011224,116.296927,0,262,39763.0812384259,2008-11-11,01:56:59
40.011214,116.296929,0,247,39763.0812962963,2008-11-11,01:57:04
40.011218,116.29692,0,230,39763.0813541667,2008-11-11,01:57:09
40.011245,116.296891,0,212,39763.081412037,2008-11-11,01:57:14
40.011317,116.29686,0,197,39763.0814699074,2008-11-11,01:57:19
40.011408,116.29682,0,184,39763.0815277778,2008-11-11,01:57:24
40.011512,116.296773,0,172,39763.0815856481,2008-11-11,01:57:29
40.011546,116.29678,0,164,39763.0816435185,2008-11-11,01:57:34
40.011525,116.296822,0,154,39763.0817013889,2008-11-11,01:57:39
40.011535,116.296819,0,144,39763.0817592593,2008-11-11,01:57:44
40.011562,116.296791,0,138,39763.0818171296,2008-11-11,01:57:49
40.011525,116.296846,0,133,39763.081875,2008-11-11,01:57:54
40.011516,116.296878,0,126,39763.0819328704,2008-11-11,01:57:59
40.011516,116.296878,0,126,39763.0819675926,2008-11-11,01:58:02
40.011521,116.296883,0,122,39763.0819907407,2008-11-11,01:58:04
40.011578,116.296846,0,118,39763.0820486111,2008-11-11,01:58:09
40.011654,116.296768,0,114,39763.0821064815,2008-11-11,01:58:14
40.011715,116.296692,0,110,39763.0821643519,2008-11-11,01:58:19
40.011761,116.296625,0,109,39763.0822222222,2008-11-11,01:58:24
40.011754,116.29656,0,109,39763.0822800926,2008-11-11,01:58:29
40.011752,116.296508,0,105,39763.082337963,2008-11-11,01:58:34
40.011777,116.296457,0,98,39763.0823958333,2008-11-11,01:58:39
40.011814,116.296429,0,91,39763.0824537037,2008-11-11,01:58:44
40.011874,116.296427,0,86,39763.0825115741,2008-11-11,01:58:49
40.011892,116.29645,0,86,39763.0825694444,2008-11-11,01:58:54
40.0119,116.296479,0,84,39763.0826273148,2008-11-11,01:58:59
40.011914,116.296488,0,86,39763.0826851852,2008-11-11,01:59:04
40.011906,116.296512,0,87,39763.0827430556,2008-11-11,01:59:09
40.011902,116.29653,0,88,39763.0828009259,2008-11-11,01:59:14
40.011902,116.296566,0,91,39763.0828587963,2008-11-11,01:59:19
40.011889,116.296616,0,92,39763.0829166667,2008-11-11,01:59:24
40.011871,116.296678,0,98,39763.082974537,2008-11-11,01:59:29
40.011826,116.296689,0,107,39763.0830324074,2008-11-11,01:59:34
40.011805,116.29673,0,111,39763.0830902778,2008-11-11,01:59:39
40.011812,116.296742,0,112,39763.0831481481,2008-11-11,01:59:44
40.011794,116.296692,0,111,39763.0832060185,2008-11-11,01:59:49
40.011824,116.296603,0,111,39763.0832638889,2008-11-11,01:59:54
40.011832,116.296548,0,112,39763.0833217593,2008-11-11,01:59:59
40.011835,116.296584,0,114,39763.0833796296,2008-11-11,02:00:04
40.011836,116.296607,0,118,39763.0834375,2008-11-11,02:00:09
40.01159,116.296678,0,96,39763.0835532407,2008-11-11,02:00:19
40.011517,116.296797,0,114,39763.0836111111,2008-11-11,02:00:24
40.011532,116.296811,0,123,39763.0836689815,2008-11-11,02:00:29
40.011626,116.29673,0,87,39763.0837268519,2008-11-11,02:00:34
40.011708,116.296702,0,75,39763.0837847222,2008-11-11,02:00:39
40.011684,116.29675,0,75,39763.0838425926,2008-11-11,02:00:44
40.011587,116.296886,0,90,39763.083900463,2008-11-11,02:00:49
40.011597,116.296882,0,89,39763.0839583333,2008-11-11,02:00:54
40.011626,116.296856,0,90,39763.0840162037,2008-11-11,02:00:59
40.011641,116.296855,0,94,39763.0840740741,2008-11-11,02:01:04
40.011667,116.296887,0,96,39763.0841319444,2008-11-11,02:01:09
40.011661,116.29685,0,102,39763.0841898148,2008-11-11,02:01:14
40.011527,116.296827,0,107,39763.0842476852,2008-11-11,02:01:19
40.011461,116.296807,0,111,39763.0843055556,2008-11-11,02:01:24
40.011395,116.296822,0,116,39763.0843634259,2008-11-11,02:01:29
40.011343,116.296805,0,121,39763.0844212963,2008-11-11,02:01:34
40.011285,116.296764,0,125,39763.0844791667,2008-11-11,02:01:39
40.01125,116.296689,0,128,39763.084537037,2008-11-11,02:01:44
40.01122,116.296607,0,131,39763.0845949074,2008-11-11,02:01:49
40.011204,116.296513,0,134,39763.0846527778,2008-11-11,02:01:54
40.011189,116.296427,0,140,39763.0847106481,2008-11-11,02:01:59
40.011168,116.296374,0,146,39763.0847685185,2008-11-11,02:02:04
40.011148,116.296339,0,152,39763.0848263889,2008-11-11,02:02:09
40.011112,116.296284,0,159,39763.0848842593,2008-11-11,02:02:14
40.011046,116.296215,0,167,39763.0849421296,2008-11-11,02:02:19
40.011,116.296158,0,178,39763.085,2008-11-11,02:02:24
40.010908,116.296122,0,190,39763.0850578704,2008-11-11,02:02:29
40.010844,116.296089,0,201,39763.0851157407,2008-11-11,02:02:34
40.010844,116.296089,0,201,39763.085150463,2008-11-11,02:02:37
40.010841,116.296082,0,209,39763.0851736111,2008-11-11,02:02:39
40.010843,116.296122,0,211,39763.0852314815,2008-11-11,02:02:44
40.010879,116.296162,0,218,39763.0852893519,2008-11-11,02:02:49
40.010915,116.2962,0,228,39763.0853472222,2008-11-11,02:02:54
40.010966,116.296268,0,242,39763.0854050926,2008-11-11,02:02:59
40.011022,116.296285,0,253,39763.085462963,2008-11-11,02:03:04
40.011032,116.296213,0,270,39763.0855208333,2008-11-11,02:03:09
40.011006,116.296111,0,273,39763.0855787037,2008-11-11,02:03:14
40.011041,116.29604,0,280,39763.0856365741,2008-11-11,02:03:19
40.011089,116.295994,0,289,39763.0856944444,2008-11-11,02:03:24
40.0111,116.296013,0,298,39763.0857523148,2008-11-11,02:03:29
40.01113,116.296042,0,308,39763.0858101852,2008-11-11,02:03:34
40.011143,116.296054,0,312,39763.0858680556,2008-11-11,02:03:39
40.01117,116.296017,0,308,39763.0859259259,2008-11-11,02:03:44
40.010941,116.296078,0,311,39763.0859837963,2008-11-11,02:03:49
40.010916,116.296133,0,318,39763.0860416667,2008-11-11,02:03:54
40.011085,116.296235,0,332,39763.086099537,2008-11-11,02:03:59
40.011034,116.296415,0,347,39763.0861574074,2008-11-11,02:04:04
40.010962,116.296566,0,363,39763.0862152778,2008-11-11,02:04:09
40.010963,116.29666,0,380,39763.0862731481,2008-11-11,02:04:14
40.011001,116.296707,0,394,39763.0863310185,2008-11-11,02:04:19
40.011048,116.296748,0,404,39763.0863888889,2008-11-11,02:04:24
40.011022,116.296877,0,410,39763.0864467593,2008-11-11,02:04:29
40.010908,116.297091,0,410,39763.0865046296,2008-11-11,02:04:34
40.010872,116.297223,0,412,39763.0865625,2008-11-11,02:04:39
40.010853,116.297346,0,416,39763.0866203704,2008-11-11,02:04:44
40.010824,116.297457,0,420,39763.0866782407,2008-11-11,02:04:49
40.010783,116.297548,0,425,39763.0867361111,2008-11-11,02:04:54
40.010805,116.297604,0,424,39763.0867939815,2008-11-11,02:04:59
40.010802,116.2977,0,426,39763.0868518518,2008-11-11,02:05:04
40.010769,116.297795,0,431,39763.0869097222,2008-11-11,02:05:09
40.010708,116.297934,0,434,39763.0869675926,2008-11-11,02:05:14
40.010682,116.298029,0,438,39763.087025463,2008-11-11,02:05:19
40.010691,116.298104,0,442,39763.0870833333,2008-11-11,02:05:24
40.010721,116.298161,0,442,39763.0871412037,2008-11-11,02:05:29
40.010773,116.298172,0,447,39763.0871990741,2008-11-11,02:05:34
40.010734,116.298252,0,454,39763.0872569444,2008-11-11,02:05:39
40.010704,116.298303,0,460,39763.0873148148,2008-11-11,02:05:44
40.01066,116.298384,0,464,39763.0873726852,2008-11-11,02:05:49
40.01069,116.29843,0,469,39763.0874305556,2008-11-11,02:05:54
40.010761,116.29846,0,473,39763.0874884259,2008-11-11,02:05:59
40.01085,116.298505,0,476,39763.0875462963,2008-11-11,02:06:04
40.010827,116.298626,0,478,39763.0876041667,2008-11-11,02:06:09
40.010791,116.298765,0,484,39763.087662037,2008-11-11,02:06:14
40.010742,116.298919,0,495,39763.0877199074,2008-11-11,02:06:19
40.010735,116.299003,0,498,39763.0877777778,2008-11-11,02:06:24
40.010753,116.299016,0,507,39763.0878356481,2008-11-11,02:06:29
40.010789,116.298985,0,511,39763.0878935185,2008-11-11,02:06:34
40.010859,116.298945,0,518,39763.0879513889,2008-11-11,02:06:39
40.01094,116.29896,0,515,39763.0880092593,2008-11-11,02:06:44
40.010959,116.299058,0,508,39763.0880671296,2008-11-11,02:06:49
40.010892,116.299227,0,501,39763.088125,2008-11-11,02:06:54
40.010804,116.299428,0,499,39763.0881828704,2008-11-11,02:06:59
40.010768,116.299596,0,497,39763.0882407407,2008-11-11,02:07:04
40.010759,116.299768,0,492,39763.0882986111,2008-11-11,02:07:09
40.01082,116.299818,0,492,39763.0883564815,2008-11-11,02:07:14
40.010812,116.299867,0,495,39763.0884143518,2008-11-11,02:07:19
40.010719,116.299937,0,494,39763.0884722222,2008-11-11,02:07:24
40.010624,116.299959,0,493,39763.0885300926,2008-11-11,02:07:29
40.01055,116.300007,0,482,39763.088587963,2008-11-11,02:07:34
40.010513,116.300018,0,469,39763.0886458333,2008-11-11,02:07:39
40.010665,116.299852,0,451,39763.0887037037,2008-11-11,02:07:44
40.01076,116.299765,0,435,39763.0887615741,2008-11-11,02:07:49
40.010759,116.299753,0,425,39763.0888194444,2008-11-11,02:07:54
40.010658,116.29983,0,422,39763.0888773148,2008-11-11,02:07:59
40.010526,116.29995,0,417,39763.0889351852,2008-11-11,02:08:04
40.010413,116.300096,0,413,39763.0889930556,2008-11-11,02:08:09
40.010336,116.300234,0,422,39763.0890509259,2008-11-11,02:08:14
40.010252,116.300395,0,431,39763.0891087963,2008-11-11,02:08:19
40.010079,116.300607,0,443,39763.0891666667,2008-11-11,02:08:24
40.009878,116.300813,0,457,39763.089224537,2008-11-11,02:08:29
40.00972,116.30103,0,473,39763.0892824074,2008-11-11,02:08:34
40.009631,116.301146,0,474,39763.0893402778,2008-11-11,02:08:39
40.009612,116.301229,0,451,39763.0893981481,2008-11-11,02:08:44
40.009594,116.301343,0,435,39763.0894560185,2008-11-11,02:08:49
40.009545,116.301491,0,423,39763.0895138889,2008-11-11,02:08:54
40.009559,116.301492,0,411,39763.0895717593,2008-11-11,02:08:59
40.009599,116.301377,0,408,39763.0896296296,2008-11-11,02:09:04
40.006296,116.300972,0,431,39763.0931597222,2008-11-11,02:14:09
40.00625,116.301645,0,218,39763.0932175926,2008-11-11,02:14:14
40.006172,116.301833,0,185,39763.093275463,2008-11-11,02:14:19
40.00605,116.301895,0,183,39763.0933333333,2008-11-11,02:14:24
40.005919,116.301869,0,182,39763.0933912037,2008-11-11,02:14:29
40.005311,116.303108,0,292,39763.0949537037,2008-11-11,02:16:44
40.005379,116.303032,0,200,39763.0950115741,2008-11-11,02:16:49
40.00531,116.303069,0,187,39763.0950694444,2008-11-11,02:16:54
40.005202,116.303135,0,179,39763.0951273148,2008-11-11,02:16:59
40.005109,116.303146,0,171,39763.0951851852,2008-11-11,02:17:04
40.005125,116.303104,0,168,39763.0952430556,2008-11-11,02:17:09
40.005133,116.30308,0,167,39763.0953009259,2008-11-11,02:17:14
40.005152,116.303052,0,172,39763.0953587963,2008-11-11,02:17:19
40.005137,116.303056,0,178,39763.0954166667,2008-11-11,02:17:24
40.005126,116.303075,0,183,39763.095474537,2008-11-11,02:17:29
40.005029,116.303192,0,200,39763.0955324074,2008-11-11,02:17:34
40.004966,116.303293,0,225,39763.0955902778,2008-11-11,02:17:39
40.004906,116.303363,0,246,39763.0956481481,2008-11-11,02:17:44
40.004864,116.303421,0,265,39763.0957060185,2008-11-11,02:17:49
40.004805,116.303529,0,282,39763.0957638889,2008-11-11,02:17:54
40.004798,116.303597,0,292,39763.0958217593,2008-11-11,02:17:59
40.004842,116.3036,0,292,39763.0958796296,2008-11-11,02:18:04
40.004906,116.30365,0,287,39763.0959375,2008-11-11,02:18:09
40.00496,116.303727,0,280,39763.0959953704,2008-11-11,02:18:14
40.004982,116.303843,0,268,39763.0960532407,2008-11-11,02:18:19
40.005028,116.303912,0,271,39763.0961111111,2008-11-11,02:18:24
40.005058,116.303972,0,256,39763.0961689815,2008-11-11,02:18:29
40.005092,116.304015,0,236,39763.0962268518,2008-11-11,02:18:34
40.005108,116.304111,0,216,39763.0962847222,2008-11-11,02:18:39
40.005079,116.304204,0,199,39763.0963425926,2008-11-11,02:18:44
40.005035,116.304309,0,180,39763.096400463,2008-11-11,02:18:49
40.00499,116.304421,0,172,39763.0964583333,2008-11-11,02:18:54
40.005012,116.304459,0,173,39763.0965162037,2008-11-11,02:18:59
40.005043,116.304513,0,170,39763.0965740741,2008-11-11,02:19:04
40.005078,116.304583,0,163,39763.0966319444,2008-11-11,02:19:09
40.00511,116.304672,0,161,39763.0966898148,2008-11-11,02:19:14
40.005166,116.304749,0,163,39763.0967476852,2008-11-11,02:19:19
40.005216,116.304833,0,170,39763.0968055556,2008-11-11,02:19:24
40.005213,116.304928,0,180,39763.0968634259,2008-11-11,02:19:29
40.005168,116.305063,0,195,39763.0969212963,2008-11-11,02:19:34
40.005152,116.305163,0,214,39763.0969791667,2008-11-11,02:19:39
40.005079,116.305286,0,231,39763.097037037,2008-11-11,02:19:44
40.004965,116.305433,0,260,39763.0970949074,2008-11-11,02:19:49
40.004794,116.305621,0,292,39763.0971527778,2008-11-11,02:19:54
40.004536,116.30582,0,329,39763.0972106481,2008-11-11,02:19:59
40.004319,116.305978,0,359,39763.0972685185,2008-11-11,02:20:04
40.004218,116.306073,0,374,39763.0973263889,2008-11-11,02:20:09
40.004209,116.306111,0,386,39763.0973842593,2008-11-11,02:20:14
40.004216,116.306134,0,399,39763.0974421296,2008-11-11,02:20:19
40.004237,116.306154,0,413,39763.0975,2008-11-11,02:20:24
40.004244,116.306164,0,424,39763.0975578704,2008-11-11,02:20:29
40.004238,116.30618,0,429,39763.0976157407,2008-11-11,02:20:34
40.004268,116.306231,0,434,39763.0976736111,2008-11-11,02:20:39
40.004278,116.306294,0,439,39763.0977314815,2008-11-11,02:20:44
40.004292,116.306387,0,445,39763.0977893519,2008-11-11,02:20:49
40.004243,116.306468,0,449,39763.0978472222,2008-11-11,02:20:54
40.004222,116.306515,0,454,39763.0979050926,2008-11-11,02:20:59
40.004256,116.306534,0,439,39763.097962963,2008-11-11,02:21:04
40.004226,116.306594,0,423,39763.0980208333,2008-11-11,02:21:09
40.004049,116.306743,0,404,39763.0980787037,2008-11-11,02:21:14
40.004136,116.306816,0,393,39763.0981365741,2008-11-11,02:21:19
40.004248,116.306891,0,389,39763.0981944444,2008-11-11,02:21:24
40.004949,116.308675,0,388,39763.0987152778,2008-11-11,02:22:09
40.005029,116.308898,0,383,39763.0987731481,2008-11-11,02:22:14
40.005111,116.308959,0,382,39763.0988310185,2008-11-11,02:22:19
40.005126,116.308945,0,386,39763.0988888889,2008-11-11,02:22:24
40.005235,116.309069,0,386,39763.0989467593,2008-11-11,02:22:29
40.005392,116.309206,0,383,39763.0990046296,2008-11-11,02:22:34
40.005526,116.309393,0,380,39763.0990625,2008-11-11,02:22:39
40.005148,116.307845,0,-80,39763.0991203704,2008-11-11,02:22:44
40.005144,116.307939,0,-82,39763.0991782407,2008-11-11,02:22:49
40.005029,116.308247,0,2,39763.0992361111,2008-11-11,02:22:54
40.005076,116.308362,0,24,39763.0992939815,2008-11-11,02:22:59
40.005078,116.308419,0,55,39763.0993518519,2008-11-11,02:23:04
40.00517,116.308376,0,36,39763.0994097222,2008-11-11,02:23:09
40.005245,116.308345,0,5,39763.0994675926,2008-11-11,02:23:14
40.005261,116.308349,0,-14,39763.099525463,2008-11-11,02:23:19
40.005228,116.308384,0,-13,39763.0995833333,2008-11-11,02:23:24
40.005179,116.308414,0,-11,39763.0996412037,2008-11-11,02:23:29
40.005125,116.308434,0,-9,39763.0996990741,2008-11-11,02:23:34
40.005084,116.308439,0,-11,39763.0997569444,2008-11-11,02:23:39
40.005041,116.308497,0,-7,39763.0998148148,2008-11-11,02:23:44
40.004993,116.308575,0,0,39763.0998726852,2008-11-11,02:23:49
40.004903,116.308659,0,13,39763.0999305556,2008-11-11,02:23:54
40.004796,116.308757,0,24,39763.0999884259,2008-11-11,02:23:59
40.004687,116.308839,0,38,39763.1000462963,2008-11-11,02:24:04
40.004638,116.308854,0,50,39763.1001041667,2008-11-11,02:24:09
40.004608,116.308855,0,58,39763.100162037,2008-11-11,02:24:14
40.004603,116.308815,0,67,39763.1002199074,2008-11-11,02:24:19
40.0046,116.30878,0,80,39763.1002777778,2008-11-11,02:24:24
40.004659,116.308718,0,91,39763.1003356481,2008-11-11,02:24:29
40.004762,116.308632,0,96,39763.1003935185,2008-11-11,02:24:34
40.004842,116.308556,0,101,39763.1004513889,2008-11-11,02:24:39
40.004931,116.308506,0,107,39763.1005092593,2008-11-11,02:24:44
40.005019,116.30845,0,115,39763.1005671296,2008-11-11,02:24:49
40.00511,116.308375,0,126,39763.100625,2008-11-11,02:24:54
40.005177,116.308298,0,137,39763.1006828704,2008-11-11,02:24:59
40.005269,116.308226,0,138,39763.1007407407,2008-11-11,02:25:04
40.005385,116.308139,0,137,39763.1007986111,2008-11-11,02:25:09
40.00551,116.30805,0,140,39763.1008564815,2008-11-11,02:25:14
40.005669,116.307991,0,144,39763.1009143519,2008-11-11,02:25:19
40.005896,116.307884,0,147,39763.1009722222,2008-11-11,02:25:24
40.00606,116.307828,0,153,39763.1010300926,2008-11-11,02:25:29
40.002806,116.309397,0,19,39763.1011458333,2008-11-11,02:25:39
40.002883,116.309405,0,65,39763.1012037037,2008-11-11,02:25:44
40.003073,116.309325,0,64,39763.1012615741,2008-11-11,02:25:49
40.003077,116.309309,0,68,39763.1013194444,2008-11-11,02:25:54
40.003056,116.309332,0,75,39763.1013773148,2008-11-11,02:25:59
40.003047,116.309361,0,82,39763.1014351852,2008-11-11,02:26:04
40.003053,116.309371,0,88,39763.1014930556,2008-11-11,02:26:09
40.003067,116.309383,0,90,39763.1015509259,2008-11-11,02:26:14
40.003068,116.309518,0,99,39763.1016087963,2008-11-11,02:26:19
40.003152,116.309649,0,106,39763.1016666667,2008-11-11,02:26:24
40.003211,116.30978,0,114,39763.101724537,2008-11-11,02:26:29
40.003273,116.309881,0,117,39763.1017824074,2008-11-11,02:26:34
40.003334,116.309961,0,117,39763.1018402778,2008-11-11,02:26:39
40.003436,116.309995,0,116,39763.1018981481,2008-11-11,02:26:44
40.003552,116.310012,0,112,39763.1019560185,2008-11-11,02:26:49
40.003594,116.310044,0,111,39763.1020138889,2008-11-11,02:26:54
40.003617,116.310101,0,111,39763.1020717593,2008-11-11,02:26:59
40.003646,116.310207,0,111,39763.1021296296,2008-11-11,02:27:04
40.003668,116.3103,0,111,39763.1021875,2008-11-11,02:27:09
40.003703,116.310349,0,111,39763.1022453704,2008-11-11,02:27:14
40.003782,116.310401,0,110,39763.1023032407,2008-11-11,02:27:19
40.00388,116.310453,0,111,39763.1023611111,2008-11-11,02:27:24
40.003971,116.310485,0,112,39763.1024189815,2008-11-11,02:27:29
40.004056,116.310492,0,112,39763.1024768518,2008-11-11,02:27:34
40.004118,116.310482,0,113,39763.1025347222,2008-11-11,02:27:39
40.004168,116.310466,0,116,39763.1025925926,2008-11-11,02:27:44
40.004228,116.31044,0,122,39763.102650463,2008-11-11,02:27:49
40.004269,116.31044,0,127,39763.1027083333,2008-11-11,02:27:54
40.004267,116.310493,0,131,39763.1027662037,2008-11-11,02:27:59
40.004237,116.310569,0,136,39763.1028240741,2008-11-11,02:28:04
40.004235,116.310623,0,140,39763.1028819444,2008-11-11,02:28:09
40.004267,116.310684,0,146,39763.1029398148,2008-11-11,02:28:14
40.004257,116.310831,0,150,39763.1029976852,2008-11-11,02:28:19
40.004271,116.310951,0,154,39763.1030555556,2008-11-11,02:28:24
40.00432,116.311025,0,159,39763.1031134259,2008-11-11,02:28:29
40.004383,116.311089,0,167,39763.1031712963,2008-11-11,02:28:34
40.004418,116.311178,0,174,39763.1032291667,2008-11-11,02:28:39
40.004396,116.311298,0,180,39763.103287037,2008-11-11,02:28:44
40.00436,116.311401,0,186,39763.1033449074,2008-11-11,02:28:49
40.004363,116.311448,0,193,39763.1034027778,2008-11-11,02:28:54
40.004371,116.311506,0,200,39763.1034606481,2008-11-11,02:28:59
40.004421,116.311528,0,209,39763.1035185185,2008-11-11,02:29:04
40.0044,116.311582,0,218,39763.1035763889,2008-11-11,02:29:09
40.004366,116.311667,0,223,39763.1036342593,2008-11-11,02:29:14
40.004327,116.311791,0,225,39763.1036921296,2008-11-11,02:29:19
40.004328,116.31189,0,228,39763.10375,2008-11-11,02:29:24
40.004332,116.311964,0,231,39763.1038078704,2008-11-11,02:29:29
40.004274,116.312089,0,234,39763.1038657407,2008-11-11,02:29:34
40.004255,116.312255,0,237,39763.1039236111,2008-11-11,02:29:39
40.004302,116.312412,0,244,39763.1039814815,2008-11-11,02:29:44
40.004399,116.312581,0,248,39763.1040393518,2008-11-11,02:29:49
40.004538,116.312744,0,251,39763.1040972222,2008-11-11,02:29:54
40.004707,116.312917,0,254,39763.1041550926,2008-11-11,02:29:59
40.004847,116.313056,0,248,39763.104212963,2008-11-11,02:30:04
40.004789,116.313046,0,232,39763.1042708333,2008-11-11,02:30:09
40.004167,116.313001,0,219,39763.1043287037,2008-11-11,02:30:14
40.004014,116.313116,0,219,39763.1043865741,2008-11-11,02:30:19
40.003989,116.313121,0,222,39763.1044444444,2008-11-11,02:30:24
40.003997,116.313133,0,228,39763.1045023148,2008-11-11,02:30:29
40.003992,116.31315,0,232,39763.1045601852,2008-11-11,02:30:34
40.003984,116.313188,0,238,39763.1046180556,2008-11-11,02:30:39
40.00397,116.313244,0,248,39763.1046759259,2008-11-11,02:30:44
40.003927,116.313238,0,249,39763.1047337963,2008-11-11,02:30:49
40.003779,116.313271,0,262,39763.1047916667,2008-11-11,02:30:54
40.003662,116.313305,0,270,39763.104849537,2008-11-11,02:30:59
40.003593,116.313301,0,278,39763.1049074074,2008-11-11,02:31:04
40.003575,116.313286,0,285,39763.1049652778,2008-11-11,02:31:09
40.00362,116.313298,0,292,39763.1050231481,2008-11-11,02:31:14
40.003748,116.313352,0,300,39763.1050810185,2008-11-11,02:31:19
40.003827,116.313578,0,309,39763.1051388889,2008-11-11,02:31:24
40.003773,116.313888,0,319,39763.1051967593,2008-11-11,02:31:29
40.003694,116.314193,0,335,39763.1052546296,2008-11-11,02:31:34
40.003593,116.314478,0,355,39763.1053125,2008-11-11,02:31:39
40.003513,116.31473,0,371,39763.1053703704,2008-11-11,02:31:44
40.003528,116.314888,0,381,39763.1054282407,2008-11-11,02:31:49
40.003542,116.315048,0,394,39763.1054861111,2008-11-11,02:31:54
40.003529,116.315258,0,406,39763.1055439815,2008-11-11,02:31:59
40.00351,116.315465,0,419,39763.1056018519,2008-11-11,02:32:04
40.003494,116.315638,0,436,39763.1056597222,2008-11-11,02:32:09
40.003435,116.315831,0,459,39763.1057175926,2008-11-11,02:32:14
40.003456,116.316012,0,479,39763.105775463,2008-11-11,02:32:19
40.003582,116.316197,0,502,39763.1058333333,2008-11-11,02:32:24
40.003669,116.316462,0,538,39763.1058912037,2008-11-11,02:32:29
40.003702,116.316728,0,583,39763.1059490741,2008-11-11,02:32:34
40.003718,116.316978,0,612,39763.1060069444,2008-11-11,02:32:39
40.003734,116.317218,0,644,39763.1060648148,2008-11-11,02:32:44
40.003724,116.317445,0,661,39763.1061226852,2008-11-11,02:32:49
40.003716,116.317697,0,670,39763.1061805556,2008-11-11,02:32:54
40.003668,116.317961,0,680,39763.1062384259,2008-11-11,02:32:59
40.003579,116.318242,0,691,39763.1062962963,2008-11-11,02:33:04
40.003509,116.318473,0,703,39763.1063541667,2008-11-11,02:33:09
40.003464,116.318645,0,719,39763.106412037,2008-11-11,02:33:14
40.003472,116.318787,0,716,39763.1064699074,2008-11-11,02:33:19
40.003572,116.318843,0,673,39763.1065277778,2008-11-11,02:33:24
40.003718,116.318859,0,645,39763.1065856481,2008-11-11,02:33:29
40.00385,116.318874,0,622,39763.1066435185,2008-11-11,02:33:34
40.003974,116.318884,0,602,39763.1067013889,2008-11-11,02:33:39
40.004128,116.31885,0,584,39763.1067592593,2008-11-11,02:33:44
40.004252,116.318813,0,567,39763.1068171296,2008-11-11,02:33:49
40.004387,116.31875,0,546,39763.106875,2008-11-11,02:33:54
40.004527,116.318669,0,526,39763.1069328704,2008-11-11,02:33:59
40.004665,116.318616,0,507,39763.1069907407,2008-11-11,02:34:04
40.004803,116.318582,0,490,39763.1070486111,2008-11-11,02:34:09
40.004858,116.318711,0,482,39763.1071064815,2008-11-11,02:34:14
40.004891,116.318871,0,485,39763.1071643519,2008-11-11,02:34:19
40.004951,116.318991,0,484,39763.1072222222,2008-11-11,02:34:24
40.005007,116.319113,0,468,39763.1072800926,2008-11-11,02:34:29
40.005041,116.31918,0,444,39763.107337963,2008-11-11,02:34:34
40.005132,116.319229,0,424,39763.1073958333,2008-11-11,02:34:39
40.005234,116.319213,0,408,39763.1074537037,2008-11-11,02:34:44
40.00529,116.319176,0,393,39763.1075115741,2008-11-11,02:34:49
40.005377,116.319114,0,382,39763.1075694444,2008-11-11,02:34:54
40.005511,116.319085,0,371,39763.1076273148,2008-11-11,02:34:59
40.005601,116.319055,0,356,39763.1076851852,2008-11-11,02:35:04
40.005601,116.318975,0,348,39763.1077430556,2008-11-11,02:35:09
40.005666,116.318927,0,346,39763.1078009259,2008-11-11,02:35:14
40.005795,116.318883,0,331,39763.1078587963,2008-11-11,02:35:19
40.005845,116.318832,0,318,39763.1079166667,2008-11-11,02:35:24
40.006118,116.319031,0,313,39763.107974537,2008-11-11,02:35:29
40.006403,116.319528,0,309,39763.1080324074,2008-11-11,02:35:34
40.006518,116.319527,0,308,39763.1080902778,2008-11-11,02:35:39
40.006571,116.319428,0,309,39763.1081481481,2008-11-11,02:35:44
40.006605,116.319373,0,306,39763.1082060185,2008-11-11,02:35:49
40.00661,116.319346,0,295,39763.1082638889,2008-11-11,02:35:54
