# Supplementary material for: Research on differential privacy protection method based on user tendency
Source: PLoS One. 2023 Oct 26;18(10):e0288823. doi: 10.1371/journal.pone.0288823 (PMC10602288; doi:10.1371/journal.pone.0288823)
Supplement: S1 Data — (ZIP) [file pone.0288823.s001.zip › Data 5-1/000/Trajectory/20081112023003.plt]

Geolife trajectory
WGS 84
Altitude is in Feet
Reserved 3
0,2,255,My Track,0,0,2,8421376
0
39.995805,116.326236,0,492,39764.1042013889,2008-11-12,02:30:03
39.995833,116.326268,0,492,39764.1042592593,2008-11-12,02:30:08
39.995981,116.32611,0,492,39764.1043171296,2008-11-12,02:30:13
39.995929,116.326169,0,492,39764.104375,2008-11-12,02:30:18
39.995883,116.326181,0,492,39764.1044328704,2008-11-12,02:30:23
39.995889,116.32619,0,492,39764.1044907407,2008-11-12,02:30:28
39.995829,116.326253,0,491,39764.1045486111,2008-11-12,02:30:33
39.995664,116.326427,0,537,39764.1046064815,2008-11-12,02:30:38
39.995701,116.32638,0,536,39764.1046643518,2008-11-12,02:30:43
39.995724,116.326339,0,535,39764.1047222222,2008-11-12,02:30:48
39.995684,116.326327,0,534,39764.1047800926,2008-11-12,02:30:53
39.995657,116.326336,0,533,39764.104837963,2008-11-12,02:30:58
39.995646,116.326326,0,533,39764.1048958333,2008-11-12,02:31:03
39.995646,116.326326,0,533,39764.1049305556,2008-11-12,02:31:06
39.99564,116.326322,0,533,39764.1049537037,2008-11-12,02:31:08
39.995638,116.326336,0,532,39764.1050115741,2008-11-12,02:31:13
39.995622,116.326331,0,531,39764.1050694444,2008-11-12,02:31:18
39.995616,116.326319,0,530,39764.1051273148,2008-11-12,02:31:23
39.995622,116.326335,0,529,39764.1051851852,2008-11-12,02:31:28
39.995639,116.326359,0,530,39764.1052430556,2008-11-12,02:31:33
39.995554,116.326558,0,494,39764.1053009259,2008-11-12,02:31:38
39.995377,116.326569,0,419,39764.1053587963,2008-11-12,02:31:43
39.995405,116.326489,0,406,39764.1054166667,2008-11-12,02:31:48
39.995346,116.326567,0,368,39764.105474537,2008-11-12,02:31:53
39.995231,116.326583,0,288,39764.1055324074,2008-11-12,02:31:58
39.99519,116.32654,0,226,39764.1055902778,2008-11-12,02:32:03
39.995147,116.326535,0,218,39764.1056481482,2008-11-12,02:32:08
39.99511,116.32652,0,192,39764.1057060185,2008-11-12,02:32:13
39.995109,116.326533,0,189,39764.1057638889,2008-11-12,02:32:18
39.9951,116.326537,0,189,39764.1058217593,2008-11-12,02:32:23
39.995115,116.326542,0,181,39764.1058796296,2008-11-12,02:32:28
39.995117,116.326542,0,178,39764.1059375,2008-11-12,02:32:33
39.995118,116.326546,0,178,39764.1059953704,2008-11-12,02:32:38
39.995117,116.326545,0,178,39764.1060532407,2008-11-12,02:32:43
39.995111,116.32654,0,177,39764.1061111111,2008-11-12,02:32:48
39.995111,116.32654,0,177,39764.1061458333,2008-11-12,02:32:51
39.995115,116.326536,0,176,39764.1061689815,2008-11-12,02:32:53
39.995118,116.326549,0,175,39764.1062268519,2008-11-12,02:32:58
39.995116,116.326555,0,175,39764.1062847222,2008-11-12,02:33:03
39.995114,116.326555,0,175,39764.1063425926,2008-11-12,02:33:08
39.995112,116.326551,0,175,39764.106400463,2008-11-12,02:33:13
39.995112,116.326546,0,174,39764.1064583333,2008-11-12,02:33:18
39.995112,116.326546,0,174,39764.1064930556,2008-11-12,02:33:21
39.99511,116.326548,0,174,39764.1065162037,2008-11-12,02:33:23
39.995118,116.326539,0,173,39764.1065740741,2008-11-12,02:33:28
39.995144,116.326516,0,167,39764.1066319444,2008-11-12,02:33:33
39.995181,116.326514,0,167,39764.1066898148,2008-11-12,02:33:38
39.995195,116.326519,0,166,39764.1067476852,2008-11-12,02:33:43
39.995195,116.326519,0,166,39764.1067824074,2008-11-12,02:33:46
39.9952,116.326523,0,163,39764.1068055556,2008-11-12,02:33:48
39.995232,116.326541,0,163,39764.1068634259,2008-11-12,02:33:53
39.995307,116.326501,0,162,39764.1069212963,2008-11-12,02:33:58
39.995388,116.326472,0,163,39764.1069791667,2008-11-12,02:34:03
39.995441,116.326448,0,166,39764.107037037,2008-11-12,02:34:08
39.995486,116.326436,0,167,39764.1070949074,2008-11-12,02:34:13
39.995516,116.326428,0,167,39764.1071527778,2008-11-12,02:34:18
39.995548,116.32641,0,167,39764.1072106481,2008-11-12,02:34:23
39.995574,116.326465,0,168,39764.1072685185,2008-11-12,02:34:28
39.995622,116.32648,0,169,39764.1073263889,2008-11-12,02:34:33
39.995701,116.326448,0,167,39764.1073842593,2008-11-12,02:34:38
39.995794,116.326389,0,164,39764.1074421296,2008-11-12,02:34:43
39.99583,116.326403,0,162,39764.1075,2008-11-12,02:34:48
39.995884,116.326383,0,160,39764.1075578704,2008-11-12,02:34:53
39.995927,116.326356,0,159,39764.1076157407,2008-11-12,02:34:58
39.995982,116.326328,0,156,39764.1076736111,2008-11-12,02:35:03
39.99604,116.326283,0,155,39764.1077314815,2008-11-12,02:35:08
39.99612,116.326291,0,155,39764.1077893519,2008-11-12,02:35:13
39.996181,116.326309,0,157,39764.1078472222,2008-11-12,02:35:18
39.99627,116.32635,0,158,39764.1079050926,2008-11-12,02:35:23
39.996324,116.326383,0,157,39764.107962963,2008-11-12,02:35:28
39.996395,116.32638,0,155,39764.1080208333,2008-11-12,02:35:33
39.996469,116.326366,0,153,39764.1080787037,2008-11-12,02:35:38
39.996543,116.32634,0,153,39764.1081365741,2008-11-12,02:35:43
39.996624,116.326341,0,154,39764.1081944444,2008-11-12,02:35:48
39.996671,116.326362,0,155,39764.1082523148,2008-11-12,02:35:53
39.996723,116.326405,0,157,39764.1083101852,2008-11-12,02:35:58
39.996817,116.326438,0,160,39764.1083680556,2008-11-12,02:36:03
39.996861,116.326425,0,163,39764.1084259259,2008-11-12,02:36:08
39.996918,116.32638,0,165,39764.1084837963,2008-11-12,02:36:13
39.996913,116.326357,0,165,39764.1085416667,2008-11-12,02:36:18
39.997025,116.32631,0,165,39764.108599537,2008-11-12,02:36:23
39.997101,116.326308,0,165,39764.1086574074,2008-11-12,02:36:28
39.99715,116.326318,0,170,39764.1087152778,2008-11-12,02:36:33
39.997233,116.326342,0,174,39764.1087731481,2008-11-12,02:36:38
39.997369,116.326337,0,177,39764.1088310185,2008-11-12,02:36:43
39.99744,116.326348,0,179,39764.1088888889,2008-11-12,02:36:48
39.997456,116.326385,0,187,39764.1089467593,2008-11-12,02:36:53
39.997483,116.326359,0,192,39764.1090046296,2008-11-12,02:36:58
39.997547,116.326309,0,199,39764.1090625,2008-11-12,02:37:03
39.997609,116.326283,0,203,39764.1091203704,2008-11-12,02:37:08
39.997637,116.32626,0,209,39764.1091782407,2008-11-12,02:37:13
39.997637,116.32626,0,209,39764.109212963,2008-11-12,02:37:16
39.997633,116.326253,0,215,39764.1092361111,2008-11-12,02:37:18
39.99766,116.326279,0,222,39764.1092939815,2008-11-12,02:37:23
39.997789,116.326278,0,232,39764.1093518519,2008-11-12,02:37:28
39.997869,116.326269,0,239,39764.1094097222,2008-11-12,02:37:33
39.99791,116.326288,0,248,39764.1094675926,2008-11-12,02:37:38
39.997935,116.326322,0,255,39764.109525463,2008-11-12,02:37:43
39.997945,116.32636,0,264,39764.1095833333,2008-11-12,02:37:48
39.997959,116.326351,0,276,39764.1096412037,2008-11-12,02:37:53
39.998033,116.326355,0,290,39764.1096990741,2008-11-12,02:37:58
39.998123,116.326346,0,306,39764.1097569444,2008-11-12,02:38:03
39.998252,116.326296,0,322,39764.1098148148,2008-11-12,02:38:08
39.998376,116.326234,0,331,39764.1098726852,2008-11-12,02:38:13
39.998448,116.326204,0,343,39764.1099305556,2008-11-12,02:38:18
39.998451,116.326244,0,354,39764.1099884259,2008-11-12,02:38:23
39.998573,116.326221,0,360,39764.1100462963,2008-11-12,02:38:28
39.998647,116.326253,0,372,39764.1101041667,2008-11-12,02:38:33
39.998719,116.326285,0,383,39764.110162037,2008-11-12,02:38:38
39.998755,116.326277,0,391,39764.1102199074,2008-11-12,02:38:43
39.998817,116.326286,0,402,39764.1102777778,2008-11-12,02:38:48
39.998875,116.326298,0,413,39764.1103356481,2008-11-12,02:38:53
39.998983,116.326288,0,423,39764.1103935185,2008-11-12,02:38:58
39.999058,116.326275,0,428,39764.1104513889,2008-11-12,02:39:03
39.99914,116.326266,0,435,39764.1105092593,2008-11-12,02:39:08
39.999196,116.326228,0,442,39764.1105671296,2008-11-12,02:39:13
39.999216,116.326234,0,446,39764.110625,2008-11-12,02:39:18
39.999259,116.32625,0,455,39764.1106828704,2008-11-12,02:39:23
39.99933,116.32626,0,464,39764.1107407407,2008-11-12,02:39:28
39.999398,116.326274,0,476,39764.1107986111,2008-11-12,02:39:33
39.99948,116.32628,0,473,39764.1108564815,2008-11-12,02:39:38
39.999519,116.32625,0,475,39764.1109143518,2008-11-12,02:39:43
39.999544,116.326206,0,478,39764.1109722222,2008-11-12,02:39:48
39.999566,116.326165,0,492,39764.1110300926,2008-11-12,02:39:53
39.999559,116.326092,0,491,39764.111087963,2008-11-12,02:39:58
39.999575,116.326028,0,500,39764.1111458333,2008-11-12,02:40:03
39.999594,116.325964,0,504,39764.1112037037,2008-11-12,02:40:08
39.999589,116.325867,0,498,39764.1112615741,2008-11-12,02:40:13
39.999604,116.325823,0,494,39764.1113194444,2008-11-12,02:40:18
39.999658,116.325743,0,498,39764.1113773148,2008-11-12,02:40:23
39.999665,116.325688,0,500,39764.1114351852,2008-11-12,02:40:28
39.999674,116.32568,0,499,39764.1114930556,2008-11-12,02:40:33
39.999703,116.325706,0,502,39764.1115509259,2008-11-12,02:40:38
39.999705,116.325755,0,475,39764.1116087963,2008-11-12,02:40:43
39.999678,116.325814,0,442,39764.1116666667,2008-11-12,02:40:48
39.999657,116.325784,0,415,39764.111724537,2008-11-12,02:40:53
39.999657,116.325696,0,410,39764.1117824074,2008-11-12,02:40:58
39.99966,116.325622,0,417,39764.1118402778,2008-11-12,02:41:03
39.999689,116.325543,0,423,39764.1118981481,2008-11-12,02:41:08
39.999715,116.325479,0,424,39764.1119560185,2008-11-12,02:41:13
39.999744,116.325397,0,427,39764.1120138889,2008-11-12,02:41:18
39.999772,116.325303,0,428,39764.1120717593,2008-11-12,02:41:23
39.999784,116.325265,0,432,39764.1121296296,2008-11-12,02:41:28
39.999818,116.325232,0,434,39764.1121875,2008-11-12,02:41:33
39.99983,116.325214,0,433,39764.1122453704,2008-11-12,02:41:38
39.999832,116.325183,0,420,39764.1123032407,2008-11-12,02:41:43
39.999635,116.325143,0,372,39764.1124189815,2008-11-12,02:41:53
39.99959,116.325067,0,353,39764.1124768518,2008-11-12,02:41:58
39.999684,116.324829,0,344,39764.1125347222,2008-11-12,02:42:03
39.999744,116.324731,0,332,39764.1125925926,2008-11-12,02:42:08
39.999832,116.324765,0,324,39764.112650463,2008-11-12,02:42:13
39.999274,116.325348,0,-40,39764.1128356481,2008-11-12,02:42:29
39.999751,116.324516,0,174,39764.1129050926,2008-11-12,02:42:35
39.999695,116.324618,0,111,39764.1189930556,2008-11-12,02:51:21
40.00043,116.328065,0,25,39764.1192361111,2008-11-12,02:51:42
39.99939,116.325337,0,99,39764.1193055556,2008-11-12,02:51:48
39.99969,116.324625,0,119,39764.1193865741,2008-11-12,02:51:55
39.99964,116.32469,0,134,39764.1194444444,2008-11-12,02:52:00
39.999587,116.3247,0,130,39764.1195023148,2008-11-12,02:52:05
39.999613,116.32468,0,134,39764.1195601852,2008-11-12,02:52:10
39.999613,116.32468,0,134,39764.1195949074,2008-11-12,02:52:13
39.999618,116.324688,0,125,39764.1196180556,2008-11-12,02:52:15
39.999588,116.324677,0,115,39764.1196759259,2008-11-12,02:52:20
39.999547,116.324644,0,114,39764.1197337963,2008-11-12,02:52:25
39.99959,116.324607,0,105,39764.1197916667,2008-11-12,02:52:30
39.999624,116.324629,0,101,39764.119849537,2008-11-12,02:52:35
39.99964,116.324624,0,95,39764.1199074074,2008-11-12,02:52:40
39.999668,116.324598,0,90,39764.1199652778,2008-11-12,02:52:45
39.999683,116.32456,0,91,39764.1200231481,2008-11-12,02:52:50
39.999706,116.324548,0,113,39764.1200810185,2008-11-12,02:52:55
39.999719,116.324548,0,125,39764.1201388889,2008-11-12,02:53:00
39.999702,116.324551,0,124,39764.1201967593,2008-11-12,02:53:05
39.999669,116.324524,0,124,39764.1202546296,2008-11-12,02:53:10
39.999651,116.324459,0,124,39764.1203125,2008-11-12,02:53:15
39.999813,116.32435,0,122,39764.1203703704,2008-11-12,02:53:20
39.999841,116.324368,0,113,39764.1204282407,2008-11-12,02:53:25
39.999847,116.324379,0,119,39764.1204861111,2008-11-12,02:53:30
39.99983,116.324371,0,126,39764.1205439815,2008-11-12,02:53:35
39.999691,116.324655,0,224,39764.1206597222,2008-11-12,02:53:45
39.999723,116.324662,0,216,39764.1207175926,2008-11-12,02:53:50
39.999747,116.32453,0,78,39764.120775463,2008-11-12,02:53:55
39.999802,116.324443,0,75,39764.1208333333,2008-11-12,02:54:00
39.999856,116.324417,0,65,39764.1208912037,2008-11-12,02:54:05
39.999846,116.324418,0,77,39764.1209490741,2008-11-12,02:54:10
39.99977,116.324518,0,107,39764.1210069444,2008-11-12,02:54:15
39.999758,116.324536,0,107,39764.1210648148,2008-11-12,02:54:20
39.999743,116.324544,0,101,39764.1211226852,2008-11-12,02:54:25
39.999744,116.324534,0,100,39764.1211805556,2008-11-12,02:54:30
39.999753,116.324496,0,99,39764.1212384259,2008-11-12,02:54:35
39.999749,116.324425,0,98,39764.1212962963,2008-11-12,02:54:40
39.99976,116.324379,0,99,39764.1213541667,2008-11-12,02:54:45
39.999769,116.324339,0,99,39764.121412037,2008-11-12,02:54:50
39.99979,116.32427,0,99,39764.1214699074,2008-11-12,02:54:55
39.999812,116.324196,0,99,39764.1215277778,2008-11-12,02:55:00
39.999892,116.324111,0,99,39764.1215856481,2008-11-12,02:55:05
39.999908,116.32424,0,98,39764.1216435185,2008-11-12,02:55:10
39.999861,116.324339,0,96,39764.1217013889,2008-11-12,02:55:15
39.999822,116.324392,0,92,39764.1217592593,2008-11-12,02:55:20
39.999822,116.324392,0,92,39764.1217939815,2008-11-12,02:55:23
39.999824,116.324393,0,91,39764.1218171296,2008-11-12,02:55:25
39.999814,116.324394,0,91,39764.121875,2008-11-12,02:55:30
39.999787,116.324405,0,87,39764.1219328704,2008-11-12,02:55:35
39.999721,116.324517,0,88,39764.1219907407,2008-11-12,02:55:40
39.999669,116.324579,0,88,39764.1220486111,2008-11-12,02:55:45
39.999618,116.324636,0,91,39764.1221064815,2008-11-12,02:55:50
39.999601,116.324632,0,93,39764.1221643519,2008-11-12,02:55:55
39.999571,116.324611,0,92,39764.1222222222,2008-11-12,02:56:00
39.999563,116.324594,0,92,39764.1222800926,2008-11-12,02:56:05
39.999563,116.324594,0,92,39764.1223148148,2008-11-12,02:56:08
39.999563,116.324597,0,90,39764.122337963,2008-11-12,02:56:10
39.999599,116.324585,0,87,39764.1223958333,2008-11-12,02:56:15
39.999617,116.324566,0,85,39764.1224537037,2008-11-12,02:56:20
39.999677,116.324519,0,84,39764.1225115741,2008-11-12,02:56:25
39.999749,116.324448,0,83,39764.1225694444,2008-11-12,02:56:30
39.999774,116.324393,0,83,39764.1226273148,2008-11-12,02:56:35
39.999804,116.324363,0,83,39764.1226851852,2008-11-12,02:56:40
39.999877,116.324362,0,83,39764.1227430556,2008-11-12,02:56:45
39.999921,116.324329,0,84,39764.1228009259,2008-11-12,02:56:50
39.999961,116.324267,0,85,39764.1228587963,2008-11-12,02:56:55
40.000032,116.324181,0,86,39764.1229166667,2008-11-12,02:57:00
40.000099,116.32402,0,85,39764.122974537,2008-11-12,02:57:05
40.000203,116.323819,0,82,39764.1230324074,2008-11-12,02:57:10
40.00037,116.323603,0,80,39764.1230902778,2008-11-12,02:57:15
40.000613,116.323293,0,77,39764.1231481481,2008-11-12,02:57:20
40.000951,116.322882,0,75,39764.1232060185,2008-11-12,02:57:25
40.001404,116.322357,0,74,39764.1232638889,2008-11-12,02:57:30
40.001619,116.322113,0,64,39764.1233217593,2008-11-12,02:57:35
40.001506,116.322273,0,57,39764.1233796296,2008-11-12,02:57:40
40.001161,116.322709,0,56,39764.1234375,2008-11-12,02:57:45
40.001159,116.322731,0,56,39764.1234953704,2008-11-12,02:57:50
40.001142,116.322786,0,57,39764.1235532407,2008-11-12,02:57:55
40.001,116.322936,0,59,39764.1236111111,2008-11-12,02:58:00
40.000645,116.323377,0,68,39764.1236689815,2008-11-12,02:58:05
40.000362,116.323733,0,75,39764.1237268519,2008-11-12,02:58:10
40.000217,116.323927,0,80,39764.1237847222,2008-11-12,02:58:15
39.99993,116.324192,0,90,39764.1238425926,2008-11-12,02:58:20
39.99987,116.324194,0,89,39764.123900463,2008-11-12,02:58:25
39.997311,116.329487,0,200,39764.1478819444,2008-11-12,03:32:57
40.00018,116.323727,0,-113,39764.1479513889,2008-11-12,03:33:03
39.999925,116.324152,0,-17,39764.1480092593,2008-11-12,03:33:08
39.999904,116.324246,0,3,39764.1480671296,2008-11-12,03:33:13
39.999947,116.324269,0,6,39764.148125,2008-11-12,03:33:18
39.999971,116.324274,0,10,39764.1481828704,2008-11-12,03:33:23
39.999991,116.324263,0,6,39764.1482407407,2008-11-12,03:33:28
40.000011,116.324281,0,7,39764.1482986111,2008-11-12,03:33:33
40.000017,116.324314,0,15,39764.1483564815,2008-11-12,03:33:38
40.000043,116.324341,0,23,39764.1484143519,2008-11-12,03:33:43
40.000087,116.324394,0,37,39764.1484722222,2008-11-12,03:33:48
40.000126,116.324461,0,59,39764.1485300926,2008-11-12,03:33:53
40.000177,116.324523,0,88,39764.148587963,2008-11-12,03:33:58
40.000216,116.324567,0,116,39764.1486458333,2008-11-12,03:34:03
40.000293,116.324605,0,139,39764.1487037037,2008-11-12,03:34:08
40.000399,116.324623,0,153,39764.1487615741,2008-11-12,03:34:13
40.000509,116.32463,0,159,39764.1488194444,2008-11-12,03:34:18
40.000648,116.324608,0,158,39764.1488773148,2008-11-12,03:34:23
40.00078,116.324616,0,159,39764.1489351852,2008-11-12,03:34:28
40.000895,116.324693,0,159,39764.1489930556,2008-11-12,03:34:33
40.000984,116.324707,0,160,39764.1490509259,2008-11-12,03:34:38
40.001126,116.324687,0,137,39764.1491087963,2008-11-12,03:34:43
40.001288,116.324669,0,146,39764.1491666667,2008-11-12,03:34:48
40.001447,116.324689,0,155,39764.149224537,2008-11-12,03:34:53
40.001596,116.324754,0,169,39764.1492824074,2008-11-12,03:34:58
40.001792,116.324762,0,174,39764.1493402778,2008-11-12,03:35:03
40.001998,116.324759,0,183,39764.1493981481,2008-11-12,03:35:08
40.002217,116.324728,0,190,39764.1494560185,2008-11-12,03:35:13
40.002415,116.324669,0,200,39764.1495138889,2008-11-12,03:35:18
40.002664,116.324582,0,212,39764.1495717593,2008-11-12,03:35:23
40.002887,116.324471,0,217,39764.1496296296,2008-11-12,03:35:28
40.003078,116.324468,0,229,39764.1496875,2008-11-12,03:35:33
40.003219,116.324591,0,243,39764.1497453704,2008-11-12,03:35:38
40.003376,116.324679,0,260,39764.1498032407,2008-11-12,03:35:43
40.003545,116.324761,0,252,39764.1498611111,2008-11-12,03:35:48
40.0038,116.324732,0,242,39764.1499189815,2008-11-12,03:35:53
40.004042,116.324696,0,243,39764.1499768518,2008-11-12,03:35:58
40.004251,116.324694,0,254,39764.1500347222,2008-11-12,03:36:03
40.004434,116.324675,0,260,39764.1500925926,2008-11-12,03:36:08
40.00464,116.324639,0,273,39764.150150463,2008-11-12,03:36:13
40.004871,116.324645,0,276,39764.1502083333,2008-11-12,03:36:18
40.005079,116.324603,0,266,39764.1502662037,2008-11-12,03:36:23
40.005214,116.324601,0,265,39764.1503240741,2008-11-12,03:36:28
40.005294,116.324639,0,274,39764.1503819444,2008-11-12,03:36:33
40.005465,116.324626,0,286,39764.1504398148,2008-11-12,03:36:38
40.005626,116.324619,0,305,39764.1504976852,2008-11-12,03:36:43
40.005802,116.324613,0,316,39764.1505555556,2008-11-12,03:36:48
40.006007,116.324589,0,313,39764.1506134259,2008-11-12,03:36:53
40.006232,116.324581,0,295,39764.1506712963,2008-11-12,03:36:58
40.006415,116.324581,0,274,39764.1507291667,2008-11-12,03:37:03
40.00657,116.32455,0,250,39764.150787037,2008-11-12,03:37:08
40.006812,116.324526,0,241,39764.1508449074,2008-11-12,03:37:13
40.006982,116.324533,0,241,39764.1509027778,2008-11-12,03:37:18
40.007138,116.32451,0,240,39764.1509606481,2008-11-12,03:37:23
40.007286,116.324501,0,244,39764.1510185185,2008-11-12,03:37:28
40.007435,116.324449,0,250,39764.1510763889,2008-11-12,03:37:33
40.007558,116.324296,0,256,39764.1511342593,2008-11-12,03:37:38
40.007588,116.324074,0,251,39764.1511921296,2008-11-12,03:37:43
40.007642,116.323847,0,252,39764.15125,2008-11-12,03:37:48
40.00769,116.323485,0,208,39764.1513078704,2008-11-12,03:37:53
40.007689,116.323224,0,211,39764.1513657407,2008-11-12,03:37:58
40.007701,116.322963,0,206,39764.1514236111,2008-11-12,03:38:03
40.007786,116.322831,0,202,39764.1514814815,2008-11-12,03:38:08
40.007946,116.322846,0,212,39764.1515393518,2008-11-12,03:38:13
40.008086,116.322902,0,226,39764.1515972222,2008-11-12,03:38:18
40.008228,116.322912,0,243,39764.1516550926,2008-11-12,03:38:23
40.008392,116.32288,0,254,39764.151712963,2008-11-12,03:38:28
40.008518,116.322873,0,262,39764.1517708333,2008-11-12,03:38:33
40.008593,116.322876,0,270,39764.1518287037,2008-11-12,03:38:38
40.008669,116.322891,0,281,39764.1518865741,2008-11-12,03:38:43
40.008751,116.322924,0,292,39764.1519444444,2008-11-12,03:38:48
40.008853,116.322904,0,311,39764.1520023148,2008-11-12,03:38:53
40.00895,116.322845,0,300,39764.1520601852,2008-11-12,03:38:58
40.009036,116.322845,0,307,39764.1521180556,2008-11-12,03:39:03
40.009078,116.322838,0,324,39764.1521759259,2008-11-12,03:39:08
40.009113,116.322833,0,345,39764.1522337963,2008-11-12,03:39:13
40.009128,116.322832,0,365,39764.1522916667,2008-11-12,03:39:18
40.009128,116.322832,0,365,39764.1523263889,2008-11-12,03:39:21
40.009127,116.32283,0,372,39764.152349537,2008-11-12,03:39:23
40.009117,116.322781,0,375,39764.1524074074,2008-11-12,03:39:28
40.009086,116.322685,0,380,39764.1524652778,2008-11-12,03:39:33
40.009155,116.322546,0,388,39764.1525231482,2008-11-12,03:39:38
40.009163,116.322334,0,396,39764.1525810185,2008-11-12,03:39:43
40.009309,116.322198,0,401,39764.1526388889,2008-11-12,03:39:48
40.009247,116.322228,0,406,39764.1526967593,2008-11-12,03:39:53
40.009179,116.322243,0,415,39764.1527546296,2008-11-12,03:39:58
40.009142,116.322129,0,426,39764.1528125,2008-11-12,03:40:03
40.00906,116.32205,0,441,39764.1528703704,2008-11-12,03:40:08
40.009059,116.322019,0,453,39764.1529282407,2008-11-12,03:40:13
40.009028,116.322028,0,467,39764.1529861111,2008-11-12,03:40:18
40.009079,116.321993,0,479,39764.1530439815,2008-11-12,03:40:23
40.009158,116.321913,0,495,39764.1531018519,2008-11-12,03:40:28
40.009254,116.321777,0,506,39764.1531597222,2008-11-12,03:40:33
40.009201,116.321715,0,524,39764.1532175926,2008-11-12,03:40:38
40.009296,116.321548,0,542,39764.153275463,2008-11-12,03:40:43
40.009389,116.321377,0,559,39764.1533333333,2008-11-12,03:40:48
40.009398,116.321388,0,577,39764.1533912037,2008-11-12,03:40:53
40.009408,116.321358,0,588,39764.1534490741,2008-11-12,03:40:58
40.009419,116.321356,0,594,39764.1535069444,2008-11-12,03:41:03
40.009382,116.321475,0,593,39764.1535648148,2008-11-12,03:41:08
40.009251,116.321647,0,588,39764.1536226852,2008-11-12,03:41:13
40.009239,116.321631,0,589,39764.1536805556,2008-11-12,03:41:18
40.009137,116.321699,0,583,39764.1537384259,2008-11-12,03:41:23
40.009086,116.321765,0,575,39764.1537962963,2008-11-12,03:41:28
40.009012,116.32194,0,570,39764.1538541667,2008-11-12,03:41:33
40.009057,116.321923,0,561,39764.153912037,2008-11-12,03:41:38
40.008996,116.321971,0,533,39764.1539699074,2008-11-12,03:41:43
40.008909,116.322065,0,512,39764.1540277778,2008-11-12,03:41:48
40.008826,116.322133,0,492,39764.1540856481,2008-11-12,03:41:53
40.008769,116.322224,0,483,39764.1541435185,2008-11-12,03:41:58
40.008675,116.322394,0,476,39764.1542013889,2008-11-12,03:42:03
40.008646,116.322448,0,477,39764.1542592593,2008-11-12,03:42:08
40.008617,116.322451,0,479,39764.1543171296,2008-11-12,03:42:13
40.008614,116.3224,0,485,39764.154375,2008-11-12,03:42:18
40.008685,116.322295,0,491,39764.1544328704,2008-11-12,03:42:23
40.008701,116.322305,0,504,39764.1544907407,2008-11-12,03:42:28
40.008695,116.322326,0,515,39764.1545486111,2008-11-12,03:42:33
40.008695,116.322326,0,515,39764.1545833333,2008-11-12,03:42:36
40.008697,116.322332,0,524,39764.1546064815,2008-11-12,03:42:38
40.008689,116.322343,0,530,39764.1546643519,2008-11-12,03:42:43
40.008691,116.322334,0,532,39764.1547222222,2008-11-12,03:42:48
40.008715,116.32225,0,527,39764.1547800926,2008-11-12,03:42:53
40.008731,116.322182,0,515,39764.154837963,2008-11-12,03:42:58
40.008763,116.322114,0,498,39764.1548958333,2008-11-12,03:43:03
40.008818,116.322043,0,483,39764.1549537037,2008-11-12,03:43:08
40.008837,116.322009,0,473,39764.1550115741,2008-11-12,03:43:13
40.008837,116.322009,0,473,39764.1550462963,2008-11-12,03:43:16
40.008843,116.322001,0,472,39764.1550694444,2008-11-12,03:43:18
40.00883,116.322002,0,466,39764.1551273148,2008-11-12,03:43:23
40.008802,116.322031,0,456,39764.1551851852,2008-11-12,03:43:28
40.008812,116.322034,0,452,39764.1552430556,2008-11-12,03:43:33
40.008739,116.322178,0,450,39764.1553009259,2008-11-12,03:43:38
40.008557,116.322418,0,439,39764.1553587963,2008-11-12,03:43:43
40.008492,116.322546,0,441,39764.1554166667,2008-11-12,03:43:48
40.008423,116.322626,0,447,39764.155474537,2008-11-12,03:43:53
40.008426,116.322582,0,454,39764.1555324074,2008-11-12,03:43:58
40.008446,116.322548,0,457,39764.1555902778,2008-11-12,03:44:03
40.008388,116.322681,0,451,39764.1556481481,2008-11-12,03:44:08
40.008326,116.32278,0,454,39764.1557060185,2008-11-12,03:44:13
40.008363,116.322791,0,459,39764.1557638889,2008-11-12,03:44:18
40.008554,116.32247,0,449,39764.1558217593,2008-11-12,03:44:23
40.008573,116.322392,0,448,39764.1558796296,2008-11-12,03:44:28
40.008573,116.322392,0,448,39764.1559143519,2008-11-12,03:44:31
40.008568,116.322384,0,450,39764.1559375,2008-11-12,03:44:33
40.008575,116.322347,0,451,39764.1559953704,2008-11-12,03:44:38
40.008575,116.322347,0,451,39764.1560300926,2008-11-12,03:44:41
40.008578,116.322349,0,448,39764.1560532407,2008-11-12,03:44:43
40.008492,116.322442,0,435,39764.1561111111,2008-11-12,03:44:48
40.008512,116.322398,0,426,39764.1561689815,2008-11-12,03:44:53
40.00853,116.322307,0,416,39764.1562268519,2008-11-12,03:44:58
40.008528,116.322289,0,409,39764.1562847222,2008-11-12,03:45:03
40.008585,116.322204,0,405,39764.1563425926,2008-11-12,03:45:08
40.008659,116.322111,0,402,39764.156400463,2008-11-12,03:45:13
40.008727,116.321977,0,399,39764.1564583333,2008-11-12,03:45:18
40.008738,116.321907,0,396,39764.1565162037,2008-11-12,03:45:23
40.008817,116.321821,0,389,39764.1565740741,2008-11-12,03:45:28
40.008825,116.321807,0,381,39764.1566319444,2008-11-12,03:45:33
40.008813,116.321839,0,377,39764.1566898148,2008-11-12,03:45:38
40.008752,116.321903,0,371,39764.1567476852,2008-11-12,03:45:43
40.008715,116.321992,0,364,39764.1568055556,2008-11-12,03:45:48
40.008687,116.322061,0,360,39764.1568634259,2008-11-12,03:45:53
40.008668,116.322054,0,356,39764.1569212963,2008-11-12,03:45:58
40.00859,116.322162,0,354,39764.1569791667,2008-11-12,03:46:03
40.008411,116.322419,0,356,39764.157037037,2008-11-12,03:46:08
40.00822,116.322714,0,354,39764.1570949074,2008-11-12,03:46:13
40.008143,116.322885,0,353,39764.1571527778,2008-11-12,03:46:18
40.008078,116.323009,0,355,39764.1572106481,2008-11-12,03:46:23
40.008065,116.323035,0,357,39764.1572685185,2008-11-12,03:46:28
40.008238,116.322717,0,348,39764.1573263889,2008-11-12,03:46:33
40.0084,116.322518,0,344,39764.1573842593,2008-11-12,03:46:38
40.008458,116.322418,0,343,39764.1574421296,2008-11-12,03:46:43
40.008569,116.322278,0,342,39764.1575,2008-11-12,03:46:48
40.008611,116.32219,0,333,39764.1575578704,2008-11-12,03:46:53
40.008612,116.322141,0,321,39764.1576157407,2008-11-12,03:46:58
40.008612,116.322141,0,321,39764.157650463,2008-11-12,03:47:01
40.008619,116.322139,0,306,39764.1576736111,2008-11-12,03:47:03
40.008659,116.322075,0,301,39764.1577314815,2008-11-12,03:47:08
40.008707,116.321999,0,291,39764.1577893518,2008-11-12,03:47:13
40.008758,116.321861,0,277,39764.1578472222,2008-11-12,03:47:18
40.00878,116.321836,0,273,39764.1579050926,2008-11-12,03:47:23
40.008793,116.321808,0,271,39764.157962963,2008-11-12,03:47:28
40.008867,116.321733,0,258,39764.1580208333,2008-11-12,03:47:33
40.008879,116.321698,0,254,39764.1580787037,2008-11-12,03:47:38
40.008879,116.321698,0,254,39764.1581134259,2008-11-12,03:47:41
40.008883,116.321691,0,253,39764.1581365741,2008-11-12,03:47:43
40.008845,116.321772,0,253,39764.1581944444,2008-11-12,03:47:48
40.008818,116.321886,0,254,39764.1582523148,2008-11-12,03:47:53
40.008785,116.321963,0,259,39764.1583101852,2008-11-12,03:47:58
40.00878,116.321934,0,262,39764.1583680556,2008-11-12,03:48:03
40.008816,116.321766,0,262,39764.1584259259,2008-11-12,03:48:08
40.00884,116.321653,0,264,39764.1584837963,2008-11-12,03:48:13
40.008864,116.321555,0,265,39764.1585416667,2008-11-12,03:48:18
40.008901,116.321413,0,262,39764.158599537,2008-11-12,03:48:23
40.00888,116.321371,0,265,39764.1586574074,2008-11-12,03:48:28
40.008876,116.321268,0,272,39764.1587152778,2008-11-12,03:48:33
40.008847,116.321104,0,279,39764.1587731481,2008-11-12,03:48:38
40.008874,116.321004,0,291,39764.1588310185,2008-11-12,03:48:43
40.008872,116.320905,0,304,39764.1588888889,2008-11-12,03:48:48
40.009015,116.321003,0,315,39764.1589467593,2008-11-12,03:48:53
40.009049,116.320968,0,325,39764.1590046296,2008-11-12,03:48:58
40.009065,116.320929,0,337,39764.1590625,2008-11-12,03:49:03
40.009086,116.320901,0,347,39764.1591203704,2008-11-12,03:49:08
40.009075,116.320854,0,358,39764.1591782407,2008-11-12,03:49:13
40.009098,116.320742,0,370,39764.1592361111,2008-11-12,03:49:18
40.009104,116.320637,0,383,39764.1592939815,2008-11-12,03:49:23
40.009084,116.32055,0,397,39764.1593518518,2008-11-12,03:49:28
40.00909,116.320491,0,411,39764.1594097222,2008-11-12,03:49:33
40.009124,116.320507,0,423,39764.1594675926,2008-11-12,03:49:38
40.009254,116.320689,0,433,39764.159525463,2008-11-12,03:49:43
40.009292,116.320699,0,441,39764.1595833333,2008-11-12,03:49:48
40.009287,116.320668,0,449,39764.1596412037,2008-11-12,03:49:53
40.009304,116.320657,0,440,39764.1596990741,2008-11-12,03:49:58
40.009304,116.320613,0,428,39764.1597569444,2008-11-12,03:50:03
40.009334,116.320605,0,428,39764.1598148148,2008-11-12,03:50:08
40.009383,116.320553,0,425,39764.1598726852,2008-11-12,03:50:13
40.009412,116.320502,0,415,39764.1599305556,2008-11-12,03:50:18
40.009471,116.320475,0,415,39764.1599884259,2008-11-12,03:50:23
40.008981,116.320434,0,-1864,39764.1815393518,2008-11-12,04:21:25
40.00926,116.320564,0,176,39764.1816203704,2008-11-12,04:21:32
40.009404,116.320329,0,100,39764.1816782407,2008-11-12,04:21:37
40.00941,116.320341,0,77,39764.1817361111,2008-11-12,04:21:42
40.009452,116.320328,0,76,39764.1817939815,2008-11-12,04:21:47
40.009525,116.320291,0,83,39764.1818518518,2008-11-12,04:21:52
40.009601,116.320232,0,82,39764.1819097222,2008-11-12,04:21:57
40.009667,116.32013,0,81,39764.1819675926,2008-11-12,04:22:02
40.009746,116.319976,0,80,39764.182025463,2008-11-12,04:22:07
40.009819,116.319819,0,74,39764.1820833333,2008-11-12,04:22:12
40.009871,116.31964,0,67,39764.1821412037,2008-11-12,04:22:17
40.009897,116.319524,0,60,39764.1821990741,2008-11-12,04:22:22
40.009885,116.319482,0,51,39764.1822569444,2008-11-12,04:22:27
40.009829,116.319455,0,45,39764.1823148148,2008-11-12,04:22:32
40.009785,116.319402,0,41,39764.1823726852,2008-11-12,04:22:37
40.009739,116.319235,0,37,39764.1824305556,2008-11-12,04:22:42
40.009646,116.319153,0,29,39764.1824884259,2008-11-12,04:22:47
40.009571,116.319082,0,18,39764.1825462963,2008-11-12,04:22:52
40.009744,116.318812,0,11,39764.1826041667,2008-11-12,04:22:57
40.010149,116.31854,0,30,39764.182662037,2008-11-12,04:23:02
40.01028,116.318568,0,35,39764.1827199074,2008-11-12,04:23:07
40.010278,116.31876,0,35,39764.1827777778,2008-11-12,04:23:12
40.010211,116.319025,0,30,39764.1828356481,2008-11-12,04:23:17
40.010176,116.319219,0,25,39764.1828935185,2008-11-12,04:23:22
40.006582,116.321249,0,1229,39764.1839930556,2008-11-12,04:24:57
40.008907,116.321549,0,195,39764.1840509259,2008-11-12,04:25:02
40.008986,116.32156,0,89,39764.1841087963,2008-11-12,04:25:07
40.009048,116.321508,0,77,39764.1841666667,2008-11-12,04:25:12
40.009082,116.321383,0,92,39764.184224537,2008-11-12,04:25:17
40.009134,116.321308,0,91,39764.1842824074,2008-11-12,04:25:22
40.009193,116.321255,0,80,39764.1843402778,2008-11-12,04:25:27
40.009251,116.321213,0,67,39764.1843981481,2008-11-12,04:25:32
40.00931,116.321135,0,55,39764.1844560185,2008-11-12,04:25:37
40.009377,116.321022,0,46,39764.1845138889,2008-11-12,04:25:42
40.009453,116.320863,0,38,39764.1845717593,2008-11-12,04:25:47
40.009535,116.320682,0,30,39764.1846296296,2008-11-12,04:25:52
40.00965,116.320443,0,24,39764.1846875,2008-11-12,04:25:57
40.009726,116.320276,0,20,39764.1847453704,2008-11-12,04:26:02
40.009789,116.320154,0,14,39764.1848032407,2008-11-12,04:26:07
40.009777,116.320143,0,4,39764.1848611111,2008-11-12,04:26:12
40.009709,116.320205,0,-9,39764.1849189815,2008-11-12,04:26:17
40.009627,116.320288,0,-20,39764.1849768519,2008-11-12,04:26:22
40.009496,116.320508,0,-27,39764.1850347222,2008-11-12,04:26:27
40.009424,116.320634,0,-32,39764.1850925926,2008-11-12,04:26:32
40.009393,116.320683,0,-31,39764.185150463,2008-11-12,04:26:37
40.009411,116.320685,0,-19,39764.1852083333,2008-11-12,04:26:42
40.009512,116.320606,0,-18,39764.1852662037,2008-11-12,04:26:47
40.009663,116.320491,0,-8,39764.1853240741,2008-11-12,04:26:52
40.009815,116.320435,0,-6,39764.1853819444,2008-11-12,04:26:57
40.009956,116.320399,0,-7,39764.1854398148,2008-11-12,04:27:02
40.010145,116.320272,0,-7,39764.1854976852,2008-11-12,04:27:07
40.010351,116.320051,0,-7,39764.1855555556,2008-11-12,04:27:12
40.010404,116.320177,0,-2,39764.1856134259,2008-11-12,04:27:17
40.010377,116.320426,0,-2,39764.1856712963,2008-11-12,04:27:22
40.010359,116.320586,0,0,39764.1857291667,2008-11-12,04:27:27
40.010348,116.320659,0,9,39764.185787037,2008-11-12,04:27:32
40.010314,116.320747,0,24,39764.1858449074,2008-11-12,04:27:37
40.010227,116.320862,0,36,39764.1859027778,2008-11-12,04:27:42
40.010197,116.320864,0,39,39764.1859606481,2008-11-12,04:27:47
40.010222,116.320754,0,40,39764.1860185185,2008-11-12,04:27:52
40.010205,116.320635,0,40,39764.1860763889,2008-11-12,04:27:57
40.010114,116.320601,0,41,39764.1861342593,2008-11-12,04:28:02
40.009937,116.320733,0,43,39764.1861921296,2008-11-12,04:28:07
40.009778,116.320887,0,47,39764.18625,2008-11-12,04:28:12
40.009673,116.320956,0,50,39764.1863078704,2008-11-12,04:28:17
40.009623,116.320868,0,52,39764.1863657407,2008-11-12,04:28:22
40.009568,116.320823,0,55,39764.1864236111,2008-11-12,04:28:27
40.009522,116.320673,0,60,39764.1864814815,2008-11-12,04:28:32
40.009489,116.320399,0,65,39764.1865393519,2008-11-12,04:28:37
40.009312,116.3207,0,78,39764.1865972222,2008-11-12,04:28:42
40.009179,116.320744,0,86,39764.1866550926,2008-11-12,04:28:47
40.008999,116.321007,0,93,39764.186712963,2008-11-12,04:28:52
40.008849,116.321039,0,99,39764.1867708333,2008-11-12,04:28:57
40.008692,116.321113,0,104,39764.1868287037,2008-11-12,04:29:02
40.008515,116.321269,0,109,39764.1868865741,2008-11-12,04:29:07
40.008331,116.321605,0,114,39764.1869444444,2008-11-12,04:29:12
40.002314,116.323109,0,-180,39764.1894907407,2008-11-12,04:32:52
40.001932,116.323261,0,-180,39764.1895486111,2008-11-12,04:32:57
40.001846,116.323088,0,-212,39764.1896064815,2008-11-12,04:33:02
40.001707,116.323131,0,-188,39764.1896643518,2008-11-12,04:33:07
40.001598,116.323275,0,-132,39764.1897222222,2008-11-12,04:33:12
40.001459,116.323393,0,-84,39764.1897800926,2008-11-12,04:33:17
40.00132,116.323382,0,-62,39764.189837963,2008-11-12,04:33:22
40.001135,116.323375,0,-46,39764.1898958333,2008-11-12,04:33:27
40.000981,116.323429,0,-26,39764.1899537037,2008-11-12,04:33:32
40.000864,116.323534,0,0,39764.1900115741,2008-11-12,04:33:37
39.999589,116.3246,0,43,39764.1973263889,2008-11-12,04:44:09
39.999617,116.324601,0,54,39764.1973842593,2008-11-12,04:44:14
39.999625,116.324585,0,62,39764.1974421296,2008-11-12,04:44:19
40.008973,116.321506,0,107,39764.2029976852,2008-11-12,04:52:19
40.008969,116.321568,0,100,39764.2030555556,2008-11-12,04:52:24
40.009023,116.321418,0,98,39764.2031134259,2008-11-12,04:52:29
40.009022,116.321384,0,90,39764.2031712963,2008-11-12,04:52:34
40.009104,116.321291,0,76,39764.2032291667,2008-11-12,04:52:39
40.009097,116.321209,0,79,39764.203287037,2008-11-12,04:52:44
40.008956,116.32119,0,142,39764.2033449074,2008-11-12,04:52:49
40.008965,116.321194,0,151,39764.2034027778,2008-11-12,04:52:54
40.009012,116.321212,0,154,39764.2034606481,2008-11-12,04:52:59
40.009063,116.321233,0,140,39764.2035185185,2008-11-12,04:53:04
40.009061,116.32123,0,140,39764.2035532407,2008-11-12,04:53:07
40.009061,116.32123,0,140,39764.203587963,2008-11-12,04:53:10
40.009056,116.321224,0,140,39764.2036111111,2008-11-12,04:53:12
40.009025,116.321255,0,139,39764.2036689815,2008-11-12,04:53:17
40.009163,116.321335,0,196,39764.2052314815,2008-11-12,04:55:32
40.009116,116.321417,0,214,39764.2053009259,2008-11-12,04:55:38
40.009116,116.321448,0,224,39764.2053587963,2008-11-12,04:55:43
40.008948,116.321566,0,218,39764.2054166667,2008-11-12,04:55:48
40.008875,116.321624,0,203,39764.205474537,2008-11-12,04:55:53
40.008813,116.321695,0,199,39764.2055324074,2008-11-12,04:55:58
40.008816,116.321671,0,187,39764.2055902778,2008-11-12,04:56:03
40.008812,116.321657,0,184,39764.2056481481,2008-11-12,04:56:08
40.008784,116.321733,0,192,39764.2057060185,2008-11-12,04:56:13
40.008721,116.321825,0,197,39764.2057638889,2008-11-12,04:56:18
40.008671,116.32189,0,204,39764.2058217593,2008-11-12,04:56:23
40.008622,116.321946,0,208,39764.2058796296,2008-11-12,04:56:28
40.008614,116.321878,0,213,39764.2059375,2008-11-12,04:56:33
40.008586,116.321932,0,218,39764.2059953704,2008-11-12,04:56:38
40.008554,116.321989,0,220,39764.2060532407,2008-11-12,04:56:43
40.008532,116.322085,0,223,39764.2061111111,2008-11-12,04:56:48
40.008527,116.322046,0,226,39764.2061689815,2008-11-12,04:56:53
40.008574,116.321931,0,219,39764.2062268518,2008-11-12,04:56:58
40.008607,116.321874,0,214,39764.2062847222,2008-11-12,04:57:03
40.008657,116.321833,0,208,39764.2063425926,2008-11-12,04:57:08
40.008658,116.321832,0,208,39764.206400463,2008-11-12,04:57:13
40.008658,116.321832,0,208,39764.2064351852,2008-11-12,04:57:16
40.008661,116.321832,0,207,39764.2064583333,2008-11-12,04:57:18
40.008694,116.321798,0,207,39764.2065162037,2008-11-12,04:57:23
40.008883,116.321554,0,160,39764.2087268519,2008-11-12,05:00:34
40.008883,116.321547,0,160,39764.2087847222,2008-11-12,05:00:39
40.008883,116.321547,0,160,39764.2088194444,2008-11-12,05:00:42
40.008876,116.321545,0,160,39764.2088425926,2008-11-12,05:00:44
40.008897,116.321564,0,160,39764.208900463,2008-11-12,05:00:49
40.008941,116.321545,0,161,39764.2089583333,2008-11-12,05:00:54
40.008927,116.321548,0,161,39764.2090162037,2008-11-12,05:00:59
40.008927,116.321548,0,161,39764.2090509259,2008-11-12,05:01:02
40.008919,116.321544,0,160,39764.2090740741,2008-11-12,05:01:04
40.008918,116.321523,0,160,39764.2091319444,2008-11-12,05:01:09
40.008907,116.321513,0,160,39764.2091898148,2008-11-12,05:01:14
40.008886,116.321529,0,160,39764.2092476852,2008-11-12,05:01:19
40.008886,116.321529,0,160,39764.2092824074,2008-11-12,05:01:22
40.008886,116.321521,0,161,39764.2093055556,2008-11-12,05:01:24
40.008883,116.321512,0,161,39764.2093634259,2008-11-12,05:01:29
40.008879,116.321488,0,161,39764.2094212963,2008-11-12,05:01:34
40.008873,116.321472,0,161,39764.2094791667,2008-11-12,05:01:39
40.008882,116.321467,0,161,39764.209537037,2008-11-12,05:01:44
40.008879,116.321448,0,162,39764.2095949074,2008-11-12,05:01:49
40.008864,116.321414,0,163,39764.2096527778,2008-11-12,05:01:54
40.008835,116.321386,0,164,39764.2097106481,2008-11-12,05:01:59
40.008826,116.321368,0,165,39764.2097685185,2008-11-12,05:02:04
40.008839,116.321386,0,166,39764.2098263889,2008-11-12,05:02:09
40.008859,116.321402,0,165,39764.2098842593,2008-11-12,05:02:14
40.008911,116.321384,0,163,39764.2099421296,2008-11-12,05:02:19
40.008955,116.32139,0,160,39764.21,2008-11-12,05:02:24
40.008966,116.321432,0,159,39764.2100578704,2008-11-12,05:02:29
40.008945,116.321502,0,153,39764.2101157407,2008-11-12,05:02:34
40.00895,116.321505,0,152,39764.2101736111,2008-11-12,05:02:39
40.00895,116.321505,0,152,39764.2102083333,2008-11-12,05:02:42
40.008958,116.321506,0,151,39764.2102314815,2008-11-12,05:02:44
40.008962,116.321493,0,151,39764.2102893519,2008-11-12,05:02:49
40.008972,116.321477,0,150,39764.2103472222,2008-11-12,05:02:54
40.008974,116.321439,0,149,39764.2104050926,2008-11-12,05:02:59
40.008976,116.3214,0,149,39764.210462963,2008-11-12,05:03:04
40.008946,116.321396,0,149,39764.2105208333,2008-11-12,05:03:09
40.008914,116.321419,0,150,39764.2105787037,2008-11-12,05:03:14
40.008921,116.321443,0,150,39764.2106365741,2008-11-12,05:03:19
40.00896,116.321409,0,153,39764.2106944444,2008-11-12,05:03:24
40.00904,116.321318,0,154,39764.2107523148,2008-11-12,05:03:29
40.009153,116.321239,0,155,39764.2108101852,2008-11-12,05:03:34
40.009304,116.321139,0,156,39764.2108680556,2008-11-12,05:03:39
40.009469,116.321103,0,157,39764.2109259259,2008-11-12,05:03:44
40.009653,116.320994,0,159,39764.2109837963,2008-11-12,05:03:49
40.009775,116.320886,0,162,39764.2110416667,2008-11-12,05:03:54
40.009866,116.320785,0,164,39764.211099537,2008-11-12,05:03:59
40.009914,116.320812,0,166,39764.2111574074,2008-11-12,05:04:04
40.009934,116.320927,0,167,39764.2112152778,2008-11-12,05:04:09
40.009955,116.321041,0,168,39764.2112731481,2008-11-12,05:04:14
40.01,116.321182,0,169,39764.2113310185,2008-11-12,05:04:19
40.010078,116.321253,0,170,39764.2113888889,2008-11-12,05:04:24
40.010096,116.321326,0,170,39764.2114467593,2008-11-12,05:04:29
40.010109,116.321382,0,170,39764.2115046296,2008-11-12,05:04:34
40.010115,116.321474,0,170,39764.2115625,2008-11-12,05:04:39
40.009994,116.321381,0,171,39764.2116203704,2008-11-12,05:04:44
40.00989,116.320414,0,178,39764.2116782407,2008-11-12,05:04:49
40.009235,116.321037,0,172,39764.2117361111,2008-11-12,05:04:54
40.009062,116.321277,0,167,39764.2117939815,2008-11-12,05:04:59
40.009001,116.321382,0,164,39764.2118518518,2008-11-12,05:05:04
40.008997,116.321395,0,162,39764.2119097222,2008-11-12,05:05:09
40.00899,116.321408,0,160,39764.2119675926,2008-11-12,05:05:14
40.008953,116.321457,0,161,39764.212025463,2008-11-12,05:05:19
40.008927,116.321439,0,161,39764.2120833333,2008-11-12,05:05:24
40.008879,116.32142,0,161,39764.2121412037,2008-11-12,05:05:29
40.00884,116.321366,0,159,39764.2121990741,2008-11-12,05:05:34
40.008804,116.321287,0,157,39764.2122569444,2008-11-12,05:05:39
40.008738,116.321244,0,157,39764.2123148148,2008-11-12,05:05:44
40.008677,116.321176,0,157,39764.2123726852,2008-11-12,05:05:49
40.008581,116.321157,0,155,39764.2124305556,2008-11-12,05:05:54
40.008475,116.321151,0,153,39764.2124884259,2008-11-12,05:05:59
40.008404,116.321132,0,152,39764.2125462963,2008-11-12,05:06:04
40.00893,116.321013,0,361,39764.2130671296,2008-11-12,05:06:49
40.007997,116.320633,0,78,39764.213125,2008-11-12,05:06:54
40.008006,116.32053,0,82,39764.2131828704,2008-11-12,05:06:59
40.008016,116.320489,0,80,39764.2132407407,2008-11-12,05:07:04
40.008007,116.320414,0,79,39764.2132986111,2008-11-12,05:07:09
40.00794,116.320344,0,78,39764.2133564815,2008-11-12,05:07:14
40.007898,116.320341,0,79,39764.2134143518,2008-11-12,05:07:19
40.007849,116.320327,0,79,39764.2134722222,2008-11-12,05:07:24
40.007754,116.320287,0,81,39764.2135300926,2008-11-12,05:07:29
40.007684,116.320215,0,82,39764.213587963,2008-11-12,05:07:34
40.007624,116.320121,0,82,39764.2136458333,2008-11-12,05:07:39
40.00758,116.319902,0,84,39764.2137615741,2008-11-12,05:07:49
40.007585,116.319799,0,87,39764.2138194444,2008-11-12,05:07:54
40.007537,116.319763,0,89,39764.2138773148,2008-11-12,05:07:59
40.007445,116.319715,0,91,39764.2139351852,2008-11-12,05:08:04
40.007363,116.319658,0,95,39764.2139930556,2008-11-12,05:08:09
40.007309,116.319616,0,101,39764.2140509259,2008-11-12,05:08:14
40.007324,116.319577,0,109,39764.2141087963,2008-11-12,05:08:19
40.007357,116.319558,0,114,39764.2141666667,2008-11-12,05:08:24
40.007374,116.319556,0,117,39764.214224537,2008-11-12,05:08:29
40.007394,116.319531,0,120,39764.2142824074,2008-11-12,05:08:34
40.007384,116.319532,0,124,39764.2143402778,2008-11-12,05:08:39
40.007393,116.319534,0,125,39764.2143981481,2008-11-12,05:08:44
40.00741,116.319467,0,128,39764.2144560185,2008-11-12,05:08:49
40.00741,116.31936,0,130,39764.2145138889,2008-11-12,05:08:54
40.007422,116.319323,0,131,39764.2145717593,2008-11-12,05:08:59
40.00746,116.319327,0,133,39764.2146296296,2008-11-12,05:09:04
40.007519,116.319305,0,135,39764.2146875,2008-11-12,05:09:09
40.007588,116.31928,0,137,39764.2147453704,2008-11-12,05:09:14
