# Supplementary material for: Research on differential privacy protection method based on user tendency
Source: PLoS One. 2023 Oct 26;18(10):e0288823. doi: 10.1371/journal.pone.0288823 (PMC10602288; doi:10.1371/journal.pone.0288823)
Supplement: S1 Data — (ZIP) [file pone.0288823.s001.zip › Data 5-1/000/Trajectory/20081112091400.plt]

Geolife trajectory
WGS 84
Altitude is in Feet
Reserved 3
0,2,255,My Track,0,0,2,8421376
0
40.008816,116.3216,0,492,39764.3847222222,2008-11-12,09:14:00
40.008887,116.321587,0,491,39764.3847800926,2008-11-12,09:14:05
40.008898,116.321595,0,491,39764.384837963,2008-11-12,09:14:10
40.008886,116.321654,0,491,39764.3848958333,2008-11-12,09:14:15
40.008901,116.321737,0,490,39764.3849537037,2008-11-12,09:14:20
40.008929,116.321808,0,490,39764.3850115741,2008-11-12,09:14:25
40.008931,116.321852,0,491,39764.3850694444,2008-11-12,09:14:30
40.008968,116.321894,0,490,39764.3851273148,2008-11-12,09:14:35
40.009034,116.32193,0,490,39764.3851851852,2008-11-12,09:14:40
40.009068,116.321974,0,490,39764.3852430556,2008-11-12,09:14:45
40.009116,116.321976,0,490,39764.3853009259,2008-11-12,09:14:50
40.009149,116.321974,0,490,39764.3853587963,2008-11-12,09:14:55
40.009169,116.322019,0,490,39764.3854166667,2008-11-12,09:15:00
40.009193,116.322033,0,490,39764.385474537,2008-11-12,09:15:05
40.009184,116.322031,0,490,39764.3855324074,2008-11-12,09:15:10
40.009158,116.322031,0,490,39764.3855902778,2008-11-12,09:15:15
40.009121,116.322015,0,490,39764.3856481481,2008-11-12,09:15:20
40.009097,116.321973,0,490,39764.3857060185,2008-11-12,09:15:25
40.009099,116.321939,0,490,39764.3857638889,2008-11-12,09:15:30
40.009133,116.321935,0,491,39764.3858217593,2008-11-12,09:15:35
40.009191,116.32197,0,492,39764.3858796296,2008-11-12,09:15:40
40.009288,116.322052,0,493,39764.3859375,2008-11-12,09:15:45
40.009394,116.322183,0,494,39764.3859953704,2008-11-12,09:15:50
40.009572,116.322317,0,496,39764.3860532407,2008-11-12,09:15:55
40.009757,116.322522,0,497,39764.3861111111,2008-11-12,09:16:00
40.009943,116.322768,0,499,39764.3861689815,2008-11-12,09:16:05
40.010152,116.323065,0,501,39764.3862268519,2008-11-12,09:16:10
