# Supplementary material for: Research on differential privacy protection method based on user tendency
Source: PLoS One. 2023 Oct 26;18(10):e0288823. doi: 10.1371/journal.pone.0288823 (PMC10602288; doi:10.1371/journal.pone.0288823)
Supplement: S1 Data — (ZIP) [file pone.0288823.s001.zip › Data 5-1/000/Trajectory/20081113034608.plt]

Geolife trajectory
WGS 84
Altitude is in Feet
Reserved 3
0,2,255,My Track,0,0,2,8421376
0
40.008312,116.320953,0,491,39765.157037037,2008-11-13,03:46:08
40.00843,116.321055,0,492,39765.1570949074,2008-11-13,03:46:13
40.00849,116.321025,0,491,39765.1571527778,2008-11-13,03:46:18
40.008486,116.320962,0,491,39765.1572106481,2008-11-13,03:46:23
40.008446,116.320811,0,491,39765.1572685185,2008-11-13,03:46:28
40.00841,116.320527,0,491,39765.1573263889,2008-11-13,03:46:33
40.008374,116.320176,0,492,39765.1573842593,2008-11-13,03:46:38
40.008429,116.319899,0,492,39765.1574421296,2008-11-13,03:46:43
40.008754,116.319999,0,492,39765.1575,2008-11-13,03:46:48
40.008811,116.320035,0,492,39765.1575578704,2008-11-13,03:46:53
40.00879,116.320192,0,492,39765.1576157407,2008-11-13,03:46:58
40.008611,116.320262,0,492,39765.1576736111,2008-11-13,03:47:03
40.008494,116.320281,0,492,39765.1577314815,2008-11-13,03:47:08
40.008316,116.320518,0,493,39765.1577893518,2008-11-13,03:47:13
40.008401,116.320551,0,493,39765.1578472222,2008-11-13,03:47:18
40.008365,116.320496,0,493,39765.1579050926,2008-11-13,03:47:23
40.008308,116.320559,0,493,39765.157962963,2008-11-13,03:47:28
40.008262,116.320585,0,493,39765.1580208333,2008-11-13,03:47:33
40.0082,116.320598,0,493,39765.1580787037,2008-11-13,03:47:38
40.008185,116.320651,0,493,39765.1581365741,2008-11-13,03:47:43
40.00822,116.320724,0,493,39765.1581944444,2008-11-13,03:47:48
40.00819,116.320757,0,493,39765.1582523148,2008-11-13,03:47:53
40.008187,116.320822,0,493,39765.1583101852,2008-11-13,03:47:58
40.008214,116.320983,0,493,39765.1583680556,2008-11-13,03:48:03
40.008179,116.321045,0,493,39765.1584259259,2008-11-13,03:48:08
40.008163,116.321119,0,493,39765.1584837963,2008-11-13,03:48:13
40.008146,116.321147,0,493,39765.1585416667,2008-11-13,03:48:18
40.008189,116.321142,0,494,39765.158599537,2008-11-13,03:48:23
40.008182,116.321052,0,494,39765.1586574074,2008-11-13,03:48:28
40.008304,116.320809,0,493,39765.1589467593,2008-11-13,03:48:53
40.008373,116.320658,0,494,39765.1590046296,2008-11-13,03:48:58
40.008481,116.320476,0,493,39765.1590625,2008-11-13,03:49:03
40.008391,116.320515,0,494,39765.1591203704,2008-11-13,03:49:08
40.008362,116.320513,0,494,39765.1591782407,2008-11-13,03:49:13
40.008381,116.320622,0,494,39765.1592361111,2008-11-13,03:49:18
40.0084,116.320747,0,494,39765.1592939815,2008-11-13,03:49:23
40.008434,116.32079,0,494,39765.1593518518,2008-11-13,03:49:28
40.008446,116.320794,0,494,39765.1594097222,2008-11-13,03:49:33
40.008466,116.320744,0,494,39765.1594675926,2008-11-13,03:49:38
40.008474,116.320666,0,494,39765.159525463,2008-11-13,03:49:43
40.008482,116.320465,0,494,39765.1595833333,2008-11-13,03:49:48
40.008465,116.320153,0,494,39765.1596412037,2008-11-13,03:49:53
40.008361,116.319888,0,494,39765.1596990741,2008-11-13,03:49:58
40.008142,116.319783,0,494,39765.1597569444,2008-11-13,03:50:03
40.007879,116.319843,0,494,39765.1598148148,2008-11-13,03:50:08
40.007879,116.319843,0,494,39765.159849537,2008-11-13,03:50:11
40.007874,116.319842,0,494,39765.1598726852,2008-11-13,03:50:13
40.008115,116.319983,0,494,39765.1599305556,2008-11-13,03:50:18
40.008144,116.319994,0,494,39765.1599884259,2008-11-13,03:50:23
40.008147,116.319961,0,495,39765.1600462963,2008-11-13,03:50:28
40.008103,116.319893,0,495,39765.1601041667,2008-11-13,03:50:33
40.008145,116.319994,0,496,39765.160162037,2008-11-13,03:50:38
40.008249,116.320145,0,496,39765.1602199074,2008-11-13,03:50:43
40.008283,116.320254,0,496,39765.1602777778,2008-11-13,03:50:48
40.008258,116.320322,0,496,39765.1603356482,2008-11-13,03:50:53
40.008238,116.320342,0,496,39765.1603935185,2008-11-13,03:50:58
40.008227,116.320406,0,496,39765.1604513889,2008-11-13,03:51:03
40.008228,116.32047,0,496,39765.1605092593,2008-11-13,03:51:08
40.008154,116.320497,0,496,39765.1605671296,2008-11-13,03:51:13
40.008154,116.320497,0,496,39765.1606018519,2008-11-13,03:51:16
40.008154,116.320492,0,497,39765.160625,2008-11-13,03:51:18
40.008118,116.320513,0,497,39765.1606828704,2008-11-13,03:51:23
40.008074,116.320504,0,497,39765.1607407407,2008-11-13,03:51:28
40.008039,116.320456,0,497,39765.1607986111,2008-11-13,03:51:33
40.008037,116.320419,0,497,39765.1608564815,2008-11-13,03:51:38
40.00809,116.320364,0,497,39765.1609143519,2008-11-13,03:51:43
40.008118,116.320323,0,497,39765.1609722222,2008-11-13,03:51:48
40.008077,116.320332,0,497,39765.1610300926,2008-11-13,03:51:53
40.008174,116.320277,0,498,39765.161087963,2008-11-13,03:51:58
40.008328,116.320291,0,498,39765.1611458333,2008-11-13,03:52:03
40.008361,116.320332,0,498,39765.1612037037,2008-11-13,03:52:08
40.008467,116.320375,0,499,39765.1612615741,2008-11-13,03:52:13
40.008531,116.3205,0,499,39765.1613194444,2008-11-13,03:52:18
40.008582,116.320588,0,499,39765.1613773148,2008-11-13,03:52:23
40.008663,116.320684,0,499,39765.1614351852,2008-11-13,03:52:28
40.008723,116.320733,0,499,39765.1614930556,2008-11-13,03:52:33
40.008746,116.320708,0,499,39765.1615509259,2008-11-13,03:52:38
40.008723,116.320622,0,499,39765.1616087963,2008-11-13,03:52:43
40.008688,116.320479,0,499,39765.1616666667,2008-11-13,03:52:48
40.008611,116.320339,0,499,39765.161724537,2008-11-13,03:52:53
40.008509,116.320315,0,499,39765.1617824074,2008-11-13,03:52:58
40.008917,116.320149,0,499,39765.1618402778,2008-11-13,03:53:03
40.00883,116.320186,0,499,39765.1618981481,2008-11-13,03:53:08
40.00879,116.320131,0,499,39765.1619560185,2008-11-13,03:53:13
40.008786,116.320089,0,499,39765.1620138889,2008-11-13,03:53:18
40.008769,116.320071,0,500,39765.1620717593,2008-11-13,03:53:23
40.008774,116.320107,0,500,39765.1621296296,2008-11-13,03:53:28
40.010085,116.321778,0,1031,39765.2844791667,2008-11-13,06:49:39
40.010313,116.322496,0,1596,39765.284537037,2008-11-13,06:49:44
40.009732,116.322085,0,977,39765.2845949074,2008-11-13,06:49:49
40.008713,116.320621,0,-526,39765.2846527778,2008-11-13,06:49:54
40.009462,116.321841,0,671,39765.2850231482,2008-11-13,06:50:26
40.008933,116.321354,0,4,39765.2850810185,2008-11-13,06:50:31
40.009216,116.321479,0,294,39765.2851388889,2008-11-13,06:50:36
40.011067,116.322494,0,1971,39765.2851967593,2008-11-13,06:50:41
40.010839,116.322486,0,1914,39765.2852546296,2008-11-13,06:50:46
40.009089,116.321176,0,19,39765.2859259259,2008-11-13,06:51:44
40.008416,116.321188,0,-443,39765.2859837963,2008-11-13,06:51:49
40.008471,116.320911,0,-468,39765.2860416667,2008-11-13,06:51:54
40.007883,116.320455,0,-1167,39765.286099537,2008-11-13,06:51:59
40.005306,116.319394,0,-3379,39765.2861574074,2008-11-13,06:52:04
39.972672,116.312191,0,42,39765.3168287037,2008-11-13,07:36:14
39.972558,116.312256,0,131,39765.3168865741,2008-11-13,07:36:19
39.972422,116.312313,0,126,39765.3169444444,2008-11-13,07:36:24
39.972353,116.312356,0,137,39765.3170023148,2008-11-13,07:36:29
39.972353,116.312356,0,137,39765.317037037,2008-11-13,07:36:32
39.972358,116.312348,0,135,39765.3170601852,2008-11-13,07:36:34
39.972337,116.312355,0,139,39765.3171180556,2008-11-13,07:36:39
39.972255,116.312395,0,144,39765.3171759259,2008-11-13,07:36:44
39.97202,116.312467,0,146,39765.3172337963,2008-11-13,07:36:49
39.971642,116.312614,0,149,39765.3172916667,2008-11-13,07:36:54
39.971344,116.312728,0,149,39765.317349537,2008-11-13,07:36:59
39.971111,116.312831,0,157,39765.3174074074,2008-11-13,07:37:04
39.970763,116.312965,0,164,39765.3174652778,2008-11-13,07:37:09
39.970298,116.313193,0,172,39765.3175231481,2008-11-13,07:37:14
39.969825,116.313357,0,173,39765.3175810185,2008-11-13,07:37:19
39.969456,116.313525,0,181,39765.3176388889,2008-11-13,07:37:24
39.969213,116.313632,0,187,39765.3176967593,2008-11-13,07:37:29
39.968994,116.313693,0,191,39765.3177546296,2008-11-13,07:37:34
39.968812,116.31378,0,202,39765.3178125,2008-11-13,07:37:39
39.968756,116.313793,0,209,39765.3178703704,2008-11-13,07:37:44
39.968777,116.313749,0,213,39765.3179282407,2008-11-13,07:37:49
39.968777,116.313749,0,213,39765.317962963,2008-11-13,07:37:52
39.968783,116.313746,0,217,39765.3179861111,2008-11-13,07:37:54
39.968798,116.313734,0,223,39765.3180439815,2008-11-13,07:37:59
39.968708,116.313803,0,224,39765.3181018519,2008-11-13,07:38:04
39.968557,116.313845,0,217,39765.3181597222,2008-11-13,07:38:09
39.968255,116.313947,0,212,39765.3182175926,2008-11-13,07:38:14
39.967875,116.314132,0,202,39765.318275463,2008-11-13,07:38:19
39.967483,116.314299,0,194,39765.3183333333,2008-11-13,07:38:24
39.967176,116.314412,0,196,39765.3183912037,2008-11-13,07:38:29
39.967007,116.314502,0,202,39765.3184490741,2008-11-13,07:38:34
39.967012,116.314542,0,213,39765.3185069444,2008-11-13,07:38:39
39.967019,116.314562,0,215,39765.3185648148,2008-11-13,07:38:44
39.967032,116.314585,0,218,39765.3186226852,2008-11-13,07:38:49
39.967051,116.314593,0,222,39765.3186805556,2008-11-13,07:38:54
39.967051,116.314593,0,222,39765.3187152778,2008-11-13,07:38:57
39.967054,116.314596,0,224,39765.3187384259,2008-11-13,07:38:59
39.967045,116.314591,0,225,39765.3187962963,2008-11-13,07:39:04
39.966988,116.314606,0,224,39765.3188541667,2008-11-13,07:39:09
39.966837,116.314646,0,222,39765.318912037,2008-11-13,07:39:14
39.966607,116.314698,0,213,39765.3189699074,2008-11-13,07:39:19
39.966245,116.314813,0,204,39765.3190277778,2008-11-13,07:39:24
39.965798,116.314997,0,198,39765.3190856481,2008-11-13,07:39:29
39.965336,116.315179,0,197,39765.3191435185,2008-11-13,07:39:34
39.964892,116.315326,0,197,39765.3192013889,2008-11-13,07:39:39
39.964429,116.315522,0,191,39765.3192592593,2008-11-13,07:39:44
39.963969,116.315701,0,184,39765.3193171296,2008-11-13,07:39:49
39.963445,116.315911,0,178,39765.319375,2008-11-13,07:39:54
39.962906,116.316088,0,174,39765.3194328704,2008-11-13,07:39:59
39.962344,116.316198,0,163,39765.3194907407,2008-11-13,07:40:04
39.961817,116.316224,0,152,39765.3195486111,2008-11-13,07:40:09
39.961292,116.316272,0,143,39765.3196064815,2008-11-13,07:40:14
39.960779,116.316294,0,134,39765.3196643519,2008-11-13,07:40:19
39.960306,116.316374,0,128,39765.3197222222,2008-11-13,07:40:24
39.960052,116.316405,0,125,39765.3197800926,2008-11-13,07:40:29
39.959992,116.316413,0,126,39765.319837963,2008-11-13,07:40:34
39.959965,116.316449,0,125,39765.3198958333,2008-11-13,07:40:39
39.959961,116.316458,0,125,39765.3199537037,2008-11-13,07:40:44
39.959932,116.316493,0,125,39765.3200115741,2008-11-13,07:40:49
39.959921,116.316472,0,125,39765.3200694444,2008-11-13,07:40:54
39.959912,116.316461,0,124,39765.3201273148,2008-11-13,07:40:59
39.959911,116.316416,0,123,39765.3201851852,2008-11-13,07:41:04
39.951233,116.316363,0,127,39765.3219791667,2008-11-13,07:43:39
39.951216,116.316425,0,133,39765.322037037,2008-11-13,07:43:44
39.951208,116.316531,0,137,39765.3220949074,2008-11-13,07:43:49
39.951194,116.316488,0,143,39765.3221527778,2008-11-13,07:43:54
39.951215,116.316585,0,152,39765.3222106481,2008-11-13,07:43:59
39.951183,116.316696,0,160,39765.3222685185,2008-11-13,07:44:04
39.951137,116.316717,0,168,39765.3223263889,2008-11-13,07:44:09
39.951098,116.31677,0,176,39765.3223842593,2008-11-13,07:44:14
39.951086,116.316821,0,184,39765.3224421296,2008-11-13,07:44:19
39.951102,116.316863,0,192,39765.3225,2008-11-13,07:44:24
39.951087,116.316928,0,201,39765.3225578704,2008-11-13,07:44:29
39.951033,116.316988,0,208,39765.3226157407,2008-11-13,07:44:34
39.951004,116.317037,0,217,39765.3226736111,2008-11-13,07:44:39
39.951062,116.31715,0,233,39765.3227314815,2008-11-13,07:44:44
39.951099,116.317299,0,247,39765.3227893518,2008-11-13,07:44:49
39.951087,116.317367,0,259,39765.3228472222,2008-11-13,07:44:54
39.951079,116.317417,0,267,39765.3229050926,2008-11-13,07:44:59
39.951062,116.317467,0,275,39765.322962963,2008-11-13,07:45:04
39.951023,116.317507,0,285,39765.3230208333,2008-11-13,07:45:09
39.950971,116.317538,0,295,39765.3230787037,2008-11-13,07:45:14
39.950938,116.317545,0,305,39765.3231365741,2008-11-13,07:45:19
39.950883,116.317571,0,314,39765.3231944444,2008-11-13,07:45:24
39.950836,116.317587,0,323,39765.3232523148,2008-11-13,07:45:29
39.950771,116.317598,0,332,39765.3233101852,2008-11-13,07:45:34
39.950734,116.317608,0,342,39765.3233680556,2008-11-13,07:45:39
39.950735,116.317618,0,352,39765.3234259259,2008-11-13,07:45:44
39.950706,116.317623,0,357,39765.3234837963,2008-11-13,07:45:49
39.950689,116.317608,0,361,39765.3235416667,2008-11-13,07:45:54
39.950688,116.317616,0,360,39765.323599537,2008-11-13,07:45:59
39.950688,116.317616,0,360,39765.3236342593,2008-11-13,07:46:02
39.950688,116.317621,0,360,39765.3236574074,2008-11-13,07:46:04
39.950662,116.317704,0,357,39765.3237152778,2008-11-13,07:46:09
39.950649,116.317699,0,356,39765.3237731481,2008-11-13,07:46:14
39.95066,116.317714,0,351,39765.3238310185,2008-11-13,07:46:19
39.95072,116.317716,0,344,39765.3238888889,2008-11-13,07:46:24
39.950811,116.317703,0,340,39765.3239467593,2008-11-13,07:46:29
39.950882,116.317684,0,336,39765.3240046296,2008-11-13,07:46:34
39.950927,116.317662,0,335,39765.3240625,2008-11-13,07:46:39
39.950977,116.317637,0,336,39765.3241203704,2008-11-13,07:46:44
39.951017,116.317621,0,342,39765.3241782407,2008-11-13,07:46:49
39.951064,116.31764,0,345,39765.3242361111,2008-11-13,07:46:54
39.951128,116.31762,0,350,39765.3242939815,2008-11-13,07:46:59
39.951172,116.317572,0,353,39765.3243518519,2008-11-13,07:47:04
39.951179,116.317548,0,351,39765.3244097222,2008-11-13,07:47:09
39.951169,116.317576,0,350,39765.3244675926,2008-11-13,07:47:14
39.951157,116.317579,0,353,39765.324525463,2008-11-13,07:47:19
39.951126,116.317589,0,359,39765.3245833333,2008-11-13,07:47:24
39.951096,116.317614,0,365,39765.3246412037,2008-11-13,07:47:29
39.951126,116.317592,0,372,39765.3246990741,2008-11-13,07:47:34
39.951199,116.317545,0,381,39765.3247569444,2008-11-13,07:47:39
39.951301,116.317519,0,392,39765.3248148148,2008-11-13,07:47:44
39.951423,116.317485,0,403,39765.3248726852,2008-11-13,07:47:49
39.951466,116.3175,0,409,39765.3249305556,2008-11-13,07:47:54
39.951476,116.317529,0,415,39765.3249884259,2008-11-13,07:47:59
39.95151,116.317566,0,422,39765.3250462963,2008-11-13,07:48:04
39.95155,116.317599,0,427,39765.3251041667,2008-11-13,07:48:09
39.951588,116.317641,0,435,39765.325162037,2008-11-13,07:48:14
39.951634,116.317688,0,438,39765.3252199074,2008-11-13,07:48:19
39.951704,116.317733,0,438,39765.3252777778,2008-11-13,07:48:24
39.951763,116.317754,0,442,39765.3253356481,2008-11-13,07:48:29
39.951837,116.317744,0,447,39765.3253935185,2008-11-13,07:48:34
39.951889,116.31774,0,449,39765.3254513889,2008-11-13,07:48:39
39.951937,116.317747,0,447,39765.3255092593,2008-11-13,07:48:44
39.951995,116.317743,0,446,39765.3255671296,2008-11-13,07:48:49
39.95203,116.317754,0,439,39765.325625,2008-11-13,07:48:54
39.952069,116.317795,0,433,39765.3256828704,2008-11-13,07:48:59
39.952085,116.31784,0,428,39765.3257407407,2008-11-13,07:49:04
39.952074,116.317977,0,420,39765.3257986111,2008-11-13,07:49:09
39.952072,116.318054,0,414,39765.3258564815,2008-11-13,07:49:14
39.952108,116.318103,0,409,39765.3259143519,2008-11-13,07:49:19
39.952154,116.318051,0,401,39765.3259722222,2008-11-13,07:49:24
39.952148,116.317721,0,393,39765.3260300926,2008-11-13,07:49:29
39.95225,116.317407,0,387,39765.326087963,2008-11-13,07:49:34
39.952343,116.317288,0,383,39765.3261458333,2008-11-13,07:49:39
39.952463,116.317179,0,376,39765.3262037037,2008-11-13,07:49:44
39.952555,116.317213,0,373,39765.3262615741,2008-11-13,07:49:49
39.952625,116.317204,0,367,39765.3263194444,2008-11-13,07:49:54
39.952687,116.317191,0,362,39765.3263773148,2008-11-13,07:49:59
39.952711,116.317241,0,359,39765.3264351852,2008-11-13,07:50:04
39.952768,116.317227,0,358,39765.3264930556,2008-11-13,07:50:09
39.952843,116.317205,0,359,39765.3265509259,2008-11-13,07:50:14
39.952906,116.317204,0,367,39765.3266087963,2008-11-13,07:50:19
39.952974,116.317223,0,373,39765.3266666667,2008-11-13,07:50:24
39.953042,116.317266,0,385,39765.326724537,2008-11-13,07:50:29
39.953094,116.317337,0,400,39765.3267824074,2008-11-13,07:50:34
39.953186,116.317364,0,416,39765.3268402778,2008-11-13,07:50:39
39.953258,116.317406,0,428,39765.3268981481,2008-11-13,07:50:44
39.953319,116.317427,0,438,39765.3269560185,2008-11-13,07:50:49
39.953394,116.317384,0,447,39765.3270138889,2008-11-13,07:50:54
39.953432,116.31741,0,458,39765.3270717593,2008-11-13,07:50:59
39.953447,116.317447,0,463,39765.3271296296,2008-11-13,07:51:04
39.953429,116.317553,0,470,39765.3271875,2008-11-13,07:51:09
39.953438,116.31762,0,475,39765.3272453704,2008-11-13,07:51:14
39.953414,116.317722,0,482,39765.3273032407,2008-11-13,07:51:19
39.953436,116.317735,0,486,39765.3273611111,2008-11-13,07:51:24
39.953498,116.317695,0,490,39765.3274189815,2008-11-13,07:51:29
39.953598,116.317652,0,485,39765.3274768519,2008-11-13,07:51:34
39.953615,116.317629,0,483,39765.3275347222,2008-11-13,07:51:39
39.953615,116.317629,0,483,39765.3275694444,2008-11-13,07:51:42
39.953622,116.317622,0,480,39765.3275925926,2008-11-13,07:51:44
39.953678,116.317654,0,477,39765.327650463,2008-11-13,07:51:49
39.953769,116.317645,0,473,39765.3277083333,2008-11-13,07:51:54
39.95385,116.317642,0,464,39765.3277662037,2008-11-13,07:51:59
39.953901,116.317612,0,462,39765.3278240741,2008-11-13,07:52:04
39.953946,116.317587,0,460,39765.3278819444,2008-11-13,07:52:09
39.954048,116.317539,0,454,39765.3279398148,2008-11-13,07:52:14
39.954063,116.317521,0,459,39765.3279976852,2008-11-13,07:52:19
39.954127,116.317497,0,461,39765.3280555556,2008-11-13,07:52:24
39.954198,116.317466,0,463,39765.3281134259,2008-11-13,07:52:29
39.954299,116.317428,0,463,39765.3281712963,2008-11-13,07:52:34
39.954384,116.317413,0,460,39765.3282291667,2008-11-13,07:52:39
39.954467,116.317429,0,460,39765.328287037,2008-11-13,07:52:44
39.954582,116.317432,0,451,39765.3283449074,2008-11-13,07:52:49
39.954594,116.317446,0,453,39765.3284027778,2008-11-13,07:52:54
39.954594,116.317446,0,453,39765.3284375,2008-11-13,07:52:57
39.954596,116.317453,0,464,39765.3284606481,2008-11-13,07:52:59
39.954632,116.317499,0,469,39765.3285185185,2008-11-13,07:53:04
39.954748,116.317455,0,467,39765.3285763889,2008-11-13,07:53:09
39.954864,116.317409,0,461,39765.3286342593,2008-11-13,07:53:14
39.954905,116.317414,0,459,39765.3286921296,2008-11-13,07:53:19
39.954902,116.317423,0,455,39765.32875,2008-11-13,07:53:24
39.954972,116.317436,0,442,39765.3288078704,2008-11-13,07:53:29
39.95508,116.317404,0,427,39765.3288657407,2008-11-13,07:53:34
39.955184,116.317362,0,421,39765.3289236111,2008-11-13,07:53:39
39.955304,116.31733,0,422,39765.3289814815,2008-11-13,07:53:44
39.955443,116.317297,0,420,39765.3290393518,2008-11-13,07:53:49
39.955543,116.317279,0,411,39765.3290972222,2008-11-13,07:53:54
39.9556,116.317302,0,404,39765.3291550926,2008-11-13,07:53:59
39.955669,116.317335,0,401,39765.329212963,2008-11-13,07:54:04
39.955725,116.31732,0,391,39765.3292708333,2008-11-13,07:54:09
39.955766,116.317325,0,395,39765.3293287037,2008-11-13,07:54:14
39.955835,116.31727,0,384,39765.3293865741,2008-11-13,07:54:19
39.955849,116.3172,0,371,39765.3294444444,2008-11-13,07:54:24
39.955893,116.317194,0,365,39765.3295023148,2008-11-13,07:54:29
39.955985,116.317183,0,353,39765.3295601852,2008-11-13,07:54:34
39.95608,116.31716,0,330,39765.3296180556,2008-11-13,07:54:39
39.956148,116.317159,0,315,39765.3296759259,2008-11-13,07:54:44
39.956213,116.317151,0,299,39765.3297337963,2008-11-13,07:54:49
39.956254,116.317173,0,289,39765.3297916667,2008-11-13,07:54:54
39.956322,116.317143,0,274,39765.329849537,2008-11-13,07:54:59
39.956351,116.317133,0,264,39765.3299074074,2008-11-13,07:55:04
39.956421,116.317072,0,239,39765.3299652778,2008-11-13,07:55:09
39.9565,116.317031,0,218,39765.3300231481,2008-11-13,07:55:14
39.956556,116.316994,0,197,39765.3300810185,2008-11-13,07:55:19
39.956616,116.316974,0,181,39765.3301388889,2008-11-13,07:55:24
39.956694,116.316968,0,168,39765.3301967593,2008-11-13,07:55:29
39.956772,116.316951,0,158,39765.3302546296,2008-11-13,07:55:34
39.956789,116.316954,0,152,39765.3303125,2008-11-13,07:55:39
39.956747,116.31704,0,144,39765.3303703704,2008-11-13,07:55:44
39.956703,116.317081,0,138,39765.3304282407,2008-11-13,07:55:49
39.956675,116.317082,0,135,39765.3304861111,2008-11-13,07:55:54
39.95666,116.317102,0,135,39765.3305439815,2008-11-13,07:55:59
39.956678,116.317079,0,134,39765.3306018518,2008-11-13,07:56:04
39.956717,116.317034,0,133,39765.3306597222,2008-11-13,07:56:09
39.956687,116.317028,0,130,39765.3307175926,2008-11-13,07:56:14
39.9567,116.316979,0,138,39765.330775463,2008-11-13,07:56:19
39.956772,116.316986,0,136,39765.3308333333,2008-11-13,07:56:24
39.956901,116.316994,0,135,39765.3308912037,2008-11-13,07:56:29
39.956996,116.317006,0,133,39765.3309490741,2008-11-13,07:56:34
39.957152,116.317043,0,129,39765.3310069444,2008-11-13,07:56:39
39.9572,116.317091,0,124,39765.3310648148,2008-11-13,07:56:44
39.95724,116.317084,0,121,39765.3311226852,2008-11-13,07:56:49
39.957291,116.317056,0,120,39765.3311805556,2008-11-13,07:56:54
39.95737,116.317016,0,118,39765.3312384259,2008-11-13,07:56:59
39.95741,116.316992,0,117,39765.3312962963,2008-11-13,07:57:04
39.957504,116.316949,0,115,39765.3313541667,2008-11-13,07:57:09
39.957544,116.316933,0,115,39765.331412037,2008-11-13,07:57:14
39.957778,116.316806,0,115,39765.3314699074,2008-11-13,07:57:19
39.957974,116.316688,0,115,39765.3315277778,2008-11-13,07:57:24
39.958058,116.316675,0,116,39765.3315856481,2008-11-13,07:57:29
39.958151,116.316587,0,115,39765.3316435185,2008-11-13,07:57:34
39.958222,116.31655,0,116,39765.3317013889,2008-11-13,07:57:39
39.958275,116.316471,0,117,39765.3317592593,2008-11-13,07:57:44
39.958265,116.31643,0,117,39765.3318171296,2008-11-13,07:57:49
39.958243,116.316391,0,120,39765.331875,2008-11-13,07:57:54
39.95822,116.316425,0,120,39765.3319328704,2008-11-13,07:57:59
39.958222,116.316441,0,119,39765.3319907407,2008-11-13,07:58:04
39.958274,116.316393,0,134,39765.3320486111,2008-11-13,07:58:09
39.958407,116.316307,0,144,39765.3321064815,2008-11-13,07:58:14
39.958434,116.316269,0,151,39765.3321643519,2008-11-13,07:58:19
39.958479,116.31624,0,156,39765.3322222222,2008-11-13,07:58:24
39.958513,116.316188,0,161,39765.3322800926,2008-11-13,07:58:29
39.958513,116.316188,0,161,39765.3323148148,2008-11-13,07:58:32
39.958521,116.316193,0,164,39765.332337963,2008-11-13,07:58:34
39.958526,116.316226,0,166,39765.3323958333,2008-11-13,07:58:39
39.958514,116.316222,0,167,39765.3324537037,2008-11-13,07:58:44
39.958508,116.3162,0,170,39765.3325115741,2008-11-13,07:58:49
39.958493,116.316185,0,173,39765.3325694444,2008-11-13,07:58:54
39.958482,116.316203,0,171,39765.3326273148,2008-11-13,07:58:59
39.958484,116.316215,0,168,39765.3326851852,2008-11-13,07:59:04
39.958522,116.316128,0,168,39765.3327430556,2008-11-13,07:59:09
39.961389,116.318998,0,-21,39765.3463773148,2008-11-13,08:18:47
40.00116,116.322042,0,492,39765.4605208333,2008-11-13,11:03:09
40.00121,116.322056,0,492,39765.4605787037,2008-11-13,11:03:14
40.001233,116.322043,0,492,39765.4606365741,2008-11-13,11:03:19
40.001262,116.322044,0,492,39765.4606944444,2008-11-13,11:03:24
40.001289,116.322058,0,493,39765.4607523148,2008-11-13,11:03:29
40.001287,116.322028,0,494,39765.4608101852,2008-11-13,11:03:34
40.001239,116.321992,0,493,39765.4608680556,2008-11-13,11:03:39
40.001154,116.321972,0,494,39765.4609259259,2008-11-13,11:03:44
40.001076,116.321975,0,495,39765.4609837963,2008-11-13,11:03:49
40.001002,116.321968,0,496,39765.4610416667,2008-11-13,11:03:54
40.000935,116.321947,0,497,39765.461099537,2008-11-13,11:03:59
40.000869,116.321926,0,498,39765.4611574074,2008-11-13,11:04:04
40.000814,116.321933,0,500,39765.4612152778,2008-11-13,11:04:09
40.000749,116.321954,0,501,39765.4612731481,2008-11-13,11:04:14
40.000684,116.321972,0,503,39765.4613310185,2008-11-13,11:04:19
40.00061,116.321993,0,504,39765.4613888889,2008-11-13,11:04:24
40.000527,116.321982,0,506,39765.4614467593,2008-11-13,11:04:29
40.000513,116.321931,0,508,39765.4615046296,2008-11-13,11:04:34
40.000424,116.321986,0,510,39765.4615625,2008-11-13,11:04:39
40.000381,116.32206,0,512,39765.4616203704,2008-11-13,11:04:44
40.000277,116.322192,0,514,39765.4616782407,2008-11-13,11:04:49
39.999957,116.322367,0,517,39765.4617361111,2008-11-13,11:04:54
39.999813,116.322517,0,519,39765.4617939815,2008-11-13,11:04:59
39.999636,116.322679,0,522,39765.4618518518,2008-11-13,11:05:04
39.999569,116.322852,0,524,39765.4619097222,2008-11-13,11:05:09
39.99941,116.322999,0,527,39765.4619675926,2008-11-13,11:05:14
39.999082,116.323154,0,530,39765.462025463,2008-11-13,11:05:19
39.998882,116.323274,0,533,39765.4620833333,2008-11-13,11:05:24
39.998546,116.323383,0,536,39765.4621412037,2008-11-13,11:05:29
39.998111,116.32345,0,539,39765.4621990741,2008-11-13,11:05:34
39.997913,116.323552,0,542,39765.4622569444,2008-11-13,11:05:39
39.997662,116.323654,0,546,39765.4623148148,2008-11-13,11:05:44
39.997308,116.323689,0,550,39765.4623726852,2008-11-13,11:05:49
39.996975,116.323668,0,553,39765.4624305556,2008-11-13,11:05:54
39.996966,116.323683,0,557,39765.4624884259,2008-11-13,11:05:59
39.996747,116.323609,0,561,39765.4625462963,2008-11-13,11:06:04
39.996383,116.323517,0,564,39765.4626041667,2008-11-13,11:06:09
40.001233,116.323682,0,618,39765.4627777778,2008-11-13,11:06:24
40.00027,116.324508,0,492,39765.5788310185,2008-11-13,13:53:31
39.999643,116.324496,0,81,39765.5788888889,2008-11-13,13:53:36
39.999569,116.324527,0,68,39765.5789467593,2008-11-13,13:53:41
39.999551,116.324538,0,70,39765.5790046296,2008-11-13,13:53:46
39.99953,116.324556,0,72,39765.5790625,2008-11-13,13:53:51
39.999551,116.324562,0,72,39765.5791203704,2008-11-13,13:53:56
39.999622,116.324609,0,74,39765.5791782407,2008-11-13,13:54:01
39.999638,116.324622,0,75,39765.5792361111,2008-11-13,13:54:06
39.999682,116.324601,0,78,39765.5792939815,2008-11-13,13:54:11
39.999684,116.32456,0,82,39765.5793518518,2008-11-13,13:54:16
39.999701,116.324532,0,85,39765.5794097222,2008-11-13,13:54:21
39.999754,116.324507,0,88,39765.5794675926,2008-11-13,13:54:26
39.999815,116.324494,0,92,39765.579525463,2008-11-13,13:54:31
40.015903,116.324611,0,130,39765.5842708333,2008-11-13,14:01:21
40.015449,116.324462,0,126,39765.5843287037,2008-11-13,14:01:26
40.011396,116.323444,0,237,39765.5843865741,2008-11-13,14:01:31
40.007289,116.322258,0,94,39765.5852546296,2008-11-13,14:02:46
40.007989,116.321941,0,91,39765.5853125,2008-11-13,14:02:51
40.008447,116.32175,0,90,39765.585775463,2008-11-13,14:03:31
40.008527,116.321681,0,89,39765.5858333333,2008-11-13,14:03:36
40.008631,116.321594,0,89,39765.5858912037,2008-11-13,14:03:41
40.008333,116.319266,0,115,39765.5860648148,2008-11-13,14:03:56
40.008127,116.319288,0,100,39765.5861226852,2008-11-13,14:04:01
40.007776,116.319326,0,93,39765.5861805556,2008-11-13,14:04:06
40.007967,116.319787,0,92,39765.5862384259,2008-11-13,14:04:11
40.010026,116.32292,0,92,39765.5862962963,2008-11-13,14:04:16
40.009079,116.321577,0,94,39765.5863541667,2008-11-13,14:04:21
40.009015,116.321423,0,97,39765.586412037,2008-11-13,14:04:26
40.00897,116.321364,0,99,39765.5864699074,2008-11-13,14:04:31
40.008968,116.321352,0,102,39765.5865277778,2008-11-13,14:04:36
40.008981,116.321381,0,102,39765.5865856481,2008-11-13,14:04:41
40.008972,116.321383,0,103,39765.5866435185,2008-11-13,14:04:46
40.008953,116.321364,0,104,39765.5867013889,2008-11-13,14:04:51
40.008932,116.321321,0,105,39765.5867592593,2008-11-13,14:04:56
40.008953,116.321245,0,107,39765.5868171296,2008-11-13,14:05:01
40.008891,116.321175,0,110,39765.586875,2008-11-13,14:05:06
40.008892,116.321204,0,112,39765.5869328704,2008-11-13,14:05:11
40.008944,116.321242,0,113,39765.5869907407,2008-11-13,14:05:16
40.009043,116.321173,0,113,39765.5870486111,2008-11-13,14:05:21
40.009119,116.321082,0,113,39765.5871064815,2008-11-13,14:05:26
40.009249,116.321103,0,115,39765.5871643518,2008-11-13,14:05:31
40.009311,116.321223,0,119,39765.5872222222,2008-11-13,14:05:36
40.00931,116.321238,0,121,39765.5872800926,2008-11-13,14:05:41
40.009277,116.321233,0,124,39765.587337963,2008-11-13,14:05:46
40.009277,116.321233,0,124,39765.5873726852,2008-11-13,14:05:49
40.009274,116.321234,0,127,39765.5873958333,2008-11-13,14:05:51
40.009307,116.321262,0,130,39765.5874537037,2008-11-13,14:05:56
40.009307,116.321262,0,130,39765.5874884259,2008-11-13,14:05:59
40.009308,116.321263,0,133,39765.5875115741,2008-11-13,14:06:01
40.00929,116.321303,0,138,39765.5875694444,2008-11-13,14:06:06
40.009265,116.321381,0,143,39765.5876273148,2008-11-13,14:06:11
40.009242,116.321399,0,145,39765.5876851852,2008-11-13,14:06:16
40.009249,116.32135,0,149,39765.5877430556,2008-11-13,14:06:21
40.009234,116.321395,0,152,39765.5878009259,2008-11-13,14:06:26
40.009204,116.321437,0,157,39765.5878587963,2008-11-13,14:06:31
40.009182,116.321454,0,163,39765.5879166667,2008-11-13,14:06:36
40.009159,116.321469,0,167,39765.587974537,2008-11-13,14:06:41
40.009173,116.321456,0,171,39765.5880324074,2008-11-13,14:06:46
40.009191,116.321438,0,174,39765.5880902778,2008-11-13,14:06:51
40.009222,116.321394,0,174,39765.5881481481,2008-11-13,14:06:56
40.009167,116.321359,0,166,39765.5889583333,2008-11-13,14:08:06
40.009189,116.321358,0,164,39765.5890162037,2008-11-13,14:08:11
40.009208,116.32133,0,165,39765.5890740741,2008-11-13,14:08:16
40.009291,116.321249,0,165,39765.5891898148,2008-11-13,14:08:26
40.009213,116.321382,0,161,39765.5892476852,2008-11-13,14:08:31
40.00922,116.321398,0,158,39765.5893055556,2008-11-13,14:08:36
40.009077,116.321497,0,156,39765.5893634259,2008-11-13,14:08:41
40.00918,116.321454,0,157,39765.5894212963,2008-11-13,14:08:46
40.009151,116.321445,0,160,39765.5894791667,2008-11-13,14:08:51
40.00898,116.321476,0,165,39765.589537037,2008-11-13,14:08:56
40.008827,116.321414,0,168,39765.5895949074,2008-11-13,14:09:01
40.008685,116.32125,0,164,39765.5896527778,2008-11-13,14:09:06
40.008559,116.321143,0,158,39765.5897106482,2008-11-13,14:09:11
40.008402,116.32112,0,158,39765.5897685185,2008-11-13,14:09:16
40.008301,116.321113,0,152,39765.5898263889,2008-11-13,14:09:21
40.008172,116.321092,0,143,39765.5898842593,2008-11-13,14:09:26
40.008088,116.321072,0,136,39765.5899421296,2008-11-13,14:09:31
40.008079,116.320965,0,128,39765.59,2008-11-13,14:09:36
40.008094,116.320853,0,127,39765.5900578704,2008-11-13,14:09:41
40.008102,116.320734,0,131,39765.5901157407,2008-11-13,14:09:46
40.008107,116.320591,0,133,39765.5901736111,2008-11-13,14:09:51
40.008077,116.320449,0,138,39765.5902314815,2008-11-13,14:09:56
40.007978,116.320418,0,142,39765.5902893519,2008-11-13,14:10:01
40.007864,116.32035,0,143,39765.5903472222,2008-11-13,14:10:06
40.007786,116.320241,0,143,39765.5904050926,2008-11-13,14:10:11
40.007771,116.320081,0,143,39765.590462963,2008-11-13,14:10:16
40.007785,116.319937,0,140,39765.5905208333,2008-11-13,14:10:21
40.007745,116.319843,0,133,39765.5905787037,2008-11-13,14:10:26
40.00765,116.319774,0,128,39765.5906365741,2008-11-13,14:10:31
40.007567,116.319701,0,122,39765.5906944444,2008-11-13,14:10:36
40.007536,116.319635,0,119,39765.5907523148,2008-11-13,14:10:41
40.007552,116.319622,0,116,39765.5908101852,2008-11-13,14:10:46
40.007586,116.319577,0,114,39765.5908680556,2008-11-13,14:10:51
40.007633,116.319527,0,112,39765.5909259259,2008-11-13,14:10:56
40.007698,116.319414,0,111,39765.5909837963,2008-11-13,14:11:01
40.007737,116.319302,0,112,39765.5910416667,2008-11-13,14:11:06
40.007632,116.319344,0,110,39765.591099537,2008-11-13,14:11:11
40.007565,116.319372,0,112,39765.5911574074,2008-11-13,14:11:16
40.007495,116.319339,0,115,39765.5912152778,2008-11-13,14:11:21
40.007442,116.31931,0,119,39765.5912731481,2008-11-13,14:11:26
40.007427,116.319333,0,122,39765.5913310185,2008-11-13,14:11:31
