# Supplementary material for: Research on differential privacy protection method based on user tendency
Source: PLoS One. 2023 Oct 26;18(10):e0288823. doi: 10.1371/journal.pone.0288823 (PMC10602288; doi:10.1371/journal.pone.0288823)
Supplement: S1 Data — (ZIP) [file pone.0288823.s001.zip › Data 5-1/000/Trajectory/20081114015255.plt]

Geolife trajectory
WGS 84
Altitude is in Feet
Reserved 3
0,2,255,My Track,0,0,2,8421376
0
40.007672,116.31966,0,492,39766.0784143518,2008-11-14,01:52:55
40.007491,116.319698,0,492,39766.0784722222,2008-11-14,01:53:00
40.007308,116.319346,0,19,39766.0785300926,2008-11-14,01:53:05
40.007308,116.319346,0,19,39766.0785648148,2008-11-14,01:53:08
40.007313,116.319354,0,30,39766.078587963,2008-11-14,01:53:10
40.007332,116.319342,0,27,39766.0786458333,2008-11-14,01:53:15
40.007327,116.31932,0,28,39766.0787037037,2008-11-14,01:53:20
40.007302,116.319303,0,29,39766.0787615741,2008-11-14,01:53:25
40.007201,116.319286,0,31,39766.0788194444,2008-11-14,01:53:30
40.007094,116.319296,0,32,39766.0788773148,2008-11-14,01:53:35
40.007046,116.319476,0,32,39766.0789351852,2008-11-14,01:53:40
40.007014,116.319723,0,31,39766.0789930556,2008-11-14,01:53:45
40.007004,116.319947,0,28,39766.0790509259,2008-11-14,01:53:50
40.006942,116.320155,0,25,39766.0791087963,2008-11-14,01:53:55
40.006816,116.320293,0,21,39766.0791666667,2008-11-14,01:54:00
40.006838,116.32037,0,15,39766.079224537,2008-11-14,01:54:05
40.006794,116.320548,0,12,39766.0792824074,2008-11-14,01:54:10
40.006738,116.320742,0,10,39766.0793402778,2008-11-14,01:54:15
40.006702,116.32092,0,9,39766.0793981481,2008-11-14,01:54:20
40.006684,116.321045,0,7,39766.0794560185,2008-11-14,01:54:25
40.006587,116.321114,0,5,39766.0795138889,2008-11-14,01:54:30
40.006465,116.321165,0,6,39766.0795717593,2008-11-14,01:54:35
40.006331,116.321209,0,7,39766.0796296296,2008-11-14,01:54:40
40.006178,116.32125,0,8,39766.0796875,2008-11-14,01:54:45
40.006026,116.321285,0,6,39766.0797453704,2008-11-14,01:54:50
40.005897,116.32133,0,2,39766.0798032407,2008-11-14,01:54:55
40.005743,116.321373,0,-1,39766.0798611111,2008-11-14,01:55:00
40.005576,116.321391,0,-4,39766.0799189815,2008-11-14,01:55:05
40.005439,116.321393,0,-7,39766.0799768518,2008-11-14,01:55:10
40.005272,116.321417,0,-10,39766.0800347222,2008-11-14,01:55:15
40.005143,116.321438,0,-13,39766.0800925926,2008-11-14,01:55:20
40.005038,116.321508,0,-13,39766.080150463,2008-11-14,01:55:25
40.004941,116.321536,0,-16,39766.0802083333,2008-11-14,01:55:30
40.004816,116.321532,0,-16,39766.0802662037,2008-11-14,01:55:35
40.004717,116.321527,0,-18,39766.0803240741,2008-11-14,01:55:40
40.004613,116.321507,0,-19,39766.0803819444,2008-11-14,01:55:45
40.004505,116.321498,0,-18,39766.0804398148,2008-11-14,01:55:50
40.004408,116.321481,0,-19,39766.0804976852,2008-11-14,01:55:55
40.004299,116.321503,0,-18,39766.0805555556,2008-11-14,01:56:00
40.004218,116.321518,0,-17,39766.0806134259,2008-11-14,01:56:05
40.004092,116.32154,0,-17,39766.0806712963,2008-11-14,01:56:10
40.003945,116.321555,0,-16,39766.0807291667,2008-11-14,01:56:15
40.003817,116.321541,0,-17,39766.080787037,2008-11-14,01:56:20
40.003665,116.321517,0,-17,39766.0808449074,2008-11-14,01:56:25
40.00351,116.321521,0,-17,39766.0809027778,2008-11-14,01:56:30
40.003338,116.321537,0,-18,39766.0809606481,2008-11-14,01:56:35
40.003178,116.321592,0,-17,39766.0810185185,2008-11-14,01:56:40
40.003018,116.321615,0,-14,39766.0810763889,2008-11-14,01:56:45
40.002866,116.321582,0,-12,39766.0811342593,2008-11-14,01:56:50
40.002729,116.321557,0,-8,39766.0811921296,2008-11-14,01:56:55
40.002589,116.321543,0,-4,39766.08125,2008-11-14,01:57:00
40.002433,116.321541,0,-1,39766.0813078704,2008-11-14,01:57:05
40.002287,116.321565,0,6,39766.0813657407,2008-11-14,01:57:10
40.002147,116.321556,0,21,39766.0814236111,2008-11-14,01:57:15
40.002011,116.32154,0,39,39766.0814814815,2008-11-14,01:57:20
40.001862,116.321578,0,56,39766.0815393519,2008-11-14,01:57:25
40.001714,116.321581,0,64,39766.0815972222,2008-11-14,01:57:30
40.001593,116.321624,0,69,39766.0816550926,2008-11-14,01:57:35
40.001449,116.32172,0,75,39766.081712963,2008-11-14,01:57:40
40.001266,116.321763,0,81,39766.0817708333,2008-11-14,01:57:45
40.001119,116.321758,0,95,39766.0818287037,2008-11-14,01:57:50
40.001002,116.321722,0,109,39766.0818865741,2008-11-14,01:57:55
40.000842,116.321694,0,122,39766.0819444444,2008-11-14,01:58:00
40.000675,116.321703,0,139,39766.0820023148,2008-11-14,01:58:05
40.000528,116.321726,0,155,39766.0820601852,2008-11-14,01:58:10
40.000398,116.321727,0,171,39766.0821180556,2008-11-14,01:58:15
40.000242,116.321752,0,188,39766.0821759259,2008-11-14,01:58:20
40.000088,116.321811,0,208,39766.0822337963,2008-11-14,01:58:25
40.000006,116.321866,0,225,39766.0822916667,2008-11-14,01:58:30
39.999926,116.321983,0,237,39766.082349537,2008-11-14,01:58:35
39.999887,116.322104,0,250,39766.0824074074,2008-11-14,01:58:40
39.999878,116.322216,0,265,39766.0824652778,2008-11-14,01:58:45
39.999901,116.322303,0,277,39766.0825231481,2008-11-14,01:58:50
39.999936,116.322389,0,288,39766.0825810185,2008-11-14,01:58:55
39.999965,116.322523,0,299,39766.0826388889,2008-11-14,01:59:00
39.999974,116.322716,0,308,39766.0826967593,2008-11-14,01:59:05
39.999975,116.322935,0,314,39766.0827546296,2008-11-14,01:59:10
39.999983,116.323124,0,317,39766.0828125,2008-11-14,01:59:15
39.999981,116.323344,0,320,39766.0828703704,2008-11-14,01:59:20
39.999963,116.32358,0,324,39766.0829282407,2008-11-14,01:59:25
39.999938,116.323795,0,320,39766.0829861111,2008-11-14,01:59:30
39.999929,116.324021,0,311,39766.0830439815,2008-11-14,01:59:35
39.999936,116.324223,0,302,39766.0831018519,2008-11-14,01:59:40
39.999942,116.324372,0,293,39766.0831597222,2008-11-14,01:59:45
39.999928,116.324442,0,287,39766.0832175926,2008-11-14,01:59:50
39.999944,116.324441,0,285,39766.083275463,2008-11-14,01:59:55
39.99995,116.324458,0,284,39766.0833333333,2008-11-14,02:00:00
39.999919,116.324516,0,285,39766.0833912037,2008-11-14,02:00:05
39.999867,116.324499,0,285,39766.0834490741,2008-11-14,02:00:10
39.999866,116.324516,0,283,39766.0835069444,2008-11-14,02:00:15
39.999935,116.324541,0,281,39766.0835648148,2008-11-14,02:00:20
39.999939,116.324526,0,279,39766.0836226852,2008-11-14,02:00:25
39.999938,116.324505,0,265,39766.0836805556,2008-11-14,02:00:30
39.99993,116.32453,0,266,39766.0837384259,2008-11-14,02:00:35
39.999892,116.324534,0,269,39766.0837962963,2008-11-14,02:00:40
39.999849,116.324545,0,270,39766.0838541667,2008-11-14,02:00:45
39.999864,116.324551,0,273,39766.083912037,2008-11-14,02:00:50
39.999881,116.324555,0,262,39766.0839699074,2008-11-14,02:00:55
39.999936,116.32453,0,238,39766.0840856481,2008-11-14,02:01:05
39.999897,116.32519,0,270,39766.1596412037,2008-11-14,03:49:53
39.999684,116.324994,0,270,39766.1596990741,2008-11-14,03:49:58
39.999507,116.32485,0,-440,39766.1597569444,2008-11-14,03:50:03
39.999433,116.324717,0,-798,39766.1598148148,2008-11-14,03:50:08
39.999821,116.324868,0,1283,39766.1598726852,2008-11-14,03:50:13
39.999743,116.324686,0,253,39766.1599305556,2008-11-14,03:50:18
39.999453,116.324656,0,-686,39766.1599884259,2008-11-14,03:50:23
39.999394,116.324671,0,-1385,39766.1600462963,2008-11-14,03:50:28
39.99964,116.32463,0,-250,39766.1601041667,2008-11-14,03:50:33
39.999897,116.324548,0,569,39766.160162037,2008-11-14,03:50:38
39.999432,116.321833,0,408,39766.1612847222,2008-11-14,03:52:15
40.000154,116.322609,0,-69,39766.1613425926,2008-11-14,03:52:20
40.000268,116.32228,0,-340,39766.161400463,2008-11-14,03:52:25
39.999606,116.321947,0,294,39766.1614583333,2008-11-14,03:52:30
39.999591,116.321978,0,231,39766.1615162037,2008-11-14,03:52:35
39.999677,116.322054,0,185,39766.1615740741,2008-11-14,03:52:40
39.999764,116.322052,0,162,39766.1616319444,2008-11-14,03:52:45
39.99988,116.322044,0,155,39766.1616898148,2008-11-14,03:52:50
39.999975,116.322109,0,153,39766.1617476852,2008-11-14,03:52:55
40.000058,116.322187,0,149,39766.1618055556,2008-11-14,03:53:00
40.000209,116.322248,0,145,39766.1618634259,2008-11-14,03:53:05
40.000405,116.322205,0,144,39766.1619212963,2008-11-14,03:53:10
40.000602,116.32214,0,143,39766.1619791667,2008-11-14,03:53:15
40.000774,116.322077,0,141,39766.162037037,2008-11-14,03:53:20
40.000923,116.322071,0,129,39766.1620949074,2008-11-14,03:53:25
40.001128,116.322043,0,112,39766.1621527778,2008-11-14,03:53:30
40.001353,116.321962,0,93,39766.1622106481,2008-11-14,03:53:35
40.001545,116.32186,0,74,39766.1622685185,2008-11-14,03:53:40
40.001704,116.321791,0,62,39766.1623263889,2008-11-14,03:53:45
40.001885,116.32173,0,57,39766.1623842593,2008-11-14,03:53:50
40.002102,116.321665,0,47,39766.1624421296,2008-11-14,03:53:55
40.002275,116.321645,0,31,39766.1625,2008-11-14,03:54:00
40.002439,116.321633,0,17,39766.1625578704,2008-11-14,03:54:05
40.002622,116.321571,0,6,39766.1626157407,2008-11-14,03:54:10
40.002824,116.3215,0,1,39766.1626736111,2008-11-14,03:54:15
40.003002,116.321464,0,-2,39766.1627314815,2008-11-14,03:54:20
40.003156,116.321471,0,-4,39766.1627893519,2008-11-14,03:54:25
40.003298,116.32149,0,2,39766.1628472222,2008-11-14,03:54:30
40.003485,116.321477,0,9,39766.1629050926,2008-11-14,03:54:35
40.003696,116.321455,0,13,39766.162962963,2008-11-14,03:54:40
40.003857,116.321499,0,15,39766.1630208333,2008-11-14,03:54:45
40.004017,116.32152,0,10,39766.1630787037,2008-11-14,03:54:50
40.004224,116.321491,0,5,39766.1631365741,2008-11-14,03:54:55
40.004405,116.321462,0,14,39766.1631944444,2008-11-14,03:55:00
40.004465,116.321569,0,27,39766.1632523148,2008-11-14,03:55:05
40.004639,116.321524,0,39,39766.1633101852,2008-11-14,03:55:10
40.00475,116.321519,0,47,39766.1633680556,2008-11-14,03:55:15
40.004897,116.321533,0,46,39766.1634259259,2008-11-14,03:55:20
40.005118,116.321506,0,47,39766.1634837963,2008-11-14,03:55:25
40.00537,116.321466,0,47,39766.1635416667,2008-11-14,03:55:30
40.005597,116.321443,0,42,39766.163599537,2008-11-14,03:55:35
40.005836,116.321407,0,29,39766.1636574074,2008-11-14,03:55:40
40.006025,116.32141,0,4,39766.1637152778,2008-11-14,03:55:45
40.006187,116.321393,0,-26,39766.1637731481,2008-11-14,03:55:50
40.00633,116.321346,0,-56,39766.1638310185,2008-11-14,03:55:55
40.006444,116.321319,0,-77,39766.1638888889,2008-11-14,03:56:00
40.00659,116.321292,0,-88,39766.1639467593,2008-11-14,03:56:05
40.00677,116.321245,0,-98,39766.1640046296,2008-11-14,03:56:10
40.006951,116.321233,0,-100,39766.1640625,2008-11-14,03:56:15
40.007126,116.321231,0,-107,39766.1641203704,2008-11-14,03:56:20
40.00729,116.321209,0,-98,39766.1641782407,2008-11-14,03:56:25
40.007456,116.321212,0,-85,39766.1642361111,2008-11-14,03:56:30
40.007645,116.321187,0,-77,39766.1642939815,2008-11-14,03:56:35
40.007823,116.321136,0,-74,39766.1643518518,2008-11-14,03:56:40
40.008014,116.321104,0,-65,39766.1644097222,2008-11-14,03:56:45
40.008207,116.321106,0,-32,39766.1644675926,2008-11-14,03:56:50
40.008434,116.32114,0,19,39766.164525463,2008-11-14,03:56:55
40.008646,116.321279,0,59,39766.1645833333,2008-11-14,03:57:00
40.008812,116.321356,0,82,39766.1646412037,2008-11-14,03:57:05
40.008877,116.321425,0,98,39766.1646990741,2008-11-14,03:57:10
40.008892,116.321508,0,114,39766.1647569444,2008-11-14,03:57:15
40.008926,116.321502,0,127,39766.1648148148,2008-11-14,03:57:20
40.008963,116.321455,0,141,39766.1648726852,2008-11-14,03:57:25
40.008994,116.321427,0,153,39766.1649305556,2008-11-14,03:57:30
40.00903,116.321373,0,158,39766.1649884259,2008-11-14,03:57:35
40.009064,116.321309,0,162,39766.1650462963,2008-11-14,03:57:40
40.009111,116.32126,0,163,39766.1651041667,2008-11-14,03:57:45
40.009145,116.321212,0,166,39766.165162037,2008-11-14,03:57:50
40.009169,116.321162,0,170,39766.1652199074,2008-11-14,03:57:55
40.00913,116.321209,0,169,39766.1652777778,2008-11-14,03:58:00
40.009077,116.321284,0,171,39766.1653356481,2008-11-14,03:58:05
40.009046,116.321341,0,170,39766.1653935185,2008-11-14,03:58:10
40.008987,116.321432,0,168,39766.1654513889,2008-11-14,03:58:15
40.009009,116.321435,0,167,39766.1655092593,2008-11-14,03:58:20
40.009052,116.321384,0,164,39766.1655671296,2008-11-14,03:58:25
40.009043,116.321396,0,161,39766.165625,2008-11-14,03:58:30
40.009034,116.321409,0,155,39766.1656828704,2008-11-14,03:58:35
40.009049,116.321416,0,154,39766.1657407407,2008-11-14,03:58:40
40.009042,116.321452,0,153,39766.1657986111,2008-11-14,03:58:45
40.008979,116.321468,0,153,39766.1658564815,2008-11-14,03:58:50
40.008909,116.321436,0,156,39766.1659143518,2008-11-14,03:58:55
40.008926,116.321309,0,159,39766.1659722222,2008-11-14,03:59:00
40.00899,116.32123,0,161,39766.1660300926,2008-11-14,03:59:05
40.009053,116.321165,0,160,39766.166087963,2008-11-14,03:59:10
40.009145,116.321154,0,161,39766.1661458333,2008-11-14,03:59:15
40.009247,116.321128,0,170,39766.1662037037,2008-11-14,03:59:20
40.009336,116.321157,0,179,39766.1662615741,2008-11-14,03:59:25
40.009387,116.321203,0,190,39766.1663194444,2008-11-14,03:59:30
40.009458,116.321195,0,200,39766.1663773148,2008-11-14,03:59:35
40.009523,116.321195,0,211,39766.1664351852,2008-11-14,03:59:40
40.009569,116.321255,0,221,39766.1664930556,2008-11-14,03:59:45
40.009532,116.321442,0,225,39766.1665509259,2008-11-14,03:59:50
40.00945,116.321563,0,234,39766.1666087963,2008-11-14,03:59:55
40.009342,116.321762,0,240,39766.1666666667,2008-11-14,04:00:00
40.009213,116.32191,0,252,39766.166724537,2008-11-14,04:00:05
40.009105,116.322423,0,266,39766.1667824074,2008-11-14,04:00:10
40.009294,116.322529,0,276,39766.1668402778,2008-11-14,04:00:15
40.009418,116.322479,0,279,39766.1668981481,2008-11-14,04:00:20
40.009727,116.322477,0,281,39766.1669560185,2008-11-14,04:00:25
40.009818,116.322477,0,285,39766.1670138889,2008-11-14,04:00:30
40.009945,116.322399,0,289,39766.1670717593,2008-11-14,04:00:35
40.0101,116.322376,0,297,39766.1671296296,2008-11-14,04:00:40
40.010179,116.32236,0,306,39766.1671875,2008-11-14,04:00:45
40.010188,116.322428,0,317,39766.1672453704,2008-11-14,04:00:50
40.010137,116.322536,0,331,39766.1673032407,2008-11-14,04:00:55
40.01008,116.322582,0,346,39766.1673611111,2008-11-14,04:01:00
40.010087,116.322602,0,354,39766.1674189815,2008-11-14,04:01:05
40.010092,116.322667,0,353,39766.1674768519,2008-11-14,04:01:10
40.010085,116.322691,0,357,39766.1675347222,2008-11-14,04:01:15
40.010054,116.321753,0,874,39766.196099537,2008-11-14,04:42:23
40.009825,116.321881,0,745,39766.1961574074,2008-11-14,04:42:28
40.009811,116.321758,0,713,39766.1962152778,2008-11-14,04:42:33
40.009841,116.321681,0,751,39766.1962731481,2008-11-14,04:42:38
40.009553,116.321426,0,605,39766.1966203704,2008-11-14,04:43:08
40.009115,116.321298,0,742,39766.1970833333,2008-11-14,04:43:48
40.008831,116.321282,0,285,39766.1971412037,2008-11-14,04:43:53
40.008967,116.321162,0,331,39766.1972106481,2008-11-14,04:43:59
40.008932,116.321095,0,388,39766.1972685185,2008-11-14,04:44:04
40.008937,116.321005,0,406,39766.1973263889,2008-11-14,04:44:09
40.008928,116.320991,0,421,39766.1973842593,2008-11-14,04:44:14
40.008925,116.320972,0,458,39766.1974421296,2008-11-14,04:44:19
40.008937,116.321025,0,445,39766.1975,2008-11-14,04:44:24
40.008936,116.321045,0,406,39766.1975578704,2008-11-14,04:44:29
40.008911,116.321079,0,396,39766.1976157407,2008-11-14,04:44:34
40.008948,116.321077,0,394,39766.1976736111,2008-11-14,04:44:39
40.008941,116.321104,0,380,39766.1977314815,2008-11-14,04:44:44
40.008966,116.32098,0,334,39766.1977893518,2008-11-14,04:44:49
40.008896,116.321022,0,323,39766.1978472222,2008-11-14,04:44:54
40.008874,116.321045,0,316,39766.1979050926,2008-11-14,04:44:59
40.008899,116.32106,0,315,39766.197962963,2008-11-14,04:45:04
40.00892,116.321049,0,315,39766.1980208333,2008-11-14,04:45:09
40.008914,116.321037,0,299,39766.1980787037,2008-11-14,04:45:14
40.008893,116.321064,0,298,39766.1981365741,2008-11-14,04:45:19
40.008923,116.321086,0,298,39766.1981944444,2008-11-14,04:45:24
40.008932,116.321111,0,294,39766.1982523148,2008-11-14,04:45:29
40.008949,116.321122,0,288,39766.1983101852,2008-11-14,04:45:34
40.00896,116.321139,0,283,39766.1983680556,2008-11-14,04:45:39
40.008973,116.32111,0,280,39766.1984259259,2008-11-14,04:45:44
40.009,116.321198,0,275,39766.1984837963,2008-11-14,04:45:49
40.008998,116.321134,0,270,39766.1985416667,2008-11-14,04:45:54
40.009013,116.321109,0,265,39766.198599537,2008-11-14,04:45:59
40.009028,116.321093,0,261,39766.1986574074,2008-11-14,04:46:04
40.009035,116.321064,0,256,39766.1987152778,2008-11-14,04:46:09
40.009063,116.321025,0,250,39766.1987731481,2008-11-14,04:46:14
40.00905,116.320946,0,244,39766.1988310185,2008-11-14,04:46:19
40.009044,116.320926,0,237,39766.1988888889,2008-11-14,04:46:24
40.009018,116.320955,0,233,39766.1989467593,2008-11-14,04:46:29
40.008992,116.320993,0,229,39766.1990046296,2008-11-14,04:46:34
40.00898,116.321035,0,229,39766.1990625,2008-11-14,04:46:39
40.00898,116.321035,0,229,39766.1990972222,2008-11-14,04:46:42
40.00898,116.321033,0,228,39766.1991203704,2008-11-14,04:46:44
40.008999,116.321012,0,228,39766.1991782407,2008-11-14,04:46:49
40.008999,116.321012,0,228,39766.199212963,2008-11-14,04:46:52
40.009003,116.321006,0,228,39766.1992361111,2008-11-14,04:46:54
40.009009,116.321047,0,227,39766.1992939815,2008-11-14,04:46:59
40.009005,116.3211,0,227,39766.1993518519,2008-11-14,04:47:04
40.009215,116.320382,0,200,39766.1995833333,2008-11-14,04:47:24
40.009153,116.320648,0,211,39766.1996412037,2008-11-14,04:47:29
40.009096,116.320812,0,217,39766.1996990741,2008-11-14,04:47:34
40.007725,116.319257,0,200,39766.2018981481,2008-11-14,04:50:44
40.007681,116.319305,0,217,39766.2019560185,2008-11-14,04:50:49
40.007499,116.319455,0,211,39766.2020138889,2008-11-14,04:50:54
40.00751,116.31951,0,207,39766.2020717593,2008-11-14,04:50:59
40.007537,116.319504,0,204,39766.2021296296,2008-11-14,04:51:04
40.007534,116.319455,0,202,39766.2021875,2008-11-14,04:51:09
40.007537,116.319393,0,202,39766.2022453704,2008-11-14,04:51:14
40.007309,116.320175,0,492,39766.2934953704,2008-11-14,07:02:38
40.007364,116.320127,0,492,39766.2935532407,2008-11-14,07:02:43
40.007371,116.320115,0,492,39766.2936111111,2008-11-14,07:02:48
40.007369,116.320113,0,491,39766.2936689815,2008-11-14,07:02:53
40.007369,116.320113,0,491,39766.2937037037,2008-11-14,07:02:56
40.007368,116.320118,0,491,39766.2937268519,2008-11-14,07:02:58
40.007373,116.320132,0,491,39766.2937847222,2008-11-14,07:03:03
40.007364,116.32015,0,491,39766.2938425926,2008-11-14,07:03:08
40.007363,116.3202,0,491,39766.293900463,2008-11-14,07:03:13
40.007351,116.320259,0,492,39766.2939583333,2008-11-14,07:03:18
40.007314,116.320354,0,492,39766.2940162037,2008-11-14,07:03:23
40.007282,116.320495,0,493,39766.2940740741,2008-11-14,07:03:28
40.007305,116.320684,0,493,39766.2941319444,2008-11-14,07:03:33
40.007314,116.320948,0,494,39766.2941898148,2008-11-14,07:03:38
40.007342,116.321247,0,496,39766.2942476852,2008-11-14,07:03:43
40.007349,116.321579,0,498,39766.2943055556,2008-11-14,07:03:48
40.007352,116.321769,0,501,39766.2943634259,2008-11-14,07:03:53
40.007375,116.321975,0,505,39766.2944212963,2008-11-14,07:03:58
40.007387,116.322143,0,510,39766.2944791667,2008-11-14,07:04:03
40.00625,116.321477,0,521,39766.295,2008-11-14,07:04:48
40.006054,116.321638,0,522,39766.2950578704,2008-11-14,07:04:53
40.005849,116.321801,0,524,39766.2951157407,2008-11-14,07:04:58
40.005623,116.321933,0,526,39766.2951736111,2008-11-14,07:05:03
40.005484,116.322014,0,528,39766.2952314815,2008-11-14,07:05:08
40.005336,116.322116,0,530,39766.2952893519,2008-11-14,07:05:13
40.005158,116.322199,0,532,39766.2953472222,2008-11-14,07:05:18
40.004929,116.32219,0,534,39766.2954050926,2008-11-14,07:05:23
40.004814,116.322038,0,536,39766.295462963,2008-11-14,07:05:28
40.004694,116.321911,0,537,39766.2955208333,2008-11-14,07:05:33
40.00459,116.321832,0,539,39766.2955787037,2008-11-14,07:05:38
40.004472,116.321792,0,542,39766.2956365741,2008-11-14,07:05:43
40.004345,116.321799,0,546,39766.2956944444,2008-11-14,07:05:48
40.004176,116.321828,0,551,39766.2957523148,2008-11-14,07:05:53
40.004018,116.3219,0,558,39766.2958101852,2008-11-14,07:05:58
40.003896,116.321985,0,566,39766.2958680556,2008-11-14,07:06:03
40.003809,116.322066,0,575,39766.2959259259,2008-11-14,07:06:08
40.00371,116.322123,0,586,39766.2959837963,2008-11-14,07:06:13
40.003605,116.322199,0,598,39766.2960416667,2008-11-14,07:06:18
40.003487,116.322273,0,610,39766.296099537,2008-11-14,07:06:23
40.003376,116.322327,0,623,39766.2961574074,2008-11-14,07:06:28
40.00324,116.32239,0,636,39766.2962152778,2008-11-14,07:06:33
40.003103,116.322441,0,649,39766.2962731481,2008-11-14,07:06:38
40.00301,116.322429,0,665,39766.2963310185,2008-11-14,07:06:43
40.002918,116.322431,0,681,39766.2963888889,2008-11-14,07:06:48
40.002697,116.322446,0,698,39766.2964467593,2008-11-14,07:06:53
40.002551,116.322448,0,709,39766.2965046296,2008-11-14,07:06:58
40.002422,116.322466,0,725,39766.2965625,2008-11-14,07:07:03
40.002335,116.322474,0,741,39766.2966203704,2008-11-14,07:07:08
40.002278,116.322505,0,755,39766.2966782407,2008-11-14,07:07:13
40.002287,116.322571,0,768,39766.2967361111,2008-11-14,07:07:18
40.002291,116.322729,0,782,39766.2967939815,2008-11-14,07:07:23
40.002289,116.322961,0,797,39766.2968518519,2008-11-14,07:07:28
40.002254,116.323219,0,811,39766.2969097222,2008-11-14,07:07:33
40.002201,116.323474,0,826,39766.2969675926,2008-11-14,07:07:38
40.002127,116.32377,0,841,39766.297025463,2008-11-14,07:07:43
40.002075,116.323988,0,857,39766.2970833333,2008-11-14,07:07:48
40.002015,116.324181,0,873,39766.2971412037,2008-11-14,07:07:53
40.002005,116.32434,0,888,39766.2971990741,2008-11-14,07:07:58
40.002012,116.324496,0,893,39766.2972569444,2008-11-14,07:08:03
40.001943,116.32464,0,896,39766.2973148148,2008-11-14,07:08:08
40.00188,116.32474,0,900,39766.2973726852,2008-11-14,07:08:13
40.001794,116.324765,0,907,39766.2974305556,2008-11-14,07:08:18
