# Supplementary material for: Research on differential privacy protection method based on user tendency
Source: PLoS One. 2023 Oct 26;18(10):e0288823. doi: 10.1371/journal.pone.0288823 (PMC10602288; doi:10.1371/journal.pone.0288823)
Supplement: S1 Data — (ZIP) [file pone.0288823.s001.zip › Data 5-1/000/Trajectory/20081114101436.plt]

Geolife trajectory
WGS 84
Altitude is in Feet
Reserved 3
0,2,255,My Track,0,0,2,8421376
0
39.998875,116.324514,0,492,39766.4268055556,2008-11-14,10:14:36
39.998784,116.324539,0,493,39766.4268634259,2008-11-14,10:14:41
39.998853,116.324545,0,493,39766.4269212963,2008-11-14,10:14:46
39.998901,116.324524,0,493,39766.4269791667,2008-11-14,10:14:51
39.999034,116.324524,0,493,39766.427037037,2008-11-14,10:14:56
39.99915,116.324493,0,494,39766.4270949074,2008-11-14,10:15:01
39.999827,116.324579,0,248,39766.4271527778,2008-11-14,10:15:06
39.999958,116.324533,0,253,39766.4272106481,2008-11-14,10:15:11
40.000109,116.324532,0,262,39766.4272685185,2008-11-14,10:15:16
40.000255,116.3245,0,271,39766.4273263889,2008-11-14,10:15:21
40.000453,116.324493,0,274,39766.4273842593,2008-11-14,10:15:26
40.000634,116.324507,0,269,39766.4274421296,2008-11-14,10:15:31
40.000821,116.324508,0,269,39766.4275,2008-11-14,10:15:36
40.000978,116.324507,0,265,39766.4275578704,2008-11-14,10:15:41
40.001128,116.324507,0,267,39766.4276157407,2008-11-14,10:15:46
40.001344,116.324477,0,274,39766.4276736111,2008-11-14,10:15:51
40.001528,116.324488,0,272,39766.4277314815,2008-11-14,10:15:56
40.001703,116.324534,0,268,39766.4277893519,2008-11-14,10:16:01
40.001849,116.324624,0,271,39766.4278472222,2008-11-14,10:16:06
40.001982,116.32472,0,269,39766.4279050926,2008-11-14,10:16:11
40.002144,116.324781,0,265,39766.427962963,2008-11-14,10:16:16
40.002353,116.324744,0,260,39766.4280208333,2008-11-14,10:16:21
40.002545,116.324667,0,261,39766.4280787037,2008-11-14,10:16:26
40.002715,116.324629,0,266,39766.4281365741,2008-11-14,10:16:31
40.002865,116.324591,0,272,39766.4281944444,2008-11-14,10:16:36
40.002988,116.32457,0,276,39766.4282523148,2008-11-14,10:16:41
40.003097,116.324579,0,290,39766.4283101852,2008-11-14,10:16:46
40.003213,116.324554,0,295,39766.4283680556,2008-11-14,10:16:51
40.003332,116.324499,0,301,39766.4284259259,2008-11-14,10:16:56
40.003465,116.324438,0,306,39766.4284837963,2008-11-14,10:17:01
40.003631,116.324418,0,311,39766.4285416667,2008-11-14,10:17:06
40.003796,116.324486,0,317,39766.428599537,2008-11-14,10:17:11
40.004012,116.324518,0,326,39766.4286574074,2008-11-14,10:17:16
40.004244,116.324377,0,302,39766.4287152778,2008-11-14,10:17:21
40.004449,116.324315,0,305,39766.4287731481,2008-11-14,10:17:26
40.004643,116.324306,0,320,39766.4288310185,2008-11-14,10:17:31
40.004816,116.324302,0,316,39766.4288888889,2008-11-14,10:17:36
40.004974,116.324296,0,314,39766.4289467593,2008-11-14,10:17:41
40.005155,116.324297,0,316,39766.4290046296,2008-11-14,10:17:46
40.005307,116.324306,0,333,39766.4290625,2008-11-14,10:17:51
40.00547,116.324293,0,329,39766.4291203704,2008-11-14,10:17:56
40.005597,116.324275,0,336,39766.4291782407,2008-11-14,10:18:01
40.005707,116.324277,0,345,39766.4292361111,2008-11-14,10:18:06
40.005848,116.324254,0,353,39766.4292939815,2008-11-14,10:18:11
40.006023,116.324272,0,364,39766.4293518519,2008-11-14,10:18:16
40.006184,116.324319,0,371,39766.4294097222,2008-11-14,10:18:21
40.006378,116.324312,0,369,39766.4294675926,2008-11-14,10:18:26
40.00655,116.324276,0,363,39766.429525463,2008-11-14,10:18:31
40.00674,116.324266,0,366,39766.4295833333,2008-11-14,10:18:36
40.006912,116.324266,0,369,39766.4296412037,2008-11-14,10:18:41
40.007067,116.324281,0,377,39766.4296990741,2008-11-14,10:18:46
40.007222,116.324238,0,383,39766.4297569444,2008-11-14,10:18:51
40.007328,116.324088,0,375,39766.4298148148,2008-11-14,10:18:56
40.007379,116.323884,0,378,39766.4298726852,2008-11-14,10:19:01
40.007384,116.323612,0,361,39766.4299305556,2008-11-14,10:19:06
40.007353,116.323376,0,349,39766.4299884259,2008-11-14,10:19:11
40.007315,116.323158,0,341,39766.4300462963,2008-11-14,10:19:16
40.007307,116.322917,0,338,39766.4301041667,2008-11-14,10:19:21
40.007334,116.322699,0,336,39766.430162037,2008-11-14,10:19:26
40.007493,116.322631,0,337,39766.4302199074,2008-11-14,10:19:31
40.007717,116.322593,0,338,39766.4302777778,2008-11-14,10:19:36
40.00793,116.322596,0,338,39766.4303356481,2008-11-14,10:19:41
40.008105,116.322594,0,338,39766.4303935185,2008-11-14,10:19:46
40.008297,116.322597,0,344,39766.4304513889,2008-11-14,10:19:51
40.00849,116.322597,0,347,39766.4305092593,2008-11-14,10:19:56
40.008653,116.32257,0,343,39766.4305671296,2008-11-14,10:20:01
40.008813,116.322527,0,334,39766.430625,2008-11-14,10:20:06
40.008961,116.3225,0,342,39766.4306828704,2008-11-14,10:20:11
40.009096,116.322457,0,350,39766.4307407407,2008-11-14,10:20:16
40.009176,116.322357,0,354,39766.4307986111,2008-11-14,10:20:21
40.009183,116.322155,0,347,39766.4308564815,2008-11-14,10:20:26
40.009123,116.321995,0,353,39766.4309143518,2008-11-14,10:20:31
40.009016,116.321855,0,354,39766.4309722222,2008-11-14,10:20:36
40.008917,116.321714,0,360,39766.4310300926,2008-11-14,10:20:41
40.008875,116.321627,0,364,39766.431087963,2008-11-14,10:20:46
40.008825,116.321588,0,369,39766.4311458333,2008-11-14,10:20:51
40.008749,116.321537,0,375,39766.4312037037,2008-11-14,10:20:56
40.008851,116.321504,0,373,39766.4313773148,2008-11-14,10:21:11
40.008752,116.321507,0,370,39766.4314930556,2008-11-14,10:21:21
40.008699,116.321649,0,365,39766.4319560185,2008-11-14,10:22:01
40.008673,116.321837,0,363,39766.4321875,2008-11-14,10:22:21
40.00868,116.321716,0,361,39766.4322453704,2008-11-14,10:22:26
40.008669,116.321407,0,358,39766.4323032407,2008-11-14,10:22:31
40.008653,116.321416,0,358,39766.4323611111,2008-11-14,10:22:36
40.00871,116.321432,0,358,39766.4324768518,2008-11-14,10:22:46
40.008663,116.321236,0,348,39766.4327083333,2008-11-14,10:23:06
40.008714,116.320908,0,352,39766.4380902778,2008-11-14,10:30:51
40.008718,116.320858,0,351,39766.4381481481,2008-11-14,10:30:56
40.008738,116.320779,0,351,39766.4382060185,2008-11-14,10:31:01
40.008745,116.320708,0,350,39766.4382638889,2008-11-14,10:31:06
40.008719,116.320629,0,350,39766.4383217593,2008-11-14,10:31:11
40.008768,116.320598,0,349,39766.4383796296,2008-11-14,10:31:16
40.008808,116.320563,0,349,39766.4384375,2008-11-14,10:31:21
40.008843,116.320519,0,349,39766.4384953704,2008-11-14,10:31:26
40.008891,116.320498,0,349,39766.4385532407,2008-11-14,10:31:31
40.008941,116.320518,0,349,39766.4386111111,2008-11-14,10:31:36
40.00898,116.320593,0,349,39766.4386689815,2008-11-14,10:31:41
40.00901,116.320586,0,349,39766.4387268518,2008-11-14,10:31:46
40.008984,116.320561,0,349,39766.4387847222,2008-11-14,10:31:51
40.008966,116.320535,0,349,39766.4388425926,2008-11-14,10:31:56
40.008987,116.320467,0,348,39766.438900463,2008-11-14,10:32:01
40.009013,116.320344,0,348,39766.4389583333,2008-11-14,10:32:06
40.009042,116.320278,0,348,39766.4390162037,2008-11-14,10:32:11
40.009098,116.320214,0,347,39766.4390740741,2008-11-14,10:32:16
40.009144,116.32016,0,347,39766.4391319444,2008-11-14,10:32:21
40.008701,116.321748,0,492,39766.4676388889,2008-11-14,11:13:24
40.008365,116.321746,0,492,39766.4676967593,2008-11-14,11:13:29
40.008391,116.321761,0,492,39766.4677546296,2008-11-14,11:13:34
40.008415,116.321783,0,492,39766.4678125,2008-11-14,11:13:39
40.008533,116.321814,0,491,39766.4678703704,2008-11-14,11:13:44
40.00855,116.321781,0,492,39766.4679282407,2008-11-14,11:13:49
40.00858,116.321752,0,492,39766.4679861111,2008-11-14,11:13:54
40.008593,116.3217,0,492,39766.4680439815,2008-11-14,11:13:59
40.00859,116.32166,0,493,39766.4681018519,2008-11-14,11:14:04
40.008601,116.321645,0,493,39766.4681597222,2008-11-14,11:14:09
40.008659,116.321644,0,494,39766.4682175926,2008-11-14,11:14:14
40.008774,116.321657,0,495,39766.468275463,2008-11-14,11:14:19
40.008904,116.321662,0,496,39766.4683333333,2008-11-14,11:14:24
40.009003,116.321681,0,497,39766.4683912037,2008-11-14,11:14:29
40.009002,116.321706,0,498,39766.4684490741,2008-11-14,11:14:34
40.009059,116.321769,0,498,39766.4685069444,2008-11-14,11:14:39
40.009027,116.321803,0,499,39766.4685648148,2008-11-14,11:14:44
40.008905,116.321867,0,500,39766.4686226852,2008-11-14,11:14:49
40.008864,116.321877,0,500,39766.4686805556,2008-11-14,11:14:54
40.008782,116.321896,0,501,39766.4687384259,2008-11-14,11:14:59
40.008883,116.321682,0,460,39766.4695486111,2008-11-14,11:16:09
40.009026,116.321701,0,490,39766.4696064815,2008-11-14,11:16:14
40.009154,116.321703,0,474,39766.4696643518,2008-11-14,11:16:19
40.009278,116.32169,0,426,39766.4697222222,2008-11-14,11:16:24
40.009455,116.321649,0,351,39766.4697800926,2008-11-14,11:16:29
40.009663,116.32158,0,277,39766.469837963,2008-11-14,11:16:34
40.009834,116.32149,0,230,39766.4698958333,2008-11-14,11:16:39
40.009983,116.321369,0,197,39766.4699537037,2008-11-14,11:16:44
40.010116,116.321252,0,159,39766.4700115741,2008-11-14,11:16:49
40.010799,116.320978,0,-68,39766.4701851852,2008-11-14,11:17:04
40.011129,116.320965,0,-149,39766.4702430556,2008-11-14,11:17:09
40.011846,116.320851,0,-350,39766.4705324074,2008-11-14,11:17:34
40.011817,116.320447,0,-728,39766.4705902778,2008-11-14,11:17:39
40.011934,116.320067,0,-1116,39766.4706481481,2008-11-14,11:17:44
40.012187,116.31968,0,-1494,39766.4707060185,2008-11-14,11:17:49
40.012234,116.319511,0,-1631,39766.4707638889,2008-11-14,11:17:54
40.012165,116.319483,0,-1669,39766.4708217593,2008-11-14,11:17:59
40.012225,116.319398,0,-1742,39766.4708796296,2008-11-14,11:18:04
40.012328,116.319339,0,-1783,39766.4709375,2008-11-14,11:18:09
40.012392,116.319304,0,-1801,39766.4709953704,2008-11-14,11:18:14
40.012443,116.319302,0,-1787,39766.4710532407,2008-11-14,11:18:19
40.012493,116.319315,0,-1744,39766.4711111111,2008-11-14,11:18:24
40.012545,116.319312,0,-1748,39766.4711689815,2008-11-14,11:18:29
40.012628,116.319276,0,-1797,39766.4712268518,2008-11-14,11:18:34
40.008733,116.321315,0,285,39766.4712847222,2008-11-14,11:18:39
40.008717,116.321283,0,290,39766.4713425926,2008-11-14,11:18:44
40.008694,116.321345,0,292,39766.471400463,2008-11-14,11:18:49
40.008655,116.321412,0,282,39766.4714583333,2008-11-14,11:18:54
40.00868,116.321398,0,260,39766.4715162037,2008-11-14,11:18:59
40.00873,116.321364,0,233,39766.4715740741,2008-11-14,11:19:04
40.008754,116.321357,0,216,39766.4716319444,2008-11-14,11:19:09
40.008761,116.321367,0,208,39766.4716898148,2008-11-14,11:19:14
40.008797,116.321372,0,188,39766.4717476852,2008-11-14,11:19:19
40.008819,116.321409,0,187,39766.4718055556,2008-11-14,11:19:24
40.008821,116.321427,0,185,39766.4718634259,2008-11-14,11:19:29
40.008806,116.321439,0,178,39766.4719212963,2008-11-14,11:19:34
40.008929,116.32141,0,115,39766.4719791667,2008-11-14,11:19:39
40.009066,116.321372,0,56,39766.472037037,2008-11-14,11:19:44
40.009066,116.321372,0,56,39766.4720717593,2008-11-14,11:19:47
40.009062,116.321379,0,53,39766.4720949074,2008-11-14,11:19:49
40.009051,116.321399,0,54,39766.4721527778,2008-11-14,11:19:54
40.009051,116.321399,0,54,39766.4721875,2008-11-14,11:19:57
40.009046,116.321399,0,54,39766.4722106481,2008-11-14,11:19:59
40.009031,116.32141,0,55,39766.4722685185,2008-11-14,11:20:04
40.009019,116.321415,0,55,39766.4723263889,2008-11-14,11:20:09
40.009019,116.321415,0,55,39766.4723611111,2008-11-14,11:20:12
40.00902,116.321421,0,55,39766.4723842593,2008-11-14,11:20:14
40.009022,116.32144,0,55,39766.4724421296,2008-11-14,11:20:19
40.009011,116.321463,0,55,39766.4725,2008-11-14,11:20:24
40.008998,116.32149,0,55,39766.4725578704,2008-11-14,11:20:29
40.008992,116.321508,0,54,39766.4726157407,2008-11-14,11:20:34
40.00899,116.321525,0,54,39766.4726736111,2008-11-14,11:20:39
40.008994,116.32156,0,54,39766.4727314815,2008-11-14,11:20:44
40.00899,116.321592,0,55,39766.4727893519,2008-11-14,11:20:49
40.008981,116.3216,0,55,39766.4728472222,2008-11-14,11:20:54
40.008965,116.321598,0,55,39766.4729050926,2008-11-14,11:20:59
40.00895,116.32159,0,56,39766.472962963,2008-11-14,11:21:04
40.008932,116.321577,0,56,39766.4730208333,2008-11-14,11:21:09
40.008943,116.321594,0,56,39766.4730787037,2008-11-14,11:21:14
40.008955,116.321615,0,56,39766.4731365741,2008-11-14,11:21:19
40.008971,116.32163,0,57,39766.4731944444,2008-11-14,11:21:24
40.008987,116.321629,0,57,39766.4732523148,2008-11-14,11:21:29
40.009011,116.321631,0,57,39766.4733101852,2008-11-14,11:21:34
40.009032,116.321622,0,57,39766.4733680556,2008-11-14,11:21:39
40.009032,116.321622,0,57,39766.4734027778,2008-11-14,11:21:42
40.009038,116.32162,0,56,39766.4734259259,2008-11-14,11:21:44
40.009042,116.321598,0,56,39766.4734837963,2008-11-14,11:21:49
40.009044,116.321589,0,56,39766.4735416667,2008-11-14,11:21:54
40.009044,116.321589,0,56,39766.4735763889,2008-11-14,11:21:57
40.009039,116.321589,0,56,39766.473599537,2008-11-14,11:21:59
40.009043,116.321567,0,57,39766.4736574074,2008-11-14,11:22:04
40.009053,116.321542,0,57,39766.4737152778,2008-11-14,11:22:09
40.009075,116.321544,0,57,39766.4737731481,2008-11-14,11:22:14
40.009104,116.321536,0,56,39766.4738310185,2008-11-14,11:22:19
40.009106,116.32152,0,55,39766.4738888889,2008-11-14,11:22:24
40.009106,116.32152,0,55,39766.4739236111,2008-11-14,11:22:27
40.009113,116.321524,0,55,39766.4739467593,2008-11-14,11:22:29
40.009115,116.321479,0,52,39766.4740046296,2008-11-14,11:22:34
40.009104,116.321399,0,49,39766.4740625,2008-11-14,11:22:39
40.009086,116.321383,0,50,39766.4741203704,2008-11-14,11:22:44
40.009091,116.321358,0,51,39766.4741782407,2008-11-14,11:22:49
40.009091,116.321358,0,51,39766.474212963,2008-11-14,11:22:52
40.009084,116.32135,0,51,39766.4742361111,2008-11-14,11:22:54
40.009075,116.321326,0,53,39766.4742939815,2008-11-14,11:22:59
40.00909,116.321332,0,54,39766.4743518519,2008-11-14,11:23:04
40.009088,116.321359,0,56,39766.4744097222,2008-11-14,11:23:09
40.009102,116.321357,0,57,39766.4744675926,2008-11-14,11:23:14
40.009118,116.321376,0,56,39766.474525463,2008-11-14,11:23:19
40.009146,116.321397,0,55,39766.4745833333,2008-11-14,11:23:24
40.009185,116.321421,0,55,39766.4746412037,2008-11-14,11:23:29
40.009212,116.321409,0,56,39766.4746990741,2008-11-14,11:23:34
40.009138,116.321366,0,58,39766.4747569444,2008-11-14,11:23:39
40.009145,116.321329,0,55,39766.4748148148,2008-11-14,11:23:44
40.009128,116.321315,0,57,39766.4748726852,2008-11-14,11:23:49
40.009135,116.321251,0,57,39766.4749305556,2008-11-14,11:23:54
40.009067,116.321499,0,118,39766.4779398148,2008-11-14,11:28:14
40.009114,116.321646,0,119,39766.4779976852,2008-11-14,11:28:19
40.009185,116.321799,0,119,39766.4780555556,2008-11-14,11:28:24
40.00927,116.321938,0,118,39766.4781134259,2008-11-14,11:28:29
40.009337,116.322098,0,120,39766.4781712963,2008-11-14,11:28:34
40.00053,116.324059,0,492,39766.6777777778,2008-11-14,16:16:00
40.000364,116.324163,0,492,39766.6778356481,2008-11-14,16:16:05
40.000376,116.324146,0,492,39766.6778935185,2008-11-14,16:16:10
40.000355,116.324154,0,492,39766.6779513889,2008-11-14,16:16:15
40.000355,116.324154,0,492,39766.6779861111,2008-11-14,16:16:18
40.000363,116.324152,0,491,39766.6780092593,2008-11-14,16:16:20
40.000381,116.32413,0,491,39766.6780671296,2008-11-14,16:16:25
40.000412,116.324119,0,491,39766.678125,2008-11-14,16:16:30
39.999573,116.324633,0,109,39766.6781828704,2008-11-14,16:16:35
39.999596,116.324607,0,111,39766.6782407407,2008-11-14,16:16:40
39.999594,116.324596,0,112,39766.6782986111,2008-11-14,16:16:45
39.999598,116.324587,0,112,39766.6783564815,2008-11-14,16:16:50
39.999603,116.32458,0,112,39766.6784143519,2008-11-14,16:16:55
39.999603,116.32458,0,112,39766.6784490741,2008-11-14,16:16:58
39.999607,116.324583,0,112,39766.6784722222,2008-11-14,16:17:00
39.999626,116.32459,0,112,39766.6785300926,2008-11-14,16:17:05
39.999695,116.324562,0,111,39766.678587963,2008-11-14,16:17:10
39.999786,116.324522,0,111,39766.6786458333,2008-11-14,16:17:15
40.009224,116.321503,0,329,39766.6838541667,2008-11-14,16:24:45
40.009128,116.321614,0,351,39766.683912037,2008-11-14,16:24:50
40.009041,116.32165,0,356,39766.6839699074,2008-11-14,16:24:55
40.009048,116.321668,0,350,39766.6840277778,2008-11-14,16:25:00
40.008987,116.321754,0,330,39766.6840856481,2008-11-14,16:25:05
40.00884,116.321867,0,271,39766.6841435185,2008-11-14,16:25:10
40.00876,116.321942,0,236,39766.6842013889,2008-11-14,16:25:15
40.008659,116.322048,0,235,39766.6842592593,2008-11-14,16:25:20
40.008444,116.322241,0,232,39766.6843171296,2008-11-14,16:25:25
40.008206,116.322445,0,231,39766.684375,2008-11-14,16:25:30
40.008283,116.322344,0,231,39766.6844328704,2008-11-14,16:25:35
40.00841,116.322233,0,230,39766.6844907407,2008-11-14,16:25:40
40.008536,116.32211,0,226,39766.6845486111,2008-11-14,16:25:45
40.008657,116.321984,0,220,39766.6846064815,2008-11-14,16:25:50
40.009621,116.321006,0,238,39766.684837963,2008-11-14,16:26:10
40.009097,116.32138,0,173,39766.6848958333,2008-11-14,16:26:15
40.009037,116.321432,0,175,39766.6849537037,2008-11-14,16:26:20
40.009051,116.321392,0,168,39766.6850115741,2008-11-14,16:26:25
40.009078,116.321348,0,163,39766.6850694444,2008-11-14,16:26:30
40.009115,116.321297,0,161,39766.6851273148,2008-11-14,16:26:35
40.009179,116.321237,0,160,39766.6851851852,2008-11-14,16:26:40
40.009176,116.321208,0,144,39766.6852430556,2008-11-14,16:26:45
40.009165,116.321266,0,150,39766.6853009259,2008-11-14,16:26:50
40.009158,116.321267,0,151,39766.6853587963,2008-11-14,16:26:55
40.009158,116.321267,0,151,39766.6853935185,2008-11-14,16:26:58
40.009157,116.321271,0,153,39766.6854166667,2008-11-14,16:27:00
40.009143,116.321301,0,151,39766.685474537,2008-11-14,16:27:05
40.009135,116.321338,0,150,39766.6855324074,2008-11-14,16:27:10
40.009136,116.321373,0,148,39766.6855902778,2008-11-14,16:27:15
40.009111,116.321376,0,145,39766.6856481481,2008-11-14,16:27:20
40.009087,116.321393,0,142,39766.6857060185,2008-11-14,16:27:25
40.009088,116.321407,0,143,39766.6857638889,2008-11-14,16:27:30
40.009128,116.321379,0,144,39766.6858217593,2008-11-14,16:27:35
40.009156,116.321362,0,145,39766.6858796296,2008-11-14,16:27:40
40.009156,116.321362,0,145,39766.6859143519,2008-11-14,16:27:43
40.009161,116.321355,0,145,39766.6859375,2008-11-14,16:27:45
40.009117,116.321222,0,146,39766.6861689815,2008-11-14,16:28:05
40.009045,116.32107,0,146,39766.6862268519,2008-11-14,16:28:10
40.008918,116.321036,0,146,39766.6862847222,2008-11-14,16:28:15
40.008756,116.320961,0,146,39766.6863425926,2008-11-14,16:28:20
40.008605,116.320932,0,147,39766.686400463,2008-11-14,16:28:25
40.008448,116.320971,0,148,39766.6864583333,2008-11-14,16:28:30
40.008296,116.321044,0,148,39766.6865162037,2008-11-14,16:28:35
40.008157,116.321071,0,147,39766.6865740741,2008-11-14,16:28:40
40.008064,116.321016,0,146,39766.6866319444,2008-11-14,16:28:45
40.007999,116.320905,0,145,39766.6866898148,2008-11-14,16:28:50
40.00793,116.320815,0,143,39766.6867476852,2008-11-14,16:28:55
40.007854,116.320729,0,141,39766.6868055556,2008-11-14,16:29:00
40.007748,116.320704,0,138,39766.6868634259,2008-11-14,16:29:05
40.007631,116.320631,0,137,39766.6869212963,2008-11-14,16:29:10
40.007623,116.320473,0,136,39766.6869791667,2008-11-14,16:29:15
40.007587,116.320259,0,138,39766.687037037,2008-11-14,16:29:20
40.00757,116.320082,0,138,39766.6870949074,2008-11-14,16:29:25
40.007495,116.31991,0,139,39766.6871527778,2008-11-14,16:29:30
40.00742,116.319807,0,141,39766.6872106481,2008-11-14,16:29:35
40.007343,116.319714,0,146,39766.6872685185,2008-11-14,16:29:40
40.007307,116.319705,0,144,39766.6873263889,2008-11-14,16:29:45
40.007347,116.3196,0,149,39766.6873842593,2008-11-14,16:29:50
40.007368,116.319565,0,154,39766.6874421296,2008-11-14,16:29:55
40.00737,116.319546,0,155,39766.6875,2008-11-14,16:30:00
40.007388,116.319502,0,159,39766.6875578704,2008-11-14,16:30:05
40.007413,116.319491,0,164,39766.6876157407,2008-11-14,16:30:10
