# Supplementary material for: Research on differential privacy protection method based on user tendency
Source: PLoS One. 2023 Oct 26;18(10):e0288823. doi: 10.1371/journal.pone.0288823 (PMC10602288; doi:10.1371/journal.pone.0288823)
Supplement: S1 Data — (ZIP) [file pone.0288823.s001.zip › Data 5-1/000/Trajectory/20081115010133.plt]

Geolife trajectory
WGS 84
Altitude is in Feet
Reserved 3
0,2,255,My Track,0,0,2,8421376
0
40.007441,116.319807,0,16,39767.0427430556,2008-11-15,01:01:33
40.007488,116.31968,0,61,39767.0428009259,2008-11-15,01:01:38
40.007481,116.319666,0,63,39767.0428587963,2008-11-15,01:01:43
40.007466,116.31967,0,25,39767.0429166667,2008-11-15,01:01:48
40.007472,116.319682,0,33,39767.042974537,2008-11-15,01:01:53
40.007489,116.319768,0,35,39767.0430324074,2008-11-15,01:01:58
40.007525,116.319879,0,35,39767.0430902778,2008-11-15,01:02:03
40.007455,116.319893,0,35,39767.0431481482,2008-11-15,01:02:08
40.007448,116.319911,0,34,39767.0432060185,2008-11-15,01:02:13
40.007464,116.319999,0,34,39767.0432638889,2008-11-15,01:02:18
40.007512,116.320088,0,32,39767.0433217593,2008-11-15,01:02:23
40.007552,116.320196,0,30,39767.0433796296,2008-11-15,01:02:28
40.007587,116.320314,0,26,39767.0434375,2008-11-15,01:02:33
40.007583,116.320378,0,47,39767.0434953704,2008-11-15,01:02:38
40.00763,116.32052,0,48,39767.0435532407,2008-11-15,01:02:43
40.007641,116.320673,0,50,39767.0436111111,2008-11-15,01:02:48
40.007528,116.320795,0,40,39767.0436689815,2008-11-15,01:02:53
40.007369,116.320847,0,33,39767.0437268519,2008-11-15,01:02:58
40.007249,116.320891,0,32,39767.0437847222,2008-11-15,01:03:03
40.007077,116.320943,0,29,39767.0438425926,2008-11-15,01:03:08
40.006904,116.32097,0,25,39767.043900463,2008-11-15,01:03:13
40.006774,116.321008,0,27,39767.0439583333,2008-11-15,01:03:18
40.006656,116.321068,0,34,39767.0440162037,2008-11-15,01:03:23
40.006471,116.32118,0,46,39767.0440740741,2008-11-15,01:03:28
40.006272,116.321243,0,58,39767.0441319444,2008-11-15,01:03:33
40.006102,116.321275,0,69,39767.0441898148,2008-11-15,01:03:38
40.005988,116.321261,0,83,39767.0442476852,2008-11-15,01:03:43
40.005846,116.321236,0,94,39767.0443055556,2008-11-15,01:03:48
40.005722,116.321169,0,106,39767.0443634259,2008-11-15,01:03:53
40.005586,116.321147,0,116,39767.0444212963,2008-11-15,01:03:58
40.005436,116.321141,0,126,39767.0444791667,2008-11-15,01:04:03
40.005285,116.321143,0,133,39767.044537037,2008-11-15,01:04:08
40.005182,116.321155,0,146,39767.0445949074,2008-11-15,01:04:13
40.00506,116.321202,0,158,39767.0446527778,2008-11-15,01:04:18
40.004933,116.321285,0,174,39767.0447106481,2008-11-15,01:04:23
40.004869,116.32129,0,189,39767.0447685185,2008-11-15,01:04:28
40.004768,116.321304,0,197,39767.0448263889,2008-11-15,01:04:33
40.004671,116.321278,0,206,39767.0448842593,2008-11-15,01:04:38
40.004506,116.321258,0,210,39767.0449421296,2008-11-15,01:04:43
40.004371,116.321277,0,215,39767.045,2008-11-15,01:04:48
40.00424,116.321295,0,224,39767.0450578704,2008-11-15,01:04:53
40.004093,116.321353,0,234,39767.0451157407,2008-11-15,01:04:58
40.003971,116.321383,0,235,39767.0451736111,2008-11-15,01:05:03
40.003873,116.321399,0,238,39767.0452314815,2008-11-15,01:05:08
40.003809,116.32134,0,237,39767.0452893519,2008-11-15,01:05:13
40.003674,116.321298,0,234,39767.0453472222,2008-11-15,01:05:18
40.003508,116.32136,0,238,39767.0454050926,2008-11-15,01:05:23
40.003342,116.321404,0,239,39767.045462963,2008-11-15,01:05:28
40.00322,116.321437,0,251,39767.0455208333,2008-11-15,01:05:33
40.003097,116.321468,0,257,39767.0455787037,2008-11-15,01:05:38
40.002954,116.321472,0,264,39767.0456365741,2008-11-15,01:05:43
40.002813,116.321473,0,273,39767.0456944444,2008-11-15,01:05:48
40.002666,116.321477,0,280,39767.0457523148,2008-11-15,01:05:53
40.002527,116.321475,0,285,39767.0458101852,2008-11-15,01:05:58
40.002336,116.321514,0,290,39767.0458680556,2008-11-15,01:06:03
40.002175,116.321523,0,300,39767.0459259259,2008-11-15,01:06:08
40.002031,116.32149,0,309,39767.0459837963,2008-11-15,01:06:13
40.00186,116.321499,0,318,39767.0460416667,2008-11-15,01:06:18
40.001705,116.321542,0,321,39767.046099537,2008-11-15,01:06:23
40.001543,116.321599,0,323,39767.0461574074,2008-11-15,01:06:28
40.001391,116.321643,0,322,39767.0462152778,2008-11-15,01:06:33
40.001241,116.321663,0,330,39767.0462731481,2008-11-15,01:06:38
40.00105,116.321687,0,333,39767.0463310185,2008-11-15,01:06:43
40.000892,116.321702,0,331,39767.0463888889,2008-11-15,01:06:48
40.000746,116.321688,0,330,39767.0464467593,2008-11-15,01:06:53
40.000631,116.321686,0,321,39767.0465046296,2008-11-15,01:06:58
40.000502,116.3217,0,321,39767.0465625,2008-11-15,01:07:03
40.000356,116.321717,0,320,39767.0466203704,2008-11-15,01:07:08
40.000223,116.321785,0,324,39767.0466782407,2008-11-15,01:07:13
40.00012,116.321814,0,318,39767.0467361111,2008-11-15,01:07:18
40.000083,116.32189,0,313,39767.0467939815,2008-11-15,01:07:23
40.000079,116.321998,0,317,39767.0468518519,2008-11-15,01:07:28
40.000057,116.322127,0,315,39767.0469097222,2008-11-15,01:07:33
40.000052,116.322311,0,316,39767.0469675926,2008-11-15,01:07:38
40.000066,116.322448,0,324,39767.047025463,2008-11-15,01:07:43
40.000077,116.322608,0,329,39767.0470833333,2008-11-15,01:07:48
40.00009,116.322775,0,330,39767.0471412037,2008-11-15,01:07:53
40.000115,116.322918,0,333,39767.0471990741,2008-11-15,01:07:58
40.000117,116.3231,0,331,39767.0472569444,2008-11-15,01:08:03
40.000141,116.323271,0,326,39767.0473148148,2008-11-15,01:08:08
40.000162,116.323484,0,328,39767.0473726852,2008-11-15,01:08:13
40.000159,116.323641,0,330,39767.0474305556,2008-11-15,01:08:18
40.000167,116.323778,0,332,39767.0474884259,2008-11-15,01:08:23
40.000169,116.323907,0,333,39767.0475462963,2008-11-15,01:08:28
39.999972,116.324205,0,340,39767.0476041667,2008-11-15,01:08:33
39.999959,116.324263,0,340,39767.047662037,2008-11-15,01:08:38
39.999896,116.324381,0,344,39767.0477199074,2008-11-15,01:08:43
39.999858,116.324498,0,342,39767.0477777778,2008-11-15,01:08:48
39.999873,116.324515,0,343,39767.0478356481,2008-11-15,01:08:53
39.999862,116.32453,0,345,39767.0478935185,2008-11-15,01:08:58
39.999874,116.32451,0,346,39767.0479513889,2008-11-15,01:09:03
39.999915,116.324458,0,351,39767.0480092593,2008-11-15,01:09:08
40.000041,116.324417,0,874,39767.1431134259,2008-11-15,03:26:05
39.999637,116.32475,0,180,39767.1431712963,2008-11-15,03:26:10
39.999616,116.324756,0,173,39767.1432291667,2008-11-15,03:26:15
39.999569,116.32476,0,110,39767.143287037,2008-11-15,03:26:20
39.99962,116.324753,0,138,39767.1433449074,2008-11-15,03:26:25
39.999709,116.324714,0,135,39767.1434027778,2008-11-15,03:26:30
39.999854,116.324648,0,122,39767.1434606481,2008-11-15,03:26:35
40.00008,116.324557,0,126,39767.1435185185,2008-11-15,03:26:40
40.000286,116.324537,0,117,39767.1435763889,2008-11-15,03:26:45
40.000439,116.324497,0,113,39767.1436342593,2008-11-15,03:26:50
40.000539,116.324435,0,144,39767.1436921296,2008-11-15,03:26:55
40.000578,116.324415,0,147,39767.14375,2008-11-15,03:27:00
40.000582,116.324374,0,133,39767.1438078704,2008-11-15,03:27:05
40.000577,116.324416,0,123,39767.1438657407,2008-11-15,03:27:10
40.000624,116.324467,0,120,39767.1439236111,2008-11-15,03:27:15
40.000545,116.324583,0,140,39767.1439814815,2008-11-15,03:27:20
40.000496,116.324705,0,140,39767.1440393519,2008-11-15,03:27:25
40.000442,116.324807,0,148,39767.1440972222,2008-11-15,03:27:30
40.000441,116.32489,0,156,39767.1441550926,2008-11-15,03:27:35
40.000504,116.32489,0,164,39767.144212963,2008-11-15,03:27:40
40.008536,116.324267,0,527,39767.1463541667,2008-11-15,03:30:45
40.008557,116.324058,0,528,39767.146412037,2008-11-15,03:30:50
40.008413,116.323836,0,520,39767.1464699074,2008-11-15,03:30:55
40.008199,116.323653,0,505,39767.1465277778,2008-11-15,03:31:00
40.008119,116.323525,0,494,39767.1465856481,2008-11-15,03:31:05
40.008074,116.323397,0,486,39767.1466435185,2008-11-15,03:31:10
40.008012,116.323192,0,482,39767.1467013889,2008-11-15,03:31:15
40.00803,116.323066,0,483,39767.1467592593,2008-11-15,03:31:20
40.008007,116.322887,0,480,39767.1468171296,2008-11-15,03:31:25
40.008072,116.322782,0,476,39767.146875,2008-11-15,03:31:30
40.00806,116.322502,0,398,39767.1469328704,2008-11-15,03:31:35
40.008069,116.322226,0,329,39767.1469907407,2008-11-15,03:31:40
40.00818,116.32201,0,344,39767.1470486111,2008-11-15,03:31:45
40.008289,116.321824,0,337,39767.1471064815,2008-11-15,03:31:50
40.008312,116.321623,0,289,39767.1471643519,2008-11-15,03:31:55
40.008324,116.321413,0,316,39767.1472222222,2008-11-15,03:32:00
40.008337,116.321331,0,287,39767.1472800926,2008-11-15,03:32:05
40.008331,116.321303,0,261,39767.147337963,2008-11-15,03:32:10
40.008359,116.321263,0,238,39767.1473958333,2008-11-15,03:32:15
40.008456,116.321267,0,193,39767.1474537037,2008-11-15,03:32:20
40.008551,116.321245,0,153,39767.1475115741,2008-11-15,03:32:25
40.008583,116.321247,0,132,39767.1475694444,2008-11-15,03:32:30
40.008585,116.321214,0,104,39767.1476273148,2008-11-15,03:32:35
40.008544,116.321238,0,65,39767.1476851852,2008-11-15,03:32:40
40.008556,116.321233,0,71,39767.1477430556,2008-11-15,03:32:45
40.008549,116.321217,0,74,39767.1478009259,2008-11-15,03:32:50
40.008543,116.321207,0,75,39767.1478587963,2008-11-15,03:32:55
40.008537,116.321195,0,76,39767.1479166667,2008-11-15,03:33:00
40.009249,116.321044,0,72,39767.147974537,2008-11-15,03:33:05
40.009186,116.321144,0,71,39767.1480324074,2008-11-15,03:33:10
40.009143,116.321142,0,71,39767.1480902778,2008-11-15,03:33:15
40.009127,116.321188,0,76,39767.1481481481,2008-11-15,03:33:20
40.009137,116.321185,0,68,39767.1482060185,2008-11-15,03:33:25
40.00921,116.321082,0,64,39767.1482638889,2008-11-15,03:33:30
40.009317,116.320942,0,64,39767.1483217593,2008-11-15,03:33:35
40.00938,116.320853,0,63,39767.1483796296,2008-11-15,03:33:40
40.009414,116.320825,0,64,39767.1484375,2008-11-15,03:33:45
40.009382,116.320895,0,68,39767.1484953704,2008-11-15,03:33:50
40.009318,116.320923,0,71,39767.1485532407,2008-11-15,03:33:55
40.00928,116.320922,0,66,39767.1486111111,2008-11-15,03:34:00
40.009291,116.320834,0,59,39767.1486689815,2008-11-15,03:34:05
40.009473,116.320623,0,57,39767.1487268518,2008-11-15,03:34:10
40.009471,116.320606,0,55,39767.1487847222,2008-11-15,03:34:15
40.009357,116.320758,0,58,39767.1488425926,2008-11-15,03:34:20
40.009373,116.320743,0,58,39767.148900463,2008-11-15,03:34:25
40.009321,116.32075,0,57,39767.1489583333,2008-11-15,03:34:30
40.009341,116.320675,0,55,39767.1490162037,2008-11-15,03:34:35
40.009344,116.320655,0,54,39767.1490740741,2008-11-15,03:34:40
40.009284,116.320785,0,60,39767.1491319444,2008-11-15,03:34:45
40.00919,116.320982,0,67,39767.1491898148,2008-11-15,03:34:50
40.009188,116.321008,0,63,39767.1492476852,2008-11-15,03:34:55
40.009211,116.321007,0,66,39767.1493055556,2008-11-15,03:35:00
40.009227,116.321009,0,71,39767.1493634259,2008-11-15,03:35:05
40.009227,116.321009,0,71,39767.1493981481,2008-11-15,03:35:08
40.00923,116.321007,0,71,39767.1494212963,2008-11-15,03:35:10
40.009208,116.32103,0,70,39767.1494791667,2008-11-15,03:35:15
40.0092,116.321021,0,71,39767.149537037,2008-11-15,03:35:20
40.009251,116.320948,0,73,39767.1495949074,2008-11-15,03:35:25
40.009373,116.320837,0,73,39767.1496527778,2008-11-15,03:35:30
40.009483,116.320784,0,74,39767.1497106481,2008-11-15,03:35:35
40.009575,116.320725,0,71,39767.1497685185,2008-11-15,03:35:40
40.009585,116.320715,0,61,39767.1498263889,2008-11-15,03:35:45
40.009607,116.320679,0,56,39767.1498726852,2008-11-15,03:35:49
40.009692,116.320606,0,51,39767.1499305556,2008-11-15,03:35:54
40.009794,116.320586,0,45,39767.1499884259,2008-11-15,03:35:59
40.00989,116.320589,0,43,39767.1500462963,2008-11-15,03:36:04
40.009935,116.32064,0,39,39767.1501041667,2008-11-15,03:36:09
40.009915,116.320726,0,36,39767.150162037,2008-11-15,03:36:14
40.009906,116.320786,0,33,39767.1502199074,2008-11-15,03:36:19
40.009876,116.32088,0,33,39767.1502777778,2008-11-15,03:36:24
40.009841,116.320969,0,33,39767.1503356481,2008-11-15,03:36:29
40.009829,116.321029,0,33,39767.1503703704,2008-11-15,03:36:32
40.009839,116.321131,0,33,39767.1504282407,2008-11-15,03:36:37
40.002459,116.311318,0,155,39767.166724537,2008-11-15,04:00:05
40.009945,116.322726,0,319,39767.1668171296,2008-11-15,04:00:13
40.009946,116.322733,0,339,39767.1668402778,2008-11-15,04:00:15
40.009921,116.322632,0,340,39767.1668981481,2008-11-15,04:00:20
40.009879,116.322569,0,343,39767.1669560185,2008-11-15,04:00:25
40.009854,116.322514,0,343,39767.1670138889,2008-11-15,04:00:30
40.00982,116.322464,0,344,39767.1670717593,2008-11-15,04:00:35
40.009864,116.32233,0,345,39767.1671296296,2008-11-15,04:00:40
40.00991,116.322225,0,346,39767.1671875,2008-11-15,04:00:45
40.009856,116.322257,0,347,39767.1672453704,2008-11-15,04:00:50
40.009744,116.322261,0,348,39767.1673032407,2008-11-15,04:00:55
40.01378,116.320342,0,368,39767.1674189815,2008-11-15,04:01:05
40.010176,116.321731,0,627,39767.1674768519,2008-11-15,04:01:10
40.009993,116.321767,0,588,39767.1675347222,2008-11-15,04:01:15
40.009788,116.321864,0,580,39767.1675925926,2008-11-15,04:01:20
40.009669,116.321887,0,574,39767.167650463,2008-11-15,04:01:25
40.009663,116.321858,0,566,39767.1677083333,2008-11-15,04:01:30
40.009709,116.321811,0,550,39767.1677662037,2008-11-15,04:01:35
40.009709,116.321811,0,550,39767.1678009259,2008-11-15,04:01:38
40.009702,116.321805,0,531,39767.1678240741,2008-11-15,04:01:40
40.009678,116.321826,0,523,39767.1678819444,2008-11-15,04:01:45
40.009652,116.321846,0,519,39767.1679398148,2008-11-15,04:01:50
40.009605,116.321861,0,519,39767.1679976852,2008-11-15,04:01:55
40.009554,116.321855,0,524,39767.1680555556,2008-11-15,04:02:00
40.009515,116.321823,0,533,39767.1681134259,2008-11-15,04:02:05
40.009458,116.321811,0,544,39767.1681712963,2008-11-15,04:02:10
40.009418,116.321784,0,551,39767.1682291667,2008-11-15,04:02:15
40.009368,116.321755,0,555,39767.168287037,2008-11-15,04:02:20
40.009025,116.321361,0,126,39767.1696180556,2008-11-15,04:04:15
40.009093,116.321533,0,166,39767.1696759259,2008-11-15,04:04:20
40.009099,116.321555,0,199,39767.1697337963,2008-11-15,04:04:25
40.009083,116.321565,0,199,39767.1697916667,2008-11-15,04:04:30
40.009013,116.321658,0,207,39767.169849537,2008-11-15,04:04:35
40.008973,116.321678,0,218,39767.1699074074,2008-11-15,04:04:40
40.008979,116.321641,0,212,39767.1699652778,2008-11-15,04:04:45
40.008941,116.321606,0,183,39767.1700231481,2008-11-15,04:04:50
40.0089,116.321607,0,176,39767.1700810185,2008-11-15,04:04:55
40.008864,116.321635,0,169,39767.1701388889,2008-11-15,04:05:00
40.008924,116.321556,0,171,39767.1701967593,2008-11-15,04:05:05
40.008975,116.321526,0,171,39767.1702546296,2008-11-15,04:05:10
40.008995,116.321489,0,170,39767.1703125,2008-11-15,04:05:15
40.008968,116.321477,0,172,39767.1703703704,2008-11-15,04:05:20
40.008925,116.321563,0,181,39767.1704282407,2008-11-15,04:05:25
40.008885,116.321672,0,178,39767.1704861111,2008-11-15,04:05:30
40.008907,116.321646,0,173,39767.1705439815,2008-11-15,04:05:35
40.008949,116.321577,0,174,39767.1706018519,2008-11-15,04:05:40
40.00897,116.321508,0,175,39767.1706597222,2008-11-15,04:05:45
40.008964,116.321468,0,175,39767.1707175926,2008-11-15,04:05:50
40.008917,116.321467,0,178,39767.170775463,2008-11-15,04:05:55
40.008881,116.321475,0,185,39767.1708333333,2008-11-15,04:06:00
40.008879,116.321385,0,189,39767.1708912037,2008-11-15,04:06:05
40.008908,116.321315,0,192,39767.1709490741,2008-11-15,04:06:10
40.008932,116.321233,0,195,39767.1710069444,2008-11-15,04:06:15
40.008975,116.32119,0,198,39767.1710648148,2008-11-15,04:06:20
40.008928,116.32152,0,201,39767.1711226852,2008-11-15,04:06:25
40.008897,116.321731,0,202,39767.1711805556,2008-11-15,04:06:30
40.008912,116.321794,0,204,39767.1712384259,2008-11-15,04:06:35
40.008851,116.321887,0,205,39767.1712962963,2008-11-15,04:06:40
40.008847,116.321748,0,203,39767.1713541667,2008-11-15,04:06:45
40.008818,116.321646,0,197,39767.171412037,2008-11-15,04:06:50
40.008825,116.321673,0,196,39767.1714699074,2008-11-15,04:06:55
40.008793,116.32167,0,192,39767.1715277778,2008-11-15,04:07:00
40.00876,116.321868,0,192,39767.1715856481,2008-11-15,04:07:05
40.008653,116.321843,0,189,39767.1716435185,2008-11-15,04:07:10
40.008544,116.321849,0,180,39767.1717013889,2008-11-15,04:07:15
40.008436,116.321869,0,178,39767.1717592593,2008-11-15,04:07:20
40.008323,116.321878,0,171,39767.1718171296,2008-11-15,04:07:25
40.008217,116.321927,0,161,39767.171875,2008-11-15,04:07:30
40.008131,116.321929,0,163,39767.1719328704,2008-11-15,04:07:35
40.008035,116.321891,0,163,39767.1719907407,2008-11-15,04:07:40
40.007912,116.321837,0,163,39767.1720486111,2008-11-15,04:07:45
40.007784,116.321841,0,161,39767.1721064815,2008-11-15,04:07:50
40.007669,116.32183,0,156,39767.1721643518,2008-11-15,04:07:55
40.007563,116.321847,0,153,39767.1722222222,2008-11-15,04:08:00
40.007452,116.321847,0,153,39767.1722800926,2008-11-15,04:08:05
40.007353,116.321837,0,156,39767.172337963,2008-11-15,04:08:10
40.00723,116.321838,0,149,39767.1723958333,2008-11-15,04:08:15
40.007123,116.321876,0,146,39767.1724537037,2008-11-15,04:08:20
40.006881,116.32154,0,141,39767.1725115741,2008-11-15,04:08:25
40.006795,116.321657,0,143,39767.1725694444,2008-11-15,04:08:30
40.006724,116.321777,0,147,39767.1726273148,2008-11-15,04:08:35
40.006629,116.321867,0,153,39767.1726851852,2008-11-15,04:08:40
40.006585,116.32187,0,159,39767.1727430556,2008-11-15,04:08:45
40.006585,116.32187,0,159,39767.1727777778,2008-11-15,04:08:48
40.006582,116.321867,0,160,39767.1728009259,2008-11-15,04:08:50
40.006474,116.321636,0,157,39767.1728587963,2008-11-15,04:08:55
40.00638,116.321553,0,156,39767.1729166667,2008-11-15,04:09:00
40.00628,116.321518,0,155,39767.172974537,2008-11-15,04:09:05
40.006134,116.321474,0,156,39767.1730324074,2008-11-15,04:09:10
40.005976,116.321456,0,158,39767.1730902778,2008-11-15,04:09:15
40.005832,116.321443,0,160,39767.1731481481,2008-11-15,04:09:20
40.00573,116.321382,0,165,39767.1732060185,2008-11-15,04:09:25
40.005656,116.321328,0,170,39767.1732638889,2008-11-15,04:09:30
40.005572,116.321236,0,177,39767.1733217593,2008-11-15,04:09:35
40.005494,116.321152,0,183,39767.1733796296,2008-11-15,04:09:40
40.005403,116.32107,0,185,39767.1734375,2008-11-15,04:09:45
