# Supplementary material for: Research on differential privacy protection method based on user tendency
Source: PLoS One. 2023 Oct 26;18(10):e0288823. doi: 10.1371/journal.pone.0288823 (PMC10602288; doi:10.1371/journal.pone.0288823)
Supplement: S1 Data — (ZIP) [file pone.0288823.s001.zip › Data 5-1/000/Trajectory/20081116085532.plt]

Geolife trajectory
WGS 84
Altitude is in Feet
Reserved 3
0,2,255,My Track,0,0,2,8421376
0
39.999006,116.324101,0,492,39768.3718981481,2008-11-16,08:55:32
39.999021,116.324136,0,492,39768.3719560185,2008-11-16,08:55:37
39.999052,116.324136,0,491,39768.3720138889,2008-11-16,08:55:42
39.999049,116.324154,0,490,39768.3720717593,2008-11-16,08:55:47
39.999054,116.324188,0,490,39768.3721296296,2008-11-16,08:55:52
39.999082,116.324213,0,490,39768.3721875,2008-11-16,08:55:57
39.999094,116.324207,0,491,39768.3722453704,2008-11-16,08:56:02
39.999123,116.324178,0,491,39768.3723032407,2008-11-16,08:56:07
39.999174,116.324115,0,491,39768.3723611111,2008-11-16,08:56:12
39.99926,116.324056,0,492,39768.3724189815,2008-11-16,08:56:17
39.999355,116.324014,0,493,39768.3724768519,2008-11-16,08:56:22
39.999497,116.323903,0,494,39768.3725347222,2008-11-16,08:56:27
