# Supplementary material for: Research on differential privacy protection method based on user tendency
Source: PLoS One. 2023 Oct 26;18(10):e0288823. doi: 10.1371/journal.pone.0288823 (PMC10602288; doi:10.1371/journal.pone.0288823)
Supplement: S1 Data — (ZIP) [file pone.0288823.s001.zip › Data 5-1/000/Trajectory/20081117051133.plt]

Geolife trajectory
WGS 84
Altitude is in Feet
Reserved 3
0,2,255,My Track,0,0,2,8421376
0
40.007591,116.321614,0,492,39769.2163541667,2008-11-17,05:11:33
40.007604,116.32158,0,492,39769.216412037,2008-11-17,05:11:38
40.007528,116.32163,0,492,39769.2164699074,2008-11-17,05:11:43
40.007446,116.321594,0,491,39769.2165277778,2008-11-17,05:11:48
40.007303,116.321553,0,492,39769.2165856481,2008-11-17,05:11:53
40.007187,116.321495,0,493,39769.2166435185,2008-11-17,05:11:58
40.007039,116.321475,0,494,39769.2167013889,2008-11-17,05:12:03
40.006879,116.321501,0,497,39769.2167592593,2008-11-17,05:12:08
40.006671,116.321603,0,501,39769.2168171296,2008-11-17,05:12:13
40.006378,116.321811,0,504,39769.216875,2008-11-17,05:12:18
40.00633,116.321758,0,508,39769.2169328704,2008-11-17,05:12:23
40.00628,116.321717,0,512,39769.2169907407,2008-11-17,05:12:28
40.006159,116.321683,0,517,39769.2170486111,2008-11-17,05:12:33
40.005973,116.321688,0,523,39769.2171064815,2008-11-17,05:12:38
40.005812,116.321644,0,530,39769.2171643519,2008-11-17,05:12:43
40.005644,116.321647,0,537,39769.2172222222,2008-11-17,05:12:48
40.005504,116.321672,0,545,39769.2172800926,2008-11-17,05:12:53
40.005349,116.321694,0,554,39769.217337963,2008-11-17,05:12:58
40.005213,116.321734,0,563,39769.2173958333,2008-11-17,05:13:03
40.005053,116.321787,0,574,39769.2174537037,2008-11-17,05:13:08
40.004931,116.321807,0,586,39769.2175115741,2008-11-17,05:13:13
40.004818,116.321805,0,600,39769.2175694444,2008-11-17,05:13:18
40.004663,116.321817,0,614,39769.2176273148,2008-11-17,05:13:23
40.004455,116.321912,0,630,39769.2176851852,2008-11-17,05:13:28
40.003775,116.322275,0,641,39769.2178587963,2008-11-17,05:13:43
40.003616,116.32231,0,642,39769.2179166667,2008-11-17,05:13:48
40.003807,116.321999,0,644,39769.217974537,2008-11-17,05:13:53
40.003734,116.321962,0,647,39769.2180324074,2008-11-17,05:13:58
40.003604,116.32198,0,650,39769.2180902778,2008-11-17,05:14:03
40.003422,116.322014,0,654,39769.2181481481,2008-11-17,05:14:08
40.003222,116.322038,0,659,39769.2182060185,2008-11-17,05:14:13
40.003032,116.322033,0,665,39769.2182638889,2008-11-17,05:14:18
40.002864,116.322035,0,673,39769.2183217593,2008-11-17,05:14:23
40.002692,116.32204,0,682,39769.2183796296,2008-11-17,05:14:28
40.002532,116.32207,0,692,39769.2184375,2008-11-17,05:14:33
40.002376,116.322103,0,703,39769.2184953704,2008-11-17,05:14:38
40.002188,116.322151,0,715,39769.2185532407,2008-11-17,05:14:43
40.002031,116.322182,0,729,39769.2186111111,2008-11-17,05:14:48
40.001906,116.322182,0,743,39769.2186689815,2008-11-17,05:14:53
40.001821,116.322161,0,758,39769.2187268519,2008-11-17,05:14:58
40.001689,116.322196,0,774,39769.2187847222,2008-11-17,05:15:03
40.001565,116.322227,0,788,39769.2188425926,2008-11-17,05:15:08
40.001459,116.322251,0,802,39769.218900463,2008-11-17,05:15:13
40.001388,116.322283,0,818,39769.2189583333,2008-11-17,05:15:18
40.001347,116.322261,0,835,39769.2190162037,2008-11-17,05:15:23
40.00122,116.322248,0,848,39769.2190740741,2008-11-17,05:15:28
40.001102,116.322215,0,862,39769.2191319444,2008-11-17,05:15:33
40.000971,116.322227,0,876,39769.2191898148,2008-11-17,05:15:38
40.000814,116.32227,0,890,39769.2192476852,2008-11-17,05:15:43
40.000595,116.322307,0,905,39769.2193055556,2008-11-17,05:15:48
40.000364,116.322364,0,920,39769.2193634259,2008-11-17,05:15:53
40.000148,116.322434,0,936,39769.2194212963,2008-11-17,05:15:58
40.000978,116.321899,0,166,39769.2194791667,2008-11-17,05:16:03
40.000823,116.321863,0,187,39769.219537037,2008-11-17,05:16:08
40.000698,116.321849,0,206,39769.2195949074,2008-11-17,05:16:13
40.000541,116.321849,0,224,39769.2196527778,2008-11-17,05:16:18
40.000375,116.321857,0,241,39769.2197106481,2008-11-17,05:16:23
40.000271,116.321857,0,256,39769.2197685185,2008-11-17,05:16:28
40.000162,116.321841,0,272,39769.2198263889,2008-11-17,05:16:33
40.000074,116.321874,0,286,39769.2198842593,2008-11-17,05:16:38
39.999929,116.321908,0,299,39769.2199421296,2008-11-17,05:16:43
39.999766,116.321992,0,316,39769.22,2008-11-17,05:16:48
39.999548,116.322088,0,315,39769.2200578704,2008-11-17,05:16:53
39.999464,116.322176,0,342,39769.2201157407,2008-11-17,05:16:58
39.999387,116.322309,0,364,39769.2201736111,2008-11-17,05:17:03
39.999293,116.322448,0,388,39769.2202314815,2008-11-17,05:17:08
39.999235,116.32257,0,402,39769.2202893518,2008-11-17,05:17:13
39.999152,116.322728,0,414,39769.2203472222,2008-11-17,05:17:18
39.999086,116.322872,0,426,39769.2204050926,2008-11-17,05:17:23
39.999036,116.323002,0,438,39769.220462963,2008-11-17,05:17:28
39.998992,116.323163,0,452,39769.2205208333,2008-11-17,05:17:33
39.998984,116.323295,0,463,39769.2205787037,2008-11-17,05:17:38
39.99894,116.323449,0,475,39769.2206365741,2008-11-17,05:17:43
39.998894,116.323609,0,484,39769.2206944444,2008-11-17,05:17:48
39.998884,116.323777,0,494,39769.2207523148,2008-11-17,05:17:53
39.998884,116.323953,0,500,39769.2208101852,2008-11-17,05:17:58
39.998817,116.32413,0,506,39769.2208680556,2008-11-17,05:18:03
39.998722,116.324318,0,516,39769.2209259259,2008-11-17,05:18:08
39.998661,116.324437,0,527,39769.2209837963,2008-11-17,05:18:13
39.998662,116.324518,0,532,39769.2210416667,2008-11-17,05:18:18
39.998616,116.324511,0,543,39769.2212152778,2008-11-17,05:18:33
