# Supplementary material for: Research on differential privacy protection method based on user tendency
Source: PLoS One. 2023 Oct 26;18(10):e0288823. doi: 10.1371/journal.pone.0288823 (PMC10602288; doi:10.1371/journal.pone.0288823)
Supplement: S1 Data — (ZIP) [file pone.0288823.s001.zip › Data 5-1/000/Trajectory/20081118095005.plt]

Geolife trajectory
WGS 84
Altitude is in Feet
Reserved 3
0,2,255,My Track,0,0,2,8421376
0
40.009559,116.321646,0,49,39770.4097800926,2008-11-18,09:50:05
40.009555,116.321465,0,-14,39770.409837963,2008-11-18,09:50:10
40.009477,116.321384,0,23,39770.4098958333,2008-11-18,09:50:15
40.009463,116.321248,0,-5,39770.4099537037,2008-11-18,09:50:20
40.009458,116.321137,0,-12,39770.4100115741,2008-11-18,09:50:25
40.009488,116.321066,0,-52,39770.4100694444,2008-11-18,09:50:30
40.009485,116.321076,0,-29,39770.4101273148,2008-11-18,09:50:35
40.009504,116.32104,0,-16,39770.4101851852,2008-11-18,09:50:40
40.009504,116.32104,0,-16,39770.4102199074,2008-11-18,09:50:43
40.009501,116.321038,0,8,39770.4102430556,2008-11-18,09:50:45
40.009481,116.321081,0,20,39770.4103009259,2008-11-18,09:50:50
40.00946,116.321115,0,32,39770.4103587963,2008-11-18,09:50:55
40.009472,116.321147,0,40,39770.4104166667,2008-11-18,09:51:00
40.009448,116.32115,0,49,39770.410474537,2008-11-18,09:51:05
40.008944,116.321587,0,232,39770.4105324074,2008-11-18,09:51:10
40.008623,116.321916,0,356,39770.4105902778,2008-11-18,09:51:15
40.008473,116.322019,0,418,39770.4106481481,2008-11-18,09:51:20
40.008295,116.3223,0,445,39770.4107060185,2008-11-18,09:51:25
40.008179,116.322341,0,468,39770.4107638889,2008-11-18,09:51:30
40.008074,116.322251,0,483,39770.4108217593,2008-11-18,09:51:35
40.007981,116.322344,0,494,39770.4108796296,2008-11-18,09:51:40
40.007939,116.322442,0,507,39770.4109375,2008-11-18,09:51:45
40.007881,116.322578,0,517,39770.4109953704,2008-11-18,09:51:50
40.007772,116.322783,0,523,39770.4110532407,2008-11-18,09:51:55
40.007743,116.32307,0,526,39770.4112268519,2008-11-18,09:52:10
40.00774,116.323234,0,526,39770.4112847222,2008-11-18,09:52:15
40.007774,116.323418,0,527,39770.4113425926,2008-11-18,09:52:20
40.007821,116.323544,0,530,39770.411400463,2008-11-18,09:52:25
40.013919,116.323,0,583,39770.4122685185,2008-11-18,09:53:40
40.013753,116.323024,0,581,39770.4123263889,2008-11-18,09:53:45
40.013915,116.322986,0,579,39770.4123842593,2008-11-18,09:53:50
40.013811,116.323001,0,576,39770.4124421296,2008-11-18,09:53:55
