# Supplementary material for: Research on differential privacy protection method based on user tendency
Source: PLoS One. 2023 Oct 26;18(10):e0288823. doi: 10.1371/journal.pone.0288823 (PMC10602288; doi:10.1371/journal.pone.0288823)
Supplement: S1 Data — (ZIP) [file pone.0288823.s001.zip › Data 5-1/000/Trajectory/20081118162008.plt]

Geolife trajectory
WGS 84
Altitude is in Feet
Reserved 3
0,2,255,My Track,0,0,2,8421376
0
39.999737,116.324653,0,31,39770.6806481481,2008-11-18,16:20:08
39.999689,116.324636,0,32,39770.6807060185,2008-11-18,16:20:13
39.999673,116.324633,0,38,39770.6807638889,2008-11-18,16:20:18
39.999658,116.324618,0,28,39770.6808217593,2008-11-18,16:20:23
39.999658,116.324594,0,14,39770.6808796296,2008-11-18,16:20:28
39.9997,116.324579,0,17,39770.6809375,2008-11-18,16:20:33
39.999762,116.324581,0,26,39770.6809953704,2008-11-18,16:20:38
