# Supplementary material for: Research on differential privacy protection method based on user tendency
Source: PLoS One. 2023 Oct 26;18(10):e0288823. doi: 10.1371/journal.pone.0288823 (PMC10602288; doi:10.1371/journal.pone.0288823)
Supplement: S1 Data — (ZIP) [file pone.0288823.s001.zip › Data 5-1/000/Trajectory/20081119012806.plt]

Geolife trajectory
WGS 84
Altitude is in Feet
Reserved 3
0,2,255,My Track,0,0,2,8421376
0
40.008224,116.321263,0,58,39771.0611805556,2008-11-19,01:28:06
40.008302,116.321255,0,47,39771.0612384259,2008-11-19,01:28:11
40.008289,116.321261,0,33,39771.0612962963,2008-11-19,01:28:16
40.008289,116.321261,0,33,39771.0613310185,2008-11-19,01:28:19
40.008285,116.321256,0,45,39771.0613541667,2008-11-19,01:28:21
40.008254,116.321259,0,45,39771.061412037,2008-11-19,01:28:26
40.008146,116.32128,0,47,39771.0614699074,2008-11-19,01:28:31
40.008071,116.321367,0,47,39771.0615277778,2008-11-19,01:28:36
40.008019,116.321517,0,49,39771.0615856481,2008-11-19,01:28:41
40.007978,116.321682,0,50,39771.0616435185,2008-11-19,01:28:46
40.007915,116.32186,0,48,39771.0617013889,2008-11-19,01:28:51
40.007857,116.322044,0,43,39771.0617592593,2008-11-19,01:28:56
40.007818,116.32221,0,36,39771.0618171296,2008-11-19,01:29:01
40.00773,116.322371,0,29,39771.061875,2008-11-19,01:29:06
40.007671,116.322526,0,18,39771.0619328704,2008-11-19,01:29:11
40.007668,116.322701,0,5,39771.0619907407,2008-11-19,01:29:16
40.007665,116.322874,0,-8,39771.0620486111,2008-11-19,01:29:21
40.00763,116.323029,0,-22,39771.0621064815,2008-11-19,01:29:26
40.007626,116.32318,0,-35,39771.0621643519,2008-11-19,01:29:31
40.007679,116.323299,0,-36,39771.0622222222,2008-11-19,01:29:36
40.007699,116.323502,0,-41,39771.0622800926,2008-11-19,01:29:41
40.007722,116.323696,0,-48,39771.062337963,2008-11-19,01:29:46
40.007729,116.32387,0,-57,39771.0623958333,2008-11-19,01:29:51
40.007646,116.323975,0,-67,39771.0624537037,2008-11-19,01:29:56
40.00747,116.323965,0,-86,39771.0625115741,2008-11-19,01:30:01
40.007337,116.324005,0,-86,39771.0625694444,2008-11-19,01:30:06
40.007182,116.324014,0,-97,39771.0626273148,2008-11-19,01:30:11
40.007022,116.324026,0,-100,39771.0626851852,2008-11-19,01:30:16
40.006852,116.324057,0,-95,39771.0627430556,2008-11-19,01:30:21
40.006678,116.324105,0,-84,39771.0628009259,2008-11-19,01:30:26
40.006499,116.324126,0,-78,39771.0628587963,2008-11-19,01:30:31
40.006314,116.324148,0,-67,39771.0629166667,2008-11-19,01:30:36
40.006166,116.324201,0,-51,39771.062974537,2008-11-19,01:30:41
40.00596,116.324148,0,-35,39771.0630324074,2008-11-19,01:30:46
40.00579,116.324102,0,-26,39771.0630902778,2008-11-19,01:30:51
40.005592,116.324062,0,-20,39771.0631481481,2008-11-19,01:30:56
40.005386,116.324087,0,-10,39771.0632060185,2008-11-19,01:31:01
40.005193,116.324174,0,3,39771.0632638889,2008-11-19,01:31:06
40.005067,116.324231,0,17,39771.0633217593,2008-11-19,01:31:11
40.004954,116.32425,0,31,39771.0633796296,2008-11-19,01:31:16
40.004801,116.324306,0,49,39771.0634375,2008-11-19,01:31:21
40.004612,116.324332,0,55,39771.0634953704,2008-11-19,01:31:26
40.004451,116.324294,0,63,39771.0635532407,2008-11-19,01:31:31
40.004241,116.324318,0,76,39771.0636111111,2008-11-19,01:31:36
40.004023,116.324376,0,96,39771.0636689815,2008-11-19,01:31:41
40.003825,116.324394,0,113,39771.0637268518,2008-11-19,01:31:46
40.003671,116.324421,0,127,39771.0637847222,2008-11-19,01:31:51
40.003532,116.324415,0,141,39771.0638425926,2008-11-19,01:31:56
40.003408,116.324383,0,146,39771.063900463,2008-11-19,01:32:01
40.003304,116.324325,0,158,39771.0639583333,2008-11-19,01:32:06
40.003172,116.324327,0,169,39771.0640162037,2008-11-19,01:32:11
40.003035,116.324379,0,181,39771.0640740741,2008-11-19,01:32:16
40.002869,116.324431,0,196,39771.0641319444,2008-11-19,01:32:21
40.002684,116.324485,0,214,39771.0641898148,2008-11-19,01:32:26
40.002532,116.324495,0,216,39771.0642476852,2008-11-19,01:32:31
40.002397,116.324439,0,211,39771.0643055556,2008-11-19,01:32:36
40.002249,116.324446,0,221,39771.0643634259,2008-11-19,01:32:41
40.00204,116.324481,0,234,39771.0644212963,2008-11-19,01:32:46
40.001833,116.324515,0,248,39771.0644791667,2008-11-19,01:32:51
40.001652,116.324555,0,258,39771.064537037,2008-11-19,01:32:56
40.001483,116.324584,0,269,39771.0645949074,2008-11-19,01:33:01
40.001231,116.324665,0,282,39771.0646527778,2008-11-19,01:33:06
40.001002,116.324646,0,278,39771.0647106481,2008-11-19,01:33:11
40.000809,116.32464,0,269,39771.0647685185,2008-11-19,01:33:16
40.000649,116.324657,0,279,39771.0648263889,2008-11-19,01:33:21
40.000524,116.324626,0,285,39771.0648842593,2008-11-19,01:33:26
40.000384,116.324658,0,293,39771.0649421296,2008-11-19,01:33:31
40.000258,116.324663,0,301,39771.065,2008-11-19,01:33:36
40.000081,116.324665,0,312,39771.0650578704,2008-11-19,01:33:41
39.99993,116.324618,0,320,39771.0651157407,2008-11-19,01:33:46
39.999848,116.324589,0,314,39771.0651736111,2008-11-19,01:33:51
39.999785,116.324531,0,315,39771.0652314815,2008-11-19,01:33:56
39.999727,116.324511,0,321,39771.0652893518,2008-11-19,01:34:01
39.999744,116.324488,0,329,39771.0653472222,2008-11-19,01:34:06
39.999761,116.324485,0,335,39771.0654050926,2008-11-19,01:34:11
39.999749,116.324486,0,328,39771.065462963,2008-11-19,01:34:16
39.999784,116.324507,0,307,39771.0655208333,2008-11-19,01:34:21
39.999784,116.324507,0,307,39771.0655555556,2008-11-19,01:34:24
39.999787,116.324501,0,306,39771.0655787037,2008-11-19,01:34:26
39.999876,116.324512,0,308,39771.0656365741,2008-11-19,01:34:31
39.999994,116.324469,0,314,39771.0656944444,2008-11-19,01:34:36
