# Supplementary material for: Research on differential privacy protection method based on user tendency
Source: PLoS One. 2023 Oct 26;18(10):e0288823. doi: 10.1371/journal.pone.0288823 (PMC10602288; doi:10.1371/journal.pone.0288823)
Supplement: S1 Data — (ZIP) [file pone.0288823.s001.zip › Data 5-1/000/Trajectory/20081119112035.plt]

Geolife trajectory
WGS 84
Altitude is in Feet
Reserved 3
0,2,255,My Track,0,0,2,8421376
0
40.001038,116.324874,0,492,39771.4726273148,2008-11-19,11:20:35
40.000522,116.324638,0,492,39771.4726851852,2008-11-19,11:20:40
40.000638,116.324694,0,491,39771.4727430556,2008-11-19,11:20:45
40.000662,116.32472,0,491,39771.4728009259,2008-11-19,11:20:50
40.000683,116.324733,0,491,39771.4728587963,2008-11-19,11:20:55
40.000695,116.324726,0,491,39771.4729166667,2008-11-19,11:21:00
40.000709,116.324702,0,492,39771.472974537,2008-11-19,11:21:05
40.000725,116.324697,0,492,39771.4730324074,2008-11-19,11:21:10
40.000759,116.324632,0,492,39771.4730902778,2008-11-19,11:21:15
40.000888,116.324703,0,492,39771.4731481481,2008-11-19,11:21:20
40.000949,116.324743,0,492,39771.4732060185,2008-11-19,11:21:25
40.000991,116.324774,0,493,39771.4732638889,2008-11-19,11:21:30
40.001008,116.32483,0,493,39771.4733217593,2008-11-19,11:21:35
40.001038,116.324814,0,494,39771.4733796296,2008-11-19,11:21:40
40.001041,116.324786,0,495,39771.4734375,2008-11-19,11:21:45
40.00098,116.324695,0,496,39771.4734953704,2008-11-19,11:21:50
40.000977,116.324637,0,497,39771.4735532407,2008-11-19,11:21:55
40.001023,116.324588,0,498,39771.4736111111,2008-11-19,11:22:00
40.001083,116.324534,0,499,39771.4736689815,2008-11-19,11:22:05
40.001183,116.32453,0,501,39771.4737268519,2008-11-19,11:22:10
40.00135,116.324598,0,502,39771.4737847222,2008-11-19,11:22:15
40.001575,116.324713,0,503,39771.4738425926,2008-11-19,11:22:20
40.001915,116.324883,0,504,39771.473900463,2008-11-19,11:22:25
40.002052,116.324929,0,506,39771.4739583333,2008-11-19,11:22:30
40.002116,116.324989,0,508,39771.4740162037,2008-11-19,11:22:35
40.002268,116.325021,0,510,39771.4740740741,2008-11-19,11:22:40
40.002422,116.325039,0,511,39771.4741319444,2008-11-19,11:22:45
40.002607,116.325075,0,511,39771.4741898148,2008-11-19,11:22:50
40.002739,116.325085,0,513,39771.4742476852,2008-11-19,11:22:55
40.005856,116.32485,0,883,39771.4751157407,2008-11-19,11:24:10
40.00572,116.324768,0,860,39771.4751736111,2008-11-19,11:24:15
40.005707,116.324704,0,817,39771.4752314815,2008-11-19,11:24:20
40.005403,116.324675,0,680,39771.4752893519,2008-11-19,11:24:25
40.005304,116.324669,0,602,39771.4753472222,2008-11-19,11:24:30
40.00598,116.324736,0,660,39771.475462963,2008-11-19,11:24:40
40.005765,116.3247,0,509,39771.4755208333,2008-11-19,11:24:45
40.005672,116.324681,0,405,39771.4755787037,2008-11-19,11:24:50
40.006474,116.324762,0,585,39771.4756365741,2008-11-19,11:24:55
40.006818,116.324749,0,635,39771.4756944444,2008-11-19,11:25:00
40.007267,116.324741,0,737,39771.4757523148,2008-11-19,11:25:05
40.007238,116.324684,0,674,39771.4758101852,2008-11-19,11:25:10
40.007624,116.324733,0,731,39771.4758680556,2008-11-19,11:25:15
40.008289,116.324905,0,733,39771.4760416667,2008-11-19,11:25:30
40.008221,116.324938,0,640,39771.4761574074,2008-11-19,11:25:40
40.010131,116.325239,0,1201,39771.4767939815,2008-11-19,11:26:35
40.009911,116.325249,0,1351,39771.4768518518,2008-11-19,11:26:40
40.009646,116.325201,0,1224,39771.4769097222,2008-11-19,11:26:45
40.008968,116.325041,0,954,39771.4769675926,2008-11-19,11:26:50
40.008887,116.32503,0,856,39771.477025463,2008-11-19,11:26:55
40.006593,116.324428,0,279,39771.4770833333,2008-11-19,11:27:00
40.006826,116.324488,0,307,39771.4771412037,2008-11-19,11:27:05
40.007181,116.324556,0,354,39771.4771990741,2008-11-19,11:27:10
40.00749,116.324621,0,387,39771.4772569444,2008-11-19,11:27:15
40.007831,116.324688,0,433,39771.4773148148,2008-11-19,11:27:20
40.007982,116.3247,0,435,39771.4773726852,2008-11-19,11:27:25
40.007981,116.324657,0,399,39771.4774305556,2008-11-19,11:27:30
40.008091,116.324668,0,392,39771.4774884259,2008-11-19,11:27:35
40.008211,116.324694,0,392,39771.4775462963,2008-11-19,11:27:40
40.008325,116.324712,0,395,39771.4776041667,2008-11-19,11:27:45
40.008443,116.324722,0,402,39771.477662037,2008-11-19,11:27:50
40.008568,116.324702,0,402,39771.4777199074,2008-11-19,11:27:55
40.008657,116.324647,0,393,39771.4777777778,2008-11-19,11:28:00
40.008742,116.324622,0,389,39771.4778356481,2008-11-19,11:28:05
40.008828,116.324596,0,378,39771.4778935185,2008-11-19,11:28:10
40.008872,116.324484,0,362,39771.4779513889,2008-11-19,11:28:15
40.008844,116.324302,0,329,39771.4780092593,2008-11-19,11:28:20
40.008746,116.324103,0,295,39771.4780671296,2008-11-19,11:28:25
40.008707,116.323939,0,281,39771.478125,2008-11-19,11:28:30
40.008704,116.323774,0,273,39771.4781828704,2008-11-19,11:28:35
40.008675,116.323591,0,269,39771.4782407407,2008-11-19,11:28:40
40.008538,116.32339,0,247,39771.4782986111,2008-11-19,11:28:45
40.008455,116.323218,0,232,39771.4783564815,2008-11-19,11:28:50
40.008452,116.323075,0,228,39771.4784143518,2008-11-19,11:28:55
40.008566,116.323022,0,227,39771.4784722222,2008-11-19,11:29:00
40.008731,116.323027,0,238,39771.4785300926,2008-11-19,11:29:05
40.00887,116.323018,0,247,39771.478587963,2008-11-19,11:29:10
40.009035,116.323006,0,258,39771.4786458333,2008-11-19,11:29:15
40.009186,116.322998,0,264,39771.4787037037,2008-11-19,11:29:20
40.009285,116.322992,0,267,39771.4787615741,2008-11-19,11:29:25
40.009377,116.322969,0,263,39771.4788194444,2008-11-19,11:29:30
40.009492,116.322965,0,266,39771.4788773148,2008-11-19,11:29:35
40.009623,116.322943,0,279,39771.4789351852,2008-11-19,11:29:40
40.009763,116.322917,0,287,39771.4789930556,2008-11-19,11:29:45
40.009905,116.322869,0,291,39771.4790509259,2008-11-19,11:29:50
40.010054,116.322836,0,294,39771.4791087963,2008-11-19,11:29:55
40.010181,116.322792,0,296,39771.4791666667,2008-11-19,11:30:00
40.010269,116.322679,0,302,39771.479224537,2008-11-19,11:30:05
40.010283,116.322562,0,308,39771.4792824074,2008-11-19,11:30:10
40.010264,116.322459,0,315,39771.4793402778,2008-11-19,11:30:15
40.01023,116.322415,0,322,39771.4793981481,2008-11-19,11:30:20
40.010217,116.32237,0,328,39771.4794560185,2008-11-19,11:30:25
40.010208,116.322312,0,333,39771.4795138889,2008-11-19,11:30:30
40.010172,116.322258,0,336,39771.4795717593,2008-11-19,11:30:35
40.010145,116.32221,0,336,39771.4796296296,2008-11-19,11:30:40
40.010141,116.322154,0,337,39771.4796875,2008-11-19,11:30:45
40.010166,116.322067,0,338,39771.4798032407,2008-11-19,11:30:55
40.010169,116.322117,0,338,39771.4799189815,2008-11-19,11:31:05
40.010184,116.322144,0,339,39771.4799768519,2008-11-19,11:31:10
40.010442,116.321897,0,341,39771.4806712963,2008-11-19,11:32:10
40.010473,116.321867,0,329,39771.4807291667,2008-11-19,11:32:15
40.010565,116.321853,0,312,39771.480787037,2008-11-19,11:32:20
40.010633,116.321829,0,304,39771.4808449074,2008-11-19,11:32:25
40.010609,116.321731,0,294,39771.4809027778,2008-11-19,11:32:30
40.010612,116.321655,0,290,39771.4809606481,2008-11-19,11:32:35
40.010595,116.321577,0,283,39771.4810185185,2008-11-19,11:32:40
40.010579,116.321475,0,277,39771.4810763889,2008-11-19,11:32:45
40.010552,116.321332,0,272,39771.4811342593,2008-11-19,11:32:50
40.01053,116.321216,0,270,39771.4811921296,2008-11-19,11:32:55
40.010545,116.321096,0,268,39771.48125,2008-11-19,11:33:00
40.010548,116.321009,0,268,39771.4813078704,2008-11-19,11:33:05
40.010562,116.320923,0,270,39771.4813657407,2008-11-19,11:33:10
40.010598,116.32086,0,271,39771.4814236111,2008-11-19,11:33:15
40.010717,116.320888,0,274,39771.4814814815,2008-11-19,11:33:20
40.01089,116.320951,0,280,39771.4815393519,2008-11-19,11:33:25
40.011092,116.320978,0,283,39771.4815972222,2008-11-19,11:33:30
40.011333,116.321011,0,285,39771.4816550926,2008-11-19,11:33:35
40.011368,116.320901,0,289,39771.481712963,2008-11-19,11:33:40
40.006465,116.319267,0,170,39771.5577083333,2008-11-19,13:23:06
40.006374,116.319258,0,214,39771.5577662037,2008-11-19,13:23:11
40.006344,116.319166,0,201,39771.5578240741,2008-11-19,13:23:16
40.006334,116.319089,0,186,39771.5578819444,2008-11-19,13:23:21
40.006298,116.319071,0,170,39771.5579398148,2008-11-19,13:23:26
40.006177,116.319127,0,161,39771.5579976852,2008-11-19,13:23:31
40.006039,116.319146,0,157,39771.5580555556,2008-11-19,13:23:36
40.005946,116.319207,0,157,39771.5581134259,2008-11-19,13:23:41
40.005856,116.319268,0,168,39771.5581712963,2008-11-19,13:23:46
40.005793,116.319323,0,181,39771.5582291667,2008-11-19,13:23:51
40.005685,116.319341,0,196,39771.558287037,2008-11-19,13:23:56
40.005542,116.319353,0,211,39771.5583449074,2008-11-19,13:24:01
40.005429,116.319385,0,226,39771.5584027778,2008-11-19,13:24:06
40.005315,116.319422,0,240,39771.5584606482,2008-11-19,13:24:11
40.00519,116.319432,0,264,39771.5585185185,2008-11-19,13:24:16
40.005027,116.319434,0,285,39771.5585763889,2008-11-19,13:24:21
40.004917,116.319424,0,312,39771.5586342593,2008-11-19,13:24:26
40.004812,116.319388,0,329,39771.5586921296,2008-11-19,13:24:31
40.004673,116.319274,0,348,39771.55875,2008-11-19,13:24:36
40.004547,116.319124,0,370,39771.5588078704,2008-11-19,13:24:41
40.004454,116.318951,0,399,39771.5588657407,2008-11-19,13:24:46
40.004373,116.318767,0,422,39771.5589236111,2008-11-19,13:24:51
40.004287,116.318599,0,443,39771.5589814815,2008-11-19,13:24:56
40.004206,116.318376,0,451,39771.5590393519,2008-11-19,13:25:01
40.004132,116.31814,0,460,39771.5590972222,2008-11-19,13:25:06
40.00412,116.317935,0,467,39771.5591550926,2008-11-19,13:25:11
40.0041,116.31775,0,476,39771.559212963,2008-11-19,13:25:16
40.004088,116.317546,0,483,39771.5592708333,2008-11-19,13:25:21
40.004106,116.317334,0,484,39771.5593287037,2008-11-19,13:25:26
40.004068,116.317145,0,484,39771.5593865741,2008-11-19,13:25:31
40.004037,116.316899,0,480,39771.5594444444,2008-11-19,13:25:36
40.004061,116.316628,0,475,39771.5595023148,2008-11-19,13:25:41
40.004089,116.316391,0,472,39771.5595601852,2008-11-19,13:25:46
40.004056,116.31618,0,463,39771.5596180556,2008-11-19,13:25:51
40.004057,116.315953,0,453,39771.5596759259,2008-11-19,13:25:56
40.004053,116.315689,0,437,39771.5597337963,2008-11-19,13:26:01
40.004023,116.315462,0,416,39771.5597916667,2008-11-19,13:26:06
40.004007,116.315274,0,395,39771.559849537,2008-11-19,13:26:11
40.003983,116.315097,0,376,39771.5599074074,2008-11-19,13:26:16
40.003951,116.314903,0,357,39771.5599652778,2008-11-19,13:26:21
40.003903,116.314725,0,348,39771.5600231481,2008-11-19,13:26:26
40.003884,116.314532,0,342,39771.5600810185,2008-11-19,13:26:31
40.003892,116.314271,0,331,39771.5601388889,2008-11-19,13:26:36
40.003943,116.313974,0,321,39771.5601967593,2008-11-19,13:26:41
40.003969,116.313723,0,307,39771.5602546296,2008-11-19,13:26:46
40.003976,116.313509,0,298,39771.5603125,2008-11-19,13:26:51
40.003979,116.313327,0,288,39771.5603703704,2008-11-19,13:26:56
40.00397,116.313094,0,280,39771.5604282407,2008-11-19,13:27:01
40.003977,116.312879,0,278,39771.5604861111,2008-11-19,13:27:06
40.003982,116.312698,0,275,39771.5605439815,2008-11-19,13:27:11
40.003971,116.312557,0,273,39771.5606018519,2008-11-19,13:27:16
40.003973,116.31244,0,272,39771.5606597222,2008-11-19,13:27:21
40.003829,116.312406,0,272,39771.5607175926,2008-11-19,13:27:26
40.003679,116.312399,0,274,39771.560775463,2008-11-19,13:27:31
40.003501,116.312415,0,280,39771.5608333333,2008-11-19,13:27:36
40.003341,116.312439,0,291,39771.5608912037,2008-11-19,13:27:41
40.003162,116.312467,0,294,39771.5609490741,2008-11-19,13:27:46
40.002994,116.312466,0,304,39771.5610069444,2008-11-19,13:27:51
40.002849,116.31249,0,314,39771.5610648148,2008-11-19,13:27:56
40.002651,116.312511,0,325,39771.5611226852,2008-11-19,13:28:01
40.002444,116.312504,0,335,39771.5611805556,2008-11-19,13:28:06
40.00227,116.312559,0,347,39771.5612384259,2008-11-19,13:28:11
40.002111,116.312561,0,360,39771.5612962963,2008-11-19,13:28:16
40.001926,116.312606,0,375,39771.5613541667,2008-11-19,13:28:21
40.001754,116.312644,0,387,39771.561412037,2008-11-19,13:28:26
40.00159,116.312658,0,396,39771.5614699074,2008-11-19,13:28:31
40.001451,116.312686,0,403,39771.5615277778,2008-11-19,13:28:36
40.001323,116.312739,0,406,39771.5615856481,2008-11-19,13:28:41
40.001161,116.312811,0,410,39771.5616435185,2008-11-19,13:28:46
40.00101,116.312899,0,420,39771.5617013889,2008-11-19,13:28:51
40.000847,116.312926,0,427,39771.5617592593,2008-11-19,13:28:56
40.00069,116.312817,0,418,39771.5618171296,2008-11-19,13:29:01
40.000526,116.312763,0,419,39771.561875,2008-11-19,13:29:06
40.000396,116.312725,0,412,39771.5619328704,2008-11-19,13:29:11
40.000285,116.312697,0,404,39771.5619907407,2008-11-19,13:29:16
40.000157,116.312658,0,395,39771.5620486111,2008-11-19,13:29:21
40.000076,116.312616,0,372,39771.5621064815,2008-11-19,13:29:26
39.99999,116.312615,0,362,39771.5621643519,2008-11-19,13:29:31
39.999896,116.312589,0,360,39771.5622222222,2008-11-19,13:29:36
39.99975,116.312576,0,350,39771.5622800926,2008-11-19,13:29:41
39.999556,116.312593,0,346,39771.562337963,2008-11-19,13:29:46
39.999413,116.312626,0,345,39771.5623958333,2008-11-19,13:29:51
39.99925,116.312677,0,344,39771.5624537037,2008-11-19,13:29:56
39.999068,116.312754,0,345,39771.5625115741,2008-11-19,13:30:01
39.9989,116.312792,0,344,39771.5625694444,2008-11-19,13:30:06
39.998734,116.312833,0,342,39771.5626273148,2008-11-19,13:30:11
39.998576,116.31283,0,342,39771.5626851852,2008-11-19,13:30:16
39.998522,116.31272,0,342,39771.5627430556,2008-11-19,13:30:21
39.998486,116.312561,0,334,39771.5628009259,2008-11-19,13:30:26
39.998444,116.312412,0,336,39771.5628587963,2008-11-19,13:30:31
39.998402,116.312277,0,340,39771.5629166667,2008-11-19,13:30:36
39.998325,116.312116,0,332,39771.562974537,2008-11-19,13:30:41
39.998275,116.31195,0,331,39771.5630324074,2008-11-19,13:30:46
39.998221,116.311739,0,328,39771.5630902778,2008-11-19,13:30:51
39.998164,116.311537,0,328,39771.5631481481,2008-11-19,13:30:56
39.998125,116.31135,0,329,39771.5632060185,2008-11-19,13:31:01
39.998084,116.311151,0,326,39771.5632638889,2008-11-19,13:31:06
39.998061,116.310979,0,327,39771.5633217593,2008-11-19,13:31:11
39.998027,116.310792,0,332,39771.5633796296,2008-11-19,13:31:16
39.998015,116.310585,0,337,39771.5634375,2008-11-19,13:31:21
39.998005,116.310377,0,350,39771.5634953704,2008-11-19,13:31:26
39.99803,116.310181,0,362,39771.5635532407,2008-11-19,13:31:31
39.997989,116.309997,0,367,39771.5636111111,2008-11-19,13:31:36
39.997964,116.309812,0,374,39771.5636689815,2008-11-19,13:31:41
39.99793,116.309709,0,365,39771.5637268518,2008-11-19,13:31:46
39.997916,116.309694,0,370,39771.5637847222,2008-11-19,13:31:51
39.997916,116.309694,0,370,39771.5638194444,2008-11-19,13:31:54
39.997916,116.309689,0,376,39771.5638425926,2008-11-19,13:31:56
39.997893,116.309678,0,377,39771.563900463,2008-11-19,13:32:01
39.997893,116.309582,0,374,39771.5639583333,2008-11-19,13:32:06
39.997877,116.309443,0,372,39771.5640162037,2008-11-19,13:32:11
39.997822,116.309285,0,369,39771.5640740741,2008-11-19,13:32:16
39.997801,116.309092,0,371,39771.5641319444,2008-11-19,13:32:21
39.997745,116.308976,0,374,39771.5641898148,2008-11-19,13:32:26
39.997622,116.308943,0,370,39771.5642476852,2008-11-19,13:32:31
39.99749,116.308953,0,367,39771.5643055556,2008-11-19,13:32:36
39.997368,116.308943,0,366,39771.5643634259,2008-11-19,13:32:41
39.997242,116.308979,0,365,39771.5644212963,2008-11-19,13:32:46
39.997111,116.308969,0,373,39771.5644791667,2008-11-19,13:32:51
39.996983,116.30895,0,381,39771.564537037,2008-11-19,13:32:56
39.996857,116.308959,0,389,39771.5645949074,2008-11-19,13:33:01
39.996738,116.308998,0,391,39771.5646527778,2008-11-19,13:33:06
39.996612,116.309035,0,393,39771.5647106481,2008-11-19,13:33:11
39.996501,116.309087,0,392,39771.5647685185,2008-11-19,13:33:16
39.996376,116.309114,0,389,39771.5648263889,2008-11-19,13:33:21
39.996251,116.30913,0,386,39771.5648842593,2008-11-19,13:33:26
39.99611,116.309145,0,380,39771.5649421296,2008-11-19,13:33:31
39.995932,116.309164,0,375,39771.565,2008-11-19,13:33:36
39.995757,116.309149,0,373,39771.5650578704,2008-11-19,13:33:41
39.995591,116.30917,0,367,39771.5651157407,2008-11-19,13:33:46
39.995431,116.309192,0,359,39771.5651736111,2008-11-19,13:33:51
39.995278,116.309227,0,355,39771.5652314815,2008-11-19,13:33:56
39.995112,116.309234,0,348,39771.5652893518,2008-11-19,13:34:01
39.994944,116.309228,0,344,39771.5653472222,2008-11-19,13:34:06
39.994775,116.309237,0,345,39771.5654050926,2008-11-19,13:34:11
39.994621,116.309227,0,341,39771.565462963,2008-11-19,13:34:16
39.994465,116.309224,0,335,39771.5655208333,2008-11-19,13:34:21
39.994337,116.309211,0,329,39771.5655787037,2008-11-19,13:34:26
39.994233,116.309246,0,326,39771.5656365741,2008-11-19,13:34:31
39.994109,116.309274,0,323,39771.5656944444,2008-11-19,13:34:36
39.993951,116.309275,0,314,39771.5657523148,2008-11-19,13:34:41
39.993774,116.309287,0,300,39771.5658101852,2008-11-19,13:34:46
39.993609,116.309294,0,284,39771.5658680556,2008-11-19,13:34:51
39.993473,116.309325,0,274,39771.5659259259,2008-11-19,13:34:56
39.993337,116.309363,0,268,39771.5659837963,2008-11-19,13:35:01
39.993226,116.309378,0,267,39771.5660416667,2008-11-19,13:35:06
39.993067,116.309373,0,265,39771.566099537,2008-11-19,13:35:11
39.992924,116.309375,0,265,39771.5661574074,2008-11-19,13:35:16
39.992791,116.309335,0,265,39771.5662152778,2008-11-19,13:35:21
39.99269,116.309194,0,257,39771.5662731482,2008-11-19,13:35:26
39.992676,116.309,0,255,39771.5663310185,2008-11-19,13:35:31
39.99263,116.30886,0,252,39771.5663888889,2008-11-19,13:35:36
39.992497,116.308777,0,241,39771.5664467593,2008-11-19,13:35:41
39.992327,116.308761,0,226,39771.5665046296,2008-11-19,13:35:46
39.992186,116.308733,0,215,39771.5665625,2008-11-19,13:35:51
39.992067,116.308697,0,213,39771.5666203704,2008-11-19,13:35:56
39.991933,116.308725,0,226,39771.5666782407,2008-11-19,13:36:01
39.99176,116.308672,0,236,39771.5667361111,2008-11-19,13:36:06
39.991713,116.308557,0,251,39771.5667939815,2008-11-19,13:36:11
39.991688,116.308366,0,265,39771.5668518519,2008-11-19,13:36:16
39.991686,116.308139,0,280,39771.5669097222,2008-11-19,13:36:21
39.991698,116.307922,0,294,39771.5669675926,2008-11-19,13:36:26
39.99171,116.307699,0,313,39771.567025463,2008-11-19,13:36:31
39.9917,116.307491,0,328,39771.5670833333,2008-11-19,13:36:36
39.991685,116.30732,0,339,39771.5671412037,2008-11-19,13:36:41
39.991654,116.30719,0,343,39771.5671990741,2008-11-19,13:36:46
39.991661,116.307032,0,351,39771.5672569444,2008-11-19,13:36:51
39.991665,116.306813,0,345,39771.5673148148,2008-11-19,13:36:56
39.991676,116.30658,0,333,39771.5673726852,2008-11-19,13:37:01
39.991678,116.306363,0,323,39771.5674305556,2008-11-19,13:37:06
39.991607,116.306208,0,311,39771.5674884259,2008-11-19,13:37:11
39.99138,116.306213,0,301,39771.5675462963,2008-11-19,13:37:16
39.991096,116.306318,0,291,39771.5676041667,2008-11-19,13:37:21
39.990863,116.306344,0,289,39771.567662037,2008-11-19,13:37:26
39.990673,116.30633,0,295,39771.5677199074,2008-11-19,13:37:31
39.990521,116.306369,0,300,39771.5677777778,2008-11-19,13:37:36
39.990416,116.306393,0,299,39771.5678356481,2008-11-19,13:37:41
39.990311,116.306431,0,304,39771.5678935185,2008-11-19,13:37:46
39.990191,116.306488,0,313,39771.5679513889,2008-11-19,13:37:51
39.990092,116.306509,0,314,39771.5680092593,2008-11-19,13:37:56
39.989941,116.306432,0,307,39771.5680671296,2008-11-19,13:38:01
39.989774,116.306326,0,299,39771.568125,2008-11-19,13:38:06
39.989589,116.306292,0,299,39771.5681828704,2008-11-19,13:38:11
39.989402,116.306237,0,307,39771.5682407407,2008-11-19,13:38:16
39.989278,116.306136,0,320,39771.5682986111,2008-11-19,13:38:21
39.989232,116.305989,0,337,39771.5683564815,2008-11-19,13:38:26
39.98916,116.305915,0,341,39771.5684143519,2008-11-19,13:38:31
39.988989,116.305922,0,353,39771.5684722222,2008-11-19,13:38:36
39.988895,116.305843,0,362,39771.5685300926,2008-11-19,13:38:41
39.988823,116.305764,0,374,39771.568587963,2008-11-19,13:38:46
39.988984,116.305539,0,377,39771.5686458333,2008-11-19,13:38:51
39.989022,116.305379,0,378,39771.5687037037,2008-11-19,13:38:56
39.988935,116.305299,0,382,39771.5687615741,2008-11-19,13:39:01
39.988816,116.30524,0,391,39771.5688194444,2008-11-19,13:39:06
39.988713,116.305214,0,386,39771.5688773148,2008-11-19,13:39:11
39.988632,116.305205,0,391,39771.5689351852,2008-11-19,13:39:16
39.988538,116.305186,0,398,39771.5689930556,2008-11-19,13:39:21
39.988425,116.30516,0,406,39771.5690509259,2008-11-19,13:39:26
39.988401,116.305102,0,406,39771.5691087963,2008-11-19,13:39:31
39.988566,116.304917,0,401,39771.5691666667,2008-11-19,13:39:36
39.988614,116.304754,0,406,39771.569224537,2008-11-19,13:39:41
39.988594,116.304595,0,417,39771.5692824074,2008-11-19,13:39:46
39.98856,116.304414,0,412,39771.5693402778,2008-11-19,13:39:51
39.988447,116.304269,0,415,39771.5693981481,2008-11-19,13:39:56
39.988336,116.304185,0,413,39771.5694560185,2008-11-19,13:40:01
39.988244,116.304134,0,406,39771.5695138889,2008-11-19,13:40:06
39.988177,116.304088,0,400,39771.5695717593,2008-11-19,13:40:11
39.988068,116.304033,0,397,39771.5696296296,2008-11-19,13:40:16
39.987948,116.304001,0,395,39771.5696875,2008-11-19,13:40:21
39.987893,116.303951,0,395,39771.5697453704,2008-11-19,13:40:26
39.987817,116.303961,0,398,39771.5698032407,2008-11-19,13:40:31
39.987426,116.304105,0,393,39771.5698611111,2008-11-19,13:40:36
39.987196,116.304155,0,393,39771.5699189815,2008-11-19,13:40:41
39.986998,116.304183,0,393,39771.5699768519,2008-11-19,13:40:46
39.986845,116.304174,0,394,39771.5700347222,2008-11-19,13:40:51
39.986711,116.304132,0,385,39771.5700925926,2008-11-19,13:40:56
39.986587,116.304087,0,382,39771.570150463,2008-11-19,13:41:01
39.986489,116.304066,0,389,39771.5702083333,2008-11-19,13:41:06
39.986428,116.304046,0,390,39771.5702662037,2008-11-19,13:41:11
39.986362,116.303966,0,392,39771.5703240741,2008-11-19,13:41:16
39.98627,116.303851,0,397,39771.5703819444,2008-11-19,13:41:21
39.986179,116.303717,0,396,39771.5704398148,2008-11-19,13:41:26
39.986098,116.303581,0,395,39771.5704976852,2008-11-19,13:41:31
39.986044,116.303444,0,396,39771.5705555556,2008-11-19,13:41:36
39.986009,116.303303,0,397,39771.5706134259,2008-11-19,13:41:41
39.985977,116.303131,0,398,39771.5706712963,2008-11-19,13:41:46
39.985947,116.302931,0,399,39771.5707291667,2008-11-19,13:41:51
39.985949,116.302715,0,398,39771.570787037,2008-11-19,13:41:56
39.985939,116.302528,0,400,39771.5708449074,2008-11-19,13:42:01
39.98596,116.302338,0,404,39771.5709027778,2008-11-19,13:42:06
39.986009,116.30214,0,407,39771.5709606481,2008-11-19,13:42:11
39.98602,116.301964,0,409,39771.5710185185,2008-11-19,13:42:16
39.986046,116.301807,0,407,39771.5710763889,2008-11-19,13:42:21
39.986048,116.301619,0,408,39771.5711342593,2008-11-19,13:42:26
39.986017,116.301454,0,409,39771.5711921296,2008-11-19,13:42:31
39.986014,116.301333,0,413,39771.57125,2008-11-19,13:42:36
39.986011,116.301197,0,416,39771.5713078704,2008-11-19,13:42:41
39.98599,116.301068,0,421,39771.5713657407,2008-11-19,13:42:46
39.98598,116.300948,0,425,39771.5714236111,2008-11-19,13:42:51
39.985984,116.300877,0,428,39771.5714814815,2008-11-19,13:42:56
39.986003,116.300815,0,425,39771.5715393518,2008-11-19,13:43:01
39.986085,116.300733,0,419,39771.5715972222,2008-11-19,13:43:06
39.986117,116.300597,0,412,39771.5716550926,2008-11-19,13:43:11
39.98619,116.300457,0,406,39771.571712963,2008-11-19,13:43:16
39.986272,116.300353,0,403,39771.5717708333,2008-11-19,13:43:21
39.986309,116.300327,0,403,39771.5718287037,2008-11-19,13:43:26
39.986331,116.300328,0,405,39771.5718518518,2008-11-19,13:43:28
39.986398,116.300395,0,414,39771.5719097222,2008-11-19,13:43:33
39.98641,116.300381,0,419,39771.5719675926,2008-11-19,13:43:38
39.986343,116.300334,0,421,39771.572025463,2008-11-19,13:43:43
39.986284,116.300226,0,425,39771.5720833333,2008-11-19,13:43:48
39.986234,116.300157,0,429,39771.5721180556,2008-11-19,13:43:51
39.986163,116.300076,0,437,39771.5721759259,2008-11-19,13:43:56
39.986135,116.30003,0,451,39771.5722337963,2008-11-19,13:44:01
39.98606,116.300014,0,465,39771.5722916667,2008-11-19,13:44:06
39.985935,116.300005,0,479,39771.572349537,2008-11-19,13:44:11
39.985833,116.299989,0,485,39771.5724074074,2008-11-19,13:44:16
39.985719,116.299979,0,486,39771.5724652778,2008-11-19,13:44:21
39.985578,116.299976,0,489,39771.5725231481,2008-11-19,13:44:26
39.985459,116.299974,0,485,39771.5725810185,2008-11-19,13:44:31
39.985422,116.299928,0,484,39771.5726388889,2008-11-19,13:44:36
39.985455,116.299906,0,483,39771.5726967593,2008-11-19,13:44:41
39.985525,116.300009,0,485,39771.5727546296,2008-11-19,13:44:46
39.985528,116.299996,0,496,39771.5728125,2008-11-19,13:44:51
39.985585,116.300036,0,508,39771.5728703704,2008-11-19,13:44:56
39.985591,116.300058,0,521,39771.5729282407,2008-11-19,13:45:01
39.985622,116.30004,0,528,39771.5729861111,2008-11-19,13:45:06
39.985608,116.300035,0,540,39771.5730439815,2008-11-19,13:45:11
39.985581,116.300003,0,556,39771.5731018518,2008-11-19,13:45:16
39.985565,116.299959,0,571,39771.5731597222,2008-11-19,13:45:21
39.985476,116.299978,0,580,39771.5732175926,2008-11-19,13:45:26
39.985427,116.299976,0,583,39771.573275463,2008-11-19,13:45:31
39.985315,116.299914,0,596,39771.5733333333,2008-11-19,13:45:36
39.985315,116.299914,0,596,39771.5733680556,2008-11-19,13:45:39
39.985316,116.299908,0,608,39771.5733912037,2008-11-19,13:45:41
39.985382,116.299913,0,600,39771.5734490741,2008-11-19,13:45:46
39.985449,116.299923,0,596,39771.5735069444,2008-11-19,13:45:51
39.985506,116.299962,0,583,39771.5735648148,2008-11-19,13:45:56
39.985545,116.299938,0,577,39771.5736226852,2008-11-19,13:46:01
39.985522,116.29987,0,581,39771.5736805556,2008-11-19,13:46:06
39.985479,116.299783,0,578,39771.5737384259,2008-11-19,13:46:11
39.985111,116.301675,0,309,39771.5747800926,2008-11-19,13:47:41
39.984773,116.302055,0,292,39771.574837963,2008-11-19,13:47:46
39.984376,116.302434,0,290,39771.5748958333,2008-11-19,13:47:51
39.985464,116.301001,0,248,39771.5749537037,2008-11-19,13:47:56
39.985429,116.301007,0,256,39771.5750115741,2008-11-19,13:48:01
39.985335,116.301137,0,258,39771.5750694444,2008-11-19,13:48:06
39.984674,116.301355,0,805,39771.5753587963,2008-11-19,13:48:31
39.98561,116.300581,0,364,39771.5754166667,2008-11-19,13:48:36
39.985655,116.300553,0,282,39771.575474537,2008-11-19,13:48:41
39.985434,116.300559,0,247,39771.5755902778,2008-11-19,13:48:51
39.985388,116.300612,0,255,39771.5756481481,2008-11-19,13:48:56
39.985944,116.30019,0,261,39771.5757060185,2008-11-19,13:49:01
39.986058,116.300205,0,258,39771.5757638889,2008-11-19,13:49:06
39.98617,116.300239,0,262,39771.5758217593,2008-11-19,13:49:11
39.986217,116.300256,0,268,39771.5758796296,2008-11-19,13:49:16
39.986256,116.300283,0,269,39771.5759375,2008-11-19,13:49:21
39.986249,116.300231,0,267,39771.5759953704,2008-11-19,13:49:26
39.986244,116.300172,0,269,39771.5760532407,2008-11-19,13:49:31
39.986297,116.300142,0,259,39771.5761689815,2008-11-19,13:49:41
39.986409,116.300216,0,248,39771.5762847222,2008-11-19,13:49:51
39.986423,116.300303,0,244,39771.5763425926,2008-11-19,13:49:56
