# Supplementary material for: Research on differential privacy protection method based on user tendency
Source: PLoS One. 2023 Oct 26;18(10):e0288823. doi: 10.1371/journal.pone.0288823 (PMC10602288; doi:10.1371/journal.pone.0288823)
Supplement: S1 Data — (ZIP) [file pone.0288823.s001.zip › Data 5-1/000/Trajectory/20081120035736.plt]

Geolife trajectory
WGS 84
Altitude is in Feet
Reserved 3
0,2,255,My Track,0,0,2,8421376
0
39.999738,116.322057,0,55,39772.165,2008-11-20,03:57:36
40.000003,116.322338,0,-169,39772.1650578704,2008-11-20,03:57:41
39.99992,116.322373,0,-174,39772.1651157407,2008-11-20,03:57:46
39.99993,116.322129,0,-48,39772.1651736111,2008-11-20,03:57:51
40.000289,116.322449,0,-422,39772.1652314815,2008-11-20,03:57:56
39.999605,116.321978,0,136,39772.1652893518,2008-11-20,03:58:01
40.00024,116.322373,0,-205,39772.1653472222,2008-11-20,03:58:06
39.999967,116.322149,0,28,39772.1654050926,2008-11-20,03:58:11
39.999897,116.322162,0,59,39772.165462963,2008-11-20,03:58:16
39.99992,116.322144,0,71,39772.1655208333,2008-11-20,03:58:21
39.999951,116.322128,0,73,39772.1655787037,2008-11-20,03:58:26
39.999957,116.322137,0,72,39772.1656365741,2008-11-20,03:58:31
39.999943,116.322216,0,68,39772.1656944444,2008-11-20,03:58:36
39.999911,116.322385,0,59,39772.1657523148,2008-11-20,03:58:41
39.999868,116.322623,0,50,39772.1658101852,2008-11-20,03:58:46
39.999829,116.322879,0,48,39772.1658680556,2008-11-20,03:58:51
40.008927,116.321688,0,248,39772.1703819444,2008-11-20,04:05:21
40.009031,116.321482,0,94,39772.1704398148,2008-11-20,04:05:26
40.009068,116.321402,0,60,39772.1704976852,2008-11-20,04:05:31
40.009041,116.321407,0,63,39772.1705555556,2008-11-20,04:05:36
40.009041,116.321407,0,63,39772.1705902778,2008-11-20,04:05:39
40.009037,116.321405,0,63,39772.1706134259,2008-11-20,04:05:41
40.009018,116.321351,0,75,39772.1706712963,2008-11-20,04:05:46
40.009019,116.321322,0,92,39772.1707291667,2008-11-20,04:05:51
40.00903,116.321318,0,96,39772.170787037,2008-11-20,04:05:56
40.00903,116.321318,0,96,39772.1708217593,2008-11-20,04:05:59
40.009027,116.321315,0,96,39772.1708449074,2008-11-20,04:06:01
40.008994,116.321282,0,96,39772.1709027778,2008-11-20,04:06:06
40.008947,116.321245,0,93,39772.1709606481,2008-11-20,04:06:11
40.008932,116.321186,0,90,39772.1710185185,2008-11-20,04:06:16
40.008979,116.321079,0,83,39772.1710763889,2008-11-20,04:06:21
40.008963,116.321057,0,93,39772.1711342593,2008-11-20,04:06:26
40.008934,116.321003,0,104,39772.1711921296,2008-11-20,04:06:31
40.008914,116.320944,0,109,39772.17125,2008-11-20,04:06:36
40.008893,116.320868,0,114,39772.1713078704,2008-11-20,04:06:41
40.008887,116.32075,0,119,39772.1713657407,2008-11-20,04:06:46
40.008913,116.32073,0,125,39772.1714236111,2008-11-20,04:06:51
40.008902,116.32074,0,134,39772.1714814815,2008-11-20,04:06:56
40.008908,116.32078,0,138,39772.1715393519,2008-11-20,04:07:01
40.008994,116.320851,0,138,39772.1715972222,2008-11-20,04:07:06
40.00905,116.320877,0,138,39772.1716550926,2008-11-20,04:07:11
40.009081,116.320885,0,139,39772.171712963,2008-11-20,04:07:16
40.009132,116.32091,0,138,39772.1717708333,2008-11-20,04:07:21
40.009193,116.320894,0,138,39772.1718287037,2008-11-20,04:07:26
40.009335,116.320915,0,138,39772.1719444444,2008-11-20,04:07:36
40.009335,116.320915,0,138,39772.1719791667,2008-11-20,04:07:39
40.009332,116.32091,0,138,39772.1720023148,2008-11-20,04:07:41
40.009427,116.32092,0,138,39772.1721759259,2008-11-20,04:07:56
40.009391,116.320703,0,139,39772.1722337963,2008-11-20,04:08:01
40.009384,116.320665,0,138,39772.1722916667,2008-11-20,04:08:06
40.009354,116.320447,0,140,39772.172349537,2008-11-20,04:08:11
40.009339,116.320411,0,142,39772.1724074074,2008-11-20,04:08:16
40.00933,116.320349,0,145,39772.1724652778,2008-11-20,04:08:21
40.009334,116.320272,0,150,39772.1725231481,2008-11-20,04:08:26
40.009369,116.320253,0,154,39772.1725810185,2008-11-20,04:08:31
