# Supplementary material for: Research on differential privacy protection method based on user tendency
Source: PLoS One. 2023 Oct 26;18(10):e0288823. doi: 10.1371/journal.pone.0288823 (PMC10602288; doi:10.1371/journal.pone.0288823)
Supplement: S1 Data — (ZIP) [file pone.0288823.s001.zip › Data 5-1/000/Trajectory/20081121040936.plt]

Geolife trajectory
WGS 84
Altitude is in Feet
Reserved 3
0,2,255,My Track,0,0,2,8421376
0
40.010616,116.320476,0,492,39773.1733333333,2008-11-21,04:09:36
40.01044,116.320569,0,491,39773.1733912037,2008-11-21,04:09:41
40.010453,116.320561,0,492,39773.1734490741,2008-11-21,04:09:46
40.010482,116.320541,0,492,39773.1735069444,2008-11-21,04:09:51
40.01053,116.320556,0,492,39773.1735648148,2008-11-21,04:09:56
40.010582,116.32058,0,491,39773.1736226852,2008-11-21,04:10:01
40.010622,116.320582,0,492,39773.1736805556,2008-11-21,04:10:06
