# Supplementary material for: Research on differential privacy protection method based on user tendency
Source: PLoS One. 2023 Oct 26;18(10):e0288823. doi: 10.1371/journal.pone.0288823 (PMC10602288; doi:10.1371/journal.pone.0288823)
Supplement: S1 Data — (ZIP) [file pone.0288823.s001.zip › Data 5-1/000/Trajectory/20081121113038.plt]

Geolife trajectory
WGS 84
Altitude is in Feet
Reserved 3
0,2,255,My Track,0,0,2,8421376
0
40.008564,116.321346,0,492,39773.4796064815,2008-11-21,11:30:38
40.008614,116.321365,0,492,39773.4796643518,2008-11-21,11:30:43
40.008636,116.321413,0,491,39773.4797222222,2008-11-21,11:30:48
40.008654,116.321403,0,491,39773.4797800926,2008-11-21,11:30:53
40.008648,116.321388,0,491,39773.479837963,2008-11-21,11:30:58
40.008648,116.321388,0,491,39773.4798726852,2008-11-21,11:31:01
40.008642,116.321391,0,490,39773.4798958333,2008-11-21,11:31:03
40.008622,116.321394,0,491,39773.4799537037,2008-11-21,11:31:08
40.008595,116.321404,0,491,39773.4800115741,2008-11-21,11:31:13
40.008585,116.321356,0,492,39773.4800694444,2008-11-21,11:31:18
40.009163,116.321533,0,38,39773.4801273148,2008-11-21,11:31:23
40.009129,116.321544,0,35,39773.4801851852,2008-11-21,11:31:28
40.009129,116.321546,0,35,39773.4802430556,2008-11-21,11:31:33
40.009129,116.321546,0,35,39773.4802777778,2008-11-21,11:31:36
40.009122,116.321546,0,40,39773.4803009259,2008-11-21,11:31:38
40.009085,116.321442,0,62,39773.4803587963,2008-11-21,11:31:43
40.009063,116.32141,0,71,39773.4804166667,2008-11-21,11:31:48
40.009077,116.321397,0,72,39773.480474537,2008-11-21,11:31:53
40.009116,116.321366,0,72,39773.4805324074,2008-11-21,11:31:58
40.00899,116.321528,0,128,39773.4808217593,2008-11-21,11:32:23
40.00899,116.321578,0,134,39773.4808796296,2008-11-21,11:32:28
40.00899,116.321578,0,134,39773.4809375,2008-11-21,11:32:33
40.008988,116.321584,0,135,39773.4809953704,2008-11-21,11:32:38
40.008982,116.321586,0,135,39773.4810532407,2008-11-21,11:32:43
40.008982,116.321586,0,135,39773.481087963,2008-11-21,11:32:46
40.00898,116.321584,0,135,39773.4811111111,2008-11-21,11:32:48
40.008981,116.321574,0,135,39773.4811689815,2008-11-21,11:32:53
40.008991,116.321564,0,134,39773.4812268519,2008-11-21,11:32:58
40.008997,116.321564,0,129,39773.4812847222,2008-11-21,11:33:03
40.008997,116.321564,0,129,39773.4813194444,2008-11-21,11:33:06
40.008992,116.321566,0,129,39773.4813425926,2008-11-21,11:33:08
40.008982,116.321568,0,128,39773.481400463,2008-11-21,11:33:13
40.008982,116.321568,0,128,39773.4814351852,2008-11-21,11:33:16
40.008976,116.321575,0,125,39773.4814583333,2008-11-21,11:33:18
40.008959,116.321581,0,125,39773.4815162037,2008-11-21,11:33:23
40.008959,116.321581,0,125,39773.4815509259,2008-11-21,11:33:26
40.008959,116.321588,0,125,39773.4815740741,2008-11-21,11:33:28
40.008964,116.321612,0,125,39773.4816319444,2008-11-21,11:33:33
40.008973,116.321655,0,125,39773.4816898148,2008-11-21,11:33:38
40.008992,116.321714,0,126,39773.4817476852,2008-11-21,11:33:43
40.009052,116.321791,0,126,39773.4818055556,2008-11-21,11:33:48
40.009145,116.321867,0,126,39773.4818634259,2008-11-21,11:33:53
40.009273,116.321942,0,126,39773.4819212963,2008-11-21,11:33:58
