# Supplementary material for: Research on differential privacy protection method based on user tendency
Source: PLoS One. 2023 Oct 26;18(10):e0288823. doi: 10.1371/journal.pone.0288823 (PMC10602288; doi:10.1371/journal.pone.0288823)
Supplement: S1 Data — (ZIP) [file pone.0288823.s001.zip › Data 5-1/000/Trajectory/20081122012309.plt]

Geolife trajectory
WGS 84
Altitude is in Feet
Reserved 3
0,2,255,My Track,0,0,2,8421376
0
40.00769,116.322383,0,493,39774.0577430556,2008-11-22,01:23:09
40.007671,116.322438,0,493,39774.0578009259,2008-11-22,01:23:14
40.007684,116.322412,0,494,39774.0578587963,2008-11-22,01:23:19
40.008639,116.321636,0,218,39774.0579166667,2008-11-22,01:23:24
40.008649,116.321629,0,217,39774.057974537,2008-11-22,01:23:29
40.008679,116.321607,0,218,39774.0580324074,2008-11-22,01:23:34
40.008744,116.321544,0,201,39774.0580902778,2008-11-22,01:23:39
40.00881,116.321469,0,188,39774.0581481481,2008-11-22,01:23:44
40.008865,116.321391,0,179,39774.0582060185,2008-11-22,01:23:49
40.009076,116.32119,0,99,39774.0616782407,2008-11-22,01:28:49
40.009086,116.3211,0,99,39774.0617361111,2008-11-22,01:28:54
40.009076,116.321085,0,98,39774.0617939815,2008-11-22,01:28:59
40.009105,116.321112,0,99,39774.0618518519,2008-11-22,01:29:04
40.009118,116.321094,0,99,39774.0619097222,2008-11-22,01:29:09
40.00911,116.321093,0,99,39774.0619675926,2008-11-22,01:29:14
40.00911,116.321093,0,99,39774.0620023148,2008-11-22,01:29:17
40.009104,116.321085,0,99,39774.062025463,2008-11-22,01:29:19
40.009058,116.321103,0,99,39774.0620833333,2008-11-22,01:29:24
40.008991,116.321121,0,100,39774.0621412037,2008-11-22,01:29:29
40.008918,116.321045,0,100,39774.0621990741,2008-11-22,01:29:34
40.00893,116.320909,0,101,39774.0622569444,2008-11-22,01:29:39
40.008999,116.320824,0,104,39774.0623148148,2008-11-22,01:29:44
40.009095,116.320765,0,107,39774.0623726852,2008-11-22,01:29:49
40.009157,116.320709,0,109,39774.0624305556,2008-11-22,01:29:54
40.009223,116.32063,0,111,39774.0624884259,2008-11-22,01:29:59
40.009277,116.320529,0,112,39774.0625462963,2008-11-22,01:30:04
40.009339,116.320426,0,114,39774.0626041667,2008-11-22,01:30:09
40.009387,116.32032,0,116,39774.062662037,2008-11-22,01:30:14
40.009414,116.320333,0,119,39774.0627199074,2008-11-22,01:30:19
40.009374,116.320335,0,126,39774.0627777778,2008-11-22,01:30:24
40.009364,116.320322,0,130,39774.0628356481,2008-11-22,01:30:29
40.009309,116.320325,0,136,39774.0628935185,2008-11-22,01:30:34
40.009248,116.320356,0,144,39774.0629513889,2008-11-22,01:30:39
40.009218,116.320427,0,154,39774.0630092593,2008-11-22,01:30:44
40.009207,116.32045,0,165,39774.0630671296,2008-11-22,01:30:49
40.00922,116.320476,0,175,39774.063125,2008-11-22,01:30:54
40.009261,116.320374,0,183,39774.0631828704,2008-11-22,01:30:59
40.009199,116.320411,0,190,39774.0632407407,2008-11-22,01:31:04
40.009208,116.320344,0,199,39774.0632986111,2008-11-22,01:31:09
40.009215,116.320298,0,209,39774.0633564815,2008-11-22,01:31:14
40.009221,116.320214,0,222,39774.0634143518,2008-11-22,01:31:19
40.009264,116.320164,0,237,39774.0634722222,2008-11-22,01:31:24
40.009306,116.320181,0,248,39774.0635300926,2008-11-22,01:31:29
40.0093,116.320241,0,254,39774.063587963,2008-11-22,01:31:34
40.009161,116.320401,0,261,39774.0636458333,2008-11-22,01:31:39
40.021469,116.305782,0,369,39774.0723842593,2008-11-22,01:44:14
40.020523,116.306782,0,333,39774.0724421296,2008-11-22,01:44:19
40.020527,116.308791,0,542,39774.0725,2008-11-22,01:44:24
40.019188,116.309771,0,534,39774.0725578704,2008-11-22,01:44:29
40.018841,116.310043,0,520,39774.0726157407,2008-11-22,01:44:34
40.018308,116.310582,0,496,39774.0726736111,2008-11-22,01:44:39
40.017609,116.311378,0,482,39774.0727314815,2008-11-22,01:44:44
40.016305,116.312743,0,491,39774.0727893518,2008-11-22,01:44:49
40.016101,116.31295,0,481,39774.0728472222,2008-11-22,01:44:54
40.01575,116.31334,0,458,39774.0729050926,2008-11-22,01:44:59
40.015443,116.31374,0,441,39774.072962963,2008-11-22,01:45:04
40.015167,116.314127,0,427,39774.0730208333,2008-11-22,01:45:09
40.012928,116.315945,0,380,39774.0730787037,2008-11-22,01:45:14
40.012824,116.316392,0,374,39774.0731365741,2008-11-22,01:45:19
40.012545,116.316845,0,369,39774.0731944444,2008-11-22,01:45:24
40.012199,116.317284,0,363,39774.0732523148,2008-11-22,01:45:29
40.009783,116.319823,0,308,39774.0733101852,2008-11-22,01:45:34
40.008636,116.321709,0,294,39774.0733680556,2008-11-22,01:45:39
40.008607,116.321874,0,298,39774.0734259259,2008-11-22,01:45:44
40.008656,116.32199,0,304,39774.0734837963,2008-11-22,01:45:49
40.008805,116.322048,0,298,39774.0735416667,2008-11-22,01:45:54
40.008895,116.322149,0,295,39774.073599537,2008-11-22,01:45:59
40.008989,116.322274,0,295,39774.0736574074,2008-11-22,01:46:04
40.009054,116.322404,0,295,39774.0737152778,2008-11-22,01:46:09
40.009139,116.322565,0,282,39774.0737731481,2008-11-22,01:46:14
40.009175,116.32266,0,283,39774.0738310185,2008-11-22,01:46:19
40.009199,116.322731,0,284,39774.0738888889,2008-11-22,01:46:24
40.009165,116.322861,0,287,39774.0739467593,2008-11-22,01:46:29
40.009089,116.323024,0,293,39774.0740046296,2008-11-22,01:46:34
40.009056,116.323125,0,298,39774.0740625,2008-11-22,01:46:39
40.009051,116.323163,0,304,39774.0741203704,2008-11-22,01:46:44
40.009022,116.323108,0,309,39774.0741782407,2008-11-22,01:46:49
40.00899,116.322985,0,312,39774.0742361111,2008-11-22,01:46:54
40.008946,116.322868,0,319,39774.0742939815,2008-11-22,01:46:59
40.008882,116.322711,0,325,39774.0743518519,2008-11-22,01:47:04
40.008784,116.322669,0,332,39774.0744097222,2008-11-22,01:47:09
40.008638,116.322609,0,335,39774.0744675926,2008-11-22,01:47:14
40.00856,116.322506,0,337,39774.074525463,2008-11-22,01:47:19
40.008449,116.322425,0,343,39774.0745833333,2008-11-22,01:47:24
40.008315,116.322447,0,354,39774.0746412037,2008-11-22,01:47:29
40.008239,116.322427,0,365,39774.0746990741,2008-11-22,01:47:34
40.008158,116.322367,0,371,39774.0747569444,2008-11-22,01:47:39
40.008086,116.322389,0,380,39774.0748148148,2008-11-22,01:47:44
40.008056,116.322467,0,381,39774.0748726852,2008-11-22,01:47:49
40.008032,116.322586,0,370,39774.0749305556,2008-11-22,01:47:54
40.007953,116.322644,0,367,39774.0749884259,2008-11-22,01:47:59
40.007836,116.322638,0,365,39774.0750462963,2008-11-22,01:48:04
40.007715,116.322682,0,377,39774.0751041667,2008-11-22,01:48:09
40.007638,116.322751,0,380,39774.075162037,2008-11-22,01:48:14
40.007567,116.322734,0,386,39774.0752199074,2008-11-22,01:48:19
40.007515,116.322717,0,395,39774.0752777778,2008-11-22,01:48:24
40.00745,116.322661,0,406,39774.0753356481,2008-11-22,01:48:29
40.007288,116.322726,0,416,39774.0753935185,2008-11-22,01:48:34
40.007075,116.322895,0,430,39774.0754513889,2008-11-22,01:48:39
40.007092,116.323027,0,438,39774.0755092593,2008-11-22,01:48:44
40.007161,116.323179,0,448,39774.0755671296,2008-11-22,01:48:49
40.007171,116.323327,0,461,39774.075625,2008-11-22,01:48:54
40.007087,116.323509,0,473,39774.0756828704,2008-11-22,01:48:59
40.006878,116.323917,0,470,39774.0757407407,2008-11-22,01:49:04
40.00695,116.324082,0,481,39774.0757986111,2008-11-22,01:49:09
40.006957,116.32433,0,478,39774.0758564815,2008-11-22,01:49:14
40.006927,116.324508,0,485,39774.0759143519,2008-11-22,01:49:19
40.006935,116.324675,0,494,39774.0759722222,2008-11-22,01:49:24
40.006853,116.324799,0,499,39774.0760300926,2008-11-22,01:49:29
40.00685,116.324991,0,507,39774.076087963,2008-11-22,01:49:34
40.006795,116.325288,0,512,39774.0761458333,2008-11-22,01:49:39
40.006724,116.325606,0,517,39774.0762037037,2008-11-22,01:49:44
40.006603,116.325758,0,520,39774.0762615741,2008-11-22,01:49:49
40.006392,116.324727,0,505,39774.0763194444,2008-11-22,01:49:54
40.006212,116.324477,0,503,39774.0763773148,2008-11-22,01:49:59
40.006097,116.324364,0,505,39774.0764351852,2008-11-22,01:50:04
40.00599,116.3243,0,511,39774.0764930556,2008-11-22,01:50:09
40.005783,116.324328,0,516,39774.0765509259,2008-11-22,01:50:14
40.004334,116.323702,0,593,39774.0770138889,2008-11-22,01:50:54
40.004258,116.323611,0,589,39774.0770717593,2008-11-22,01:50:59
40.004164,116.32354,0,581,39774.0771296296,2008-11-22,01:51:04
40.004041,116.323618,0,575,39774.0771875,2008-11-22,01:51:09
40.004591,116.324032,0,215,39774.0772453704,2008-11-22,01:51:14
40.004186,116.323927,0,337,39774.0773032407,2008-11-22,01:51:19
40.003987,116.323809,0,349,39774.0773611111,2008-11-22,01:51:24
40.003828,116.323682,0,353,39774.0774189815,2008-11-22,01:51:29
40.003692,116.323568,0,355,39774.0774768519,2008-11-22,01:51:34
40.003592,116.323529,0,358,39774.0775347222,2008-11-22,01:51:39
40.003507,116.323465,0,360,39774.0775925926,2008-11-22,01:51:44
40.003416,116.323356,0,363,39774.077650463,2008-11-22,01:51:49
40.003311,116.323351,0,365,39774.0777083333,2008-11-22,01:51:54
40.003248,116.32344,0,364,39774.0777662037,2008-11-22,01:51:59
40.003188,116.323557,0,363,39774.0778240741,2008-11-22,01:52:04
40.003158,116.323566,0,363,39774.0778819444,2008-11-22,01:52:09
40.003084,116.323617,0,363,39774.0779398148,2008-11-22,01:52:14
40.002968,116.323686,0,363,39774.0779976852,2008-11-22,01:52:19
40.002825,116.32376,0,363,39774.0780555556,2008-11-22,01:52:24
40.00273,116.324203,0,351,39774.0781134259,2008-11-22,01:52:29
40.002613,116.324428,0,347,39774.0781712963,2008-11-22,01:52:34
40.002503,116.324552,0,346,39774.0782291667,2008-11-22,01:52:39
40.002396,116.324661,0,347,39774.078287037,2008-11-22,01:52:44
40.002297,116.324732,0,349,39774.0783449074,2008-11-22,01:52:49
40.002194,116.324746,0,353,39774.0784027778,2008-11-22,01:52:54
40.002118,116.324765,0,358,39774.0784606481,2008-11-22,01:52:59
40.002032,116.32475,0,366,39774.0785185185,2008-11-22,01:53:04
40.001938,116.324762,0,375,39774.0785763889,2008-11-22,01:53:09
40.001858,116.324761,0,383,39774.0786342593,2008-11-22,01:53:14
40.001782,116.324751,0,391,39774.0786921296,2008-11-22,01:53:19
40.00157,116.324728,0,396,39774.07875,2008-11-22,01:53:24
40.00148,116.324696,0,401,39774.0788078704,2008-11-22,01:53:29
40.001425,116.324681,0,405,39774.0788657407,2008-11-22,01:53:34
40.001363,116.324675,0,407,39774.0789236111,2008-11-22,01:53:39
40.001275,116.324669,0,408,39774.0789814815,2008-11-22,01:53:44
40.001188,116.324643,0,407,39774.0790393518,2008-11-22,01:53:49
40.001135,116.324634,0,403,39774.0790972222,2008-11-22,01:53:54
40.001078,116.324637,0,395,39774.0791550926,2008-11-22,01:53:59
40.001007,116.324685,0,387,39774.079212963,2008-11-22,01:54:04
40.000936,116.324733,0,383,39774.0792708333,2008-11-22,01:54:09
40.000876,116.324776,0,378,39774.0793287037,2008-11-22,01:54:14
40.000836,116.324797,0,372,39774.0793865741,2008-11-22,01:54:19
40.00079,116.32483,0,363,39774.0794444444,2008-11-22,01:54:24
40.000724,116.32485,0,357,39774.0795023148,2008-11-22,01:54:29
40.000624,116.324884,0,351,39774.0795601852,2008-11-22,01:54:34
40.000497,116.324923,0,353,39774.0796180556,2008-11-22,01:54:39
40.000391,116.324971,0,345,39774.0796759259,2008-11-22,01:54:44
40.000247,116.325035,0,330,39774.0797337963,2008-11-22,01:54:49
40.000071,116.325025,0,313,39774.0797916667,2008-11-22,01:54:54
39.999826,116.324811,0,306,39774.079849537,2008-11-22,01:54:59
39.999534,116.324279,0,307,39774.0799074074,2008-11-22,01:55:04
39.999536,116.324238,0,312,39774.0799652778,2008-11-22,01:55:09
39.999521,116.324194,0,321,39774.0800231481,2008-11-22,01:55:14
39.999527,116.324174,0,331,39774.0800810185,2008-11-22,01:55:19
39.999667,116.324228,0,334,39774.0801388889,2008-11-22,01:55:24
39.999822,116.324277,0,338,39774.0801967593,2008-11-22,01:55:29
39.999946,116.324303,0,346,39774.0802546296,2008-11-22,01:55:34
40.000046,116.324295,0,355,39774.0803125,2008-11-22,01:55:39
40.00009,116.324265,0,364,39774.0803703704,2008-11-22,01:55:44
40.000183,116.324265,0,375,39774.0804282407,2008-11-22,01:55:49
40.000284,116.324305,0,388,39774.0804861111,2008-11-22,01:55:54
40.008926,116.322943,0,-96,39774.2028819444,2008-11-22,04:52:09
40.008695,116.322965,0,52,39774.2029398148,2008-11-22,04:52:14
40.008615,116.32297,0,84,39774.2029976852,2008-11-22,04:52:19
40.008447,116.322949,0,80,39774.2139351852,2008-11-22,05:08:04
40.008523,116.323489,0,81,39774.2145138889,2008-11-22,05:08:54
40.008629,116.322927,0,83,39774.2145717593,2008-11-22,05:08:59
40.008711,116.322967,0,84,39774.2146296296,2008-11-22,05:09:04
40.008764,116.323012,0,85,39774.2146875,2008-11-22,05:09:09
40.008532,116.322925,0,98,39774.2154398148,2008-11-22,05:10:14
40.008615,116.322979,0,70,39774.2154976852,2008-11-22,05:10:19
40.008641,116.322933,0,70,39774.2155555556,2008-11-22,05:10:24
40.008652,116.322929,0,72,39774.2156134259,2008-11-22,05:10:29
40.008652,116.322929,0,72,39774.2156481481,2008-11-22,05:10:32
40.008647,116.322936,0,72,39774.2156712963,2008-11-22,05:10:34
40.008641,116.322949,0,73,39774.2157291667,2008-11-22,05:10:39
40.008652,116.322989,0,105,39774.2164814815,2008-11-22,05:11:44
40.008596,116.322992,0,110,39774.2165393519,2008-11-22,05:11:49
40.008551,116.322976,0,113,39774.2165972222,2008-11-22,05:11:54
40.008548,116.322961,0,111,39774.2166550926,2008-11-22,05:11:59
40.008523,116.322973,0,112,39774.216712963,2008-11-22,05:12:04
40.008522,116.323011,0,113,39774.2167708333,2008-11-22,05:12:09
40.008556,116.32304,0,113,39774.2168287037,2008-11-22,05:12:14
40.008568,116.323075,0,113,39774.2168865741,2008-11-22,05:12:19
40.008561,116.323098,0,113,39774.2169444444,2008-11-22,05:12:24
40.008561,116.323098,0,113,39774.2169791667,2008-11-22,05:12:27
40.008566,116.323091,0,113,39774.2170023148,2008-11-22,05:12:29
40.008601,116.323072,0,114,39774.2170601852,2008-11-22,05:12:34
40.00863,116.323025,0,114,39774.2171180556,2008-11-22,05:12:39
40.008625,116.322952,0,114,39774.2171759259,2008-11-22,05:12:44
40.008613,116.322827,0,115,39774.2172337963,2008-11-22,05:12:49
40.008602,116.322688,0,115,39774.2172916667,2008-11-22,05:12:54
40.008613,116.322531,0,116,39774.217349537,2008-11-22,05:12:59
40.008599,116.322394,0,117,39774.2174074074,2008-11-22,05:13:04
40.008593,116.322307,0,118,39774.2174652778,2008-11-22,05:13:09
40.008538,116.322074,0,111,39774.2176967593,2008-11-22,05:13:29
40.008558,116.321924,0,111,39774.2177546296,2008-11-22,05:13:34
40.008594,116.321855,0,111,39774.2178125,2008-11-22,05:13:39
40.009097,116.322738,0,129,39774.2179282407,2008-11-22,05:13:49
40.008897,116.322777,0,76,39774.2179861111,2008-11-22,05:13:54
40.008851,116.322771,0,71,39774.2180439815,2008-11-22,05:13:59
40.008702,116.323064,0,70,39774.2200694444,2008-11-22,05:16:54
40.008676,116.322908,0,73,39774.2201273148,2008-11-22,05:16:59
40.008655,116.323044,0,72,39774.2201851852,2008-11-22,05:17:04
40.008625,116.323095,0,74,39774.2202430556,2008-11-22,05:17:09
40.008614,116.323103,0,73,39774.2203009259,2008-11-22,05:17:14
40.008697,116.323176,0,144,39774.2205902778,2008-11-22,05:17:39
40.009171,116.323106,0,159,39774.2206481481,2008-11-22,05:17:44
40.009323,116.322932,0,78,39774.2207060185,2008-11-22,05:17:49
40.009376,116.322936,0,74,39774.2207638889,2008-11-22,05:17:54
40.009451,116.322916,0,71,39774.2208217593,2008-11-22,05:17:59
40.010082,116.322392,0,73,39774.2215740741,2008-11-22,05:19:04
39.998579,116.327229,0,962,39774.2353356481,2008-11-22,05:38:53
39.999159,116.328001,0,1763,39774.2354050926,2008-11-22,05:38:59
39.997711,116.326445,0,-127,39774.235474537,2008-11-22,05:39:05
39.997642,116.326443,0,-68,39774.2355324074,2008-11-22,05:39:10
39.997664,116.326432,0,-60,39774.2355902778,2008-11-22,05:39:15
39.986353,116.311987,0,153,39774.2436921296,2008-11-22,05:50:55
39.985781,116.311391,0,117,39774.24375,2008-11-22,05:51:00
39.984498,116.310403,0,109,39774.2438078704,2008-11-22,05:51:05
39.984225,116.310259,0,111,39774.2438657407,2008-11-22,05:51:10
39.984012,116.310044,0,115,39774.2439236111,2008-11-22,05:51:15
39.983832,116.310033,0,120,39774.2439814815,2008-11-22,05:51:20
39.983552,116.310067,0,123,39774.2440393518,2008-11-22,05:51:25
39.983386,116.310108,0,126,39774.2440972222,2008-11-22,05:51:30
39.983261,116.310125,0,126,39774.2441550926,2008-11-22,05:51:35
39.983061,116.31012,0,128,39774.244212963,2008-11-22,05:51:40
39.982907,116.310132,0,133,39774.2442708333,2008-11-22,05:51:45
39.982814,116.310194,0,137,39774.2443287037,2008-11-22,05:51:50
39.982763,116.310181,0,142,39774.2443865741,2008-11-22,05:51:55
39.982729,116.310199,0,153,39774.2444444444,2008-11-22,05:52:00
39.982583,116.31021,0,166,39774.2445023148,2008-11-22,05:52:05
39.982469,116.310198,0,177,39774.2445601852,2008-11-22,05:52:10
39.982377,116.310222,0,182,39774.2446180556,2008-11-22,05:52:15
39.982264,116.310267,0,186,39774.2446759259,2008-11-22,05:52:20
39.982159,116.310237,0,189,39774.2447337963,2008-11-22,05:52:25
39.982058,116.310265,0,193,39774.2447916667,2008-11-22,05:52:30
39.981899,116.310184,0,201,39774.244849537,2008-11-22,05:52:35
39.981735,116.310134,0,209,39774.2449074074,2008-11-22,05:52:40
39.981552,116.310204,0,222,39774.2449652778,2008-11-22,05:52:45
39.98145,116.310281,0,238,39774.2450231481,2008-11-22,05:52:50
39.981298,116.310274,0,251,39774.2450810185,2008-11-22,05:52:55
39.981177,116.310274,0,261,39774.2451388889,2008-11-22,05:53:00
39.981024,116.310313,0,273,39774.2451967593,2008-11-22,05:53:05
39.98085,116.31035,0,286,39774.2452546296,2008-11-22,05:53:10
39.980674,116.310298,0,304,39774.2453125,2008-11-22,05:53:15
39.980488,116.310346,0,316,39774.2453703704,2008-11-22,05:53:20
39.980284,116.310402,0,325,39774.2454282407,2008-11-22,05:53:25
39.980152,116.310409,0,332,39774.2454861111,2008-11-22,05:53:30
39.979892,116.310369,0,343,39774.2455439815,2008-11-22,05:53:35
39.979731,116.310331,0,358,39774.2456018519,2008-11-22,05:53:40
39.979581,116.310279,0,366,39774.2456597222,2008-11-22,05:53:45
39.979395,116.310234,0,359,39774.2457175926,2008-11-22,05:53:50
39.979187,116.310156,0,359,39774.245775463,2008-11-22,05:53:55
39.979149,116.31019,0,360,39774.2458333333,2008-11-22,05:54:00
39.979071,116.3102,0,364,39774.2458912037,2008-11-22,05:54:05
39.978946,116.310279,0,366,39774.2459490741,2008-11-22,05:54:10
39.978764,116.310383,0,370,39774.2460069444,2008-11-22,05:54:15
39.978627,116.310498,0,373,39774.2460648148,2008-11-22,05:54:20
39.978442,116.310547,0,359,39774.2461226852,2008-11-22,05:54:25
39.978307,116.310561,0,341,39774.2461805556,2008-11-22,05:54:30
39.978213,116.310544,0,340,39774.2462384259,2008-11-22,05:54:35
39.978128,116.310547,0,347,39774.2462962963,2008-11-22,05:54:40
39.978013,116.310556,0,352,39774.2463541667,2008-11-22,05:54:45
39.977913,116.310544,0,355,39774.246412037,2008-11-22,05:54:50
39.977807,116.310586,0,361,39774.2464699074,2008-11-22,05:54:55
39.977749,116.310601,0,370,39774.2465277778,2008-11-22,05:55:00
39.977644,116.310636,0,378,39774.2465856481,2008-11-22,05:55:05
39.977567,116.310704,0,385,39774.2466435185,2008-11-22,05:55:10
39.977364,116.310696,0,392,39774.2467013889,2008-11-22,05:55:15
39.977084,116.310664,0,399,39774.2467592593,2008-11-22,05:55:20
39.97689,116.31065,0,405,39774.2468171296,2008-11-22,05:55:25
39.976808,116.310648,0,410,39774.246875,2008-11-22,05:55:30
39.976837,116.310642,0,414,39774.2469328704,2008-11-22,05:55:35
39.976831,116.310623,0,419,39774.2469907407,2008-11-22,05:55:40
39.976833,116.31062,0,421,39774.2470486111,2008-11-22,05:55:45
39.976833,116.31062,0,421,39774.2470833333,2008-11-22,05:55:48
39.976825,116.310627,0,422,39774.2471064815,2008-11-22,05:55:50
39.976804,116.310533,0,422,39774.2471643519,2008-11-22,05:55:55
39.976887,116.310504,0,425,39774.2472222222,2008-11-22,05:56:00
39.976906,116.310499,0,427,39774.2472800926,2008-11-22,05:56:05
39.976918,116.310475,0,429,39774.247337963,2008-11-22,05:56:10
39.976918,116.310475,0,429,39774.2473726852,2008-11-22,05:56:13
39.976915,116.310468,0,439,39774.2473958333,2008-11-22,05:56:15
39.976941,116.310468,0,449,39774.2474537037,2008-11-22,05:56:20
39.976921,116.310439,0,457,39774.2475115741,2008-11-22,05:56:25
39.97696,116.310384,0,453,39774.2475694444,2008-11-22,05:56:30
39.976905,116.310328,0,429,39774.2476273148,2008-11-22,05:56:35
39.976842,116.310288,0,419,39774.2476851852,2008-11-22,05:56:40
