# Supplementary material for: Research on differential privacy protection method based on user tendency
Source: PLoS One. 2023 Oct 26;18(10):e0288823. doi: 10.1371/journal.pone.0288823 (PMC10602288; doi:10.1371/journal.pone.0288823)
Supplement: S1 Data — (ZIP) [file pone.0288823.s001.zip › Data 5-1/000/Trajectory/20081123102153.plt]

Geolife trajectory
WGS 84
Altitude is in Feet
Reserved 3
0,2,255,My Track,0,0,2,8421376
0
39.999277,116.324907,0,492,39775.4318634259,2008-11-23,10:21:53
39.999335,116.325021,0,492,39775.4319212963,2008-11-23,10:21:58
39.99931,116.325017,0,492,39775.4319791667,2008-11-23,10:22:03
39.999288,116.325006,0,492,39775.432037037,2008-11-23,10:22:08
39.999275,116.324991,0,492,39775.4320949074,2008-11-23,10:22:13
39.999259,116.324952,0,491,39775.4321527778,2008-11-23,10:22:18
39.999279,116.324888,0,492,39775.4322106481,2008-11-23,10:22:23
39.999309,116.324847,0,492,39775.4322685185,2008-11-23,10:22:28
39.999298,116.324857,0,492,39775.4323263889,2008-11-23,10:22:33
39.993664,116.326695,0,-64,39775.4369560185,2008-11-23,10:29:13
39.993571,116.326662,0,-92,39775.4370138889,2008-11-23,10:29:18
39.993507,116.326606,0,-142,39775.4370717593,2008-11-23,10:29:23
39.993536,116.326547,0,-181,39775.4371296296,2008-11-23,10:29:28
39.993565,116.326464,0,-218,39775.4371875,2008-11-23,10:29:33
39.993566,116.32638,0,-244,39775.4372453704,2008-11-23,10:29:38
39.993652,116.326259,0,-274,39775.4373032407,2008-11-23,10:29:43
39.993796,116.326082,0,-315,39775.4373611111,2008-11-23,10:29:48
39.993851,116.325955,0,-323,39775.4374189815,2008-11-23,10:29:53
39.993951,116.325843,0,-317,39775.4374768519,2008-11-23,10:29:58
39.994113,116.325732,0,-320,39775.4375347222,2008-11-23,10:30:03
39.994259,116.325632,0,-326,39775.4375925926,2008-11-23,10:30:08
