# Supplementary material for: Research on differential privacy protection method based on user tendency
Source: PLoS One. 2023 Oct 26;18(10):e0288823. doi: 10.1371/journal.pone.0288823 (PMC10602288; doi:10.1371/journal.pone.0288823)
Supplement: S1 Data — (ZIP) [file pone.0288823.s001.zip › Data 5-1/000/Trajectory/20081201111827.plt]

Geolife trajectory
WGS 84
Altitude is in Feet
Reserved 3
0,2,255,My Track,0,0,2,8421376
0
39.998611,116.323661,0,492,39783.4711458333,2008-12-01,11:18:27
39.998715,116.323732,0,492,39783.4712037037,2008-12-01,11:18:32
39.998738,116.323743,0,492,39783.4712615741,2008-12-01,11:18:37
39.99878,116.323763,0,492,39783.4713194444,2008-12-01,11:18:42
39.998814,116.323828,0,492,39783.4713773148,2008-12-01,11:18:47
39.998866,116.323904,0,492,39783.4714351852,2008-12-01,11:18:52
39.998985,116.323991,0,493,39783.4714930556,2008-12-01,11:18:57
39.9991,116.324032,0,494,39783.4715509259,2008-12-01,11:19:02
39.999296,116.324045,0,496,39783.4716087963,2008-12-01,11:19:07
39.999478,116.32405,0,497,39783.4716666667,2008-12-01,11:19:12
39.999649,116.324035,0,500,39783.471724537,2008-12-01,11:19:17
39.999792,116.324044,0,502,39783.4717824074,2008-12-01,11:19:22
39.999955,116.324049,0,505,39783.4718402778,2008-12-01,11:19:27
40.000114,116.324075,0,508,39783.4718981481,2008-12-01,11:19:32
40.000332,116.324101,0,509,39783.4719560185,2008-12-01,11:19:37
40.000542,116.324156,0,511,39783.4720138889,2008-12-01,11:19:42
40.000729,116.324189,0,512,39783.4720717593,2008-12-01,11:19:47
40.000935,116.324228,0,514,39783.4721296296,2008-12-01,11:19:52
40.001152,116.324272,0,515,39783.4721875,2008-12-01,11:19:57
40.001404,116.324336,0,515,39783.4722453704,2008-12-01,11:20:02
40.001634,116.324357,0,516,39783.4723032407,2008-12-01,11:20:07
40.001803,116.324301,0,517,39783.4723611111,2008-12-01,11:20:12
40.001899,116.324222,0,517,39783.4724189815,2008-12-01,11:20:17
40.002001,116.324189,0,516,39783.4724768519,2008-12-01,11:20:22
40.002143,116.324203,0,515,39783.4725347222,2008-12-01,11:20:27
40.002251,116.324189,0,514,39783.4725925926,2008-12-01,11:20:32
40.002372,116.324153,0,513,39783.472650463,2008-12-01,11:20:37
40.002476,116.324073,0,513,39783.4727083333,2008-12-01,11:20:42
40.002612,116.324001,0,512,39783.4727662037,2008-12-01,11:20:47
40.002801,116.323977,0,511,39783.4728240741,2008-12-01,11:20:52
40.00296,116.323973,0,509,39783.4728819444,2008-12-01,11:20:57
40.003123,116.323992,0,507,39783.4729398148,2008-12-01,11:21:02
40.003287,116.324008,0,505,39783.4729976852,2008-12-01,11:21:07
40.003413,116.323967,0,502,39783.4730555556,2008-12-01,11:21:12
40.003501,116.323872,0,500,39783.4731134259,2008-12-01,11:21:17
40.003575,116.323657,0,498,39783.4731712963,2008-12-01,11:21:22
40.003785,116.323621,0,496,39783.4732291667,2008-12-01,11:21:27
40.003999,116.323639,0,493,39783.473287037,2008-12-01,11:21:32
40.004158,116.323649,0,491,39783.4733449074,2008-12-01,11:21:37
40.004297,116.323612,0,488,39783.4734027778,2008-12-01,11:21:42
40.00446,116.323573,0,485,39783.4734606481,2008-12-01,11:21:47
40.004589,116.323543,0,481,39783.4735185185,2008-12-01,11:21:52
40.004794,116.323587,0,478,39783.4735763889,2008-12-01,11:21:57
40.005035,116.323662,0,474,39783.4736342593,2008-12-01,11:22:02
40.005249,116.323663,0,470,39783.4736921296,2008-12-01,11:22:07
40.005405,116.323666,0,466,39783.47375,2008-12-01,11:22:12
40.005571,116.323662,0,464,39783.4738078704,2008-12-01,11:22:17
40.005786,116.323719,0,461,39783.4738657407,2008-12-01,11:22:22
40.006005,116.323726,0,457,39783.4739236111,2008-12-01,11:22:27
40.006195,116.323747,0,454,39783.4739814815,2008-12-01,11:22:32
40.006376,116.323774,0,450,39783.4740393519,2008-12-01,11:22:37
40.006544,116.323788,0,447,39783.4740972222,2008-12-01,11:22:42
40.006732,116.323807,0,444,39783.4741550926,2008-12-01,11:22:47
40.006955,116.323871,0,438,39783.474212963,2008-12-01,11:22:52
40.007075,116.323835,0,435,39783.4742708333,2008-12-01,11:22:57
40.007146,116.323724,0,432,39783.4743287037,2008-12-01,11:23:02
40.007277,116.323624,0,429,39783.4743865741,2008-12-01,11:23:07
40.007274,116.323376,0,429,39783.4744444444,2008-12-01,11:23:12
40.007238,116.323111,0,423,39783.4745023148,2008-12-01,11:23:17
40.00718,116.322818,0,416,39783.4745601852,2008-12-01,11:23:22
40.007171,116.322593,0,414,39783.4746180556,2008-12-01,11:23:27
40.007137,116.322366,0,410,39783.4746759259,2008-12-01,11:23:32
40.007141,116.322173,0,404,39783.4747337963,2008-12-01,11:23:37
40.007184,116.322074,0,398,39783.4747916667,2008-12-01,11:23:42
40.007252,116.322015,0,392,39783.474849537,2008-12-01,11:23:47
40.007437,116.322029,0,389,39783.4749074074,2008-12-01,11:23:52
40.007725,116.322113,0,385,39783.4749652778,2008-12-01,11:23:57
40.008034,116.322214,0,380,39783.4750231481,2008-12-01,11:24:02
40.00829,116.322259,0,373,39783.4750810185,2008-12-01,11:24:07
40.008504,116.322309,0,364,39783.4751388889,2008-12-01,11:24:12
40.00871,116.322331,0,355,39783.4751967593,2008-12-01,11:24:17
40.00891,116.322376,0,342,39783.4752546296,2008-12-01,11:24:22
40.008994,116.322293,0,339,39783.4753125,2008-12-01,11:24:27
40.009109,116.322232,0,335,39783.4753703704,2008-12-01,11:24:32
40.009225,116.322121,0,330,39783.4754282407,2008-12-01,11:24:37
40.009249,116.321914,0,325,39783.4754861111,2008-12-01,11:24:42
40.009194,116.321706,0,317,39783.4755439815,2008-12-01,11:24:47
40.009068,116.321152,0,35,39783.4768171296,2008-12-01,11:26:37
40.009048,116.321184,0,52,39783.476875,2008-12-01,11:26:42
40.009031,116.321205,0,54,39783.4769328704,2008-12-01,11:26:47
40.009023,116.321214,0,55,39783.4769907407,2008-12-01,11:26:52
40.009028,116.321228,0,56,39783.4770486111,2008-12-01,11:26:57
40.009041,116.321263,0,57,39783.4771064815,2008-12-01,11:27:02
40.009023,116.321335,0,57,39783.4771643518,2008-12-01,11:27:07
40.008965,116.321431,0,59,39783.4772222222,2008-12-01,11:27:12
40.008882,116.321556,0,59,39783.4772800926,2008-12-01,11:27:17
40.00876,116.321722,0,60,39783.477337963,2008-12-01,11:27:22
40.008579,116.321513,0,-165,39783.4776273148,2008-12-01,11:27:47
40.008814,116.32144,0,21,39783.4776851852,2008-12-01,11:27:52
40.008898,116.321367,0,79,39783.4777430556,2008-12-01,11:27:57
40.008932,116.3213,0,110,39783.4778009259,2008-12-01,11:28:02
40.00889,116.321294,0,105,39783.4778587963,2008-12-01,11:28:07
40.008851,116.321269,0,98,39783.4779166667,2008-12-01,11:28:12
40.008827,116.321226,0,91,39783.477974537,2008-12-01,11:28:17
40.008795,116.321184,0,91,39783.4780324074,2008-12-01,11:28:22
40.008742,116.321171,0,94,39783.4780902778,2008-12-01,11:28:27
40.008682,116.321163,0,95,39783.4781481481,2008-12-01,11:28:32
40.008633,116.321172,0,99,39783.4782060185,2008-12-01,11:28:37
40.008603,116.321193,0,105,39783.4782638889,2008-12-01,11:28:42
40.008571,116.321218,0,110,39783.4783217593,2008-12-01,11:28:47
40.008551,116.321208,0,103,39783.4783796296,2008-12-01,11:28:52
40.008529,116.321168,0,99,39783.4784375,2008-12-01,11:28:57
40.008513,116.321127,0,100,39783.4784953704,2008-12-01,11:29:02
40.008489,116.32112,0,102,39783.4785532407,2008-12-01,11:29:07
40.008461,116.321119,0,108,39783.4786111111,2008-12-01,11:29:12
40.008406,116.321114,0,117,39783.4786689815,2008-12-01,11:29:17
40.008371,116.32111,0,122,39783.4787268518,2008-12-01,11:29:22
40.008362,116.321109,0,126,39783.4787847222,2008-12-01,11:29:27
40.008329,116.321087,0,130,39783.4788425926,2008-12-01,11:29:32
40.00829,116.3211,0,133,39783.478900463,2008-12-01,11:29:37
40.008265,116.321095,0,136,39783.4789583333,2008-12-01,11:29:42
40.008232,116.321101,0,140,39783.4790162037,2008-12-01,11:29:47
40.008189,116.321138,0,142,39783.4790740741,2008-12-01,11:29:52
40.00817,116.321139,0,144,39783.4791319444,2008-12-01,11:29:57
40.008127,116.321122,0,147,39783.4791898148,2008-12-01,11:30:02
40.008068,116.321131,0,152,39783.4792476852,2008-12-01,11:30:07
40.008031,116.321136,0,154,39783.4793055556,2008-12-01,11:30:12
40.008011,116.321119,0,158,39783.4793634259,2008-12-01,11:30:17
40.008003,116.321076,0,161,39783.4794212963,2008-12-01,11:30:22
40.008032,116.321027,0,163,39783.4794791667,2008-12-01,11:30:27
40.008039,116.320991,0,161,39783.479537037,2008-12-01,11:30:32
40.008049,116.320937,0,163,39783.4795949074,2008-12-01,11:30:37
40.008064,116.320908,0,166,39783.4796527778,2008-12-01,11:30:42
40.008055,116.32089,0,170,39783.4797106481,2008-12-01,11:30:47
40.008055,116.320843,0,171,39783.4797685185,2008-12-01,11:30:52
40.008043,116.320792,0,174,39783.4798263889,2008-12-01,11:30:57
40.008036,116.32076,0,178,39783.4798842593,2008-12-01,11:31:02
40.00803,116.320723,0,183,39783.4799421296,2008-12-01,11:31:07
40.008005,116.320671,0,185,39783.48,2008-12-01,11:31:12
40.007999,116.320615,0,188,39783.4800578704,2008-12-01,11:31:17
40.007983,116.320569,0,189,39783.4801157407,2008-12-01,11:31:22
40.007979,116.320543,0,190,39783.4801736111,2008-12-01,11:31:27
40.007944,116.320501,0,187,39783.4802314815,2008-12-01,11:31:32
40.007936,116.320464,0,188,39783.4802893519,2008-12-01,11:31:37
40.007913,116.320425,0,190,39783.4803472222,2008-12-01,11:31:42
40.007896,116.320417,0,193,39783.4804050926,2008-12-01,11:31:47
40.007869,116.32043,0,196,39783.480462963,2008-12-01,11:31:52
40.00786,116.320413,0,197,39783.4805208333,2008-12-01,11:31:57
40.00786,116.320413,0,197,39783.4805555556,2008-12-01,11:32:00
40.007862,116.320412,0,197,39783.4805787037,2008-12-01,11:32:02
40.00786,116.320385,0,195,39783.4806365741,2008-12-01,11:32:07
40.007858,116.320355,0,190,39783.4806944444,2008-12-01,11:32:12
40.007853,116.320278,0,186,39783.4807523148,2008-12-01,11:32:17
40.007802,116.320219,0,183,39783.4808101852,2008-12-01,11:32:22
40.007767,116.32019,0,180,39783.4808680556,2008-12-01,11:32:27
40.007734,116.320156,0,174,39783.4809259259,2008-12-01,11:32:32
40.007705,116.320108,0,171,39783.4809837963,2008-12-01,11:32:37
40.007675,116.320054,0,169,39783.4810416667,2008-12-01,11:32:42
40.007666,116.319996,0,166,39783.481099537,2008-12-01,11:32:47
40.00767,116.319947,0,164,39783.4811574074,2008-12-01,11:32:52
40.00765,116.319903,0,162,39783.4812152778,2008-12-01,11:32:57
40.007617,116.319877,0,161,39783.4812731481,2008-12-01,11:33:02
40.007578,116.319871,0,161,39783.4813310185,2008-12-01,11:33:07
40.007546,116.319844,0,161,39783.4813888889,2008-12-01,11:33:12
40.007503,116.319802,0,159,39783.4814467593,2008-12-01,11:33:17
40.007454,116.319779,0,156,39783.4815046296,2008-12-01,11:33:22
40.007423,116.319752,0,155,39783.4815625,2008-12-01,11:33:27
40.007405,116.319675,0,153,39783.4816203704,2008-12-01,11:33:32
40.007383,116.319644,0,154,39783.4816782407,2008-12-01,11:33:37
40.007408,116.319617,0,154,39783.4817361111,2008-12-01,11:33:42
40.007411,116.319601,0,154,39783.4817939815,2008-12-01,11:33:47
40.007397,116.31955,0,155,39783.4818518519,2008-12-01,11:33:52
40.007389,116.319531,0,155,39783.4819097222,2008-12-01,11:33:57
40.007388,116.319529,0,155,39783.4819212963,2008-12-01,11:33:58
40.007384,116.31954,0,155,39783.4819791667,2008-12-01,11:34:03
40.007366,116.319551,0,155,39783.4820138889,2008-12-01,11:34:06
40.007366,116.319551,0,155,39783.482025463,2008-12-01,11:34:07
40.007365,116.319552,0,155,39783.4820486111,2008-12-01,11:34:09
40.007351,116.319555,0,156,39783.4821064815,2008-12-01,11:34:14
40.007364,116.319537,0,156,39783.4821643519,2008-12-01,11:34:19
40.007361,116.319533,0,156,39783.4822222222,2008-12-01,11:34:24
40.007366,116.319535,0,156,39783.4822800926,2008-12-01,11:34:29
40.007371,116.319536,0,156,39783.4823032407,2008-12-01,11:34:31
40.007402,116.31955,0,156,39783.4823611111,2008-12-01,11:34:36
40.007402,116.319617,0,156,39783.4824189815,2008-12-01,11:34:41
40.007394,116.319632,0,156,39783.4824768519,2008-12-01,11:34:46
40.007387,116.31962,0,156,39783.4825115741,2008-12-01,11:34:49
40.007373,116.319591,0,156,39783.4825578704,2008-12-01,11:34:53
40.007335,116.319509,0,157,39783.4826157407,2008-12-01,11:34:58
40.007313,116.319476,0,157,39783.4826388889,2008-12-01,11:35:00
40.007238,116.319416,0,157,39783.4826967593,2008-12-01,11:35:05
40.007178,116.319367,0,158,39783.4827546296,2008-12-01,11:35:10
40.007157,116.319321,0,158,39783.4828125,2008-12-01,11:35:15
