# Supplementary material for: Research on differential privacy protection method based on user tendency
Source: PLoS One. 2023 Oct 26;18(10):e0288823. doi: 10.1371/journal.pone.0288823 (PMC10602288; doi:10.1371/journal.pone.0288823)
Supplement: S1 Data — (ZIP) [file pone.0288823.s001.zip › Data 5-1/000/Trajectory/20081202071136.plt]

Geolife trajectory
WGS 84
Altitude is in Feet
Reserved 3
0,2,255,My Track,0,0,2,8421376
0
40.009551,116.320406,0,492,39784.2997222222,2008-12-02,07:11:36
40.009802,116.320492,0,491,39784.2997800926,2008-12-02,07:11:41
40.009657,116.320487,0,492,39784.299837963,2008-12-02,07:11:46
40.009557,116.32046,0,491,39784.2998958333,2008-12-02,07:11:51
40.009414,116.320421,0,492,39784.2999537037,2008-12-02,07:11:56
40.009436,116.320409,0,493,39784.3000115741,2008-12-02,07:12:01
40.009335,116.320383,0,493,39784.3000694444,2008-12-02,07:12:06
40.009238,116.32035,0,494,39784.3001273148,2008-12-02,07:12:11
40.00917,116.320311,0,495,39784.3001851852,2008-12-02,07:12:16
40.009122,116.320291,0,497,39784.3002430556,2008-12-02,07:12:21
40.009098,116.320278,0,499,39784.3003009259,2008-12-02,07:12:26
40.009014,116.320276,0,501,39784.3003587963,2008-12-02,07:12:31
40.008892,116.320268,0,503,39784.3004166667,2008-12-02,07:12:36
40.00882,116.320284,0,505,39784.300474537,2008-12-02,07:12:41
40.008824,116.320325,0,507,39784.3005324074,2008-12-02,07:12:46
40.008815,116.320374,0,509,39784.3005902778,2008-12-02,07:12:51
40.008882,116.320519,0,511,39784.3006481482,2008-12-02,07:12:56
40.009001,116.320743,0,513,39784.3007060185,2008-12-02,07:13:01
40.009282,116.321071,0,515,39784.3007638889,2008-12-02,07:13:06
40.009638,116.321455,0,518,39784.3008217593,2008-12-02,07:13:11
40.00972,116.321701,0,520,39784.3008796296,2008-12-02,07:13:16
40.009924,116.32198,0,523,39784.3009375,2008-12-02,07:13:21
40.009879,116.322163,0,525,39784.3009953704,2008-12-02,07:13:26
40.009957,116.322355,0,528,39784.3010532407,2008-12-02,07:13:31
40.009978,116.322491,0,531,39784.3011111111,2008-12-02,07:13:36
40.009992,116.322528,0,533,39784.3011689815,2008-12-02,07:13:41
40.009924,116.322543,0,536,39784.3012268519,2008-12-02,07:13:46
40.009868,116.322558,0,539,39784.3012847222,2008-12-02,07:13:51
40.009794,116.322565,0,541,39784.3013425926,2008-12-02,07:13:56
40.00983,116.322609,0,544,39784.301400463,2008-12-02,07:14:01
40.00974,116.32262,0,547,39784.3014583333,2008-12-02,07:14:06
40.009566,116.322583,0,550,39784.3015162037,2008-12-02,07:14:11
40.009512,116.322593,0,553,39784.3015740741,2008-12-02,07:14:16
40.009362,116.322533,0,556,39784.3016319444,2008-12-02,07:14:21
40.008869,116.322438,0,560,39784.3016898148,2008-12-02,07:14:26
40.008675,116.322443,0,564,39784.3017476852,2008-12-02,07:14:31
40.008524,116.322442,0,568,39784.3018055556,2008-12-02,07:14:36
40.008417,116.322445,0,573,39784.3018634259,2008-12-02,07:14:41
40.00831,116.322457,0,577,39784.3019212963,2008-12-02,07:14:46
40.008219,116.322464,0,581,39784.3019791667,2008-12-02,07:14:51
40.008107,116.322477,0,581,39784.302037037,2008-12-02,07:14:56
40.008009,116.322495,0,585,39784.3020949074,2008-12-02,07:15:01
40.007857,116.322521,0,584,39784.3021527778,2008-12-02,07:15:06
40.007739,116.322547,0,585,39784.3022106481,2008-12-02,07:15:11
40.007631,116.322593,0,586,39784.3022685185,2008-12-02,07:15:16
40.007477,116.322615,0,587,39784.3023263889,2008-12-02,07:15:21
40.007338,116.322653,0,590,39784.3023842593,2008-12-02,07:15:26
