# Supplementary material for: Research on differential privacy protection method based on user tendency
Source: PLoS One. 2023 Oct 26;18(10):e0288823. doi: 10.1371/journal.pone.0288823 (PMC10602288; doi:10.1371/journal.pone.0288823)
Supplement: S1 Data — (ZIP) [file pone.0288823.s001.zip › Data 5-1/000/Trajectory/20081202071531.plt]

Geolife trajectory
WGS 84
Altitude is in Feet
Reserved 3
0,2,255,My Track,0,0,2,8421376
0
40.004261,116.322267,0,575,39784.3024421296,2008-12-02,07:15:31
40.004073,116.32206,0,576,39784.3025,2008-12-02,07:15:36
40.003893,116.32183,0,577,39784.3025578704,2008-12-02,07:15:41
40.004772,116.321366,0,-179,39784.3026157407,2008-12-02,07:15:46
40.004631,116.321334,0,-169,39784.3026736111,2008-12-02,07:15:51
40.004479,116.321221,0,-160,39784.3027314815,2008-12-02,07:15:56
40.004374,116.321154,0,-151,39784.3027893519,2008-12-02,07:16:01
40.004274,116.321071,0,-140,39784.3028472222,2008-12-02,07:16:06
40.00416,116.320995,0,-119,39784.3029050926,2008-12-02,07:16:11
40.004041,116.320961,0,-87,39784.302962963,2008-12-02,07:16:16
40.003934,116.320908,0,-55,39784.3030208333,2008-12-02,07:16:21
40.003833,116.320841,0,-24,39784.3030787037,2008-12-02,07:16:26
40.003731,116.32073,0,7,39784.3031365741,2008-12-02,07:16:31
40.003627,116.320687,0,37,39784.3031944444,2008-12-02,07:16:36
40.003512,116.320702,0,67,39784.3032523148,2008-12-02,07:16:41
40.003408,116.320726,0,92,39784.3033101852,2008-12-02,07:16:46
40.003302,116.320737,0,108,39784.3033680556,2008-12-02,07:16:51
40.001079,116.32276,0,563,39784.3037152778,2008-12-02,07:17:21
40.001318,116.322926,0,561,39784.3037731481,2008-12-02,07:17:26
40.001626,116.3231,0,560,39784.3038310185,2008-12-02,07:17:31
40.002416,116.323506,0,558,39784.3039467593,2008-12-02,07:17:41
40.00276,116.323736,0,557,39784.3040046296,2008-12-02,07:17:46
40.002896,116.323951,0,558,39784.3040625,2008-12-02,07:17:51
40.002389,116.323978,0,551,39784.3041203704,2008-12-02,07:17:56
40.001644,116.323923,0,547,39784.3041782407,2008-12-02,07:18:01
40.001541,116.323894,0,542,39784.3042361111,2008-12-02,07:18:06
40.00138,116.323871,0,538,39784.3042939815,2008-12-02,07:18:11
39.999205,116.327068,0,556,39784.3048148148,2008-12-02,07:18:56
39.999081,116.327466,0,551,39784.3048726852,2008-12-02,07:19:01
39.99998,116.326053,0,528,39784.3049305556,2008-12-02,07:19:06
40.000235,116.326235,0,506,39784.3049884259,2008-12-02,07:19:11
40.000309,116.326089,0,494,39784.3050462963,2008-12-02,07:19:16
40.000341,116.326044,0,484,39784.3051041667,2008-12-02,07:19:21
40.000364,116.326015,0,474,39784.305162037,2008-12-02,07:19:26
40.000387,116.326024,0,462,39784.3052199074,2008-12-02,07:19:31
40.000426,116.325996,0,452,39784.3052777778,2008-12-02,07:19:36
40.000408,116.325817,0,445,39784.3053356481,2008-12-02,07:19:41
40.000379,116.325701,0,438,39784.3053935185,2008-12-02,07:19:46
40.000428,116.325519,0,429,39784.3054513889,2008-12-02,07:19:51
40.000472,116.325438,0,423,39784.3055092593,2008-12-02,07:19:56
40.000534,116.325304,0,417,39784.3055671296,2008-12-02,07:20:01
40.000585,116.325276,0,418,39784.305625,2008-12-02,07:20:06
40.008258,116.322279,0,492,39784.4524189815,2008-12-02,10:51:29
40.008238,116.322253,0,492,39784.4524768519,2008-12-02,10:51:34
40.007706,116.319348,0,492,39784.6746296296,2008-12-02,16:11:28
40.007661,116.319339,0,492,39784.6746990741,2008-12-02,16:11:34
40.00765,116.319359,0,492,39784.6747569444,2008-12-02,16:11:39
40.00765,116.319359,0,492,39784.6747916667,2008-12-02,16:11:42
40.007657,116.319367,0,492,39784.6748148148,2008-12-02,16:11:44
40.007605,116.319397,0,492,39784.6748726852,2008-12-02,16:11:49
40.007543,116.319407,0,492,39784.6749305556,2008-12-02,16:11:54
