# Supplementary material for: Research on differential privacy protection method based on user tendency
Source: PLoS One. 2023 Oct 26;18(10):e0288823. doi: 10.1371/journal.pone.0288823 (PMC10602288; doi:10.1371/journal.pone.0288823)
Supplement: S1 Data — (ZIP) [file pone.0288823.s001.zip › Data 5-1/000/Trajectory/20081203032326.plt]

Geolife trajectory
WGS 84
Altitude is in Feet
Reserved 3
0,2,255,My Track,0,0,2,8421376
0
39.999955,116.324784,0,492,39785.1412731481,2008-12-03,03:23:26
39.999831,116.324756,0,492,39785.1413310185,2008-12-03,03:23:31
39.999793,116.324786,0,492,39785.1413888889,2008-12-03,03:23:36
39.999748,116.324809,0,492,39785.1414467593,2008-12-03,03:23:41
39.999684,116.324829,0,492,39785.1415046296,2008-12-03,03:23:46
39.999638,116.324816,0,492,39785.1415625,2008-12-03,03:23:51
39.999717,116.324743,0,492,39785.1416203704,2008-12-03,03:23:56
39.999792,116.324737,0,492,39785.1416782407,2008-12-03,03:24:01
39.999796,116.324748,0,492,39785.1417361111,2008-12-03,03:24:06
39.999788,116.324757,0,492,39785.1417939815,2008-12-03,03:24:11
39.999813,116.324734,0,492,39785.1418518518,2008-12-03,03:24:16
39.999838,116.324723,0,492,39785.1419097222,2008-12-03,03:24:21
39.999883,116.324707,0,492,39785.1419675926,2008-12-03,03:24:26
39.999983,116.324698,0,492,39785.142025463,2008-12-03,03:24:31
40.000131,116.324681,0,493,39785.1420833333,2008-12-03,03:24:36
40.000279,116.324687,0,493,39785.1421412037,2008-12-03,03:24:41
40.000456,116.324731,0,494,39785.1421990741,2008-12-03,03:24:46
40.000652,116.324734,0,495,39785.1422569444,2008-12-03,03:24:51
40.000852,116.324732,0,497,39785.1423148148,2008-12-03,03:24:56
40.001056,116.32473,0,498,39785.1423726852,2008-12-03,03:25:01
40.001247,116.324731,0,500,39785.1424305556,2008-12-03,03:25:06
40.001416,116.324703,0,502,39785.1424884259,2008-12-03,03:25:11
40.001569,116.324674,0,506,39785.1425462963,2008-12-03,03:25:16
40.001703,116.324652,0,510,39785.1426041667,2008-12-03,03:25:21
40.001784,116.324616,0,516,39785.142662037,2008-12-03,03:25:26
40.0019,116.324628,0,522,39785.1427199074,2008-12-03,03:25:31
40.002137,116.324693,0,456,39785.1427777778,2008-12-03,03:25:36
40.002276,116.324677,0,446,39785.1428356481,2008-12-03,03:25:41
40.002469,116.324641,0,400,39785.1428935185,2008-12-03,03:25:46
40.002683,116.324539,0,334,39785.1429513889,2008-12-03,03:25:51
40.002849,116.324483,0,287,39785.1430092593,2008-12-03,03:25:56
40.003014,116.324429,0,248,39785.1430671296,2008-12-03,03:26:01
40.003198,116.324367,0,211,39785.143125,2008-12-03,03:26:06
40.003359,116.324328,0,177,39785.1431828704,2008-12-03,03:26:11
40.003548,116.324249,0,145,39785.1432407407,2008-12-03,03:26:16
40.00377,116.324247,0,119,39785.1432986111,2008-12-03,03:26:21
40.004114,116.324233,0,97,39785.1433564815,2008-12-03,03:26:26
40.004445,116.324229,0,82,39785.1434143518,2008-12-03,03:26:31
40.004718,116.324216,0,73,39785.1434722222,2008-12-03,03:26:36
40.005088,116.324165,0,63,39785.1435300926,2008-12-03,03:26:41
40.005331,116.324137,0,55,39785.143587963,2008-12-03,03:26:46
40.005527,116.324168,0,50,39785.1436458333,2008-12-03,03:26:51
40.005744,116.324143,0,46,39785.1437037037,2008-12-03,03:26:56
40.005949,116.324136,0,42,39785.1437615741,2008-12-03,03:27:01
40.006127,116.324091,0,37,39785.1438194444,2008-12-03,03:27:06
40.006324,116.324016,0,33,39785.1438773148,2008-12-03,03:27:11
40.006478,116.323969,0,28,39785.1439351852,2008-12-03,03:27:16
40.006662,116.324063,0,23,39785.1439930556,2008-12-03,03:27:21
40.006841,116.324117,0,25,39785.1440509259,2008-12-03,03:27:26
40.007004,116.324132,0,29,39785.1441087963,2008-12-03,03:27:31
40.007208,116.324191,0,33,39785.1441666667,2008-12-03,03:27:36
40.007374,116.324213,0,36,39785.144224537,2008-12-03,03:27:41
40.007541,116.324161,0,41,39785.1442824074,2008-12-03,03:27:46
40.007676,116.324119,0,44,39785.1443402778,2008-12-03,03:27:51
40.007748,116.323992,0,47,39785.1443981482,2008-12-03,03:27:56
40.007742,116.323771,0,55,39785.1444560185,2008-12-03,03:28:01
40.007736,116.323497,0,62,39785.1445138889,2008-12-03,03:28:06
40.007743,116.32323,0,65,39785.1445717593,2008-12-03,03:28:11
40.007733,116.322969,0,66,39785.1446296296,2008-12-03,03:28:16
40.007726,116.322717,0,64,39785.1446875,2008-12-03,03:28:21
40.007923,116.322643,0,57,39785.1448032407,2008-12-03,03:28:31
40.00808,116.322743,0,58,39785.1448611111,2008-12-03,03:28:36
40.008234,116.322763,0,62,39785.1449189815,2008-12-03,03:28:41
40.008361,116.322721,0,67,39785.1449768519,2008-12-03,03:28:46
40.008532,116.322694,0,68,39785.1450347222,2008-12-03,03:28:51
40.008637,116.322674,0,67,39785.1450925926,2008-12-03,03:28:56
40.008718,116.32262,0,66,39785.145150463,2008-12-03,03:29:01
40.008799,116.322629,0,66,39785.1452083333,2008-12-03,03:29:06
40.008892,116.322608,0,68,39785.1452662037,2008-12-03,03:29:11
40.009027,116.322589,0,66,39785.1453240741,2008-12-03,03:29:16
40.009149,116.322594,0,65,39785.1453819444,2008-12-03,03:29:21
40.009312,116.322548,0,59,39785.1454398148,2008-12-03,03:29:26
40.009442,116.322499,0,52,39785.1454976852,2008-12-03,03:29:31
40.009519,116.322396,0,48,39785.1455555556,2008-12-03,03:29:36
40.009522,116.322222,0,47,39785.1456134259,2008-12-03,03:29:41
40.009475,116.322065,0,46,39785.1456712963,2008-12-03,03:29:46
40.009404,116.321952,0,43,39785.1457291667,2008-12-03,03:29:51
40.009325,116.321877,0,41,39785.145787037,2008-12-03,03:29:56
40.009255,116.321784,0,37,39785.1458449074,2008-12-03,03:30:01
40.00915,116.321637,0,36,39785.1459027778,2008-12-03,03:30:06
40.009117,116.321498,0,34,39785.1459606481,2008-12-03,03:30:11
40.009093,116.32145,0,34,39785.1460185185,2008-12-03,03:30:16
40.009102,116.321392,0,34,39785.1460763889,2008-12-03,03:30:21
40.009102,116.321392,0,34,39785.1461111111,2008-12-03,03:30:24
40.009102,116.321392,0,33,39785.1461342593,2008-12-03,03:30:26
40.009102,116.321413,0,31,39785.1461921296,2008-12-03,03:30:31
40.009131,116.321393,0,30,39785.14625,2008-12-03,03:30:36
