# Supplementary material for: Research on differential privacy protection method based on user tendency
Source: PLoS One. 2023 Oct 26;18(10):e0288823. doi: 10.1371/journal.pone.0288823 (PMC10602288; doi:10.1371/journal.pone.0288823)
Supplement: S1 Data — (ZIP) [file pone.0288823.s001.zip › Data 5-1/000/Trajectory/20081203234939.plt]

Geolife trajectory
WGS 84
Altitude is in Feet
Reserved 3
0,2,255,My Track,0,0,2,8421376
0
40.008959,116.32117,0,37,39785.9928125,2008-12-03,23:49:39
40.009017,116.321227,0,109,39785.9928703704,2008-12-03,23:49:44
40.008967,116.321271,0,99,39785.9929282407,2008-12-03,23:49:49
40.008964,116.321282,0,100,39785.9929861111,2008-12-03,23:49:54
40.008999,116.321238,0,94,39785.9930439815,2008-12-03,23:49:59
40.008999,116.321238,0,94,39785.9930787037,2008-12-03,23:50:02
40.008994,116.32124,0,90,39785.9931018518,2008-12-03,23:50:04
40.008973,116.321271,0,88,39785.9931597222,2008-12-03,23:50:09
40.008973,116.321271,0,88,39785.9931944444,2008-12-03,23:50:12
40.00898,116.321263,0,96,39785.9932175926,2008-12-03,23:50:14
40.008976,116.321249,0,103,39785.993275463,2008-12-03,23:50:19
40.00897,116.32125,0,100,39785.9933333333,2008-12-03,23:50:24
40.00897,116.32125,0,100,39785.9933680556,2008-12-03,23:50:27
40.008975,116.321244,0,102,39785.9933912037,2008-12-03,23:50:29
40.008977,116.321234,0,106,39785.9934490741,2008-12-03,23:50:34
40.008977,116.321234,0,106,39785.9934837963,2008-12-03,23:50:37
40.008973,116.321239,0,110,39785.9935069444,2008-12-03,23:50:39
40.008971,116.321229,0,113,39785.9935648148,2008-12-03,23:50:44
40.008987,116.321239,0,116,39785.9936226852,2008-12-03,23:50:49
40.009013,116.321235,0,119,39785.9936805556,2008-12-03,23:50:54
40.008949,116.321168,0,123,39785.9937384259,2008-12-03,23:50:59
40.00891,116.321058,0,131,39785.9937962963,2008-12-03,23:51:04
40.008852,116.320871,0,143,39785.9938541667,2008-12-03,23:51:09
40.008809,116.320691,0,159,39785.993912037,2008-12-03,23:51:14
40.008754,116.320526,0,174,39785.9939699074,2008-12-03,23:51:19
40.00862,116.320363,0,191,39785.9940277778,2008-12-03,23:51:24
40.008387,116.320395,0,205,39785.9940856481,2008-12-03,23:51:29
40.008179,116.320538,0,223,39785.9941435185,2008-12-03,23:51:34
40.00807,116.320595,0,237,39785.9942013889,2008-12-03,23:51:39
40.00803,116.320561,0,252,39785.9942592593,2008-12-03,23:51:44
40.007992,116.320519,0,267,39785.9943171296,2008-12-03,23:51:49
40.007894,116.320532,0,280,39785.994375,2008-12-03,23:51:54
40.007743,116.320527,0,295,39785.9944328704,2008-12-03,23:51:59
40.007598,116.32052,0,306,39785.9944907407,2008-12-03,23:52:04
40.007431,116.320515,0,319,39785.9945486111,2008-12-03,23:52:09
40.007237,116.320446,0,333,39785.9946064815,2008-12-03,23:52:14
40.006982,116.320311,0,349,39785.9946643518,2008-12-03,23:52:19
40.006727,116.320221,0,362,39785.9947222222,2008-12-03,23:52:24
40.006511,116.320214,0,377,39785.9947800926,2008-12-03,23:52:29
40.006331,116.320265,0,394,39785.994837963,2008-12-03,23:52:34
40.006144,116.320292,0,405,39785.9948958333,2008-12-03,23:52:39
40.005977,116.320376,0,421,39785.9949537037,2008-12-03,23:52:44
40.005795,116.320457,0,433,39785.9950115741,2008-12-03,23:52:49
40.005575,116.320567,0,448,39785.9950694444,2008-12-03,23:52:54
40.005343,116.320668,0,465,39785.9951273148,2008-12-03,23:52:59
40.005095,116.320958,0,480,39785.9951851852,2008-12-03,23:53:04
40.004848,116.321324,0,495,39785.9952430556,2008-12-03,23:53:09
40.004757,116.321525,0,512,39785.9953009259,2008-12-03,23:53:14
40.004715,116.321695,0,529,39785.9953587963,2008-12-03,23:53:19
40.004721,116.321803,0,541,39785.9954166667,2008-12-03,23:53:24
40.001922,116.322895,0,464,39785.997037037,2008-12-03,23:55:44
40.001734,116.322178,0,389,39785.9970949074,2008-12-03,23:55:49
40.001614,116.321887,0,373,39785.9971527778,2008-12-03,23:55:54
40.001571,116.321807,0,360,39785.9972106481,2008-12-03,23:55:59
40.001568,116.32182,0,346,39785.9972685185,2008-12-03,23:56:04
40.001727,116.320847,0,899,39785.9973263889,2008-12-03,23:56:09
40.001824,116.320842,0,880,39785.9973842593,2008-12-03,23:56:14
40.001908,116.320986,0,876,39785.9974421296,2008-12-03,23:56:19
39.998866,116.323992,0,148,39785.9987731481,2008-12-03,23:58:14
39.998942,116.324269,0,58,39785.9988310185,2008-12-03,23:58:19
39.998927,116.324333,0,-3,39785.9988888889,2008-12-03,23:58:24
39.998967,116.324223,0,52,39785.9989467593,2008-12-03,23:58:29
39.998965,116.324168,0,32,39785.9990046296,2008-12-03,23:58:34
39.999043,116.324099,0,38,39785.9990625,2008-12-03,23:58:39
39.999053,116.324104,0,33,39785.9991203704,2008-12-03,23:58:44
39.999121,116.324055,0,41,39785.9991782407,2008-12-03,23:58:49
39.999164,116.324039,0,52,39785.9992361111,2008-12-03,23:58:54
39.999184,116.32403,0,57,39785.9992939815,2008-12-03,23:58:59
39.999225,116.324032,0,61,39785.9993518519,2008-12-03,23:59:04
39.999287,116.323989,0,70,39785.9994097222,2008-12-03,23:59:09
39.999337,116.323933,0,80,39785.9994675926,2008-12-03,23:59:14
39.999398,116.323854,0,93,39785.999525463,2008-12-03,23:59:19
39.99949,116.323847,0,108,39785.9995833333,2008-12-03,23:59:24
39.999597,116.323824,0,126,39785.9996412037,2008-12-03,23:59:29
39.999663,116.32386,0,139,39785.9996990741,2008-12-03,23:59:34
39.999701,116.323981,0,144,39785.9997569444,2008-12-03,23:59:39
39.999713,116.324091,0,155,39785.9998148148,2008-12-03,23:59:44
39.999738,116.324228,0,155,39785.9998726852,2008-12-03,23:59:49
39.999752,116.324303,0,161,39785.9999305556,2008-12-03,23:59:54
39.999756,116.32436,0,170,39785.9999884259,2008-12-03,23:59:59
39.999775,116.324454,0,174,39786.0000462963,2008-12-04,00:00:04
39.999753,116.324517,0,183,39786.0001041667,2008-12-04,00:00:09
39.999818,116.324532,0,197,39786.000162037,2008-12-04,00:00:14
39.9999,116.32454,0,218,39786.0002199074,2008-12-04,00:00:19
39.999965,116.324559,0,241,39786.0002777778,2008-12-04,00:00:24
