# Supplementary material for: Research on differential privacy protection method based on user tendency
Source: PLoS One. 2023 Oct 26;18(10):e0288823. doi: 10.1371/journal.pone.0288823 (PMC10602288; doi:10.1371/journal.pone.0288823)
Supplement: S1 Data — (ZIP) [file pone.0288823.s001.zip › Data 5-1/000/Trajectory/20081210023503.plt]

Geolife trajectory
WGS 84
Altitude is in Feet
Reserved 3
0,2,255,My Track,0,0,2,8421376
0
39.996291,116.317204,0,51,39792.1076736111,2008-12-10,02:35:03
39.996354,116.317306,0,74,39792.1077314815,2008-12-10,02:35:08
39.996387,116.317408,0,79,39792.1077893519,2008-12-10,02:35:13
39.996413,116.31755,0,73,39792.1078472222,2008-12-10,02:35:18
39.996483,116.317648,0,73,39792.1079050926,2008-12-10,02:35:23
39.996523,116.317715,0,77,39792.107962963,2008-12-10,02:35:28
39.996577,116.317738,0,80,39792.1080208333,2008-12-10,02:35:33
39.996648,116.317796,0,86,39792.1080787037,2008-12-10,02:35:38
39.996702,116.31787,0,88,39792.1081365741,2008-12-10,02:35:43
39.996763,116.31793,0,88,39792.1081944444,2008-12-10,02:35:48
39.996832,116.317973,0,87,39792.1082523148,2008-12-10,02:35:53
39.996887,116.317957,0,87,39792.1083101852,2008-12-10,02:35:58
39.996928,116.317918,0,84,39792.1083680556,2008-12-10,02:36:03
39.997052,116.318064,0,82,39792.1084259259,2008-12-10,02:36:08
39.997149,116.318246,0,79,39792.1084837963,2008-12-10,02:36:13
39.997177,116.31842,0,79,39792.1085416667,2008-12-10,02:36:18
39.997238,116.318523,0,80,39792.108599537,2008-12-10,02:36:23
39.997288,116.318607,0,84,39792.1086574074,2008-12-10,02:36:28
39.997359,116.318712,0,89,39792.1087152778,2008-12-10,02:36:33
39.997326,116.31885,0,92,39792.1087731481,2008-12-10,02:36:38
39.997305,116.319018,0,95,39792.1088310185,2008-12-10,02:36:43
39.997331,116.319145,0,94,39792.1088888889,2008-12-10,02:36:48
39.997381,116.319229,0,95,39792.1089467593,2008-12-10,02:36:53
39.997499,116.319249,0,97,39792.1090046296,2008-12-10,02:36:58
39.997607,116.319239,0,101,39792.1090625,2008-12-10,02:37:03
39.997684,116.319233,0,107,39792.1091203704,2008-12-10,02:37:08
39.997777,116.319253,0,114,39792.1091782407,2008-12-10,02:37:13
39.997905,116.319271,0,115,39792.1092361111,2008-12-10,02:37:18
39.99804,116.319319,0,117,39792.1092939815,2008-12-10,02:37:23
39.998174,116.31937,0,121,39792.1093518519,2008-12-10,02:37:28
39.998312,116.319453,0,129,39792.1094097222,2008-12-10,02:37:33
39.998383,116.319515,0,139,39792.1094675926,2008-12-10,02:37:38
39.998401,116.319619,0,146,39792.109525463,2008-12-10,02:37:43
39.998379,116.319748,0,148,39792.1095833333,2008-12-10,02:37:48
39.998382,116.319839,0,151,39792.1096412037,2008-12-10,02:37:53
39.998426,116.319887,0,157,39792.1096990741,2008-12-10,02:37:58
39.998502,116.319947,0,163,39792.1097569444,2008-12-10,02:38:03
39.99858,116.320034,0,169,39792.1098148148,2008-12-10,02:38:08
39.998685,116.320096,0,178,39792.1098726852,2008-12-10,02:38:13
39.998766,116.320153,0,187,39792.1099305556,2008-12-10,02:38:18
39.998855,116.320233,0,197,39792.1099884259,2008-12-10,02:38:23
39.998948,116.32023,0,199,39792.1100462963,2008-12-10,02:38:28
39.999055,116.320271,0,206,39792.1101041667,2008-12-10,02:38:33
39.999207,116.320341,0,209,39792.110162037,2008-12-10,02:38:38
39.999418,116.320383,0,210,39792.1102199074,2008-12-10,02:38:43
39.999603,116.320477,0,216,39792.1102777778,2008-12-10,02:38:48
39.999709,116.320597,0,224,39792.1103356481,2008-12-10,02:38:53
39.999737,116.320766,0,231,39792.1103935185,2008-12-10,02:38:58
39.999793,116.320942,0,236,39792.1104513889,2008-12-10,02:39:03
39.999782,116.321156,0,238,39792.1105092593,2008-12-10,02:39:08
39.999749,116.321389,0,227,39792.1105671296,2008-12-10,02:39:13
39.999763,116.321528,0,221,39792.110625,2008-12-10,02:39:18
39.999773,116.321679,0,223,39792.1106828704,2008-12-10,02:39:23
39.999773,116.321864,0,227,39792.1107407407,2008-12-10,02:39:28
39.999756,116.322053,0,230,39792.1107986111,2008-12-10,02:39:33
39.999766,116.322234,0,237,39792.1108564815,2008-12-10,02:39:38
39.999837,116.322362,0,247,39792.1109143518,2008-12-10,02:39:43
39.9999,116.322445,0,257,39792.1109722222,2008-12-10,02:39:48
39.999995,116.322544,0,269,39792.1110300926,2008-12-10,02:39:53
40.000064,116.32265,0,284,39792.111087963,2008-12-10,02:39:58
40.000128,116.322697,0,292,39792.1111458333,2008-12-10,02:40:03
40.000165,116.322819,0,307,39792.1112037037,2008-12-10,02:40:08
40.00019,116.323007,0,322,39792.1112615741,2008-12-10,02:40:13
40.000224,116.323175,0,336,39792.1113194444,2008-12-10,02:40:18
40.000244,116.323362,0,349,39792.1113773148,2008-12-10,02:40:23
40.000254,116.323488,0,342,39792.1114351852,2008-12-10,02:40:28
40.000293,116.323601,0,333,39792.1114930556,2008-12-10,02:40:33
40.000317,116.323855,0,310,39792.1115509259,2008-12-10,02:40:38
40.000281,116.324061,0,286,39792.1116087963,2008-12-10,02:40:43
40.000182,116.324227,0,285,39792.1116666667,2008-12-10,02:40:48
39.999953,116.324368,0,275,39792.111724537,2008-12-10,02:40:53
39.99991,116.324411,0,275,39792.1117824074,2008-12-10,02:40:58
39.999892,116.324429,0,267,39792.1118402778,2008-12-10,02:41:03
39.999923,116.324447,0,263,39792.1118981481,2008-12-10,02:41:08
39.999985,116.324449,0,260,39792.1119560185,2008-12-10,02:41:13
40.008356,116.322531,0,79,39792.3298842593,2008-12-10,07:55:02
40.008217,116.322576,0,160,39792.3299421296,2008-12-10,07:55:07
40.008151,116.322628,0,159,39792.33,2008-12-10,07:55:12
40.008166,116.322609,0,128,39792.3300578704,2008-12-10,07:55:17
40.008156,116.322609,0,124,39792.3301157407,2008-12-10,07:55:22
40.008163,116.3226,0,114,39792.3301736111,2008-12-10,07:55:27
40.008163,116.3226,0,114,39792.3302083333,2008-12-10,07:55:30
40.008167,116.322594,0,113,39792.3302314815,2008-12-10,07:55:32
40.008177,116.322586,0,112,39792.3302893518,2008-12-10,07:55:37
40.008177,116.322586,0,112,39792.3303240741,2008-12-10,07:55:40
40.008176,116.322579,0,116,39792.3303472222,2008-12-10,07:55:42
40.00818,116.322593,0,118,39792.3304050926,2008-12-10,07:55:47
40.008189,116.322586,0,119,39792.330462963,2008-12-10,07:55:52
40.008189,116.322586,0,119,39792.3304976852,2008-12-10,07:55:55
40.008181,116.32259,0,121,39792.3305208333,2008-12-10,07:55:57
40.008176,116.322565,0,122,39792.3305787037,2008-12-10,07:56:02
40.008191,116.322573,0,123,39792.3306365741,2008-12-10,07:56:07
40.008176,116.322604,0,125,39792.3306944444,2008-12-10,07:56:12
40.008176,116.322604,0,125,39792.3307291667,2008-12-10,07:56:15
40.00817,116.322611,0,126,39792.3307523148,2008-12-10,07:56:17
40.008166,116.322624,0,127,39792.3308101852,2008-12-10,07:56:22
40.008166,116.322624,0,127,39792.3308449074,2008-12-10,07:56:25
40.00817,116.32263,0,127,39792.3308680556,2008-12-10,07:56:27
40.008168,116.32264,0,129,39792.3309259259,2008-12-10,07:56:32
40.00814,116.322701,0,129,39792.3309837963,2008-12-10,07:56:37
40.008066,116.322825,0,130,39792.3310416667,2008-12-10,07:56:42
40.007901,116.322977,0,132,39792.331099537,2008-12-10,07:56:47
40.007724,116.323064,0,134,39792.3311574074,2008-12-10,07:56:52
40.007612,116.323162,0,138,39792.3312152778,2008-12-10,07:56:57
40.007541,116.323293,0,143,39792.3312731481,2008-12-10,07:57:02
40.007562,116.323538,0,148,39792.3313310185,2008-12-10,07:57:07
40.007614,116.323788,0,151,39792.3313888889,2008-12-10,07:57:12
40.00765,116.324013,0,151,39792.3314467593,2008-12-10,07:57:17
40.007669,116.324247,0,150,39792.3315046296,2008-12-10,07:57:22
40.007717,116.324393,0,153,39792.3315625,2008-12-10,07:57:27
40.007761,116.324588,0,154,39792.3316203704,2008-12-10,07:57:32
40.007762,116.324775,0,154,39792.3316782407,2008-12-10,07:57:37
40.007698,116.32494,0,155,39792.3317361111,2008-12-10,07:57:42
40.007555,116.325167,0,155,39792.3317939815,2008-12-10,07:57:47
40.007398,116.32538,0,155,39792.3318518519,2008-12-10,07:57:52
40.007228,116.325556,0,154,39792.3319097222,2008-12-10,07:57:57
40.007052,116.325699,0,153,39792.3319675926,2008-12-10,07:58:02
40.006906,116.325802,0,155,39792.332025463,2008-12-10,07:58:07
40.006866,116.325846,0,156,39792.3320833333,2008-12-10,07:58:12
40.006796,116.325594,0,156,39792.3321412037,2008-12-10,07:58:17
40.006623,116.325621,0,155,39792.3321990741,2008-12-10,07:58:22
40.006458,116.325751,0,154,39792.3322569444,2008-12-10,07:58:27
40.006376,116.325641,0,153,39792.3323148148,2008-12-10,07:58:32
40.006259,116.325669,0,153,39792.3323726852,2008-12-10,07:58:37
40.006115,116.325832,0,151,39792.3324305556,2008-12-10,07:58:42
40.005967,116.326008,0,150,39792.3324884259,2008-12-10,07:58:47
40.005808,116.326162,0,149,39792.3325462963,2008-12-10,07:58:52
39.999719,116.324459,0,400,39792.3349768519,2008-12-10,08:02:22
39.999741,116.324572,0,342,39792.3350347222,2008-12-10,08:02:27
40.000239,116.324495,0,262,39792.3350925926,2008-12-10,08:02:32
40.000356,116.324501,0,223,39792.335150463,2008-12-10,08:02:37
40.000366,116.324514,0,199,39792.3352083333,2008-12-10,08:02:42
