# Supplementary material for: Research on differential privacy protection method based on user tendency
Source: PLoS One. 2023 Oct 26;18(10):e0288823. doi: 10.1371/journal.pone.0288823 (PMC10602288; doi:10.1371/journal.pone.0288823)
Supplement: S1 Data — (ZIP) [file pone.0288823.s001.zip › Data 5-1/000/Trajectory/20081211044624.plt]

Geolife trajectory
WGS 84
Altitude is in Feet
Reserved 3
0,2,255,My Track,0,0,2,8421376
0
40.008615,116.321539,0,492,39793.1988888889,2008-12-11,04:46:24
40.008467,116.321618,0,492,39793.1989467593,2008-12-11,04:46:29
40.00861,116.321583,0,492,39793.1990046296,2008-12-11,04:46:34
40.00861,116.321583,0,492,39793.1990393519,2008-12-11,04:46:37
40.008617,116.321584,0,492,39793.1990625,2008-12-11,04:46:39
