# Supplementary material for: Research on differential privacy protection method based on user tendency
Source: PLoS One. 2023 Oct 26;18(10):e0288823. doi: 10.1371/journal.pone.0288823 (PMC10602288; doi:10.1371/journal.pone.0288823)
Supplement: S1 Data — (ZIP) [file pone.0288823.s001.zip › Data 5-1/000/Trajectory/20081211121432.plt]

Geolife trajectory
WGS 84
Altitude is in Feet
Reserved 3
0,2,255,My Track,0,0,2,8421376
0
40.003389,116.318809,0,492,39793.5100925926,2008-12-11,12:14:32
40.004538,116.317812,0,152,39793.510150463,2008-12-11,12:14:37
40.004059,116.318201,0,146,39793.5102083333,2008-12-11,12:14:42
40.003981,116.31829,0,141,39793.5102662037,2008-12-11,12:14:47
40.003879,116.318414,0,136,39793.5103240741,2008-12-11,12:14:52
40.003672,116.318614,0,135,39793.5103819444,2008-12-11,12:14:57
40.003648,116.318625,0,136,39793.5104398148,2008-12-11,12:15:02
40.003573,116.318707,0,135,39793.5104976852,2008-12-11,12:15:07
40.003536,116.31877,0,135,39793.5105555556,2008-12-11,12:15:12
40.003517,116.318827,0,135,39793.5106134259,2008-12-11,12:15:17
40.003538,116.318828,0,136,39793.5106712963,2008-12-11,12:15:22
40.00356,116.318814,0,137,39793.5107291667,2008-12-11,12:15:27
40.003601,116.318759,0,137,39793.510787037,2008-12-11,12:15:32
40.003672,116.318725,0,138,39793.5108449074,2008-12-11,12:15:37
40.00374,116.318678,0,142,39793.5109027778,2008-12-11,12:15:42
40.003816,116.318656,0,145,39793.5109606481,2008-12-11,12:15:47
40.003922,116.318632,0,149,39793.5110185185,2008-12-11,12:15:52
40.004039,116.318576,0,151,39793.5110763889,2008-12-11,12:15:57
40.004144,116.318525,0,154,39793.5111342593,2008-12-11,12:16:02
40.004199,116.318586,0,159,39793.5111921296,2008-12-11,12:16:07
40.00445,116.318494,0,168,39793.51125,2008-12-11,12:16:12
40.0045,116.318653,0,180,39793.5113078704,2008-12-11,12:16:17
40.004518,116.318801,0,192,39793.5113657407,2008-12-11,12:16:22
40.004506,116.318947,0,207,39793.5114236111,2008-12-11,12:16:27
40.004481,116.319093,0,224,39793.5114814815,2008-12-11,12:16:32
40.004473,116.319275,0,238,39793.5115393519,2008-12-11,12:16:37
40.004429,116.319426,0,253,39793.5115972222,2008-12-11,12:16:42
40.004393,116.319582,0,269,39793.5116550926,2008-12-11,12:16:47
40.004413,116.319728,0,273,39793.511712963,2008-12-11,12:16:52
40.004438,116.319855,0,276,39793.5117708333,2008-12-11,12:16:57
40.004464,116.319991,0,283,39793.5118287037,2008-12-11,12:17:02
40.004425,116.320145,0,288,39793.5118865741,2008-12-11,12:17:07
40.004384,116.320273,0,300,39793.5119444444,2008-12-11,12:17:12
40.004363,116.320384,0,315,39793.5120023148,2008-12-11,12:17:17
40.00437,116.320494,0,315,39793.5120601852,2008-12-11,12:17:22
40.004378,116.320611,0,321,39793.5121180556,2008-12-11,12:17:27
40.004413,116.320724,0,335,39793.5121759259,2008-12-11,12:17:32
40.004488,116.320848,0,351,39793.5122337963,2008-12-11,12:17:37
40.004564,116.320972,0,363,39793.5122916667,2008-12-11,12:17:42
40.004555,116.321151,0,371,39793.512349537,2008-12-11,12:17:47
40.004444,116.32134,0,375,39793.5124074074,2008-12-11,12:17:52
40.004345,116.32141,0,382,39793.5124652778,2008-12-11,12:17:57
40.004282,116.321477,0,393,39793.5125231481,2008-12-11,12:18:02
40.004103,116.321375,0,398,39793.5125810185,2008-12-11,12:18:07
40.003989,116.321366,0,407,39793.5126388889,2008-12-11,12:18:12
40.003892,116.321374,0,415,39793.5126967593,2008-12-11,12:18:17
40.003772,116.321396,0,419,39793.5127546296,2008-12-11,12:18:22
40.003671,116.321406,0,420,39793.5128125,2008-12-11,12:18:27
40.00358,116.321434,0,423,39793.5128703704,2008-12-11,12:18:32
40.003498,116.321464,0,428,39793.5129282407,2008-12-11,12:18:37
40.003402,116.321454,0,433,39793.5129861111,2008-12-11,12:18:42
40.003304,116.321383,0,440,39793.5130439815,2008-12-11,12:18:47
40.003209,116.321339,0,456,39793.5131018519,2008-12-11,12:18:52
40.003115,116.321268,0,471,39793.5131597222,2008-12-11,12:18:57
40.003043,116.321202,0,477,39793.5132175926,2008-12-11,12:19:02
40.002958,116.321183,0,487,39793.513275463,2008-12-11,12:19:07
40.002879,116.321163,0,492,39793.5133333333,2008-12-11,12:19:12
40.002762,116.321172,0,498,39793.5133912037,2008-12-11,12:19:17
40.002643,116.321207,0,503,39793.5134490741,2008-12-11,12:19:22
40.002511,116.321228,0,510,39793.5135069444,2008-12-11,12:19:27
40.002384,116.321257,0,516,39793.5135648148,2008-12-11,12:19:32
40.002267,116.3213,0,520,39793.5136226852,2008-12-11,12:19:37
40.002189,116.321312,0,523,39793.5136805556,2008-12-11,12:19:42
40.002073,116.321288,0,526,39793.5137384259,2008-12-11,12:19:47
40.002003,116.321281,0,532,39793.5137962963,2008-12-11,12:19:52
40.001943,116.32126,0,540,39793.5138541667,2008-12-11,12:19:57
40.001844,116.321254,0,549,39793.513912037,2008-12-11,12:20:02
40.001753,116.321244,0,557,39793.5139699074,2008-12-11,12:20:07
40.001641,116.321252,0,564,39793.5140277778,2008-12-11,12:20:12
40.00152,116.321247,0,571,39793.5140856481,2008-12-11,12:20:17
40.001423,116.321259,0,575,39793.5141435185,2008-12-11,12:20:22
40.001333,116.321279,0,581,39793.5142013889,2008-12-11,12:20:27
40.001245,116.321309,0,588,39793.5142592593,2008-12-11,12:20:32
40.001138,116.321268,0,594,39793.5143171296,2008-12-11,12:20:37
40.001049,116.321234,0,597,39793.514375,2008-12-11,12:20:42
40.000944,116.321194,0,603,39793.5144328704,2008-12-11,12:20:47
40.000895,116.321178,0,580,39793.5144907407,2008-12-11,12:20:52
40.000819,116.321177,0,559,39793.5145486111,2008-12-11,12:20:57
40.000772,116.321201,0,540,39793.5146064815,2008-12-11,12:21:02
40.000665,116.321151,0,534,39793.5146643519,2008-12-11,12:21:07
40.000589,116.321146,0,541,39793.5147222222,2008-12-11,12:21:12
40.00052,116.321164,0,547,39793.5147800926,2008-12-11,12:21:17
40.000428,116.321157,0,536,39793.514837963,2008-12-11,12:21:22
40.00028,116.321104,0,538,39793.5148958333,2008-12-11,12:21:27
40.000169,116.321088,0,543,39793.5149537037,2008-12-11,12:21:32
40.00006,116.321066,0,550,39793.5150115741,2008-12-11,12:21:37
39.999924,116.321012,0,556,39793.5150694444,2008-12-11,12:21:42
39.999819,116.320982,0,560,39793.5151273148,2008-12-11,12:21:47
39.999734,116.320963,0,558,39793.5151851852,2008-12-11,12:21:52
39.99962,116.320988,0,559,39793.5152430556,2008-12-11,12:21:57
39.999324,116.321339,0,547,39793.5153009259,2008-12-11,12:22:02
39.998894,116.321905,0,535,39793.5153587963,2008-12-11,12:22:07
39.998794,116.32217,0,537,39793.5154166667,2008-12-11,12:22:12
39.998787,116.322353,0,542,39793.515474537,2008-12-11,12:22:17
39.998778,116.322499,0,546,39793.5155324074,2008-12-11,12:22:22
39.998761,116.322665,0,551,39793.5155902778,2008-12-11,12:22:27
39.998721,116.32281,0,559,39793.5156481481,2008-12-11,12:22:32
39.998699,116.322981,0,565,39793.5157060185,2008-12-11,12:22:37
39.99871,116.323141,0,566,39793.5157638889,2008-12-11,12:22:42
39.998726,116.323248,0,564,39793.5158217593,2008-12-11,12:22:47
39.998755,116.323363,0,564,39793.5158796296,2008-12-11,12:22:52
39.998774,116.323529,0,565,39793.5159375,2008-12-11,12:22:57
39.998772,116.323708,0,568,39793.5159953704,2008-12-11,12:23:02
39.998758,116.32385,0,569,39793.5160532407,2008-12-11,12:23:07
39.998743,116.323951,0,569,39793.5161111111,2008-12-11,12:23:12
39.99877,116.32405,0,568,39793.5161689815,2008-12-11,12:23:17
39.99878,116.324143,0,572,39793.5162268518,2008-12-11,12:23:22
39.998825,116.32424,0,566,39793.5162847222,2008-12-11,12:23:27
39.998934,116.32432,0,542,39793.5163425926,2008-12-11,12:23:32
39.999048,116.324369,0,522,39793.516400463,2008-12-11,12:23:37
39.999211,116.32438,0,501,39793.5164583333,2008-12-11,12:23:42
39.999377,116.324389,0,469,39793.5165162037,2008-12-11,12:23:47
39.999537,116.324405,0,453,39793.5165740741,2008-12-11,12:23:52
39.999622,116.32442,0,448,39793.5166319444,2008-12-11,12:23:57
39.999651,116.324399,0,436,39793.5166898148,2008-12-11,12:24:02
39.999702,116.324387,0,427,39793.5167476852,2008-12-11,12:24:07
39.999712,116.324391,0,418,39793.5168055556,2008-12-11,12:24:12
39.99976,116.324377,0,410,39793.5168634259,2008-12-11,12:24:17
39.999867,116.324394,0,396,39793.5169212963,2008-12-11,12:24:22
39.999914,116.324407,0,384,39793.5169791667,2008-12-11,12:24:27
39.999894,116.324407,0,375,39793.517037037,2008-12-11,12:24:32
