# Supplementary material for: Research on differential privacy protection method based on user tendency
Source: PLoS One. 2023 Oct 26;18(10):e0288823. doi: 10.1371/journal.pone.0288823 (PMC10602288; doi:10.1371/journal.pone.0288823)
Supplement: S1 Data — (ZIP) [file pone.0288823.s001.zip › Data 5-1/000/Trajectory/20081212042525.plt]

Geolife trajectory
WGS 84
Altitude is in Feet
Reserved 3
0,2,255,My Track,0,0,2,8421376
0
40.007451,116.323341,0,491,39794.1843171296,2008-12-12,04:25:25
40.00743,116.32339,0,490,39794.184375,2008-12-12,04:25:30
40.008937,116.321548,0,184,39794.1844328704,2008-12-12,04:25:35
40.008948,116.321455,0,178,39794.1844907407,2008-12-12,04:25:40
40.008953,116.321403,0,172,39794.1845486111,2008-12-12,04:25:45
40.008952,116.321353,0,167,39794.1846064815,2008-12-12,04:25:50
40.008963,116.321329,0,162,39794.1846643519,2008-12-12,04:25:55
40.00896,116.321312,0,159,39794.1847222222,2008-12-12,04:26:00
40.008973,116.32132,0,158,39794.1847800926,2008-12-12,04:26:05
40.009026,116.321318,0,155,39794.184837963,2008-12-12,04:26:10
40.009064,116.321278,0,154,39794.1848958333,2008-12-12,04:26:15
40.009076,116.321234,0,155,39794.1849537037,2008-12-12,04:26:20
40.009109,116.321214,0,154,39794.1850115741,2008-12-12,04:26:25
40.009126,116.3212,0,152,39794.1850694444,2008-12-12,04:26:30
40.00906,116.321281,0,144,39794.1851273148,2008-12-12,04:26:35
40.00906,116.321281,0,144,39794.185162037,2008-12-12,04:26:38
40.009062,116.321287,0,142,39794.1851851852,2008-12-12,04:26:40
40.00904,116.321265,0,140,39794.1852430556,2008-12-12,04:26:45
40.008954,116.321285,0,134,39794.1853009259,2008-12-12,04:26:50
40.008895,116.321221,0,132,39794.1853587963,2008-12-12,04:26:55
40.008821,116.321128,0,130,39794.1854166667,2008-12-12,04:27:00
40.008727,116.32106,0,129,39794.185474537,2008-12-12,04:27:05
40.008612,116.321012,0,128,39794.1855324074,2008-12-12,04:27:10
40.008507,116.321003,0,126,39794.1855902778,2008-12-12,04:27:15
40.008379,116.321037,0,124,39794.1856481481,2008-12-12,04:27:20
40.008291,116.321061,0,122,39794.1857060185,2008-12-12,04:27:25
40.008218,116.321086,0,122,39794.1857638889,2008-12-12,04:27:30
40.008095,116.321111,0,122,39794.1858217593,2008-12-12,04:27:35
40.007956,116.321123,0,124,39794.1858796296,2008-12-12,04:27:40
40.007822,116.321129,0,125,39794.1859375,2008-12-12,04:27:45
40.007656,116.321134,0,125,39794.1859953704,2008-12-12,04:27:50
40.007532,116.321191,0,127,39794.1860532407,2008-12-12,04:27:55
40.007401,116.32125,0,131,39794.1861111111,2008-12-12,04:28:00
40.00727,116.321282,0,135,39794.1861689815,2008-12-12,04:28:05
40.007164,116.321275,0,139,39794.1862268519,2008-12-12,04:28:10
40.007036,116.321286,0,143,39794.1862847222,2008-12-12,04:28:15
40.006918,116.321287,0,149,39794.1863425926,2008-12-12,04:28:20
40.006797,116.321262,0,155,39794.186400463,2008-12-12,04:28:25
40.006678,116.321242,0,163,39794.1864583333,2008-12-12,04:28:30
40.00656,116.321239,0,169,39794.1865162037,2008-12-12,04:28:35
40.00647,116.321221,0,175,39794.1865740741,2008-12-12,04:28:40
40.006363,116.32124,0,183,39794.1866319444,2008-12-12,04:28:45
40.006243,116.321272,0,190,39794.1866898148,2008-12-12,04:28:50
40.006167,116.321307,0,196,39794.1867476852,2008-12-12,04:28:55
40.005994,116.321261,0,205,39794.1868055556,2008-12-12,04:29:00
40.005742,116.321214,0,208,39794.1868634259,2008-12-12,04:29:05
40.005615,116.321243,0,215,39794.1869212963,2008-12-12,04:29:10
40.005455,116.321228,0,221,39794.1869791667,2008-12-12,04:29:15
40.005324,116.321217,0,228,39794.187037037,2008-12-12,04:29:20
40.005216,116.321259,0,235,39794.1870949074,2008-12-12,04:29:25
40.005141,116.321272,0,243,39794.1871527778,2008-12-12,04:29:30
40.005083,116.321257,0,251,39794.1872106481,2008-12-12,04:29:35
40.004965,116.321264,0,259,39794.1872685185,2008-12-12,04:29:40
40.004838,116.321265,0,268,39794.1873263889,2008-12-12,04:29:45
40.004729,116.321228,0,277,39794.1873842593,2008-12-12,04:29:50
40.004581,116.321211,0,288,39794.1874421296,2008-12-12,04:29:55
40.004432,116.321243,0,300,39794.1875,2008-12-12,04:30:00
40.004315,116.321282,0,315,39794.1875578704,2008-12-12,04:30:05
40.004194,116.321338,0,331,39794.1876157407,2008-12-12,04:30:10
40.004095,116.321383,0,347,39794.1876736111,2008-12-12,04:30:15
40.003996,116.321405,0,352,39794.1877314815,2008-12-12,04:30:20
40.003863,116.321389,0,360,39794.1877893518,2008-12-12,04:30:25
40.003713,116.321366,0,371,39794.1878472222,2008-12-12,04:30:30
40.003566,116.321363,0,381,39794.1879050926,2008-12-12,04:30:35
40.003404,116.321374,0,382,39794.187962963,2008-12-12,04:30:40
40.003278,116.321366,0,380,39794.1880208333,2008-12-12,04:30:45
40.003131,116.321352,0,372,39794.1880787037,2008-12-12,04:30:50
40.003032,116.321386,0,371,39794.1881365741,2008-12-12,04:30:55
40.002906,116.321431,0,372,39794.1881944444,2008-12-12,04:31:00
40.002769,116.321474,0,376,39794.1882523148,2008-12-12,04:31:05
40.002639,116.321523,0,382,39794.1883101852,2008-12-12,04:31:10
40.002532,116.321545,0,386,39794.1883680556,2008-12-12,04:31:15
40.002441,116.321563,0,391,39794.1884259259,2008-12-12,04:31:20
40.002387,116.321572,0,397,39794.1884837963,2008-12-12,04:31:25
40.002313,116.321605,0,403,39794.1885416667,2008-12-12,04:31:30
40.002251,116.321636,0,410,39794.188599537,2008-12-12,04:31:35
40.002194,116.321637,0,417,39794.1886574074,2008-12-12,04:31:40
40.002116,116.321623,0,424,39794.1887152778,2008-12-12,04:31:45
40.001909,116.321577,0,425,39794.1887731481,2008-12-12,04:31:50
40.001698,116.321592,0,424,39794.1888310185,2008-12-12,04:31:55
40.001559,116.32164,0,430,39794.1888888889,2008-12-12,04:32:00
40.001409,116.321673,0,438,39794.1889467593,2008-12-12,04:32:05
40.001268,116.321709,0,442,39794.1890046296,2008-12-12,04:32:10
40.001112,116.321695,0,446,39794.1890625,2008-12-12,04:32:15
40.00094,116.321766,0,453,39794.1891203704,2008-12-12,04:32:20
40.000694,116.321714,0,458,39794.1891782407,2008-12-12,04:32:25
40.000527,116.321664,0,462,39794.1892361111,2008-12-12,04:32:30
40.00037,116.321679,0,466,39794.1892939815,2008-12-12,04:32:35
40.000215,116.321691,0,471,39794.1893518518,2008-12-12,04:32:40
40.00005,116.321686,0,475,39794.1894097222,2008-12-12,04:32:45
39.99987,116.32167,0,473,39794.1894675926,2008-12-12,04:32:50
39.999683,116.321646,0,461,39794.189525463,2008-12-12,04:32:55
39.999604,116.321571,0,447,39794.1895833333,2008-12-12,04:33:00
39.999608,116.321432,0,437,39794.1896412037,2008-12-12,04:33:05
39.999619,116.321259,0,433,39794.1896990741,2008-12-12,04:33:10
39.999589,116.321064,0,431,39794.1897569444,2008-12-12,04:33:15
39.999566,116.32086,0,430,39794.1898148148,2008-12-12,04:33:20
39.999522,116.320649,0,430,39794.1898726852,2008-12-12,04:33:25
39.999484,116.320467,0,432,39794.1899305556,2008-12-12,04:33:30
39.999398,116.320293,0,434,39794.1899884259,2008-12-12,04:33:35
39.99929,116.320237,0,434,39794.1900462963,2008-12-12,04:33:40
39.999164,116.32018,0,430,39794.1901041667,2008-12-12,04:33:45
39.99907,116.320166,0,427,39794.190162037,2008-12-12,04:33:50
39.998965,116.320178,0,429,39794.1902199074,2008-12-12,04:33:55
39.998911,116.320169,0,430,39794.1902777778,2008-12-12,04:34:00
39.998833,116.320161,0,434,39794.1903356481,2008-12-12,04:34:05
39.998769,116.320141,0,439,39794.1903935185,2008-12-12,04:34:10
39.998702,116.320127,0,441,39794.1904513889,2008-12-12,04:34:15
39.998632,116.320135,0,446,39794.1905092593,2008-12-12,04:34:20
39.998586,116.320139,0,450,39794.1905671296,2008-12-12,04:34:25
39.998516,116.320122,0,456,39794.190625,2008-12-12,04:34:30
39.998477,116.320049,0,460,39794.1906828704,2008-12-12,04:34:35
39.998448,116.319925,0,464,39794.1907407407,2008-12-12,04:34:40
39.998473,116.319754,0,468,39794.1907986111,2008-12-12,04:34:45
39.998473,116.319604,0,474,39794.1908564815,2008-12-12,04:34:50
39.998462,116.319463,0,473,39794.1909143519,2008-12-12,04:34:55
39.998476,116.31931,0,473,39794.1909722222,2008-12-12,04:35:00
39.998488,116.319161,0,473,39794.1910300926,2008-12-12,04:35:05
39.998475,116.318974,0,476,39794.191087963,2008-12-12,04:35:10
39.998472,116.318777,0,478,39794.1911458333,2008-12-12,04:35:15
39.998495,116.31858,0,480,39794.1912037037,2008-12-12,04:35:20
39.998517,116.318381,0,482,39794.1912615741,2008-12-12,04:35:25
39.998507,116.318222,0,483,39794.1913194444,2008-12-12,04:35:30
39.998463,116.318055,0,484,39794.1913773148,2008-12-12,04:35:35
39.998432,116.317959,0,485,39794.1914351852,2008-12-12,04:35:40
39.998418,116.317823,0,487,39794.1914930556,2008-12-12,04:35:45
39.998345,116.317609,0,489,39794.1915509259,2008-12-12,04:35:50
39.998321,116.31741,0,493,39794.1916087963,2008-12-12,04:35:55
39.99831,116.317218,0,497,39794.1916666667,2008-12-12,04:36:00
39.998299,116.317051,0,499,39794.191724537,2008-12-12,04:36:05
39.998296,116.316837,0,501,39794.1917824074,2008-12-12,04:36:10
39.998346,116.316656,0,503,39794.1918402778,2008-12-12,04:36:15
39.99835,116.316481,0,503,39794.1918981481,2008-12-12,04:36:20
39.998351,116.316319,0,501,39794.1919560185,2008-12-12,04:36:25
39.998316,116.31614,0,500,39794.1920138889,2008-12-12,04:36:30
39.998238,116.316012,0,498,39794.1920717593,2008-12-12,04:36:35
39.998195,116.315938,0,496,39794.1921296296,2008-12-12,04:36:40
39.9981,116.315888,0,494,39794.1921875,2008-12-12,04:36:45
39.997999,116.315854,0,491,39794.1922453704,2008-12-12,04:36:50
39.997902,116.31585,0,488,39794.1923032407,2008-12-12,04:36:55
39.997844,116.315862,0,486,39794.1923611111,2008-12-12,04:37:00
39.997783,116.315853,0,484,39794.1924189815,2008-12-12,04:37:05
39.997729,116.315863,0,482,39794.1924768519,2008-12-12,04:37:10
39.997667,116.315904,0,481,39794.1925347222,2008-12-12,04:37:15
39.997624,116.315966,0,478,39794.1925925926,2008-12-12,04:37:20
39.997583,116.315957,0,474,39794.192650463,2008-12-12,04:37:25
39.997446,116.31595,0,469,39794.1927083333,2008-12-12,04:37:30
39.997276,116.315971,0,463,39794.1927662037,2008-12-12,04:37:35
39.997114,116.315986,0,457,39794.1928240741,2008-12-12,04:37:40
39.996972,116.316017,0,451,39794.1928819444,2008-12-12,04:37:45
39.996807,116.316007,0,445,39794.1929398148,2008-12-12,04:37:50
39.996648,116.315981,0,437,39794.1929976852,2008-12-12,04:37:55
39.996521,116.315962,0,430,39794.1930555556,2008-12-12,04:38:00
39.996421,116.316069,0,424,39794.1931134259,2008-12-12,04:38:05
39.996368,116.316283,0,416,39794.1931712963,2008-12-12,04:38:10
39.99636,116.316529,0,408,39794.1932291667,2008-12-12,04:38:15
39.996374,116.316729,0,403,39794.193287037,2008-12-12,04:38:20
39.996344,116.316837,0,389,39794.1933449074,2008-12-12,04:38:25
39.996065,116.316829,0,370,39794.1934027778,2008-12-12,04:38:30
39.996077,116.317013,0,357,39794.1934606481,2008-12-12,04:38:35
39.996087,116.31721,0,347,39794.1935185185,2008-12-12,04:38:40
39.99608,116.317438,0,335,39794.1935763889,2008-12-12,04:38:45
39.996106,116.31764,0,325,39794.1936342593,2008-12-12,04:38:50
39.996271,116.317793,0,312,39794.1936921296,2008-12-12,04:38:55
39.996528,116.317854,0,299,39794.19375,2008-12-12,04:39:00
39.99673,116.31785,0,290,39794.1938078704,2008-12-12,04:39:05
39.996956,116.317828,0,285,39794.1938657407,2008-12-12,04:39:10
39.997108,116.317818,0,275,39794.1939236111,2008-12-12,04:39:15
39.997234,116.317816,0,255,39794.1939814815,2008-12-12,04:39:20
39.997375,116.317828,0,258,39794.1940393519,2008-12-12,04:39:25
39.997504,116.317849,0,254,39794.1940972222,2008-12-12,04:39:30
39.997581,116.317907,0,234,39794.1941550926,2008-12-12,04:39:35
39.997592,116.318048,0,212,39794.194212963,2008-12-12,04:39:40
39.99756,116.31821,0,199,39794.1942708333,2008-12-12,04:39:45
39.997519,116.318362,0,190,39794.1943287037,2008-12-12,04:39:50
39.997491,116.318512,0,179,39794.1943865741,2008-12-12,04:39:55
39.99749,116.318692,0,169,39794.1944444444,2008-12-12,04:40:00
39.997463,116.318837,0,163,39794.1945023148,2008-12-12,04:40:05
39.997454,116.318994,0,159,39794.1945601852,2008-12-12,04:40:10
39.997426,116.319141,0,156,39794.1946180556,2008-12-12,04:40:15
39.99751,116.319264,0,152,39794.1946759259,2008-12-12,04:40:20
39.9977,116.319295,0,149,39794.1947337963,2008-12-12,04:40:25
39.997824,116.319348,0,145,39794.1947916667,2008-12-12,04:40:30
39.998021,116.319337,0,141,39794.194849537,2008-12-12,04:40:35
39.998126,116.319349,0,142,39794.1949074074,2008-12-12,04:40:40
39.99832,116.319353,0,144,39794.1949652778,2008-12-12,04:40:45
39.99835,116.319465,0,140,39794.1950231481,2008-12-12,04:40:50
39.998391,116.319588,0,133,39794.1950810185,2008-12-12,04:40:55
39.998378,116.319733,0,128,39794.1951388889,2008-12-12,04:41:00
39.998343,116.319846,0,122,39794.1951967593,2008-12-12,04:41:05
39.998381,116.319903,0,118,39794.1952546296,2008-12-12,04:41:10
39.998435,116.319969,0,114,39794.1953125,2008-12-12,04:41:15
39.99856,116.319989,0,111,39794.1953703704,2008-12-12,04:41:20
39.998717,116.32001,0,111,39794.1954282407,2008-12-12,04:41:25
39.998847,116.319996,0,109,39794.1954861111,2008-12-12,04:41:30
39.999001,116.320016,0,104,39794.1955439815,2008-12-12,04:41:35
39.999242,116.320024,0,97,39794.1956018518,2008-12-12,04:41:40
39.999469,116.320047,0,93,39794.1956597222,2008-12-12,04:41:45
39.999583,116.320118,0,89,39794.1957175926,2008-12-12,04:41:50
39.99967,116.320227,0,80,39794.195775463,2008-12-12,04:41:55
39.999731,116.320487,0,78,39794.1958333333,2008-12-12,04:42:00
39.999747,116.320667,0,72,39794.1958912037,2008-12-12,04:42:05
39.999783,116.320833,0,66,39794.1959490741,2008-12-12,04:42:10
39.9998,116.321019,0,61,39794.1960069444,2008-12-12,04:42:15
39.999852,116.321139,0,55,39794.1960648148,2008-12-12,04:42:20
39.999793,116.321416,0,49,39794.1961226852,2008-12-12,04:42:25
39.999786,116.321752,0,44,39794.1961805556,2008-12-12,04:42:30
39.999776,116.321969,0,38,39794.1962384259,2008-12-12,04:42:35
39.999772,116.322167,0,32,39794.1962962963,2008-12-12,04:42:40
39.999815,116.32234,0,29,39794.1963541667,2008-12-12,04:42:45
39.999837,116.322528,0,25,39794.196412037,2008-12-12,04:42:50
39.99986,116.322715,0,20,39794.1964699074,2008-12-12,04:42:55
39.999896,116.32289,0,17,39794.1965277778,2008-12-12,04:43:00
39.999966,116.323015,0,16,39794.1965856481,2008-12-12,04:43:05
39.999996,116.32318,0,15,39794.1966435185,2008-12-12,04:43:10
40.000006,116.32337,0,17,39794.1967013889,2008-12-12,04:43:15
39.999976,116.323616,0,23,39794.1967592593,2008-12-12,04:43:20
39.999981,116.32381,0,23,39794.1968171296,2008-12-12,04:43:25
40.000008,116.323959,0,21,39794.196875,2008-12-12,04:43:30
39.999986,116.324179,0,30,39794.1969328704,2008-12-12,04:43:35
39.999931,116.324291,0,31,39794.1969907407,2008-12-12,04:43:40
39.999949,116.324289,0,27,39794.1970486111,2008-12-12,04:43:45
39.999935,116.324296,0,23,39794.1971064815,2008-12-12,04:43:50
39.999913,116.324282,0,20,39794.1971643518,2008-12-12,04:43:55
39.999894,116.324304,0,17,39794.1972222222,2008-12-12,04:44:00
39.99988,116.324309,0,14,39794.1972800926,2008-12-12,04:44:05
39.999851,116.3243,0,12,39794.197337963,2008-12-12,04:44:10
39.999806,116.324318,0,9,39794.1973958333,2008-12-12,04:44:15
39.999962,116.322111,0,23,39794.2626041667,2008-12-12,06:18:09
39.999881,116.322024,0,80,39794.262662037,2008-12-12,06:18:14
39.999821,116.322002,0,102,39794.2627199074,2008-12-12,06:18:19
39.999813,116.322005,0,104,39794.2627777778,2008-12-12,06:18:24
39.999813,116.322005,0,104,39794.2628125,2008-12-12,06:18:27
39.999818,116.32201,0,106,39794.2628356481,2008-12-12,06:18:29
39.999797,116.321978,0,108,39794.2628935185,2008-12-12,06:18:34
39.999747,116.321889,0,109,39794.2629513889,2008-12-12,06:18:39
39.999688,116.321702,0,110,39794.2630092593,2008-12-12,06:18:44
39.999641,116.321443,0,111,39794.2630671296,2008-12-12,06:18:49
39.999595,116.321169,0,112,39794.263125,2008-12-12,06:18:54
39.999567,116.320888,0,113,39794.2631828704,2008-12-12,06:18:59
39.999538,116.320604,0,113,39794.2632407407,2008-12-12,06:19:04
39.999512,116.320207,0,113,39794.2632986111,2008-12-12,06:19:09
39.999536,116.319776,0,113,39794.2633564815,2008-12-12,06:19:14
39.999571,116.319319,0,113,39794.2634143519,2008-12-12,06:19:19
39.999625,116.318874,0,114,39794.2634722222,2008-12-12,06:19:24
39.999709,116.318504,0,116,39794.2635300926,2008-12-12,06:19:29
39.995326,116.315584,0,-674,39794.2654976852,2008-12-12,06:22:19
39.996308,116.31554,0,-296,39794.2655555556,2008-12-12,06:22:24
39.997015,116.315715,0,88,39794.2656134259,2008-12-12,06:22:29
39.997021,116.315775,0,92,39794.2656712963,2008-12-12,06:22:34
39.997022,116.315766,0,80,39794.2657291667,2008-12-12,06:22:39
39.997024,116.315755,0,77,39794.265787037,2008-12-12,06:22:44
39.99703,116.315743,0,76,39794.2658449074,2008-12-12,06:22:49
39.997033,116.315729,0,75,39794.2659027778,2008-12-12,06:22:54
39.997037,116.315724,0,75,39794.2659606481,2008-12-12,06:22:59
39.997036,116.31572,0,75,39794.2660185185,2008-12-12,06:23:04
39.997039,116.315713,0,76,39794.2660763889,2008-12-12,06:23:09
39.997047,116.315709,0,76,39794.2661342593,2008-12-12,06:23:14
39.997049,116.315717,0,76,39794.2661921296,2008-12-12,06:23:19
39.997043,116.31572,0,77,39794.26625,2008-12-12,06:23:24
39.997035,116.31572,0,77,39794.2663078704,2008-12-12,06:23:29
39.997029,116.315715,0,78,39794.2663657407,2008-12-12,06:23:34
39.997031,116.315721,0,79,39794.2664236111,2008-12-12,06:23:39
39.997037,116.315718,0,79,39794.2664814815,2008-12-12,06:23:44
39.997035,116.315718,0,80,39794.2665393518,2008-12-12,06:23:49
39.997035,116.315718,0,80,39794.2665740741,2008-12-12,06:23:52
39.997031,116.315723,0,81,39794.2665972222,2008-12-12,06:23:54
39.997038,116.315733,0,82,39794.2666550926,2008-12-12,06:23:59
39.997045,116.315742,0,83,39794.266712963,2008-12-12,06:24:04
39.997057,116.315755,0,84,39794.2667708333,2008-12-12,06:24:09
39.997066,116.315764,0,85,39794.2668287037,2008-12-12,06:24:14
39.997075,116.315766,0,86,39794.2668865741,2008-12-12,06:24:19
39.997088,116.315771,0,87,39794.2669444444,2008-12-12,06:24:24
39.997097,116.315789,0,89,39794.2670023148,2008-12-12,06:24:29
39.997108,116.315806,0,91,39794.2670601852,2008-12-12,06:24:34
39.997116,116.315829,0,95,39794.2671180556,2008-12-12,06:24:39
39.997116,116.315843,0,97,39794.2671759259,2008-12-12,06:24:44
39.997112,116.315864,0,99,39794.2672337963,2008-12-12,06:24:49
39.997114,116.315881,0,101,39794.2672916667,2008-12-12,06:24:54
39.997116,116.315892,0,103,39794.267349537,2008-12-12,06:24:59
39.997117,116.315897,0,105,39794.2674074074,2008-12-12,06:25:04
39.997117,116.315897,0,105,39794.2674421296,2008-12-12,06:25:07
39.997124,116.315903,0,105,39794.2674652778,2008-12-12,06:25:09
39.997132,116.315915,0,106,39794.2675231481,2008-12-12,06:25:14
39.997135,116.31595,0,107,39794.2675810185,2008-12-12,06:25:19
39.997141,116.315999,0,108,39794.2676388889,2008-12-12,06:25:24
39.997155,116.316049,0,109,39794.2676967593,2008-12-12,06:25:29
39.997164,116.316092,0,110,39794.2677546296,2008-12-12,06:25:34
39.997184,116.316132,0,112,39794.2678125,2008-12-12,06:25:39
39.997239,116.316153,0,114,39794.2678703704,2008-12-12,06:25:44
39.997291,116.31618,0,116,39794.2679282407,2008-12-12,06:25:49
39.996567,116.317353,0,187,39794.2694560185,2008-12-12,06:28:01
39.996551,116.317157,0,135,39794.2695138889,2008-12-12,06:28:06
39.99666,116.316959,0,118,39794.2695717593,2008-12-12,06:28:11
40.001194,116.319885,0,-617,39794.2731712963,2008-12-12,06:33:22
40.001237,116.321328,0,32,39794.2732291667,2008-12-12,06:33:27
40.001061,116.321555,0,53,39794.273287037,2008-12-12,06:33:32
40.001023,116.321542,0,32,39794.2733449074,2008-12-12,06:33:37
40.000995,116.321509,0,17,39794.2734027778,2008-12-12,06:33:42
40.000916,116.321531,0,5,39794.2734606481,2008-12-12,06:33:47
40.00076,116.321534,0,-1,39794.2735185185,2008-12-12,06:33:52
40.000635,116.321574,0,-5,39794.2735763889,2008-12-12,06:33:57
40.00059,116.321611,0,-14,39794.2736342593,2008-12-12,06:34:02
40.000549,116.321631,0,-23,39794.2736921296,2008-12-12,06:34:07
40.000472,116.321567,0,-27,39794.27375,2008-12-12,06:34:12
40.000468,116.321526,0,-32,39794.2738078704,2008-12-12,06:34:17
40.000521,116.321466,0,-37,39794.2738657407,2008-12-12,06:34:22
40.000542,116.321443,0,-44,39794.2739236111,2008-12-12,06:34:27
40.008974,116.321324,0,70,39794.2780902778,2008-12-12,06:40:27
40.008981,116.321432,0,133,39794.2781481481,2008-12-12,06:40:32
40.008997,116.32141,0,134,39794.2782060185,2008-12-12,06:40:37
40.009039,116.321426,0,140,39794.2782638889,2008-12-12,06:40:42
40.009083,116.321438,0,141,39794.2783217593,2008-12-12,06:40:47
40.009085,116.321496,0,139,39794.2783796296,2008-12-12,06:40:52
40.009078,116.321545,0,140,39794.2784375,2008-12-12,06:40:57
40.009052,116.321577,0,139,39794.2784953704,2008-12-12,06:41:02
40.009032,116.321548,0,144,39794.2785532407,2008-12-12,06:41:07
40.009032,116.321548,0,144,39794.278587963,2008-12-12,06:41:10
40.00903,116.321551,0,135,39794.2786111111,2008-12-12,06:41:12
40.009032,116.321507,0,126,39794.2786689815,2008-12-12,06:41:17
40.009028,116.321517,0,131,39794.2787268519,2008-12-12,06:41:22
40.008977,116.321512,0,133,39794.2787847222,2008-12-12,06:41:27
40.008955,116.3215,0,133,39794.2788425926,2008-12-12,06:41:32
40.008946,116.321484,0,133,39794.278900463,2008-12-12,06:41:37
40.008941,116.32152,0,133,39794.2789583333,2008-12-12,06:41:42
40.008919,116.321588,0,135,39794.2790162037,2008-12-12,06:41:47
40.008893,116.321669,0,136,39794.2790740741,2008-12-12,06:41:52
40.008896,116.321741,0,138,39794.2791319444,2008-12-12,06:41:57
40.008895,116.321848,0,138,39794.2791898148,2008-12-12,06:42:02
40.008875,116.321935,0,140,39794.2792476852,2008-12-12,06:42:07
40.008943,116.3219,0,144,39794.2793055556,2008-12-12,06:42:12
40.008911,116.321924,0,148,39794.2793634259,2008-12-12,06:42:17
40.00886,116.321941,0,151,39794.2794212963,2008-12-12,06:42:22
40.008842,116.321992,0,154,39794.2794791667,2008-12-12,06:42:27
40.008798,116.322074,0,157,39794.279537037,2008-12-12,06:42:32
40.008698,116.322142,0,159,39794.2795949074,2008-12-12,06:42:37
40.008586,116.322173,0,161,39794.2796527778,2008-12-12,06:42:42
40.008498,116.322226,0,165,39794.2797106481,2008-12-12,06:42:47
