# Supplementary material for: Research on differential privacy protection method based on user tendency
Source: PLoS One. 2023 Oct 26;18(10):e0288823. doi: 10.1371/journal.pone.0288823 (PMC10602288; doi:10.1371/journal.pone.0288823)
Supplement: S1 Data — (ZIP) [file pone.0288823.s001.zip › Data 5-1/000/Trajectory/20081212101236.plt]

Geolife trajectory
WGS 84
Altitude is in Feet
Reserved 3
0,2,255,My Track,0,0,2,8421376
0
39.99957,116.324601,0,-28,39794.4254166667,2008-12-12,10:12:36
40.000185,116.325007,0,-12,39794.425474537,2008-12-12,10:12:41
40.000071,116.324936,0,1,39794.4255324074,2008-12-12,10:12:46
39.999939,116.324849,0,10,39794.4255902778,2008-12-12,10:12:51
39.999844,116.324776,0,18,39794.4256481482,2008-12-12,10:12:56
39.99989,116.324775,0,16,39794.4257060185,2008-12-12,10:13:01
39.999815,116.324658,0,24,39794.4257638889,2008-12-12,10:13:06
39.99981,116.324577,0,25,39794.4258217593,2008-12-12,10:13:11
39.999846,116.324493,0,30,39794.4258796296,2008-12-12,10:13:16
39.999979,116.324451,0,35,39794.4259375,2008-12-12,10:13:21
40.000056,116.32443,0,37,39794.4259953704,2008-12-12,10:13:26
40.000054,116.324366,0,39,39794.4260532407,2008-12-12,10:13:31
40.000033,116.324277,0,40,39794.4261111111,2008-12-12,10:13:36
40.000094,116.32421,0,41,39794.4261689815,2008-12-12,10:13:41
40.000156,116.324154,0,40,39794.4262268519,2008-12-12,10:13:46
40.000129,116.324053,0,39,39794.4262847222,2008-12-12,10:13:51
40.000054,116.323913,0,40,39794.4263425926,2008-12-12,10:13:56
39.999911,116.323682,0,42,39794.426400463,2008-12-12,10:14:01
39.999724,116.323377,0,45,39794.4264583333,2008-12-12,10:14:06
39.999574,116.323068,0,47,39794.4265162037,2008-12-12,10:14:11
39.999449,116.322776,0,50,39794.4265740741,2008-12-12,10:14:16
39.999313,116.322477,0,53,39794.4266319444,2008-12-12,10:14:21
39.999272,116.32222,0,56,39794.4266898148,2008-12-12,10:14:26
39.999576,116.32215,0,60,39794.4267476852,2008-12-12,10:14:31
39.999546,116.321918,0,64,39794.4268055556,2008-12-12,10:14:36
39.999616,116.321753,0,68,39794.4268634259,2008-12-12,10:14:41
39.99976,116.321742,0,102,39794.427037037,2008-12-12,10:14:56
40.000033,116.321865,0,142,39794.4270949074,2008-12-12,10:15:01
40.000353,116.322021,0,185,39794.4271527778,2008-12-12,10:15:06
40.000715,116.322143,0,232,39794.4272106481,2008-12-12,10:15:11
40.001089,116.322256,0,268,39794.4272685185,2008-12-12,10:15:16
40.001442,116.322376,0,305,39794.4273263889,2008-12-12,10:15:21
40.001827,116.322532,0,332,39794.4273842593,2008-12-12,10:15:26
40.002223,116.322706,0,336,39794.4274421296,2008-12-12,10:15:31
40.002623,116.322872,0,335,39794.4275,2008-12-12,10:15:36
40.002964,116.322981,0,335,39794.4275578704,2008-12-12,10:15:41
40.00323,116.32302,0,323,39794.4276157407,2008-12-12,10:15:46
40.003502,116.323078,0,300,39794.4276736111,2008-12-12,10:15:51
40.003708,116.323111,0,295,39794.4277314815,2008-12-12,10:15:56
40.003882,116.323143,0,286,39794.4277893519,2008-12-12,10:16:01
40.004045,116.323176,0,287,39794.4278472222,2008-12-12,10:16:06
40.004256,116.323213,0,290,39794.4279050926,2008-12-12,10:16:11
40.004602,116.323284,0,298,39794.427962963,2008-12-12,10:16:16
40.004964,116.323359,0,301,39794.4280208333,2008-12-12,10:16:21
40.005333,116.323448,0,300,39794.4280787037,2008-12-12,10:16:26
40.005604,116.323481,0,306,39794.4281365741,2008-12-12,10:16:31
40.005809,116.323499,0,304,39794.4281944444,2008-12-12,10:16:36
40.005941,116.323499,0,275,39794.4282523148,2008-12-12,10:16:41
40.006103,116.323506,0,231,39794.4283101852,2008-12-12,10:16:46
40.006286,116.323498,0,205,39794.4283680556,2008-12-12,10:16:51
40.00645,116.323479,0,195,39794.4284259259,2008-12-12,10:16:56
40.006607,116.323485,0,169,39794.4284837963,2008-12-12,10:17:01
40.006762,116.323471,0,140,39794.4285416667,2008-12-12,10:17:06
40.006833,116.323408,0,127,39794.428599537,2008-12-12,10:17:11
40.006861,116.32332,0,129,39794.4286574074,2008-12-12,10:17:16
40.006828,116.323169,0,133,39794.4287152778,2008-12-12,10:17:21
40.006819,116.322982,0,138,39794.4287731481,2008-12-12,10:17:26
40.006852,116.322811,0,139,39794.4288310185,2008-12-12,10:17:31
40.006896,116.32266,0,141,39794.4288888889,2008-12-12,10:17:36
40.007092,116.322599,0,144,39794.4289467593,2008-12-12,10:17:41
40.007422,116.322575,0,154,39794.4290046296,2008-12-12,10:17:46
40.007732,116.322584,0,171,39794.4290625,2008-12-12,10:17:51
40.007967,116.322578,0,188,39794.4291203704,2008-12-12,10:17:56
40.008157,116.322547,0,204,39794.4291782407,2008-12-12,10:18:01
40.008307,116.322542,0,208,39794.4292361111,2008-12-12,10:18:06
40.008474,116.322526,0,198,39794.4292939815,2008-12-12,10:18:11
40.008661,116.322506,0,183,39794.4293518519,2008-12-12,10:18:16
40.008855,116.322484,0,162,39794.4294097222,2008-12-12,10:18:21
40.009021,116.322482,0,156,39794.4294675926,2008-12-12,10:18:26
40.009131,116.322398,0,153,39794.429525463,2008-12-12,10:18:31
40.009154,116.322252,0,150,39794.4295833333,2008-12-12,10:18:36
40.009209,116.322168,0,160,39794.4296412037,2008-12-12,10:18:41
40.009316,116.322129,0,159,39794.4296990741,2008-12-12,10:18:46
40.009472,116.322155,0,162,39794.4297569444,2008-12-12,10:18:51
40.009615,116.322188,0,176,39794.4298148148,2008-12-12,10:18:56
40.009766,116.322253,0,189,39794.4298726852,2008-12-12,10:19:01
40.009611,116.322136,0,200,39794.4299305556,2008-12-12,10:19:06
40.009587,116.32215,0,204,39794.4299884259,2008-12-12,10:19:11
40.009426,116.322157,0,200,39794.4300462963,2008-12-12,10:19:16
40.00941,116.322119,0,198,39794.4301041667,2008-12-12,10:19:21
40.009481,116.322129,0,197,39794.430162037,2008-12-12,10:19:26
40.009951,116.322472,0,170,39794.4312615741,2008-12-12,10:21:01
40.009969,116.322571,0,171,39794.4313194444,2008-12-12,10:21:06
40.010023,116.322695,0,175,39794.4314351852,2008-12-12,10:21:16
40.010206,116.322879,0,183,39794.4316666667,2008-12-12,10:21:36
40.010231,116.322952,0,187,39794.431724537,2008-12-12,10:21:41
40.010231,116.322989,0,194,39794.4317824074,2008-12-12,10:21:46
40.01025,116.322983,0,201,39794.4318402778,2008-12-12,10:21:51
40.010307,116.32299,0,206,39794.4318981481,2008-12-12,10:21:56
40.010346,116.322987,0,210,39794.4319560185,2008-12-12,10:22:01
40.010313,116.323006,0,213,39794.4320138889,2008-12-12,10:22:06
40.010272,116.323025,0,214,39794.4320717593,2008-12-12,10:22:11
40.010257,116.323042,0,213,39794.4321296296,2008-12-12,10:22:16
40.010232,116.323122,0,215,39794.4321875,2008-12-12,10:22:21
40.010297,116.323178,0,217,39794.4322453704,2008-12-12,10:22:26
40.010335,116.323278,0,223,39794.4323032407,2008-12-12,10:22:31
