# Supplementary material for: Research on differential privacy protection method based on user tendency
Source: PLoS One. 2023 Oct 26;18(10):e0288823. doi: 10.1371/journal.pone.0288823 (PMC10602288; doi:10.1371/journal.pone.0288823)
Supplement: S1 Data — (ZIP) [file pone.0288823.s001.zip › Data 5-1/000/Trajectory/20081214011036.plt]

Geolife trajectory
WGS 84
Altitude is in Feet
Reserved 3
0,2,255,My Track,0,0,2,8421376
0
40.007036,116.319574,0,225,39796.0490277778,2008-12-14,01:10:36
40.007177,116.319355,0,22,39796.0490856481,2008-12-14,01:10:41
40.007112,116.319415,0,98,39796.0491435185,2008-12-14,01:10:46
40.007062,116.319364,0,117,39796.0492013889,2008-12-14,01:10:51
40.006941,116.319425,0,147,39796.0492592593,2008-12-14,01:10:56
40.006781,116.319732,0,167,39796.0493171296,2008-12-14,01:11:01
40.00663,116.320061,0,183,39796.049375,2008-12-14,01:11:06
40.00659,116.320242,0,177,39796.0494328704,2008-12-14,01:11:11
40.006608,116.320306,0,183,39796.0494907407,2008-12-14,01:11:16
40.006608,116.320272,0,197,39796.0495486111,2008-12-14,01:11:21
40.006664,116.320112,0,203,39796.0496064815,2008-12-14,01:11:26
40.006729,116.320149,0,210,39796.0496643518,2008-12-14,01:11:31
40.006682,116.320399,0,181,39796.0497222222,2008-12-14,01:11:36
40.006696,116.320634,0,179,39796.0497800926,2008-12-14,01:11:41
40.006682,116.320835,0,162,39796.049837963,2008-12-14,01:11:46
40.006572,116.32102,0,179,39796.0498958333,2008-12-14,01:11:51
40.006413,116.321193,0,184,39796.0499537037,2008-12-14,01:11:56
40.006273,116.321336,0,203,39796.0500115741,2008-12-14,01:12:01
40.006155,116.321425,0,206,39796.0500694444,2008-12-14,01:12:06
40.006015,116.321556,0,228,39796.0501273148,2008-12-14,01:12:11
40.005848,116.321656,0,251,39796.0501851852,2008-12-14,01:12:16
40.005716,116.321712,0,251,39796.0502430556,2008-12-14,01:12:21
40.005578,116.32182,0,268,39796.0503009259,2008-12-14,01:12:26
40.005425,116.321911,0,283,39796.0503587963,2008-12-14,01:12:31
40.005294,116.321919,0,289,39796.0504166667,2008-12-14,01:12:36
40.005107,116.32192,0,305,39796.050474537,2008-12-14,01:12:41
40.004924,116.321843,0,318,39796.0505324074,2008-12-14,01:12:46
40.004752,116.321799,0,335,39796.0505902778,2008-12-14,01:12:51
40.004557,116.321865,0,370,39796.0506481482,2008-12-14,01:12:56
40.004374,116.321915,0,414,39796.0507060185,2008-12-14,01:13:01
40.004181,116.321956,0,458,39796.0507638889,2008-12-14,01:13:06
40.004015,116.322017,0,494,39796.0508217593,2008-12-14,01:13:11
40.003874,116.322098,0,507,39796.0508796296,2008-12-14,01:13:16
40.003771,116.322202,0,523,39796.0509375,2008-12-14,01:13:21
40.003652,116.322306,0,544,39796.0509953704,2008-12-14,01:13:26
40.003511,116.322391,0,562,39796.0510532407,2008-12-14,01:13:31
40.003339,116.322473,0,577,39796.0511111111,2008-12-14,01:13:36
40.003165,116.322539,0,595,39796.0511689815,2008-12-14,01:13:41
40.003007,116.322597,0,609,39796.0512268519,2008-12-14,01:13:46
40.002805,116.322672,0,625,39796.0512847222,2008-12-14,01:13:51
40.002591,116.322745,0,644,39796.0513425926,2008-12-14,01:13:56
40.002507,116.322662,0,526,39796.051400463,2008-12-14,01:14:01
40.002432,116.322563,0,389,39796.0514583333,2008-12-14,01:14:06
40.002294,116.322554,0,331,39796.0515162037,2008-12-14,01:14:11
40.002122,116.322561,0,302,39796.0515740741,2008-12-14,01:14:16
40.001931,116.322573,0,286,39796.0516319444,2008-12-14,01:14:21
40.001715,116.322575,0,276,39796.0516898148,2008-12-14,01:14:26
40.001479,116.322552,0,270,39796.0517476852,2008-12-14,01:14:31
40.001191,116.322469,0,271,39796.0518055556,2008-12-14,01:14:36
40.000906,116.322448,0,273,39796.0518634259,2008-12-14,01:14:41
40.000715,116.322621,0,273,39796.0519212963,2008-12-14,01:14:46
40.000575,116.322912,0,273,39796.0519791667,2008-12-14,01:14:51
40.000317,116.322974,0,277,39796.052037037,2008-12-14,01:14:56
40.000048,116.322984,0,281,39796.0520949074,2008-12-14,01:15:01
39.999969,116.323161,0,284,39796.0521527778,2008-12-14,01:15:06
39.999923,116.323428,0,264,39796.0523842593,2008-12-14,01:15:26
39.999827,116.32294,0,260,39796.0524421296,2008-12-14,01:15:31
39.999645,116.322222,0,257,39796.0525,2008-12-14,01:15:36
39.999567,116.321892,0,254,39796.0525578704,2008-12-14,01:15:41
39.997096,116.322285,0,191,39796.0537152778,2008-12-14,01:17:21
39.997278,116.322931,0,184,39796.0537731481,2008-12-14,01:17:26
39.997396,116.323428,0,184,39796.0538310185,2008-12-14,01:17:31
39.997415,116.3237,0,186,39796.0538888889,2008-12-14,01:17:36
39.997314,116.32392,0,188,39796.0539467593,2008-12-14,01:17:41
39.99718,116.323953,0,191,39796.0540046296,2008-12-14,01:17:46
39.997006,116.323763,0,194,39796.0540625,2008-12-14,01:17:51
39.996773,116.323573,0,197,39796.0541203704,2008-12-14,01:17:56
39.996608,116.323652,0,199,39796.0541782407,2008-12-14,01:18:01
39.996471,116.323813,0,202,39796.0542361111,2008-12-14,01:18:06
39.996313,116.323865,0,205,39796.0542939815,2008-12-14,01:18:11
39.996209,116.323811,0,208,39796.0543518519,2008-12-14,01:18:16
39.996231,116.32384,0,212,39796.0544097222,2008-12-14,01:18:21
39.996236,116.323966,0,217,39796.0544675926,2008-12-14,01:18:26
39.996975,116.326078,0,229,39796.054525463,2008-12-14,01:18:31
39.996904,116.326311,0,239,39796.0545833333,2008-12-14,01:18:36
39.996752,116.326441,0,247,39796.0546412037,2008-12-14,01:18:41
39.996619,116.326502,0,253,39796.0546990741,2008-12-14,01:18:46
39.996528,116.326588,0,258,39796.0547569444,2008-12-14,01:18:51
39.996468,116.326652,0,265,39796.0548148148,2008-12-14,01:18:56
39.996412,116.326685,0,270,39796.0548726852,2008-12-14,01:19:01
39.996357,116.326803,0,273,39796.0549305556,2008-12-14,01:19:06
39.996317,116.326962,0,277,39796.0549884259,2008-12-14,01:19:11
39.996292,116.327033,0,284,39796.0550462963,2008-12-14,01:19:16
39.996261,116.32699,0,291,39796.0551041667,2008-12-14,01:19:21
39.996202,116.326898,0,297,39796.055162037,2008-12-14,01:19:26
39.996114,116.326859,0,306,39796.0552199074,2008-12-14,01:19:31
39.996014,116.326927,0,315,39796.0552777778,2008-12-14,01:19:36
39.995902,116.326963,0,329,39796.0553356481,2008-12-14,01:19:41
39.995781,116.327008,0,347,39796.0553935185,2008-12-14,01:19:46
39.995676,116.327135,0,368,39796.0554513889,2008-12-14,01:19:51
39.995599,116.327201,0,376,39796.0555092593,2008-12-14,01:19:56
39.995567,116.327179,0,365,39796.0555671296,2008-12-14,01:20:01
39.995542,116.327183,0,360,39796.055625,2008-12-14,01:20:06
39.995474,116.327198,0,358,39796.0556828704,2008-12-14,01:20:11
39.995444,116.327142,0,357,39796.0557407407,2008-12-14,01:20:16
39.995396,116.327119,0,359,39796.0557986111,2008-12-14,01:20:21
39.995372,116.32709,0,362,39796.0558564815,2008-12-14,01:20:26
39.995334,116.327112,0,361,39796.0559143518,2008-12-14,01:20:31
39.995246,116.327216,0,363,39796.0559722222,2008-12-14,01:20:36
39.995163,116.32729,0,373,39796.0560300926,2008-12-14,01:20:41
39.995046,116.327352,0,391,39796.056087963,2008-12-14,01:20:46
39.994998,116.327489,0,412,39796.0561458333,2008-12-14,01:20:51
39.994906,116.327626,0,430,39796.0562037037,2008-12-14,01:20:56
39.994807,116.327642,0,430,39796.0562615741,2008-12-14,01:21:01
39.994751,116.327382,0,448,39796.0563194444,2008-12-14,01:21:06
39.994607,116.327239,0,467,39796.0563773148,2008-12-14,01:21:11
39.994477,116.327143,0,489,39796.0564351852,2008-12-14,01:21:16
39.994386,116.327194,0,501,39796.0564930556,2008-12-14,01:21:21
39.994317,116.327248,0,512,39796.0565509259,2008-12-14,01:21:26
39.99425,116.327244,0,523,39796.0566087963,2008-12-14,01:21:31
39.994161,116.327177,0,540,39796.0566666667,2008-12-14,01:21:36
39.994086,116.327166,0,550,39796.056724537,2008-12-14,01:21:41
39.994071,116.327172,0,560,39796.0567824074,2008-12-14,01:21:46
39.994094,116.327227,0,560,39796.0568402778,2008-12-14,01:21:51
39.994121,116.327264,0,563,39796.0568981481,2008-12-14,01:21:56
39.994097,116.327358,0,573,39796.0569560185,2008-12-14,01:22:01
39.994092,116.327443,0,584,39796.0570138889,2008-12-14,01:22:06
39.994133,116.3275,0,597,39796.0570717593,2008-12-14,01:22:11
39.994176,116.327527,0,611,39796.0571296296,2008-12-14,01:22:16
39.994231,116.327564,0,626,39796.0571875,2008-12-14,01:22:21
39.994274,116.327602,0,643,39796.0572453704,2008-12-14,01:22:26
39.994315,116.327605,0,627,39796.0573032407,2008-12-14,01:22:31
39.99449,116.32755,0,607,39796.0573611111,2008-12-14,01:22:36
39.994582,116.327615,0,597,39796.0574189815,2008-12-14,01:22:41
39.99465,116.327684,0,575,39796.0574768518,2008-12-14,01:22:46
39.994716,116.327706,0,556,39796.0575347222,2008-12-14,01:22:51
39.994749,116.327758,0,541,39796.0575925926,2008-12-14,01:22:56
39.994781,116.327775,0,529,39796.057650463,2008-12-14,01:23:01
39.994855,116.327752,0,520,39796.0577083333,2008-12-14,01:23:06
39.994947,116.327702,0,511,39796.0577662037,2008-12-14,01:23:11
39.99499,116.327677,0,505,39796.0578240741,2008-12-14,01:23:16
39.995053,116.327705,0,499,39796.0578819444,2008-12-14,01:23:21
39.995104,116.327757,0,495,39796.0579398148,2008-12-14,01:23:26
39.995183,116.327761,0,492,39796.0579976852,2008-12-14,01:23:31
39.99524,116.32778,0,491,39796.0580555556,2008-12-14,01:23:36
39.995274,116.327802,0,487,39796.0581134259,2008-12-14,01:23:41
39.995305,116.327821,0,485,39796.0581712963,2008-12-14,01:23:46
39.995374,116.327849,0,485,39796.0582291667,2008-12-14,01:23:51
39.995466,116.327864,0,484,39796.058287037,2008-12-14,01:23:56
39.995583,116.327817,0,485,39796.0583449074,2008-12-14,01:24:01
39.995664,116.327786,0,486,39796.0584027778,2008-12-14,01:24:06
39.995749,116.327759,0,481,39796.0584606482,2008-12-14,01:24:11
39.995815,116.327722,0,472,39796.0585185185,2008-12-14,01:24:16
39.995888,116.327692,0,467,39796.0585763889,2008-12-14,01:24:21
39.995908,116.327674,0,464,39796.0586342593,2008-12-14,01:24:26
39.995825,116.327565,0,461,39796.0586921296,2008-12-14,01:24:31
