# Supplementary material for: Research on differential privacy protection method based on user tendency
Source: PLoS One. 2023 Oct 26;18(10):e0288823. doi: 10.1371/journal.pone.0288823 (PMC10602288; doi:10.1371/journal.pone.0288823)
Supplement: S1 Data — (ZIP) [file pone.0288823.s001.zip › Data 5-1/000/Trajectory/20090330005208.plt]

Geolife trajectory
WGS 84
Altitude is in Feet
Reserved 3
0,2,255,My Track,0,0,2,8421376
0
40.000031,116.326378,0,492,39902.0362037037,2009-03-30,00:52:08
39.999924,116.326475,0,492,39902.0362615741,2009-03-30,00:52:13
39.99978,116.326453,0,492,39902.0363194444,2009-03-30,00:52:18
39.999769,116.326334,0,492,39902.0363773148,2009-03-30,00:52:23
39.999799,116.326178,0,492,39902.0364351852,2009-03-30,00:52:28
39.999822,116.32598,0,492,39902.0364930556,2009-03-30,00:52:33
39.999839,116.325762,0,492,39902.0365509259,2009-03-30,00:52:38
39.999845,116.325563,0,492,39902.0366087963,2009-03-30,00:52:43
39.999864,116.325359,0,491,39902.0366666667,2009-03-30,00:52:48
39.999841,116.325034,0,491,39902.036724537,2009-03-30,00:52:53
39.999947,116.324938,0,491,39902.0367824074,2009-03-30,00:52:58
40.000036,116.324886,0,490,39902.0368402778,2009-03-30,00:53:03
40.000115,116.324919,0,491,39902.0368981481,2009-03-30,00:53:08
40.000104,116.325539,0,492,39902.0369560185,2009-03-30,00:53:13
40.000098,116.325684,0,494,39902.0370138889,2009-03-30,00:53:18
40.000284,116.325871,0,495,39902.0370717593,2009-03-30,00:53:23
40.000413,116.326037,0,494,39902.0371296296,2009-03-30,00:53:28
40.000514,116.325182,0,491,39902.0371875,2009-03-30,00:53:33
40.000709,116.325045,0,486,39902.0372453704,2009-03-30,00:53:38
40.001171,116.324594,0,472,39902.0373032407,2009-03-30,00:53:43
40.001209,116.324365,0,461,39902.0373611111,2009-03-30,00:53:48
40.001202,116.324168,0,446,39902.0374189815,2009-03-30,00:53:53
40.001186,116.32407,0,429,39902.0374768519,2009-03-30,00:53:58
40.001293,116.3241,0,412,39902.0375347222,2009-03-30,00:54:03
40.001368,116.324186,0,395,39902.0375925926,2009-03-30,00:54:08
40.001373,116.324263,0,381,39902.037650463,2009-03-30,00:54:13
40.001501,116.324227,0,368,39902.0377083333,2009-03-30,00:54:18
40.001632,116.324209,0,354,39902.0377662037,2009-03-30,00:54:23
40.001781,116.324274,0,338,39902.0378240741,2009-03-30,00:54:28
40.002051,116.324416,0,322,39902.0378819444,2009-03-30,00:54:33
40.0022,116.324541,0,305,39902.0379398148,2009-03-30,00:54:38
40.002432,116.324727,0,287,39902.0379976852,2009-03-30,00:54:43
40.002636,116.324402,0,275,39902.0380555556,2009-03-30,00:54:48
40.003157,116.324218,0,258,39902.0381134259,2009-03-30,00:54:53
40.003535,116.324206,0,245,39902.0381712963,2009-03-30,00:54:58
40.003714,116.324279,0,234,39902.0382291667,2009-03-30,00:55:03
40.003917,116.324252,0,221,39902.038287037,2009-03-30,00:55:08
40.004134,116.324272,0,207,39902.0383449074,2009-03-30,00:55:13
40.004401,116.324256,0,195,39902.0384027778,2009-03-30,00:55:18
40.004627,116.324288,0,172,39902.0384606481,2009-03-30,00:55:23
40.004827,116.32434,0,143,39902.0385185185,2009-03-30,00:55:28
40.004979,116.324367,0,135,39902.0385763889,2009-03-30,00:55:33
40.005181,116.324374,0,127,39902.0386342593,2009-03-30,00:55:38
40.005352,116.324393,0,117,39902.0386921296,2009-03-30,00:55:43
40.005534,116.324431,0,103,39902.03875,2009-03-30,00:55:48
40.005692,116.324568,0,86,39902.0388078704,2009-03-30,00:55:53
40.005818,116.324702,0,69,39902.0388657407,2009-03-30,00:55:58
40.006108,116.324432,0,62,39902.0389236111,2009-03-30,00:56:03
40.00633,116.32449,0,50,39902.0389814815,2009-03-30,00:56:08
40.006522,116.324562,0,34,39902.0390393519,2009-03-30,00:56:13
40.006714,116.324528,0,15,39902.0390972222,2009-03-30,00:56:18
40.006826,116.324396,0,-5,39902.0391550926,2009-03-30,00:56:23
40.006867,116.324212,0,-15,39902.039212963,2009-03-30,00:56:28
40.00687,116.324029,0,-30,39902.0392708333,2009-03-30,00:56:33
40.006874,116.323839,0,-47,39902.0393287037,2009-03-30,00:56:38
40.006878,116.323568,0,-64,39902.0393865741,2009-03-30,00:56:43
40.006851,116.323349,0,-79,39902.0394444444,2009-03-30,00:56:48
40.006667,116.322441,0,33,39902.0395023148,2009-03-30,00:56:53
40.006701,116.322255,0,11,39902.0395601852,2009-03-30,00:56:58
40.006711,116.322019,0,-8,39902.0396180556,2009-03-30,00:57:03
40.006688,116.321805,0,-15,39902.0396759259,2009-03-30,00:57:08
40.006687,116.32154,0,-18,39902.0397337963,2009-03-30,00:57:13
40.006684,116.32132,0,-1,39902.0397916667,2009-03-30,00:57:18
40.006882,116.321259,0,62,39902.039849537,2009-03-30,00:57:23
40.007064,116.321248,0,72,39902.0399074074,2009-03-30,00:57:28
40.007239,116.321211,0,81,39902.0399652778,2009-03-30,00:57:33
40.007371,116.321198,0,88,39902.0400231481,2009-03-30,00:57:38
40.00745,116.321088,0,88,39902.0400810185,2009-03-30,00:57:43
40.007449,116.320867,0,88,39902.0401388889,2009-03-30,00:57:48
40.007417,116.320654,0,87,39902.0401967593,2009-03-30,00:57:53
40.007385,116.320546,0,81,39902.0402546296,2009-03-30,00:57:58
40.007379,116.32054,0,81,39902.0403125,2009-03-30,00:58:03
40.00738,116.320543,0,81,39902.0403703704,2009-03-30,00:58:08
40.00738,116.320543,0,81,39902.0404050926,2009-03-30,00:58:11
40.007379,116.320538,0,81,39902.0404282407,2009-03-30,00:58:13
40.007358,116.320561,0,80,39902.0404861111,2009-03-30,00:58:18
40.007357,116.320583,0,80,39902.0405439815,2009-03-30,00:58:23
40.007352,116.320612,0,79,39902.0406018518,2009-03-30,00:58:28
40.007333,116.320644,0,79,39902.0406597222,2009-03-30,00:58:33
40.007305,116.320658,0,79,39902.0407175926,2009-03-30,00:58:38
40.007275,116.320675,0,79,39902.040775463,2009-03-30,00:58:43
40.007266,116.320681,0,80,39902.0408333333,2009-03-30,00:58:48
40.007266,116.320684,0,80,39902.0408912037,2009-03-30,00:58:53
40.007267,116.32069,0,80,39902.0409490741,2009-03-30,00:58:58
40.007268,116.320697,0,80,39902.0410069444,2009-03-30,00:59:03
40.007268,116.320697,0,80,39902.0410416667,2009-03-30,00:59:06
40.007269,116.320704,0,80,39902.0410648148,2009-03-30,00:59:08
40.00727,116.320715,0,80,39902.0411226852,2009-03-30,00:59:13
40.007271,116.320724,0,80,39902.0411805556,2009-03-30,00:59:18
40.007272,116.320728,0,80,39902.0412384259,2009-03-30,00:59:23
40.007273,116.320735,0,80,39902.0412962963,2009-03-30,00:59:28
40.007273,116.320735,0,80,39902.0413310185,2009-03-30,00:59:31
40.007274,116.320743,0,80,39902.0413541667,2009-03-30,00:59:33
40.007274,116.320756,0,81,39902.041412037,2009-03-30,00:59:38
40.007272,116.320734,0,81,39902.0414699074,2009-03-30,00:59:43
40.00727,116.32071,0,81,39902.0415277778,2009-03-30,00:59:48
40.007269,116.320695,0,80,39902.0415856481,2009-03-30,00:59:53
40.007267,116.320678,0,80,39902.0416435185,2009-03-30,00:59:58
40.007266,116.320658,0,80,39902.0417013889,2009-03-30,01:00:03
40.007254,116.320647,0,81,39902.0417592593,2009-03-30,01:00:08
40.007251,116.320624,0,81,39902.0418171296,2009-03-30,01:00:13
40.007437,116.320534,0,115,39902.0447685185,2009-03-30,01:04:28
40.007542,116.320377,0,117,39902.0448263889,2009-03-30,01:04:33
40.007662,116.320159,0,118,39902.0448842593,2009-03-30,01:04:38
40.007682,116.319976,0,112,39902.0449421296,2009-03-30,01:04:43
40.007738,116.319825,0,103,39902.045,2009-03-30,01:04:48
40.007783,116.319772,0,98,39902.0450578704,2009-03-30,01:04:53
40.007812,116.319777,0,94,39902.0451157407,2009-03-30,01:04:58
40.007804,116.319752,0,93,39902.0451736111,2009-03-30,01:05:03
40.007809,116.319745,0,91,39902.0452314815,2009-03-30,01:05:08
40.007812,116.319739,0,90,39902.0452893519,2009-03-30,01:05:13
40.007813,116.319736,0,90,39902.0453472222,2009-03-30,01:05:18
40.007814,116.319734,0,90,39902.0454050926,2009-03-30,01:05:23
40.007814,116.319734,0,90,39902.0454398148,2009-03-30,01:05:26
40.007818,116.319729,0,90,39902.045462963,2009-03-30,01:05:28
40.007808,116.319698,0,91,39902.0455208333,2009-03-30,01:05:33
40.007796,116.319668,0,91,39902.0455787037,2009-03-30,01:05:38
40.007815,116.319633,0,92,39902.0456365741,2009-03-30,01:05:43
40.007846,116.319584,0,92,39902.0456944444,2009-03-30,01:05:48
40.007888,116.319531,0,92,39902.0457523148,2009-03-30,01:05:53
40.007921,116.319492,0,93,39902.0458101852,2009-03-30,01:05:58
40.007924,116.319487,0,93,39902.0458680556,2009-03-30,01:06:03
40.007922,116.319485,0,93,39902.0459259259,2009-03-30,01:06:08
40.007922,116.319483,0,93,39902.0459837963,2009-03-30,01:06:13
40.007922,116.319483,0,93,39902.0460185185,2009-03-30,01:06:16
40.007921,116.319483,0,93,39902.0460416667,2009-03-30,01:06:18
40.007128,116.321381,0,-75,39902.1578935185,2009-03-30,03:47:22
40.005798,116.323314,0,1861,39902.1580092593,2009-03-30,03:47:32
40.005679,116.323496,0,1919,39902.1580671296,2009-03-30,03:47:37
40.005766,116.323431,0,1767,39902.158125,2009-03-30,03:47:42
40.006271,116.322603,0,1182,39902.1581828704,2009-03-30,03:47:47
40.006397,116.322334,0,738,39902.1582986111,2009-03-30,03:47:57
40.005897,116.32266,0,983,39902.1583564815,2009-03-30,03:48:02
40.005507,116.323181,0,1674,39902.1584722222,2009-03-30,03:48:12
40.006138,116.322565,0,1002,39902.1585300926,2009-03-30,03:48:17
40.005846,116.323084,0,1552,39902.158587963,2009-03-30,03:48:22
40.006114,116.322874,0,1255,39902.1586458333,2009-03-30,03:48:27
40.00669,116.322056,0,469,39902.1587037037,2009-03-30,03:48:32
40.006711,116.321999,0,444,39902.1587615741,2009-03-30,03:48:37
40.006856,116.321878,0,344,39902.1588194444,2009-03-30,03:48:42
40.006745,116.321806,0,372,39902.1588773148,2009-03-30,03:48:47
40.00695,116.321628,0,318,39902.1589351852,2009-03-30,03:48:52
40.007153,116.321523,0,257,39902.1589930556,2009-03-30,03:48:57
40.007193,116.321474,0,249,39902.1590509259,2009-03-30,03:49:02
40.007242,116.32133,0,236,39902.1591087963,2009-03-30,03:49:07
40.007256,116.321187,0,237,39902.1591666667,2009-03-30,03:49:12
40.007281,116.321047,0,234,39902.159224537,2009-03-30,03:49:17
40.007309,116.320929,0,233,39902.1592824074,2009-03-30,03:49:22
40.007336,116.32071,0,229,39902.1593402778,2009-03-30,03:49:27
40.007367,116.320516,0,218,39902.1593981481,2009-03-30,03:49:32
40.007461,116.320246,0,159,39902.1594560185,2009-03-30,03:49:37
40.007439,116.320001,0,131,39902.1595138889,2009-03-30,03:49:42
40.007509,116.319927,0,127,39902.1595717593,2009-03-30,03:49:47
40.0075,116.31993,0,128,39902.1596296296,2009-03-30,03:49:52
40.007548,116.319897,0,135,39902.1596875,2009-03-30,03:49:57
40.007654,116.319879,0,136,39902.1597453704,2009-03-30,03:50:02
40.007666,116.319795,0,142,39902.1598032407,2009-03-30,03:50:07
40.00766,116.319785,0,143,39902.1598611111,2009-03-30,03:50:12
40.007661,116.319783,0,143,39902.1599189815,2009-03-30,03:50:17
40.007663,116.319781,0,143,39902.1599768519,2009-03-30,03:50:22
40.007663,116.319781,0,143,39902.1600115741,2009-03-30,03:50:25
40.007658,116.319787,0,143,39902.1600347222,2009-03-30,03:50:27
40.007648,116.31979,0,143,39902.1600925926,2009-03-30,03:50:32
40.007632,116.319777,0,143,39902.160150463,2009-03-30,03:50:37
40.007627,116.319737,0,142,39902.1602083333,2009-03-30,03:50:42
40.007659,116.319685,0,142,39902.1602662037,2009-03-30,03:50:47
40.007682,116.319628,0,141,39902.1603240741,2009-03-30,03:50:52
40.007676,116.319577,0,141,39902.1603819444,2009-03-30,03:50:57
40.007608,116.319495,0,141,39902.1604398148,2009-03-30,03:51:02
40.007536,116.319377,0,140,39902.1604976852,2009-03-30,03:51:07
40.007488,116.319283,0,140,39902.1605555556,2009-03-30,03:51:12
40.007441,116.319241,0,140,39902.1606134259,2009-03-30,03:51:17
40.007387,116.319215,0,141,39902.1606712963,2009-03-30,03:51:22
40.007315,116.31917,0,141,39902.1607291667,2009-03-30,03:51:27
40.007241,116.319117,0,141,39902.160787037,2009-03-30,03:51:32
40.00722,116.318958,0,142,39902.1608449074,2009-03-30,03:51:37
40.007198,116.318797,0,143,39902.1609027778,2009-03-30,03:51:42
40.007213,116.318729,0,144,39902.1609606481,2009-03-30,03:51:47
40.007208,116.318742,0,145,39902.1610185185,2009-03-30,03:51:52
40.007215,116.318871,0,146,39902.16125,2009-03-30,03:52:12
40.007374,116.318919,0,145,39902.1613078704,2009-03-30,03:52:17
40.007452,116.318974,0,144,39902.1613657407,2009-03-30,03:52:22
40.007581,116.31901,0,145,39902.1614236111,2009-03-30,03:52:27
40.007621,116.319024,0,145,39902.1614814815,2009-03-30,03:52:32
40.007625,116.319017,0,145,39902.1615393519,2009-03-30,03:52:37
40.007626,116.319012,0,145,39902.1615972222,2009-03-30,03:52:42
40.007626,116.319012,0,145,39902.1616319444,2009-03-30,03:52:45
40.007625,116.319009,0,145,39902.1616550926,2009-03-30,03:52:47
40.007626,116.31902,0,145,39902.161712963,2009-03-30,03:52:52
40.007666,116.319095,0,144,39902.1617708333,2009-03-30,03:52:57
40.007664,116.319109,0,144,39902.1618287037,2009-03-30,03:53:02
40.00763,116.319124,0,143,39902.1618865741,2009-03-30,03:53:07
40.007618,116.319148,0,143,39902.1619444444,2009-03-30,03:53:12
40.007606,116.319152,0,142,39902.1620023148,2009-03-30,03:53:17
40.007567,116.319168,0,142,39902.1620601852,2009-03-30,03:53:22
40.00759,116.319225,0,142,39902.1621180556,2009-03-30,03:53:27
40.007705,116.319298,0,142,39902.1621759259,2009-03-30,03:53:32
40.00786,116.319356,0,142,39902.1622337963,2009-03-30,03:53:37
40.007922,116.3194,0,142,39902.1622916667,2009-03-30,03:53:42
40.007958,116.31944,0,142,39902.162349537,2009-03-30,03:53:47
40.007938,116.319458,0,143,39902.1624074074,2009-03-30,03:53:52
40.007903,116.319469,0,143,39902.1624652778,2009-03-30,03:53:57
40.007845,116.319483,0,144,39902.1625231481,2009-03-30,03:54:02
40.007819,116.319475,0,145,39902.1625810185,2009-03-30,03:54:07
40.007835,116.31946,0,145,39902.1626388889,2009-03-30,03:54:12
40.007824,116.319456,0,145,39902.1626967593,2009-03-30,03:54:17
40.007782,116.319429,0,145,39902.1627546296,2009-03-30,03:54:22
40.007867,116.319362,0,147,39902.1628125,2009-03-30,03:54:27
40.007877,116.319346,0,147,39902.1628703704,2009-03-30,03:54:32
40.007958,116.319308,0,147,39902.1629282407,2009-03-30,03:54:37
40.008038,116.319317,0,147,39902.1629861111,2009-03-30,03:54:42
40.008093,116.319342,0,147,39902.1630439815,2009-03-30,03:54:47
40.008097,116.319386,0,147,39902.1631018519,2009-03-30,03:54:52
40.008098,116.31941,0,146,39902.1631597222,2009-03-30,03:54:57
40.008076,116.319416,0,146,39902.1632175926,2009-03-30,03:55:02
40.008081,116.319412,0,146,39902.163275463,2009-03-30,03:55:07
40.008081,116.319412,0,146,39902.1633101852,2009-03-30,03:55:10
40.008086,116.319418,0,146,39902.1633333333,2009-03-30,03:55:12
40.008081,116.319429,0,146,39902.1633912037,2009-03-30,03:55:17
40.008094,116.319426,0,145,39902.1634490741,2009-03-30,03:55:22
40.008096,116.31943,0,145,39902.1635069444,2009-03-30,03:55:27
40.008096,116.31943,0,145,39902.1635416667,2009-03-30,03:55:30
40.008092,116.319438,0,145,39902.1635648148,2009-03-30,03:55:32
40.008078,116.319433,0,145,39902.1636226852,2009-03-30,03:55:37
40.008083,116.31944,0,145,39902.1636805556,2009-03-30,03:55:42
40.008083,116.31944,0,145,39902.1637152778,2009-03-30,03:55:45
40.008075,116.319444,0,145,39902.1637384259,2009-03-30,03:55:47
40.00804,116.319456,0,145,39902.1637962963,2009-03-30,03:55:52
40.008028,116.31949,0,144,39902.1638541667,2009-03-30,03:55:57
40.008014,116.319523,0,144,39902.163912037,2009-03-30,03:56:02
40.008008,116.319579,0,143,39902.1639699074,2009-03-30,03:56:07
40.007993,116.319638,0,143,39902.1640277778,2009-03-30,03:56:12
40.007952,116.31968,0,143,39902.1640856481,2009-03-30,03:56:17
40.007942,116.31969,0,143,39902.1641435185,2009-03-30,03:56:22
40.00793,116.319686,0,143,39902.1642013889,2009-03-30,03:56:27
40.007894,116.319654,0,143,39902.1642592593,2009-03-30,03:56:32
40.00772,116.319593,0,142,39902.1643171296,2009-03-30,03:56:37
40.007543,116.319502,0,142,39902.164375,2009-03-30,03:56:42
40.007533,116.319392,0,141,39902.1644328704,2009-03-30,03:56:47
40.007522,116.319405,0,141,39902.1644907407,2009-03-30,03:56:52
40.007631,116.319611,0,141,39902.1645486111,2009-03-30,03:56:57
40.007614,116.319652,0,143,39902.1646064815,2009-03-30,03:57:02
40.007646,116.319691,0,137,39902.1646643518,2009-03-30,03:57:07
40.007684,116.319703,0,141,39902.1647222222,2009-03-30,03:57:12
40.007712,116.319786,0,142,39902.1647800926,2009-03-30,03:57:17
40.007747,116.319932,0,144,39902.164837963,2009-03-30,03:57:22
40.007794,116.320095,0,143,39902.1648958333,2009-03-30,03:57:27
40.007596,116.320382,0,142,39902.1649537037,2009-03-30,03:57:32
40.007526,116.320493,0,136,39902.1650115741,2009-03-30,03:57:37
40.007439,116.320625,0,135,39902.1650694444,2009-03-30,03:57:42
40.007363,116.320812,0,134,39902.1651273148,2009-03-30,03:57:47
40.007347,116.321012,0,134,39902.1651851852,2009-03-30,03:57:52
40.0073,116.321214,0,133,39902.1652430556,2009-03-30,03:57:57
40.007207,116.321259,0,135,39902.1653009259,2009-03-30,03:58:02
40.007087,116.321261,0,137,39902.1653587963,2009-03-30,03:58:07
40.006967,116.32129,0,136,39902.1654166667,2009-03-30,03:58:12
40.006845,116.321321,0,135,39902.165474537,2009-03-30,03:58:17
40.00679,116.321395,0,132,39902.1655324074,2009-03-30,03:58:22
40.006786,116.321546,0,132,39902.1655902778,2009-03-30,03:58:27
40.00667,116.321664,0,121,39902.1656481481,2009-03-30,03:58:32
40.006596,116.321883,0,118,39902.1657060185,2009-03-30,03:58:37
40.006577,116.322136,0,123,39902.1657638889,2009-03-30,03:58:42
40.006552,116.322387,0,123,39902.1658217593,2009-03-30,03:58:47
40.006568,116.322615,0,124,39902.1658796296,2009-03-30,03:58:52
40.00658,116.322854,0,123,39902.1659375,2009-03-30,03:58:57
40.006601,116.323162,0,122,39902.1659953704,2009-03-30,03:59:02
40.006604,116.323369,0,115,39902.1660532407,2009-03-30,03:59:07
40.006628,116.323567,0,106,39902.1661111111,2009-03-30,03:59:12
40.006648,116.323775,0,103,39902.1661689815,2009-03-30,03:59:17
40.006654,116.323986,0,98,39902.1662268518,2009-03-30,03:59:22
40.006659,116.324122,0,91,39902.1662847222,2009-03-30,03:59:27
40.006632,116.324215,0,100,39902.1663425926,2009-03-30,03:59:32
40.006716,116.324383,0,100,39902.166400463,2009-03-30,03:59:37
40.006734,116.324579,0,101,39902.1664583333,2009-03-30,03:59:42
40.006726,116.324795,0,103,39902.1665162037,2009-03-30,03:59:47
40.006733,116.325036,0,105,39902.1665740741,2009-03-30,03:59:52
40.006755,116.32527,0,109,39902.1666319444,2009-03-30,03:59:57
40.006702,116.325544,0,106,39902.1666898148,2009-03-30,04:00:02
40.006636,116.325698,0,100,39902.1667476852,2009-03-30,04:00:07
40.006495,116.325712,0,100,39902.1668055556,2009-03-30,04:00:12
40.006363,116.325729,0,102,39902.1668634259,2009-03-30,04:00:17
40.006186,116.32569,0,94,39902.1669212963,2009-03-30,04:00:22
40.006182,116.325669,0,93,39902.1669791667,2009-03-30,04:00:27
40.006178,116.325669,0,92,39902.167037037,2009-03-30,04:00:32
40.006178,116.325669,0,92,39902.1670717593,2009-03-30,04:00:35
40.006171,116.325669,0,91,39902.1670949074,2009-03-30,04:00:37
40.006167,116.325629,0,92,39902.1671527778,2009-03-30,04:00:42
40.00618,116.325612,0,92,39902.1672106481,2009-03-30,04:00:47
40.006191,116.325615,0,93,39902.1672685185,2009-03-30,04:00:52
40.006206,116.325617,0,93,39902.1673263889,2009-03-30,04:00:57
40.006225,116.325616,0,93,39902.1673842593,2009-03-30,04:01:02
40.006258,116.325623,0,94,39902.1674421296,2009-03-30,04:01:07
40.005992,116.325883,0,141,39902.1677314815,2009-03-30,04:01:32
40.005983,116.325886,0,130,39902.1677893519,2009-03-30,04:01:37
40.005978,116.325887,0,131,39902.1678472222,2009-03-30,04:01:42
40.005976,116.325887,0,132,39902.1679050926,2009-03-30,04:01:47
40.005981,116.325887,0,132,39902.167962963,2009-03-30,04:01:52
40.005988,116.325885,0,132,39902.1680208333,2009-03-30,04:01:57
40.005994,116.325885,0,132,39902.1680787037,2009-03-30,04:02:02
40.005994,116.325885,0,132,39902.1681134259,2009-03-30,04:02:05
40.006002,116.325884,0,132,39902.1681365741,2009-03-30,04:02:07
40.006267,116.326133,0,216,39902.1687731481,2009-03-30,04:03:02
40.005777,116.326383,0,256,39902.1688310185,2009-03-30,04:03:07
40.00549,116.328816,0,1567,39902.2208333333,2009-03-30,05:18:00
40.006134,116.326054,0,274,39902.2208912037,2009-03-30,05:18:05
40.006176,116.325954,0,239,39902.2209490741,2009-03-30,05:18:10
40.006236,116.325899,0,228,39902.2210069444,2009-03-30,05:18:15
40.006306,116.325855,0,229,39902.2210648148,2009-03-30,05:18:20
40.006391,116.325844,0,216,39902.2211226852,2009-03-30,05:18:25
40.006465,116.325868,0,213,39902.2211805556,2009-03-30,05:18:30
40.006543,116.325855,0,214,39902.2212384259,2009-03-30,05:18:35
40.006637,116.325802,0,218,39902.2212962963,2009-03-30,05:18:40
40.006719,116.325823,0,220,39902.2213541667,2009-03-30,05:18:45
40.006775,116.325741,0,223,39902.221412037,2009-03-30,05:18:50
40.006842,116.325631,0,225,39902.2214699074,2009-03-30,05:18:55
40.006883,116.325506,0,228,39902.2215277778,2009-03-30,05:19:00
40.006918,116.325365,0,232,39902.2215856481,2009-03-30,05:19:05
40.006918,116.325205,0,233,39902.2216435185,2009-03-30,05:19:10
40.006912,116.325053,0,231,39902.2217013889,2009-03-30,05:19:15
40.006895,116.324895,0,233,39902.2217592593,2009-03-30,05:19:20
40.006853,116.324751,0,232,39902.2218171296,2009-03-30,05:19:25
40.006814,116.324606,0,232,39902.221875,2009-03-30,05:19:30
40.006756,116.324454,0,222,39902.2219328704,2009-03-30,05:19:35
40.0067,116.324268,0,206,39902.2219907407,2009-03-30,05:19:40
40.006678,116.324144,0,206,39902.2220486111,2009-03-30,05:19:45
40.006627,116.32398,0,196,39902.2221064815,2009-03-30,05:19:50
40.006578,116.3238,0,185,39902.2221643519,2009-03-30,05:19:55
40.006561,116.323642,0,181,39902.2222222222,2009-03-30,05:20:00
40.006544,116.323471,0,176,39902.2222800926,2009-03-30,05:20:05
40.006545,116.323326,0,172,39902.222337963,2009-03-30,05:20:10
40.006542,116.323169,0,168,39902.2223958333,2009-03-30,05:20:15
40.006539,116.322994,0,164,39902.2224537037,2009-03-30,05:20:20
40.00656,116.322846,0,162,39902.2225115741,2009-03-30,05:20:25
40.006535,116.322679,0,161,39902.2225694444,2009-03-30,05:20:30
40.006578,116.322577,0,161,39902.2226273148,2009-03-30,05:20:35
40.006626,116.322492,0,162,39902.2226851852,2009-03-30,05:20:40
40.006656,116.32237,0,164,39902.2227430556,2009-03-30,05:20:45
40.006678,116.322214,0,167,39902.2228009259,2009-03-30,05:20:50
40.006709,116.322084,0,172,39902.2228587963,2009-03-30,05:20:55
40.006711,116.321926,0,174,39902.2229166667,2009-03-30,05:21:00
40.006719,116.321766,0,178,39902.222974537,2009-03-30,05:21:05
40.006722,116.321621,0,182,39902.2230324074,2009-03-30,05:21:10
40.006722,116.321518,0,186,39902.2230902778,2009-03-30,05:21:15
40.006593,116.321344,0,179,39902.2231481481,2009-03-30,05:21:20
40.006639,116.321265,0,179,39902.2232060185,2009-03-30,05:21:25
40.006673,116.321177,0,179,39902.2232638889,2009-03-30,05:21:30
40.006687,116.321076,0,180,39902.2233217593,2009-03-30,05:21:35
40.006671,116.320936,0,179,39902.2233796296,2009-03-30,05:21:40
40.00664,116.320796,0,178,39902.2234375,2009-03-30,05:21:45
40.006647,116.320692,0,177,39902.2234953704,2009-03-30,05:21:50
40.006653,116.320589,0,173,39902.2235532407,2009-03-30,05:21:55
40.006505,116.320276,0,165,39902.2236111111,2009-03-30,05:22:00
40.006487,116.320121,0,162,39902.2236689815,2009-03-30,05:22:05
40.006495,116.319905,0,153,39902.2237268519,2009-03-30,05:22:10
40.006512,116.319669,0,143,39902.2237847222,2009-03-30,05:22:15
40.006525,116.31944,0,140,39902.2238425926,2009-03-30,05:22:20
40.006614,116.319285,0,131,39902.223900463,2009-03-30,05:22:25
40.006588,116.319165,0,121,39902.2239583333,2009-03-30,05:22:30
40.006603,116.318953,0,115,39902.2240162037,2009-03-30,05:22:35
40.006637,116.318752,0,110,39902.2240740741,2009-03-30,05:22:40
40.006663,116.31858,0,112,39902.2241319444,2009-03-30,05:22:45
40.006675,116.318359,0,109,39902.2241898148,2009-03-30,05:22:50
40.006679,116.318077,0,104,39902.2242476852,2009-03-30,05:22:55
40.006619,116.317868,0,93,39902.2243055556,2009-03-30,05:23:00
40.006707,116.317833,0,88,39902.2243634259,2009-03-30,05:23:05
40.006836,116.317828,0,91,39902.2244212963,2009-03-30,05:23:10
40.006986,116.317827,0,94,39902.2244791667,2009-03-30,05:23:15
40.007123,116.317823,0,101,39902.224537037,2009-03-30,05:23:20
40.007275,116.31774,0,116,39902.2245949074,2009-03-30,05:23:25
40.007399,116.31768,0,133,39902.2246527778,2009-03-30,05:23:30
40.007553,116.317615,0,160,39902.2247106481,2009-03-30,05:23:35
40.007696,116.31762,0,171,39902.2247685185,2009-03-30,05:23:40
40.007875,116.317687,0,187,39902.2248263889,2009-03-30,05:23:45
40.008024,116.317685,0,183,39902.2248842593,2009-03-30,05:23:50
40.008214,116.317666,0,191,39902.2249421296,2009-03-30,05:23:55
40.0084,116.317686,0,199,39902.225,2009-03-30,05:24:00
40.00855,116.317673,0,197,39902.2250578704,2009-03-30,05:24:05
40.008703,116.317687,0,194,39902.2251157407,2009-03-30,05:24:10
40.008943,116.317585,0,183,39902.2251736111,2009-03-30,05:24:15
40.009076,116.317355,0,170,39902.2252314815,2009-03-30,05:24:20
40.009101,116.317124,0,163,39902.2252893519,2009-03-30,05:24:25
40.00911,116.316893,0,153,39902.2253472222,2009-03-30,05:24:30
40.009065,116.316703,0,147,39902.2254050926,2009-03-30,05:24:35
40.009033,116.316463,0,129,39902.225462963,2009-03-30,05:24:40
40.009095,116.31634,0,109,39902.2255208333,2009-03-30,05:24:45
40.009217,116.316278,0,110,39902.2255787037,2009-03-30,05:24:50
40.009343,116.316229,0,113,39902.2256365741,2009-03-30,05:24:55
40.009508,116.3162,0,120,39902.2256944444,2009-03-30,05:25:00
40.009646,116.316125,0,116,39902.2257523148,2009-03-30,05:25:05
40.009694,116.315997,0,109,39902.2258101852,2009-03-30,05:25:10
40.009721,116.315793,0,105,39902.2258680556,2009-03-30,05:25:15
40.009736,116.315562,0,100,39902.2259259259,2009-03-30,05:25:20
40.009745,116.31537,0,104,39902.2259837963,2009-03-30,05:25:25
40.009742,116.315242,0,107,39902.2260416667,2009-03-30,05:25:30
40.009688,116.315063,0,101,39902.226099537,2009-03-30,05:25:35
40.009688,116.314934,0,104,39902.2261574074,2009-03-30,05:25:40
40.009707,116.314826,0,109,39902.2262152778,2009-03-30,05:25:45
40.009698,116.314721,0,111,39902.2262731481,2009-03-30,05:25:50
40.009729,116.314682,0,114,39902.2263310185,2009-03-30,05:25:55
40.009755,116.314668,0,122,39902.2263888889,2009-03-30,05:26:00
40.009785,116.314786,0,126,39902.2264467593,2009-03-30,05:26:05
40.009845,116.314928,0,126,39902.2265046296,2009-03-30,05:26:10
40.009968,116.315104,0,114,39902.2265625,2009-03-30,05:26:15
40.010113,116.315121,0,106,39902.2266203704,2009-03-30,05:26:20
40.010118,116.315136,0,107,39902.2266782407,2009-03-30,05:26:25
40.010118,116.315136,0,107,39902.226712963,2009-03-30,05:26:28
40.010119,116.315141,0,107,39902.2267361111,2009-03-30,05:26:30
40.010125,116.315119,0,107,39902.2267939815,2009-03-30,05:26:35
40.010136,116.315104,0,106,39902.2268518518,2009-03-30,05:26:40
40.010136,116.315092,0,106,39902.2269097222,2009-03-30,05:26:45
40.010149,116.315062,0,106,39902.2269675926,2009-03-30,05:26:50
40.010166,116.315048,0,106,39902.227025463,2009-03-30,05:26:55
40.010195,116.315013,0,107,39902.2270833333,2009-03-30,05:27:00
40.010223,116.314984,0,107,39902.2271412037,2009-03-30,05:27:05
40.009971,116.314969,0,108,39902.229224537,2009-03-30,05:30:05
40.009911,116.314962,0,108,39902.2292824074,2009-03-30,05:30:10
40.009879,116.314991,0,108,39902.2293402778,2009-03-30,05:30:15
40.009857,116.315012,0,108,39902.2293981481,2009-03-30,05:30:20
40.009823,116.315044,0,109,39902.2294560185,2009-03-30,05:30:25
40.009823,116.315044,0,109,39902.2294907407,2009-03-30,05:30:28
40.009822,116.315049,0,109,39902.2295138889,2009-03-30,05:30:30
40.009821,116.315059,0,109,39902.2295717593,2009-03-30,05:30:35
40.00982,116.315068,0,109,39902.2296296296,2009-03-30,05:30:40
40.009818,116.315066,0,109,39902.2296875,2009-03-30,05:30:45
40.009817,116.315073,0,109,39902.2297453704,2009-03-30,05:30:50
40.009815,116.315076,0,109,39902.2298032407,2009-03-30,05:30:55
40.009815,116.315076,0,109,39902.229837963,2009-03-30,05:30:58
40.009815,116.315077,0,109,39902.2298611111,2009-03-30,05:31:00
40.009815,116.315086,0,109,39902.2299189815,2009-03-30,05:31:05
40.009815,116.3151,0,109,39902.2299768519,2009-03-30,05:31:10
40.009815,116.31511,0,109,39902.2300347222,2009-03-30,05:31:15
40.009812,116.315135,0,109,39902.2300925926,2009-03-30,05:31:20
40.009824,116.315164,0,109,39902.230150463,2009-03-30,05:31:25
40.009814,116.315184,0,108,39902.2302083333,2009-03-30,05:31:30
40.00981,116.3152,0,107,39902.2302662037,2009-03-30,05:31:35
40.00981,116.315215,0,107,39902.2303240741,2009-03-30,05:31:40
40.009789,116.315228,0,107,39902.2303819444,2009-03-30,05:31:45
40.009731,116.315315,0,106,39902.2304398148,2009-03-30,05:31:50
40.009714,116.31531,0,106,39902.2304976852,2009-03-30,05:31:55
40.009709,116.3153,0,106,39902.2305555556,2009-03-30,05:32:00
40.009709,116.315314,0,106,39902.2306134259,2009-03-30,05:32:05
40.009696,116.315306,0,106,39902.2306712963,2009-03-30,05:32:10
40.009704,116.315295,0,107,39902.2307291667,2009-03-30,05:32:15
40.009704,116.315295,0,107,39902.2307638889,2009-03-30,05:32:18
40.009703,116.315299,0,107,39902.230787037,2009-03-30,05:32:20
40.009704,116.315308,0,107,39902.2308449074,2009-03-30,05:32:25
40.009703,116.315308,0,107,39902.2309027778,2009-03-30,05:32:30
40.009703,116.315308,0,107,39902.2309375,2009-03-30,05:32:33
40.009702,116.315305,0,107,39902.2309606481,2009-03-30,05:32:35
40.009647,116.315274,0,109,39902.2310185185,2009-03-30,05:32:40
40.009618,116.315254,0,110,39902.2310763889,2009-03-30,05:32:45
40.009616,116.315211,0,110,39902.2311342593,2009-03-30,05:32:50
40.009639,116.315246,0,110,39902.2311921296,2009-03-30,05:32:55
40.009626,116.315286,0,111,39902.23125,2009-03-30,05:33:00
40.009608,116.315307,0,111,39902.2313078704,2009-03-30,05:33:05
40.009608,116.315316,0,111,39902.2313657407,2009-03-30,05:33:10
40.00961,116.31532,0,111,39902.2314236111,2009-03-30,05:33:15
40.00961,116.31532,0,111,39902.2314583333,2009-03-30,05:33:18
40.009611,116.315326,0,111,39902.2314814815,2009-03-30,05:33:20
40.009611,116.315314,0,111,39902.2315393519,2009-03-30,05:33:25
40.009611,116.315316,0,111,39902.2315972222,2009-03-30,05:33:30
40.00961,116.315322,0,111,39902.2316550926,2009-03-30,05:33:35
40.009609,116.315327,0,111,39902.231712963,2009-03-30,05:33:40
40.009609,116.315327,0,111,39902.2317476852,2009-03-30,05:33:43
40.009607,116.31532,0,111,39902.2317708333,2009-03-30,05:33:45
40.009596,116.315272,0,112,39902.2318287037,2009-03-30,05:33:50
40.009603,116.315217,0,114,39902.2318865741,2009-03-30,05:33:55
40.009619,116.315211,0,114,39902.2319444444,2009-03-30,05:34:00
40.009619,116.315211,0,114,39902.2319791667,2009-03-30,05:34:03
40.009619,116.315206,0,114,39902.2320023148,2009-03-30,05:34:05
40.00961,116.315173,0,114,39902.2320601852,2009-03-30,05:34:10
40.009571,116.315079,0,115,39902.2321180556,2009-03-30,05:34:15
40.009541,116.314979,0,116,39902.2321759259,2009-03-30,05:34:20
40.009522,116.31496,0,118,39902.2322337963,2009-03-30,05:34:25
40.009538,116.315006,0,119,39902.2322916667,2009-03-30,05:34:30
40.009538,116.315007,0,119,39902.232349537,2009-03-30,05:34:35
40.009539,116.31501,0,119,39902.2324074074,2009-03-30,05:34:40
40.009539,116.31501,0,119,39902.2324421296,2009-03-30,05:34:43
40.00954,116.315016,0,119,39902.2324652778,2009-03-30,05:34:45
40.009558,116.315091,0,119,39902.2325231481,2009-03-30,05:34:50
40.009585,116.315124,0,119,39902.2325810185,2009-03-30,05:34:55
40.009586,116.315137,0,119,39902.2326388889,2009-03-30,05:35:00
40.009586,116.315146,0,119,39902.2326967593,2009-03-30,05:35:05
40.009614,116.315125,0,119,39902.2327546296,2009-03-30,05:35:10
40.009614,116.315125,0,119,39902.2327893519,2009-03-30,05:35:13
40.009606,116.315123,0,118,39902.2328125,2009-03-30,05:35:15
40.009606,116.315112,0,118,39902.2328703704,2009-03-30,05:35:20
40.009636,116.315067,0,118,39902.2329282407,2009-03-30,05:35:25
40.009648,116.31503,0,117,39902.2329861111,2009-03-30,05:35:30
40.009704,116.314971,0,119,39902.2330439815,2009-03-30,05:35:35
40.009802,116.314938,0,116,39902.2331018519,2009-03-30,05:35:40
40.009833,116.314923,0,114,39902.2331597222,2009-03-30,05:35:45
40.009835,116.314923,0,114,39902.2332175926,2009-03-30,05:35:50
40.009836,116.314919,0,115,39902.233275463,2009-03-30,05:35:55
40.009838,116.314916,0,115,39902.2333333333,2009-03-30,05:36:00
40.009838,116.314916,0,115,39902.2333680556,2009-03-30,05:36:03
40.00984,116.31492,0,115,39902.2333912037,2009-03-30,05:36:05
40.009843,116.314936,0,115,39902.2334490741,2009-03-30,05:36:10
40.009845,116.314946,0,115,39902.2335069444,2009-03-30,05:36:15
40.009845,116.314946,0,115,39902.2335416667,2009-03-30,05:36:18
40.009846,116.314954,0,115,39902.2335648148,2009-03-30,05:36:20
40.009849,116.314963,0,115,39902.2336226852,2009-03-30,05:36:25
40.009851,116.314978,0,115,39902.2336805556,2009-03-30,05:36:30
40.009909,116.315,0,114,39902.2337384259,2009-03-30,05:36:35
40.009939,116.314991,0,112,39902.2337962963,2009-03-30,05:36:40
40.009943,116.314981,0,112,39902.2338541667,2009-03-30,05:36:45
40.009958,116.315067,0,114,39902.233912037,2009-03-30,05:36:50
40.009984,116.315168,0,117,39902.2339699074,2009-03-30,05:36:55
40.009986,116.315179,0,115,39902.2340277778,2009-03-30,05:37:00
40.009987,116.31518,0,114,39902.2340856481,2009-03-30,05:37:05
40.009987,116.31518,0,114,39902.2341203704,2009-03-30,05:37:08
40.009989,116.315188,0,115,39902.2341435185,2009-03-30,05:37:10
40.010028,116.315132,0,112,39902.2342013889,2009-03-30,05:37:15
40.010068,116.315033,0,111,39902.2342592593,2009-03-30,05:37:20
40.009995,116.314891,0,116,39902.2343171296,2009-03-30,05:37:25
40.0099,116.31474,0,120,39902.234375,2009-03-30,05:37:30
40.009763,116.314695,0,127,39902.2344328704,2009-03-30,05:37:35
40.009696,116.314692,0,127,39902.2344907407,2009-03-30,05:37:40
40.009628,116.314606,0,131,39902.2345486111,2009-03-30,05:37:45
40.009559,116.314714,0,138,39902.2346064815,2009-03-30,05:37:50
40.00963,116.314899,0,131,39902.2346643518,2009-03-30,05:37:55
40.009668,116.315083,0,133,39902.2347222222,2009-03-30,05:38:00
40.009621,116.315271,0,143,39902.2347800926,2009-03-30,05:38:05
40.009593,116.315471,0,145,39902.234837963,2009-03-30,05:38:10
40.009661,116.31566,0,134,39902.2348958333,2009-03-30,05:38:15
40.009775,116.315821,0,130,39902.2349537037,2009-03-30,05:38:20
40.009699,116.316016,0,133,39902.2350115741,2009-03-30,05:38:25
40.009499,116.316092,0,132,39902.2350694444,2009-03-30,05:38:30
40.009272,116.316178,0,134,39902.2351273148,2009-03-30,05:38:35
40.009144,116.316281,0,131,39902.2351851852,2009-03-30,05:38:40
40.009083,116.316492,0,122,39902.2352430556,2009-03-30,05:38:45
40.009113,116.316721,0,112,39902.2353009259,2009-03-30,05:38:50
40.009131,116.316975,0,109,39902.2353587963,2009-03-30,05:38:55
40.009134,116.317215,0,103,39902.2354166667,2009-03-30,05:39:00
40.009161,116.317438,0,93,39902.235474537,2009-03-30,05:39:05
40.009088,116.317526,0,90,39902.2355324074,2009-03-30,05:39:10
40.008927,116.317555,0,93,39902.2355902778,2009-03-30,05:39:15
40.008719,116.317583,0,98,39902.2356481481,2009-03-30,05:39:20
40.008489,116.317608,0,109,39902.2357060185,2009-03-30,05:39:25
40.008274,116.31761,0,117,39902.2357638889,2009-03-30,05:39:30
40.008068,116.317664,0,126,39902.2358217593,2009-03-30,05:39:35
40.007897,116.317667,0,133,39902.2358796296,2009-03-30,05:39:40
40.007689,116.317653,0,138,39902.2359375,2009-03-30,05:39:45
40.007528,116.317665,0,141,39902.2359953704,2009-03-30,05:39:50
40.007324,116.317619,0,150,39902.2360532407,2009-03-30,05:39:55
40.007147,116.317592,0,159,39902.2361111111,2009-03-30,05:40:00
40.006971,116.317555,0,161,39902.2361689815,2009-03-30,05:40:05
40.00677,116.317578,0,155,39902.2362268518,2009-03-30,05:40:10
40.006596,116.317618,0,157,39902.2362847222,2009-03-30,05:40:15
40.006395,116.317624,0,161,39902.2363425926,2009-03-30,05:40:20
40.006182,116.317621,0,157,39902.236400463,2009-03-30,05:40:25
40.005969,116.31765,0,158,39902.2364583333,2009-03-30,05:40:30
40.005766,116.317659,0,152,39902.2365162037,2009-03-30,05:40:35
40.005567,116.317722,0,151,39902.2365740741,2009-03-30,05:40:40
40.005361,116.317766,0,156,39902.2366319444,2009-03-30,05:40:45
40.005172,116.317795,0,155,39902.2366898148,2009-03-30,05:40:50
40.004983,116.317789,0,149,39902.2367476852,2009-03-30,05:40:55
40.004874,116.317849,0,146,39902.2368055556,2009-03-30,05:41:00
40.004769,116.318019,0,137,39902.2368634259,2009-03-30,05:41:05
40.004739,116.318226,0,130,39902.2369212963,2009-03-30,05:41:10
40.004727,116.318448,0,129,39902.2369791667,2009-03-30,05:41:15
40.004735,116.318671,0,122,39902.237037037,2009-03-30,05:41:20
40.004764,116.318911,0,118,39902.2370949074,2009-03-30,05:41:25
40.004764,116.319149,0,114,39902.2371527778,2009-03-30,05:41:30
40.004791,116.319387,0,111,39902.2372106481,2009-03-30,05:41:35
40.004801,116.319628,0,103,39902.2372685185,2009-03-30,05:41:40
40.004819,116.319837,0,91,39902.2373263889,2009-03-30,05:41:45
40.004868,116.320031,0,87,39902.2373842593,2009-03-30,05:41:50
40.004878,116.320243,0,86,39902.2374421296,2009-03-30,05:41:55
40.004863,116.320493,0,84,39902.2375,2009-03-30,05:42:00
40.00487,116.320722,0,83,39902.2375578704,2009-03-30,05:42:05
40.004877,116.320925,0,85,39902.2376157407,2009-03-30,05:42:10
40.004902,116.321107,0,82,39902.2376736111,2009-03-30,05:42:15
40.00494,116.321238,0,79,39902.2377314815,2009-03-30,05:42:20
40.004769,116.321267,0,91,39902.2377893519,2009-03-30,05:42:25
40.004608,116.321312,0,92,39902.2378472222,2009-03-30,05:42:30
40.004464,116.3213,0,92,39902.2379050926,2009-03-30,05:42:35
40.004316,116.321314,0,96,39902.237962963,2009-03-30,05:42:40
40.004148,116.321326,0,99,39902.2380208333,2009-03-30,05:42:45
40.003981,116.321354,0,104,39902.2380787037,2009-03-30,05:42:50
40.003821,116.32139,0,113,39902.2381365741,2009-03-30,05:42:55
40.003692,116.32139,0,118,39902.2381944444,2009-03-30,05:43:00
40.003592,116.321441,0,121,39902.2382523148,2009-03-30,05:43:05
40.003558,116.321593,0,124,39902.2383101852,2009-03-30,05:43:10
40.003516,116.321868,0,123,39902.2383680556,2009-03-30,05:43:15
40.003499,116.322091,0,124,39902.2384259259,2009-03-30,05:43:20
40.003506,116.322317,0,130,39902.2384837963,2009-03-30,05:43:25
40.0035,116.322616,0,135,39902.2385416667,2009-03-30,05:43:30
40.003467,116.322817,0,138,39902.238599537,2009-03-30,05:43:35
40.00346,116.323041,0,148,39902.2386574074,2009-03-30,05:43:40
40.003482,116.323274,0,162,39902.2387152778,2009-03-30,05:43:45
40.003439,116.32352,0,167,39902.2387731481,2009-03-30,05:43:50
40.003495,116.323776,0,161,39902.2388310185,2009-03-30,05:43:55
40.003476,116.324058,0,150,39902.2388888889,2009-03-30,05:44:00
40.003524,116.3244,0,137,39902.2389467593,2009-03-30,05:44:05
40.003557,116.324702,0,126,39902.2390046296,2009-03-30,05:44:10
40.00354,116.324974,0,117,39902.2390625,2009-03-30,05:44:15
40.003365,116.325045,0,115,39902.2391203704,2009-03-30,05:44:20
40.003143,116.325147,0,130,39902.2391782407,2009-03-30,05:44:25
40.002961,116.325103,0,128,39902.2392361111,2009-03-30,05:44:30
40.002748,116.325097,0,134,39902.2392939815,2009-03-30,05:44:35
40.002541,116.325221,0,138,39902.2393518519,2009-03-30,05:44:40
40.002431,116.325488,0,142,39902.2394097222,2009-03-30,05:44:45
40.002418,116.325821,0,152,39902.2394675926,2009-03-30,05:44:50
40.002386,116.326059,0,145,39902.239525463,2009-03-30,05:44:55
40.002386,116.326306,0,142,39902.2395833333,2009-03-30,05:45:00
40.002356,116.326541,0,135,39902.2396412037,2009-03-30,05:45:05
40.002244,116.326547,0,120,39902.2396990741,2009-03-30,05:45:10
40.002083,116.326577,0,117,39902.2397569444,2009-03-30,05:45:15
40.001919,116.326607,0,111,39902.2398148148,2009-03-30,05:45:20
40.001756,116.326652,0,108,39902.2398726852,2009-03-30,05:45:25
40.001607,116.326734,0,107,39902.2399305556,2009-03-30,05:45:30
40.001446,116.326787,0,109,39902.2399884259,2009-03-30,05:45:35
40.001336,116.32695,0,105,39902.2400462963,2009-03-30,05:45:40
40.001171,116.32696,0,100,39902.2401041667,2009-03-30,05:45:45
40.001015,116.32697,0,98,39902.240162037,2009-03-30,05:45:50
40.000854,116.326939,0,97,39902.2402199074,2009-03-30,05:45:55
40.000705,116.326973,0,99,39902.2402777778,2009-03-30,05:46:00
40.00049,116.32705,0,105,39902.2403356481,2009-03-30,05:46:05
40.000309,116.327027,0,107,39902.2403935185,2009-03-30,05:46:10
40.000143,116.327022,0,107,39902.2404513889,2009-03-30,05:46:15
40.000022,116.327137,0,107,39902.2405092593,2009-03-30,05:46:20
39.999995,116.327286,0,103,39902.2405671296,2009-03-30,05:46:25
40.000009,116.327301,0,105,39902.240625,2009-03-30,05:46:30
40.000018,116.327303,0,106,39902.2406828704,2009-03-30,05:46:35
39.999997,116.327316,0,105,39902.2407407407,2009-03-30,05:46:40
39.999992,116.327329,0,106,39902.2407986111,2009-03-30,05:46:45
39.999992,116.327329,0,106,39902.2408333333,2009-03-30,05:46:48
39.999987,116.327329,0,107,39902.2408564815,2009-03-30,05:46:50
39.999998,116.327329,0,107,39902.2409143519,2009-03-30,05:46:55
40.000014,116.327332,0,106,39902.2409722222,2009-03-30,05:47:00
40.000011,116.32733,0,107,39902.2410300926,2009-03-30,05:47:05
40.000011,116.32733,0,107,39902.2410648148,2009-03-30,05:47:08
40.000008,116.327322,0,108,39902.241087963,2009-03-30,05:47:10
39.999995,116.327319,0,109,39902.2411458333,2009-03-30,05:47:15
40.000019,116.327326,0,110,39902.2412037037,2009-03-30,05:47:20
40.000026,116.327324,0,112,39902.2412615741,2009-03-30,05:47:25
40.000026,116.327324,0,112,39902.2412962963,2009-03-30,05:47:28
40.000027,116.32732,0,113,39902.2413194444,2009-03-30,05:47:30
40.000026,116.327338,0,113,39902.2413773148,2009-03-30,05:47:35
40.000029,116.327339,0,114,39902.2414351852,2009-03-30,05:47:40
40.000029,116.327339,0,114,39902.2414699074,2009-03-30,05:47:43
40.000026,116.327338,0,115,39902.2414930556,2009-03-30,05:47:45
40.000086,116.327293,0,113,39902.2415509259,2009-03-30,05:47:50
40.000181,116.327216,0,114,39902.2416087963,2009-03-30,05:47:55
40.000626,116.3274,0,36,39902.2495949074,2009-03-30,05:59:25
39.999753,116.327366,0,110,39902.2496527778,2009-03-30,05:59:30
39.999693,116.327345,0,117,39902.2497106481,2009-03-30,05:59:35
39.999708,116.327359,0,120,39902.2497685185,2009-03-30,05:59:40
39.999752,116.327358,0,122,39902.2498263889,2009-03-30,05:59:45
40.000051,116.327378,0,175,39902.2499421296,2009-03-30,05:59:55
40.000086,116.327469,0,153,39902.25,2009-03-30,06:00:00
40.000043,116.327471,0,158,39902.2500578704,2009-03-30,06:00:05
40.000064,116.327488,0,159,39902.2501157407,2009-03-30,06:00:10
40.000061,116.327487,0,159,39902.2501736111,2009-03-30,06:00:15
40.000062,116.327488,0,159,39902.2502314815,2009-03-30,06:00:20
40.000062,116.327488,0,159,39902.2502662037,2009-03-30,06:00:23
40.000062,116.327493,0,158,39902.2502893518,2009-03-30,06:00:25
40.000088,116.327505,0,155,39902.2503472222,2009-03-30,06:00:30
40.000088,116.327505,0,155,39902.2504050926,2009-03-30,06:00:35
40.000088,116.327505,0,155,39902.2504398148,2009-03-30,06:00:38
40.000091,116.327511,0,155,39902.250462963,2009-03-30,06:00:40
40.000053,116.327506,0,151,39902.2505208333,2009-03-30,06:00:45
40.000046,116.327481,0,149,39902.2505787037,2009-03-30,06:00:50
39.999843,116.327393,0,142,39902.2507523148,2009-03-30,06:01:05
39.999853,116.327433,0,125,39902.2508101852,2009-03-30,06:01:10
39.999853,116.327433,0,125,39902.2508449074,2009-03-30,06:01:13
39.999856,116.327435,0,123,39902.2508680556,2009-03-30,06:01:15
39.999916,116.327412,0,119,39902.2509259259,2009-03-30,06:01:20
39.999941,116.32739,0,112,39902.2509837963,2009-03-30,06:01:25
39.999927,116.327374,0,111,39902.2510416667,2009-03-30,06:01:30
39.999923,116.327301,0,110,39902.251099537,2009-03-30,06:01:35
39.999958,116.327175,0,110,39902.2511574074,2009-03-30,06:01:40
39.999976,116.326983,0,108,39902.2512152778,2009-03-30,06:01:45
39.999971,116.326744,0,109,39902.2512731481,2009-03-30,06:01:50
39.99997,116.326512,0,114,39902.2513310185,2009-03-30,06:01:55
39.999965,116.32633,0,120,39902.2513888889,2009-03-30,06:02:00
39.999978,116.326128,0,130,39902.2514467593,2009-03-30,06:02:05
39.999974,116.325938,0,140,39902.2515046296,2009-03-30,06:02:10
39.999998,116.325914,0,153,39902.2515625,2009-03-30,06:02:15
40.000006,116.325872,0,163,39902.2516203704,2009-03-30,06:02:20
39.999973,116.32562,0,173,39902.2516782407,2009-03-30,06:02:25
39.999948,116.325199,0,185,39902.2517361111,2009-03-30,06:02:30
39.999902,116.324867,0,194,39902.2517939815,2009-03-30,06:02:35
39.99987,116.32453,0,204,39902.2518518518,2009-03-30,06:02:40
39.999853,116.324292,0,212,39902.2519097222,2009-03-30,06:02:45
39.999864,116.324095,0,220,39902.2519675926,2009-03-30,06:02:50
39.999883,116.323892,0,231,39902.252025463,2009-03-30,06:02:55
39.999854,116.323482,0,243,39902.2520833333,2009-03-30,06:03:00
39.999857,116.32311,0,249,39902.2521412037,2009-03-30,06:03:05
39.99983,116.322852,0,259,39902.2521990741,2009-03-30,06:03:10
39.999791,116.322624,0,268,39902.2522569444,2009-03-30,06:03:15
39.99987,116.322417,0,275,39902.2523148148,2009-03-30,06:03:20
39.999839,116.322029,0,272,39902.2523726852,2009-03-30,06:03:25
39.999785,116.321644,0,267,39902.2524305556,2009-03-30,06:03:30
39.999745,116.321392,0,267,39902.2524884259,2009-03-30,06:03:35
39.999723,116.321179,0,265,39902.2525462963,2009-03-30,06:03:40
39.999732,116.320849,0,261,39902.2526041667,2009-03-30,06:03:45
39.999716,116.320357,0,260,39902.252662037,2009-03-30,06:03:50
39.999612,116.320361,0,249,39902.2527199074,2009-03-30,06:03:55
39.999344,116.320366,0,236,39902.2527777778,2009-03-30,06:04:00
39.999227,116.320332,0,242,39902.2528356481,2009-03-30,06:04:05
39.999076,116.320328,0,246,39902.2528935185,2009-03-30,06:04:10
39.998946,116.320334,0,254,39902.2529513889,2009-03-30,06:04:15
39.998794,116.320264,0,261,39902.2530092593,2009-03-30,06:04:20
39.998644,116.32019,0,272,39902.2530671296,2009-03-30,06:04:25
39.998527,116.320071,0,280,39902.253125,2009-03-30,06:04:30
39.998482,116.319858,0,283,39902.2531828704,2009-03-30,06:04:35
39.99845,116.319566,0,273,39902.2532407407,2009-03-30,06:04:40
39.998453,116.31933,0,274,39902.2532986111,2009-03-30,06:04:45
39.998439,116.319102,0,277,39902.2533564815,2009-03-30,06:04:50
39.998426,116.318871,0,283,39902.2534143519,2009-03-30,06:04:55
39.998408,116.318714,0,292,39902.2534722222,2009-03-30,06:05:00
39.998316,116.318585,0,304,39902.2535300926,2009-03-30,06:05:05
39.99824,116.318576,0,309,39902.253587963,2009-03-30,06:05:10
39.99824,116.318576,0,309,39902.2536226852,2009-03-30,06:05:13
39.998235,116.318568,0,313,39902.2536458333,2009-03-30,06:05:15
39.998189,116.318514,0,314,39902.2537037037,2009-03-30,06:05:20
39.998127,116.318469,0,316,39902.2537615741,2009-03-30,06:05:25
39.998053,116.31862,0,312,39902.2538194444,2009-03-30,06:05:30
39.998041,116.318605,0,315,39902.2538773148,2009-03-30,06:05:35
39.998028,116.318583,0,318,39902.2539351852,2009-03-30,06:05:40
39.998008,116.318567,0,322,39902.2539930556,2009-03-30,06:05:45
39.997972,116.318549,0,325,39902.2540509259,2009-03-30,06:05:50
39.997933,116.318515,0,328,39902.2541087963,2009-03-30,06:05:55
39.997933,116.318515,0,328,39902.2541435185,2009-03-30,06:05:58
39.997937,116.318517,0,331,39902.2541666667,2009-03-30,06:06:00
39.997947,116.318564,0,331,39902.2542824074,2009-03-30,06:06:10
39.997947,116.318564,0,331,39902.2543171296,2009-03-30,06:06:13
39.997954,116.318571,0,331,39902.2543402778,2009-03-30,06:06:15
39.995906,116.326565,0,-283,39902.2549768519,2009-03-30,06:07:10
39.998154,116.319328,0,-300,39902.2553240741,2009-03-30,06:07:40
39.998172,116.319293,0,-298,39902.2553819444,2009-03-30,06:07:45
39.997952,116.320086,0,-302,39902.2555555556,2009-03-30,06:08:00
39.998188,116.31941,0,-305,39902.2556712963,2009-03-30,06:08:10
39.998151,116.319416,0,-305,39902.2557291667,2009-03-30,06:08:15
39.998025,116.319571,0,-299,39902.255787037,2009-03-30,06:08:20
39.997397,116.32224,0,-266,39902.2593171296,2009-03-30,06:13:25
39.997682,116.320164,0,216,39902.259375,2009-03-30,06:13:30
39.997687,116.320139,0,218,39902.2594328704,2009-03-30,06:13:35
39.997692,116.320118,0,219,39902.2594907407,2009-03-30,06:13:40
39.997691,116.320093,0,219,39902.2595486111,2009-03-30,06:13:45
39.997693,116.319989,0,223,39902.2596064815,2009-03-30,06:13:50
39.997685,116.319962,0,226,39902.2596643518,2009-03-30,06:13:55
39.997687,116.319941,0,227,39902.2597222222,2009-03-30,06:14:00
39.997689,116.319943,0,227,39902.2597800926,2009-03-30,06:14:05
39.997693,116.319944,0,227,39902.259837963,2009-03-30,06:14:10
39.997694,116.319941,0,227,39902.2598958333,2009-03-30,06:14:15
39.997696,116.319942,0,227,39902.2599537037,2009-03-30,06:14:20
39.997696,116.319942,0,227,39902.2599884259,2009-03-30,06:14:23
39.9977,116.319937,0,228,39902.2600115741,2009-03-30,06:14:25
39.997701,116.319926,0,229,39902.2600694444,2009-03-30,06:14:30
39.997728,116.319863,0,232,39902.2601273148,2009-03-30,06:14:35
39.997736,116.319827,0,219,39902.2601851852,2009-03-30,06:14:40
39.997736,116.319827,0,219,39902.2602199074,2009-03-30,06:14:43
39.997732,116.319822,0,219,39902.2602430556,2009-03-30,06:14:45
39.99773,116.319771,0,212,39902.2603009259,2009-03-30,06:14:50
39.997713,116.319674,0,201,39902.2603587963,2009-03-30,06:14:55
39.997678,116.319584,0,192,39902.2604166667,2009-03-30,06:15:00
39.99765,116.319544,0,192,39902.260474537,2009-03-30,06:15:05
39.997641,116.319531,0,192,39902.2605324074,2009-03-30,06:15:10
39.997633,116.319522,0,193,39902.2605902778,2009-03-30,06:15:15
39.997628,116.319518,0,193,39902.2606481481,2009-03-30,06:15:20
39.99763,116.319521,0,194,39902.2607060185,2009-03-30,06:15:25
39.99763,116.319521,0,194,39902.2607407407,2009-03-30,06:15:28
39.997633,116.319525,0,194,39902.2607638889,2009-03-30,06:15:30
39.997643,116.319539,0,196,39902.2608217593,2009-03-30,06:15:35
39.997753,116.319589,0,192,39902.2608796296,2009-03-30,06:15:40
39.997782,116.319616,0,199,39902.2609375,2009-03-30,06:15:45
39.997773,116.319576,0,208,39902.2609953704,2009-03-30,06:15:50
39.997772,116.319564,0,208,39902.2610532407,2009-03-30,06:15:55
39.997761,116.31955,0,209,39902.2611111111,2009-03-30,06:16:00
39.997749,116.319549,0,212,39902.2611689815,2009-03-30,06:16:05
39.997743,116.319562,0,216,39902.2612268519,2009-03-30,06:16:10
39.997771,116.319613,0,221,39902.2612847222,2009-03-30,06:16:15
39.997771,116.319624,0,222,39902.2613425926,2009-03-30,06:16:20
39.997764,116.319635,0,222,39902.261400463,2009-03-30,06:16:25
39.997756,116.319593,0,219,39902.2614583333,2009-03-30,06:16:30
39.99801,116.31839,0,136,39902.2615162037,2009-03-30,06:16:35
39.998029,116.318161,0,130,39902.2615740741,2009-03-30,06:16:40
39.998071,116.318111,0,127,39902.2616319444,2009-03-30,06:16:45
39.998089,116.318058,0,124,39902.2616898148,2009-03-30,06:16:50
39.998089,116.318058,0,124,39902.261724537,2009-03-30,06:16:53
39.998097,116.318051,0,123,39902.2617476852,2009-03-30,06:16:55
39.99809,116.318035,0,123,39902.2618055556,2009-03-30,06:17:00
39.998118,116.318035,0,123,39902.2618634259,2009-03-30,06:17:05
39.998139,116.318013,0,123,39902.2619212963,2009-03-30,06:17:10
39.998193,116.318128,0,116,39902.2619791667,2009-03-30,06:17:15
39.998266,116.318178,0,134,39902.262037037,2009-03-30,06:17:20
39.998284,116.318179,0,144,39902.2620949074,2009-03-30,06:17:25
39.998287,116.31818,0,144,39902.2621527778,2009-03-30,06:17:30
39.998285,116.318177,0,144,39902.2622106481,2009-03-30,06:17:35
39.998285,116.318177,0,144,39902.2622453704,2009-03-30,06:17:38
39.998286,116.318177,0,144,39902.2622685185,2009-03-30,06:17:40
39.998341,116.318228,0,153,39902.2623263889,2009-03-30,06:17:45
39.998383,116.318393,0,155,39902.2623842593,2009-03-30,06:17:50
39.998338,116.318586,0,150,39902.2624421296,2009-03-30,06:17:55
39.998327,116.318799,0,147,39902.2625,2009-03-30,06:18:00
39.998346,116.319005,0,149,39902.2625578704,2009-03-30,06:18:05
39.998378,116.319182,0,151,39902.2626157407,2009-03-30,06:18:10
39.998415,116.319398,0,151,39902.2626736111,2009-03-30,06:18:15
39.998417,116.319574,0,150,39902.2627314815,2009-03-30,06:18:20
39.998487,116.319757,0,150,39902.2627893519,2009-03-30,06:18:25
39.998565,116.319916,0,149,39902.2628472222,2009-03-30,06:18:30
39.99865,116.320021,0,151,39902.2629050926,2009-03-30,06:18:35
39.998787,116.320106,0,154,39902.262962963,2009-03-30,06:18:40
39.998968,116.320152,0,154,39902.2630208333,2009-03-30,06:18:45
39.999171,116.320199,0,153,39902.2630787037,2009-03-30,06:18:50
39.999395,116.320267,0,150,39902.2631365741,2009-03-30,06:18:55
39.999542,116.320439,0,141,39902.2631944444,2009-03-30,06:19:00
39.999617,116.320632,0,136,39902.2632523148,2009-03-30,06:19:05
39.99964,116.320839,0,132,39902.2633101852,2009-03-30,06:19:10
39.999667,116.321098,0,125,39902.2633680556,2009-03-30,06:19:15
39.999662,116.321377,0,120,39902.2634259259,2009-03-30,06:19:20
39.999669,116.321679,0,119,39902.2634837963,2009-03-30,06:19:25
39.999679,116.322038,0,119,39902.2635416667,2009-03-30,06:19:30
39.999683,116.32226,0,117,39902.263599537,2009-03-30,06:19:35
39.999695,116.322487,0,114,39902.2636574074,2009-03-30,06:19:40
39.9997,116.322739,0,105,39902.2637152778,2009-03-30,06:19:45
39.999744,116.322981,0,92,39902.2637731481,2009-03-30,06:19:50
39.999782,116.32316,0,87,39902.2638310185,2009-03-30,06:19:55
39.999814,116.323318,0,81,39902.2638888889,2009-03-30,06:20:00
39.999863,116.323526,0,74,39902.2639467593,2009-03-30,06:20:05
39.999875,116.323737,0,67,39902.2640046296,2009-03-30,06:20:10
39.999876,116.323951,0,59,39902.2640625,2009-03-30,06:20:15
39.999906,116.324186,0,46,39902.2641203704,2009-03-30,06:20:20
39.999908,116.324624,0,18,39902.2641782407,2009-03-30,06:20:25
39.99993,116.324955,0,0,39902.2642361111,2009-03-30,06:20:30
39.99996,116.325262,0,-10,39902.2642939815,2009-03-30,06:20:35
39.999959,116.325526,0,-19,39902.2643518519,2009-03-30,06:20:40
39.999981,116.325765,0,-27,39902.2644097222,2009-03-30,06:20:45
40.000077,116.325964,0,-31,39902.2644675926,2009-03-30,06:20:50
40.000081,116.326197,0,-17,39902.264525463,2009-03-30,06:20:55
40.000117,116.326427,0,13,39902.2645833333,2009-03-30,06:21:00
40.000101,116.32643,0,20,39902.2646412037,2009-03-30,06:21:05
40.0001,116.326426,0,20,39902.2646990741,2009-03-30,06:21:10
40.0001,116.326426,0,20,39902.2647337963,2009-03-30,06:21:13
40.000107,116.326425,0,22,39902.2647569444,2009-03-30,06:21:15
40.000119,116.326436,0,24,39902.2648148148,2009-03-30,06:21:20
40.000119,116.326436,0,24,39902.264849537,2009-03-30,06:21:23
40.000119,116.326433,0,25,39902.2648726852,2009-03-30,06:21:25
40.000004,116.327193,0,492,39902.4006944444,2009-03-30,09:37:00
39.999845,116.327194,0,492,39902.4007523148,2009-03-30,09:37:05
39.999839,116.32722,0,492,39902.4008101852,2009-03-30,09:37:10
39.999851,116.327262,0,492,39902.4008680556,2009-03-30,09:37:15
39.99988,116.327271,0,492,39902.4009259259,2009-03-30,09:37:20
39.99988,116.327271,0,492,39902.4009606481,2009-03-30,09:37:23
39.999874,116.327278,0,492,39902.4009837963,2009-03-30,09:37:25
39.99985,116.327259,0,492,39902.4010416667,2009-03-30,09:37:30
39.999845,116.327258,0,492,39902.401099537,2009-03-30,09:37:35
39.999845,116.327258,0,492,39902.4011342593,2009-03-30,09:37:38
39.99985,116.32726,0,492,39902.4011574074,2009-03-30,09:37:40
39.999838,116.327247,0,492,39902.4012152778,2009-03-30,09:37:45
39.999841,116.32718,0,492,39902.4012731481,2009-03-30,09:37:50
39.99977,116.327094,0,492,39902.4013310185,2009-03-30,09:37:55
39.999824,116.327045,0,491,39902.4013888889,2009-03-30,09:38:00
39.999844,116.326952,0,491,39902.4014467593,2009-03-30,09:38:05
39.999873,116.326882,0,490,39902.4015046296,2009-03-30,09:38:10
39.999891,116.326791,0,489,39902.4015625,2009-03-30,09:38:15
39.999904,116.326687,0,489,39902.4016203704,2009-03-30,09:38:20
39.999883,116.326569,0,488,39902.4016782407,2009-03-30,09:38:25
39.999843,116.326456,0,486,39902.4017361111,2009-03-30,09:38:30
39.99989,116.326362,0,485,39902.4017939815,2009-03-30,09:38:35
39.999899,116.326281,0,484,39902.4018518519,2009-03-30,09:38:40
39.999889,116.326264,0,481,39902.4019097222,2009-03-30,09:38:45
40.000116,116.326254,0,478,39902.4019675926,2009-03-30,09:38:50
39.999933,116.326244,0,479,39902.402025463,2009-03-30,09:38:55
39.999839,116.326237,0,478,39902.4020833333,2009-03-30,09:39:00
39.999808,116.326304,0,478,39902.4021412037,2009-03-30,09:39:05
39.999902,116.32647,0,478,39902.4021990741,2009-03-30,09:39:10
39.999999,116.326629,0,478,39902.4022569444,2009-03-30,09:39:15
40.000222,116.326912,0,477,39902.4023148148,2009-03-30,09:39:20
40.000306,116.326894,0,477,39902.4023726852,2009-03-30,09:39:25
40.000407,116.326924,0,475,39902.4024305556,2009-03-30,09:39:30
40.000469,116.326872,0,473,39902.4024884259,2009-03-30,09:39:35
40.000626,116.326782,0,472,39902.4025462963,2009-03-30,09:39:40
40.000826,116.326809,0,470,39902.4026041667,2009-03-30,09:39:45
40.00098,116.326885,0,468,39902.402662037,2009-03-30,09:39:50
40.001196,116.326859,0,466,39902.4027199074,2009-03-30,09:39:55
40.001186,116.326617,0,463,39902.4027777778,2009-03-30,09:40:00
40.001254,116.326482,0,461,39902.4028356481,2009-03-30,09:40:05
40.00137,116.326504,0,458,39902.4028935185,2009-03-30,09:40:10
40.001538,116.326547,0,455,39902.4029513889,2009-03-30,09:40:15
40.001676,116.326567,0,453,39902.4030092593,2009-03-30,09:40:20
40.001812,116.326596,0,450,39902.4030671296,2009-03-30,09:40:25
40.001967,116.326603,0,447,39902.403125,2009-03-30,09:40:30
40.002084,116.326532,0,444,39902.4031828704,2009-03-30,09:40:35
40.002159,116.326542,0,442,39902.4032407407,2009-03-30,09:40:40
40.002265,116.326551,0,438,39902.4032986111,2009-03-30,09:40:45
40.002354,116.326602,0,433,39902.4033564815,2009-03-30,09:40:50
40.00245,116.326647,0,428,39902.4034143519,2009-03-30,09:40:55
40.002572,116.326658,0,423,39902.4034722222,2009-03-30,09:41:00
40.002707,116.32671,0,418,39902.4035300926,2009-03-30,09:41:05
40.003016,116.326586,0,413,39902.403587963,2009-03-30,09:41:10
40.002511,116.326127,0,410,39902.4036458333,2009-03-30,09:41:15
40.002309,116.325826,0,405,39902.4037037037,2009-03-30,09:41:20
40.002265,116.325611,0,400,39902.4037615741,2009-03-30,09:41:25
40.00225,116.325427,0,393,39902.4038194444,2009-03-30,09:41:30
40.002197,116.325221,0,386,39902.4038773148,2009-03-30,09:41:35
40.002276,116.32507,0,379,39902.4039351852,2009-03-30,09:41:40
40.00236,116.325044,0,371,39902.4039930556,2009-03-30,09:41:45
40.002485,116.325104,0,364,39902.4040509259,2009-03-30,09:41:50
40.002578,116.325145,0,356,39902.4041087963,2009-03-30,09:41:55
40.002662,116.325172,0,347,39902.4041666667,2009-03-30,09:42:00
40.002812,116.325221,0,339,39902.404224537,2009-03-30,09:42:05
40.002842,116.325217,0,331,39902.4042824074,2009-03-30,09:42:10
40.003004,116.325186,0,322,39902.4043402778,2009-03-30,09:42:15
40.003554,116.324898,0,312,39902.4043981481,2009-03-30,09:42:20
40.003368,116.324644,0,303,39902.4044560185,2009-03-30,09:42:25
40.00336,116.324481,0,292,39902.4045138889,2009-03-30,09:42:30
40.003378,116.324304,0,281,39902.4045717593,2009-03-30,09:42:35
40.003434,116.324272,0,269,39902.4046296296,2009-03-30,09:42:40
40.003523,116.324311,0,256,39902.4046875,2009-03-30,09:42:45
40.003775,116.32435,0,243,39902.4047453704,2009-03-30,09:42:50
40.003956,116.324387,0,230,39902.4048032407,2009-03-30,09:42:55
40.004146,116.324477,0,217,39902.4048611111,2009-03-30,09:43:00
40.004307,116.32451,0,205,39902.4049189815,2009-03-30,09:43:05
40.004437,116.324501,0,192,39902.4049768519,2009-03-30,09:43:10
40.004633,116.324364,0,179,39902.4050347222,2009-03-30,09:43:15
40.004813,116.324354,0,164,39902.4050925926,2009-03-30,09:43:20
40.00491,116.324348,0,150,39902.405150463,2009-03-30,09:43:25
40.005063,116.32437,0,136,39902.4052083333,2009-03-30,09:43:30
40.005188,116.324353,0,122,39902.4052662037,2009-03-30,09:43:35
40.005424,116.324299,0,107,39902.4053240741,2009-03-30,09:43:40
40.005579,116.324321,0,92,39902.4053819444,2009-03-30,09:43:45
40.005725,116.324329,0,77,39902.4054398148,2009-03-30,09:43:50
40.005874,116.324299,0,62,39902.4054976852,2009-03-30,09:43:55
40.006003,116.324243,0,47,39902.4055555556,2009-03-30,09:44:00
40.006152,116.324366,0,31,39902.4056134259,2009-03-30,09:44:05
40.006339,116.32441,0,15,39902.4056712963,2009-03-30,09:44:10
40.006508,116.324465,0,0,39902.4057291667,2009-03-30,09:44:15
40.006679,116.324543,0,-17,39902.405787037,2009-03-30,09:44:20
40.00681,116.324559,0,-33,39902.4058449074,2009-03-30,09:44:25
40.006993,116.324554,0,-50,39902.4059027778,2009-03-30,09:44:30
40.007012,116.324545,0,-67,39902.4059606481,2009-03-30,09:44:35
40.007099,116.324552,0,-84,39902.4060185185,2009-03-30,09:44:40
40.007304,116.324571,0,-102,39902.4060763889,2009-03-30,09:44:45
40.007301,116.324557,0,-120,39902.4061342593,2009-03-30,09:44:50
40.007318,116.324551,0,-139,39902.4061921296,2009-03-30,09:44:55
40.007603,116.324511,0,-154,39902.40625,2009-03-30,09:45:00
40.007642,116.32449,0,-168,39902.4063078704,2009-03-30,09:45:05
40.007777,116.324463,0,-183,39902.4063657407,2009-03-30,09:45:10
40.008117,116.324446,0,-199,39902.4064236111,2009-03-30,09:45:15
40.008435,116.324435,0,-218,39902.4064814815,2009-03-30,09:45:20
40.008797,116.324458,0,-236,39902.4065393518,2009-03-30,09:45:25
40.009089,116.32448,0,-255,39902.4065972222,2009-03-30,09:45:30
40.009241,116.324446,0,-274,39902.4066550926,2009-03-30,09:45:35
40.009477,116.324468,0,-294,39902.406712963,2009-03-30,09:45:40
40.00973,116.324504,0,-307,39902.4067708333,2009-03-30,09:45:45
40.009949,116.32448,0,-322,39902.4068287037,2009-03-30,09:45:50
40.010113,116.324453,0,-338,39902.4068865741,2009-03-30,09:45:55
40.010615,116.324342,0,-353,39902.4069444444,2009-03-30,09:46:00
40.010518,116.324076,0,-367,39902.4070023148,2009-03-30,09:46:05
40.010504,116.323872,0,-382,39902.4070601852,2009-03-30,09:46:10
40.010087,116.323441,0,-398,39902.4071180556,2009-03-30,09:46:15
40.010204,116.323371,0,-411,39902.4071759259,2009-03-30,09:46:20
40.010261,116.32318,0,-421,39902.4072337963,2009-03-30,09:46:25
40.010328,116.323055,0,-432,39902.4072916667,2009-03-30,09:46:30
40.010434,116.322986,0,-443,39902.407349537,2009-03-30,09:46:35
40.010506,116.323019,0,-455,39902.4074074074,2009-03-30,09:46:40
40.010603,116.323082,0,-468,39902.4074652778,2009-03-30,09:46:45
40.010865,116.322866,0,-481,39902.4075231481,2009-03-30,09:46:50
40.010993,116.322832,0,-495,39902.4075810185,2009-03-30,09:46:55
40.011107,116.322836,0,-509,39902.4076388889,2009-03-30,09:47:00
40.011028,116.322862,0,-528,39902.4076967593,2009-03-30,09:47:05
40.01104,116.322883,0,-544,39902.4077546296,2009-03-30,09:47:10
40.011079,116.322914,0,-557,39902.4078125,2009-03-30,09:47:15
40.011185,116.323042,0,-570,39902.4078703704,2009-03-30,09:47:20
40.01126,116.323077,0,-582,39902.4079282407,2009-03-30,09:47:25
40.011325,116.323082,0,-595,39902.4079861111,2009-03-30,09:47:30
40.011378,116.323108,0,-607,39902.4080439815,2009-03-30,09:47:35
40.009744,116.322141,0,559,39902.4088541667,2009-03-30,09:48:45
40.009797,116.322118,0,559,39902.408912037,2009-03-30,09:48:50
40.00964,116.322243,0,492,39902.4225115741,2009-03-30,10:08:25
40.009677,116.322227,0,492,39902.4225694444,2009-03-30,10:08:30
40.009773,116.322239,0,492,39902.4226273148,2009-03-30,10:08:35
40.009823,116.322297,0,491,39902.4226851852,2009-03-30,10:08:40
40.009765,116.322385,0,492,39902.4227430556,2009-03-30,10:08:45
40.009788,116.322406,0,492,39902.4228009259,2009-03-30,10:08:50
40.009863,116.322402,0,492,39902.4228587963,2009-03-30,10:08:55
40.009759,116.322335,0,398,39902.4230902778,2009-03-30,10:09:15
40.009454,116.322226,0,580,39902.4231481481,2009-03-30,10:09:20
40.009317,116.322187,0,673,39902.4232060185,2009-03-30,10:09:25
40.009841,116.322375,0,305,39902.4232638889,2009-03-30,10:09:30
40.010262,116.322564,0,11,39902.4233217593,2009-03-30,10:09:35
40.008118,116.321834,0,1321,39902.4233796296,2009-03-30,10:09:40
40.010879,116.322783,0,-351,39902.4234375,2009-03-30,10:09:45
40.013292,116.323602,0,-1827,39902.4234953704,2009-03-30,10:09:50
40.013991,116.323831,0,-2251,39902.4235532407,2009-03-30,10:09:55
40.013396,116.323636,0,-1879,39902.4236111111,2009-03-30,10:10:00
40.013339,116.323591,0,-1729,39902.4236689815,2009-03-30,10:10:05
40.013541,116.323603,0,-1923,39902.4237268518,2009-03-30,10:10:10
40.01413,116.323737,0,-2303,39902.4237847222,2009-03-30,10:10:15
40.014346,116.323886,0,-2482,39902.4238425926,2009-03-30,10:10:20
40.014803,116.324156,0,-2818,39902.423900463,2009-03-30,10:10:25
40.009075,116.32246,0,485,39902.4239583333,2009-03-30,10:10:30
40.009637,116.322475,0,145,39902.4240162037,2009-03-30,10:10:35
40.0096,116.322521,0,148,39902.4240740741,2009-03-30,10:10:40
40.009531,116.322564,0,157,39902.4241319444,2009-03-30,10:10:45
40.009487,116.322644,0,149,39902.4241898148,2009-03-30,10:10:50
40.009492,116.322682,0,146,39902.4242476852,2009-03-30,10:10:55
40.009515,116.322808,0,139,39902.4243055556,2009-03-30,10:11:00
40.009522,116.322943,0,137,39902.4243634259,2009-03-30,10:11:05
40.009576,116.323076,0,139,39902.4244212963,2009-03-30,10:11:10
40.009578,116.323221,0,136,39902.4244791667,2009-03-30,10:11:15
40.009601,116.323353,0,135,39902.424537037,2009-03-30,10:11:20
40.009581,116.323462,0,129,39902.4245949074,2009-03-30,10:11:25
40.009592,116.323603,0,124,39902.4246527778,2009-03-30,10:11:30
40.009606,116.323756,0,120,39902.4247106481,2009-03-30,10:11:35
40.00959,116.323871,0,119,39902.4247685185,2009-03-30,10:11:40
40.009496,116.32397,0,110,39902.4248263889,2009-03-30,10:11:45
40.009399,116.323972,0,106,39902.4248842593,2009-03-30,10:11:50
40.009298,116.323998,0,104,39902.4249421296,2009-03-30,10:11:55
40.009185,116.324019,0,98,39902.425,2009-03-30,10:12:00
40.00908,116.324013,0,93,39902.4250578704,2009-03-30,10:12:05
40.008968,116.324018,0,93,39902.4251157407,2009-03-30,10:12:10
40.008859,116.324041,0,93,39902.4251736111,2009-03-30,10:12:15
40.008759,116.324053,0,92,39902.4252314815,2009-03-30,10:12:20
40.00866,116.324072,0,94,39902.4252893519,2009-03-30,10:12:25
40.008578,116.324081,0,94,39902.4253472222,2009-03-30,10:12:30
40.00847,116.324079,0,98,39902.4254050926,2009-03-30,10:12:35
40.008347,116.324072,0,98,39902.425462963,2009-03-30,10:12:40
40.008229,116.324054,0,99,39902.4255208333,2009-03-30,10:12:45
40.008114,116.324068,0,100,39902.4255787037,2009-03-30,10:12:50
40.007972,116.324056,0,102,39902.4256365741,2009-03-30,10:12:55
40.00786,116.324084,0,108,39902.4256944444,2009-03-30,10:13:00
40.007761,116.324113,0,106,39902.4257523148,2009-03-30,10:13:05
40.007633,116.324105,0,106,39902.4258101852,2009-03-30,10:13:10
40.007526,116.32411,0,104,39902.4258680556,2009-03-30,10:13:15
40.007408,116.324108,0,99,39902.4259259259,2009-03-30,10:13:20
40.007271,116.324126,0,98,39902.4259837963,2009-03-30,10:13:25
40.007141,116.324138,0,98,39902.4260416667,2009-03-30,10:13:30
40.007005,116.324116,0,96,39902.426099537,2009-03-30,10:13:35
40.006868,116.324092,0,90,39902.4261574074,2009-03-30,10:13:40
40.006713,116.324145,0,93,39902.4262152778,2009-03-30,10:13:45
40.00656,116.324165,0,93,39902.4262731481,2009-03-30,10:13:50
40.006413,116.324186,0,95,39902.4263310185,2009-03-30,10:13:55
40.006262,116.324175,0,95,39902.4263888889,2009-03-30,10:14:00
40.006119,116.324173,0,95,39902.4264467593,2009-03-30,10:14:05
40.005972,116.32417,0,97,39902.4265046296,2009-03-30,10:14:10
40.005829,116.324163,0,97,39902.4265625,2009-03-30,10:14:15
40.005666,116.324151,0,97,39902.4266203704,2009-03-30,10:14:20
40.005516,116.324165,0,99,39902.4266782407,2009-03-30,10:14:25
40.005362,116.324193,0,99,39902.4267361111,2009-03-30,10:14:30
40.005197,116.324177,0,100,39902.4267939815,2009-03-30,10:14:35
40.00506,116.324202,0,102,39902.4268518519,2009-03-30,10:14:40
40.004923,116.324238,0,106,39902.4269097222,2009-03-30,10:14:45
40.004791,116.324264,0,106,39902.4269675926,2009-03-30,10:14:50
40.004614,116.324221,0,106,39902.427025463,2009-03-30,10:14:55
40.004462,116.324212,0,109,39902.4270833333,2009-03-30,10:15:00
40.004321,116.324233,0,110,39902.4271412037,2009-03-30,10:15:05
40.004195,116.324232,0,108,39902.4271990741,2009-03-30,10:15:10
40.004088,116.324222,0,108,39902.4272569444,2009-03-30,10:15:15
40.003975,116.324262,0,109,39902.4273148148,2009-03-30,10:15:20
40.003861,116.324251,0,110,39902.4273726852,2009-03-30,10:15:25
40.003733,116.32425,0,108,39902.4274305556,2009-03-30,10:15:30
40.003602,116.324238,0,103,39902.4274884259,2009-03-30,10:15:35
40.003482,116.324276,0,102,39902.4275462963,2009-03-30,10:15:40
40.003337,116.324312,0,101,39902.4276041667,2009-03-30,10:15:45
40.003197,116.324299,0,98,39902.427662037,2009-03-30,10:15:50
40.003047,116.324263,0,95,39902.4277199074,2009-03-30,10:15:55
40.002897,116.324262,0,89,39902.4277777778,2009-03-30,10:16:00
40.002756,116.324268,0,83,39902.4278356481,2009-03-30,10:16:05
40.00261,116.324231,0,79,39902.4278935185,2009-03-30,10:16:10
40.002489,116.324222,0,79,39902.4279513889,2009-03-30,10:16:15
40.002401,116.324329,0,81,39902.4280092593,2009-03-30,10:16:20
40.002402,116.324524,0,81,39902.4280671296,2009-03-30,10:16:25
40.00241,116.324701,0,83,39902.428125,2009-03-30,10:16:30
40.002409,116.324892,0,86,39902.4281828704,2009-03-30,10:16:35
40.002401,116.325115,0,89,39902.4282407407,2009-03-30,10:16:40
40.002395,116.325335,0,91,39902.4282986111,2009-03-30,10:16:45
40.002396,116.325539,0,90,39902.4283564815,2009-03-30,10:16:50
40.002406,116.325735,0,93,39902.4284143519,2009-03-30,10:16:55
40.002412,116.325938,0,95,39902.4284722222,2009-03-30,10:17:00
40.002414,116.326143,0,97,39902.4285300926,2009-03-30,10:17:05
40.002419,116.32634,0,100,39902.428587963,2009-03-30,10:17:10
40.002336,116.326473,0,102,39902.4286458333,2009-03-30,10:17:15
40.002205,116.326498,0,105,39902.4287037037,2009-03-30,10:17:20
40.002059,116.326549,0,109,39902.4287615741,2009-03-30,10:17:25
40.001934,116.326565,0,112,39902.4288194444,2009-03-30,10:17:30
40.001805,116.326579,0,112,39902.4288773148,2009-03-30,10:17:35
40.001675,116.326603,0,110,39902.4289351852,2009-03-30,10:17:40
40.00155,116.326625,0,112,39902.4289930556,2009-03-30,10:17:45
40.001406,116.326645,0,113,39902.4290509259,2009-03-30,10:17:50
40.001388,116.326762,0,115,39902.4291087963,2009-03-30,10:17:55
40.001296,116.326862,0,113,39902.4291666667,2009-03-30,10:18:00
40.001162,116.326854,0,107,39902.429224537,2009-03-30,10:18:05
40.001031,116.326851,0,100,39902.4292824074,2009-03-30,10:18:10
40.000903,116.32683,0,93,39902.4293402778,2009-03-30,10:18:15
40.000745,116.326931,0,93,39902.4293981481,2009-03-30,10:18:20
40.000569,116.326912,0,86,39902.4294560185,2009-03-30,10:18:25
40.000394,116.326902,0,79,39902.4295138889,2009-03-30,10:18:30
40.000183,116.327004,0,83,39902.4295717593,2009-03-30,10:18:35
40.000022,116.327027,0,87,39902.4296296296,2009-03-30,10:18:40
39.99993,116.327141,0,91,39902.4296875,2009-03-30,10:18:45
39.999938,116.327249,0,95,39902.4297453704,2009-03-30,10:18:50
39.999933,116.327329,0,100,39902.4298032407,2009-03-30,10:18:55
39.999933,116.327329,0,100,39902.429837963,2009-03-30,10:18:58
39.999934,116.327323,0,101,39902.4298611111,2009-03-30,10:19:00
39.999935,116.327336,0,102,39902.4299189815,2009-03-30,10:19:05
39.999935,116.327336,0,102,39902.4299537037,2009-03-30,10:19:08
39.999935,116.327335,0,103,39902.4299768518,2009-03-30,10:19:10
39.999951,116.327293,0,105,39902.4300347222,2009-03-30,10:19:15
39.999956,116.327252,0,107,39902.4300925926,2009-03-30,10:19:20
39.999933,116.327207,0,107,39902.430150463,2009-03-30,10:19:25
40.000013,116.327258,0,110,39902.4302083333,2009-03-30,10:19:30
40.000024,116.327282,0,111,39902.4302662037,2009-03-30,10:19:35
40.000025,116.327291,0,111,39902.4303240741,2009-03-30,10:19:40
40.000027,116.327304,0,111,39902.4303819444,2009-03-30,10:19:45
40.000039,116.327335,0,112,39902.4304398148,2009-03-30,10:19:50
40.000055,116.327368,0,112,39902.4304976852,2009-03-30,10:19:55
40.000069,116.327342,0,112,39902.4305555556,2009-03-30,10:20:00
40.000071,116.327346,0,112,39902.4306134259,2009-03-30,10:20:05
40.000071,116.327346,0,112,39902.4306712963,2009-03-30,10:20:10
40.000071,116.327346,0,112,39902.4307060185,2009-03-30,10:20:13
40.00007,116.327339,0,112,39902.4307291667,2009-03-30,10:20:15
39.999899,116.327505,0,91,39902.6625115741,2009-03-30,15:54:01
39.999954,116.327372,0,133,39902.6625694444,2009-03-30,15:54:06
39.999905,116.327414,0,134,39902.6626273148,2009-03-30,15:54:11
39.99991,116.327398,0,137,39902.6626851852,2009-03-30,15:54:16
39.99991,116.327398,0,137,39902.6627199074,2009-03-30,15:54:19
39.99991,116.3274,0,133,39902.6627430556,2009-03-30,15:54:21
39.999861,116.327403,0,127,39902.6628009259,2009-03-30,15:54:26
39.999842,116.327337,0,123,39902.6628587963,2009-03-30,15:54:31
39.999853,116.327233,0,120,39902.6629166667,2009-03-30,15:54:36
39.999849,116.327096,0,117,39902.662974537,2009-03-30,15:54:41
39.999837,116.326941,0,109,39902.6630324074,2009-03-30,15:54:46
39.999836,116.326775,0,97,39902.6630902778,2009-03-30,15:54:51
39.999824,116.326648,0,80,39902.6631481481,2009-03-30,15:54:56
39.999817,116.326544,0,72,39902.6632060185,2009-03-30,15:55:01
39.999845,116.326471,0,58,39902.6632638889,2009-03-30,15:55:06
39.999823,116.326407,0,64,39902.6633217593,2009-03-30,15:55:11
39.999823,116.326287,0,63,39902.6633796296,2009-03-30,15:55:16
39.999818,116.326156,0,61,39902.6634375,2009-03-30,15:55:21
39.999806,116.32604,0,58,39902.6634953704,2009-03-30,15:55:26
39.999806,116.325936,0,52,39902.6635532407,2009-03-30,15:55:31
39.999799,116.325811,0,48,39902.6636111111,2009-03-30,15:55:36
39.999804,116.32569,0,45,39902.6636689815,2009-03-30,15:55:41
39.999797,116.32558,0,38,39902.6637268519,2009-03-30,15:55:46
39.999801,116.325459,0,30,39902.6637847222,2009-03-30,15:55:51
39.999806,116.3253,0,23,39902.6638425926,2009-03-30,15:55:56
39.999822,116.325154,0,14,39902.663900463,2009-03-30,15:56:01
39.999826,116.325031,0,5,39902.6639583333,2009-03-30,15:56:06
39.999796,116.32495,0,5,39902.6640162037,2009-03-30,15:56:11
39.999804,116.324866,0,-1,39902.6640740741,2009-03-30,15:56:16
39.999867,116.324623,0,-2,39902.6641319444,2009-03-30,15:56:21
39.999942,116.324629,0,-11,39902.6641898148,2009-03-30,15:56:26
39.999989,116.324638,0,-17,39902.6642476852,2009-03-30,15:56:31
40.00008,116.324615,0,-27,39902.6643055556,2009-03-30,15:56:36
40.000161,116.324616,0,-34,39902.6643634259,2009-03-30,15:56:41
40.00017,116.324633,0,-28,39902.6644212963,2009-03-30,15:56:46
40.000323,116.324605,0,-27,39902.6644791667,2009-03-30,15:56:51
40.00044,116.324593,0,-26,39902.664537037,2009-03-30,15:56:56
40.000578,116.324566,0,-25,39902.6645949074,2009-03-30,15:57:01
40.000703,116.324587,0,-29,39902.6646527778,2009-03-30,15:57:06
40.000831,116.324584,0,-18,39902.6647106481,2009-03-30,15:57:11
40.000936,116.324569,0,-8,39902.6647685185,2009-03-30,15:57:16
40.001071,116.324557,0,3,39902.6648263889,2009-03-30,15:57:21
40.001179,116.324538,0,10,39902.6648842593,2009-03-30,15:57:26
40.001309,116.324526,0,19,39902.6649421296,2009-03-30,15:57:31
40.001412,116.32454,0,25,39902.665,2009-03-30,15:57:36
40.00149,116.324548,0,31,39902.6650578704,2009-03-30,15:57:41
40.001573,116.324543,0,31,39902.6651157407,2009-03-30,15:57:46
40.001702,116.324518,0,38,39902.6651736111,2009-03-30,15:57:51
40.001861,116.324462,0,35,39902.6652314815,2009-03-30,15:57:56
40.001986,116.324478,0,45,39902.6652893518,2009-03-30,15:58:01
40.002114,116.324487,0,67,39902.6653472222,2009-03-30,15:58:06
40.00215,116.324513,0,72,39902.6654050926,2009-03-30,15:58:11
40.002256,116.324526,0,79,39902.665462963,2009-03-30,15:58:16
40.002401,116.324469,0,94,39902.6655208333,2009-03-30,15:58:21
40.002545,116.324435,0,109,39902.6655787037,2009-03-30,15:58:26
40.002673,116.324414,0,115,39902.6656365741,2009-03-30,15:58:31
40.002795,116.324391,0,120,39902.6656944444,2009-03-30,15:58:36
40.002902,116.324368,0,114,39902.6657523148,2009-03-30,15:58:41
40.002987,116.324347,0,114,39902.6658101852,2009-03-30,15:58:46
40.003152,116.324353,0,103,39902.6658680556,2009-03-30,15:58:51
40.003247,116.324356,0,104,39902.6659259259,2009-03-30,15:58:56
40.003366,116.324358,0,107,39902.6659837963,2009-03-30,15:59:01
40.003456,116.324348,0,105,39902.6660416667,2009-03-30,15:59:06
40.003524,116.324333,0,105,39902.666099537,2009-03-30,15:59:11
40.003616,116.324317,0,115,39902.6661574074,2009-03-30,15:59:16
40.003725,116.324302,0,112,39902.6662152778,2009-03-30,15:59:21
40.003846,116.324322,0,118,39902.6662731481,2009-03-30,15:59:26
40.004009,116.324317,0,117,39902.6663310185,2009-03-30,15:59:31
40.00421,116.324303,0,109,39902.6663888889,2009-03-30,15:59:36
40.004383,116.324286,0,98,39902.6664467593,2009-03-30,15:59:41
40.004523,116.324295,0,106,39902.6665046296,2009-03-30,15:59:46
40.004659,116.324287,0,112,39902.6665625,2009-03-30,15:59:51
40.004801,116.324275,0,112,39902.6666203704,2009-03-30,15:59:56
40.004921,116.324252,0,114,39902.6666782407,2009-03-30,16:00:01
40.005046,116.324256,0,117,39902.6667361111,2009-03-30,16:00:06
40.005159,116.32425,0,114,39902.6667939815,2009-03-30,16:00:11
40.005303,116.324241,0,114,39902.6668518518,2009-03-30,16:00:16
40.005449,116.324242,0,124,39902.6669097222,2009-03-30,16:00:21
40.005579,116.324209,0,135,39902.6669675926,2009-03-30,16:00:26
40.005672,116.324213,0,143,39902.667025463,2009-03-30,16:00:31
40.005817,116.324217,0,128,39902.6670833333,2009-03-30,16:00:36
40.005972,116.32424,0,123,39902.6671412037,2009-03-30,16:00:41
40.006069,116.324235,0,121,39902.6671990741,2009-03-30,16:00:46
40.006201,116.324244,0,127,39902.6672569444,2009-03-30,16:00:51
40.006344,116.324239,0,119,39902.6673148148,2009-03-30,16:00:56
40.006462,116.324232,0,101,39902.6673726852,2009-03-30,16:01:01
40.006583,116.324201,0,95,39902.6674305556,2009-03-30,16:01:06
40.00668,116.324108,0,85,39902.6674884259,2009-03-30,16:01:11
40.006689,116.323966,0,80,39902.6675462963,2009-03-30,16:01:16
40.006689,116.323801,0,73,39902.6676041667,2009-03-30,16:01:21
40.006677,116.323634,0,63,39902.667662037,2009-03-30,16:01:26
40.006684,116.323471,0,61,39902.6677199074,2009-03-30,16:01:31
40.006662,116.323314,0,57,39902.6677777778,2009-03-30,16:01:36
40.006651,116.323149,0,51,39902.6678356482,2009-03-30,16:01:41
40.006648,116.323005,0,48,39902.6678935185,2009-03-30,16:01:46
40.006633,116.322817,0,48,39902.6679513889,2009-03-30,16:01:51
40.006613,116.322649,0,44,39902.6680092593,2009-03-30,16:01:56
40.006621,116.322513,0,43,39902.6680671296,2009-03-30,16:02:01
40.006629,116.322382,0,39,39902.668125,2009-03-30,16:02:06
40.006618,116.32222,0,44,39902.6681828704,2009-03-30,16:02:11
40.006628,116.322092,0,43,39902.6682407407,2009-03-30,16:02:16
40.0066,116.321945,0,45,39902.6682986111,2009-03-30,16:02:21
40.006604,116.321816,0,46,39902.6683564815,2009-03-30,16:02:26
40.006604,116.321705,0,44,39902.6684143519,2009-03-30,16:02:31
40.006617,116.321541,0,44,39902.6684722222,2009-03-30,16:02:36
40.006616,116.321427,0,46,39902.6685300926,2009-03-30,16:02:41
40.006632,116.321344,0,46,39902.668587963,2009-03-30,16:02:46
40.006694,116.321291,0,51,39902.6686458333,2009-03-30,16:02:51
40.006705,116.321169,0,57,39902.6687037037,2009-03-30,16:02:56
40.006702,116.321059,0,62,39902.6687615741,2009-03-30,16:03:01
40.006696,116.320959,0,64,39902.6688194444,2009-03-30,16:03:06
40.006705,116.320868,0,64,39902.6688773148,2009-03-30,16:03:11
40.006715,116.320743,0,66,39902.6689351852,2009-03-30,16:03:16
40.006707,116.320652,0,67,39902.6689930556,2009-03-30,16:03:21
40.006701,116.320518,0,68,39902.6690509259,2009-03-30,16:03:26
40.006708,116.320325,0,69,39902.6691087963,2009-03-30,16:03:31
40.006702,116.320187,0,72,39902.6691666667,2009-03-30,16:03:36
40.006672,116.320081,0,70,39902.669224537,2009-03-30,16:03:41
40.006667,116.319942,0,72,39902.6692824074,2009-03-30,16:03:46
40.006666,116.319799,0,72,39902.6693402778,2009-03-30,16:03:51
40.006653,116.319672,0,77,39902.6693981481,2009-03-30,16:03:56
40.00665,116.319546,0,83,39902.6694560185,2009-03-30,16:04:01
40.006632,116.319412,0,86,39902.6695138889,2009-03-30,16:04:06
40.006613,116.319312,0,87,39902.6695717593,2009-03-30,16:04:11
40.006569,116.319202,0,86,39902.6696296296,2009-03-30,16:04:16
40.006516,116.319088,0,89,39902.6696875,2009-03-30,16:04:21
40.006505,116.318893,0,92,39902.6697453704,2009-03-30,16:04:26
40.006496,116.318684,0,99,39902.6698032407,2009-03-30,16:04:31
40.006474,116.31844,0,105,39902.6698611111,2009-03-30,16:04:36
40.006449,116.318211,0,110,39902.6699189815,2009-03-30,16:04:41
40.006442,116.317972,0,112,39902.6699768519,2009-03-30,16:04:46
40.006509,116.317831,0,113,39902.6700347222,2009-03-30,16:04:51
40.006687,116.317745,0,124,39902.6700925926,2009-03-30,16:04:56
40.006869,116.317753,0,131,39902.670150463,2009-03-30,16:05:01
40.007042,116.317781,0,130,39902.6702083333,2009-03-30,16:05:06
40.007229,116.31776,0,132,39902.6702662037,2009-03-30,16:05:11
40.007417,116.317742,0,127,39902.6703240741,2009-03-30,16:05:16
40.007581,116.317753,0,116,39902.6703819444,2009-03-30,16:05:21
40.00774,116.317723,0,97,39902.6704398148,2009-03-30,16:05:26
40.007912,116.317725,0,100,39902.6704976852,2009-03-30,16:05:31
40.00811,116.317745,0,105,39902.6705555556,2009-03-30,16:05:36
40.008288,116.317738,0,99,39902.6706134259,2009-03-30,16:05:41
40.008474,116.317759,0,95,39902.6706712963,2009-03-30,16:05:46
40.008652,116.317739,0,100,39902.6707291667,2009-03-30,16:05:51
40.008814,116.317728,0,104,39902.670787037,2009-03-30,16:05:56
40.008981,116.317726,0,94,39902.6708449074,2009-03-30,16:06:01
40.009083,116.317606,0,84,39902.6709027778,2009-03-30,16:06:06
40.009087,116.317403,0,87,39902.6709606481,2009-03-30,16:06:11
40.009056,116.317191,0,89,39902.6710185185,2009-03-30,16:06:16
40.009015,116.316974,0,87,39902.6710763889,2009-03-30,16:06:21
40.008975,116.316756,0,86,39902.6711342593,2009-03-30,16:06:26
40.008951,116.31658,0,85,39902.6711921296,2009-03-30,16:06:31
40.009071,116.316327,0,83,39902.67125,2009-03-30,16:06:36
40.009244,116.316267,0,88,39902.6713078704,2009-03-30,16:06:41
40.009374,116.31621,0,95,39902.6713657407,2009-03-30,16:06:46
40.009509,116.316211,0,96,39902.6714236111,2009-03-30,16:06:51
40.009616,116.316144,0,99,39902.6714814815,2009-03-30,16:06:56
40.009649,116.315966,0,89,39902.6715393519,2009-03-30,16:07:01
40.009646,116.315827,0,94,39902.6715972222,2009-03-30,16:07:06
40.00963,116.315592,0,92,39902.6716550926,2009-03-30,16:07:11
40.009616,116.315356,0,98,39902.671712963,2009-03-30,16:07:16
40.009574,116.315204,0,100,39902.6717708333,2009-03-30,16:07:21
40.009575,116.314964,0,103,39902.6718287037,2009-03-30,16:07:26
40.009568,116.314752,0,105,39902.6718865741,2009-03-30,16:07:31
40.00955,116.314585,0,102,39902.6719444444,2009-03-30,16:07:36
40.009618,116.314472,0,109,39902.6720023148,2009-03-30,16:07:41
40.009696,116.314421,0,118,39902.6720601852,2009-03-30,16:07:46
40.00974,116.314476,0,119,39902.6721180556,2009-03-30,16:07:51
40.009758,116.314673,0,120,39902.6721759259,2009-03-30,16:07:56
40.00974,116.314815,0,119,39902.6722337963,2009-03-30,16:08:01
40.00978,116.314977,0,119,39902.6722916667,2009-03-30,16:08:06
40.009812,116.315047,0,121,39902.672349537,2009-03-30,16:08:11
40.009799,116.315041,0,117,39902.6724074074,2009-03-30,16:08:16
40.009798,116.315044,0,117,39902.6724652778,2009-03-30,16:08:21
40.0098,116.315036,0,117,39902.6725231481,2009-03-30,16:08:26
40.009803,116.31503,0,117,39902.6725810185,2009-03-30,16:08:31
40.009804,116.315028,0,117,39902.6726388889,2009-03-30,16:08:36
40.009806,116.315025,0,117,39902.6726967593,2009-03-30,16:08:41
40.009808,116.315025,0,117,39902.6727546296,2009-03-30,16:08:46
40.009808,116.315025,0,117,39902.6727893518,2009-03-30,16:08:49
40.009811,116.315024,0,118,39902.6728125,2009-03-30,16:08:51
40.009818,116.315012,0,118,39902.6728703704,2009-03-30,16:08:56
40.009824,116.315001,0,118,39902.6729282407,2009-03-30,16:09:01
40.009829,116.314991,0,118,39902.6729861111,2009-03-30,16:09:06
40.009834,116.31498,0,118,39902.6730439815,2009-03-30,16:09:11
40.009834,116.31498,0,118,39902.6730787037,2009-03-30,16:09:14
40.009839,116.314973,0,118,39902.6731018518,2009-03-30,16:09:16
40.009855,116.314958,0,118,39902.6731597222,2009-03-30,16:09:21
40.009885,116.314967,0,118,39902.6732175926,2009-03-30,16:09:26
40.00992,116.314989,0,118,39902.673275463,2009-03-30,16:09:31
40.009953,116.315018,0,118,39902.6733333333,2009-03-30,16:09:36
40.009987,116.315031,0,118,39902.6733912037,2009-03-30,16:09:41
40.010022,116.31503,0,118,39902.6734490741,2009-03-30,16:09:46
40.010059,116.315032,0,119,39902.6735069444,2009-03-30,16:09:51
40.010083,116.315033,0,119,39902.6735648148,2009-03-30,16:09:56
40.010084,116.315032,0,119,39902.6736226852,2009-03-30,16:10:01
40.010084,116.315032,0,119,39902.6736574074,2009-03-30,16:10:04
40.010082,116.31504,0,119,39902.6736805556,2009-03-30,16:10:06
40.010075,116.315064,0,119,39902.6737384259,2009-03-30,16:10:11
40.010071,116.315075,0,119,39902.6737962963,2009-03-30,16:10:16
40.010069,116.315083,0,119,39902.6738541667,2009-03-30,16:10:21
40.010069,116.315083,0,119,39902.6738888889,2009-03-30,16:10:24
40.010067,116.31509,0,118,39902.673912037,2009-03-30,16:10:26
40.010064,116.3151,0,118,39902.6739699074,2009-03-30,16:10:31
40.010061,116.315113,0,118,39902.6740277778,2009-03-30,16:10:36
40.010058,116.315123,0,118,39902.6740856481,2009-03-30,16:10:41
40.010058,116.315123,0,118,39902.6741203704,2009-03-30,16:10:44
40.010055,116.315128,0,118,39902.6741435185,2009-03-30,16:10:46
40.010047,116.315142,0,118,39902.6742013889,2009-03-30,16:10:51
40.010028,116.315178,0,118,39902.6742592593,2009-03-30,16:10:56
40.00991,116.315205,0,118,39902.6743171296,2009-03-30,16:11:01
40.00983,116.315233,0,118,39902.674375,2009-03-30,16:11:06
