# Supplementary material for: Research on differential privacy protection method based on user tendency
Source: PLoS One. 2023 Oct 26;18(10):e0288823. doi: 10.1371/journal.pone.0288823 (PMC10602288; doi:10.1371/journal.pone.0288823)
Supplement: S1 Data — (ZIP) [file pone.0288823.s001.zip › Data 5-1/000/Trajectory/20090331003904.plt]

Geolife trajectory
WGS 84
Altitude is in Feet
Reserved 3
0,2,255,My Track,0,0,2,8421376
0
40.007225,116.318037,0,492,39903.0271296296,2009-03-31,00:39:04
40.006816,116.317435,0,489,39903.0271875,2009-03-31,00:39:09
40.0066,116.317679,0,485,39903.0272453704,2009-03-31,00:39:14
40.006488,116.317499,0,485,39903.0273032407,2009-03-31,00:39:19
40.006298,116.317711,0,476,39903.0273611111,2009-03-31,00:39:24
40.006142,116.317666,0,473,39903.0274189815,2009-03-31,00:39:29
40.006003,116.317514,0,481,39903.0274768519,2009-03-31,00:39:34
40.005762,116.317556,0,473,39903.0275347222,2009-03-31,00:39:39
40.005623,116.317608,0,466,39903.0275925926,2009-03-31,00:39:44
40.005508,116.317485,0,457,39903.027650463,2009-03-31,00:39:49
40.005371,116.317295,0,447,39903.0277083333,2009-03-31,00:39:54
40.005108,116.317683,0,437,39903.0277662037,2009-03-31,00:39:59
40.004916,116.317745,0,427,39903.0278240741,2009-03-31,00:40:04
40.004811,116.317656,0,417,39903.0278819444,2009-03-31,00:40:09
40.004679,116.317661,0,404,39903.0279398148,2009-03-31,00:40:14
40.00454,116.317702,0,390,39903.0279976852,2009-03-31,00:40:19
40.004385,116.318175,0,377,39903.0280555556,2009-03-31,00:40:24
40.004401,116.318538,0,363,39903.0281134259,2009-03-31,00:40:29
40.005,116.318803,0,13,39903.0281712963,2009-03-31,00:40:34
40.004931,116.319015,0,-6,39903.0282291667,2009-03-31,00:40:39
40.004851,116.319214,0,-22,39903.028287037,2009-03-31,00:40:44
40.004861,116.31946,0,-38,39903.0283449074,2009-03-31,00:40:49
40.004869,116.319682,0,-51,39903.0284027778,2009-03-31,00:40:54
40.004849,116.319905,0,-62,39903.0284606481,2009-03-31,00:40:59
40.004865,116.320123,0,-75,39903.0285185185,2009-03-31,00:41:04
40.004867,116.320273,0,-81,39903.0285763889,2009-03-31,00:41:09
40.004942,116.320507,0,-16,39903.0286342593,2009-03-31,00:41:14
40.004984,116.320728,0,-13,39903.0286921296,2009-03-31,00:41:19
40.005013,116.320854,0,-17,39903.02875,2009-03-31,00:41:24
40.005014,116.320967,0,-24,39903.0288078704,2009-03-31,00:41:29
40.005026,116.321011,0,-27,39903.0288657407,2009-03-31,00:41:34
40.005033,116.321028,0,-31,39903.0289236111,2009-03-31,00:41:39
40.005033,116.321028,0,-31,39903.0289583333,2009-03-31,00:41:42
40.005038,116.32103,0,-34,39903.0289814815,2009-03-31,00:41:44
40.005059,116.321052,0,-35,39903.0290393519,2009-03-31,00:41:49
40.005081,116.321059,0,-37,39903.0290972222,2009-03-31,00:41:54
40.005102,116.321062,0,-38,39903.0291550926,2009-03-31,00:41:59
40.005118,116.321066,0,-40,39903.029212963,2009-03-31,00:42:04
40.005131,116.32106,0,-41,39903.0292708333,2009-03-31,00:42:09
40.005136,116.321041,0,-42,39903.0293287037,2009-03-31,00:42:14
40.005124,116.321038,0,-42,39903.0293865741,2009-03-31,00:42:19
40.005124,116.321038,0,-42,39903.0294212963,2009-03-31,00:42:22
40.00512,116.321036,0,-42,39903.0294444444,2009-03-31,00:42:24
40.005132,116.321047,0,-42,39903.0295023148,2009-03-31,00:42:29
40.005147,116.321052,0,-42,39903.0295601852,2009-03-31,00:42:34
40.005161,116.321049,0,-42,39903.0296180556,2009-03-31,00:42:39
40.005178,116.321048,0,-41,39903.0296759259,2009-03-31,00:42:44
40.005193,116.321049,0,-41,39903.0297337963,2009-03-31,00:42:49
40.005195,116.321052,0,-41,39903.0297916667,2009-03-31,00:42:54
40.005188,116.321052,0,-41,39903.029849537,2009-03-31,00:42:59
40.00519,116.321049,0,-41,39903.0299074074,2009-03-31,00:43:04
40.00519,116.321049,0,-41,39903.0299421296,2009-03-31,00:43:07
40.005194,116.321053,0,-41,39903.0299652778,2009-03-31,00:43:09
40.005199,116.321062,0,-41,39903.0300231481,2009-03-31,00:43:14
40.005202,116.321072,0,-41,39903.0300810185,2009-03-31,00:43:19
40.005212,116.321079,0,-41,39903.0301388889,2009-03-31,00:43:24
40.005213,116.321088,0,-40,39903.0301967593,2009-03-31,00:43:29
40.005211,116.321093,0,-40,39903.0302546296,2009-03-31,00:43:34
40.005438,116.321031,0,3,39903.0323958333,2009-03-31,00:46:39
40.00549,116.321032,0,5,39903.0324537037,2009-03-31,00:46:44
40.005534,116.321022,0,7,39903.0325115741,2009-03-31,00:46:49
40.005482,116.321015,0,13,39903.0325694444,2009-03-31,00:46:54
40.005475,116.321017,0,14,39903.0326273148,2009-03-31,00:46:59
40.005477,116.32101,0,14,39903.0326851852,2009-03-31,00:47:04
40.005477,116.32101,0,14,39903.0327199074,2009-03-31,00:47:07
40.005469,116.321004,0,14,39903.0327430556,2009-03-31,00:47:09
40.005421,116.320977,0,16,39903.0328009259,2009-03-31,00:47:14
40.00539,116.32098,0,17,39903.0328587963,2009-03-31,00:47:19
40.005328,116.321009,0,19,39903.0329166667,2009-03-31,00:47:24
40.005242,116.32101,0,22,39903.032974537,2009-03-31,00:47:29
40.005179,116.321026,0,24,39903.0330324074,2009-03-31,00:47:34
40.005074,116.321031,0,31,39903.0330902778,2009-03-31,00:47:39
40.005052,116.321005,0,33,39903.0331481481,2009-03-31,00:47:44
40.005052,116.321005,0,33,39903.0331828704,2009-03-31,00:47:47
40.005051,116.321005,0,34,39903.0332060185,2009-03-31,00:47:49
40.005059,116.32099,0,33,39903.0332638889,2009-03-31,00:47:54
40.005039,116.321019,0,34,39903.0333217593,2009-03-31,00:47:59
40.005018,116.321067,0,36,39903.0333796296,2009-03-31,00:48:04
40.005015,116.321122,0,37,39903.0334375,2009-03-31,00:48:09
40.004975,116.321233,0,35,39903.0334953704,2009-03-31,00:48:14
40.004924,116.32132,0,34,39903.0335532407,2009-03-31,00:48:19
40.004804,116.321337,0,37,39903.0336111111,2009-03-31,00:48:24
40.004653,116.321307,0,42,39903.0336689815,2009-03-31,00:48:29
40.004512,116.321284,0,48,39903.0337268518,2009-03-31,00:48:34
40.004384,116.321313,0,50,39903.0337847222,2009-03-31,00:48:39
40.004289,116.321339,0,52,39903.0338425926,2009-03-31,00:48:44
40.004121,116.321413,0,51,39903.033900463,2009-03-31,00:48:49
40.003927,116.321384,0,58,39903.0339583333,2009-03-31,00:48:54
40.003768,116.321423,0,64,39903.0340162037,2009-03-31,00:48:59
40.003599,116.321468,0,73,39903.0340740741,2009-03-31,00:49:04
40.00347,116.321481,0,77,39903.0341319444,2009-03-31,00:49:09
40.003304,116.321492,0,82,39903.0341898148,2009-03-31,00:49:14
40.0032,116.321521,0,80,39903.0342476852,2009-03-31,00:49:19
40.003027,116.321521,0,83,39903.0343055556,2009-03-31,00:49:24
40.002809,116.321531,0,89,39903.0343634259,2009-03-31,00:49:29
40.002642,116.321571,0,93,39903.0344212963,2009-03-31,00:49:34
40.002492,116.321573,0,101,39903.0344791667,2009-03-31,00:49:39
40.002446,116.321585,0,103,39903.034537037,2009-03-31,00:49:44
40.002331,116.321597,0,102,39903.0345949074,2009-03-31,00:49:49
40.002051,116.321579,0,101,39903.0346527778,2009-03-31,00:49:54
40.001852,116.321614,0,102,39903.0347106481,2009-03-31,00:49:59
40.001803,116.321635,0,99,39903.0347685185,2009-03-31,00:50:04
40.001633,116.32166,0,95,39903.0348263889,2009-03-31,00:50:09
40.001489,116.321658,0,90,39903.0348842593,2009-03-31,00:50:14
40.001193,116.321682,0,99,39903.0349421296,2009-03-31,00:50:19
40.001034,116.321674,0,100,39903.035,2009-03-31,00:50:24
40.000806,116.321704,0,101,39903.0350578704,2009-03-31,00:50:29
40.000615,116.321711,0,105,39903.0351157407,2009-03-31,00:50:34
40.000321,116.321668,0,102,39903.0351736111,2009-03-31,00:50:39
40.000258,116.321473,0,102,39903.0352314815,2009-03-31,00:50:44
40.000043,116.321297,0,105,39903.0352893519,2009-03-31,00:50:49
39.999869,116.321034,0,105,39903.0353472222,2009-03-31,00:50:54
39.999817,116.320815,0,101,39903.0354050926,2009-03-31,00:50:59
39.999761,116.320554,0,94,39903.035462963,2009-03-31,00:51:04
39.999586,116.320416,0,90,39903.0355208333,2009-03-31,00:51:09
39.999415,116.320314,0,94,39903.0355787037,2009-03-31,00:51:14
39.999217,116.320205,0,101,39903.0356365741,2009-03-31,00:51:19
39.999033,116.320173,0,100,39903.0356944444,2009-03-31,00:51:24
39.998875,116.320112,0,97,39903.0357523148,2009-03-31,00:51:29
39.998769,116.320004,0,101,39903.0358101852,2009-03-31,00:51:34
39.998741,116.319905,0,99,39903.0358680556,2009-03-31,00:51:39
39.998524,116.319751,0,104,39903.0359259259,2009-03-31,00:51:44
39.998451,116.319565,0,101,39903.0359837963,2009-03-31,00:51:49
39.998382,116.319455,0,108,39903.0360416667,2009-03-31,00:51:54
39.998367,116.319334,0,114,39903.036099537,2009-03-31,00:51:59
39.9984,116.319172,0,111,39903.0361574074,2009-03-31,00:52:04
39.998383,116.319001,0,116,39903.0362152778,2009-03-31,00:52:09
39.998348,116.318683,0,102,39903.0362731481,2009-03-31,00:52:14
39.99836,116.318426,0,105,39903.0363310185,2009-03-31,00:52:19
39.998334,116.318333,0,103,39903.0363888889,2009-03-31,00:52:24
39.998328,116.318325,0,101,39903.0364467593,2009-03-31,00:52:29
39.998487,116.31807,0,125,39903.0435069444,2009-03-31,01:02:39
39.998571,116.318073,0,131,39903.0435648148,2009-03-31,01:02:44
39.998628,116.318065,0,133,39903.0436226852,2009-03-31,01:02:49
39.99866,116.318056,0,135,39903.0436805556,2009-03-31,01:02:54
39.998661,116.31805,0,138,39903.0437384259,2009-03-31,01:02:59
39.998661,116.31805,0,138,39903.0437731481,2009-03-31,01:03:02
39.998666,116.318045,0,141,39903.0437962963,2009-03-31,01:03:04
39.998626,116.318023,0,145,39903.0438541667,2009-03-31,01:03:09
39.998594,116.318037,0,148,39903.043912037,2009-03-31,01:03:14
39.998551,116.318061,0,151,39903.0439699074,2009-03-31,01:03:19
39.998539,116.318069,0,152,39903.0440277778,2009-03-31,01:03:24
39.998539,116.318069,0,152,39903.0440625,2009-03-31,01:03:27
39.99854,116.318073,0,153,39903.0440856481,2009-03-31,01:03:29
39.998535,116.318106,0,153,39903.0441435185,2009-03-31,01:03:34
39.998531,116.318106,0,153,39903.0442013889,2009-03-31,01:03:39
39.998531,116.318106,0,154,39903.0442592593,2009-03-31,01:03:44
39.998531,116.318106,0,154,39903.0442939815,2009-03-31,01:03:47
39.998539,116.318114,0,154,39903.0443171296,2009-03-31,01:03:49
39.998506,116.318136,0,155,39903.0444328704,2009-03-31,01:03:59
39.998488,116.318131,0,155,39903.0444907407,2009-03-31,01:04:04
39.998481,116.318054,0,152,39903.0447222222,2009-03-31,01:04:24
39.998473,116.318052,0,152,39903.0447800926,2009-03-31,01:04:29
39.998465,116.318047,0,152,39903.044837963,2009-03-31,01:04:34
39.998458,116.318042,0,152,39903.0448958333,2009-03-31,01:04:39
39.998451,116.318039,0,152,39903.0449537037,2009-03-31,01:04:44
39.998451,116.318039,0,152,39903.0449884259,2009-03-31,01:04:47
39.998454,116.318038,0,152,39903.0450115741,2009-03-31,01:04:49
39.998465,116.318035,0,152,39903.0450694444,2009-03-31,01:04:54
39.998465,116.318035,0,152,39903.0451041667,2009-03-31,01:04:57
39.998462,116.318033,0,152,39903.0451273148,2009-03-31,01:04:59
39.998131,116.318268,0,155,39903.0467476852,2009-03-31,01:07:19
39.99823,116.318295,0,126,39903.0468055556,2009-03-31,01:07:24
39.998318,116.318285,0,196,39903.0468634259,2009-03-31,01:07:29
39.998339,116.31831,0,207,39903.0469212963,2009-03-31,01:07:34
39.998361,116.318307,0,210,39903.0469791667,2009-03-31,01:07:39
39.998431,116.318313,0,193,39903.047037037,2009-03-31,01:07:44
39.998411,116.318328,0,200,39903.0470949074,2009-03-31,01:07:49
39.998421,116.318328,0,207,39903.0471527778,2009-03-31,01:07:54
39.998432,116.318336,0,214,39903.0472106481,2009-03-31,01:07:59
39.998458,116.318315,0,212,39903.0472685185,2009-03-31,01:08:04
39.998509,116.318256,0,218,39903.0473263889,2009-03-31,01:08:09
39.998596,116.3181,0,221,39903.0473842593,2009-03-31,01:08:14
39.998501,116.318033,0,217,39903.0474421296,2009-03-31,01:08:19
39.998318,116.318017,0,204,39903.0475,2009-03-31,01:08:24
39.998149,116.317903,0,191,39903.0475578704,2009-03-31,01:08:29
39.997946,116.317866,0,193,39903.0476157407,2009-03-31,01:08:34
39.997853,116.317929,0,204,39903.0476736111,2009-03-31,01:08:39
39.99785,116.318035,0,213,39903.0477314815,2009-03-31,01:08:44
39.997789,116.318124,0,224,39903.0477893518,2009-03-31,01:08:49
39.997782,116.318215,0,238,39903.0478472222,2009-03-31,01:08:54
39.997759,116.318264,0,243,39903.0479050926,2009-03-31,01:08:59
39.99775,116.318277,0,246,39903.047962963,2009-03-31,01:09:04
39.99776,116.318274,0,250,39903.0480208333,2009-03-31,01:09:09
39.99776,116.318274,0,250,39903.0480555556,2009-03-31,01:09:12
39.997768,116.318272,0,252,39903.0480787037,2009-03-31,01:09:14
39.997723,116.318327,0,254,39903.0481365741,2009-03-31,01:09:19
39.997682,116.318385,0,255,39903.0481944444,2009-03-31,01:09:24
39.997615,116.318408,0,257,39903.0482523148,2009-03-31,01:09:29
39.997607,116.31838,0,258,39903.0483101852,2009-03-31,01:09:34
39.997639,116.318364,0,258,39903.0483680556,2009-03-31,01:09:39
39.997664,116.318361,0,257,39903.0484259259,2009-03-31,01:09:44
39.997664,116.318361,0,257,39903.0484606481,2009-03-31,01:09:47
39.997661,116.318364,0,258,39903.0484837963,2009-03-31,01:09:49
39.997696,116.318369,0,258,39903.0485416667,2009-03-31,01:09:54
39.997747,116.318355,0,255,39903.048599537,2009-03-31,01:09:59
39.997772,116.318369,0,254,39903.0486574074,2009-03-31,01:10:04
39.997788,116.318369,0,253,39903.0487152778,2009-03-31,01:10:09
39.997829,116.318385,0,253,39903.0487731481,2009-03-31,01:10:14
39.99779,116.318366,0,254,39903.0488310185,2009-03-31,01:10:19
39.997744,116.318349,0,254,39903.0488888889,2009-03-31,01:10:24
39.997795,116.318296,0,250,39903.0489467593,2009-03-31,01:10:29
39.997764,116.318303,0,251,39903.0490046296,2009-03-31,01:10:34
39.997733,116.318297,0,250,39903.0490625,2009-03-31,01:10:39
39.997748,116.318345,0,236,39903.0491203704,2009-03-31,01:10:44
39.997664,116.318359,0,230,39903.0491782407,2009-03-31,01:10:49
39.997578,116.31844,0,224,39903.0492361111,2009-03-31,01:10:54
39.99754,116.318567,0,219,39903.0492939815,2009-03-31,01:10:59
39.997496,116.318734,0,217,39903.0493518518,2009-03-31,01:11:04
39.997455,116.318904,0,214,39903.0494097222,2009-03-31,01:11:09
39.997504,116.319003,0,207,39903.0494675926,2009-03-31,01:11:14
39.997575,116.319128,0,211,39903.049525463,2009-03-31,01:11:19
39.997658,116.31917,0,205,39903.0495833333,2009-03-31,01:11:24
39.997827,116.319238,0,185,39903.0496412037,2009-03-31,01:11:29
39.998001,116.319249,0,175,39903.0496990741,2009-03-31,01:11:34
39.998256,116.319349,0,176,39903.0497569444,2009-03-31,01:11:39
39.998344,116.319458,0,175,39903.0498148148,2009-03-31,01:11:44
39.998397,116.319605,0,182,39903.0498726852,2009-03-31,01:11:49
39.998471,116.31977,0,190,39903.0499305556,2009-03-31,01:11:54
39.998525,116.319977,0,189,39903.0499884259,2009-03-31,01:11:59
39.998562,116.320187,0,177,39903.0500462963,2009-03-31,01:12:04
39.998499,116.320423,0,188,39903.0501041667,2009-03-31,01:12:09
39.998455,116.320651,0,186,39903.050162037,2009-03-31,01:12:14
39.998407,116.320833,0,190,39903.0502199074,2009-03-31,01:12:19
39.998377,116.321025,0,196,39903.0502777778,2009-03-31,01:12:24
39.998334,116.321186,0,188,39903.0503356481,2009-03-31,01:12:29
39.998353,116.321406,0,179,39903.0503935185,2009-03-31,01:12:34
39.998325,116.321465,0,193,39903.0504513889,2009-03-31,01:12:39
39.998292,116.321477,0,194,39903.0505092593,2009-03-31,01:12:44
39.998207,116.321551,0,204,39903.0505671296,2009-03-31,01:12:49
39.998085,116.321699,0,198,39903.050625,2009-03-31,01:12:54
39.997964,116.321758,0,191,39903.0506828704,2009-03-31,01:12:59
39.997803,116.321841,0,189,39903.0507407407,2009-03-31,01:13:04
39.997653,116.321842,0,191,39903.0507986111,2009-03-31,01:13:09
39.997454,116.321955,0,189,39903.0508564815,2009-03-31,01:13:14
39.997275,116.321966,0,190,39903.0509143519,2009-03-31,01:13:19
39.9972,116.321988,0,191,39903.0509722222,2009-03-31,01:13:24
39.997126,116.322052,0,196,39903.0510300926,2009-03-31,01:13:29
39.997059,116.322088,0,200,39903.051087963,2009-03-31,01:13:34
39.996961,116.322187,0,210,39903.0511458333,2009-03-31,01:13:39
39.996905,116.322211,0,213,39903.0512037037,2009-03-31,01:13:44
39.99686,116.322209,0,216,39903.0512615741,2009-03-31,01:13:49
39.996797,116.322233,0,219,39903.0513194444,2009-03-31,01:13:54
39.996762,116.32226,0,221,39903.0513773148,2009-03-31,01:13:59
39.996747,116.322258,0,221,39903.0514351852,2009-03-31,01:14:04
39.996732,116.322228,0,221,39903.0514467593,2009-03-31,01:14:05
39.996712,116.322174,0,222,39903.0515046296,2009-03-31,01:14:10
39.99672,116.322141,0,223,39903.0515625,2009-03-31,01:14:15
39.99672,116.322141,0,223,39903.0515740741,2009-03-31,01:14:16
39.99672,116.32214,0,223,39903.0515972222,2009-03-31,01:14:18
39.99671,116.322137,0,223,39903.0516550926,2009-03-31,01:14:23
39.996675,116.322122,0,224,39903.051712963,2009-03-31,01:14:28
39.996618,116.322089,0,224,39903.0517708333,2009-03-31,01:14:33
39.996604,116.32208,0,224,39903.0518287037,2009-03-31,01:14:38
39.996841,116.321943,0,189,39903.056400463,2009-03-31,01:21:13
39.996858,116.321926,0,187,39903.0564583333,2009-03-31,01:21:18
39.996886,116.321904,0,188,39903.0565162037,2009-03-31,01:21:23
39.996952,116.321934,0,190,39903.0565740741,2009-03-31,01:21:28
39.996915,116.321936,0,194,39903.0566319444,2009-03-31,01:21:33
39.99689,116.321926,0,198,39903.0566898148,2009-03-31,01:21:38
39.996868,116.321929,0,199,39903.0567476852,2009-03-31,01:21:43
39.996825,116.32195,0,198,39903.0568055556,2009-03-31,01:21:48
39.996831,116.321949,0,199,39903.0568634259,2009-03-31,01:21:53
39.996832,116.32195,0,199,39903.0569212963,2009-03-31,01:21:58
39.99684,116.321951,0,199,39903.0569791667,2009-03-31,01:22:03
39.99684,116.321951,0,199,39903.0570138889,2009-03-31,01:22:06
39.996836,116.321952,0,199,39903.057037037,2009-03-31,01:22:08
39.996804,116.321966,0,203,39903.0570949074,2009-03-31,01:22:13
39.996767,116.321982,0,204,39903.0571527778,2009-03-31,01:22:18
39.996657,116.322013,0,205,39903.0572106481,2009-03-31,01:22:23
39.996615,116.322011,0,201,39903.0572685185,2009-03-31,01:22:28
39.996589,116.322026,0,198,39903.0573263889,2009-03-31,01:22:33
39.996609,116.322035,0,197,39903.0573842593,2009-03-31,01:22:38
39.996628,116.32204,0,199,39903.0574421296,2009-03-31,01:22:43
39.996634,116.322054,0,199,39903.0575,2009-03-31,01:22:48
39.99664,116.32207,0,198,39903.0575578704,2009-03-31,01:22:53
39.996638,116.322069,0,198,39903.0576157407,2009-03-31,01:22:58
39.996635,116.322068,0,198,39903.0576736111,2009-03-31,01:23:03
39.996641,116.322069,0,199,39903.0577314815,2009-03-31,01:23:08
39.996638,116.322068,0,199,39903.0577893518,2009-03-31,01:23:13
39.996638,116.322068,0,199,39903.0578240741,2009-03-31,01:23:16
39.996641,116.322068,0,200,39903.0578472222,2009-03-31,01:23:18
39.996652,116.322069,0,200,39903.0579050926,2009-03-31,01:23:23
39.996657,116.32207,0,198,39903.057962963,2009-03-31,01:23:28
39.996659,116.32207,0,194,39903.0580208333,2009-03-31,01:23:33
39.996659,116.322069,0,192,39903.0580787037,2009-03-31,01:23:38
39.996659,116.322069,0,192,39903.0581134259,2009-03-31,01:23:41
39.996661,116.322069,0,191,39903.0581365741,2009-03-31,01:23:43
39.996635,116.322068,0,191,39903.0581944444,2009-03-31,01:23:48
39.996564,116.322053,0,193,39903.0582523148,2009-03-31,01:23:53
39.996515,116.322035,0,194,39903.0583101852,2009-03-31,01:23:58
39.996496,116.322026,0,191,39903.0583680556,2009-03-31,01:24:03
39.996487,116.322021,0,192,39903.0584259259,2009-03-31,01:24:08
39.996501,116.322028,0,194,39903.0584837963,2009-03-31,01:24:13
39.996501,116.322028,0,194,39903.0585185185,2009-03-31,01:24:16
39.996495,116.322028,0,194,39903.0585416667,2009-03-31,01:24:18
39.996486,116.322027,0,195,39903.058599537,2009-03-31,01:24:23
39.996463,116.322028,0,195,39903.0586574074,2009-03-31,01:24:28
39.996416,116.32205,0,192,39903.0587152778,2009-03-31,01:24:33
39.996387,116.322065,0,192,39903.0587731482,2009-03-31,01:24:38
39.996412,116.322076,0,198,39903.0588310185,2009-03-31,01:24:43
39.99644,116.322066,0,198,39903.0588888889,2009-03-31,01:24:48
39.99645,116.322058,0,198,39903.0589467593,2009-03-31,01:24:53
39.996461,116.32206,0,198,39903.0590046296,2009-03-31,01:24:58
39.996471,116.322061,0,198,39903.0590625,2009-03-31,01:25:03
39.996482,116.322061,0,197,39903.0591203704,2009-03-31,01:25:08
39.996482,116.322061,0,197,39903.0591550926,2009-03-31,01:25:11
39.996485,116.322061,0,195,39903.0591782407,2009-03-31,01:25:13
39.996507,116.322045,0,188,39903.0592361111,2009-03-31,01:25:18
39.99654,116.322022,0,182,39903.0592939815,2009-03-31,01:25:23
39.996548,116.322014,0,181,39903.0593518519,2009-03-31,01:25:28
39.996553,116.322014,0,180,39903.0594097222,2009-03-31,01:25:33
39.996553,116.322014,0,180,39903.0594444444,2009-03-31,01:25:36
39.996554,116.322014,0,180,39903.0594675926,2009-03-31,01:25:38
39.99655,116.321998,0,181,39903.059525463,2009-03-31,01:25:43
39.996541,116.321986,0,181,39903.0595833333,2009-03-31,01:25:48
39.996541,116.321986,0,181,39903.0596180556,2009-03-31,01:25:51
39.996544,116.321986,0,181,39903.0596412037,2009-03-31,01:25:53
39.996555,116.321987,0,182,39903.0596990741,2009-03-31,01:25:58
39.996619,116.32197,0,185,39903.0597569444,2009-03-31,01:26:03
39.996661,116.321941,0,184,39903.0598148148,2009-03-31,01:26:08
39.996656,116.321904,0,184,39903.0598726852,2009-03-31,01:26:13
39.996665,116.321902,0,184,39903.0599305556,2009-03-31,01:26:18
39.99667,116.321904,0,184,39903.0599884259,2009-03-31,01:26:23
39.996669,116.321905,0,184,39903.0600462963,2009-03-31,01:26:28
39.996665,116.321904,0,184,39903.0601041667,2009-03-31,01:26:33
39.996666,116.321904,0,184,39903.060162037,2009-03-31,01:26:38
39.996663,116.321903,0,184,39903.0602199074,2009-03-31,01:26:43
39.996655,116.321902,0,183,39903.0602777778,2009-03-31,01:26:48
39.996655,116.321902,0,183,39903.0603125,2009-03-31,01:26:51
39.996657,116.321904,0,183,39903.0603356481,2009-03-31,01:26:53
39.996659,116.321917,0,182,39903.0603935185,2009-03-31,01:26:58
39.996667,116.321934,0,180,39903.0604513889,2009-03-31,01:27:03
39.996676,116.321935,0,176,39903.0605092593,2009-03-31,01:27:08
39.996666,116.321949,0,174,39903.0605671296,2009-03-31,01:27:13
39.996672,116.321966,0,174,39903.060625,2009-03-31,01:27:18
39.996681,116.321951,0,175,39903.0606828704,2009-03-31,01:27:23
39.996681,116.321951,0,175,39903.0607175926,2009-03-31,01:27:26
39.996685,116.321951,0,174,39903.0607407407,2009-03-31,01:27:28
39.996709,116.321953,0,181,39903.0607986111,2009-03-31,01:27:33
39.99673,116.32195,0,195,39903.0608564815,2009-03-31,01:27:38
39.996736,116.321944,0,203,39903.0609143519,2009-03-31,01:27:43
39.996735,116.321951,0,209,39903.0609722222,2009-03-31,01:27:48
39.99674,116.321952,0,213,39903.0610300926,2009-03-31,01:27:53
39.996745,116.321953,0,215,39903.061087963,2009-03-31,01:27:58
39.996749,116.321954,0,218,39903.0611458333,2009-03-31,01:28:03
39.996749,116.321954,0,218,39903.0611805556,2009-03-31,01:28:06
39.996744,116.321954,0,219,39903.0612037037,2009-03-31,01:28:08
39.996537,116.321997,0,162,39903.0715625,2009-03-31,01:43:03
39.996611,116.322273,0,170,39903.0716203704,2009-03-31,01:43:08
39.996593,116.322261,0,174,39903.0716782407,2009-03-31,01:43:13
39.996595,116.32226,0,174,39903.0717361111,2009-03-31,01:43:18
39.996595,116.32226,0,174,39903.0717708333,2009-03-31,01:43:21
39.996594,116.322261,0,174,39903.0717939815,2009-03-31,01:43:23
39.996623,116.32228,0,175,39903.0718518518,2009-03-31,01:43:28
39.99666,116.322269,0,183,39903.0719097222,2009-03-31,01:43:33
39.996753,116.322211,0,190,39903.0719675926,2009-03-31,01:43:38
39.996727,116.322283,0,188,39903.072025463,2009-03-31,01:43:43
39.996705,116.322298,0,189,39903.0720833333,2009-03-31,01:43:48
39.996865,116.3223,0,195,39903.0721412037,2009-03-31,01:43:53
39.997,116.322361,0,200,39903.0721990741,2009-03-31,01:43:58
39.997285,116.322396,0,198,39903.0722569444,2009-03-31,01:44:03
39.997501,116.322385,0,192,39903.0723148148,2009-03-31,01:44:08
39.997737,116.322321,0,187,39903.0723726852,2009-03-31,01:44:13
39.997886,116.322279,0,188,39903.0724305556,2009-03-31,01:44:18
39.998141,116.322217,0,189,39903.0724884259,2009-03-31,01:44:23
39.998349,116.322165,0,170,39903.0725462963,2009-03-31,01:44:28
39.998515,116.322128,0,157,39903.0726041667,2009-03-31,01:44:33
39.998723,116.322072,0,159,39903.072662037,2009-03-31,01:44:38
39.998841,116.322056,0,167,39903.0727199074,2009-03-31,01:44:43
39.998993,116.322044,0,167,39903.0727777778,2009-03-31,01:44:48
39.99923,116.322048,0,152,39903.0728356481,2009-03-31,01:44:53
39.999359,116.322082,0,141,39903.0728935185,2009-03-31,01:44:58
39.999455,116.32222,0,140,39903.0729513889,2009-03-31,01:45:03
39.999484,116.322393,0,138,39903.0730092593,2009-03-31,01:45:08
39.999532,116.322597,0,130,39903.0730671296,2009-03-31,01:45:13
39.999584,116.322781,0,130,39903.073125,2009-03-31,01:45:18
39.999572,116.322995,0,129,39903.0731828704,2009-03-31,01:45:23
39.999671,116.323234,0,126,39903.0732407407,2009-03-31,01:45:28
39.999755,116.323527,0,119,39903.0732986111,2009-03-31,01:45:33
39.999764,116.323772,0,117,39903.0733564815,2009-03-31,01:45:38
39.999789,116.324035,0,111,39903.0734143518,2009-03-31,01:45:43
39.999774,116.324342,0,107,39903.0734722222,2009-03-31,01:45:48
39.999694,116.324514,0,110,39903.0735300926,2009-03-31,01:45:53
39.99966,116.324631,0,110,39903.073587963,2009-03-31,01:45:58
39.999655,116.324824,0,109,39903.0736458333,2009-03-31,01:46:03
39.999634,116.325032,0,110,39903.0737037037,2009-03-31,01:46:08
39.999562,116.325257,0,107,39903.0737615741,2009-03-31,01:46:13
39.999698,116.325487,0,116,39903.0738194444,2009-03-31,01:46:18
39.999818,116.325752,0,112,39903.0738773148,2009-03-31,01:46:23
39.999808,116.326069,0,112,39903.0739351852,2009-03-31,01:46:28
39.999803,116.326367,0,105,39903.0739930556,2009-03-31,01:46:33
39.999816,116.32667,0,97,39903.0740509259,2009-03-31,01:46:38
39.999811,116.326939,0,98,39903.0741087963,2009-03-31,01:46:43
39.999837,116.327124,0,99,39903.0741666667,2009-03-31,01:46:48
39.999858,116.32728,0,103,39903.074224537,2009-03-31,01:46:53
39.999878,116.327356,0,111,39903.0742824074,2009-03-31,01:46:58
39.999892,116.327364,0,114,39903.0743402778,2009-03-31,01:47:03
39.99992,116.327367,0,115,39903.0743981482,2009-03-31,01:47:08
39.999927,116.327371,0,117,39903.0744560185,2009-03-31,01:47:13
39.99993,116.327374,0,118,39903.0745138889,2009-03-31,01:47:18
39.99993,116.327374,0,118,39903.0745486111,2009-03-31,01:47:21
39.999934,116.327377,0,118,39903.0745717593,2009-03-31,01:47:23
39.999951,116.327378,0,118,39903.0746296296,2009-03-31,01:47:28
39.999975,116.327391,0,117,39903.0746875,2009-03-31,01:47:33
39.99999,116.3274,0,117,39903.0747453704,2009-03-31,01:47:38
39.999999,116.327407,0,116,39903.0747800926,2009-03-31,01:47:41
39.999999,116.327407,0,116,39903.0748148148,2009-03-31,01:47:44
40.000007,116.32741,0,116,39903.074837963,2009-03-31,01:47:46
39.999874,116.327492,0,67,39903.0753472222,2009-03-31,01:48:30
39.999799,116.327511,0,60,39903.0754050926,2009-03-31,01:48:35
39.999712,116.327553,0,56,39903.075462963,2009-03-31,01:48:40
39.999643,116.327613,0,50,39903.0755208333,2009-03-31,01:48:45
39.999635,116.327656,0,52,39903.0755787037,2009-03-31,01:48:50
39.999688,116.327669,0,61,39903.0756365741,2009-03-31,01:48:55
39.999817,116.327626,0,75,39903.0756944444,2009-03-31,01:49:00
39.99999,116.327585,0,80,39903.0757523148,2009-03-31,01:49:05
39.999823,116.327349,0,164,39903.1597337963,2009-03-31,03:50:01
39.999871,116.327368,0,188,39903.1597916667,2009-03-31,03:50:06
39.999891,116.327377,0,187,39903.159849537,2009-03-31,03:50:11
39.999901,116.327423,0,173,39903.1599074074,2009-03-31,03:50:16
39.9999,116.327434,0,167,39903.1599652778,2009-03-31,03:50:21
39.999881,116.327386,0,170,39903.1600231482,2009-03-31,03:50:26
39.999884,116.327264,0,171,39903.1600810185,2009-03-31,03:50:31
39.999933,116.32716,0,168,39903.1601388889,2009-03-31,03:50:36
40.00002,116.327153,0,163,39903.1601967593,2009-03-31,03:50:41
40.000119,116.327165,0,166,39903.1602546296,2009-03-31,03:50:46
40.000188,116.327193,0,166,39903.1603125,2009-03-31,03:50:51
40.000188,116.327193,0,166,39903.1603472222,2009-03-31,03:50:54
40.000193,116.327194,0,163,39903.1603703704,2009-03-31,03:50:56
40.00031,116.327187,0,162,39903.1604282407,2009-03-31,03:51:01
40.000426,116.327154,0,164,39903.1604861111,2009-03-31,03:51:06
40.000691,116.327098,0,169,39903.1605439815,2009-03-31,03:51:11
40.000868,116.327074,0,172,39903.1606018519,2009-03-31,03:51:16
40.001013,116.327102,0,180,39903.1606597222,2009-03-31,03:51:21
40.001161,116.327087,0,182,39903.1607175926,2009-03-31,03:51:26
40.00128,116.326974,0,188,39903.160775463,2009-03-31,03:51:31
40.001332,116.326785,0,191,39903.1608333333,2009-03-31,03:51:36
40.001427,116.326731,0,188,39903.1608912037,2009-03-31,03:51:41
40.001547,116.32673,0,182,39903.1609490741,2009-03-31,03:51:46
40.001681,116.326722,0,176,39903.1610069444,2009-03-31,03:51:51
40.001831,116.326735,0,171,39903.1610648148,2009-03-31,03:51:56
40.00199,116.326727,0,163,39903.1611226852,2009-03-31,03:52:01
40.002149,116.32669,0,152,39903.1611805556,2009-03-31,03:52:06
40.002285,116.326528,0,130,39903.1612384259,2009-03-31,03:52:11
40.002377,116.326275,0,130,39903.1612962963,2009-03-31,03:52:16
40.002395,116.326081,0,125,39903.1613541667,2009-03-31,03:52:21
40.002412,116.325898,0,130,39903.161412037,2009-03-31,03:52:26
40.002426,116.32573,0,134,39903.1614699074,2009-03-31,03:52:31
40.002438,116.325566,0,134,39903.1615277778,2009-03-31,03:52:36
40.002444,116.325391,0,135,39903.1615856481,2009-03-31,03:52:41
40.002516,116.325237,0,132,39903.1616435185,2009-03-31,03:52:46
40.002611,116.325212,0,126,39903.1617013889,2009-03-31,03:52:51
40.002723,116.325209,0,120,39903.1617592593,2009-03-31,03:52:56
40.002848,116.325205,0,110,39903.1618171296,2009-03-31,03:53:01
40.002986,116.325172,0,96,39903.161875,2009-03-31,03:53:06
40.003145,116.325143,0,101,39903.1619328704,2009-03-31,03:53:11
40.003277,116.325121,0,102,39903.1619907407,2009-03-31,03:53:16
40.003386,116.325103,0,100,39903.1620486111,2009-03-31,03:53:21
40.003485,116.324992,0,124,39903.1621064815,2009-03-31,03:53:26
40.003527,116.324844,0,142,39903.1621643519,2009-03-31,03:53:31
40.003565,116.324699,0,146,39903.1622222222,2009-03-31,03:53:36
40.003611,116.324572,0,153,39903.1622800926,2009-03-31,03:53:41
40.00361,116.324464,0,142,39903.162337963,2009-03-31,03:53:46
40.003675,116.324448,0,143,39903.1623958333,2009-03-31,03:53:51
40.00378,116.324451,0,145,39903.1624537037,2009-03-31,03:53:56
40.003899,116.324449,0,139,39903.1625115741,2009-03-31,03:54:01
40.004046,116.324442,0,137,39903.1625694444,2009-03-31,03:54:06
40.00422,116.324431,0,127,39903.1626273148,2009-03-31,03:54:11
40.004413,116.324408,0,126,39903.1626851852,2009-03-31,03:54:16
40.004594,116.324376,0,135,39903.1627430556,2009-03-31,03:54:21
40.00473,116.324342,0,143,39903.1628009259,2009-03-31,03:54:26
40.004859,116.324329,0,162,39903.1628587963,2009-03-31,03:54:31
40.005014,116.324306,0,173,39903.1629166667,2009-03-31,03:54:36
40.00519,116.324252,0,192,39903.162974537,2009-03-31,03:54:41
40.005329,116.324276,0,202,39903.1630324074,2009-03-31,03:54:46
40.005451,116.324284,0,212,39903.1630902778,2009-03-31,03:54:51
40.005602,116.32426,0,216,39903.1631481481,2009-03-31,03:54:56
40.005754,116.32431,0,228,39903.1632060185,2009-03-31,03:55:01
40.005918,116.324356,0,232,39903.1632638889,2009-03-31,03:55:06
40.006088,116.324345,0,229,39903.1633217593,2009-03-31,03:55:11
40.006229,116.324316,0,216,39903.1633796296,2009-03-31,03:55:16
40.006374,116.324323,0,205,39903.1634375,2009-03-31,03:55:21
40.006513,116.324318,0,195,39903.1634953704,2009-03-31,03:55:26
40.006642,116.324322,0,193,39903.1635532407,2009-03-31,03:55:31
40.006863,116.324265,0,201,39903.1636111111,2009-03-31,03:55:36
40.007066,116.324195,0,203,39903.1636689815,2009-03-31,03:55:41
40.007219,116.324206,0,198,39903.1637268519,2009-03-31,03:55:46
40.00738,116.324181,0,207,39903.1637847222,2009-03-31,03:55:51
40.007538,116.324172,0,205,39903.1638425926,2009-03-31,03:55:56
40.007697,116.32418,0,198,39903.163900463,2009-03-31,03:56:01
40.007868,116.324176,0,181,39903.1639583333,2009-03-31,03:56:06
40.008024,116.324158,0,175,39903.1640162037,2009-03-31,03:56:11
40.008167,116.324153,0,169,39903.1640740741,2009-03-31,03:56:16
40.008315,116.324141,0,162,39903.1641319444,2009-03-31,03:56:21
40.008503,116.324126,0,156,39903.1641898148,2009-03-31,03:56:26
40.008669,116.324095,0,144,39903.1642476852,2009-03-31,03:56:31
40.008835,116.32408,0,145,39903.1643055556,2009-03-31,03:56:36
40.008998,116.324077,0,140,39903.1643634259,2009-03-31,03:56:41
40.009136,116.32407,0,141,39903.1644212963,2009-03-31,03:56:46
40.009311,116.324018,0,148,39903.1644791667,2009-03-31,03:56:51
40.009357,116.324005,0,150,39903.164537037,2009-03-31,03:56:56
40.009582,116.323806,0,98,39903.1645949074,2009-03-31,03:57:01
40.009671,116.323581,0,115,39903.1646527778,2009-03-31,03:57:06
40.009726,116.3234,0,120,39903.1647106481,2009-03-31,03:57:11
40.009767,116.323204,0,114,39903.1647685185,2009-03-31,03:57:16
40.009781,116.322977,0,113,39903.1648263889,2009-03-31,03:57:21
40.009723,116.322756,0,93,39903.1648842593,2009-03-31,03:57:26
40.009716,116.322609,0,76,39903.1649421296,2009-03-31,03:57:31
40.009802,116.322591,0,70,39903.165,2009-03-31,03:57:36
40.009895,116.32249,0,72,39903.1650578704,2009-03-31,03:57:41
40.009935,116.322455,0,69,39903.1651157407,2009-03-31,03:57:46
40.010005,116.322389,0,70,39903.1651736111,2009-03-31,03:57:51
40.010056,116.322333,0,88,39903.1652314815,2009-03-31,03:57:56
40.010074,116.32235,0,102,39903.1652893518,2009-03-31,03:58:01
40.010073,116.32236,0,109,39903.1653472222,2009-03-31,03:58:06
40.010073,116.32236,0,109,39903.1653819444,2009-03-31,03:58:09
40.01007,116.322362,0,109,39903.1654050926,2009-03-31,03:58:11
40.010079,116.32235,0,111,39903.165462963,2009-03-31,03:58:16
40.010111,116.322321,0,123,39903.1655208333,2009-03-31,03:58:21
40.010111,116.322321,0,123,39903.1655555556,2009-03-31,03:58:24
40.010112,116.322322,0,123,39903.1655787037,2009-03-31,03:58:26
40.010143,116.322355,0,126,39903.1656365741,2009-03-31,03:58:31
40.01014,116.322417,0,124,39903.1656944444,2009-03-31,03:58:36
40.010173,116.322449,0,122,39903.1657523148,2009-03-31,03:58:41
40.010193,116.322463,0,122,39903.1658101852,2009-03-31,03:58:46
40.01022,116.322464,0,122,39903.1658680556,2009-03-31,03:58:51
40.010244,116.322466,0,122,39903.1659259259,2009-03-31,03:58:56
40.010548,116.322154,0,140,39903.1697453704,2009-03-31,04:04:26
40.010634,116.322035,0,113,39903.1698032407,2009-03-31,04:04:31
40.010601,116.321972,0,121,39903.1698611111,2009-03-31,04:04:36
40.010593,116.32186,0,124,39903.1699189815,2009-03-31,04:04:41
40.010657,116.321722,0,123,39903.1699768519,2009-03-31,04:04:46
40.010712,116.321637,0,123,39903.1700347222,2009-03-31,04:04:51
40.010784,116.321575,0,123,39903.1700925926,2009-03-31,04:04:56
40.010913,116.321487,0,122,39903.170150463,2009-03-31,04:05:01
40.011072,116.321373,0,122,39903.1702083333,2009-03-31,04:05:06
40.011216,116.321269,0,122,39903.1702662037,2009-03-31,04:05:11
40.0113,116.321205,0,122,39903.1703240741,2009-03-31,04:05:16
40.01001,116.322411,0,132,39903.1802777778,2009-03-31,04:19:36
40.009687,116.322267,0,146,39903.1803356481,2009-03-31,04:19:41
40.009595,116.32222,0,148,39903.1803935185,2009-03-31,04:19:46
40.009532,116.322153,0,147,39903.1804513889,2009-03-31,04:19:51
40.009493,116.322103,0,139,39903.1805092593,2009-03-31,04:19:56
40.009621,116.322109,0,131,39903.1805671296,2009-03-31,04:20:01
40.009552,116.322123,0,133,39903.180625,2009-03-31,04:20:06
40.009505,116.322114,0,134,39903.1806828704,2009-03-31,04:20:11
40.009445,116.322082,0,133,39903.1807407407,2009-03-31,04:20:16
40.009717,116.322366,0,127,39903.1809143518,2009-03-31,04:20:31
40.009679,116.322356,0,149,39903.1809722222,2009-03-31,04:20:36
40.00966,116.322357,0,152,39903.1810300926,2009-03-31,04:20:41
40.009647,116.322362,0,154,39903.181087963,2009-03-31,04:20:46
40.009632,116.322365,0,155,39903.1811458333,2009-03-31,04:20:51
40.009632,116.322365,0,155,39903.1811805556,2009-03-31,04:20:54
40.009624,116.32236,0,151,39903.1812037037,2009-03-31,04:20:56
40.009673,116.322363,0,140,39903.1812615741,2009-03-31,04:21:01
40.009681,116.322372,0,138,39903.1813194444,2009-03-31,04:21:06
40.009681,116.322372,0,138,39903.1813541667,2009-03-31,04:21:09
40.009687,116.322371,0,139,39903.1813773148,2009-03-31,04:21:11
40.009693,116.322361,0,140,39903.1814351852,2009-03-31,04:21:16
40.009742,116.32232,0,143,39903.1814930556,2009-03-31,04:21:21
40.009761,116.322313,0,143,39903.1815509259,2009-03-31,04:21:26
40.009761,116.322313,0,143,39903.1815856481,2009-03-31,04:21:29
40.009766,116.322315,0,143,39903.1816087963,2009-03-31,04:21:31
40.00978,116.322328,0,142,39903.1816666667,2009-03-31,04:21:36
40.009761,116.322361,0,140,39903.181724537,2009-03-31,04:21:41
40.009758,116.322377,0,138,39903.1817824074,2009-03-31,04:21:46
40.009769,116.322399,0,136,39903.1818402778,2009-03-31,04:21:51
40.009757,116.322395,0,136,39903.1818981481,2009-03-31,04:21:56
40.009675,116.322442,0,133,39903.1819560185,2009-03-31,04:22:01
40.009585,116.322488,0,132,39903.1820138889,2009-03-31,04:22:06
40.009477,116.322541,0,120,39903.1820717593,2009-03-31,04:22:11
40.009427,116.32265,0,114,39903.1821296296,2009-03-31,04:22:16
40.009424,116.322805,0,110,39903.1821875,2009-03-31,04:22:21
40.009439,116.322968,0,105,39903.1822453704,2009-03-31,04:22:26
40.009457,116.32312,0,102,39903.1823032407,2009-03-31,04:22:31
40.009471,116.323357,0,98,39903.1823611111,2009-03-31,04:22:36
40.009493,116.323535,0,90,39903.1824189815,2009-03-31,04:22:41
40.009537,116.323754,0,84,39903.1824768518,2009-03-31,04:22:46
40.009457,116.323922,0,84,39903.1825347222,2009-03-31,04:22:51
40.0093,116.323951,0,82,39903.1825925926,2009-03-31,04:22:56
40.009132,116.323963,0,77,39903.182650463,2009-03-31,04:23:01
40.008967,116.323996,0,75,39903.1827083333,2009-03-31,04:23:06
40.008794,116.324016,0,68,39903.1827662037,2009-03-31,04:23:11
40.008624,116.324029,0,66,39903.1828240741,2009-03-31,04:23:16
40.008444,116.324044,0,60,39903.1828819444,2009-03-31,04:23:21
40.008273,116.324071,0,57,39903.1829398148,2009-03-31,04:23:26
40.0081,116.324088,0,52,39903.1829976852,2009-03-31,04:23:31
40.007937,116.324102,0,49,39903.1830555556,2009-03-31,04:23:36
40.007776,116.324146,0,45,39903.1831134259,2009-03-31,04:23:41
40.007629,116.324172,0,40,39903.1831712963,2009-03-31,04:23:46
40.007477,116.324165,0,37,39903.1832291667,2009-03-31,04:23:51
40.007335,116.324193,0,38,39903.183287037,2009-03-31,04:23:56
40.007156,116.324185,0,33,39903.1833449074,2009-03-31,04:24:01
40.007008,116.324157,0,32,39903.1834027778,2009-03-31,04:24:06
40.006931,116.324123,0,30,39903.1834606482,2009-03-31,04:24:11
40.006823,116.324119,0,33,39903.1835185185,2009-03-31,04:24:16
40.006654,116.324143,0,41,39903.1835763889,2009-03-31,04:24:21
40.00644,116.324169,0,38,39903.1836342593,2009-03-31,04:24:26
40.006213,116.324215,0,34,39903.1836921296,2009-03-31,04:24:31
40.006031,116.324227,0,26,39903.18375,2009-03-31,04:24:36
40.005843,116.324219,0,23,39903.1838078704,2009-03-31,04:24:41
40.0057,116.324205,0,21,39903.1838657407,2009-03-31,04:24:46
40.005519,116.324214,0,15,39903.1839236111,2009-03-31,04:24:51
40.005354,116.324213,0,8,39903.1839814815,2009-03-31,04:24:56
40.005244,116.324226,0,4,39903.1840393519,2009-03-31,04:25:01
40.005125,116.324269,0,2,39903.1840972222,2009-03-31,04:25:06
40.004968,116.324282,0,-1,39903.1841550926,2009-03-31,04:25:11
40.00483,116.32431,0,-3,39903.184212963,2009-03-31,04:25:16
40.004664,116.324339,0,-3,39903.1842708333,2009-03-31,04:25:21
40.004511,116.324331,0,-1,39903.1843287037,2009-03-31,04:25:26
40.004344,116.32434,0,-5,39903.1843865741,2009-03-31,04:25:31
40.004224,116.324351,0,-6,39903.1844444444,2009-03-31,04:25:36
40.004104,116.324391,0,-4,39903.1845023148,2009-03-31,04:25:41
40.003978,116.324395,0,-8,39903.1845601852,2009-03-31,04:25:46
40.003862,116.32438,0,-7,39903.1846180556,2009-03-31,04:25:51
40.003768,116.324383,0,-9,39903.1846759259,2009-03-31,04:25:56
40.003639,116.324408,0,-15,39903.1847337963,2009-03-31,04:26:01
40.003504,116.324396,0,-23,39903.1847916667,2009-03-31,04:26:06
40.003335,116.324395,0,-30,39903.184849537,2009-03-31,04:26:11
40.003172,116.324392,0,-33,39903.1849074074,2009-03-31,04:26:16
40.003065,116.324361,0,-40,39903.1849652778,2009-03-31,04:26:21
40.002938,116.324355,0,-44,39903.1850231481,2009-03-31,04:26:26
40.002841,116.324354,0,-47,39903.1850810185,2009-03-31,04:26:31
40.002692,116.324353,0,-52,39903.1851388889,2009-03-31,04:26:36
40.002554,116.324397,0,-54,39903.1851967593,2009-03-31,04:26:41
40.002466,116.324408,0,-57,39903.1852546296,2009-03-31,04:26:46
40.002357,116.324406,0,-61,39903.1853125,2009-03-31,04:26:51
40.002217,116.324408,0,-64,39903.1853703704,2009-03-31,04:26:56
40.002073,116.324419,0,-68,39903.1854282407,2009-03-31,04:27:01
40.001944,116.324403,0,-71,39903.1854861111,2009-03-31,04:27:06
40.001798,116.324378,0,-75,39903.1855439815,2009-03-31,04:27:11
40.001694,116.324363,0,-79,39903.1856018519,2009-03-31,04:27:16
40.001606,116.3245,0,-66,39903.1856597222,2009-03-31,04:27:21
40.001614,116.324621,0,-63,39903.1857175926,2009-03-31,04:27:26
40.001624,116.324769,0,-63,39903.185775463,2009-03-31,04:27:31
40.001586,116.325007,0,-58,39903.1858333333,2009-03-31,04:27:36
40.00156,116.325187,0,-57,39903.1858912037,2009-03-31,04:27:41
40.00155,116.325375,0,-56,39903.1859490741,2009-03-31,04:27:46
40.001546,116.325554,0,-58,39903.1860069444,2009-03-31,04:27:51
40.001533,116.325702,0,-60,39903.1860648148,2009-03-31,04:27:56
40.001547,116.325918,0,-57,39903.1861226852,2009-03-31,04:28:01
40.001503,116.326094,0,-49,39903.1861805556,2009-03-31,04:28:06
40.001459,116.326282,0,-39,39903.1862384259,2009-03-31,04:28:11
40.001443,116.326463,0,-38,39903.1862962963,2009-03-31,04:28:16
40.001424,116.326633,0,-33,39903.1863541667,2009-03-31,04:28:21
40.001389,116.326835,0,-25,39903.186412037,2009-03-31,04:28:26
40.0013,116.326841,0,-22,39903.1864699074,2009-03-31,04:28:31
40.00123,116.32694,0,-8,39903.1865277778,2009-03-31,04:28:36
40.001169,116.32695,0,-5,39903.1865856481,2009-03-31,04:28:41
40.001152,116.327025,0,-3,39903.1866435185,2009-03-31,04:28:46
40.001069,116.327052,0,-2,39903.1867013889,2009-03-31,04:28:51
40.000898,116.327071,0,0,39903.1867592593,2009-03-31,04:28:56
40.000783,116.327036,0,4,39903.1868171296,2009-03-31,04:29:01
40.000427,116.327155,0,-1,39903.186875,2009-03-31,04:29:06
40.00028,116.327233,0,-3,39903.1869328704,2009-03-31,04:29:11
40.000113,116.327319,0,16,39903.1869907407,2009-03-31,04:29:16
40.000068,116.327407,0,26,39903.1870486111,2009-03-31,04:29:21
40.000077,116.327427,0,31,39903.1871064815,2009-03-31,04:29:26
40.000077,116.327427,0,31,39903.1871412037,2009-03-31,04:29:29
40.000083,116.327425,0,32,39903.1871643519,2009-03-31,04:29:31
40.000096,116.327399,0,34,39903.1872222222,2009-03-31,04:29:36
40.000122,116.327395,0,36,39903.1872800926,2009-03-31,04:29:41
40.000134,116.327385,0,40,39903.187337963,2009-03-31,04:29:46
40.000149,116.327385,0,44,39903.1873958333,2009-03-31,04:29:51
40.000163,116.327392,0,46,39903.1874537037,2009-03-31,04:29:56
40.000173,116.327385,0,48,39903.1875115741,2009-03-31,04:30:01
40.000173,116.327385,0,48,39903.1875462963,2009-03-31,04:30:04
40.000173,116.327388,0,51,39903.1875694444,2009-03-31,04:30:06
40.000165,116.327371,0,53,39903.1876273148,2009-03-31,04:30:11
40.000135,116.32737,0,53,39903.1876851852,2009-03-31,04:30:16
40.000081,116.327361,0,54,39903.1877430556,2009-03-31,04:30:21
40.000009,116.327352,0,54,39903.1878009259,2009-03-31,04:30:26
39.999989,116.327347,0,55,39903.1878587963,2009-03-31,04:30:31
39.999977,116.327339,0,55,39903.1879166667,2009-03-31,04:30:36
39.999987,116.327342,0,55,39903.187974537,2009-03-31,04:30:41
40.000019,116.32735,0,55,39903.1880324074,2009-03-31,04:30:46
40.000061,116.32738,0,55,39903.1880902778,2009-03-31,04:30:51
40.000098,116.327434,0,55,39903.1881481481,2009-03-31,04:30:56
40.000057,116.327518,0,55,39903.1882060185,2009-03-31,04:31:01
40.000141,116.327504,0,57,39903.1882638889,2009-03-31,04:31:06
40.00026,116.32747,0,60,39903.1883217593,2009-03-31,04:31:11
40.000296,116.327476,0,63,39903.1883796296,2009-03-31,04:31:16
40.000346,116.327486,0,67,39903.1884375,2009-03-31,04:31:21
40.000379,116.327548,0,71,39903.1884953704,2009-03-31,04:31:26
40.000353,116.327624,0,74,39903.1885532407,2009-03-31,04:31:31
39.999425,116.325204,0,491,39903.3725694444,2009-03-31,08:56:30
39.999883,116.325867,0,132,39903.3726273148,2009-03-31,08:56:35
39.999852,116.325538,0,124,39903.3726851852,2009-03-31,08:56:40
39.999864,116.325343,0,115,39903.3727430556,2009-03-31,08:56:45
39.9999,116.325187,0,110,39903.3728009259,2009-03-31,08:56:50
39.999959,116.325026,0,108,39903.3728587963,2009-03-31,08:56:55
40.000037,116.324926,0,108,39903.3729166667,2009-03-31,08:57:00
40.000151,116.324914,0,108,39903.372974537,2009-03-31,08:57:05
40.000264,116.324892,0,107,39903.3730324074,2009-03-31,08:57:10
40.000405,116.32487,0,103,39903.3730902778,2009-03-31,08:57:15
40.000544,116.324846,0,98,39903.3731481481,2009-03-31,08:57:20
40.000668,116.324846,0,92,39903.3732060185,2009-03-31,08:57:25
40.001039,116.324995,0,88,39903.3732638889,2009-03-31,08:57:30
40.001143,116.324974,0,83,39903.3733217593,2009-03-31,08:57:35
40.001258,116.324994,0,76,39903.3733796296,2009-03-31,08:57:40
40.001388,116.324959,0,70,39903.3734375,2009-03-31,08:57:45
40.001511,116.324854,0,66,39903.3734953704,2009-03-31,08:57:50
40.001614,116.324761,0,65,39903.3735532407,2009-03-31,08:57:55
40.001732,116.324717,0,64,39903.3736111111,2009-03-31,08:58:00
40.001906,116.324716,0,65,39903.3736689815,2009-03-31,08:58:05
40.002179,116.3247,0,63,39903.3737268519,2009-03-31,08:58:10
40.002426,116.324712,0,61,39903.3737847222,2009-03-31,08:58:15
40.002641,116.324689,0,60,39903.3738425926,2009-03-31,08:58:20
40.002862,116.32464,0,60,39903.373900463,2009-03-31,08:58:25
40.003143,116.324713,0,61,39903.3739583333,2009-03-31,08:58:30
40.003398,116.324771,0,62,39903.3740162037,2009-03-31,08:58:35
40.003567,116.324809,0,60,39903.3740740741,2009-03-31,08:58:40
40.003683,116.324797,0,58,39903.3741319444,2009-03-31,08:58:45
40.0039,116.324892,0,56,39903.3741898148,2009-03-31,08:58:50
40.004094,116.324805,0,54,39903.3742476852,2009-03-31,08:58:55
40.004334,116.324783,0,45,39903.3743055556,2009-03-31,08:59:00
40.00459,116.324823,0,35,39903.3743634259,2009-03-31,08:59:05
40.004755,116.324798,0,27,39903.3744212963,2009-03-31,08:59:10
40.004896,116.324728,0,19,39903.3744791667,2009-03-31,08:59:15
40.005053,116.3247,0,11,39903.374537037,2009-03-31,08:59:20
40.005194,116.324636,0,-3,39903.3745949074,2009-03-31,08:59:25
40.005364,116.324619,0,-11,39903.3746527778,2009-03-31,08:59:30
40.005552,116.324579,0,-22,39903.3747106481,2009-03-31,08:59:35
40.005956,116.324811,0,-11,39903.3747685185,2009-03-31,08:59:40
40.006181,116.324882,0,-12,39903.3748263889,2009-03-31,08:59:45
40.006386,116.324897,0,-18,39903.3748842593,2009-03-31,08:59:50
40.006642,116.32493,0,-24,39903.3749421296,2009-03-31,08:59:55
40.006842,116.324918,0,-30,39903.375,2009-03-31,09:00:00
40.007025,116.324915,0,-36,39903.3750578704,2009-03-31,09:00:05
40.007234,116.324882,0,-44,39903.3751157407,2009-03-31,09:00:10
40.007416,116.324877,0,-50,39903.3751736111,2009-03-31,09:00:15
40.007598,116.324891,0,-53,39903.3752314815,2009-03-31,09:00:20
40.007766,116.324844,0,-72,39903.3752893518,2009-03-31,09:00:25
40.008015,116.324822,0,-73,39903.3753472222,2009-03-31,09:00:30
40.008248,116.324806,0,-78,39903.3754050926,2009-03-31,09:00:35
40.008464,116.324775,0,-86,39903.375462963,2009-03-31,09:00:40
40.00869,116.324734,0,-96,39903.3755208333,2009-03-31,09:00:45
40.008921,116.324699,0,-96,39903.3755787037,2009-03-31,09:00:50
40.009127,116.324672,0,-93,39903.3756365741,2009-03-31,09:00:55
40.009355,116.324612,0,-95,39903.3756944444,2009-03-31,09:01:00
40.00955,116.324581,0,-96,39903.3757523148,2009-03-31,09:01:05
40.00967,116.324429,0,-83,39903.3758101852,2009-03-31,09:01:10
40.009695,116.324319,0,-71,39903.3758680556,2009-03-31,09:01:15
40.009727,116.324241,0,-66,39903.3759259259,2009-03-31,09:01:20
40.009795,116.324159,0,-65,39903.3759837963,2009-03-31,09:01:25
40.009834,116.324094,0,-53,39903.3760416667,2009-03-31,09:01:30
40.00983,116.324121,0,-49,39903.376099537,2009-03-31,09:01:35
40.009873,116.3242,0,-41,39903.3761574074,2009-03-31,09:01:40
40.009976,116.324186,0,-36,39903.3762152778,2009-03-31,09:01:45
40.010047,116.324138,0,-29,39903.3762731481,2009-03-31,09:01:50
40.010112,116.324148,0,-26,39903.3763310185,2009-03-31,09:01:55
40.010739,116.324516,0,-21,39903.3763888889,2009-03-31,09:02:00
40.010778,116.324429,0,-17,39903.3764467593,2009-03-31,09:02:05
40.010955,116.324387,0,-14,39903.3765046296,2009-03-31,09:02:10
40.011354,116.325054,0,-6,39903.3765625,2009-03-31,09:02:15
40.011537,116.324963,0,6,39903.3766203704,2009-03-31,09:02:20
40.011537,116.324963,0,6,39903.3766550926,2009-03-31,09:02:23
40.011531,116.324957,0,4,39903.3766782407,2009-03-31,09:02:25
40.011561,116.324938,0,5,39903.3767361111,2009-03-31,09:02:30
40.011212,116.323975,0,36,39903.3767939815,2009-03-31,09:02:35
40.010973,116.32345,0,164,39903.3768518518,2009-03-31,09:02:40
40.010987,116.323381,0,153,39903.3769097222,2009-03-31,09:02:45
40.011021,116.323375,0,141,39903.3769675926,2009-03-31,09:02:50
40.011065,116.323426,0,126,39903.377025463,2009-03-31,09:02:55
40.011278,116.323731,0,113,39903.3770833333,2009-03-31,09:03:00
40.011221,116.323694,0,109,39903.3771412037,2009-03-31,09:03:05
40.01117,116.323712,0,110,39903.3771990741,2009-03-31,09:03:10
40.011167,116.323702,0,105,39903.3772569444,2009-03-31,09:03:15
40.010744,116.323254,0,159,39903.3951388889,2009-03-31,09:29:00
40.010591,116.323009,0,166,39903.3951967593,2009-03-31,09:29:05
40.010651,116.32325,0,180,39903.3952546296,2009-03-31,09:29:10
40.010667,116.323247,0,184,39903.3953125,2009-03-31,09:29:15
40.0107,116.323217,0,196,39903.3953703704,2009-03-31,09:29:20
40.010701,116.323226,0,198,39903.3954282407,2009-03-31,09:29:25
40.010684,116.323219,0,208,39903.3954861111,2009-03-31,09:29:30
40.010713,116.323259,0,217,39903.3955439815,2009-03-31,09:29:35
40.010717,116.323263,0,217,39903.3956018519,2009-03-31,09:29:40
40.010717,116.323263,0,217,39903.3956365741,2009-03-31,09:29:43
40.010717,116.323258,0,217,39903.3956597222,2009-03-31,09:29:45
40.010713,116.323248,0,217,39903.3957175926,2009-03-31,09:29:50
40.010688,116.323224,0,217,39903.395775463,2009-03-31,09:29:55
40.010632,116.323169,0,220,39903.3958333333,2009-03-31,09:30:00
40.010546,116.3231,0,221,39903.3958912037,2009-03-31,09:30:05
40.010471,116.323067,0,221,39903.3959490741,2009-03-31,09:30:10
40.010416,116.32297,0,220,39903.3960069444,2009-03-31,09:30:15
40.01029,116.32283,0,211,39903.3960648148,2009-03-31,09:30:20
40.010157,116.322696,0,187,39903.3961226852,2009-03-31,09:30:25
40.010078,116.322612,0,177,39903.3961805556,2009-03-31,09:30:30
40.010038,116.322557,0,169,39903.3962384259,2009-03-31,09:30:35
40.009943,116.322567,0,165,39903.3962962963,2009-03-31,09:30:40
40.009815,116.322549,0,159,39903.3963541667,2009-03-31,09:30:45
40.009682,116.322525,0,153,39903.396412037,2009-03-31,09:30:50
40.009628,116.322441,0,143,39903.3964699074,2009-03-31,09:30:55
40.009665,116.322334,0,133,39903.3965277778,2009-03-31,09:31:00
40.009686,116.322211,0,124,39903.3965856481,2009-03-31,09:31:05
40.009671,116.322101,0,114,39903.3966435185,2009-03-31,09:31:10
40.009644,116.322005,0,105,39903.3967013889,2009-03-31,09:31:15
40.009568,116.321901,0,95,39903.3967592593,2009-03-31,09:31:20
40.009481,116.321777,0,85,39903.3968171296,2009-03-31,09:31:25
40.009367,116.321649,0,79,39903.396875,2009-03-31,09:31:30
40.009222,116.32156,0,80,39903.3969328704,2009-03-31,09:31:35
40.009155,116.32145,0,66,39903.3969907407,2009-03-31,09:31:40
40.009041,116.32136,0,65,39903.3970486111,2009-03-31,09:31:45
40.008946,116.321249,0,56,39903.3971064815,2009-03-31,09:31:50
40.008848,116.321171,0,45,39903.3971643519,2009-03-31,09:31:55
40.008764,116.321112,0,43,39903.3972222222,2009-03-31,09:32:00
40.0087,116.321074,0,36,39903.3972800926,2009-03-31,09:32:05
40.008527,116.321035,0,35,39903.397337963,2009-03-31,09:32:10
40.00841,116.321047,0,25,39903.3973958333,2009-03-31,09:32:15
40.008277,116.321058,0,16,39903.3974537037,2009-03-31,09:32:20
40.008172,116.321062,0,11,39903.3975115741,2009-03-31,09:32:25
40.008049,116.321081,0,15,39903.3975694444,2009-03-31,09:32:30
40.007908,116.321108,0,18,39903.3976273148,2009-03-31,09:32:35
40.007791,116.321104,0,20,39903.3976851852,2009-03-31,09:32:40
40.007673,116.321114,0,15,39903.3977430556,2009-03-31,09:32:45
40.007552,116.321138,0,7,39903.3978009259,2009-03-31,09:32:50
40.007441,116.321157,0,5,39903.3978587963,2009-03-31,09:32:55
40.007357,116.321135,0,20,39903.3979166667,2009-03-31,09:33:00
40.007374,116.321052,0,30,39903.397974537,2009-03-31,09:33:05
40.007373,116.321023,0,33,39903.3980324074,2009-03-31,09:33:10
40.007368,116.321067,0,41,39903.3980902778,2009-03-31,09:33:15
40.007332,116.321138,0,46,39903.3981481481,2009-03-31,09:33:20
40.007331,116.321141,0,52,39903.3982060185,2009-03-31,09:33:25
40.007333,116.321141,0,52,39903.3982638889,2009-03-31,09:33:30
40.007334,116.321141,0,52,39903.3983217593,2009-03-31,09:33:35
40.007336,116.321141,0,52,39903.3983796296,2009-03-31,09:33:40
40.007339,116.321141,0,51,39903.3984375,2009-03-31,09:33:45
40.007338,116.321142,0,51,39903.3984953704,2009-03-31,09:33:50
40.007341,116.321141,0,51,39903.3985532407,2009-03-31,09:33:55
40.007343,116.321141,0,51,39903.3986111111,2009-03-31,09:34:00
40.007339,116.321143,0,51,39903.3986689815,2009-03-31,09:34:05
40.007339,116.321143,0,51,39903.3987037037,2009-03-31,09:34:08
40.007341,116.321143,0,51,39903.3987268518,2009-03-31,09:34:10
40.007271,116.321175,0,54,39903.3987847222,2009-03-31,09:34:15
40.007206,116.321188,0,58,39903.3988425926,2009-03-31,09:34:20
40.007131,116.321177,0,58,39903.398900463,2009-03-31,09:34:25
40.007043,116.321178,0,63,39903.3989583333,2009-03-31,09:34:30
40.006952,116.321187,0,67,39903.3990162037,2009-03-31,09:34:35
40.006824,116.321193,0,77,39903.3990740741,2009-03-31,09:34:40
40.006711,116.321189,0,80,39903.3991319444,2009-03-31,09:34:45
40.006582,116.321203,0,90,39903.3991898148,2009-03-31,09:34:50
40.006456,116.321219,0,91,39903.3992476852,2009-03-31,09:34:55
40.006331,116.321222,0,90,39903.3993055556,2009-03-31,09:35:00
40.00622,116.321223,0,94,39903.3993634259,2009-03-31,09:35:05
40.006114,116.321231,0,96,39903.3994212963,2009-03-31,09:35:10
40.005979,116.321228,0,97,39903.3994791667,2009-03-31,09:35:15
40.005831,116.321252,0,105,39903.399537037,2009-03-31,09:35:20
40.005707,116.321282,0,104,39903.3995949074,2009-03-31,09:35:25
40.005601,116.321265,0,101,39903.3996527778,2009-03-31,09:35:30
40.005491,116.321282,0,98,39903.3997106481,2009-03-31,09:35:35
40.005384,116.321283,0,104,39903.3997685185,2009-03-31,09:35:40
40.005277,116.321294,0,102,39903.3998263889,2009-03-31,09:35:45
40.005161,116.321319,0,98,39903.3998842593,2009-03-31,09:35:50
40.005051,116.321343,0,90,39903.3999421296,2009-03-31,09:35:55
40.004963,116.32137,0,84,39903.4,2009-03-31,09:36:00
40.004853,116.321351,0,97,39903.4000578704,2009-03-31,09:36:05
40.004739,116.32135,0,98,39903.4001157407,2009-03-31,09:36:10
40.004605,116.321347,0,99,39903.4001736111,2009-03-31,09:36:15
40.004495,116.321375,0,99,39903.4002314815,2009-03-31,09:36:20
40.004381,116.321381,0,99,39903.4002893518,2009-03-31,09:36:25
40.004243,116.321383,0,101,39903.4003472222,2009-03-31,09:36:30
40.004128,116.321397,0,101,39903.4004050926,2009-03-31,09:36:35
40.004,116.321435,0,112,39903.400462963,2009-03-31,09:36:40
40.003871,116.321467,0,109,39903.4005208333,2009-03-31,09:36:45
40.003749,116.321475,0,111,39903.4005787037,2009-03-31,09:36:50
40.003629,116.321486,0,120,39903.4006365741,2009-03-31,09:36:55
40.00352,116.321468,0,113,39903.4006944444,2009-03-31,09:37:00
40.003416,116.321491,0,110,39903.4007523148,2009-03-31,09:37:05
40.003296,116.321501,0,111,39903.4008101852,2009-03-31,09:37:10
40.003181,116.321506,0,107,39903.4008680556,2009-03-31,09:37:15
40.003053,116.32153,0,103,39903.4009259259,2009-03-31,09:37:20
40.00293,116.321528,0,109,39903.4009837963,2009-03-31,09:37:25
40.002799,116.321539,0,111,39903.4010416667,2009-03-31,09:37:30
40.002675,116.321575,0,114,39903.401099537,2009-03-31,09:37:35
40.002548,116.321575,0,115,39903.4011574074,2009-03-31,09:37:40
40.002423,116.321592,0,120,39903.4012152778,2009-03-31,09:37:45
40.002297,116.321584,0,122,39903.4012731481,2009-03-31,09:37:50
40.002164,116.321593,0,120,39903.4013310185,2009-03-31,09:37:55
40.002045,116.321603,0,118,39903.4013888889,2009-03-31,09:38:00
40.001909,116.321616,0,112,39903.4014467593,2009-03-31,09:38:05
40.00176,116.32164,0,110,39903.4015046296,2009-03-31,09:38:10
40.001628,116.321656,0,111,39903.4015625,2009-03-31,09:38:15
40.001483,116.321684,0,108,39903.4016203704,2009-03-31,09:38:20
40.001363,116.321708,0,104,39903.4016782407,2009-03-31,09:38:25
40.001216,116.321707,0,106,39903.4017361111,2009-03-31,09:38:30
40.001104,116.321715,0,105,39903.4017939815,2009-03-31,09:38:35
40.000991,116.321752,0,108,39903.4018518519,2009-03-31,09:38:40
40.000866,116.321747,0,113,39903.4019097222,2009-03-31,09:38:45
40.00072,116.32175,0,106,39903.4019675926,2009-03-31,09:38:50
40.000593,116.321769,0,106,39903.402025463,2009-03-31,09:38:55
40.000441,116.321779,0,108,39903.4020833333,2009-03-31,09:39:00
40.000308,116.321781,0,105,39903.4021412037,2009-03-31,09:39:05
40.00019,116.321794,0,108,39903.4021990741,2009-03-31,09:39:10
40.000063,116.321822,0,109,39903.4022569444,2009-03-31,09:39:15
39.999921,116.32186,0,111,39903.4023148148,2009-03-31,09:39:20
39.999799,116.321871,0,113,39903.4023726852,2009-03-31,09:39:25
39.999706,116.321871,0,122,39903.4024305556,2009-03-31,09:39:30
39.999689,116.321869,0,124,39903.4024884259,2009-03-31,09:39:35
39.999656,116.321836,0,124,39903.4025462963,2009-03-31,09:39:40
39.999579,116.321828,0,125,39903.4026041667,2009-03-31,09:39:45
39.999482,116.321841,0,125,39903.402662037,2009-03-31,09:39:50
39.999395,116.321813,0,124,39903.4027199074,2009-03-31,09:39:55
39.999299,116.321812,0,127,39903.4027777778,2009-03-31,09:40:00
39.999201,116.321827,0,127,39903.4028356481,2009-03-31,09:40:05
39.999107,116.321816,0,127,39903.4028935185,2009-03-31,09:40:10
39.998967,116.321847,0,130,39903.4029513889,2009-03-31,09:40:15
39.99888,116.321806,0,134,39903.4030092593,2009-03-31,09:40:20
39.998773,116.321831,0,134,39903.4030671296,2009-03-31,09:40:25
39.998661,116.321875,0,138,39903.403125,2009-03-31,09:40:30
39.998562,116.321883,0,138,39903.4031828704,2009-03-31,09:40:35
39.998444,116.321892,0,139,39903.4032407407,2009-03-31,09:40:40
39.998329,116.321914,0,135,39903.4032986111,2009-03-31,09:40:45
39.998221,116.321911,0,135,39903.4033564815,2009-03-31,09:40:50
39.998118,116.321938,0,135,39903.4034143519,2009-03-31,09:40:55
39.998013,116.321928,0,135,39903.4034722222,2009-03-31,09:41:00
39.997852,116.321952,0,131,39903.4035300926,2009-03-31,09:41:05
39.997745,116.32197,0,132,39903.403587963,2009-03-31,09:41:10
39.997625,116.321973,0,136,39903.4036458333,2009-03-31,09:41:15
39.997515,116.321991,0,139,39903.4037037037,2009-03-31,09:41:20
39.997394,116.321988,0,135,39903.4037615741,2009-03-31,09:41:25
39.997275,116.322051,0,139,39903.4038194444,2009-03-31,09:41:30
39.997129,116.322096,0,140,39903.4038773148,2009-03-31,09:41:35
39.996977,116.322155,0,142,39903.4039351852,2009-03-31,09:41:40
39.99689,116.322163,0,146,39903.4039930556,2009-03-31,09:41:45
39.996781,116.322174,0,148,39903.4040509259,2009-03-31,09:41:50
39.996678,116.322177,0,152,39903.4041087963,2009-03-31,09:41:55
39.996591,116.322171,0,159,39903.4041666667,2009-03-31,09:42:00
39.996504,116.322167,0,165,39903.404224537,2009-03-31,09:42:05
39.99639,116.322203,0,169,39903.4042824074,2009-03-31,09:42:10
39.996294,116.322217,0,171,39903.4043402778,2009-03-31,09:42:15
39.99617,116.322273,0,166,39903.4043981481,2009-03-31,09:42:20
39.996044,116.322291,0,165,39903.4044560185,2009-03-31,09:42:25
39.995942,116.322308,0,164,39903.4045138889,2009-03-31,09:42:30
39.995847,116.322346,0,163,39903.4045717593,2009-03-31,09:42:35
39.995779,116.32231,0,160,39903.4046296296,2009-03-31,09:42:40
39.995703,116.32233,0,163,39903.4046875,2009-03-31,09:42:45
39.995613,116.322325,0,162,39903.4047453704,2009-03-31,09:42:50
39.995504,116.322355,0,166,39903.4048032407,2009-03-31,09:42:55
39.995392,116.32236,0,167,39903.4048611111,2009-03-31,09:43:00
39.995274,116.322355,0,169,39903.4049189815,2009-03-31,09:43:05
39.99515,116.322388,0,165,39903.4049768519,2009-03-31,09:43:10
39.995037,116.322418,0,165,39903.4050347222,2009-03-31,09:43:15
39.994932,116.322424,0,164,39903.4050925926,2009-03-31,09:43:20
39.994819,116.322439,0,151,39903.405150463,2009-03-31,09:43:25
39.994692,116.322445,0,153,39903.4052083333,2009-03-31,09:43:30
39.994588,116.322444,0,153,39903.4052662037,2009-03-31,09:43:35
39.994488,116.322443,0,152,39903.4053240741,2009-03-31,09:43:40
39.994369,116.322447,0,146,39903.4053819444,2009-03-31,09:43:45
39.994243,116.322496,0,142,39903.4054398148,2009-03-31,09:43:50
39.994127,116.322559,0,139,39903.4054976852,2009-03-31,09:43:55
39.994008,116.322605,0,141,39903.4055555556,2009-03-31,09:44:00
39.993899,116.322613,0,145,39903.4056134259,2009-03-31,09:44:05
39.993811,116.322632,0,149,39903.4056712963,2009-03-31,09:44:10
39.993705,116.32256,0,149,39903.4057291667,2009-03-31,09:44:15
39.993617,116.322584,0,148,39903.405787037,2009-03-31,09:44:20
39.993483,116.322578,0,150,39903.4058449074,2009-03-31,09:44:25
39.9934,116.322654,0,151,39903.4059027778,2009-03-31,09:44:30
39.993281,116.322671,0,150,39903.4059606481,2009-03-31,09:44:35
39.993253,116.322663,0,142,39903.4060185185,2009-03-31,09:44:40
39.99312,116.322627,0,149,39903.4060763889,2009-03-31,09:44:45
39.99302,116.322596,0,153,39903.4061342593,2009-03-31,09:44:50
39.992894,116.322678,0,148,39903.4061921296,2009-03-31,09:44:55
39.992774,116.322705,0,146,39903.40625,2009-03-31,09:45:00
39.992692,116.32268,0,145,39903.4063078704,2009-03-31,09:45:05
39.992484,116.322734,0,136,39903.4063657407,2009-03-31,09:45:10
39.992401,116.322686,0,136,39903.4064236111,2009-03-31,09:45:15
39.992291,116.322625,0,134,39903.4064814815,2009-03-31,09:45:20
39.992196,116.322588,0,134,39903.4065393518,2009-03-31,09:45:25
39.992071,116.322622,0,124,39903.4065972222,2009-03-31,09:45:30
39.991931,116.322643,0,114,39903.4066550926,2009-03-31,09:45:35
39.991831,116.322713,0,111,39903.406712963,2009-03-31,09:45:40
39.991732,116.322693,0,106,39903.4067708333,2009-03-31,09:45:45
39.991631,116.322716,0,100,39903.4068287037,2009-03-31,09:45:50
39.991567,116.322751,0,94,39903.4068865741,2009-03-31,09:45:55
39.991497,116.322764,0,86,39903.4069444444,2009-03-31,09:46:00
39.991454,116.322664,0,85,39903.4070023148,2009-03-31,09:46:05
39.991463,116.322508,0,85,39903.4070601852,2009-03-31,09:46:10
39.991458,116.322376,0,85,39903.4071180556,2009-03-31,09:46:15
39.991477,116.322189,0,76,39903.4071759259,2009-03-31,09:46:20
39.991517,116.322012,0,82,39903.4072337963,2009-03-31,09:46:25
39.991451,116.3218,0,90,39903.4072916667,2009-03-31,09:46:30
39.991447,116.321626,0,95,39903.407349537,2009-03-31,09:46:35
39.991507,116.321406,0,99,39903.4074074074,2009-03-31,09:46:40
39.991527,116.321235,0,109,39903.4074652778,2009-03-31,09:46:45
39.99152,116.32108,0,113,39903.4075231481,2009-03-31,09:46:50
39.991591,116.32098,0,116,39903.4075810185,2009-03-31,09:46:55
39.991592,116.320811,0,120,39903.4076388889,2009-03-31,09:47:00
39.991549,116.320644,0,124,39903.4076967593,2009-03-31,09:47:05
39.991526,116.320434,0,135,39903.4077546296,2009-03-31,09:47:10
39.991473,116.320236,0,144,39903.4078125,2009-03-31,09:47:15
39.991405,116.320056,0,152,39903.4078703704,2009-03-31,09:47:20
39.99144,116.319839,0,158,39903.4079282407,2009-03-31,09:47:25
39.991436,116.319602,0,161,39903.4079861111,2009-03-31,09:47:30
39.991396,116.319462,0,171,39903.4080439815,2009-03-31,09:47:35
39.991355,116.31932,0,179,39903.4081018518,2009-03-31,09:47:40
39.991321,116.319179,0,191,39903.4081597222,2009-03-31,09:47:45
39.991309,116.318995,0,200,39903.4082175926,2009-03-31,09:47:50
39.991322,116.318859,0,205,39903.408275463,2009-03-31,09:47:55
39.991299,116.318704,0,207,39903.4083333333,2009-03-31,09:48:00
39.991305,116.318553,0,211,39903.4083912037,2009-03-31,09:48:05
39.991303,116.318451,0,217,39903.4084490741,2009-03-31,09:48:10
39.991262,116.318281,0,213,39903.4085069444,2009-03-31,09:48:15
39.991277,116.318057,0,207,39903.4085648148,2009-03-31,09:48:20
39.991263,116.317909,0,211,39903.4086226852,2009-03-31,09:48:25
39.991267,116.317762,0,216,39903.4086805556,2009-03-31,09:48:30
39.991277,116.317607,0,222,39903.4087384259,2009-03-31,09:48:35
39.991253,116.317449,0,230,39903.4087962963,2009-03-31,09:48:40
39.991236,116.317229,0,226,39903.4088541667,2009-03-31,09:48:45
39.991214,116.317082,0,228,39903.408912037,2009-03-31,09:48:50
39.991255,116.316868,0,233,39903.4089699074,2009-03-31,09:48:55
39.99129,116.31667,0,236,39903.4090277778,2009-03-31,09:49:00
39.991257,116.316494,0,232,39903.4090856481,2009-03-31,09:49:05
39.991236,116.316335,0,233,39903.4091435185,2009-03-31,09:49:10
39.991194,116.316184,0,221,39903.4092013889,2009-03-31,09:49:15
39.991162,116.31599,0,217,39903.4092592593,2009-03-31,09:49:20
39.991172,116.315869,0,200,39903.4093171296,2009-03-31,09:49:25
39.991159,116.315852,0,194,39903.409375,2009-03-31,09:49:30
39.991157,116.315838,0,194,39903.4094328704,2009-03-31,09:49:35
39.991157,116.315835,0,194,39903.4094907407,2009-03-31,09:49:40
39.991157,116.315836,0,194,39903.4095486111,2009-03-31,09:49:45
39.991157,116.315836,0,194,39903.4095833333,2009-03-31,09:49:48
39.991157,116.315841,0,194,39903.4096064815,2009-03-31,09:49:50
39.991152,116.315823,0,194,39903.4096643519,2009-03-31,09:49:55
39.991113,116.3158,0,191,39903.4097222222,2009-03-31,09:50:00
39.991064,116.315774,0,181,39903.4097800926,2009-03-31,09:50:05
39.991018,116.315776,0,176,39903.409837963,2009-03-31,09:50:10
39.991007,116.315829,0,173,39903.4098958333,2009-03-31,09:50:15
39.991007,116.315958,0,166,39903.4099537037,2009-03-31,09:50:20
39.991021,116.316075,0,162,39903.4100115741,2009-03-31,09:50:25
39.991041,116.316203,0,158,39903.4100694444,2009-03-31,09:50:30
39.991062,116.316344,0,155,39903.4101273148,2009-03-31,09:50:35
39.991072,116.316479,0,152,39903.4101851852,2009-03-31,09:50:40
39.99106,116.316668,0,149,39903.4102430556,2009-03-31,09:50:45
39.991053,116.316863,0,145,39903.4103009259,2009-03-31,09:50:50
39.991039,116.317029,0,144,39903.4103587963,2009-03-31,09:50:55
39.991009,116.31716,0,142,39903.4104166667,2009-03-31,09:51:00
39.99095,116.317157,0,140,39903.410474537,2009-03-31,09:51:05
39.990894,116.31717,0,141,39903.4105324074,2009-03-31,09:51:10
39.990857,116.317202,0,142,39903.4105902778,2009-03-31,09:51:15
39.990827,116.317207,0,143,39903.4106481481,2009-03-31,09:51:20
39.99081,116.317239,0,144,39903.4107060185,2009-03-31,09:51:25
39.990619,116.317358,0,173,39903.4330439815,2009-03-31,10:23:35
39.990584,116.317472,0,175,39903.4331018519,2009-03-31,10:23:40
39.990559,116.317557,0,179,39903.4331597222,2009-03-31,10:23:45
39.990525,116.317691,0,187,39903.4332175926,2009-03-31,10:23:50
39.990488,116.317766,0,195,39903.433275463,2009-03-31,10:23:55
39.990488,116.317766,0,195,39903.4333101852,2009-03-31,10:23:58
39.990485,116.31777,0,204,39903.4333333333,2009-03-31,10:24:00
39.990472,116.317779,0,208,39903.4333912037,2009-03-31,10:24:05
39.990467,116.31779,0,210,39903.4334490741,2009-03-31,10:24:10
39.990463,116.3178,0,211,39903.4335069444,2009-03-31,10:24:15
39.990463,116.317809,0,213,39903.4335648148,2009-03-31,10:24:20
39.990463,116.317809,0,213,39903.433599537,2009-03-31,10:24:23
39.990469,116.317812,0,215,39903.4336226852,2009-03-31,10:24:25
39.990481,116.317778,0,218,39903.4336805556,2009-03-31,10:24:30
39.990506,116.317731,0,220,39903.4337384259,2009-03-31,10:24:35
39.9905,116.317691,0,224,39903.4337962963,2009-03-31,10:24:40
39.990503,116.317656,0,229,39903.4338541667,2009-03-31,10:24:45
39.990525,116.317634,0,230,39903.433912037,2009-03-31,10:24:50
39.990525,116.317634,0,230,39903.4339467593,2009-03-31,10:24:53
39.990528,116.317632,0,234,39903.4339699074,2009-03-31,10:24:55
39.990536,116.317623,0,236,39903.4340277778,2009-03-31,10:25:00
39.990547,116.317598,0,242,39903.4340856481,2009-03-31,10:25:05
39.990567,116.317569,0,246,39903.4341435185,2009-03-31,10:25:10
39.990578,116.31754,0,248,39903.4342013889,2009-03-31,10:25:15
39.990572,116.317512,0,250,39903.4342592593,2009-03-31,10:25:20
39.990557,116.317473,0,249,39903.4343171296,2009-03-31,10:25:25
39.990569,116.31744,0,247,39903.434375,2009-03-31,10:25:30
39.990594,116.317437,0,240,39903.4344328704,2009-03-31,10:25:35
39.99058,116.317424,0,235,39903.4344907407,2009-03-31,10:25:40
39.99058,116.317424,0,235,39903.434525463,2009-03-31,10:25:43
39.990578,116.31742,0,237,39903.4345486111,2009-03-31,10:25:45
39.990581,116.317433,0,238,39903.4346064815,2009-03-31,10:25:50
39.990595,116.317486,0,242,39903.4346643519,2009-03-31,10:25:55
39.99056,116.317582,0,234,39903.4347222222,2009-03-31,10:26:00
39.99055,116.317639,0,230,39903.4347800926,2009-03-31,10:26:05
39.990575,116.317653,0,235,39903.434837963,2009-03-31,10:26:10
39.990632,116.317638,0,245,39903.4348958333,2009-03-31,10:26:15
39.990621,116.317621,0,239,39903.4349537037,2009-03-31,10:26:20
39.990621,116.317621,0,239,39903.4349884259,2009-03-31,10:26:23
39.990616,116.317617,0,240,39903.4350115741,2009-03-31,10:26:25
39.990611,116.317605,0,241,39903.4350694444,2009-03-31,10:26:30
39.990613,116.317592,0,241,39903.4351273148,2009-03-31,10:26:35
39.990653,116.317483,0,236,39903.4351851852,2009-03-31,10:26:40
39.990676,116.317401,0,234,39903.4352430556,2009-03-31,10:26:45
39.990646,116.317353,0,226,39903.4353009259,2009-03-31,10:26:50
39.990637,116.317304,0,226,39903.4353587963,2009-03-31,10:26:55
39.990635,116.317292,0,227,39903.4354166667,2009-03-31,10:27:00
39.99064,116.317301,0,229,39903.435474537,2009-03-31,10:27:05
39.990642,116.317304,0,230,39903.4355324074,2009-03-31,10:27:10
39.990642,116.317304,0,230,39903.4355671296,2009-03-31,10:27:13
39.990647,116.317302,0,230,39903.4355902778,2009-03-31,10:27:15
39.990656,116.3173,0,229,39903.4356481481,2009-03-31,10:27:20
39.990666,116.317303,0,229,39903.4357060185,2009-03-31,10:27:25
39.990673,116.317306,0,229,39903.4357638889,2009-03-31,10:27:30
39.990673,116.317306,0,229,39903.4357986111,2009-03-31,10:27:33
39.990679,116.317303,0,230,39903.4358217593,2009-03-31,10:27:35
39.990689,116.317302,0,231,39903.4358796296,2009-03-31,10:27:40
39.990696,116.317302,0,232,39903.4359375,2009-03-31,10:27:45
39.990695,116.317297,0,233,39903.4359953704,2009-03-31,10:27:50
39.990692,116.317291,0,233,39903.4360532407,2009-03-31,10:27:55
39.990687,116.317286,0,234,39903.4361111111,2009-03-31,10:28:00
39.990681,116.317287,0,234,39903.4361689815,2009-03-31,10:28:05
39.990679,116.31729,0,233,39903.4362268519,2009-03-31,10:28:10
39.990682,116.317291,0,233,39903.4362847222,2009-03-31,10:28:15
39.990682,116.317291,0,233,39903.4363194444,2009-03-31,10:28:18
39.990679,116.317292,0,232,39903.4363425926,2009-03-31,10:28:20
39.99067,116.317294,0,231,39903.436400463,2009-03-31,10:28:25
39.990661,116.3173,0,230,39903.4364583333,2009-03-31,10:28:30
39.990651,116.317308,0,228,39903.4365162037,2009-03-31,10:28:35
39.990642,116.317312,0,227,39903.4365740741,2009-03-31,10:28:40
39.990636,116.317313,0,225,39903.4366319444,2009-03-31,10:28:45
39.99063,116.317317,0,223,39903.4366898148,2009-03-31,10:28:50
39.990628,116.31732,0,221,39903.4367476852,2009-03-31,10:28:55
39.990629,116.317321,0,219,39903.4368055556,2009-03-31,10:29:00
39.990633,116.317324,0,217,39903.4368634259,2009-03-31,10:29:05
39.990636,116.317324,0,214,39903.4369212963,2009-03-31,10:29:10
39.990636,116.317321,0,211,39903.4369791667,2009-03-31,10:29:15
39.990642,116.317315,0,208,39903.437037037,2009-03-31,10:29:20
39.990644,116.317309,0,205,39903.4370949074,2009-03-31,10:29:25
39.990642,116.317307,0,201,39903.4371527778,2009-03-31,10:29:30
39.990642,116.317307,0,201,39903.4371875,2009-03-31,10:29:33
39.990641,116.317311,0,198,39903.4372106481,2009-03-31,10:29:35
39.990636,116.317321,0,194,39903.4372685185,2009-03-31,10:29:40
39.990632,116.31733,0,190,39903.4373263889,2009-03-31,10:29:45
39.990626,116.317341,0,186,39903.4373842593,2009-03-31,10:29:50
39.990622,116.317347,0,182,39903.4374421296,2009-03-31,10:29:55
39.990623,116.317355,0,177,39903.4375,2009-03-31,10:30:00
39.990623,116.317355,0,177,39903.4375347222,2009-03-31,10:30:03
39.990625,116.317361,0,172,39903.4375578704,2009-03-31,10:30:05
39.990626,116.317374,0,167,39903.4376157407,2009-03-31,10:30:10
39.990576,116.317481,0,164,39903.4376736111,2009-03-31,10:30:15
39.990594,116.317521,0,170,39903.4377314815,2009-03-31,10:30:20
39.990644,116.317524,0,185,39903.4377893518,2009-03-31,10:30:25
39.990659,116.317548,0,190,39903.4378472222,2009-03-31,10:30:30
39.990639,116.317577,0,187,39903.4379050926,2009-03-31,10:30:35
39.990602,116.317614,0,185,39903.437962963,2009-03-31,10:30:40
39.990627,116.317623,0,187,39903.4380208333,2009-03-31,10:30:45
39.990656,116.317604,0,194,39903.4380787037,2009-03-31,10:30:50
39.990645,116.317563,0,195,39903.4381365741,2009-03-31,10:30:55
39.990645,116.317563,0,195,39903.4381712963,2009-03-31,10:30:58
39.990644,116.317556,0,194,39903.4381944444,2009-03-31,10:31:00
39.990636,116.317545,0,192,39903.4382523148,2009-03-31,10:31:05
39.990633,116.31753,0,191,39903.4383101852,2009-03-31,10:31:10
39.990663,116.317465,0,189,39903.4383680556,2009-03-31,10:31:15
39.990683,116.317403,0,189,39903.4384259259,2009-03-31,10:31:20
39.990675,116.317366,0,188,39903.4384837963,2009-03-31,10:31:25
39.990666,116.317317,0,183,39903.4385416667,2009-03-31,10:31:30
39.990666,116.317289,0,177,39903.438599537,2009-03-31,10:31:35
39.990661,116.317262,0,170,39903.4386574074,2009-03-31,10:31:40
39.990649,116.317262,0,168,39903.4387152778,2009-03-31,10:31:45
39.990649,116.317262,0,168,39903.43875,2009-03-31,10:31:48
39.990641,116.317255,0,166,39903.4387731481,2009-03-31,10:31:50
39.990643,116.317245,0,164,39903.4388310185,2009-03-31,10:31:55
39.990643,116.317245,0,164,39903.4388657407,2009-03-31,10:31:58
39.990646,116.317248,0,163,39903.4388888889,2009-03-31,10:32:00
39.990651,116.317257,0,161,39903.4389467593,2009-03-31,10:32:05
39.990651,116.31727,0,160,39903.4390046296,2009-03-31,10:32:10
39.990649,116.317285,0,161,39903.4390625,2009-03-31,10:32:15
39.990644,116.3173,0,161,39903.4391203704,2009-03-31,10:32:20
39.990635,116.317323,0,164,39903.4391782407,2009-03-31,10:32:25
39.990621,116.317355,0,168,39903.4392361111,2009-03-31,10:32:30
39.9906,116.317383,0,168,39903.4392939815,2009-03-31,10:32:35
39.990579,116.317434,0,169,39903.4393518518,2009-03-31,10:32:40
39.990574,116.317456,0,176,39903.4394097222,2009-03-31,10:32:45
39.990577,116.317444,0,184,39903.4394675926,2009-03-31,10:32:50
39.990577,116.317444,0,184,39903.4395023148,2009-03-31,10:32:53
39.990577,116.317449,0,185,39903.439525463,2009-03-31,10:32:55
39.990583,116.31746,0,187,39903.4395833333,2009-03-31,10:33:00
39.990584,116.31747,0,188,39903.4396412037,2009-03-31,10:33:05
39.990587,116.317471,0,189,39903.4396990741,2009-03-31,10:33:10
39.990587,116.317471,0,189,39903.4397337963,2009-03-31,10:33:13
39.990593,116.317463,0,191,39903.4397569444,2009-03-31,10:33:15
39.990628,116.317444,0,188,39903.4398148148,2009-03-31,10:33:20
39.990647,116.317433,0,188,39903.4398726852,2009-03-31,10:33:25
39.990653,116.31742,0,189,39903.4399305556,2009-03-31,10:33:30
39.99067,116.317377,0,189,39903.4399884259,2009-03-31,10:33:35
39.990676,116.317338,0,187,39903.4400462963,2009-03-31,10:33:40
39.99067,116.317317,0,180,39903.4401041667,2009-03-31,10:33:45
39.990666,116.317333,0,180,39903.440162037,2009-03-31,10:33:50
39.990662,116.317331,0,180,39903.4402199074,2009-03-31,10:33:55
39.990655,116.317332,0,181,39903.4402777778,2009-03-31,10:34:00
39.990647,116.317334,0,181,39903.4403356481,2009-03-31,10:34:05
39.990639,116.317339,0,182,39903.4403935185,2009-03-31,10:34:10
39.990636,116.317344,0,183,39903.4404513889,2009-03-31,10:34:15
39.990636,116.317344,0,183,39903.4404861111,2009-03-31,10:34:18
39.990633,116.317351,0,184,39903.4405092593,2009-03-31,10:34:20
39.990626,116.317362,0,184,39903.4405671296,2009-03-31,10:34:25
39.99062,116.317369,0,185,39903.440625,2009-03-31,10:34:30
39.990617,116.317371,0,186,39903.4406828704,2009-03-31,10:34:35
39.990617,116.317371,0,186,39903.4407175926,2009-03-31,10:34:38
39.990617,116.317367,0,187,39903.4407407407,2009-03-31,10:34:40
39.990629,116.317347,0,187,39903.4407986111,2009-03-31,10:34:45
39.990657,116.317304,0,190,39903.4408564815,2009-03-31,10:34:50
39.990688,116.317276,0,194,39903.4409143519,2009-03-31,10:34:55
39.990701,116.317275,0,191,39903.4409722222,2009-03-31,10:35:00
39.990713,116.317286,0,182,39903.4410300926,2009-03-31,10:35:05
39.990719,116.31729,0,176,39903.441087963,2009-03-31,10:35:10
39.990723,116.31729,0,175,39903.4411458333,2009-03-31,10:35:15
39.990723,116.31729,0,175,39903.4411805556,2009-03-31,10:35:18
39.990728,116.317295,0,175,39903.4412037037,2009-03-31,10:35:20
39.990724,116.317318,0,174,39903.4412615741,2009-03-31,10:35:25
39.990713,116.317339,0,171,39903.4413194444,2009-03-31,10:35:30
39.99071,116.317352,0,171,39903.4413773148,2009-03-31,10:35:35
39.990711,116.317357,0,170,39903.4414351852,2009-03-31,10:35:40
39.990711,116.317357,0,170,39903.4414699074,2009-03-31,10:35:43
39.990712,116.317359,0,170,39903.4414930556,2009-03-31,10:35:45
39.990706,116.317369,0,169,39903.4415509259,2009-03-31,10:35:50
39.990698,116.317378,0,169,39903.4416087963,2009-03-31,10:35:55
39.990651,116.317378,0,171,39903.4416666667,2009-03-31,10:36:00
39.990637,116.317379,0,169,39903.441724537,2009-03-31,10:36:05
39.990639,116.317334,0,165,39903.4417824074,2009-03-31,10:36:10
39.990644,116.317324,0,165,39903.4418402778,2009-03-31,10:36:15
39.990653,116.317316,0,165,39903.4418981481,2009-03-31,10:36:20
39.990659,116.317311,0,164,39903.4419560185,2009-03-31,10:36:25
39.99066,116.317304,0,163,39903.4420138889,2009-03-31,10:36:30
39.99066,116.317304,0,163,39903.4420486111,2009-03-31,10:36:33
39.990667,116.317303,0,162,39903.4420717593,2009-03-31,10:36:35
39.990707,116.317257,0,164,39903.4421296296,2009-03-31,10:36:40
39.990718,116.317238,0,167,39903.4421875,2009-03-31,10:36:45
39.990717,116.317239,0,166,39903.4422453704,2009-03-31,10:36:50
39.990717,116.317239,0,166,39903.4422800926,2009-03-31,10:36:53
39.990717,116.317237,0,166,39903.4423032407,2009-03-31,10:36:55
39.99071,116.317247,0,165,39903.4423611111,2009-03-31,10:37:00
39.990703,116.31726,0,165,39903.4424189815,2009-03-31,10:37:05
39.9907,116.317264,0,166,39903.4424768519,2009-03-31,10:37:10
39.990704,116.317265,0,167,39903.4425347222,2009-03-31,10:37:15
39.990704,116.317265,0,167,39903.4425694444,2009-03-31,10:37:18
39.9907,116.317272,0,168,39903.4425925926,2009-03-31,10:37:20
39.990661,116.317301,0,171,39903.442650463,2009-03-31,10:37:25
39.990655,116.317289,0,172,39903.4427083333,2009-03-31,10:37:30
39.990655,116.317289,0,172,39903.4427430556,2009-03-31,10:37:33
39.99065,116.317289,0,174,39903.4427662037,2009-03-31,10:37:35
39.990652,116.31728,0,175,39903.4428240741,2009-03-31,10:37:40
39.990652,116.317273,0,175,39903.4428819444,2009-03-31,10:37:45
39.990659,116.317267,0,177,39903.4429398148,2009-03-31,10:37:50
39.990666,116.317263,0,178,39903.4429976852,2009-03-31,10:37:55
39.990666,116.317267,0,181,39903.4430555556,2009-03-31,10:38:00
39.990667,116.317275,0,183,39903.4431134259,2009-03-31,10:38:05
39.990668,116.317277,0,185,39903.4431712963,2009-03-31,10:38:10
39.990665,116.317278,0,188,39903.4432291667,2009-03-31,10:38:15
39.990664,116.317283,0,190,39903.443287037,2009-03-31,10:38:20
39.990664,116.317283,0,190,39903.4433217593,2009-03-31,10:38:23
39.990665,116.317285,0,193,39903.4433449074,2009-03-31,10:38:25
39.990667,116.317295,0,195,39903.4434027778,2009-03-31,10:38:30
39.990665,116.317306,0,198,39903.4434606481,2009-03-31,10:38:35
39.990668,116.31732,0,201,39903.4435185185,2009-03-31,10:38:40
39.990675,116.317349,0,202,39903.4435763889,2009-03-31,10:38:45
39.990668,116.31735,0,201,39903.4436342593,2009-03-31,10:38:50
39.990668,116.31735,0,201,39903.4436689815,2009-03-31,10:38:53
39.990675,116.317353,0,204,39903.4436921296,2009-03-31,10:38:55
39.990698,116.317338,0,209,39903.44375,2009-03-31,10:39:00
39.990698,116.317338,0,209,39903.4437847222,2009-03-31,10:39:03
39.990706,116.317335,0,212,39903.4438078704,2009-03-31,10:39:05
39.990717,116.31733,0,214,39903.4438657407,2009-03-31,10:39:10
39.990717,116.31733,0,214,39903.443900463,2009-03-31,10:39:13
39.990721,116.317332,0,218,39903.4439236111,2009-03-31,10:39:15
39.990745,116.317331,0,223,39903.4439814815,2009-03-31,10:39:20
39.990714,116.317363,0,224,39903.4440393519,2009-03-31,10:39:25
39.990714,116.317366,0,227,39903.4440972222,2009-03-31,10:39:30
39.990717,116.317365,0,230,39903.4441550926,2009-03-31,10:39:35
39.99072,116.317365,0,233,39903.444212963,2009-03-31,10:39:40
39.990719,116.317367,0,236,39903.4442708333,2009-03-31,10:39:45
39.990717,116.317367,0,237,39903.4443287037,2009-03-31,10:39:50
39.990717,116.317366,0,237,39903.4443865741,2009-03-31,10:39:55
39.990717,116.317366,0,237,39903.4444444444,2009-03-31,10:40:00
39.990717,116.317366,0,236,39903.4445023148,2009-03-31,10:40:05
39.990716,116.317366,0,236,39903.4445601852,2009-03-31,10:40:10
39.990716,116.317366,0,236,39903.4446180556,2009-03-31,10:40:15
39.990716,116.317366,0,236,39903.4446759259,2009-03-31,10:40:20
39.990716,116.317365,0,235,39903.4447337963,2009-03-31,10:40:25
39.990715,116.317365,0,235,39903.4447916667,2009-03-31,10:40:30
39.990715,116.317364,0,234,39903.444849537,2009-03-31,10:40:35
39.990715,116.317364,0,234,39903.4449074074,2009-03-31,10:40:40
39.990715,116.317361,0,233,39903.4449652778,2009-03-31,10:40:45
39.990715,116.31736,0,233,39903.4450231481,2009-03-31,10:40:50
39.990715,116.31736,0,233,39903.4450810185,2009-03-31,10:40:55
39.990716,116.31736,0,232,39903.4451388889,2009-03-31,10:41:00
39.990716,116.317359,0,232,39903.4451967593,2009-03-31,10:41:05
39.990716,116.317359,0,232,39903.4452546296,2009-03-31,10:41:10
39.990715,116.317359,0,231,39903.4453125,2009-03-31,10:41:15
39.990715,116.317359,0,231,39903.4453703704,2009-03-31,10:41:20
39.990716,116.317358,0,231,39903.4454282407,2009-03-31,10:41:25
39.990715,116.317358,0,231,39903.4454861111,2009-03-31,10:41:30
39.990715,116.317358,0,230,39903.4455439815,2009-03-31,10:41:35
39.990715,116.317358,0,230,39903.4456018518,2009-03-31,10:41:40
39.990714,116.317358,0,230,39903.4456597222,2009-03-31,10:41:45
39.990714,116.317357,0,230,39903.4457175926,2009-03-31,10:41:50
39.990713,116.317356,0,229,39903.445775463,2009-03-31,10:41:55
39.990712,116.317356,0,229,39903.4458333333,2009-03-31,10:42:00
39.990712,116.317356,0,229,39903.4458912037,2009-03-31,10:42:05
39.990711,116.317356,0,229,39903.4459490741,2009-03-31,10:42:10
39.99071,116.317356,0,229,39903.4460069444,2009-03-31,10:42:15
39.990709,116.317356,0,229,39903.4460648148,2009-03-31,10:42:20
39.990709,116.317355,0,229,39903.4461226852,2009-03-31,10:42:25
39.990709,116.317355,0,229,39903.4461805556,2009-03-31,10:42:30
39.990709,116.317355,0,229,39903.4462384259,2009-03-31,10:42:35
39.99071,116.317354,0,229,39903.4462962963,2009-03-31,10:42:40
39.99071,116.317354,0,229,39903.4463541667,2009-03-31,10:42:45
39.99071,116.317354,0,228,39903.446412037,2009-03-31,10:42:50
39.99071,116.317353,0,228,39903.4464699074,2009-03-31,10:42:55
39.99071,116.317352,0,228,39903.4465277778,2009-03-31,10:43:00
39.990709,116.317352,0,228,39903.4465856481,2009-03-31,10:43:05
39.990708,116.317352,0,228,39903.4466435185,2009-03-31,10:43:10
39.990708,116.31735,0,228,39903.4467013889,2009-03-31,10:43:15
39.990707,116.31735,0,227,39903.4467592593,2009-03-31,10:43:20
39.990707,116.317349,0,227,39903.4468171296,2009-03-31,10:43:25
39.990707,116.317348,0,227,39903.446875,2009-03-31,10:43:30
39.990706,116.317348,0,227,39903.4469328704,2009-03-31,10:43:35
39.990706,116.317348,0,227,39903.4469907407,2009-03-31,10:43:40
39.990705,116.317347,0,227,39903.4470486111,2009-03-31,10:43:45
39.990705,116.317347,0,227,39903.4471064815,2009-03-31,10:43:50
39.990704,116.317346,0,227,39903.4471643518,2009-03-31,10:43:55
39.990703,116.317345,0,227,39903.4472222222,2009-03-31,10:44:00
39.990703,116.317344,0,226,39903.4472800926,2009-03-31,10:44:05
39.990701,116.317342,0,226,39903.447337963,2009-03-31,10:44:10
39.990696,116.317339,0,226,39903.4473958333,2009-03-31,10:44:15
39.990696,116.317339,0,226,39903.4474305556,2009-03-31,10:44:18
39.990688,116.317333,0,225,39903.4474537037,2009-03-31,10:44:20
39.990678,116.317325,0,224,39903.4475115741,2009-03-31,10:44:25
39.990669,116.317314,0,223,39903.4475694444,2009-03-31,10:44:30
39.990665,116.317307,0,222,39903.4476273148,2009-03-31,10:44:35
39.990662,116.317299,0,221,39903.4476851852,2009-03-31,10:44:40
39.990659,116.317291,0,220,39903.4477430556,2009-03-31,10:44:45
39.990655,116.317286,0,219,39903.4478009259,2009-03-31,10:44:50
39.99065,116.317287,0,218,39903.4478587963,2009-03-31,10:44:55
39.990648,116.317291,0,217,39903.4479166667,2009-03-31,10:45:00
39.990644,116.317292,0,215,39903.447974537,2009-03-31,10:45:05
39.990637,116.317296,0,214,39903.4480324074,2009-03-31,10:45:10
39.990629,116.3173,0,212,39903.4480902778,2009-03-31,10:45:15
39.990621,116.317304,0,211,39903.4481481481,2009-03-31,10:45:20
39.990616,116.317304,0,210,39903.4482060185,2009-03-31,10:45:25
39.990616,116.317307,0,209,39903.4482638889,2009-03-31,10:45:30
39.990619,116.317307,0,208,39903.4483217593,2009-03-31,10:45:35
39.990619,116.317307,0,208,39903.4483564815,2009-03-31,10:45:38
39.990626,116.3173,0,207,39903.4483796296,2009-03-31,10:45:40
39.990649,116.317278,0,203,39903.4484375,2009-03-31,10:45:45
39.990664,116.317265,0,199,39903.4484953704,2009-03-31,10:45:50
39.990665,116.317285,0,199,39903.4485532407,2009-03-31,10:45:55
39.990668,116.317285,0,197,39903.4486111111,2009-03-31,10:46:00
39.990673,116.317287,0,196,39903.4486689815,2009-03-31,10:46:05
39.990673,116.317287,0,196,39903.4487037037,2009-03-31,10:46:08
39.990681,116.317289,0,195,39903.4487268519,2009-03-31,10:46:10
39.99069,116.317288,0,193,39903.4487847222,2009-03-31,10:46:15
39.99069,116.317288,0,193,39903.4488194444,2009-03-31,10:46:18
39.990698,116.317283,0,192,39903.4488425926,2009-03-31,10:46:20
39.990714,116.317257,0,188,39903.448900463,2009-03-31,10:46:25
39.99073,116.317242,0,188,39903.4489583333,2009-03-31,10:46:30
39.990734,116.317213,0,193,39903.4490162037,2009-03-31,10:46:35
39.990717,116.317231,0,194,39903.4490740741,2009-03-31,10:46:40
39.990713,116.31723,0,194,39903.4491319444,2009-03-31,10:46:45
39.990717,116.317234,0,193,39903.4491898148,2009-03-31,10:46:50
39.990717,116.317234,0,193,39903.449224537,2009-03-31,10:46:53
39.990718,116.317241,0,192,39903.4492476852,2009-03-31,10:46:55
39.99072,116.317252,0,192,39903.4493055556,2009-03-31,10:47:00
39.990727,116.317264,0,192,39903.4493634259,2009-03-31,10:47:05
39.990735,116.317272,0,192,39903.4494212963,2009-03-31,10:47:10
39.990735,116.317272,0,192,39903.4494560185,2009-03-31,10:47:13
39.990736,116.317279,0,192,39903.4494791667,2009-03-31,10:47:15
39.990723,116.31728,0,194,39903.449537037,2009-03-31,10:47:20
39.990679,116.317291,0,197,39903.4495949074,2009-03-31,10:47:25
39.990651,116.31729,0,198,39903.4496527778,2009-03-31,10:47:30
39.990646,116.317305,0,198,39903.4497106481,2009-03-31,10:47:35
39.990641,116.317309,0,199,39903.4497685185,2009-03-31,10:47:40
39.990641,116.317315,0,199,39903.4498263889,2009-03-31,10:47:45
39.990641,116.317315,0,199,39903.4498611111,2009-03-31,10:47:48
39.990648,116.317318,0,200,39903.4498842593,2009-03-31,10:47:50
39.990677,116.317304,0,200,39903.4499421296,2009-03-31,10:47:55
39.990726,116.317289,0,198,39903.45,2009-03-31,10:48:00
39.990759,116.317286,0,197,39903.4500578704,2009-03-31,10:48:05
39.990767,116.317281,0,200,39903.4501157407,2009-03-31,10:48:10
39.990768,116.317273,0,203,39903.4501736111,2009-03-31,10:48:15
39.990772,116.317267,0,203,39903.4502314815,2009-03-31,10:48:20
39.990772,116.317264,0,204,39903.4502893519,2009-03-31,10:48:25
39.990767,116.317256,0,204,39903.4503472222,2009-03-31,10:48:30
39.990767,116.317256,0,204,39903.4503819444,2009-03-31,10:48:33
39.99076,116.317248,0,205,39903.4504050926,2009-03-31,10:48:35
39.990737,116.317263,0,205,39903.450462963,2009-03-31,10:48:40
39.990692,116.317274,0,200,39903.4505208333,2009-03-31,10:48:45
39.990675,116.31728,0,199,39903.4505787037,2009-03-31,10:48:50
39.990668,116.317285,0,198,39903.4506365741,2009-03-31,10:48:55
39.990662,116.317288,0,198,39903.4506944444,2009-03-31,10:49:00
39.990662,116.317288,0,198,39903.4507291667,2009-03-31,10:49:03
39.990657,116.31729,0,197,39903.4507523148,2009-03-31,10:49:05
39.990652,116.3173,0,196,39903.4508101852,2009-03-31,10:49:10
39.990642,116.31731,0,191,39903.4508680556,2009-03-31,10:49:15
39.990642,116.31731,0,191,39903.4509027778,2009-03-31,10:49:18
39.990637,116.317315,0,189,39903.4509259259,2009-03-31,10:49:20
39.990635,116.317328,0,188,39903.4509837963,2009-03-31,10:49:25
39.99064,116.317331,0,187,39903.4510416667,2009-03-31,10:49:30
39.990643,116.317326,0,186,39903.451099537,2009-03-31,10:49:35
39.990643,116.317326,0,186,39903.4511342593,2009-03-31,10:49:38
39.990647,116.317319,0,185,39903.4511574074,2009-03-31,10:49:40
39.990649,116.317309,0,184,39903.4512152778,2009-03-31,10:49:45
39.990647,116.317296,0,184,39903.4512731481,2009-03-31,10:49:50
39.990644,116.317285,0,183,39903.4513310185,2009-03-31,10:49:55
39.990647,116.317283,0,182,39903.4513888889,2009-03-31,10:50:00
39.990652,116.317284,0,181,39903.4514467593,2009-03-31,10:50:05
39.990655,116.317286,0,180,39903.4515046296,2009-03-31,10:50:10
39.990656,116.317291,0,179,39903.4515625,2009-03-31,10:50:15
39.990652,116.317292,0,178,39903.4516203704,2009-03-31,10:50:20
39.990652,116.317292,0,178,39903.4516782407,2009-03-31,10:50:25
39.990652,116.317291,0,178,39903.4517361111,2009-03-31,10:50:30
39.990651,116.317291,0,178,39903.4517939815,2009-03-31,10:50:35
39.99065,116.317291,0,178,39903.4518518519,2009-03-31,10:50:40
39.99065,116.317291,0,178,39903.4519097222,2009-03-31,10:50:45
39.990649,116.317292,0,178,39903.4519675926,2009-03-31,10:50:50
39.990649,116.317292,0,178,39903.452025463,2009-03-31,10:50:55
39.990648,116.317291,0,178,39903.4520833333,2009-03-31,10:51:00
39.990648,116.317291,0,178,39903.4521412037,2009-03-31,10:51:05
39.990647,116.317292,0,178,39903.4521990741,2009-03-31,10:51:10
39.990647,116.317291,0,178,39903.4522569444,2009-03-31,10:51:15
39.990647,116.317291,0,177,39903.4523148148,2009-03-31,10:51:20
39.990646,116.317291,0,177,39903.4523726852,2009-03-31,10:51:25
39.990646,116.317291,0,177,39903.4524305556,2009-03-31,10:51:30
39.990646,116.317291,0,177,39903.4524884259,2009-03-31,10:51:35
39.990646,116.317291,0,177,39903.4525462963,2009-03-31,10:51:40
39.990646,116.317292,0,176,39903.4526041667,2009-03-31,10:51:45
39.990646,116.317292,0,176,39903.452662037,2009-03-31,10:51:50
39.990645,116.317292,0,176,39903.4527199074,2009-03-31,10:51:55
39.990645,116.317292,0,176,39903.4527777778,2009-03-31,10:52:00
39.990645,116.317292,0,175,39903.4528356481,2009-03-31,10:52:05
39.990645,116.317292,0,175,39903.4528935185,2009-03-31,10:52:10
39.990645,116.317292,0,175,39903.4529513889,2009-03-31,10:52:15
39.990645,116.317292,0,174,39903.4530092593,2009-03-31,10:52:20
39.990646,116.317292,0,174,39903.4530671296,2009-03-31,10:52:25
39.990647,116.317293,0,173,39903.453125,2009-03-31,10:52:30
39.990647,116.317293,0,173,39903.4531828704,2009-03-31,10:52:35
39.990647,116.317294,0,172,39903.4532407407,2009-03-31,10:52:40
39.990647,116.317294,0,172,39903.4532986111,2009-03-31,10:52:45
39.990646,116.317295,0,172,39903.4533564815,2009-03-31,10:52:50
39.990646,116.317295,0,171,39903.4534143518,2009-03-31,10:52:55
39.990646,116.317295,0,171,39903.4534722222,2009-03-31,10:53:00
39.990646,116.317295,0,171,39903.4535300926,2009-03-31,10:53:05
39.990647,116.317296,0,170,39903.453587963,2009-03-31,10:53:10
39.990647,116.317296,0,170,39903.4536458333,2009-03-31,10:53:15
39.990647,116.317296,0,170,39903.4537037037,2009-03-31,10:53:20
39.990648,116.317297,0,170,39903.4537615741,2009-03-31,10:53:25
39.990648,116.317298,0,170,39903.4538194444,2009-03-31,10:53:30
39.990648,116.317299,0,170,39903.4538773148,2009-03-31,10:53:35
39.990648,116.3173,0,170,39903.4539351852,2009-03-31,10:53:40
39.990649,116.317301,0,171,39903.4539930556,2009-03-31,10:53:45
39.99065,116.317301,0,171,39903.4540509259,2009-03-31,10:53:50
39.990651,116.317301,0,170,39903.4541087963,2009-03-31,10:53:55
39.990652,116.317302,0,170,39903.4541666667,2009-03-31,10:54:00
39.990652,116.317302,0,170,39903.454224537,2009-03-31,10:54:05
39.990652,116.317302,0,170,39903.4542592593,2009-03-31,10:54:08
39.990671,116.317251,0,144,39903.4804166667,2009-03-31,11:31:48
39.990672,116.31725,0,144,39903.4804398148,2009-03-31,11:31:50
