# Supplementary material for: Research on differential privacy protection method based on user tendency
Source: PLoS One. 2023 Oct 26;18(10):e0288823. doi: 10.1371/journal.pone.0288823 (PMC10602288; doi:10.1371/journal.pone.0288823)
Supplement: S1 Data — (ZIP) [file pone.0288823.s001.zip › Data 5-1/000/Trajectory/20090401050607.plt]

Geolife trajectory
WGS 84
Altitude is in Feet
Reserved 3
0,2,255,My Track,0,0,2,8421376
0
40.010742,116.312355,0,492,39904.2125810185,2009-04-01,05:06:07
40.010649,116.312184,0,492,39904.2126388889,2009-04-01,05:06:12
40.010541,116.312104,0,492,39904.2126967593,2009-04-01,05:06:17
40.01045,116.312059,0,492,39904.2127546296,2009-04-01,05:06:22
40.010265,116.311865,0,492,39904.2128125,2009-04-01,05:06:27
40.01012,116.311631,0,492,39904.2128703704,2009-04-01,05:06:32
40.010051,116.311618,0,492,39904.2129282407,2009-04-01,05:06:37
40.009957,116.311537,0,492,39904.2129861111,2009-04-01,05:06:42
40.009964,116.3115,0,492,39904.2130439815,2009-04-01,05:06:47
40.009984,116.311481,0,492,39904.2131018518,2009-04-01,05:06:52
40.009948,116.311443,0,492,39904.2131597222,2009-04-01,05:06:57
40.010645,116.313273,0,65,39904.2132175926,2009-04-01,05:07:02
40.010663,116.313264,0,68,39904.213275463,2009-04-01,05:07:07
40.010685,116.313246,0,70,39904.2133333333,2009-04-01,05:07:12
40.010711,116.313234,0,72,39904.2133912037,2009-04-01,05:07:17
40.010711,116.313234,0,72,39904.2134259259,2009-04-01,05:07:20
40.010706,116.313241,0,73,39904.2134490741,2009-04-01,05:07:22
40.010699,116.313252,0,75,39904.2135069444,2009-04-01,05:07:27
40.01068,116.313248,0,77,39904.2135648148,2009-04-01,05:07:32
40.010652,116.313225,0,78,39904.2136226852,2009-04-01,05:07:37
40.010618,116.313208,0,80,39904.2136805556,2009-04-01,05:07:42
40.010556,116.31318,0,81,39904.2137384259,2009-04-01,05:07:47
40.010534,116.313134,0,82,39904.2137962963,2009-04-01,05:07:52
40.010551,116.313066,0,83,39904.2138541667,2009-04-01,05:07:57
40.010555,116.313032,0,85,39904.213912037,2009-04-01,05:08:02
40.0105,116.313079,0,87,39904.2139699074,2009-04-01,05:08:07
40.010473,116.313092,0,88,39904.2140277778,2009-04-01,05:08:12
40.01044,116.313058,0,89,39904.2140856481,2009-04-01,05:08:17
40.010403,116.313044,0,90,39904.2141435185,2009-04-01,05:08:22
40.010577,116.313273,0,112,39904.2176157407,2009-04-01,05:13:22
40.010574,116.313522,0,112,39904.2176736111,2009-04-01,05:13:27
40.010608,116.313637,0,111,39904.2177314815,2009-04-01,05:13:32
40.010587,116.313835,0,114,39904.2177893519,2009-04-01,05:13:37
40.01063,116.313946,0,110,39904.2178472222,2009-04-01,05:13:42
40.010667,116.31395,0,107,39904.2179050926,2009-04-01,05:13:47
40.010705,116.314099,0,105,39904.217962963,2009-04-01,05:13:52
40.01058,116.314232,0,105,39904.2180208333,2009-04-01,05:13:57
40.010362,116.314528,0,107,39904.2180787037,2009-04-01,05:14:02
40.010063,116.314473,0,101,39904.2181365741,2009-04-01,05:14:07
40.009976,116.31456,0,99,39904.2181944444,2009-04-01,05:14:12
40.009931,116.314593,0,97,39904.2182523148,2009-04-01,05:14:17
40.009835,116.314617,0,94,39904.2183101852,2009-04-01,05:14:22
40.009812,116.314634,0,94,39904.2183680556,2009-04-01,05:14:27
40.009756,116.314689,0,94,39904.2184259259,2009-04-01,05:14:32
40.009693,116.314824,0,79,39904.2184837963,2009-04-01,05:14:37
40.009702,116.314892,0,84,39904.2185416667,2009-04-01,05:14:42
40.009735,116.315021,0,88,39904.218599537,2009-04-01,05:14:47
40.009771,116.315152,0,92,39904.2186574074,2009-04-01,05:14:52
40.009726,116.315282,0,95,39904.2187152778,2009-04-01,05:14:57
40.009738,116.315493,0,101,39904.2187731481,2009-04-01,05:15:02
40.009718,116.315718,0,102,39904.2188310185,2009-04-01,05:15:07
40.009736,116.315912,0,107,39904.2188888889,2009-04-01,05:15:12
40.009547,116.316101,0,118,39904.2189467593,2009-04-01,05:15:17
40.009386,116.316187,0,125,39904.2190046296,2009-04-01,05:15:22
40.00921,116.316225,0,126,39904.2190625,2009-04-01,05:15:27
40.00907,116.316326,0,123,39904.2191203704,2009-04-01,05:15:32
40.008985,116.316535,0,114,39904.2191782407,2009-04-01,05:15:37
40.008974,116.31677,0,109,39904.2192361111,2009-04-01,05:15:42
40.008992,116.317012,0,103,39904.2192939815,2009-04-01,05:15:47
40.009064,116.317203,0,104,39904.2193518518,2009-04-01,05:15:52
40.009124,116.317412,0,104,39904.2194097222,2009-04-01,05:15:57
40.0091,116.317543,0,108,39904.2194675926,2009-04-01,05:16:02
40.008968,116.3176,0,120,39904.219525463,2009-04-01,05:16:07
40.008813,116.317633,0,126,39904.2195833333,2009-04-01,05:16:12
40.008697,116.317661,0,135,39904.2196412037,2009-04-01,05:16:17
40.008445,116.317683,0,135,39904.2196990741,2009-04-01,05:16:22
40.008319,116.317699,0,138,39904.2197569444,2009-04-01,05:16:27
40.008118,116.317701,0,141,39904.2198148148,2009-04-01,05:16:32
40.007951,116.317669,0,146,39904.2198726852,2009-04-01,05:16:37
40.007702,116.317739,0,152,39904.2199305556,2009-04-01,05:16:42
40.007491,116.317728,0,154,39904.2199884259,2009-04-01,05:16:47
40.007329,116.317789,0,157,39904.2200462963,2009-04-01,05:16:52
40.007129,116.317729,0,156,39904.2201041667,2009-04-01,05:16:57
40.00685,116.317759,0,156,39904.220162037,2009-04-01,05:17:02
40.006644,116.317726,0,155,39904.2202199074,2009-04-01,05:17:07
40.006466,116.317725,0,153,39904.2202777778,2009-04-01,05:17:12
40.006277,116.317737,0,150,39904.2203356481,2009-04-01,05:17:17
40.006049,116.317805,0,149,39904.2203935185,2009-04-01,05:17:22
40.005833,116.317815,0,149,39904.2204513889,2009-04-01,05:17:27
40.005638,116.317805,0,146,39904.2205092593,2009-04-01,05:17:32
40.005441,116.317838,0,144,39904.2205671296,2009-04-01,05:17:37
40.005258,116.317867,0,145,39904.220625,2009-04-01,05:17:42
40.005128,116.317841,0,142,39904.2206828704,2009-04-01,05:17:47
40.004986,116.317909,0,144,39904.2207407407,2009-04-01,05:17:52
40.004869,116.317954,0,143,39904.2207986111,2009-04-01,05:17:57
40.004833,116.318061,0,143,39904.2208564815,2009-04-01,05:18:02
40.004773,116.318269,0,145,39904.2209143518,2009-04-01,05:18:07
40.00475,116.31853,0,147,39904.2209722222,2009-04-01,05:18:12
40.004748,116.318746,0,150,39904.2210300926,2009-04-01,05:18:17
40.004751,116.318957,0,151,39904.221087963,2009-04-01,05:18:22
40.004752,116.319214,0,152,39904.2211458333,2009-04-01,05:18:27
40.004761,116.319464,0,154,39904.2212037037,2009-04-01,05:18:32
40.004738,116.319695,0,151,39904.2212615741,2009-04-01,05:18:37
40.004782,116.319924,0,150,39904.2213194444,2009-04-01,05:18:42
40.00474,116.320169,0,151,39904.2213773148,2009-04-01,05:18:47
40.004772,116.320392,0,151,39904.2214351852,2009-04-01,05:18:52
40.004755,116.320624,0,147,39904.2214930556,2009-04-01,05:18:57
40.00474,116.32096,0,114,39904.2215509259,2009-04-01,05:19:02
40.004777,116.321183,0,113,39904.2216087963,2009-04-01,05:19:07
40.004816,116.321331,0,109,39904.2216666667,2009-04-01,05:19:12
40.004668,116.321323,0,112,39904.221724537,2009-04-01,05:19:17
40.004549,116.321332,0,111,39904.2217824074,2009-04-01,05:19:22
40.004414,116.321392,0,111,39904.2218402778,2009-04-01,05:19:27
40.004263,116.321403,0,113,39904.2218981481,2009-04-01,05:19:32
40.00412,116.32143,0,104,39904.2219560185,2009-04-01,05:19:37
40.003964,116.321444,0,103,39904.2220138889,2009-04-01,05:19:42
40.003844,116.321443,0,99,39904.2220717593,2009-04-01,05:19:47
40.003722,116.32147,0,101,39904.2221296296,2009-04-01,05:19:52
40.003562,116.321545,0,110,39904.2221875,2009-04-01,05:19:57
40.003501,116.321697,0,113,39904.2222453704,2009-04-01,05:20:02
40.00348,116.321897,0,115,39904.2223032407,2009-04-01,05:20:07
40.003414,116.322108,0,117,39904.2223611111,2009-04-01,05:20:12
40.003361,116.322349,0,121,39904.2224189815,2009-04-01,05:20:17
40.003404,116.322598,0,123,39904.2224768519,2009-04-01,05:20:22
40.003414,116.322824,0,124,39904.2225347222,2009-04-01,05:20:27
40.003434,116.323005,0,127,39904.2225925926,2009-04-01,05:20:32
40.003441,116.323166,0,129,39904.222650463,2009-04-01,05:20:37
40.00346,116.323406,0,134,39904.2227083333,2009-04-01,05:20:42
40.003434,116.323671,0,140,39904.2227662037,2009-04-01,05:20:47
40.003436,116.323934,0,140,39904.2228240741,2009-04-01,05:20:52
40.00342,116.324166,0,136,39904.2228819444,2009-04-01,05:20:57
40.003423,116.324308,0,132,39904.2229398148,2009-04-01,05:21:02
40.00334,116.324357,0,131,39904.2229976852,2009-04-01,05:21:07
40.003232,116.324397,0,133,39904.2230555556,2009-04-01,05:21:12
40.003124,116.324438,0,135,39904.2231134259,2009-04-01,05:21:17
40.003009,116.324448,0,138,39904.2231712963,2009-04-01,05:21:22
40.002877,116.324456,0,144,39904.2232291667,2009-04-01,05:21:27
40.002736,116.324505,0,144,39904.223287037,2009-04-01,05:21:32
40.002652,116.324654,0,153,39904.2233449074,2009-04-01,05:21:37
40.002612,116.324878,0,160,39904.2234027778,2009-04-01,05:21:42
40.0026,116.325114,0,163,39904.2234606481,2009-04-01,05:21:47
40.002556,116.325383,0,162,39904.2235185185,2009-04-01,05:21:52
40.002547,116.325639,0,168,39904.2235763889,2009-04-01,05:21:57
40.002526,116.325881,0,172,39904.2236342593,2009-04-01,05:22:02
40.002478,116.326095,0,172,39904.2236921296,2009-04-01,05:22:07
40.002486,116.326343,0,170,39904.22375,2009-04-01,05:22:12
40.002446,116.32657,0,166,39904.2238078704,2009-04-01,05:22:17
40.002192,116.32659,0,158,39904.2238657407,2009-04-01,05:22:22
40.002,116.32663,0,156,39904.2239236111,2009-04-01,05:22:27
40.001815,116.326653,0,155,39904.2239814815,2009-04-01,05:22:32
40.001645,116.326734,0,155,39904.2240393519,2009-04-01,05:22:37
40.001554,116.326753,0,159,39904.2240972222,2009-04-01,05:22:42
40.001511,116.326849,0,159,39904.2241550926,2009-04-01,05:22:47
40.001468,116.32702,0,161,39904.224212963,2009-04-01,05:22:52
40.001388,116.327081,0,159,39904.2242708333,2009-04-01,05:22:57
40.001225,116.327087,0,163,39904.2243287037,2009-04-01,05:23:02
40.001117,116.327112,0,167,39904.2243865741,2009-04-01,05:23:07
40.000985,116.327123,0,171,39904.2244444444,2009-04-01,05:23:12
40.000704,116.327005,0,176,39904.2245023148,2009-04-01,05:23:17
40.000487,116.326874,0,181,39904.2245601852,2009-04-01,05:23:22
40.000302,116.326956,0,184,39904.2246180556,2009-04-01,05:23:27
40.00001,116.327045,0,175,39904.2246759259,2009-04-01,05:23:32
39.999915,116.327231,0,172,39904.2247337963,2009-04-01,05:23:37
39.999924,116.327443,0,164,39904.2247916667,2009-04-01,05:23:42
39.999952,116.327466,0,157,39904.224849537,2009-04-01,05:23:47
39.999959,116.327448,0,154,39904.2249074074,2009-04-01,05:23:52
39.999962,116.327446,0,152,39904.2249652778,2009-04-01,05:23:57
39.999964,116.327445,0,150,39904.2250231481,2009-04-01,05:24:02
39.999965,116.327443,0,149,39904.2250810185,2009-04-01,05:24:07
39.999965,116.327443,0,149,39904.2251157407,2009-04-01,05:24:10
39.999968,116.327441,0,148,39904.2251388889,2009-04-01,05:24:12
39.999986,116.327446,0,148,39904.2251967593,2009-04-01,05:24:17
40.000018,116.327454,0,148,39904.2252546296,2009-04-01,05:24:22
40.000042,116.327456,0,148,39904.2253125,2009-04-01,05:24:27
40.000055,116.327454,0,148,39904.2253703704,2009-04-01,05:24:32
40.000065,116.327453,0,148,39904.2254282407,2009-04-01,05:24:37
40.000065,116.327453,0,148,39904.225462963,2009-04-01,05:24:40
40.000061,116.327452,0,148,39904.2254861111,2009-04-01,05:24:42
40.000034,116.327449,0,148,39904.2255439815,2009-04-01,05:24:47
39.999998,116.327435,0,148,39904.2256018519,2009-04-01,05:24:52
39.999976,116.327407,0,148,39904.2256597222,2009-04-01,05:24:57
39.999974,116.327374,0,148,39904.2257175926,2009-04-01,05:25:02
39.999986,116.327362,0,149,39904.225775463,2009-04-01,05:25:07
40.000007,116.32736,0,149,39904.2258333333,2009-04-01,05:25:12
40.000022,116.32736,0,149,39904.2258912037,2009-04-01,05:25:17
40.000035,116.32736,0,150,39904.2259490741,2009-04-01,05:25:22
40.000046,116.327358,0,150,39904.2260069444,2009-04-01,05:25:27
40.000066,116.327355,0,151,39904.2260648148,2009-04-01,05:25:32
40.000092,116.327348,0,152,39904.2261226852,2009-04-01,05:25:37
40.000119,116.327335,0,153,39904.2261805556,2009-04-01,05:25:42
40.000172,116.327275,0,154,39904.2262384259,2009-04-01,05:25:47
40.000277,116.327146,0,155,39904.2262962963,2009-04-01,05:25:52
40.00034,116.327082,0,156,39904.2263541667,2009-04-01,05:25:57
40.000393,116.327073,0,157,39904.226412037,2009-04-01,05:26:02
39.999769,116.327065,0,294,39904.3728356481,2009-04-01,08:56:53
39.999952,116.32715,0,389,39904.3728935185,2009-04-01,08:56:58
39.999938,116.327078,0,311,39904.3729513889,2009-04-01,08:57:03
39.999865,116.326986,0,329,39904.3730092593,2009-04-01,08:57:08
39.999817,116.326906,0,248,39904.3730671296,2009-04-01,08:57:13
39.999829,116.326885,0,206,39904.373125,2009-04-01,08:57:18
39.999847,116.326906,0,208,39904.3731828704,2009-04-01,08:57:23
39.999847,116.326906,0,208,39904.3732175926,2009-04-01,08:57:26
39.999853,116.32691,0,206,39904.3732407407,2009-04-01,08:57:28
39.999902,116.326864,0,194,39904.3732986111,2009-04-01,08:57:33
39.999977,116.32686,0,202,39904.3733564815,2009-04-01,08:57:38
40.000049,116.326873,0,201,39904.3734143519,2009-04-01,08:57:43
40.000139,116.326899,0,200,39904.3734722222,2009-04-01,08:57:48
40.000202,116.326905,0,201,39904.3735300926,2009-04-01,08:57:53
40.000275,116.326883,0,210,39904.373587963,2009-04-01,08:57:58
40.000375,116.326924,0,212,39904.3736458333,2009-04-01,08:58:03
40.000503,116.326795,0,213,39904.3737037037,2009-04-01,08:58:08
40.00059,116.326714,0,213,39904.3737615741,2009-04-01,08:58:13
40.000682,116.326676,0,213,39904.3738194444,2009-04-01,08:58:18
40.000819,116.326655,0,212,39904.3738773148,2009-04-01,08:58:23
40.00098,116.326715,0,211,39904.3739351852,2009-04-01,08:58:28
40.001148,116.326775,0,220,39904.3739930556,2009-04-01,08:58:33
40.001219,116.326737,0,212,39904.3740509259,2009-04-01,08:58:38
40.00122,116.32663,0,202,39904.3741087963,2009-04-01,08:58:43
40.00129,116.32653,0,199,39904.3741666667,2009-04-01,08:58:48
40.001406,116.326518,0,192,39904.374224537,2009-04-01,08:58:53
40.001543,116.326511,0,182,39904.3742824074,2009-04-01,08:58:58
40.00169,116.326507,0,175,39904.3743402778,2009-04-01,08:59:03
40.001826,116.326483,0,172,39904.3743981481,2009-04-01,08:59:08
40.001953,116.326478,0,166,39904.3744560185,2009-04-01,08:59:13
40.002072,116.326456,0,164,39904.3745138889,2009-04-01,08:59:18
40.002194,116.326448,0,162,39904.3745717593,2009-04-01,08:59:23
40.002293,116.326428,0,164,39904.3746296296,2009-04-01,08:59:28
40.00231,116.32626,0,186,39904.3746875,2009-04-01,08:59:33
40.002279,116.326108,0,190,39904.3747453704,2009-04-01,08:59:38
40.002247,116.325963,0,193,39904.3748032407,2009-04-01,08:59:43
40.00224,116.32579,0,194,39904.3748611111,2009-04-01,08:59:48
40.002224,116.325608,0,197,39904.3749189815,2009-04-01,08:59:53
40.002214,116.325442,0,198,39904.3749768519,2009-04-01,08:59:58
40.002203,116.325287,0,199,39904.3750347222,2009-04-01,09:00:03
40.002233,116.325141,0,195,39904.3750925926,2009-04-01,09:00:08
40.00235,116.325045,0,193,39904.375150463,2009-04-01,09:00:13
40.00251,116.325028,0,191,39904.3752083333,2009-04-01,09:00:18
40.002655,116.32504,0,188,39904.3752662037,2009-04-01,09:00:23
40.002807,116.325051,0,179,39904.3753240741,2009-04-01,09:00:28
40.00296,116.32506,0,170,39904.3753819444,2009-04-01,09:00:33
40.003118,116.325066,0,163,39904.3754398148,2009-04-01,09:00:38
40.003276,116.325055,0,157,39904.3754976852,2009-04-01,09:00:43
40.003447,116.325004,0,140,39904.3755555556,2009-04-01,09:00:48
40.003473,116.324827,0,128,39904.3756134259,2009-04-01,09:00:53
40.003489,116.324644,0,119,39904.3756712963,2009-04-01,09:00:58
40.003491,116.324463,0,117,39904.3757291667,2009-04-01,09:01:03
40.003547,116.324374,0,110,39904.375787037,2009-04-01,09:01:08
40.003669,116.32437,0,104,39904.3758449074,2009-04-01,09:01:13
40.003802,116.324332,0,95,39904.3759027778,2009-04-01,09:01:18
40.003965,116.324343,0,88,39904.3759606481,2009-04-01,09:01:23
40.004165,116.324328,0,78,39904.3760185185,2009-04-01,09:01:28
40.004416,116.32436,0,81,39904.3760763889,2009-04-01,09:01:33
40.00459,116.324292,0,84,39904.3761342593,2009-04-01,09:01:38
40.004771,116.324306,0,84,39904.3761921296,2009-04-01,09:01:43
40.004952,116.32428,0,87,39904.37625,2009-04-01,09:01:48
40.005083,116.324255,0,88,39904.3763078704,2009-04-01,09:01:53
40.005241,116.324245,0,92,39904.3763657407,2009-04-01,09:01:58
40.005373,116.324208,0,91,39904.3764236111,2009-04-01,09:02:03
40.00551,116.324207,0,103,39904.3764814815,2009-04-01,09:02:08
40.005618,116.32422,0,103,39904.3765393518,2009-04-01,09:02:13
40.00575,116.324197,0,102,39904.3765972222,2009-04-01,09:02:18
40.005889,116.324156,0,106,39904.3766550926,2009-04-01,09:02:23
40.006035,116.324164,0,111,39904.376712963,2009-04-01,09:02:28
40.006209,116.324179,0,110,39904.3767708333,2009-04-01,09:02:33
40.006366,116.324151,0,101,39904.3768287037,2009-04-01,09:02:38
40.006515,116.324133,0,92,39904.3768865741,2009-04-01,09:02:43
40.006672,116.324082,0,96,39904.3769444444,2009-04-01,09:02:48
40.00672,116.323905,0,96,39904.3770023148,2009-04-01,09:02:53
40.006728,116.323699,0,89,39904.3770601852,2009-04-01,09:02:58
40.006714,116.32349,0,92,39904.3771180556,2009-04-01,09:03:03
40.006712,116.323281,0,95,39904.3771759259,2009-04-01,09:03:08
40.006707,116.323056,0,95,39904.3772337963,2009-04-01,09:03:13
40.006702,116.322824,0,93,39904.3772916667,2009-04-01,09:03:18
40.006692,116.322592,0,91,39904.377349537,2009-04-01,09:03:23
40.006672,116.322373,0,94,39904.3774074074,2009-04-01,09:03:28
40.006692,116.322139,0,94,39904.3774652778,2009-04-01,09:03:33
40.006696,116.321925,0,95,39904.3775231481,2009-04-01,09:03:38
40.006686,116.321723,0,98,39904.3775810185,2009-04-01,09:03:43
40.006655,116.321525,0,98,39904.3776388889,2009-04-01,09:03:48
40.006662,116.321328,0,97,39904.3776967593,2009-04-01,09:03:53
40.006726,116.321236,0,98,39904.3777546296,2009-04-01,09:03:58
40.00685,116.321223,0,100,39904.3778125,2009-04-01,09:04:03
40.006988,116.321206,0,101,39904.3778703704,2009-04-01,09:04:08
40.007139,116.32118,0,103,39904.3779282407,2009-04-01,09:04:13
40.00728,116.321147,0,97,39904.3779861111,2009-04-01,09:04:18
40.007383,116.321045,0,94,39904.3780439815,2009-04-01,09:04:23
40.007395,116.320868,0,90,39904.3781018518,2009-04-01,09:04:28
40.007393,116.320679,0,89,39904.3781597222,2009-04-01,09:04:33
40.007385,116.320511,0,84,39904.3782175926,2009-04-01,09:04:38
40.007393,116.32033,0,82,39904.378275463,2009-04-01,09:04:43
40.007385,116.320163,0,79,39904.3783333333,2009-04-01,09:04:48
40.007385,116.319993,0,78,39904.3783912037,2009-04-01,09:04:53
40.007422,116.319838,0,79,39904.3784490741,2009-04-01,09:04:58
40.007538,116.319803,0,74,39904.3785069444,2009-04-01,09:05:03
40.007665,116.319765,0,70,39904.3785648148,2009-04-01,09:05:08
40.007756,116.319727,0,65,39904.3786226852,2009-04-01,09:05:13
40.00781,116.319685,0,61,39904.3786805556,2009-04-01,09:05:18
40.007827,116.319682,0,55,39904.3787384259,2009-04-01,09:05:23
40.007843,116.319689,0,51,39904.3787962963,2009-04-01,09:05:28
40.007859,116.319694,0,48,39904.3788541667,2009-04-01,09:05:33
40.007872,116.319692,0,45,39904.378912037,2009-04-01,09:05:38
40.007878,116.319691,0,42,39904.3789699074,2009-04-01,09:05:43
40.007876,116.319692,0,40,39904.3790277778,2009-04-01,09:05:48
40.007873,116.319693,0,40,39904.3790856482,2009-04-01,09:05:53
40.007871,116.319694,0,40,39904.3791435185,2009-04-01,09:05:58
40.007871,116.319694,0,40,39904.3791782407,2009-04-01,09:06:01
40.007877,116.319695,0,40,39904.3792013889,2009-04-01,09:06:03
40.007889,116.319693,0,40,39904.3792592593,2009-04-01,09:06:08
40.007902,116.31969,0,40,39904.3793171296,2009-04-01,09:06:13
40.007915,116.319686,0,40,39904.379375,2009-04-01,09:06:18
40.007926,116.319683,0,40,39904.3794328704,2009-04-01,09:06:23
40.007926,116.319683,0,40,39904.3794675926,2009-04-01,09:06:26
40.007926,116.319685,0,40,39904.3794907407,2009-04-01,09:06:28
40.007916,116.319687,0,40,39904.3795486111,2009-04-01,09:06:33
40.007916,116.319687,0,40,39904.3795833333,2009-04-01,09:06:36
40.007911,116.319688,0,40,39904.3796064815,2009-04-01,09:06:38
40.007947,116.319205,0,-44,39904.3809375,2009-04-01,09:08:33
40.007951,116.319217,0,-31,39904.3809953704,2009-04-01,09:08:38
40.007948,116.319218,0,-30,39904.3810532407,2009-04-01,09:08:43
40.007948,116.319218,0,-30,39904.381087963,2009-04-01,09:08:46
40.00795,116.319219,0,-29,39904.3811111111,2009-04-01,09:08:48
40.007964,116.319254,0,-29,39904.3811689815,2009-04-01,09:08:53
40.007973,116.319234,0,-29,39904.3812268519,2009-04-01,09:08:58
40.007943,116.319244,0,-29,39904.3812847222,2009-04-01,09:09:03
40.007903,116.319253,0,-29,39904.3813425926,2009-04-01,09:09:08
40.007859,116.319279,0,-29,39904.381400463,2009-04-01,09:09:13
40.008431,116.319482,0,-28,39904.3815162037,2009-04-01,09:09:23
40.008277,116.319411,0,-29,39904.3815740741,2009-04-01,09:09:28
40.008201,116.319389,0,-29,39904.3816319444,2009-04-01,09:09:33
40.007874,116.319424,0,-33,39904.3818055556,2009-04-01,09:09:48
40.007874,116.319424,0,-33,39904.3818402778,2009-04-01,09:09:51
40.007877,116.319417,0,-35,39904.3818634259,2009-04-01,09:09:53
40.007873,116.319483,0,-23,39904.3819212963,2009-04-01,09:09:58
40.00787,116.3195,0,-22,39904.3819791667,2009-04-01,09:10:03
40.007869,116.31947,0,-23,39904.382037037,2009-04-01,09:10:08
40.007844,116.319479,0,-23,39904.3820949074,2009-04-01,09:10:13
40.007817,116.319494,0,-24,39904.3821527778,2009-04-01,09:10:18
40.007804,116.319493,0,-24,39904.3822106481,2009-04-01,09:10:23
40.007787,116.31948,0,-24,39904.3822685185,2009-04-01,09:10:28
40.007771,116.31945,0,-25,39904.3823263889,2009-04-01,09:10:33
40.007775,116.319535,0,-26,39904.3823842593,2009-04-01,09:10:38
40.007798,116.319525,0,-26,39904.3824421296,2009-04-01,09:10:43
40.0078,116.319609,0,-27,39904.3825,2009-04-01,09:10:48
40.007803,116.319654,0,-32,39904.3825578704,2009-04-01,09:10:53
40.007809,116.319655,0,-32,39904.3826157407,2009-04-01,09:10:58
40.007815,116.319656,0,-33,39904.3826736111,2009-04-01,09:11:03
40.007815,116.319656,0,-33,39904.3827083333,2009-04-01,09:11:06
40.007817,116.319659,0,-33,39904.3827314815,2009-04-01,09:11:08
40.008581,116.319175,0,-29,39904.3837731481,2009-04-01,09:12:38
40.008172,116.319561,0,190,39904.3838310185,2009-04-01,09:12:43
40.008038,116.319712,0,326,39904.3838888889,2009-04-01,09:12:48
40.008038,116.319712,0,326,39904.3839236111,2009-04-01,09:12:51
40.008045,116.319711,0,375,39904.3839467593,2009-04-01,09:12:53
40.008114,116.319656,0,371,39904.3840046296,2009-04-01,09:12:58
40.008131,116.319668,0,365,39904.3840625,2009-04-01,09:13:03
40.008131,116.319668,0,365,39904.3840972222,2009-04-01,09:13:06
40.008125,116.31967,0,356,39904.3841203704,2009-04-01,09:13:08
40.008153,116.319643,0,350,39904.3841782407,2009-04-01,09:13:13
40.008134,116.319633,0,338,39904.3842361111,2009-04-01,09:13:18
40.008101,116.31963,0,331,39904.3842939815,2009-04-01,09:13:23
40.008058,116.319613,0,328,39904.3843518518,2009-04-01,09:13:28
40.008039,116.319585,0,321,39904.3844097222,2009-04-01,09:13:33
40.007987,116.31959,0,318,39904.3844675926,2009-04-01,09:13:38
40.007902,116.319642,0,321,39904.384525463,2009-04-01,09:13:43
40.007858,116.319614,0,314,39904.3845833333,2009-04-01,09:13:48
40.007818,116.319553,0,300,39904.3846412037,2009-04-01,09:13:53
40.007774,116.319546,0,297,39904.3846990741,2009-04-01,09:13:58
40.007825,116.319519,0,293,39904.3847569444,2009-04-01,09:14:03
40.007903,116.319671,0,276,39904.3848148148,2009-04-01,09:14:08
40.007921,116.319709,0,266,39904.3848726852,2009-04-01,09:14:13
40.007921,116.319709,0,266,39904.3849074074,2009-04-01,09:14:16
40.007921,116.319711,0,266,39904.3849305556,2009-04-01,09:14:18
40.007889,116.319708,0,269,39904.3849884259,2009-04-01,09:14:23
40.007863,116.319682,0,270,39904.3850462963,2009-04-01,09:14:28
40.007732,116.319618,0,262,39904.3851041667,2009-04-01,09:14:33
40.007672,116.319562,0,247,39904.385162037,2009-04-01,09:14:38
40.007663,116.319576,0,244,39904.3852199074,2009-04-01,09:14:43
40.007672,116.319544,0,239,39904.3852777778,2009-04-01,09:14:48
40.007615,116.319588,0,199,39904.3853356481,2009-04-01,09:14:53
40.00759,116.319612,0,179,39904.3853935185,2009-04-01,09:14:58
40.00759,116.319612,0,179,39904.3854282407,2009-04-01,09:15:01
40.007593,116.319614,0,179,39904.3854513889,2009-04-01,09:15:03
40.00756,116.319625,0,178,39904.3855092593,2009-04-01,09:15:08
40.007499,116.31968,0,178,39904.3855671296,2009-04-01,09:15:13
40.007463,116.319644,0,172,39904.385625,2009-04-01,09:15:18
40.007436,116.319613,0,145,39904.3856828704,2009-04-01,09:15:23
40.007392,116.319568,0,136,39904.3857407407,2009-04-01,09:15:28
40.007335,116.319556,0,137,39904.3857986111,2009-04-01,09:15:33
40.007247,116.319469,0,133,39904.3858564815,2009-04-01,09:15:38
40.00717,116.319453,0,131,39904.3859143518,2009-04-01,09:15:43
40.007077,116.319424,0,126,39904.3859722222,2009-04-01,09:15:48
40.006997,116.319374,0,121,39904.3860300926,2009-04-01,09:15:53
40.006926,116.319311,0,118,39904.386087963,2009-04-01,09:15:58
40.006855,116.319284,0,116,39904.3861458333,2009-04-01,09:16:03
40.006742,116.319302,0,112,39904.3862037037,2009-04-01,09:16:08
40.006642,116.319255,0,112,39904.3862615741,2009-04-01,09:16:13
40.006571,116.319154,0,112,39904.3863194444,2009-04-01,09:16:18
40.00654,116.31904,0,110,39904.3863773148,2009-04-01,09:16:23
40.006501,116.318866,0,106,39904.3864351852,2009-04-01,09:16:28
40.006526,116.318579,0,96,39904.3864930556,2009-04-01,09:16:33
40.006522,116.318349,0,92,39904.3865509259,2009-04-01,09:16:38
40.006506,116.318145,0,90,39904.3866087963,2009-04-01,09:16:43
40.006481,116.317956,0,90,39904.3866666667,2009-04-01,09:16:48
40.006441,116.317806,0,96,39904.386724537,2009-04-01,09:16:53
40.006452,116.31765,0,102,39904.3867824074,2009-04-01,09:16:58
40.006497,116.317613,0,115,39904.3868402778,2009-04-01,09:17:03
40.006557,116.317492,0,99,39904.3868981482,2009-04-01,09:17:08
40.006576,116.317345,0,96,39904.3869560185,2009-04-01,09:17:13
40.006583,116.317199,0,94,39904.3870138889,2009-04-01,09:17:18
40.006563,116.317053,0,96,39904.3870717593,2009-04-01,09:17:23
40.006557,116.316923,0,95,39904.3871296296,2009-04-01,09:17:28
40.00655,116.316853,0,93,39904.3871875,2009-04-01,09:17:33
40.006566,116.316825,0,91,39904.3872453704,2009-04-01,09:17:38
40.006558,116.316829,0,91,39904.3873032407,2009-04-01,09:17:43
40.006558,116.316829,0,91,39904.387337963,2009-04-01,09:17:46
40.006551,116.316833,0,91,39904.3873611111,2009-04-01,09:17:48
40.006539,116.31684,0,91,39904.3874189815,2009-04-01,09:17:53
40.006533,116.316844,0,91,39904.3874768519,2009-04-01,09:17:58
40.006534,116.316845,0,91,39904.3875347222,2009-04-01,09:18:03
40.006537,116.316843,0,91,39904.3875925926,2009-04-01,09:18:08
40.006538,116.316842,0,91,39904.387650463,2009-04-01,09:18:13
40.006538,116.316842,0,91,39904.3876851852,2009-04-01,09:18:16
40.00654,116.316841,0,91,39904.3877083333,2009-04-01,09:18:18
40.006506,116.316885,0,100,39904.3877662037,2009-04-01,09:18:23
40.006492,116.316845,0,102,39904.3878240741,2009-04-01,09:18:28
40.006461,116.316866,0,101,39904.3878819444,2009-04-01,09:18:33
40.006801,116.317153,0,33,39904.4022916667,2009-04-01,09:39:18
40.006768,116.317133,0,49,39904.402349537,2009-04-01,09:39:23
40.006913,116.317117,0,55,39904.4024074074,2009-04-01,09:39:28
40.006675,116.31701,0,141,39904.4025810185,2009-04-01,09:39:43
40.006699,116.317011,0,113,39904.4026388889,2009-04-01,09:39:48
40.006787,116.316952,0,114,39904.4026967593,2009-04-01,09:39:53
40.006797,116.316867,0,105,39904.4027546296,2009-04-01,09:39:58
40.006753,116.31676,0,103,39904.4028125,2009-04-01,09:40:03
40.006799,116.316708,0,100,39904.4028703704,2009-04-01,09:40:08
40.006836,116.316742,0,97,39904.4029282407,2009-04-01,09:40:13
40.006665,116.31681,0,103,39904.4029861111,2009-04-01,09:40:18
40.00658,116.316788,0,113,39904.4030439815,2009-04-01,09:40:23
40.006594,116.316814,0,106,39904.4031018519,2009-04-01,09:40:28
40.006594,116.316814,0,106,39904.4031365741,2009-04-01,09:40:31
40.006592,116.31682,0,107,39904.4031597222,2009-04-01,09:40:33
40.006587,116.316848,0,110,39904.4032175926,2009-04-01,09:40:38
40.006587,116.316848,0,110,39904.4032523148,2009-04-01,09:40:41
40.006584,116.31685,0,109,39904.403275463,2009-04-01,09:40:43
40.006568,116.316876,0,107,39904.4033333333,2009-04-01,09:40:48
40.006526,116.316968,0,114,39904.4033912037,2009-04-01,09:40:53
40.006545,116.317077,0,119,39904.4034490741,2009-04-01,09:40:58
40.006533,116.317188,0,121,39904.4035069444,2009-04-01,09:41:03
40.006522,116.317317,0,127,39904.4035648148,2009-04-01,09:41:08
40.006535,116.317449,0,133,39904.4036226852,2009-04-01,09:41:13
40.006533,116.31758,0,135,39904.4036805556,2009-04-01,09:41:18
40.006498,116.317685,0,137,39904.4037384259,2009-04-01,09:41:23
40.006431,116.317742,0,131,39904.4037962963,2009-04-01,09:41:28
40.006401,116.3179,0,134,39904.4038541667,2009-04-01,09:41:33
40.006446,116.318077,0,138,39904.403912037,2009-04-01,09:41:38
40.006456,116.31826,0,139,39904.4039699074,2009-04-01,09:41:43
40.006466,116.318442,0,139,39904.4040277778,2009-04-01,09:41:48
40.006488,116.318625,0,139,39904.4040856481,2009-04-01,09:41:53
40.006482,116.318833,0,137,39904.4041435185,2009-04-01,09:41:58
40.006513,116.318999,0,140,39904.4042013889,2009-04-01,09:42:03
40.006556,116.319115,0,146,39904.4042592593,2009-04-01,09:42:08
40.006608,116.319235,0,145,39904.4043171296,2009-04-01,09:42:13
40.006697,116.31929,0,145,39904.404375,2009-04-01,09:42:18
40.006848,116.31929,0,146,39904.4044328704,2009-04-01,09:42:23
40.007009,116.319348,0,146,39904.4044907407,2009-04-01,09:42:28
40.007165,116.319425,0,144,39904.4045486111,2009-04-01,09:42:33
40.007323,116.319494,0,145,39904.4046064815,2009-04-01,09:42:38
40.007453,116.319618,0,146,39904.4046643519,2009-04-01,09:42:43
40.007609,116.319715,0,139,39904.4047222222,2009-04-01,09:42:48
40.007735,116.319712,0,146,39904.4047800926,2009-04-01,09:42:53
40.007755,116.31969,0,152,39904.404837963,2009-04-01,09:42:58
40.007749,116.319691,0,154,39904.4048958333,2009-04-01,09:43:03
40.007746,116.319691,0,154,39904.4049537037,2009-04-01,09:43:08
40.007746,116.319691,0,154,39904.4049884259,2009-04-01,09:43:11
40.007746,116.319697,0,155,39904.4050115741,2009-04-01,09:43:13
40.007754,116.319712,0,155,39904.4050694444,2009-04-01,09:43:18
40.007772,116.319703,0,155,39904.4051273148,2009-04-01,09:43:23
40.007785,116.319696,0,155,39904.4051851852,2009-04-01,09:43:28
40.007809,116.319689,0,156,39904.4052430556,2009-04-01,09:43:33
40.007831,116.319683,0,156,39904.4053009259,2009-04-01,09:43:38
40.00784,116.319678,0,156,39904.4053587963,2009-04-01,09:43:43
40.00784,116.319678,0,156,39904.4053935185,2009-04-01,09:43:46
40.007842,116.319677,0,156,39904.4054166667,2009-04-01,09:43:48
40.007833,116.319683,0,156,39904.405474537,2009-04-01,09:43:53
40.007812,116.319692,0,156,39904.4055324074,2009-04-01,09:43:58
40.007786,116.319694,0,157,39904.4055902778,2009-04-01,09:44:03
40.007761,116.31969,0,157,39904.4056481481,2009-04-01,09:44:08
40.007742,116.319699,0,157,39904.4057060185,2009-04-01,09:44:13
40.007723,116.319708,0,157,39904.4057638889,2009-04-01,09:44:18
40.007701,116.319716,0,158,39904.4058217593,2009-04-01,09:44:23
40.007673,116.319716,0,158,39904.4058796296,2009-04-01,09:44:28
40.007655,116.31972,0,158,39904.4059375,2009-04-01,09:44:33
40.007649,116.319723,0,158,39904.4059953704,2009-04-01,09:44:38
40.00765,116.319722,0,159,39904.4060532407,2009-04-01,09:44:43
40.007651,116.319719,0,159,39904.4061111111,2009-04-01,09:44:48
40.007651,116.31972,0,159,39904.4061689815,2009-04-01,09:44:53
40.00765,116.319722,0,159,39904.4062268519,2009-04-01,09:44:58
40.00765,116.319722,0,159,39904.4062615741,2009-04-01,09:45:01
40.007645,116.319725,0,159,39904.4062847222,2009-04-01,09:45:03
40.007623,116.319733,0,159,39904.4063425926,2009-04-01,09:45:08
40.008955,116.318273,0,174,39904.4111458333,2009-04-01,09:52:03
40.008934,116.318253,0,157,39904.4112037037,2009-04-01,09:52:08
40.008829,116.318287,0,156,39904.4112615741,2009-04-01,09:52:13
40.008753,116.3183,0,156,39904.4113194444,2009-04-01,09:52:18
40.008619,116.318292,0,159,39904.4113773148,2009-04-01,09:52:23
40.008487,116.318498,0,156,39904.4114351852,2009-04-01,09:52:28
40.00842,116.318676,0,149,39904.4114930556,2009-04-01,09:52:33
40.008422,116.318702,0,150,39904.4115509259,2009-04-01,09:52:38
40.008422,116.318702,0,150,39904.4115856481,2009-04-01,09:52:41
40.008426,116.318704,0,150,39904.4116087963,2009-04-01,09:52:43
40.008439,116.31872,0,150,39904.4116666667,2009-04-01,09:52:48
40.007754,116.319663,0,131,39904.4127662037,2009-04-01,09:54:23
40.007652,116.320096,0,133,39904.4128240741,2009-04-01,09:54:28
40.007637,116.320098,0,139,39904.4128819444,2009-04-01,09:54:33
40.007637,116.320098,0,139,39904.4129166667,2009-04-01,09:54:36
40.007645,116.32009,0,138,39904.4129398148,2009-04-01,09:54:38
40.007713,116.319941,0,120,39904.4129976852,2009-04-01,09:54:43
40.007746,116.319889,0,117,39904.4130555556,2009-04-01,09:54:48
40.007744,116.319907,0,120,39904.4131134259,2009-04-01,09:54:53
40.00773,116.319953,0,123,39904.4131712963,2009-04-01,09:54:58
40.007742,116.319959,0,130,39904.4132291667,2009-04-01,09:55:03
40.007745,116.319971,0,144,39904.413287037,2009-04-01,09:55:08
40.007751,116.319968,0,144,39904.4133449074,2009-04-01,09:55:13
40.007758,116.319967,0,144,39904.4134027778,2009-04-01,09:55:18
40.007763,116.319966,0,144,39904.4134606481,2009-04-01,09:55:23
40.007763,116.319966,0,144,39904.4134953704,2009-04-01,09:55:26
40.007762,116.319969,0,144,39904.4135185185,2009-04-01,09:55:28
40.007787,116.31997,0,145,39904.4135763889,2009-04-01,09:55:33
40.007803,116.320014,0,149,39904.4136342593,2009-04-01,09:55:38
40.007799,116.320023,0,156,39904.4136921296,2009-04-01,09:55:43
40.007771,116.320022,0,158,39904.41375,2009-04-01,09:55:48
40.007773,116.32002,0,158,39904.4138078704,2009-04-01,09:55:53
40.007773,116.32002,0,158,39904.4138425926,2009-04-01,09:55:56
40.007778,116.320017,0,158,39904.4138657407,2009-04-01,09:55:58
40.007813,116.319985,0,152,39904.4139236111,2009-04-01,09:56:03
40.007811,116.319967,0,150,39904.4139814815,2009-04-01,09:56:08
40.007795,116.319977,0,150,39904.4140393519,2009-04-01,09:56:13
40.007826,116.319942,0,149,39904.4140972222,2009-04-01,09:56:18
40.007895,116.319853,0,148,39904.4141550926,2009-04-01,09:56:23
40.007921,116.319791,0,148,39904.414212963,2009-04-01,09:56:28
40.007868,116.319815,0,147,39904.4142708333,2009-04-01,09:56:33
40.007808,116.319772,0,142,39904.4143287037,2009-04-01,09:56:38
40.007802,116.319699,0,138,39904.4143865741,2009-04-01,09:56:43
40.007742,116.319701,0,144,39904.4144444444,2009-04-01,09:56:48
40.007742,116.319701,0,144,39904.4144791667,2009-04-01,09:56:51
40.007739,116.319703,0,143,39904.4145023148,2009-04-01,09:56:53
40.007656,116.319708,0,135,39904.4145601852,2009-04-01,09:56:58
40.007644,116.319742,0,134,39904.4146180556,2009-04-01,09:57:03
40.007639,116.319804,0,132,39904.4146759259,2009-04-01,09:57:08
40.007663,116.319877,0,128,39904.4147337963,2009-04-01,09:57:13
40.007681,116.319975,0,122,39904.4147916667,2009-04-01,09:57:18
40.007687,116.32008,0,123,39904.414849537,2009-04-01,09:57:23
40.007669,116.320235,0,123,39904.4149074074,2009-04-01,09:57:28
40.007653,116.320353,0,125,39904.4149652778,2009-04-01,09:57:33
40.00756,116.320431,0,121,39904.4150231481,2009-04-01,09:57:38
40.00747,116.320471,0,115,39904.4150810185,2009-04-01,09:57:43
40.007378,116.320508,0,113,39904.4151388889,2009-04-01,09:57:48
40.007284,116.320475,0,117,39904.4151967593,2009-04-01,09:57:53
40.007254,116.320466,0,115,39904.4152546296,2009-04-01,09:57:58
40.007267,116.320482,0,114,39904.4153125,2009-04-01,09:58:03
40.007267,116.320482,0,114,39904.4153472222,2009-04-01,09:58:06
40.007262,116.320485,0,113,39904.4153703704,2009-04-01,09:58:08
40.007249,116.320526,0,110,39904.4154282407,2009-04-01,09:58:13
40.007215,116.320517,0,110,39904.4154861111,2009-04-01,09:58:18
40.007191,116.320521,0,111,39904.4155439815,2009-04-01,09:58:23
40.007162,116.320534,0,111,39904.4156018518,2009-04-01,09:58:28
40.007109,116.320562,0,112,39904.4156597222,2009-04-01,09:58:33
40.007096,116.320613,0,112,39904.4157175926,2009-04-01,09:58:38
40.007108,116.320649,0,113,39904.415775463,2009-04-01,09:58:43
40.007108,116.320659,0,113,39904.4158333333,2009-04-01,09:58:48
40.007099,116.320665,0,114,39904.4158912037,2009-04-01,09:58:53
40.007097,116.320667,0,114,39904.4159490741,2009-04-01,09:58:58
40.007097,116.320668,0,114,39904.4160069444,2009-04-01,09:59:03
40.007097,116.320668,0,114,39904.4160416667,2009-04-01,09:59:06
40.007104,116.320665,0,114,39904.4160648148,2009-04-01,09:59:08
40.007114,116.32066,0,114,39904.4161226852,2009-04-01,09:59:13
40.007137,116.320695,0,113,39904.4161805556,2009-04-01,09:59:18
40.007145,116.320702,0,113,39904.4162384259,2009-04-01,09:59:23
40.007146,116.320702,0,113,39904.4162962963,2009-04-01,09:59:28
40.007148,116.320701,0,113,39904.4163541667,2009-04-01,09:59:33
40.00715,116.3207,0,113,39904.416412037,2009-04-01,09:59:38
40.00715,116.3207,0,113,39904.4164467593,2009-04-01,09:59:41
40.007147,116.320702,0,113,39904.4164699074,2009-04-01,09:59:43
40.007121,116.320719,0,113,39904.4165277778,2009-04-01,09:59:48
40.007095,116.320735,0,114,39904.4165856481,2009-04-01,09:59:53
40.007159,116.320626,0,115,39904.4322106481,2009-04-01,10:22:23
40.007355,116.320569,0,122,39904.4322685185,2009-04-01,10:22:28
40.007379,116.320556,0,131,39904.4323263889,2009-04-01,10:22:33
40.007378,116.320553,0,130,39904.4323842593,2009-04-01,10:22:38
40.007377,116.320551,0,130,39904.4324421296,2009-04-01,10:22:43
40.007377,116.320551,0,130,39904.4324768518,2009-04-01,10:22:46
40.007372,116.320553,0,129,39904.4325,2009-04-01,10:22:48
40.007404,116.320518,0,131,39904.4325578704,2009-04-01,10:22:53
40.007404,116.320518,0,131,39904.4325925926,2009-04-01,10:22:56
40.007406,116.320519,0,128,39904.4326157407,2009-04-01,10:22:58
40.007405,116.320564,0,124,39904.4326736111,2009-04-01,10:23:03
40.007395,116.320657,0,116,39904.4327314815,2009-04-01,10:23:08
40.007389,116.320762,0,116,39904.4327893518,2009-04-01,10:23:13
40.007401,116.320883,0,117,39904.4328472222,2009-04-01,10:23:18
40.007396,116.320983,0,120,39904.4329050926,2009-04-01,10:23:23
40.007373,116.321104,0,116,39904.432962963,2009-04-01,10:23:28
40.007287,116.321142,0,119,39904.4330208333,2009-04-01,10:23:33
40.007194,116.321135,0,124,39904.4330787037,2009-04-01,10:23:38
40.00711,116.32113,0,130,39904.4331365741,2009-04-01,10:23:43
40.007007,116.321126,0,135,39904.4331944444,2009-04-01,10:23:48
40.006899,116.321141,0,138,39904.4332523148,2009-04-01,10:23:53
40.006778,116.321165,0,147,39904.4333101852,2009-04-01,10:23:58
40.006687,116.321164,0,153,39904.4333680556,2009-04-01,10:24:03
40.006587,116.321164,0,159,39904.4334259259,2009-04-01,10:24:08
40.006515,116.321156,0,165,39904.4334837963,2009-04-01,10:24:13
40.006351,116.321174,0,175,39904.4335416667,2009-04-01,10:24:18
40.006236,116.321169,0,181,39904.433599537,2009-04-01,10:24:23
40.006125,116.321165,0,185,39904.4336574074,2009-04-01,10:24:28
40.006021,116.321197,0,190,39904.4337152778,2009-04-01,10:24:33
40.005953,116.321203,0,195,39904.4337731482,2009-04-01,10:24:38
40.00586,116.321202,0,199,39904.4338310185,2009-04-01,10:24:43
40.005757,116.321196,0,219,39904.4338888889,2009-04-01,10:24:48
40.00556,116.321197,0,244,39904.4339467593,2009-04-01,10:24:53
40.005389,116.321256,0,253,39904.4340046296,2009-04-01,10:24:58
40.005284,116.32132,0,264,39904.4340625,2009-04-01,10:25:03
40.005191,116.321324,0,271,39904.4341203704,2009-04-01,10:25:08
40.005078,116.321285,0,265,39904.4341782407,2009-04-01,10:25:13
40.004942,116.321313,0,271,39904.4342361111,2009-04-01,10:25:18
40.004837,116.321324,0,275,39904.4342939815,2009-04-01,10:25:23
40.004723,116.321298,0,283,39904.4343518519,2009-04-01,10:25:28
40.004631,116.32129,0,291,39904.4344097222,2009-04-01,10:25:33
40.004586,116.321286,0,292,39904.4344675926,2009-04-01,10:25:38
40.004506,116.32131,0,291,39904.434525463,2009-04-01,10:25:43
40.004399,116.321361,0,292,39904.4345833333,2009-04-01,10:25:48
40.004265,116.321372,0,291,39904.4346412037,2009-04-01,10:25:53
40.004117,116.321378,0,293,39904.4346990741,2009-04-01,10:25:58
40.00402,116.321366,0,292,39904.4347569444,2009-04-01,10:26:03
40.003885,116.32134,0,290,39904.4348148148,2009-04-01,10:26:08
40.003774,116.321351,0,290,39904.4348726852,2009-04-01,10:26:13
40.003651,116.321344,0,289,39904.4349305556,2009-04-01,10:26:18
40.003504,116.321373,0,289,39904.4349884259,2009-04-01,10:26:23
40.003366,116.321379,0,289,39904.4350462963,2009-04-01,10:26:28
40.003246,116.321397,0,290,39904.4351041667,2009-04-01,10:26:33
40.003085,116.321433,0,290,39904.435162037,2009-04-01,10:26:38
40.002964,116.321453,0,291,39904.4352199074,2009-04-01,10:26:43
40.002797,116.321461,0,291,39904.4352777778,2009-04-01,10:26:48
40.002558,116.321525,0,282,39904.4353356481,2009-04-01,10:26:53
40.002366,116.321565,0,281,39904.4353935185,2009-04-01,10:26:58
40.002179,116.321564,0,277,39904.4354513889,2009-04-01,10:27:03
40.001969,116.321634,0,283,39904.4355092593,2009-04-01,10:27:08
40.001832,116.321635,0,287,39904.4355671296,2009-04-01,10:27:13
40.001694,116.321667,0,287,39904.435625,2009-04-01,10:27:18
40.001503,116.321686,0,302,39904.4356828704,2009-04-01,10:27:23
40.001351,116.321709,0,313,39904.4357407407,2009-04-01,10:27:28
40.001226,116.321684,0,323,39904.4357986111,2009-04-01,10:27:33
40.001064,116.321706,0,334,39904.4358564815,2009-04-01,10:27:38
40.000896,116.321756,0,351,39904.4359143519,2009-04-01,10:27:43
40.00073,116.321765,0,371,39904.4359722222,2009-04-01,10:27:48
40.000591,116.321803,0,384,39904.4360300926,2009-04-01,10:27:53
40.000539,116.321787,0,396,39904.436087963,2009-04-01,10:27:58
40.000453,116.321788,0,398,39904.4361458333,2009-04-01,10:28:03
40.000238,116.321813,0,385,39904.4362037037,2009-04-01,10:28:08
40.000077,116.321833,0,385,39904.4362615741,2009-04-01,10:28:13
39.999883,116.321921,0,374,39904.4363194444,2009-04-01,10:28:18
39.999762,116.32203,0,355,39904.4363773148,2009-04-01,10:28:23
39.999653,116.322235,0,333,39904.4364351852,2009-04-01,10:28:28
39.999662,116.322435,0,319,39904.4364930556,2009-04-01,10:28:33
39.999678,116.322616,0,308,39904.4365509259,2009-04-01,10:28:38
39.99967,116.322811,0,304,39904.4366087963,2009-04-01,10:28:43
39.999685,116.323036,0,296,39904.4366666667,2009-04-01,10:28:48
39.999693,116.323257,0,270,39904.436724537,2009-04-01,10:28:53
39.999695,116.323446,0,266,39904.4367824074,2009-04-01,10:28:58
39.99973,116.323656,0,255,39904.4368402778,2009-04-01,10:29:03
39.999753,116.323884,0,246,39904.4368981481,2009-04-01,10:29:08
39.999724,116.324076,0,244,39904.4369560185,2009-04-01,10:29:13
39.999769,116.324273,0,251,39904.4370138889,2009-04-01,10:29:18
39.999815,116.324464,0,256,39904.4370717593,2009-04-01,10:29:23
39.999799,116.324674,0,262,39904.4371296296,2009-04-01,10:29:28
39.999793,116.324852,0,275,39904.4371875,2009-04-01,10:29:33
39.999726,116.325097,0,281,39904.4372453704,2009-04-01,10:29:38
39.999792,116.325373,0,245,39904.4373032407,2009-04-01,10:29:43
39.999774,116.32561,0,220,39904.4373611111,2009-04-01,10:29:48
39.999772,116.325845,0,200,39904.4374189815,2009-04-01,10:29:53
39.999774,116.326075,0,191,39904.4374768519,2009-04-01,10:29:58
39.999799,116.326277,0,197,39904.4375347222,2009-04-01,10:30:03
39.999818,116.326481,0,196,39904.4375925926,2009-04-01,10:30:08
39.999848,116.32667,0,194,39904.437650463,2009-04-01,10:30:13
39.999849,116.326892,0,189,39904.4377083333,2009-04-01,10:30:18
39.999862,116.327066,0,191,39904.4377662037,2009-04-01,10:30:23
39.999822,116.327211,0,190,39904.4378240741,2009-04-01,10:30:28
39.99983,116.327274,0,193,39904.4378819444,2009-04-01,10:30:33
39.99983,116.327278,0,198,39904.4379398148,2009-04-01,10:30:38
39.99983,116.327278,0,198,39904.437974537,2009-04-01,10:30:41
39.999829,116.327283,0,199,39904.4379976852,2009-04-01,10:30:43
39.999822,116.327298,0,200,39904.4380555556,2009-04-01,10:30:48
39.999825,116.32732,0,201,39904.4381134259,2009-04-01,10:30:53
39.999836,116.327327,0,201,39904.4381712963,2009-04-01,10:30:58
39.999841,116.327339,0,201,39904.4382291667,2009-04-01,10:31:03
39.999847,116.327358,0,201,39904.438287037,2009-04-01,10:31:08
39.999848,116.327366,0,201,39904.4383449074,2009-04-01,10:31:13
39.999848,116.327366,0,201,39904.4383796296,2009-04-01,10:31:16
39.999847,116.327359,0,201,39904.4384027778,2009-04-01,10:31:18
39.999843,116.327342,0,201,39904.4384606481,2009-04-01,10:31:23
39.999841,116.327329,0,201,39904.4385185185,2009-04-01,10:31:28
39.99984,116.32732,0,202,39904.4385763889,2009-04-01,10:31:33
39.99984,116.32732,0,202,39904.4386111111,2009-04-01,10:31:36
39.999839,116.327324,0,202,39904.4386342593,2009-04-01,10:31:38
39.99984,116.327348,0,202,39904.4386921296,2009-04-01,10:31:43
