# Supplementary material for: Research on differential privacy protection method based on user tendency
Source: PLoS One. 2023 Oct 26;18(10):e0288823. doi: 10.1371/journal.pone.0288823 (PMC10602288; doi:10.1371/journal.pone.0288823)
Supplement: S1 Data — (ZIP) [file pone.0288823.s001.zip › Data 5-1/000/Trajectory/20090401202331.plt]

Geolife trajectory
WGS 84
Altitude is in Feet
Reserved 3
0,2,255,My Track,0,0,2,8421376
0
40.007409,116.321086,0,207,39904.8496643519,2009-04-01,20:23:31
40.007474,116.320949,0,152,39904.8497222222,2009-04-01,20:23:36
40.007477,116.320802,0,145,39904.8497800926,2009-04-01,20:23:41
40.007493,116.320649,0,138,39904.849837963,2009-04-01,20:23:46
40.007507,116.320515,0,141,39904.8498958333,2009-04-01,20:23:51
40.007528,116.320364,0,150,39904.8499537037,2009-04-01,20:23:56
40.007535,116.320204,0,156,39904.8500115741,2009-04-01,20:24:01
40.007452,116.319977,0,142,39904.8500694444,2009-04-01,20:24:06
40.007458,116.319847,0,141,39904.8501273148,2009-04-01,20:24:11
40.00757,116.319821,0,138,39904.8501851852,2009-04-01,20:24:16
40.007656,116.31977,0,145,39904.8502430556,2009-04-01,20:24:21
40.007684,116.319675,0,153,39904.8503009259,2009-04-01,20:24:26
40.007683,116.319678,0,155,39904.8503587963,2009-04-01,20:24:31
40.007678,116.319686,0,155,39904.8504166667,2009-04-01,20:24:36
40.007678,116.319686,0,155,39904.8504513889,2009-04-01,20:24:39
40.007681,116.319686,0,155,39904.850474537,2009-04-01,20:24:41
40.007721,116.3197,0,154,39904.8505902778,2009-04-01,20:24:51
40.007708,116.319719,0,154,39904.8506481481,2009-04-01,20:24:56
40.007675,116.31976,0,153,39904.8507060185,2009-04-01,20:25:01
40.007627,116.319788,0,152,39904.8507638889,2009-04-01,20:25:06
40.007553,116.319809,0,152,39904.8508217593,2009-04-01,20:25:11
40.007585,116.319709,0,149,39904.8508796296,2009-04-01,20:25:16
40.007625,116.319627,0,148,39904.8509375,2009-04-01,20:25:21
40.007654,116.319563,0,147,39904.8509953704,2009-04-01,20:25:26
40.007664,116.31951,0,146,39904.8510532407,2009-04-01,20:25:31
