# Supplementary material for: Research on differential privacy protection method based on user tendency
Source: PLoS One. 2023 Oct 26;18(10):e0288823. doi: 10.1371/journal.pone.0288823 (PMC10602288; doi:10.1371/journal.pone.0288823)
Supplement: S1 Data — (ZIP) [file pone.0288823.s001.zip › Data 5-1/000/Trajectory/20090402060732.plt]

Geolife trajectory
WGS 84
Altitude is in Feet
Reserved 3
0,2,255,My Track,0,0,2,8421376
0
40.000102,116.327021,0,1175,39905.2552314815,2009-04-02,06:07:32
40.002471,116.327546,0,-904,39905.2553472222,2009-04-02,06:07:42
39.999973,116.326985,0,513,39905.2554050926,2009-04-02,06:07:47
39.999907,116.327082,0,170,39905.255462963,2009-04-02,06:07:52
39.999883,116.327228,0,170,39905.2555208333,2009-04-02,06:07:57
39.999901,116.327354,0,188,39905.2555787037,2009-04-02,06:08:02
39.999916,116.327363,0,191,39905.2556365741,2009-04-02,06:08:07
39.99996,116.327353,0,195,39905.2556944444,2009-04-02,06:08:12
39.999959,116.327344,0,198,39905.2557523148,2009-04-02,06:08:17
39.999945,116.327335,0,200,39905.2558101852,2009-04-02,06:08:22
39.999922,116.327323,0,200,39905.2558680556,2009-04-02,06:08:27
39.999877,116.327263,0,200,39905.2559259259,2009-04-02,06:08:32
39.999853,116.327221,0,200,39905.2559837963,2009-04-02,06:08:37
39.999837,116.327182,0,200,39905.2560416667,2009-04-02,06:08:42
39.999826,116.327125,0,200,39905.256099537,2009-04-02,06:08:47
39.99982,116.327086,0,200,39905.2561574074,2009-04-02,06:08:52
39.99982,116.327086,0,200,39905.2561921296,2009-04-02,06:08:55
39.999824,116.327092,0,200,39905.2562152778,2009-04-02,06:08:57
39.999827,116.327104,0,200,39905.2562731481,2009-04-02,06:09:02
39.999861,116.327123,0,200,39905.2563310185,2009-04-02,06:09:07
39.999912,116.32717,0,200,39905.2563888889,2009-04-02,06:09:12
39.999959,116.327219,0,200,39905.2564467593,2009-04-02,06:09:17
40.000016,116.32726,0,200,39905.2565046296,2009-04-02,06:09:22
40.000068,116.327267,0,200,39905.2565625,2009-04-02,06:09:27
40.000107,116.327261,0,200,39905.2566203704,2009-04-02,06:09:32
40.000119,116.32728,0,200,39905.2566782407,2009-04-02,06:09:37
40.000108,116.327305,0,200,39905.2567361111,2009-04-02,06:09:42
40.000074,116.327325,0,200,39905.2567939815,2009-04-02,06:09:47
40.000016,116.327353,0,200,39905.2568518519,2009-04-02,06:09:52
39.999983,116.327392,0,200,39905.2569097222,2009-04-02,06:09:57
39.999981,116.327434,0,201,39905.2569675926,2009-04-02,06:10:02
39.999979,116.327425,0,201,39905.257025463,2009-04-02,06:10:07
39.999998,116.327329,0,62,39905.4038310185,2009-04-02,09:41:31
40.000016,116.327295,0,120,39905.4038888889,2009-04-02,09:41:36
40.000005,116.327269,0,142,39905.4039467593,2009-04-02,09:41:41
40.000019,116.327264,0,154,39905.4040046296,2009-04-02,09:41:46
40.000029,116.327251,0,167,39905.4040625,2009-04-02,09:41:51
40.000029,116.327251,0,167,39905.4040972222,2009-04-02,09:41:54
40.00003,116.327255,0,167,39905.4041203704,2009-04-02,09:41:56
40.00002,116.327252,0,163,39905.4041782407,2009-04-02,09:42:01
40.000023,116.327247,0,162,39905.4042361111,2009-04-02,09:42:06
40.000023,116.327247,0,162,39905.4042708333,2009-04-02,09:42:09
40.000026,116.327253,0,161,39905.4042939815,2009-04-02,09:42:11
40.000004,116.327178,0,163,39905.4043518519,2009-04-02,09:42:16
39.999965,116.327076,0,161,39905.4044097222,2009-04-02,09:42:21
39.999955,116.326975,0,161,39905.4044675926,2009-04-02,09:42:26
39.999911,116.326909,0,160,39905.404525463,2009-04-02,09:42:31
39.999895,116.326815,0,156,39905.4045833333,2009-04-02,09:42:36
39.999859,116.326726,0,151,39905.4046412037,2009-04-02,09:42:41
39.999855,116.32662,0,149,39905.4046990741,2009-04-02,09:42:46
39.999847,116.326504,0,144,39905.4047569444,2009-04-02,09:42:51
39.999867,116.32638,0,138,39905.4048148148,2009-04-02,09:42:56
39.999843,116.326269,0,132,39905.4048726852,2009-04-02,09:43:01
39.999858,116.326143,0,128,39905.4049305556,2009-04-02,09:43:06
39.999867,116.326004,0,122,39905.4049884259,2009-04-02,09:43:11
39.999888,116.325855,0,114,39905.4050462963,2009-04-02,09:43:16
39.999888,116.325713,0,102,39905.4051041667,2009-04-02,09:43:21
39.999891,116.325575,0,93,39905.405162037,2009-04-02,09:43:26
39.999885,116.325444,0,84,39905.4052199074,2009-04-02,09:43:31
39.999864,116.325314,0,76,39905.4052777778,2009-04-02,09:43:36
39.999855,116.325179,0,66,39905.4053356481,2009-04-02,09:43:41
39.999869,116.325073,0,58,39905.4053935185,2009-04-02,09:43:46
39.999854,116.324919,0,54,39905.4054513889,2009-04-02,09:43:51
39.999851,116.324795,0,52,39905.4055092593,2009-04-02,09:43:56
39.999872,116.324708,0,48,39905.4055671296,2009-04-02,09:44:01
39.999955,116.324588,0,44,39905.405625,2009-04-02,09:44:06
40.000047,116.324542,0,40,39905.4056828704,2009-04-02,09:44:11
40.000134,116.324579,0,35,39905.4057407407,2009-04-02,09:44:16
40.000181,116.324569,0,33,39905.4057986111,2009-04-02,09:44:21
40.000228,116.32458,0,27,39905.4058564815,2009-04-02,09:44:26
40.00029,116.324577,0,22,39905.4059143519,2009-04-02,09:44:31
40.000406,116.324561,0,17,39905.4059722222,2009-04-02,09:44:36
40.000483,116.324563,0,18,39905.4060300926,2009-04-02,09:44:41
40.000575,116.324583,0,25,39905.406087963,2009-04-02,09:44:46
40.000596,116.324571,0,33,39905.4061458333,2009-04-02,09:44:51
40.000596,116.324571,0,33,39905.4061805556,2009-04-02,09:44:54
40.000599,116.324571,0,33,39905.4062037037,2009-04-02,09:44:56
40.000632,116.324622,0,41,39905.4062615741,2009-04-02,09:45:01
40.000751,116.324604,0,55,39905.4063194444,2009-04-02,09:45:06
40.000881,116.324579,0,60,39905.4063773148,2009-04-02,09:45:11
40.000967,116.324554,0,61,39905.4064351852,2009-04-02,09:45:16
40.001046,116.324548,0,64,39905.4064930556,2009-04-02,09:45:21
40.001176,116.324543,0,66,39905.4065509259,2009-04-02,09:45:26
40.001297,116.324559,0,66,39905.4066087963,2009-04-02,09:45:31
40.001428,116.324585,0,64,39905.4066666667,2009-04-02,09:45:36
40.00157,116.324591,0,66,39905.406724537,2009-04-02,09:45:41
40.001674,116.324549,0,61,39905.4067824074,2009-04-02,09:45:46
40.001813,116.324534,0,59,39905.4068402778,2009-04-02,09:45:51
40.001955,116.324489,0,59,39905.4068981481,2009-04-02,09:45:56
40.002134,116.324463,0,61,39905.4069560185,2009-04-02,09:46:01
40.002216,116.32447,0,63,39905.4070138889,2009-04-02,09:46:06
40.002389,116.324577,0,61,39905.4070717593,2009-04-02,09:46:11
40.002662,116.32454,0,66,39905.4071296296,2009-04-02,09:46:16
40.002744,116.324526,0,63,39905.4071875,2009-04-02,09:46:21
40.002866,116.324508,0,64,39905.4072453704,2009-04-02,09:46:26
40.00298,116.324539,0,63,39905.4073032407,2009-04-02,09:46:31
40.003178,116.324511,0,59,39905.4073611111,2009-04-02,09:46:36
40.003386,116.324512,0,67,39905.4074189815,2009-04-02,09:46:41
40.003716,116.324559,0,78,39905.4074768518,2009-04-02,09:46:46
40.003942,116.32455,0,94,39905.4075347222,2009-04-02,09:46:51
40.0041,116.324534,0,114,39905.4075925926,2009-04-02,09:46:56
40.004227,116.324524,0,132,39905.407650463,2009-04-02,09:47:01
40.004483,116.32446,0,145,39905.4077083333,2009-04-02,09:47:06
40.004597,116.324452,0,148,39905.4077662037,2009-04-02,09:47:11
40.004827,116.324509,0,148,39905.4078240741,2009-04-02,09:47:16
40.005075,116.324479,0,158,39905.4078819444,2009-04-02,09:47:21
40.00531,116.324434,0,181,39905.4079398148,2009-04-02,09:47:26
40.005644,116.324331,0,216,39905.4079976852,2009-04-02,09:47:31
40.005873,116.324321,0,229,39905.4080555556,2009-04-02,09:47:36
40.00604,116.324292,0,251,39905.4081134259,2009-04-02,09:47:41
40.006186,116.324364,0,261,39905.4081712963,2009-04-02,09:47:46
40.006411,116.324365,0,255,39905.4082291667,2009-04-02,09:47:51
40.006572,116.324338,0,253,39905.408287037,2009-04-02,09:47:56
40.006736,116.324304,0,255,39905.4083449074,2009-04-02,09:48:01
40.006891,116.324283,0,232,39905.4084027778,2009-04-02,09:48:06
40.006974,116.32429,0,232,39905.4084606481,2009-04-02,09:48:11
40.007118,116.324303,0,220,39905.4085185185,2009-04-02,09:48:16
40.007249,116.324282,0,208,39905.4085763889,2009-04-02,09:48:21
40.007385,116.324262,0,217,39905.4086342593,2009-04-02,09:48:26
40.007543,116.32426,0,191,39905.4086921296,2009-04-02,09:48:31
40.007738,116.324254,0,182,39905.40875,2009-04-02,09:48:36
40.007894,116.324235,0,171,39905.4088078704,2009-04-02,09:48:41
40.008067,116.32421,0,156,39905.4088657407,2009-04-02,09:48:46
40.008223,116.324185,0,149,39905.4089236111,2009-04-02,09:48:51
40.00835,116.324162,0,151,39905.4089814815,2009-04-02,09:48:56
40.008506,116.324152,0,152,39905.4090393518,2009-04-02,09:49:01
40.00869,116.324136,0,142,39905.4090972222,2009-04-02,09:49:06
40.008835,116.324096,0,146,39905.4091550926,2009-04-02,09:49:11
40.008956,116.324096,0,145,39905.409212963,2009-04-02,09:49:16
40.009119,116.324082,0,150,39905.4092708333,2009-04-02,09:49:21
40.009256,116.32406,0,156,39905.4093287037,2009-04-02,09:49:26
40.009406,116.324031,0,161,39905.4093865741,2009-04-02,09:49:31
40.009481,116.323969,0,165,39905.4094444444,2009-04-02,09:49:36
40.00961,116.323739,0,158,39905.4095023148,2009-04-02,09:49:41
40.009651,116.323515,0,153,39905.4095601852,2009-04-02,09:49:46
40.009658,116.323296,0,153,39905.4096180556,2009-04-02,09:49:51
40.009635,116.32311,0,151,39905.4096759259,2009-04-02,09:49:56
40.009628,116.322922,0,151,39905.4097337963,2009-04-02,09:50:01
40.009641,116.322745,0,152,39905.4097916667,2009-04-02,09:50:06
40.009644,116.322608,0,157,39905.409849537,2009-04-02,09:50:11
40.009644,116.322608,0,157,39905.4098842593,2009-04-02,09:50:14
40.009641,116.322604,0,162,39905.4099074074,2009-04-02,09:50:16
40.009678,116.322636,0,168,39905.4099652778,2009-04-02,09:50:21
40.009708,116.32264,0,173,39905.4100231482,2009-04-02,09:50:26
40.009752,116.322558,0,179,39905.4100810185,2009-04-02,09:50:31
40.009775,116.322509,0,188,39905.4101388889,2009-04-02,09:50:36
40.009939,116.322467,0,181,39905.4101967593,2009-04-02,09:50:41
40.010032,116.322445,0,174,39905.4102546296,2009-04-02,09:50:46
40.01004,116.32243,0,172,39905.4103125,2009-04-02,09:50:51
40.010018,116.322356,0,168,39905.4103703704,2009-04-02,09:50:56
40.009996,116.322449,0,177,39905.4104282407,2009-04-02,09:51:01
40.010015,116.322488,0,179,39905.4104861111,2009-04-02,09:51:06
40.01007,116.322502,0,179,39905.4105439815,2009-04-02,09:51:11
40.010083,116.322507,0,181,39905.4106018519,2009-04-02,09:51:16
40.010083,116.322507,0,181,39905.4106365741,2009-04-02,09:51:19
40.010083,116.322513,0,181,39905.4106597222,2009-04-02,09:51:21
40.010188,116.322499,0,182,39905.4107175926,2009-04-02,09:51:26
40.010211,116.322482,0,183,39905.410775463,2009-04-02,09:51:31
40.01021,116.32246,0,184,39905.4108333333,2009-04-02,09:51:36
40.010219,116.322439,0,184,39905.4108912037,2009-04-02,09:51:41
40.010218,116.322424,0,184,39905.4109490741,2009-04-02,09:51:46
40.009883,116.322369,0,179,39905.4114699074,2009-04-02,09:52:31
40.009908,116.322389,0,176,39905.4115277778,2009-04-02,09:52:36
40.009908,116.322389,0,176,39905.4115625,2009-04-02,09:52:39
40.009909,116.322393,0,176,39905.4115856481,2009-04-02,09:52:41
40.009908,116.322402,0,176,39905.4116435185,2009-04-02,09:52:46
40.00991,116.322407,0,176,39905.4117013889,2009-04-02,09:52:51
40.009914,116.322403,0,176,39905.4117592593,2009-04-02,09:52:56
40.009918,116.322399,0,176,39905.4118171296,2009-04-02,09:53:01
40.009918,116.322399,0,176,39905.4118518519,2009-04-02,09:53:04
40.009926,116.322395,0,176,39905.411875,2009-04-02,09:53:06
40.009936,116.322391,0,176,39905.4119328704,2009-04-02,09:53:11
40.010106,116.322389,0,177,39905.4119907407,2009-04-02,09:53:16
40.010486,116.322458,0,177,39905.4120486111,2009-04-02,09:53:21
40.010788,116.322644,0,177,39905.4121064815,2009-04-02,09:53:26
40.013078,116.324598,0,-115,39905.4126851852,2009-04-02,09:54:16
40.013135,116.324569,0,-186,39905.4127430556,2009-04-02,09:54:21
40.011008,116.322644,0,14,39905.4128009259,2009-04-02,09:54:26
40.010449,116.322297,0,58,39905.4128587963,2009-04-02,09:54:31
40.010439,116.322273,0,57,39905.4129166667,2009-04-02,09:54:36
40.010439,116.322264,0,57,39905.412974537,2009-04-02,09:54:41
40.010439,116.322252,0,57,39905.4130324074,2009-04-02,09:54:46
40.01044,116.32224,0,57,39905.4130902778,2009-04-02,09:54:51
40.01044,116.322227,0,57,39905.4131481481,2009-04-02,09:54:56
40.01044,116.322215,0,57,39905.4132060185,2009-04-02,09:55:01
40.010411,116.322168,0,57,39905.4132638889,2009-04-02,09:55:06
40.010371,116.322049,0,57,39905.4133217593,2009-04-02,09:55:11
40.010353,116.321988,0,58,39905.4133796296,2009-04-02,09:55:16
40.010341,116.321954,0,58,39905.4134375,2009-04-02,09:55:21
40.010512,116.322115,0,63,39905.4162731481,2009-04-02,09:59:26
40.010606,116.322191,0,65,39905.4163310185,2009-04-02,09:59:31
40.010615,116.322266,0,66,39905.4163888889,2009-04-02,09:59:36
40.010661,116.322307,0,68,39905.4164467593,2009-04-02,09:59:41
40.010654,116.322335,0,73,39905.4165046296,2009-04-02,09:59:46
40.010635,116.322368,0,74,39905.4165625,2009-04-02,09:59:51
40.010617,116.322378,0,75,39905.4166203704,2009-04-02,09:59:56
40.010623,116.322467,0,75,39905.4166782407,2009-04-02,10:00:01
40.010638,116.322598,0,77,39905.4167361111,2009-04-02,10:00:06
40.010667,116.322699,0,76,39905.4167939815,2009-04-02,10:00:11
40.010716,116.322715,0,75,39905.4168518518,2009-04-02,10:00:16
40.010717,116.322744,0,76,39905.4169097222,2009-04-02,10:00:21
40.010738,116.322743,0,77,39905.4169675926,2009-04-02,10:00:26
40.010776,116.322717,0,77,39905.417025463,2009-04-02,10:00:31
40.010788,116.322717,0,70,39905.4170833333,2009-04-02,10:00:36
40.010788,116.322738,0,66,39905.4171412037,2009-04-02,10:00:41
40.010863,116.322734,0,65,39905.4171990741,2009-04-02,10:00:46
40.010937,116.322752,0,67,39905.4172569444,2009-04-02,10:00:51
40.011016,116.32274,0,65,39905.4173148148,2009-04-02,10:00:56
40.01104,116.322732,0,64,39905.4173726852,2009-04-02,10:01:01
40.01103,116.322684,0,64,39905.4174305556,2009-04-02,10:01:06
40.011027,116.322652,0,65,39905.4174884259,2009-04-02,10:01:11
40.011037,116.322668,0,66,39905.4175462963,2009-04-02,10:01:16
40.011086,116.322533,0,62,39905.4176041667,2009-04-02,10:01:21
40.011075,116.322501,0,59,39905.417662037,2009-04-02,10:01:26
40.011075,116.322501,0,59,39905.4176967593,2009-04-02,10:01:29
40.011072,116.322509,0,60,39905.4177199074,2009-04-02,10:01:31
40.011031,116.32257,0,61,39905.4177777778,2009-04-02,10:01:36
40.010966,116.322626,0,65,39905.4178356482,2009-04-02,10:01:41
40.010964,116.322663,0,65,39905.4178935185,2009-04-02,10:01:46
40.011001,116.322684,0,65,39905.4179513889,2009-04-02,10:01:51
40.011021,116.322714,0,65,39905.4180092593,2009-04-02,10:01:56
40.011029,116.322764,0,70,39905.4180671296,2009-04-02,10:02:01
40.011055,116.322779,0,70,39905.418125,2009-04-02,10:02:06
40.010961,116.322718,0,68,39905.4181828704,2009-04-02,10:02:11
40.010967,116.32274,0,68,39905.4182407407,2009-04-02,10:02:16
40.011024,116.322676,0,70,39905.4182986111,2009-04-02,10:02:21
40.011024,116.322699,0,73,39905.4183564815,2009-04-02,10:02:26
40.011009,116.32273,0,74,39905.4184143519,2009-04-02,10:02:31
40.011009,116.32273,0,74,39905.4184490741,2009-04-02,10:02:34
40.011009,116.322734,0,74,39905.4184722222,2009-04-02,10:02:36
40.011011,116.322724,0,74,39905.4185300926,2009-04-02,10:02:41
40.011019,116.322681,0,74,39905.418587963,2009-04-02,10:02:46
40.011001,116.322661,0,77,39905.4186458333,2009-04-02,10:02:51
40.011015,116.32265,0,83,39905.4187037037,2009-04-02,10:02:56
40.011014,116.322654,0,83,39905.4187615741,2009-04-02,10:03:01
40.011014,116.322654,0,83,39905.4187962963,2009-04-02,10:03:04
40.011017,116.322647,0,84,39905.4188194444,2009-04-02,10:03:06
40.011043,116.322591,0,93,39905.4188773148,2009-04-02,10:03:11
40.011061,116.322574,0,97,39905.4189351852,2009-04-02,10:03:16
40.011051,116.32258,0,99,39905.4189930556,2009-04-02,10:03:21
40.011049,116.322585,0,99,39905.4190509259,2009-04-02,10:03:26
40.011047,116.322585,0,99,39905.4191087963,2009-04-02,10:03:31
40.011047,116.322585,0,99,39905.4191435185,2009-04-02,10:03:34
40.011046,116.322578,0,99,39905.4191666667,2009-04-02,10:03:36
40.011047,116.322566,0,99,39905.419224537,2009-04-02,10:03:41
40.011048,116.322558,0,99,39905.4192824074,2009-04-02,10:03:46
40.011048,116.322558,0,99,39905.4193171296,2009-04-02,10:03:49
40.011043,116.322564,0,99,39905.4193402778,2009-04-02,10:03:51
40.011012,116.322538,0,98,39905.4193981481,2009-04-02,10:03:56
40.01093,116.322522,0,96,39905.4194560185,2009-04-02,10:04:01
40.01075,116.32238,0,94,39905.4195138889,2009-04-02,10:04:06
40.010666,116.322349,0,93,39905.4195717593,2009-04-02,10:04:11
40.010494,116.322245,0,92,39905.4196296296,2009-04-02,10:04:16
40.010363,116.322102,0,91,39905.4196875,2009-04-02,10:04:21
40.010346,116.32205,0,91,39905.4197453704,2009-04-02,10:04:26
40.010343,116.322053,0,91,39905.4198032407,2009-04-02,10:04:31
40.010345,116.322046,0,91,39905.4198611111,2009-04-02,10:04:36
40.010345,116.322046,0,91,39905.4198958333,2009-04-02,10:04:39
40.010344,116.322045,0,92,39905.4199189815,2009-04-02,10:04:41
40.010342,116.322057,0,92,39905.4199768519,2009-04-02,10:04:46
40.01034,116.322065,0,92,39905.4200347222,2009-04-02,10:04:51
40.01034,116.322067,0,91,39905.4200925926,2009-04-02,10:04:56
40.010341,116.322065,0,91,39905.420150463,2009-04-02,10:05:01
40.010342,116.322066,0,91,39905.4202083333,2009-04-02,10:05:06
40.010342,116.322066,0,91,39905.4202430556,2009-04-02,10:05:09
40.010343,116.322069,0,91,39905.4202662037,2009-04-02,10:05:11
40.010341,116.322083,0,91,39905.4203240741,2009-04-02,10:05:16
40.010338,116.322248,0,91,39905.4203819444,2009-04-02,10:05:21
40.010397,116.322327,0,91,39905.4204398148,2009-04-02,10:05:26
40.010408,116.32232,0,91,39905.4204976852,2009-04-02,10:05:31
40.010408,116.32232,0,91,39905.4205324074,2009-04-02,10:05:34
40.010411,116.322315,0,91,39905.4205555556,2009-04-02,10:05:36
40.010387,116.322261,0,90,39905.4206134259,2009-04-02,10:05:41
40.010331,116.322189,0,89,39905.4206712963,2009-04-02,10:05:46
40.010333,116.322175,0,89,39905.4207291667,2009-04-02,10:05:51
40.010332,116.322172,0,89,39905.420787037,2009-04-02,10:05:56
40.01033,116.322172,0,89,39905.4208449074,2009-04-02,10:06:01
40.01033,116.322165,0,89,39905.4209027778,2009-04-02,10:06:06
40.01033,116.322165,0,89,39905.4209375,2009-04-02,10:06:09
40.01033,116.322157,0,90,39905.4209606481,2009-04-02,10:06:11
40.010273,116.322134,0,90,39905.4210185185,2009-04-02,10:06:16
40.010215,116.322091,0,90,39905.4210763889,2009-04-02,10:06:21
40.01042,116.322231,0,94,39905.423275463,2009-04-02,10:09:31
40.010473,116.322305,0,94,39905.4233333333,2009-04-02,10:09:36
40.010506,116.322351,0,94,39905.4233912037,2009-04-02,10:09:41
40.010542,116.322414,0,94,39905.4234490741,2009-04-02,10:09:46
40.010523,116.32238,0,95,39905.4235069444,2009-04-02,10:09:51
40.010546,116.32237,0,96,39905.4235648148,2009-04-02,10:09:56
40.010536,116.322344,0,98,39905.4236226852,2009-04-02,10:10:01
40.010545,116.322334,0,98,39905.4236805556,2009-04-02,10:10:06
40.010551,116.322311,0,98,39905.4237384259,2009-04-02,10:10:11
40.010549,116.322244,0,98,39905.4237962963,2009-04-02,10:10:16
40.010568,116.322137,0,99,39905.4238541667,2009-04-02,10:10:21
40.010594,116.322016,0,101,39905.423912037,2009-04-02,10:10:26
40.010588,116.321976,0,103,39905.4239699074,2009-04-02,10:10:31
40.010507,116.321967,0,107,39905.4240277778,2009-04-02,10:10:36
40.010415,116.322068,0,105,39905.4240856481,2009-04-02,10:10:41
40.010279,116.32215,0,100,39905.4241435185,2009-04-02,10:10:46
40.010238,116.322178,0,97,39905.4242013889,2009-04-02,10:10:51
40.010158,116.322169,0,94,39905.4242592593,2009-04-02,10:10:56
40.010185,116.322198,0,95,39905.4243171296,2009-04-02,10:11:01
40.010216,116.32224,0,99,39905.424375,2009-04-02,10:11:06
40.010227,116.322188,0,102,39905.4244328704,2009-04-02,10:11:11
40.010149,116.321999,0,107,39905.4244907407,2009-04-02,10:11:16
40.010125,116.321927,0,110,39905.4245486111,2009-04-02,10:11:21
40.010127,116.321868,0,113,39905.4246064815,2009-04-02,10:11:26
40.010111,116.321874,0,115,39905.4246643518,2009-04-02,10:11:31
40.010196,116.322039,0,117,39905.4247222222,2009-04-02,10:11:36
40.010188,116.322117,0,118,39905.4247800926,2009-04-02,10:11:41
40.010164,116.322247,0,116,39905.424837963,2009-04-02,10:11:46
40.010176,116.322294,0,118,39905.4248958333,2009-04-02,10:11:51
40.01021,116.322364,0,119,39905.4249537037,2009-04-02,10:11:56
40.01025,116.322427,0,121,39905.4250115741,2009-04-02,10:12:01
40.010242,116.322418,0,123,39905.4250694444,2009-04-02,10:12:06
40.010203,116.322491,0,124,39905.4251273148,2009-04-02,10:12:11
40.01018,116.322357,0,115,39905.4251851852,2009-04-02,10:12:16
40.010125,116.322373,0,120,39905.4252430556,2009-04-02,10:12:21
40.010098,116.322391,0,117,39905.4253009259,2009-04-02,10:12:26
40.01008,116.322393,0,115,39905.4253587963,2009-04-02,10:12:31
40.010115,116.322378,0,119,39905.4254166667,2009-04-02,10:12:36
40.010138,116.322352,0,121,39905.425474537,2009-04-02,10:12:41
40.010133,116.322292,0,118,39905.4255324074,2009-04-02,10:12:46
40.010133,116.322292,0,118,39905.4255671296,2009-04-02,10:12:49
40.010139,116.322284,0,116,39905.4255902778,2009-04-02,10:12:51
40.010137,116.322297,0,115,39905.4256481482,2009-04-02,10:12:56
40.010112,116.32229,0,115,39905.4257060185,2009-04-02,10:13:01
40.01009,116.322322,0,112,39905.4257638889,2009-04-02,10:13:06
40.010078,116.322342,0,114,39905.4258217593,2009-04-02,10:13:11
40.01006,116.322336,0,120,39905.4258796296,2009-04-02,10:13:16
40.009977,116.322343,0,122,39905.4259375,2009-04-02,10:13:21
40.009897,116.322407,0,119,39905.4259953704,2009-04-02,10:13:26
40.009848,116.322437,0,117,39905.4260532407,2009-04-02,10:13:31
40.009833,116.322474,0,116,39905.4261111111,2009-04-02,10:13:36
40.009816,116.322506,0,115,39905.4261689815,2009-04-02,10:13:41
40.009815,116.322507,0,115,39905.4262268519,2009-04-02,10:13:46
40.009815,116.322507,0,115,39905.4262615741,2009-04-02,10:13:49
40.009815,116.322507,0,115,39905.4262847222,2009-04-02,10:13:51
40.009804,116.322518,0,114,39905.4263425926,2009-04-02,10:13:56
40.009804,116.322518,0,114,39905.4263773148,2009-04-02,10:13:59
40.009802,116.322511,0,113,39905.426400463,2009-04-02,10:14:01
40.00978,116.322526,0,113,39905.4264583333,2009-04-02,10:14:06
40.009717,116.322534,0,113,39905.4265162037,2009-04-02,10:14:11
40.009682,116.322564,0,116,39905.4265740741,2009-04-02,10:14:16
40.009722,116.322635,0,122,39905.4266319444,2009-04-02,10:14:21
40.00972,116.322888,0,123,39905.4266898148,2009-04-02,10:14:26
40.009737,116.323036,0,126,39905.4267476852,2009-04-02,10:14:31
40.009698,116.323236,0,125,39905.4268055556,2009-04-02,10:14:36
40.009751,116.323343,0,131,39905.4268634259,2009-04-02,10:14:41
40.00977,116.323477,0,135,39905.4269212963,2009-04-02,10:14:46
40.009748,116.323626,0,139,39905.4269791667,2009-04-02,10:14:51
40.009773,116.32375,0,143,39905.427037037,2009-04-02,10:14:56
40.009714,116.32389,0,150,39905.4270949074,2009-04-02,10:15:01
40.00953,116.323906,0,155,39905.4271527778,2009-04-02,10:15:06
40.009359,116.323918,0,150,39905.4272106481,2009-04-02,10:15:11
40.009198,116.323956,0,149,39905.4272685185,2009-04-02,10:15:16
40.009034,116.324023,0,139,39905.4273263889,2009-04-02,10:15:21
40.00888,116.32406,0,136,39905.4273842593,2009-04-02,10:15:26
40.00874,116.324046,0,129,39905.4274421296,2009-04-02,10:15:31
40.008612,116.324041,0,123,39905.4275,2009-04-02,10:15:36
40.008483,116.324058,0,118,39905.4275578704,2009-04-02,10:15:41
40.008371,116.32404,0,113,39905.4276157407,2009-04-02,10:15:46
40.008249,116.324043,0,109,39905.4276736111,2009-04-02,10:15:51
40.00813,116.324046,0,110,39905.4277314815,2009-04-02,10:15:56
40.008007,116.324054,0,108,39905.4277893519,2009-04-02,10:16:01
40.007902,116.324055,0,106,39905.4278472222,2009-04-02,10:16:06
40.007781,116.324075,0,106,39905.4279050926,2009-04-02,10:16:11
40.007667,116.32408,0,104,39905.427962963,2009-04-02,10:16:16
40.007545,116.324038,0,106,39905.4280208333,2009-04-02,10:16:21
40.007422,116.32408,0,106,39905.4280787037,2009-04-02,10:16:26
40.007281,116.324097,0,104,39905.4281365741,2009-04-02,10:16:31
40.007141,116.324109,0,99,39905.4281944444,2009-04-02,10:16:36
40.007003,116.324114,0,97,39905.4282523148,2009-04-02,10:16:41
40.006857,116.324127,0,94,39905.4283101852,2009-04-02,10:16:46
40.00674,116.324086,0,92,39905.4283680556,2009-04-02,10:16:51
40.006615,116.324065,0,92,39905.4284259259,2009-04-02,10:16:56
40.006482,116.324076,0,95,39905.4284837963,2009-04-02,10:17:01
40.006353,116.324076,0,93,39905.4285416667,2009-04-02,10:17:06
40.006231,116.324087,0,98,39905.428599537,2009-04-02,10:17:11
40.006108,116.324048,0,96,39905.4286574074,2009-04-02,10:17:16
40.005961,116.324054,0,99,39905.4287152778,2009-04-02,10:17:21
40.005847,116.324031,0,104,39905.4287731481,2009-04-02,10:17:26
40.005687,116.324062,0,106,39905.4288310185,2009-04-02,10:17:31
40.005529,116.324085,0,112,39905.4288888889,2009-04-02,10:17:36
40.005395,116.324064,0,114,39905.4289467593,2009-04-02,10:17:41
40.005221,116.324123,0,115,39905.4290046296,2009-04-02,10:17:46
40.005109,116.32409,0,115,39905.4290625,2009-04-02,10:17:51
40.004967,116.324096,0,117,39905.4291203704,2009-04-02,10:17:56
40.004832,116.324101,0,117,39905.4291782407,2009-04-02,10:18:01
40.004703,116.324071,0,119,39905.4292361111,2009-04-02,10:18:06
40.004551,116.324142,0,116,39905.4292939815,2009-04-02,10:18:11
40.004387,116.324214,0,115,39905.4293518519,2009-04-02,10:18:16
40.004265,116.324194,0,117,39905.4294097222,2009-04-02,10:18:21
40.00417,116.32419,0,119,39905.4294675926,2009-04-02,10:18:26
40.004019,116.324182,0,127,39905.429525463,2009-04-02,10:18:31
40.003886,116.32413,0,133,39905.4295833333,2009-04-02,10:18:36
40.003785,116.324105,0,140,39905.4296412037,2009-04-02,10:18:41
40.003703,116.324138,0,140,39905.4296990741,2009-04-02,10:18:46
40.003648,116.324158,0,142,39905.4297569444,2009-04-02,10:18:51
40.003604,116.324337,0,144,39905.4298148148,2009-04-02,10:18:56
40.003565,116.32463,0,149,39905.4298726852,2009-04-02,10:19:01
40.003555,116.324839,0,150,39905.4299305556,2009-04-02,10:19:06
40.003472,116.324998,0,158,39905.4299884259,2009-04-02,10:19:11
40.00333,116.325001,0,155,39905.4300462963,2009-04-02,10:19:16
40.003197,116.325025,0,148,39905.4301041667,2009-04-02,10:19:21
40.00307,116.324996,0,149,39905.430162037,2009-04-02,10:19:26
40.002925,116.325032,0,142,39905.4302199074,2009-04-02,10:19:31
40.002784,116.325063,0,134,39905.4302777778,2009-04-02,10:19:36
40.002678,116.325071,0,130,39905.4303356481,2009-04-02,10:19:41
40.002534,116.325104,0,125,39905.4303935185,2009-04-02,10:19:46
40.002419,116.325199,0,121,39905.4304513889,2009-04-02,10:19:51
40.002388,116.325362,0,116,39905.4305092593,2009-04-02,10:19:56
40.002399,116.325568,0,115,39905.4305671296,2009-04-02,10:20:01
40.002414,116.325764,0,113,39905.430625,2009-04-02,10:20:06
40.002412,116.325958,0,112,39905.4306828704,2009-04-02,10:20:11
40.002456,116.326136,0,110,39905.4307407407,2009-04-02,10:20:16
40.002465,116.326325,0,110,39905.4307986111,2009-04-02,10:20:21
40.002403,116.326516,0,107,39905.4308564815,2009-04-02,10:20:26
40.002274,116.326542,0,104,39905.4309143518,2009-04-02,10:20:31
40.002167,116.326519,0,103,39905.4309722222,2009-04-02,10:20:36
40.002061,116.326519,0,101,39905.4310300926,2009-04-02,10:20:41
40.001956,116.326509,0,99,39905.431087963,2009-04-02,10:20:46
40.001827,116.326483,0,104,39905.4311458333,2009-04-02,10:20:51
40.001727,116.326494,0,107,39905.4312037037,2009-04-02,10:20:56
40.001603,116.326518,0,107,39905.4312615741,2009-04-02,10:21:01
40.001496,116.326477,0,115,39905.4313194444,2009-04-02,10:21:06
40.001452,116.326694,0,122,39905.4313773148,2009-04-02,10:21:11
40.001474,116.326889,0,136,39905.4314351852,2009-04-02,10:21:16
40.001354,116.326893,0,152,39905.4314930556,2009-04-02,10:21:21
40.001265,116.326849,0,161,39905.4315509259,2009-04-02,10:21:26
40.001167,116.326784,0,170,39905.4316087963,2009-04-02,10:21:31
40.000895,116.326814,0,175,39905.4316666667,2009-04-02,10:21:36
40.000709,116.326981,0,178,39905.431724537,2009-04-02,10:21:41
40.000502,116.32702,0,169,39905.4317824074,2009-04-02,10:21:46
40.000323,116.327067,0,163,39905.4318402778,2009-04-02,10:21:51
40.000192,116.327118,0,160,39905.4318981481,2009-04-02,10:21:56
40.000032,116.327172,0,162,39905.4319560185,2009-04-02,10:22:01
39.999948,116.327174,0,160,39905.4320138889,2009-04-02,10:22:06
39.999871,116.327163,0,164,39905.4320717593,2009-04-02,10:22:11
39.999867,116.327185,0,157,39905.4321296296,2009-04-02,10:22:16
39.999862,116.327191,0,156,39905.4321875,2009-04-02,10:22:21
39.999864,116.32719,0,156,39905.4322453704,2009-04-02,10:22:26
39.999864,116.32719,0,156,39905.4322800926,2009-04-02,10:22:29
39.999866,116.327187,0,156,39905.4323032407,2009-04-02,10:22:31
39.999873,116.327177,0,156,39905.4323611111,2009-04-02,10:22:36
39.999873,116.327177,0,156,39905.4323958333,2009-04-02,10:22:39
39.999876,116.327174,0,156,39905.4324189815,2009-04-02,10:22:41
39.999884,116.327164,0,157,39905.4324768518,2009-04-02,10:22:46
39.999892,116.327152,0,157,39905.4325347222,2009-04-02,10:22:51
39.999897,116.327141,0,157,39905.4325925926,2009-04-02,10:22:56
39.999906,116.327089,0,157,39905.432650463,2009-04-02,10:23:01
39.999894,116.327002,0,157,39905.4327083333,2009-04-02,10:23:06
39.999826,116.326889,0,157,39905.4327662037,2009-04-02,10:23:11
39.999755,116.326742,0,157,39905.4328240741,2009-04-02,10:23:16
39.999691,116.326551,0,157,39905.4328819444,2009-04-02,10:23:21
39.999622,116.326373,0,157,39905.4329398148,2009-04-02,10:23:26
39.999553,116.326198,0,157,39905.4329976852,2009-04-02,10:23:31
39.999511,116.326006,0,157,39905.4330555556,2009-04-02,10:23:36
39.999486,116.325845,0,157,39905.4331134259,2009-04-02,10:23:41
39.999472,116.325708,0,157,39905.4331712963,2009-04-02,10:23:46
39.99946,116.325547,0,157,39905.4332291667,2009-04-02,10:23:51
39.999419,116.325346,0,157,39905.433287037,2009-04-02,10:23:56
39.999347,116.325092,0,158,39905.4333449074,2009-04-02,10:24:01
39.999253,116.324812,0,158,39905.4334027778,2009-04-02,10:24:06
40.0028,116.32082,0,492,39905.4806134259,2009-04-02,11:32:05
40.003651,116.321588,0,428,39905.4806712963,2009-04-02,11:32:10
40.003709,116.321552,0,398,39905.4807291667,2009-04-02,11:32:15
40.003822,116.321529,0,365,39905.480787037,2009-04-02,11:32:20
40.003976,116.321495,0,337,39905.4808449074,2009-04-02,11:32:25
40.004126,116.321487,0,305,39905.4809027778,2009-04-02,11:32:30
40.004257,116.32145,0,274,39905.4809606481,2009-04-02,11:32:35
40.004475,116.321423,0,218,39905.4810185185,2009-04-02,11:32:40
40.004615,116.321397,0,204,39905.4810763889,2009-04-02,11:32:45
40.004684,116.321298,0,192,39905.4811342593,2009-04-02,11:32:50
40.004854,116.321151,0,193,39905.4811921296,2009-04-02,11:32:55
40.004845,116.320891,0,175,39905.48125,2009-04-02,11:33:00
40.004864,116.320637,0,156,39905.4813078704,2009-04-02,11:33:05
40.004886,116.320424,0,138,39905.4813657407,2009-04-02,11:33:10
40.004882,116.32017,0,123,39905.4814236111,2009-04-02,11:33:15
40.004879,116.319973,0,112,39905.4814814815,2009-04-02,11:33:20
40.004893,116.319752,0,102,39905.4815393519,2009-04-02,11:33:25
40.004883,116.319494,0,90,39905.4815972222,2009-04-02,11:33:30
40.004888,116.319292,0,77,39905.4816550926,2009-04-02,11:33:35
40.004944,116.319089,0,67,39905.481712963,2009-04-02,11:33:40
40.004945,116.318887,0,57,39905.4817708333,2009-04-02,11:33:45
40.004941,116.318665,0,47,39905.4818287037,2009-04-02,11:33:50
40.004942,116.318434,0,36,39905.4818865741,2009-04-02,11:33:55
40.004942,116.318209,0,24,39905.4819444444,2009-04-02,11:34:00
40.004954,116.317971,0,16,39905.4820023148,2009-04-02,11:34:05
40.005002,116.317854,0,12,39905.4820601852,2009-04-02,11:34:10
40.005127,116.317856,0,8,39905.4821180556,2009-04-02,11:34:15
40.005345,116.317815,0,1,39905.4821759259,2009-04-02,11:34:20
40.005542,116.317779,0,6,39905.4822337963,2009-04-02,11:34:25
40.005725,116.317789,0,20,39905.4822916667,2009-04-02,11:34:30
40.00583,116.317771,0,33,39905.482349537,2009-04-02,11:34:35
40.005866,116.317561,0,290,39905.4824074074,2009-04-02,11:34:40
40.005891,116.317544,0,291,39905.4824652778,2009-04-02,11:34:45
40.005978,116.317547,0,287,39905.4825231481,2009-04-02,11:34:50
40.006074,116.317607,0,275,39905.4825810185,2009-04-02,11:34:55
40.006156,116.317599,0,267,39905.4826388889,2009-04-02,11:35:00
40.00628,116.317619,0,262,39905.4826967593,2009-04-02,11:35:05
40.006417,116.317618,0,262,39905.4827546296,2009-04-02,11:35:10
40.006572,116.317619,0,262,39905.4828125,2009-04-02,11:35:15
40.006714,116.317589,0,258,39905.4828703704,2009-04-02,11:35:20
40.00692,116.317614,0,255,39905.4829282407,2009-04-02,11:35:25
40.00711,116.317599,0,254,39905.4829861111,2009-04-02,11:35:30
40.007397,116.317708,0,238,39905.4830439815,2009-04-02,11:35:35
40.007684,116.317753,0,228,39905.4831018519,2009-04-02,11:35:40
40.007922,116.317727,0,208,39905.4831597222,2009-04-02,11:35:45
40.008144,116.317726,0,205,39905.4832175926,2009-04-02,11:35:50
40.008354,116.317738,0,197,39905.483275463,2009-04-02,11:35:55
40.008585,116.317742,0,152,39905.4833333333,2009-04-02,11:36:00
40.008704,116.317744,0,130,39905.4833912037,2009-04-02,11:36:05
40.008816,116.317635,0,119,39905.4834490741,2009-04-02,11:36:10
40.008947,116.317444,0,126,39905.4835069444,2009-04-02,11:36:15
40.008973,116.31724,0,110,39905.4835648148,2009-04-02,11:36:20
40.009009,116.316996,0,99,39905.4836226852,2009-04-02,11:36:25
40.009,116.316743,0,84,39905.4836805556,2009-04-02,11:36:30
40.009002,116.316537,0,78,39905.4837384259,2009-04-02,11:36:35
40.009016,116.31637,0,86,39905.4837962963,2009-04-02,11:36:40
40.009182,116.316292,0,81,39905.4838541667,2009-04-02,11:36:45
40.009279,116.316258,0,75,39905.483912037,2009-04-02,11:36:50
40.009345,116.316227,0,66,39905.4839699074,2009-04-02,11:36:55
40.009424,116.316107,0,53,39905.4840277778,2009-04-02,11:37:00
40.009462,116.315955,0,39,39905.4840856481,2009-04-02,11:37:05
40.009514,116.315813,0,28,39905.4841435185,2009-04-02,11:37:10
40.009578,116.315663,0,22,39905.4842013889,2009-04-02,11:37:15
40.009679,116.315541,0,26,39905.4842592593,2009-04-02,11:37:20
40.009804,116.315332,0,28,39905.4843171296,2009-04-02,11:37:25
40.009847,116.315148,0,30,39905.484375,2009-04-02,11:37:30
40.009839,116.314955,0,29,39905.4844328704,2009-04-02,11:37:35
40.009852,116.314838,0,23,39905.4844907407,2009-04-02,11:37:40
40.009871,116.314792,0,18,39905.4845486111,2009-04-02,11:37:45
40.009908,116.314774,0,13,39905.4846064815,2009-04-02,11:37:50
40.009891,116.314756,0,15,39905.4846643518,2009-04-02,11:37:55
40.009891,116.314756,0,15,39905.4846990741,2009-04-02,11:37:58
40.009896,116.314762,0,21,39905.4847222222,2009-04-02,11:38:00
40.009931,116.314833,0,24,39905.4847800926,2009-04-02,11:38:05
40.009952,116.31489,0,31,39905.484837963,2009-04-02,11:38:10
40.009946,116.314958,0,36,39905.4848958333,2009-04-02,11:38:15
40.009946,116.314958,0,36,39905.4849305556,2009-04-02,11:38:18
40.009948,116.314964,0,38,39905.4849537037,2009-04-02,11:38:20
40.009958,116.31496,0,38,39905.4850115741,2009-04-02,11:38:25
40.009969,116.314955,0,38,39905.4850694444,2009-04-02,11:38:30
40.009979,116.314952,0,38,39905.4851273148,2009-04-02,11:38:35
40.010011,116.314949,0,39,39905.4851851852,2009-04-02,11:38:40
40.010036,116.314968,0,40,39905.4852430556,2009-04-02,11:38:45
40.010101,116.314958,0,41,39905.4853009259,2009-04-02,11:38:50
40.010183,116.31495,0,43,39905.4853587963,2009-04-02,11:38:55
40.010224,116.314919,0,44,39905.4854166667,2009-04-02,11:39:00
40.010243,116.314898,0,44,39905.485474537,2009-04-02,11:39:05
40.010251,116.314904,0,45,39905.4855324074,2009-04-02,11:39:10
40.010252,116.314903,0,44,39905.4855902778,2009-04-02,11:39:15
40.010252,116.314903,0,44,39905.4856481481,2009-04-02,11:39:20
40.010248,116.314904,0,44,39905.4857060185,2009-04-02,11:39:25
40.010248,116.314904,0,44,39905.4857407407,2009-04-02,11:39:28
40.010241,116.314907,0,44,39905.4857638889,2009-04-02,11:39:30
40.010229,116.314912,0,44,39905.4858217593,2009-04-02,11:39:35
40.010204,116.314906,0,44,39905.4858796296,2009-04-02,11:39:40
40.010184,116.314912,0,45,39905.4859375,2009-04-02,11:39:45
40.010184,116.314912,0,45,39905.4859722222,2009-04-02,11:39:48
40.010183,116.31491,0,45,39905.4859953704,2009-04-02,11:39:50
40.010095,116.314882,0,46,39905.4860532407,2009-04-02,11:39:55
40.009944,116.314835,0,46,39905.4861111111,2009-04-02,11:40:00
40.009921,116.314792,0,46,39905.4861689815,2009-04-02,11:40:05
40.009724,116.315014,0,78,39905.4897569444,2009-04-02,11:45:15
40.009707,116.315039,0,78,39905.4898148148,2009-04-02,11:45:20
40.009706,116.315041,0,78,39905.4898726852,2009-04-02,11:45:25
40.009706,116.315041,0,78,39905.4899074074,2009-04-02,11:45:28
40.009704,116.315042,0,78,39905.4899305556,2009-04-02,11:45:30
40.009693,116.315052,0,78,39905.4899884259,2009-04-02,11:45:35
40.009682,116.315067,0,78,39905.4900462963,2009-04-02,11:45:40
40.009686,116.315076,0,78,39905.4901041667,2009-04-02,11:45:45
40.009684,116.315077,0,79,39905.490162037,2009-04-02,11:45:50
40.009684,116.315077,0,79,39905.4901967593,2009-04-02,11:45:53
40.009689,116.315075,0,79,39905.4902199074,2009-04-02,11:45:55
40.00975,116.315031,0,80,39905.4902777778,2009-04-02,11:46:00
40.009752,116.314961,0,82,39905.4903356481,2009-04-02,11:46:05
40.009709,116.314978,0,82,39905.4903935185,2009-04-02,11:46:10
40.00968,116.314942,0,82,39905.4904513889,2009-04-02,11:46:15
40.009725,116.314915,0,82,39905.4905092593,2009-04-02,11:46:20
40.009757,116.314887,0,82,39905.4905671296,2009-04-02,11:46:25
40.009754,116.314933,0,79,39905.490625,2009-04-02,11:46:30
40.009754,116.314933,0,79,39905.4906597222,2009-04-02,11:46:33
40.009752,116.314937,0,79,39905.4906828704,2009-04-02,11:46:35
40.009805,116.314995,0,82,39905.4907407407,2009-04-02,11:46:40
40.009902,116.314999,0,84,39905.4907986111,2009-04-02,11:46:45
40.009979,116.315003,0,86,39905.4908564815,2009-04-02,11:46:50
40.010022,116.314966,0,87,39905.4909143519,2009-04-02,11:46:55
40.010086,116.314958,0,90,39905.4909722222,2009-04-02,11:47:00
40.010134,116.314957,0,91,39905.4910300926,2009-04-02,11:47:05
40.010156,116.314938,0,92,39905.491087963,2009-04-02,11:47:10
40.010183,116.314936,0,94,39905.4911458333,2009-04-02,11:47:15
40.010243,116.314917,0,95,39905.4912037037,2009-04-02,11:47:20
40.010234,116.314915,0,97,39905.4912615741,2009-04-02,11:47:25
40.01022,116.314936,0,97,39905.4913194444,2009-04-02,11:47:30
40.01023,116.314942,0,97,39905.4913773148,2009-04-02,11:47:35
40.010119,116.314946,0,108,39905.4914351852,2009-04-02,11:47:40
40.010097,116.314963,0,112,39905.4914930556,2009-04-02,11:47:45
40.010093,116.314978,0,114,39905.4915509259,2009-04-02,11:47:50
40.010093,116.314978,0,114,39905.4915856481,2009-04-02,11:47:53
40.010097,116.31498,0,114,39905.4916087963,2009-04-02,11:47:55
40.010103,116.314958,0,114,39905.4916666667,2009-04-02,11:48:00
40.0101,116.314887,0,115,39905.491724537,2009-04-02,11:48:05
40.010087,116.314785,0,116,39905.4917824074,2009-04-02,11:48:10
40.009983,116.31471,0,118,39905.4918402778,2009-04-02,11:48:15
40.009882,116.314658,0,121,39905.4918981481,2009-04-02,11:48:20
40.009852,116.314621,0,120,39905.4919560185,2009-04-02,11:48:25
40.00982,116.3146,0,120,39905.4920138889,2009-04-02,11:48:30
40.009755,116.314565,0,120,39905.4920717593,2009-04-02,11:48:35
40.009743,116.314614,0,120,39905.4921296296,2009-04-02,11:48:40
40.009721,116.314734,0,122,39905.4921875,2009-04-02,11:48:45
40.009696,116.314914,0,123,39905.4922453704,2009-04-02,11:48:50
40.009659,116.315146,0,125,39905.4923032407,2009-04-02,11:48:55
40.009686,116.315312,0,128,39905.4923611111,2009-04-02,11:49:00
40.009713,116.315487,0,131,39905.4924189815,2009-04-02,11:49:05
40.009731,116.315651,0,133,39905.4924768518,2009-04-02,11:49:10
40.009667,116.315844,0,136,39905.4925347222,2009-04-02,11:49:15
40.009586,116.316122,0,141,39905.4925925926,2009-04-02,11:49:20
40.00941,116.316162,0,143,39905.492650463,2009-04-02,11:49:25
40.009252,116.316206,0,149,39905.4927083333,2009-04-02,11:49:30
40.009075,116.316255,0,156,39905.4927662037,2009-04-02,11:49:35
40.008993,116.316402,0,142,39905.4928240741,2009-04-02,11:49:40
40.009025,116.316587,0,147,39905.4928819444,2009-04-02,11:49:45
40.009047,116.316778,0,151,39905.4929398148,2009-04-02,11:49:50
40.009071,116.316988,0,154,39905.4929976852,2009-04-02,11:49:55
40.009081,116.317198,0,159,39905.4930555556,2009-04-02,11:50:00
40.009091,116.317389,0,166,39905.4931134259,2009-04-02,11:50:05
40.009107,116.317542,0,172,39905.4931712963,2009-04-02,11:50:10
40.009017,116.317638,0,177,39905.4932291667,2009-04-02,11:50:15
40.008904,116.317632,0,184,39905.493287037,2009-04-02,11:50:20
40.008757,116.317619,0,190,39905.4933449074,2009-04-02,11:50:25
40.008589,116.317634,0,198,39905.4934027778,2009-04-02,11:50:30
40.008422,116.317638,0,206,39905.4934606481,2009-04-02,11:50:35
40.008246,116.317664,0,213,39905.4935185185,2009-04-02,11:50:40
40.008092,116.317638,0,223,39905.4935763889,2009-04-02,11:50:45
40.007932,116.317637,0,236,39905.4936342593,2009-04-02,11:50:50
40.007786,116.31761,0,249,39905.4936921296,2009-04-02,11:50:55
40.007681,116.317571,0,258,39905.49375,2009-04-02,11:51:00
40.007531,116.317566,0,265,39905.4938078704,2009-04-02,11:51:05
40.007352,116.317584,0,271,39905.4938657407,2009-04-02,11:51:10
40.007175,116.317572,0,282,39905.4939236111,2009-04-02,11:51:15
40.006974,116.317614,0,292,39905.4939814815,2009-04-02,11:51:20
40.006809,116.317642,0,301,39905.4940393518,2009-04-02,11:51:25
40.006647,116.317681,0,314,39905.4940972222,2009-04-02,11:51:30
40.006614,116.317721,0,277,39905.4941550926,2009-04-02,11:51:35
40.00659,116.317786,0,274,39905.494212963,2009-04-02,11:51:40
40.006574,116.317952,0,270,39905.4942708333,2009-04-02,11:51:45
40.006527,116.318173,0,269,39905.4943287037,2009-04-02,11:51:50
40.006466,116.318396,0,272,39905.4943865741,2009-04-02,11:51:55
40.006471,116.31861,0,275,39905.4944444444,2009-04-02,11:52:00
40.006474,116.318823,0,282,39905.4945023148,2009-04-02,11:52:05
40.006483,116.319024,0,287,39905.4945601852,2009-04-02,11:52:10
40.006557,116.3192,0,288,39905.4946180556,2009-04-02,11:52:15
40.00659,116.31934,0,292,39905.4946759259,2009-04-02,11:52:20
40.006668,116.319394,0,295,39905.4947337963,2009-04-02,11:52:25
40.006825,116.319443,0,300,39905.4947916667,2009-04-02,11:52:30
40.006995,116.31952,0,301,39905.494849537,2009-04-02,11:52:35
40.007114,116.319583,0,304,39905.4949074074,2009-04-02,11:52:40
40.007252,116.319583,0,311,39905.4949652778,2009-04-02,11:52:45
40.007378,116.319671,0,313,39905.4950231481,2009-04-02,11:52:50
40.007492,116.319785,0,316,39905.4950810185,2009-04-02,11:52:55
40.007588,116.319799,0,315,39905.4951388889,2009-04-02,11:53:00
40.007619,116.319771,0,309,39905.4951967593,2009-04-02,11:53:05
40.007628,116.31976,0,315,39905.4952546296,2009-04-02,11:53:10
40.007629,116.319764,0,317,39905.4953125,2009-04-02,11:53:15
40.007629,116.319764,0,317,39905.4953472222,2009-04-02,11:53:18
40.007631,116.319769,0,317,39905.4953703704,2009-04-02,11:53:20
40.007627,116.3198,0,317,39905.4954282407,2009-04-02,11:53:25
40.007618,116.319832,0,318,39905.4954861111,2009-04-02,11:53:30
40.007619,116.319849,0,319,39905.4955439815,2009-04-02,11:53:35
40.007621,116.319851,0,319,39905.4956018519,2009-04-02,11:53:40
40.007622,116.319847,0,319,39905.4956597222,2009-04-02,11:53:45
40.007622,116.319847,0,319,39905.4956944444,2009-04-02,11:53:48
40.007622,116.319847,0,319,39905.4957175926,2009-04-02,11:53:50
40.007622,116.319829,0,319,39905.495775463,2009-04-02,11:53:55
40.007625,116.319763,0,319,39905.4958333333,2009-04-02,11:54:00
40.007678,116.319665,0,318,39905.4958912037,2009-04-02,11:54:05
40.007753,116.319573,0,317,39905.4959490741,2009-04-02,11:54:10
40.00782,116.319501,0,317,39905.4960069444,2009-04-02,11:54:15
40.007973,116.319739,0,295,39905.4990740741,2009-04-02,11:58:40
40.007997,116.319772,0,295,39905.4991319444,2009-04-02,11:58:45
40.008067,116.319727,0,288,39905.4991898148,2009-04-02,11:58:50
40.00811,116.31973,0,285,39905.4992476852,2009-04-02,11:58:55
40.008107,116.319737,0,284,39905.4993055556,2009-04-02,11:59:00
40.008107,116.319735,0,284,39905.4993634259,2009-04-02,11:59:05
40.008107,116.319735,0,284,39905.4993981481,2009-04-02,11:59:08
40.008108,116.319729,0,284,39905.4994212963,2009-04-02,11:59:10
40.008109,116.319719,0,284,39905.4994791667,2009-04-02,11:59:15
40.008109,116.31971,0,284,39905.499537037,2009-04-02,11:59:20
40.008109,116.3197,0,283,39905.4995949074,2009-04-02,11:59:25
40.008111,116.319696,0,283,39905.4996527778,2009-04-02,11:59:30
40.008112,116.319692,0,283,39905.4997106481,2009-04-02,11:59:35
40.008116,116.319685,0,283,39905.4997685185,2009-04-02,11:59:40
40.008116,116.319685,0,283,39905.4998032407,2009-04-02,11:59:43
40.00812,116.319683,0,283,39905.4998263889,2009-04-02,11:59:45
40.008123,116.319671,0,283,39905.4998842593,2009-04-02,11:59:50
40.008124,116.319661,0,283,39905.4999421296,2009-04-02,11:59:55
40.008126,116.319647,0,283,39905.5,2009-04-02,12:00:00
40.008126,116.319636,0,283,39905.5000578704,2009-04-02,12:00:05
40.008127,116.319626,0,283,39905.5001157407,2009-04-02,12:00:10
40.008129,116.319614,0,283,39905.5001736111,2009-04-02,12:00:15
40.008131,116.319609,0,283,39905.5002314815,2009-04-02,12:00:20
40.008134,116.319608,0,283,39905.5002893518,2009-04-02,12:00:25
40.008135,116.319606,0,283,39905.5003472222,2009-04-02,12:00:30
40.008136,116.319603,0,283,39905.5004050926,2009-04-02,12:00:35
40.008137,116.319599,0,283,39905.500462963,2009-04-02,12:00:40
40.008138,116.319597,0,283,39905.5005208333,2009-04-02,12:00:45
40.008138,116.319595,0,283,39905.5005787037,2009-04-02,12:00:50
40.008138,116.319589,0,283,39905.5006365741,2009-04-02,12:00:55
40.008142,116.319581,0,282,39905.5006944444,2009-04-02,12:01:00
40.008148,116.319578,0,282,39905.5007523148,2009-04-02,12:01:05
40.008155,116.319574,0,282,39905.5008101852,2009-04-02,12:01:10
40.008161,116.319576,0,282,39905.5008680556,2009-04-02,12:01:15
40.008166,116.319578,0,282,39905.5009259259,2009-04-02,12:01:20
40.00817,116.319578,0,282,39905.5009837963,2009-04-02,12:01:25
40.008172,116.319577,0,282,39905.5010416667,2009-04-02,12:01:30
40.008173,116.319573,0,282,39905.501099537,2009-04-02,12:01:35
40.008174,116.31957,0,282,39905.5011574074,2009-04-02,12:01:40
40.008175,116.319565,0,282,39905.5012152778,2009-04-02,12:01:45
40.008176,116.31956,0,282,39905.5012731481,2009-04-02,12:01:50
40.008177,116.319559,0,282,39905.5013310185,2009-04-02,12:01:55
40.008177,116.319558,0,282,39905.5013888889,2009-04-02,12:02:00
40.008178,116.319556,0,282,39905.5014467593,2009-04-02,12:02:05
40.008179,116.319557,0,282,39905.5015046296,2009-04-02,12:02:10
40.00818,116.319557,0,282,39905.5015625,2009-04-02,12:02:15
40.008181,116.319557,0,281,39905.5016203704,2009-04-02,12:02:20
40.008182,116.319556,0,281,39905.5016782407,2009-04-02,12:02:25
40.008183,116.319554,0,281,39905.5017361111,2009-04-02,12:02:30
40.008184,116.319553,0,281,39905.5017939815,2009-04-02,12:02:35
40.008185,116.319552,0,281,39905.5018518518,2009-04-02,12:02:40
40.008186,116.319548,0,280,39905.5019097222,2009-04-02,12:02:45
40.008186,116.319544,0,280,39905.5019675926,2009-04-02,12:02:50
40.008186,116.319546,0,280,39905.502025463,2009-04-02,12:02:55
40.008186,116.319551,0,280,39905.5020833333,2009-04-02,12:03:00
40.008185,116.319553,0,280,39905.5021412037,2009-04-02,12:03:05
40.008186,116.319558,0,280,39905.5021990741,2009-04-02,12:03:10
40.008186,116.319557,0,280,39905.5022569444,2009-04-02,12:03:15
40.008187,116.319559,0,280,39905.5023148148,2009-04-02,12:03:20
40.008189,116.319563,0,280,39905.5023726852,2009-04-02,12:03:25
40.008443,116.319506,0,260,39905.5053819444,2009-04-02,12:07:45
40.008542,116.31947,0,257,39905.5054398148,2009-04-02,12:07:50
40.008542,116.31947,0,257,39905.505474537,2009-04-02,12:07:53
40.008544,116.319472,0,256,39905.5054976852,2009-04-02,12:07:55
40.008525,116.319485,0,258,39905.5055555556,2009-04-02,12:08:00
40.008519,116.319482,0,257,39905.5056134259,2009-04-02,12:08:05
40.008519,116.319482,0,257,39905.5056481481,2009-04-02,12:08:08
40.008515,116.319478,0,257,39905.5056712963,2009-04-02,12:08:10
40.008326,116.319305,0,258,39905.5057291667,2009-04-02,12:08:15
40.008288,116.319288,0,259,39905.505787037,2009-04-02,12:08:20
40.008285,116.319272,0,259,39905.5058449074,2009-04-02,12:08:25
40.008238,116.319256,0,258,39905.5059027778,2009-04-02,12:08:30
40.008196,116.319274,0,254,39905.5059606481,2009-04-02,12:08:35
40.008195,116.319273,0,254,39905.5060185185,2009-04-02,12:08:40
40.008194,116.319274,0,254,39905.5060763889,2009-04-02,12:08:45
40.008194,116.319274,0,254,39905.5061111111,2009-04-02,12:08:48
40.008194,116.319276,0,254,39905.5061342593,2009-04-02,12:08:50
40.007662,116.319699,0,210,39905.6353356481,2009-04-02,15:14:53
40.007677,116.319705,0,151,39905.6353935185,2009-04-02,15:14:58
40.007655,116.319713,0,166,39905.6354513889,2009-04-02,15:15:03
40.007612,116.319659,0,155,39905.6355092593,2009-04-02,15:15:08
40.007522,116.319554,0,169,39905.6355671296,2009-04-02,15:15:13
40.007408,116.319477,0,165,39905.635625,2009-04-02,15:15:18
40.007274,116.319455,0,151,39905.6356828704,2009-04-02,15:15:23
40.00716,116.319383,0,141,39905.6357407407,2009-04-02,15:15:28
40.00705,116.319317,0,126,39905.6357986111,2009-04-02,15:15:33
40.006938,116.319282,0,114,39905.6358564815,2009-04-02,15:15:38
40.006827,116.319262,0,104,39905.6359143518,2009-04-02,15:15:43
40.006729,116.319259,0,92,39905.6359722222,2009-04-02,15:15:48
40.006664,116.319208,0,96,39905.6360300926,2009-04-02,15:15:53
40.006621,116.319132,0,95,39905.636087963,2009-04-02,15:15:58
40.006589,116.319026,0,89,39905.6361458333,2009-04-02,15:16:03
40.006562,116.318867,0,80,39905.6362037037,2009-04-02,15:16:08
40.006537,116.318714,0,68,39905.6362615741,2009-04-02,15:16:13
40.00649,116.318563,0,55,39905.6363194444,2009-04-02,15:16:18
40.006478,116.318416,0,42,39905.6363773148,2009-04-02,15:16:23
40.006466,116.318184,0,32,39905.6364351852,2009-04-02,15:16:28
40.006449,116.317961,0,22,39905.6364930556,2009-04-02,15:16:33
40.006533,116.317861,0,12,39905.6365509259,2009-04-02,15:16:38
40.006655,116.317823,0,-2,39905.6366087963,2009-04-02,15:16:43
40.006788,116.31784,0,-16,39905.6366666667,2009-04-02,15:16:48
40.006984,116.317896,0,-34,39905.636724537,2009-04-02,15:16:53
40.007198,116.317934,0,-54,39905.6367824074,2009-04-02,15:16:58
40.00742,116.317975,0,-63,39905.6368402778,2009-04-02,15:17:03
40.007645,116.317991,0,-75,39905.6368981482,2009-04-02,15:17:08
40.007872,116.318006,0,-94,39905.6369560185,2009-04-02,15:17:13
40.008116,116.317985,0,-109,39905.6370138889,2009-04-02,15:17:18
40.008327,116.317995,0,-120,39905.6370717593,2009-04-02,15:17:23
40.008527,116.317968,0,-127,39905.6371296296,2009-04-02,15:17:28
40.008719,116.317964,0,-139,39905.6371875,2009-04-02,15:17:33
40.008875,116.317962,0,-141,39905.6372453704,2009-04-02,15:17:38
40.009065,116.317796,0,-118,39905.6373032407,2009-04-02,15:17:43
40.009129,116.317507,0,-87,39905.6373611111,2009-04-02,15:17:48
40.009102,116.317263,0,-78,39905.6374189815,2009-04-02,15:17:53
40.009078,116.317005,0,-65,39905.6374768519,2009-04-02,15:17:58
40.009056,116.316803,0,-51,39905.6375347222,2009-04-02,15:18:03
40.009015,116.31662,0,-51,39905.6375925926,2009-04-02,15:18:08
40.009035,116.316459,0,-50,39905.637650463,2009-04-02,15:18:13
40.009158,116.316392,0,-57,39905.6377083333,2009-04-02,15:18:18
40.009277,116.316369,0,-78,39905.6377662037,2009-04-02,15:18:23
40.009411,116.31636,0,-110,39905.6378240741,2009-04-02,15:18:28
40.009535,116.316342,0,-119,39905.6378819444,2009-04-02,15:18:33
40.009589,116.316336,0,-134,39905.6379398148,2009-04-02,15:18:38
40.009605,116.316337,0,-143,39905.6379976852,2009-04-02,15:18:43
40.009726,116.316112,0,-140,39905.6380555556,2009-04-02,15:18:48
40.009723,116.315941,0,-134,39905.6381134259,2009-04-02,15:18:53
40.009732,116.315791,0,-133,39905.6381712963,2009-04-02,15:18:58
40.009688,116.315676,0,-132,39905.6382291667,2009-04-02,15:19:03
40.009715,116.315525,0,-133,39905.638287037,2009-04-02,15:19:08
40.009713,116.315394,0,-139,39905.6383449074,2009-04-02,15:19:13
40.009711,116.315195,0,-141,39905.6384027778,2009-04-02,15:19:18
40.00968,116.315014,0,-145,39905.6384606481,2009-04-02,15:19:23
40.009667,116.314834,0,-151,39905.6385185185,2009-04-02,15:19:28
40.009751,116.314795,0,-170,39905.6385763889,2009-04-02,15:19:33
40.00976,116.314717,0,-181,39905.6386342593,2009-04-02,15:19:38
40.009778,116.314729,0,-192,39905.6386921296,2009-04-02,15:19:43
40.009835,116.314801,0,-189,39905.63875,2009-04-02,15:19:48
40.009892,116.314855,0,-181,39905.6388078704,2009-04-02,15:19:53
40.009926,116.314923,0,-165,39905.6388657407,2009-04-02,15:19:58
40.009926,116.314953,0,-164,39905.6389236111,2009-04-02,15:20:03
40.009934,116.314967,0,-155,39905.6389814815,2009-04-02,15:20:08
40.009934,116.314967,0,-155,39905.6390162037,2009-04-02,15:20:11
40.009927,116.314967,0,-155,39905.6390393519,2009-04-02,15:20:13
40.009966,116.314974,0,-145,39905.6390972222,2009-04-02,15:20:18
40.010232,116.314986,0,48,39905.641875,2009-04-02,15:24:18
40.010247,116.314989,0,64,39905.6419328704,2009-04-02,15:24:23
40.01027,116.315051,0,70,39905.6419907407,2009-04-02,15:24:28
40.01027,116.315051,0,70,39905.642025463,2009-04-02,15:24:31
40.010273,116.315051,0,73,39905.6420486111,2009-04-02,15:24:33
40.010266,116.31503,0,69,39905.6421064815,2009-04-02,15:24:38
40.010266,116.31503,0,69,39905.6421412037,2009-04-02,15:24:41
40.010267,116.315031,0,70,39905.6421643518,2009-04-02,15:24:43
40.010228,116.315036,0,76,39905.6422222222,2009-04-02,15:24:48
40.010186,116.315018,0,122,39905.6422800926,2009-04-02,15:24:53
40.010146,116.315,0,134,39905.642337963,2009-04-02,15:24:58
40.010122,116.314994,0,141,39905.6423958333,2009-04-02,15:25:03
40.010113,116.314959,0,145,39905.6424537037,2009-04-02,15:25:08
40.010098,116.3149,0,148,39905.6425115741,2009-04-02,15:25:13
40.010051,116.314772,0,149,39905.6425694444,2009-04-02,15:25:18
40.010022,116.314697,0,147,39905.6426273148,2009-04-02,15:25:23
40.00987,116.314564,0,143,39905.6426851852,2009-04-02,15:25:28
40.009672,116.314499,0,119,39905.6427430556,2009-04-02,15:25:33
40.009614,116.314549,0,107,39905.6428009259,2009-04-02,15:25:38
40.009581,116.314657,0,102,39905.6428587963,2009-04-02,15:25:43
40.009612,116.314796,0,96,39905.6429166667,2009-04-02,15:25:48
40.009682,116.314928,0,91,39905.642974537,2009-04-02,15:25:53
40.009749,116.31508,0,85,39905.6430324074,2009-04-02,15:25:58
40.009769,116.315283,0,78,39905.6430902778,2009-04-02,15:26:03
40.009829,116.315453,0,75,39905.6431481481,2009-04-02,15:26:08
40.009855,116.315626,0,72,39905.6432060185,2009-04-02,15:26:13
40.009784,116.315693,0,72,39905.6432638889,2009-04-02,15:26:18
40.009589,116.315775,0,68,39905.6433217593,2009-04-02,15:26:23
40.009421,116.315821,0,77,39905.6433796296,2009-04-02,15:26:28
40.009217,116.315929,0,84,39905.6434375,2009-04-02,15:26:33
40.009038,116.316294,0,104,39905.6434953704,2009-04-02,15:26:38
40.009032,116.31656,0,112,39905.6435532407,2009-04-02,15:26:43
40.009069,116.316766,0,121,39905.6436111111,2009-04-02,15:26:48
40.009089,116.316967,0,121,39905.6436689815,2009-04-02,15:26:53
40.00912,116.317153,0,124,39905.6437268518,2009-04-02,15:26:58
40.00915,116.317402,0,125,39905.6437847222,2009-04-02,15:27:03
40.009084,116.317563,0,126,39905.6438425926,2009-04-02,15:27:08
40.008917,116.317561,0,122,39905.643900463,2009-04-02,15:27:13
40.008682,116.317595,0,115,39905.6439583333,2009-04-02,15:27:18
40.008512,116.317546,0,115,39905.6440162037,2009-04-02,15:27:23
40.008331,116.317559,0,121,39905.6440740741,2009-04-02,15:27:28
40.008087,116.317598,0,117,39905.6441319444,2009-04-02,15:27:33
40.007933,116.317549,0,118,39905.6441898148,2009-04-02,15:27:38
40.007715,116.317566,0,122,39905.6442476852,2009-04-02,15:27:43
40.007564,116.317537,0,123,39905.6443055556,2009-04-02,15:27:48
40.007351,116.317542,0,124,39905.6443634259,2009-04-02,15:27:53
40.007183,116.317515,0,121,39905.6444212963,2009-04-02,15:27:58
40.007018,116.317511,0,122,39905.6444791667,2009-04-02,15:28:03
40.006863,116.317481,0,128,39905.644537037,2009-04-02,15:28:08
40.006667,116.317506,0,130,39905.6445949074,2009-04-02,15:28:13
40.006415,116.317539,0,129,39905.6446527778,2009-04-02,15:28:18
40.006246,116.317516,0,127,39905.6447106482,2009-04-02,15:28:23
40.006042,116.317536,0,123,39905.6447685185,2009-04-02,15:28:28
40.005867,116.317589,0,113,39905.6448263889,2009-04-02,15:28:33
40.005637,116.317627,0,103,39905.6448842593,2009-04-02,15:28:38
40.005414,116.317677,0,98,39905.6449421296,2009-04-02,15:28:43
40.005205,116.31768,0,91,39905.645,2009-04-02,15:28:48
40.005038,116.31767,0,83,39905.6450578704,2009-04-02,15:28:53
40.004846,116.31777,0,70,39905.6451157407,2009-04-02,15:28:58
40.004738,116.317983,0,67,39905.6451736111,2009-04-02,15:29:03
40.004713,116.318241,0,66,39905.6452314815,2009-04-02,15:29:08
40.004711,116.318479,0,63,39905.6452893519,2009-04-02,15:29:13
40.004719,116.318691,0,59,39905.6453472222,2009-04-02,15:29:18
40.004736,116.318907,0,54,39905.6454050926,2009-04-02,15:29:23
40.004795,116.319154,0,52,39905.645462963,2009-04-02,15:29:28
40.004855,116.319371,0,54,39905.6455208333,2009-04-02,15:29:33
40.004931,116.319564,0,60,39905.6455787037,2009-04-02,15:29:38
40.004951,116.319789,0,74,39905.6456365741,2009-04-02,15:29:43
40.00498,116.32002,0,92,39905.6456944444,2009-04-02,15:29:48
40.004979,116.320257,0,111,39905.6457523148,2009-04-02,15:29:53
40.005017,116.320515,0,129,39905.6458101852,2009-04-02,15:29:58
40.005005,116.320798,0,142,39905.6458680556,2009-04-02,15:30:03
40.004944,116.321036,0,149,39905.6459259259,2009-04-02,15:30:08
40.004904,116.321148,0,169,39905.6459837963,2009-04-02,15:30:13
40.00467,116.321187,0,198,39905.6460416667,2009-04-02,15:30:18
40.004485,116.321242,0,189,39905.646099537,2009-04-02,15:30:23
40.004302,116.321267,0,186,39905.6461574074,2009-04-02,15:30:28
40.004148,116.321284,0,189,39905.6462152778,2009-04-02,15:30:33
40.003901,116.321344,0,177,39905.6462731481,2009-04-02,15:30:38
40.003756,116.321324,0,178,39905.6463310185,2009-04-02,15:30:43
40.003611,116.321309,0,184,39905.6463888889,2009-04-02,15:30:48
40.003465,116.321311,0,188,39905.6464467593,2009-04-02,15:30:53
40.003335,116.321334,0,192,39905.6465046296,2009-04-02,15:30:58
40.003148,116.321341,0,195,39905.6465625,2009-04-02,15:31:03
40.002926,116.32137,0,193,39905.6466203704,2009-04-02,15:31:08
40.002753,116.321383,0,193,39905.6466782407,2009-04-02,15:31:13
40.002565,116.321381,0,193,39905.6467361111,2009-04-02,15:31:18
40.002409,116.321401,0,194,39905.6467939815,2009-04-02,15:31:23
40.002205,116.321418,0,193,39905.6468518519,2009-04-02,15:31:28
40.001978,116.321445,0,189,39905.6469097222,2009-04-02,15:31:33
40.001736,116.321494,0,180,39905.6469675926,2009-04-02,15:31:38
40.00147,116.321593,0,166,39905.647025463,2009-04-02,15:31:43
40.001241,116.321605,0,165,39905.6470833333,2009-04-02,15:31:48
40.001087,116.321594,0,161,39905.6471412037,2009-04-02,15:31:53
40.000929,116.321597,0,160,39905.6471990741,2009-04-02,15:31:58
40.000735,116.321649,0,154,39905.6472569444,2009-04-02,15:32:03
40.000559,116.321656,0,155,39905.6473148148,2009-04-02,15:32:08
40.000365,116.321685,0,155,39905.6473726852,2009-04-02,15:32:13
40.000217,116.321708,0,156,39905.6474305556,2009-04-02,15:32:18
40.000081,116.321709,0,159,39905.6474884259,2009-04-02,15:32:23
39.999941,116.321794,0,183,39905.6475462963,2009-04-02,15:32:28
39.99979,116.322118,0,194,39905.6476041667,2009-04-02,15:32:33
39.999735,116.322343,0,193,39905.647662037,2009-04-02,15:32:38
39.999718,116.322553,0,191,39905.6477199074,2009-04-02,15:32:43
39.999661,116.32282,0,188,39905.6477777778,2009-04-02,15:32:48
39.999638,116.323069,0,188,39905.6478356481,2009-04-02,15:32:53
39.99959,116.323338,0,183,39905.6478935185,2009-04-02,15:32:58
39.999573,116.323549,0,183,39905.6479513889,2009-04-02,15:33:03
39.999589,116.323788,0,183,39905.6480092593,2009-04-02,15:33:08
39.999624,116.324025,0,184,39905.6480671296,2009-04-02,15:33:13
39.999671,116.32423,0,187,39905.648125,2009-04-02,15:33:18
39.999709,116.324403,0,192,39905.6481828704,2009-04-02,15:33:23
39.999683,116.324633,0,189,39905.6482407407,2009-04-02,15:33:28
39.999661,116.324933,0,182,39905.6482986111,2009-04-02,15:33:33
39.999705,116.325191,0,181,39905.6483564815,2009-04-02,15:33:38
39.999743,116.325461,0,181,39905.6484143519,2009-04-02,15:33:43
39.999758,116.325755,0,180,39905.6484722222,2009-04-02,15:33:48
39.999756,116.326044,0,179,39905.6485300926,2009-04-02,15:33:53
39.999779,116.326301,0,181,39905.648587963,2009-04-02,15:33:58
39.999851,116.32647,0,190,39905.6486458333,2009-04-02,15:34:03
39.99988,116.326624,0,199,39905.6487037037,2009-04-02,15:34:08
39.999963,116.326796,0,211,39905.6487615741,2009-04-02,15:34:13
39.999991,116.32695,0,232,39905.6488194444,2009-04-02,15:34:18
40.000038,116.327114,0,255,39905.6488773148,2009-04-02,15:34:23
40.000016,116.327127,0,268,39905.6489351852,2009-04-02,15:34:28
40.000012,116.327128,0,272,39905.6489930556,2009-04-02,15:34:33
40.000012,116.327128,0,272,39905.6490277778,2009-04-02,15:34:36
40.000005,116.327131,0,273,39905.6490509259,2009-04-02,15:34:38
40.000033,116.327131,0,274,39905.6491087963,2009-04-02,15:34:43
40.000037,116.327151,0,276,39905.6491666667,2009-04-02,15:34:48
40.000037,116.327151,0,276,39905.6492013889,2009-04-02,15:34:51
40.00003,116.327149,0,276,39905.649224537,2009-04-02,15:34:53
39.999967,116.327153,0,276,39905.6492824074,2009-04-02,15:34:58
39.999942,116.327066,0,276,39905.6493402778,2009-04-02,15:35:03
39.999953,116.326969,0,275,39905.6493981481,2009-04-02,15:35:08
39.999995,116.326889,0,275,39905.6494560185,2009-04-02,15:35:13
40.00007,116.326863,0,274,39905.6495138889,2009-04-02,15:35:18
40.000127,116.326787,0,275,39905.6495717593,2009-04-02,15:35:23
40.000175,116.326696,0,277,39905.6496296296,2009-04-02,15:35:28
40.000197,116.326581,0,282,39905.6496875,2009-04-02,15:35:33
40.000198,116.326478,0,288,39905.6497453704,2009-04-02,15:35:38
40.000195,116.326413,0,286,39905.6498032407,2009-04-02,15:35:43
40.000193,116.32643,0,279,39905.6498611111,2009-04-02,15:35:48
40.000195,116.326479,0,280,39905.6499189815,2009-04-02,15:35:53
40.000188,116.326491,0,282,39905.6499768518,2009-04-02,15:35:58
40.000157,116.326494,0,262,39905.6500347222,2009-04-02,15:36:03
40.0001,116.326529,0,257,39905.6500925926,2009-04-02,15:36:08
40.000079,116.326538,0,257,39905.650150463,2009-04-02,15:36:13
40.000082,116.326533,0,257,39905.6502083333,2009-04-02,15:36:18
40.000082,116.326533,0,257,39905.6502430556,2009-04-02,15:36:21
40.000089,116.326527,0,257,39905.6502662037,2009-04-02,15:36:23
40.000116,116.326484,0,257,39905.6503240741,2009-04-02,15:36:28
40.000188,116.32635,0,256,39905.6503819444,2009-04-02,15:36:33
40.000211,116.326265,0,257,39905.6504398148,2009-04-02,15:36:38
40.000224,116.326258,0,257,39905.6504976852,2009-04-02,15:36:43
40.000276,116.326199,0,257,39905.6505555556,2009-04-02,15:36:48
40.000293,116.326174,0,257,39905.6506134259,2009-04-02,15:36:53
40.000293,116.326174,0,257,39905.6506481481,2009-04-02,15:36:56
40.000294,116.326172,0,257,39905.6506712963,2009-04-02,15:36:58
40.000353,116.326114,0,256,39905.6507291667,2009-04-02,15:37:03
40.000373,116.326105,0,256,39905.650787037,2009-04-02,15:37:08
40.000376,116.326103,0,256,39905.6508449074,2009-04-02,15:37:13
40.000377,116.326102,0,256,39905.6509027778,2009-04-02,15:37:18
40.000377,116.326102,0,256,39905.6509375,2009-04-02,15:37:21
40.000381,116.3261,0,256,39905.6509606481,2009-04-02,15:37:23
40.00166,116.326812,0,598,39905.6510185185,2009-04-02,15:37:28
40.001749,116.326419,0,429,39905.6510763889,2009-04-02,15:37:33
40.001689,116.326499,0,365,39905.6511342593,2009-04-02,15:37:38
40.001684,116.326539,0,356,39905.6511921296,2009-04-02,15:37:43
40.001689,116.326537,0,356,39905.65125,2009-04-02,15:37:48
40.001686,116.32654,0,355,39905.6513078704,2009-04-02,15:37:53
40.00168,116.326544,0,355,39905.6513657407,2009-04-02,15:37:58
40.001676,116.326546,0,355,39905.6514236111,2009-04-02,15:38:03
40.001676,116.326546,0,355,39905.6514583333,2009-04-02,15:38:06
40.001678,116.326545,0,354,39905.6514814815,2009-04-02,15:38:08
40.000625,116.326582,0,391,39905.6518865741,2009-04-02,15:38:43
40.000539,116.32662,0,407,39905.6519444444,2009-04-02,15:38:48
40.000446,116.326695,0,404,39905.6520023148,2009-04-02,15:38:53
40.000288,116.326974,0,411,39905.6520601852,2009-04-02,15:38:58
40.000688,116.327019,0,221,39905.6521180556,2009-04-02,15:39:03
40.000784,116.327025,0,224,39905.6521759259,2009-04-02,15:39:08
40.000816,116.327043,0,221,39905.6522337963,2009-04-02,15:39:13
40.0008,116.327061,0,222,39905.6522916667,2009-04-02,15:39:18
40.000806,116.327058,0,222,39905.652349537,2009-04-02,15:39:23
