# Supplementary material for: Research on differential privacy protection method based on user tendency
Source: PLoS One. 2023 Oct 26;18(10):e0288823. doi: 10.1371/journal.pone.0288823 (PMC10602288; doi:10.1371/journal.pone.0288823)
Supplement: S1 Data — (ZIP) [file pone.0288823.s001.zip › Data 5-1/000/Trajectory/20090403011657.plt]

Geolife trajectory
WGS 84
Altitude is in Feet
Reserved 3
0,2,255,My Track,0,0,2,8421376
0
40.00152,116.311859,0,130,39906.0534375,2009-04-03,01:16:57
40.001437,116.31225,0,161,39906.0534953704,2009-04-03,01:17:02
40.001434,116.312406,0,158,39906.0535532407,2009-04-03,01:17:07
40.001418,116.312536,0,140,39906.0536111111,2009-04-03,01:17:12
40.001398,116.312649,0,139,39906.0536689815,2009-04-03,01:17:17
40.001481,116.31262,0,109,39906.0537268519,2009-04-03,01:17:22
40.00137,116.312659,0,141,39906.0537962963,2009-04-03,01:17:28
40.001397,116.312671,0,145,39906.0538541667,2009-04-03,01:17:33
40.001458,116.312656,0,145,39906.053912037,2009-04-03,01:17:38
40.001549,116.312655,0,148,39906.0539699074,2009-04-03,01:17:43
40.001656,116.31265,0,149,39906.0540277778,2009-04-03,01:17:48
40.001797,116.312616,0,146,39906.0540856481,2009-04-03,01:17:53
40.001928,116.312615,0,147,39906.0541435185,2009-04-03,01:17:58
40.002051,116.31263,0,145,39906.0542013889,2009-04-03,01:18:03
40.002204,116.312624,0,146,39906.0542592593,2009-04-03,01:18:08
40.002369,116.312624,0,146,39906.0543171296,2009-04-03,01:18:13
40.002508,116.312596,0,142,39906.054375,2009-04-03,01:18:18
40.002649,116.312581,0,146,39906.0544328704,2009-04-03,01:18:23
40.002769,116.312561,0,151,39906.0544907407,2009-04-03,01:18:28
40.00293,116.312549,0,155,39906.0545486111,2009-04-03,01:18:33
40.003135,116.312509,0,167,39906.0546064815,2009-04-03,01:18:38
40.00335,116.312536,0,167,39906.0546643519,2009-04-03,01:18:43
40.003494,116.312525,0,172,39906.0547222222,2009-04-03,01:18:48
40.003673,116.31252,0,174,39906.0547800926,2009-04-03,01:18:53
40.003822,116.312509,0,169,39906.054837963,2009-04-03,01:18:58
40.004016,116.312476,0,184,39906.0548958333,2009-04-03,01:19:03
40.004172,116.312458,0,194,39906.0549537037,2009-04-03,01:19:08
40.004391,116.312562,0,192,39906.0550115741,2009-04-03,01:19:13
40.004422,116.312795,0,177,39906.0550694444,2009-04-03,01:19:18
40.00444,116.313018,0,167,39906.0551273148,2009-04-03,01:19:23
40.004462,116.313236,0,161,39906.0551851852,2009-04-03,01:19:28
40.004483,116.313451,0,150,39906.0552430556,2009-04-03,01:19:33
40.004499,116.313675,0,143,39906.0553009259,2009-04-03,01:19:38
40.004499,116.31391,0,138,39906.0553587963,2009-04-03,01:19:43
40.004511,116.314122,0,134,39906.0554166667,2009-04-03,01:19:48
40.004536,116.31433,0,134,39906.055474537,2009-04-03,01:19:53
40.004561,116.314561,0,133,39906.0555324074,2009-04-03,01:19:58
40.004578,116.314774,0,139,39906.0555902778,2009-04-03,01:20:03
40.004637,116.314999,0,147,39906.0556481481,2009-04-03,01:20:08
40.004643,116.315208,0,138,39906.0557060185,2009-04-03,01:20:13
40.004653,116.315422,0,140,39906.0557638889,2009-04-03,01:20:18
40.004662,116.315642,0,137,39906.0558217593,2009-04-03,01:20:23
40.004687,116.31586,0,137,39906.0558796296,2009-04-03,01:20:28
40.004705,116.316074,0,132,39906.0559375,2009-04-03,01:20:33
40.004739,116.316299,0,140,39906.0559953704,2009-04-03,01:20:38
40.004789,116.316522,0,148,39906.0560532407,2009-04-03,01:20:43
40.004797,116.316739,0,153,39906.0561111111,2009-04-03,01:20:48
40.004787,116.316961,0,153,39906.0561689815,2009-04-03,01:20:53
40.0048,116.317188,0,153,39906.0562268518,2009-04-03,01:20:58
40.004798,116.317426,0,151,39906.0562847222,2009-04-03,01:21:03
40.004805,116.317655,0,148,39906.0563425926,2009-04-03,01:21:08
40.004817,116.317871,0,140,39906.056400463,2009-04-03,01:21:13
40.004868,116.317967,0,138,39906.0564583333,2009-04-03,01:21:18
40.004968,116.317923,0,136,39906.0565162037,2009-04-03,01:21:23
40.00511,116.317931,0,135,39906.0565740741,2009-04-03,01:21:28
40.005285,116.317922,0,139,39906.0566319444,2009-04-03,01:21:33
40.005441,116.317923,0,137,39906.0566898148,2009-04-03,01:21:38
40.005566,116.31797,0,135,39906.0567476852,2009-04-03,01:21:43
40.005598,116.31799,0,134,39906.0568055556,2009-04-03,01:21:48
40.005608,116.318011,0,132,39906.0568634259,2009-04-03,01:21:53
40.005608,116.318007,0,131,39906.0569212963,2009-04-03,01:21:58
40.005608,116.318007,0,131,39906.0569560185,2009-04-03,01:22:01
40.00561,116.318008,0,131,39906.0569791667,2009-04-03,01:22:03
40.005607,116.317999,0,131,39906.057037037,2009-04-03,01:22:08
40.005602,116.317986,0,131,39906.0570949074,2009-04-03,01:22:13
40.005599,116.317975,0,131,39906.0571527778,2009-04-03,01:22:18
40.005596,116.317967,0,131,39906.0572106481,2009-04-03,01:22:23
40.005596,116.317967,0,131,39906.0572453704,2009-04-03,01:22:26
40.005595,116.317965,0,131,39906.0572685185,2009-04-03,01:22:28
40.005588,116.317949,0,130,39906.0573263889,2009-04-03,01:22:33
40.005585,116.317933,0,130,39906.0573842593,2009-04-03,01:22:38
40.005582,116.317919,0,130,39906.0574421296,2009-04-03,01:22:43
40.00558,116.317906,0,130,39906.0575,2009-04-03,01:22:48
40.00558,116.317902,0,130,39906.0575578704,2009-04-03,01:22:53
40.005582,116.317904,0,130,39906.0576157407,2009-04-03,01:22:58
40.005582,116.317904,0,130,39906.057650463,2009-04-03,01:23:01
40.005583,116.317903,0,130,39906.0576736111,2009-04-03,01:23:03
40.005581,116.31789,0,130,39906.0577314815,2009-04-03,01:23:08
40.005579,116.317877,0,130,39906.0577893518,2009-04-03,01:23:13
40.005576,116.317862,0,130,39906.0578472222,2009-04-03,01:23:18
40.005572,116.31785,0,131,39906.0579050926,2009-04-03,01:23:23
40.005571,116.317843,0,131,39906.057962963,2009-04-03,01:23:28
40.005571,116.31784,0,131,39906.0580208333,2009-04-03,01:23:33
40.005572,116.317842,0,131,39906.0580787037,2009-04-03,01:23:38
40.005573,116.317842,0,131,39906.0581365741,2009-04-03,01:23:43
40.005573,116.317842,0,131,39906.0581712963,2009-04-03,01:23:46
40.00557,116.317834,0,131,39906.0581944444,2009-04-03,01:23:48
40.005563,116.317824,0,131,39906.0582523148,2009-04-03,01:23:53
40.005555,116.31779,0,130,39906.0583101852,2009-04-03,01:23:58
40.005565,116.317801,0,129,39906.0583680556,2009-04-03,01:24:03
40.005565,116.317801,0,129,39906.0584027778,2009-04-03,01:24:06
40.005567,116.317807,0,129,39906.0584259259,2009-04-03,01:24:08
40.005568,116.317773,0,128,39906.0584837963,2009-04-03,01:24:13
40.005685,116.317708,0,126,39906.0585416667,2009-04-03,01:24:18
40.005827,116.317718,0,122,39906.058599537,2009-04-03,01:24:23
40.005969,116.317689,0,116,39906.0586574074,2009-04-03,01:24:28
40.006117,116.317661,0,117,39906.0587152778,2009-04-03,01:24:33
40.006292,116.317658,0,114,39906.0587731482,2009-04-03,01:24:38
40.006465,116.317667,0,121,39906.0588310185,2009-04-03,01:24:43
40.006532,116.317657,0,114,39906.0588888889,2009-04-03,01:24:48
40.00646,116.317564,0,105,39906.0589467593,2009-04-03,01:24:53
40.006482,116.317562,0,105,39906.0590046296,2009-04-03,01:24:58
40.0065,116.317548,0,106,39906.0590625,2009-04-03,01:25:03
40.006501,116.317525,0,106,39906.0591203704,2009-04-03,01:25:08
40.006503,116.317525,0,106,39906.0591782407,2009-04-03,01:25:13
40.006503,116.317525,0,106,39906.059212963,2009-04-03,01:25:16
40.006497,116.317528,0,106,39906.0592361111,2009-04-03,01:25:18
40.006481,116.317534,0,106,39906.0592939815,2009-04-03,01:25:23
40.006454,116.317542,0,106,39906.0593518519,2009-04-03,01:25:28
40.006426,116.317551,0,106,39906.0594097222,2009-04-03,01:25:33
40.0064,116.317564,0,106,39906.0594675926,2009-04-03,01:25:38
40.006375,116.317579,0,106,39906.059525463,2009-04-03,01:25:43
40.006345,116.31759,0,107,39906.0595833333,2009-04-03,01:25:48
40.006303,116.317611,0,107,39906.0596412037,2009-04-03,01:25:53
40.006234,116.317629,0,107,39906.0596990741,2009-04-03,01:25:58
40.006162,116.317643,0,107,39906.0597569444,2009-04-03,01:26:03
40.006104,116.317659,0,107,39906.0598148148,2009-04-03,01:26:08
40.006094,116.317671,0,107,39906.0598726852,2009-04-03,01:26:13
40.006104,116.317678,0,106,39906.0599305556,2009-04-03,01:26:18
40.006103,116.317679,0,106,39906.0599884259,2009-04-03,01:26:23
40.006105,116.317681,0,106,39906.0600462963,2009-04-03,01:26:28
40.00611,116.317681,0,106,39906.0601041667,2009-04-03,01:26:33
40.006118,116.31768,0,106,39906.060162037,2009-04-03,01:26:38
40.006118,116.31768,0,106,39906.0601967593,2009-04-03,01:26:41
40.006126,116.317682,0,105,39906.0602199074,2009-04-03,01:26:43
40.006247,116.317718,0,104,39906.0602777778,2009-04-03,01:26:48
40.006272,116.317714,0,96,39906.0603356481,2009-04-03,01:26:53
40.006372,116.317725,0,105,39906.0603935185,2009-04-03,01:26:58
40.006378,116.317809,0,102,39906.0604513889,2009-04-03,01:27:03
40.006338,116.317995,0,100,39906.0605092593,2009-04-03,01:27:08
40.006384,116.318257,0,104,39906.0605671296,2009-04-03,01:27:13
40.00642,116.318516,0,102,39906.060625,2009-04-03,01:27:18
40.006466,116.318765,0,101,39906.0606828704,2009-04-03,01:27:23
40.006489,116.318999,0,101,39906.0607407407,2009-04-03,01:27:28
40.006567,116.319177,0,103,39906.0607986111,2009-04-03,01:27:33
40.006675,116.319323,0,105,39906.0608564815,2009-04-03,01:27:38
40.006857,116.319348,0,102,39906.0609143519,2009-04-03,01:27:43
40.006993,116.319452,0,93,39906.0609722222,2009-04-03,01:27:48
40.007098,116.319501,0,99,39906.0610300926,2009-04-03,01:27:53
40.007289,116.319623,0,122,39906.061087963,2009-04-03,01:27:58
40.007594,116.319745,0,117,39906.0611458333,2009-04-03,01:28:03
40.00765,116.319776,0,121,39906.0612037037,2009-04-03,01:28:08
40.007594,116.319722,0,110,39906.0612615741,2009-04-03,01:28:13
40.007559,116.319708,0,110,39906.0613194444,2009-04-03,01:28:18
40.00755,116.319701,0,109,39906.0613773148,2009-04-03,01:28:23
40.00755,116.319701,0,109,39906.061412037,2009-04-03,01:28:26
40.007546,116.3197,0,109,39906.0614351852,2009-04-03,01:28:28
40.0075,116.319762,0,105,39906.0614930556,2009-04-03,01:28:33
40.007459,116.319806,0,104,39906.0615509259,2009-04-03,01:28:38
40.007432,116.319832,0,104,39906.0616087963,2009-04-03,01:28:43
40.007444,116.319846,0,104,39906.0616666667,2009-04-03,01:28:48
40.007524,116.319856,0,104,39906.061724537,2009-04-03,01:28:53
40.007709,116.319833,0,104,39906.0617824074,2009-04-03,01:28:58
40.007804,116.319828,0,104,39906.0618402778,2009-04-03,01:29:03
40.00785,116.319828,0,104,39906.0618981481,2009-04-03,01:29:08
40.0079,116.31983,0,105,39906.0619560185,2009-04-03,01:29:13
40.007888,116.319817,0,105,39906.0620138889,2009-04-03,01:29:18
40.007814,116.319764,0,105,39906.0620717593,2009-04-03,01:29:23
40.007808,116.319731,0,105,39906.0621296296,2009-04-03,01:29:28
40.007822,116.319678,0,105,39906.0621875,2009-04-03,01:29:33
40.007834,116.319641,0,106,39906.0622453704,2009-04-03,01:29:38
40.007837,116.319614,0,106,39906.0623032407,2009-04-03,01:29:43
40.007718,116.319451,0,109,39906.0624189815,2009-04-03,01:29:53
40.007717,116.319491,0,110,39906.0624768519,2009-04-03,01:29:58
40.007835,116.319479,0,114,39906.0625347222,2009-04-03,01:30:03
40.007856,116.319483,0,106,39906.0625925926,2009-04-03,01:30:08
40.007858,116.319483,0,106,39906.062650463,2009-04-03,01:30:13
40.007858,116.319483,0,106,39906.0626851852,2009-04-03,01:30:16
40.007855,116.319482,0,106,39906.0627083333,2009-04-03,01:30:18
40.0079,116.31947,0,107,39906.0627662037,2009-04-03,01:30:23
40.007912,116.319464,0,106,39906.0628240741,2009-04-03,01:30:28
40.007928,116.319454,0,109,39906.0628819444,2009-04-03,01:30:33
40.007909,116.31946,0,112,39906.0629398148,2009-04-03,01:30:38
40.007802,116.319477,0,113,39906.0629976852,2009-04-03,01:30:43
40.007688,116.319508,0,116,39906.0630555556,2009-04-03,01:30:48
40.007571,116.319531,0,118,39906.0631134259,2009-04-03,01:30:53
40.007497,116.319546,0,118,39906.0631712963,2009-04-03,01:30:58
40.007446,116.319533,0,117,39906.0632291667,2009-04-03,01:31:03
40.007407,116.31953,0,116,39906.063287037,2009-04-03,01:31:08
40.007976,116.319578,0,181,39906.0636342593,2009-04-03,01:31:38
40.007875,116.319622,0,108,39906.0636921296,2009-04-03,01:31:43
40.007751,116.319584,0,105,39906.06375,2009-04-03,01:31:48
40.007772,116.31953,0,105,39906.0638078704,2009-04-03,01:31:53
40.006715,116.322996,0,86,39906.1729282407,2009-04-03,04:09:01
40.006672,116.323263,0,93,39906.1729861111,2009-04-03,04:09:06
40.006643,116.323541,0,88,39906.1730439815,2009-04-03,04:09:11
40.006725,116.323781,0,94,39906.1731018518,2009-04-03,04:09:16
40.00679,116.324004,0,102,39906.1731597222,2009-04-03,04:09:21
40.006862,116.324086,0,125,39906.1732175926,2009-04-03,04:09:26
40.006993,116.324233,0,154,39906.173275463,2009-04-03,04:09:31
40.006981,116.324532,0,166,39906.1733333333,2009-04-03,04:09:36
40.006984,116.324786,0,181,39906.1733912037,2009-04-03,04:09:41
40.006973,116.325064,0,183,39906.1734490741,2009-04-03,04:09:46
40.006903,116.32538,0,162,39906.1735069444,2009-04-03,04:09:51
40.006797,116.325578,0,159,39906.1735648148,2009-04-03,04:09:56
40.006574,116.325627,0,158,39906.1736226852,2009-04-03,04:10:01
40.006369,116.325702,0,156,39906.1736805556,2009-04-03,04:10:06
40.006225,116.325733,0,153,39906.1737384259,2009-04-03,04:10:11
40.006203,116.325748,0,155,39906.1737962963,2009-04-03,04:10:16
40.006203,116.325748,0,155,39906.1738310185,2009-04-03,04:10:19
40.006207,116.325741,0,156,39906.1738541667,2009-04-03,04:10:21
40.006194,116.325748,0,157,39906.173912037,2009-04-03,04:10:26
40.006167,116.32576,0,157,39906.1739699074,2009-04-03,04:10:31
40.006147,116.32578,0,158,39906.1740277778,2009-04-03,04:10:36
40.006139,116.32581,0,158,39906.1740856481,2009-04-03,04:10:41
40.006169,116.325891,0,159,39906.1742013889,2009-04-03,04:10:51
40.006289,116.325515,0,49,39906.2184606481,2009-04-03,05:14:35
40.00563,116.326262,0,372,39906.2185185185,2009-04-03,05:14:40
40.006353,116.32569,0,115,39906.2185763889,2009-04-03,05:14:45
40.006135,116.325995,0,156,39906.2186342593,2009-04-03,05:14:50
40.006124,116.326054,0,171,39906.2186921296,2009-04-03,05:14:55
40.006084,116.326041,0,175,39906.21875,2009-04-03,05:15:00
40.006105,116.326035,0,175,39906.2188078704,2009-04-03,05:15:05
40.00617,116.326055,0,176,39906.2188657407,2009-04-03,05:15:10
40.006272,116.32606,0,187,39906.2189236111,2009-04-03,05:15:15
40.006616,116.325617,0,141,39906.2189814815,2009-04-03,05:15:20
40.006748,116.325544,0,131,39906.2190393518,2009-04-03,05:15:25
40.006758,116.325327,0,123,39906.2190972222,2009-04-03,05:15:30
40.006783,116.32511,0,113,39906.2191550926,2009-04-03,05:15:35
40.006815,116.324875,0,109,39906.219212963,2009-04-03,05:15:40
40.006834,116.324646,0,104,39906.2192708333,2009-04-03,05:15:45
40.00675,116.324403,0,103,39906.2193287037,2009-04-03,05:15:50
40.006755,116.324201,0,103,39906.2193865741,2009-04-03,05:15:55
40.00678,116.323957,0,98,39906.2194444444,2009-04-03,05:16:00
40.006772,116.3237,0,99,39906.2195023148,2009-04-03,05:16:05
40.006738,116.323446,0,96,39906.2195601852,2009-04-03,05:16:10
40.006733,116.323193,0,94,39906.2196180556,2009-04-03,05:16:15
40.006759,116.322951,0,96,39906.2196759259,2009-04-03,05:16:20
40.006858,116.322703,0,97,39906.2197337963,2009-04-03,05:16:25
40.006905,116.322464,0,94,39906.2197916667,2009-04-03,05:16:30
40.00692,116.322208,0,92,39906.219849537,2009-04-03,05:16:35
40.006917,116.321938,0,94,39906.2199074074,2009-04-03,05:16:40
40.006948,116.321686,0,92,39906.2199652778,2009-04-03,05:16:45
40.006911,116.321438,0,86,39906.2200231481,2009-04-03,05:16:50
40.006819,116.321272,0,92,39906.2200810185,2009-04-03,05:16:55
40.006935,116.321248,0,95,39906.2201388889,2009-04-03,05:17:00
40.007086,116.32124,0,95,39906.2201967593,2009-04-03,05:17:05
40.007241,116.321198,0,103,39906.2202546296,2009-04-03,05:17:10
40.007385,116.321128,0,106,39906.2203125,2009-04-03,05:17:15
40.007482,116.320921,0,99,39906.2203703704,2009-04-03,05:17:20
40.007512,116.320705,0,99,39906.2204282407,2009-04-03,05:17:25
40.007482,116.320484,0,99,39906.2204861111,2009-04-03,05:17:30
40.007467,116.320265,0,104,39906.2205439815,2009-04-03,05:17:35
40.007475,116.320042,0,108,39906.2206018518,2009-04-03,05:17:40
40.007462,116.319836,0,111,39906.2206597222,2009-04-03,05:17:45
40.0076,116.319784,0,121,39906.2207175926,2009-04-03,05:17:50
40.007727,116.31974,0,124,39906.220775463,2009-04-03,05:17:55
40.007759,116.319709,0,127,39906.2208333333,2009-04-03,05:18:00
40.00776,116.319711,0,128,39906.2208912037,2009-04-03,05:18:05
40.00776,116.319711,0,128,39906.2209259259,2009-04-03,05:18:08
40.007752,116.319714,0,128,39906.2209490741,2009-04-03,05:18:10
40.007737,116.319765,0,129,39906.2210069444,2009-04-03,05:18:15
40.007721,116.319818,0,130,39906.2210648148,2009-04-03,05:18:20
40.007717,116.319843,0,130,39906.2211226852,2009-04-03,05:18:25
40.007747,116.319809,0,132,39906.2211805556,2009-04-03,05:18:30
40.007752,116.319807,0,133,39906.2212384259,2009-04-03,05:18:35
40.007752,116.319807,0,133,39906.2212731481,2009-04-03,05:18:38
40.007753,116.319807,0,133,39906.2212962963,2009-04-03,05:18:40
40.007743,116.319807,0,133,39906.2213541667,2009-04-03,05:18:45
40.007747,116.319786,0,134,39906.221412037,2009-04-03,05:18:50
40.007742,116.319788,0,134,39906.2214699074,2009-04-03,05:18:55
40.007742,116.319788,0,134,39906.2215046296,2009-04-03,05:18:58
40.007744,116.319784,0,134,39906.2215277778,2009-04-03,05:19:00
40.007815,116.319694,0,134,39906.2215856481,2009-04-03,05:19:05
40.007881,116.319615,0,134,39906.2216435185,2009-04-03,05:19:10
40.007926,116.319554,0,134,39906.2217013889,2009-04-03,05:19:15
40.00797,116.319545,0,134,39906.2217592593,2009-04-03,05:19:20
40.008014,116.31957,0,134,39906.2218171296,2009-04-03,05:19:25
40.008017,116.319622,0,134,39906.221875,2009-04-03,05:19:30
40.008031,116.319691,0,134,39906.2219328704,2009-04-03,05:19:35
40.008043,116.319729,0,134,39906.2219907407,2009-04-03,05:19:40
40.008015,116.319708,0,134,39906.2220486111,2009-04-03,05:19:45
40.007969,116.319649,0,134,39906.2221064815,2009-04-03,05:19:50
40.007889,116.31943,0,118,39906.2222222222,2009-04-03,05:20:00
40.007889,116.31943,0,118,39906.2222569444,2009-04-03,05:20:03
40.00789,116.319429,0,118,39906.2222800926,2009-04-03,05:20:05
40.0079,116.319427,0,118,39906.222337963,2009-04-03,05:20:10
40.00791,116.319426,0,117,39906.2223958333,2009-04-03,05:20:15
40.00791,116.319426,0,117,39906.2224305556,2009-04-03,05:20:18
40.007918,116.319425,0,117,39906.2224537037,2009-04-03,05:20:20
40.007928,116.319423,0,117,39906.2225115741,2009-04-03,05:20:25
40.007947,116.319444,0,118,39906.2225694444,2009-04-03,05:20:30
40.007976,116.319522,0,118,39906.2226273148,2009-04-03,05:20:35
40.008002,116.319577,0,118,39906.2226851852,2009-04-03,05:20:40
40.007563,116.318539,0,62,39906.222974537,2009-04-03,05:21:05
40.00922,116.321934,0,-206,39906.2230324074,2009-04-03,05:21:10
40.008796,116.32112,0,100,39906.2230902778,2009-04-03,05:21:15
40.008767,116.321057,0,119,39906.2231481481,2009-04-03,05:21:20
40.008745,116.321022,0,123,39906.2232060185,2009-04-03,05:21:25
40.008739,116.320984,0,125,39906.2232638889,2009-04-03,05:21:30
40.007538,116.31928,0,106,39906.2234953704,2009-04-03,05:21:50
40.007538,116.31928,0,106,39906.2235300926,2009-04-03,05:21:53
40.007542,116.319284,0,114,39906.2235532407,2009-04-03,05:21:55
40.00761,116.3194,0,127,39906.2236111111,2009-04-03,05:22:00
40.007589,116.319984,0,131,39906.2236689815,2009-04-03,05:22:05
40.007599,116.320122,0,131,39906.2237268519,2009-04-03,05:22:10
40.007593,116.320262,0,131,39906.2237847222,2009-04-03,05:22:15
40.007614,116.320284,0,131,39906.2238425926,2009-04-03,05:22:20
40.007629,116.320299,0,130,39906.223900463,2009-04-03,05:22:25
40.007743,116.319944,0,129,39906.2239583333,2009-04-03,05:22:30
40.007794,116.31976,0,129,39906.2240162037,2009-04-03,05:22:35
40.007806,116.319651,0,128,39906.2240740741,2009-04-03,05:22:40
40.007815,116.319639,0,127,39906.2241319444,2009-04-03,05:22:45
40.007815,116.319639,0,127,39906.2241666667,2009-04-03,05:22:48
40.007818,116.319639,0,127,39906.2241898148,2009-04-03,05:22:50
40.007827,116.319036,0,127,39906.2246527778,2009-04-03,05:23:30
40.007837,116.319057,0,127,39906.2247106481,2009-04-03,05:23:35
40.007822,116.319076,0,127,39906.2247685185,2009-04-03,05:23:40
40.007763,116.319095,0,127,39906.2248263889,2009-04-03,05:23:45
40.007746,116.319115,0,127,39906.2248842593,2009-04-03,05:23:50
40.007801,116.319155,0,127,39906.2249421296,2009-04-03,05:23:55
40.007805,116.319156,0,127,39906.225,2009-04-03,05:24:00
40.007808,116.319156,0,126,39906.2250578704,2009-04-03,05:24:05
40.007804,116.319158,0,126,39906.2251157407,2009-04-03,05:24:10
40.0078,116.31916,0,126,39906.2251736111,2009-04-03,05:24:15
40.007795,116.319162,0,126,39906.2252314815,2009-04-03,05:24:20
40.007793,116.319163,0,126,39906.2252893519,2009-04-03,05:24:25
40.007795,116.319162,0,126,39906.2253472222,2009-04-03,05:24:30
40.007795,116.319162,0,126,39906.2253819444,2009-04-03,05:24:33
40.007793,116.319162,0,126,39906.2254050926,2009-04-03,05:24:35
40.007763,116.319152,0,126,39906.225462963,2009-04-03,05:24:40
40.007725,116.319121,0,126,39906.2255208333,2009-04-03,05:24:45
40.007739,116.319129,0,126,39906.2255787037,2009-04-03,05:24:50
40.007772,116.319147,0,126,39906.2256365741,2009-04-03,05:24:55
40.007773,116.319147,0,126,39906.2256944444,2009-04-03,05:25:00
40.007775,116.319148,0,126,39906.2257523148,2009-04-03,05:25:05
40.007775,116.319148,0,126,39906.225787037,2009-04-03,05:25:08
40.007775,116.319148,0,126,39906.2258101852,2009-04-03,05:25:10
40.008023,116.319312,0,126,39906.2258680556,2009-04-03,05:25:15
40.008256,116.319395,0,126,39906.2259259259,2009-04-03,05:25:20
40.008335,116.319469,0,126,39906.2259837963,2009-04-03,05:25:25
40.008285,116.319496,0,127,39906.2260416667,2009-04-03,05:25:30
40.008243,116.319493,0,128,39906.226099537,2009-04-03,05:25:35
40.008233,116.319494,0,128,39906.2261574074,2009-04-03,05:25:40
40.008208,116.319503,0,128,39906.2262152778,2009-04-03,05:25:45
40.008149,116.319538,0,128,39906.2262731481,2009-04-03,05:25:50
40.008115,116.319609,0,128,39906.2263310185,2009-04-03,05:25:55
40.008136,116.319721,0,128,39906.2263888889,2009-04-03,05:26:00
40.007759,116.319449,0,129,39906.2265625,2009-04-03,05:26:15
40.007644,116.319287,0,166,39906.2266203704,2009-04-03,05:26:20
40.007479,116.31899,0,260,39906.2266782407,2009-04-03,05:26:25
40.007548,116.319096,0,185,39906.2267361111,2009-04-03,05:26:30
40.007561,116.319186,0,159,39906.2267939815,2009-04-03,05:26:35
40.007593,116.319227,0,140,39906.2268518518,2009-04-03,05:26:40
40.007629,116.319235,0,134,39906.2269097222,2009-04-03,05:26:45
40.007768,116.319312,0,128,39906.2269675926,2009-04-03,05:26:50
40.007866,116.319588,0,109,39906.227025463,2009-04-03,05:26:55
40.007849,116.319676,0,93,39906.2270833333,2009-04-03,05:27:00
40.007776,116.319698,0,84,39906.2271412037,2009-04-03,05:27:05
40.00779,116.319716,0,100,39906.2271990741,2009-04-03,05:27:10
40.007756,116.319733,0,114,39906.2272569444,2009-04-03,05:27:15
40.007686,116.319759,0,117,39906.2273148148,2009-04-03,05:27:20
40.007632,116.319746,0,114,39906.2273726852,2009-04-03,05:27:25
40.007613,116.319684,0,115,39906.2274305556,2009-04-03,05:27:30
40.007506,116.319633,0,109,39906.2274884259,2009-04-03,05:27:35
40.007314,116.319568,0,105,39906.2275462963,2009-04-03,05:27:40
40.007098,116.319384,0,97,39906.2276041667,2009-04-03,05:27:45
40.007022,116.31935,0,100,39906.227662037,2009-04-03,05:27:50
40.006865,116.319423,0,112,39906.2277199074,2009-04-03,05:27:55
40.006784,116.319362,0,120,39906.2277777778,2009-04-03,05:28:00
40.006734,116.319188,0,123,39906.2278356481,2009-04-03,05:28:05
40.006714,116.319015,0,118,39906.2278935185,2009-04-03,05:28:10
40.006733,116.31879,0,113,39906.2279513889,2009-04-03,05:28:15
40.006726,116.318525,0,109,39906.2280092593,2009-04-03,05:28:20
40.006695,116.318261,0,110,39906.2280671296,2009-04-03,05:28:25
40.006712,116.318,0,96,39906.228125,2009-04-03,05:28:30
40.006727,116.3178,0,94,39906.2281828704,2009-04-03,05:28:35
40.006764,116.317749,0,118,39906.2282407407,2009-04-03,05:28:40
40.006909,116.317727,0,106,39906.2282986111,2009-04-03,05:28:45
40.007091,116.317704,0,103,39906.2283564815,2009-04-03,05:28:50
40.007276,116.31772,0,100,39906.2284143518,2009-04-03,05:28:55
40.007466,116.317753,0,104,39906.2284722222,2009-04-03,05:29:00
40.007659,116.317783,0,111,39906.2285300926,2009-04-03,05:29:05
40.007882,116.31779,0,116,39906.228587963,2009-04-03,05:29:10
40.008095,116.317784,0,129,39906.2286458333,2009-04-03,05:29:15
40.008296,116.317802,0,135,39906.2287037037,2009-04-03,05:29:20
40.008484,116.317826,0,139,39906.2287615741,2009-04-03,05:29:25
40.008668,116.31784,0,143,39906.2288194444,2009-04-03,05:29:30
40.008859,116.317808,0,151,39906.2288773148,2009-04-03,05:29:35
40.00903,116.317741,0,160,39906.2289351852,2009-04-03,05:29:40
40.009114,116.317441,0,141,39906.2289930556,2009-04-03,05:29:45
40.009149,116.317157,0,130,39906.2290509259,2009-04-03,05:29:50
40.009156,116.316876,0,117,39906.2291087963,2009-04-03,05:29:55
40.00916,116.316653,0,108,39906.2291666667,2009-04-03,05:30:00
40.009171,116.316429,0,105,39906.229224537,2009-04-03,05:30:05
40.009224,116.316317,0,114,39906.2292824074,2009-04-03,05:30:10
40.009347,116.316266,0,118,39906.2293402778,2009-04-03,05:30:15
40.009509,116.316217,0,119,39906.2293981481,2009-04-03,05:30:20
40.009656,116.316125,0,124,39906.2294560185,2009-04-03,05:30:25
40.009665,116.315922,0,129,39906.2295138889,2009-04-03,05:30:30
40.009667,116.315688,0,131,39906.2295717593,2009-04-03,05:30:35
40.00967,116.315463,0,134,39906.2296296296,2009-04-03,05:30:40
40.009681,116.315311,0,140,39906.2296875,2009-04-03,05:30:45
40.00968,116.315118,0,149,39906.2297453704,2009-04-03,05:30:50
40.009796,116.314741,0,140,39906.2298032407,2009-04-03,05:30:55
40.009842,116.314562,0,141,39906.2298611111,2009-04-03,05:31:00
40.009802,116.314495,0,143,39906.2299189815,2009-04-03,05:31:05
40.00981,116.314549,0,145,39906.2299768519,2009-04-03,05:31:10
40.009819,116.314698,0,148,39906.2300347222,2009-04-03,05:31:15
40.00985,116.314929,0,153,39906.2300925926,2009-04-03,05:31:20
40.009893,116.314972,0,159,39906.230150463,2009-04-03,05:31:25
40.009904,116.314966,0,164,39906.2302083333,2009-04-03,05:31:30
40.009906,116.314975,0,166,39906.2302662037,2009-04-03,05:31:35
40.009906,116.314975,0,166,39906.2303009259,2009-04-03,05:31:38
40.009907,116.314979,0,167,39906.2303240741,2009-04-03,05:31:40
40.009908,116.314968,0,167,39906.2303819444,2009-04-03,05:31:45
40.009912,116.314949,0,167,39906.2304398148,2009-04-03,05:31:50
40.009935,116.314917,0,168,39906.2304976852,2009-04-03,05:31:55
40.010003,116.314892,0,168,39906.2305555556,2009-04-03,05:32:00
40.010052,116.31491,0,169,39906.2306134259,2009-04-03,05:32:05
40.010064,116.314906,0,169,39906.2306712963,2009-04-03,05:32:10
40.010064,116.314897,0,169,39906.2307291667,2009-04-03,05:32:15
40.010081,116.314923,0,169,39906.230787037,2009-04-03,05:32:20
40.010081,116.314923,0,169,39906.2308217593,2009-04-03,05:32:23
40.010088,116.314931,0,170,39906.2308449074,2009-04-03,05:32:25
40.010118,116.314928,0,170,39906.2309027778,2009-04-03,05:32:30
40.010144,116.314916,0,169,39906.2309606481,2009-04-03,05:32:35
40.010143,116.314926,0,169,39906.2310185185,2009-04-03,05:32:40
40.010122,116.314896,0,169,39906.2310763889,2009-04-03,05:32:45
40.010095,116.314885,0,168,39906.2311342593,2009-04-03,05:32:50
40.010092,116.314879,0,168,39906.2311921296,2009-04-03,05:32:55
40.010092,116.314874,0,168,39906.23125,2009-04-03,05:33:00
40.010092,116.314874,0,168,39906.2312847222,2009-04-03,05:33:03
40.010093,116.314872,0,168,39906.2313078704,2009-04-03,05:33:05
40.010094,116.314887,0,168,39906.2313657407,2009-04-03,05:33:10
40.010104,116.314899,0,168,39906.2314236111,2009-04-03,05:33:15
40.010101,116.314907,0,168,39906.2314814815,2009-04-03,05:33:20
40.010101,116.314913,0,168,39906.2315393519,2009-04-03,05:33:25
40.010102,116.314919,0,168,39906.2315972222,2009-04-03,05:33:30
40.010102,116.314925,0,168,39906.2316550926,2009-04-03,05:33:35
40.010102,116.314925,0,168,39906.2316898148,2009-04-03,05:33:38
40.010102,116.314932,0,167,39906.231712963,2009-04-03,05:33:40
40.010103,116.314943,0,167,39906.2317708333,2009-04-03,05:33:45
40.010077,116.314996,0,167,39906.2318287037,2009-04-03,05:33:50
40.009971,116.315143,0,168,39906.2318865741,2009-04-03,05:33:55
40.00991,116.315186,0,168,39906.2319444444,2009-04-03,05:34:00
40.009872,116.315207,0,167,39906.2320023148,2009-04-03,05:34:05
40.009627,116.315253,0,180,39906.2366898148,2009-04-03,05:40:50
40.009597,116.315257,0,179,39906.2367476852,2009-04-03,05:40:55
40.009565,116.315288,0,178,39906.2368055556,2009-04-03,05:41:00
40.009563,116.315262,0,178,39906.2368634259,2009-04-03,05:41:05
40.009555,116.315246,0,179,39906.2369212963,2009-04-03,05:41:10
40.00958,116.315216,0,179,39906.2369791667,2009-04-03,05:41:15
40.0096,116.315199,0,178,39906.237037037,2009-04-03,05:41:20
40.0096,116.315191,0,178,39906.2370949074,2009-04-03,05:41:25
40.0096,116.315191,0,178,39906.2371296296,2009-04-03,05:41:28
40.009601,116.31519,0,178,39906.2371527778,2009-04-03,05:41:30
40.009603,116.315175,0,178,39906.2372106481,2009-04-03,05:41:35
40.0096,116.315166,0,179,39906.2372685185,2009-04-03,05:41:40
40.0096,116.315166,0,179,39906.2373032407,2009-04-03,05:41:43
40.009601,116.315173,0,179,39906.2373263889,2009-04-03,05:41:45
40.009628,116.31518,0,178,39906.2373842593,2009-04-03,05:41:50
40.009607,116.315192,0,179,39906.2374421296,2009-04-03,05:41:55
40.00961,116.315211,0,179,39906.2375,2009-04-03,05:42:00
40.00966,116.315235,0,178,39906.2375578704,2009-04-03,05:42:05
40.009676,116.315259,0,180,39906.2376157407,2009-04-03,05:42:10
40.009674,116.315251,0,180,39906.2376736111,2009-04-03,05:42:15
40.009668,116.315252,0,182,39906.2377314815,2009-04-03,05:42:20
40.009668,116.315252,0,182,39906.2377662037,2009-04-03,05:42:23
40.009671,116.31525,0,183,39906.2377893519,2009-04-03,05:42:25
40.009659,116.315263,0,184,39906.2378472222,2009-04-03,05:42:30
40.009628,116.315256,0,187,39906.2379050926,2009-04-03,05:42:35
40.009615,116.315272,0,189,39906.237962963,2009-04-03,05:42:40
40.009615,116.315272,0,189,39906.2379976852,2009-04-03,05:42:43
40.009612,116.315275,0,190,39906.2380208333,2009-04-03,05:42:45
40.009612,116.315285,0,190,39906.2380787037,2009-04-03,05:42:50
40.009613,116.315295,0,190,39906.2381365741,2009-04-03,05:42:55
40.009613,116.3153,0,191,39906.2381944444,2009-04-03,05:43:00
40.009615,116.315307,0,191,39906.2382523148,2009-04-03,05:43:05
40.009616,116.315312,0,191,39906.2383101852,2009-04-03,05:43:10
40.009616,116.315313,0,191,39906.2383680556,2009-04-03,05:43:15
40.009617,116.315315,0,191,39906.2384259259,2009-04-03,05:43:20
40.009617,116.315315,0,191,39906.2384606482,2009-04-03,05:43:23
40.009617,116.315309,0,191,39906.2384837963,2009-04-03,05:43:25
40.009606,116.315348,0,192,39906.2385416667,2009-04-03,05:43:30
40.009606,116.315348,0,192,39906.2385763889,2009-04-03,05:43:33
40.009606,116.315342,0,192,39906.238599537,2009-04-03,05:43:35
40.009609,116.315325,0,193,39906.2386574074,2009-04-03,05:43:40
40.009629,116.315258,0,194,39906.2387152778,2009-04-03,05:43:45
40.009646,116.315162,0,194,39906.2387731481,2009-04-03,05:43:50
40.009638,116.315093,0,194,39906.2388310185,2009-04-03,05:43:55
40.009574,116.31511,0,186,39906.2390046296,2009-04-03,05:44:10
40.009574,116.31511,0,186,39906.2390393519,2009-04-03,05:44:13
40.009578,116.315118,0,186,39906.2390625,2009-04-03,05:44:15
40.009738,116.31522,0,217,39906.2391203704,2009-04-03,05:44:20
40.009775,116.315218,0,217,39906.2391782407,2009-04-03,05:44:25
40.009776,116.315233,0,217,39906.2392361111,2009-04-03,05:44:30
40.00979,116.315272,0,217,39906.2392939815,2009-04-03,05:44:35
40.009781,116.315317,0,217,39906.2393518519,2009-04-03,05:44:40
40.009777,116.315357,0,216,39906.2394097222,2009-04-03,05:44:45
40.009798,116.315362,0,216,39906.2394675926,2009-04-03,05:44:50
40.009814,116.315294,0,218,39906.239525463,2009-04-03,05:44:55
40.009819,116.315278,0,220,39906.2395833333,2009-04-03,05:45:00
40.009818,116.315264,0,220,39906.2396412037,2009-04-03,05:45:05
40.009818,116.315255,0,220,39906.2396990741,2009-04-03,05:45:10
40.009828,116.315233,0,220,39906.2397569444,2009-04-03,05:45:15
40.009886,116.315183,0,222,39906.2398148148,2009-04-03,05:45:20
40.009885,116.31514,0,222,39906.2398726852,2009-04-03,05:45:25
40.009916,116.3151,0,221,39906.2399305556,2009-04-03,05:45:30
40.009926,116.315097,0,221,39906.2399884259,2009-04-03,05:45:35
40.009926,116.315097,0,221,39906.2400231481,2009-04-03,05:45:38
40.009927,116.315104,0,221,39906.2400462963,2009-04-03,05:45:40
40.009928,116.315117,0,221,39906.2401041667,2009-04-03,05:45:45
40.00992,116.315151,0,221,39906.240162037,2009-04-03,05:45:50
40.00992,116.315151,0,221,39906.2401967593,2009-04-03,05:45:53
40.009928,116.315152,0,220,39906.2402199074,2009-04-03,05:45:55
40.009949,116.315142,0,220,39906.2402777778,2009-04-03,05:46:00
40.009899,116.315297,0,224,39906.2403356481,2009-04-03,05:46:05
40.00985,116.315457,0,231,39906.2403935185,2009-04-03,05:46:10
40.009887,116.315532,0,233,39906.2404513889,2009-04-03,05:46:15
40.00994,116.315507,0,235,39906.2405092593,2009-04-03,05:46:20
40.009992,116.315505,0,237,39906.2405671296,2009-04-03,05:46:25
40.010034,116.315495,0,236,39906.240625,2009-04-03,05:46:30
40.010068,116.315514,0,235,39906.2406828704,2009-04-03,05:46:35
40.010111,116.31553,0,234,39906.2407407407,2009-04-03,05:46:40
40.010047,116.315397,0,232,39906.2407986111,2009-04-03,05:46:45
40.009993,116.315338,0,231,39906.2408564815,2009-04-03,05:46:50
40.009942,116.315314,0,230,39906.2409143519,2009-04-03,05:46:55
40.009945,116.315305,0,230,39906.2409722222,2009-04-03,05:47:00
40.009962,116.315298,0,229,39906.2410300926,2009-04-03,05:47:05
40.009967,116.315303,0,229,39906.241087963,2009-04-03,05:47:10
40.009968,116.315303,0,229,39906.2411458333,2009-04-03,05:47:15
40.009969,116.315301,0,229,39906.2412037037,2009-04-03,05:47:20
40.009969,116.315301,0,229,39906.2412384259,2009-04-03,05:47:23
40.009969,116.315301,0,229,39906.2412615741,2009-04-03,05:47:25
40.009874,116.315089,0,228,39906.2413194444,2009-04-03,05:47:30
40.00987,116.31503,0,228,39906.2413773148,2009-04-03,05:47:35
40.00987,116.31503,0,228,39906.241412037,2009-04-03,05:47:38
40.009866,116.31503,0,229,39906.2414351852,2009-04-03,05:47:40
40.009877,116.315054,0,232,39906.2414930556,2009-04-03,05:47:45
40.009877,116.315041,0,233,39906.2415509259,2009-04-03,05:47:50
40.009878,116.315045,0,234,39906.2416087963,2009-04-03,05:47:55
40.009878,116.315045,0,234,39906.2416435185,2009-04-03,05:47:58
40.009877,116.315042,0,234,39906.2416666667,2009-04-03,05:48:00
40.009877,116.315052,0,234,39906.241724537,2009-04-03,05:48:05
40.009931,116.315037,0,235,39906.2417824074,2009-04-03,05:48:10
40.009947,116.315039,0,235,39906.2418402778,2009-04-03,05:48:15
40.009952,116.315025,0,234,39906.2418981481,2009-04-03,05:48:20
40.009951,116.315015,0,234,39906.2419560185,2009-04-03,05:48:25
40.009973,116.31498,0,234,39906.2420138889,2009-04-03,05:48:30
40.010013,116.314927,0,234,39906.2420717593,2009-04-03,05:48:35
40.010028,116.314884,0,233,39906.2421296296,2009-04-03,05:48:40
40.01003,116.314853,0,230,39906.2421875,2009-04-03,05:48:45
40.01005,116.314868,0,227,39906.2422453704,2009-04-03,05:48:50
40.01005,116.314868,0,227,39906.2422800926,2009-04-03,05:48:53
40.01005,116.31487,0,227,39906.2423032407,2009-04-03,05:48:55
40.010049,116.314852,0,227,39906.2423611111,2009-04-03,05:49:00
40.01005,116.314841,0,225,39906.2424189815,2009-04-03,05:49:05
40.01005,116.314841,0,225,39906.2424537037,2009-04-03,05:49:08
40.010052,116.314836,0,225,39906.2424768518,2009-04-03,05:49:10
40.010052,116.314826,0,225,39906.2425347222,2009-04-03,05:49:15
40.010063,116.314818,0,224,39906.2425925926,2009-04-03,05:49:20
40.010065,116.314827,0,223,39906.242650463,2009-04-03,05:49:25
40.010055,116.314878,0,224,39906.2427083333,2009-04-03,05:49:30
40.010019,116.314911,0,226,39906.2427662037,2009-04-03,05:49:35
40.010017,116.314941,0,230,39906.2428240741,2009-04-03,05:49:40
40.010016,116.314944,0,229,39906.2428819444,2009-04-03,05:49:45
40.010017,116.314952,0,228,39906.2429398148,2009-04-03,05:49:50
40.010017,116.314957,0,228,39906.2429976852,2009-04-03,05:49:55
40.010017,116.314957,0,228,39906.2430324074,2009-04-03,05:49:58
40.010017,116.314953,0,228,39906.2430555556,2009-04-03,05:50:00
40.010018,116.314942,0,228,39906.2431134259,2009-04-03,05:50:05
40.01003,116.314901,0,229,39906.2431712963,2009-04-03,05:50:10
40.010032,116.314829,0,230,39906.2432291667,2009-04-03,05:50:15
40.010007,116.314763,0,233,39906.243287037,2009-04-03,05:50:20
40.009914,116.314629,0,237,39906.2433449074,2009-04-03,05:50:25
40.00983,116.31453,0,238,39906.2434027778,2009-04-03,05:50:30
40.009722,116.314489,0,238,39906.2434606481,2009-04-03,05:50:35
40.009627,116.314522,0,236,39906.2435185185,2009-04-03,05:50:40
40.009603,116.314617,0,231,39906.2435763889,2009-04-03,05:50:45
40.00959,116.31485,0,217,39906.2436342593,2009-04-03,05:50:50
40.009585,116.315078,0,194,39906.2436921296,2009-04-03,05:50:55
40.009606,116.315244,0,186,39906.24375,2009-04-03,05:51:00
40.00963,116.315392,0,182,39906.2438078704,2009-04-03,05:51:05
40.009632,116.315597,0,171,39906.2438657407,2009-04-03,05:51:10
40.00965,116.315796,0,163,39906.2439236111,2009-04-03,05:51:15
40.009667,116.315988,0,155,39906.2439814815,2009-04-03,05:51:20
40.009641,116.316151,0,145,39906.2440393518,2009-04-03,05:51:25
40.009503,116.316144,0,140,39906.2440972222,2009-04-03,05:51:30
40.009356,116.316154,0,136,39906.2441550926,2009-04-03,05:51:35
40.009211,116.316186,0,133,39906.244212963,2009-04-03,05:51:40
40.009061,116.316234,0,125,39906.2442708333,2009-04-03,05:51:45
40.00897,116.316397,0,117,39906.2443287037,2009-04-03,05:51:50
40.009018,116.316623,0,108,39906.2443865741,2009-04-03,05:51:55
40.009073,116.316833,0,94,39906.2444444444,2009-04-03,05:52:00
40.009111,116.317041,0,85,39906.2445023148,2009-04-03,05:52:05
40.009116,116.31725,0,80,39906.2445601852,2009-04-03,05:52:10
40.009121,116.317435,0,75,39906.2446180556,2009-04-03,05:52:15
40.009096,116.317619,0,71,39906.2446759259,2009-04-03,05:52:20
40.008987,116.317653,0,68,39906.2447337963,2009-04-03,05:52:25
40.00884,116.317637,0,67,39906.2447916667,2009-04-03,05:52:30
40.008661,116.317617,0,66,39906.244849537,2009-04-03,05:52:35
40.008471,116.317549,0,69,39906.2449074074,2009-04-03,05:52:40
40.008282,116.317515,0,80,39906.2449652778,2009-04-03,05:52:45
40.008107,116.31753,0,84,39906.2450231481,2009-04-03,05:52:50
40.00793,116.317523,0,89,39906.2450810185,2009-04-03,05:52:55
40.00774,116.317513,0,96,39906.2451388889,2009-04-03,05:53:00
40.007566,116.317487,0,104,39906.2451967593,2009-04-03,05:53:05
40.007421,116.317497,0,107,39906.2452546296,2009-04-03,05:53:10
40.00723,116.317521,0,113,39906.2453125,2009-04-03,05:53:15
40.007061,116.317519,0,117,39906.2453703704,2009-04-03,05:53:20
40.006882,116.317529,0,119,39906.2454282407,2009-04-03,05:53:25
40.006685,116.317542,0,126,39906.2454861111,2009-04-03,05:53:30
40.006538,116.3176,0,135,39906.2455439815,2009-04-03,05:53:35
40.006406,116.317629,0,140,39906.2456018519,2009-04-03,05:53:40
40.006238,116.31762,0,144,39906.2456597222,2009-04-03,05:53:45
40.006045,116.317601,0,149,39906.2457175926,2009-04-03,05:53:50
40.005872,116.317606,0,151,39906.245775463,2009-04-03,05:53:55
40.005694,116.317597,0,151,39906.2458333333,2009-04-03,05:54:00
40.005527,116.317636,0,152,39906.2458912037,2009-04-03,05:54:05
40.005352,116.317633,0,154,39906.2459490741,2009-04-03,05:54:10
40.005174,116.317651,0,157,39906.2460069444,2009-04-03,05:54:15
40.005004,116.317663,0,160,39906.2460648148,2009-04-03,05:54:20
40.004847,116.317675,0,163,39906.2461226852,2009-04-03,05:54:25
40.004821,116.317882,0,146,39906.2461805556,2009-04-03,05:54:30
40.004791,116.318054,0,136,39906.2462384259,2009-04-03,05:54:35
40.004775,116.318245,0,128,39906.2462962963,2009-04-03,05:54:40
40.004775,116.318453,0,108,39906.2463541667,2009-04-03,05:54:45
40.004787,116.318658,0,91,39906.246412037,2009-04-03,05:54:50
40.004789,116.318846,0,82,39906.2464699074,2009-04-03,05:54:55
40.004812,116.319054,0,69,39906.2465277778,2009-04-03,05:55:00
40.004828,116.319249,0,59,39906.2465856481,2009-04-03,05:55:05
40.004843,116.31944,0,55,39906.2466435185,2009-04-03,05:55:10
40.004867,116.319697,0,53,39906.2467013889,2009-04-03,05:55:15
40.004873,116.319906,0,50,39906.2467592593,2009-04-03,05:55:20
40.004881,116.320086,0,51,39906.2468171296,2009-04-03,05:55:25
40.0049,116.320251,0,48,39906.246875,2009-04-03,05:55:30
40.004911,116.320462,0,46,39906.2469328704,2009-04-03,05:55:35
40.004918,116.320673,0,37,39906.2469907407,2009-04-03,05:55:40
40.004921,116.320892,0,35,39906.2470486111,2009-04-03,05:55:45
40.004909,116.321104,0,37,39906.2471064815,2009-04-03,05:55:50
40.004867,116.321224,0,40,39906.2471643519,2009-04-03,05:55:55
40.004724,116.321225,0,49,39906.2472222222,2009-04-03,05:56:00
40.004556,116.32122,0,51,39906.2472800926,2009-04-03,05:56:05
40.0044,116.321227,0,53,39906.247337963,2009-04-03,05:56:10
40.00425,116.321206,0,57,39906.2473958333,2009-04-03,05:56:15
40.004097,116.321238,0,66,39906.2474537037,2009-04-03,05:56:20
40.00391,116.321272,0,79,39906.2475115741,2009-04-03,05:56:25
40.003745,116.321271,0,86,39906.2475694444,2009-04-03,05:56:30
40.003588,116.321249,0,96,39906.2476273148,2009-04-03,05:56:35
40.003431,116.321212,0,111,39906.2476851852,2009-04-03,05:56:40
40.003278,116.321264,0,118,39906.2477430556,2009-04-03,05:56:45
40.00312,116.321299,0,126,39906.2478009259,2009-04-03,05:56:50
40.002983,116.321315,0,131,39906.2478587963,2009-04-03,05:56:55
40.00279,116.32132,0,138,39906.2479166667,2009-04-03,05:57:00
40.002606,116.321333,0,146,39906.247974537,2009-04-03,05:57:05
40.002444,116.321363,0,154,39906.2480324074,2009-04-03,05:57:10
40.002283,116.321368,0,163,39906.2480902778,2009-04-03,05:57:15
40.002086,116.321424,0,173,39906.2481481481,2009-04-03,05:57:20
40.001916,116.321438,0,184,39906.2482060185,2009-04-03,05:57:25
40.001777,116.321432,0,194,39906.2482638889,2009-04-03,05:57:30
40.001643,116.321535,0,195,39906.2483217593,2009-04-03,05:57:35
40.001494,116.321583,0,200,39906.2483796296,2009-04-03,05:57:40
40.001312,116.321616,0,205,39906.2484375,2009-04-03,05:57:45
40.001067,116.321544,0,185,39906.2484953704,2009-04-03,05:57:50
40.000907,116.321535,0,189,39906.2485532407,2009-04-03,05:57:55
40.000745,116.321569,0,198,39906.2486111111,2009-04-03,05:58:00
40.000582,116.321593,0,207,39906.2486689815,2009-04-03,05:58:05
40.000419,116.321627,0,214,39906.2487268519,2009-04-03,05:58:10
40.000263,116.321661,0,219,39906.2487847222,2009-04-03,05:58:15
40.000096,116.321721,0,217,39906.2488425926,2009-04-03,05:58:20
39.99994,116.321766,0,222,39906.248900463,2009-04-03,05:58:25
39.999777,116.321825,0,228,39906.2489583333,2009-04-03,05:58:30
39.999712,116.321954,0,228,39906.2490162037,2009-04-03,05:58:35
39.999745,116.322249,0,202,39906.2490740741,2009-04-03,05:58:40
39.99975,116.322466,0,181,39906.2491319444,2009-04-03,05:58:45
39.999752,116.322633,0,167,39906.2491898148,2009-04-03,05:58:50
39.999752,116.322809,0,152,39906.2492476852,2009-04-03,05:58:55
39.999754,116.323008,0,141,39906.2493055556,2009-04-03,05:59:00
39.999758,116.32323,0,126,39906.2493634259,2009-04-03,05:59:05
39.999755,116.323392,0,120,39906.2494212963,2009-04-03,05:59:10
39.999756,116.323526,0,120,39906.2494791667,2009-04-03,05:59:15
39.99978,116.32372,0,124,39906.249537037,2009-04-03,05:59:20
39.999785,116.323904,0,124,39906.2495949074,2009-04-03,05:59:25
39.999793,116.324093,0,121,39906.2496527778,2009-04-03,05:59:30
39.999784,116.32427,0,123,39906.2497106481,2009-04-03,05:59:35
39.999783,116.324454,0,127,39906.2497685185,2009-04-03,05:59:40
39.999783,116.324724,0,114,39906.2498263889,2009-04-03,05:59:45
39.999817,116.324976,0,103,39906.2498842593,2009-04-03,05:59:50
39.999819,116.325187,0,100,39906.2499421296,2009-04-03,05:59:55
39.999814,116.325442,0,90,39906.25,2009-04-03,06:00:00
39.999816,116.325662,0,91,39906.2500578704,2009-04-03,06:00:05
39.999817,116.325882,0,90,39906.2501157407,2009-04-03,06:00:10
39.999822,116.326087,0,90,39906.2501736111,2009-04-03,06:00:15
39.99984,116.326302,0,89,39906.2502314815,2009-04-03,06:00:20
39.999851,116.326527,0,93,39906.2502893518,2009-04-03,06:00:25
39.999845,116.32673,0,93,39906.2503472222,2009-04-03,06:00:30
39.999846,116.326927,0,96,39906.2504050926,2009-04-03,06:00:35
39.99986,116.327102,0,99,39906.250462963,2009-04-03,06:00:40
39.99987,116.327266,0,103,39906.2505208333,2009-04-03,06:00:45
39.999905,116.327365,0,109,39906.2505787037,2009-04-03,06:00:50
39.999952,116.327371,0,111,39906.2506365741,2009-04-03,06:00:55
39.999954,116.327355,0,112,39906.2506944444,2009-04-03,06:01:00
39.999954,116.327355,0,112,39906.2507523148,2009-04-03,06:01:05
39.999954,116.327355,0,112,39906.250787037,2009-04-03,06:01:08
39.999956,116.32736,0,112,39906.2508101852,2009-04-03,06:01:10
39.999948,116.327336,0,112,39906.2508680556,2009-04-03,06:01:15
39.999948,116.327336,0,112,39906.2509027778,2009-04-03,06:01:18
39.999948,116.327339,0,112,39906.2509259259,2009-04-03,06:01:20
39.99995,116.327352,0,112,39906.2509837963,2009-04-03,06:01:25
39.999952,116.327361,0,111,39906.2510416667,2009-04-03,06:01:30
39.999946,116.327358,0,112,39906.251099537,2009-04-03,06:01:35
39.999946,116.327358,0,112,39906.2511342593,2009-04-03,06:01:38
39.999946,116.327356,0,112,39906.2511574074,2009-04-03,06:01:40
39.999944,116.327343,0,112,39906.2512152778,2009-04-03,06:01:45
39.999942,116.327331,0,112,39906.2512731481,2009-04-03,06:01:50
39.999939,116.327319,0,112,39906.2513310185,2009-04-03,06:01:55
39.999939,116.327315,0,112,39906.2513888889,2009-04-03,06:02:00
39.999938,116.327311,0,112,39906.2514467593,2009-04-03,06:02:05
39.999938,116.327311,0,112,39906.2514814815,2009-04-03,06:02:08
39.99994,116.327319,0,112,39906.2515046296,2009-04-03,06:02:10
39.999941,116.327347,0,112,39906.2515625,2009-04-03,06:02:15
39.999943,116.327394,0,112,39906.2516203704,2009-04-03,06:02:20
39.999945,116.327445,0,113,39906.2516782407,2009-04-03,06:02:25
39.999943,116.327489,0,113,39906.2517361111,2009-04-03,06:02:30
39.999944,116.327515,0,114,39906.2517939815,2009-04-03,06:02:35
39.999948,116.327529,0,114,39906.2518518518,2009-04-03,06:02:40
39.999948,116.327529,0,114,39906.2518865741,2009-04-03,06:02:43
39.999953,116.327537,0,114,39906.2519097222,2009-04-03,06:02:45
39.999955,116.327527,0,114,39906.2519675926,2009-04-03,06:02:50
39.999959,116.327532,0,115,39906.252025463,2009-04-03,06:02:55
39.999959,116.327532,0,115,39906.2520601852,2009-04-03,06:02:58
39.999966,116.327526,0,115,39906.2520833333,2009-04-03,06:03:00
39.999998,116.3275,0,115,39906.2521412037,2009-04-03,06:03:05
40.000095,116.327483,0,115,39906.2521990741,2009-04-03,06:03:10
40.000188,116.327442,0,115,39906.2522569444,2009-04-03,06:03:15
40.000259,116.32743,0,115,39906.2523148148,2009-04-03,06:03:20
39.999854,116.327144,0,184,39906.3233217593,2009-04-03,07:45:35
39.999983,116.327409,0,93,39906.3233796296,2009-04-03,07:45:40
39.999908,116.327327,0,131,39906.3234375,2009-04-03,07:45:45
39.99983,116.327165,0,162,39906.3234953704,2009-04-03,07:45:50
39.999723,116.327151,0,132,39906.3235532407,2009-04-03,07:45:55
39.99959,116.327098,0,123,39906.3236111111,2009-04-03,07:46:00
39.999457,116.326984,0,113,39906.3236689815,2009-04-03,07:46:05
39.999331,116.326836,0,106,39906.3237268519,2009-04-03,07:46:10
39.999192,116.326707,0,103,39906.3237847222,2009-04-03,07:46:15
39.999043,116.326615,0,99,39906.3238425926,2009-04-03,07:46:20
39.998915,116.326591,0,92,39906.323900463,2009-04-03,07:46:25
39.998722,116.326594,0,78,39906.3239583333,2009-04-03,07:46:30
39.998513,116.326596,0,74,39906.3240162037,2009-04-03,07:46:35
39.998336,116.326596,0,64,39906.3240740741,2009-04-03,07:46:40
39.99817,116.326593,0,57,39906.3241319444,2009-04-03,07:46:45
39.997985,116.326329,0,48,39906.3241898148,2009-04-03,07:46:50
39.997817,116.326376,0,44,39906.3242476852,2009-04-03,07:46:55
39.997595,116.326592,0,34,39906.3243055556,2009-04-03,07:47:00
39.99743,116.32661,0,26,39906.3243634259,2009-04-03,07:47:05
39.997321,116.326675,0,28,39906.3244212963,2009-04-03,07:47:10
39.997185,116.326707,0,27,39906.3244791667,2009-04-03,07:47:15
39.996966,116.326751,0,24,39906.324537037,2009-04-03,07:47:20
39.996758,116.32679,0,26,39906.3245949074,2009-04-03,07:47:25
39.996561,116.326883,0,25,39906.3246527778,2009-04-03,07:47:30
39.996386,116.326811,0,25,39906.3247106481,2009-04-03,07:47:35
39.996244,116.326618,0,26,39906.3247685185,2009-04-03,07:47:40
39.99603,116.326523,0,28,39906.3248263889,2009-04-03,07:47:45
39.995837,116.326493,0,34,39906.3248842593,2009-04-03,07:47:50
39.995656,116.326491,0,32,39906.3249421296,2009-04-03,07:47:55
39.995457,116.326491,0,32,39906.325,2009-04-03,07:48:00
39.995217,116.326552,0,44,39906.3250578704,2009-04-03,07:48:05
39.995031,116.32643,0,43,39906.3251157407,2009-04-03,07:48:10
39.994827,116.326376,0,41,39906.3251736111,2009-04-03,07:48:15
39.994621,116.326351,0,36,39906.3252314815,2009-04-03,07:48:20
39.994412,116.326359,0,35,39906.3252893519,2009-04-03,07:48:25
39.994239,116.326328,0,40,39906.3253472222,2009-04-03,07:48:30
39.994108,116.32631,0,40,39906.3254050926,2009-04-03,07:48:35
39.99393,116.326344,0,40,39906.325462963,2009-04-03,07:48:40
39.993776,116.32631,0,59,39906.3255208333,2009-04-03,07:48:45
39.993557,116.326372,0,62,39906.3255787037,2009-04-03,07:48:50
39.993335,116.326405,0,62,39906.3256365741,2009-04-03,07:48:55
39.993139,116.326441,0,65,39906.3256944444,2009-04-03,07:49:00
39.992891,116.326486,0,71,39906.3257523148,2009-04-03,07:49:05
39.992706,116.326473,0,70,39906.3258101852,2009-04-03,07:49:10
39.992492,116.326448,0,68,39906.3258680556,2009-04-03,07:49:15
39.992273,116.326485,0,71,39906.3259259259,2009-04-03,07:49:20
39.992066,116.3265,0,64,39906.3259837963,2009-04-03,07:49:25
39.991885,116.326558,0,61,39906.3260416667,2009-04-03,07:49:30
39.991786,116.326531,0,51,39906.326099537,2009-04-03,07:49:35
39.991694,116.326551,0,36,39906.3261574074,2009-04-03,07:49:40
39.991561,116.326504,0,30,39906.3262152778,2009-04-03,07:49:45
39.991357,116.326471,0,29,39906.3262731481,2009-04-03,07:49:50
39.991074,116.326508,0,50,39906.3263310185,2009-04-03,07:49:55
39.990853,116.326484,0,46,39906.3263888889,2009-04-03,07:50:00
39.99061,116.326522,0,63,39906.3264467593,2009-04-03,07:50:05
39.990359,116.32655,0,80,39906.3265046296,2009-04-03,07:50:10
39.990137,116.32659,0,80,39906.3265625,2009-04-03,07:50:15
39.989948,116.326714,0,84,39906.3266203704,2009-04-03,07:50:20
39.989706,116.326675,0,86,39906.3266782407,2009-04-03,07:50:25
39.989471,116.326659,0,89,39906.3267361111,2009-04-03,07:50:30
39.989266,116.326655,0,87,39906.3267939815,2009-04-03,07:50:35
39.989068,116.326664,0,89,39906.3268518519,2009-04-03,07:50:40
39.98884,116.32668,0,93,39906.3269097222,2009-04-03,07:50:45
39.988603,116.326686,0,92,39906.3269675926,2009-04-03,07:50:50
39.988327,116.326723,0,95,39906.327025463,2009-04-03,07:50:55
39.988022,116.326743,0,97,39906.3270833333,2009-04-03,07:51:00
39.98772,116.326748,0,100,39906.3271412037,2009-04-03,07:51:05
39.987444,116.326717,0,95,39906.3271990741,2009-04-03,07:51:10
39.987161,116.326722,0,87,39906.3272569444,2009-04-03,07:51:15
39.986905,116.32673,0,88,39906.3273148148,2009-04-03,07:51:20
39.986634,116.32673,0,85,39906.3273726852,2009-04-03,07:51:25
39.98638,116.326752,0,79,39906.3274305556,2009-04-03,07:51:30
39.986136,116.326796,0,81,39906.3274884259,2009-04-03,07:51:35
39.985802,116.326813,0,87,39906.3275462963,2009-04-03,07:51:40
39.985558,116.326821,0,82,39906.3276041667,2009-04-03,07:51:45
39.985341,116.326854,0,82,39906.327662037,2009-04-03,07:51:50
39.985148,116.326888,0,81,39906.3277199074,2009-04-03,07:51:55
39.985079,116.326797,0,77,39906.3277777778,2009-04-03,07:52:00
39.985061,116.326556,0,76,39906.3278356481,2009-04-03,07:52:05
39.985021,116.326233,0,87,39906.3278935185,2009-04-03,07:52:10
39.984991,116.325915,0,92,39906.3279513889,2009-04-03,07:52:15
39.984979,116.325643,0,103,39906.3280092593,2009-04-03,07:52:20
39.984946,116.325397,0,112,39906.3280671296,2009-04-03,07:52:25
39.984933,116.325165,0,117,39906.328125,2009-04-03,07:52:30
39.984964,116.325028,0,119,39906.3281828704,2009-04-03,07:52:35
39.984978,116.324974,0,117,39906.3282407407,2009-04-03,07:52:40
39.984979,116.324949,0,119,39906.3282986111,2009-04-03,07:52:45
39.98498,116.324951,0,120,39906.3283564815,2009-04-03,07:52:50
39.98498,116.324951,0,120,39906.3283912037,2009-04-03,07:52:53
39.98498,116.324959,0,121,39906.3284143518,2009-04-03,07:52:55
39.984979,116.324947,0,121,39906.3284722222,2009-04-03,07:53:00
39.984979,116.324947,0,121,39906.3285069444,2009-04-03,07:53:03
39.984978,116.324942,0,121,39906.3285300926,2009-04-03,07:53:05
39.984971,116.324791,0,125,39906.328587963,2009-04-03,07:53:10
39.984966,116.324591,0,129,39906.3286458333,2009-04-03,07:53:15
39.984905,116.324316,0,129,39906.3287037037,2009-04-03,07:53:20
39.984863,116.324002,0,125,39906.3287615741,2009-04-03,07:53:25
39.98482,116.323699,0,126,39906.3288194444,2009-04-03,07:53:30
39.98481,116.32339,0,126,39906.3288773148,2009-04-03,07:53:35
39.984748,116.323175,0,133,39906.3289351852,2009-04-03,07:53:40
39.984673,116.323066,0,145,39906.3289930556,2009-04-03,07:53:45
39.98463,116.323033,0,158,39906.3290509259,2009-04-03,07:53:50
39.984608,116.323029,0,165,39906.3291087963,2009-04-03,07:53:55
39.984595,116.323042,0,165,39906.3291666667,2009-04-03,07:54:00
39.984626,116.323073,0,169,39906.329224537,2009-04-03,07:54:05
39.984626,116.323073,0,169,39906.3292592593,2009-04-03,07:54:08
39.984624,116.32307,0,165,39906.3292824074,2009-04-03,07:54:10
39.984625,116.323083,0,162,39906.3293402778,2009-04-03,07:54:15
39.984637,116.323086,0,162,39906.3293981481,2009-04-03,07:54:20
39.984637,116.323086,0,162,39906.3294328704,2009-04-03,07:54:23
39.984634,116.323087,0,162,39906.3294560185,2009-04-03,07:54:25
39.984614,116.323097,0,162,39906.3295138889,2009-04-03,07:54:30
39.984496,116.323094,0,161,39906.3295717593,2009-04-03,07:54:35
39.984373,116.323117,0,160,39906.3296296296,2009-04-03,07:54:40
39.984356,116.323457,0,215,39906.3333333333,2009-04-03,08:00:00
39.984375,116.323854,0,211,39906.3333912037,2009-04-03,08:00:05
39.984362,116.324156,0,206,39906.3334490741,2009-04-03,08:00:10
39.984324,116.324272,0,184,39906.3335069444,2009-04-03,08:00:15
39.984307,116.324264,0,185,39906.3335648148,2009-04-03,08:00:20
39.984307,116.324258,0,184,39906.3336226852,2009-04-03,08:00:25
39.984307,116.324256,0,184,39906.3336805556,2009-04-03,08:00:30
39.984308,116.324254,0,184,39906.3337384259,2009-04-03,08:00:35
39.984308,116.324255,0,183,39906.3337962963,2009-04-03,08:00:40
39.984309,116.324253,0,183,39906.3338541667,2009-04-03,08:00:45
39.98431,116.324252,0,183,39906.333912037,2009-04-03,08:00:50
39.984311,116.324253,0,182,39906.3339699074,2009-04-03,08:00:55
39.984312,116.324253,0,182,39906.3340277778,2009-04-03,08:01:00
39.984313,116.324253,0,182,39906.3340856481,2009-04-03,08:01:05
39.984314,116.324253,0,182,39906.3341435185,2009-04-03,08:01:10
39.984314,116.324253,0,182,39906.3342013889,2009-04-03,08:01:15
39.984314,116.324253,0,181,39906.3342592593,2009-04-03,08:01:20
39.984315,116.324253,0,181,39906.3343171296,2009-04-03,08:01:25
39.984315,116.324253,0,181,39906.3343518519,2009-04-03,08:01:28
39.984316,116.324254,0,181,39906.334375,2009-04-03,08:01:30
39.984322,116.324297,0,179,39906.3344328704,2009-04-03,08:01:35
39.984342,116.324573,0,169,39906.3344907407,2009-04-03,08:01:40
39.98437,116.324966,0,151,39906.3345486111,2009-04-03,08:01:45
39.984412,116.325338,0,137,39906.3346064815,2009-04-03,08:01:50
39.984466,116.325555,0,123,39906.3346643519,2009-04-03,08:01:55
39.984439,116.325667,0,115,39906.3347222222,2009-04-03,08:02:00
39.984448,116.325671,0,115,39906.3347800926,2009-04-03,08:02:05
39.984455,116.325662,0,118,39906.334837963,2009-04-03,08:02:10
39.984418,116.325648,0,115,39906.3348958333,2009-04-03,08:02:15
39.98438,116.32566,0,118,39906.3349537037,2009-04-03,08:02:20
39.984356,116.325639,0,115,39906.3350115741,2009-04-03,08:02:25
39.984354,116.32562,0,115,39906.3350694444,2009-04-03,08:02:30
39.984357,116.325598,0,115,39906.3351273148,2009-04-03,08:02:35
39.984357,116.325591,0,115,39906.3351851852,2009-04-03,08:02:40
39.984358,116.325595,0,116,39906.3352430556,2009-04-03,08:02:45
39.984358,116.325593,0,116,39906.3353009259,2009-04-03,08:02:50
39.984357,116.325592,0,116,39906.3353587963,2009-04-03,08:02:55
39.984357,116.325589,0,115,39906.3354166667,2009-04-03,08:03:00
39.984357,116.325584,0,115,39906.335474537,2009-04-03,08:03:05
39.984359,116.325585,0,115,39906.3355324074,2009-04-03,08:03:10
39.98436,116.325584,0,115,39906.3355902778,2009-04-03,08:03:15
39.98436,116.325584,0,115,39906.335625,2009-04-03,08:03:18
39.98436,116.325585,0,115,39906.3356481481,2009-04-03,08:03:20
39.98436,116.325575,0,115,39906.3357060185,2009-04-03,08:03:25
39.984359,116.325575,0,115,39906.3357638889,2009-04-03,08:03:30
39.984359,116.325575,0,115,39906.3357986111,2009-04-03,08:03:33
39.984359,116.325578,0,116,39906.3358217593,2009-04-03,08:03:35
39.98436,116.32559,0,116,39906.3358796296,2009-04-03,08:03:40
39.984358,116.325622,0,116,39906.3359375,2009-04-03,08:03:45
39.984381,116.325797,0,118,39906.3359953704,2009-04-03,08:03:50
39.984373,116.326075,0,128,39906.3360532407,2009-04-03,08:03:55
39.984401,116.326332,0,143,39906.3361111111,2009-04-03,08:04:00
39.984415,116.326467,0,160,39906.3361689815,2009-04-03,08:04:05
39.984425,116.32652,0,166,39906.3362268518,2009-04-03,08:04:10
39.984441,116.326525,0,170,39906.3362847222,2009-04-03,08:04:15
39.984473,116.32652,0,175,39906.3363425926,2009-04-03,08:04:20
39.984496,116.326514,0,179,39906.336400463,2009-04-03,08:04:25
39.984513,116.326509,0,183,39906.3364583333,2009-04-03,08:04:30
39.984531,116.326507,0,188,39906.3365162037,2009-04-03,08:04:35
39.984547,116.326509,0,192,39906.3365740741,2009-04-03,08:04:40
39.984565,116.3265,0,196,39906.3366319444,2009-04-03,08:04:45
39.984578,116.326489,0,201,39906.3366898148,2009-04-03,08:04:50
39.984589,116.326481,0,206,39906.3367476852,2009-04-03,08:04:55
39.9846,116.326466,0,211,39906.3368055556,2009-04-03,08:05:00
39.984612,116.326456,0,215,39906.3368634259,2009-04-03,08:05:05
39.984621,116.326456,0,219,39906.3369212963,2009-04-03,08:05:10
39.984619,116.326455,0,222,39906.3369791667,2009-04-03,08:05:15
39.984619,116.326455,0,222,39906.3370138889,2009-04-03,08:05:18
39.984611,116.326452,0,226,39906.337037037,2009-04-03,08:05:20
39.984593,116.326448,0,231,39906.3370949074,2009-04-03,08:05:25
39.984571,116.326452,0,235,39906.3371527778,2009-04-03,08:05:30
39.98455,116.326468,0,239,39906.3372106481,2009-04-03,08:05:35
39.98454,116.326492,0,242,39906.3372685185,2009-04-03,08:05:40
39.98452,116.326518,0,246,39906.3373263889,2009-04-03,08:05:45
39.9845,116.326543,0,249,39906.3373842593,2009-04-03,08:05:50
39.984482,116.326562,0,253,39906.3374421296,2009-04-03,08:05:55
39.984467,116.326584,0,256,39906.3375,2009-04-03,08:06:00
39.984466,116.326735,0,260,39906.3375578704,2009-04-03,08:06:05
39.984485,116.327086,0,269,39906.3376157407,2009-04-03,08:06:10
39.984482,116.327532,0,290,39906.3376736111,2009-04-03,08:06:15
39.984508,116.328145,0,309,39906.3377314815,2009-04-03,08:06:20
39.984544,116.328898,0,332,39906.3377893518,2009-04-03,08:06:25
39.984531,116.329749,0,342,39906.3378472222,2009-04-03,08:06:30
39.984559,116.330538,0,329,39906.3379050926,2009-04-03,08:06:35
39.984615,116.331297,0,319,39906.337962963,2009-04-03,08:06:40
39.984709,116.332157,0,309,39906.3380208333,2009-04-03,08:06:45
39.98478,116.333144,0,272,39906.3380787037,2009-04-03,08:06:50
39.984759,116.334061,0,258,39906.3381365741,2009-04-03,08:06:55
39.98475,116.334955,0,252,39906.3381944444,2009-04-03,08:07:00
39.984833,116.335738,0,246,39906.3382523148,2009-04-03,08:07:05
39.984835,116.336406,0,234,39906.3383101852,2009-04-03,08:07:10
39.984835,116.336966,0,217,39906.3383680556,2009-04-03,08:07:15
39.984871,116.337394,0,186,39906.3384259259,2009-04-03,08:07:20
39.984893,116.337533,0,158,39906.3384837963,2009-04-03,08:07:25
39.984876,116.337501,0,147,39906.3385416667,2009-04-03,08:07:30
39.984876,116.337498,0,145,39906.338599537,2009-04-03,08:07:35
39.984876,116.3375,0,144,39906.3386574074,2009-04-03,08:07:40
39.984876,116.337505,0,143,39906.3387152778,2009-04-03,08:07:45
39.984876,116.337512,0,143,39906.3387731481,2009-04-03,08:07:50
39.984876,116.337516,0,143,39906.3388310185,2009-04-03,08:07:55
39.984876,116.337518,0,143,39906.3388888889,2009-04-03,08:08:00
39.984876,116.337518,0,143,39906.3389467593,2009-04-03,08:08:05
39.984876,116.337518,0,143,39906.3389814815,2009-04-03,08:08:08
39.984876,116.337518,0,143,39906.3390046296,2009-04-03,08:08:10
39.984878,116.33754,0,144,39906.3390625,2009-04-03,08:08:15
39.984885,116.337647,0,146,39906.3391203704,2009-04-03,08:08:20
39.984908,116.337792,0,154,39906.3391782407,2009-04-03,08:08:25
39.984963,116.337956,0,165,39906.3392361111,2009-04-03,08:08:30
39.98505,116.33814,0,181,39906.3392939815,2009-04-03,08:08:35
39.985082,116.338383,0,185,39906.3393518519,2009-04-03,08:08:40
39.985084,116.338818,0,190,39906.3394097222,2009-04-03,08:08:45
39.985121,116.339325,0,191,39906.3394675926,2009-04-03,08:08:50
39.985158,116.339868,0,189,39906.339525463,2009-04-03,08:08:55
39.985234,116.340481,0,201,39906.3395833333,2009-04-03,08:09:00
39.985222,116.341017,0,194,39906.3396412037,2009-04-03,08:09:05
39.98526,116.341499,0,200,39906.3396990741,2009-04-03,08:09:10
39.985247,116.341974,0,195,39906.3397569444,2009-04-03,08:09:15
39.985264,116.342474,0,189,39906.3398148148,2009-04-03,08:09:20
39.985326,116.343067,0,190,39906.3398726852,2009-04-03,08:09:25
39.985377,116.343709,0,196,39906.3399305556,2009-04-03,08:09:30
39.985406,116.34436,0,204,39906.3399884259,2009-04-03,08:09:35
39.985404,116.344999,0,200,39906.3400462963,2009-04-03,08:09:40
39.985396,116.345625,0,212,39906.3401041667,2009-04-03,08:09:45
39.985382,116.346224,0,226,39906.340162037,2009-04-03,08:09:50
39.985385,116.346775,0,235,39906.3402199074,2009-04-03,08:09:55
39.985434,116.347351,0,230,39906.3402777778,2009-04-03,08:10:00
39.985432,116.347969,0,214,39906.3403356481,2009-04-03,08:10:05
39.985453,116.348559,0,198,39906.3403935185,2009-04-03,08:10:10
39.985468,116.349026,0,170,39906.3404513889,2009-04-03,08:10:15
39.985501,116.349364,0,153,39906.3405092593,2009-04-03,08:10:20
39.985516,116.349702,0,143,39906.3405671296,2009-04-03,08:10:25
39.985532,116.350064,0,147,39906.340625,2009-04-03,08:10:30
39.985541,116.350459,0,147,39906.3406828704,2009-04-03,08:10:35
39.985565,116.350899,0,138,39906.3407407407,2009-04-03,08:10:40
39.985572,116.351365,0,130,39906.3407986111,2009-04-03,08:10:45
39.985623,116.351823,0,112,39906.3408564815,2009-04-03,08:10:50
39.985656,116.352275,0,118,39906.3409143519,2009-04-03,08:10:55
39.985681,116.352748,0,129,39906.3409722222,2009-04-03,08:11:00
39.98574,116.35327,0,142,39906.3410300926,2009-04-03,08:11:05
39.985811,116.353757,0,149,39906.341087963,2009-04-03,08:11:10
39.985872,116.354246,0,158,39906.3411458333,2009-04-03,08:11:15
39.985839,116.354817,0,169,39906.3412037037,2009-04-03,08:11:20
39.985832,116.355436,0,177,39906.3412615741,2009-04-03,08:11:25
39.985835,116.356024,0,181,39906.3413194444,2009-04-03,08:11:30
39.985858,116.35659,0,189,39906.3413773148,2009-04-03,08:11:35
39.985888,116.357232,0,186,39906.3414351852,2009-04-03,08:11:40
39.985925,116.357892,0,178,39906.3414930556,2009-04-03,08:11:45
39.985945,116.35851,0,174,39906.3415509259,2009-04-03,08:11:50
39.985919,116.359188,0,178,39906.3416087963,2009-04-03,08:11:55
39.985887,116.360008,0,179,39906.3416666667,2009-04-03,08:12:00
39.985804,116.360863,0,185,39906.341724537,2009-04-03,08:12:05
39.985827,116.361637,0,177,39906.3417824074,2009-04-03,08:12:10
39.985864,116.362379,0,163,39906.3418402778,2009-04-03,08:12:15
39.985904,116.363042,0,160,39906.3418981481,2009-04-03,08:12:20
39.985955,116.36365,0,151,39906.3419560185,2009-04-03,08:12:25
39.985982,116.364294,0,143,39906.3420138889,2009-04-03,08:12:30
39.986021,116.364921,0,133,39906.3420717593,2009-04-03,08:12:35
39.986038,116.36558,0,131,39906.3421296296,2009-04-03,08:12:40
39.98606,116.366342,0,131,39906.3421875,2009-04-03,08:12:45
39.98613,116.367192,0,132,39906.3422453704,2009-04-03,08:12:50
39.986128,116.368064,0,133,39906.3423032407,2009-04-03,08:12:55
39.986147,116.369001,0,142,39906.3423611111,2009-04-03,08:13:00
39.986126,116.369857,0,145,39906.3424189815,2009-04-03,08:13:05
39.986112,116.370697,0,153,39906.3424768519,2009-04-03,08:13:10
39.986129,116.371553,0,157,39906.3425347222,2009-04-03,08:13:15
39.986165,116.372436,0,155,39906.3425925926,2009-04-03,08:13:20
39.986215,116.373337,0,150,39906.342650463,2009-04-03,08:13:25
39.986246,116.374205,0,151,39906.3427083333,2009-04-03,08:13:30
39.986257,116.375063,0,153,39906.3427662037,2009-04-03,08:13:35
39.986299,116.375898,0,153,39906.3428240741,2009-04-03,08:13:40
39.986309,116.376747,0,156,39906.3428819444,2009-04-03,08:13:45
39.986296,116.377428,0,155,39906.3429398148,2009-04-03,08:13:50
39.986322,116.378012,0,149,39906.3429976852,2009-04-03,08:13:55
39.98634,116.378602,0,150,39906.3430555556,2009-04-03,08:14:00
39.986358,116.379233,0,155,39906.3431134259,2009-04-03,08:14:05
39.986391,116.379872,0,150,39906.3431712963,2009-04-03,08:14:10
39.986423,116.380549,0,155,39906.3432291667,2009-04-03,08:14:15
39.986423,116.381297,0,165,39906.343287037,2009-04-03,08:14:20
39.986443,116.382064,0,173,39906.3433449074,2009-04-03,08:14:25
39.986457,116.38282,0,169,39906.3434027778,2009-04-03,08:14:30
39.986469,116.383528,0,165,39906.3434606481,2009-04-03,08:14:35
39.986484,116.384243,0,158,39906.3435185185,2009-04-03,08:14:40
39.986519,116.384982,0,146,39906.3435763889,2009-04-03,08:14:45
39.986544,116.385831,0,145,39906.3436342593,2009-04-03,08:14:50
39.986565,116.386787,0,148,39906.3436921296,2009-04-03,08:14:55
39.986565,116.387738,0,155,39906.34375,2009-04-03,08:15:00
39.986592,116.388745,0,161,39906.3438078704,2009-04-03,08:15:05
39.986626,116.389693,0,163,39906.3438657407,2009-04-03,08:15:10
39.986668,116.390572,0,154,39906.3439236111,2009-04-03,08:15:15
39.986686,116.391453,0,149,39906.3439814815,2009-04-03,08:15:20
39.986713,116.392378,0,135,39906.3440393518,2009-04-03,08:15:25
39.986727,116.393325,0,123,39906.3440972222,2009-04-03,08:15:30
39.986757,116.394261,0,109,39906.3441550926,2009-04-03,08:15:35
39.98681,116.395202,0,98,39906.344212963,2009-04-03,08:15:40
39.986835,116.39615,0,109,39906.3442708333,2009-04-03,08:15:45
39.98687,116.397023,0,105,39906.3443287037,2009-04-03,08:15:50
39.986885,116.397893,0,109,39906.3443865741,2009-04-03,08:15:55
39.986909,116.398727,0,109,39906.3444444444,2009-04-03,08:16:00
39.986946,116.399588,0,115,39906.3445023148,2009-04-03,08:16:05
39.986966,116.400499,0,117,39906.3445601852,2009-04-03,08:16:10
39.986995,116.401407,0,109,39906.3446180556,2009-04-03,08:16:15
39.987002,116.402339,0,114,39906.3446759259,2009-04-03,08:16:20
39.987017,116.403146,0,108,39906.3447337963,2009-04-03,08:16:25
39.987052,116.403897,0,103,39906.3447916667,2009-04-03,08:16:30
39.987108,116.404649,0,100,39906.344849537,2009-04-03,08:16:35
39.987146,116.405412,0,84,39906.3449074074,2009-04-03,08:16:40
39.987178,116.406105,0,81,39906.3449652778,2009-04-03,08:16:45
39.987145,116.406646,0,75,39906.3450231481,2009-04-03,08:16:50
39.987107,116.40715,0,91,39906.3450810185,2009-04-03,08:16:55
39.987088,116.407831,0,106,39906.3451388889,2009-04-03,08:17:00
39.987095,116.408508,0,107,39906.3451967593,2009-04-03,08:17:05
39.987139,116.409156,0,111,39906.3452546296,2009-04-03,08:17:10
39.98716,116.409664,0,117,39906.3453125,2009-04-03,08:17:15
39.987165,116.410129,0,123,39906.3453703704,2009-04-03,08:17:20
39.987082,116.410473,0,121,39906.3454282407,2009-04-03,08:17:25
39.986979,116.4106,0,124,39906.3454861111,2009-04-03,08:17:30
39.98664,116.410625,0,141,39906.3455439815,2009-04-03,08:17:35
39.986415,116.410635,0,158,39906.3456018518,2009-04-03,08:17:40
39.986368,116.410668,0,171,39906.3456597222,2009-04-03,08:17:45
39.986365,116.41068,0,178,39906.3457175926,2009-04-03,08:17:50
39.986365,116.410677,0,180,39906.345775463,2009-04-03,08:17:55
39.986365,116.410677,0,180,39906.3458101852,2009-04-03,08:17:58
39.986364,116.410675,0,181,39906.3458333333,2009-04-03,08:18:00
39.986357,116.410684,0,181,39906.3458912037,2009-04-03,08:18:05
39.986122,116.410714,0,180,39906.3459490741,2009-04-03,08:18:10
39.985759,116.410726,0,183,39906.3460069444,2009-04-03,08:18:15
39.985397,116.410775,0,190,39906.3460648148,2009-04-03,08:18:20
39.984982,116.410845,0,200,39906.3461226852,2009-04-03,08:18:25
39.984625,116.410849,0,205,39906.3461805556,2009-04-03,08:18:30
39.984234,116.410906,0,214,39906.3462384259,2009-04-03,08:18:35
39.983749,116.411034,0,220,39906.3462962963,2009-04-03,08:18:40
39.983249,116.411087,0,218,39906.3463541667,2009-04-03,08:18:45
39.983063,116.411093,0,212,39906.346412037,2009-04-03,08:18:50
39.983048,116.411087,0,218,39906.3464699074,2009-04-03,08:18:55
39.983049,116.411096,0,220,39906.3465277778,2009-04-03,08:19:00
39.983015,116.411126,0,221,39906.3465856481,2009-04-03,08:19:05
39.982817,116.411169,0,222,39906.3466435185,2009-04-03,08:19:10
39.982668,116.411191,0,238,39906.3467013889,2009-04-03,08:19:15
39.982572,116.411261,0,254,39906.3467592593,2009-04-03,08:19:20
39.982473,116.411273,0,264,39906.3468171296,2009-04-03,08:19:25
39.982396,116.411262,0,280,39906.346875,2009-04-03,08:19:30
39.982295,116.411266,0,301,39906.3469328704,2009-04-03,08:19:35
39.982264,116.411253,0,313,39906.3469907407,2009-04-03,08:19:40
39.982254,116.411254,0,320,39906.3470486111,2009-04-03,08:19:45
39.982253,116.41125,0,322,39906.3471064815,2009-04-03,08:19:50
39.982252,116.41125,0,322,39906.3471643519,2009-04-03,08:19:55
39.982257,116.411251,0,323,39906.3472222222,2009-04-03,08:20:00
39.982256,116.411252,0,324,39906.3472800926,2009-04-03,08:20:05
39.982256,116.411252,0,324,39906.3473148148,2009-04-03,08:20:08
39.982254,116.411254,0,324,39906.347337963,2009-04-03,08:20:10
39.982244,116.411254,0,324,39906.3473958333,2009-04-03,08:20:15
39.982244,116.411254,0,324,39906.3474305556,2009-04-03,08:20:18
39.982243,116.411254,0,324,39906.3474537037,2009-04-03,08:20:20
39.982211,116.411248,0,323,39906.3475115741,2009-04-03,08:20:25
39.982152,116.411229,0,319,39906.3475694444,2009-04-03,08:20:30
39.982147,116.411208,0,318,39906.3476273148,2009-04-03,08:20:35
39.982146,116.411208,0,318,39906.3476851852,2009-04-03,08:20:40
39.982142,116.411208,0,318,39906.3477430556,2009-04-03,08:20:45
39.982143,116.411207,0,318,39906.3478009259,2009-04-03,08:20:50
39.982143,116.411207,0,318,39906.3478356482,2009-04-03,08:20:53
39.982136,116.411202,0,318,39906.3478587963,2009-04-03,08:20:55
39.982097,116.411193,0,319,39906.3479166667,2009-04-03,08:21:00
39.982055,116.411193,0,322,39906.347974537,2009-04-03,08:21:05
39.982055,116.411193,0,322,39906.3480092593,2009-04-03,08:21:08
39.982053,116.411196,0,322,39906.3480324074,2009-04-03,08:21:10
39.98204,116.411226,0,324,39906.3480902778,2009-04-03,08:21:15
39.981935,116.411312,0,325,39906.3481481481,2009-04-03,08:21:20
39.981853,116.411476,0,317,39906.3482060185,2009-04-03,08:21:25
39.981852,116.411924,0,305,39906.3482638889,2009-04-03,08:21:30
39.981917,116.41258,0,274,39906.3483217593,2009-04-03,08:21:35
39.981949,116.413335,0,245,39906.3483796296,2009-04-03,08:21:40
39.981987,116.414039,0,224,39906.3484375,2009-04-03,08:21:45
39.982038,116.414682,0,207,39906.3484953704,2009-04-03,08:21:50
39.982117,116.415406,0,196,39906.3485532407,2009-04-03,08:21:55
39.982162,116.416213,0,185,39906.3486111111,2009-04-03,08:22:00
39.98215,116.416881,0,165,39906.3486689815,2009-04-03,08:22:05
39.982137,116.417333,0,142,39906.3487268519,2009-04-03,08:22:10
39.982109,116.41757,0,129,39906.3487847222,2009-04-03,08:22:15
39.982124,116.417601,0,116,39906.3488425926,2009-04-03,08:22:20
39.982122,116.417599,0,112,39906.348900463,2009-04-03,08:22:25
39.982121,116.417599,0,110,39906.3489583333,2009-04-03,08:22:30
39.98212,116.417599,0,110,39906.3490162037,2009-04-03,08:22:35
39.982113,116.417599,0,110,39906.3490740741,2009-04-03,08:22:40
39.982114,116.417599,0,110,39906.3491319444,2009-04-03,08:22:45
39.982113,116.4176,0,111,39906.3491898148,2009-04-03,08:22:50
39.982113,116.4176,0,111,39906.349224537,2009-04-03,08:22:53
39.982117,116.417608,0,111,39906.3492476852,2009-04-03,08:22:55
39.982112,116.417766,0,102,39906.3493055556,2009-04-03,08:23:00
39.982111,116.417917,0,102,39906.3493634259,2009-04-03,08:23:05
39.982099,116.417979,0,109,39906.3494212963,2009-04-03,08:23:10
39.982145,116.418049,0,112,39906.3494791667,2009-04-03,08:23:15
39.98226,116.418004,0,115,39906.349537037,2009-04-03,08:23:20
39.982471,116.417907,0,115,39906.3495949074,2009-04-03,08:23:25
39.98276,116.4178,0,113,39906.3496527778,2009-04-03,08:23:30
39.983064,116.417835,0,112,39906.3497106481,2009-04-03,08:23:35
39.983346,116.417896,0,115,39906.3497685185,2009-04-03,08:23:40
39.983567,116.417836,0,114,39906.3498263889,2009-04-03,08:23:45
39.983726,116.417771,0,115,39906.3498842593,2009-04-03,08:23:50
39.983997,116.417686,0,107,39906.3499421296,2009-04-03,08:23:55
39.984087,116.417717,0,116,39906.35,2009-04-03,08:24:00
39.984109,116.417719,0,119,39906.3500578704,2009-04-03,08:24:05
39.984109,116.417719,0,119,39906.3500925926,2009-04-03,08:24:08
39.984117,116.417717,0,122,39906.3501157407,2009-04-03,08:24:10
39.98413,116.417715,0,125,39906.3501736111,2009-04-03,08:24:15
39.984138,116.417715,0,131,39906.3502314815,2009-04-03,08:24:20
39.984138,116.417715,0,131,39906.3502662037,2009-04-03,08:24:23
39.984143,116.417715,0,137,39906.3502893519,2009-04-03,08:24:25
39.984154,116.417711,0,143,39906.3503472222,2009-04-03,08:24:30
39.984158,116.417712,0,146,39906.3504050926,2009-04-03,08:24:35
39.984158,116.417712,0,148,39906.350462963,2009-04-03,08:24:40
39.984161,116.417708,0,148,39906.3505208333,2009-04-03,08:24:45
39.984163,116.417706,0,149,39906.3505787037,2009-04-03,08:24:50
39.984163,116.417706,0,149,39906.3506134259,2009-04-03,08:24:53
39.984163,116.417705,0,150,39906.3506365741,2009-04-03,08:24:55
39.984218,116.417706,0,151,39906.3506944444,2009-04-03,08:25:00
39.984476,116.417687,0,161,39906.3507523148,2009-04-03,08:25:05
39.98484,116.417657,0,156,39906.3508101852,2009-04-03,08:25:10
39.985314,116.417689,0,140,39906.3508680556,2009-04-03,08:25:15
39.985885,116.41775,0,123,39906.3509259259,2009-04-03,08:25:20
39.986391,116.417755,0,119,39906.3509837963,2009-04-03,08:25:25
39.986808,116.417796,0,114,39906.3510416667,2009-04-03,08:25:30
39.987106,116.417794,0,102,39906.351099537,2009-04-03,08:25:35
39.987208,116.417824,0,102,39906.3511574074,2009-04-03,08:25:40
39.987247,116.417992,0,113,39906.3512152778,2009-04-03,08:25:45
39.98729,116.418365,0,102,39906.3512731481,2009-04-03,08:25:50
39.987304,116.418895,0,97,39906.3513310185,2009-04-03,08:25:55
39.98733,116.419531,0,95,39906.3513888889,2009-04-03,08:26:00
39.987344,116.420202,0,99,39906.3514467593,2009-04-03,08:26:05
39.987381,116.420957,0,96,39906.3515046296,2009-04-03,08:26:10
39.987394,116.421738,0,95,39906.3515625,2009-04-03,08:26:15
39.987416,116.422528,0,93,39906.3516203704,2009-04-03,08:26:20
39.98743,116.423289,0,90,39906.3516782407,2009-04-03,08:26:25
39.987455,116.423988,0,88,39906.3517361111,2009-04-03,08:26:30
39.987494,116.424658,0,104,39906.3517939815,2009-04-03,08:26:35
39.987499,116.425303,0,106,39906.3518518518,2009-04-03,08:26:40
39.987508,116.425907,0,114,39906.3519097222,2009-04-03,08:26:45
39.987512,116.426483,0,112,39906.3519675926,2009-04-03,08:26:50
39.98759,116.426977,0,113,39906.352025463,2009-04-03,08:26:55
39.987658,116.427627,0,117,39906.3520833333,2009-04-03,08:27:00
39.987689,116.428361,0,119,39906.3521412037,2009-04-03,08:27:05
39.987698,116.429124,0,122,39906.3521990741,2009-04-03,08:27:10
39.987708,116.429804,0,124,39906.3522569444,2009-04-03,08:27:15
39.987692,116.430581,0,130,39906.3523148148,2009-04-03,08:27:20
39.987637,116.431542,0,133,39906.3523726852,2009-04-03,08:27:25
39.987435,116.432499,0,133,39906.3524305556,2009-04-03,08:27:30
39.987164,116.433547,0,134,39906.3524884259,2009-04-03,08:27:35
39.986769,116.434568,0,133,39906.3525462963,2009-04-03,08:27:40
39.986334,116.435676,0,128,39906.3526041667,2009-04-03,08:27:45
39.985913,116.436775,0,128,39906.352662037,2009-04-03,08:27:50
39.985549,116.437766,0,133,39906.3527199074,2009-04-03,08:27:55
39.985203,116.438678,0,146,39906.3527777778,2009-04-03,08:28:00
39.984878,116.439454,0,153,39906.3528356481,2009-04-03,08:28:05
39.984583,116.440284,0,158,39906.3528935185,2009-04-03,08:28:10
39.984239,116.441074,0,158,39906.3529513889,2009-04-03,08:28:15
39.983887,116.441849,0,160,39906.3530092593,2009-04-03,08:28:20
39.983429,116.442592,0,165,39906.3530671296,2009-04-03,08:28:25
39.982979,116.443295,0,163,39906.353125,2009-04-03,08:28:30
39.982544,116.443959,0,163,39906.3531828704,2009-04-03,08:28:35
39.982072,116.444638,0,168,39906.3532407407,2009-04-03,08:28:40
39.981578,116.445355,0,170,39906.3532986111,2009-04-03,08:28:45
39.981127,116.446059,0,171,39906.3533564815,2009-04-03,08:28:50
39.980676,116.446767,0,177,39906.3534143518,2009-04-03,08:28:55
39.980219,116.447448,0,181,39906.3534722222,2009-04-03,08:29:00
39.979835,116.448024,0,180,39906.3535300926,2009-04-03,08:29:05
39.979562,116.448439,0,175,39906.353587963,2009-04-03,08:29:10
39.979389,116.448721,0,171,39906.3536458333,2009-04-03,08:29:15
39.979222,116.448954,0,172,39906.3537037037,2009-04-03,08:29:20
39.979126,116.449083,0,170,39906.3537615741,2009-04-03,08:29:25
39.979009,116.449243,0,166,39906.3538194444,2009-04-03,08:29:30
39.978817,116.44954,0,162,39906.3538773148,2009-04-03,08:29:35
39.978595,116.449865,0,155,39906.3539351852,2009-04-03,08:29:40
39.978358,116.45022,0,148,39906.3539930556,2009-04-03,08:29:45
39.978101,116.450629,0,145,39906.3540509259,2009-04-03,08:29:50
39.977862,116.451004,0,142,39906.3541087963,2009-04-03,08:29:55
39.977613,116.451382,0,142,39906.3541666667,2009-04-03,08:30:00
39.977362,116.451777,0,141,39906.354224537,2009-04-03,08:30:05
39.977109,116.452194,0,141,39906.3542824074,2009-04-03,08:30:10
39.976833,116.452643,0,149,39906.3543402778,2009-04-03,08:30:15
39.976554,116.453069,0,152,39906.3543981481,2009-04-03,08:30:20
39.976288,116.453504,0,159,39906.3544560185,2009-04-03,08:30:25
39.976074,116.453839,0,164,39906.3545138889,2009-04-03,08:30:30
39.975888,116.454119,0,166,39906.3545717593,2009-04-03,08:30:35
39.975728,116.454346,0,168,39906.3546296296,2009-04-03,08:30:40
39.975597,116.454547,0,170,39906.3546875,2009-04-03,08:30:45
39.97546,116.454759,0,178,39906.3547453704,2009-04-03,08:30:50
39.975319,116.455003,0,188,39906.3548032407,2009-04-03,08:30:55
39.975156,116.455269,0,194,39906.3548611111,2009-04-03,08:31:00
39.975021,116.455477,0,198,39906.3549189815,2009-04-03,08:31:05
39.974928,116.455642,0,197,39906.3549768519,2009-04-03,08:31:10
39.974796,116.455813,0,201,39906.3550347222,2009-04-03,08:31:15
39.974611,116.45607,0,198,39906.3550925926,2009-04-03,08:31:20
39.974448,116.456266,0,191,39906.355150463,2009-04-03,08:31:25
39.974314,116.456466,0,195,39906.3552083333,2009-04-03,08:31:30
39.974162,116.456723,0,200,39906.3552662037,2009-04-03,08:31:35
39.974076,116.45701,0,209,39906.3553240741,2009-04-03,08:31:40
39.973831,116.457467,0,224,39906.3553819444,2009-04-03,08:31:45
39.97357,116.457919,0,241,39906.3554398148,2009-04-03,08:31:50
39.973248,116.458357,0,253,39906.3554976852,2009-04-03,08:31:55
39.972856,116.458854,0,262,39906.3555555556,2009-04-03,08:32:00
39.972513,116.459349,0,271,39906.3556134259,2009-04-03,08:32:05
39.972206,116.4598,0,278,39906.3556712963,2009-04-03,08:32:10
39.971935,116.460211,0,285,39906.3557291667,2009-04-03,08:32:15
39.971694,116.460574,0,292,39906.355787037,2009-04-03,08:32:20
39.971475,116.460865,0,298,39906.3558449074,2009-04-03,08:32:25
39.97127,116.461125,0,302,39906.3559027778,2009-04-03,08:32:30
39.971082,116.461375,0,307,39906.3559606481,2009-04-03,08:32:35
39.970875,116.461673,0,310,39906.3560185185,2009-04-03,08:32:40
39.970688,116.46185,0,305,39906.3560763889,2009-04-03,08:32:45
39.970653,116.461894,0,292,39906.3561342593,2009-04-03,08:32:50
39.970611,116.462025,0,287,39906.3561921296,2009-04-03,08:32:55
39.970485,116.462266,0,285,39906.35625,2009-04-03,08:33:00
39.970315,116.462544,0,271,39906.3563078704,2009-04-03,08:33:05
39.970086,116.462909,0,269,39906.3563657407,2009-04-03,08:33:10
39.969839,116.463285,0,270,39906.3564236111,2009-04-03,08:33:15
39.969634,116.463569,0,247,39906.3564814815,2009-04-03,08:33:20
39.969429,116.463834,0,236,39906.3565393519,2009-04-03,08:33:25
39.969231,116.464066,0,224,39906.3565972222,2009-04-03,08:33:30
39.968962,116.464223,0,209,39906.3566550926,2009-04-03,08:33:35
39.968584,116.464105,0,205,39906.356712963,2009-04-03,08:33:40
39.968376,116.463616,0,156,39906.3567708333,2009-04-03,08:33:45
39.968527,116.462932,0,124,39906.3568287037,2009-04-03,08:33:50
39.968762,116.462662,0,101,39906.3568865741,2009-04-03,08:33:55
39.969027,116.46263,0,84,39906.3569444444,2009-04-03,08:34:00
39.969314,116.462838,0,86,39906.3570023148,2009-04-03,08:34:05
39.969661,116.463197,0,88,39906.3570601852,2009-04-03,08:34:10
39.970065,116.46363,0,85,39906.3571180556,2009-04-03,08:34:15
39.970529,116.46412,0,78,39906.3571759259,2009-04-03,08:34:20
39.971081,116.464677,0,84,39906.3572337963,2009-04-03,08:34:25
39.971669,116.46528,0,96,39906.3572916667,2009-04-03,08:34:30
39.972266,116.46595,0,112,39906.357349537,2009-04-03,08:34:35
39.972904,116.466666,0,132,39906.3574074074,2009-04-03,08:34:40
39.973567,116.467418,0,139,39906.3574652778,2009-04-03,08:34:45
39.974266,116.468192,0,138,39906.3575231481,2009-04-03,08:34:50
39.974951,116.468987,0,143,39906.3575810185,2009-04-03,08:34:55
39.975647,116.469753,0,143,39906.3576388889,2009-04-03,08:35:00
39.976349,116.470528,0,142,39906.3576967593,2009-04-03,08:35:05
39.977091,116.471274,0,138,39906.3577546296,2009-04-03,08:35:10
39.97776,116.472003,0,141,39906.3578125,2009-04-03,08:35:15
39.978422,116.472718,0,150,39906.3578703704,2009-04-03,08:35:20
39.979107,116.473484,0,161,39906.3579282407,2009-04-03,08:35:25
39.979783,116.474216,0,171,39906.3579861111,2009-04-03,08:35:30
39.980508,116.47499,0,176,39906.3580439815,2009-04-03,08:35:35
39.98124,116.4758,0,180,39906.3581018519,2009-04-03,08:35:40
39.981933,116.476597,0,175,39906.3581597222,2009-04-03,08:35:45
39.982653,116.477375,0,174,39906.3582175926,2009-04-03,08:35:50
39.983368,116.478149,0,173,39906.358275463,2009-04-03,08:35:55
39.984109,116.478993,0,169,39906.3583333333,2009-04-03,08:36:00
39.98488,116.479861,0,168,39906.3583912037,2009-04-03,08:36:05
39.985666,116.48074,0,167,39906.3584490741,2009-04-03,08:36:10
39.986462,116.481623,0,165,39906.3585069444,2009-04-03,08:36:15
39.987255,116.482521,0,165,39906.3585648148,2009-04-03,08:36:20
39.988006,116.483367,0,148,39906.3586226852,2009-04-03,08:36:25
39.988759,116.484204,0,135,39906.3586805556,2009-04-03,08:36:30
39.989515,116.485054,0,132,39906.3587384259,2009-04-03,08:36:35
39.990279,116.485875,0,129,39906.3587962963,2009-04-03,08:36:40
39.991006,116.486679,0,129,39906.3588541667,2009-04-03,08:36:45
39.991724,116.487464,0,130,39906.358912037,2009-04-03,08:36:50
39.992437,116.488246,0,131,39906.3589699074,2009-04-03,08:36:55
39.993137,116.489006,0,133,39906.3590277778,2009-04-03,08:37:00
39.993798,116.489769,0,133,39906.3590856481,2009-04-03,08:37:05
39.994486,116.490537,0,130,39906.3591435185,2009-04-03,08:37:10
39.995241,116.491354,0,131,39906.3592013889,2009-04-03,08:37:15
39.995962,116.492152,0,131,39906.3592592593,2009-04-03,08:37:20
39.996684,116.492954,0,138,39906.3593171296,2009-04-03,08:37:25
39.997412,116.493769,0,141,39906.359375,2009-04-03,08:37:30
39.998134,116.494562,0,149,39906.3594328704,2009-04-03,08:37:35
39.998881,116.495368,0,152,39906.3594907407,2009-04-03,08:37:40
39.9996,116.496169,0,146,39906.3595486111,2009-04-03,08:37:45
40.000285,116.496922,0,138,39906.3596064815,2009-04-03,08:37:50
40.000979,116.497657,0,135,39906.3596643518,2009-04-03,08:37:55
40.001603,116.498358,0,132,39906.3597222222,2009-04-03,08:38:00
40.002198,116.499004,0,126,39906.3597800926,2009-04-03,08:38:05
40.00271,116.499571,0,128,39906.359837963,2009-04-03,08:38:10
40.003257,116.500162,0,122,39906.3598958333,2009-04-03,08:38:15
40.003847,116.500826,0,128,39906.3599537037,2009-04-03,08:38:20
40.004468,116.501514,0,118,39906.3600115741,2009-04-03,08:38:25
40.005138,116.502269,0,115,39906.3600694444,2009-04-03,08:38:30
40.005808,116.503021,0,116,39906.3601273148,2009-04-03,08:38:35
40.006467,116.503768,0,119,39906.3601851852,2009-04-03,08:38:40
40.007145,116.504539,0,125,39906.3602430556,2009-04-03,08:38:45
40.007852,116.505298,0,127,39906.3603009259,2009-04-03,08:38:50
40.008569,116.506087,0,130,39906.3603587963,2009-04-03,08:38:55
40.009266,116.506917,0,131,39906.3604166667,2009-04-03,08:39:00
40.009946,116.507674,0,127,39906.360474537,2009-04-03,08:39:05
40.010614,116.508412,0,120,39906.3605324074,2009-04-03,08:39:10
40.011306,116.509162,0,107,39906.3605902778,2009-04-03,08:39:15
40.012004,116.509932,0,106,39906.3606481481,2009-04-03,08:39:20
40.012733,116.510759,0,96,39906.3607060185,2009-04-03,08:39:25
40.013425,116.511622,0,91,39906.3607638889,2009-04-03,08:39:30
40.014031,116.512472,0,88,39906.3608217593,2009-04-03,08:39:35
40.01457,116.513349,0,82,39906.3608796296,2009-04-03,08:39:40
40.015056,116.514223,0,86,39906.3609375,2009-04-03,08:39:45
40.015551,116.515134,0,88,39906.3609953704,2009-04-03,08:39:50
40.016012,116.516104,0,88,39906.3610532407,2009-04-03,08:39:55
40.016449,116.517132,0,90,39906.3611111111,2009-04-03,08:40:00
40.016864,116.518217,0,95,39906.3611689815,2009-04-03,08:40:05
40.017236,116.519302,0,100,39906.3612268518,2009-04-03,08:40:10
40.017647,116.52046,0,106,39906.3612847222,2009-04-03,08:40:15
40.018057,116.521635,0,107,39906.3613425926,2009-04-03,08:40:20
40.018468,116.522785,0,112,39906.361400463,2009-04-03,08:40:25
40.018876,116.523934,0,114,39906.3614583333,2009-04-03,08:40:30
40.019293,116.525112,0,118,39906.3615162037,2009-04-03,08:40:35
40.019707,116.526243,0,117,39906.3615740741,2009-04-03,08:40:40
40.020097,116.527325,0,117,39906.3616319444,2009-04-03,08:40:45
40.020476,116.5284,0,115,39906.3616898148,2009-04-03,08:40:50
40.020849,116.529478,0,116,39906.3617476852,2009-04-03,08:40:55
40.021229,116.530568,0,119,39906.3618055556,2009-04-03,08:41:00
40.021623,116.531647,0,121,39906.3618634259,2009-04-03,08:41:05
40.022024,116.532763,0,116,39906.3619212963,2009-04-03,08:41:10
40.022434,116.533903,0,117,39906.3619791667,2009-04-03,08:41:15
40.022833,116.534984,0,115,39906.362037037,2009-04-03,08:41:20
40.023202,116.536063,0,114,39906.3620949074,2009-04-03,08:41:25
40.023586,116.537147,0,113,39906.3621527778,2009-04-03,08:41:30
40.023976,116.538287,0,112,39906.3622106481,2009-04-03,08:41:35
40.024412,116.539492,0,107,39906.3622685185,2009-04-03,08:41:40
40.024845,116.540735,0,95,39906.3623263889,2009-04-03,08:41:45
40.02531,116.542038,0,83,39906.3623842593,2009-04-03,08:41:50
40.025773,116.543397,0,76,39906.3624421296,2009-04-03,08:41:55
40.026209,116.544719,0,68,39906.3625,2009-04-03,08:42:00
40.026583,116.545956,0,75,39906.3625578704,2009-04-03,08:42:05
40.026951,116.547138,0,88,39906.3626157407,2009-04-03,08:42:10
40.027311,116.548306,0,101,39906.3626736111,2009-04-03,08:42:15
40.02762,116.549322,0,109,39906.3627314815,2009-04-03,08:42:20
40.02793,116.550327,0,100,39906.3627893519,2009-04-03,08:42:25
40.028254,116.551331,0,101,39906.3628472222,2009-04-03,08:42:30
40.028558,116.552326,0,105,39906.3629050926,2009-04-03,08:42:35
40.028868,116.553315,0,116,39906.362962963,2009-04-03,08:42:40
40.029221,116.554356,0,120,39906.3630208333,2009-04-03,08:42:45
40.029627,116.555388,0,124,39906.3630787037,2009-04-03,08:42:50
40.030106,116.556431,0,126,39906.3631365741,2009-04-03,08:42:55
40.030598,116.557414,0,119,39906.3631944444,2009-04-03,08:43:00
40.031034,116.558282,0,103,39906.3632523148,2009-04-03,08:43:05
40.031448,116.559197,0,102,39906.3633101852,2009-04-03,08:43:10
40.031855,116.560203,0,98,39906.3633680556,2009-04-03,08:43:15
40.032273,116.56123,0,98,39906.3634259259,2009-04-03,08:43:20
40.032671,116.562308,0,99,39906.3634837963,2009-04-03,08:43:25
40.032994,116.563452,0,94,39906.3635416667,2009-04-03,08:43:30
40.033203,116.564592,0,95,39906.363599537,2009-04-03,08:43:35
40.033282,116.565797,0,98,39906.3636574074,2009-04-03,08:43:40
40.033259,116.567014,0,101,39906.3637152778,2009-04-03,08:43:45
40.033193,116.568227,0,102,39906.3637731481,2009-04-03,08:43:50
40.033132,116.569456,0,99,39906.3638310185,2009-04-03,08:43:55
40.033057,116.570672,0,101,39906.3638888889,2009-04-03,08:44:00
40.033019,116.571938,0,103,39906.3639467593,2009-04-03,08:44:05
40.033012,116.573246,0,96,39906.3640046296,2009-04-03,08:44:10
40.033043,116.574527,0,108,39906.3640625,2009-04-03,08:44:15
40.033184,116.575753,0,107,39906.3641203704,2009-04-03,08:44:20
40.033344,116.576995,0,104,39906.3641782407,2009-04-03,08:44:25
40.033529,116.578284,0,99,39906.3642361111,2009-04-03,08:44:30
40.033741,116.579643,0,107,39906.3642939815,2009-04-03,08:44:35
40.033953,116.580885,0,103,39906.3643518519,2009-04-03,08:44:40
40.034162,116.582084,0,107,39906.3644097222,2009-04-03,08:44:45
40.034369,116.583333,0,102,39906.3644675926,2009-04-03,08:44:50
40.034542,116.584643,0,89,39906.364525463,2009-04-03,08:44:55
40.034641,116.585908,0,86,39906.3645833333,2009-04-03,08:45:00
40.034652,116.587143,0,85,39906.3646412037,2009-04-03,08:45:05
40.034536,116.588313,0,90,39906.3646990741,2009-04-03,08:45:10
40.034353,116.589479,0,99,39906.3647569444,2009-04-03,08:45:15
40.034063,116.590654,0,94,39906.3648148148,2009-04-03,08:45:20
40.033627,116.591823,0,88,39906.3648726852,2009-04-03,08:45:25
40.033129,116.592881,0,91,39906.3649305556,2009-04-03,08:45:30
40.032673,116.59383,0,88,39906.3649884259,2009-04-03,08:45:35
40.032172,116.594738,0,88,39906.3650462963,2009-04-03,08:45:40
40.031641,116.595631,0,85,39906.3651041667,2009-04-03,08:45:45
40.03112,116.59652,0,77,39906.365162037,2009-04-03,08:45:50
40.030615,116.597383,0,64,39906.3652199074,2009-04-03,08:45:55
40.030091,116.598252,0,50,39906.3652777778,2009-04-03,08:46:00
40.029575,116.59913,0,38,39906.3653356481,2009-04-03,08:46:05
40.02903,116.599977,0,29,39906.3653935185,2009-04-03,08:46:10
40.028438,116.600628,0,30,39906.3654513889,2009-04-03,08:46:15
40.027696,116.601038,0,31,39906.3655092593,2009-04-03,08:46:20
40.026921,116.601373,0,32,39906.3655671296,2009-04-03,08:46:25
40.026198,116.60175,0,37,39906.365625,2009-04-03,08:46:30
40.025586,116.602305,0,41,39906.3656828704,2009-04-03,08:46:35
40.025381,116.603195,0,36,39906.3657407407,2009-04-03,08:46:40
40.025691,116.604172,0,23,39906.3657986111,2009-04-03,08:46:45
40.026368,116.604821,0,79,39906.3658564815,2009-04-03,08:46:50
40.027117,116.604972,0,94,39906.3659143519,2009-04-03,08:46:55
40.028001,116.604782,0,100,39906.3659722222,2009-04-03,08:47:00
40.028865,116.604589,0,100,39906.3660300926,2009-04-03,08:47:05
40.029659,116.604536,0,97,39906.366087963,2009-04-03,08:47:10
40.030436,116.604747,0,96,39906.3661458333,2009-04-03,08:47:15
40.031133,116.60513,0,90,39906.3662037037,2009-04-03,08:47:20
40.031839,116.605487,0,87,39906.3662615741,2009-04-03,08:47:25
40.032539,116.60586,0,88,39906.3663194444,2009-04-03,08:47:30
40.033287,116.606244,0,88,39906.3663773148,2009-04-03,08:47:35
40.034084,116.606699,0,88,39906.3664351852,2009-04-03,08:47:40
40.034868,116.607155,0,87,39906.3664930556,2009-04-03,08:47:45
40.035632,116.607618,0,83,39906.3665509259,2009-04-03,08:47:50
40.036343,116.608193,0,62,39906.3666087963,2009-04-03,08:47:55
40.03695,116.608772,0,56,39906.3666666667,2009-04-03,08:48:00
40.037365,116.609251,0,64,39906.366724537,2009-04-03,08:48:05
40.037687,116.609473,0,65,39906.3667824074,2009-04-03,08:48:10
40.037875,116.609581,0,63,39906.3668402778,2009-04-03,08:48:15
40.038171,116.609668,0,67,39906.3668981481,2009-04-03,08:48:20
40.038621,116.609729,0,70,39906.3669560185,2009-04-03,08:48:25
40.039169,116.609922,0,77,39906.3670138889,2009-04-03,08:48:30
40.039763,116.610215,0,78,39906.3670717593,2009-04-03,08:48:35
40.040433,116.610621,0,73,39906.3671296296,2009-04-03,08:48:40
40.041151,116.611041,0,68,39906.3671875,2009-04-03,08:48:45
40.041891,116.611363,0,68,39906.3672453704,2009-04-03,08:48:50
40.042664,116.611421,0,74,39906.3673032407,2009-04-03,08:48:55
40.043496,116.611325,0,77,39906.3673611111,2009-04-03,08:49:00
40.044362,116.611236,0,79,39906.3674189815,2009-04-03,08:49:05
40.04518,116.611144,0,84,39906.3674768518,2009-04-03,08:49:10
40.046019,116.611083,0,87,39906.3675347222,2009-04-03,08:49:15
40.0469,116.611178,0,90,39906.3675925926,2009-04-03,08:49:20
40.047832,116.611494,0,91,39906.367650463,2009-04-03,08:49:25
40.04868,116.612019,0,94,39906.3677083333,2009-04-03,08:49:30
40.049435,116.612652,0,95,39906.3677662037,2009-04-03,08:49:35
40.050039,116.613256,0,94,39906.3678240741,2009-04-03,08:49:40
40.050682,116.613697,0,100,39906.3678819444,2009-04-03,08:49:45
40.051307,116.613907,0,107,39906.3679398148,2009-04-03,08:49:50
40.051953,116.613898,0,114,39906.3679976852,2009-04-03,08:49:55
40.052518,116.613648,0,121,39906.3680555556,2009-04-03,08:50:00
40.052947,116.613102,0,128,39906.3681134259,2009-04-03,08:50:05
40.053257,116.612406,0,128,39906.3681712963,2009-04-03,08:50:10
40.053496,116.611712,0,126,39906.3682291667,2009-04-03,08:50:15
40.053588,116.611096,0,124,39906.368287037,2009-04-03,08:50:20
40.053621,116.610554,0,123,39906.3683449074,2009-04-03,08:50:25
40.053651,116.610229,0,121,39906.3684027778,2009-04-03,08:50:30
40.053689,116.609951,0,122,39906.3684606481,2009-04-03,08:50:35
40.05378,116.609633,0,127,39906.3685185185,2009-04-03,08:50:40
40.053804,116.609534,0,128,39906.3685763889,2009-04-03,08:50:45
40.05385,116.609528,0,129,39906.3686342593,2009-04-03,08:50:50
40.053889,116.609532,0,129,39906.3686921296,2009-04-03,08:50:55
40.053967,116.609548,0,130,39906.36875,2009-04-03,08:51:00
40.05398,116.609452,0,128,39906.3688078704,2009-04-03,08:51:05
40.053938,116.609457,0,125,39906.3688657407,2009-04-03,08:51:10
40.053915,116.609467,0,125,39906.3689236111,2009-04-03,08:51:15
40.053957,116.609318,0,124,39906.3689814815,2009-04-03,08:51:20
40.053922,116.609289,0,126,39906.3690393518,2009-04-03,08:51:25
40.053787,116.609239,0,125,39906.3690972222,2009-04-03,08:51:30
40.053461,116.609184,0,126,39906.3691550926,2009-04-03,08:51:35
40.05326,116.609032,0,127,39906.369212963,2009-04-03,08:51:40
40.0532,116.608855,0,127,39906.3692708333,2009-04-03,08:51:45
40.053001,116.608556,0,128,39906.3693287037,2009-04-03,08:51:50
40.052734,116.60808,0,128,39906.3693865741,2009-04-03,08:51:55
40.052857,116.607147,0,123,39906.3694444444,2009-04-03,08:52:00
40.052544,116.606422,0,126,39906.3695023148,2009-04-03,08:52:05
40.052124,116.605858,0,127,39906.3695601852,2009-04-03,08:52:10
40.051538,116.605551,0,127,39906.3696180556,2009-04-03,08:52:15
40.050888,116.605544,0,121,39906.3696759259,2009-04-03,08:52:20
40.05024,116.605838,0,116,39906.3697337963,2009-04-03,08:52:25
40.049685,116.606269,0,108,39906.3697916667,2009-04-03,08:52:30
40.049248,116.606797,0,99,39906.369849537,2009-04-03,08:52:35
40.048876,116.607438,0,91,39906.3699074074,2009-04-03,08:52:40
40.048506,116.608016,0,81,39906.3699652778,2009-04-03,08:52:45
40.048027,116.608586,0,70,39906.3700231481,2009-04-03,08:52:50
40.047527,116.609068,0,62,39906.3700810185,2009-04-03,08:52:55
40.047058,116.609374,0,55,39906.3701388889,2009-04-03,08:53:00
40.046619,116.609559,0,55,39906.3701967593,2009-04-03,08:53:05
40.046227,116.609627,0,52,39906.3702546296,2009-04-03,08:53:10
40.045954,116.609631,0,49,39906.3703125,2009-04-03,08:53:15
40.045764,116.609572,0,44,39906.3703703704,2009-04-03,08:53:20
40.045698,116.609458,0,50,39906.3704282407,2009-04-03,08:53:25
40.045661,116.609152,0,51,39906.3704861111,2009-04-03,08:53:30
40.045629,116.608704,0,52,39906.3705439815,2009-04-03,08:53:35
40.045574,116.608067,0,48,39906.3706018519,2009-04-03,08:53:40
40.045508,116.607285,0,40,39906.3706597222,2009-04-03,08:53:45
40.045428,116.606484,0,42,39906.3707175926,2009-04-03,08:53:50
40.045354,116.60559,0,38,39906.370775463,2009-04-03,08:53:55
40.045274,116.604566,0,39,39906.3708333333,2009-04-03,08:54:00
40.045192,116.603488,0,43,39906.3708912037,2009-04-03,08:54:05
40.045115,116.602413,0,43,39906.3709490741,2009-04-03,08:54:10
40.045186,116.601446,0,44,39906.3710069444,2009-04-03,08:54:15
40.045242,116.600725,0,52,39906.3710648148,2009-04-03,08:54:20
40.045309,116.600293,0,48,39906.3711226852,2009-04-03,08:54:25
40.04529,116.600166,0,53,39906.3711805556,2009-04-03,08:54:30
40.045309,116.600127,0,56,39906.3712384259,2009-04-03,08:54:35
40.045313,116.600052,0,57,39906.3712962963,2009-04-03,08:54:40
40.045321,116.600012,0,61,39906.3713541667,2009-04-03,08:54:45
40.045356,116.599854,0,64,39906.371412037,2009-04-03,08:54:50
40.045444,116.599525,0,65,39906.3714699074,2009-04-03,08:54:55
40.045578,116.599043,0,66,39906.3715277778,2009-04-03,08:55:00
40.045813,116.598343,0,66,39906.3715856481,2009-04-03,08:55:05
40.046128,116.597599,0,66,39906.3716435185,2009-04-03,08:55:10
40.046518,116.596921,0,70,39906.3717013889,2009-04-03,08:55:15
40.046978,116.596305,0,76,39906.3717592593,2009-04-03,08:55:20
40.047447,116.595795,0,78,39906.3718171296,2009-04-03,08:55:25
40.047956,116.595408,0,82,39906.371875,2009-04-03,08:55:30
40.048458,116.595076,0,83,39906.3719328704,2009-04-03,08:55:35
40.048955,116.594761,0,82,39906.3719907407,2009-04-03,08:55:40
40.049431,116.594472,0,85,39906.3720486111,2009-04-03,08:55:45
40.0499,116.594199,0,88,39906.3721064815,2009-04-03,08:55:50
40.050274,116.593989,0,92,39906.3721643519,2009-04-03,08:55:55
40.050567,116.593801,0,99,39906.3722222222,2009-04-03,08:56:00
40.050878,116.593584,0,105,39906.3722800926,2009-04-03,08:56:05
40.051314,116.593256,0,112,39906.372337963,2009-04-03,08:56:10
40.051645,116.59274,0,115,39906.3723958333,2009-04-03,08:56:15
40.051708,116.591919,0,111,39906.3724537037,2009-04-03,08:56:20
40.051707,116.59119,0,112,39906.3725115741,2009-04-03,08:56:25
40.051976,116.590577,0,113,39906.3725694444,2009-04-03,08:56:30
40.052461,116.590099,0,106,39906.3726273148,2009-04-03,08:56:35
40.052956,116.58957,0,110,39906.3726851852,2009-04-03,08:56:40
40.053418,116.588923,0,115,39906.3727430556,2009-04-03,08:56:45
40.053772,116.588111,0,117,39906.3728009259,2009-04-03,08:56:50
40.054004,116.587277,0,121,39906.3728587963,2009-04-03,08:56:55
40.05425,116.586508,0,129,39906.3729166667,2009-04-03,08:57:00
40.054711,116.585759,0,131,39906.372974537,2009-04-03,08:57:05
40.055339,116.585092,0,132,39906.3730324074,2009-04-03,08:57:10
40.055973,116.584545,0,130,39906.3730902778,2009-04-03,08:57:15
40.056712,116.584262,0,123,39906.3731481481,2009-04-03,08:57:20
40.0576,116.584085,0,117,39906.3732060185,2009-04-03,08:57:25
40.058537,116.583898,0,112,39906.3732638889,2009-04-03,08:57:30
40.059485,116.58371,0,108,39906.3733217593,2009-04-03,08:57:35
40.060375,116.583536,0,105,39906.3733796296,2009-04-03,08:57:40
40.061247,116.583394,0,109,39906.3734375,2009-04-03,08:57:45
40.062229,116.58322,0,119,39906.3734953704,2009-04-03,08:57:50
40.063229,116.58303,0,120,39906.3735532407,2009-04-03,08:57:55
40.064263,116.582857,0,122,39906.3736111111,2009-04-03,08:58:00
40.065265,116.582703,0,124,39906.3736689815,2009-04-03,08:58:05
40.066235,116.582541,0,123,39906.3737268519,2009-04-03,08:58:10
40.06723,116.582377,0,120,39906.3737847222,2009-04-03,08:58:15
40.068199,116.582223,0,115,39906.3738425926,2009-04-03,08:58:20
40.069188,116.582055,0,112,39906.373900463,2009-04-03,08:58:25
40.070172,116.581932,0,116,39906.3739583333,2009-04-03,08:58:30
40.0711,116.581839,0,109,39906.3740162037,2009-04-03,08:58:35
40.072027,116.581829,0,97,39906.3740740741,2009-04-03,08:58:40
40.072933,116.581909,0,94,39906.3741319444,2009-04-03,08:58:45
40.07381,116.582065,0,94,39906.3741898148,2009-04-03,08:58:50
40.074659,116.582218,0,98,39906.3742476852,2009-04-03,08:58:55
40.075379,116.582348,0,103,39906.3743055556,2009-04-03,08:59:00
40.076019,116.582678,0,101,39906.3743634259,2009-04-03,08:59:05
40.076404,116.583329,0,101,39906.3744212963,2009-04-03,08:59:10
40.076657,116.58393,0,108,39906.3744791667,2009-04-03,08:59:15
40.076758,116.584446,0,121,39906.374537037,2009-04-03,08:59:20
40.076809,116.585085,0,130,39906.3745949074,2009-04-03,08:59:25
40.076848,116.585769,0,140,39906.3746527778,2009-04-03,08:59:30
40.076888,116.586501,0,149,39906.3747106481,2009-04-03,08:59:35
40.076952,116.587141,0,159,39906.3747685185,2009-04-03,08:59:40
40.077072,116.587491,0,167,39906.3748263889,2009-04-03,08:59:45
40.077308,116.587531,0,172,39906.3748842593,2009-04-03,08:59:50
40.077612,116.587418,0,161,39906.3749421296,2009-04-03,08:59:55
40.077974,116.587331,0,161,39906.375,2009-04-03,09:00:00
40.078273,116.587255,0,162,39906.3750578704,2009-04-03,09:00:05
40.078387,116.587205,0,156,39906.3751157407,2009-04-03,09:00:10
40.078393,116.587202,0,160,39906.3751736111,2009-04-03,09:00:15
40.078393,116.587203,0,163,39906.3752314815,2009-04-03,09:00:20
40.078393,116.587203,0,163,39906.3752662037,2009-04-03,09:00:23
40.078398,116.587201,0,164,39906.3752893518,2009-04-03,09:00:25
40.078403,116.587227,0,164,39906.3753472222,2009-04-03,09:00:30
40.078413,116.58724,0,165,39906.3754050926,2009-04-03,09:00:35
40.078448,116.587251,0,166,39906.375462963,2009-04-03,09:00:40
40.078637,116.587263,0,160,39906.3755208333,2009-04-03,09:00:45
40.078686,116.587276,0,158,39906.3755787037,2009-04-03,09:00:50
40.078808,116.587267,0,157,39906.3756365741,2009-04-03,09:00:55
40.07887,116.587315,0,155,39906.3756944444,2009-04-03,09:01:00
40.078931,116.58733,0,154,39906.3757523148,2009-04-03,09:01:05
40.079001,116.587349,0,151,39906.3758101852,2009-04-03,09:01:10
40.079051,116.58738,0,149,39906.3758680556,2009-04-03,09:01:15
40.079077,116.587384,0,145,39906.3759259259,2009-04-03,09:01:20
40.079202,116.587444,0,141,39906.3759837963,2009-04-03,09:01:25
40.079251,116.587488,0,142,39906.3760416667,2009-04-03,09:01:30
40.079322,116.587527,0,143,39906.376099537,2009-04-03,09:01:35
40.079401,116.587537,0,143,39906.3761574074,2009-04-03,09:01:40
40.07942,116.587557,0,142,39906.3762152778,2009-04-03,09:01:45
40.079419,116.587562,0,142,39906.3762731481,2009-04-03,09:01:50
40.079419,116.587562,0,142,39906.3763078704,2009-04-03,09:01:53
40.079415,116.587564,0,142,39906.3763310185,2009-04-03,09:01:55
40.079442,116.587562,0,141,39906.3763888889,2009-04-03,09:02:00
40.079506,116.587179,0,-33,39906.3796296296,2009-04-03,09:06:40
40.079444,116.586982,0,75,39906.3796875,2009-04-03,09:06:45
40.079366,116.586806,0,130,39906.3797453704,2009-04-03,09:06:50
40.079341,116.587141,0,128,39906.3828125,2009-04-03,09:11:15
40.079336,116.587203,0,128,39906.3828703704,2009-04-03,09:11:20
40.07933,116.587362,0,128,39906.3829282407,2009-04-03,09:11:25
40.080076,116.586281,0,128,39906.3831018518,2009-04-03,09:11:40
40.079972,116.58583,0,114,39906.3831597222,2009-04-03,09:11:45
40.07984,116.585407,0,112,39906.3832175926,2009-04-03,09:11:50
40.079737,116.585007,0,109,39906.383275463,2009-04-03,09:11:55
40.079687,116.584676,0,110,39906.3833333333,2009-04-03,09:12:00
40.079621,116.584233,0,111,39906.3833912037,2009-04-03,09:12:05
40.079554,116.583821,0,112,39906.3834490741,2009-04-03,09:12:10
40.079498,116.583452,0,114,39906.3835069444,2009-04-03,09:12:15
40.079504,116.583132,0,119,39906.3835648148,2009-04-03,09:12:20
40.079519,116.582966,0,123,39906.3836226852,2009-04-03,09:12:25
40.079552,116.58285,0,128,39906.3836805556,2009-04-03,09:12:30
40.079568,116.582782,0,133,39906.3837384259,2009-04-03,09:12:35
40.079275,116.581217,0,366,39906.3847222222,2009-04-03,09:14:00
40.079161,116.580675,0,110,39906.3847800926,2009-04-03,09:14:05
40.078766,116.580633,0,76,39906.384837963,2009-04-03,09:14:10
40.078316,116.580702,0,68,39906.3848958333,2009-04-03,09:14:15
40.077867,116.580757,0,69,39906.3849537037,2009-04-03,09:14:20
40.077493,116.581018,0,80,39906.3850115741,2009-04-03,09:14:25
40.077135,116.581405,0,84,39906.3850694444,2009-04-03,09:14:30
40.076741,116.581809,0,96,39906.3851273148,2009-04-03,09:14:35
40.076192,116.582171,0,109,39906.3851851852,2009-04-03,09:14:40
40.07563,116.582311,0,121,39906.3852430556,2009-04-03,09:14:45
40.074988,116.582183,0,126,39906.3853009259,2009-04-03,09:14:50
40.074324,116.582053,0,138,39906.3853587963,2009-04-03,09:14:55
40.073596,116.581911,0,149,39906.3854166667,2009-04-03,09:15:00
40.072772,116.581812,0,161,39906.385474537,2009-04-03,09:15:05
40.07192,116.581716,0,176,39906.3855324074,2009-04-03,09:15:10
40.071125,116.581652,0,185,39906.3855902778,2009-04-03,09:15:15
40.070294,116.581685,0,200,39906.3856481481,2009-04-03,09:15:20
40.069384,116.581819,0,213,39906.3857060185,2009-04-03,09:15:25
40.068469,116.582027,0,227,39906.3857638889,2009-04-03,09:15:30
40.067545,116.582194,0,241,39906.3858217593,2009-04-03,09:15:35
40.066579,116.582357,0,253,39906.3858796296,2009-04-03,09:15:40
40.065608,116.582526,0,265,39906.3859375,2009-04-03,09:15:45
40.064611,116.582713,0,278,39906.3859953704,2009-04-03,09:15:50
40.063592,116.582834,0,288,39906.3860532407,2009-04-03,09:15:55
40.062552,116.582992,0,294,39906.3861111111,2009-04-03,09:16:00
40.061549,116.583119,0,300,39906.3861689815,2009-04-03,09:16:05
40.060563,116.583246,0,306,39906.3862268519,2009-04-03,09:16:10
40.059537,116.58337,0,318,39906.3862847222,2009-04-03,09:16:15
40.058515,116.583507,0,326,39906.3863425926,2009-04-03,09:16:20
40.057497,116.583632,0,341,39906.386400463,2009-04-03,09:16:25
40.056506,116.583804,0,358,39906.3864583333,2009-04-03,09:16:30
40.055539,116.583919,0,378,39906.3865162037,2009-04-03,09:16:35
40.054606,116.583925,0,397,39906.3865740741,2009-04-03,09:16:40
40.053597,116.583862,0,396,39906.3866319444,2009-04-03,09:16:45
40.052649,116.583635,0,358,39906.3866898148,2009-04-03,09:16:50
40.051754,116.583274,0,366,39906.3867476852,2009-04-03,09:16:55
40.051008,116.582981,0,370,39906.3868055556,2009-04-03,09:17:00
40.050572,116.582744,0,367,39906.3868634259,2009-04-03,09:17:05
40.050302,116.582541,0,328,39906.3869212963,2009-04-03,09:17:10
40.050048,116.582334,0,326,39906.3869791667,2009-04-03,09:17:15
40.04982,116.582122,0,326,39906.387037037,2009-04-03,09:17:20
40.049579,116.58189,0,318,39906.3870949074,2009-04-03,09:17:25
40.049388,116.581667,0,305,39906.3871527778,2009-04-03,09:17:30
40.04932,116.581584,0,272,39906.3872106481,2009-04-03,09:17:35
40.049262,116.58143,0,251,39906.3872685185,2009-04-03,09:17:40
40.049152,116.581335,0,247,39906.3873263889,2009-04-03,09:17:45
40.049027,116.581224,0,238,39906.3873842593,2009-04-03,09:17:50
40.048878,116.581112,0,230,39906.3874421296,2009-04-03,09:17:55
40.048738,116.580968,0,225,39906.3875,2009-04-03,09:18:00
40.048605,116.580818,0,216,39906.3875578704,2009-04-03,09:18:05
40.048501,116.580644,0,204,39906.3876157407,2009-04-03,09:18:10
40.048385,116.580503,0,200,39906.3876736111,2009-04-03,09:18:15
40.048317,116.58032,0,190,39906.3877314815,2009-04-03,09:18:20
40.048216,116.580182,0,184,39906.3877893519,2009-04-03,09:18:25
40.048142,116.580006,0,176,39906.3878472222,2009-04-03,09:18:30
40.048031,116.579787,0,162,39906.3879050926,2009-04-03,09:18:35
40.047929,116.579558,0,149,39906.387962963,2009-04-03,09:18:40
40.04783,116.579421,0,140,39906.3880208333,2009-04-03,09:18:45
40.04773,116.579311,0,134,39906.3880787037,2009-04-03,09:18:50
40.047596,116.579169,0,129,39906.3881365741,2009-04-03,09:18:55
40.047395,116.578972,0,131,39906.3881944444,2009-04-03,09:19:00
40.047138,116.578699,0,130,39906.3882523148,2009-04-03,09:19:05
40.046762,116.578349,0,134,39906.3883101852,2009-04-03,09:19:10
40.046251,116.577935,0,137,39906.3883680556,2009-04-03,09:19:15
40.04574,116.577478,0,140,39906.3884259259,2009-04-03,09:19:20
40.045179,116.576855,0,144,39906.3884837963,2009-04-03,09:19:25
40.044545,116.576146,0,146,39906.3885416667,2009-04-03,09:19:30
40.043908,116.57545,0,146,39906.388599537,2009-04-03,09:19:35
40.043216,116.57472,0,149,39906.3886574074,2009-04-03,09:19:40
40.042493,116.573984,0,155,39906.3887152778,2009-04-03,09:19:45
40.041669,116.573267,0,157,39906.3887731481,2009-04-03,09:19:50
40.040801,116.572563,0,160,39906.3888310185,2009-04-03,09:19:55
40.039987,116.571783,0,168,39906.3888888889,2009-04-03,09:20:00
40.039149,116.571008,0,178,39906.3889467593,2009-04-03,09:20:05
40.038336,116.570339,0,191,39906.3890046296,2009-04-03,09:20:10
40.037569,116.569603,0,193,39906.3890625,2009-04-03,09:20:15
40.036785,116.568846,0,194,39906.3891203704,2009-04-03,09:20:20
40.03611,116.567948,0,190,39906.3891782407,2009-04-03,09:20:25
40.035495,116.566945,0,178,39906.3892361111,2009-04-03,09:20:30
40.034937,116.565836,0,179,39906.3892939815,2009-04-03,09:20:35
40.034378,116.564766,0,187,39906.3893518519,2009-04-03,09:20:40
40.033883,116.563635,0,199,39906.3894097222,2009-04-03,09:20:45
40.033397,116.562471,0,212,39906.3894675926,2009-04-03,09:20:50
40.032847,116.561352,0,218,39906.389525463,2009-04-03,09:20:55
40.032327,116.560227,0,201,39906.3895833333,2009-04-03,09:21:00
40.031768,116.559087,0,201,39906.3896412037,2009-04-03,09:21:05
40.031213,116.557933,0,203,39906.3896990741,2009-04-03,09:21:10
40.030647,116.556839,0,206,39906.3897569444,2009-04-03,09:21:15
40.030132,116.555773,0,213,39906.3898148148,2009-04-03,09:21:20
40.029685,116.554698,0,211,39906.3898726852,2009-04-03,09:21:25
40.029233,116.553496,0,218,39906.3899305556,2009-04-03,09:21:30
40.028829,116.552327,0,212,39906.3899884259,2009-04-03,09:21:35
40.028446,116.551133,0,220,39906.3900462963,2009-04-03,09:21:40
40.028077,116.549895,0,228,39906.3901041667,2009-04-03,09:21:45
40.027713,116.548647,0,230,39906.390162037,2009-04-03,09:21:50
40.027323,116.547313,0,228,39906.3902199074,2009-04-03,09:21:55
40.026898,116.546037,0,215,39906.3902777778,2009-04-03,09:22:00
40.02653,116.544844,0,200,39906.3903356481,2009-04-03,09:22:05
40.026133,116.54358,0,193,39906.3903935185,2009-04-03,09:22:10
40.02568,116.542331,0,189,39906.3904513889,2009-04-03,09:22:15
40.025219,116.541067,0,187,39906.3905092593,2009-04-03,09:22:20
40.024749,116.539818,0,180,39906.3905671296,2009-04-03,09:22:25
40.024299,116.538553,0,177,39906.390625,2009-04-03,09:22:30
40.023834,116.537304,0,184,39906.3906828704,2009-04-03,09:22:35
40.023382,116.536065,0,189,39906.3907407407,2009-04-03,09:22:40
40.022958,116.534801,0,195,39906.3907986111,2009-04-03,09:22:45
40.022538,116.533559,0,195,39906.3908564815,2009-04-03,09:22:50
40.022134,116.532339,0,191,39906.3909143518,2009-04-03,09:22:55
40.021682,116.531062,0,188,39906.3909722222,2009-04-03,09:23:00
40.021229,116.529782,0,183,39906.3910300926,2009-04-03,09:23:05
40.020786,116.528509,0,181,39906.391087963,2009-04-03,09:23:10
40.020349,116.527233,0,182,39906.3911458333,2009-04-03,09:23:15
40.019888,116.525984,0,183,39906.3912037037,2009-04-03,09:23:20
40.019419,116.52474,0,184,39906.3912615741,2009-04-03,09:23:25
40.018969,116.523503,0,185,39906.3913194444,2009-04-03,09:23:30
40.018526,116.522286,0,193,39906.3913773148,2009-04-03,09:23:35
40.018101,116.521031,0,200,39906.3914351852,2009-04-03,09:23:40
40.017652,116.519787,0,196,39906.3914930556,2009-04-03,09:23:45
40.017195,116.518544,0,184,39906.3915509259,2009-04-03,09:23:50
40.016728,116.51729,0,176,39906.3916087963,2009-04-03,09:23:55
40.016263,116.516132,0,167,39906.3916666667,2009-04-03,09:24:00
40.015735,116.515038,0,157,39906.391724537,2009-04-03,09:24:05
40.015179,116.513987,0,137,39906.3917824074,2009-04-03,09:24:10
40.014579,116.512966,0,139,39906.3918402778,2009-04-03,09:24:15
40.013928,116.512003,0,142,39906.3918981481,2009-04-03,09:24:20
40.013258,116.511048,0,147,39906.3919560185,2009-04-03,09:24:25
40.012541,116.510178,0,152,39906.3920138889,2009-04-03,09:24:30
40.011806,116.509351,0,154,39906.3920717593,2009-04-03,09:24:35
40.011121,116.508568,0,166,39906.3921296296,2009-04-03,09:24:40
40.010432,116.507802,0,173,39906.3921875,2009-04-03,09:24:45
40.00971,116.507043,0,182,39906.3922453704,2009-04-03,09:24:50
40.008999,116.506259,0,182,39906.3923032407,2009-04-03,09:24:55
40.008224,116.505415,0,184,39906.3923611111,2009-04-03,09:25:00
40.007413,116.504517,0,191,39906.3924189815,2009-04-03,09:25:05
40.006612,116.503578,0,189,39906.3924768518,2009-04-03,09:25:10
40.005821,116.502721,0,194,39906.3925347222,2009-04-03,09:25:15
40.005076,116.501921,0,193,39906.3925925926,2009-04-03,09:25:20
40.004317,116.501134,0,199,39906.392650463,2009-04-03,09:25:25
40.003594,116.500325,0,202,39906.3927083333,2009-04-03,09:25:30
40.002936,116.499541,0,191,39906.3927662037,2009-04-03,09:25:35
40.002502,116.499039,0,176,39906.3928240741,2009-04-03,09:25:40
40.002097,116.498634,0,175,39906.3928819444,2009-04-03,09:25:45
40.001704,116.498236,0,170,39906.3929398148,2009-04-03,09:25:50
40.001216,116.497739,0,161,39906.3929976852,2009-04-03,09:25:55
40.00068,116.497149,0,161,39906.3930555556,2009-04-03,09:26:00
40.000097,116.496537,0,168,39906.3931134259,2009-04-03,09:26:05
39.999461,116.495826,0,175,39906.3931712963,2009-04-03,09:26:10
39.998808,116.495076,0,177,39906.3932291667,2009-04-03,09:26:15
39.998105,116.494255,0,171,39906.393287037,2009-04-03,09:26:20
39.997377,116.493461,0,177,39906.3933449074,2009-04-03,09:26:25
39.996664,116.492611,0,178,39906.3934027778,2009-04-03,09:26:30
39.995907,116.491794,0,183,39906.3934606481,2009-04-03,09:26:35
39.99511,116.490957,0,186,39906.3935185185,2009-04-03,09:26:40
39.994335,116.490081,0,188,39906.3935763889,2009-04-03,09:26:45
39.993532,116.489211,0,189,39906.3936342593,2009-04-03,09:26:50
39.99271,116.488348,0,188,39906.3936921296,2009-04-03,09:26:55
39.991877,116.487457,0,185,39906.39375,2009-04-03,09:27:00
39.991075,116.486526,0,183,39906.3938078704,2009-04-03,09:27:05
39.990273,116.48564,0,185,39906.3938657407,2009-04-03,09:27:10
39.989523,116.484841,0,188,39906.3939236111,2009-04-03,09:27:15
39.988781,116.484042,0,198,39906.3939814815,2009-04-03,09:27:20
39.988003,116.483234,0,200,39906.3940393519,2009-04-03,09:27:25
39.987235,116.482366,0,202,39906.3940972222,2009-04-03,09:27:30
39.98645,116.481445,0,195,39906.3941550926,2009-04-03,09:27:35
39.985634,116.480552,0,189,39906.394212963,2009-04-03,09:27:40
39.984807,116.479615,0,183,39906.3942708333,2009-04-03,09:27:45
39.983965,116.478696,0,184,39906.3943287037,2009-04-03,09:27:50
39.983199,116.477794,0,185,39906.3943865741,2009-04-03,09:27:55
39.982451,116.476951,0,189,39906.3944444444,2009-04-03,09:28:00
39.981728,116.476101,0,182,39906.3945023148,2009-04-03,09:28:05
39.980983,116.475239,0,175,39906.3945601852,2009-04-03,09:28:10
39.980233,116.474437,0,168,39906.3946180556,2009-04-03,09:28:15
39.979462,116.473599,0,162,39906.3946759259,2009-04-03,09:28:20
39.978686,116.47275,0,158,39906.3947337963,2009-04-03,09:28:25
39.97792,116.471918,0,160,39906.3947916667,2009-04-03,09:28:30
39.977177,116.471129,0,160,39906.394849537,2009-04-03,09:28:35
39.976483,116.470334,0,161,39906.3949074074,2009-04-03,09:28:40
39.975788,116.469539,0,162,39906.3949652778,2009-04-03,09:28:45
39.975141,116.468803,0,161,39906.3950231481,2009-04-03,09:28:50
39.974728,116.468281,0,168,39906.3950810185,2009-04-03,09:28:55
39.974493,116.467919,0,177,39906.3951388889,2009-04-03,09:29:00
39.974288,116.467666,0,175,39906.3951967593,2009-04-03,09:29:05
39.974122,116.467455,0,178,39906.3952546296,2009-04-03,09:29:10
39.97384,116.467184,0,174,39906.3953125,2009-04-03,09:29:15
39.973568,116.46687,0,160,39906.3953703704,2009-04-03,09:29:20
39.973317,116.466536,0,158,39906.3954282407,2009-04-03,09:29:25
39.972989,116.466138,0,156,39906.3954861111,2009-04-03,09:29:30
39.972639,116.465715,0,149,39906.3955439815,2009-04-03,09:29:35
39.972315,116.465224,0,152,39906.3956018519,2009-04-03,09:29:40
39.972033,116.464551,0,152,39906.3956597222,2009-04-03,09:29:45
39.971848,116.463741,0,144,39906.3957175926,2009-04-03,09:29:50
39.971741,116.462865,0,137,39906.395775463,2009-04-03,09:29:55
39.971779,116.46193,0,135,39906.3958333333,2009-04-03,09:30:00
39.971978,116.461002,0,128,39906.3958912037,2009-04-03,09:30:05
39.972306,116.460127,0,117,39906.3959490741,2009-04-03,09:30:10
39.972733,116.459417,0,117,39906.3960069444,2009-04-03,09:30:15
39.973128,116.458816,0,113,39906.3960648148,2009-04-03,09:30:20
39.973384,116.458405,0,114,39906.3961226852,2009-04-03,09:30:25
39.973565,116.458135,0,125,39906.3961805556,2009-04-03,09:30:30
39.973721,116.457872,0,135,39906.3962384259,2009-04-03,09:30:35
39.973832,116.457695,0,143,39906.3962962963,2009-04-03,09:30:40
39.973923,116.457516,0,149,39906.3963541667,2009-04-03,09:30:45
39.974033,116.457317,0,147,39906.396412037,2009-04-03,09:30:50
39.974138,116.457129,0,154,39906.3964699074,2009-04-03,09:30:55
39.974268,116.456903,0,159,39906.3965277778,2009-04-03,09:31:00
39.974529,116.456463,0,152,39906.3965856481,2009-04-03,09:31:05
39.974789,116.456081,0,146,39906.3966435185,2009-04-03,09:31:10
39.975032,116.455715,0,134,39906.3967013889,2009-04-03,09:31:15
39.975272,116.45535,0,134,39906.3967592593,2009-04-03,09:31:20
39.975565,116.454878,0,136,39906.3968171296,2009-04-03,09:31:25
39.975942,116.45433,0,138,39906.396875,2009-04-03,09:31:30
39.976328,116.453723,0,134,39906.3969328704,2009-04-03,09:31:35
39.976749,116.45302,0,127,39906.3969907407,2009-04-03,09:31:40
39.977245,116.452294,0,130,39906.3970486111,2009-04-03,09:31:45
39.977746,116.451555,0,142,39906.3971064815,2009-04-03,09:31:50
39.978228,116.450807,0,160,39906.3971643519,2009-04-03,09:31:55
39.978733,116.450082,0,173,39906.3972222222,2009-04-03,09:32:00
39.979208,116.449362,0,181,39906.3972800926,2009-04-03,09:32:05
39.97967,116.448646,0,190,39906.397337963,2009-04-03,09:32:10
39.98012,116.447931,0,199,39906.3973958333,2009-04-03,09:32:15
39.980587,116.447238,0,203,39906.3974537037,2009-04-03,09:32:20
39.981038,116.44657,0,204,39906.3975115741,2009-04-03,09:32:25
39.981497,116.445875,0,205,39906.3975694444,2009-04-03,09:32:30
39.982022,116.445138,0,197,39906.3976273148,2009-04-03,09:32:35
39.982427,116.444513,0,200,39906.3976851852,2009-04-03,09:32:40
39.982755,116.444009,0,207,39906.3977430556,2009-04-03,09:32:45
39.983086,116.443541,0,210,39906.3978009259,2009-04-03,09:32:50
39.983436,116.442995,0,212,39906.3978587963,2009-04-03,09:32:55
39.983809,116.442387,0,218,39906.3979166667,2009-04-03,09:33:00
39.984231,116.441674,0,221,39906.397974537,2009-04-03,09:33:05
39.984637,116.440861,0,219,39906.3980324074,2009-04-03,09:33:10
39.984967,116.439976,0,203,39906.3980902778,2009-04-03,09:33:15
39.98532,116.439068,0,190,39906.3981481481,2009-04-03,09:33:20
39.985678,116.438139,0,181,39906.3982060185,2009-04-03,09:33:25
39.98602,116.437204,0,175,39906.3982638889,2009-04-03,09:33:30
39.986408,116.436224,0,167,39906.3983217593,2009-04-03,09:33:35
39.98679,116.435259,0,162,39906.3983796296,2009-04-03,09:33:40
39.987121,116.434317,0,162,39906.3984375,2009-04-03,09:33:45
39.987455,116.433395,0,175,39906.3984953704,2009-04-03,09:33:50
39.987739,116.432428,0,187,39906.3985532407,2009-04-03,09:33:55
39.9879,116.431421,0,190,39906.3986111111,2009-04-03,09:34:00
39.988008,116.43039,0,189,39906.3986689815,2009-04-03,09:34:05
39.988011,116.42938,0,191,39906.3987268518,2009-04-03,09:34:10
39.98801,116.428406,0,194,39906.3987847222,2009-04-03,09:34:15
39.98797,116.427473,0,197,39906.3988425926,2009-04-03,09:34:20
39.987926,116.426637,0,207,39906.398900463,2009-04-03,09:34:25
39.987871,116.425831,0,215,39906.3989583333,2009-04-03,09:34:30
39.987865,116.425014,0,218,39906.3990162037,2009-04-03,09:34:35
39.987839,116.424201,0,215,39906.3990740741,2009-04-03,09:34:40
39.987862,116.423291,0,220,39906.3991319444,2009-04-03,09:34:45
39.987799,116.422351,0,219,39906.3991898148,2009-04-03,09:34:50
39.987768,116.421348,0,223,39906.3992476852,2009-04-03,09:34:55
39.98772,116.420393,0,234,39906.3993055556,2009-04-03,09:35:00
39.987679,116.419445,0,247,39906.3993634259,2009-04-03,09:35:05
39.987636,116.418476,0,257,39906.3994212963,2009-04-03,09:35:10
39.987625,116.417531,0,264,39906.3994791667,2009-04-03,09:35:15
39.987638,116.416573,0,263,39906.399537037,2009-04-03,09:35:20
39.987633,116.415617,0,254,39906.3995949074,2009-04-03,09:35:25
39.987582,116.414674,0,246,39906.3996527778,2009-04-03,09:35:30
39.987555,116.413856,0,246,39906.3997106481,2009-04-03,09:35:35
39.987553,116.413192,0,249,39906.3997685185,2009-04-03,09:35:40
39.987542,116.412828,0,258,39906.3998263889,2009-04-03,09:35:45
39.987577,116.412631,0,253,39906.3998842593,2009-04-03,09:35:50
39.987567,116.412373,0,261,39906.3999421296,2009-04-03,09:35:55
39.987556,116.411995,0,272,39906.4,2009-04-03,09:36:00
39.987515,116.41167,0,281,39906.4000578704,2009-04-03,09:36:05
39.987492,116.411511,0,309,39906.4001157407,2009-04-03,09:36:10
39.987472,116.411496,0,323,39906.4001736111,2009-04-03,09:36:15
39.987472,116.411495,0,326,39906.4002314815,2009-04-03,09:36:20
39.987472,116.411495,0,326,39906.4002662037,2009-04-03,09:36:23
39.987478,116.4115,0,326,39906.4002893518,2009-04-03,09:36:25
39.987484,116.411509,0,326,39906.4003472222,2009-04-03,09:36:30
39.98749,116.411525,0,326,39906.4004050926,2009-04-03,09:36:35
39.987495,116.41154,0,326,39906.400462963,2009-04-03,09:36:40
39.987497,116.411546,0,325,39906.4005208333,2009-04-03,09:36:45
39.987502,116.411548,0,325,39906.4005787037,2009-04-03,09:36:50
39.987506,116.411549,0,324,39906.4006365741,2009-04-03,09:36:55
39.98751,116.411552,0,324,39906.4006944444,2009-04-03,09:37:00
39.987513,116.411557,0,324,39906.4007523148,2009-04-03,09:37:05
39.987513,116.411557,0,324,39906.400787037,2009-04-03,09:37:08
39.987516,116.411559,0,324,39906.4008101852,2009-04-03,09:37:10
39.987544,116.411454,0,315,39906.4008680556,2009-04-03,09:37:15
39.987634,116.41131,0,297,39906.4009259259,2009-04-03,09:37:20
39.987647,116.411304,0,292,39906.4009837963,2009-04-03,09:37:25
39.987647,116.411304,0,292,39906.4010185185,2009-04-03,09:37:28
39.987647,116.411306,0,291,39906.4010416667,2009-04-03,09:37:30
39.987641,116.411217,0,285,39906.401099537,2009-04-03,09:37:35
39.987599,116.41101,0,279,39906.4011574074,2009-04-03,09:37:40
39.98756,116.410778,0,278,39906.4012152778,2009-04-03,09:37:45
39.987535,116.410426,0,278,39906.4012731481,2009-04-03,09:37:50
39.987458,116.409952,0,278,39906.4013310185,2009-04-03,09:37:55
39.987456,116.409475,0,276,39906.4013888889,2009-04-03,09:38:00
39.987458,116.408821,0,268,39906.4014467593,2009-04-03,09:38:05
39.98743,116.408089,0,254,39906.4015046296,2009-04-03,09:38:10
39.987424,116.407329,0,248,39906.4015625,2009-04-03,09:38:15
39.987386,116.406554,0,243,39906.4016203704,2009-04-03,09:38:20
39.98735,116.405804,0,262,39906.4016782407,2009-04-03,09:38:25
39.987383,116.405012,0,286,39906.4017361111,2009-04-03,09:38:30
39.987426,116.404291,0,314,39906.4017939815,2009-04-03,09:38:35
39.987341,116.404025,0,325,39906.4018518519,2009-04-03,09:38:40
39.98734,116.404016,0,310,39906.4019097222,2009-04-03,09:38:45
39.987331,116.403961,0,294,39906.4019675926,2009-04-03,09:38:50
39.987352,116.403831,0,281,39906.402025463,2009-04-03,09:38:55
39.987356,116.403723,0,262,39906.4020833333,2009-04-03,09:39:00
39.987322,116.403698,0,241,39906.4021412037,2009-04-03,09:39:05
39.987304,116.403582,0,232,39906.4021990741,2009-04-03,09:39:10
39.987308,116.403479,0,216,39906.4022569444,2009-04-03,09:39:15
39.987299,116.403339,0,207,39906.4023148148,2009-04-03,09:39:20
39.987304,116.40311,0,188,39906.4023726852,2009-04-03,09:39:25
39.987295,116.402754,0,181,39906.4024305556,2009-04-03,09:39:30
39.987311,116.402376,0,180,39906.4024884259,2009-04-03,09:39:35
39.987312,116.401984,0,176,39906.4025462963,2009-04-03,09:39:40
39.987324,116.401579,0,162,39906.4026041667,2009-04-03,09:39:45
39.987334,116.401355,0,161,39906.402662037,2009-04-03,09:39:50
39.98733,116.401329,0,158,39906.4027199074,2009-04-03,09:39:55
39.987331,116.40134,0,157,39906.4027777778,2009-04-03,09:40:00
39.987331,116.40135,0,155,39906.4028356481,2009-04-03,09:40:05
39.987327,116.401396,0,155,39906.4028935185,2009-04-03,09:40:10
39.987354,116.401526,0,154,39906.4029513889,2009-04-03,09:40:15
39.987389,116.401586,0,149,39906.4030092593,2009-04-03,09:40:20
39.987353,116.401564,0,148,39906.4030671296,2009-04-03,09:40:25
39.987352,116.401137,0,138,39906.403125,2009-04-03,09:40:30
39.987209,116.400688,0,137,39906.4031828704,2009-04-03,09:40:35
39.987179,116.400088,0,137,39906.4032407407,2009-04-03,09:40:40
39.98715,116.39937,0,128,39906.4032986111,2009-04-03,09:40:45
39.987142,116.398626,0,123,39906.4033564815,2009-04-03,09:40:50
39.987139,116.397911,0,125,39906.4034143519,2009-04-03,09:40:55
39.987117,116.397203,0,125,39906.4034722222,2009-04-03,09:41:00
39.987092,116.396497,0,120,39906.4035300926,2009-04-03,09:41:05
39.987055,116.395751,0,125,39906.403587963,2009-04-03,09:41:10
39.987038,116.394976,0,128,39906.4036458333,2009-04-03,09:41:15
39.987005,116.394192,0,128,39906.4037037037,2009-04-03,09:41:20
39.98697,116.393342,0,127,39906.4037615741,2009-04-03,09:41:25
39.986944,116.392515,0,128,39906.4038194444,2009-04-03,09:41:30
39.986932,116.391824,0,127,39906.4038773148,2009-04-03,09:41:35
39.986913,116.391285,0,122,39906.4039351852,2009-04-03,09:41:40
39.986894,116.390887,0,118,39906.4039930556,2009-04-03,09:41:45
39.986878,116.390577,0,106,39906.4040509259,2009-04-03,09:41:50
39.986847,116.390333,0,96,39906.4041087963,2009-04-03,09:41:55
39.986832,116.39008,0,95,39906.4041666667,2009-04-03,09:42:00
39.986836,116.389839,0,96,39906.404224537,2009-04-03,09:42:05
39.986809,116.389529,0,99,39906.4042824074,2009-04-03,09:42:10
39.986817,116.389143,0,110,39906.4043402778,2009-04-03,09:42:15
39.986781,116.38867,0,117,39906.4043981481,2009-04-03,09:42:20
39.986753,116.388089,0,117,39906.4044560185,2009-04-03,09:42:25
39.986703,116.387512,0,116,39906.4045138889,2009-04-03,09:42:30
39.986635,116.386946,0,116,39906.4045717593,2009-04-03,09:42:35
39.9866,116.386446,0,117,39906.4046296296,2009-04-03,09:42:40
39.986621,116.38592,0,116,39906.4046875,2009-04-03,09:42:45
39.986657,116.385318,0,121,39906.4047453704,2009-04-03,09:42:50
39.986675,116.384733,0,127,39906.4048032407,2009-04-03,09:42:55
39.986634,116.384237,0,123,39906.4048611111,2009-04-03,09:43:00
39.986629,116.383827,0,119,39906.4049189815,2009-04-03,09:43:05
39.986616,116.383463,0,120,39906.4049768519,2009-04-03,09:43:10
39.98662,116.383126,0,122,39906.4050347222,2009-04-03,09:43:15
39.986621,116.382828,0,113,39906.4050925926,2009-04-03,09:43:20
39.986623,116.38245,0,110,39906.405150463,2009-04-03,09:43:25
39.986615,116.381939,0,108,39906.4052083333,2009-04-03,09:43:30
39.986613,116.381388,0,110,39906.4052662037,2009-04-03,09:43:35
39.986604,116.380909,0,114,39906.4053240741,2009-04-03,09:43:40
39.986574,116.380434,0,117,39906.4053819444,2009-04-03,09:43:45
39.986611,116.379791,0,128,39906.4054398148,2009-04-03,09:43:50
39.986581,116.379143,0,131,39906.4054976852,2009-04-03,09:43:55
39.986592,116.378585,0,146,39906.4055555556,2009-04-03,09:44:00
39.986545,116.378045,0,147,39906.4056134259,2009-04-03,09:44:05
39.98648,116.377435,0,139,39906.4056712963,2009-04-03,09:44:10
39.986425,116.376708,0,150,39906.4057291667,2009-04-03,09:44:15
39.986382,116.37587,0,183,39906.405787037,2009-04-03,09:44:20
39.986368,116.374942,0,197,39906.4058449074,2009-04-03,09:44:25
39.986345,116.373917,0,203,39906.4059027778,2009-04-03,09:44:30
39.986321,116.372901,0,208,39906.4059606481,2009-04-03,09:44:35
39.986291,116.371904,0,210,39906.4060185185,2009-04-03,09:44:40
39.986267,116.370915,0,197,39906.4060763889,2009-04-03,09:44:45
39.986265,116.369885,0,181,39906.4061342593,2009-04-03,09:44:50
39.986228,116.368843,0,173,39906.4061921296,2009-04-03,09:44:55
39.986179,116.36773,0,166,39906.40625,2009-04-03,09:45:00
39.986153,116.366518,0,167,39906.4063078704,2009-04-03,09:45:05
39.986098,116.365382,0,174,39906.4063657407,2009-04-03,09:45:10
39.986062,116.364239,0,192,39906.4064236111,2009-04-03,09:45:15
39.986091,116.363112,0,223,39906.4064814815,2009-04-03,09:45:20
39.986067,116.362011,0,227,39906.4065393518,2009-04-03,09:45:25
39.986001,116.360947,0,213,39906.4065972222,2009-04-03,09:45:30
39.985971,116.35986,0,189,39906.4066550926,2009-04-03,09:45:35
39.985946,116.358861,0,173,39906.406712963,2009-04-03,09:45:40
39.985909,116.357867,0,172,39906.4067708333,2009-04-03,09:45:45
39.985871,116.356865,0,173,39906.4068287037,2009-04-03,09:45:50
39.985852,116.355834,0,188,39906.4068865741,2009-04-03,09:45:55
39.985826,116.354779,0,194,39906.4069444444,2009-04-03,09:46:00
39.985827,116.353655,0,213,39906.4070023148,2009-04-03,09:46:05
39.985805,116.35261,0,217,39906.4070601852,2009-04-03,09:46:10
39.985775,116.351562,0,232,39906.4071180556,2009-04-03,09:46:15
39.98573,116.350457,0,240,39906.4071759259,2009-04-03,09:46:20
39.985703,116.349413,0,224,39906.4072337963,2009-04-03,09:46:25
39.985672,116.348352,0,203,39906.4072916667,2009-04-03,09:46:30
39.985656,116.347333,0,196,39906.407349537,2009-04-03,09:46:35
39.98564,116.346412,0,189,39906.4074074074,2009-04-03,09:46:40
39.985596,116.345552,0,172,39906.4074652778,2009-04-03,09:46:45
39.985602,116.344759,0,163,39906.4075231481,2009-04-03,09:46:50
39.985586,116.343946,0,152,39906.4075810185,2009-04-03,09:46:55
39.98557,116.343037,0,137,39906.4076388889,2009-04-03,09:47:00
39.985524,116.34222,0,138,39906.4076967593,2009-04-03,09:47:05
39.985546,116.341542,0,143,39906.4077546296,2009-04-03,09:47:10
39.985543,116.34095,0,141,39906.4078125,2009-04-03,09:47:15
39.985523,116.34027,0,126,39906.4078703704,2009-04-03,09:47:20
39.985526,116.339534,0,135,39906.4079282407,2009-04-03,09:47:25
39.985508,116.338926,0,132,39906.4079861111,2009-04-03,09:47:30
39.985479,116.338476,0,146,39906.4080439815,2009-04-03,09:47:35
39.98546,116.338069,0,166,39906.4081018518,2009-04-03,09:47:40
39.98547,116.33772,0,162,39906.4081597222,2009-04-03,09:47:45
39.985482,116.337479,0,161,39906.4082175926,2009-04-03,09:47:50
39.985489,116.337318,0,159,39906.408275463,2009-04-03,09:47:55
39.985491,116.337299,0,159,39906.4083333333,2009-04-03,09:48:00
39.985492,116.337296,0,159,39906.4083912037,2009-04-03,09:48:05
39.985492,116.337296,0,159,39906.4084259259,2009-04-03,09:48:08
39.985492,116.337293,0,160,39906.4084490741,2009-04-03,09:48:10
39.985493,116.337279,0,160,39906.4085069444,2009-04-03,09:48:15
39.985494,116.337267,0,159,39906.4085648148,2009-04-03,09:48:20
39.985495,116.337264,0,159,39906.4086226852,2009-04-03,09:48:25
39.985495,116.337264,0,159,39906.4086574074,2009-04-03,09:48:28
39.985495,116.337263,0,159,39906.4086805556,2009-04-03,09:48:30
39.985496,116.337252,0,159,39906.4087384259,2009-04-03,09:48:35
39.985496,116.337241,0,159,39906.4087962963,2009-04-03,09:48:40
39.985496,116.337241,0,159,39906.4088310185,2009-04-03,09:48:43
39.985496,116.337237,0,159,39906.4088541667,2009-04-03,09:48:45
39.985507,116.337196,0,160,39906.408912037,2009-04-03,09:48:50
39.98551,116.336903,0,159,39906.4089699074,2009-04-03,09:48:55
39.9855,116.336405,0,147,39906.4090277778,2009-04-03,09:49:00
39.985442,116.335726,0,135,39906.4090856481,2009-04-03,09:49:05
39.985429,116.334885,0,126,39906.4091435185,2009-04-03,09:49:10
39.985395,116.333975,0,110,39906.4092013889,2009-04-03,09:49:15
39.985346,116.332987,0,105,39906.4092592593,2009-04-03,09:49:20
39.985299,116.331912,0,101,39906.4093171296,2009-04-03,09:49:25
39.985251,116.330854,0,98,39906.409375,2009-04-03,09:49:30
39.985149,116.329957,0,108,39906.4094328704,2009-04-03,09:49:35
39.98512,116.329347,0,110,39906.4094907407,2009-04-03,09:49:40
39.985093,116.328892,0,109,39906.4095486111,2009-04-03,09:49:45
39.98509,116.328499,0,123,39906.4096064815,2009-04-03,09:49:50
39.985073,116.328097,0,123,39906.4096643519,2009-04-03,09:49:55
39.985071,116.327824,0,119,39906.4097222222,2009-04-03,09:50:00
39.985068,116.327762,0,139,39906.4097800926,2009-04-03,09:50:05
39.985083,116.327738,0,154,39906.409837963,2009-04-03,09:50:10
39.985083,116.327732,0,154,39906.4098958333,2009-04-03,09:50:15
39.985083,116.327732,0,154,39906.4099305556,2009-04-03,09:50:18
39.985082,116.327724,0,154,39906.4099537037,2009-04-03,09:50:20
39.985082,116.327714,0,154,39906.4100115741,2009-04-03,09:50:25
39.985081,116.327701,0,154,39906.4100694444,2009-04-03,09:50:30
39.985083,116.327687,0,155,39906.4101273148,2009-04-03,09:50:35
39.985112,116.327675,0,157,39906.4101851852,2009-04-03,09:50:40
39.985126,116.327664,0,158,39906.4102430556,2009-04-03,09:50:45
39.985143,116.327663,0,160,39906.4103009259,2009-04-03,09:50:50
39.985153,116.32766,0,161,39906.4103587963,2009-04-03,09:50:55
39.985169,116.327658,0,161,39906.4104166667,2009-04-03,09:51:00
39.985179,116.327656,0,163,39906.410474537,2009-04-03,09:51:05
39.98519,116.327654,0,164,39906.4105324074,2009-04-03,09:51:10
39.985197,116.327642,0,165,39906.4105902778,2009-04-03,09:51:15
39.985203,116.327632,0,167,39906.4106481481,2009-04-03,09:51:20
39.985208,116.32762,0,169,39906.4107060185,2009-04-03,09:51:25
39.985306,116.327194,0,240,39906.4107638889,2009-04-03,09:51:30
39.985426,116.327065,0,337,39906.4108217593,2009-04-03,09:51:35
39.985357,116.326625,0,342,39906.4108796296,2009-04-03,09:51:40
39.98527,116.326049,0,346,39906.4109375,2009-04-03,09:51:45
39.985164,116.325426,0,337,39906.4109953704,2009-04-03,09:51:50
39.985049,116.324773,0,323,39906.4110532407,2009-04-03,09:51:55
39.984986,116.324096,0,312,39906.4111111111,2009-04-03,09:52:00
39.984917,116.323533,0,290,39906.4111689815,2009-04-03,09:52:05
39.984894,116.323203,0,278,39906.4112268519,2009-04-03,09:52:10
39.984835,116.323139,0,270,39906.4112847222,2009-04-03,09:52:15
39.984872,116.322848,0,176,39906.4134259259,2009-04-03,09:55:20
39.984868,116.322714,0,167,39906.4134837963,2009-04-03,09:55:25
39.984872,116.322572,0,158,39906.4135416667,2009-04-03,09:55:30
39.984908,116.322419,0,148,39906.413599537,2009-04-03,09:55:35
39.984896,116.322249,0,138,39906.4136574074,2009-04-03,09:55:40
39.984885,116.322059,0,127,39906.4137152778,2009-04-03,09:55:45
39.984876,116.321885,0,116,39906.4137731481,2009-04-03,09:55:50
39.984874,116.321713,0,109,39906.4138310185,2009-04-03,09:55:55
39.984837,116.321534,0,107,39906.4138888889,2009-04-03,09:56:00
39.9848,116.321371,0,104,39906.4139467593,2009-04-03,09:56:05
39.98483,116.321201,0,100,39906.4140046296,2009-04-03,09:56:10
39.984882,116.321079,0,95,39906.4140625,2009-04-03,09:56:15
39.985057,116.321085,0,86,39906.4141203704,2009-04-03,09:56:20
39.985218,116.32109,0,68,39906.4141782407,2009-04-03,09:56:25
39.985373,116.321052,0,53,39906.4142361111,2009-04-03,09:56:30
39.985499,116.321046,0,45,39906.4142939815,2009-04-03,09:56:35
39.985634,116.321053,0,41,39906.4143518518,2009-04-03,09:56:40
39.985756,116.321024,0,45,39906.4144097222,2009-04-03,09:56:45
39.985823,116.321082,0,85,39906.4144675926,2009-04-03,09:56:50
39.985961,116.321117,0,102,39906.414525463,2009-04-03,09:56:55
39.986084,116.321098,0,107,39906.4145833333,2009-04-03,09:57:00
39.986227,116.321074,0,115,39906.4146412037,2009-04-03,09:57:05
39.98636,116.321083,0,116,39906.4146990741,2009-04-03,09:57:10
39.98647,116.321066,0,123,39906.4147569444,2009-04-03,09:57:15
39.986546,116.321104,0,167,39906.4148148148,2009-04-03,09:57:20
39.986672,116.321118,0,210,39906.4148726852,2009-04-03,09:57:25
39.98675,116.321157,0,237,39906.4149305556,2009-04-03,09:57:30
39.986884,116.321174,0,268,39906.4149884259,2009-04-03,09:57:35
39.987019,116.321178,0,280,39906.4150462963,2009-04-03,09:57:40
39.987171,116.321094,0,282,39906.4151041667,2009-04-03,09:57:45
39.987321,116.321044,0,274,39906.415162037,2009-04-03,09:57:50
39.987474,116.32094,0,245,39906.4152199074,2009-04-03,09:57:55
39.987633,116.320892,0,238,39906.4152777778,2009-04-03,09:58:00
39.987756,116.320889,0,226,39906.4153356481,2009-04-03,09:58:05
39.987898,116.320885,0,214,39906.4153935185,2009-04-03,09:58:10
39.988039,116.320888,0,204,39906.4154513889,2009-04-03,09:58:15
39.988148,116.320886,0,189,39906.4155092593,2009-04-03,09:58:20
39.988234,116.320905,0,177,39906.4155671296,2009-04-03,09:58:25
39.988349,116.320894,0,164,39906.415625,2009-04-03,09:58:30
39.988457,116.320898,0,153,39906.4156828704,2009-04-03,09:58:35
39.988588,116.320911,0,153,39906.4157407407,2009-04-03,09:58:40
39.988729,116.320883,0,145,39906.4157986111,2009-04-03,09:58:45
39.988846,116.320855,0,143,39906.4158564815,2009-04-03,09:58:50
39.988961,116.320871,0,137,39906.4159143518,2009-04-03,09:58:55
39.989105,116.320986,0,127,39906.4159722222,2009-04-03,09:59:00
39.989264,116.321018,0,132,39906.4160300926,2009-04-03,09:59:05
39.989401,116.321049,0,144,39906.416087963,2009-04-03,09:59:10
39.98953,116.321032,0,164,39906.4161458333,2009-04-03,09:59:15
39.989654,116.321077,0,156,39906.4162037037,2009-04-03,09:59:20
39.989777,116.32112,0,152,39906.4162615741,2009-04-03,09:59:25
39.989862,116.321175,0,144,39906.4163194444,2009-04-03,09:59:30
39.989936,116.321234,0,139,39906.4163773148,2009-04-03,09:59:35
39.990011,116.321298,0,136,39906.4164351852,2009-04-03,09:59:40
39.990155,116.32133,0,149,39906.4164930556,2009-04-03,09:59:45
39.990329,116.321339,0,158,39906.4165509259,2009-04-03,09:59:50
39.990481,116.321337,0,155,39906.4166087963,2009-04-03,09:59:55
39.990645,116.321283,0,133,39906.4166666667,2009-04-03,10:00:00
39.990806,116.321238,0,115,39906.416724537,2009-04-03,10:00:05
39.990913,116.321211,0,105,39906.4167824074,2009-04-03,10:00:10
39.990998,116.321208,0,115,39906.4168402778,2009-04-03,10:00:15
39.991036,116.321104,0,125,39906.4168981481,2009-04-03,10:00:20
39.991091,116.320952,0,121,39906.4169560185,2009-04-03,10:00:25
39.991113,116.320747,0,126,39906.4170138889,2009-04-03,10:00:30
39.991104,116.320599,0,124,39906.4170717593,2009-04-03,10:00:35
39.991096,116.32046,0,121,39906.4171296296,2009-04-03,10:00:40
39.990958,116.320335,0,121,39906.4171875,2009-04-03,10:00:45
39.990987,116.32018,0,114,39906.4172453704,2009-04-03,10:00:50
39.990948,116.320051,0,110,39906.4173032407,2009-04-03,10:00:55
39.990991,116.319849,0,112,39906.4173611111,2009-04-03,10:01:00
39.990966,116.31968,0,109,39906.4174189815,2009-04-03,10:01:05
39.990987,116.319524,0,102,39906.4174768519,2009-04-03,10:01:10
39.990982,116.319406,0,91,39906.4175347222,2009-04-03,10:01:15
39.99096,116.319342,0,90,39906.4175925926,2009-04-03,10:01:20
39.990966,116.319285,0,89,39906.417650463,2009-04-03,10:01:25
39.990992,116.319197,0,86,39906.4177083333,2009-04-03,10:01:30
39.991038,116.319115,0,86,39906.4177662037,2009-04-03,10:01:35
39.991073,116.319041,0,89,39906.4178240741,2009-04-03,10:01:40
39.991007,116.318991,0,112,39906.4178819444,2009-04-03,10:01:45
39.990994,116.318921,0,124,39906.4179398148,2009-04-03,10:01:50
39.991021,116.318837,0,134,39906.4179976852,2009-04-03,10:01:55
39.991021,116.318752,0,146,39906.4180555556,2009-04-03,10:02:00
39.991031,116.318683,0,147,39906.4181134259,2009-04-03,10:02:05
39.991053,116.318604,0,156,39906.4181712963,2009-04-03,10:02:10
39.99106,116.318529,0,154,39906.4182291667,2009-04-03,10:02:15
39.99106,116.318485,0,150,39906.418287037,2009-04-03,10:02:20
39.991094,116.31846,0,147,39906.4183449074,2009-04-03,10:02:25
39.991157,116.318457,0,144,39906.4184027778,2009-04-03,10:02:30
39.991222,116.318468,0,139,39906.4184606481,2009-04-03,10:02:35
39.991256,116.318496,0,140,39906.4185185185,2009-04-03,10:02:40
39.99126,116.318507,0,140,39906.4185763889,2009-04-03,10:02:45
39.991361,116.318446,0,140,39906.4186342593,2009-04-03,10:02:50
39.991372,116.318498,0,142,39906.4186921296,2009-04-03,10:02:55
39.991383,116.318525,0,141,39906.41875,2009-04-03,10:03:00
39.991394,116.318576,0,140,39906.4188078704,2009-04-03,10:03:05
39.991407,116.318633,0,136,39906.4188657407,2009-04-03,10:03:10
39.991424,116.31868,0,132,39906.4189236111,2009-04-03,10:03:15
39.991408,116.318773,0,138,39906.4189814815,2009-04-03,10:03:20
39.991408,116.318773,0,138,39906.4190162037,2009-04-03,10:03:23
39.991415,116.318773,0,136,39906.4190393519,2009-04-03,10:03:25
39.991412,116.31881,0,134,39906.4190972222,2009-04-03,10:03:30
39.991412,116.318902,0,139,39906.4191550926,2009-04-03,10:03:35
39.991406,116.318977,0,146,39906.419212963,2009-04-03,10:03:40
39.991392,116.319027,0,148,39906.4192708333,2009-04-03,10:03:45
39.991392,116.319027,0,148,39906.4193055556,2009-04-03,10:03:48
39.991395,116.319029,0,148,39906.4193287037,2009-04-03,10:03:50
39.991385,116.319122,0,149,39906.4193865741,2009-04-03,10:03:55
39.991361,116.319493,0,157,39906.4194444444,2009-04-03,10:04:00
39.991326,116.319498,0,165,39906.4195023148,2009-04-03,10:04:05
39.991346,116.31958,0,170,39906.4195601852,2009-04-03,10:04:10
39.991379,116.319632,0,169,39906.4196180556,2009-04-03,10:04:15
39.99143,116.319705,0,170,39906.4196759259,2009-04-03,10:04:20
39.991485,116.319758,0,166,39906.4197337963,2009-04-03,10:04:25
39.991514,116.319819,0,164,39906.4197916667,2009-04-03,10:04:30
39.991536,116.319871,0,163,39906.419849537,2009-04-03,10:04:35
39.991546,116.319919,0,161,39906.4199074074,2009-04-03,10:04:40
39.991566,116.319996,0,162,39906.4199652778,2009-04-03,10:04:45
39.991549,116.320084,0,160,39906.4200231481,2009-04-03,10:04:50
39.991581,116.320097,0,158,39906.4200810185,2009-04-03,10:04:55
39.991629,116.32013,0,156,39906.4201388889,2009-04-03,10:05:00
39.991642,116.320181,0,153,39906.4201967593,2009-04-03,10:05:05
39.991693,116.320179,0,150,39906.4202546296,2009-04-03,10:05:10
39.991684,116.320168,0,148,39906.4203125,2009-04-03,10:05:15
39.99166,116.320177,0,147,39906.4203703704,2009-04-03,10:05:20
39.991642,116.320206,0,146,39906.4204282407,2009-04-03,10:05:25
39.991665,116.320333,0,144,39906.4204861111,2009-04-03,10:05:30
39.991697,116.320349,0,142,39906.4205439815,2009-04-03,10:05:35
39.99171,116.320326,0,141,39906.4206018519,2009-04-03,10:05:40
39.991723,116.32033,0,141,39906.4206597222,2009-04-03,10:05:45
39.991753,116.320441,0,141,39906.4207175926,2009-04-03,10:05:50
39.991778,116.320458,0,140,39906.420775463,2009-04-03,10:05:55
39.991846,116.320581,0,136,39906.4208333333,2009-04-03,10:06:00
39.992088,116.320529,0,134,39906.4208912037,2009-04-03,10:06:05
39.992357,116.32031,0,137,39906.4209490741,2009-04-03,10:06:10
39.992514,116.320259,0,134,39906.4210069444,2009-04-03,10:06:15
39.992629,116.32017,0,132,39906.4210648148,2009-04-03,10:06:20
39.992775,116.320137,0,134,39906.4211226852,2009-04-03,10:06:25
39.992936,116.320281,0,134,39906.4211805556,2009-04-03,10:06:30
39.992994,116.320409,0,128,39906.4212384259,2009-04-03,10:06:35
39.993059,116.320477,0,123,39906.4212962963,2009-04-03,10:06:40
39.993117,116.320479,0,116,39906.4213541667,2009-04-03,10:06:45
39.993225,116.320469,0,106,39906.421412037,2009-04-03,10:06:50
39.99334,116.320484,0,95,39906.4214699074,2009-04-03,10:06:55
39.993457,116.320474,0,96,39906.4215277778,2009-04-03,10:07:00
39.993591,116.320436,0,102,39906.4215856481,2009-04-03,10:07:05
39.99375,116.32039,0,117,39906.4216435185,2009-04-03,10:07:10
39.993903,116.320373,0,130,39906.4217013889,2009-04-03,10:07:15
39.994052,116.320338,0,137,39906.4217592593,2009-04-03,10:07:20
39.994194,116.320296,0,139,39906.4218171296,2009-04-03,10:07:25
39.994324,116.320237,0,140,39906.421875,2009-04-03,10:07:30
39.99444,116.32025,0,138,39906.4219328704,2009-04-03,10:07:35
39.994574,116.32021,0,140,39906.4219907407,2009-04-03,10:07:40
39.99468,116.320191,0,138,39906.4220486111,2009-04-03,10:07:45
39.994758,116.320287,0,142,39906.4221064815,2009-04-03,10:07:50
39.994791,116.320439,0,151,39906.4221643518,2009-04-03,10:07:55
39.994814,116.32058,0,149,39906.4222222222,2009-04-03,10:08:00
39.994839,116.320724,0,151,39906.4222800926,2009-04-03,10:08:05
39.994856,116.320866,0,144,39906.422337963,2009-04-03,10:08:10
39.994858,116.321063,0,148,39906.4223958333,2009-04-03,10:08:15
39.994904,116.321192,0,151,39906.4224537037,2009-04-03,10:08:20
39.995006,116.321231,0,151,39906.4225115741,2009-04-03,10:08:25
39.995123,116.321214,0,141,39906.4225694444,2009-04-03,10:08:30
39.995253,116.321208,0,140,39906.4226273148,2009-04-03,10:08:35
39.995362,116.321234,0,135,39906.4226851852,2009-04-03,10:08:40
39.995456,116.321201,0,116,39906.4227430556,2009-04-03,10:08:45
39.995558,116.321198,0,83,39906.4228009259,2009-04-03,10:08:50
39.995769,116.321145,0,101,39906.4228587963,2009-04-03,10:08:55
39.995899,116.321121,0,88,39906.4229166667,2009-04-03,10:09:00
39.996003,116.321137,0,69,39906.422974537,2009-04-03,10:09:05
39.996146,116.321118,0,99,39906.4230324074,2009-04-03,10:09:10
39.99622,116.321135,0,95,39906.4230902778,2009-04-03,10:09:15
39.996329,116.321121,0,78,39906.4231481481,2009-04-03,10:09:20
39.99643,116.321096,0,43,39906.4232060185,2009-04-03,10:09:25
39.996561,116.321043,0,23,39906.4232638889,2009-04-03,10:09:30
39.996661,116.320858,0,51,39906.4233217593,2009-04-03,10:09:35
39.996619,116.320698,0,49,39906.4233796296,2009-04-03,10:09:40
39.996623,116.32057,0,49,39906.4234375,2009-04-03,10:09:45
39.996649,116.320395,0,70,39906.4234953704,2009-04-03,10:09:50
39.996667,116.320209,0,94,39906.4235532407,2009-04-03,10:09:55
39.996663,116.320023,0,102,39906.4236111111,2009-04-03,10:10:00
39.996612,116.319842,0,105,39906.4236689815,2009-04-03,10:10:05
39.996559,116.319657,0,106,39906.4237268518,2009-04-03,10:10:10
39.996566,116.319505,0,106,39906.4237847222,2009-04-03,10:10:15
39.996694,116.319412,0,121,39906.4238425926,2009-04-03,10:10:20
39.996793,116.319393,0,121,39906.423900463,2009-04-03,10:10:25
39.996881,116.319382,0,126,39906.4239583333,2009-04-03,10:10:30
39.996972,116.319406,0,129,39906.4240162037,2009-04-03,10:10:35
39.997101,116.319375,0,134,39906.4240740741,2009-04-03,10:10:40
39.997255,116.319294,0,133,39906.4241319444,2009-04-03,10:10:45
39.997389,116.319207,0,130,39906.4241898148,2009-04-03,10:10:50
39.997454,116.319152,0,140,39906.4242476852,2009-04-03,10:10:55
39.997445,116.319082,0,158,39906.4243055556,2009-04-03,10:11:00
39.997451,116.319037,0,170,39906.4243634259,2009-04-03,10:11:05
39.997446,116.319009,0,169,39906.4244212963,2009-04-03,10:11:10
39.997434,116.318991,0,175,39906.4244791667,2009-04-03,10:11:15
39.997432,116.318993,0,175,39906.424537037,2009-04-03,10:11:20
39.997432,116.318993,0,175,39906.4245717593,2009-04-03,10:11:23
39.997428,116.318996,0,176,39906.4245949074,2009-04-03,10:11:25
39.997426,116.318974,0,179,39906.4246527778,2009-04-03,10:11:30
39.997432,116.318972,0,180,39906.4247106481,2009-04-03,10:11:35
39.997432,116.318972,0,180,39906.4247453704,2009-04-03,10:11:38
39.997427,116.318977,0,180,39906.4247685185,2009-04-03,10:11:40
39.997426,116.318992,0,180,39906.4248263889,2009-04-03,10:11:45
39.997425,116.319006,0,180,39906.4248842593,2009-04-03,10:11:50
39.997424,116.319019,0,180,39906.4249421296,2009-04-03,10:11:55
39.997421,116.319027,0,180,39906.425,2009-04-03,10:12:00
39.997421,116.319027,0,180,39906.4250347222,2009-04-03,10:12:03
39.997413,116.319033,0,181,39906.4250578704,2009-04-03,10:12:05
39.997392,116.31904,0,181,39906.4251157407,2009-04-03,10:12:10
39.997349,116.319053,0,183,39906.4251736111,2009-04-03,10:12:15
39.997321,116.319049,0,183,39906.4252314815,2009-04-03,10:12:20
39.997312,116.319033,0,185,39906.4252893519,2009-04-03,10:12:25
39.997311,116.319025,0,186,39906.4253472222,2009-04-03,10:12:30
39.997311,116.319025,0,186,39906.4253819444,2009-04-03,10:12:33
39.997316,116.31902,0,186,39906.4254050926,2009-04-03,10:12:35
39.997348,116.318994,0,188,39906.425462963,2009-04-03,10:12:40
39.997376,116.318946,0,190,39906.4255208333,2009-04-03,10:12:45
39.997387,116.31892,0,191,39906.4255787037,2009-04-03,10:12:50
39.997407,116.318898,0,192,39906.4256365741,2009-04-03,10:12:55
39.997424,116.318892,0,194,39906.4256944444,2009-04-03,10:13:00
39.997415,116.318863,0,195,39906.4257523148,2009-04-03,10:13:05
39.997423,116.318855,0,195,39906.4258101852,2009-04-03,10:13:10
39.997425,116.318851,0,196,39906.4258680556,2009-04-03,10:13:15
39.997427,116.318849,0,197,39906.4259259259,2009-04-03,10:13:20
39.997424,116.318847,0,197,39906.4259837963,2009-04-03,10:13:25
39.997423,116.318846,0,198,39906.4260416667,2009-04-03,10:13:30
39.997424,116.318847,0,198,39906.426099537,2009-04-03,10:13:35
39.997425,116.318847,0,198,39906.4261574074,2009-04-03,10:13:40
39.997425,116.318847,0,198,39906.4262152778,2009-04-03,10:13:45
39.997425,116.318847,0,198,39906.4262731481,2009-04-03,10:13:50
39.997425,116.318848,0,198,39906.4263310185,2009-04-03,10:13:55
39.997425,116.318848,0,198,39906.4263888889,2009-04-03,10:14:00
39.997425,116.318848,0,198,39906.4264467593,2009-04-03,10:14:05
39.997426,116.318847,0,198,39906.4265046296,2009-04-03,10:14:10
39.997426,116.318846,0,198,39906.4265625,2009-04-03,10:14:15
39.997427,116.318844,0,198,39906.4266203704,2009-04-03,10:14:20
39.997426,116.318846,0,198,39906.4266782407,2009-04-03,10:14:25
39.997423,116.318851,0,198,39906.4267361111,2009-04-03,10:14:30
39.99742,116.318854,0,198,39906.4267939815,2009-04-03,10:14:35
39.997417,116.318858,0,198,39906.4268518519,2009-04-03,10:14:40
39.997415,116.318862,0,198,39906.4269097222,2009-04-03,10:14:45
39.997415,116.318864,0,198,39906.4269675926,2009-04-03,10:14:50
39.997414,116.318865,0,198,39906.427025463,2009-04-03,10:14:55
39.997413,116.318868,0,198,39906.4270833333,2009-04-03,10:15:00
39.99741,116.318871,0,198,39906.4271412037,2009-04-03,10:15:05
39.99741,116.318871,0,198,39906.4271759259,2009-04-03,10:15:08
39.997411,116.318872,0,198,39906.4271990741,2009-04-03,10:15:10
39.997423,116.318887,0,198,39906.4272569444,2009-04-03,10:15:15
39.997438,116.318896,0,204,39906.4273148148,2009-04-03,10:15:20
39.997436,116.318901,0,204,39906.4273726852,2009-04-03,10:15:25
39.997436,116.318901,0,204,39906.4274074074,2009-04-03,10:15:28
39.997434,116.318905,0,204,39906.4274305556,2009-04-03,10:15:30
39.997439,116.318883,0,205,39906.4274884259,2009-04-03,10:15:35
39.997449,116.318842,0,205,39906.4275462963,2009-04-03,10:15:40
39.997441,116.31878,0,206,39906.4276041667,2009-04-03,10:15:45
39.997448,116.318712,0,207,39906.427662037,2009-04-03,10:15:50
39.99746,116.318648,0,208,39906.4277199074,2009-04-03,10:15:55
39.997473,116.318565,0,209,39906.4277777778,2009-04-03,10:16:00
39.997488,116.318485,0,209,39906.4278356481,2009-04-03,10:16:05
39.997496,116.318429,0,210,39906.4278935185,2009-04-03,10:16:10
39.997487,116.318339,0,210,39906.4279513889,2009-04-03,10:16:15
39.997483,116.318269,0,211,39906.4280092593,2009-04-03,10:16:20
39.997506,116.318246,0,212,39906.4280671296,2009-04-03,10:16:25
39.997516,116.31811,0,213,39906.428125,2009-04-03,10:16:30
39.997552,116.318059,0,213,39906.4281828704,2009-04-03,10:16:35
39.997568,116.317994,0,214,39906.4282407407,2009-04-03,10:16:40
39.997634,116.317916,0,216,39906.4282986111,2009-04-03,10:16:45
39.997643,116.317859,0,216,39906.4283564815,2009-04-03,10:16:50
39.997645,116.317857,0,215,39906.4284143519,2009-04-03,10:16:55
39.997645,116.317857,0,215,39906.4284490741,2009-04-03,10:16:58
39.997646,116.317856,0,215,39906.4284722222,2009-04-03,10:17:00
39.997697,116.317869,0,218,39906.4285300926,2009-04-03,10:17:05
39.997802,116.317904,0,218,39906.428587963,2009-04-03,10:17:10
39.997926,116.317846,0,205,39906.4286458333,2009-04-03,10:17:15
39.99804,116.31782,0,192,39906.4287037037,2009-04-03,10:17:20
39.998172,116.317911,0,181,39906.4287615741,2009-04-03,10:17:25
39.998242,116.318114,0,181,39906.4288194444,2009-04-03,10:17:30
39.998324,116.318178,0,177,39906.4288773148,2009-04-03,10:17:35
39.998469,116.318185,0,170,39906.4289351852,2009-04-03,10:17:40
39.998595,116.318241,0,162,39906.4289930556,2009-04-03,10:17:45
39.998739,116.318236,0,149,39906.4290509259,2009-04-03,10:17:50
39.998861,116.318245,0,134,39906.4291087963,2009-04-03,10:17:55
39.999004,116.318273,0,125,39906.4291666667,2009-04-03,10:18:00
39.999131,116.318282,0,107,39906.429224537,2009-04-03,10:18:05
39.999304,116.318273,0,102,39906.4292824074,2009-04-03,10:18:10
39.999478,116.318305,0,96,39906.4293402778,2009-04-03,10:18:15
39.999577,116.318382,0,86,39906.4293981481,2009-04-03,10:18:20
39.999719,116.318394,0,80,39906.4294560185,2009-04-03,10:18:25
39.999869,116.31838,0,85,39906.4295138889,2009-04-03,10:18:30
40.000009,116.318342,0,90,39906.4295717593,2009-04-03,10:18:35
40.000134,116.318308,0,87,39906.4296296296,2009-04-03,10:18:40
40.000261,116.318256,0,85,39906.4296875,2009-04-03,10:18:45
40.000417,116.318251,0,82,39906.4297453704,2009-04-03,10:18:50
40.000579,116.318245,0,91,39906.4298032407,2009-04-03,10:18:55
40.000698,116.318146,0,94,39906.4298611111,2009-04-03,10:19:00
40.000823,116.318093,0,98,39906.4299189815,2009-04-03,10:19:05
40.000928,116.318139,0,93,39906.4299768518,2009-04-03,10:19:10
40.001074,116.318158,0,98,39906.4300347222,2009-04-03,10:19:15
40.001219,116.318151,0,115,39906.4300925926,2009-04-03,10:19:20
40.001335,116.318202,0,120,39906.430150463,2009-04-03,10:19:25
40.001442,116.318248,0,130,39906.4302083333,2009-04-03,10:19:30
40.001574,116.318245,0,133,39906.4302662037,2009-04-03,10:19:35
40.001751,116.318157,0,104,39906.4303240741,2009-04-03,10:19:40
40.001877,116.3181,0,96,39906.4303819444,2009-04-03,10:19:45
40.002024,116.317973,0,89,39906.4304398148,2009-04-03,10:19:50
40.00214,116.317939,0,104,39906.4304976852,2009-04-03,10:19:55
40.002232,116.317937,0,107,39906.4305555556,2009-04-03,10:20:00
40.00236,116.31789,0,110,39906.4306134259,2009-04-03,10:20:05
40.002498,116.317881,0,106,39906.4306712963,2009-04-03,10:20:10
40.002629,116.317874,0,106,39906.4307291667,2009-04-03,10:20:15
40.002745,116.317839,0,99,39906.430787037,2009-04-03,10:20:20
40.002856,116.317831,0,93,39906.4308449074,2009-04-03,10:20:25
40.002964,116.317764,0,104,39906.4309027778,2009-04-03,10:20:30
40.002994,116.317573,0,112,39906.4309606481,2009-04-03,10:20:35
40.003015,116.317429,0,117,39906.4310185185,2009-04-03,10:20:40
40.003038,116.317274,0,118,39906.4310763889,2009-04-03,10:20:45
40.003041,116.317096,0,122,39906.4311342593,2009-04-03,10:20:50
40.003091,116.31695,0,124,39906.4311921296,2009-04-03,10:20:55
40.003198,116.316899,0,108,39906.43125,2009-04-03,10:21:00
40.003321,116.316864,0,105,39906.4313078704,2009-04-03,10:21:05
40.003453,116.316855,0,99,39906.4313657407,2009-04-03,10:21:10
40.003594,116.316843,0,84,39906.4314236111,2009-04-03,10:21:15
40.003718,116.316837,0,78,39906.4314814815,2009-04-03,10:21:20
40.003859,116.316832,0,79,39906.4315393518,2009-04-03,10:21:25
40.003974,116.316831,0,78,39906.4315972222,2009-04-03,10:21:30
40.004108,116.316842,0,72,39906.4316550926,2009-04-03,10:21:35
40.004261,116.316829,0,61,39906.431712963,2009-04-03,10:21:40
40.004402,116.316794,0,79,39906.4317708333,2009-04-03,10:21:45
40.00452,116.316785,0,59,39906.4318287037,2009-04-03,10:21:50
40.004626,116.316861,0,54,39906.4318865741,2009-04-03,10:21:55
40.004743,116.316835,0,74,39906.4319444444,2009-04-03,10:22:00
40.004871,116.31679,0,97,39906.4320023148,2009-04-03,10:22:05
40.005001,116.316767,0,92,39906.4320601852,2009-04-03,10:22:10
40.005127,116.31675,0,87,39906.4321180556,2009-04-03,10:22:15
40.005196,116.316782,0,99,39906.4321759259,2009-04-03,10:22:20
40.005279,116.316857,0,95,39906.4322337963,2009-04-03,10:22:25
40.005319,116.316995,0,87,39906.4322916667,2009-04-03,10:22:30
40.005364,116.317144,0,86,39906.432349537,2009-04-03,10:22:35
40.005403,116.317306,0,86,39906.4324074074,2009-04-03,10:22:40
40.005432,116.317476,0,87,39906.4324652778,2009-04-03,10:22:45
40.005416,116.317644,0,85,39906.4325231481,2009-04-03,10:22:50
40.005467,116.317736,0,88,39906.4325810185,2009-04-03,10:22:55
40.005538,116.317742,0,91,39906.4326388889,2009-04-03,10:23:00
40.005596,116.317726,0,99,39906.4326967593,2009-04-03,10:23:05
40.005611,116.317745,0,103,39906.4327546296,2009-04-03,10:23:10
40.005613,116.31775,0,104,39906.4328125,2009-04-03,10:23:15
40.005613,116.317751,0,105,39906.4328703704,2009-04-03,10:23:20
40.005613,116.317751,0,105,39906.4329050926,2009-04-03,10:23:23
40.005614,116.317752,0,105,39906.4329282407,2009-04-03,10:23:25
40.005681,116.317759,0,108,39906.4329861111,2009-04-03,10:23:30
40.005776,116.317776,0,109,39906.4330439815,2009-04-03,10:23:35
40.005869,116.317771,0,106,39906.4331018519,2009-04-03,10:23:40
40.005954,116.317708,0,104,39906.4331597222,2009-04-03,10:23:45
40.006026,116.317655,0,103,39906.4332175926,2009-04-03,10:23:50
40.006087,116.317648,0,102,39906.433275463,2009-04-03,10:23:55
40.006165,116.317598,0,100,39906.4333333333,2009-04-03,10:24:00
40.0063,116.317689,0,94,39906.4333912037,2009-04-03,10:24:05
40.00638,116.317668,0,90,39906.4334490741,2009-04-03,10:24:10
40.006445,116.317635,0,83,39906.4335069444,2009-04-03,10:24:15
40.006597,116.317715,0,74,39906.4335648148,2009-04-03,10:24:20
40.006689,116.317733,0,65,39906.4336226852,2009-04-03,10:24:25
40.006775,116.317723,0,63,39906.4336805556,2009-04-03,10:24:30
40.00687,116.31776,0,68,39906.4337384259,2009-04-03,10:24:35
40.006976,116.317829,0,65,39906.4337962963,2009-04-03,10:24:40
40.007093,116.317774,0,61,39906.4338541667,2009-04-03,10:24:45
40.007209,116.317779,0,64,39906.433912037,2009-04-03,10:24:50
40.007302,116.317759,0,63,39906.4339699074,2009-04-03,10:24:55
40.007361,116.317765,0,61,39906.4340277778,2009-04-03,10:25:00
40.007461,116.317701,0,62,39906.4340856481,2009-04-03,10:25:05
40.007583,116.317669,0,61,39906.4341435185,2009-04-03,10:25:10
40.007694,116.317693,0,67,39906.4342013889,2009-04-03,10:25:15
40.007799,116.317761,0,78,39906.4342592593,2009-04-03,10:25:20
40.007925,116.317751,0,76,39906.4343171296,2009-04-03,10:25:25
40.008039,116.317739,0,67,39906.434375,2009-04-03,10:25:30
40.008149,116.317764,0,56,39906.4344328704,2009-04-03,10:25:35
40.008274,116.317764,0,49,39906.4344907407,2009-04-03,10:25:40
40.008382,116.317769,0,37,39906.4345486111,2009-04-03,10:25:45
40.008489,116.3178,0,37,39906.4346064815,2009-04-03,10:25:50
40.008607,116.317773,0,61,39906.4346643519,2009-04-03,10:25:55
40.008738,116.317739,0,69,39906.4347222222,2009-04-03,10:26:00
40.008852,116.317739,0,81,39906.4347800926,2009-04-03,10:26:05
40.008942,116.317739,0,88,39906.434837963,2009-04-03,10:26:10
40.009034,116.317686,0,110,39906.4348958333,2009-04-03,10:26:15
40.009082,116.317603,0,116,39906.4349537037,2009-04-03,10:26:20
40.009104,116.317471,0,115,39906.4350115741,2009-04-03,10:26:25
40.009101,116.31735,0,119,39906.4350694444,2009-04-03,10:26:30
40.009094,116.31722,0,124,39906.4351273148,2009-04-03,10:26:35
40.009076,116.317077,0,123,39906.4351851852,2009-04-03,10:26:40
40.009076,116.316951,0,128,39906.4352430556,2009-04-03,10:26:45
40.009072,116.316812,0,126,39906.4353009259,2009-04-03,10:26:50
40.00904,116.316682,0,126,39906.4353587963,2009-04-03,10:26:55
40.008993,116.316547,0,129,39906.4354166667,2009-04-03,10:27:00
40.008967,116.316414,0,132,39906.435474537,2009-04-03,10:27:05
40.009023,116.316312,0,129,39906.4355324074,2009-04-03,10:27:10
40.009127,116.316294,0,125,39906.4355902778,2009-04-03,10:27:15
40.009227,116.316281,0,121,39906.4356481481,2009-04-03,10:27:20
40.009321,116.316268,0,114,39906.4357060185,2009-04-03,10:27:25
40.009424,116.316237,0,103,39906.4357638889,2009-04-03,10:27:30
40.009504,116.316207,0,104,39906.4358217593,2009-04-03,10:27:35
40.009574,116.316203,0,104,39906.4358796296,2009-04-03,10:27:40
40.00964,116.316098,0,111,39906.4359375,2009-04-03,10:27:45
40.009676,116.316006,0,113,39906.4359953704,2009-04-03,10:27:50
40.009685,116.315875,0,119,39906.4360532407,2009-04-03,10:27:55
40.009709,116.315784,0,119,39906.4361111111,2009-04-03,10:28:00
40.009727,116.315688,0,126,39906.4361689815,2009-04-03,10:28:05
40.009759,116.315622,0,129,39906.4362268519,2009-04-03,10:28:10
40.009748,116.315471,0,140,39906.4362847222,2009-04-03,10:28:15
40.009737,116.31535,0,147,39906.4363425926,2009-04-03,10:28:20
40.009686,116.315157,0,150,39906.436400463,2009-04-03,10:28:25
40.009675,116.315011,0,154,39906.4364583333,2009-04-03,10:28:30
40.009617,116.314929,0,172,39906.4365162037,2009-04-03,10:28:35
40.009606,116.314749,0,168,39906.4365740741,2009-04-03,10:28:40
40.009609,116.314617,0,169,39906.4366319444,2009-04-03,10:28:45
40.009537,116.314532,0,188,39906.4366898148,2009-04-03,10:28:50
40.009531,116.314484,0,202,39906.4367476852,2009-04-03,10:28:55
40.009533,116.314466,0,206,39906.4368055556,2009-04-03,10:29:00
40.009563,116.314506,0,208,39906.4368634259,2009-04-03,10:29:05
40.009659,116.314455,0,203,39906.4369212963,2009-04-03,10:29:10
40.009736,116.314425,0,198,39906.4369791667,2009-04-03,10:29:15
40.009782,116.314498,0,197,39906.437037037,2009-04-03,10:29:20
40.009821,116.314559,0,196,39906.4370949074,2009-04-03,10:29:25
40.009833,116.314645,0,192,39906.4371527778,2009-04-03,10:29:30
40.00986,116.314706,0,189,39906.4372106481,2009-04-03,10:29:35
40.009884,116.314778,0,190,39906.4372685185,2009-04-03,10:29:40
40.00994,116.314867,0,191,39906.4373263889,2009-04-03,10:29:45
40.00996,116.314975,0,191,39906.4373842593,2009-04-03,10:29:50
40.009975,116.314981,0,191,39906.4374421296,2009-04-03,10:29:55
40.009975,116.314981,0,191,39906.4374768519,2009-04-03,10:29:58
40.009977,116.314985,0,194,39906.4375,2009-04-03,10:30:00
40.009973,116.315003,0,195,39906.4375578704,2009-04-03,10:30:05
40.009991,116.31501,0,198,39906.4376157407,2009-04-03,10:30:10
40.010023,116.315018,0,200,39906.4376736111,2009-04-03,10:30:15
40.010055,116.315026,0,203,39906.4377314815,2009-04-03,10:30:20
40.010081,116.315016,0,205,39906.4377893518,2009-04-03,10:30:25
40.010101,116.31503,0,206,39906.4378472222,2009-04-03,10:30:30
40.01008,116.315032,0,208,39906.4379050926,2009-04-03,10:30:35
40.010066,116.314977,0,208,39906.437962963,2009-04-03,10:30:40
40.010083,116.314972,0,209,39906.4380208333,2009-04-03,10:30:45
40.010069,116.314984,0,207,39906.4380787037,2009-04-03,10:30:50
40.010083,116.314981,0,207,39906.4381365741,2009-04-03,10:30:55
40.010094,116.314972,0,207,39906.4381944444,2009-04-03,10:31:00
40.010096,116.314973,0,207,39906.4382523148,2009-04-03,10:31:05
40.010096,116.314974,0,207,39906.4383101852,2009-04-03,10:31:10
40.010096,116.314975,0,207,39906.4383680556,2009-04-03,10:31:15
40.01009,116.314975,0,207,39906.4384259259,2009-04-03,10:31:20
40.010084,116.314977,0,207,39906.4384837963,2009-04-03,10:31:25
40.01008,116.314977,0,207,39906.4385416667,2009-04-03,10:31:30
40.010073,116.314978,0,207,39906.438599537,2009-04-03,10:31:35
40.010067,116.314978,0,208,39906.4386574074,2009-04-03,10:31:40
40.010064,116.314978,0,208,39906.4387152778,2009-04-03,10:31:45
40.010064,116.314978,0,208,39906.43875,2009-04-03,10:31:48
40.010059,116.314979,0,208,39906.4387731481,2009-04-03,10:31:50
40.010075,116.314989,0,207,39906.4388310185,2009-04-03,10:31:55
40.010095,116.314947,0,207,39906.4388888889,2009-04-03,10:32:00
40.010106,116.314924,0,207,39906.4389467593,2009-04-03,10:32:05
40.010101,116.314868,0,207,39906.4390625,2009-04-03,10:32:15
40.010105,116.314867,0,207,39906.4391203704,2009-04-03,10:32:20
40.010109,116.314865,0,207,39906.4391782407,2009-04-03,10:32:25
40.010109,116.314865,0,207,39906.439212963,2009-04-03,10:32:28
40.010105,116.314867,0,206,39906.4392361111,2009-04-03,10:32:30
40.010015,116.314783,0,207,39906.4392939815,2009-04-03,10:32:35
40.009968,116.314676,0,208,39906.4393518518,2009-04-03,10:32:40
40.009949,116.314623,0,208,39906.4394097222,2009-04-03,10:32:45
40.009953,116.314625,0,208,39906.4394675926,2009-04-03,10:32:50
40.009957,116.314622,0,208,39906.439525463,2009-04-03,10:32:55
40.009957,116.314622,0,208,39906.4395601852,2009-04-03,10:32:58
40.009962,116.314623,0,207,39906.4395833333,2009-04-03,10:33:00
40.009918,116.314634,0,208,39906.4396412037,2009-04-03,10:33:05
40.009886,116.314591,0,208,39906.4396990741,2009-04-03,10:33:10
40.009863,116.314601,0,208,39906.4397569444,2009-04-03,10:33:15
40.009863,116.314601,0,208,39906.4397916667,2009-04-03,10:33:18
40.00986,116.314602,0,208,39906.4398148148,2009-04-03,10:33:20
40.00987,116.31466,0,208,39906.4398726852,2009-04-03,10:33:25
40.009873,116.314759,0,207,39906.4399305556,2009-04-03,10:33:30
40.009796,116.315018,0,206,39906.4399884259,2009-04-03,10:33:35
40.009695,116.315277,0,205,39906.4401041667,2009-04-03,10:33:45
40.009695,116.315277,0,205,39906.4401388889,2009-04-03,10:33:48
40.009695,116.31528,0,205,39906.440162037,2009-04-03,10:33:50
40.009686,116.31528,0,205,39906.4402199074,2009-04-03,10:33:55
40.009686,116.31528,0,205,39906.4402546296,2009-04-03,10:33:58
40.009678,116.315281,0,205,39906.4402777778,2009-04-03,10:34:00
40.009668,116.315282,0,205,39906.4403356481,2009-04-03,10:34:05
40.009663,116.315282,0,205,39906.4403935185,2009-04-03,10:34:10
40.009663,116.315281,0,205,39906.4404513889,2009-04-03,10:34:15
40.009663,116.315281,0,205,39906.4404861111,2009-04-03,10:34:18
40.009666,116.315279,0,206,39906.4405092593,2009-04-03,10:34:20
40.00969,116.315269,0,206,39906.4405671296,2009-04-03,10:34:25
40.009703,116.315275,0,207,39906.440625,2009-04-03,10:34:30
40.009723,116.315273,0,208,39906.4406828704,2009-04-03,10:34:35
40.009743,116.315291,0,207,39906.4407407407,2009-04-03,10:34:40
40.009743,116.315314,0,207,39906.4407986111,2009-04-03,10:34:45
40.009724,116.315361,0,206,39906.4408564815,2009-04-03,10:34:50
40.009703,116.315066,0,195,39906.4456597222,2009-04-03,10:41:45
40.009634,116.315009,0,195,39906.4457175926,2009-04-03,10:41:50
40.009561,116.314989,0,192,39906.445775463,2009-04-03,10:41:55
40.009552,116.31499,0,192,39906.4458333333,2009-04-03,10:42:00
40.009552,116.31499,0,192,39906.4458680556,2009-04-03,10:42:03
40.009558,116.314992,0,191,39906.4458912037,2009-04-03,10:42:05
40.009556,116.315002,0,189,39906.4459490741,2009-04-03,10:42:10
40.009572,116.315007,0,188,39906.4460069444,2009-04-03,10:42:15
40.009592,116.315045,0,186,39906.4460648148,2009-04-03,10:42:20
40.009632,116.315101,0,187,39906.4461226852,2009-04-03,10:42:25
40.009708,116.315167,0,187,39906.4461805556,2009-04-03,10:42:30
40.009801,116.315231,0,187,39906.4462384259,2009-04-03,10:42:35
40.009906,116.315285,0,188,39906.4462962963,2009-04-03,10:42:40
40.009997,116.315249,0,191,39906.4463541667,2009-04-03,10:42:45
40.010105,116.315254,0,195,39906.446412037,2009-04-03,10:42:50
40.010217,116.315195,0,199,39906.4465277778,2009-04-03,10:43:00
40.010185,116.315121,0,199,39906.4465856481,2009-04-03,10:43:05
40.0102,116.315132,0,198,39906.4466435185,2009-04-03,10:43:10
40.010039,116.315219,0,196,39906.4467013889,2009-04-03,10:43:15
40.010035,116.315401,0,195,39906.4467592593,2009-04-03,10:43:20
40.010086,116.315411,0,196,39906.4468171296,2009-04-03,10:43:25
40.010122,116.315391,0,200,39906.446875,2009-04-03,10:43:30
40.010146,116.315361,0,203,39906.4469328704,2009-04-03,10:43:35
40.010164,116.315414,0,206,39906.4469907407,2009-04-03,10:43:40
40.010157,116.315432,0,207,39906.4470486111,2009-04-03,10:43:45
40.010174,116.315466,0,206,39906.4471064815,2009-04-03,10:43:50
40.010193,116.315473,0,205,39906.4471643518,2009-04-03,10:43:55
40.010217,116.315472,0,203,39906.4472222222,2009-04-03,10:44:00
40.010237,116.315428,0,204,39906.4472800926,2009-04-03,10:44:05
40.010288,116.315478,0,204,39906.447337963,2009-04-03,10:44:10
40.010322,116.315505,0,203,39906.4473958333,2009-04-03,10:44:15
40.010412,116.315551,0,206,39906.4475115741,2009-04-03,10:44:25
40.010403,116.315609,0,203,39906.4476273148,2009-04-03,10:44:35
40.010369,116.315676,0,202,39906.4476851852,2009-04-03,10:44:40
40.010338,116.315746,0,201,39906.4477430556,2009-04-03,10:44:45
40.010319,116.315786,0,200,39906.4478009259,2009-04-03,10:44:50
40.010318,116.315846,0,199,39906.4478587963,2009-04-03,10:44:55
40.01032,116.315875,0,199,39906.4479166667,2009-04-03,10:45:00
40.010041,116.315807,0,199,39906.447974537,2009-04-03,10:45:05
40.009916,116.315734,0,199,39906.4480324074,2009-04-03,10:45:10
40.009841,116.315721,0,199,39906.4480902778,2009-04-03,10:45:15
40.009805,116.315835,0,200,39906.4481481481,2009-04-03,10:45:20
40.009749,116.315848,0,200,39906.4482060185,2009-04-03,10:45:25
40.009625,116.315665,0,199,39906.4482638889,2009-04-03,10:45:30
40.009606,116.315472,0,197,39906.4483217593,2009-04-03,10:45:35
40.00958,116.315359,0,197,39906.4483796296,2009-04-03,10:45:40
40.009571,116.315288,0,197,39906.4484375,2009-04-03,10:45:45
40.009571,116.315288,0,197,39906.4484722222,2009-04-03,10:45:48
40.009572,116.315288,0,198,39906.4484953704,2009-04-03,10:45:50
40.009564,116.31526,0,199,39906.4485532407,2009-04-03,10:45:55
40.009571,116.315275,0,199,39906.4486111111,2009-04-03,10:46:00
40.009587,116.315282,0,199,39906.4486689815,2009-04-03,10:46:05
40.009587,116.315282,0,199,39906.4487037037,2009-04-03,10:46:08
40.009589,116.315275,0,199,39906.4487268519,2009-04-03,10:46:10
40.009598,116.315272,0,200,39906.4487847222,2009-04-03,10:46:15
40.009594,116.315282,0,196,39906.4488425926,2009-04-03,10:46:20
40.009578,116.315308,0,185,39906.448900463,2009-04-03,10:46:25
40.009578,116.315308,0,185,39906.4489351852,2009-04-03,10:46:28
40.009581,116.315308,0,184,39906.4489583333,2009-04-03,10:46:30
40.009595,116.315306,0,180,39906.4490162037,2009-04-03,10:46:35
40.009595,116.315321,0,177,39906.4490740741,2009-04-03,10:46:40
40.009595,116.315321,0,177,39906.4491087963,2009-04-03,10:46:43
40.009598,116.31532,0,177,39906.4491319444,2009-04-03,10:46:45
40.009614,116.31527,0,176,39906.4491898148,2009-04-03,10:46:50
40.009604,116.315249,0,174,39906.4492476852,2009-04-03,10:46:55
40.009606,116.315248,0,174,39906.4493055556,2009-04-03,10:47:00
40.009603,116.315247,0,174,39906.4493634259,2009-04-03,10:47:05
40.009608,116.315248,0,174,39906.4494212963,2009-04-03,10:47:10
40.009608,116.315248,0,174,39906.4494560185,2009-04-03,10:47:13
40.009605,116.315245,0,175,39906.4494791667,2009-04-03,10:47:15
40.009582,116.315226,0,173,39906.449537037,2009-04-03,10:47:20
40.009582,116.315226,0,173,39906.4495717593,2009-04-03,10:47:23
40.009582,116.315225,0,173,39906.4495949074,2009-04-03,10:47:25
40.009396,116.315451,0,193,39906.4579282407,2009-04-03,10:59:25
40.00938,116.315494,0,193,39906.4579861111,2009-04-03,10:59:30
40.009373,116.315469,0,193,39906.4580439815,2009-04-03,10:59:35
40.009387,116.315426,0,193,39906.4581018519,2009-04-03,10:59:40
40.009397,116.315425,0,193,39906.4581597222,2009-04-03,10:59:45
40.009404,116.315422,0,193,39906.4582175926,2009-04-03,10:59:50
40.009403,116.315423,0,193,39906.458275463,2009-04-03,10:59:55
40.009406,116.315423,0,193,39906.4583333333,2009-04-03,11:00:00
40.009402,116.315423,0,193,39906.4583912037,2009-04-03,11:00:05
40.0094,116.315421,0,193,39906.4584490741,2009-04-03,11:00:10
40.009406,116.31542,0,193,39906.4585069444,2009-04-03,11:00:15
40.009399,116.315419,0,193,39906.4586226852,2009-04-03,11:00:25
40.009399,116.315419,0,193,39906.4586574074,2009-04-03,11:00:28
40.009394,116.31542,0,193,39906.4586805556,2009-04-03,11:00:30
40.009384,116.315421,0,193,39906.4587384259,2009-04-03,11:00:35
40.009384,116.315421,0,193,39906.4587731481,2009-04-03,11:00:38
40.009383,116.315418,0,193,39906.4587962963,2009-04-03,11:00:40
40.009471,116.315307,0,193,39906.4588541667,2009-04-03,11:00:45
40.009526,116.315216,0,193,39906.458912037,2009-04-03,11:00:50
40.009583,116.315173,0,193,39906.4589699074,2009-04-03,11:00:55
40.009578,116.31516,0,193,39906.4590277778,2009-04-03,11:01:00
40.009578,116.31516,0,193,39906.4591203704,2009-04-03,11:01:08
40.009581,116.315157,0,192,39906.4591435185,2009-04-03,11:01:10
40.00957,116.315156,0,192,39906.4592013889,2009-04-03,11:01:15
40.00957,116.315156,0,192,39906.4592361111,2009-04-03,11:01:18
40.009567,116.315157,0,192,39906.4592592593,2009-04-03,11:01:20
40.009548,116.315191,0,192,39906.4593171296,2009-04-03,11:01:25
40.009502,116.315278,0,192,39906.459375,2009-04-03,11:01:30
40.009487,116.315296,0,192,39906.4594328704,2009-04-03,11:01:35
40.009487,116.315296,0,192,39906.4594675926,2009-04-03,11:01:38
40.009483,116.315298,0,192,39906.4594907407,2009-04-03,11:01:40
40.009492,116.315296,0,192,39906.4595486111,2009-04-03,11:01:45
40.009501,116.315295,0,192,39906.4596643519,2009-04-03,11:01:55
40.009493,116.315295,0,192,39906.4597222222,2009-04-03,11:02:00
40.009496,116.315296,0,192,39906.4597800926,2009-04-03,11:02:05
40.009497,116.315295,0,192,39906.459837963,2009-04-03,11:02:10
40.0095,116.315297,0,192,39906.4598958333,2009-04-03,11:02:15
40.009497,116.315299,0,192,39906.4599537037,2009-04-03,11:02:20
40.009498,116.315299,0,192,39906.4600115741,2009-04-03,11:02:25
40.0095,116.315299,0,192,39906.4600694444,2009-04-03,11:02:30
40.009504,116.315298,0,192,39906.4601273148,2009-04-03,11:02:35
40.009504,116.315298,0,192,39906.460162037,2009-04-03,11:02:38
40.009507,116.315299,0,192,39906.4601851852,2009-04-03,11:02:40
40.009499,116.315312,0,192,39906.4602430556,2009-04-03,11:02:45
40.00949,116.315313,0,192,39906.4603009259,2009-04-03,11:02:50
40.009486,116.315315,0,192,39906.4603587963,2009-04-03,11:02:55
40.009486,116.315315,0,192,39906.4603935185,2009-04-03,11:02:58
40.009486,116.315318,0,192,39906.4604166667,2009-04-03,11:03:00
40.009502,116.315348,0,191,39906.460474537,2009-04-03,11:03:05
40.009515,116.315379,0,190,39906.4605324074,2009-04-03,11:03:10
40.009508,116.31538,0,190,39906.4605902778,2009-04-03,11:03:15
40.009508,116.31538,0,190,39906.460625,2009-04-03,11:03:18
40.009509,116.315378,0,190,39906.4606481481,2009-04-03,11:03:20
40.009571,116.315245,0,187,39906.4607060185,2009-04-03,11:03:25
40.009594,116.315191,0,185,39906.4607638889,2009-04-03,11:03:30
40.00959,116.315145,0,184,39906.4608217593,2009-04-03,11:03:35
40.009567,116.31514,0,183,39906.4608796296,2009-04-03,11:03:40
40.009539,116.315135,0,181,39906.4609375,2009-04-03,11:03:45
40.0095,116.315125,0,179,39906.4609953704,2009-04-03,11:03:50
40.00947,116.31512,0,178,39906.4610532407,2009-04-03,11:03:55
40.009466,116.315179,0,177,39906.4611111111,2009-04-03,11:04:00
40.009471,116.315199,0,177,39906.4611689815,2009-04-03,11:04:05
40.009484,116.315215,0,176,39906.4612268518,2009-04-03,11:04:10
40.009484,116.315215,0,176,39906.4612615741,2009-04-03,11:04:13
40.009485,116.31521,0,176,39906.4612847222,2009-04-03,11:04:15
40.009506,116.315175,0,176,39906.4613425926,2009-04-03,11:04:20
40.00952,116.315176,0,176,39906.461400463,2009-04-03,11:04:25
40.009533,116.315193,0,176,39906.4614583333,2009-04-03,11:04:30
40.009537,116.315208,0,176,39906.4615162037,2009-04-03,11:04:35
40.009537,116.315208,0,176,39906.4615509259,2009-04-03,11:04:38
40.009544,116.315207,0,176,39906.4615740741,2009-04-03,11:04:40
40.009556,116.315211,0,176,39906.4616319444,2009-04-03,11:04:45
40.00958,116.315219,0,176,39906.4616898148,2009-04-03,11:04:50
40.009619,116.315227,0,175,39906.4617476852,2009-04-03,11:04:55
40.00964,116.315209,0,174,39906.4618055556,2009-04-03,11:05:00
40.009678,116.315208,0,173,39906.4618634259,2009-04-03,11:05:05
40.009703,116.315213,0,172,39906.4619212963,2009-04-03,11:05:10
40.009718,116.315238,0,170,39906.4619791667,2009-04-03,11:05:15
40.009724,116.315225,0,167,39906.462037037,2009-04-03,11:05:20
40.009743,116.315208,0,165,39906.4620949074,2009-04-03,11:05:25
40.009745,116.315198,0,165,39906.4621527778,2009-04-03,11:05:30
40.00974,116.31517,0,165,39906.4622106481,2009-04-03,11:05:35
40.009724,116.315172,0,163,39906.4622685185,2009-04-03,11:05:40
40.009727,116.315178,0,163,39906.4623263889,2009-04-03,11:05:45
40.009727,116.315178,0,163,39906.4623611111,2009-04-03,11:05:48
40.00973,116.315177,0,162,39906.4623842593,2009-04-03,11:05:50
40.009731,116.315159,0,160,39906.4624421296,2009-04-03,11:05:55
40.009695,116.31513,0,152,39906.4625,2009-04-03,11:06:00
40.009673,116.315137,0,152,39906.4625578704,2009-04-03,11:06:05
40.00965,116.31513,0,151,39906.4626157407,2009-04-03,11:06:10
40.009649,116.31513,0,151,39906.4626736111,2009-04-03,11:06:15
40.009649,116.31513,0,151,39906.4627083333,2009-04-03,11:06:18
40.009643,116.315135,0,151,39906.4627314815,2009-04-03,11:06:20
40.009645,116.31515,0,151,39906.4627893518,2009-04-03,11:06:25
40.009629,116.31516,0,151,39906.4628472222,2009-04-03,11:06:30
40.009623,116.315191,0,151,39906.4629050926,2009-04-03,11:06:35
40.009628,116.315222,0,152,39906.462962963,2009-04-03,11:06:40
40.009643,116.315266,0,153,39906.4630208333,2009-04-03,11:06:45
40.00966,116.315266,0,153,39906.4632523148,2009-04-03,11:07:05
40.00966,116.315267,0,153,39906.4633101852,2009-04-03,11:07:10
40.00966,116.315267,0,153,39906.4633449074,2009-04-03,11:07:13
40.009657,116.315267,0,153,39906.4633680556,2009-04-03,11:07:15
40.001269,116.32331,0,659,39906.4639467593,2009-04-03,11:08:05
40.001806,116.322751,0,662,39906.4640046296,2009-04-03,11:08:10
40.00239,116.322236,0,625,39906.4640625,2009-04-03,11:08:15
40.004912,116.329247,0,161,39906.4650462963,2009-04-03,11:09:40
40.005003,116.329148,0,158,39906.4651041667,2009-04-03,11:09:45
40.005115,116.329002,0,156,39906.465162037,2009-04-03,11:09:50
40.005279,116.328616,0,154,39906.4652199074,2009-04-03,11:09:55
40.008582,116.317128,0,171,39906.4652777778,2009-04-03,11:10:00
40.009337,116.315559,0,175,39906.4653356481,2009-04-03,11:10:05
40.009527,116.315325,0,175,39906.4653935185,2009-04-03,11:10:10
40.009618,116.315224,0,175,39906.4654513889,2009-04-03,11:10:15
40.009655,116.315202,0,173,39906.4655092593,2009-04-03,11:10:20
40.009681,116.315191,0,169,39906.4655671296,2009-04-03,11:10:25
40.009689,116.315154,0,161,39906.465625,2009-04-03,11:10:30
40.009726,116.315117,0,149,39906.4656828704,2009-04-03,11:10:35
40.009765,116.315045,0,133,39906.4657407407,2009-04-03,11:10:40
40.009799,116.314983,0,126,39906.4657986111,2009-04-03,11:10:45
40.009809,116.314973,0,120,39906.4658564815,2009-04-03,11:10:50
40.009815,116.314997,0,114,39906.4659143519,2009-04-03,11:10:55
40.009799,116.315006,0,111,39906.4659722222,2009-04-03,11:11:00
40.0098,116.315013,0,108,39906.4660300926,2009-04-03,11:11:05
40.009795,116.315014,0,107,39906.466087963,2009-04-03,11:11:10
40.009795,116.315014,0,107,39906.4661226852,2009-04-03,11:11:13
40.009802,116.315014,0,106,39906.4661458333,2009-04-03,11:11:15
40.009807,116.315027,0,105,39906.4662037037,2009-04-03,11:11:20
40.009784,116.315067,0,104,39906.4662615741,2009-04-03,11:11:25
40.009784,116.315067,0,104,39906.4662962963,2009-04-03,11:11:28
40.009779,116.315067,0,103,39906.4663194444,2009-04-03,11:11:30
40.009762,116.315068,0,102,39906.4663773148,2009-04-03,11:11:35
40.009725,116.315051,0,102,39906.4664351852,2009-04-03,11:11:40
40.009714,116.315053,0,102,39906.4664930556,2009-04-03,11:11:45
40.00971,116.315054,0,102,39906.4665509259,2009-04-03,11:11:50
40.009712,116.315053,0,102,39906.4666087963,2009-04-03,11:11:55
40.009716,116.315054,0,102,39906.4666666667,2009-04-03,11:12:00
40.009716,116.315054,0,102,39906.4667013889,2009-04-03,11:12:03
40.00972,116.315055,0,103,39906.466724537,2009-04-03,11:12:05
40.009729,116.315056,0,103,39906.4667824074,2009-04-03,11:12:10
40.00973,116.315056,0,103,39906.4668402778,2009-04-03,11:12:15
40.009729,116.315058,0,103,39906.4668981481,2009-04-03,11:12:20
40.009908,116.314856,0,116,39906.4713541667,2009-04-03,11:18:45
40.009944,116.314842,0,117,39906.471412037,2009-04-03,11:18:50
40.00997,116.314831,0,117,39906.4714699074,2009-04-03,11:18:55
40.009962,116.314742,0,116,39906.4717013889,2009-04-03,11:19:15
40.009953,116.314743,0,116,39906.4717592593,2009-04-03,11:19:20
40.009948,116.314743,0,116,39906.4718171296,2009-04-03,11:19:25
40.009948,116.314744,0,116,39906.471875,2009-04-03,11:19:30
40.009954,116.314745,0,117,39906.4719328704,2009-04-03,11:19:35
40.009953,116.314746,0,117,39906.4719907407,2009-04-03,11:19:40
40.009956,116.314746,0,117,39906.4720486111,2009-04-03,11:19:45
40.00996,116.314747,0,117,39906.4721064815,2009-04-03,11:19:50
40.00996,116.314747,0,117,39906.4721412037,2009-04-03,11:19:53
40.009956,116.314749,0,117,39906.4721643519,2009-04-03,11:19:55
40.009947,116.314748,0,117,39906.4722222222,2009-04-03,11:20:00
40.009938,116.314747,0,117,39906.4722800926,2009-04-03,11:20:05
40.009929,116.314748,0,117,39906.472337963,2009-04-03,11:20:10
40.009925,116.314747,0,117,39906.4723958333,2009-04-03,11:20:15
40.009924,116.314749,0,117,39906.4724537037,2009-04-03,11:20:20
40.009924,116.314749,0,117,39906.4724884259,2009-04-03,11:20:23
40.009916,116.314756,0,117,39906.4725115741,2009-04-03,11:20:25
40.009845,116.315026,0,115,39906.4725694444,2009-04-03,11:20:30
40.009853,116.315035,0,116,39906.4726273148,2009-04-03,11:20:35
40.009822,116.315086,0,116,39906.4726851852,2009-04-03,11:20:40
40.009771,116.31513,0,115,39906.4727430556,2009-04-03,11:20:45
40.00977,116.31513,0,115,39906.4728009259,2009-04-03,11:20:50
40.00977,116.31513,0,115,39906.4728356482,2009-04-03,11:20:53
40.009772,116.315131,0,115,39906.4728587963,2009-04-03,11:20:55
40.009794,116.315104,0,115,39906.4729166667,2009-04-03,11:21:00
40.009795,116.315134,0,116,39906.472974537,2009-04-03,11:21:05
40.009772,116.315167,0,116,39906.4730324074,2009-04-03,11:21:10
40.009763,116.315178,0,116,39906.4730902778,2009-04-03,11:21:15
40.009758,116.315178,0,117,39906.4731481481,2009-04-03,11:21:20
40.009758,116.315178,0,117,39906.4731828704,2009-04-03,11:21:23
40.009764,116.315176,0,117,39906.4732060185,2009-04-03,11:21:25
40.009753,116.315197,0,117,39906.4732638889,2009-04-03,11:21:30
40.009737,116.315216,0,117,39906.4733217593,2009-04-03,11:21:35
40.009745,116.315248,0,117,39906.4733796296,2009-04-03,11:21:40
40.009731,116.315275,0,116,39906.4734375,2009-04-03,11:21:45
40.009738,116.315275,0,116,39906.4734953704,2009-04-03,11:21:50
40.009738,116.315275,0,116,39906.4735300926,2009-04-03,11:21:53
40.009734,116.315276,0,116,39906.4735532407,2009-04-03,11:21:55
40.009682,116.315287,0,114,39906.4736111111,2009-04-03,11:22:00
40.00966,116.315286,0,114,39906.4736689815,2009-04-03,11:22:05
40.009659,116.315286,0,114,39906.4737268519,2009-04-03,11:22:10
40.009652,116.315285,0,114,39906.4737847222,2009-04-03,11:22:15
40.009654,116.315282,0,114,39906.4738425926,2009-04-03,11:22:20
40.009654,116.315282,0,114,39906.4738773148,2009-04-03,11:22:23
40.009658,116.31528,0,114,39906.473900463,2009-04-03,11:22:25
40.009668,116.315278,0,114,39906.4739583333,2009-04-03,11:22:30
40.009673,116.315277,0,115,39906.4740162037,2009-04-03,11:22:35
40.009673,116.315277,0,115,39906.4740509259,2009-04-03,11:22:38
40.009676,116.315277,0,115,39906.4740740741,2009-04-03,11:22:40
40.009648,116.315228,0,116,39906.4741319444,2009-04-03,11:22:45
40.009643,116.3152,0,117,39906.4741898148,2009-04-03,11:22:50
40.009654,116.315197,0,118,39906.4742476852,2009-04-03,11:22:55
40.00966,116.315195,0,118,39906.4743055556,2009-04-03,11:23:00
40.009663,116.315193,0,118,39906.4743634259,2009-04-03,11:23:05
40.009667,116.315191,0,119,39906.4744212963,2009-04-03,11:23:10
40.009671,116.315191,0,120,39906.4744791667,2009-04-03,11:23:15
40.009674,116.31519,0,120,39906.474537037,2009-04-03,11:23:20
40.009674,116.315189,0,121,39906.4745949074,2009-04-03,11:23:25
40.009672,116.315189,0,121,39906.4746527778,2009-04-03,11:23:30
40.009672,116.315189,0,121,39906.4747106481,2009-04-03,11:23:35
40.009672,116.315189,0,121,39906.4747453704,2009-04-03,11:23:38
40.009665,116.31519,0,121,39906.4747685185,2009-04-03,11:23:40
40.009655,116.315192,0,121,39906.4748263889,2009-04-03,11:23:45
40.009642,116.3152,0,122,39906.4748842593,2009-04-03,11:23:50
40.009642,116.3152,0,122,39906.4749189815,2009-04-03,11:23:53
40.009639,116.315203,0,122,39906.4749421296,2009-04-03,11:23:55
40.009646,116.315212,0,122,39906.475,2009-04-03,11:24:00
40.009661,116.315251,0,124,39906.4750578704,2009-04-03,11:24:05
40.009661,116.315265,0,125,39906.4751157407,2009-04-03,11:24:10
40.009661,116.315265,0,125,39906.475150463,2009-04-03,11:24:13
40.009664,116.315266,0,124,39906.4751736111,2009-04-03,11:24:15
40.009672,116.315276,0,125,39906.4752314815,2009-04-03,11:24:20
40.009685,116.315245,0,125,39906.4752893519,2009-04-03,11:24:25
40.009672,116.315204,0,124,39906.4753472222,2009-04-03,11:24:30
40.009676,116.3152,0,124,39906.4754050926,2009-04-03,11:24:35
40.009679,116.315199,0,123,39906.475462963,2009-04-03,11:24:40
40.009679,116.315199,0,123,39906.4754976852,2009-04-03,11:24:43
40.009671,116.3152,0,123,39906.4755208333,2009-04-03,11:24:45
40.009618,116.315201,0,123,39906.4755787037,2009-04-03,11:24:50
40.009578,116.315212,0,123,39906.4756365741,2009-04-03,11:24:55
40.009569,116.31521,0,124,39906.4756944444,2009-04-03,11:25:00
40.009575,116.315189,0,124,39906.4757523148,2009-04-03,11:25:05
40.009577,116.315188,0,124,39906.4758101852,2009-04-03,11:25:10
40.009582,116.315188,0,124,39906.4758680556,2009-04-03,11:25:15
40.009746,116.315082,0,140,39906.4780092593,2009-04-03,11:28:20
40.009812,116.314986,0,141,39906.4780671296,2009-04-03,11:28:25
40.009845,116.314952,0,142,39906.478125,2009-04-03,11:28:30
40.009839,116.314965,0,143,39906.4781828704,2009-04-03,11:28:35
40.009839,116.314965,0,143,39906.4782175926,2009-04-03,11:28:38
40.00984,116.314966,0,143,39906.4782407407,2009-04-03,11:28:40
40.009823,116.315024,0,145,39906.4782986111,2009-04-03,11:28:45
40.009819,116.315031,0,146,39906.4783564815,2009-04-03,11:28:50
40.009819,116.315031,0,146,39906.4783912037,2009-04-03,11:28:53
40.009818,116.315032,0,147,39906.4784143518,2009-04-03,11:28:55
40.009789,116.315051,0,146,39906.4784722222,2009-04-03,11:29:00
40.009717,116.31511,0,145,39906.4785300926,2009-04-03,11:29:05
40.00969,116.315152,0,145,39906.478587963,2009-04-03,11:29:10
40.00969,116.315152,0,145,39906.4786226852,2009-04-03,11:29:13
40.009694,116.315153,0,145,39906.4786458333,2009-04-03,11:29:15
40.009668,116.315186,0,145,39906.4787037037,2009-04-03,11:29:20
40.009668,116.315186,0,145,39906.4787384259,2009-04-03,11:29:23
40.009669,116.31519,0,145,39906.4787615741,2009-04-03,11:29:25
40.009679,116.315172,0,145,39906.4788194444,2009-04-03,11:29:30
40.009672,116.315168,0,145,39906.4788773148,2009-04-03,11:29:35
40.009672,116.315168,0,145,39906.478912037,2009-04-03,11:29:38
40.00967,116.315161,0,145,39906.4789351852,2009-04-03,11:29:40
40.00969,116.315153,0,145,39906.4789930556,2009-04-03,11:29:45
40.00967,116.315148,0,145,39906.4790509259,2009-04-03,11:29:50
40.00967,116.315148,0,145,39906.4790856481,2009-04-03,11:29:53
40.009671,116.315147,0,145,39906.4791087963,2009-04-03,11:29:55
40.009661,116.315147,0,145,39906.4791666667,2009-04-03,11:30:00
40.009697,116.315148,0,145,39906.479224537,2009-04-03,11:30:05
40.009697,116.315148,0,145,39906.4792592593,2009-04-03,11:30:08
40.009695,116.315149,0,145,39906.4792824074,2009-04-03,11:30:10
40.009677,116.315159,0,145,39906.4793402778,2009-04-03,11:30:15
40.009666,116.315165,0,145,39906.4793981481,2009-04-03,11:30:20
40.009666,116.315165,0,145,39906.4794328704,2009-04-03,11:30:23
40.009661,116.315157,0,145,39906.4794560185,2009-04-03,11:30:25
40.009678,116.315117,0,145,39906.4795138889,2009-04-03,11:30:30
40.009714,116.315044,0,144,39906.4795717593,2009-04-03,11:30:35
40.009734,116.315008,0,144,39906.4796296296,2009-04-03,11:30:40
40.009743,116.315043,0,145,39906.4796875,2009-04-03,11:30:45
40.009768,116.315033,0,145,39906.4797453704,2009-04-03,11:30:50
40.009803,116.314985,0,146,39906.4798032407,2009-04-03,11:30:55
40.009841,116.315122,0,149,39906.4798611111,2009-04-03,11:31:00
40.009924,116.315092,0,151,39906.4799189815,2009-04-03,11:31:05
40.009964,116.315102,0,151,39906.4799768519,2009-04-03,11:31:10
40.010035,116.315088,0,152,39906.4800347222,2009-04-03,11:31:15
40.010059,116.315045,0,152,39906.4800925926,2009-04-03,11:31:20
40.010098,116.315072,0,152,39906.480150463,2009-04-03,11:31:25
40.010108,116.315067,0,153,39906.4802083333,2009-04-03,11:31:30
40.010102,116.315053,0,152,39906.4802662037,2009-04-03,11:31:35
40.010108,116.315053,0,153,39906.4803240741,2009-04-03,11:31:40
40.010112,116.315052,0,153,39906.4803819444,2009-04-03,11:31:45
40.010109,116.315051,0,154,39906.4804398148,2009-04-03,11:31:50
40.010103,116.315052,0,154,39906.4804976852,2009-04-03,11:31:55
40.010103,116.315051,0,154,39906.4805555556,2009-04-03,11:32:00
40.010107,116.31505,0,154,39906.4806134259,2009-04-03,11:32:05
40.010101,116.315049,0,154,39906.4806712963,2009-04-03,11:32:10
40.010096,116.31505,0,155,39906.4807291667,2009-04-03,11:32:15
40.010096,116.31505,0,155,39906.4807638889,2009-04-03,11:32:18
40.010093,116.31505,0,155,39906.480787037,2009-04-03,11:32:20
40.010072,116.315034,0,155,39906.4808449074,2009-04-03,11:32:25
40.010073,116.314984,0,155,39906.4809027778,2009-04-03,11:32:30
40.010083,116.314937,0,155,39906.4809606481,2009-04-03,11:32:35
40.010084,116.314866,0,156,39906.4810185185,2009-04-03,11:32:40
40.010072,116.314795,0,156,39906.4810763889,2009-04-03,11:32:45
40.010017,116.314755,0,160,39906.4811342593,2009-04-03,11:32:50
40.010008,116.314745,0,160,39906.4811921296,2009-04-03,11:32:55
40.009887,116.31468,0,160,39906.48125,2009-04-03,11:33:00
40.009855,116.314615,0,160,39906.4813078704,2009-04-03,11:33:05
40.009835,116.314547,0,160,39906.4813657407,2009-04-03,11:33:10
40.009798,116.31449,0,160,39906.4814236111,2009-04-03,11:33:15
40.009798,116.31449,0,160,39906.4814583333,2009-04-03,11:33:18
40.00979,116.314485,0,160,39906.4814814815,2009-04-03,11:33:20
40.009625,116.314536,0,157,39906.4815393519,2009-04-03,11:33:25
40.009642,116.314527,0,162,39906.4815972222,2009-04-03,11:33:30
40.009635,116.314551,0,162,39906.4816550926,2009-04-03,11:33:35
40.009624,116.314665,0,162,39906.481712963,2009-04-03,11:33:40
40.009617,116.314668,0,162,39906.4817708333,2009-04-03,11:33:45
40.009617,116.314668,0,162,39906.4818055556,2009-04-03,11:33:48
40.009614,116.314671,0,162,39906.4818287037,2009-04-03,11:33:50
40.009616,116.3147,0,161,39906.4818865741,2009-04-03,11:33:55
40.009596,116.314814,0,162,39906.4819444444,2009-04-03,11:34:00
40.0096,116.314908,0,165,39906.4820023148,2009-04-03,11:34:05
40.009611,116.31495,0,165,39906.4820601852,2009-04-03,11:34:10
40.009623,116.314998,0,168,39906.4821180556,2009-04-03,11:34:15
40.009627,116.315,0,168,39906.4821759259,2009-04-03,11:34:20
40.009624,116.315002,0,168,39906.4822337963,2009-04-03,11:34:25
40.009629,116.315002,0,168,39906.4822916667,2009-04-03,11:34:30
40.009629,116.315002,0,168,39906.4823263889,2009-04-03,11:34:33
40.009624,116.315004,0,168,39906.482349537,2009-04-03,11:34:35
40.009631,116.315041,0,169,39906.4824074074,2009-04-03,11:34:40
40.009631,116.315041,0,169,39906.4824421296,2009-04-03,11:34:43
40.009634,116.315048,0,169,39906.4824652778,2009-04-03,11:34:45
40.009646,116.315286,0,169,39906.4825231481,2009-04-03,11:34:50
40.009658,116.315355,0,168,39906.4825810185,2009-04-03,11:34:55
40.009658,116.315355,0,168,39906.4826157407,2009-04-03,11:34:58
40.009659,116.31536,0,169,39906.4826388889,2009-04-03,11:35:00
40.009712,116.315419,0,170,39906.4826967593,2009-04-03,11:35:05
40.009719,116.315514,0,171,39906.4827546296,2009-04-03,11:35:10
40.009724,116.315519,0,171,39906.4828125,2009-04-03,11:35:15
40.009724,116.315519,0,171,39906.4828472222,2009-04-03,11:35:18
40.009725,116.315523,0,171,39906.4828703704,2009-04-03,11:35:20
40.009716,116.315613,0,167,39906.4829282407,2009-04-03,11:35:25
40.009694,116.315753,0,166,39906.4829861111,2009-04-03,11:35:30
40.009658,116.315831,0,164,39906.4830439815,2009-04-03,11:35:35
40.009628,116.315901,0,163,39906.4831018519,2009-04-03,11:35:40
40.009589,116.315955,0,161,39906.4831597222,2009-04-03,11:35:45
40.009528,116.316026,0,159,39906.4832175926,2009-04-03,11:35:50
40.009474,116.316068,0,159,39906.483275463,2009-04-03,11:35:55
40.009427,116.316113,0,157,39906.4833333333,2009-04-03,11:36:00
40.009367,116.316135,0,155,39906.4833912037,2009-04-03,11:36:05
40.009316,116.316162,0,151,39906.4834490741,2009-04-03,11:36:10
40.009268,116.316168,0,148,39906.4835069444,2009-04-03,11:36:15
40.009204,116.31619,0,147,39906.4835648148,2009-04-03,11:36:20
40.009137,116.316203,0,146,39906.4836226852,2009-04-03,11:36:25
40.009089,116.316245,0,145,39906.4836805556,2009-04-03,11:36:30
40.009065,116.316262,0,145,39906.4837384259,2009-04-03,11:36:35
40.009028,116.316324,0,145,39906.4837962963,2009-04-03,11:36:40
40.009001,116.316397,0,144,39906.4838541667,2009-04-03,11:36:45
40.008985,116.316468,0,143,39906.483912037,2009-04-03,11:36:50
40.008981,116.316506,0,142,39906.4839699074,2009-04-03,11:36:55
40.008981,116.316506,0,142,39906.4840046296,2009-04-03,11:36:58
40.008987,116.316509,0,142,39906.4840277778,2009-04-03,11:37:00
40.009032,116.316656,0,138,39906.4840856481,2009-04-03,11:37:05
40.009056,116.316782,0,139,39906.4841435185,2009-04-03,11:37:10
40.00908,116.316859,0,141,39906.4842013889,2009-04-03,11:37:15
40.00908,116.316905,0,144,39906.4842592593,2009-04-03,11:37:20
40.009089,116.316979,0,144,39906.4843171296,2009-04-03,11:37:25
40.00911,116.317063,0,143,39906.484375,2009-04-03,11:37:30
40.00909,116.317141,0,142,39906.4844328704,2009-04-03,11:37:35
40.009088,116.317217,0,144,39906.4844907407,2009-04-03,11:37:40
40.009093,116.317272,0,150,39906.4845486111,2009-04-03,11:37:45
40.009093,116.317351,0,153,39906.4846064815,2009-04-03,11:37:50
40.009098,116.317401,0,157,39906.4846643518,2009-04-03,11:37:55
40.009093,116.317455,0,155,39906.4847222222,2009-04-03,11:38:00
40.009089,116.317479,0,154,39906.4847800926,2009-04-03,11:38:05
40.009084,116.317512,0,153,39906.484837963,2009-04-03,11:38:10
40.009063,116.317594,0,151,39906.4848958333,2009-04-03,11:38:15
40.009024,116.317623,0,149,39906.4849537037,2009-04-03,11:38:20
40.00899,116.317648,0,145,39906.4850115741,2009-04-03,11:38:25
40.008939,116.317689,0,142,39906.4850694444,2009-04-03,11:38:30
40.008904,116.317688,0,135,39906.4851273148,2009-04-03,11:38:35
40.00883,116.3177,0,133,39906.4851851852,2009-04-03,11:38:40
40.008788,116.317695,0,132,39906.4852430556,2009-04-03,11:38:45
40.008749,116.317693,0,129,39906.4853009259,2009-04-03,11:38:50
40.008683,116.317683,0,127,39906.4853587963,2009-04-03,11:38:55
40.008638,116.317679,0,128,39906.4854166667,2009-04-03,11:39:00
40.008558,116.317685,0,127,39906.485474537,2009-04-03,11:39:05
40.008493,116.317662,0,128,39906.4855324074,2009-04-03,11:39:10
40.008462,116.317653,0,127,39906.4855902778,2009-04-03,11:39:15
40.008417,116.317654,0,127,39906.4856481481,2009-04-03,11:39:20
40.008374,116.317637,0,125,39906.4857060185,2009-04-03,11:39:25
40.00834,116.317618,0,127,39906.4857638889,2009-04-03,11:39:30
40.00831,116.31762,0,124,39906.4858217593,2009-04-03,11:39:35
40.008268,116.31764,0,121,39906.4858796296,2009-04-03,11:39:40
40.008216,116.317663,0,119,39906.4859375,2009-04-03,11:39:45
40.008159,116.317652,0,113,39906.4859953704,2009-04-03,11:39:50
40.00812,116.317641,0,111,39906.4860532407,2009-04-03,11:39:55
40.008065,116.317638,0,111,39906.4861111111,2009-04-03,11:40:00
40.008026,116.317637,0,110,39906.4861689815,2009-04-03,11:40:05
40.007965,116.31763,0,111,39906.4862268518,2009-04-03,11:40:10
40.00791,116.317653,0,109,39906.4862847222,2009-04-03,11:40:15
40.007871,116.31765,0,108,39906.4863425926,2009-04-03,11:40:20
40.007831,116.317662,0,106,39906.486400463,2009-04-03,11:40:25
40.007788,116.317691,0,108,39906.4864583333,2009-04-03,11:40:30
40.007731,116.317673,0,108,39906.4865162037,2009-04-03,11:40:35
40.007669,116.31765,0,108,39906.4865740741,2009-04-03,11:40:40
40.007621,116.317638,0,108,39906.4866319444,2009-04-03,11:40:45
40.007565,116.317596,0,111,39906.4866898148,2009-04-03,11:40:50
40.007531,116.317634,0,111,39906.4867476852,2009-04-03,11:40:55
40.007476,116.317629,0,113,39906.4868055556,2009-04-03,11:41:00
40.007432,116.317643,0,114,39906.4868634259,2009-04-03,11:41:05
40.007378,116.317647,0,114,39906.4869212963,2009-04-03,11:41:10
40.007291,116.317672,0,116,39906.4869791667,2009-04-03,11:41:15
40.007226,116.317664,0,117,39906.487037037,2009-04-03,11:41:20
40.007203,116.317675,0,119,39906.4870949074,2009-04-03,11:41:25
40.00717,116.317674,0,117,39906.4871527778,2009-04-03,11:41:30
40.007136,116.31766,0,119,39906.4872106481,2009-04-03,11:41:35
40.007044,116.317685,0,120,39906.4872685185,2009-04-03,11:41:40
40.00701,116.317681,0,120,39906.4873263889,2009-04-03,11:41:45
40.006945,116.317655,0,121,39906.4873842593,2009-04-03,11:41:50
40.006903,116.317651,0,120,39906.4874421296,2009-04-03,11:41:55
40.006858,116.317646,0,119,39906.4875,2009-04-03,11:42:00
40.006797,116.317655,0,117,39906.4875578704,2009-04-03,11:42:05
40.006754,116.31766,0,117,39906.4876157407,2009-04-03,11:42:10
40.006711,116.317653,0,116,39906.4876736111,2009-04-03,11:42:15
40.006514,116.317577,0,134,39906.4903356481,2009-04-03,11:46:05
40.006428,116.317771,0,132,39906.4903935185,2009-04-03,11:46:10
40.006436,116.317814,0,130,39906.4904513889,2009-04-03,11:46:15
40.006449,116.317892,0,129,39906.4905092593,2009-04-03,11:46:20
40.006451,116.317959,0,129,39906.4905671296,2009-04-03,11:46:25
40.006473,116.318002,0,128,39906.490625,2009-04-03,11:46:30
40.006443,116.318072,0,128,39906.4906828704,2009-04-03,11:46:35
40.006429,116.318134,0,127,39906.4907407407,2009-04-03,11:46:40
40.006443,116.318206,0,127,39906.4907986111,2009-04-03,11:46:45
40.006433,116.318282,0,129,39906.4908564815,2009-04-03,11:46:50
40.006449,116.318387,0,130,39906.4909143519,2009-04-03,11:46:55
40.006479,116.318449,0,132,39906.4909722222,2009-04-03,11:47:00
40.00649,116.318531,0,134,39906.4910300926,2009-04-03,11:47:05
40.006497,116.318605,0,137,39906.491087963,2009-04-03,11:47:10
40.006524,116.318674,0,139,39906.4911458333,2009-04-03,11:47:15
40.006542,116.318728,0,144,39906.4912037037,2009-04-03,11:47:20
40.00655,116.318778,0,146,39906.4912615741,2009-04-03,11:47:25
40.006524,116.318876,0,148,39906.4913194444,2009-04-03,11:47:30
40.006504,116.318974,0,152,39906.4913773148,2009-04-03,11:47:35
40.006515,116.319039,0,156,39906.4914351852,2009-04-03,11:47:40
40.006538,116.319093,0,159,39906.4914930556,2009-04-03,11:47:45
40.006549,116.319212,0,170,39906.4915509259,2009-04-03,11:47:50
40.006584,116.319241,0,171,39906.4916087963,2009-04-03,11:47:55
40.006604,116.319252,0,169,39906.4916666667,2009-04-03,11:48:00
40.006613,116.319271,0,163,39906.491724537,2009-04-03,11:48:05
40.006627,116.319277,0,162,39906.4917824074,2009-04-03,11:48:10
40.006719,116.319306,0,155,39906.4918402778,2009-04-03,11:48:15
40.006798,116.319285,0,153,39906.4918981481,2009-04-03,11:48:20
40.006867,116.319286,0,153,39906.4919560185,2009-04-03,11:48:25
40.006902,116.319334,0,153,39906.4920138889,2009-04-03,11:48:30
40.006902,116.319334,0,153,39906.4920486111,2009-04-03,11:48:33
40.006908,116.319331,0,153,39906.4920717593,2009-04-03,11:48:35
40.006936,116.319354,0,151,39906.4921296296,2009-04-03,11:48:40
40.006985,116.319369,0,149,39906.4921875,2009-04-03,11:48:45
40.007022,116.319411,0,145,39906.4922453704,2009-04-03,11:48:50
40.007048,116.319426,0,145,39906.4923032407,2009-04-03,11:48:55
40.00709,116.319469,0,145,39906.4923611111,2009-04-03,11:49:00
40.007131,116.319518,0,146,39906.4924189815,2009-04-03,11:49:05
40.00718,116.319564,0,146,39906.4924768518,2009-04-03,11:49:10
40.007207,116.319596,0,149,39906.4925347222,2009-04-03,11:49:15
40.007239,116.319598,0,150,39906.4925925926,2009-04-03,11:49:20
40.007303,116.319614,0,148,39906.492650463,2009-04-03,11:49:25
40.007389,116.319659,0,146,39906.4927083333,2009-04-03,11:49:30
40.007508,116.319681,0,143,39906.4927662037,2009-04-03,11:49:35
40.007526,116.319688,0,143,39906.4928240741,2009-04-03,11:49:40
40.007573,116.319681,0,145,39906.4928819444,2009-04-03,11:49:45
40.007583,116.319699,0,146,39906.4929398148,2009-04-03,11:49:50
40.007613,116.319718,0,145,39906.4929976852,2009-04-03,11:49:55
40.007627,116.319718,0,146,39906.4930555556,2009-04-03,11:50:00
40.007644,116.319721,0,146,39906.4931134259,2009-04-03,11:50:05
40.007636,116.319729,0,147,39906.4931712963,2009-04-03,11:50:10
40.007638,116.319727,0,147,39906.4932291667,2009-04-03,11:50:15
40.007644,116.319725,0,147,39906.493287037,2009-04-03,11:50:20
40.007644,116.319725,0,147,39906.4933217593,2009-04-03,11:50:23
40.007647,116.319722,0,147,39906.4933449074,2009-04-03,11:50:25
40.007624,116.319704,0,147,39906.4934027778,2009-04-03,11:50:30
40.007521,116.319625,0,146,39906.4934606481,2009-04-03,11:50:35
40.007442,116.319547,0,146,39906.4935185185,2009-04-03,11:50:40
40.007485,116.319515,0,146,39906.4935763889,2009-04-03,11:50:45
40.007609,116.319527,0,145,39906.4936342593,2009-04-03,11:50:50
40.007622,116.319533,0,145,39906.4936921296,2009-04-03,11:50:55
40.007622,116.319533,0,145,39906.4937268518,2009-04-03,11:50:58
40.007626,116.319534,0,145,39906.49375,2009-04-03,11:51:00
40.007643,116.319548,0,145,39906.4938078704,2009-04-03,11:51:05
40.007738,116.319614,0,145,39906.4938657407,2009-04-03,11:51:10
40.007775,116.319612,0,146,39906.4939236111,2009-04-03,11:51:15
40.008084,116.31969,0,143,39906.4942708333,2009-04-03,11:51:45
40.008049,116.319531,0,141,39906.4943287037,2009-04-03,11:51:50
40.00799,116.319428,0,140,39906.4943865741,2009-04-03,11:51:55
40.007955,116.319432,0,139,39906.4944444444,2009-04-03,11:52:00
40.007934,116.319428,0,137,39906.4945023148,2009-04-03,11:52:05
40.007935,116.31941,0,136,39906.4945601852,2009-04-03,11:52:10
40.007903,116.31941,0,135,39906.4946180556,2009-04-03,11:52:15
40.007873,116.319418,0,134,39906.4946759259,2009-04-03,11:52:20
40.007894,116.319429,0,132,39906.4947337963,2009-04-03,11:52:25
40.007872,116.319433,0,131,39906.4947916667,2009-04-03,11:52:30
40.007849,116.319457,0,130,39906.494849537,2009-04-03,11:52:35
40.007903,116.319462,0,127,39906.4949074074,2009-04-03,11:52:40
40.007947,116.319477,0,126,39906.4949652778,2009-04-03,11:52:45
40.00797,116.319443,0,125,39906.4950231481,2009-04-03,11:52:50
40.007979,116.319446,0,124,39906.4950810185,2009-04-03,11:52:55
40.008238,116.319418,0,180,39906.4960069444,2009-04-03,11:54:15
40.008232,116.319368,0,134,39906.4960648148,2009-04-03,11:54:20
40.008246,116.319406,0,132,39906.4961226852,2009-04-03,11:54:25
40.00823,116.319405,0,134,39906.4961805556,2009-04-03,11:54:30
40.008197,116.319364,0,135,39906.4962384259,2009-04-03,11:54:35
40.00817,116.31932,0,135,39906.4962962963,2009-04-03,11:54:40
40.008123,116.319276,0,136,39906.4963541667,2009-04-03,11:54:45
40.008084,116.319274,0,137,39906.496412037,2009-04-03,11:54:50
40.008061,116.319266,0,137,39906.4964699074,2009-04-03,11:54:55
40.008098,116.319296,0,137,39906.4965277778,2009-04-03,11:55:00
40.008199,116.319287,0,138,39906.4965856481,2009-04-03,11:55:05
40.008236,116.319281,0,139,39906.4966435185,2009-04-03,11:55:10
40.008212,116.319286,0,139,39906.4967013889,2009-04-03,11:55:15
40.008189,116.319296,0,139,39906.4967592593,2009-04-03,11:55:20
40.008173,116.319321,0,139,39906.4968171296,2009-04-03,11:55:25
40.008147,116.319349,0,139,39906.4970486111,2009-04-03,11:55:45
40.001294,116.320274,0,540,39906.4992476852,2009-04-03,11:58:55
40.007869,116.319469,0,109,39906.5013310185,2009-04-03,12:01:55
40.007806,116.319462,0,112,39906.5013888889,2009-04-03,12:02:00
40.007823,116.319364,0,114,39906.5014467593,2009-04-03,12:02:05
40.007832,116.31934,0,115,39906.5015046296,2009-04-03,12:02:10
40.007831,116.31933,0,115,39906.5015625,2009-04-03,12:02:15
40.007792,116.319322,0,114,39906.5016203704,2009-04-03,12:02:20
40.00774,116.319304,0,115,39906.5016782407,2009-04-03,12:02:25
40.007698,116.319309,0,116,39906.5017361111,2009-04-03,12:02:30
40.007647,116.31936,0,118,39906.5017939815,2009-04-03,12:02:35
40.007619,116.319385,0,118,39906.5018518518,2009-04-03,12:02:40
40.007591,116.319398,0,119,39906.5019097222,2009-04-03,12:02:45
40.007552,116.319411,0,119,39906.5019675926,2009-04-03,12:02:50
40.007538,116.319425,0,119,39906.502025463,2009-04-03,12:02:55
40.007504,116.319449,0,119,39906.5020833333,2009-04-03,12:03:00
40.007464,116.319449,0,119,39906.5021412037,2009-04-03,12:03:05
40.007441,116.319441,0,114,39906.5021990741,2009-04-03,12:03:10
40.007419,116.31945,0,109,39906.5022569444,2009-04-03,12:03:15
40.007387,116.319461,0,106,39906.5023148148,2009-04-03,12:03:20
40.007326,116.319426,0,107,39906.5023726852,2009-04-03,12:03:25
40.007268,116.319379,0,107,39906.5024305556,2009-04-03,12:03:30
40.007248,116.319366,0,107,39906.5024884259,2009-04-03,12:03:35
40.007264,116.319385,0,107,39906.5025462963,2009-04-03,12:03:40
40.007267,116.319398,0,107,39906.5026041667,2009-04-03,12:03:45
40.007373,116.319416,0,107,39906.502662037,2009-04-03,12:03:50
40.007475,116.31946,0,107,39906.5027199074,2009-04-03,12:03:55
40.007552,116.31953,0,107,39906.5027777778,2009-04-03,12:04:00
40.007625,116.319583,0,107,39906.5028356481,2009-04-03,12:04:05
40.007682,116.319614,0,108,39906.5028935185,2009-04-03,12:04:10
40.007698,116.319582,0,109,39906.5029513889,2009-04-03,12:04:15
40.007793,116.319532,0,110,39906.5030092593,2009-04-03,12:04:20
40.007926,116.31952,0,113,39906.5030671296,2009-04-03,12:04:25
40.00793,116.319501,0,114,39906.503125,2009-04-03,12:04:30
40.007903,116.319477,0,115,39906.5031828704,2009-04-03,12:04:35
40.007896,116.319464,0,116,39906.5032407407,2009-04-03,12:04:40
40.007896,116.319464,0,116,39906.503275463,2009-04-03,12:04:43
40.007903,116.319463,0,116,39906.5032986111,2009-04-03,12:04:45
40.007951,116.319444,0,117,39906.5033564815,2009-04-03,12:04:50
40.00799,116.319463,0,118,39906.5034143519,2009-04-03,12:04:55
40.007981,116.319445,0,118,39906.5034722222,2009-04-03,12:05:00
40.008053,116.319449,0,119,39906.5035300926,2009-04-03,12:05:05
40.008088,116.319436,0,121,39906.503587963,2009-04-03,12:05:10
40.008063,116.319423,0,122,39906.5036458333,2009-04-03,12:05:15
40.007986,116.31939,0,123,39906.5037037037,2009-04-03,12:05:20
40.007907,116.319367,0,124,39906.5037615741,2009-04-03,12:05:25
40.007832,116.319339,0,126,39906.5038194444,2009-04-03,12:05:30
40.007728,116.319312,0,127,39906.5038773148,2009-04-03,12:05:35
40.007668,116.319294,0,127,39906.5039351852,2009-04-03,12:05:40
40.00764,116.319291,0,128,39906.5039930556,2009-04-03,12:05:45
40.007612,116.31929,0,129,39906.5040509259,2009-04-03,12:05:50
40.007588,116.319291,0,130,39906.5041087963,2009-04-03,12:05:55
40.007542,116.319301,0,131,39906.5041666667,2009-04-03,12:06:00
40.007506,116.3193,0,132,39906.504224537,2009-04-03,12:06:05
40.007457,116.319334,0,132,39906.5042824074,2009-04-03,12:06:10
40.007519,116.319359,0,135,39906.5043402778,2009-04-03,12:06:15
40.007537,116.319394,0,135,39906.5043981481,2009-04-03,12:06:20
40.007667,116.319422,0,138,39906.5044560185,2009-04-03,12:06:25
40.00778,116.319399,0,137,39906.5045138889,2009-04-03,12:06:30
40.007867,116.319389,0,132,39906.5045717593,2009-04-03,12:06:35
40.007889,116.319383,0,133,39906.5046296296,2009-04-03,12:06:40
40.007886,116.319377,0,133,39906.5046875,2009-04-03,12:06:45
40.007886,116.319377,0,133,39906.5047222222,2009-04-03,12:06:48
40.007891,116.319376,0,134,39906.5047453704,2009-04-03,12:06:50
40.008502,116.319273,0,158,39906.5063657407,2009-04-03,12:09:10
40.008251,116.319266,0,140,39906.5064236111,2009-04-03,12:09:15
40.008075,116.319256,0,134,39906.5064814815,2009-04-03,12:09:20
40.007956,116.319259,0,133,39906.5065393519,2009-04-03,12:09:25
40.007745,116.319305,0,133,39906.5065972222,2009-04-03,12:09:30
40.007681,116.319325,0,134,39906.5066550926,2009-04-03,12:09:35
40.007721,116.319335,0,134,39906.506712963,2009-04-03,12:09:40
40.007806,116.319351,0,134,39906.5067708333,2009-04-03,12:09:45
40.007812,116.319356,0,134,39906.5068287037,2009-04-03,12:09:50
40.007816,116.319356,0,134,39906.5068865741,2009-04-03,12:09:55
40.007816,116.319356,0,134,39906.5069212963,2009-04-03,12:09:58
40.007823,116.319356,0,134,39906.5069444444,2009-04-03,12:10:00
40.007864,116.319363,0,134,39906.5070023148,2009-04-03,12:10:05
40.007931,116.319374,0,134,39906.5070601852,2009-04-03,12:10:10
40.007969,116.319381,0,134,39906.5071180556,2009-04-03,12:10:15
40.007997,116.319404,0,134,39906.5071759259,2009-04-03,12:10:20
40.008321,116.31938,0,213,39906.5103587963,2009-04-03,12:14:55
40.008112,116.319422,0,174,39906.5104166667,2009-04-03,12:15:00
40.008053,116.319478,0,142,39906.510474537,2009-04-03,12:15:05
40.008047,116.319511,0,116,39906.5105324074,2009-04-03,12:15:10
40.008037,116.319533,0,109,39906.5105902778,2009-04-03,12:15:15
40.008046,116.319535,0,97,39906.5106481481,2009-04-03,12:15:20
40.00802,116.319531,0,95,39906.5107060185,2009-04-03,12:15:25
40.007985,116.319513,0,96,39906.5107638889,2009-04-03,12:15:30
40.00796,116.319481,0,101,39906.5108217593,2009-04-03,12:15:35
40.007933,116.319442,0,104,39906.5108796296,2009-04-03,12:15:40
40.00793,116.319428,0,107,39906.5109375,2009-04-03,12:15:45
40.007947,116.319409,0,109,39906.5109953704,2009-04-03,12:15:50
40.007966,116.319411,0,108,39906.5110532407,2009-04-03,12:15:55
40.007975,116.319411,0,109,39906.5111111111,2009-04-03,12:16:00
40.007966,116.319414,0,109,39906.5111689815,2009-04-03,12:16:05
40.007926,116.319422,0,110,39906.5112268519,2009-04-03,12:16:10
40.007891,116.319408,0,107,39906.5112847222,2009-04-03,12:16:15
40.00781,116.319391,0,104,39906.5113425926,2009-04-03,12:16:20
40.007796,116.319378,0,104,39906.511400463,2009-04-03,12:16:25
40.007789,116.319378,0,104,39906.5114583333,2009-04-03,12:16:30
40.007789,116.319378,0,104,39906.5114930556,2009-04-03,12:16:33
40.007786,116.319379,0,104,39906.5115162037,2009-04-03,12:16:35
40.007756,116.319401,0,104,39906.5115740741,2009-04-03,12:16:40
40.007743,116.31941,0,103,39906.5116319444,2009-04-03,12:16:45
40.007743,116.31941,0,103,39906.5116666667,2009-04-03,12:16:48
40.007738,116.319408,0,101,39906.5116898148,2009-04-03,12:16:50
40.007778,116.319422,0,100,39906.5117476852,2009-04-03,12:16:55
40.007796,116.319416,0,100,39906.5118055556,2009-04-03,12:17:00
40.007805,116.319416,0,100,39906.5118634259,2009-04-03,12:17:05
40.007805,116.319416,0,100,39906.5118981482,2009-04-03,12:17:08
40.007811,116.319415,0,100,39906.5119212963,2009-04-03,12:17:10
40.007831,116.319406,0,102,39906.5119791667,2009-04-03,12:17:15
40.007843,116.319393,0,103,39906.512037037,2009-04-03,12:17:20
40.007833,116.319393,0,103,39906.5120949074,2009-04-03,12:17:25
40.007829,116.319393,0,103,39906.5121527778,2009-04-03,12:17:30
40.007829,116.319393,0,103,39906.5121875,2009-04-03,12:17:33
40.007831,116.319393,0,103,39906.5122106481,2009-04-03,12:17:35
40.007889,116.319406,0,104,39906.5122685185,2009-04-03,12:17:40
40.007919,116.31941,0,104,39906.5123263889,2009-04-03,12:17:45
40.007935,116.31941,0,104,39906.5123842593,2009-04-03,12:17:50
40.007973,116.319401,0,105,39906.5124421296,2009-04-03,12:17:55
40.007973,116.319401,0,105,39906.5124768519,2009-04-03,12:17:58
40.007965,116.319396,0,106,39906.5125,2009-04-03,12:18:00
40.00802,116.319406,0,110,39906.5125578704,2009-04-03,12:18:05
40.008034,116.319415,0,111,39906.5126157407,2009-04-03,12:18:10
40.008036,116.319415,0,112,39906.5126736111,2009-04-03,12:18:15
40.00804,116.319414,0,112,39906.5127314815,2009-04-03,12:18:20
40.00804,116.319414,0,112,39906.5127662037,2009-04-03,12:18:23
40.008037,116.319419,0,112,39906.5127893519,2009-04-03,12:18:25
40.008027,116.319419,0,112,39906.5128472222,2009-04-03,12:18:30
40.007996,116.319428,0,112,39906.5129050926,2009-04-03,12:18:35
40.008009,116.319464,0,113,39906.512962963,2009-04-03,12:18:40
40.008045,116.319487,0,113,39906.5130208333,2009-04-03,12:18:45
40.008053,116.319483,0,113,39906.5130787037,2009-04-03,12:18:50
40.008053,116.319483,0,113,39906.5131134259,2009-04-03,12:18:53
40.00805,116.319481,0,113,39906.5131365741,2009-04-03,12:18:55
40.008054,116.319427,0,114,39906.5131944444,2009-04-03,12:19:00
40.008054,116.319427,0,114,39906.5132291667,2009-04-03,12:19:03
40.008051,116.319427,0,114,39906.5132523148,2009-04-03,12:19:05
40.008002,116.319403,0,114,39906.5133101852,2009-04-03,12:19:10
40.007915,116.319395,0,114,39906.5133680556,2009-04-03,12:19:15
40.007787,116.319421,0,114,39906.5134259259,2009-04-03,12:19:20
40.007701,116.3194,0,114,39906.5134837963,2009-04-03,12:19:25
40.007641,116.319353,0,114,39906.5135416667,2009-04-03,12:19:30
40.00756,116.319345,0,114,39906.513599537,2009-04-03,12:19:35
40.007568,116.319334,0,113,39906.5136574074,2009-04-03,12:19:40
40.007536,116.319352,0,112,39906.5137152778,2009-04-03,12:19:45
40.007479,116.31937,0,112,39906.5137731481,2009-04-03,12:19:50
40.007423,116.319392,0,113,39906.5138310185,2009-04-03,12:19:55
40.007466,116.319424,0,112,39906.5138888889,2009-04-03,12:20:00
40.007499,116.319436,0,112,39906.5139467593,2009-04-03,12:20:05
40.007543,116.319433,0,111,39906.5140046296,2009-04-03,12:20:10
40.007572,116.319418,0,111,39906.5140625,2009-04-03,12:20:15
40.007504,116.319402,0,111,39906.5141203704,2009-04-03,12:20:20
40.007417,116.319356,0,113,39906.5141782407,2009-04-03,12:20:25
40.00734,116.319306,0,115,39906.5142361111,2009-04-03,12:20:30
40.007302,116.31931,0,115,39906.5142939815,2009-04-03,12:20:35
40.007249,116.319302,0,116,39906.5143518519,2009-04-03,12:20:40
40.007203,116.319297,0,117,39906.5144097222,2009-04-03,12:20:45
40.007189,116.319304,0,118,39906.5144675926,2009-04-03,12:20:50
40.007164,116.319309,0,119,39906.514525463,2009-04-03,12:20:55
40.007122,116.319325,0,120,39906.5145833333,2009-04-03,12:21:00
40.007097,116.319381,0,122,39906.5146412037,2009-04-03,12:21:05
40.007075,116.319396,0,124,39906.5146990741,2009-04-03,12:21:10
40.007062,116.31939,0,127,39906.5147569444,2009-04-03,12:21:15
40.007062,116.31939,0,127,39906.5147916667,2009-04-03,12:21:18
40.007056,116.319391,0,131,39906.5148148148,2009-04-03,12:21:20
40.007056,116.319414,0,136,39906.5148726852,2009-04-03,12:21:25
40.007069,116.319397,0,143,39906.5149305556,2009-04-03,12:21:30
40.007111,116.319411,0,144,39906.5149884259,2009-04-03,12:21:35
40.007702,116.319453,0,156,39906.5150462963,2009-04-03,12:21:40
40.00766,116.319565,0,158,39906.5151041667,2009-04-03,12:21:45
40.007651,116.319604,0,159,39906.515162037,2009-04-03,12:21:50
40.007643,116.319626,0,162,39906.5152199074,2009-04-03,12:21:55
40.007585,116.319675,0,165,39906.5152777778,2009-04-03,12:22:00
40.007511,116.319671,0,165,39906.5153356481,2009-04-03,12:22:05
40.007489,116.319656,0,166,39906.5153935185,2009-04-03,12:22:10
40.007448,116.319628,0,167,39906.5154513889,2009-04-03,12:22:15
40.007388,116.319588,0,168,39906.5155092593,2009-04-03,12:22:20
40.007337,116.319581,0,170,39906.5155671296,2009-04-03,12:22:25
40.007276,116.319554,0,172,39906.515625,2009-04-03,12:22:30
40.007238,116.319528,0,173,39906.5156828704,2009-04-03,12:22:35
40.007225,116.319519,0,172,39906.5157407407,2009-04-03,12:22:40
40.007174,116.319506,0,173,39906.5157986111,2009-04-03,12:22:45
40.007127,116.319525,0,175,39906.5158564815,2009-04-03,12:22:50
40.007046,116.319517,0,181,39906.5159143518,2009-04-03,12:22:55
40.006999,116.319494,0,184,39906.5159722222,2009-04-03,12:23:00
40.006965,116.319455,0,181,39906.5160300926,2009-04-03,12:23:05
40.006926,116.319441,0,180,39906.516087963,2009-04-03,12:23:10
40.006899,116.319441,0,178,39906.5161458333,2009-04-03,12:23:15
40.006881,116.319426,0,177,39906.5162037037,2009-04-03,12:23:20
40.006824,116.319432,0,182,39906.5162615741,2009-04-03,12:23:25
40.006824,116.319432,0,182,39906.5162962963,2009-04-03,12:23:28
40.006816,116.319424,0,181,39906.5163194444,2009-04-03,12:23:30
40.006748,116.3194,0,182,39906.5163773148,2009-04-03,12:23:35
40.006687,116.319382,0,185,39906.5164351852,2009-04-03,12:23:40
40.006687,116.319382,0,185,39906.5164699074,2009-04-03,12:23:43
40.006688,116.319379,0,185,39906.5164930556,2009-04-03,12:23:45
40.006686,116.319209,0,184,39906.5165509259,2009-04-03,12:23:50
40.006664,116.319194,0,184,39906.5166087963,2009-04-03,12:23:55
40.006654,116.319183,0,184,39906.5166666667,2009-04-03,12:24:00
40.006613,116.319108,0,182,39906.516724537,2009-04-03,12:24:05
40.006581,116.319066,0,181,39906.5167824074,2009-04-03,12:24:10
40.006581,116.319066,0,181,39906.5168171296,2009-04-03,12:24:13
40.006584,116.319062,0,181,39906.5168402778,2009-04-03,12:24:15
40.006516,116.318959,0,183,39906.5168981481,2009-04-03,12:24:20
40.006488,116.318892,0,183,39906.5169560185,2009-04-03,12:24:25
40.006468,116.318818,0,185,39906.5170138889,2009-04-03,12:24:30
40.006449,116.318712,0,187,39906.5170717593,2009-04-03,12:24:35
40.006441,116.318629,0,188,39906.5171296296,2009-04-03,12:24:40
40.006415,116.318549,0,190,39906.5171875,2009-04-03,12:24:45
40.006418,116.318519,0,191,39906.5172453704,2009-04-03,12:24:50
40.006418,116.318519,0,191,39906.5172800926,2009-04-03,12:24:53
40.006423,116.318516,0,192,39906.5173032407,2009-04-03,12:24:55
40.006432,116.31846,0,192,39906.5173611111,2009-04-03,12:25:00
40.006448,116.318394,0,192,39906.5174189815,2009-04-03,12:25:05
40.006459,116.318362,0,192,39906.5174768518,2009-04-03,12:25:10
40.006471,116.318273,0,191,39906.5175347222,2009-04-03,12:25:15
40.006471,116.318273,0,191,39906.5175694444,2009-04-03,12:25:18
40.006472,116.31827,0,191,39906.5175925926,2009-04-03,12:25:20
40.00651,116.318015,0,189,39906.517650463,2009-04-03,12:25:25
40.006524,116.317928,0,187,39906.5177083333,2009-04-03,12:25:30
40.006529,116.317829,0,187,39906.5177662037,2009-04-03,12:25:35
40.006537,116.317758,0,187,39906.5178240741,2009-04-03,12:25:40
40.006535,116.317745,0,186,39906.5178819444,2009-04-03,12:25:45
40.006538,116.31774,0,186,39906.5179398148,2009-04-03,12:25:50
40.006534,116.317737,0,187,39906.5179976852,2009-04-03,12:25:55
40.006534,116.317737,0,187,39906.5180324074,2009-04-03,12:25:58
40.006531,116.317734,0,187,39906.5180555556,2009-04-03,12:26:00
40.006525,116.317663,0,187,39906.5181134259,2009-04-03,12:26:05
40.006535,116.317574,0,187,39906.5181712963,2009-04-03,12:26:10
40.006537,116.317512,0,188,39906.5182291667,2009-04-03,12:26:15
40.006552,116.317484,0,188,39906.518287037,2009-04-03,12:26:20
40.006554,116.317454,0,188,39906.5183449074,2009-04-03,12:26:25
40.006555,116.317429,0,189,39906.5184027778,2009-04-03,12:26:30
40.006544,116.317401,0,189,39906.5184606481,2009-04-03,12:26:35
40.006541,116.317379,0,188,39906.5185185185,2009-04-03,12:26:40
40.006553,116.317361,0,188,39906.5185763889,2009-04-03,12:26:45
40.006579,116.317324,0,190,39906.5186342593,2009-04-03,12:26:50
40.006567,116.317334,0,190,39906.5186921296,2009-04-03,12:26:55
40.006567,116.317334,0,190,39906.5187268518,2009-04-03,12:26:58
40.006565,116.31733,0,189,39906.51875,2009-04-03,12:27:00
40.006556,116.317332,0,189,39906.5188078704,2009-04-03,12:27:05
40.006547,116.317335,0,189,39906.5188657407,2009-04-03,12:27:10
40.006547,116.317335,0,189,39906.518900463,2009-04-03,12:27:13
40.006539,116.317341,0,188,39906.5189236111,2009-04-03,12:27:15
40.006533,116.317353,0,188,39906.5189814815,2009-04-03,12:27:20
40.006533,116.317368,0,188,39906.5190393519,2009-04-03,12:27:25
40.0065,116.317417,0,188,39906.5190972222,2009-04-03,12:27:30
40.006463,116.317467,0,188,39906.5191550926,2009-04-03,12:27:35
40.006442,116.317497,0,188,39906.519212963,2009-04-03,12:27:40
40.006414,116.31755,0,188,39906.5192708333,2009-04-03,12:27:45
40.006374,116.317635,0,188,39906.5193287037,2009-04-03,12:27:50
40.006355,116.317709,0,188,39906.5193865741,2009-04-03,12:27:55
40.006327,116.317769,0,188,39906.5194444444,2009-04-03,12:28:00
40.006289,116.317839,0,189,39906.5195023148,2009-04-03,12:28:05
40.006279,116.317897,0,189,39906.5195601852,2009-04-03,12:28:10
40.006293,116.317921,0,188,39906.5196180556,2009-04-03,12:28:15
40.006304,116.317946,0,189,39906.5196759259,2009-04-03,12:28:20
40.006326,116.317936,0,189,39906.5197337963,2009-04-03,12:28:25
40.006358,116.317935,0,189,39906.5197916667,2009-04-03,12:28:30
40.006344,116.317948,0,189,39906.519849537,2009-04-03,12:28:35
40.006343,116.317961,0,189,39906.5199074074,2009-04-03,12:28:40
40.006386,116.317974,0,189,39906.5199652778,2009-04-03,12:28:45
40.006459,116.317975,0,188,39906.5200231481,2009-04-03,12:28:50
40.006523,116.317908,0,188,39906.5200810185,2009-04-03,12:28:55
40.006541,116.317867,0,188,39906.5201388889,2009-04-03,12:29:00
40.006544,116.31782,0,188,39906.5201967593,2009-04-03,12:29:05
40.00656,116.317769,0,188,39906.5202546296,2009-04-03,12:29:10
40.006767,116.317689,0,175,39906.5226273148,2009-04-03,12:32:35
40.006854,116.317601,0,168,39906.5226851852,2009-04-03,12:32:40
40.006863,116.317601,0,165,39906.5227430556,2009-04-03,12:32:45
40.006911,116.317616,0,162,39906.5228009259,2009-04-03,12:32:50
40.006934,116.317601,0,156,39906.5228587963,2009-04-03,12:32:55
40.00697,116.317585,0,154,39906.5229166667,2009-04-03,12:33:00
40.00701,116.317597,0,148,39906.522974537,2009-04-03,12:33:05
40.007109,116.317613,0,146,39906.5230324074,2009-04-03,12:33:10
40.007224,116.317643,0,149,39906.5230902778,2009-04-03,12:33:15
40.007252,116.317633,0,149,39906.5231481481,2009-04-03,12:33:20
40.007314,116.317611,0,143,39906.5232060185,2009-04-03,12:33:25
40.007398,116.317605,0,135,39906.5232638889,2009-04-03,12:33:30
40.007447,116.317615,0,129,39906.5233217593,2009-04-03,12:33:35
40.007508,116.317603,0,128,39906.5233796296,2009-04-03,12:33:40
40.007572,116.317601,0,131,39906.5234375,2009-04-03,12:33:45
40.007636,116.317639,0,135,39906.5234953704,2009-04-03,12:33:50
40.007716,116.317682,0,129,39906.5235532407,2009-04-03,12:33:55
40.007779,116.317687,0,120,39906.5236111111,2009-04-03,12:34:00
40.007843,116.317672,0,113,39906.5236689815,2009-04-03,12:34:05
40.007901,116.317671,0,117,39906.5237268518,2009-04-03,12:34:10
40.007992,116.317659,0,112,39906.5237847222,2009-04-03,12:34:15
40.008028,116.31765,0,103,39906.5238425926,2009-04-03,12:34:20
40.008094,116.31764,0,102,39906.523900463,2009-04-03,12:34:25
40.008172,116.317653,0,108,39906.5239583333,2009-04-03,12:34:30
40.008185,116.317667,0,106,39906.5240162037,2009-04-03,12:34:35
40.008199,116.317686,0,108,39906.5240740741,2009-04-03,12:34:40
40.008282,116.317644,0,101,39906.5241319444,2009-04-03,12:34:45
40.008321,116.317638,0,100,39906.5241898148,2009-04-03,12:34:50
40.008366,116.317662,0,95,39906.5242476852,2009-04-03,12:34:55
40.008411,116.317668,0,96,39906.5243055556,2009-04-03,12:35:00
40.00847,116.31766,0,88,39906.5243634259,2009-04-03,12:35:05
40.008527,116.317648,0,96,39906.5244212963,2009-04-03,12:35:10
40.008597,116.31762,0,73,39906.5244791667,2009-04-03,12:35:15
40.008671,116.317613,0,66,39906.524537037,2009-04-03,12:35:20
40.008731,116.317617,0,65,39906.5245949074,2009-04-03,12:35:25
40.008789,116.317645,0,62,39906.5246527778,2009-04-03,12:35:30
40.008822,116.317653,0,62,39906.5247106481,2009-04-03,12:35:35
40.008856,116.317658,0,62,39906.5247685185,2009-04-03,12:35:40
40.008903,116.317649,0,60,39906.5248263889,2009-04-03,12:35:45
40.008953,116.317641,0,53,39906.5248842593,2009-04-03,12:35:50
40.008961,116.317629,0,60,39906.5249421296,2009-04-03,12:35:55
40.008961,116.317629,0,60,39906.5249768518,2009-04-03,12:35:58
40.008955,116.317627,0,58,39906.525,2009-04-03,12:36:00
40.008979,116.317575,0,66,39906.5250578704,2009-04-03,12:36:05
40.009004,116.317506,0,69,39906.5251157407,2009-04-03,12:36:10
40.009019,116.317438,0,69,39906.5251736111,2009-04-03,12:36:15
40.009003,116.317393,0,73,39906.5252314815,2009-04-03,12:36:20
40.009019,116.317332,0,79,39906.5252893518,2009-04-03,12:36:25
40.009042,116.317249,0,81,39906.5253472222,2009-04-03,12:36:30
40.009037,116.317175,0,82,39906.5254050926,2009-04-03,12:36:35
40.00904,116.317089,0,83,39906.525462963,2009-04-03,12:36:40
40.009053,116.317009,0,87,39906.5255208333,2009-04-03,12:36:45
40.009041,116.316954,0,91,39906.5255787037,2009-04-03,12:36:50
40.009053,116.316886,0,93,39906.5256365741,2009-04-03,12:36:55
40.009045,116.316826,0,98,39906.5256944444,2009-04-03,12:37:00
40.008999,116.316733,0,105,39906.5257523148,2009-04-03,12:37:05
40.008966,116.316665,0,106,39906.5258101852,2009-04-03,12:37:10
40.008945,116.316621,0,107,39906.5258680556,2009-04-03,12:37:15
40.008944,116.316586,0,107,39906.5259259259,2009-04-03,12:37:20
40.00895,116.316498,0,106,39906.5259837963,2009-04-03,12:37:25
40.008998,116.316397,0,107,39906.5260416667,2009-04-03,12:37:30
40.009046,116.316321,0,112,39906.526099537,2009-04-03,12:37:35
40.009102,116.316293,0,117,39906.5261574074,2009-04-03,12:37:40
40.009173,116.31626,0,116,39906.5262152778,2009-04-03,12:37:45
40.009251,116.31622,0,116,39906.5262731481,2009-04-03,12:37:50
40.009285,116.316201,0,109,39906.5263310185,2009-04-03,12:37:55
40.00934,116.316171,0,113,39906.5263888889,2009-04-03,12:38:00
40.009369,116.316171,0,110,39906.5264467593,2009-04-03,12:38:05
40.009397,116.316176,0,114,39906.5265046296,2009-04-03,12:38:10
40.009437,116.316177,0,109,39906.5265625,2009-04-03,12:38:15
40.00962,116.316085,0,133,39906.5289351852,2009-04-03,12:41:40
40.009663,116.315933,0,129,39906.5289930556,2009-04-03,12:41:45
40.009663,116.315933,0,129,39906.5290277778,2009-04-03,12:41:48
40.009668,116.315929,0,128,39906.5290509259,2009-04-03,12:41:50
40.009752,116.315794,0,132,39906.5291087963,2009-04-03,12:41:55
40.009747,116.315704,0,130,39906.5291666667,2009-04-03,12:42:00
40.009718,116.315651,0,131,39906.529224537,2009-04-03,12:42:05
40.009707,116.315545,0,130,39906.5292824074,2009-04-03,12:42:10
40.009682,116.315454,0,131,39906.5293402778,2009-04-03,12:42:15
40.00968,116.31544,0,131,39906.5293981481,2009-04-03,12:42:20
40.009665,116.315364,0,135,39906.5294560185,2009-04-03,12:42:25
40.009667,116.31528,0,136,39906.5295138889,2009-04-03,12:42:30
40.009645,116.315223,0,136,39906.5295717593,2009-04-03,12:42:35
40.009648,116.315186,0,139,39906.5296296296,2009-04-03,12:42:40
40.00965,116.315113,0,140,39906.5296875,2009-04-03,12:42:45
40.00965,116.315113,0,140,39906.5297222222,2009-04-03,12:42:48
40.009655,116.315109,0,140,39906.5297453704,2009-04-03,12:42:50
40.009602,116.314943,0,139,39906.5298032407,2009-04-03,12:42:55
40.009555,116.314824,0,140,39906.5298611111,2009-04-03,12:43:00
40.009516,116.314731,0,140,39906.5299189815,2009-04-03,12:43:05
40.009477,116.314648,0,141,39906.5299768519,2009-04-03,12:43:10
40.009455,116.31463,0,142,39906.5300347222,2009-04-03,12:43:15
40.009442,116.314593,0,141,39906.5300925926,2009-04-03,12:43:20
40.009442,116.314593,0,141,39906.5301273148,2009-04-03,12:43:23
40.009442,116.314593,0,141,39906.530150463,2009-04-03,12:43:25
40.009463,116.314592,0,143,39906.5302083333,2009-04-03,12:43:30
40.00958,116.314554,0,150,39906.5302662037,2009-04-03,12:43:35
40.009607,116.314594,0,150,39906.5303240741,2009-04-03,12:43:40
40.009665,116.314659,0,155,39906.5303819444,2009-04-03,12:43:45
40.00972,116.314668,0,157,39906.5304398148,2009-04-03,12:43:50
40.009767,116.314691,0,160,39906.5304976852,2009-04-03,12:43:55
40.009767,116.314691,0,160,39906.5305324074,2009-04-03,12:43:58
40.009763,116.314691,0,159,39906.5305555556,2009-04-03,12:44:00
40.009823,116.314729,0,162,39906.5306134259,2009-04-03,12:44:05
40.009833,116.314731,0,162,39906.5306712963,2009-04-03,12:44:10
40.009915,116.314786,0,165,39906.5307291667,2009-04-03,12:44:15
40.009959,116.314848,0,165,39906.530787037,2009-04-03,12:44:20
40.01,116.314958,0,166,39906.5308449074,2009-04-03,12:44:25
40.010007,116.31506,0,169,39906.5309027778,2009-04-03,12:44:30
40.010006,116.3151,0,169,39906.5309606481,2009-04-03,12:44:35
40.010006,116.3151,0,169,39906.5309953704,2009-04-03,12:44:38
40.010006,116.315102,0,168,39906.5310185185,2009-04-03,12:44:40
40.010016,116.315103,0,168,39906.5310763889,2009-04-03,12:44:45
40.010035,116.315124,0,164,39906.5311342593,2009-04-03,12:44:50
40.010034,116.315136,0,164,39906.5311921296,2009-04-03,12:44:55
40.010041,116.315327,0,165,39906.53125,2009-04-03,12:45:00
40.01003,116.315361,0,165,39906.5313078704,2009-04-03,12:45:05
40.010016,116.315423,0,165,39906.5313657407,2009-04-03,12:45:10
40.010004,116.315445,0,166,39906.5314236111,2009-04-03,12:45:15
40.009983,116.315479,0,166,39906.5314814815,2009-04-03,12:45:20
40.009975,116.315485,0,166,39906.5315393518,2009-04-03,12:45:25
40.009971,116.315485,0,166,39906.5315972222,2009-04-03,12:45:30
40.009971,116.315485,0,166,39906.5316319444,2009-04-03,12:45:33
40.009971,116.315485,0,166,39906.5316550926,2009-04-03,12:45:35
40.009974,116.315467,0,167,39906.531712963,2009-04-03,12:45:40
40.009974,116.315445,0,167,39906.5317708333,2009-04-03,12:45:45
40.009979,116.315442,0,168,39906.5318287037,2009-04-03,12:45:50
40.009975,116.315438,0,168,39906.5318865741,2009-04-03,12:45:55
40.009978,116.31543,0,167,39906.5319444444,2009-04-03,12:46:00
40.009978,116.315426,0,167,39906.5320023148,2009-04-03,12:46:05
40.009975,116.315424,0,167,39906.5320601852,2009-04-03,12:46:10
40.009978,116.315422,0,167,39906.5321180556,2009-04-03,12:46:15
40.009978,116.315422,0,167,39906.5321527778,2009-04-03,12:46:18
40.009981,116.315421,0,167,39906.5321759259,2009-04-03,12:46:20
40.009969,116.315398,0,165,39906.5322337963,2009-04-03,12:46:25
40.009953,116.315321,0,163,39906.5322916667,2009-04-03,12:46:30
40.009944,116.31526,0,165,39906.532349537,2009-04-03,12:46:35
40.009949,116.315201,0,163,39906.5324074074,2009-04-03,12:46:40
40.009958,116.315201,0,164,39906.5324652778,2009-04-03,12:46:45
40.00997,116.315207,0,159,39906.5325231481,2009-04-03,12:46:50
40.00995,116.315161,0,161,39906.5325810185,2009-04-03,12:46:55
40.009956,116.315158,0,161,39906.5326388889,2009-04-03,12:47:00
40.009956,116.315158,0,161,39906.5326736111,2009-04-03,12:47:03
40.009953,116.315155,0,161,39906.5326967593,2009-04-03,12:47:05
40.009953,116.315143,0,161,39906.5327546296,2009-04-03,12:47:10
40.009958,116.315143,0,161,39906.5328125,2009-04-03,12:47:15
40.009958,116.315143,0,161,39906.5328472222,2009-04-03,12:47:18
40.00996,116.315143,0,161,39906.5328703704,2009-04-03,12:47:20
40.009983,116.315122,0,161,39906.5329282407,2009-04-03,12:47:25
40.010014,116.315079,0,160,39906.5329861111,2009-04-03,12:47:30
40.01,116.315048,0,161,39906.5330439815,2009-04-03,12:47:35
40.010004,116.315034,0,161,39906.5331018518,2009-04-03,12:47:40
40.010008,116.315033,0,161,39906.5331597222,2009-04-03,12:47:45
40.010008,116.315033,0,161,39906.5331944444,2009-04-03,12:47:48
40.010009,116.315032,0,162,39906.5332175926,2009-04-03,12:47:50
40.010008,116.315004,0,162,39906.533275463,2009-04-03,12:47:55
40.010008,116.315004,0,162,39906.5333101852,2009-04-03,12:47:58
40.010002,116.315004,0,162,39906.5333333333,2009-04-03,12:48:00
40.009995,116.315014,0,161,39906.5333912037,2009-04-03,12:48:05
40.009984,116.315026,0,161,39906.5334490741,2009-04-03,12:48:10
40.009981,116.315026,0,161,39906.5335069444,2009-04-03,12:48:15
40.009977,116.315027,0,161,39906.5335648148,2009-04-03,12:48:20
40.009974,116.315029,0,161,39906.5336226852,2009-04-03,12:48:25
40.009974,116.315029,0,161,39906.5336574074,2009-04-03,12:48:28
40.009972,116.315031,0,161,39906.5336805556,2009-04-03,12:48:30
40.009995,116.315053,0,161,39906.5337384259,2009-04-03,12:48:35
40.014251,116.315963,0,171,39906.5340277778,2009-04-03,12:49:00
40.01425,116.315963,0,171,39906.5340856481,2009-04-03,12:49:05
40.014248,116.315962,0,171,39906.5341435185,2009-04-03,12:49:10
40.014248,116.315962,0,171,39906.5341782407,2009-04-03,12:49:13
40.014256,116.315961,0,170,39906.5342013889,2009-04-03,12:49:15
40.014289,116.315988,0,164,39906.5343171296,2009-04-03,12:49:25
40.011596,116.318011,0,163,39906.5348958333,2009-04-03,12:50:15
40.009941,116.315344,0,160,39906.5349537037,2009-04-03,12:50:20
40.009949,116.31542,0,160,39906.5350115741,2009-04-03,12:50:25
40.009687,116.315013,0,161,39906.5350694444,2009-04-03,12:50:30
40.009859,116.315257,0,71,39906.545775463,2009-04-03,13:05:55
40.009854,116.315296,0,73,39906.5458333333,2009-04-03,13:06:00
40.009841,116.315302,0,73,39906.5458912037,2009-04-03,13:06:05
40.009841,116.315302,0,73,39906.5459259259,2009-04-03,13:06:08
40.009836,116.315295,0,73,39906.5459490741,2009-04-03,13:06:10
40.009801,116.315268,0,74,39906.5460069444,2009-04-03,13:06:15
40.009764,116.315253,0,74,39906.5460648148,2009-04-03,13:06:20
40.009754,116.315253,0,74,39906.5461226852,2009-04-03,13:06:25
40.009756,116.315253,0,74,39906.5461805556,2009-04-03,13:06:30
40.009756,116.315253,0,74,39906.5462152778,2009-04-03,13:06:33
40.009749,116.315252,0,75,39906.5462384259,2009-04-03,13:06:35
40.00967,116.315206,0,79,39906.5462962963,2009-04-03,13:06:40
40.009638,116.315179,0,82,39906.5463541667,2009-04-03,13:06:45
40.009642,116.315139,0,84,39906.546412037,2009-04-03,13:06:50
40.009647,116.315138,0,84,39906.5464699074,2009-04-03,13:06:55
40.009652,116.315137,0,84,39906.5465277778,2009-04-03,13:07:00
40.009652,116.315137,0,84,39906.5465625,2009-04-03,13:07:03
40.009658,116.315137,0,85,39906.5465856481,2009-04-03,13:07:05
40.009668,116.315136,0,85,39906.5466435185,2009-04-03,13:07:10
40.009668,116.315136,0,85,39906.5466782407,2009-04-03,13:07:13
40.009675,116.31514,0,88,39906.5467013889,2009-04-03,13:07:15
40.009693,116.315129,0,93,39906.5467592593,2009-04-03,13:07:20
40.009714,116.3151,0,95,39906.5468171296,2009-04-03,13:07:25
40.009703,116.315139,0,98,39906.546875,2009-04-03,13:07:30
40.009695,116.315153,0,100,39906.5469328704,2009-04-03,13:07:35
40.009698,116.315154,0,101,39906.5469907407,2009-04-03,13:07:40
40.009699,116.315155,0,102,39906.5470486111,2009-04-03,13:07:45
40.009707,116.315154,0,103,39906.5471064815,2009-04-03,13:07:50
40.009707,116.315154,0,103,39906.5471412037,2009-04-03,13:07:53
40.009711,116.31516,0,102,39906.5471643518,2009-04-03,13:07:55
40.009685,116.315228,0,101,39906.5472222222,2009-04-03,13:08:00
40.009685,116.315228,0,101,39906.5472569444,2009-04-03,13:08:03
40.009679,116.31523,0,101,39906.5472800926,2009-04-03,13:08:05
40.009703,116.315226,0,100,39906.547337963,2009-04-03,13:08:10
40.009728,116.315224,0,102,39906.5473958333,2009-04-03,13:08:15
40.009744,116.315216,0,104,39906.5474537037,2009-04-03,13:08:20
40.009744,116.315203,0,109,39906.5475115741,2009-04-03,13:08:25
40.00975,116.315202,0,110,39906.5475694444,2009-04-03,13:08:30
40.00975,116.315202,0,110,39906.5476041667,2009-04-03,13:08:33
40.009754,116.315201,0,110,39906.5476273148,2009-04-03,13:08:35
40.009742,116.315124,0,117,39906.5476851852,2009-04-03,13:08:40
40.009741,116.315083,0,118,39906.5477430556,2009-04-03,13:08:45
40.009729,116.315082,0,121,39906.5478009259,2009-04-03,13:08:50
40.009733,116.315082,0,122,39906.5478587963,2009-04-03,13:08:55
40.009735,116.315082,0,122,39906.5479166667,2009-04-03,13:09:00
40.009735,116.315082,0,122,39906.5480092593,2009-04-03,13:09:08
40.009741,116.315084,0,123,39906.5480324074,2009-04-03,13:09:10
40.009756,116.315104,0,123,39906.5480902778,2009-04-03,13:09:15
40.00977,116.315149,0,125,39906.5481481481,2009-04-03,13:09:20
40.009772,116.315149,0,126,39906.5482060185,2009-04-03,13:09:25
40.009765,116.315154,0,125,39906.5482638889,2009-04-03,13:09:30
40.00976,116.315155,0,125,39906.5483217593,2009-04-03,13:09:35
40.009767,116.315155,0,125,39906.5483796296,2009-04-03,13:09:40
40.009767,116.315155,0,125,39906.5484143518,2009-04-03,13:09:43
40.009772,116.315156,0,125,39906.5484375,2009-04-03,13:09:45
40.00975,116.315183,0,122,39906.5484953704,2009-04-03,13:09:50
40.00975,116.31519,0,122,39906.5485532407,2009-04-03,13:09:55
40.009745,116.315191,0,121,39906.5486111111,2009-04-03,13:10:00
40.009743,116.315193,0,121,39906.5486689815,2009-04-03,13:10:05
40.009743,116.315193,0,121,39906.5487037037,2009-04-03,13:10:08
40.009747,116.315193,0,121,39906.5487268518,2009-04-03,13:10:10
40.009722,116.315173,0,118,39906.5487847222,2009-04-03,13:10:15
40.009701,116.315168,0,118,39906.5488425926,2009-04-03,13:10:20
40.009694,116.315168,0,118,39906.548900463,2009-04-03,13:10:25
40.009689,116.315168,0,118,39906.5489583333,2009-04-03,13:10:30
40.009692,116.315168,0,118,39906.5490162037,2009-04-03,13:10:35
40.009699,116.315168,0,118,39906.5490740741,2009-04-03,13:10:40
40.009701,116.315168,0,118,39906.5491319444,2009-04-03,13:10:45
40.009701,116.315168,0,118,39906.5491666667,2009-04-03,13:10:48
40.009708,116.315164,0,119,39906.5491898148,2009-04-03,13:10:50
40.009706,116.315183,0,124,39906.5492476852,2009-04-03,13:10:55
40.009706,116.315183,0,124,39906.5492824074,2009-04-03,13:10:58
40.009698,116.315176,0,131,39906.5493055556,2009-04-03,13:11:00
40.009686,116.315196,0,141,39906.5493634259,2009-04-03,13:11:05
40.009671,116.315201,0,150,39906.5494212963,2009-04-03,13:11:10
40.009674,116.315202,0,153,39906.5494791667,2009-04-03,13:11:15
40.009677,116.315203,0,155,39906.549537037,2009-04-03,13:11:20
40.009673,116.315202,0,156,39906.5495949074,2009-04-03,13:11:25
40.009667,116.315202,0,156,39906.5496527778,2009-04-03,13:11:30
40.009668,116.315202,0,157,39906.5497106481,2009-04-03,13:11:35
40.009668,116.315202,0,157,39906.5497453704,2009-04-03,13:11:38
40.009664,116.315203,0,157,39906.5497685185,2009-04-03,13:11:40
40.009653,116.315202,0,157,39906.5498263889,2009-04-03,13:11:45
40.009653,116.315202,0,157,39906.5498611111,2009-04-03,13:11:48
40.009651,116.315202,0,157,39906.5498842593,2009-04-03,13:11:50
40.009634,116.315157,0,157,39906.5499421296,2009-04-03,13:11:55
40.009634,116.315157,0,157,39906.5499768518,2009-04-03,13:11:58
40.009631,116.315154,0,156,39906.55,2009-04-03,13:12:00
40.009619,116.315155,0,156,39906.5500578704,2009-04-03,13:12:05
40.009609,116.315156,0,156,39906.5501157407,2009-04-03,13:12:10
40.00961,116.315156,0,157,39906.5501736111,2009-04-03,13:12:15
40.009613,116.315156,0,157,39906.5502314815,2009-04-03,13:12:20
40.009613,116.315156,0,157,39906.5502662037,2009-04-03,13:12:23
40.009608,116.315156,0,157,39906.5502893519,2009-04-03,13:12:25
40.009612,116.315191,0,159,39906.5503472222,2009-04-03,13:12:30
40.009617,116.315191,0,159,39906.5504050926,2009-04-03,13:12:35
40.009624,116.315191,0,159,39906.550462963,2009-04-03,13:12:40
40.009624,116.315191,0,160,39906.5505208333,2009-04-03,13:12:45
40.009624,116.315191,0,160,39906.5505555556,2009-04-03,13:12:48
40.009631,116.315189,0,160,39906.5505787037,2009-04-03,13:12:50
40.009629,116.315171,0,160,39906.5506365741,2009-04-03,13:12:55
40.009628,116.315141,0,161,39906.5506944444,2009-04-03,13:13:00
40.009641,116.315146,0,162,39906.5507523148,2009-04-03,13:13:05
40.009649,116.315159,0,164,39906.5508101852,2009-04-03,13:13:10
40.009661,116.315173,0,166,39906.5508680556,2009-04-03,13:13:15
40.009664,116.315155,0,162,39906.5509259259,2009-04-03,13:13:20
40.00968,116.315104,0,160,39906.5509837963,2009-04-03,13:13:25
40.009712,116.315055,0,159,39906.5510416667,2009-04-03,13:13:30
40.009729,116.315054,0,157,39906.551099537,2009-04-03,13:13:35
40.009731,116.315029,0,157,39906.5511574074,2009-04-03,13:13:40
40.009739,116.314995,0,154,39906.5512152778,2009-04-03,13:13:45
40.009718,116.315015,0,148,39906.5512731481,2009-04-03,13:13:50
40.009698,116.31501,0,146,39906.5513310185,2009-04-03,13:13:55
40.009693,116.315011,0,145,39906.5513888889,2009-04-03,13:14:00
40.009693,116.315011,0,145,39906.5514236111,2009-04-03,13:14:03
40.009701,116.315009,0,145,39906.5514467593,2009-04-03,13:14:05
40.009713,116.315006,0,145,39906.5515046296,2009-04-03,13:14:10
40.009713,116.315006,0,145,39906.5515393519,2009-04-03,13:14:13
40.00972,116.315005,0,145,39906.5515625,2009-04-03,13:14:15
40.009721,116.315038,0,144,39906.5516203704,2009-04-03,13:14:20
40.009707,116.315074,0,146,39906.5516782407,2009-04-03,13:14:25
40.009707,116.315073,0,146,39906.5517361111,2009-04-03,13:14:30
40.009705,116.315073,0,145,39906.5517939815,2009-04-03,13:14:35
40.009697,116.315073,0,146,39906.5518518519,2009-04-03,13:14:40
40.009692,116.315074,0,146,39906.5519097222,2009-04-03,13:14:45
40.009687,116.315075,0,146,39906.5519675926,2009-04-03,13:14:50
40.009683,116.315076,0,146,39906.552025463,2009-04-03,13:14:55
40.009685,116.315077,0,146,39906.5520833333,2009-04-03,13:15:00
40.009679,116.315078,0,146,39906.5521412037,2009-04-03,13:15:05
40.009679,116.315079,0,146,39906.5521990741,2009-04-03,13:15:10
40.00968,116.31508,0,146,39906.5522569444,2009-04-03,13:15:15
40.009681,116.315081,0,146,39906.5523148148,2009-04-03,13:15:20
40.009684,116.315082,0,146,39906.5523726852,2009-04-03,13:15:25
40.009687,116.315083,0,147,39906.5524305556,2009-04-03,13:15:30
40.00969,116.315083,0,147,39906.5524884259,2009-04-03,13:15:35
40.009695,116.315084,0,147,39906.5525462963,2009-04-03,13:15:40
40.009693,116.315083,0,147,39906.5526041667,2009-04-03,13:15:45
40.009693,116.315083,0,147,39906.5526388889,2009-04-03,13:15:48
40.009686,116.315083,0,147,39906.552662037,2009-04-03,13:15:50
40.009677,116.315083,0,146,39906.5527199074,2009-04-03,13:15:55
40.00967,116.315084,0,146,39906.5527777778,2009-04-03,13:16:00
40.00967,116.315084,0,146,39906.5528125,2009-04-03,13:16:03
40.009663,116.315084,0,146,39906.5528356481,2009-04-03,13:16:05
40.009651,116.315084,0,146,39906.5528935185,2009-04-03,13:16:10
40.009651,116.315084,0,146,39906.5529282407,2009-04-03,13:16:13
40.009651,116.315083,0,146,39906.5529513889,2009-04-03,13:16:15
40.00966,116.315085,0,146,39906.5530092593,2009-04-03,13:16:20
40.009665,116.315108,0,145,39906.5530671296,2009-04-03,13:16:25
40.00966,116.315107,0,145,39906.553125,2009-04-03,13:16:30
40.009659,116.315106,0,145,39906.5531828704,2009-04-03,13:16:35
40.009662,116.315105,0,145,39906.5532407407,2009-04-03,13:16:40
40.009662,116.315105,0,145,39906.5532986111,2009-04-03,13:16:45
40.009662,116.315105,0,145,39906.5533333333,2009-04-03,13:16:48
40.009666,116.315106,0,145,39906.5533564815,2009-04-03,13:16:50
40.009676,116.315107,0,146,39906.5534143519,2009-04-03,13:16:55
40.009661,116.315148,0,147,39906.5534722222,2009-04-03,13:17:00
40.009672,116.315203,0,149,39906.5535300926,2009-04-03,13:17:05
40.009697,116.315209,0,149,39906.553587963,2009-04-03,13:17:10
40.009717,116.315276,0,150,39906.5536458333,2009-04-03,13:17:15
40.00973,116.315341,0,151,39906.5537037037,2009-04-03,13:17:20
40.009754,116.315401,0,151,39906.5537615741,2009-04-03,13:17:25
40.009783,116.315425,0,154,39906.5538194444,2009-04-03,13:17:30
40.009773,116.315358,0,157,39906.5538773148,2009-04-03,13:17:35
40.009771,116.315331,0,158,39906.5539351852,2009-04-03,13:17:40
40.00977,116.315318,0,158,39906.5539930556,2009-04-03,13:17:45
40.00977,116.315317,0,159,39906.5540509259,2009-04-03,13:17:50
40.009774,116.315316,0,159,39906.5541087963,2009-04-03,13:17:55
40.009774,116.315316,0,159,39906.5541435185,2009-04-03,13:17:58
40.009781,116.315317,0,159,39906.5541666667,2009-04-03,13:18:00
40.009791,116.315317,0,159,39906.5542824074,2009-04-03,13:18:10
40.009791,116.315317,0,159,39906.5543171296,2009-04-03,13:18:13
40.009789,116.315316,0,159,39906.5543402778,2009-04-03,13:18:15
40.00978,116.315318,0,158,39906.5543981481,2009-04-03,13:18:20
40.009747,116.315317,0,158,39906.5544560185,2009-04-03,13:18:25
40.00972,116.315279,0,159,39906.5545138889,2009-04-03,13:18:30
40.009692,116.31524,0,158,39906.5545717593,2009-04-03,13:18:35
40.009687,116.315217,0,158,39906.5546296296,2009-04-03,13:18:40
40.009683,116.315216,0,158,39906.5546875,2009-04-03,13:18:45
40.009684,116.315215,0,158,39906.5547453704,2009-04-03,13:18:50
40.009688,116.315214,0,158,39906.5548032407,2009-04-03,13:18:55
40.009687,116.315213,0,159,39906.5548611111,2009-04-03,13:19:00
40.00968,116.315212,0,159,39906.5549189815,2009-04-03,13:19:05
40.00968,116.315212,0,159,39906.5549537037,2009-04-03,13:19:08
40.009675,116.315211,0,159,39906.5549768518,2009-04-03,13:19:10
40.009659,116.315207,0,158,39906.5550347222,2009-04-03,13:19:15
40.009645,116.315207,0,158,39906.5550925926,2009-04-03,13:19:20
40.009648,116.315219,0,158,39906.555150463,2009-04-03,13:19:25
40.009651,116.315235,0,159,39906.5552083333,2009-04-03,13:19:30
40.009675,116.315259,0,159,39906.5552662037,2009-04-03,13:19:35
40.00969,116.315291,0,159,39906.5553240741,2009-04-03,13:19:40
40.009696,116.31529,0,157,39906.5553819444,2009-04-03,13:19:45
40.009696,116.315287,0,158,39906.5554398148,2009-04-03,13:19:50
40.0097,116.315287,0,158,39906.5554976852,2009-04-03,13:19:55
40.009702,116.315287,0,157,39906.5555555556,2009-04-03,13:20:00
40.009702,116.315287,0,157,39906.5555902778,2009-04-03,13:20:03
40.009704,116.315285,0,156,39906.5556134259,2009-04-03,13:20:05
40.009714,116.315282,0,156,39906.5556712963,2009-04-03,13:20:10
40.009719,116.315282,0,155,39906.5557291667,2009-04-03,13:20:15
40.009724,116.315281,0,154,39906.555787037,2009-04-03,13:20:20
40.009724,116.315281,0,154,39906.5558217593,2009-04-03,13:20:23
40.009723,116.315281,0,154,39906.5558449074,2009-04-03,13:20:25
40.00971,116.31527,0,153,39906.5559027778,2009-04-03,13:20:30
40.009673,116.315219,0,149,39906.5559606481,2009-04-03,13:20:35
40.009663,116.315174,0,150,39906.5560185185,2009-04-03,13:20:40
40.009669,116.315159,0,151,39906.5560763889,2009-04-03,13:20:45
40.009684,116.315154,0,151,39906.5561342593,2009-04-03,13:20:50
40.009691,116.315147,0,152,39906.5561921296,2009-04-03,13:20:55
40.009691,116.315147,0,152,39906.5562268518,2009-04-03,13:20:58
40.009697,116.315146,0,152,39906.55625,2009-04-03,13:21:00
40.009706,116.315145,0,153,39906.5563078704,2009-04-03,13:21:05
40.009709,116.315144,0,152,39906.5563657407,2009-04-03,13:21:10
40.009709,116.315144,0,152,39906.556400463,2009-04-03,13:21:13
40.00971,116.315145,0,152,39906.5564236111,2009-04-03,13:21:15
40.009961,116.315213,0,191,39906.5600694444,2009-04-03,13:26:30
40.009987,116.315258,0,191,39906.5601273148,2009-04-03,13:26:35
40.009989,116.315296,0,190,39906.5601851852,2009-04-03,13:26:40
40.009956,116.315332,0,189,39906.5602430556,2009-04-03,13:26:45
40.009927,116.315356,0,186,39906.5603009259,2009-04-03,13:26:50
40.00991,116.315374,0,185,39906.5603587963,2009-04-03,13:26:55
40.009903,116.315351,0,188,39906.5604166667,2009-04-03,13:27:00
40.009874,116.315281,0,192,39906.560474537,2009-04-03,13:27:05
40.009877,116.315248,0,196,39906.5605324074,2009-04-03,13:27:10
40.009907,116.315209,0,197,39906.5605902778,2009-04-03,13:27:15
40.009863,116.31531,0,201,39906.5606481481,2009-04-03,13:27:20
40.009831,116.315365,0,204,39906.5607060185,2009-04-03,13:27:25
40.009782,116.315363,0,209,39906.5607638889,2009-04-03,13:27:30
40.009801,116.315446,0,207,39906.5608217593,2009-04-03,13:27:35
40.009793,116.315452,0,206,39906.5608796296,2009-04-03,13:27:40
40.009793,116.315452,0,206,39906.5609143519,2009-04-03,13:27:43
40.009792,116.315452,0,206,39906.5609375,2009-04-03,13:27:45
40.009792,116.315438,0,197,39906.5609953704,2009-04-03,13:27:50
40.009766,116.315395,0,190,39906.5610532407,2009-04-03,13:27:55
40.009744,116.315379,0,188,39906.5611111111,2009-04-03,13:28:00
40.009735,116.315342,0,184,39906.5611689815,2009-04-03,13:28:05
40.009738,116.315342,0,184,39906.5612268519,2009-04-03,13:28:10
40.009738,116.315342,0,184,39906.5612615741,2009-04-03,13:28:13
40.009744,116.315346,0,184,39906.5612847222,2009-04-03,13:28:15
40.009769,116.315329,0,184,39906.5613425926,2009-04-03,13:28:20
40.009768,116.315314,0,180,39906.561400463,2009-04-03,13:28:25
40.009759,116.315322,0,175,39906.5614583333,2009-04-03,13:28:30
40.009747,116.315319,0,173,39906.5615162037,2009-04-03,13:28:35
40.009723,116.31533,0,171,39906.5615740741,2009-04-03,13:28:40
40.009701,116.315384,0,170,39906.5616319444,2009-04-03,13:28:45
40.009669,116.315454,0,167,39906.5616898148,2009-04-03,13:28:50
40.009677,116.315575,0,164,39906.5617476852,2009-04-03,13:28:55
40.009743,116.315618,0,156,39906.5618055556,2009-04-03,13:29:00
40.009752,116.315391,0,141,39906.5618634259,2009-04-03,13:29:05
40.009772,116.315396,0,139,39906.5619212963,2009-04-03,13:29:10
40.009772,116.315396,0,139,39906.5619560185,2009-04-03,13:29:13
40.009776,116.315394,0,138,39906.5619791667,2009-04-03,13:29:15
40.009789,116.315386,0,138,39906.562037037,2009-04-03,13:29:20
40.009805,116.315321,0,139,39906.5620949074,2009-04-03,13:29:25
40.009831,116.315319,0,140,39906.5621527778,2009-04-03,13:29:30
40.009862,116.315355,0,147,39906.5622106481,2009-04-03,13:29:35
40.009888,116.315401,0,162,39906.5622685185,2009-04-03,13:29:40
40.009909,116.315439,0,175,39906.5623263889,2009-04-03,13:29:45
40.009932,116.315467,0,197,39906.5623842593,2009-04-03,13:29:50
40.009958,116.315456,0,224,39906.5624421296,2009-04-03,13:29:55
40.009976,116.315464,0,255,39906.5625,2009-04-03,13:30:00
40.009989,116.315483,0,290,39906.5625578704,2009-04-03,13:30:05
40.009989,116.315444,0,317,39906.5626157407,2009-04-03,13:30:10
40.009982,116.315423,0,340,39906.5626736111,2009-04-03,13:30:15
40.009993,116.315422,0,361,39906.5627314815,2009-04-03,13:30:20
40.009993,116.315422,0,361,39906.5627662037,2009-04-03,13:30:23
40.009999,116.31542,0,382,39906.5627893518,2009-04-03,13:30:25
40.010008,116.315414,0,400,39906.5628472222,2009-04-03,13:30:30
40.010017,116.315388,0,416,39906.5629050926,2009-04-03,13:30:35
40.010027,116.315387,0,433,39906.562962963,2009-04-03,13:30:40
40.010036,116.315384,0,447,39906.5630208333,2009-04-03,13:30:45
40.010039,116.31538,0,450,39906.5630787037,2009-04-03,13:30:50
40.010042,116.315379,0,451,39906.5631365741,2009-04-03,13:30:55
40.010041,116.315378,0,451,39906.5631944444,2009-04-03,13:31:00
40.010041,116.315378,0,451,39906.5632291667,2009-04-03,13:31:03
40.010041,116.315374,0,451,39906.5632523148,2009-04-03,13:31:05
40.010028,116.315373,0,450,39906.5633101852,2009-04-03,13:31:10
40.009919,116.315331,0,437,39906.5633680556,2009-04-03,13:31:15
40.009915,116.315331,0,437,39906.5634259259,2009-04-03,13:31:20
40.00991,116.315331,0,436,39906.5634837963,2009-04-03,13:31:25
40.009906,116.315333,0,436,39906.5635416667,2009-04-03,13:31:30
40.009909,116.315332,0,436,39906.563599537,2009-04-03,13:31:35
40.009917,116.315332,0,435,39906.5636574074,2009-04-03,13:31:40
40.009917,116.315332,0,435,39906.5636921296,2009-04-03,13:31:43
40.009917,116.315331,0,433,39906.5637152778,2009-04-03,13:31:45
40.009873,116.315317,0,423,39906.5637731481,2009-04-03,13:31:50
40.009844,116.315299,0,415,39906.5638310185,2009-04-03,13:31:55
40.009837,116.315273,0,405,39906.5638888889,2009-04-03,13:32:00
40.009799,116.31523,0,381,39906.5639467593,2009-04-03,13:32:05
40.0098,116.315229,0,376,39906.5640046296,2009-04-03,13:32:10
40.0098,116.315226,0,374,39906.5640625,2009-04-03,13:32:15
40.0098,116.315226,0,374,39906.5640972222,2009-04-03,13:32:18
40.009807,116.315225,0,373,39906.5641203704,2009-04-03,13:32:20
40.009791,116.315241,0,355,39906.5641782407,2009-04-03,13:32:25
40.00978,116.315249,0,339,39906.5642361111,2009-04-03,13:32:30
40.009756,116.315247,0,334,39906.5642939815,2009-04-03,13:32:35
40.009754,116.315248,0,333,39906.5643518518,2009-04-03,13:32:40
40.009754,116.315249,0,332,39906.5644097222,2009-04-03,13:32:45
40.009754,116.315249,0,332,39906.5644444444,2009-04-03,13:32:48
40.009747,116.315249,0,332,39906.5644675926,2009-04-03,13:32:50
40.009734,116.315197,0,327,39906.564525463,2009-04-03,13:32:55
40.009733,116.315196,0,327,39906.5645833333,2009-04-03,13:33:00
40.009733,116.315196,0,327,39906.5646180556,2009-04-03,13:33:03
40.009734,116.315197,0,328,39906.5646412037,2009-04-03,13:33:05
40.009754,116.315251,0,324,39906.5646990741,2009-04-03,13:33:10
40.009769,116.315343,0,323,39906.5647569444,2009-04-03,13:33:15
40.009779,116.315409,0,321,39906.5648148148,2009-04-03,13:33:20
40.009779,116.315503,0,322,39906.5648726852,2009-04-03,13:33:25
40.009784,116.315593,0,320,39906.5649305556,2009-04-03,13:33:30
40.009798,116.31566,0,318,39906.5649884259,2009-04-03,13:33:35
40.00978,116.315677,0,317,39906.5650462963,2009-04-03,13:33:40
40.00978,116.315677,0,317,39906.5650810185,2009-04-03,13:33:43
40.009776,116.315681,0,314,39906.5651041667,2009-04-03,13:33:45
40.009758,116.315655,0,312,39906.565162037,2009-04-03,13:33:50
40.00975,116.31565,0,312,39906.5652199074,2009-04-03,13:33:55
40.00975,116.31565,0,312,39906.5652546296,2009-04-03,13:33:58
40.009743,116.31565,0,312,39906.5652777778,2009-04-03,13:34:00
40.009734,116.315648,0,312,39906.5653356481,2009-04-03,13:34:05
40.009722,116.315648,0,312,39906.5653935185,2009-04-03,13:34:10
40.009709,116.315657,0,312,39906.5654513889,2009-04-03,13:34:15
40.009701,116.3157,0,312,39906.5655092593,2009-04-03,13:34:20
40.009685,116.315361,0,303,39906.5655671296,2009-04-03,13:34:25
40.009685,116.315361,0,303,39906.5656018518,2009-04-03,13:34:28
40.00969,116.31536,0,303,39906.565625,2009-04-03,13:34:30
40.009681,116.315349,0,304,39906.5656828704,2009-04-03,13:34:35
40.009681,116.315344,0,304,39906.5657407407,2009-04-03,13:34:40
40.00968,116.315341,0,304,39906.5657986111,2009-04-03,13:34:45
40.009674,116.315339,0,304,39906.5658564815,2009-04-03,13:34:50
40.009667,116.315337,0,305,39906.5659143519,2009-04-03,13:34:55
40.009667,116.315337,0,305,39906.5659490741,2009-04-03,13:34:58
40.009662,116.315334,0,304,39906.5659722222,2009-04-03,13:35:00
40.009635,116.315271,0,304,39906.5660300926,2009-04-03,13:35:05
40.009607,116.315254,0,305,39906.566087963,2009-04-03,13:35:10
40.009599,116.315253,0,305,39906.5661458333,2009-04-03,13:35:15
40.0096,116.315252,0,305,39906.5662037037,2009-04-03,13:35:20
40.009594,116.31525,0,305,39906.5662615741,2009-04-03,13:35:25
40.009599,116.31525,0,305,39906.5663194444,2009-04-03,13:35:30
40.009599,116.31525,0,305,39906.5663541667,2009-04-03,13:35:33
40.009599,116.315249,0,304,39906.5663773148,2009-04-03,13:35:35
40.009581,116.315236,0,303,39906.5664351852,2009-04-03,13:35:40
40.009562,116.315188,0,301,39906.5664930556,2009-04-03,13:35:45
40.009556,116.315186,0,301,39906.5665509259,2009-04-03,13:35:50
40.009554,116.315184,0,301,39906.5666087963,2009-04-03,13:35:55
40.009554,116.315184,0,301,39906.5666435185,2009-04-03,13:35:58
40.009549,116.315182,0,301,39906.5666666667,2009-04-03,13:36:00
40.009536,116.315134,0,298,39906.566724537,2009-04-03,13:36:05
40.009516,116.315113,0,296,39906.5667824074,2009-04-03,13:36:10
40.009484,116.315078,0,294,39906.5668402778,2009-04-03,13:36:15
40.009725,116.315125,0,181,39906.5707175926,2009-04-03,13:41:50
40.009747,116.315163,0,181,39906.570775463,2009-04-03,13:41:55
40.009938,116.315142,0,182,39906.5708912037,2009-04-03,13:42:05
40.009925,116.315165,0,182,39906.5709490741,2009-04-03,13:42:10
40.00991,116.315196,0,184,39906.5710069444,2009-04-03,13:42:15
40.009889,116.315252,0,188,39906.5710648148,2009-04-03,13:42:20
40.00985,116.3153,0,189,39906.5711226852,2009-04-03,13:42:25
40.009845,116.315291,0,190,39906.5711805556,2009-04-03,13:42:30
40.00984,116.315291,0,190,39906.5712384259,2009-04-03,13:42:35
40.009842,116.315289,0,190,39906.5712962963,2009-04-03,13:42:40
40.009847,116.315288,0,190,39906.5713541667,2009-04-03,13:42:45
40.009847,116.315288,0,190,39906.5713888889,2009-04-03,13:42:48
40.009851,116.315286,0,189,39906.571412037,2009-04-03,13:42:50
40.009822,116.315309,0,162,39906.5714699074,2009-04-03,13:42:55
40.00983,116.315307,0,161,39906.5715277778,2009-04-03,13:43:00
40.00983,116.315307,0,160,39906.5715856481,2009-04-03,13:43:05
40.009832,116.315307,0,160,39906.5716435185,2009-04-03,13:43:10
40.009834,116.315305,0,159,39906.5717013889,2009-04-03,13:43:15
40.009834,116.315304,0,159,39906.5717592593,2009-04-03,13:43:20
40.009837,116.315303,0,159,39906.5718171296,2009-04-03,13:43:25
40.009835,116.315303,0,159,39906.571875,2009-04-03,13:43:30
40.009835,116.315303,0,159,39906.5719328704,2009-04-03,13:43:35
40.009843,116.315302,0,159,39906.5719907407,2009-04-03,13:43:40
40.009851,116.315303,0,158,39906.5720486111,2009-04-03,13:43:45
40.009851,116.315303,0,158,39906.5720833333,2009-04-03,13:43:48
40.009853,116.315304,0,157,39906.5721064815,2009-04-03,13:43:50
40.009863,116.315305,0,156,39906.5721643518,2009-04-03,13:43:55
40.009875,116.315315,0,153,39906.5722222222,2009-04-03,13:44:00
40.009888,116.315361,0,139,39906.5722800926,2009-04-03,13:44:05
40.009934,116.315413,0,127,39906.572337963,2009-04-03,13:44:10
40.009932,116.315478,0,112,39906.5723958333,2009-04-03,13:44:15
40.009915,116.31549,0,102,39906.5724537037,2009-04-03,13:44:20
40.009884,116.315438,0,96,39906.5725115741,2009-04-03,13:44:25
40.009866,116.315398,0,94,39906.5725694444,2009-04-03,13:44:30
40.009859,116.315396,0,93,39906.5726273148,2009-04-03,13:44:35
40.009859,116.315396,0,93,39906.572662037,2009-04-03,13:44:38
40.009855,116.315395,0,93,39906.5726851852,2009-04-03,13:44:40
40.009846,116.315393,0,93,39906.5727430556,2009-04-03,13:44:45
40.009843,116.315391,0,93,39906.5728009259,2009-04-03,13:44:50
40.00985,116.315389,0,93,39906.5728587963,2009-04-03,13:44:55
40.009854,116.315388,0,94,39906.5729166667,2009-04-03,13:45:00
40.009854,116.315388,0,94,39906.5729513889,2009-04-03,13:45:03
40.009856,116.315387,0,94,39906.572974537,2009-04-03,13:45:05
40.009844,116.315362,0,92,39906.5730324074,2009-04-03,13:45:10
40.009817,116.31535,0,91,39906.5730902778,2009-04-03,13:45:15
40.009811,116.315349,0,90,39906.5731481481,2009-04-03,13:45:20
40.009815,116.315347,0,90,39906.5732060185,2009-04-03,13:45:25
40.009813,116.315342,0,88,39906.5732638889,2009-04-03,13:45:30
40.009813,116.315343,0,78,39906.5733217593,2009-04-03,13:45:35
40.009813,116.315343,0,78,39906.5733564815,2009-04-03,13:45:38
40.009816,116.315344,0,68,39906.5733796296,2009-04-03,13:45:40
40.009814,116.315355,0,66,39906.5734375,2009-04-03,13:45:45
40.009808,116.315372,0,60,39906.5734953704,2009-04-03,13:45:50
40.009812,116.315372,0,58,39906.5735532407,2009-04-03,13:45:55
40.009812,116.315372,0,58,39906.573587963,2009-04-03,13:45:58
40.009804,116.315371,0,58,39906.5736111111,2009-04-03,13:46:00
40.009795,116.315369,0,58,39906.5736689815,2009-04-03,13:46:05
40.009801,116.315366,0,58,39906.5737268519,2009-04-03,13:46:10
40.009805,116.315362,0,58,39906.5737847222,2009-04-03,13:46:15
40.009799,116.315359,0,59,39906.5738425926,2009-04-03,13:46:20
40.009799,116.315357,0,59,39906.573900463,2009-04-03,13:46:25
40.009801,116.315354,0,59,39906.5739583333,2009-04-03,13:46:30
40.009807,116.315349,0,59,39906.5740162037,2009-04-03,13:46:35
40.009799,116.315347,0,59,39906.5740740741,2009-04-03,13:46:40
40.009798,116.315345,0,59,39906.5741319444,2009-04-03,13:46:45
40.009798,116.315344,0,59,39906.5741898148,2009-04-03,13:46:50
40.009792,116.315343,0,59,39906.5742476852,2009-04-03,13:46:55
40.009792,116.315343,0,59,39906.5742824074,2009-04-03,13:46:58
40.009785,116.315342,0,60,39906.5743055556,2009-04-03,13:47:00
40.009771,116.315334,0,61,39906.5743634259,2009-04-03,13:47:05
40.009777,116.315332,0,61,39906.5744212963,2009-04-03,13:47:10
40.009785,116.315331,0,62,39906.5744791667,2009-04-03,13:47:15
40.009785,116.315331,0,62,39906.5745138889,2009-04-03,13:47:18
40.009778,116.315326,0,63,39906.574537037,2009-04-03,13:47:20
40.009774,116.315303,0,64,39906.5745949074,2009-04-03,13:47:25
40.009776,116.315314,0,68,39906.5746527778,2009-04-03,13:47:30
40.009801,116.315309,0,70,39906.5747106481,2009-04-03,13:47:35
40.009821,116.315299,0,72,39906.5747685185,2009-04-03,13:47:40
40.009871,116.315273,0,75,39906.5748263889,2009-04-03,13:47:45
40.009899,116.315283,0,77,39906.5748842593,2009-04-03,13:47:50
40.009633,116.315268,0,84,39906.5825810185,2009-04-03,13:58:55
40.009624,116.315295,0,82,39906.5826388889,2009-04-03,13:59:00
40.009626,116.315309,0,80,39906.5826967593,2009-04-03,13:59:05
40.009646,116.315268,0,81,39906.5827546296,2009-04-03,13:59:10
40.009669,116.31524,0,79,39906.5828125,2009-04-03,13:59:15
40.009671,116.315238,0,78,39906.5828703704,2009-04-03,13:59:20
40.009673,116.315238,0,77,39906.5829282407,2009-04-03,13:59:25
40.009673,116.315238,0,77,39906.582962963,2009-04-03,13:59:28
40.009681,116.315236,0,77,39906.5829861111,2009-04-03,13:59:30
40.009691,116.315233,0,76,39906.5830439815,2009-04-03,13:59:35
40.009687,116.315236,0,75,39906.5831018519,2009-04-03,13:59:40
40.009687,116.315236,0,75,39906.5831365741,2009-04-03,13:59:43
40.009689,116.315236,0,75,39906.5831597222,2009-04-03,13:59:45
40.009698,116.315235,0,75,39906.5832175926,2009-04-03,13:59:50
40.009708,116.315233,0,74,39906.583275463,2009-04-03,13:59:55
40.009716,116.315231,0,73,39906.5833333333,2009-04-03,14:00:00
40.009719,116.315232,0,73,39906.5833912037,2009-04-03,14:00:05
40.009722,116.315232,0,73,39906.5834490741,2009-04-03,14:00:10
40.009727,116.315231,0,73,39906.5835069444,2009-04-03,14:00:15
40.009725,116.315232,0,73,39906.5835648148,2009-04-03,14:00:20
40.009718,116.315232,0,73,39906.5836226852,2009-04-03,14:00:25
40.009717,116.315231,0,73,39906.5836805556,2009-04-03,14:00:30
40.009713,116.315231,0,73,39906.5837384259,2009-04-03,14:00:35
40.009713,116.315232,0,74,39906.5837962963,2009-04-03,14:00:40
40.009713,116.315232,0,74,39906.5838310185,2009-04-03,14:00:43
40.009719,116.315232,0,74,39906.5838541667,2009-04-03,14:00:45
40.009719,116.315221,0,78,39906.583912037,2009-04-03,14:00:50
40.00971,116.315231,0,82,39906.5839699074,2009-04-03,14:00:55
40.00971,116.31523,0,83,39906.5840277778,2009-04-03,14:01:00
40.00971,116.31523,0,83,39906.5840856481,2009-04-03,14:01:05
40.009718,116.315229,0,85,39906.5841435185,2009-04-03,14:01:10
40.009718,116.315229,0,85,39906.5841782407,2009-04-03,14:01:13
40.009726,116.315227,0,86,39906.5842013889,2009-04-03,14:01:15
40.009737,116.315226,0,89,39906.5842592593,2009-04-03,14:01:20
40.009744,116.315226,0,91,39906.5843171296,2009-04-03,14:01:25
40.009744,116.315225,0,92,39906.584375,2009-04-03,14:01:30
40.009742,116.315223,0,92,39906.5844328704,2009-04-03,14:01:35
40.009736,116.315221,0,92,39906.5844907407,2009-04-03,14:01:40
40.009735,116.31522,0,92,39906.5845486111,2009-04-03,14:01:45
40.009742,116.315217,0,92,39906.5846064815,2009-04-03,14:01:50
40.009745,116.315218,0,93,39906.5846643519,2009-04-03,14:01:55
40.009746,116.315219,0,93,39906.5847222222,2009-04-03,14:02:00
40.009751,116.315217,0,95,39906.5847800926,2009-04-03,14:02:05
40.009751,116.315217,0,95,39906.5848148148,2009-04-03,14:02:08
40.009753,116.31522,0,98,39906.584837963,2009-04-03,14:02:10
40.009739,116.315237,0,106,39906.5848958333,2009-04-03,14:02:15
40.009744,116.315237,0,116,39906.5849537037,2009-04-03,14:02:20
40.009746,116.31524,0,130,39906.5850115741,2009-04-03,14:02:25
40.009753,116.315238,0,136,39906.5850694444,2009-04-03,14:02:30
40.009753,116.315238,0,136,39906.5851041667,2009-04-03,14:02:33
40.009756,116.315232,0,147,39906.5851273148,2009-04-03,14:02:35
40.009764,116.315198,0,165,39906.5851851852,2009-04-03,14:02:40
40.009757,116.315196,0,164,39906.5852430556,2009-04-03,14:02:45
40.009758,116.315196,0,166,39906.5853009259,2009-04-03,14:02:50
40.009755,116.315197,0,167,39906.5853587963,2009-04-03,14:02:55
40.009756,116.315197,0,167,39906.5854166667,2009-04-03,14:03:00
40.009756,116.315197,0,168,39906.585474537,2009-04-03,14:03:05
40.009756,116.315197,0,168,39906.5855092593,2009-04-03,14:03:08
40.00976,116.315203,0,168,39906.5855324074,2009-04-03,14:03:10
40.009771,116.31521,0,171,39906.5855902778,2009-04-03,14:03:15
40.00976,116.315218,0,174,39906.5856481481,2009-04-03,14:03:20
40.009764,116.315217,0,173,39906.5857060185,2009-04-03,14:03:25
40.009764,116.315217,0,173,39906.5857407407,2009-04-03,14:03:28
40.00977,116.315216,0,173,39906.5857638889,2009-04-03,14:03:30
40.009755,116.31523,0,173,39906.5858217593,2009-04-03,14:03:35
40.009761,116.315216,0,173,39906.5858796296,2009-04-03,14:03:40
40.009755,116.315203,0,173,39906.5859375,2009-04-03,14:03:45
40.009755,116.315203,0,173,39906.5859722222,2009-04-03,14:03:48
40.009748,116.315203,0,173,39906.5859953704,2009-04-03,14:03:50
40.009737,116.315206,0,173,39906.5860532407,2009-04-03,14:03:55
40.009729,116.315208,0,173,39906.5861111111,2009-04-03,14:04:00
40.009726,116.315208,0,174,39906.5861689815,2009-04-03,14:04:05
40.009725,116.315209,0,174,39906.5862268518,2009-04-03,14:04:10
40.00972,116.315209,0,174,39906.5862847222,2009-04-03,14:04:15
40.00972,116.315209,0,174,39906.5863194444,2009-04-03,14:04:18
40.00972,116.315208,0,174,39906.5863425926,2009-04-03,14:04:20
40.00973,116.315205,0,174,39906.586400463,2009-04-03,14:04:25
40.00974,116.315196,0,175,39906.5864583333,2009-04-03,14:04:30
40.009731,116.315195,0,175,39906.5865162037,2009-04-03,14:04:35
40.009731,116.315195,0,175,39906.5865509259,2009-04-03,14:04:38
40.009727,116.315194,0,176,39906.5865740741,2009-04-03,14:04:40
40.009744,116.315213,0,175,39906.5866319444,2009-04-03,14:04:45
40.009769,116.315211,0,171,39906.5866898148,2009-04-03,14:04:50
40.009774,116.315217,0,169,39906.5867476852,2009-04-03,14:04:55
40.009771,116.315219,0,169,39906.5868055556,2009-04-03,14:05:00
40.009771,116.31522,0,169,39906.5868634259,2009-04-03,14:05:05
40.009768,116.315221,0,168,39906.5869212963,2009-04-03,14:05:10
40.00976,116.315222,0,168,39906.5869791667,2009-04-03,14:05:15
40.009755,116.315222,0,168,39906.587037037,2009-04-03,14:05:20
40.009755,116.315223,0,168,39906.5870949074,2009-04-03,14:05:25
40.009752,116.315224,0,168,39906.5871527778,2009-04-03,14:05:30
40.009752,116.315224,0,168,39906.5871875,2009-04-03,14:05:33
40.009759,116.315218,0,169,39906.5872106481,2009-04-03,14:05:35
40.009757,116.315205,0,169,39906.5872685185,2009-04-03,14:05:40
40.009753,116.315205,0,169,39906.5873263889,2009-04-03,14:05:45
40.009746,116.315204,0,170,39906.5873842593,2009-04-03,14:05:50
40.009746,116.315204,0,170,39906.5874189815,2009-04-03,14:05:53
40.009742,116.315202,0,170,39906.5874421296,2009-04-03,14:05:55
40.009751,116.315199,0,170,39906.5875,2009-04-03,14:06:00
40.009753,116.315141,0,171,39906.5875578704,2009-04-03,14:06:05
40.009762,116.315126,0,171,39906.5876157407,2009-04-03,14:06:10
40.009762,116.315126,0,171,39906.587650463,2009-04-03,14:06:13
40.00976,116.315127,0,171,39906.5876736111,2009-04-03,14:06:15
40.00975,116.315129,0,171,39906.5877314815,2009-04-03,14:06:20
40.009717,116.315173,0,169,39906.5877893518,2009-04-03,14:06:25
40.009685,116.315276,0,167,39906.5878472222,2009-04-03,14:06:30
40.00967,116.315365,0,165,39906.5879050926,2009-04-03,14:06:35
40.009682,116.315381,0,164,39906.587962963,2009-04-03,14:06:40
40.009684,116.315347,0,164,39906.5880208333,2009-04-03,14:06:45
40.009684,116.315347,0,164,39906.5880555556,2009-04-03,14:06:48
40.009686,116.315339,0,165,39906.5880787037,2009-04-03,14:06:50
40.0097,116.315308,0,163,39906.5881365741,2009-04-03,14:06:55
40.009702,116.315307,0,163,39906.5881944444,2009-04-03,14:07:00
40.0097,116.315306,0,163,39906.5882523148,2009-04-03,14:07:05
40.009693,116.315308,0,163,39906.5883101852,2009-04-03,14:07:10
40.009686,116.31531,0,163,39906.5883680556,2009-04-03,14:07:15
40.009689,116.31531,0,163,39906.5884259259,2009-04-03,14:07:20
40.009696,116.315309,0,163,39906.5884837963,2009-04-03,14:07:25
40.009692,116.315304,0,163,39906.5885416667,2009-04-03,14:07:30
40.009692,116.315304,0,163,39906.5885763889,2009-04-03,14:07:33
40.009688,116.315303,0,163,39906.588599537,2009-04-03,14:07:35
40.009699,116.315298,0,163,39906.5886574074,2009-04-03,14:07:40
40.009717,116.315292,0,163,39906.5887152778,2009-04-03,14:07:45
40.009731,116.315297,0,160,39906.5887731481,2009-04-03,14:07:50
40.009751,116.315284,0,159,39906.5888310185,2009-04-03,14:07:55
40.009769,116.315272,0,159,39906.5888888889,2009-04-03,14:08:00
40.009776,116.315245,0,158,39906.5889467593,2009-04-03,14:08:05
40.009751,116.315233,0,162,39906.5890046296,2009-04-03,14:08:10
40.009751,116.315233,0,162,39906.5890393518,2009-04-03,14:08:13
40.009759,116.315234,0,163,39906.5890625,2009-04-03,14:08:15
40.009759,116.315253,0,164,39906.5891203704,2009-04-03,14:08:20
40.009758,116.315295,0,166,39906.5891782407,2009-04-03,14:08:25
40.00977,116.315327,0,167,39906.5892361111,2009-04-03,14:08:30
40.009788,116.315387,0,171,39906.5892939815,2009-04-03,14:08:35
40.009784,116.315426,0,172,39906.5893518519,2009-04-03,14:08:40
40.009784,116.315426,0,172,39906.5893865741,2009-04-03,14:08:43
40.009786,116.315427,0,172,39906.5894097222,2009-04-03,14:08:45
40.009776,116.315428,0,172,39906.5894675926,2009-04-03,14:08:50
40.009776,116.315428,0,172,39906.5895023148,2009-04-03,14:08:53
40.009778,116.315428,0,172,39906.589525463,2009-04-03,14:08:55
40.009813,116.315413,0,169,39906.5895833333,2009-04-03,14:09:00
40.00983,116.315427,0,166,39906.5896412037,2009-04-03,14:09:05
40.009806,116.315428,0,157,39906.5896990741,2009-04-03,14:09:10
40.009793,116.315427,0,153,39906.5897569444,2009-04-03,14:09:15
40.009789,116.31543,0,153,39906.5898148148,2009-04-03,14:09:20
40.009789,116.31543,0,153,39906.589849537,2009-04-03,14:09:23
40.009795,116.315432,0,152,39906.5898726852,2009-04-03,14:09:25
40.00982,116.315452,0,137,39906.5899305556,2009-04-03,14:09:30
40.009841,116.315496,0,125,39906.5899884259,2009-04-03,14:09:35
40.009832,116.315474,0,111,39906.5900462963,2009-04-03,14:09:40
40.009811,116.315449,0,105,39906.5901041667,2009-04-03,14:09:45
40.009809,116.315447,0,104,39906.590162037,2009-04-03,14:09:50
40.009815,116.315446,0,103,39906.5902199074,2009-04-03,14:09:55
40.009818,116.315446,0,103,39906.5902777778,2009-04-03,14:10:00
40.009818,116.315446,0,103,39906.5903125,2009-04-03,14:10:03
40.009815,116.315447,0,103,39906.5903356481,2009-04-03,14:10:05
40.009789,116.315461,0,106,39906.5903935185,2009-04-03,14:10:10
40.009733,116.315468,0,109,39906.5904513889,2009-04-03,14:10:15
40.009702,116.315451,0,112,39906.5905092593,2009-04-03,14:10:20
40.009703,116.315442,0,117,39906.5905671296,2009-04-03,14:10:25
40.009693,116.315409,0,121,39906.590625,2009-04-03,14:10:30
40.009686,116.315407,0,121,39906.5906828704,2009-04-03,14:10:35
40.009686,116.315407,0,122,39906.5907407407,2009-04-03,14:10:40
40.009686,116.315407,0,122,39906.590775463,2009-04-03,14:10:43
40.009694,116.315405,0,122,39906.5907986111,2009-04-03,14:10:45
40.009684,116.315386,0,123,39906.5908564815,2009-04-03,14:10:50
40.009665,116.315299,0,122,39906.5909143519,2009-04-03,14:10:55
40.00963,116.315231,0,123,39906.5909722222,2009-04-03,14:11:00
40.009589,116.315209,0,123,39906.5910300926,2009-04-03,14:11:05
40.009792,116.315292,0,123,39906.5957175926,2009-04-03,14:17:50
40.009844,116.315389,0,123,39906.595775463,2009-04-03,14:17:55
40.009859,116.315437,0,124,39906.5958333333,2009-04-03,14:18:00
40.009854,116.315395,0,127,39906.5958912037,2009-04-03,14:18:05
40.00982,116.315357,0,129,39906.5959490741,2009-04-03,14:18:10
40.009824,116.315355,0,129,39906.5960069444,2009-04-03,14:18:15
40.009826,116.315351,0,128,39906.5960648148,2009-04-03,14:18:20
40.009828,116.315349,0,128,39906.5961226852,2009-04-03,14:18:25
40.009828,116.315349,0,128,39906.5961574074,2009-04-03,14:18:28
40.009825,116.315346,0,128,39906.5961805556,2009-04-03,14:18:30
40.009815,116.315345,0,128,39906.5962384259,2009-04-03,14:18:35
40.009812,116.315343,0,128,39906.5962962963,2009-04-03,14:18:40
40.009816,116.315341,0,128,39906.5963541667,2009-04-03,14:18:45
40.009816,116.315341,0,128,39906.5963888889,2009-04-03,14:18:48
40.009822,116.315339,0,129,39906.596412037,2009-04-03,14:18:50
40.009813,116.315337,0,129,39906.5964699074,2009-04-03,14:18:55
40.009803,116.315337,0,129,39906.5965277778,2009-04-03,14:19:00
40.009801,116.315335,0,129,39906.5965856481,2009-04-03,14:19:05
40.009798,116.315334,0,129,39906.5966435185,2009-04-03,14:19:10
40.009798,116.315334,0,129,39906.5966782407,2009-04-03,14:19:13
40.009805,116.315333,0,129,39906.5967013889,2009-04-03,14:19:15
40.009814,116.31533,0,129,39906.5967592593,2009-04-03,14:19:20
40.009809,116.315327,0,129,39906.5968171296,2009-04-03,14:19:25
40.009803,116.315325,0,128,39906.596875,2009-04-03,14:19:30
40.009807,116.315323,0,128,39906.5969328704,2009-04-03,14:19:35
40.009815,116.315321,0,128,39906.5969907407,2009-04-03,14:19:40
40.009811,116.315321,0,128,39906.5970486111,2009-04-03,14:19:45
40.009811,116.315321,0,128,39906.5970833333,2009-04-03,14:19:48
40.009806,116.31532,0,128,39906.5971064815,2009-04-03,14:19:50
40.009801,116.315337,0,128,39906.5971643519,2009-04-03,14:19:55
40.009804,116.315336,0,128,39906.5972222222,2009-04-03,14:20:00
40.009801,116.315334,0,128,39906.5972800926,2009-04-03,14:20:05
40.009802,116.315333,0,128,39906.597337963,2009-04-03,14:20:10
40.009804,116.31533,0,128,39906.5973958333,2009-04-03,14:20:15
40.00981,116.315327,0,128,39906.5974537037,2009-04-03,14:20:20
40.009817,116.315326,0,129,39906.5975115741,2009-04-03,14:20:25
40.009817,116.315326,0,129,39906.5975462963,2009-04-03,14:20:28
40.00981,116.315327,0,129,39906.5975694444,2009-04-03,14:20:30
40.009809,116.315312,0,130,39906.5976273148,2009-04-03,14:20:35
40.009777,116.315297,0,131,39906.5976851852,2009-04-03,14:20:40
40.009777,116.315297,0,131,39906.5977199074,2009-04-03,14:20:43
40.009769,116.315296,0,132,39906.5977430556,2009-04-03,14:20:45
40.009699,116.315243,0,133,39906.5978009259,2009-04-03,14:20:50
40.009634,116.315156,0,134,39906.5978587963,2009-04-03,14:20:55
40.00961,116.315064,0,133,39906.5979166667,2009-04-03,14:21:00
40.009602,116.315026,0,133,39906.597974537,2009-04-03,14:21:05
40.009597,116.314995,0,134,39906.5980324074,2009-04-03,14:21:10
40.009597,116.314995,0,134,39906.5980671296,2009-04-03,14:21:13
40.009605,116.315,0,134,39906.5980902778,2009-04-03,14:21:15
40.009631,116.315042,0,137,39906.5981481481,2009-04-03,14:21:20
40.009631,116.315042,0,137,39906.5981828704,2009-04-03,14:21:23
40.009639,116.315043,0,138,39906.5982060185,2009-04-03,14:21:25
40.009649,116.315043,0,139,39906.5982638889,2009-04-03,14:21:30
40.009649,116.315043,0,139,39906.5982986111,2009-04-03,14:21:33
40.00965,116.315043,0,141,39906.5983217593,2009-04-03,14:21:35
40.009667,116.31503,0,141,39906.5983796296,2009-04-03,14:21:40
40.009685,116.314987,0,146,39906.5984375,2009-04-03,14:21:45
40.009688,116.314954,0,148,39906.5984953704,2009-04-03,14:21:50
40.009702,116.314925,0,149,39906.5985532407,2009-04-03,14:21:55
40.009729,116.314901,0,150,39906.5986111111,2009-04-03,14:22:00
40.009759,116.31489,0,151,39906.5986689815,2009-04-03,14:22:05
40.009808,116.314911,0,152,39906.5987268519,2009-04-03,14:22:10
40.009829,116.314922,0,153,39906.5987847222,2009-04-03,14:22:15
40.009829,116.314922,0,153,39906.5988194444,2009-04-03,14:22:18
40.009836,116.314929,0,152,39906.5988425926,2009-04-03,14:22:20
40.009831,116.31499,0,152,39906.598900463,2009-04-03,14:22:25
40.009789,116.315084,0,151,39906.5989583333,2009-04-03,14:22:30
40.009762,116.315092,0,150,39906.5990162037,2009-04-03,14:22:35
40.009733,116.315064,0,151,39906.5990740741,2009-04-03,14:22:40
40.009698,116.315034,0,152,39906.5991319444,2009-04-03,14:22:45
40.009698,116.315034,0,152,39906.5991666667,2009-04-03,14:22:48
40.009699,116.315033,0,152,39906.5991898148,2009-04-03,14:22:50
40.009686,116.315037,0,152,39906.5992476852,2009-04-03,14:22:55
40.009639,116.315053,0,149,39906.5993055556,2009-04-03,14:23:00
40.00962,116.315064,0,148,39906.5993634259,2009-04-03,14:23:05
40.00962,116.315064,0,148,39906.5993981481,2009-04-03,14:23:08
40.009626,116.315065,0,148,39906.5994212963,2009-04-03,14:23:10
40.00965,116.315097,0,146,39906.5994791667,2009-04-03,14:23:15
40.009665,116.315106,0,146,39906.599537037,2009-04-03,14:23:20
40.009712,116.315126,0,143,39906.5995949074,2009-04-03,14:23:25
40.009736,116.315154,0,138,39906.5996527778,2009-04-03,14:23:30
40.009736,116.315154,0,138,39906.5996875,2009-04-03,14:23:33
40.009744,116.315148,0,134,39906.5997106481,2009-04-03,14:23:35
40.009765,116.315157,0,123,39906.5997685185,2009-04-03,14:23:40
40.00978,116.315203,0,112,39906.5998263889,2009-04-03,14:23:45
40.00975,116.315219,0,109,39906.5998842593,2009-04-03,14:23:50
40.009727,116.315228,0,108,39906.5999421296,2009-04-03,14:23:55
40.009725,116.315228,0,107,39906.6,2009-04-03,14:24:00
40.009725,116.315228,0,107,39906.6000347222,2009-04-03,14:24:03
40.009731,116.315228,0,106,39906.6000578704,2009-04-03,14:24:05
40.00974,116.315228,0,105,39906.6001157407,2009-04-03,14:24:10
40.009743,116.315227,0,104,39906.6001736111,2009-04-03,14:24:15
40.009743,116.315227,0,104,39906.6002083333,2009-04-03,14:24:18
40.009745,116.315227,0,103,39906.6002314815,2009-04-03,14:24:20
40.010008,116.315259,0,155,39906.6107638889,2009-04-03,14:39:30
40.010061,116.315301,0,166,39906.6108217593,2009-04-03,14:39:35
40.01004,116.315341,0,172,39906.6108796296,2009-04-03,14:39:40
40.009998,116.315379,0,173,39906.6109375,2009-04-03,14:39:45
40.009947,116.315431,0,177,39906.6109953704,2009-04-03,14:39:50
40.009909,116.315418,0,179,39906.6110532407,2009-04-03,14:39:55
40.009856,116.315317,0,181,39906.6111111111,2009-04-03,14:40:00
40.009824,116.31523,0,181,39906.6111689815,2009-04-03,14:40:05
40.009791,116.315173,0,182,39906.6112268518,2009-04-03,14:40:10
40.009791,116.315173,0,182,39906.6112615741,2009-04-03,14:40:13
40.009794,116.31518,0,184,39906.6112847222,2009-04-03,14:40:15
40.009804,116.31518,0,186,39906.6113425926,2009-04-03,14:40:20
40.009823,116.315169,0,191,39906.611400463,2009-04-03,14:40:25
40.009821,116.315169,0,192,39906.6114583333,2009-04-03,14:40:30
40.009814,116.31517,0,191,39906.6115162037,2009-04-03,14:40:35
40.009817,116.31517,0,191,39906.6115740741,2009-04-03,14:40:40
40.009817,116.31517,0,191,39906.6116087963,2009-04-03,14:40:43
40.009824,116.315172,0,191,39906.6116319444,2009-04-03,14:40:45
40.009801,116.315171,0,190,39906.6116898148,2009-04-03,14:40:50
40.009745,116.315198,0,189,39906.6117476852,2009-04-03,14:40:55
40.009742,116.315203,0,188,39906.6118055556,2009-04-03,14:41:00
40.009742,116.315203,0,188,39906.6118402778,2009-04-03,14:41:03
40.009743,116.315203,0,188,39906.6118634259,2009-04-03,14:41:05
40.009734,116.315202,0,188,39906.6119212963,2009-04-03,14:41:10
40.009734,116.315202,0,188,39906.6119560185,2009-04-03,14:41:13
40.009738,116.315202,0,188,39906.6119791667,2009-04-03,14:41:15
40.009729,116.315217,0,190,39906.612037037,2009-04-03,14:41:20
40.00972,116.315217,0,190,39906.6120949074,2009-04-03,14:41:25
40.009668,116.315194,0,192,39906.6121527778,2009-04-03,14:41:30
40.009616,116.3152,0,192,39906.6122106481,2009-04-03,14:41:35
40.009635,116.315253,0,192,39906.6122685185,2009-04-03,14:41:40
40.009635,116.315253,0,192,39906.6123032407,2009-04-03,14:41:43
40.009638,116.315254,0,192,39906.6123263889,2009-04-03,14:41:45
40.009623,116.315274,0,191,39906.6123842593,2009-04-03,14:41:50
40.009625,116.315274,0,190,39906.6124421296,2009-04-03,14:41:55
40.009631,116.315272,0,190,39906.6125,2009-04-03,14:42:00
40.00963,116.315272,0,189,39906.6125578704,2009-04-03,14:42:05
40.00963,116.315272,0,189,39906.6125925926,2009-04-03,14:42:08
40.009628,116.31527,0,189,39906.6126157407,2009-04-03,14:42:10
40.00964,116.315267,0,189,39906.6126736111,2009-04-03,14:42:15
40.009699,116.315259,0,188,39906.6127314815,2009-04-03,14:42:20
40.009657,116.315291,0,187,39906.6127893519,2009-04-03,14:42:25
40.009683,116.315326,0,187,39906.6128472222,2009-04-03,14:42:30
40.009725,116.315374,0,187,39906.6129050926,2009-04-03,14:42:35
40.009743,116.315409,0,188,39906.612962963,2009-04-03,14:42:40
40.009755,116.315438,0,187,39906.6131365741,2009-04-03,14:42:55
40.009755,116.315438,0,187,39906.6131712963,2009-04-03,14:42:58
40.00975,116.315436,0,187,39906.6131944444,2009-04-03,14:43:00
40.009761,116.315405,0,187,39906.6132523148,2009-04-03,14:43:05
40.009759,116.315325,0,186,39906.6133101852,2009-04-03,14:43:10
40.009777,116.315284,0,186,39906.6133680556,2009-04-03,14:43:15
40.009742,116.315258,0,186,39906.6134259259,2009-04-03,14:43:20
40.009747,116.315284,0,186,39906.6134837963,2009-04-03,14:43:25
40.009745,116.315305,0,186,39906.6135416667,2009-04-03,14:43:30
40.009752,116.315314,0,185,39906.613599537,2009-04-03,14:43:35
40.009733,116.315318,0,184,39906.6136574074,2009-04-03,14:43:40
40.009734,116.315317,0,184,39906.6137152778,2009-04-03,14:43:45
40.009736,116.315317,0,184,39906.6137731481,2009-04-03,14:43:50
40.009736,116.315317,0,184,39906.6138078704,2009-04-03,14:43:53
40.009733,116.315317,0,184,39906.6138310185,2009-04-03,14:43:55
40.009724,116.315317,0,184,39906.6138888889,2009-04-03,14:44:00
40.00967,116.315322,0,183,39906.6139467593,2009-04-03,14:44:05
40.009587,116.315355,0,183,39906.6140046296,2009-04-03,14:44:10
40.009559,116.315349,0,181,39906.6140625,2009-04-03,14:44:15
40.009559,116.315349,0,181,39906.6140972222,2009-04-03,14:44:18
40.009554,116.31535,0,181,39906.6141203704,2009-04-03,14:44:20
40.009542,116.315348,0,180,39906.6141782407,2009-04-03,14:44:25
40.009507,116.315352,0,178,39906.6142361111,2009-04-03,14:44:30
40.009505,116.315325,0,179,39906.6142939815,2009-04-03,14:44:35
40.009504,116.315323,0,179,39906.6143518519,2009-04-03,14:44:40
40.009504,116.315323,0,179,39906.6143865741,2009-04-03,14:44:43
40.009506,116.315322,0,179,39906.6144097222,2009-04-03,14:44:45
40.009452,116.315282,0,173,39906.6144675926,2009-04-03,14:44:50
40.009452,116.315282,0,173,39906.6145023148,2009-04-03,14:44:53
40.009452,116.315281,0,173,39906.614525463,2009-04-03,14:44:55
40.009467,116.315258,0,166,39906.6145833333,2009-04-03,14:45:00
40.009489,116.315221,0,159,39906.6146412037,2009-04-03,14:45:05
40.009516,116.315191,0,153,39906.6146990741,2009-04-03,14:45:10
40.009516,116.315191,0,153,39906.6147337963,2009-04-03,14:45:13
40.009524,116.31519,0,151,39906.6147569444,2009-04-03,14:45:15
40.009549,116.31517,0,150,39906.6148148148,2009-04-03,14:45:20
40.009559,116.315138,0,152,39906.6148726852,2009-04-03,14:45:25
40.009564,116.31512,0,151,39906.6149305556,2009-04-03,14:45:30
40.009565,116.315106,0,145,39906.6149884259,2009-04-03,14:45:35
40.009565,116.315106,0,145,39906.6150231481,2009-04-03,14:45:38
40.009571,116.315105,0,142,39906.6150462963,2009-04-03,14:45:40
40.009587,116.315074,0,132,39906.6151041667,2009-04-03,14:45:45
40.00959,116.315059,0,126,39906.615162037,2009-04-03,14:45:50
40.009599,116.315056,0,125,39906.6152199074,2009-04-03,14:45:55
40.009592,116.315045,0,124,39906.6152777778,2009-04-03,14:46:00
40.009609,116.315031,0,120,39906.6153356481,2009-04-03,14:46:05
40.009606,116.315029,0,123,39906.6153935185,2009-04-03,14:46:10
40.009605,116.31503,0,122,39906.6154513889,2009-04-03,14:46:15
40.009605,116.31503,0,122,39906.6154861111,2009-04-03,14:46:18
40.00961,116.31503,0,121,39906.6155092593,2009-04-03,14:46:20
40.009623,116.315045,0,121,39906.6155671296,2009-04-03,14:46:25
40.009637,116.315063,0,120,39906.615625,2009-04-03,14:46:30
40.009622,116.315055,0,119,39906.6156828704,2009-04-03,14:46:35
40.009627,116.315054,0,118,39906.6157407407,2009-04-03,14:46:40
40.009622,116.315055,0,117,39906.6157986111,2009-04-03,14:46:45
40.009622,116.315055,0,117,39906.6158333333,2009-04-03,14:46:48
40.009621,116.315055,0,117,39906.6158564815,2009-04-03,14:46:50
40.00964,116.315056,0,118,39906.6159143519,2009-04-03,14:46:55
40.009664,116.31506,0,119,39906.6159722222,2009-04-03,14:47:00
40.009668,116.315059,0,119,39906.6160300926,2009-04-03,14:47:05
40.009673,116.315059,0,118,39906.616087963,2009-04-03,14:47:10
40.009673,116.315059,0,118,39906.6161226852,2009-04-03,14:47:13
40.009669,116.315061,0,118,39906.6161458333,2009-04-03,14:47:15
40.009643,116.315058,0,119,39906.6162037037,2009-04-03,14:47:20
40.00962,116.315038,0,118,39906.6162615741,2009-04-03,14:47:25
40.009613,116.315039,0,118,39906.6163194444,2009-04-03,14:47:30
40.009617,116.31504,0,117,39906.6163773148,2009-04-03,14:47:35
40.009617,116.31504,0,117,39906.616412037,2009-04-03,14:47:38
40.009622,116.31504,0,117,39906.6164351852,2009-04-03,14:47:40
40.009631,116.31504,0,117,39906.6164930556,2009-04-03,14:47:45
40.009631,116.31504,0,117,39906.6165277778,2009-04-03,14:47:48
40.009636,116.315041,0,117,39906.6165509259,2009-04-03,14:47:50
40.009645,116.315041,0,117,39906.6166087963,2009-04-03,14:47:55
40.009654,116.315041,0,117,39906.6166666667,2009-04-03,14:48:00
40.009654,116.315041,0,117,39906.6167013889,2009-04-03,14:48:03
40.009657,116.315041,0,117,39906.616724537,2009-04-03,14:48:05
40.009647,116.315042,0,117,39906.6167824074,2009-04-03,14:48:10
40.00964,116.315044,0,117,39906.6168402778,2009-04-03,14:48:15
40.00964,116.315044,0,117,39906.616875,2009-04-03,14:48:18
40.009642,116.315046,0,117,39906.6168981481,2009-04-03,14:48:20
40.009634,116.315089,0,117,39906.6169560185,2009-04-03,14:48:25
40.009626,116.315094,0,116,39906.6170138889,2009-04-03,14:48:30
40.009621,116.315094,0,116,39906.6170717593,2009-04-03,14:48:35
40.009622,116.315093,0,116,39906.6171296296,2009-04-03,14:48:40
40.00962,116.315092,0,116,39906.6171875,2009-04-03,14:48:45
40.009618,116.315091,0,116,39906.6172453704,2009-04-03,14:48:50
40.009617,116.315091,0,116,39906.6173032407,2009-04-03,14:48:55
40.009618,116.315092,0,116,39906.6173611111,2009-04-03,14:49:00
40.009617,116.315092,0,116,39906.6174189815,2009-04-03,14:49:05
40.009623,116.315092,0,116,39906.6174768518,2009-04-03,14:49:10
40.009628,116.315091,0,115,39906.6175347222,2009-04-03,14:49:15
40.009632,116.315092,0,114,39906.6175925926,2009-04-03,14:49:20
40.009629,116.315093,0,114,39906.617650463,2009-04-03,14:49:25
40.009624,116.315094,0,113,39906.6177083333,2009-04-03,14:49:30
40.009629,116.315094,0,113,39906.6177662037,2009-04-03,14:49:35
40.009632,116.315095,0,112,39906.6178240741,2009-04-03,14:49:40
40.009632,116.315095,0,112,39906.6178587963,2009-04-03,14:49:43
40.00964,116.315096,0,111,39906.6178819444,2009-04-03,14:49:45
40.009651,116.315095,0,110,39906.6179398148,2009-04-03,14:49:50
40.009659,116.315095,0,109,39906.6179976852,2009-04-03,14:49:55
40.009664,116.315095,0,109,39906.6180555556,2009-04-03,14:50:00
40.009664,116.315095,0,109,39906.6180902778,2009-04-03,14:50:03
40.009664,116.315094,0,109,39906.6181134259,2009-04-03,14:50:05
40.009674,116.315104,0,108,39906.6181712963,2009-04-03,14:50:10
40.00969,116.315104,0,108,39906.6182291667,2009-04-03,14:50:15
40.009695,116.315103,0,108,39906.618287037,2009-04-03,14:50:20
40.009695,116.315103,0,108,39906.6183217593,2009-04-03,14:50:23
40.009702,116.315103,0,108,39906.6183449074,2009-04-03,14:50:25
40.009712,116.315103,0,108,39906.6184027778,2009-04-03,14:50:30
40.009723,116.315111,0,107,39906.6184606481,2009-04-03,14:50:35
40.009734,116.315122,0,105,39906.6185185185,2009-04-03,14:50:40
40.009742,116.315121,0,103,39906.6185763889,2009-04-03,14:50:45
40.009745,116.315119,0,103,39906.6186342593,2009-04-03,14:50:50
40.009744,116.315117,0,103,39906.6186921296,2009-04-03,14:50:55
40.009744,116.315117,0,103,39906.6187268518,2009-04-03,14:50:58
40.009742,116.315116,0,103,39906.61875,2009-04-03,14:51:00
40.009732,116.315115,0,103,39906.6188078704,2009-04-03,14:51:05
40.00972,116.315115,0,103,39906.6188657407,2009-04-03,14:51:10
40.009709,116.315116,0,102,39906.6189236111,2009-04-03,14:51:15
40.009706,116.315117,0,102,39906.6189814815,2009-04-03,14:51:20
40.009703,116.315117,0,102,39906.6190393518,2009-04-03,14:51:25
40.009699,116.315118,0,102,39906.6190972222,2009-04-03,14:51:30
40.009696,116.315119,0,102,39906.6191550926,2009-04-03,14:51:35
40.009698,116.315118,0,102,39906.619212963,2009-04-03,14:51:40
40.009699,116.315118,0,103,39906.6192708333,2009-04-03,14:51:45
40.009699,116.315118,0,103,39906.6193055556,2009-04-03,14:51:48
40.009692,116.315119,0,103,39906.6193287037,2009-04-03,14:51:50
40.009682,116.31512,0,103,39906.6193865741,2009-04-03,14:51:55
40.009681,116.315119,0,103,39906.6194444444,2009-04-03,14:52:00
40.009684,116.315118,0,103,39906.6195023148,2009-04-03,14:52:05
40.009686,116.315118,0,103,39906.6195601852,2009-04-03,14:52:10
40.009684,116.315119,0,104,39906.6196180556,2009-04-03,14:52:15
40.009686,116.31512,0,103,39906.6196759259,2009-04-03,14:52:20
40.009686,116.31512,0,103,39906.6197106481,2009-04-03,14:52:23
40.009685,116.31512,0,103,39906.6197337963,2009-04-03,14:52:25
40.009676,116.31512,0,104,39906.6197916667,2009-04-03,14:52:30
40.009667,116.315121,0,104,39906.619849537,2009-04-03,14:52:35
40.00966,116.315121,0,105,39906.6199074074,2009-04-03,14:52:40
40.00966,116.315118,0,106,39906.6199652778,2009-04-03,14:52:45
40.00966,116.315118,0,106,39906.6200231481,2009-04-03,14:52:50
40.009667,116.315117,0,106,39906.6200810185,2009-04-03,14:52:55
40.009668,116.315118,0,106,39906.6201388889,2009-04-03,14:53:00
40.009674,116.315118,0,107,39906.6201967593,2009-04-03,14:53:05
40.009671,116.315119,0,108,39906.6202546296,2009-04-03,14:53:10
40.009667,116.31512,0,108,39906.6203125,2009-04-03,14:53:15
40.009665,116.31512,0,108,39906.6203703704,2009-04-03,14:53:20
40.009659,116.31512,0,108,39906.6204282407,2009-04-03,14:53:25
40.009654,116.31512,0,108,39906.6204861111,2009-04-03,14:53:30
40.009652,116.31512,0,108,39906.6205439815,2009-04-03,14:53:35
40.009654,116.315119,0,108,39906.6206018519,2009-04-03,14:53:40
40.009654,116.31512,0,108,39906.6206597222,2009-04-03,14:53:45
40.009658,116.315119,0,108,39906.6207175926,2009-04-03,14:53:50
40.009653,116.315121,0,109,39906.620775463,2009-04-03,14:53:55
40.009653,116.315121,0,109,39906.6208101852,2009-04-03,14:53:58
40.009647,116.315122,0,109,39906.6208333333,2009-04-03,14:54:00
40.009625,116.315166,0,110,39906.6208912037,2009-04-03,14:54:05
40.009603,116.315198,0,112,39906.6209490741,2009-04-03,14:54:10
40.009657,116.315221,0,106,39906.6210069444,2009-04-03,14:54:15
40.009684,116.315223,0,104,39906.6210648148,2009-04-03,14:54:20
40.009684,116.315223,0,104,39906.621099537,2009-04-03,14:54:23
40.009676,116.315224,0,104,39906.6211226852,2009-04-03,14:54:25
40.009667,116.315223,0,104,39906.6211805556,2009-04-03,14:54:30
40.009667,116.315223,0,104,39906.6212152778,2009-04-03,14:54:33
40.009662,116.315223,0,104,39906.6212384259,2009-04-03,14:54:35
40.009653,116.315222,0,104,39906.6212962963,2009-04-03,14:54:40
40.009653,116.315222,0,104,39906.6213310185,2009-04-03,14:54:43
40.009645,116.315222,0,104,39906.6213541667,2009-04-03,14:54:45
40.009636,116.315221,0,104,39906.621412037,2009-04-03,14:54:50
40.009626,116.315221,0,104,39906.6214699074,2009-04-03,14:54:55
40.009655,116.315218,0,105,39906.6215277778,2009-04-03,14:55:00
40.009867,116.315133,0,125,39906.6381365741,2009-04-03,15:18:55
40.009978,116.315054,0,127,39906.6381944444,2009-04-03,15:19:00
40.010092,116.314957,0,130,39906.6382523148,2009-04-03,15:19:05
40.010149,116.314804,0,136,39906.6383101852,2009-04-03,15:19:10
40.010152,116.314714,0,143,39906.6383680556,2009-04-03,15:19:15
40.010042,116.314811,0,157,39906.6384259259,2009-04-03,15:19:20
40.009892,116.314942,0,167,39906.6384837963,2009-04-03,15:19:25
40.009824,116.315026,0,170,39906.6385416667,2009-04-03,15:19:30
40.009807,116.315048,0,171,39906.638599537,2009-04-03,15:19:35
40.009786,116.31511,0,173,39906.6386574074,2009-04-03,15:19:40
40.009774,116.315168,0,167,39906.6387152778,2009-04-03,15:19:45
40.009743,116.315216,0,166,39906.6387731481,2009-04-03,15:19:50
40.009738,116.315217,0,165,39906.6388310185,2009-04-03,15:19:55
40.009736,116.315217,0,165,39906.6388888889,2009-04-03,15:20:00
40.009741,116.315217,0,165,39906.6389467593,2009-04-03,15:20:05
40.009741,116.315217,0,165,39906.6389814815,2009-04-03,15:20:08
40.009739,116.315217,0,164,39906.6390046296,2009-04-03,15:20:10
40.009685,116.315226,0,166,39906.6390625,2009-04-03,15:20:15
40.009664,116.315224,0,167,39906.6391203704,2009-04-03,15:20:20
40.009664,116.315224,0,167,39906.6391550926,2009-04-03,15:20:23
40.009656,116.315223,0,168,39906.6391782407,2009-04-03,15:20:25
40.009666,116.315203,0,169,39906.6392361111,2009-04-03,15:20:30
40.00969,116.315152,0,171,39906.6392939815,2009-04-03,15:20:35
40.009686,116.315072,0,169,39906.6393518519,2009-04-03,15:20:40
40.009664,116.315062,0,166,39906.6394097222,2009-04-03,15:20:45
40.009635,116.315078,0,167,39906.6394675926,2009-04-03,15:20:50
40.009569,116.315119,0,165,39906.639525463,2009-04-03,15:20:55
40.009519,116.315148,0,160,39906.6395833333,2009-04-03,15:21:00
40.00951,116.315175,0,154,39906.6396412037,2009-04-03,15:21:05
40.009523,116.315182,0,153,39906.6396990741,2009-04-03,15:21:10
40.009574,116.315169,0,150,39906.6397569444,2009-04-03,15:21:15
40.009609,116.315174,0,149,39906.6398148148,2009-04-03,15:21:20
40.009618,116.315178,0,150,39906.6398726852,2009-04-03,15:21:25
40.009618,116.315178,0,150,39906.6399074074,2009-04-03,15:21:28
40.009624,116.315177,0,148,39906.6399305556,2009-04-03,15:21:30
40.009618,116.315187,0,148,39906.6399884259,2009-04-03,15:21:35
40.009636,116.315187,0,149,39906.6400462963,2009-04-03,15:21:40
40.009652,116.31517,0,155,39906.6401041667,2009-04-03,15:21:45
40.009661,116.315156,0,160,39906.640162037,2009-04-03,15:21:50
40.009654,116.315113,0,164,39906.6402199074,2009-04-03,15:21:55
40.009635,116.315072,0,155,39906.6402777778,2009-04-03,15:22:00
40.009667,116.315038,0,146,39906.6403356481,2009-04-03,15:22:05
40.009705,116.315033,0,148,39906.6403935185,2009-04-03,15:22:10
40.009705,116.315033,0,148,39906.6404282407,2009-04-03,15:22:13
40.009698,116.315035,0,149,39906.6404513889,2009-04-03,15:22:15
40.009684,116.315037,0,147,39906.6405092593,2009-04-03,15:22:20
40.009684,116.315037,0,147,39906.6405439815,2009-04-03,15:22:23
40.009688,116.315034,0,147,39906.6405671296,2009-04-03,15:22:25
40.009697,116.31501,0,147,39906.640625,2009-04-03,15:22:30
40.009688,116.315,0,150,39906.6406828704,2009-04-03,15:22:35
40.009688,116.315,0,150,39906.6407175926,2009-04-03,15:22:38
40.009691,116.314999,0,151,39906.6407407407,2009-04-03,15:22:40
40.009639,116.315017,0,154,39906.6407986111,2009-04-03,15:22:45
40.009572,116.315012,0,155,39906.6408564815,2009-04-03,15:22:50
40.009518,116.31499,0,154,39906.6409143518,2009-04-03,15:22:55
40.009465,116.314971,0,151,39906.6409722222,2009-04-03,15:23:00
40.009362,116.314965,0,147,39906.6410300926,2009-04-03,15:23:05
40.009332,116.314912,0,148,39906.641087963,2009-04-03,15:23:10
40.009342,116.314891,0,152,39906.6411458333,2009-04-03,15:23:15
40.009397,116.31496,0,154,39906.6412037037,2009-04-03,15:23:20
40.009439,116.31501,0,154,39906.6412615741,2009-04-03,15:23:25
40.009484,116.315057,0,155,39906.6413194444,2009-04-03,15:23:30
40.009499,116.315073,0,154,39906.6413773148,2009-04-03,15:23:35
40.009493,116.315049,0,149,39906.6414351852,2009-04-03,15:23:40
40.009496,116.315039,0,145,39906.6414930556,2009-04-03,15:23:45
40.009527,116.315073,0,142,39906.6415509259,2009-04-03,15:23:50
40.009544,116.315062,0,138,39906.6416087963,2009-04-03,15:23:55
40.009542,116.31506,0,137,39906.6416666667,2009-04-03,15:24:00
40.009542,116.31506,0,137,39906.6417013889,2009-04-03,15:24:03
40.00955,116.315058,0,137,39906.641724537,2009-04-03,15:24:05
40.00958,116.315029,0,133,39906.6417824074,2009-04-03,15:24:10
40.009596,116.315019,0,133,39906.6418402778,2009-04-03,15:24:15
40.009615,116.315003,0,133,39906.6418981481,2009-04-03,15:24:20
40.009608,116.314995,0,131,39906.6419560185,2009-04-03,15:24:25
40.009608,116.314995,0,131,39906.6419907407,2009-04-03,15:24:28
40.009615,116.314994,0,130,39906.6420138889,2009-04-03,15:24:30
40.009634,116.314992,0,129,39906.6420717593,2009-04-03,15:24:35
40.009653,116.315011,0,126,39906.6421296296,2009-04-03,15:24:40
40.009653,116.315011,0,126,39906.6421643518,2009-04-03,15:24:43
40.009651,116.315005,0,121,39906.6421875,2009-04-03,15:24:45
40.009668,116.314999,0,119,39906.6422453704,2009-04-03,15:24:50
40.009665,116.314977,0,114,39906.6423032407,2009-04-03,15:24:55
40.009669,116.314977,0,110,39906.6423611111,2009-04-03,15:25:00
40.009672,116.314979,0,108,39906.6424189815,2009-04-03,15:25:05
40.009672,116.314979,0,108,39906.6424537037,2009-04-03,15:25:08
40.009678,116.31498,0,107,39906.6424768518,2009-04-03,15:25:10
40.009698,116.315003,0,106,39906.6425347222,2009-04-03,15:25:15
40.009665,116.315027,0,112,39906.6425925926,2009-04-03,15:25:20
40.009655,116.315028,0,112,39906.642650463,2009-04-03,15:25:25
40.009655,116.315029,0,112,39906.6427083333,2009-04-03,15:25:30
40.009655,116.315029,0,112,39906.6427430556,2009-04-03,15:25:33
40.009653,116.315031,0,112,39906.6427662037,2009-04-03,15:25:35
40.009662,116.315031,0,112,39906.6428240741,2009-04-03,15:25:40
40.009665,116.315033,0,112,39906.6428819444,2009-04-03,15:25:45
40.009666,116.315035,0,112,39906.6429398148,2009-04-03,15:25:50
40.00967,116.315035,0,112,39906.6429976852,2009-04-03,15:25:55
40.009675,116.315036,0,113,39906.6430555556,2009-04-03,15:26:00
40.009675,116.315036,0,113,39906.6430902778,2009-04-03,15:26:03
40.009682,116.315041,0,115,39906.6431134259,2009-04-03,15:26:05
40.009656,116.31506,0,117,39906.6431712963,2009-04-03,15:26:10
40.009614,116.315047,0,119,39906.6432291667,2009-04-03,15:26:15
40.009608,116.315037,0,125,39906.643287037,2009-04-03,15:26:20
40.009599,116.315034,0,127,39906.6433449074,2009-04-03,15:26:25
40.009596,116.315034,0,127,39906.6434027778,2009-04-03,15:26:30
40.009603,116.315033,0,127,39906.6434606481,2009-04-03,15:26:35
40.0096,116.315034,0,128,39906.6435185185,2009-04-03,15:26:40
40.009602,116.315035,0,128,39906.6435763889,2009-04-03,15:26:45
40.009602,116.315035,0,128,39906.6436111111,2009-04-03,15:26:48
40.009601,116.315036,0,127,39906.6436342593,2009-04-03,15:26:50
40.009591,116.315045,0,128,39906.6436921296,2009-04-03,15:26:55
40.009578,116.315083,0,130,39906.64375,2009-04-03,15:27:00
40.009566,116.315097,0,131,39906.6438078704,2009-04-03,15:27:05
40.009567,116.315099,0,131,39906.6438657407,2009-04-03,15:27:10
40.009569,116.3151,0,131,39906.6439236111,2009-04-03,15:27:15
40.009569,116.3151,0,131,39906.6439583333,2009-04-03,15:27:18
40.009576,116.315101,0,132,39906.6439814815,2009-04-03,15:27:20
40.009587,116.315125,0,134,39906.6440393519,2009-04-03,15:27:25
40.009612,116.315161,0,136,39906.6440972222,2009-04-03,15:27:30
40.00959,116.315125,0,141,39906.6441550926,2009-04-03,15:27:35
40.009582,116.315041,0,147,39906.644212963,2009-04-03,15:27:40
40.009558,116.314979,0,150,39906.6442708333,2009-04-03,15:27:45
40.009525,116.314905,0,152,39906.6443287037,2009-04-03,15:27:50
40.009523,116.314785,0,155,39906.6443865741,2009-04-03,15:27:55
40.009536,116.314685,0,159,39906.6444444444,2009-04-03,15:28:00
40.009558,116.314697,0,159,39906.6445023148,2009-04-03,15:28:05
40.009601,116.314768,0,159,39906.6445601852,2009-04-03,15:28:10
40.009613,116.314821,0,158,39906.6446180556,2009-04-03,15:28:15
40.009612,116.314821,0,159,39906.6446759259,2009-04-03,15:28:20
40.009612,116.314821,0,159,39906.6447106482,2009-04-03,15:28:23
40.009612,116.314823,0,160,39906.6447337963,2009-04-03,15:28:25
40.009637,116.314834,0,160,39906.6447916667,2009-04-03,15:28:30
40.009679,116.314932,0,157,39906.644849537,2009-04-03,15:28:35
40.00971,116.314999,0,151,39906.6449074074,2009-04-03,15:28:40
40.009718,116.315032,0,140,39906.6449652778,2009-04-03,15:28:45
40.00974,116.315044,0,130,39906.6450231481,2009-04-03,15:28:50
40.00977,116.315064,0,121,39906.6450810185,2009-04-03,15:28:55
40.00977,116.315064,0,121,39906.6451157407,2009-04-03,15:28:58
40.009768,116.315068,0,114,39906.6451388889,2009-04-03,15:29:00
40.009762,116.315082,0,109,39906.6451967593,2009-04-03,15:29:05
40.009787,116.315092,0,106,39906.6452546296,2009-04-03,15:29:10
40.009779,116.315122,0,97,39906.6453125,2009-04-03,15:29:15
40.009741,116.31513,0,89,39906.6453703704,2009-04-03,15:29:20
40.00969,116.315124,0,86,39906.6454282407,2009-04-03,15:29:25
40.00964,116.315074,0,87,39906.6454861111,2009-04-03,15:29:30
40.009621,116.315053,0,87,39906.6455439815,2009-04-03,15:29:35
40.009615,116.315051,0,87,39906.6456018519,2009-04-03,15:29:40
40.009608,116.31505,0,87,39906.6456597222,2009-04-03,15:29:45
40.009608,116.31505,0,87,39906.6456944444,2009-04-03,15:29:48
40.009608,116.315049,0,87,39906.6457175926,2009-04-03,15:29:50
40.009623,116.315074,0,87,39906.645775463,2009-04-03,15:29:55
40.009625,116.315082,0,87,39906.6458333333,2009-04-03,15:30:00
40.009625,116.315082,0,87,39906.6458680556,2009-04-03,15:30:03
40.00962,116.315088,0,91,39906.6458912037,2009-04-03,15:30:05
40.009601,116.315106,0,91,39906.6459490741,2009-04-03,15:30:10
40.009587,116.315128,0,91,39906.6460069444,2009-04-03,15:30:15
40.009583,116.315131,0,91,39906.6460648148,2009-04-03,15:30:20
40.009576,116.31513,0,91,39906.6461226852,2009-04-03,15:30:25
40.009576,116.31513,0,91,39906.6461574074,2009-04-03,15:30:28
40.009582,116.31513,0,92,39906.6461805556,2009-04-03,15:30:30
40.009591,116.315129,0,92,39906.6462384259,2009-04-03,15:30:35
40.009597,116.315102,0,92,39906.6462962963,2009-04-03,15:30:40
40.009597,116.315065,0,93,39906.6463541667,2009-04-03,15:30:45
40.009597,116.315065,0,93,39906.6463888889,2009-04-03,15:30:48
40.009603,116.315058,0,93,39906.646412037,2009-04-03,15:30:50
40.009612,116.315071,0,95,39906.6464699074,2009-04-03,15:30:55
40.009598,116.315063,0,95,39906.6465277778,2009-04-03,15:31:00
40.009578,116.315044,0,94,39906.6465856481,2009-04-03,15:31:05
40.009578,116.315044,0,94,39906.6466203704,2009-04-03,15:31:08
40.009583,116.315043,0,93,39906.6466435185,2009-04-03,15:31:10
40.009626,116.315008,0,93,39906.6467013889,2009-04-03,15:31:15
40.009685,116.315019,0,93,39906.6467592593,2009-04-03,15:31:20
40.009724,116.315057,0,97,39906.6468171296,2009-04-03,15:31:25
40.00969,116.315083,0,102,39906.646875,2009-04-03,15:31:30
40.009645,116.315106,0,105,39906.6469328704,2009-04-03,15:31:35
40.009645,116.315106,0,105,39906.6469675926,2009-04-03,15:31:38
40.009642,116.315107,0,105,39906.6469907407,2009-04-03,15:31:40
40.00966,116.315108,0,104,39906.6470486111,2009-04-03,15:31:45
40.00969,116.315114,0,102,39906.6471064815,2009-04-03,15:31:50
40.009684,116.315074,0,95,39906.6471643519,2009-04-03,15:31:55
40.009719,116.315058,0,91,39906.6472222222,2009-04-03,15:32:00
40.009719,116.315058,0,91,39906.6472569444,2009-04-03,15:32:03
40.00972,116.315062,0,89,39906.6472800926,2009-04-03,15:32:05
40.009742,116.315061,0,85,39906.647337963,2009-04-03,15:32:10
40.009789,116.315072,0,87,39906.6473958333,2009-04-03,15:32:15
40.009728,116.315084,0,99,39906.6474537037,2009-04-03,15:32:20
40.009661,116.315089,0,108,39906.6475115741,2009-04-03,15:32:25
40.009614,116.315086,0,110,39906.6475694444,2009-04-03,15:32:30
40.009566,116.315087,0,114,39906.6476273148,2009-04-03,15:32:35
40.00954,116.315094,0,120,39906.6476851852,2009-04-03,15:32:40
40.009526,116.3151,0,120,39906.6477430556,2009-04-03,15:32:45
40.009528,116.3151,0,120,39906.6478009259,2009-04-03,15:32:50
40.009528,116.3151,0,120,39906.6478356481,2009-04-03,15:32:53
40.009531,116.3151,0,120,39906.6478587963,2009-04-03,15:32:55
40.009509,116.315083,0,121,39906.6479166667,2009-04-03,15:33:00
40.009487,116.315026,0,123,39906.647974537,2009-04-03,15:33:05
40.009458,116.314964,0,124,39906.6480324074,2009-04-03,15:33:10
40.009392,116.314913,0,125,39906.6480902778,2009-04-03,15:33:15
40.009333,116.314884,0,128,39906.6481481481,2009-04-03,15:33:20
40.009308,116.314885,0,131,39906.6482060185,2009-04-03,15:33:25
40.0093,116.314913,0,135,39906.6482638889,2009-04-03,15:33:30
40.009335,116.314972,0,135,39906.6483217593,2009-04-03,15:33:35
40.009333,116.314974,0,135,39906.6483796296,2009-04-03,15:33:40
40.009333,116.314974,0,135,39906.6484143519,2009-04-03,15:33:43
40.009333,116.314976,0,135,39906.6484375,2009-04-03,15:33:45
40.00938,116.315001,0,133,39906.6484953704,2009-04-03,15:33:50
40.009506,116.315062,0,125,39906.6485532407,2009-04-03,15:33:55
40.009564,116.315073,0,122,39906.6486111111,2009-04-03,15:34:00
40.009618,116.315085,0,121,39906.6486689815,2009-04-03,15:34:05
40.009662,116.315096,0,119,39906.6487268518,2009-04-03,15:34:10
40.009669,116.315061,0,114,39906.6487847222,2009-04-03,15:34:15
40.009676,116.315034,0,110,39906.6488425926,2009-04-03,15:34:20
40.009679,116.315055,0,108,39906.648900463,2009-04-03,15:34:25
40.009683,116.315073,0,107,39906.6489583333,2009-04-03,15:34:30
40.009683,116.315073,0,107,39906.6489930556,2009-04-03,15:34:33
40.009676,116.315067,0,103,39906.6490162037,2009-04-03,15:34:35
40.009671,116.315055,0,101,39906.6490740741,2009-04-03,15:34:40
40.009662,116.315056,0,101,39906.6491319444,2009-04-03,15:34:45
40.009655,116.315057,0,101,39906.6491898148,2009-04-03,15:34:50
40.009655,116.315057,0,101,39906.649224537,2009-04-03,15:34:53
40.009657,116.315057,0,100,39906.6492476852,2009-04-03,15:34:55
40.009635,116.315054,0,100,39906.6493055556,2009-04-03,15:35:00
40.009634,116.315067,0,99,39906.6493634259,2009-04-03,15:35:05
40.009632,116.315068,0,99,39906.6494212963,2009-04-03,15:35:10
40.009632,116.315069,0,99,39906.6494791667,2009-04-03,15:35:15
40.00963,116.31507,0,99,39906.649537037,2009-04-03,15:35:20
40.00963,116.31507,0,99,39906.6495717593,2009-04-03,15:35:23
40.009633,116.315072,0,99,39906.6495949074,2009-04-03,15:35:25
40.00969,116.315123,0,99,39906.6496527778,2009-04-03,15:35:30
40.009724,116.315151,0,98,39906.6497106481,2009-04-03,15:35:35
40.009775,116.31516,0,98,39906.6497685185,2009-04-03,15:35:40
40.009843,116.315156,0,98,39906.6498263889,2009-04-03,15:35:45
40.009893,116.315101,0,98,39906.6498842593,2009-04-03,15:35:50
40.009937,116.314994,0,99,39906.6499421296,2009-04-03,15:35:55
40.009917,116.314953,0,99,39906.65,2009-04-03,15:36:00
40.009873,116.314976,0,100,39906.6500578704,2009-04-03,15:36:05
40.009877,116.314963,0,100,39906.6501157407,2009-04-03,15:36:10
40.009847,116.314945,0,104,39906.6501736111,2009-04-03,15:36:15
40.009767,116.315128,0,99,39906.6502314815,2009-04-03,15:36:20
40.00979,116.31517,0,101,39906.6502893518,2009-04-03,15:36:25
40.009796,116.315204,0,105,39906.6503472222,2009-04-03,15:36:30
40.00977,116.315236,0,111,39906.6504050926,2009-04-03,15:36:35
40.009746,116.315248,0,114,39906.650462963,2009-04-03,15:36:40
40.009694,116.315236,0,115,39906.6505208333,2009-04-03,15:36:45
40.009685,116.315233,0,116,39906.6505787037,2009-04-03,15:36:50
40.009633,116.315208,0,112,39906.6506365741,2009-04-03,15:36:55
40.009592,116.315206,0,110,39906.6506944444,2009-04-03,15:37:00
40.009538,116.315142,0,109,39906.6507523148,2009-04-03,15:37:05
40.009515,116.315095,0,111,39906.6508101852,2009-04-03,15:37:10
40.00952,116.315081,0,113,39906.6508680556,2009-04-03,15:37:15
40.009532,116.315079,0,117,39906.6509259259,2009-04-03,15:37:20
40.00955,116.315063,0,122,39906.6509837963,2009-04-03,15:37:25
40.009576,116.315029,0,127,39906.6510416667,2009-04-03,15:37:30
40.009614,116.314988,0,135,39906.651099537,2009-04-03,15:37:35
40.009656,116.314923,0,140,39906.6511574074,2009-04-03,15:37:40
40.009684,116.31487,0,144,39906.6512152778,2009-04-03,15:37:45
40.009708,116.314862,0,148,39906.6512731481,2009-04-03,15:37:50
40.009756,116.314857,0,152,39906.6513310185,2009-04-03,15:37:55
40.009783,116.314895,0,156,39906.6513888889,2009-04-03,15:38:00
40.009793,116.314953,0,157,39906.6514467593,2009-04-03,15:38:05
40.009808,116.314948,0,157,39906.6515046296,2009-04-03,15:38:10
40.009767,116.314944,0,156,39906.6515625,2009-04-03,15:38:15
40.009711,116.314929,0,156,39906.6516203704,2009-04-03,15:38:20
40.009671,116.314917,0,155,39906.6516782407,2009-04-03,15:38:25
40.009651,116.314947,0,153,39906.6517361111,2009-04-03,15:38:30
40.00963,116.314991,0,151,39906.6517939815,2009-04-03,15:38:35
40.009632,116.314999,0,151,39906.6518518519,2009-04-03,15:38:40
40.009632,116.314999,0,151,39906.6518865741,2009-04-03,15:38:43
40.009632,116.315003,0,152,39906.6519097222,2009-04-03,15:38:45
40.009614,116.314993,0,154,39906.6519675926,2009-04-03,15:38:50
40.009609,116.314983,0,154,39906.652025463,2009-04-03,15:38:55
40.009582,116.314978,0,154,39906.6520833333,2009-04-03,15:39:00
40.009563,116.315015,0,154,39906.6521412037,2009-04-03,15:39:05
40.009531,116.315049,0,151,39906.6521990741,2009-04-03,15:39:10
40.009488,116.315073,0,148,39906.6522569444,2009-04-03,15:39:15
40.009491,116.315097,0,150,39906.6523148148,2009-04-03,15:39:20
40.009512,116.31514,0,159,39906.6523726852,2009-04-03,15:39:25
40.009562,116.315174,0,168,39906.6524305556,2009-04-03,15:39:30
40.009574,116.31517,0,171,39906.6524884259,2009-04-03,15:39:35
40.009574,116.31517,0,171,39906.6525231482,2009-04-03,15:39:38
40.009566,116.315164,0,178,39906.6525462963,2009-04-03,15:39:40
40.00959,116.315119,0,181,39906.6526041667,2009-04-03,15:39:45
40.009602,116.315093,0,182,39906.652662037,2009-04-03,15:39:50
40.009632,116.315057,0,182,39906.6527199074,2009-04-03,15:39:55
40.00964,116.315042,0,182,39906.6527777778,2009-04-03,15:40:00
40.009643,116.315051,0,182,39906.6528356481,2009-04-03,15:40:05
40.009684,116.31507,0,184,39906.6528935185,2009-04-03,15:40:10
40.009693,116.315074,0,185,39906.6529513889,2009-04-03,15:40:15
40.009731,116.315114,0,188,39906.6530092593,2009-04-03,15:40:20
40.009748,116.315137,0,190,39906.6530671296,2009-04-03,15:40:25
40.009733,116.315103,0,189,39906.653125,2009-04-03,15:40:30
40.009687,116.315098,0,189,39906.6531828704,2009-04-03,15:40:35
40.009671,116.315081,0,182,39906.6532407407,2009-04-03,15:40:40
40.009663,116.3151,0,176,39906.6532986111,2009-04-03,15:40:45
40.009663,116.3151,0,176,39906.6533333333,2009-04-03,15:40:48
40.009659,116.315102,0,174,39906.6533564815,2009-04-03,15:40:50
40.009661,116.315155,0,170,39906.6534143519,2009-04-03,15:40:55
40.009648,116.315205,0,165,39906.6534722222,2009-04-03,15:41:00
40.009648,116.315205,0,165,39906.6535069444,2009-04-03,15:41:03
40.009643,116.315203,0,163,39906.6535300926,2009-04-03,15:41:05
40.009634,116.315179,0,156,39906.653587963,2009-04-03,15:41:10
40.009636,116.315194,0,152,39906.6536458333,2009-04-03,15:41:15
40.009626,116.315214,0,148,39906.6537037037,2009-04-03,15:41:20
40.009584,116.31527,0,141,39906.6537615741,2009-04-03,15:41:25
40.009516,116.315333,0,132,39906.6538194444,2009-04-03,15:41:30
40.009499,116.315373,0,123,39906.6538773148,2009-04-03,15:41:35
40.009499,116.315364,0,120,39906.6539351852,2009-04-03,15:41:40
40.009506,116.315295,0,111,39906.6539930556,2009-04-03,15:41:45
40.009516,116.315269,0,106,39906.6540509259,2009-04-03,15:41:50
40.009544,116.315224,0,99,39906.6541087963,2009-04-03,15:41:55
40.009549,116.315222,0,98,39906.6541666667,2009-04-03,15:42:00
40.009549,116.315222,0,98,39906.6542013889,2009-04-03,15:42:03
40.009546,116.31522,0,97,39906.654224537,2009-04-03,15:42:05
40.00956,116.315217,0,91,39906.6542824074,2009-04-03,15:42:10
40.009571,116.315214,0,86,39906.6543402778,2009-04-03,15:42:15
40.009558,116.315214,0,85,39906.6543981481,2009-04-03,15:42:20
40.009547,116.315211,0,83,39906.6544560185,2009-04-03,15:42:25
40.009528,116.315161,0,82,39906.6545138889,2009-04-03,15:42:30
40.009529,116.315156,0,82,39906.6545717593,2009-04-03,15:42:35
40.009527,116.315155,0,82,39906.6546296296,2009-04-03,15:42:40
40.009526,116.315154,0,83,39906.6546875,2009-04-03,15:42:45
40.009531,116.315153,0,83,39906.6547453704,2009-04-03,15:42:50
40.009536,116.315152,0,83,39906.6548032407,2009-04-03,15:42:55
40.009529,116.315152,0,84,39906.6548611111,2009-04-03,15:43:00
40.009526,116.315151,0,84,39906.6549189815,2009-04-03,15:43:05
40.009525,116.31515,0,84,39906.6549768519,2009-04-03,15:43:10
40.009524,116.31515,0,84,39906.6550347222,2009-04-03,15:43:15
40.009524,116.31515,0,84,39906.6550694444,2009-04-03,15:43:18
40.009529,116.31515,0,84,39906.6550925926,2009-04-03,15:43:20
40.009577,116.315174,0,84,39906.655150463,2009-04-03,15:43:25
40.009673,116.315222,0,84,39906.6552083333,2009-04-03,15:43:30
40.009738,116.315262,0,83,39906.6552662037,2009-04-03,15:43:35
40.009781,116.315294,0,82,39906.6553240741,2009-04-03,15:43:40
40.009837,116.315258,0,82,39906.6553819444,2009-04-03,15:43:45
40.009881,116.31523,0,81,39906.6554398148,2009-04-03,15:43:50
40.009924,116.315212,0,79,39906.6554976852,2009-04-03,15:43:55
40.00992,116.315247,0,78,39906.6555555556,2009-04-03,15:44:00
40.009896,116.315258,0,78,39906.6556134259,2009-04-03,15:44:05
40.009896,116.315258,0,78,39906.6556481481,2009-04-03,15:44:08
40.009893,116.315258,0,78,39906.6556712963,2009-04-03,15:44:10
40.009883,116.31526,0,78,39906.6557291667,2009-04-03,15:44:15
40.009883,116.31526,0,78,39906.6557638889,2009-04-03,15:44:18
40.009876,116.315261,0,78,39906.655787037,2009-04-03,15:44:20
40.009897,116.315253,0,78,39906.6558449074,2009-04-03,15:44:25
40.00993,116.315223,0,77,39906.6559027778,2009-04-03,15:44:30
40.009911,116.315129,0,80,39906.6559606481,2009-04-03,15:44:35
40.009828,116.315035,0,83,39906.6560185185,2009-04-03,15:44:40
40.009768,116.314975,0,86,39906.6560763889,2009-04-03,15:44:45
40.00973,116.314947,0,88,39906.6561342593,2009-04-03,15:44:50
40.009669,116.315005,0,91,39906.6561921296,2009-04-03,15:44:55
40.009671,116.315025,0,89,39906.65625,2009-04-03,15:45:00
40.009641,116.315088,0,88,39906.6563078704,2009-04-03,15:45:05
40.009612,116.31514,0,87,39906.6563657407,2009-04-03,15:45:10
40.00959,116.315208,0,87,39906.6564236111,2009-04-03,15:45:15
40.009589,116.315269,0,95,39906.6564814815,2009-04-03,15:45:20
40.00982,116.315093,0,145,39906.6659722222,2009-04-03,15:59:00
40.009831,116.315044,0,145,39906.6660300926,2009-04-03,15:59:05
40.009817,116.315035,0,142,39906.666087963,2009-04-03,15:59:10
40.009817,116.315035,0,142,39906.6661226852,2009-04-03,15:59:13
40.00981,116.31504,0,142,39906.6661458333,2009-04-03,15:59:15
40.009791,116.315053,0,146,39906.6662037037,2009-04-03,15:59:20
40.00977,116.315058,0,147,39906.6662615741,2009-04-03,15:59:25
40.009709,116.315084,0,153,39906.6663194444,2009-04-03,15:59:30
40.009685,116.315097,0,157,39906.6663773148,2009-04-03,15:59:35
40.009685,116.315097,0,157,39906.666412037,2009-04-03,15:59:38
40.009677,116.315097,0,157,39906.6664351852,2009-04-03,15:59:40
40.00968,116.315079,0,157,39906.6664930556,2009-04-03,15:59:45
40.0097,116.315004,0,158,39906.6665509259,2009-04-03,15:59:50
40.009731,116.314919,0,162,39906.6666087963,2009-04-03,15:59:55
40.009766,116.314828,0,164,39906.6666666667,2009-04-03,16:00:00
40.009747,116.314843,0,163,39906.666724537,2009-04-03,16:00:05
40.009726,116.314865,0,163,39906.6667824074,2009-04-03,16:00:10
40.009718,116.314865,0,163,39906.6668402778,2009-04-03,16:00:15
40.00971,116.314867,0,163,39906.6668981481,2009-04-03,16:00:20
40.00971,116.314867,0,163,39906.6669328704,2009-04-03,16:00:23
40.009706,116.314872,0,164,39906.6669560185,2009-04-03,16:00:25
40.009703,116.314902,0,164,39906.6670138889,2009-04-03,16:00:30
40.009686,116.314967,0,165,39906.6670717593,2009-04-03,16:00:35
40.009663,116.315006,0,167,39906.6671296296,2009-04-03,16:00:40
40.009658,116.315008,0,167,39906.6671875,2009-04-03,16:00:45
40.009658,116.315011,0,167,39906.6672453704,2009-04-03,16:00:50
40.009659,116.315013,0,168,39906.6673032407,2009-04-03,16:00:55
40.009662,116.315013,0,168,39906.6673611111,2009-04-03,16:01:00
40.009657,116.315016,0,169,39906.6674189815,2009-04-03,16:01:05
40.009658,116.315018,0,169,39906.6674768519,2009-04-03,16:01:10
40.009664,116.315019,0,169,39906.6675347222,2009-04-03,16:01:15
40.009664,116.315019,0,169,39906.6675694444,2009-04-03,16:01:18
40.009672,116.315022,0,166,39906.6675925926,2009-04-03,16:01:20
40.009676,116.315058,0,163,39906.667650463,2009-04-03,16:01:25
40.009657,116.315092,0,161,39906.6677083333,2009-04-03,16:01:30
40.009657,116.315092,0,161,39906.6677430556,2009-04-03,16:01:33
40.009659,116.315097,0,158,39906.6677662037,2009-04-03,16:01:35
40.009648,116.315109,0,158,39906.6678240741,2009-04-03,16:01:40
40.00963,116.315099,0,154,39906.6678819444,2009-04-03,16:01:45
40.00963,116.315099,0,154,39906.6679166667,2009-04-03,16:01:48
40.00963,116.315097,0,154,39906.6679398148,2009-04-03,16:01:50
40.009653,116.315102,0,157,39906.6679976852,2009-04-03,16:01:55
40.009673,116.315122,0,160,39906.6680555556,2009-04-03,16:02:00
40.009686,116.315133,0,158,39906.6681134259,2009-04-03,16:02:05
40.009686,116.315133,0,158,39906.6681481482,2009-04-03,16:02:08
40.009685,116.31514,0,156,39906.6681712963,2009-04-03,16:02:10
40.009624,116.315177,0,159,39906.6682291667,2009-04-03,16:02:15
40.009571,116.315203,0,158,39906.668287037,2009-04-03,16:02:20
40.00955,116.315201,0,158,39906.6683449074,2009-04-03,16:02:25
40.009541,116.315202,0,158,39906.6684027778,2009-04-03,16:02:30
40.009539,116.315203,0,157,39906.6684606481,2009-04-03,16:02:35
40.009539,116.315202,0,157,39906.6685185185,2009-04-03,16:02:40
40.009545,116.3152,0,157,39906.6685763889,2009-04-03,16:02:45
40.009548,116.315201,0,157,39906.6686342593,2009-04-03,16:02:50
40.009554,116.315201,0,156,39906.6686921296,2009-04-03,16:02:55
40.009553,116.315201,0,156,39906.66875,2009-04-03,16:03:00
40.009545,116.315196,0,155,39906.6688078704,2009-04-03,16:03:05
40.009547,116.315195,0,155,39906.6688657407,2009-04-03,16:03:10
40.009546,116.315196,0,155,39906.6689236111,2009-04-03,16:03:15
40.009544,116.315197,0,155,39906.6689814815,2009-04-03,16:03:20
40.009536,116.315198,0,156,39906.6690393519,2009-04-03,16:03:25
40.009541,116.315198,0,156,39906.6690972222,2009-04-03,16:03:30
40.009541,116.315198,0,156,39906.6691319444,2009-04-03,16:03:33
40.009549,116.315198,0,156,39906.6691550926,2009-04-03,16:03:35
40.009567,116.315198,0,155,39906.669212963,2009-04-03,16:03:40
40.009584,116.315217,0,149,39906.6692708333,2009-04-03,16:03:45
40.009617,116.315226,0,144,39906.6693287037,2009-04-03,16:03:50
40.009644,116.31525,0,138,39906.6693865741,2009-04-03,16:03:55
40.009667,116.315244,0,133,39906.6694444444,2009-04-03,16:04:00
40.009683,116.31524,0,128,39906.6695023148,2009-04-03,16:04:05
40.009687,116.315239,0,126,39906.6695601852,2009-04-03,16:04:10
40.009684,116.315238,0,126,39906.6696180556,2009-04-03,16:04:15
40.009684,116.315238,0,126,39906.6696527778,2009-04-03,16:04:18
40.009677,116.315239,0,126,39906.6696759259,2009-04-03,16:04:20
40.009652,116.315257,0,128,39906.6697337963,2009-04-03,16:04:25
40.009595,116.315269,0,132,39906.6697916667,2009-04-03,16:04:30
40.009562,116.315214,0,130,39906.669849537,2009-04-03,16:04:35
40.009545,116.315182,0,127,39906.6699074074,2009-04-03,16:04:40
40.009539,116.315173,0,124,39906.6699652778,2009-04-03,16:04:45
40.009539,116.315173,0,124,39906.67,2009-04-03,16:04:48
40.009545,116.315167,0,123,39906.6700231481,2009-04-03,16:04:50
40.009543,116.315135,0,122,39906.6700810185,2009-04-03,16:04:55
40.009543,116.315135,0,122,39906.6701157407,2009-04-03,16:04:58
40.009546,116.315135,0,122,39906.6701388889,2009-04-03,16:05:00
40.009563,116.315156,0,123,39906.6701967593,2009-04-03,16:05:05
40.009541,116.315218,0,124,39906.6702546296,2009-04-03,16:05:10
40.009538,116.315219,0,124,39906.6703125,2009-04-03,16:05:15
40.009536,116.31522,0,124,39906.6703703704,2009-04-03,16:05:20
40.009535,116.31522,0,124,39906.6704282407,2009-04-03,16:05:25
40.009532,116.315221,0,124,39906.6704861111,2009-04-03,16:05:30
40.009532,116.315221,0,124,39906.6705208333,2009-04-03,16:05:33
40.009538,116.31522,0,124,39906.6705439815,2009-04-03,16:05:35
40.00959,116.315225,0,120,39906.6706018519,2009-04-03,16:05:40
40.009616,116.315244,0,116,39906.6706597222,2009-04-03,16:05:45
40.009658,116.315229,0,112,39906.6707175926,2009-04-03,16:05:50
40.009693,116.315186,0,110,39906.670775463,2009-04-03,16:05:55
40.009701,116.315184,0,109,39906.6708333333,2009-04-03,16:06:00
40.009701,116.315184,0,109,39906.6708680556,2009-04-03,16:06:03
40.009707,116.315183,0,109,39906.6708912037,2009-04-03,16:06:05
40.009686,116.315134,0,107,39906.6709490741,2009-04-03,16:06:10
40.009659,116.315131,0,107,39906.6710069444,2009-04-03,16:06:15
40.009659,116.315123,0,107,39906.6710648148,2009-04-03,16:06:20
40.009658,116.315123,0,107,39906.6711226852,2009-04-03,16:06:25
40.009657,116.315123,0,107,39906.6711805556,2009-04-03,16:06:30
40.009652,116.315124,0,107,39906.6712384259,2009-04-03,16:06:35
40.009657,116.315125,0,107,39906.6712962963,2009-04-03,16:06:40
40.009661,116.315124,0,108,39906.6713541667,2009-04-03,16:06:45
40.009661,116.315124,0,108,39906.6713888889,2009-04-03,16:06:48
40.009664,116.315121,0,112,39906.671412037,2009-04-03,16:06:50
40.009664,116.31515,0,116,39906.6714699074,2009-04-03,16:06:55
40.009694,116.315169,0,119,39906.6715277778,2009-04-03,16:07:00
40.009693,116.315183,0,121,39906.6715856481,2009-04-03,16:07:05
40.009685,116.315174,0,121,39906.6716435185,2009-04-03,16:07:10
40.009685,116.315174,0,121,39906.6716782407,2009-04-03,16:07:13
40.009677,116.315173,0,122,39906.6717013889,2009-04-03,16:07:15
40.00967,116.315138,0,117,39906.6717592593,2009-04-03,16:07:20
40.00968,116.315099,0,113,39906.6718171296,2009-04-03,16:07:25
40.00968,116.315099,0,113,39906.6718518519,2009-04-03,16:07:28
40.009672,116.315098,0,113,39906.671875,2009-04-03,16:07:30
40.009685,116.315064,0,112,39906.6719328704,2009-04-03,16:07:35
40.009684,116.315062,0,112,39906.6719907407,2009-04-03,16:07:40
40.009689,116.31506,0,112,39906.6720486111,2009-04-03,16:07:45
40.009685,116.315059,0,112,39906.6721064815,2009-04-03,16:07:50
40.009685,116.315059,0,112,39906.6721412037,2009-04-03,16:07:53
40.009678,116.31506,0,112,39906.6721643518,2009-04-03,16:07:55
40.009656,116.315064,0,111,39906.6722222222,2009-04-03,16:08:00
40.009606,116.315053,0,111,39906.6722800926,2009-04-03,16:08:05
40.009603,116.315054,0,111,39906.672337963,2009-04-03,16:08:10
40.009607,116.315055,0,111,39906.6723958333,2009-04-03,16:08:15
40.009607,116.315055,0,111,39906.6724305556,2009-04-03,16:08:18
40.009604,116.315055,0,111,39906.6724537037,2009-04-03,16:08:20
40.009596,116.315064,0,112,39906.6725115741,2009-04-03,16:08:25
40.009599,116.315058,0,113,39906.6725694444,2009-04-03,16:08:30
40.009599,116.315058,0,113,39906.6726041667,2009-04-03,16:08:33
40.009597,116.315059,0,113,39906.6726273148,2009-04-03,16:08:35
40.009619,116.315066,0,112,39906.6726851852,2009-04-03,16:08:40
40.009647,116.315066,0,111,39906.6727430556,2009-04-03,16:08:45
40.009652,116.315065,0,111,39906.6728009259,2009-04-03,16:08:50
40.009659,116.315066,0,111,39906.6728587963,2009-04-03,16:08:55
40.009659,116.315066,0,111,39906.6728935185,2009-04-03,16:08:58
40.009659,116.315066,0,111,39906.6729166667,2009-04-03,16:09:00
40.009616,116.315093,0,116,39906.672974537,2009-04-03,16:09:05
40.009595,116.315112,0,119,39906.6730324074,2009-04-03,16:09:10
40.009596,116.315122,0,120,39906.6730902778,2009-04-03,16:09:15
40.009597,116.315192,0,123,39906.6731481481,2009-04-03,16:09:20
40.009593,116.315301,0,123,39906.6732060185,2009-04-03,16:09:25
40.009609,116.315367,0,123,39906.6732638889,2009-04-03,16:09:30
40.009602,116.315377,0,123,39906.6733217593,2009-04-03,16:09:35
40.009593,116.315368,0,122,39906.6733796296,2009-04-03,16:09:40
40.009593,116.315368,0,122,39906.6734143518,2009-04-03,16:09:43
40.009592,116.315367,0,122,39906.6734375,2009-04-03,16:09:45
40.009581,116.315366,0,122,39906.6734953704,2009-04-03,16:09:50
40.009513,116.315376,0,122,39906.6735532407,2009-04-03,16:09:55
40.009498,116.315337,0,123,39906.6736111111,2009-04-03,16:10:00
40.009512,116.315283,0,122,39906.6736689815,2009-04-03,16:10:05
40.009515,116.315281,0,122,39906.6737268518,2009-04-03,16:10:10
40.009518,116.315279,0,122,39906.6737847222,2009-04-03,16:10:15
40.009518,116.315279,0,122,39906.6738194444,2009-04-03,16:10:18
40.009526,116.315278,0,123,39906.6738425926,2009-04-03,16:10:20
40.009584,116.315246,0,120,39906.673900463,2009-04-03,16:10:25
40.009628,116.315253,0,117,39906.6739583333,2009-04-03,16:10:30
40.009636,116.315243,0,116,39906.6740162037,2009-04-03,16:10:35
40.009617,116.315249,0,117,39906.6740740741,2009-04-03,16:10:40
40.009604,116.315256,0,118,39906.6741319444,2009-04-03,16:10:45
40.009596,116.315255,0,118,39906.6741898148,2009-04-03,16:10:50
40.009597,116.315255,0,118,39906.6742476852,2009-04-03,16:10:55
40.009604,116.315254,0,118,39906.6743055556,2009-04-03,16:11:00
40.009604,116.315254,0,118,39906.6743634259,2009-04-03,16:11:05
40.009604,116.315254,0,118,39906.6743981481,2009-04-03,16:11:08
40.00961,116.315254,0,119,39906.6744212963,2009-04-03,16:11:10
40.009621,116.315253,0,120,39906.6744791667,2009-04-03,16:11:15
40.009631,116.315251,0,121,39906.674537037,2009-04-03,16:11:20
40.009661,116.31521,0,128,39906.6745949074,2009-04-03,16:11:25
40.009688,116.315182,0,138,39906.6746527778,2009-04-03,16:11:30
40.009694,116.315166,0,150,39906.6747106481,2009-04-03,16:11:35
40.009678,116.315162,0,156,39906.6747685185,2009-04-03,16:11:40
40.009686,116.31516,0,159,39906.6748263889,2009-04-03,16:11:45
40.009686,116.31516,0,159,39906.6748611111,2009-04-03,16:11:48
40.009688,116.315159,0,161,39906.6748842593,2009-04-03,16:11:50
40.009697,116.315155,0,164,39906.6749421296,2009-04-03,16:11:55
40.009729,116.315108,0,178,39906.675,2009-04-03,16:12:00
40.009738,116.315105,0,183,39906.6750578704,2009-04-03,16:12:05
40.009738,116.315105,0,183,39906.6750925926,2009-04-03,16:12:08
40.009733,116.315103,0,185,39906.6751157407,2009-04-03,16:12:10
40.009682,116.315107,0,193,39906.6751736111,2009-04-03,16:12:15
40.00966,116.315127,0,196,39906.6752314815,2009-04-03,16:12:20
40.009664,116.315131,0,196,39906.6752893519,2009-04-03,16:12:25
40.009671,116.315132,0,197,39906.6753472222,2009-04-03,16:12:30
40.00985,116.314942,0,135,39906.6796296296,2009-04-03,16:18:40
40.009875,116.314894,0,137,39906.6796875,2009-04-03,16:18:45
40.009849,116.314886,0,139,39906.6797453704,2009-04-03,16:18:50
40.009845,116.314886,0,139,39906.6798032407,2009-04-03,16:18:55
40.009845,116.314886,0,139,39906.6798611111,2009-04-03,16:19:00
40.009845,116.314886,0,139,39906.6798958333,2009-04-03,16:19:03
40.009847,116.314886,0,139,39906.6799189815,2009-04-03,16:19:05
40.009851,116.31487,0,140,39906.6799768518,2009-04-03,16:19:10
40.009852,116.314847,0,142,39906.6800347222,2009-04-03,16:19:15
40.009848,116.314829,0,143,39906.6800925926,2009-04-03,16:19:20
40.009785,116.314866,0,143,39906.680150463,2009-04-03,16:19:25
40.009785,116.314866,0,143,39906.6801851852,2009-04-03,16:19:28
40.00978,116.31487,0,143,39906.6802083333,2009-04-03,16:19:30
40.009737,116.314868,0,145,39906.6802662037,2009-04-03,16:19:35
40.009728,116.314862,0,146,39906.6803240741,2009-04-03,16:19:40
40.0097,116.314875,0,147,39906.6803819444,2009-04-03,16:19:45
40.009588,116.31496,0,151,39906.6804398148,2009-04-03,16:19:50
40.009552,116.315038,0,156,39906.6804976852,2009-04-03,16:19:55
40.009604,116.315049,0,159,39906.6805555556,2009-04-03,16:20:00
40.009671,116.315032,0,161,39906.6806134259,2009-04-03,16:20:05
40.009711,116.315011,0,161,39906.6806712963,2009-04-03,16:20:10
40.009762,116.315004,0,161,39906.6807291667,2009-04-03,16:20:15
40.00978,116.314988,0,162,39906.680787037,2009-04-03,16:20:20
40.00979,116.314982,0,163,39906.6808449074,2009-04-03,16:20:25
40.00987,116.314891,0,163,39906.6809027778,2009-04-03,16:20:30
40.009943,116.314802,0,164,39906.6809606481,2009-04-03,16:20:35
40.009896,116.314814,0,165,39906.6810185185,2009-04-03,16:20:40
40.009853,116.314828,0,168,39906.6810763889,2009-04-03,16:20:45
40.00992,116.314801,0,170,39906.6811342593,2009-04-03,16:20:50
40.009958,116.3148,0,174,39906.6811921296,2009-04-03,16:20:55
40.009974,116.314871,0,179,39906.68125,2009-04-03,16:21:00
40.009977,116.314906,0,185,39906.6813078704,2009-04-03,16:21:05
40.009893,116.314979,0,192,39906.6813657407,2009-04-03,16:21:10
40.009764,116.315056,0,199,39906.6814236111,2009-04-03,16:21:15
40.009804,116.315045,0,202,39906.6814814815,2009-04-03,16:21:20
40.0099,116.314959,0,205,39906.6815393518,2009-04-03,16:21:25
40.009745,116.315037,0,210,39906.6815972222,2009-04-03,16:21:30
40.009441,116.315305,0,215,39906.6816550926,2009-04-03,16:21:35
40.009326,116.315351,0,218,39906.681712963,2009-04-03,16:21:40
40.009341,116.315333,0,220,39906.6817708333,2009-04-03,16:21:45
40.009368,116.315321,0,226,39906.6818287037,2009-04-03,16:21:50
40.0094,116.315309,0,235,39906.6818865741,2009-04-03,16:21:55
40.009429,116.315221,0,240,39906.6819444444,2009-04-03,16:22:00
40.009498,116.315134,0,243,39906.6820023148,2009-04-03,16:22:05
40.009565,116.31508,0,234,39906.6820601852,2009-04-03,16:22:10
40.00962,116.31506,0,227,39906.6821180556,2009-04-03,16:22:15
40.009661,116.315042,0,224,39906.6821759259,2009-04-03,16:22:20
40.009664,116.31503,0,216,39906.6822337963,2009-04-03,16:22:25
40.009679,116.314998,0,211,39906.6822916667,2009-04-03,16:22:30
40.00969,116.314961,0,202,39906.682349537,2009-04-03,16:22:35
40.009722,116.314914,0,190,39906.6824074074,2009-04-03,16:22:40
40.009742,116.314892,0,181,39906.6824652778,2009-04-03,16:22:45
40.009754,116.314876,0,178,39906.6825231481,2009-04-03,16:22:50
40.009775,116.314832,0,172,39906.6825810185,2009-04-03,16:22:55
40.009812,116.314784,0,168,39906.6826388889,2009-04-03,16:23:00
40.009839,116.314771,0,164,39906.6826967593,2009-04-03,16:23:05
40.009842,116.314751,0,164,39906.6827546296,2009-04-03,16:23:10
40.009839,116.314749,0,166,39906.6828125,2009-04-03,16:23:15
40.009839,116.314749,0,166,39906.6828472222,2009-04-03,16:23:18
40.009834,116.314747,0,167,39906.6828703704,2009-04-03,16:23:20
40.009788,116.31467,0,162,39906.6829282407,2009-04-03,16:23:25
40.009759,116.314593,0,154,39906.6829861111,2009-04-03,16:23:30
40.009718,116.314546,0,144,39906.6830439815,2009-04-03,16:23:35
40.009704,116.31454,0,136,39906.6831018519,2009-04-03,16:23:40
40.009718,116.314548,0,134,39906.6831597222,2009-04-03,16:23:45
40.009706,116.31455,0,127,39906.6832175926,2009-04-03,16:23:50
40.009702,116.314582,0,119,39906.683275463,2009-04-03,16:23:55
40.009709,116.314635,0,117,39906.6833333333,2009-04-03,16:24:00
40.009741,116.314635,0,115,39906.6833912037,2009-04-03,16:24:05
40.009743,116.314666,0,114,39906.6834490741,2009-04-03,16:24:10
40.009743,116.314685,0,121,39906.6835069444,2009-04-03,16:24:15
40.009742,116.31471,0,131,39906.6835648148,2009-04-03,16:24:20
40.00975,116.314754,0,140,39906.6836226852,2009-04-03,16:24:25
40.009735,116.314801,0,141,39906.6836805556,2009-04-03,16:24:30
40.009794,116.314748,0,140,39906.6837384259,2009-04-03,16:24:35
40.009893,116.31469,0,140,39906.6837962963,2009-04-03,16:24:40
40.009926,116.31465,0,141,39906.6838541667,2009-04-03,16:24:45
40.009861,116.314679,0,153,39906.683912037,2009-04-03,16:24:50
40.009908,116.314578,0,165,39906.6839699074,2009-04-03,16:24:55
40.009878,116.314575,0,177,39906.6840277778,2009-04-03,16:25:00
40.009887,116.314565,0,175,39906.6840856481,2009-04-03,16:25:05
40.00983,116.314639,0,175,39906.6841435185,2009-04-03,16:25:10
40.009793,116.314682,0,171,39906.6842013889,2009-04-03,16:25:15
40.009712,116.314787,0,167,39906.6842592593,2009-04-03,16:25:20
40.009704,116.314837,0,168,39906.6843171296,2009-04-03,16:25:25
40.009694,116.314887,0,169,39906.684375,2009-04-03,16:25:30
40.009696,116.31492,0,166,39906.6844328704,2009-04-03,16:25:35
40.009685,116.314927,0,167,39906.6844907407,2009-04-03,16:25:40
40.009698,116.314851,0,169,39906.6845486111,2009-04-03,16:25:45
40.009727,116.314722,0,170,39906.6846064815,2009-04-03,16:25:50
40.00974,116.314631,0,176,39906.6846643519,2009-04-03,16:25:55
40.009753,116.314523,0,182,39906.6847222222,2009-04-03,16:26:00
40.009798,116.314439,0,186,39906.6847800926,2009-04-03,16:26:05
40.009775,116.314549,0,197,39906.684837963,2009-04-03,16:26:10
40.00978,116.314613,0,204,39906.6848958333,2009-04-03,16:26:15
40.009752,116.314732,0,214,39906.6849537037,2009-04-03,16:26:20
40.009724,116.314836,0,218,39906.6850115741,2009-04-03,16:26:25
40.00969,116.314908,0,224,39906.6850694444,2009-04-03,16:26:30
40.009647,116.314991,0,232,39906.6851273148,2009-04-03,16:26:35
40.009639,116.315006,0,236,39906.6851851852,2009-04-03,16:26:40
40.009624,116.315031,0,238,39906.6852430556,2009-04-03,16:26:45
40.009614,116.315114,0,239,39906.6853009259,2009-04-03,16:26:50
40.009578,116.31512,0,242,39906.6853587963,2009-04-03,16:26:55
40.009561,116.315092,0,242,39906.6854166667,2009-04-03,16:27:00
40.009541,116.315002,0,247,39906.685474537,2009-04-03,16:27:05
40.009551,116.314906,0,248,39906.6855324074,2009-04-03,16:27:10
40.009577,116.314788,0,246,39906.6855902778,2009-04-03,16:27:15
40.009609,116.314655,0,246,39906.6856481481,2009-04-03,16:27:20
40.009638,116.314605,0,244,39906.6857060185,2009-04-03,16:27:25
40.009636,116.314629,0,240,39906.6857638889,2009-04-03,16:27:30
40.009636,116.314582,0,245,39906.6858217593,2009-04-03,16:27:35
40.009636,116.314633,0,241,39906.6858796296,2009-04-03,16:27:40
40.009662,116.314738,0,242,39906.6859375,2009-04-03,16:27:45
40.009721,116.314822,0,252,39906.6859953704,2009-04-03,16:27:50
40.009763,116.314892,0,262,39906.6860532407,2009-04-03,16:27:55
40.00977,116.314979,0,263,39906.6861111111,2009-04-03,16:28:00
40.009757,116.315026,0,259,39906.6861689815,2009-04-03,16:28:05
40.009712,116.315057,0,255,39906.6862268519,2009-04-03,16:28:10
40.009682,116.31507,0,245,39906.6862847222,2009-04-03,16:28:15
40.009595,116.315135,0,245,39906.6863425926,2009-04-03,16:28:20
40.00956,116.315152,0,241,39906.686400463,2009-04-03,16:28:25
40.009748,116.314934,0,121,39906.6914930556,2009-04-03,16:35:45
40.009753,116.314867,0,118,39906.6915509259,2009-04-03,16:35:50
40.009719,116.314825,0,116,39906.6916087963,2009-04-03,16:35:55
40.009654,116.314873,0,116,39906.6916666667,2009-04-03,16:36:00
40.00971,116.314842,0,115,39906.691724537,2009-04-03,16:36:05
40.009724,116.314842,0,115,39906.6917824074,2009-04-03,16:36:10
40.009724,116.314842,0,115,39906.6918171296,2009-04-03,16:36:13
40.009724,116.314845,0,115,39906.6918402778,2009-04-03,16:36:15
40.009719,116.314885,0,116,39906.6918981481,2009-04-03,16:36:20
40.009696,116.314955,0,119,39906.6919560185,2009-04-03,16:36:25
40.00969,116.314973,0,118,39906.6920138889,2009-04-03,16:36:30
40.009693,116.314973,0,118,39906.6920717593,2009-04-03,16:36:35
40.009696,116.314973,0,118,39906.6921296296,2009-04-03,16:36:40
40.009691,116.314974,0,118,39906.6921875,2009-04-03,16:36:45
40.009686,116.314977,0,119,39906.6922453704,2009-04-03,16:36:50
40.00969,116.314979,0,119,39906.6923032407,2009-04-03,16:36:55
40.00969,116.314981,0,119,39906.6923611111,2009-04-03,16:37:00
40.009688,116.314982,0,119,39906.6924189815,2009-04-03,16:37:05
40.00968,116.314984,0,119,39906.6924768519,2009-04-03,16:37:10
40.009672,116.314985,0,120,39906.6925347222,2009-04-03,16:37:15
40.009667,116.314986,0,120,39906.6925925926,2009-04-03,16:37:20
40.00966,116.314988,0,120,39906.692650463,2009-04-03,16:37:25
40.00966,116.314988,0,120,39906.6926851852,2009-04-03,16:37:28
40.009659,116.31499,0,120,39906.6927083333,2009-04-03,16:37:30
40.009622,116.315054,0,121,39906.6927662037,2009-04-03,16:37:35
40.009588,116.315137,0,123,39906.6928240741,2009-04-03,16:37:40
40.009559,116.315192,0,128,39906.6928819444,2009-04-03,16:37:45
40.009535,116.315247,0,133,39906.6929398148,2009-04-03,16:37:50
40.009532,116.315253,0,138,39906.6929976852,2009-04-03,16:37:55
40.009532,116.315253,0,138,39906.6930324074,2009-04-03,16:37:58
40.009536,116.315252,0,139,39906.6930555556,2009-04-03,16:38:00
40.009546,116.31525,0,139,39906.6931134259,2009-04-03,16:38:05
40.009563,116.315232,0,139,39906.6931712963,2009-04-03,16:38:10
40.009573,116.315195,0,140,39906.6932291667,2009-04-03,16:38:15
40.009564,116.31519,0,141,39906.693287037,2009-04-03,16:38:20
40.009558,116.315189,0,141,39906.6933449074,2009-04-03,16:38:25
40.009558,116.315189,0,141,39906.6933796296,2009-04-03,16:38:28
40.009559,116.315187,0,141,39906.6934027778,2009-04-03,16:38:30
40.009614,116.315123,0,143,39906.6934606481,2009-04-03,16:38:35
40.009648,116.315074,0,141,39906.6935185185,2009-04-03,16:38:40
40.009658,116.315068,0,140,39906.6935763889,2009-04-03,16:38:45
40.009671,116.31505,0,140,39906.6936342593,2009-04-03,16:38:50
40.009669,116.315036,0,138,39906.6936921296,2009-04-03,16:38:55
40.009671,116.315035,0,138,39906.69375,2009-04-03,16:39:00
40.009676,116.315035,0,138,39906.6938078704,2009-04-03,16:39:05
40.009676,116.315035,0,137,39906.6938657407,2009-04-03,16:39:10
40.009671,116.315037,0,137,39906.6939236111,2009-04-03,16:39:15
40.009668,116.315038,0,137,39906.6939814815,2009-04-03,16:39:20
40.009668,116.315038,0,137,39906.6940393519,2009-04-03,16:39:25
40.009672,116.315039,0,137,39906.6940972222,2009-04-03,16:39:30
40.009678,116.31504,0,137,39906.6941550926,2009-04-03,16:39:35
40.009678,116.31504,0,137,39906.694212963,2009-04-03,16:39:40
40.009674,116.315041,0,136,39906.6942708333,2009-04-03,16:39:45
40.009669,116.315044,0,136,39906.6943287037,2009-04-03,16:39:50
40.009669,116.315044,0,136,39906.6943634259,2009-04-03,16:39:53
40.009663,116.315045,0,136,39906.6943865741,2009-04-03,16:39:55
40.009641,116.315048,0,135,39906.6944444444,2009-04-03,16:40:00
40.009608,116.315036,0,134,39906.6945023148,2009-04-03,16:40:05
40.009601,116.315037,0,134,39906.6945601852,2009-04-03,16:40:10
40.009597,116.315038,0,134,39906.6946180556,2009-04-03,16:40:15
40.009597,116.315038,0,134,39906.6946527778,2009-04-03,16:40:18
40.009602,116.315038,0,134,39906.6946759259,2009-04-03,16:40:20
40.009619,116.315028,0,134,39906.6947337963,2009-04-03,16:40:25
40.009634,116.315002,0,135,39906.6947916667,2009-04-03,16:40:30
40.00964,116.315,0,136,39906.694849537,2009-04-03,16:40:35
40.009647,116.315,0,136,39906.6949074074,2009-04-03,16:40:40
40.009652,116.314999,0,137,39906.6949652778,2009-04-03,16:40:45
40.009658,116.314999,0,138,39906.6950231481,2009-04-03,16:40:50
40.009658,116.314999,0,138,39906.6950578704,2009-04-03,16:40:53
40.009655,116.314999,0,139,39906.6950810185,2009-04-03,16:40:55
40.009638,116.315002,0,139,39906.6951388889,2009-04-03,16:41:00
40.009621,116.315027,0,137,39906.6951967593,2009-04-03,16:41:05
40.009621,116.315031,0,135,39906.6952546296,2009-04-03,16:41:10
40.009626,116.315029,0,135,39906.6953125,2009-04-03,16:41:15
40.009633,116.315028,0,135,39906.6953703704,2009-04-03,16:41:20
40.009635,116.315026,0,135,39906.6954282407,2009-04-03,16:41:25
40.009635,116.315026,0,135,39906.695462963,2009-04-03,16:41:28
40.009634,116.315025,0,135,39906.6954861111,2009-04-03,16:41:30
40.009648,116.315013,0,132,39906.6955439815,2009-04-03,16:41:35
40.009662,116.315017,0,124,39906.6956018518,2009-04-03,16:41:40
40.009667,116.315016,0,124,39906.6956597222,2009-04-03,16:41:45
40.009667,116.315016,0,124,39906.6956944444,2009-04-03,16:41:48
40.009661,116.315015,0,124,39906.6957175926,2009-04-03,16:41:50
40.009663,116.314988,0,122,39906.695775463,2009-04-03,16:41:55
40.009685,116.314964,0,119,39906.6958333333,2009-04-03,16:42:00
40.00969,116.314964,0,119,39906.6958912037,2009-04-03,16:42:05
40.00969,116.314967,0,119,39906.6959490741,2009-04-03,16:42:10
40.009687,116.314967,0,119,39906.6960069444,2009-04-03,16:42:15
40.009687,116.314967,0,119,39906.6960416667,2009-04-03,16:42:18
40.009691,116.314967,0,119,39906.6960648148,2009-04-03,16:42:20
40.009737,116.314942,0,115,39906.6961226852,2009-04-03,16:42:25
40.009772,116.314931,0,113,39906.6961805556,2009-04-03,16:42:30
40.009775,116.314931,0,113,39906.6962384259,2009-04-03,16:42:35
40.009769,116.314931,0,113,39906.6962962963,2009-04-03,16:42:40
40.009771,116.31493,0,113,39906.6963541667,2009-04-03,16:42:45
40.009771,116.31493,0,113,39906.6963888889,2009-04-03,16:42:48
40.009776,116.314929,0,113,39906.696412037,2009-04-03,16:42:50
40.009784,116.314941,0,113,39906.6964699074,2009-04-03,16:42:55
40.009802,116.314978,0,113,39906.6965277778,2009-04-03,16:43:00
40.009793,116.315023,0,113,39906.6965856481,2009-04-03,16:43:05
40.009803,116.315024,0,114,39906.6966435185,2009-04-03,16:43:10
40.0098,116.315002,0,112,39906.6967013889,2009-04-03,16:43:15
40.0098,116.315002,0,112,39906.6967592593,2009-04-03,16:43:20
40.0098,116.315002,0,112,39906.6967939815,2009-04-03,16:43:23
40.009582,116.315202,0,131,39906.710162037,2009-04-03,17:02:38
40.009576,116.315204,0,131,39906.7101851852,2009-04-03,17:02:40
40.009549,116.315227,0,132,39906.7102430556,2009-04-03,17:02:45
40.009502,116.315255,0,135,39906.7103009259,2009-04-03,17:02:50
40.009438,116.315324,0,139,39906.7103587963,2009-04-03,17:02:55
40.009478,116.315275,0,139,39906.7104166667,2009-04-03,17:03:00
40.009485,116.31527,0,138,39906.710474537,2009-04-03,17:03:05
40.009485,116.31527,0,138,39906.7105092593,2009-04-03,17:03:08
40.009484,116.315269,0,139,39906.7105324074,2009-04-03,17:03:10
40.009525,116.315229,0,136,39906.7105902778,2009-04-03,17:03:15
40.009586,116.315174,0,134,39906.7106481481,2009-04-03,17:03:20
40.009653,116.315089,0,133,39906.7107060185,2009-04-03,17:03:25
40.009692,116.315009,0,132,39906.7107638889,2009-04-03,17:03:30
40.009693,116.314994,0,131,39906.7108217593,2009-04-03,17:03:35
40.009688,116.315019,0,129,39906.7108796296,2009-04-03,17:03:40
40.009654,116.315095,0,129,39906.7109375,2009-04-03,17:03:45
40.009644,116.315129,0,128,39906.7109953704,2009-04-03,17:03:50
40.009643,116.315129,0,127,39906.7110532407,2009-04-03,17:03:55
40.009643,116.315129,0,127,39906.711087963,2009-04-03,17:03:58
40.00964,116.315128,0,127,39906.7111111111,2009-04-03,17:04:00
40.00963,116.315127,0,127,39906.7111689815,2009-04-03,17:04:05
40.00963,116.315127,0,127,39906.7112037037,2009-04-03,17:04:08
40.009625,116.315126,0,127,39906.7112268518,2009-04-03,17:04:10
40.009602,116.315081,0,125,39906.7112847222,2009-04-03,17:04:15
40.009598,116.315071,0,124,39906.7113425926,2009-04-03,17:04:20
40.009598,116.315071,0,124,39906.7113773148,2009-04-03,17:04:23
40.009603,116.31507,0,124,39906.711400463,2009-04-03,17:04:25
40.009627,116.315036,0,122,39906.7114583333,2009-04-03,17:04:30
40.009663,116.31498,0,119,39906.7115162037,2009-04-03,17:04:35
40.009685,116.314983,0,117,39906.7115740741,2009-04-03,17:04:40
40.009688,116.314996,0,115,39906.7116319444,2009-04-03,17:04:45
40.009696,116.315005,0,115,39906.7116898148,2009-04-03,17:04:50
40.0097,116.315034,0,112,39906.7117476852,2009-04-03,17:04:55
40.009685,116.315086,0,112,39906.7118055556,2009-04-03,17:05:00
40.009685,116.315086,0,112,39906.7118402778,2009-04-03,17:05:03
40.00969,116.315087,0,112,39906.7118634259,2009-04-03,17:05:05
40.00967,116.315108,0,106,39906.7119212963,2009-04-03,17:05:10
40.009652,116.315178,0,105,39906.7119791667,2009-04-03,17:05:15
40.009652,116.315178,0,105,39906.7120138889,2009-04-03,17:05:18
40.009651,116.315179,0,105,39906.712037037,2009-04-03,17:05:20
40.009654,116.315168,0,104,39906.7120949074,2009-04-03,17:05:25
40.009689,116.315151,0,103,39906.7121527778,2009-04-03,17:05:30
40.00974,116.315096,0,100,39906.7122106481,2009-04-03,17:05:35
40.009784,116.315029,0,91,39906.7122685185,2009-04-03,17:05:40
40.009832,116.314974,0,81,39906.7123263889,2009-04-03,17:05:45
40.009843,116.314954,0,74,39906.7123842593,2009-04-03,17:05:50
40.009828,116.314931,0,71,39906.7124421296,2009-04-03,17:05:55
40.009821,116.314852,0,68,39906.7125,2009-04-03,17:06:00
40.009813,116.314802,0,63,39906.7125578704,2009-04-03,17:06:05
40.009823,116.314764,0,59,39906.7126157407,2009-04-03,17:06:10
40.00981,116.314784,0,59,39906.7126736111,2009-04-03,17:06:15
40.009807,116.314807,0,61,39906.7127314815,2009-04-03,17:06:20
40.009811,116.314864,0,63,39906.7127893518,2009-04-03,17:06:25
40.00981,116.314889,0,65,39906.7128472222,2009-04-03,17:06:30
40.009831,116.314903,0,66,39906.7129050926,2009-04-03,17:06:35
40.009843,116.314916,0,75,39906.712962963,2009-04-03,17:06:40
40.009826,116.314898,0,85,39906.7130208333,2009-04-03,17:06:45
40.0098,116.314907,0,92,39906.7130787037,2009-04-03,17:06:50
40.009788,116.314918,0,95,39906.7131365741,2009-04-03,17:06:55
40.009784,116.314901,0,98,39906.7131944444,2009-04-03,17:07:00
40.00976,116.314935,0,101,39906.7132523148,2009-04-03,17:07:05
40.009725,116.314946,0,105,39906.7133101852,2009-04-03,17:07:10
40.009726,116.314948,0,107,39906.7133680556,2009-04-03,17:07:15
40.009726,116.314948,0,107,39906.7134027778,2009-04-03,17:07:18
40.009724,116.31495,0,109,39906.7134259259,2009-04-03,17:07:20
40.009713,116.314954,0,109,39906.7134837963,2009-04-03,17:07:25
40.009712,116.314951,0,108,39906.7135416667,2009-04-03,17:07:30
40.00971,116.31495,0,108,39906.713599537,2009-04-03,17:07:35
40.00971,116.31495,0,108,39906.7136342593,2009-04-03,17:07:38
40.009711,116.31495,0,108,39906.7136574074,2009-04-03,17:07:40
40.009721,116.314983,0,111,39906.7137152778,2009-04-03,17:07:45
40.009729,116.315014,0,114,39906.7137731481,2009-04-03,17:07:50
40.009768,116.315032,0,118,39906.7138310185,2009-04-03,17:07:55
40.009786,116.315052,0,121,39906.7138888889,2009-04-03,17:08:00
40.009814,116.315025,0,120,39906.7139467593,2009-04-03,17:08:05
40.009797,116.315013,0,117,39906.7140046296,2009-04-03,17:08:10
40.009797,116.315013,0,117,39906.7140393518,2009-04-03,17:08:13
40.009789,116.315014,0,118,39906.7140625,2009-04-03,17:08:15
40.009752,116.315051,0,118,39906.7141203704,2009-04-03,17:08:20
40.009728,116.315087,0,118,39906.7141782407,2009-04-03,17:08:25
40.009728,116.315087,0,118,39906.714212963,2009-04-03,17:08:28
40.00973,116.315086,0,118,39906.7142361111,2009-04-03,17:08:30
40.009716,116.315083,0,117,39906.7142939815,2009-04-03,17:08:35
40.009714,116.315074,0,113,39906.7143518519,2009-04-03,17:08:40
40.00972,116.315074,0,113,39906.7144097222,2009-04-03,17:08:45
40.009713,116.315074,0,112,39906.7144675926,2009-04-03,17:08:50
40.009717,116.315073,0,112,39906.714525463,2009-04-03,17:08:55
40.009717,116.315073,0,112,39906.7145601852,2009-04-03,17:08:58
40.009724,116.315071,0,113,39906.7145833333,2009-04-03,17:09:00
40.009744,116.315042,0,112,39906.7146412037,2009-04-03,17:09:05
40.009747,116.315022,0,111,39906.7146990741,2009-04-03,17:09:10
40.009756,116.315015,0,111,39906.7147569444,2009-04-03,17:09:15
40.009768,116.314945,0,114,39906.7148148148,2009-04-03,17:09:20
40.009759,116.314933,0,114,39906.7148726852,2009-04-03,17:09:25
40.009747,116.314933,0,114,39906.7149305556,2009-04-03,17:09:30
40.009747,116.314933,0,114,39906.7149652778,2009-04-03,17:09:33
40.009748,116.314933,0,114,39906.7149884259,2009-04-03,17:09:35
40.009718,116.314978,0,116,39906.7150462963,2009-04-03,17:09:40
40.009727,116.314997,0,116,39906.7151041667,2009-04-03,17:09:45
40.009733,116.315017,0,116,39906.715162037,2009-04-03,17:09:50
40.009718,116.315028,0,115,39906.7152199074,2009-04-03,17:09:55
40.009718,116.315028,0,115,39906.7152546296,2009-04-03,17:09:58
40.009718,116.315027,0,116,39906.7152777778,2009-04-03,17:10:00
40.009715,116.314992,0,110,39906.7153356481,2009-04-03,17:10:05
40.009683,116.314994,0,110,39906.7153935185,2009-04-03,17:10:10
40.009679,116.314995,0,110,39906.7154513889,2009-04-03,17:10:15
40.009674,116.314996,0,110,39906.7155092593,2009-04-03,17:10:20
40.009674,116.314996,0,110,39906.7155439815,2009-04-03,17:10:23
40.009671,116.314997,0,110,39906.7155671296,2009-04-03,17:10:25
40.009662,116.314996,0,110,39906.715625,2009-04-03,17:10:30
40.00966,116.314996,0,110,39906.7156828704,2009-04-03,17:10:35
40.009663,116.314996,0,110,39906.7157407407,2009-04-03,17:10:40
40.009662,116.314996,0,110,39906.7157986111,2009-04-03,17:10:45
40.009662,116.314995,0,110,39906.7158564815,2009-04-03,17:10:50
40.009662,116.314996,0,110,39906.7159143519,2009-04-03,17:10:55
40.009665,116.314995,0,110,39906.7159722222,2009-04-03,17:11:00
40.009669,116.314995,0,111,39906.7160300926,2009-04-03,17:11:05
40.009669,116.314995,0,111,39906.7160648148,2009-04-03,17:11:08
40.009674,116.314994,0,111,39906.716087963,2009-04-03,17:11:10
40.009696,116.314975,0,111,39906.7161458333,2009-04-03,17:11:15
40.009755,116.314912,0,111,39906.7162037037,2009-04-03,17:11:20
40.009776,116.314858,0,112,39906.7162615741,2009-04-03,17:11:25
40.009808,116.314801,0,111,39906.7163194444,2009-04-03,17:11:30
40.009806,116.314822,0,112,39906.7163773148,2009-04-03,17:11:35
40.009806,116.314822,0,112,39906.716412037,2009-04-03,17:11:38
40.009804,116.314824,0,112,39906.7164351852,2009-04-03,17:11:40
40.009777,116.314869,0,112,39906.7164930556,2009-04-03,17:11:45
40.009765,116.314932,0,112,39906.7165509259,2009-04-03,17:11:50
40.009766,116.314933,0,112,39906.7166087963,2009-04-03,17:11:55
40.009764,116.314935,0,112,39906.7166666667,2009-04-03,17:12:00
40.009764,116.314935,0,112,39906.7167013889,2009-04-03,17:12:03
40.009763,116.314934,0,112,39906.716724537,2009-04-03,17:12:05
40.009781,116.314919,0,111,39906.7167824074,2009-04-03,17:12:10
40.009753,116.314922,0,111,39906.7168402778,2009-04-03,17:12:15
40.009753,116.314921,0,111,39906.7168981481,2009-04-03,17:12:20
40.00975,116.314921,0,111,39906.7169560185,2009-04-03,17:12:25
40.00975,116.314921,0,111,39906.7169907407,2009-04-03,17:12:28
40.009756,116.314921,0,112,39906.7170138889,2009-04-03,17:12:30
40.009767,116.314919,0,111,39906.7170717593,2009-04-03,17:12:35
40.009772,116.314918,0,111,39906.7171296296,2009-04-03,17:12:40
40.009772,116.314918,0,111,39906.7171643519,2009-04-03,17:12:43
40.009778,116.314917,0,112,39906.7171875,2009-04-03,17:12:45
40.009773,116.314932,0,114,39906.7172453704,2009-04-03,17:12:50
40.009777,116.314932,0,116,39906.7173032407,2009-04-03,17:12:55
40.009777,116.314932,0,116,39906.717337963,2009-04-03,17:12:58
40.009777,116.314933,0,117,39906.7173611111,2009-04-03,17:13:00
40.009808,116.314948,0,119,39906.7174189815,2009-04-03,17:13:05
40.009843,116.314942,0,122,39906.7174768519,2009-04-03,17:13:10
40.009869,116.314906,0,119,39906.7175347222,2009-04-03,17:13:15
40.009883,116.314892,0,117,39906.7175925926,2009-04-03,17:13:20
40.009936,116.314883,0,119,39906.717650463,2009-04-03,17:13:25
40.009959,116.314885,0,121,39906.7177083333,2009-04-03,17:13:30
40.009977,116.314862,0,123,39906.7177662037,2009-04-03,17:13:35
40.009973,116.314866,0,124,39906.7178240741,2009-04-03,17:13:40
40.009976,116.314871,0,125,39906.7178819444,2009-04-03,17:13:45
40.009975,116.31487,0,125,39906.7179398148,2009-04-03,17:13:50
40.009972,116.314871,0,125,39906.7179976852,2009-04-03,17:13:55
40.009968,116.314871,0,125,39906.7180555556,2009-04-03,17:14:00
40.009962,116.314872,0,125,39906.7181134259,2009-04-03,17:14:05
40.009956,116.314872,0,125,39906.7181712963,2009-04-03,17:14:10
40.009956,116.314872,0,125,39906.7182060185,2009-04-03,17:14:13
40.009948,116.314872,0,125,39906.7182291667,2009-04-03,17:14:15
40.009897,116.314912,0,123,39906.718287037,2009-04-03,17:14:20
40.00988,116.314928,0,123,39906.7183449074,2009-04-03,17:14:25
40.009879,116.314966,0,123,39906.7184027778,2009-04-03,17:14:30
40.009889,116.315014,0,123,39906.7184606481,2009-04-03,17:14:35
40.009892,116.315053,0,123,39906.7185185185,2009-04-03,17:14:40
40.009878,116.315062,0,121,39906.7185763889,2009-04-03,17:14:45
40.009856,116.315069,0,117,39906.7186342593,2009-04-03,17:14:50
40.009837,116.315058,0,114,39906.7186921296,2009-04-03,17:14:55
40.009837,116.315058,0,114,39906.7187268519,2009-04-03,17:14:58
40.009831,116.315058,0,114,39906.71875,2009-04-03,17:15:00
40.0098,116.315057,0,114,39906.7188078704,2009-04-03,17:15:05
40.009754,116.315032,0,116,39906.7188657407,2009-04-03,17:15:10
40.009726,116.315039,0,118,39906.7189236111,2009-04-03,17:15:15
40.009724,116.315043,0,119,39906.7189814815,2009-04-03,17:15:20
40.009724,116.315043,0,120,39906.7190393518,2009-04-03,17:15:25
40.009723,116.315045,0,120,39906.7190972222,2009-04-03,17:15:30
40.009724,116.315044,0,120,39906.7191550926,2009-04-03,17:15:35
40.009729,116.315043,0,120,39906.719212963,2009-04-03,17:15:40
40.009727,116.315042,0,120,39906.7192708333,2009-04-03,17:15:45
40.009722,116.315042,0,119,39906.7193287037,2009-04-03,17:15:50
40.009722,116.315042,0,119,39906.7193634259,2009-04-03,17:15:53
40.009719,116.315044,0,119,39906.7193865741,2009-04-03,17:15:55
40.009729,116.315045,0,119,39906.7194444444,2009-04-03,17:16:00
40.009732,116.315046,0,119,39906.7195023148,2009-04-03,17:16:05
40.009732,116.315046,0,119,39906.719537037,2009-04-03,17:16:08
40.009726,116.315046,0,119,39906.7195601852,2009-04-03,17:16:10
40.009683,116.315059,0,120,39906.7196180556,2009-04-03,17:16:15
40.009652,116.315092,0,123,39906.7196759259,2009-04-03,17:16:20
40.00965,116.315094,0,123,39906.7197337963,2009-04-03,17:16:25
40.009656,116.315096,0,123,39906.7197916667,2009-04-03,17:16:30
40.00966,116.315096,0,123,39906.719849537,2009-04-03,17:16:35
40.00966,116.315096,0,123,39906.7198842593,2009-04-03,17:16:38
40.009668,116.315099,0,124,39906.7199074074,2009-04-03,17:16:40
40.009673,116.31509,0,124,39906.7199652778,2009-04-03,17:16:45
40.00967,116.315094,0,126,39906.7200231481,2009-04-03,17:16:50
40.009668,116.315095,0,126,39906.7200810185,2009-04-03,17:16:55
40.009666,116.315096,0,125,39906.7201388889,2009-04-03,17:17:00
40.009663,116.315096,0,125,39906.7201967593,2009-04-03,17:17:05
40.009663,116.315096,0,125,39906.7202314815,2009-04-03,17:17:08
40.009658,116.315089,0,125,39906.7202546296,2009-04-03,17:17:10
40.009651,116.315099,0,126,39906.7203125,2009-04-03,17:17:15
40.009618,116.315121,0,126,39906.7203703704,2009-04-03,17:17:20
40.009615,116.315107,0,125,39906.7204282407,2009-04-03,17:17:25
40.009645,116.315077,0,125,39906.7204861111,2009-04-03,17:17:30
40.009652,116.31507,0,125,39906.7205439815,2009-04-03,17:17:35
40.009652,116.31507,0,125,39906.7205787037,2009-04-03,17:17:38
40.00966,116.315072,0,125,39906.7206018518,2009-04-03,17:17:40
40.009651,116.315072,0,125,39906.7206597222,2009-04-03,17:17:45
40.009649,116.315072,0,126,39906.7207175926,2009-04-03,17:17:50
40.009651,116.315072,0,126,39906.720775463,2009-04-03,17:17:55
40.009643,116.315074,0,126,39906.7208333333,2009-04-03,17:18:00
40.009646,116.315075,0,126,39906.7208912037,2009-04-03,17:18:05
40.009638,116.315077,0,126,39906.7209490741,2009-04-03,17:18:10
40.009638,116.315077,0,126,39906.7209837963,2009-04-03,17:18:13
40.009639,116.315078,0,126,39906.7210069444,2009-04-03,17:18:15
40.009649,116.315077,0,126,39906.7210648148,2009-04-03,17:18:20
40.009658,116.315077,0,126,39906.7211226852,2009-04-03,17:18:25
40.009668,116.315077,0,127,39906.7211805556,2009-04-03,17:18:30
40.009678,116.315078,0,127,39906.7212384259,2009-04-03,17:18:35
40.009676,116.315078,0,128,39906.7212962963,2009-04-03,17:18:40
40.009676,116.315078,0,128,39906.7213310185,2009-04-03,17:18:43
40.009675,116.315078,0,128,39906.7213541667,2009-04-03,17:18:45
40.009684,116.315077,0,129,39906.721412037,2009-04-03,17:18:50
40.009693,116.315077,0,130,39906.7214699074,2009-04-03,17:18:55
40.009693,116.315037,0,129,39906.7215277778,2009-04-03,17:19:00
40.009675,116.315009,0,130,39906.7215856481,2009-04-03,17:19:05
40.009668,116.314927,0,130,39906.7216435185,2009-04-03,17:19:10
40.009642,116.314848,0,129,39906.7217013889,2009-04-03,17:19:15
40.009578,116.314902,0,127,39906.7217592593,2009-04-03,17:19:20
40.009536,116.31497,0,126,39906.7218171296,2009-04-03,17:19:25
40.009504,116.315044,0,123,39906.721875,2009-04-03,17:19:30
40.009516,116.315066,0,121,39906.7219328704,2009-04-03,17:19:35
40.009516,116.315066,0,121,39906.7219675926,2009-04-03,17:19:38
40.009517,116.315066,0,121,39906.7219907407,2009-04-03,17:19:40
40.009542,116.315052,0,121,39906.7220486111,2009-04-03,17:19:45
40.009565,116.315078,0,123,39906.7221064815,2009-04-03,17:19:50
40.009598,116.315066,0,125,39906.7221643519,2009-04-03,17:19:55
40.009602,116.315038,0,124,39906.7222222222,2009-04-03,17:20:00
40.009597,116.315023,0,124,39906.7222800926,2009-04-03,17:20:05
40.009597,116.315023,0,124,39906.7223148148,2009-04-03,17:20:08
40.009596,116.315024,0,124,39906.722337963,2009-04-03,17:20:10
40.009607,116.315023,0,124,39906.7223958333,2009-04-03,17:20:15
40.009613,116.315024,0,124,39906.7224537037,2009-04-03,17:20:20
40.009618,116.315023,0,123,39906.7225115741,2009-04-03,17:20:25
40.009618,116.315023,0,123,39906.7225694444,2009-04-03,17:20:30
40.009618,116.315023,0,123,39906.7226041667,2009-04-03,17:20:33
40.009623,116.315023,0,122,39906.7226273148,2009-04-03,17:20:35
40.009634,116.315022,0,122,39906.7226851852,2009-04-03,17:20:40
40.009644,116.315069,0,123,39906.7227430556,2009-04-03,17:20:45
40.009651,116.315128,0,122,39906.7228009259,2009-04-03,17:20:50
40.009655,116.315111,0,123,39906.7228587963,2009-04-03,17:20:55
40.00966,116.315096,0,123,39906.7229166667,2009-04-03,17:21:00
40.009663,116.315095,0,123,39906.722974537,2009-04-03,17:21:05
40.009671,116.315094,0,124,39906.7230324074,2009-04-03,17:21:10
40.009673,116.315092,0,124,39906.7230902778,2009-04-03,17:21:15
40.009667,116.315093,0,125,39906.7231481481,2009-04-03,17:21:20
40.009672,116.315092,0,125,39906.7232060185,2009-04-03,17:21:25
40.00968,116.315092,0,126,39906.7232638889,2009-04-03,17:21:30
40.00968,116.315092,0,126,39906.7232986111,2009-04-03,17:21:33
40.009684,116.315092,0,126,39906.7233217593,2009-04-03,17:21:35
40.009654,116.315105,0,125,39906.7233796296,2009-04-03,17:21:40
40.009594,116.315134,0,121,39906.7234375,2009-04-03,17:21:45
40.00956,116.315175,0,118,39906.7234953704,2009-04-03,17:21:50
40.009531,116.315197,0,117,39906.7235532407,2009-04-03,17:21:55
40.009523,116.315159,0,118,39906.7236111111,2009-04-03,17:22:00
40.009503,116.315112,0,120,39906.7236689815,2009-04-03,17:22:05
40.009567,116.314967,0,121,39906.7237268519,2009-04-03,17:22:10
40.00958,116.314958,0,121,39906.7237847222,2009-04-03,17:22:15
40.009592,116.314954,0,121,39906.7238425926,2009-04-03,17:22:20
40.009604,116.314954,0,122,39906.723900463,2009-04-03,17:22:25
40.009604,116.314954,0,122,39906.7239351852,2009-04-03,17:22:28
40.009609,116.314955,0,122,39906.7239583333,2009-04-03,17:22:30
40.009644,116.315043,0,119,39906.7240162037,2009-04-03,17:22:35
40.009688,116.315097,0,116,39906.7240740741,2009-04-03,17:22:40
40.009736,116.315058,0,115,39906.7241319444,2009-04-03,17:22:45
40.009771,116.314969,0,117,39906.7241898148,2009-04-03,17:22:50
40.009608,116.315231,0,119,39906.7277199074,2009-04-03,17:27:55
40.009589,116.315291,0,122,39906.7277777778,2009-04-03,17:28:00
40.009588,116.315307,0,122,39906.7278356481,2009-04-03,17:28:05
40.009609,116.315286,0,123,39906.7278935185,2009-04-03,17:28:10
40.009606,116.315254,0,124,39906.7279513889,2009-04-03,17:28:15
40.009616,116.315246,0,124,39906.7280092593,2009-04-03,17:28:20
40.009625,116.315211,0,124,39906.7280671296,2009-04-03,17:28:25
40.0096,116.315203,0,124,39906.728125,2009-04-03,17:28:30
40.0096,116.315203,0,124,39906.7281597222,2009-04-03,17:28:33
40.009606,116.315202,0,125,39906.7281828704,2009-04-03,17:28:35
40.009583,116.315261,0,126,39906.7282407407,2009-04-03,17:28:40
40.009589,116.315262,0,126,39906.7282986111,2009-04-03,17:28:45
40.00959,116.315263,0,126,39906.7283564815,2009-04-03,17:28:50
40.009593,116.315264,0,126,39906.7284143518,2009-04-03,17:28:55
40.009598,116.315263,0,127,39906.7284722222,2009-04-03,17:29:00
40.009599,116.315262,0,127,39906.7285300926,2009-04-03,17:29:05
40.009593,116.31526,0,127,39906.728587963,2009-04-03,17:29:10
40.009593,116.31526,0,127,39906.7286226852,2009-04-03,17:29:13
40.0096,116.315258,0,127,39906.7286458333,2009-04-03,17:29:15
40.009651,116.315184,0,129,39906.7287037037,2009-04-03,17:29:20
40.009691,116.315087,0,131,39906.7287615741,2009-04-03,17:29:25
40.009754,116.314978,0,132,39906.7288194444,2009-04-03,17:29:30
40.009781,116.314912,0,133,39906.7288773148,2009-04-03,17:29:35
40.009769,116.314877,0,133,39906.7289351852,2009-04-03,17:29:40
40.009777,116.31488,0,133,39906.7289930556,2009-04-03,17:29:45
40.009785,116.314879,0,133,39906.7290509259,2009-04-03,17:29:50
40.009785,116.314879,0,133,39906.7290856481,2009-04-03,17:29:53
40.009782,116.314879,0,133,39906.7291087963,2009-04-03,17:29:55
40.009786,116.314865,0,134,39906.7291666667,2009-04-03,17:30:00
40.009789,116.314864,0,135,39906.729224537,2009-04-03,17:30:05
40.009782,116.314866,0,135,39906.7292824074,2009-04-03,17:30:10
40.009774,116.314869,0,135,39906.7293402778,2009-04-03,17:30:15
40.009771,116.31487,0,135,39906.7293981481,2009-04-03,17:30:20
40.009766,116.314871,0,135,39906.7294560185,2009-04-03,17:30:25
40.009769,116.314871,0,136,39906.7295138889,2009-04-03,17:30:30
40.009776,116.314872,0,136,39906.7295717593,2009-04-03,17:30:35
40.009776,116.314872,0,136,39906.7296064815,2009-04-03,17:30:38
40.009782,116.314875,0,137,39906.7296296296,2009-04-03,17:30:40
40.009753,116.314978,0,135,39906.7296875,2009-04-03,17:30:45
40.009734,116.314984,0,130,39906.7297453704,2009-04-03,17:30:50
40.009734,116.314985,0,129,39906.7298032407,2009-04-03,17:30:55
40.009734,116.314985,0,129,39906.729837963,2009-04-03,17:30:58
40.009733,116.314986,0,129,39906.7298611111,2009-04-03,17:31:00
40.009724,116.314987,0,129,39906.7299189815,2009-04-03,17:31:05
40.009709,116.314977,0,130,39906.7299768519,2009-04-03,17:31:10
40.009707,116.314976,0,130,39906.7300347222,2009-04-03,17:31:15
40.0097,116.314978,0,131,39906.7300925926,2009-04-03,17:31:20
40.009694,116.31498,0,131,39906.730150463,2009-04-03,17:31:25
40.009694,116.31498,0,131,39906.7301851852,2009-04-03,17:31:28
40.009694,116.314982,0,131,39906.7302083333,2009-04-03,17:31:30
40.009676,116.315,0,131,39906.7302662037,2009-04-03,17:31:35
40.009655,116.315049,0,131,39906.7303240741,2009-04-03,17:31:40
40.00964,116.315063,0,131,39906.7303819444,2009-04-03,17:31:45
40.009638,116.315063,0,131,39906.7304398148,2009-04-03,17:31:50
40.009636,116.315063,0,131,39906.7304976852,2009-04-03,17:31:55
40.009636,116.315064,0,131,39906.7305555556,2009-04-03,17:32:00
40.009636,116.315064,0,131,39906.7305902778,2009-04-03,17:32:03
40.009643,116.315063,0,131,39906.7306134259,2009-04-03,17:32:05
40.009707,116.315049,0,134,39906.7306712963,2009-04-03,17:32:10
40.009737,116.315026,0,139,39906.7307291667,2009-04-03,17:32:15
40.00975,116.315029,0,146,39906.730787037,2009-04-03,17:32:20
40.009743,116.31512,0,156,39906.7308449074,2009-04-03,17:32:25
40.009712,116.315283,0,171,39906.7309027778,2009-04-03,17:32:30
40.009695,116.315376,0,187,39906.7309606481,2009-04-03,17:32:35
40.009685,116.315399,0,196,39906.7310185185,2009-04-03,17:32:40
40.009671,116.315428,0,208,39906.7310763889,2009-04-03,17:32:45
40.009683,116.315434,0,217,39906.7311342593,2009-04-03,17:32:50
40.009714,116.315411,0,223,39906.7311921296,2009-04-03,17:32:55
40.009751,116.31539,0,231,39906.73125,2009-04-03,17:33:00
40.00976,116.315414,0,237,39906.7313078704,2009-04-03,17:33:05
40.009768,116.315441,0,238,39906.7313657407,2009-04-03,17:33:10
40.009788,116.315505,0,246,39906.7314236111,2009-04-03,17:33:15
40.009781,116.315556,0,253,39906.7314814815,2009-04-03,17:33:20
40.009788,116.315571,0,256,39906.7315393519,2009-04-03,17:33:25
40.009776,116.315627,0,262,39906.7315972222,2009-04-03,17:33:30
40.009733,116.315709,0,267,39906.7316550926,2009-04-03,17:33:35
40.009663,116.315815,0,275,39906.731712963,2009-04-03,17:33:40
40.009637,116.315867,0,281,39906.7317708333,2009-04-03,17:33:45
40.009637,116.315867,0,281,39906.7318055556,2009-04-03,17:33:48
40.009632,116.315871,0,283,39906.7318287037,2009-04-03,17:33:50
40.009621,116.315874,0,285,39906.7318865741,2009-04-03,17:33:55
40.00962,116.315876,0,285,39906.7319444444,2009-04-03,17:34:00
40.00962,116.315876,0,285,39906.7319791667,2009-04-03,17:34:03
40.009621,116.315878,0,286,39906.7320023148,2009-04-03,17:34:05
40.009599,116.315929,0,291,39906.7320601852,2009-04-03,17:34:10
40.009593,116.315967,0,294,39906.7321180556,2009-04-03,17:34:15
40.009555,116.316026,0,295,39906.7321759259,2009-04-03,17:34:20
40.00956,116.316025,0,296,39906.7322337963,2009-04-03,17:34:25
40.009566,116.316025,0,297,39906.7322916667,2009-04-03,17:34:30
40.009566,116.316025,0,297,39906.7323263889,2009-04-03,17:34:33
40.009571,116.316024,0,298,39906.732349537,2009-04-03,17:34:35
40.00958,116.316023,0,299,39906.7324074074,2009-04-03,17:34:40
40.00958,116.316023,0,299,39906.7324421296,2009-04-03,17:34:43
40.009585,116.316022,0,301,39906.7324652778,2009-04-03,17:34:45
40.009575,116.315974,0,302,39906.7325231481,2009-04-03,17:34:50
40.009547,116.315918,0,297,39906.7325810185,2009-04-03,17:34:55
40.009533,116.315839,0,293,39906.7326388889,2009-04-03,17:35:00
40.009538,116.315837,0,292,39906.7326967593,2009-04-03,17:35:05
40.00954,116.315836,0,291,39906.7327546296,2009-04-03,17:35:10
40.009537,116.315835,0,291,39906.7328125,2009-04-03,17:35:15
40.009542,116.315832,0,291,39906.7328703704,2009-04-03,17:35:20
40.009542,116.315832,0,291,39906.7329050926,2009-04-03,17:35:23
40.009541,116.315829,0,291,39906.7329282407,2009-04-03,17:35:25
40.009486,116.315824,0,294,39906.7329861111,2009-04-03,17:35:30
40.00943,116.315831,0,296,39906.7330439815,2009-04-03,17:35:35
40.009441,116.315793,0,298,39906.7331018519,2009-04-03,17:35:40
40.00945,116.315795,0,298,39906.7331597222,2009-04-03,17:35:45
40.00947,116.315806,0,297,39906.7332175926,2009-04-03,17:35:50
40.009501,116.315782,0,298,39906.733275463,2009-04-03,17:35:55
40.009503,116.31581,0,298,39906.7333333333,2009-04-03,17:36:00
40.009488,116.315765,0,299,39906.7333912037,2009-04-03,17:36:05
40.00948,116.315629,0,301,39906.7334490741,2009-04-03,17:36:10
40.00948,116.315629,0,301,39906.7334837963,2009-04-03,17:36:13
40.009487,116.315625,0,301,39906.7335069444,2009-04-03,17:36:15
40.009541,116.315432,0,300,39906.7335648148,2009-04-03,17:36:20
40.009606,116.315186,0,294,39906.7336226852,2009-04-03,17:36:25
40.009648,116.315074,0,291,39906.7336805556,2009-04-03,17:36:30
40.009639,116.315079,0,290,39906.7337384259,2009-04-03,17:36:35
40.009637,116.315064,0,285,39906.7337962963,2009-04-03,17:36:40
40.009615,116.31507,0,282,39906.7338541667,2009-04-03,17:36:45
40.009611,116.315073,0,282,39906.733912037,2009-04-03,17:36:50
40.009617,116.315075,0,282,39906.7339699074,2009-04-03,17:36:55
40.009622,116.315077,0,282,39906.7340277778,2009-04-03,17:37:00
40.009622,116.315077,0,282,39906.7340625,2009-04-03,17:37:03
40.009621,116.315081,0,282,39906.7340856481,2009-04-03,17:37:05
40.009603,116.315111,0,281,39906.7341435185,2009-04-03,17:37:10
40.009566,116.315209,0,280,39906.7342013889,2009-04-03,17:37:15
40.009522,116.315265,0,279,39906.7342592593,2009-04-03,17:37:20
40.009481,116.315314,0,274,39906.7343171296,2009-04-03,17:37:25
40.009469,116.315316,0,274,39906.734375,2009-04-03,17:37:30
40.009429,116.31538,0,273,39906.7344328704,2009-04-03,17:37:35
40.009364,116.315454,0,274,39906.7344907407,2009-04-03,17:37:40
40.009379,116.315427,0,274,39906.7345486111,2009-04-03,17:37:45
40.009379,116.315426,0,274,39906.7346064815,2009-04-03,17:37:50
40.009379,116.315426,0,274,39906.7346412037,2009-04-03,17:37:53
40.009377,116.315425,0,274,39906.7346643518,2009-04-03,17:37:55
40.009378,116.315395,0,274,39906.7347222222,2009-04-03,17:38:00
40.009378,116.315395,0,274,39906.7347569444,2009-04-03,17:38:03
40.009371,116.3154,0,274,39906.7347800926,2009-04-03,17:38:05
40.009363,116.315446,0,274,39906.734837963,2009-04-03,17:38:10
40.009363,116.315446,0,274,39906.7348726852,2009-04-03,17:38:13
40.009357,116.315448,0,274,39906.7348958333,2009-04-03,17:38:15
40.009336,116.315564,0,274,39906.7349537037,2009-04-03,17:38:20
40.009334,116.315652,0,274,39906.7350115741,2009-04-03,17:38:25
40.009346,116.31566,0,275,39906.7350694444,2009-04-03,17:38:30
40.009392,116.315637,0,274,39906.7351273148,2009-04-03,17:38:35
40.009505,116.315504,0,272,39906.7351851852,2009-04-03,17:38:40
40.009538,116.315428,0,270,39906.7352430556,2009-04-03,17:38:45
40.009559,116.315348,0,268,39906.7353009259,2009-04-03,17:38:50
40.009538,116.315391,0,267,39906.7353587963,2009-04-03,17:38:55
40.009533,116.315364,0,265,39906.7354166667,2009-04-03,17:39:00
40.009517,116.315372,0,265,39906.735474537,2009-04-03,17:39:05
40.009513,116.315373,0,265,39906.7355324074,2009-04-03,17:39:10
40.009518,116.315369,0,265,39906.7355902778,2009-04-03,17:39:15
40.009518,116.315366,0,265,39906.7356481481,2009-04-03,17:39:20
40.009518,116.315366,0,265,39906.7356828704,2009-04-03,17:39:23
40.00952,116.315364,0,265,39906.7357060185,2009-04-03,17:39:25
40.00959,116.315233,0,263,39906.7357638889,2009-04-03,17:39:30
40.009715,116.315033,0,260,39906.7358217593,2009-04-03,17:39:35
40.009799,116.314911,0,257,39906.7358796296,2009-04-03,17:39:40
40.009837,116.31481,0,256,39906.7359375,2009-04-03,17:39:45
40.009837,116.31481,0,256,39906.7359722222,2009-04-03,17:39:48
40.009845,116.314818,0,254,39906.7359953704,2009-04-03,17:39:50
40.00982,116.314883,0,252,39906.7360532407,2009-04-03,17:39:55
40.009758,116.314946,0,247,39906.7361111111,2009-04-03,17:40:00
40.009698,116.315046,0,245,39906.7361689815,2009-04-03,17:40:05
40.009676,116.315028,0,241,39906.7362268518,2009-04-03,17:40:10
40.009648,116.314995,0,235,39906.7362847222,2009-04-03,17:40:15
40.009646,116.314984,0,233,39906.7363425926,2009-04-03,17:40:20
40.009645,116.314985,0,235,39906.736400463,2009-04-03,17:40:25
40.009645,116.314985,0,235,39906.7364351852,2009-04-03,17:40:28
40.009643,116.314984,0,233,39906.7364583333,2009-04-03,17:40:30
40.00961,116.315082,0,227,39906.7365162037,2009-04-03,17:40:35
40.009558,116.315164,0,223,39906.7365740741,2009-04-03,17:40:40
40.009575,116.315132,0,217,39906.7366319444,2009-04-03,17:40:45
40.009556,116.31522,0,219,39906.7366898148,2009-04-03,17:40:50
40.00956,116.315229,0,217,39906.7367476852,2009-04-03,17:40:55
40.00962,116.31514,0,215,39906.7368055556,2009-04-03,17:41:00
40.009587,116.315268,0,221,39906.7368634259,2009-04-03,17:41:05
40.009587,116.315268,0,221,39906.7368981481,2009-04-03,17:41:08
40.009588,116.315268,0,221,39906.7369212963,2009-04-03,17:41:10
40.009619,116.315144,0,219,39906.7369791667,2009-04-03,17:41:15
40.009631,116.315041,0,215,39906.737037037,2009-04-03,17:41:20
40.009654,116.314961,0,212,39906.7370949074,2009-04-03,17:41:25
40.009659,116.314976,0,215,39906.7371527778,2009-04-03,17:41:30
40.009657,116.315,0,214,39906.7372106481,2009-04-03,17:41:35
40.00967,116.314967,0,214,39906.7372685185,2009-04-03,17:41:40
40.009701,116.314956,0,211,39906.7373263889,2009-04-03,17:41:45
40.009693,116.314979,0,209,39906.7373842593,2009-04-03,17:41:50
40.009647,116.31504,0,206,39906.7374421296,2009-04-03,17:41:55
40.009625,116.31512,0,214,39906.7375,2009-04-03,17:42:00
40.009605,116.315195,0,225,39906.7375578704,2009-04-03,17:42:05
40.00961,116.315264,0,238,39906.7376157407,2009-04-03,17:42:10
40.00958,116.315386,0,261,39906.7376736111,2009-04-03,17:42:15
40.009571,116.315429,0,270,39906.7377314815,2009-04-03,17:42:20
40.009571,116.315429,0,270,39906.7377662037,2009-04-03,17:42:23
40.009571,116.315431,0,271,39906.7377893519,2009-04-03,17:42:25
40.009609,116.315457,0,285,39906.7378472222,2009-04-03,17:42:30
40.009644,116.315471,0,302,39906.7379050926,2009-04-03,17:42:35
40.009657,116.315498,0,313,39906.737962963,2009-04-03,17:42:40
40.009642,116.315543,0,325,39906.7380208333,2009-04-03,17:42:45
40.009623,116.31556,0,332,39906.7380787037,2009-04-03,17:42:50
40.009632,116.315558,0,334,39906.7381365741,2009-04-03,17:42:55
40.009642,116.315557,0,335,39906.7381944444,2009-04-03,17:43:00
40.009642,116.315556,0,337,39906.7382523148,2009-04-03,17:43:05
40.009638,116.315556,0,337,39906.7383101852,2009-04-03,17:43:10
40.009638,116.315556,0,337,39906.7383680556,2009-04-03,17:43:15
40.00964,116.315555,0,337,39906.7384259259,2009-04-03,17:43:20
40.009634,116.315555,0,338,39906.7384837963,2009-04-03,17:43:25
40.009634,116.315555,0,338,39906.7385185185,2009-04-03,17:43:28
40.009633,116.315554,0,338,39906.7385416667,2009-04-03,17:43:30
40.009593,116.315582,0,338,39906.738599537,2009-04-03,17:43:35
40.009523,116.315638,0,338,39906.7386574074,2009-04-03,17:43:40
40.009467,116.315633,0,338,39906.7387152778,2009-04-03,17:43:45
40.00942,116.315676,0,339,39906.7387731481,2009-04-03,17:43:50
40.009559,116.31578,0,330,39906.7432291667,2009-04-03,17:50:15
40.009659,116.315923,0,331,39906.743287037,2009-04-03,17:50:20
40.009736,116.316055,0,332,39906.7433449074,2009-04-03,17:50:25
40.009784,116.316151,0,334,39906.7434027778,2009-04-03,17:50:30
40.009846,116.316276,0,336,39906.7434606481,2009-04-03,17:50:35
40.009829,116.316308,0,337,39906.7435185185,2009-04-03,17:50:40
40.009769,116.31618,0,337,39906.7435763889,2009-04-03,17:50:45
40.009639,116.315852,0,337,39906.7436342593,2009-04-03,17:50:50
40.009607,116.315696,0,337,39906.7436921296,2009-04-03,17:50:55
40.009594,116.315602,0,339,39906.74375,2009-04-03,17:51:00
40.009589,116.315593,0,340,39906.7438078704,2009-04-03,17:51:05
40.009604,116.315563,0,342,39906.7438657407,2009-04-03,17:51:10
40.009643,116.315504,0,348,39906.7439236111,2009-04-03,17:51:15
40.009688,116.31545,0,356,39906.7439814815,2009-04-03,17:51:20
40.009759,116.31544,0,364,39906.7440393518,2009-04-03,17:51:25
40.009793,116.315469,0,370,39906.7440972222,2009-04-03,17:51:30
40.009802,116.31549,0,373,39906.7441550926,2009-04-03,17:51:35
40.009807,116.31547,0,377,39906.744212963,2009-04-03,17:51:40
40.009783,116.315466,0,382,39906.7442708333,2009-04-03,17:51:45
40.009802,116.315566,0,385,39906.7443287037,2009-04-03,17:51:50
40.009814,116.315756,0,389,39906.7443865741,2009-04-03,17:51:55
40.009847,116.315932,0,391,39906.7444444444,2009-04-03,17:52:00
40.009889,116.315956,0,394,39906.7445023148,2009-04-03,17:52:05
40.009961,116.315984,0,396,39906.7445601852,2009-04-03,17:52:10
40.010028,116.316068,0,400,39906.7446180556,2009-04-03,17:52:15
40.010096,116.316044,0,402,39906.7446759259,2009-04-03,17:52:20
40.010115,116.315965,0,403,39906.7447337963,2009-04-03,17:52:25
40.010047,116.315976,0,404,39906.7447916667,2009-04-03,17:52:30
40.009985,116.316063,0,404,39906.744849537,2009-04-03,17:52:35
40.009947,116.316173,0,405,39906.7449074074,2009-04-03,17:52:40
40.009944,116.316315,0,407,39906.7449652778,2009-04-03,17:52:45
40.009869,116.316433,0,410,39906.7450231481,2009-04-03,17:52:50
40.009752,116.316368,0,415,39906.7450810185,2009-04-03,17:52:55
40.009662,116.316299,0,419,39906.7451388889,2009-04-03,17:53:00
40.009509,116.31612,0,427,39906.7451967593,2009-04-03,17:53:05
40.009424,116.316105,0,430,39906.7452546296,2009-04-03,17:53:10
40.009387,116.316087,0,431,39906.7453125,2009-04-03,17:53:15
40.009332,116.31608,0,433,39906.7453703704,2009-04-03,17:53:20
40.009306,116.316051,0,434,39906.7454282407,2009-04-03,17:53:25
40.009312,116.31604,0,435,39906.7454861111,2009-04-03,17:53:30
40.009339,116.315997,0,434,39906.7455439815,2009-04-03,17:53:35
40.009345,116.315987,0,435,39906.7456018519,2009-04-03,17:53:40
40.009345,116.315987,0,435,39906.7456365741,2009-04-03,17:53:43
40.009339,116.315986,0,435,39906.7456597222,2009-04-03,17:53:45
40.009341,116.315973,0,435,39906.7457175926,2009-04-03,17:53:50
40.009357,116.315957,0,435,39906.745775463,2009-04-03,17:53:55
40.009356,116.315957,0,435,39906.7458333333,2009-04-03,17:54:00
40.009356,116.315957,0,435,39906.7458680556,2009-04-03,17:54:03
40.009353,116.315958,0,435,39906.7458912037,2009-04-03,17:54:05
40.009342,116.315956,0,433,39906.7459490741,2009-04-03,17:54:10
40.009377,116.315916,0,426,39906.7460069444,2009-04-03,17:54:15
40.009378,116.315872,0,420,39906.7460648148,2009-04-03,17:54:20
40.009343,116.3159,0,415,39906.7461226852,2009-04-03,17:54:25
40.009347,116.315912,0,412,39906.7461805556,2009-04-03,17:54:30
40.00935,116.315913,0,412,39906.7462384259,2009-04-03,17:54:35
40.009347,116.315912,0,411,39906.7462962963,2009-04-03,17:54:40
40.009345,116.31591,0,411,39906.7463541667,2009-04-03,17:54:45
40.009347,116.31591,0,410,39906.746412037,2009-04-03,17:54:50
40.00935,116.31591,0,410,39906.7464699074,2009-04-03,17:54:55
40.009355,116.315908,0,410,39906.7465277778,2009-04-03,17:55:00
40.009359,116.315908,0,410,39906.7465856481,2009-04-03,17:55:05
40.009359,116.315908,0,410,39906.7466203704,2009-04-03,17:55:08
40.009364,116.315907,0,410,39906.7466435185,2009-04-03,17:55:10
40.009381,116.315893,0,409,39906.7467013889,2009-04-03,17:55:15
40.009432,116.315823,0,404,39906.7467592593,2009-04-03,17:55:20
40.009432,116.3158,0,400,39906.7468171296,2009-04-03,17:55:25
40.00948,116.315766,0,395,39906.746875,2009-04-03,17:55:30
40.009489,116.315745,0,390,39906.7469328704,2009-04-03,17:55:35
40.009508,116.315733,0,388,39906.7469907407,2009-04-03,17:55:40
40.009582,116.315651,0,384,39906.7470486111,2009-04-03,17:55:45
40.0096,116.315597,0,381,39906.7471064815,2009-04-03,17:55:50
40.009596,116.315551,0,380,39906.7471643519,2009-04-03,17:55:55
40.009607,116.315511,0,380,39906.7472222222,2009-04-03,17:56:00
40.00963,116.31545,0,383,39906.7472800926,2009-04-03,17:56:05
40.009604,116.315424,0,378,39906.747337963,2009-04-03,17:56:10
40.009576,116.315425,0,378,39906.7473958333,2009-04-03,17:56:15
40.009523,116.31546,0,375,39906.7474537037,2009-04-03,17:56:20
40.009499,116.315526,0,377,39906.7475115741,2009-04-03,17:56:25
40.00957,116.315532,0,378,39906.7475694444,2009-04-03,17:56:30
40.009641,116.315469,0,379,39906.7476273148,2009-04-03,17:56:35
40.009625,116.315489,0,380,39906.7476851852,2009-04-03,17:56:40
40.009619,116.315516,0,383,39906.7477430556,2009-04-03,17:56:45
40.009666,116.315441,0,386,39906.7478009259,2009-04-03,17:56:50
40.009732,116.315308,0,390,39906.7478587963,2009-04-03,17:56:55
40.009786,116.31521,0,395,39906.7479166667,2009-04-03,17:57:00
40.009859,116.315123,0,401,39906.747974537,2009-04-03,17:57:05
40.009943,116.315036,0,405,39906.7480324074,2009-04-03,17:57:10
40.010014,116.314925,0,407,39906.7480902778,2009-04-03,17:57:15
40.009925,116.315054,0,411,39906.7481481481,2009-04-03,17:57:20
40.009883,116.315121,0,413,39906.7482060185,2009-04-03,17:57:25
40.009824,116.315182,0,410,39906.7482638889,2009-04-03,17:57:30
40.009753,116.315283,0,407,39906.7483217593,2009-04-03,17:57:35
40.009644,116.315448,0,400,39906.7483796296,2009-04-03,17:57:40
40.009572,116.315532,0,395,39906.7484375,2009-04-03,17:57:45
40.009561,116.31554,0,391,39906.7484953704,2009-04-03,17:57:50
40.009533,116.31553,0,389,39906.7485532407,2009-04-03,17:57:55
40.009504,116.315526,0,387,39906.7486111111,2009-04-03,17:58:00
40.009491,116.315518,0,385,39906.7486689815,2009-04-03,17:58:05
40.009483,116.315506,0,381,39906.7487268519,2009-04-03,17:58:10
40.009489,116.31551,0,378,39906.7487847222,2009-04-03,17:58:15
40.009489,116.31551,0,378,39906.7488194444,2009-04-03,17:58:18
40.009483,116.315508,0,379,39906.7488425926,2009-04-03,17:58:20
40.009485,116.315469,0,380,39906.748900463,2009-04-03,17:58:25
40.009512,116.315459,0,381,39906.7489583333,2009-04-03,17:58:30
40.009535,116.315472,0,382,39906.7490162037,2009-04-03,17:58:35
40.009545,116.3155,0,382,39906.7490740741,2009-04-03,17:58:40
40.009545,116.3155,0,382,39906.7491087963,2009-04-03,17:58:43
40.009539,116.315506,0,384,39906.7491319444,2009-04-03,17:58:45
40.009491,116.315528,0,385,39906.7491898148,2009-04-03,17:58:50
40.009466,116.315554,0,384,39906.7492476852,2009-04-03,17:58:55
40.009452,116.315595,0,382,39906.7493055556,2009-04-03,17:59:00
40.009452,116.315631,0,376,39906.7493634259,2009-04-03,17:59:05
40.009475,116.315653,0,368,39906.7494212963,2009-04-03,17:59:10
40.009505,116.315645,0,369,39906.7494791667,2009-04-03,17:59:15
40.009526,116.315642,0,366,39906.749537037,2009-04-03,17:59:20
40.009506,116.315675,0,367,39906.7495949074,2009-04-03,17:59:25
40.009495,116.315654,0,356,39906.7496527778,2009-04-03,17:59:30
40.009495,116.315631,0,349,39906.7497106481,2009-04-03,17:59:35
40.00949,116.315655,0,346,39906.7497685185,2009-04-03,17:59:40
40.009509,116.315664,0,346,39906.7498263889,2009-04-03,17:59:45
40.00953,116.315709,0,347,39906.7498842593,2009-04-03,17:59:50
40.009529,116.315695,0,348,39906.7499421296,2009-04-03,17:59:55
40.009536,116.315649,0,348,39906.75,2009-04-03,18:00:00
40.009502,116.315662,0,350,39906.7500578704,2009-04-03,18:00:05
40.009502,116.315662,0,350,39906.7500925926,2009-04-03,18:00:08
40.009497,116.315669,0,349,39906.7501157407,2009-04-03,18:00:10
40.009497,116.315705,0,349,39906.7501736111,2009-04-03,18:00:15
40.009479,116.315759,0,345,39906.7502314815,2009-04-03,18:00:20
40.009481,116.31577,0,341,39906.7502893518,2009-04-03,18:00:25
40.009482,116.315753,0,334,39906.7503472222,2009-04-03,18:00:30
40.009486,116.315707,0,327,39906.7504050926,2009-04-03,18:00:35
40.009471,116.315662,0,320,39906.750462963,2009-04-03,18:00:40
40.009422,116.315641,0,313,39906.7505208333,2009-04-03,18:00:45
40.009391,116.315644,0,310,39906.7505787037,2009-04-03,18:00:50
40.009373,116.315623,0,308,39906.7506365741,2009-04-03,18:00:55
40.009358,116.315612,0,307,39906.7506944444,2009-04-03,18:01:00
40.009355,116.315613,0,308,39906.7507523148,2009-04-03,18:01:05
40.009355,116.315613,0,308,39906.750787037,2009-04-03,18:01:08
40.009354,116.315614,0,307,39906.7508101852,2009-04-03,18:01:10
40.009365,116.315611,0,306,39906.7509259259,2009-04-03,18:01:20
40.009365,116.315611,0,306,39906.7509606481,2009-04-03,18:01:23
40.00936,116.315605,0,305,39906.7509837963,2009-04-03,18:01:25
40.009432,116.315537,0,302,39906.7510416667,2009-04-03,18:01:30
40.009455,116.315449,0,299,39906.751099537,2009-04-03,18:01:35
40.009457,116.315378,0,299,39906.7511574074,2009-04-03,18:01:40
40.009464,116.315325,0,300,39906.7512152778,2009-04-03,18:01:45
40.009527,116.315244,0,302,39906.7512731481,2009-04-03,18:01:50
40.009558,116.315164,0,302,39906.7513310185,2009-04-03,18:01:55
40.009558,116.315164,0,302,39906.7513657407,2009-04-03,18:01:58
40.009565,116.315164,0,298,39906.7513888889,2009-04-03,18:02:00
40.009547,116.315197,0,291,39906.7514467593,2009-04-03,18:02:05
40.00954,116.315187,0,287,39906.7515046296,2009-04-03,18:02:10
40.00954,116.315247,0,284,39906.7515625,2009-04-03,18:02:15
40.009544,116.315331,0,279,39906.7516203704,2009-04-03,18:02:20
40.009549,116.315413,0,273,39906.7516782407,2009-04-03,18:02:25
40.009531,116.315481,0,270,39906.7517361111,2009-04-03,18:02:30
40.009529,116.315559,0,269,39906.7517939815,2009-04-03,18:02:35
40.009524,116.315562,0,268,39906.7518518518,2009-04-03,18:02:40
40.009524,116.315562,0,268,39906.7518865741,2009-04-03,18:02:43
40.009522,116.315564,0,269,39906.7519097222,2009-04-03,18:02:45
40.009471,116.315644,0,268,39906.7519675926,2009-04-03,18:02:50
40.00947,116.315715,0,266,39906.752025463,2009-04-03,18:02:55
40.00945,116.31578,0,266,39906.7520833333,2009-04-03,18:03:00
40.009433,116.315811,0,266,39906.7521412037,2009-04-03,18:03:05
40.009433,116.315811,0,266,39906.7521759259,2009-04-03,18:03:08
40.009431,116.315814,0,262,39906.7521990741,2009-04-03,18:03:10
40.009421,116.315797,0,255,39906.7522569444,2009-04-03,18:03:15
40.009414,116.315727,0,237,39906.7523148148,2009-04-03,18:03:20
40.009375,116.315696,0,223,39906.7523726852,2009-04-03,18:03:25
40.009375,116.315696,0,223,39906.7524074074,2009-04-03,18:03:28
40.009382,116.315691,0,221,39906.7524305556,2009-04-03,18:03:30
40.009368,116.315679,0,218,39906.7524884259,2009-04-03,18:03:35
40.009318,116.315708,0,208,39906.7525462963,2009-04-03,18:03:40
40.009267,116.315702,0,202,39906.7526041667,2009-04-03,18:03:45
40.009267,116.315653,0,196,39906.752662037,2009-04-03,18:03:50
40.009252,116.315662,0,194,39906.7527199074,2009-04-03,18:03:55
40.009229,116.315669,0,191,39906.7527777778,2009-04-03,18:04:00
40.00923,116.315634,0,185,39906.7528356481,2009-04-03,18:04:05
40.00923,116.315634,0,185,39906.7528703704,2009-04-03,18:04:08
40.009226,116.315628,0,185,39906.7528935185,2009-04-03,18:04:10
40.009261,116.315611,0,188,39906.7529513889,2009-04-03,18:04:15
40.009348,116.315538,0,184,39906.7530092593,2009-04-03,18:04:20
40.009395,116.315528,0,182,39906.7530671296,2009-04-03,18:04:25
40.009465,116.315539,0,174,39906.753125,2009-04-03,18:04:30
40.009506,116.315586,0,170,39906.7531828704,2009-04-03,18:04:35
40.009529,116.315521,0,167,39906.7532407407,2009-04-03,18:04:40
40.009556,116.315413,0,165,39906.7532986111,2009-04-03,18:04:45
40.009556,116.315413,0,165,39906.7533333333,2009-04-03,18:04:48
40.009559,116.315419,0,167,39906.7533564815,2009-04-03,18:04:50
40.009568,116.315473,0,168,39906.7534143519,2009-04-03,18:04:55
40.009596,116.315515,0,170,39906.7534722222,2009-04-03,18:05:00
40.009624,116.31542,0,170,39906.7535300926,2009-04-03,18:05:05
40.009642,116.315281,0,170,39906.753587963,2009-04-03,18:05:10
40.00963,116.315268,0,170,39906.7536458333,2009-04-03,18:05:15
40.009612,116.315272,0,170,39906.7537037037,2009-04-03,18:05:20
40.009629,116.315352,0,170,39906.7537615741,2009-04-03,18:05:25
40.009662,116.315458,0,170,39906.7538194444,2009-04-03,18:05:30
40.009647,116.315512,0,169,39906.7538773148,2009-04-03,18:05:35
40.009602,116.315523,0,170,39906.7539351852,2009-04-03,18:05:40
40.009576,116.315528,0,171,39906.7539930556,2009-04-03,18:05:45
40.009541,116.315513,0,172,39906.7540509259,2009-04-03,18:05:50
40.009462,116.315581,0,172,39906.7541087963,2009-04-03,18:05:55
40.009432,116.315637,0,173,39906.7541666667,2009-04-03,18:06:00
40.00945,116.315601,0,172,39906.754224537,2009-04-03,18:06:05
40.009462,116.315506,0,168,39906.7542824074,2009-04-03,18:06:10
40.009495,116.315426,0,166,39906.7543402778,2009-04-03,18:06:15
40.00954,116.315249,0,164,39906.7543981481,2009-04-03,18:06:20
40.009596,116.315163,0,163,39906.7544560185,2009-04-03,18:06:25
40.009677,116.315058,0,160,39906.7545138889,2009-04-03,18:06:30
40.009745,116.314866,0,156,39906.7545717593,2009-04-03,18:06:35
40.009763,116.314688,0,151,39906.7546296296,2009-04-03,18:06:40
40.009955,116.314466,0,126,39906.7571759259,2009-04-03,18:10:20
40.009972,116.314395,0,137,39906.7572337963,2009-04-03,18:10:25
40.010025,116.314283,0,143,39906.7572916667,2009-04-03,18:10:30
40.009997,116.314397,0,150,39906.757349537,2009-04-03,18:10:35
40.009881,116.314682,0,155,39906.7574074074,2009-04-03,18:10:40
40.009877,116.314686,0,156,39906.7574652778,2009-04-03,18:10:45
40.009877,116.314686,0,156,39906.7575,2009-04-03,18:10:48
40.00988,116.314686,0,157,39906.7575231481,2009-04-03,18:10:50
40.009854,116.314672,0,157,39906.7575810185,2009-04-03,18:10:55
40.009742,116.314943,0,160,39906.7576388889,2009-04-03,18:11:00
40.009657,116.315148,0,163,39906.7576967593,2009-04-03,18:11:05
40.009665,116.315097,0,166,39906.7577546296,2009-04-03,18:11:10
40.009663,116.31498,0,168,39906.7578125,2009-04-03,18:11:15
40.009627,116.314952,0,169,39906.7578703704,2009-04-03,18:11:20
40.00962,116.314938,0,170,39906.7579282407,2009-04-03,18:11:25
40.009549,116.315074,0,171,39906.7579861111,2009-04-03,18:11:30
40.009465,116.315206,0,175,39906.7580439815,2009-04-03,18:11:35
40.009378,116.315344,0,177,39906.7581018518,2009-04-03,18:11:40
40.009438,116.315255,0,177,39906.7581597222,2009-04-03,18:11:45
40.009488,116.315145,0,177,39906.7582175926,2009-04-03,18:11:50
40.009549,116.315021,0,178,39906.758275463,2009-04-03,18:11:55
40.009582,116.314967,0,179,39906.7583333333,2009-04-03,18:12:00
40.009575,116.314983,0,180,39906.7583912037,2009-04-03,18:12:05
40.009558,116.31502,0,181,39906.7584490741,2009-04-03,18:12:10
40.009601,116.31501,0,183,39906.7585069444,2009-04-03,18:12:15
40.009627,116.315002,0,183,39906.7585648148,2009-04-03,18:12:20
40.009629,116.315014,0,183,39906.7586226852,2009-04-03,18:12:25
40.009648,116.314987,0,183,39906.7586805556,2009-04-03,18:12:30
40.009667,116.314905,0,182,39906.7587384259,2009-04-03,18:12:35
40.009652,116.31482,0,182,39906.7587962963,2009-04-03,18:12:40
40.009591,116.314811,0,181,39906.7588541667,2009-04-03,18:12:45
40.009544,116.314835,0,180,39906.758912037,2009-04-03,18:12:50
40.009412,116.314997,0,180,39906.7590277778,2009-04-03,18:13:00
40.009437,116.315174,0,178,39906.7590856481,2009-04-03,18:13:05
40.009404,116.315231,0,179,39906.7591435185,2009-04-03,18:13:10
40.009463,116.315289,0,179,39906.7592013889,2009-04-03,18:13:15
40.009553,116.315327,0,178,39906.7592592593,2009-04-03,18:13:20
40.009586,116.315312,0,177,39906.7593171296,2009-04-03,18:13:25
40.00956,116.31533,0,178,39906.759375,2009-04-03,18:13:30
40.009584,116.31528,0,178,39906.7594328704,2009-04-03,18:13:35
40.00956,116.31526,0,177,39906.7594907407,2009-04-03,18:13:40
40.009531,116.3153,0,177,39906.7595486111,2009-04-03,18:13:45
40.009524,116.315333,0,175,39906.7596064815,2009-04-03,18:13:50
40.009529,116.315345,0,175,39906.7596643518,2009-04-03,18:13:55
40.009541,116.315363,0,176,39906.7597222222,2009-04-03,18:14:00
40.009569,116.315376,0,173,39906.7597800926,2009-04-03,18:14:05
40.009554,116.315372,0,175,39906.759837963,2009-04-03,18:14:10
40.009708,116.315111,0,176,39906.764525463,2009-04-03,18:20:55
40.009748,116.315022,0,176,39906.7645833333,2009-04-03,18:21:00
40.009743,116.315023,0,176,39906.7646412037,2009-04-03,18:21:05
40.009739,116.315023,0,176,39906.7646990741,2009-04-03,18:21:10
40.009744,116.315023,0,176,39906.7647569444,2009-04-03,18:21:15
40.009752,116.315023,0,176,39906.7648148148,2009-04-03,18:21:20
40.009757,116.315021,0,176,39906.7648726852,2009-04-03,18:21:25
40.009765,116.31502,0,175,39906.7649305556,2009-04-03,18:21:30
40.009765,116.31502,0,175,39906.7649652778,2009-04-03,18:21:33
40.009769,116.315018,0,173,39906.7649884259,2009-04-03,18:21:35
40.009783,116.315009,0,171,39906.7650462963,2009-04-03,18:21:40
40.00982,116.314967,0,167,39906.7651041667,2009-04-03,18:21:45
40.009845,116.314927,0,167,39906.765162037,2009-04-03,18:21:50
40.009839,116.31493,0,171,39906.7652199074,2009-04-03,18:21:55
40.009838,116.31493,0,171,39906.7652777778,2009-04-03,18:22:00
40.009838,116.31493,0,171,39906.7653125,2009-04-03,18:22:03
40.009835,116.314932,0,171,39906.7653356481,2009-04-03,18:22:05
40.009825,116.314936,0,171,39906.7653935185,2009-04-03,18:22:10
40.009812,116.314938,0,171,39906.7654513889,2009-04-03,18:22:15
40.009789,116.314962,0,171,39906.7655092593,2009-04-03,18:22:20
40.009756,116.314968,0,170,39906.7655671296,2009-04-03,18:22:25
40.009756,116.314968,0,170,39906.7656018519,2009-04-03,18:22:28
40.009748,116.314971,0,170,39906.765625,2009-04-03,18:22:30
40.009737,116.314976,0,170,39906.7656828704,2009-04-03,18:22:35
40.009737,116.314976,0,170,39906.7657175926,2009-04-03,18:22:38
40.00973,116.31498,0,169,39906.7657407407,2009-04-03,18:22:40
40.009677,116.315057,0,170,39906.7657986111,2009-04-03,18:22:45
40.009592,116.315189,0,170,39906.7658564815,2009-04-03,18:22:50
40.009541,116.315272,0,169,39906.7659143518,2009-04-03,18:22:55
40.009545,116.315251,0,168,39906.7659722222,2009-04-03,18:23:00
40.009544,116.315249,0,168,39906.7660300926,2009-04-03,18:23:05
40.009537,116.315248,0,168,39906.766087963,2009-04-03,18:23:10
40.009535,116.315246,0,168,39906.7661458333,2009-04-03,18:23:15
40.009538,116.315245,0,168,39906.7662037037,2009-04-03,18:23:20
40.009542,116.315244,0,168,39906.7662615741,2009-04-03,18:23:25
40.009542,116.315244,0,168,39906.7662962963,2009-04-03,18:23:28
40.009547,116.315244,0,168,39906.7663194444,2009-04-03,18:23:30
40.009557,116.315244,0,169,39906.7663773148,2009-04-03,18:23:35
40.009561,116.315244,0,169,39906.7664351852,2009-04-03,18:23:40
40.009564,116.315244,0,169,39906.7664930556,2009-04-03,18:23:45
40.009562,116.315246,0,169,39906.7665509259,2009-04-03,18:23:50
40.009564,116.315248,0,169,39906.7666087963,2009-04-03,18:23:55
40.009562,116.31525,0,169,39906.7666666667,2009-04-03,18:24:00
40.009561,116.315249,0,169,39906.766724537,2009-04-03,18:24:05
40.009564,116.31525,0,169,39906.7667824074,2009-04-03,18:24:10
40.009561,116.315251,0,169,39906.7668402778,2009-04-03,18:24:15
40.009561,116.315251,0,169,39906.766875,2009-04-03,18:24:18
40.009564,116.315249,0,169,39906.7668981481,2009-04-03,18:24:20
40.009541,116.315229,0,167,39906.7669560185,2009-04-03,18:24:25
40.009523,116.315228,0,167,39906.7670138889,2009-04-03,18:24:30
40.009565,116.315249,0,167,39906.7670717593,2009-04-03,18:24:35
40.009562,116.315266,0,164,39906.7671296296,2009-04-03,18:24:40
40.009541,116.315359,0,164,39906.7671875,2009-04-03,18:24:45
40.009541,116.315359,0,164,39906.7672222222,2009-04-03,18:24:48
40.009548,116.315361,0,165,39906.7672453704,2009-04-03,18:24:50
40.009646,116.315277,0,165,39906.7673032407,2009-04-03,18:24:55
40.009721,116.315225,0,166,39906.7673611111,2009-04-03,18:25:00
40.00973,116.315216,0,164,39906.7674189815,2009-04-03,18:25:05
40.009712,116.315223,0,161,39906.7674768518,2009-04-03,18:25:10
40.009588,116.315356,0,158,39906.7675347222,2009-04-03,18:25:15
40.009516,116.315427,0,157,39906.7675925926,2009-04-03,18:25:20
40.009489,116.315443,0,156,39906.767650463,2009-04-03,18:25:25
40.009538,116.315381,0,157,39906.7677083333,2009-04-03,18:25:30
40.009556,116.315377,0,157,39906.7677662037,2009-04-03,18:25:35
40.00958,116.315384,0,160,39906.7678240741,2009-04-03,18:25:40
40.009586,116.315383,0,160,39906.7678819444,2009-04-03,18:25:45
40.009586,116.315383,0,160,39906.7679166667,2009-04-03,18:25:48
40.009584,116.315387,0,161,39906.7679398148,2009-04-03,18:25:50
40.009553,116.315433,0,163,39906.7679976852,2009-04-03,18:25:55
40.009483,116.315511,0,167,39906.7680555556,2009-04-03,18:26:00
40.009468,116.315509,0,169,39906.7681134259,2009-04-03,18:26:05
40.009465,116.315508,0,169,39906.7681712963,2009-04-03,18:26:10
40.009463,116.315506,0,169,39906.7682291667,2009-04-03,18:26:15
40.009463,116.315506,0,169,39906.7682638889,2009-04-03,18:26:18
40.009458,116.315506,0,169,39906.768287037,2009-04-03,18:26:20
40.009427,116.315531,0,169,39906.7683449074,2009-04-03,18:26:25
40.009352,116.315576,0,170,39906.7684027778,2009-04-03,18:26:30
40.009318,116.315636,0,170,39906.7684606481,2009-04-03,18:26:35
40.009326,116.315667,0,171,39906.7685185185,2009-04-03,18:26:40
40.009362,116.315643,0,171,39906.7685763889,2009-04-03,18:26:45
40.009385,116.315653,0,171,39906.7686342593,2009-04-03,18:26:50
40.00944,116.315651,0,174,39906.7686921296,2009-04-03,18:26:55
40.009442,116.315659,0,175,39906.76875,2009-04-03,18:27:00
40.009442,116.315659,0,175,39906.7687847222,2009-04-03,18:27:03
40.009444,116.315662,0,175,39906.7688078704,2009-04-03,18:27:05
40.009489,116.315723,0,177,39906.7688657407,2009-04-03,18:27:10
40.009516,116.315677,0,178,39906.7689236111,2009-04-03,18:27:15
40.009537,116.315488,0,181,39906.7689814815,2009-04-03,18:27:20
40.00954,116.315391,0,182,39906.7690393519,2009-04-03,18:27:25
40.009528,116.315366,0,182,39906.7690972222,2009-04-03,18:27:30
40.009522,116.315354,0,181,39906.7691550926,2009-04-03,18:27:35
40.009523,116.315353,0,181,39906.769212963,2009-04-03,18:27:40
40.009517,116.315355,0,181,39906.7692708333,2009-04-03,18:27:45
40.009509,116.315356,0,181,39906.7693287037,2009-04-03,18:27:50
40.009509,116.315357,0,181,39906.7693865741,2009-04-03,18:27:55
40.009517,116.315357,0,181,39906.7694444444,2009-04-03,18:28:00
40.00952,116.315357,0,181,39906.7695023148,2009-04-03,18:28:05
40.009518,116.315356,0,181,39906.7695601852,2009-04-03,18:28:10
40.009522,116.315356,0,181,39906.7696180556,2009-04-03,18:28:15
40.009527,116.315356,0,181,39906.7696759259,2009-04-03,18:28:20
40.009527,116.315356,0,181,39906.7697106482,2009-04-03,18:28:23
40.009531,116.315355,0,180,39906.7697337963,2009-04-03,18:28:25
40.009504,116.31529,0,181,39906.7697916667,2009-04-03,18:28:30
40.009485,116.315029,0,188,39906.7720486111,2009-04-03,18:31:45
40.00949,116.314845,0,188,39906.7721064815,2009-04-03,18:31:50
40.00947,116.31476,0,188,39906.7721643519,2009-04-03,18:31:55
40.009431,116.314692,0,187,39906.7722222222,2009-04-03,18:32:00
40.009386,116.314698,0,187,39906.7722800926,2009-04-03,18:32:05
40.009364,116.314712,0,187,39906.772337963,2009-04-03,18:32:10
40.00935,116.314722,0,188,39906.7723958333,2009-04-03,18:32:15
40.009353,116.314702,0,189,39906.7724537037,2009-04-03,18:32:20
40.009335,116.314653,0,189,39906.7725115741,2009-04-03,18:32:25
40.009254,116.314568,0,189,39906.7726851852,2009-04-03,18:32:40
40.009241,116.314535,0,190,39906.7727430556,2009-04-03,18:32:45
40.009253,116.314461,0,191,39906.7728009259,2009-04-03,18:32:50
40.00929,116.314424,0,197,39906.7728587963,2009-04-03,18:32:55
40.00929,116.314424,0,197,39906.7728935185,2009-04-03,18:32:58
40.009286,116.314418,0,197,39906.7729166667,2009-04-03,18:33:00
40.009259,116.314422,0,198,39906.772974537,2009-04-03,18:33:05
40.009203,116.314455,0,198,39906.7730324074,2009-04-03,18:33:10
40.009137,116.314606,0,200,39906.7730902778,2009-04-03,18:33:15
40.009168,116.314984,0,195,39906.7731481481,2009-04-03,18:33:20
40.009168,116.315399,0,188,39906.7732060185,2009-04-03,18:33:25
40.009152,116.315587,0,178,39906.7732638889,2009-04-03,18:33:30
40.009186,116.315545,0,177,39906.7733217593,2009-04-03,18:33:35
40.009408,116.315416,0,178,39906.7733796296,2009-04-03,18:33:40
40.009538,116.315344,0,183,39906.7734375,2009-04-03,18:33:45
40.009588,116.31526,0,187,39906.7734953704,2009-04-03,18:33:50
40.009614,116.315201,0,188,39906.7735532407,2009-04-03,18:33:55
40.009614,116.315201,0,188,39906.773587963,2009-04-03,18:33:58
40.009617,116.315205,0,187,39906.7736111111,2009-04-03,18:34:00
40.009573,116.315258,0,189,39906.7736689815,2009-04-03,18:34:05
40.009526,116.315362,0,194,39906.7737268518,2009-04-03,18:34:10
40.009526,116.315362,0,194,39906.7737615741,2009-04-03,18:34:13
40.009518,116.31537,0,199,39906.7737847222,2009-04-03,18:34:15
40.009461,116.315424,0,202,39906.7738425926,2009-04-03,18:34:20
40.009398,116.315476,0,205,39906.773900463,2009-04-03,18:34:25
40.00936,116.315482,0,207,39906.7739583333,2009-04-03,18:34:30
40.009348,116.315474,0,205,39906.7740162037,2009-04-03,18:34:35
40.00934,116.315484,0,203,39906.7740740741,2009-04-03,18:34:40
40.00934,116.315484,0,203,39906.7741087963,2009-04-03,18:34:43
40.009338,116.315492,0,201,39906.7741319444,2009-04-03,18:34:45
40.009353,116.315524,0,200,39906.7741898148,2009-04-03,18:34:50
40.009367,116.315545,0,198,39906.7742476852,2009-04-03,18:34:55
40.009378,116.315561,0,194,39906.7743055556,2009-04-03,18:35:00
40.009416,116.315597,0,188,39906.7743634259,2009-04-03,18:35:05
40.009447,116.315592,0,182,39906.7744212963,2009-04-03,18:35:10
40.009462,116.315568,0,178,39906.7744791667,2009-04-03,18:35:15
40.009453,116.315632,0,181,39906.774537037,2009-04-03,18:35:20
40.009429,116.315655,0,184,39906.7745949074,2009-04-03,18:35:25
40.009404,116.315676,0,184,39906.7746527778,2009-04-03,18:35:30
40.00939,116.315692,0,184,39906.7747106481,2009-04-03,18:35:35
40.009393,116.315692,0,183,39906.7747685185,2009-04-03,18:35:40
40.009401,116.31569,0,183,39906.7748263889,2009-04-03,18:35:45
40.009401,116.31569,0,183,39906.7748611111,2009-04-03,18:35:48
40.009409,116.315689,0,183,39906.7748842593,2009-04-03,18:35:50
40.009436,116.315625,0,190,39906.7749421296,2009-04-03,18:35:55
40.009436,116.315624,0,191,39906.775,2009-04-03,18:36:00
40.009437,116.315624,0,191,39906.7750578704,2009-04-03,18:36:05
40.009434,116.315624,0,191,39906.7751157407,2009-04-03,18:36:10
40.00943,116.315623,0,191,39906.7751736111,2009-04-03,18:36:15
40.009426,116.315622,0,191,39906.7752314815,2009-04-03,18:36:20
40.009426,116.315622,0,191,39906.7752662037,2009-04-03,18:36:23
40.00942,116.315621,0,191,39906.7752893518,2009-04-03,18:36:25
40.009427,116.315596,0,191,39906.7753472222,2009-04-03,18:36:30
40.009435,116.315573,0,189,39906.7754050926,2009-04-03,18:36:35
40.009439,116.315538,0,187,39906.775462963,2009-04-03,18:36:40
40.009442,116.315512,0,188,39906.7755208333,2009-04-03,18:36:45
40.009438,116.315512,0,188,39906.7755787037,2009-04-03,18:36:50
40.009442,116.315512,0,188,39906.7756365741,2009-04-03,18:36:55
40.009442,116.315512,0,188,39906.7756712963,2009-04-03,18:36:58
40.009438,116.315513,0,188,39906.7756944444,2009-04-03,18:37:00
40.009453,116.315513,0,188,39906.7757523148,2009-04-03,18:37:05
40.009497,116.315497,0,186,39906.7758101852,2009-04-03,18:37:10
40.009528,116.315471,0,184,39906.7758680556,2009-04-03,18:37:15
40.009557,116.315425,0,179,39906.7759259259,2009-04-03,18:37:20
40.009591,116.315382,0,173,39906.7759837963,2009-04-03,18:37:25
40.009599,116.315346,0,170,39906.7760416667,2009-04-03,18:37:30
40.009599,116.315346,0,170,39906.7760763889,2009-04-03,18:37:33
40.009596,116.315344,0,168,39906.776099537,2009-04-03,18:37:35
40.009587,116.315344,0,168,39906.7761574074,2009-04-03,18:37:40
40.009578,116.315343,0,167,39906.7762152778,2009-04-03,18:37:45
40.00957,116.315342,0,167,39906.7762731481,2009-04-03,18:37:50
40.009567,116.315342,0,167,39906.7763310185,2009-04-03,18:37:55
40.009568,116.315342,0,167,39906.7763888889,2009-04-03,18:38:00
40.009568,116.315342,0,167,39906.7764236111,2009-04-03,18:38:03
40.009571,116.315342,0,167,39906.7764467593,2009-04-03,18:38:05
40.009588,116.315341,0,170,39906.7765046296,2009-04-03,18:38:10
40.009591,116.315347,0,171,39906.7765625,2009-04-03,18:38:15
40.009589,116.315347,0,171,39906.7766203704,2009-04-03,18:38:20
40.009587,116.315347,0,171,39906.7766782407,2009-04-03,18:38:25
40.009587,116.315347,0,171,39906.776712963,2009-04-03,18:38:28
40.009586,116.315348,0,171,39906.7767361111,2009-04-03,18:38:30
40.009536,116.31536,0,172,39906.7767939815,2009-04-03,18:38:35
40.009493,116.315372,0,172,39906.7768518519,2009-04-03,18:38:40
40.009463,116.315384,0,171,39906.7769097222,2009-04-03,18:38:45
40.009451,116.315386,0,172,39906.7769675926,2009-04-03,18:38:50
40.009451,116.315386,0,172,39906.7770023148,2009-04-03,18:38:53
40.009453,116.315384,0,171,39906.777025463,2009-04-03,18:38:55
40.009465,116.315383,0,171,39906.7770833333,2009-04-03,18:39:00
40.009469,116.315383,0,170,39906.7771412037,2009-04-03,18:39:05
40.009468,116.315383,0,170,39906.7771990741,2009-04-03,18:39:10
40.00947,116.315383,0,169,39906.7772569444,2009-04-03,18:39:15
40.009468,116.31538,0,169,39906.7773148148,2009-04-03,18:39:20
40.009468,116.31538,0,169,39906.777349537,2009-04-03,18:39:23
40.009475,116.315378,0,169,39906.7773726852,2009-04-03,18:39:25
40.009494,116.315353,0,168,39906.7774305556,2009-04-03,18:39:30
40.009564,116.315204,0,165,39906.7774884259,2009-04-03,18:39:35
40.009603,116.315047,0,164,39906.7775462963,2009-04-03,18:39:40
40.009657,116.314903,0,166,39906.7776041667,2009-04-03,18:39:45
40.009701,116.314784,0,171,39906.777662037,2009-04-03,18:39:50
40.009742,116.31467,0,177,39906.7777199074,2009-04-03,18:39:55
40.009784,116.314567,0,184,39906.7777777778,2009-04-03,18:40:00
40.009789,116.314582,0,189,39906.7778356481,2009-04-03,18:40:05
40.009791,116.314583,0,191,39906.7778935185,2009-04-03,18:40:10
40.009791,116.314583,0,191,39906.7779282407,2009-04-03,18:40:13
40.009789,116.314584,0,192,39906.7779513889,2009-04-03,18:40:15
40.009795,116.314598,0,192,39906.7780092593,2009-04-03,18:40:20
40.009769,116.314649,0,195,39906.7780671296,2009-04-03,18:40:25
40.009749,116.314676,0,198,39906.778125,2009-04-03,18:40:30
40.009742,116.314722,0,200,39906.7781828704,2009-04-03,18:40:35
40.009743,116.314737,0,202,39906.7782407407,2009-04-03,18:40:40
40.009743,116.314737,0,202,39906.778275463,2009-04-03,18:40:43
40.009735,116.314734,0,207,39906.7782986111,2009-04-03,18:40:45
40.009701,116.314766,0,218,39906.7783564815,2009-04-03,18:40:50
40.009707,116.314777,0,223,39906.7784143519,2009-04-03,18:40:55
40.009712,116.314789,0,225,39906.7784722222,2009-04-03,18:41:00
40.009718,116.314789,0,225,39906.7785300926,2009-04-03,18:41:05
40.009718,116.314789,0,225,39906.7785648148,2009-04-03,18:41:08
40.009719,116.314788,0,225,39906.778587963,2009-04-03,18:41:10
40.009664,116.314815,0,225,39906.7786458333,2009-04-03,18:41:15
40.009653,116.314875,0,226,39906.7787037037,2009-04-03,18:41:20
40.009676,116.31493,0,226,39906.7787615741,2009-04-03,18:41:25
40.009682,116.315021,0,225,39906.7788194444,2009-04-03,18:41:30
40.009694,116.315047,0,223,39906.7788773148,2009-04-03,18:41:35
40.009704,116.315064,0,220,39906.7789351852,2009-04-03,18:41:40
40.009688,116.315094,0,214,39906.7789930556,2009-04-03,18:41:45
40.00968,116.315113,0,212,39906.7790509259,2009-04-03,18:41:50
40.00968,116.315112,0,210,39906.7791087963,2009-04-03,18:41:55
40.009675,116.315112,0,210,39906.7791666667,2009-04-03,18:42:00
40.009675,116.315112,0,210,39906.7792013889,2009-04-03,18:42:03
40.009674,116.315112,0,210,39906.779224537,2009-04-03,18:42:05
40.009685,116.315139,0,210,39906.7792824074,2009-04-03,18:42:10
40.009704,116.315176,0,210,39906.7793402778,2009-04-03,18:42:15
40.009716,116.315196,0,209,39906.7793981481,2009-04-03,18:42:20
40.009714,116.315165,0,210,39906.7794560185,2009-04-03,18:42:25
40.009716,116.31516,0,209,39906.7795138889,2009-04-03,18:42:30
40.009718,116.315159,0,209,39906.7795717593,2009-04-03,18:42:35
40.009718,116.315159,0,209,39906.7796064815,2009-04-03,18:42:38
40.009715,116.315159,0,208,39906.7796296296,2009-04-03,18:42:40
40.009714,116.315145,0,205,39906.7796875,2009-04-03,18:42:45
40.009711,116.315131,0,203,39906.7797453704,2009-04-03,18:42:50
40.009711,116.315131,0,203,39906.7797800926,2009-04-03,18:42:53
40.009709,116.31513,0,203,39906.7798032407,2009-04-03,18:42:55
40.009719,116.315129,0,203,39906.7798611111,2009-04-03,18:43:00
40.009721,116.315128,0,202,39906.7799189815,2009-04-03,18:43:05
40.009721,116.315128,0,202,39906.7799537037,2009-04-03,18:43:08
40.009717,116.315129,0,202,39906.7799768519,2009-04-03,18:43:10
40.009665,116.315149,0,204,39906.7800347222,2009-04-03,18:43:15
40.009664,116.315134,0,206,39906.7800925926,2009-04-03,18:43:20
40.009623,116.315158,0,205,39906.780150463,2009-04-03,18:43:25
40.009615,116.315159,0,205,39906.7802083333,2009-04-03,18:43:30
40.009609,116.315159,0,205,39906.7802662037,2009-04-03,18:43:35
40.00961,116.315159,0,205,39906.7803240741,2009-04-03,18:43:40
40.009608,116.315161,0,205,39906.7803819444,2009-04-03,18:43:45
40.009606,116.315163,0,205,39906.7804398148,2009-04-03,18:43:50
40.009606,116.315163,0,205,39906.780474537,2009-04-03,18:43:53
40.009611,116.315168,0,206,39906.7804976852,2009-04-03,18:43:55
40.009603,116.31519,0,210,39906.7805555556,2009-04-03,18:44:00
40.009577,116.315193,0,211,39906.7806134259,2009-04-03,18:44:05
40.009558,116.315206,0,211,39906.7806712963,2009-04-03,18:44:10
40.009751,116.314966,0,145,39906.7862037037,2009-04-03,18:52:08
40.009759,116.314966,0,145,39906.7862268519,2009-04-03,18:52:10
40.009761,116.314936,0,143,39906.7862847222,2009-04-03,18:52:15
40.009763,116.314922,0,143,39906.7863425926,2009-04-03,18:52:20
40.009763,116.314922,0,143,39906.7863773148,2009-04-03,18:52:23
[truncated: 499,399 more chars]
