# Supplementary material for: Research on differential privacy protection method based on user tendency
Source: PLoS One. 2023 Oct 26;18(10):e0288823. doi: 10.1371/journal.pone.0288823 (PMC10602288; doi:10.1371/journal.pone.0288823)
Supplement: S1 Data — (ZIP) [file pone.0288823.s001.zip › Data 5-1/000/Trajectory/20090405051938.plt]

Geolife trajectory
WGS 84
Altitude is in Feet
Reserved 3
0,2,255,My Track,0,0,2,8421376
0
40.008224,116.315632,0,-466,39908.2219675926,2009-04-05,05:19:38
40.008228,116.315532,0,-377,39908.2220833333,2009-04-05,05:19:48
40.010062,116.315025,0,77,39908.2221412037,2009-04-05,05:19:53
40.010087,116.315028,0,100,39908.2221990741,2009-04-05,05:19:58
40.010088,116.315,0,102,39908.2222569444,2009-04-05,05:20:03
40.009948,116.314821,0,105,39908.2223148148,2009-04-05,05:20:08
40.009926,116.314704,0,106,39908.2223726852,2009-04-05,05:20:13
40.009899,116.314587,0,106,39908.2224305556,2009-04-05,05:20:18
40.009858,116.314503,0,115,39908.2224884259,2009-04-05,05:20:23
40.009761,116.314478,0,111,39908.2225462963,2009-04-05,05:20:28
40.009698,116.314463,0,108,39908.2226041667,2009-04-05,05:20:33
40.009665,116.314445,0,102,39908.222662037,2009-04-05,05:20:38
40.009616,116.31449,0,101,39908.2227199074,2009-04-05,05:20:43
40.00958,116.31459,0,101,39908.2227777778,2009-04-05,05:20:48
40.009572,116.314753,0,107,39908.2228356482,2009-04-05,05:20:53
40.009582,116.314889,0,102,39908.2228935185,2009-04-05,05:20:58
40.009664,116.315064,0,87,39908.2229513889,2009-04-05,05:21:03
40.009678,116.315216,0,75,39908.2230092593,2009-04-05,05:21:08
40.009717,116.315381,0,66,39908.2230671296,2009-04-05,05:21:13
40.009744,116.315567,0,54,39908.223125,2009-04-05,05:21:18
40.00975,116.315735,0,43,39908.2231828704,2009-04-05,05:21:23
40.00977,116.315906,0,31,39908.2232407407,2009-04-05,05:21:28
40.009634,116.315961,0,19,39908.2232986111,2009-04-05,05:21:33
40.009494,116.315978,0,9,39908.2233564815,2009-04-05,05:21:38
40.009356,116.315966,0,0,39908.2234143519,2009-04-05,05:21:43
40.009224,116.316011,0,-10,39908.2234722222,2009-04-05,05:21:48
40.009174,116.316125,0,-18,39908.2235300926,2009-04-05,05:21:53
40.009159,116.316317,0,-16,39908.223587963,2009-04-05,05:21:58
40.009171,116.316499,0,-19,39908.2236458333,2009-04-05,05:22:03
40.009234,116.316662,0,-22,39908.2237037037,2009-04-05,05:22:08
40.009274,116.316819,0,-25,39908.2237615741,2009-04-05,05:22:13
40.009288,116.316982,0,-28,39908.2238194444,2009-04-05,05:22:18
40.009313,116.317137,0,-32,39908.2238773148,2009-04-05,05:22:23
40.009281,116.317283,0,-36,39908.2239351852,2009-04-05,05:22:28
40.009186,116.317348,0,-42,39908.2239930556,2009-04-05,05:22:33
40.009109,116.317346,0,-49,39908.2240509259,2009-04-05,05:22:38
40.008983,116.317342,0,-52,39908.2241087963,2009-04-05,05:22:43
40.008857,116.317316,0,-53,39908.2241666667,2009-04-05,05:22:48
40.00873,116.317346,0,-59,39908.224224537,2009-04-05,05:22:53
40.008605,116.317369,0,-62,39908.2242824074,2009-04-05,05:22:58
40.008455,116.317322,0,-63,39908.2243402778,2009-04-05,05:23:03
40.00831,116.317327,0,-62,39908.2243981481,2009-04-05,05:23:08
40.008178,116.317309,0,-62,39908.2244560185,2009-04-05,05:23:13
40.008049,116.317302,0,-63,39908.2245138889,2009-04-05,05:23:18
40.007883,116.317217,0,-60,39908.2245717593,2009-04-05,05:23:23
40.00775,116.317256,0,-60,39908.2246296296,2009-04-05,05:23:28
40.007621,116.317258,0,-61,39908.2246875,2009-04-05,05:23:33
40.00747,116.317253,0,-61,39908.2247453704,2009-04-05,05:23:38
40.007334,116.317268,0,-62,39908.2248032407,2009-04-05,05:23:43
40.00717,116.317258,0,-61,39908.2248611111,2009-04-05,05:23:48
40.007031,116.317299,0,-62,39908.2249189815,2009-04-05,05:23:53
40.006877,116.317292,0,-61,39908.2249768519,2009-04-05,05:23:58
40.006734,116.317315,0,-63,39908.2250347222,2009-04-05,05:24:03
40.006686,116.317472,0,-64,39908.2250925926,2009-04-05,05:24:08
40.006653,116.317688,0,-62,39908.225150463,2009-04-05,05:24:13
40.006682,116.317904,0,-59,39908.2252083333,2009-04-05,05:24:18
40.006722,116.318104,0,-59,39908.2252662037,2009-04-05,05:24:23
40.006728,116.318323,0,-58,39908.2253240741,2009-04-05,05:24:28
40.006727,116.318531,0,-60,39908.2253819444,2009-04-05,05:24:33
40.006684,116.318668,0,-58,39908.2254398148,2009-04-05,05:24:38
40.006678,116.318806,0,-53,39908.2254976852,2009-04-05,05:24:43
40.006754,116.318953,0,-50,39908.2255555556,2009-04-05,05:24:48
40.006785,116.319044,0,-48,39908.2256134259,2009-04-05,05:24:53
40.006784,116.319076,0,-43,39908.2256712963,2009-04-05,05:24:58
40.006798,116.319122,0,-37,39908.2257291667,2009-04-05,05:25:03
40.006999,116.319232,0,-26,39908.225787037,2009-04-05,05:25:08
40.00719,116.319268,0,-16,39908.2258449074,2009-04-05,05:25:13
40.007378,116.319257,0,-12,39908.2259027778,2009-04-05,05:25:18
40.007415,116.319449,0,5,39908.2259606481,2009-04-05,05:25:23
40.007482,116.319582,0,21,39908.2260185185,2009-04-05,05:25:28
40.00763,116.319583,0,25,39908.2260763889,2009-04-05,05:25:33
40.007708,116.3196,0,30,39908.2261342593,2009-04-05,05:25:38
40.007713,116.319608,0,31,39908.2261921296,2009-04-05,05:25:43
40.007713,116.319608,0,31,39908.2262268519,2009-04-05,05:25:46
40.007716,116.319608,0,32,39908.22625,2009-04-05,05:25:48
40.007718,116.319621,0,32,39908.2263078704,2009-04-05,05:25:53
40.007708,116.319654,0,32,39908.2263657407,2009-04-05,05:25:58
40.007705,116.319656,0,32,39908.2264236111,2009-04-05,05:26:03
40.007705,116.319656,0,32,39908.2264583333,2009-04-05,05:26:06
40.007701,116.319659,0,32,39908.2264814815,2009-04-05,05:26:08
40.007712,116.319668,0,32,39908.2265393519,2009-04-05,05:26:13
40.007833,116.31959,0,32,39908.2265972222,2009-04-05,05:26:18
40.007869,116.319569,0,33,39908.2266550926,2009-04-05,05:26:23
40.007778,116.319562,0,34,39908.226712963,2009-04-05,05:26:28
40.007726,116.319599,0,36,39908.2267708333,2009-04-05,05:26:33
40.007672,116.319647,0,37,39908.2268287037,2009-04-05,05:26:38
40.007637,116.319684,0,38,39908.2268865741,2009-04-05,05:26:43
40.007591,116.319723,0,39,39908.2269444444,2009-04-05,05:26:48
40.007592,116.319797,0,41,39908.2270023148,2009-04-05,05:26:53
40.007682,116.319941,0,42,39908.2270601852,2009-04-05,05:26:58
40.007739,116.32004,0,43,39908.2271180556,2009-04-05,05:27:03
40.007798,116.319988,0,44,39908.2271759259,2009-04-05,05:27:08
40.007841,116.319991,0,45,39908.2272337963,2009-04-05,05:27:13
40.007878,116.319982,0,46,39908.2272916667,2009-04-05,05:27:18
40.007887,116.319971,0,47,39908.227349537,2009-04-05,05:27:23
40.007898,116.319916,0,48,39908.2274074074,2009-04-05,05:27:28
40.007921,116.319842,0,48,39908.2274652778,2009-04-05,05:27:33
40.007944,116.319743,0,48,39908.2275231481,2009-04-05,05:27:38
40.007961,116.319651,0,48,39908.2275810185,2009-04-05,05:27:43
40.007973,116.319594,0,48,39908.2276388889,2009-04-05,05:27:48
40.007979,116.319579,0,49,39908.2276967593,2009-04-05,05:27:53
40.007979,116.319579,0,49,39908.2277314815,2009-04-05,05:27:56
40.007986,116.319576,0,50,39908.2277546296,2009-04-05,05:27:58
40.008066,116.319594,0,50,39908.2278125,2009-04-05,05:28:03
40.008146,116.319626,0,51,39908.2278703704,2009-04-05,05:28:08
40.008198,116.319671,0,52,39908.2279282407,2009-04-05,05:28:13
40.008211,116.319712,0,53,39908.2279861111,2009-04-05,05:28:18
40.008213,116.319716,0,54,39908.2280439815,2009-04-05,05:28:23
40.008213,116.319716,0,54,39908.2280787037,2009-04-05,05:28:26
40.008205,116.319719,0,54,39908.2281018518,2009-04-05,05:28:28
40.00814,116.319729,0,54,39908.2281597222,2009-04-05,05:28:33
40.008196,116.319866,0,53,39908.2282175926,2009-04-05,05:28:38
40.008196,116.319866,0,53,39908.2282523148,2009-04-05,05:28:41
40.008197,116.319865,0,54,39908.228275463,2009-04-05,05:28:43
40.0081,116.31985,0,54,39908.2283333333,2009-04-05,05:28:48
40.00782,116.319783,0,53,39908.2283912037,2009-04-05,05:28:53
40.007798,116.319721,0,62,39908.2284490741,2009-04-05,05:28:58
40.007717,116.319714,0,68,39908.2285069444,2009-04-05,05:29:03
40.007631,116.319733,0,69,39908.2285648148,2009-04-05,05:29:08
40.007565,116.319742,0,65,39908.2286226852,2009-04-05,05:29:13
40.00755,116.319731,0,64,39908.2286805556,2009-04-05,05:29:18
40.00755,116.319731,0,64,39908.2287152778,2009-04-05,05:29:21
40.00755,116.319731,0,62,39908.2287384259,2009-04-05,05:29:23
40.007477,116.319758,0,67,39908.2287962963,2009-04-05,05:29:28
40.007426,116.319868,0,71,39908.2288541667,2009-04-05,05:29:33
40.007406,116.320005,0,74,39908.228912037,2009-04-05,05:29:38
40.007405,116.32014,0,71,39908.2289699074,2009-04-05,05:29:43
40.007414,116.320265,0,66,39908.2290277778,2009-04-05,05:29:48
40.007449,116.320413,0,60,39908.2290856481,2009-04-05,05:29:53
40.007437,116.320536,0,54,39908.2291435185,2009-04-05,05:29:58
40.007439,116.320684,0,48,39908.2292013889,2009-04-05,05:30:03
40.007438,116.320811,0,40,39908.2292592593,2009-04-05,05:30:08
40.007426,116.320941,0,28,39908.2293171296,2009-04-05,05:30:13
40.007299,116.320962,0,16,39908.229375,2009-04-05,05:30:18
40.007161,116.320956,0,5,39908.2294328704,2009-04-05,05:30:23
40.007014,116.320961,0,-5,39908.2294907407,2009-04-05,05:30:28
40.006882,116.320971,0,-16,39908.2295486111,2009-04-05,05:30:33
40.006778,116.321019,0,-26,39908.2296064815,2009-04-05,05:30:38
40.006769,116.321119,0,-33,39908.2296643518,2009-04-05,05:30:43
40.006726,116.321233,0,-36,39908.2297222222,2009-04-05,05:30:48
40.006696,116.321362,0,-37,39908.2297800926,2009-04-05,05:30:53
40.006669,116.321515,0,-42,39908.229837963,2009-04-05,05:30:58
40.006675,116.32166,0,-46,39908.2298958333,2009-04-05,05:31:03
40.006694,116.321806,0,-51,39908.2299537037,2009-04-05,05:31:08
40.006681,116.321965,0,-50,39908.2300115741,2009-04-05,05:31:13
40.006771,116.322164,0,-60,39908.2300694444,2009-04-05,05:31:18
40.00676,116.322328,0,-68,39908.2301273148,2009-04-05,05:31:23
40.006751,116.322486,0,-75,39908.2301851852,2009-04-05,05:31:28
40.00676,116.322653,0,-82,39908.2302430556,2009-04-05,05:31:33
40.006774,116.322815,0,-89,39908.2303009259,2009-04-05,05:31:38
40.006855,116.323008,0,-101,39908.2303587963,2009-04-05,05:31:43
40.006835,116.323144,0,-106,39908.2304166667,2009-04-05,05:31:48
40.006843,116.32331,0,-107,39908.230474537,2009-04-05,05:31:53
40.006886,116.323445,0,-115,39908.2305324074,2009-04-05,05:31:58
40.006892,116.323595,0,-112,39908.2305902778,2009-04-05,05:32:03
40.006884,116.323693,0,-112,39908.2306481482,2009-04-05,05:32:08
40.006796,116.323694,0,-116,39908.2307060185,2009-04-05,05:32:13
40.006688,116.323671,0,-123,39908.2307638889,2009-04-05,05:32:18
40.006569,116.323659,0,-128,39908.2308217593,2009-04-05,05:32:23
40.006447,116.323666,0,-138,39908.2308796296,2009-04-05,05:32:28
40.006304,116.323607,0,-135,39908.2309375,2009-04-05,05:32:33
40.006174,116.323589,0,-144,39908.2309953704,2009-04-05,05:32:38
40.006025,116.323576,0,-148,39908.2310532407,2009-04-05,05:32:43
40.005862,116.32356,0,-155,39908.2311111111,2009-04-05,05:32:48
40.005716,116.323522,0,-160,39908.2311689815,2009-04-05,05:32:53
40.005574,116.323502,0,-165,39908.2312268519,2009-04-05,05:32:58
40.005443,116.323487,0,-171,39908.2312847222,2009-04-05,05:33:03
40.00531,116.323494,0,-173,39908.2313425926,2009-04-05,05:33:08
40.005173,116.323473,0,-178,39908.231400463,2009-04-05,05:33:13
40.00504,116.323483,0,-183,39908.2314583333,2009-04-05,05:33:18
40.004919,116.323483,0,-185,39908.2315162037,2009-04-05,05:33:23
40.004773,116.32351,0,-186,39908.2315740741,2009-04-05,05:33:28
40.004639,116.323494,0,-187,39908.2316319444,2009-04-05,05:33:33
40.004507,116.323477,0,-192,39908.2316898148,2009-04-05,05:33:38
40.004407,116.323475,0,-198,39908.2317476852,2009-04-05,05:33:43
40.00436,116.32349,0,-200,39908.2318055556,2009-04-05,05:33:48
40.004327,116.32348,0,-204,39908.2318634259,2009-04-05,05:33:53
40.004272,116.323493,0,-207,39908.2319212963,2009-04-05,05:33:58
40.004213,116.323504,0,-208,39908.2319791667,2009-04-05,05:34:03
40.004149,116.323499,0,-211,39908.232037037,2009-04-05,05:34:08
40.004088,116.323516,0,-213,39908.2320949074,2009-04-05,05:34:13
40.004029,116.323517,0,-216,39908.2321527778,2009-04-05,05:34:18
40.003957,116.323535,0,-217,39908.2322106481,2009-04-05,05:34:23
40.003912,116.323551,0,-219,39908.2322685185,2009-04-05,05:34:28
40.00386,116.323588,0,-218,39908.2323263889,2009-04-05,05:34:33
40.003849,116.32368,0,-213,39908.2323842593,2009-04-05,05:34:38
40.003769,116.323801,0,-203,39908.2324421296,2009-04-05,05:34:43
40.003773,116.323868,0,-200,39908.2325,2009-04-05,05:34:48
40.003786,116.323966,0,-192,39908.2325578704,2009-04-05,05:34:53
40.003809,116.324068,0,-176,39908.2326157407,2009-04-05,05:34:58
40.003812,116.324157,0,-162,39908.2326736111,2009-04-05,05:35:03
40.003816,116.324242,0,-149,39908.2327314815,2009-04-05,05:35:08
40.003807,116.324316,0,-138,39908.2327893519,2009-04-05,05:35:13
40.003783,116.324363,0,-130,39908.2328472222,2009-04-05,05:35:18
40.003721,116.324384,0,-125,39908.2329050926,2009-04-05,05:35:23
40.003654,116.324413,0,-121,39908.232962963,2009-04-05,05:35:28
40.003586,116.324422,0,-119,39908.2330208333,2009-04-05,05:35:33
40.003513,116.324376,0,-114,39908.2330787037,2009-04-05,05:35:38
40.003442,116.32439,0,-111,39908.2331365741,2009-04-05,05:35:43
40.003396,116.324444,0,-107,39908.2331944444,2009-04-05,05:35:48
40.003329,116.324452,0,-104,39908.2332523148,2009-04-05,05:35:53
40.003273,116.324466,0,-98,39908.2333101852,2009-04-05,05:35:58
40.003216,116.32447,0,-92,39908.2333680556,2009-04-05,05:36:03
40.003154,116.324481,0,-84,39908.2334259259,2009-04-05,05:36:08
40.003113,116.324525,0,-80,39908.2334837963,2009-04-05,05:36:13
40.003049,116.324546,0,-72,39908.2335416667,2009-04-05,05:36:18
40.002986,116.324562,0,-63,39908.233599537,2009-04-05,05:36:23
40.002926,116.32458,0,-54,39908.2336574074,2009-04-05,05:36:28
40.002896,116.324578,0,-54,39908.2337152778,2009-04-05,05:36:33
40.002798,116.324582,0,-48,39908.2337731481,2009-04-05,05:36:38
40.002678,116.324602,0,-39,39908.2338310185,2009-04-05,05:36:43
40.002602,116.324801,0,-25,39908.2338888889,2009-04-05,05:36:48
40.002547,116.325005,0,-18,39908.2339467593,2009-04-05,05:36:53
40.00251,116.325223,0,-15,39908.2340046296,2009-04-05,05:36:58
40.002501,116.325414,0,-8,39908.2340625,2009-04-05,05:37:03
40.002506,116.325628,0,0,39908.2341203704,2009-04-05,05:37:08
40.002505,116.325835,0,3,39908.2341782407,2009-04-05,05:37:13
40.002495,116.326066,0,12,39908.2342361111,2009-04-05,05:37:18
40.002387,116.326305,0,34,39908.2342939815,2009-04-05,05:37:23
40.0022,116.326467,0,82,39908.2343518519,2009-04-05,05:37:28
40.002066,116.326488,0,99,39908.2344097222,2009-04-05,05:37:33
40.001934,116.326509,0,116,39908.2344675926,2009-04-05,05:37:38
40.001799,116.32651,0,129,39908.234525463,2009-04-05,05:37:43
40.001671,116.326525,0,140,39908.2345833333,2009-04-05,05:37:48
40.001533,116.326542,0,152,39908.2346412037,2009-04-05,05:37:53
40.001405,116.326593,0,164,39908.2346990741,2009-04-05,05:37:58
40.001363,116.3268,0,167,39908.2347569444,2009-04-05,05:38:03
40.001341,116.326939,0,171,39908.2348148148,2009-04-05,05:38:08
40.001219,116.326967,0,179,39908.2348726852,2009-04-05,05:38:13
40.001108,116.326946,0,187,39908.2349305556,2009-04-05,05:38:18
40.000959,116.326913,0,201,39908.2349884259,2009-04-05,05:38:23
40.000796,116.326851,0,210,39908.2350462963,2009-04-05,05:38:28
40.000653,116.326846,0,219,39908.2351041667,2009-04-05,05:38:33
40.000586,116.326871,0,234,39908.235162037,2009-04-05,05:38:38
40.000401,116.326874,0,250,39908.2352199074,2009-04-05,05:38:43
40.00027,116.326884,0,262,39908.2352777778,2009-04-05,05:38:48
40.000149,116.326898,0,277,39908.2353356481,2009-04-05,05:38:53
40.000125,116.326925,0,287,39908.2353935185,2009-04-05,05:38:58
40.000119,116.326947,0,292,39908.2354513889,2009-04-05,05:39:03
40.000119,116.326947,0,292,39908.2354861111,2009-04-05,05:39:06
40.000115,116.32695,0,297,39908.2355092593,2009-04-05,05:39:08
40.000072,116.326934,0,300,39908.2355671296,2009-04-05,05:39:13
40.000093,116.32691,0,306,39908.235625,2009-04-05,05:39:18
40.000115,116.326882,0,308,39908.2356828704,2009-04-05,05:39:23
40.000167,116.326819,0,313,39908.2357407407,2009-04-05,05:39:28
40.000204,116.326792,0,315,39908.2357986111,2009-04-05,05:39:33
40.000207,116.326691,0,317,39908.2358564815,2009-04-05,05:39:38
40.000246,116.326663,0,315,39908.2359143518,2009-04-05,05:39:43
40.000252,116.326652,0,314,39908.2359722222,2009-04-05,05:39:48
40.000253,116.32662,0,317,39908.2360300926,2009-04-05,05:39:53
40.000247,116.326571,0,320,39908.236087963,2009-04-05,05:39:58
40.000241,116.326508,0,322,39908.2361458333,2009-04-05,05:40:03
40.001227,116.323142,0,-22,39908.2362037037,2009-04-05,05:40:08
40.001206,116.322912,0,84,39908.2362615741,2009-04-05,05:40:13
40.001205,116.323034,0,99,39908.2363194444,2009-04-05,05:40:18
40.001186,116.323086,0,113,39908.2363773148,2009-04-05,05:40:23
40.001174,116.322831,0,181,39908.2364351852,2009-04-05,05:40:28
40.000773,116.326635,0,328,39908.236724537,2009-04-05,05:40:53
40.000831,116.326595,0,326,39908.2367824074,2009-04-05,05:40:58
40.000811,116.326555,0,322,39908.2368402778,2009-04-05,05:41:03
40.000802,116.326521,0,322,39908.2368981481,2009-04-05,05:41:08
40.000801,116.326506,0,323,39908.2369560185,2009-04-05,05:41:13
40.00086,116.326489,0,322,39908.2371296296,2009-04-05,05:41:28
40.000854,116.326489,0,322,39908.2371875,2009-04-05,05:41:33
40.000851,116.326495,0,322,39908.2372453704,2009-04-05,05:41:38
40.000849,116.32649,0,323,39908.2373032407,2009-04-05,05:41:43
40.000849,116.32649,0,323,39908.237337963,2009-04-05,05:41:46
40.000848,116.326488,0,323,39908.2373611111,2009-04-05,05:41:48
40.000817,116.326526,0,322,39908.2374189815,2009-04-05,05:41:53
40.000791,116.326551,0,322,39908.2374768518,2009-04-05,05:41:58
40.000791,116.326551,0,322,39908.2375115741,2009-04-05,05:42:01
40.000791,116.326549,0,322,39908.2375347222,2009-04-05,05:42:03
39.999354,116.326705,0,433,39908.238287037,2009-04-05,05:43:08
40.000397,116.327087,0,282,39908.2383449074,2009-04-05,05:43:13
40.000464,116.327118,0,276,39908.2384027778,2009-04-05,05:43:18
40.000466,116.327109,0,276,39908.2384606482,2009-04-05,05:43:23
40.000459,116.32709,0,275,39908.2385185185,2009-04-05,05:43:28
40.000459,116.32709,0,275,39908.2385532407,2009-04-05,05:43:31
40.000455,116.327095,0,273,39908.2385763889,2009-04-05,05:43:33
40.000438,116.327049,0,273,39908.2386342593,2009-04-05,05:43:38
40.000379,116.327002,0,273,39908.2386921296,2009-04-05,05:43:43
40.000355,116.327017,0,273,39908.23875,2009-04-05,05:43:48
40.000347,116.327033,0,273,39908.2388078704,2009-04-05,05:43:53
40.000346,116.327024,0,273,39908.2388657407,2009-04-05,05:43:58
40.000346,116.327024,0,273,39908.238900463,2009-04-05,05:44:01
40.000345,116.327022,0,273,39908.2389236111,2009-04-05,05:44:03
40.000345,116.327013,0,273,39908.2389814815,2009-04-05,05:44:08
40.000344,116.327008,0,274,39908.2390393519,2009-04-05,05:44:13
40.000344,116.327008,0,274,39908.2390740741,2009-04-05,05:44:16
40.000344,116.327012,0,274,39908.2390972222,2009-04-05,05:44:18
40.000341,116.327052,0,274,39908.2391550926,2009-04-05,05:44:23
40.00034,116.327148,0,274,39908.239212963,2009-04-05,05:44:28
40.000346,116.327237,0,274,39908.2392708333,2009-04-05,05:44:33
40.000348,116.327272,0,275,39908.2393287037,2009-04-05,05:44:38
40.000371,116.327303,0,275,39908.2393865741,2009-04-05,05:44:43
40.00038,116.32732,0,275,39908.2394444444,2009-04-05,05:44:48
40.000367,116.327245,0,276,39908.2395023148,2009-04-05,05:44:53
40.000343,116.327183,0,276,39908.2395601852,2009-04-05,05:44:58
40.000341,116.327172,0,276,39908.2396180556,2009-04-05,05:45:03
40.000301,116.327127,0,276,39908.2396759259,2009-04-05,05:45:08
40.000296,116.327111,0,276,39908.2397337963,2009-04-05,05:45:13
40.000296,116.327111,0,276,39908.2397685185,2009-04-05,05:45:16
40.000295,116.327107,0,276,39908.2397916667,2009-04-05,05:45:18
40.000294,116.327116,0,277,39908.239849537,2009-04-05,05:45:23
40.000275,116.327185,0,277,39908.2399074074,2009-04-05,05:45:28
40.000259,116.327275,0,277,39908.2399652778,2009-04-05,05:45:33
40.000235,116.327327,0,277,39908.2400231481,2009-04-05,05:45:38
40.000183,116.327461,0,277,39908.2400810185,2009-04-05,05:45:43
40.000151,116.327521,0,278,39908.2401388889,2009-04-05,05:45:48
40.000087,116.327702,0,278,39908.2401967593,2009-04-05,05:45:53
40.000066,116.32787,0,278,39908.2402546296,2009-04-05,05:45:58
40.000051,116.32803,0,278,39908.2403125,2009-04-05,05:46:03
40.000055,116.328164,0,279,39908.2403703704,2009-04-05,05:46:08
40.00011,116.328099,0,279,39908.2404282407,2009-04-05,05:46:13
40.000958,116.326674,0,508,39908.2409490741,2009-04-05,05:46:58
40.000236,116.327174,0,379,39908.2410069444,2009-04-05,05:47:03
40.000179,116.327059,0,288,39908.2410648148,2009-04-05,05:47:08
40.000179,116.326954,0,284,39908.2411226852,2009-04-05,05:47:13
40.000139,116.326909,0,285,39908.2411805556,2009-04-05,05:47:18
40.000081,116.326955,0,285,39908.2412384259,2009-04-05,05:47:23
39.999991,116.327001,0,287,39908.2412962963,2009-04-05,05:47:28
39.999915,116.327033,0,288,39908.2413541667,2009-04-05,05:47:33
39.999822,116.32707,0,289,39908.241412037,2009-04-05,05:47:38
39.999663,116.327216,0,290,39908.2415277778,2009-04-05,05:47:48
39.999583,116.327235,0,289,39908.2415856481,2009-04-05,05:47:53
39.999554,116.327198,0,290,39908.2416435185,2009-04-05,05:47:58
39.999459,116.327274,0,291,39908.2417592593,2009-04-05,05:48:08
39.999467,116.327365,0,292,39908.2418171296,2009-04-05,05:48:13
40.000175,116.327012,0,278,39908.2421064815,2009-04-05,05:48:38
40.000195,116.326991,0,280,39908.2421643519,2009-04-05,05:48:43
40.000154,116.327025,0,285,39908.2422222222,2009-04-05,05:48:48
40.000222,116.326901,0,285,39908.2422800926,2009-04-05,05:48:53
40.000266,116.326709,0,285,39908.242337963,2009-04-05,05:48:58
40.000169,116.32676,0,286,39908.2423958333,2009-04-05,05:49:03
39.999384,116.331027,0,162,39908.2492824074,2009-04-05,05:58:58
39.99957,116.330399,0,187,39908.2493402778,2009-04-05,05:59:03
39.999468,116.330786,0,172,39908.2493981481,2009-04-05,05:59:08
39.999512,116.33068,0,134,39908.2494560185,2009-04-05,05:59:13
39.999499,116.330677,0,129,39908.2495138889,2009-04-05,05:59:18
39.999627,116.330084,0,106,39908.2495717593,2009-04-05,05:59:23
39.999769,116.329412,0,65,39908.2496296296,2009-04-05,05:59:28
39.999876,116.328914,0,38,39908.2496875,2009-04-05,05:59:33
39.999862,116.328927,0,37,39908.2497453704,2009-04-05,05:59:38
39.999847,116.328862,0,54,39908.2498032407,2009-04-05,05:59:43
39.999874,116.328718,0,75,39908.2498611111,2009-04-05,05:59:48
39.999872,116.328662,0,86,39908.2499189815,2009-04-05,05:59:53
39.999893,116.328573,0,92,39908.2499768519,2009-04-05,05:59:58
40.000089,116.327742,0,165,39908.2500347222,2009-04-05,06:00:03
40.000643,116.324712,0,485,39908.2508449074,2009-04-05,06:01:13
40.000427,116.326115,0,366,39908.2509027778,2009-04-05,06:01:18
40.000374,116.32669,0,327,39908.2509606481,2009-04-05,06:01:23
39.999798,116.32961,0,287,39908.2540856482,2009-04-05,06:05:53
39.999873,116.329414,0,276,39908.2541435185,2009-04-05,06:05:58
39.999919,116.329249,0,275,39908.2542013889,2009-04-05,06:06:03
40.000314,116.328065,0,267,39908.2542592593,2009-04-05,06:06:08
40.000377,116.327441,0,261,39908.2543171296,2009-04-05,06:06:13
40.000334,116.327275,0,255,39908.254375,2009-04-05,06:06:18
40.000242,116.327184,0,253,39908.2544328704,2009-04-05,06:06:23
40.000144,116.327165,0,248,39908.2544907407,2009-04-05,06:06:28
40.000142,116.327184,0,249,39908.2545486111,2009-04-05,06:06:33
40.000203,116.327202,0,248,39908.2546064815,2009-04-05,06:06:38
40.00021,116.327192,0,245,39908.2546643519,2009-04-05,06:06:43
40.000227,116.327241,0,255,39908.2547222222,2009-04-05,06:06:48
40.000282,116.32725,0,250,39908.2547800926,2009-04-05,06:06:53
40.000284,116.327298,0,251,39908.254837963,2009-04-05,06:06:58
40.00027,116.327346,0,254,39908.2548958333,2009-04-05,06:07:03
40.000255,116.327361,0,254,39908.2549537037,2009-04-05,06:07:08
40.00023,116.327429,0,255,39908.2550115741,2009-04-05,06:07:13
40.00018,116.327462,0,257,39908.2550694444,2009-04-05,06:07:18
40.000189,116.327494,0,259,39908.2551273148,2009-04-05,06:07:23
40.000201,116.327514,0,260,39908.2551851852,2009-04-05,06:07:28
40.000218,116.32752,0,260,39908.2552430556,2009-04-05,06:07:33
40.000248,116.327521,0,258,39908.2553009259,2009-04-05,06:07:38
40.000251,116.327532,0,255,39908.2553587963,2009-04-05,06:07:43
40.000256,116.327521,0,254,39908.2554166667,2009-04-05,06:07:48
40.00026,116.327492,0,254,39908.255474537,2009-04-05,06:07:53
40.00024,116.32748,0,252,39908.2555324074,2009-04-05,06:07:58
40.000239,116.327452,0,249,39908.2555902778,2009-04-05,06:08:03
40.000229,116.327461,0,246,39908.2556481481,2009-04-05,06:08:08
40.000241,116.327422,0,246,39908.2557060185,2009-04-05,06:08:13
40.000256,116.327373,0,245,39908.2557638889,2009-04-05,06:08:18
40.000296,116.327335,0,244,39908.2558217593,2009-04-05,06:08:23
40.000324,116.327269,0,241,39908.2558796296,2009-04-05,06:08:28
40.000303,116.327294,0,238,39908.2559375,2009-04-05,06:08:33
40.000249,116.327261,0,235,39908.2559953704,2009-04-05,06:08:38
40.000168,116.327125,0,237,39908.2560532407,2009-04-05,06:08:43
40.000074,116.327072,0,236,39908.2561111111,2009-04-05,06:08:48
39.999846,116.326945,0,235,39908.2561689815,2009-04-05,06:08:53
39.999491,116.326738,0,234,39908.2562268519,2009-04-05,06:08:58
40.000354,116.327329,0,252,39908.2597569444,2009-04-05,06:14:03
40.000161,116.327379,0,233,39908.2598148148,2009-04-05,06:14:08
40.000161,116.327379,0,233,39908.259849537,2009-04-05,06:14:11
40.000162,116.327378,0,253,39908.2598726852,2009-04-05,06:14:13
40.000251,116.32728,0,206,39908.2599305556,2009-04-05,06:14:18
40.000292,116.327305,0,224,39908.2599884259,2009-04-05,06:14:23
40.000303,116.327281,0,212,39908.2600462963,2009-04-05,06:14:28
40.000323,116.327273,0,209,39908.2601041667,2009-04-05,06:14:33
40.00034,116.327274,0,213,39908.260162037,2009-04-05,06:14:38
40.00036,116.327264,0,209,39908.2602199074,2009-04-05,06:14:43
40.000377,116.32723,0,203,39908.2602777778,2009-04-05,06:14:48
40.000381,116.327211,0,199,39908.2603356481,2009-04-05,06:14:53
40.000381,116.327211,0,199,39908.2603703704,2009-04-05,06:14:56
40.00038,116.327218,0,197,39908.2603935185,2009-04-05,06:14:58
40.000382,116.327241,0,196,39908.2604513889,2009-04-05,06:15:03
40.000382,116.327241,0,196,39908.2604861111,2009-04-05,06:15:06
40.000382,116.327247,0,196,39908.2605092593,2009-04-05,06:15:08
40.000381,116.327261,0,196,39908.2605671296,2009-04-05,06:15:13
40.000378,116.327221,0,197,39908.260625,2009-04-05,06:15:18
40.000372,116.327212,0,199,39908.2606828704,2009-04-05,06:15:23
40.000377,116.327225,0,200,39908.2607407407,2009-04-05,06:15:28
40.000386,116.327263,0,199,39908.2607986111,2009-04-05,06:15:33
40.000352,116.327317,0,200,39908.2608564815,2009-04-05,06:15:38
40.000343,116.327311,0,201,39908.2609143518,2009-04-05,06:15:43
40.000334,116.327344,0,205,39908.2609722222,2009-04-05,06:15:48
40.000335,116.327379,0,206,39908.2610300926,2009-04-05,06:15:53
40.000334,116.327401,0,206,39908.261087963,2009-04-05,06:15:58
40.000354,116.327381,0,206,39908.2611458333,2009-04-05,06:16:03
40.00035,116.327395,0,207,39908.2612037037,2009-04-05,06:16:08
40.000358,116.327348,0,209,39908.2612615741,2009-04-05,06:16:13
40.000444,116.327238,0,176,39908.2614930556,2009-04-05,06:16:33
40.000385,116.327523,0,186,39908.2615509259,2009-04-05,06:16:38
40.000358,116.32765,0,211,39908.2616087963,2009-04-05,06:16:43
40.000316,116.327791,0,220,39908.2616666667,2009-04-05,06:16:48
40.000284,116.327839,0,224,39908.261724537,2009-04-05,06:16:53
40.001289,116.326705,0,267,39908.2620138889,2009-04-05,06:17:18
40.001742,116.326696,0,297,39908.2620717593,2009-04-05,06:17:23
40.000587,116.325686,0,278,39908.2625347222,2009-04-05,06:18:03
40.000519,116.325818,0,235,39908.2625925926,2009-04-05,06:18:08
39.998194,116.32626,0,203,39908.262650463,2009-04-05,06:18:13
39.998384,116.326157,0,207,39908.2627083333,2009-04-05,06:18:18
39.998566,116.325821,0,218,39908.2627662037,2009-04-05,06:18:23
39.998734,116.326011,0,237,39908.2628240741,2009-04-05,06:18:28
39.998877,116.325906,0,247,39908.2628819444,2009-04-05,06:18:33
39.999019,116.325976,0,243,39908.2629398148,2009-04-05,06:18:38
39.999129,116.326008,0,245,39908.2629976852,2009-04-05,06:18:43
39.999152,116.326041,0,239,39908.2630555556,2009-04-05,06:18:48
39.999422,116.326406,0,262,39908.2631134259,2009-04-05,06:18:53
39.999753,116.326643,0,279,39908.2631712963,2009-04-05,06:18:58
39.999782,116.326716,0,269,39908.2632291667,2009-04-05,06:19:03
39.99984,116.326801,0,260,39908.263287037,2009-04-05,06:19:08
39.999843,116.326801,0,259,39908.2633449074,2009-04-05,06:19:13
39.999843,116.326801,0,259,39908.2633796296,2009-04-05,06:19:16
39.999845,116.326809,0,259,39908.2634027778,2009-04-05,06:19:18
39.999864,116.326786,0,252,39908.2634606481,2009-04-05,06:19:23
39.999905,116.326791,0,243,39908.2635185185,2009-04-05,06:19:28
39.999905,116.326791,0,243,39908.2635532407,2009-04-05,06:19:31
39.999903,116.326784,0,243,39908.2635763889,2009-04-05,06:19:33
39.999906,116.326878,0,223,39908.2636342593,2009-04-05,06:19:38
39.999849,116.326932,0,216,39908.2636921296,2009-04-05,06:19:43
39.999786,116.327003,0,212,39908.26375,2009-04-05,06:19:48
39.999674,116.327034,0,204,39908.2638078704,2009-04-05,06:19:53
39.999558,116.327023,0,189,39908.2638657407,2009-04-05,06:19:58
39.999446,116.32699,0,182,39908.2639236111,2009-04-05,06:20:03
39.999356,116.326949,0,180,39908.2639814815,2009-04-05,06:20:08
39.999266,116.326867,0,179,39908.2640393519,2009-04-05,06:20:13
39.999173,116.326813,0,176,39908.2640972222,2009-04-05,06:20:18
39.999072,116.326807,0,178,39908.2641550926,2009-04-05,06:20:23
39.998953,116.3268,0,178,39908.264212963,2009-04-05,06:20:28
39.998821,116.326801,0,179,39908.2642708333,2009-04-05,06:20:33
39.998692,116.326793,0,181,39908.2643287037,2009-04-05,06:20:38
39.998548,116.326796,0,179,39908.2643865741,2009-04-05,06:20:43
39.998465,116.326855,0,185,39908.2644444444,2009-04-05,06:20:48
39.998355,116.326877,0,195,39908.2645023148,2009-04-05,06:20:53
39.998158,116.326815,0,207,39908.2645601852,2009-04-05,06:20:58
39.998012,116.326814,0,210,39908.2646180556,2009-04-05,06:21:03
39.997898,116.32684,0,213,39908.2646759259,2009-04-05,06:21:08
39.997718,116.326823,0,218,39908.2647337963,2009-04-05,06:21:13
39.997557,116.326822,0,216,39908.2647916667,2009-04-05,06:21:18
39.997431,116.32684,0,220,39908.264849537,2009-04-05,06:21:23
39.997332,116.326846,0,224,39908.2649074074,2009-04-05,06:21:28
39.99717,116.3269,0,221,39908.2649652778,2009-04-05,06:21:33
39.997073,116.326941,0,224,39908.2650231481,2009-04-05,06:21:38
39.996934,116.326908,0,232,39908.2650810185,2009-04-05,06:21:43
39.996787,116.326864,0,235,39908.2651388889,2009-04-05,06:21:48
39.996667,116.326876,0,239,39908.2651967593,2009-04-05,06:21:53
39.996463,116.326871,0,249,39908.2652546296,2009-04-05,06:21:58
39.996277,116.326803,0,242,39908.2653125,2009-04-05,06:22:03
39.996128,116.326733,0,233,39908.2653703704,2009-04-05,06:22:08
39.996012,116.326694,0,232,39908.2654282407,2009-04-05,06:22:13
39.995884,116.326697,0,232,39908.2654861111,2009-04-05,06:22:18
39.99577,116.326693,0,234,39908.2655439815,2009-04-05,06:22:23
39.995649,116.326697,0,233,39908.2656018519,2009-04-05,06:22:28
39.99556,116.326671,0,255,39908.2656597222,2009-04-05,06:22:33
39.995433,116.326667,0,260,39908.2657175926,2009-04-05,06:22:38
39.99533,116.32666,0,274,39908.265775463,2009-04-05,06:22:43
39.99521,116.326738,0,259,39908.2658333333,2009-04-05,06:22:48
39.995103,116.326795,0,254,39908.2658912037,2009-04-05,06:22:53
39.994936,116.326803,0,267,39908.2659490741,2009-04-05,06:22:58
39.994826,116.3268,0,298,39908.2660069444,2009-04-05,06:23:03
39.994708,116.326841,0,319,39908.2660648148,2009-04-05,06:23:08
39.994579,116.326794,0,321,39908.2661226852,2009-04-05,06:23:13
39.994476,116.326752,0,342,39908.2661805556,2009-04-05,06:23:18
39.994369,116.326725,0,368,39908.2662384259,2009-04-05,06:23:23
39.994244,116.326707,0,388,39908.2662962963,2009-04-05,06:23:28
39.994139,116.326688,0,422,39908.2663541667,2009-04-05,06:23:33
39.99404,116.326706,0,473,39908.266412037,2009-04-05,06:23:38
39.993905,116.326737,0,495,39908.2664699074,2009-04-05,06:23:43
39.993795,116.32676,0,516,39908.2665277778,2009-04-05,06:23:48
39.99364,116.326896,0,507,39908.2665856481,2009-04-05,06:23:53
39.993512,116.32695,0,515,39908.2666435185,2009-04-05,06:23:58
39.993403,116.32697,0,528,39908.2667013889,2009-04-05,06:24:03
39.993275,116.32699,0,530,39908.2667592593,2009-04-05,06:24:08
39.99318,116.327015,0,531,39908.2668171296,2009-04-05,06:24:13
39.993065,116.327048,0,510,39908.266875,2009-04-05,06:24:18
39.993048,116.327043,0,516,39908.2669328704,2009-04-05,06:24:23
39.993038,116.327044,0,518,39908.2669907407,2009-04-05,06:24:28
39.993016,116.327051,0,519,39908.2670486111,2009-04-05,06:24:33
39.992979,116.327064,0,518,39908.2671064815,2009-04-05,06:24:38
39.992855,116.326994,0,498,39908.2671643518,2009-04-05,06:24:43
39.992705,116.327025,0,459,39908.2672222222,2009-04-05,06:24:48
39.992625,116.327001,0,425,39908.2672800926,2009-04-05,06:24:53
39.992595,116.326995,0,401,39908.267337963,2009-04-05,06:24:58
39.992517,116.327003,0,380,39908.2673958333,2009-04-05,06:25:03
39.992436,116.327005,0,360,39908.2674537037,2009-04-05,06:25:08
39.992396,116.327017,0,345,39908.2675115741,2009-04-05,06:25:13
39.992314,116.327008,0,334,39908.2675694444,2009-04-05,06:25:18
39.992269,116.327003,0,325,39908.2676273148,2009-04-05,06:25:23
39.992215,116.327005,0,316,39908.2676851852,2009-04-05,06:25:28
39.99217,116.327066,0,307,39908.2677430556,2009-04-05,06:25:33
39.992153,116.327078,0,307,39908.2678009259,2009-04-05,06:25:38
39.992152,116.327084,0,307,39908.2678587963,2009-04-05,06:25:43
39.992146,116.327084,0,307,39908.2679166667,2009-04-05,06:25:48
39.992139,116.327085,0,307,39908.267974537,2009-04-05,06:25:53
39.992139,116.327085,0,307,39908.2680092593,2009-04-05,06:25:56
39.992136,116.327084,0,307,39908.2680324074,2009-04-05,06:25:58
39.991729,116.326504,0,208,39908.2785069444,2009-04-05,06:41:03
39.991545,116.32652,0,143,39908.2785648148,2009-04-05,06:41:08
39.991581,116.32649,0,151,39908.2786226852,2009-04-05,06:41:13
39.991626,116.326429,0,129,39908.2786805556,2009-04-05,06:41:18
39.991648,116.326462,0,118,39908.2787384259,2009-04-05,06:41:23
39.991682,116.3265,0,108,39908.2787962963,2009-04-05,06:41:28
39.991699,116.326533,0,104,39908.2788541667,2009-04-05,06:41:33
39.991685,116.326567,0,100,39908.278912037,2009-04-05,06:41:38
39.991753,116.326537,0,93,39908.2789699074,2009-04-05,06:41:43
39.991753,116.326474,0,92,39908.2790277778,2009-04-05,06:41:48
39.991711,116.326487,0,100,39908.2790856481,2009-04-05,06:41:53
39.991666,116.326543,0,116,39908.2791435185,2009-04-05,06:41:58
39.991635,116.326606,0,138,39908.2792013889,2009-04-05,06:42:03
39.991642,116.326717,0,149,39908.2792592593,2009-04-05,06:42:08
39.9917,116.326911,0,153,39908.2793171296,2009-04-05,06:42:13
39.991722,116.327191,0,149,39908.279375,2009-04-05,06:42:18
39.991841,116.327534,0,132,39908.2794328704,2009-04-05,06:42:23
39.991869,116.32774,0,127,39908.2794907407,2009-04-05,06:42:28
39.991859,116.327801,0,133,39908.2795486111,2009-04-05,06:42:33
39.991862,116.327854,0,133,39908.2796064815,2009-04-05,06:42:38
39.991847,116.327891,0,141,39908.2796643519,2009-04-05,06:42:43
39.991773,116.328063,0,149,39908.2797222222,2009-04-05,06:42:48
39.99171,116.328141,0,157,39908.2797800926,2009-04-05,06:42:53
39.991639,116.328156,0,163,39908.279837963,2009-04-05,06:42:58
39.991597,116.328199,0,166,39908.2798958333,2009-04-05,06:43:03
39.991566,116.328263,0,182,39908.2799537037,2009-04-05,06:43:08
39.991583,116.328344,0,192,39908.2800115741,2009-04-05,06:43:13
39.991598,116.328406,0,201,39908.2800694444,2009-04-05,06:43:18
39.99162,116.328493,0,208,39908.2801273148,2009-04-05,06:43:23
39.991648,116.328619,0,215,39908.2801851852,2009-04-05,06:43:28
39.991694,116.328791,0,218,39908.2802430556,2009-04-05,06:43:33
39.991727,116.328924,0,222,39908.2803009259,2009-04-05,06:43:38
39.991682,116.329125,0,217,39908.2803587963,2009-04-05,06:43:43
39.991631,116.329281,0,208,39908.2804166667,2009-04-05,06:43:48
39.991621,116.329363,0,203,39908.280474537,2009-04-05,06:43:53
39.991612,116.329467,0,199,39908.2805324074,2009-04-05,06:43:58
39.991618,116.329527,0,196,39908.2805902778,2009-04-05,06:44:03
39.991639,116.329565,0,191,39908.2806481481,2009-04-05,06:44:08
39.991658,116.329616,0,188,39908.2807060185,2009-04-05,06:44:13
39.991636,116.329658,0,189,39908.2807638889,2009-04-05,06:44:18
39.991636,116.329658,0,189,39908.2807986111,2009-04-05,06:44:21
39.991632,116.329659,0,189,39908.2808217593,2009-04-05,06:44:23
39.991645,116.329686,0,190,39908.2808796296,2009-04-05,06:44:28
39.991649,116.329741,0,192,39908.2809375,2009-04-05,06:44:33
39.991664,116.329869,0,191,39908.2809953704,2009-04-05,06:44:38
39.991666,116.329964,0,188,39908.2810532407,2009-04-05,06:44:43
39.991687,116.330131,0,180,39908.2811111111,2009-04-05,06:44:48
39.991696,116.330176,0,179,39908.2811689815,2009-04-05,06:44:53
39.991697,116.330214,0,178,39908.2812268519,2009-04-05,06:44:58
39.991694,116.33025,0,178,39908.2812847222,2009-04-05,06:45:03
39.991688,116.330253,0,177,39908.2813425926,2009-04-05,06:45:08
39.991688,116.330253,0,177,39908.2813773148,2009-04-05,06:45:11
39.991694,116.330254,0,177,39908.281400463,2009-04-05,06:45:13
39.991729,116.330349,0,179,39908.2814583333,2009-04-05,06:45:18
39.991686,116.330453,0,179,39908.2815162037,2009-04-05,06:45:23
39.991663,116.330593,0,177,39908.2815740741,2009-04-05,06:45:28
39.991671,116.330721,0,176,39908.2816319444,2009-04-05,06:45:33
39.99168,116.330789,0,175,39908.2816898148,2009-04-05,06:45:38
39.991686,116.330855,0,175,39908.2817476852,2009-04-05,06:45:43
39.991646,116.330897,0,174,39908.2818055556,2009-04-05,06:45:48
39.991647,116.331015,0,173,39908.2818634259,2009-04-05,06:45:53
39.991657,116.331079,0,171,39908.2819212963,2009-04-05,06:45:58
39.991671,116.331154,0,168,39908.2819791667,2009-04-05,06:46:03
39.991682,116.331245,0,167,39908.282037037,2009-04-05,06:46:08
39.991694,116.3313,0,164,39908.2820949074,2009-04-05,06:46:13
39.991711,116.331318,0,161,39908.2821527778,2009-04-05,06:46:18
39.991724,116.331331,0,158,39908.2822106481,2009-04-05,06:46:23
39.991741,116.331354,0,153,39908.2822685185,2009-04-05,06:46:28
39.991741,116.331353,0,153,39908.2823263889,2009-04-05,06:46:33
39.991745,116.331351,0,152,39908.2823842593,2009-04-05,06:46:38
39.991745,116.331351,0,152,39908.2824189815,2009-04-05,06:46:41
39.99175,116.331349,0,151,39908.2824421296,2009-04-05,06:46:43
39.991763,116.331339,0,150,39908.2825,2009-04-05,06:46:48
39.991799,116.331304,0,150,39908.2825578704,2009-04-05,06:46:53
39.991833,116.331287,0,149,39908.2826157407,2009-04-05,06:46:58
39.991841,116.331309,0,149,39908.2826736111,2009-04-05,06:47:03
39.991872,116.331337,0,148,39908.2827314815,2009-04-05,06:47:08
39.991619,116.331451,0,149,39908.2865509259,2009-04-05,06:52:38
39.991615,116.331453,0,149,39908.2866087963,2009-04-05,06:52:43
39.991613,116.331453,0,149,39908.2866666667,2009-04-05,06:52:48
39.991609,116.331455,0,149,39908.286724537,2009-04-05,06:52:53
39.991608,116.331455,0,149,39908.2867824074,2009-04-05,06:52:58
39.991608,116.331455,0,149,39908.2868402778,2009-04-05,06:53:03
39.991608,116.331454,0,149,39908.2868981481,2009-04-05,06:53:08
39.991607,116.331455,0,149,39908.2869560185,2009-04-05,06:53:13
39.991607,116.331455,0,148,39908.2870138889,2009-04-05,06:53:18
39.991606,116.331455,0,148,39908.2870717593,2009-04-05,06:53:23
39.991605,116.331456,0,148,39908.2871296296,2009-04-05,06:53:28
39.991603,116.331456,0,148,39908.2871875,2009-04-05,06:53:33
39.991602,116.331457,0,149,39908.2872453704,2009-04-05,06:53:38
39.991602,116.331457,0,148,39908.2873032407,2009-04-05,06:53:43
39.991601,116.331458,0,148,39908.2873611111,2009-04-05,06:53:48
39.991601,116.331458,0,148,39908.2874189815,2009-04-05,06:53:53
39.991601,116.331458,0,148,39908.2874768519,2009-04-05,06:53:58
39.991601,116.331459,0,148,39908.2875347222,2009-04-05,06:54:03
39.991601,116.331459,0,148,39908.2875925926,2009-04-05,06:54:08
39.991601,116.331459,0,148,39908.287650463,2009-04-05,06:54:13
39.991601,116.331459,0,148,39908.2877083333,2009-04-05,06:54:18
39.9916,116.33146,0,148,39908.2877662037,2009-04-05,06:54:23
39.991599,116.33146,0,148,39908.2878240741,2009-04-05,06:54:28
39.991599,116.33146,0,148,39908.2878587963,2009-04-05,06:54:31
39.991599,116.33146,0,148,39908.2878819444,2009-04-05,06:54:33
39.986136,116.332618,0,148,39908.2884606481,2009-04-05,06:55:23
39.985897,116.332456,0,148,39908.2885185185,2009-04-05,06:55:28
39.985516,116.332236,0,148,39908.2885763889,2009-04-05,06:55:33
39.984736,116.332209,0,150,39908.2886342593,2009-04-05,06:55:38
39.983684,116.332491,0,152,39908.2886921296,2009-04-05,06:55:43
39.982596,116.332836,0,156,39908.28875,2009-04-05,06:55:48
39.981657,116.333155,0,159,39908.2888078704,2009-04-05,06:55:53
39.968486,116.337113,0,1039,39908.290775463,2009-04-05,06:58:43
39.966422,116.337394,0,360,39908.2908333333,2009-04-05,06:58:48
39.965295,116.338176,0,221,39908.2908912037,2009-04-05,06:58:53
39.964421,116.338926,0,199,39908.2909490741,2009-04-05,06:58:58
39.958442,116.340602,0,150,39908.2919907407,2009-04-05,07:00:28
39.957485,116.341303,0,154,39908.2920486111,2009-04-05,07:00:33
39.956482,116.341862,0,159,39908.2921064815,2009-04-05,07:00:38
39.955673,116.342258,0,165,39908.2921643518,2009-04-05,07:00:43
39.954906,116.342673,0,169,39908.2922222222,2009-04-05,07:00:48
39.954145,116.343129,0,175,39908.2922800926,2009-04-05,07:00:53
39.95351,116.343408,0,183,39908.292337963,2009-04-05,07:00:58
39.952889,116.343707,0,192,39908.2923958333,2009-04-05,07:01:03
39.952176,116.344131,0,201,39908.2924537037,2009-04-05,07:01:08
39.951434,116.34451,0,209,39908.2925115741,2009-04-05,07:01:13
39.950592,116.344973,0,215,39908.2925694444,2009-04-05,07:01:18
39.949686,116.345493,0,219,39908.2926273148,2009-04-05,07:01:23
39.948884,116.345891,0,223,39908.2926851852,2009-04-05,07:01:28
39.948188,116.346043,0,227,39908.2927430556,2009-04-05,07:01:33
39.947253,116.346145,0,233,39908.2928009259,2009-04-05,07:01:38
39.946316,116.34616,0,241,39908.2928587963,2009-04-05,07:01:43
39.945432,116.346121,0,250,39908.2929166667,2009-04-05,07:01:48
39.944656,116.346045,0,258,39908.292974537,2009-04-05,07:01:53
39.944048,116.346064,0,272,39908.2930324074,2009-04-05,07:01:58
39.943805,116.346169,0,286,39908.2930902778,2009-04-05,07:02:03
39.943687,116.346366,0,307,39908.2931481482,2009-04-05,07:02:08
39.943555,116.346346,0,314,39908.2932060185,2009-04-05,07:02:13
39.943363,116.346413,0,326,39908.2932638889,2009-04-05,07:02:18
39.943166,116.346477,0,341,39908.2933217593,2009-04-05,07:02:23
39.942919,116.34663,0,350,39908.2933796296,2009-04-05,07:02:28
39.942727,116.346695,0,356,39908.2934375,2009-04-05,07:02:33
39.942652,116.346655,0,365,39908.2934953704,2009-04-05,07:02:38
39.942365,116.346808,0,374,39908.2935532407,2009-04-05,07:02:43
39.942177,116.346946,0,383,39908.2936111111,2009-04-05,07:02:48
39.942112,116.34692,0,393,39908.2936689815,2009-04-05,07:02:53
39.942026,116.346869,0,378,39908.2937268519,2009-04-05,07:02:58
39.941068,116.347295,0,239,39908.2941898148,2009-04-05,07:03:38
39.940663,116.347306,0,249,39908.2942476852,2009-04-05,07:03:43
39.940646,116.347318,0,251,39908.2943055556,2009-04-05,07:03:48
39.940646,116.347318,0,251,39908.2943402778,2009-04-05,07:03:51
39.940645,116.347318,0,252,39908.2943634259,2009-04-05,07:03:53
39.940635,116.34732,0,252,39908.2944212963,2009-04-05,07:03:58
39.940612,116.347306,0,251,39908.2944791667,2009-04-05,07:04:03
39.940596,116.347304,0,251,39908.294537037,2009-04-05,07:04:08
39.940577,116.347306,0,251,39908.2945949074,2009-04-05,07:04:13
39.940559,116.347308,0,250,39908.2946527778,2009-04-05,07:04:18
39.940539,116.347312,0,250,39908.2947106481,2009-04-05,07:04:23
39.940519,116.347315,0,250,39908.2947685185,2009-04-05,07:04:28
39.940501,116.347317,0,249,39908.2948263889,2009-04-05,07:04:33
39.940488,116.347319,0,249,39908.2948842593,2009-04-05,07:04:38
39.940478,116.34732,0,249,39908.2949421296,2009-04-05,07:04:43
39.940475,116.347324,0,249,39908.295,2009-04-05,07:04:48
39.940475,116.347324,0,249,39908.2950347222,2009-04-05,07:04:51
39.940467,116.347326,0,249,39908.2950578704,2009-04-05,07:04:53
39.940453,116.347329,0,249,39908.2951157407,2009-04-05,07:04:58
39.940444,116.347332,0,249,39908.2951736111,2009-04-05,07:05:03
39.940444,116.347332,0,249,39908.2952083333,2009-04-05,07:05:06
39.940446,116.347333,0,249,39908.2952314815,2009-04-05,07:05:08
39.940456,116.347332,0,249,39908.2952893519,2009-04-05,07:05:13
39.940473,116.34733,0,249,39908.2953472222,2009-04-05,07:05:18
39.940504,116.347311,0,249,39908.2954050926,2009-04-05,07:05:23
39.940147,116.346739,0,247,39908.2955208333,2009-04-05,07:05:33
39.939544,116.347385,0,196,39908.2956944444,2009-04-05,07:05:48
39.939536,116.347355,0,215,39908.2957523148,2009-04-05,07:05:53
39.939564,116.347138,0,207,39908.2958101852,2009-04-05,07:05:58
39.939538,116.347115,0,201,39908.2958680556,2009-04-05,07:06:03
39.93953,116.347117,0,200,39908.2959259259,2009-04-05,07:06:08
39.939523,116.347119,0,200,39908.2959837963,2009-04-05,07:06:13
39.939523,116.347119,0,200,39908.2960185185,2009-04-05,07:06:16
39.939527,116.347121,0,200,39908.2960416667,2009-04-05,07:06:18
39.939524,116.347159,0,203,39908.296099537,2009-04-05,07:06:23
39.939528,116.347239,0,203,39908.2961574074,2009-04-05,07:06:28
39.939541,116.347316,0,201,39908.2962152778,2009-04-05,07:06:33
39.939529,116.347408,0,200,39908.2962731481,2009-04-05,07:06:38
39.939487,116.347504,0,196,39908.2963310185,2009-04-05,07:06:43
39.939489,116.347607,0,187,39908.2963888889,2009-04-05,07:06:48
39.939494,116.347662,0,180,39908.2964467593,2009-04-05,07:06:53
39.939451,116.347749,0,170,39908.2965046296,2009-04-05,07:06:58
39.939445,116.347812,0,165,39908.2965625,2009-04-05,07:07:03
39.939449,116.347887,0,160,39908.2966203704,2009-04-05,07:07:08
39.939465,116.347945,0,158,39908.2966782407,2009-04-05,07:07:13
39.939451,116.348002,0,156,39908.2967361111,2009-04-05,07:07:18
39.939464,116.348044,0,155,39908.2967939815,2009-04-05,07:07:23
39.939482,116.348033,0,153,39908.2968518519,2009-04-05,07:07:28
39.939456,116.348063,0,153,39908.2969097222,2009-04-05,07:07:33
39.93945,116.348043,0,149,39908.2969675926,2009-04-05,07:07:38
39.939469,116.347995,0,150,39908.297025463,2009-04-05,07:07:43
39.939503,116.347976,0,151,39908.2970833333,2009-04-05,07:07:48
39.9395,116.34798,0,152,39908.2971412037,2009-04-05,07:07:53
39.939508,116.347978,0,152,39908.2971990741,2009-04-05,07:07:58
39.939513,116.347977,0,152,39908.2972569444,2009-04-05,07:08:03
39.939513,116.347977,0,153,39908.2973148148,2009-04-05,07:08:08
39.939513,116.347977,0,153,39908.297349537,2009-04-05,07:08:11
39.939507,116.347978,0,153,39908.2973726852,2009-04-05,07:08:13
39.946596,116.365955,0,252,39908.3062268518,2009-04-05,07:20:58
39.946587,116.365935,0,208,39908.3062847222,2009-04-05,07:21:03
39.946564,116.365977,0,232,39908.3063425926,2009-04-05,07:21:08
39.946543,116.365951,0,240,39908.306400463,2009-04-05,07:21:13
39.946464,116.36595,0,243,39908.3064583333,2009-04-05,07:21:18
39.946421,116.365918,0,244,39908.3065162037,2009-04-05,07:21:23
39.946354,116.365894,0,244,39908.3065740741,2009-04-05,07:21:28
39.946341,116.365899,0,250,39908.3066319444,2009-04-05,07:21:33
39.946313,116.365864,0,260,39908.3066898148,2009-04-05,07:21:38
39.946286,116.36588,0,258,39908.3067476852,2009-04-05,07:21:43
39.946286,116.36588,0,258,39908.3067824074,2009-04-05,07:21:46
39.94628,116.365876,0,257,39908.3068055556,2009-04-05,07:21:48
39.94626,116.365897,0,253,39908.3068634259,2009-04-05,07:21:53
39.946266,116.365959,0,244,39908.3069212963,2009-04-05,07:21:58
39.946267,116.365959,0,243,39908.3069791667,2009-04-05,07:22:03
39.946264,116.36596,0,243,39908.307037037,2009-04-05,07:22:08
39.946264,116.36596,0,243,39908.3070717593,2009-04-05,07:22:11
39.946263,116.365961,0,242,39908.3070949074,2009-04-05,07:22:13
39.946252,116.365963,0,241,39908.3071527778,2009-04-05,07:22:18
39.946247,116.365965,0,241,39908.3072106481,2009-04-05,07:22:23
39.946245,116.365964,0,241,39908.3072685185,2009-04-05,07:22:28
39.946245,116.365964,0,241,39908.3073032407,2009-04-05,07:22:31
39.946239,116.365967,0,242,39908.3073263889,2009-04-05,07:22:33
39.946205,116.365962,0,241,39908.3073842593,2009-04-05,07:22:38
39.946154,116.365956,0,243,39908.3074421296,2009-04-05,07:22:43
39.946116,116.365966,0,240,39908.3075,2009-04-05,07:22:48
39.946108,116.365968,0,240,39908.3075578704,2009-04-05,07:22:53
39.946102,116.365969,0,240,39908.3076157407,2009-04-05,07:22:58
39.946099,116.365971,0,240,39908.3076736111,2009-04-05,07:23:03
39.946094,116.365973,0,239,39908.3077314815,2009-04-05,07:23:08
39.946094,116.365973,0,239,39908.3077662037,2009-04-05,07:23:11
39.946089,116.365974,0,239,39908.3077893518,2009-04-05,07:23:13
39.946022,116.366046,0,233,39908.3078472222,2009-04-05,07:23:18
39.946011,116.36604,0,232,39908.3079050926,2009-04-05,07:23:23
39.946015,116.36604,0,232,39908.307962963,2009-04-05,07:23:28
39.946015,116.36604,0,232,39908.3079976852,2009-04-05,07:23:31
39.946011,116.366044,0,232,39908.3080208333,2009-04-05,07:23:33
39.94606,116.366219,0,226,39908.3080787037,2009-04-05,07:23:38
39.946047,116.366343,0,218,39908.3081365741,2009-04-05,07:23:43
39.946041,116.366416,0,210,39908.3081944444,2009-04-05,07:23:48
39.946025,116.366481,0,206,39908.3082523148,2009-04-05,07:23:53
39.946041,116.366532,0,199,39908.3083101852,2009-04-05,07:23:58
39.946034,116.366619,0,189,39908.3083680556,2009-04-05,07:24:03
39.946041,116.366702,0,186,39908.3084259259,2009-04-05,07:24:08
39.946055,116.366756,0,179,39908.3084837963,2009-04-05,07:24:13
39.946079,116.366814,0,173,39908.3085416667,2009-04-05,07:24:18
39.946069,116.366828,0,170,39908.308599537,2009-04-05,07:24:23
39.946064,116.366827,0,169,39908.3086574074,2009-04-05,07:24:28
39.946062,116.366827,0,168,39908.3087152778,2009-04-05,07:24:33
39.946056,116.366828,0,168,39908.3087731482,2009-04-05,07:24:38
39.94605,116.366829,0,168,39908.3088310185,2009-04-05,07:24:43
39.946047,116.36683,0,168,39908.3088888889,2009-04-05,07:24:48
39.946047,116.36683,0,168,39908.3089236111,2009-04-05,07:24:51
39.946046,116.366833,0,168,39908.3089467593,2009-04-05,07:24:53
39.945999,116.366871,0,168,39908.3090046296,2009-04-05,07:24:58
39.945846,116.366968,0,164,39908.3090625,2009-04-05,07:25:03
39.945836,116.367055,0,156,39908.3091203704,2009-04-05,07:25:08
39.945808,116.367149,0,152,39908.3091782407,2009-04-05,07:25:13
39.945785,116.367225,0,147,39908.3092361111,2009-04-05,07:25:18
39.945788,116.367284,0,143,39908.3092939815,2009-04-05,07:25:23
39.945766,116.367374,0,137,39908.3093518519,2009-04-05,07:25:28
39.94577,116.367427,0,132,39908.3094097222,2009-04-05,07:25:33
39.945786,116.36748,0,128,39908.3094675926,2009-04-05,07:25:38
39.945786,116.367539,0,129,39908.309525463,2009-04-05,07:25:43
39.945783,116.367629,0,129,39908.3095833333,2009-04-05,07:25:48
39.94578,116.367713,0,132,39908.3096412037,2009-04-05,07:25:53
39.945776,116.367792,0,132,39908.3096990741,2009-04-05,07:25:58
39.945783,116.367832,0,129,39908.3097569444,2009-04-05,07:26:03
39.945799,116.367842,0,129,39908.3098148148,2009-04-05,07:26:08
39.945797,116.367858,0,132,39908.3098726852,2009-04-05,07:26:13
39.945807,116.367857,0,131,39908.3099305556,2009-04-05,07:26:18
39.945817,116.367857,0,130,39908.3099884259,2009-04-05,07:26:23
39.945849,116.367878,0,137,39908.3100462963,2009-04-05,07:26:28
39.94584,116.367885,0,140,39908.3101041667,2009-04-05,07:26:33
39.94584,116.367885,0,140,39908.3101388889,2009-04-05,07:26:36
39.945839,116.367886,0,141,39908.310162037,2009-04-05,07:26:38
39.945835,116.36791,0,141,39908.3102199074,2009-04-05,07:26:43
39.945839,116.367926,0,141,39908.3102777778,2009-04-05,07:26:48
39.945837,116.367939,0,139,39908.3103356481,2009-04-05,07:26:53
39.945846,116.367961,0,137,39908.3103935185,2009-04-05,07:26:58
39.945856,116.367959,0,136,39908.3104513889,2009-04-05,07:27:03
39.945856,116.367959,0,136,39908.3104861111,2009-04-05,07:27:06
39.945864,116.367959,0,135,39908.3105092593,2009-04-05,07:27:08
39.945876,116.367982,0,130,39908.3105671296,2009-04-05,07:27:13
39.945876,116.367982,0,130,39908.3106018519,2009-04-05,07:27:16
39.945877,116.367985,0,129,39908.310625,2009-04-05,07:27:18
39.945867,116.368005,0,128,39908.3106828704,2009-04-05,07:27:23
39.945822,116.368051,0,125,39908.3107407407,2009-04-05,07:27:28
39.945779,116.368054,0,123,39908.3107986111,2009-04-05,07:27:33
39.945727,116.368078,0,120,39908.3108564815,2009-04-05,07:27:38
39.945692,116.368095,0,117,39908.3109143519,2009-04-05,07:27:43
39.945652,116.368114,0,114,39908.3109722222,2009-04-05,07:27:48
39.945589,116.368178,0,112,39908.3110300926,2009-04-05,07:27:53
39.94554,116.368209,0,110,39908.311087963,2009-04-05,07:27:58
39.945525,116.36824,0,109,39908.3111458333,2009-04-05,07:28:03
39.94552,116.368245,0,109,39908.3112037037,2009-04-05,07:28:08
39.94552,116.368245,0,109,39908.3112384259,2009-04-05,07:28:11
39.945517,116.368244,0,109,39908.3112615741,2009-04-05,07:28:13
39.945499,116.368203,0,110,39908.3113194444,2009-04-05,07:28:18
39.945469,116.368151,0,109,39908.3113773148,2009-04-05,07:28:23
39.945426,116.368134,0,113,39908.3114351852,2009-04-05,07:28:28
39.945374,116.368119,0,115,39908.3114930556,2009-04-05,07:28:33
39.945338,116.368157,0,118,39908.3115509259,2009-04-05,07:28:38
39.945291,116.368191,0,117,39908.3116087963,2009-04-05,07:28:43
39.945251,116.368197,0,116,39908.3116666667,2009-04-05,07:28:48
39.945192,116.368229,0,114,39908.311724537,2009-04-05,07:28:53
39.945144,116.368252,0,112,39908.3117824074,2009-04-05,07:28:58
39.945108,116.368252,0,109,39908.3118402778,2009-04-05,07:29:03
39.945054,116.368281,0,106,39908.3118981481,2009-04-05,07:29:08
39.94501,116.368323,0,104,39908.3119560185,2009-04-05,07:29:13
39.944958,116.368359,0,102,39908.3120138889,2009-04-05,07:29:18
39.944906,116.368377,0,101,39908.3120717593,2009-04-05,07:29:23
39.944853,116.368401,0,100,39908.3121296296,2009-04-05,07:29:28
39.944779,116.368448,0,101,39908.3121875,2009-04-05,07:29:33
39.944726,116.368482,0,102,39908.3122453704,2009-04-05,07:29:38
39.944685,116.368512,0,102,39908.3123032407,2009-04-05,07:29:43
39.944643,116.368584,0,104,39908.3123611111,2009-04-05,07:29:48
39.944628,116.368682,0,103,39908.3124189815,2009-04-05,07:29:53
39.944669,116.368747,0,101,39908.3124768519,2009-04-05,07:29:58
39.944678,116.368799,0,102,39908.3125347222,2009-04-05,07:30:03
39.944684,116.368864,0,101,39908.3125925926,2009-04-05,07:30:08
39.944696,116.368934,0,99,39908.312650463,2009-04-05,07:30:13
39.944705,116.369022,0,99,39908.3127083333,2009-04-05,07:30:18
39.944711,116.369082,0,98,39908.3127662037,2009-04-05,07:30:23
39.944701,116.369146,0,102,39908.3128240741,2009-04-05,07:30:28
39.944705,116.369214,0,104,39908.3128819444,2009-04-05,07:30:33
39.944718,116.369281,0,107,39908.3129398148,2009-04-05,07:30:38
39.944722,116.369344,0,110,39908.3129976852,2009-04-05,07:30:43
39.944732,116.369411,0,114,39908.3130555556,2009-04-05,07:30:48
39.944751,116.369473,0,115,39908.3131134259,2009-04-05,07:30:53
39.944732,116.369533,0,117,39908.3131712963,2009-04-05,07:30:58
39.944735,116.369583,0,119,39908.3132291667,2009-04-05,07:31:03
39.944736,116.36967,0,120,39908.313287037,2009-04-05,07:31:08
39.944731,116.36974,0,121,39908.3133449074,2009-04-05,07:31:13
39.944742,116.369792,0,124,39908.3134027778,2009-04-05,07:31:18
39.944743,116.369854,0,125,39908.3134606481,2009-04-05,07:31:23
39.944738,116.369908,0,127,39908.3135185185,2009-04-05,07:31:28
39.94474,116.369987,0,129,39908.3135763889,2009-04-05,07:31:33
39.944723,116.370046,0,130,39908.3136342593,2009-04-05,07:31:38
39.944684,116.370112,0,129,39908.3136921296,2009-04-05,07:31:43
39.94465,116.370184,0,129,39908.31375,2009-04-05,07:31:48
39.944658,116.370226,0,132,39908.3138078704,2009-04-05,07:31:53
39.944654,116.370284,0,132,39908.3138657407,2009-04-05,07:31:58
39.94463,116.370343,0,133,39908.3139236111,2009-04-05,07:32:03
39.944599,116.370407,0,135,39908.3139814815,2009-04-05,07:32:08
39.944595,116.370439,0,136,39908.3140393518,2009-04-05,07:32:13
39.944569,116.370506,0,136,39908.3140972222,2009-04-05,07:32:18
39.944537,116.370553,0,136,39908.3141550926,2009-04-05,07:32:23
39.944493,116.370612,0,139,39908.314212963,2009-04-05,07:32:28
39.944475,116.37063,0,141,39908.3142708333,2009-04-05,07:32:33
39.944425,116.370673,0,142,39908.3143287037,2009-04-05,07:32:38
39.944377,116.37073,0,144,39908.3143865741,2009-04-05,07:32:43
39.944324,116.37079,0,145,39908.3144444444,2009-04-05,07:32:48
39.94428,116.370837,0,146,39908.3145023148,2009-04-05,07:32:53
39.94423,116.370896,0,147,39908.3145601852,2009-04-05,07:32:58
39.944176,116.370931,0,149,39908.3146180556,2009-04-05,07:33:03
39.944147,116.371006,0,151,39908.3146759259,2009-04-05,07:33:08
39.944124,116.371078,0,151,39908.3147337963,2009-04-05,07:33:13
39.944092,116.371156,0,149,39908.3147916667,2009-04-05,07:33:18
39.944068,116.37121,0,148,39908.314849537,2009-04-05,07:33:23
39.944026,116.371266,0,148,39908.3149074074,2009-04-05,07:33:28
39.944001,116.37129,0,149,39908.3149652778,2009-04-05,07:33:33
39.943969,116.371332,0,148,39908.3150231481,2009-04-05,07:33:38
39.943968,116.371383,0,144,39908.3150810185,2009-04-05,07:33:43
39.943956,116.371425,0,138,39908.3151388889,2009-04-05,07:33:48
39.943936,116.371481,0,136,39908.3151967593,2009-04-05,07:33:53
39.943904,116.371537,0,138,39908.3152546296,2009-04-05,07:33:58
39.943905,116.371599,0,141,39908.3153125,2009-04-05,07:34:03
39.94387,116.371647,0,146,39908.3153703704,2009-04-05,07:34:08
39.943839,116.3717,0,152,39908.3154282407,2009-04-05,07:34:13
39.943795,116.371768,0,155,39908.3154861111,2009-04-05,07:34:18
39.94376,116.371808,0,158,39908.3155439815,2009-04-05,07:34:23
39.943713,116.371874,0,162,39908.3156018518,2009-04-05,07:34:28
39.943672,116.371936,0,164,39908.3156597222,2009-04-05,07:34:33
39.94363,116.371982,0,166,39908.3157175926,2009-04-05,07:34:38
39.943599,116.372015,0,167,39908.315775463,2009-04-05,07:34:43
39.94356,116.372063,0,168,39908.3158333333,2009-04-05,07:34:48
39.943521,116.37212,0,173,39908.3158912037,2009-04-05,07:34:53
39.943493,116.372174,0,180,39908.3159490741,2009-04-05,07:34:58
39.943449,116.372241,0,180,39908.3160069444,2009-04-05,07:35:03
39.943422,116.372289,0,175,39908.3160648148,2009-04-05,07:35:08
39.943411,116.372345,0,166,39908.3161226852,2009-04-05,07:35:13
39.943381,116.372395,0,166,39908.3161805556,2009-04-05,07:35:18
39.943357,116.372441,0,167,39908.3162384259,2009-04-05,07:35:23
39.943322,116.372474,0,167,39908.3162962963,2009-04-05,07:35:28
39.943279,116.372503,0,167,39908.3163541667,2009-04-05,07:35:33
39.943247,116.372548,0,167,39908.316412037,2009-04-05,07:35:38
39.943212,116.372565,0,166,39908.3164699074,2009-04-05,07:35:43
39.943173,116.372588,0,163,39908.3165277778,2009-04-05,07:35:48
39.943138,116.372611,0,162,39908.3165856482,2009-04-05,07:35:53
39.943107,116.372622,0,161,39908.3166435185,2009-04-05,07:35:58
39.943083,116.372651,0,159,39908.3167013889,2009-04-05,07:36:03
39.943016,116.372683,0,159,39908.3167592593,2009-04-05,07:36:08
39.942962,116.372688,0,159,39908.3168171296,2009-04-05,07:36:13
39.942908,116.372663,0,157,39908.316875,2009-04-05,07:36:18
39.942864,116.372689,0,153,39908.3169328704,2009-04-05,07:36:23
39.942834,116.372705,0,154,39908.3169907407,2009-04-05,07:36:28
39.942801,116.372745,0,155,39908.3170486111,2009-04-05,07:36:33
39.942749,116.372793,0,153,39908.3171064815,2009-04-05,07:36:38
39.942709,116.372843,0,156,39908.3171643519,2009-04-05,07:36:43
39.942699,116.372921,0,160,39908.3172222222,2009-04-05,07:36:48
39.942675,116.373006,0,157,39908.3172800926,2009-04-05,07:36:53
39.942629,116.373045,0,159,39908.317337963,2009-04-05,07:36:58
39.942585,116.373067,0,160,39908.3173958333,2009-04-05,07:37:03
39.942568,116.373081,0,161,39908.3174537037,2009-04-05,07:37:08
39.942567,116.373081,0,161,39908.3175115741,2009-04-05,07:37:13
39.942561,116.373081,0,161,39908.3175694444,2009-04-05,07:37:18
39.942557,116.373082,0,161,39908.3176273148,2009-04-05,07:37:23
39.942558,116.373082,0,161,39908.3176851852,2009-04-05,07:37:28
39.942558,116.373082,0,161,39908.3177199074,2009-04-05,07:37:31
39.942558,116.373081,0,161,39908.3177430556,2009-04-05,07:37:33
39.942517,116.373084,0,160,39908.3178009259,2009-04-05,07:37:38
39.942487,116.373145,0,161,39908.3178587963,2009-04-05,07:37:43
39.942485,116.373152,0,164,39908.3179166667,2009-04-05,07:37:48
39.942485,116.373152,0,164,39908.3179513889,2009-04-05,07:37:51
39.94249,116.373155,0,163,39908.317974537,2009-04-05,07:37:53
39.942484,116.373175,0,163,39908.3180324074,2009-04-05,07:37:58
39.942523,116.37329,0,160,39908.3180902778,2009-04-05,07:38:03
39.942534,116.373365,0,158,39908.3181481481,2009-04-05,07:38:08
39.942534,116.373427,0,157,39908.3182060185,2009-04-05,07:38:13
39.942529,116.373499,0,155,39908.3182638889,2009-04-05,07:38:18
39.942526,116.373572,0,153,39908.3183217593,2009-04-05,07:38:23
39.942524,116.373633,0,150,39908.3183796296,2009-04-05,07:38:28
39.94248,116.373704,0,150,39908.3184375,2009-04-05,07:38:33
39.942444,116.37378,0,150,39908.3184953704,2009-04-05,07:38:38
39.942423,116.373786,0,154,39908.3185532407,2009-04-05,07:38:43
39.942435,116.373773,0,157,39908.3186111111,2009-04-05,07:38:48
39.942438,116.373773,0,158,39908.3186689815,2009-04-05,07:38:53
39.942438,116.373773,0,158,39908.3187037037,2009-04-05,07:38:56
39.942439,116.373775,0,159,39908.3187268519,2009-04-05,07:38:58
39.942423,116.373839,0,160,39908.3187847222,2009-04-05,07:39:03
39.942378,116.373892,0,163,39908.3188425926,2009-04-05,07:39:08
39.942354,116.373939,0,166,39908.318900463,2009-04-05,07:39:13
39.942345,116.373999,0,158,39908.3189583333,2009-04-05,07:39:18
39.94233,116.374047,0,158,39908.3190162037,2009-04-05,07:39:23
39.94231,116.37409,0,161,39908.3190740741,2009-04-05,07:39:28
39.942301,116.374145,0,159,39908.3191319444,2009-04-05,07:39:33
39.942309,116.37423,0,157,39908.3191898148,2009-04-05,07:39:38
39.942327,116.374257,0,156,39908.3192476852,2009-04-05,07:39:43
39.942315,116.374248,0,152,39908.3193055556,2009-04-05,07:39:48
39.942296,116.374265,0,150,39908.3193634259,2009-04-05,07:39:53
39.942275,116.374285,0,151,39908.3194212963,2009-04-05,07:39:58
39.94224,116.374393,0,149,39908.3194791667,2009-04-05,07:40:03
39.942187,116.374498,0,152,39908.319537037,2009-04-05,07:40:08
39.942151,116.374553,0,156,39908.3195949074,2009-04-05,07:40:13
39.942112,116.374595,0,154,39908.3196527778,2009-04-05,07:40:18
39.942084,116.37462,0,155,39908.3197106481,2009-04-05,07:40:23
39.942055,116.37464,0,154,39908.3197685185,2009-04-05,07:40:28
39.942024,116.374664,0,152,39908.3198263889,2009-04-05,07:40:33
39.94199,116.374703,0,149,39908.3198842593,2009-04-05,07:40:38
39.941962,116.374733,0,150,39908.3199421296,2009-04-05,07:40:43
39.941932,116.37478,0,149,39908.32,2009-04-05,07:40:48
39.941909,116.374813,0,146,39908.3200578704,2009-04-05,07:40:53
39.941869,116.374867,0,145,39908.3201157407,2009-04-05,07:40:58
39.941826,116.374907,0,143,39908.3201736111,2009-04-05,07:41:03
39.941806,116.374958,0,143,39908.3202314815,2009-04-05,07:41:08
39.941809,116.374974,0,144,39908.3202893519,2009-04-05,07:41:13
39.941789,116.375007,0,142,39908.3203472222,2009-04-05,07:41:18
39.941768,116.375016,0,141,39908.3204050926,2009-04-05,07:41:23
39.941765,116.375017,0,141,39908.320462963,2009-04-05,07:41:28
39.941759,116.375017,0,141,39908.3205208333,2009-04-05,07:41:33
39.941759,116.375017,0,141,39908.3205555556,2009-04-05,07:41:36
39.941756,116.375019,0,141,39908.3205787037,2009-04-05,07:41:38
39.941728,116.375058,0,141,39908.3206365741,2009-04-05,07:41:43
39.94169,116.375119,0,141,39908.3206944444,2009-04-05,07:41:48
39.941663,116.375171,0,141,39908.3207523148,2009-04-05,07:41:53
39.941632,116.375223,0,140,39908.3208101852,2009-04-05,07:41:58
39.941601,116.37526,0,137,39908.3208680556,2009-04-05,07:42:03
39.941578,116.375291,0,138,39908.3209259259,2009-04-05,07:42:08
39.941544,116.37534,0,136,39908.3209837963,2009-04-05,07:42:13
39.941431,116.375583,0,131,39908.328912037,2009-04-05,07:53:38
39.941413,116.375653,0,134,39908.3289699074,2009-04-05,07:53:43
39.941413,116.375653,0,134,39908.3290046296,2009-04-05,07:53:46
39.941406,116.375661,0,135,39908.3290277778,2009-04-05,07:53:48
39.941387,116.375675,0,136,39908.3290856481,2009-04-05,07:53:53
39.941359,116.375713,0,138,39908.3291435185,2009-04-05,07:53:58
39.941336,116.375776,0,137,39908.3292013889,2009-04-05,07:54:03
39.94134,116.375837,0,133,39908.3292592593,2009-04-05,07:54:08
39.941332,116.375891,0,132,39908.3293171296,2009-04-05,07:54:13
39.941325,116.375921,0,130,39908.329375,2009-04-05,07:54:18
39.941329,116.375958,0,130,39908.3294328704,2009-04-05,07:54:23
39.941335,116.375983,0,131,39908.3294907407,2009-04-05,07:54:28
39.941297,116.37605,0,131,39908.3295486111,2009-04-05,07:54:33
39.941262,116.376135,0,132,39908.3296064815,2009-04-05,07:54:38
39.941262,116.376135,0,132,39908.3296412037,2009-04-05,07:54:41
39.941268,116.37614,0,133,39908.3296643518,2009-04-05,07:54:43
39.941236,116.376182,0,135,39908.3297222222,2009-04-05,07:54:48
39.94121,116.3762,0,135,39908.3297800926,2009-04-05,07:54:53
39.941185,116.376196,0,137,39908.329837963,2009-04-05,07:54:58
39.94117,116.376235,0,137,39908.3298958333,2009-04-05,07:55:03
39.941173,116.37624,0,138,39908.3299537037,2009-04-05,07:55:08
39.941177,116.376239,0,139,39908.3300115741,2009-04-05,07:55:13
39.941177,116.376239,0,139,39908.3300462963,2009-04-05,07:55:16
39.941183,116.376239,0,141,39908.3300694444,2009-04-05,07:55:18
39.941184,116.376226,0,144,39908.3301273148,2009-04-05,07:55:23
39.941178,116.376203,0,142,39908.3301851852,2009-04-05,07:55:28
39.941154,116.37619,0,143,39908.3302430556,2009-04-05,07:55:33
39.941126,116.376242,0,143,39908.3303009259,2009-04-05,07:55:38
39.941108,116.376319,0,144,39908.3303587963,2009-04-05,07:55:43
39.941076,116.376379,0,144,39908.3304166667,2009-04-05,07:55:48
39.941047,116.376428,0,145,39908.330474537,2009-04-05,07:55:53
39.94103,116.37648,0,149,39908.3305324074,2009-04-05,07:55:58
39.941005,116.376529,0,150,39908.3305902778,2009-04-05,07:56:03
39.940991,116.376532,0,148,39908.3306481481,2009-04-05,07:56:08
39.940971,116.376532,0,147,39908.3307060185,2009-04-05,07:56:13
39.94095,116.376529,0,146,39908.3307638889,2009-04-05,07:56:18
39.94094,116.376526,0,148,39908.3308217593,2009-04-05,07:56:23
39.940937,116.376526,0,148,39908.3308796296,2009-04-05,07:56:28
39.940937,116.376526,0,148,39908.3309143518,2009-04-05,07:56:31
39.940934,116.376524,0,149,39908.3309375,2009-04-05,07:56:33
39.940919,116.376531,0,148,39908.3309953704,2009-04-05,07:56:38
39.940888,116.376571,0,148,39908.3310532407,2009-04-05,07:56:43
39.940855,116.376604,0,152,39908.3311111111,2009-04-05,07:56:48
39.940833,116.376632,0,152,39908.3311689815,2009-04-05,07:56:53
39.940824,116.376635,0,156,39908.3312268518,2009-04-05,07:56:58
39.940816,116.376717,0,154,39908.3312847222,2009-04-05,07:57:03
39.940811,116.376784,0,153,39908.3313425926,2009-04-05,07:57:08
39.940799,116.376831,0,152,39908.331400463,2009-04-05,07:57:13
39.940777,116.376876,0,151,39908.3314583333,2009-04-05,07:57:18
39.940784,116.376909,0,154,39908.3315162037,2009-04-05,07:57:23
39.940816,116.376951,0,154,39908.3315740741,2009-04-05,07:57:28
39.940838,116.376971,0,155,39908.3316319444,2009-04-05,07:57:33
39.94086,116.377013,0,155,39908.3316898148,2009-04-05,07:57:38
39.94087,116.377067,0,152,39908.3317476852,2009-04-05,07:57:43
39.940871,116.377106,0,148,39908.3318055556,2009-04-05,07:57:48
39.940868,116.377137,0,149,39908.3318634259,2009-04-05,07:57:53
39.940876,116.377163,0,149,39908.3319212963,2009-04-05,07:57:58
39.940868,116.377186,0,149,39908.3319791667,2009-04-05,07:58:03
39.940868,116.377235,0,148,39908.332037037,2009-04-05,07:58:08
39.940833,116.377306,0,146,39908.3320949074,2009-04-05,07:58:13
39.940819,116.377367,0,146,39908.3321527778,2009-04-05,07:58:18
39.940799,116.377431,0,146,39908.3322106482,2009-04-05,07:58:23
39.940793,116.377473,0,148,39908.3322685185,2009-04-05,07:58:28
39.940802,116.377507,0,146,39908.3323263889,2009-04-05,07:58:33
39.940808,116.377522,0,146,39908.3323842593,2009-04-05,07:58:38
39.940809,116.377571,0,147,39908.3324421296,2009-04-05,07:58:43
39.940791,116.377638,0,145,39908.3325,2009-04-05,07:58:48
39.940778,116.377684,0,143,39908.3325578704,2009-04-05,07:58:53
39.940752,116.377715,0,143,39908.3326157407,2009-04-05,07:58:58
39.940739,116.377749,0,143,39908.3326736111,2009-04-05,07:59:03
39.940734,116.377794,0,145,39908.3327314815,2009-04-05,07:59:08
39.940718,116.377848,0,144,39908.3327893519,2009-04-05,07:59:13
39.940705,116.377901,0,146,39908.3328472222,2009-04-05,07:59:18
39.94071,116.377955,0,146,39908.3329050926,2009-04-05,07:59:23
39.940704,116.378009,0,147,39908.332962963,2009-04-05,07:59:28
39.940685,116.37806,0,149,39908.3330208333,2009-04-05,07:59:33
39.940666,116.378105,0,149,39908.3330787037,2009-04-05,07:59:38
39.940655,116.378161,0,150,39908.3331365741,2009-04-05,07:59:43
39.940653,116.378201,0,151,39908.3331944444,2009-04-05,07:59:48
39.940652,116.378249,0,151,39908.3332523148,2009-04-05,07:59:53
39.940638,116.378304,0,151,39908.3333101852,2009-04-05,07:59:58
39.940608,116.378371,0,150,39908.3333680556,2009-04-05,08:00:03
39.940593,116.378417,0,151,39908.3334259259,2009-04-05,08:00:08
39.94057,116.378461,0,150,39908.3334837963,2009-04-05,08:00:13
39.940568,116.378503,0,150,39908.3335416667,2009-04-05,08:00:18
39.940565,116.378565,0,150,39908.333599537,2009-04-05,08:00:23
39.940549,116.378614,0,149,39908.3336574074,2009-04-05,08:00:28
39.940522,116.378673,0,148,39908.3337152778,2009-04-05,08:00:33
39.940509,116.378688,0,147,39908.3337731481,2009-04-05,08:00:38
39.940507,116.378722,0,146,39908.3338310185,2009-04-05,08:00:43
39.940502,116.378764,0,146,39908.3338888889,2009-04-05,08:00:48
39.940496,116.378787,0,147,39908.3339467593,2009-04-05,08:00:53
39.940486,116.378837,0,146,39908.3340046296,2009-04-05,08:00:58
39.940485,116.378883,0,144,39908.3340625,2009-04-05,08:01:03
39.940469,116.378915,0,141,39908.3341203704,2009-04-05,08:01:08
39.940456,116.378966,0,140,39908.3341782407,2009-04-05,08:01:13
39.940427,116.379024,0,141,39908.3342361111,2009-04-05,08:01:18
39.940411,116.379099,0,140,39908.3342939815,2009-04-05,08:01:23
39.94038,116.379156,0,142,39908.3343518519,2009-04-05,08:01:28
39.940357,116.379223,0,144,39908.3344097222,2009-04-05,08:01:33
39.94034,116.379261,0,138,39908.3344675926,2009-04-05,08:01:38
39.940317,116.379288,0,136,39908.334525463,2009-04-05,08:01:43
39.940311,116.379347,0,135,39908.3345833333,2009-04-05,08:01:48
39.940301,116.379379,0,133,39908.3346412037,2009-04-05,08:01:53
39.940268,116.379402,0,131,39908.3346990741,2009-04-05,08:01:58
39.940256,116.379435,0,131,39908.3347569444,2009-04-05,08:02:03
39.940233,116.379467,0,129,39908.3348148148,2009-04-05,08:02:08
39.940191,116.379485,0,126,39908.3348726852,2009-04-05,08:02:13
39.940155,116.37951,0,125,39908.3349305556,2009-04-05,08:02:18
39.940114,116.379535,0,123,39908.3349884259,2009-04-05,08:02:23
39.940078,116.379559,0,123,39908.3350462963,2009-04-05,08:02:28
39.940031,116.379581,0,123,39908.3351041667,2009-04-05,08:02:33
39.939995,116.379628,0,125,39908.335162037,2009-04-05,08:02:38
39.93995,116.379636,0,128,39908.3352199074,2009-04-05,08:02:43
39.939939,116.37965,0,131,39908.3352777778,2009-04-05,08:02:48
39.939905,116.379686,0,133,39908.3353356481,2009-04-05,08:02:53
39.93987,116.379734,0,133,39908.3353935185,2009-04-05,08:02:58
39.939813,116.379775,0,137,39908.3354513889,2009-04-05,08:03:03
39.939763,116.379801,0,141,39908.3355092593,2009-04-05,08:03:08
39.939715,116.379794,0,139,39908.3355671296,2009-04-05,08:03:13
39.939671,116.379815,0,140,39908.335625,2009-04-05,08:03:18
39.939615,116.379858,0,142,39908.3356828704,2009-04-05,08:03:23
39.939579,116.379891,0,141,39908.3357407407,2009-04-05,08:03:28
39.939536,116.379925,0,145,39908.3357986111,2009-04-05,08:03:33
39.93949,116.379957,0,148,39908.3358564815,2009-04-05,08:03:38
39.939454,116.37998,0,151,39908.3359143519,2009-04-05,08:03:43
39.939413,116.380007,0,156,39908.3359722222,2009-04-05,08:03:48
39.939374,116.380021,0,159,39908.3360300926,2009-04-05,08:03:53
39.939348,116.380055,0,162,39908.336087963,2009-04-05,08:03:58
39.939312,116.380045,0,159,39908.3361458333,2009-04-05,08:04:03
39.939281,116.380069,0,159,39908.3362037037,2009-04-05,08:04:08
39.939238,116.380101,0,159,39908.3362615741,2009-04-05,08:04:13
39.939202,116.380147,0,156,39908.3363194444,2009-04-05,08:04:18
39.939163,116.380177,0,155,39908.3363773148,2009-04-05,08:04:23
39.939134,116.380233,0,158,39908.3364351852,2009-04-05,08:04:28
39.939121,116.38027,0,159,39908.3364930556,2009-04-05,08:04:33
39.939112,116.380338,0,161,39908.3365509259,2009-04-05,08:04:38
39.939108,116.38037,0,163,39908.3366087963,2009-04-05,08:04:43
39.939113,116.380398,0,164,39908.3366666667,2009-04-05,08:04:48
39.939101,116.38043,0,162,39908.336724537,2009-04-05,08:04:53
39.939094,116.380453,0,160,39908.3367824074,2009-04-05,08:04:58
39.939077,116.380493,0,160,39908.3368402778,2009-04-05,08:05:03
39.939051,116.380519,0,155,39908.3368981481,2009-04-05,08:05:08
39.939023,116.380573,0,155,39908.3369560185,2009-04-05,08:05:13
39.93901,116.380627,0,155,39908.3370138889,2009-04-05,08:05:18
39.938995,116.380696,0,154,39908.3370717593,2009-04-05,08:05:23
39.938932,116.380745,0,152,39908.3371296296,2009-04-05,08:05:28
39.938895,116.38078,0,152,39908.3371875,2009-04-05,08:05:33
39.938899,116.380807,0,151,39908.3372453704,2009-04-05,08:05:38
39.938888,116.380841,0,150,39908.3373032407,2009-04-05,08:05:43
39.938866,116.380902,0,148,39908.3373611111,2009-04-05,08:05:48
39.938843,116.380946,0,147,39908.3374189815,2009-04-05,08:05:53
39.938832,116.380957,0,148,39908.3374768518,2009-04-05,08:05:58
39.938807,116.38102,0,146,39908.3375347222,2009-04-05,08:06:03
39.938797,116.381071,0,144,39908.3375925926,2009-04-05,08:06:08
39.93878,116.381124,0,142,39908.337650463,2009-04-05,08:06:13
39.938752,116.381179,0,143,39908.3377083333,2009-04-05,08:06:18
39.938733,116.381224,0,143,39908.3377662037,2009-04-05,08:06:23
39.938733,116.381237,0,144,39908.3378240741,2009-04-05,08:06:28
39.938706,116.381279,0,149,39908.3378819444,2009-04-05,08:06:33
39.938661,116.3813,0,152,39908.3379398148,2009-04-05,08:06:38
39.938637,116.381296,0,154,39908.3379976852,2009-04-05,08:06:43
39.938628,116.381278,0,157,39908.3380555556,2009-04-05,08:06:48
39.938578,116.381344,0,164,39908.3381134259,2009-04-05,08:06:53
39.938549,116.381389,0,169,39908.3381712963,2009-04-05,08:06:58
39.938537,116.381441,0,171,39908.3382291667,2009-04-05,08:07:03
39.938524,116.381502,0,173,39908.338287037,2009-04-05,08:07:08
39.938507,116.381549,0,177,39908.3383449074,2009-04-05,08:07:13
39.938483,116.381605,0,178,39908.3384027778,2009-04-05,08:07:18
39.938496,116.381673,0,175,39908.3384606481,2009-04-05,08:07:23
39.938517,116.381758,0,171,39908.3385185185,2009-04-05,08:07:28
39.938519,116.381816,0,170,39908.3385763889,2009-04-05,08:07:33
39.938498,116.381847,0,168,39908.3386342593,2009-04-05,08:07:38
39.938463,116.381868,0,168,39908.3386921296,2009-04-05,08:07:43
39.938447,116.381916,0,170,39908.33875,2009-04-05,08:07:48
39.938463,116.381973,0,167,39908.3388078704,2009-04-05,08:07:53
39.938454,116.381976,0,168,39908.3388657407,2009-04-05,08:07:58
39.938407,116.381978,0,168,39908.3389236111,2009-04-05,08:08:03
39.938423,116.38204,0,167,39908.3389814815,2009-04-05,08:08:08
39.93847,116.382076,0,160,39908.3390393518,2009-04-05,08:08:13
39.938476,116.382126,0,161,39908.3390972222,2009-04-05,08:08:18
39.938478,116.382139,0,157,39908.3391550926,2009-04-05,08:08:23
39.938465,116.382183,0,157,39908.339212963,2009-04-05,08:08:28
39.938465,116.382247,0,153,39908.3392708333,2009-04-05,08:08:33
39.93845,116.382321,0,149,39908.3393287037,2009-04-05,08:08:38
39.938428,116.382362,0,149,39908.3393865741,2009-04-05,08:08:43
39.938403,116.382417,0,149,39908.3394444444,2009-04-05,08:08:48
39.938397,116.382485,0,147,39908.3395023148,2009-04-05,08:08:53
39.938388,116.382543,0,147,39908.3395601852,2009-04-05,08:08:58
39.938379,116.382597,0,148,39908.3396180556,2009-04-05,08:09:03
39.938385,116.382657,0,146,39908.3396759259,2009-04-05,08:09:08
39.93838,116.382713,0,144,39908.3397337963,2009-04-05,08:09:13
39.938364,116.382765,0,143,39908.3397916667,2009-04-05,08:09:18
39.938346,116.382833,0,141,39908.339849537,2009-04-05,08:09:23
39.938349,116.382887,0,141,39908.3399074074,2009-04-05,08:09:28
39.93834,116.382951,0,141,39908.3399652778,2009-04-05,08:09:33
39.938344,116.383006,0,141,39908.3400231482,2009-04-05,08:09:38
39.938338,116.383062,0,140,39908.3400810185,2009-04-05,08:09:43
39.938332,116.38312,0,141,39908.3401388889,2009-04-05,08:09:48
39.938305,116.383163,0,140,39908.3401967593,2009-04-05,08:09:53
39.938308,116.383211,0,142,39908.3402546296,2009-04-05,08:09:58
39.938292,116.383262,0,140,39908.3403125,2009-04-05,08:10:03
39.93828,116.383303,0,139,39908.3403703704,2009-04-05,08:10:08
39.93827,116.383349,0,137,39908.3404282407,2009-04-05,08:10:13
39.938253,116.383394,0,138,39908.3404861111,2009-04-05,08:10:18
39.938235,116.383436,0,137,39908.3405439815,2009-04-05,08:10:23
39.938228,116.383488,0,134,39908.3406018519,2009-04-05,08:10:28
39.938224,116.383544,0,132,39908.3406597222,2009-04-05,08:10:33
39.93822,116.383605,0,130,39908.3407175926,2009-04-05,08:10:38
39.938206,116.383648,0,131,39908.340775463,2009-04-05,08:10:43
39.938187,116.38368,0,129,39908.3408333333,2009-04-05,08:10:48
39.938186,116.383736,0,126,39908.3408912037,2009-04-05,08:10:53
39.938175,116.383799,0,125,39908.3409490741,2009-04-05,08:10:58
39.938152,116.383852,0,127,39908.3410069444,2009-04-05,08:11:03
39.938157,116.383882,0,125,39908.3410648148,2009-04-05,08:11:08
39.938143,116.383952,0,123,39908.3411226852,2009-04-05,08:11:13
39.938125,116.384017,0,121,39908.3411805556,2009-04-05,08:11:18
39.938118,116.384063,0,121,39908.3412384259,2009-04-05,08:11:23
39.938116,116.384114,0,123,39908.3412962963,2009-04-05,08:11:28
39.938117,116.384163,0,125,39908.3413541667,2009-04-05,08:11:33
39.9381,116.384225,0,123,39908.341412037,2009-04-05,08:11:38
39.938083,116.384263,0,123,39908.3414699074,2009-04-05,08:11:43
39.938055,116.384316,0,126,39908.3415277778,2009-04-05,08:11:48
39.938048,116.38438,0,125,39908.3415856481,2009-04-05,08:11:53
39.937981,116.384708,0,138,39908.3443055556,2009-04-05,08:15:48
39.937979,116.384766,0,138,39908.3443634259,2009-04-05,08:15:53
39.937983,116.384825,0,138,39908.3444212963,2009-04-05,08:15:58
39.937973,116.384875,0,138,39908.3444791667,2009-04-05,08:16:03
39.937946,116.38492,0,138,39908.344537037,2009-04-05,08:16:08
39.937946,116.38492,0,138,39908.3445717593,2009-04-05,08:16:11
39.937948,116.384927,0,136,39908.3445949074,2009-04-05,08:16:13
39.937932,116.384929,0,136,39908.3446527778,2009-04-05,08:16:18
39.937943,116.38491,0,136,39908.3447106481,2009-04-05,08:16:23
39.937923,116.384966,0,138,39908.3447685185,2009-04-05,08:16:28
39.937893,116.385048,0,140,39908.3448263889,2009-04-05,08:16:33
39.937893,116.385101,0,140,39908.3448842593,2009-04-05,08:16:38
39.937865,116.385156,0,142,39908.3449421296,2009-04-05,08:16:43
39.937863,116.385213,0,144,39908.345,2009-04-05,08:16:48
39.937838,116.385245,0,145,39908.3450578704,2009-04-05,08:16:53
39.937851,116.385303,0,147,39908.3451157407,2009-04-05,08:16:58
39.937857,116.385362,0,147,39908.3451736111,2009-04-05,08:17:03
39.937842,116.385399,0,147,39908.3452314815,2009-04-05,08:17:08
39.937822,116.385436,0,148,39908.3452893518,2009-04-05,08:17:13
39.937813,116.385486,0,149,39908.3453472222,2009-04-05,08:17:18
39.937815,116.385523,0,149,39908.3454050926,2009-04-05,08:17:23
39.937823,116.385573,0,149,39908.345462963,2009-04-05,08:17:28
39.937848,116.38563,0,150,39908.3455208333,2009-04-05,08:17:33
39.937828,116.385655,0,151,39908.3455787037,2009-04-05,08:17:38
39.937825,116.3857,0,152,39908.3456365741,2009-04-05,08:17:43
39.937812,116.385723,0,152,39908.3456944444,2009-04-05,08:17:48
39.937803,116.38575,0,151,39908.3457523148,2009-04-05,08:17:53
39.937758,116.385762,0,149,39908.3458101852,2009-04-05,08:17:58
39.937746,116.385776,0,150,39908.3458680556,2009-04-05,08:18:03
39.937726,116.385804,0,150,39908.3459259259,2009-04-05,08:18:08
39.937701,116.385887,0,151,39908.3459837963,2009-04-05,08:18:13
39.937705,116.385948,0,152,39908.3460416667,2009-04-05,08:18:18
39.937717,116.385982,0,151,39908.346099537,2009-04-05,08:18:23
39.937724,116.386039,0,153,39908.3461574074,2009-04-05,08:18:28
39.9377,116.386089,0,154,39908.3462152778,2009-04-05,08:18:33
39.937689,116.386142,0,155,39908.3462731481,2009-04-05,08:18:38
39.937696,116.386215,0,156,39908.3463310185,2009-04-05,08:18:43
39.937697,116.38625,0,157,39908.3463888889,2009-04-05,08:18:48
39.937664,116.386295,0,159,39908.3464467593,2009-04-05,08:18:53
39.937653,116.386346,0,158,39908.3465046296,2009-04-05,08:18:58
39.937653,116.386403,0,159,39908.3465625,2009-04-05,08:19:03
39.937668,116.386469,0,160,39908.3466203704,2009-04-05,08:19:08
39.937649,116.386523,0,161,39908.3466782407,2009-04-05,08:19:13
39.937645,116.38657,0,161,39908.3467361111,2009-04-05,08:19:18
39.937647,116.386632,0,163,39908.3467939815,2009-04-05,08:19:23
39.937668,116.386653,0,163,39908.3468518518,2009-04-05,08:19:28
39.937664,116.386664,0,164,39908.3469097222,2009-04-05,08:19:33
39.937688,116.386702,0,166,39908.3469675926,2009-04-05,08:19:38
39.9377,116.38672,0,166,39908.347025463,2009-04-05,08:19:43
39.9377,116.38672,0,166,39908.3470601852,2009-04-05,08:19:46
39.937695,116.386723,0,166,39908.3470833333,2009-04-05,08:19:48
39.937712,116.386778,0,168,39908.3471412037,2009-04-05,08:19:53
39.937713,116.386815,0,169,39908.3471990741,2009-04-05,08:19:58
39.937656,116.386865,0,170,39908.3472569444,2009-04-05,08:20:03
39.937605,116.386916,0,171,39908.3473148148,2009-04-05,08:20:08
39.937571,116.386985,0,169,39908.3473726852,2009-04-05,08:20:13
39.93755,116.387034,0,165,39908.3474305556,2009-04-05,08:20:18
39.93755,116.387069,0,161,39908.3474884259,2009-04-05,08:20:23
39.93755,116.387069,0,161,39908.3475231482,2009-04-05,08:20:26
39.937551,116.38707,0,162,39908.3475462963,2009-04-05,08:20:28
39.93756,116.387092,0,161,39908.3476041667,2009-04-05,08:20:33
39.937574,116.387146,0,158,39908.347662037,2009-04-05,08:20:38
39.937602,116.387168,0,158,39908.3477199074,2009-04-05,08:20:43
39.937621,116.387176,0,157,39908.3477777778,2009-04-05,08:20:48
39.937652,116.387174,0,153,39908.3478356482,2009-04-05,08:20:53
39.937656,116.387194,0,153,39908.3478935185,2009-04-05,08:20:58
39.937665,116.387198,0,153,39908.3479513889,2009-04-05,08:21:03
39.93769,116.387211,0,152,39908.3480092593,2009-04-05,08:21:08
39.937718,116.387233,0,148,39908.3480671296,2009-04-05,08:21:13
39.93774,116.387239,0,147,39908.348125,2009-04-05,08:21:18
39.937778,116.387255,0,145,39908.3481828704,2009-04-05,08:21:23
39.937821,116.387288,0,143,39908.3482407407,2009-04-05,08:21:28
39.937832,116.387308,0,143,39908.3482986111,2009-04-05,08:21:33
39.937842,116.387344,0,143,39908.3483564815,2009-04-05,08:21:38
39.937855,116.387362,0,142,39908.3484143519,2009-04-05,08:21:43
39.937873,116.38738,0,141,39908.3484722222,2009-04-05,08:21:48
39.937892,116.387381,0,140,39908.3485300926,2009-04-05,08:21:53
39.937883,116.387406,0,139,39908.348587963,2009-04-05,08:21:58
39.937879,116.387465,0,140,39908.3486458333,2009-04-05,08:22:03
39.937868,116.3875,0,139,39908.3487037037,2009-04-05,08:22:08
39.937866,116.387521,0,138,39908.3487615741,2009-04-05,08:22:13
39.937854,116.387532,0,138,39908.3488194444,2009-04-05,08:22:18
39.937846,116.387598,0,138,39908.3488773148,2009-04-05,08:22:23
39.937834,116.387618,0,137,39908.3489351852,2009-04-05,08:22:28
39.937828,116.387667,0,136,39908.3489930556,2009-04-05,08:22:33
39.937823,116.387703,0,135,39908.3490509259,2009-04-05,08:22:38
39.937823,116.387703,0,135,39908.3490856481,2009-04-05,08:22:41
39.937821,116.387702,0,134,39908.3491087963,2009-04-05,08:22:43
39.937808,116.387709,0,135,39908.3491666667,2009-04-05,08:22:48
39.937819,116.387764,0,135,39908.349224537,2009-04-05,08:22:53
39.937788,116.387798,0,134,39908.3492824074,2009-04-05,08:22:58
39.937759,116.38782,0,134,39908.3493402778,2009-04-05,08:23:03
39.937738,116.38785,0,133,39908.3493981481,2009-04-05,08:23:08
39.937717,116.387881,0,132,39908.3494560185,2009-04-05,08:23:13
39.937737,116.387925,0,132,39908.3495138889,2009-04-05,08:23:18
39.937728,116.387955,0,132,39908.3495717593,2009-04-05,08:23:23
39.937724,116.388012,0,133,39908.3496296296,2009-04-05,08:23:28
39.937712,116.388035,0,133,39908.3496875,2009-04-05,08:23:33
39.937701,116.388061,0,133,39908.3497453704,2009-04-05,08:23:38
39.937687,116.388098,0,134,39908.3498032407,2009-04-05,08:23:43
39.937697,116.388118,0,135,39908.3498611111,2009-04-05,08:23:48
39.937706,116.388173,0,134,39908.3499189815,2009-04-05,08:23:53
39.937701,116.388197,0,133,39908.3499768519,2009-04-05,08:23:58
39.937733,116.388259,0,134,39908.3500347222,2009-04-05,08:24:03
39.937718,116.388298,0,135,39908.3500925926,2009-04-05,08:24:08
39.937718,116.388298,0,135,39908.3501273148,2009-04-05,08:24:11
39.937715,116.388301,0,135,39908.350150463,2009-04-05,08:24:13
39.937718,116.388323,0,134,39908.3502083333,2009-04-05,08:24:18
39.937713,116.388373,0,134,39908.3502662037,2009-04-05,08:24:23
39.937695,116.38841,0,135,39908.3503240741,2009-04-05,08:24:28
39.937678,116.388443,0,136,39908.3503819444,2009-04-05,08:24:33
39.937663,116.388476,0,135,39908.3504398148,2009-04-05,08:24:38
39.937661,116.388499,0,135,39908.3504976852,2009-04-05,08:24:43
39.937666,116.388547,0,134,39908.3505555556,2009-04-05,08:24:48
39.937667,116.388583,0,134,39908.3506134259,2009-04-05,08:24:53
39.937653,116.388608,0,133,39908.3506712963,2009-04-05,08:24:58
39.937639,116.388614,0,132,39908.3507291667,2009-04-05,08:25:03
39.93763,116.388629,0,132,39908.350787037,2009-04-05,08:25:08
39.937671,116.388678,0,132,39908.3508449074,2009-04-05,08:25:13
39.937649,116.388711,0,132,39908.3509027778,2009-04-05,08:25:18
39.937656,116.388747,0,131,39908.3509606481,2009-04-05,08:25:23
39.937656,116.388747,0,131,39908.3509953704,2009-04-05,08:25:26
39.937659,116.388744,0,132,39908.3510185185,2009-04-05,08:25:28
39.937681,116.388784,0,132,39908.3510763889,2009-04-05,08:25:33
39.937703,116.388795,0,131,39908.3511342593,2009-04-05,08:25:38
39.937746,116.388845,0,132,39908.3511921296,2009-04-05,08:25:43
39.937753,116.388878,0,132,39908.35125,2009-04-05,08:25:48
39.937755,116.388893,0,132,39908.3513078704,2009-04-05,08:25:53
39.937779,116.388921,0,133,39908.3513657407,2009-04-05,08:25:58
39.93781,116.388927,0,134,39908.3514236111,2009-04-05,08:26:03
39.937818,116.388932,0,134,39908.3514814815,2009-04-05,08:26:08
39.937818,116.388932,0,134,39908.3515162037,2009-04-05,08:26:11
39.937826,116.388929,0,134,39908.3515393519,2009-04-05,08:26:13
39.93784,116.38895,0,133,39908.3515972222,2009-04-05,08:26:18
39.937859,116.388982,0,130,39908.3516550926,2009-04-05,08:26:23
39.937885,116.388987,0,129,39908.351712963,2009-04-05,08:26:28
39.937865,116.38901,0,128,39908.3517708333,2009-04-05,08:26:33
39.937863,116.389094,0,131,39908.3518287037,2009-04-05,08:26:38
39.937874,116.389167,0,131,39908.3518865741,2009-04-05,08:26:43
39.937883,116.389193,0,131,39908.3519444444,2009-04-05,08:26:48
39.937884,116.389246,0,133,39908.3520023148,2009-04-05,08:26:53
39.937892,116.389277,0,132,39908.3520601852,2009-04-05,08:26:58
39.937892,116.389277,0,132,39908.3520949074,2009-04-05,08:27:01
39.937886,116.389276,0,132,39908.3521180556,2009-04-05,08:27:03
39.937877,116.389309,0,132,39908.3521759259,2009-04-05,08:27:08
39.937881,116.389392,0,132,39908.3522337963,2009-04-05,08:27:13
39.937892,116.389471,0,133,39908.3522916667,2009-04-05,08:27:18
39.93792,116.389514,0,132,39908.352349537,2009-04-05,08:27:23
39.93789,116.38955,0,132,39908.3524074074,2009-04-05,08:27:28
39.937888,116.389606,0,134,39908.3524652778,2009-04-05,08:27:33
39.937876,116.389639,0,134,39908.3525231481,2009-04-05,08:27:38
39.937878,116.389658,0,137,39908.3525810185,2009-04-05,08:27:43
39.937878,116.389658,0,137,39908.3526157407,2009-04-05,08:27:46
39.937875,116.389659,0,137,39908.3526388889,2009-04-05,08:27:48
39.937888,116.389647,0,139,39908.3526967593,2009-04-05,08:27:53
39.937888,116.389647,0,139,39908.3527314815,2009-04-05,08:27:56
39.937883,116.389646,0,139,39908.3527546296,2009-04-05,08:27:58
39.937884,116.389663,0,139,39908.3528125,2009-04-05,08:28:03
39.937862,116.389698,0,140,39908.3528703704,2009-04-05,08:28:08
39.937855,116.389759,0,141,39908.3529282407,2009-04-05,08:28:13
39.937847,116.389782,0,139,39908.3529861111,2009-04-05,08:28:18
39.937842,116.389783,0,139,39908.3530439815,2009-04-05,08:28:23
39.937843,116.389784,0,139,39908.3531018518,2009-04-05,08:28:28
39.937843,116.389784,0,139,39908.3531365741,2009-04-05,08:28:31
39.937843,116.389784,0,139,39908.3531597222,2009-04-05,08:28:33
39.937817,116.389799,0,142,39908.3532175926,2009-04-05,08:28:38
39.937791,116.389804,0,142,39908.353275463,2009-04-05,08:28:43
39.937739,116.389855,0,142,39908.3533333333,2009-04-05,08:28:48
39.937725,116.389845,0,143,39908.3533912037,2009-04-05,08:28:53
39.937725,116.389845,0,143,39908.3534259259,2009-04-05,08:28:56
39.937722,116.389838,0,143,39908.3534490741,2009-04-05,08:28:58
39.937702,116.389826,0,143,39908.3535069444,2009-04-05,08:29:03
39.937702,116.389826,0,143,39908.3535416667,2009-04-05,08:29:06
39.937696,116.389825,0,143,39908.3535648148,2009-04-05,08:29:08
39.937702,116.3898,0,143,39908.3536226852,2009-04-05,08:29:13
39.937708,116.389774,0,143,39908.3536805556,2009-04-05,08:29:18
39.937705,116.389762,0,143,39908.3537384259,2009-04-05,08:29:23
39.937705,116.389762,0,143,39908.3537731481,2009-04-05,08:29:26
39.937704,116.389761,0,143,39908.3537962963,2009-04-05,08:29:28
39.937694,116.389762,0,143,39908.3538541667,2009-04-05,08:29:33
39.937693,116.389761,0,143,39908.353912037,2009-04-05,08:29:38
39.937693,116.389762,0,143,39908.3539699074,2009-04-05,08:29:43
39.937701,116.389762,0,143,39908.3540277778,2009-04-05,08:29:48
39.937701,116.389762,0,143,39908.3540625,2009-04-05,08:29:51
39.937709,116.389761,0,143,39908.3540856481,2009-04-05,08:29:53
39.937718,116.389761,0,143,39908.3541435185,2009-04-05,08:29:58
39.937727,116.38976,0,143,39908.3542013889,2009-04-05,08:30:03
39.937737,116.389771,0,143,39908.3542592593,2009-04-05,08:30:08
39.937726,116.389777,0,143,39908.3543171296,2009-04-05,08:30:13
39.937729,116.389777,0,142,39908.354375,2009-04-05,08:30:18
39.93773,116.389777,0,142,39908.3544328704,2009-04-05,08:30:23
39.93773,116.389777,0,142,39908.3544675926,2009-04-05,08:30:26
39.937723,116.389778,0,141,39908.3544907407,2009-04-05,08:30:28
39.937656,116.389828,0,142,39908.3545486111,2009-04-05,08:30:33
39.937609,116.389897,0,142,39908.3546064815,2009-04-05,08:30:38
39.937573,116.38994,0,142,39908.3546643518,2009-04-05,08:30:43
39.937514,116.38997,0,141,39908.3547222222,2009-04-05,08:30:48
39.937483,116.389983,0,141,39908.3547800926,2009-04-05,08:30:53
39.93748,116.389948,0,141,39908.354837963,2009-04-05,08:30:58
39.937487,116.389936,0,141,39908.3548958333,2009-04-05,08:31:03
39.937463,116.389929,0,141,39908.3549537037,2009-04-05,08:31:08
39.937425,116.389916,0,141,39908.3550115741,2009-04-05,08:31:13
39.937407,116.389908,0,141,39908.3550694444,2009-04-05,08:31:18
39.937398,116.389886,0,141,39908.3551273148,2009-04-05,08:31:23
39.937391,116.389887,0,141,39908.3551851852,2009-04-05,08:31:28
39.93739,116.389886,0,141,39908.3552430556,2009-04-05,08:31:33
39.93739,116.389886,0,141,39908.3553009259,2009-04-05,08:31:38
39.937391,116.389886,0,141,39908.3553587963,2009-04-05,08:31:43
39.937391,116.389886,0,141,39908.3553935185,2009-04-05,08:31:46
39.937392,116.389885,0,141,39908.3554166667,2009-04-05,08:31:48
39.937405,116.389874,0,141,39908.355474537,2009-04-05,08:31:53
39.937417,116.389853,0,141,39908.3555324074,2009-04-05,08:31:58
39.937416,116.389852,0,141,39908.3555902778,2009-04-05,08:32:03
39.937416,116.389852,0,141,39908.355625,2009-04-05,08:32:06
39.93741,116.389852,0,141,39908.3556481482,2009-04-05,08:32:08
39.937372,116.389849,0,141,39908.3557060185,2009-04-05,08:32:13
39.937327,116.389863,0,141,39908.3557638889,2009-04-05,08:32:18
39.937318,116.389874,0,142,39908.3558217593,2009-04-05,08:32:23
39.937312,116.38988,0,142,39908.3558796296,2009-04-05,08:32:28
39.937304,116.389883,0,141,39908.3559375,2009-04-05,08:32:33
39.937557,116.389971,0,174,39908.3656018519,2009-04-05,08:46:28
39.937609,116.390016,0,174,39908.3656597222,2009-04-05,08:46:33
39.937632,116.390057,0,177,39908.3657175926,2009-04-05,08:46:38
39.937648,116.390095,0,179,39908.365775463,2009-04-05,08:46:43
39.937656,116.390113,0,180,39908.3658333333,2009-04-05,08:46:48
39.937624,116.390119,0,182,39908.3658912037,2009-04-05,08:46:53
39.937554,116.390115,0,182,39908.3659490741,2009-04-05,08:46:58
39.937501,116.390103,0,184,39908.3660069444,2009-04-05,08:47:03
39.937477,116.39009,0,188,39908.3660648148,2009-04-05,08:47:08
39.937443,116.390069,0,191,39908.3661226852,2009-04-05,08:47:13
39.937424,116.390039,0,193,39908.3661805556,2009-04-05,08:47:18
39.937414,116.39,0,196,39908.3662384259,2009-04-05,08:47:23
39.937409,116.389974,0,197,39908.3662962963,2009-04-05,08:47:28
39.937403,116.389929,0,196,39908.3663541667,2009-04-05,08:47:33
39.937408,116.389895,0,197,39908.366412037,2009-04-05,08:47:38
39.937406,116.389893,0,197,39908.3664699074,2009-04-05,08:47:43
39.937402,116.389892,0,197,39908.3665277778,2009-04-05,08:47:48
39.937402,116.389892,0,197,39908.3665625,2009-04-05,08:47:51
39.937404,116.389888,0,198,39908.3665856481,2009-04-05,08:47:53
39.937415,116.389892,0,198,39908.3666435185,2009-04-05,08:47:58
39.937466,116.389934,0,197,39908.3667013889,2009-04-05,08:48:03
39.937509,116.389984,0,195,39908.3667592593,2009-04-05,08:48:08
39.93753,116.39002,0,194,39908.3668171296,2009-04-05,08:48:13
39.937541,116.390055,0,193,39908.366875,2009-04-05,08:48:18
39.937531,116.390055,0,193,39908.3669328704,2009-04-05,08:48:23
39.937517,116.390052,0,194,39908.3669907407,2009-04-05,08:48:28
39.937478,116.390007,0,193,39908.3670486111,2009-04-05,08:48:33
39.937463,116.389955,0,193,39908.3671064815,2009-04-05,08:48:38
39.937432,116.389873,0,191,39908.3671643519,2009-04-05,08:48:43
39.937432,116.389873,0,191,39908.3671990741,2009-04-05,08:48:46
39.937429,116.389871,0,191,39908.3672222222,2009-04-05,08:48:48
39.937418,116.389871,0,191,39908.3672800926,2009-04-05,08:48:53
39.937408,116.389848,0,192,39908.367337963,2009-04-05,08:48:58
39.937381,116.389825,0,193,39908.3673958333,2009-04-05,08:49:03
39.937381,116.389825,0,193,39908.3674305556,2009-04-05,08:49:06
39.937375,116.389817,0,193,39908.3674537037,2009-04-05,08:49:08
39.937371,116.389843,0,193,39908.3675115741,2009-04-05,08:49:13
39.93736,116.389851,0,194,39908.3675694444,2009-04-05,08:49:18
39.937349,116.38987,0,194,39908.3676273148,2009-04-05,08:49:23
39.937336,116.389865,0,194,39908.3676851852,2009-04-05,08:49:28
39.937334,116.389851,0,195,39908.3677430556,2009-04-05,08:49:33
39.937313,116.389849,0,196,39908.3678009259,2009-04-05,08:49:38
39.937293,116.389848,0,198,39908.3678587963,2009-04-05,08:49:43
39.937297,116.38982,0,199,39908.3679166667,2009-04-05,08:49:48
39.937309,116.389852,0,200,39908.367974537,2009-04-05,08:49:53
39.937311,116.389902,0,201,39908.3680324074,2009-04-05,08:49:58
39.937295,116.389919,0,202,39908.3680902778,2009-04-05,08:50:03
39.937274,116.389937,0,204,39908.3681481481,2009-04-05,08:50:08
39.937254,116.389935,0,206,39908.3682060185,2009-04-05,08:50:13
39.937277,116.389894,0,208,39908.3682638889,2009-04-05,08:50:18
39.937305,116.389856,0,209,39908.3683217593,2009-04-05,08:50:23
39.937305,116.389856,0,209,39908.3683796296,2009-04-05,08:50:28
39.937305,116.389856,0,209,39908.3684143518,2009-04-05,08:50:31
39.937308,116.389855,0,209,39908.3684375,2009-04-05,08:50:33
39.937359,116.389852,0,209,39908.3684953704,2009-04-05,08:50:38
39.937429,116.389824,0,208,39908.3685532407,2009-04-05,08:50:43
39.9375,116.389854,0,208,39908.3686111111,2009-04-05,08:50:48
39.937547,116.389897,0,208,39908.3686689815,2009-04-05,08:50:53
39.937575,116.389931,0,208,39908.3687268518,2009-04-05,08:50:58
39.937587,116.389919,0,208,39908.3687847222,2009-04-05,08:51:03
39.937572,116.389884,0,207,39908.3688425926,2009-04-05,08:51:08
39.937558,116.38987,0,207,39908.368900463,2009-04-05,08:51:13
39.937553,116.389872,0,207,39908.3689583333,2009-04-05,08:51:18
39.93756,116.389873,0,208,39908.3690162037,2009-04-05,08:51:23
39.937562,116.389875,0,208,39908.3690740741,2009-04-05,08:51:28
39.937562,116.389875,0,208,39908.3691087963,2009-04-05,08:51:31
39.937561,116.389881,0,208,39908.3691319444,2009-04-05,08:51:33
39.937598,116.389956,0,208,39908.3691898148,2009-04-05,08:51:38
39.937648,116.390099,0,209,39908.3692476852,2009-04-05,08:51:43
39.937667,116.390231,0,210,39908.3693055556,2009-04-05,08:51:48
39.937695,116.390306,0,210,39908.3693634259,2009-04-05,08:51:53
39.937668,116.390299,0,210,39908.3694212963,2009-04-05,08:51:58
39.937624,116.390258,0,209,39908.3694791667,2009-04-05,08:52:03
39.937624,116.390258,0,209,39908.3695138889,2009-04-05,08:52:06
39.937625,116.39025,0,208,39908.369537037,2009-04-05,08:52:08
39.93764,116.3903,0,207,39908.3695949074,2009-04-05,08:52:13
39.937639,116.390353,0,205,39908.3696527778,2009-04-05,08:52:18
39.937616,116.390348,0,204,39908.3697106481,2009-04-05,08:52:23
39.937594,116.390306,0,203,39908.3697685185,2009-04-05,08:52:28
39.937584,116.390278,0,204,39908.3698263889,2009-04-05,08:52:33
39.937567,116.390263,0,205,39908.3698842593,2009-04-05,08:52:38
39.937566,116.390257,0,206,39908.3699421296,2009-04-05,08:52:43
39.937566,116.390257,0,206,39908.3699768518,2009-04-05,08:52:46
39.937568,116.39026,0,207,39908.37,2009-04-05,08:52:48
39.937615,116.390268,0,209,39908.3700578704,2009-04-05,08:52:53
39.937657,116.390221,0,212,39908.3701157407,2009-04-05,08:52:58
39.937599,116.390064,0,221,39908.3701736111,2009-04-05,08:53:03
39.937586,116.389951,0,230,39908.3702314815,2009-04-05,08:53:08
39.937564,116.389932,0,232,39908.3702893518,2009-04-05,08:53:13
39.937563,116.389919,0,235,39908.3703472222,2009-04-05,08:53:18
39.937489,116.389847,0,242,39908.3704050926,2009-04-05,08:53:23
39.937456,116.38979,0,248,39908.370462963,2009-04-05,08:53:28
39.937425,116.389721,0,257,39908.3705208333,2009-04-05,08:53:33
39.937399,116.389734,0,265,39908.3705787037,2009-04-05,08:53:38
39.937383,116.389776,0,266,39908.3706365741,2009-04-05,08:53:43
39.937358,116.389847,0,266,39908.3706944444,2009-04-05,08:53:48
39.937322,116.389911,0,266,39908.3707523148,2009-04-05,08:53:53
39.937323,116.389962,0,268,39908.3708101852,2009-04-05,08:53:58
39.937349,116.390001,0,269,39908.3708680556,2009-04-05,08:54:03
39.937369,116.390039,0,269,39908.3709259259,2009-04-05,08:54:08
39.937424,116.390073,0,272,39908.3709837963,2009-04-05,08:54:13
39.937422,116.390109,0,277,39908.3710416667,2009-04-05,08:54:18
39.937432,116.390157,0,285,39908.371099537,2009-04-05,08:54:23
39.937475,116.390191,0,296,39908.3711574074,2009-04-05,08:54:28
39.937498,116.390254,0,310,39908.3712152778,2009-04-05,08:54:33
39.937496,116.390266,0,326,39908.3712731482,2009-04-05,08:54:38
39.937468,116.390272,0,341,39908.3713310185,2009-04-05,08:54:43
39.937481,116.390235,0,350,39908.3713888889,2009-04-05,08:54:48
39.937481,116.390235,0,350,39908.3714236111,2009-04-05,08:54:51
39.937479,116.390234,0,351,39908.3714467593,2009-04-05,08:54:53
39.937527,116.390212,0,354,39908.3715046296,2009-04-05,08:54:58
39.937541,116.39019,0,354,39908.3715625,2009-04-05,08:55:03
39.937569,116.390178,0,352,39908.3716203704,2009-04-05,08:55:08
39.937583,116.390166,0,354,39908.3716782407,2009-04-05,08:55:13
39.937583,116.390166,0,354,39908.371712963,2009-04-05,08:55:16
39.937577,116.390168,0,355,39908.3717361111,2009-04-05,08:55:18
39.937549,116.390174,0,355,39908.3717939815,2009-04-05,08:55:23
39.937533,116.390147,0,355,39908.3718518519,2009-04-05,08:55:28
39.937521,116.390136,0,355,39908.3719097222,2009-04-05,08:55:33
39.937522,116.390151,0,357,39908.3719675926,2009-04-05,08:55:38
39.937517,116.390136,0,364,39908.372025463,2009-04-05,08:55:43
39.93748,116.390111,0,372,39908.3720833333,2009-04-05,08:55:48
39.937447,116.390123,0,377,39908.3721412037,2009-04-05,08:55:53
39.937449,116.390143,0,381,39908.3721990741,2009-04-05,08:55:58
39.937455,116.390134,0,385,39908.3722569444,2009-04-05,08:56:03
39.937451,116.390135,0,385,39908.3723148148,2009-04-05,08:56:08
39.937451,116.390135,0,385,39908.372349537,2009-04-05,08:56:11
39.937451,116.390136,0,386,39908.3723726852,2009-04-05,08:56:13
39.937428,116.390139,0,391,39908.3724305556,2009-04-05,08:56:18
39.937404,116.390151,0,397,39908.3724884259,2009-04-05,08:56:23
39.937415,116.390172,0,399,39908.3725462963,2009-04-05,08:56:28
39.937415,116.390172,0,399,39908.3725810185,2009-04-05,08:56:31
39.937419,116.390164,0,398,39908.3726041667,2009-04-05,08:56:33
39.937427,116.390143,0,397,39908.372662037,2009-04-05,08:56:38
39.937422,116.390144,0,399,39908.3727199074,2009-04-05,08:56:43
39.937429,116.390146,0,398,39908.3727777778,2009-04-05,08:56:48
39.937431,116.390146,0,398,39908.3728356481,2009-04-05,08:56:53
39.937437,116.390144,0,398,39908.3728935185,2009-04-05,08:56:58
39.937441,116.390138,0,396,39908.3729513889,2009-04-05,08:57:03
39.937441,116.390138,0,396,39908.3729861111,2009-04-05,08:57:06
39.937443,116.390142,0,392,39908.3730092593,2009-04-05,08:57:08
39.937426,116.390173,0,389,39908.3730671296,2009-04-05,08:57:13
39.937426,116.390173,0,389,39908.3731018519,2009-04-05,08:57:16
39.937429,116.390166,0,388,39908.373125,2009-04-05,08:57:18
39.93744,116.390166,0,389,39908.3731828704,2009-04-05,08:57:23
39.937474,116.390169,0,394,39908.3732407407,2009-04-05,08:57:28
39.937468,116.390181,0,396,39908.3732986111,2009-04-05,08:57:33
39.937487,116.390216,0,398,39908.3733564815,2009-04-05,08:57:38
39.937486,116.390225,0,397,39908.3734143519,2009-04-05,08:57:43
39.937491,116.390218,0,396,39908.3734722222,2009-04-05,08:57:48
39.937487,116.390217,0,398,39908.3735300926,2009-04-05,08:57:53
39.937487,116.390217,0,398,39908.3735648148,2009-04-05,08:57:56
39.937483,116.390215,0,399,39908.373587963,2009-04-05,08:57:58
39.937494,116.39014,0,398,39908.3736458333,2009-04-05,08:58:03
39.937494,116.39009,0,397,39908.3737037037,2009-04-05,08:58:08
39.937524,116.390071,0,398,39908.3737615741,2009-04-05,08:58:13
39.937597,116.390039,0,402,39908.3738194444,2009-04-05,08:58:18
39.937634,116.390027,0,403,39908.3738773148,2009-04-05,08:58:23
39.93764,116.389991,0,405,39908.3739351852,2009-04-05,08:58:28
39.937652,116.389953,0,406,39908.3739930556,2009-04-05,08:58:33
39.937698,116.38995,0,406,39908.3740509259,2009-04-05,08:58:38
39.93771,116.389958,0,401,39908.3741087963,2009-04-05,08:58:43
39.937684,116.389938,0,396,39908.3741666667,2009-04-05,08:58:48
39.937654,116.389956,0,391,39908.374224537,2009-04-05,08:58:53
39.937641,116.389955,0,391,39908.3742824074,2009-04-05,08:58:58
39.937649,116.389976,0,389,39908.3743402778,2009-04-05,08:59:03
39.937648,116.390004,0,387,39908.3743981481,2009-04-05,08:59:08
39.93763,116.390021,0,387,39908.3744560185,2009-04-05,08:59:13
39.937554,116.390046,0,386,39908.3745138889,2009-04-05,08:59:18
39.937512,116.390077,0,385,39908.3745717593,2009-04-05,08:59:23
39.937523,116.390064,0,387,39908.3746296296,2009-04-05,08:59:28
39.93759,116.390056,0,388,39908.3746875,2009-04-05,08:59:33
39.937613,116.390041,0,389,39908.3747453704,2009-04-05,08:59:38
39.937637,116.390026,0,389,39908.3748032407,2009-04-05,08:59:43
39.937637,116.390026,0,389,39908.374837963,2009-04-05,08:59:46
39.93763,116.390028,0,389,39908.3748611111,2009-04-05,08:59:48
39.937598,116.390011,0,389,39908.3749189815,2009-04-05,08:59:53
39.937569,116.39001,0,390,39908.3749768519,2009-04-05,08:59:58
39.937577,116.389987,0,390,39908.3750347222,2009-04-05,09:00:03
39.937619,116.389989,0,391,39908.3750925926,2009-04-05,09:00:08
39.937628,116.389987,0,390,39908.375150463,2009-04-05,09:00:13
39.937638,116.389987,0,389,39908.3752083333,2009-04-05,09:00:18
39.937591,116.390045,0,391,39908.3752662037,2009-04-05,09:00:23
39.937593,116.390058,0,393,39908.3753240741,2009-04-05,09:00:28
39.937548,116.390062,0,393,39908.3753819444,2009-04-05,09:00:33
39.937518,116.390106,0,392,39908.3754398148,2009-04-05,09:00:38
39.937429,116.3902,0,390,39908.3754976852,2009-04-05,09:00:43
39.937373,116.390269,0,389,39908.3755555556,2009-04-05,09:00:48
39.937336,116.39032,0,388,39908.3756134259,2009-04-05,09:00:53
39.937351,116.390323,0,389,39908.3756712963,2009-04-05,09:00:58
39.937342,116.390346,0,389,39908.3757291667,2009-04-05,09:01:03
39.937359,116.390356,0,391,39908.375787037,2009-04-05,09:01:08
39.937336,116.390384,0,393,39908.3758449074,2009-04-05,09:01:13
39.937295,116.390414,0,396,39908.3759027778,2009-04-05,09:01:18
39.937327,116.390355,0,400,39908.3759606481,2009-04-05,09:01:23
39.937421,116.390174,0,397,39908.3760185185,2009-04-05,09:01:28
39.937485,116.39001,0,387,39908.3760763889,2009-04-05,09:01:33
39.937505,116.389997,0,377,39908.3761342593,2009-04-05,09:01:38
39.937271,116.38983,0,219,39908.3904282407,2009-04-05,09:22:13
39.937226,116.389826,0,218,39908.3904861111,2009-04-05,09:22:18
39.937185,116.389829,0,216,39908.3905439815,2009-04-05,09:22:23
39.937152,116.389863,0,215,39908.3906018519,2009-04-05,09:22:28
39.937115,116.389865,0,215,39908.3906597222,2009-04-05,09:22:33
39.937075,116.389872,0,212,39908.3907175926,2009-04-05,09:22:38
39.937023,116.389858,0,209,39908.390775463,2009-04-05,09:22:43
39.936987,116.389881,0,208,39908.3908333333,2009-04-05,09:22:48
39.936937,116.389891,0,207,39908.3908912037,2009-04-05,09:22:53
39.936888,116.389873,0,207,39908.3909490741,2009-04-05,09:22:58
39.936864,116.389881,0,207,39908.3910069444,2009-04-05,09:23:03
39.936832,116.389877,0,207,39908.3910648148,2009-04-05,09:23:08
39.936773,116.389884,0,207,39908.3911226852,2009-04-05,09:23:13
39.936736,116.38989,0,207,39908.3911805556,2009-04-05,09:23:18
39.93669,116.389894,0,208,39908.3912384259,2009-04-05,09:23:23
39.936627,116.389795,0,219,39908.3912962963,2009-04-05,09:23:28
39.936586,116.389769,0,224,39908.3913541667,2009-04-05,09:23:33
39.936521,116.38971,0,231,39908.391412037,2009-04-05,09:23:38
39.936428,116.389802,0,234,39908.3914699074,2009-04-05,09:23:43
39.936432,116.389855,0,242,39908.3915277778,2009-04-05,09:23:48
39.936434,116.389886,0,248,39908.3915856481,2009-04-05,09:23:53
39.936434,116.389886,0,248,39908.3916203704,2009-04-05,09:23:56
39.936433,116.389886,0,248,39908.3916435185,2009-04-05,09:23:58
39.936337,116.389874,0,252,39908.3917013889,2009-04-05,09:24:03
39.936289,116.389879,0,252,39908.3917592593,2009-04-05,09:24:08
39.936239,116.389875,0,252,39908.3918171296,2009-04-05,09:24:13
39.936185,116.389876,0,252,39908.391875,2009-04-05,09:24:18
39.936106,116.389822,0,258,39908.3919328704,2009-04-05,09:24:23
39.936064,116.3898,0,261,39908.3919907407,2009-04-05,09:24:28
39.936037,116.389825,0,262,39908.3920486111,2009-04-05,09:24:33
39.935994,116.389851,0,260,39908.3921064815,2009-04-05,09:24:38
39.93596,116.389878,0,258,39908.3921643518,2009-04-05,09:24:43
39.935932,116.389913,0,254,39908.3922222222,2009-04-05,09:24:48
39.935886,116.389921,0,249,39908.3922800926,2009-04-05,09:24:53
39.93585,116.389922,0,246,39908.392337963,2009-04-05,09:24:58
39.935857,116.389971,0,239,39908.3923958333,2009-04-05,09:25:03
39.935809,116.389952,0,233,39908.3924537037,2009-04-05,09:25:08
39.93575,116.389965,0,225,39908.3925115741,2009-04-05,09:25:13
39.935696,116.389973,0,220,39908.3925694444,2009-04-05,09:25:18
39.935647,116.389956,0,217,39908.3926273148,2009-04-05,09:25:23
39.935586,116.389955,0,213,39908.3926851852,2009-04-05,09:25:28
39.935558,116.389976,0,209,39908.3927430556,2009-04-05,09:25:33
39.935519,116.389973,0,203,39908.3928009259,2009-04-05,09:25:38
39.935478,116.389956,0,197,39908.3928587963,2009-04-05,09:25:43
39.935441,116.389954,0,190,39908.3929166667,2009-04-05,09:25:48
39.935392,116.389968,0,185,39908.392974537,2009-04-05,09:25:53
39.935345,116.389973,0,181,39908.3930324074,2009-04-05,09:25:58
39.935329,116.389999,0,178,39908.3930902778,2009-04-05,09:26:03
39.935314,116.390039,0,176,39908.3931481481,2009-04-05,09:26:08
39.935299,116.390086,0,173,39908.3932060185,2009-04-05,09:26:13
39.93532,116.390132,0,171,39908.3932638889,2009-04-05,09:26:18
39.935329,116.39026,0,167,39908.3933217593,2009-04-05,09:26:23
39.935337,116.390359,0,165,39908.3933796296,2009-04-05,09:26:28
39.935331,116.390426,0,162,39908.3934375,2009-04-05,09:26:33
39.935333,116.390497,0,159,39908.3934953704,2009-04-05,09:26:38
39.9353,116.390545,0,156,39908.3935532407,2009-04-05,09:26:43
39.935275,116.390568,0,156,39908.3936111111,2009-04-05,09:26:48
39.935244,116.39062,0,154,39908.3936689815,2009-04-05,09:26:53
39.935232,116.390686,0,154,39908.3937268518,2009-04-05,09:26:58
39.935205,116.390736,0,152,39908.3937847222,2009-04-05,09:27:03
39.935196,116.390785,0,151,39908.3938425926,2009-04-05,09:27:08
39.93521,116.390847,0,149,39908.393900463,2009-04-05,09:27:13
39.935241,116.390931,0,145,39908.3939583333,2009-04-05,09:27:18
39.935243,116.390989,0,142,39908.3940162037,2009-04-05,09:27:23
39.935258,116.391066,0,141,39908.3940740741,2009-04-05,09:27:28
39.93526,116.391131,0,143,39908.3941319444,2009-04-05,09:27:33
39.935261,116.391187,0,142,39908.3941898148,2009-04-05,09:27:38
39.935236,116.391278,0,140,39908.3942476852,2009-04-05,09:27:43
39.935214,116.391355,0,137,39908.3943055556,2009-04-05,09:27:48
39.935215,116.391412,0,138,39908.3943634259,2009-04-05,09:27:53
39.935213,116.391479,0,137,39908.3944212963,2009-04-05,09:27:58
39.935198,116.391551,0,140,39908.3944791667,2009-04-05,09:28:03
39.935189,116.39162,0,145,39908.394537037,2009-04-05,09:28:08
39.935173,116.391691,0,147,39908.3945949074,2009-04-05,09:28:13
39.935162,116.391758,0,146,39908.3946527778,2009-04-05,09:28:18
39.935152,116.39182,0,147,39908.3947106482,2009-04-05,09:28:23
39.935101,116.391883,0,154,39908.3947685185,2009-04-05,09:28:28
39.93511,116.391938,0,156,39908.3948263889,2009-04-05,09:28:33
39.935074,116.391998,0,163,39908.3948842593,2009-04-05,09:28:38
39.935043,116.39207,0,170,39908.3949421296,2009-04-05,09:28:43
39.935023,116.392121,0,168,39908.395,2009-04-05,09:28:48
39.935012,116.392161,0,167,39908.3950578704,2009-04-05,09:28:53
39.935006,116.392185,0,166,39908.3951157407,2009-04-05,09:28:58
39.934991,116.392227,0,167,39908.3951736111,2009-04-05,09:29:03
39.934992,116.392292,0,166,39908.3952314815,2009-04-05,09:29:08
39.93498,116.392345,0,162,39908.3952893519,2009-04-05,09:29:13
39.934984,116.392385,0,157,39908.3953472222,2009-04-05,09:29:18
39.934997,116.392359,0,152,39908.3954050926,2009-04-05,09:29:23
39.935009,116.392311,0,149,39908.395462963,2009-04-05,09:29:28
39.935005,116.392242,0,148,39908.3955208333,2009-04-05,09:29:33
39.935028,116.392196,0,146,39908.3955787037,2009-04-05,09:29:38
39.935071,116.392177,0,145,39908.3956365741,2009-04-05,09:29:43
39.935096,116.392152,0,144,39908.3956944444,2009-04-05,09:29:48
39.935129,116.392157,0,145,39908.3957523148,2009-04-05,09:29:53
39.935179,116.39216,0,144,39908.3958101852,2009-04-05,09:29:58
39.935218,116.392148,0,144,39908.3958680556,2009-04-05,09:30:03
39.935269,116.392141,0,143,39908.3959259259,2009-04-05,09:30:08
39.935305,116.392144,0,144,39908.3959837963,2009-04-05,09:30:13
39.935336,116.392127,0,146,39908.3960416667,2009-04-05,09:30:18
39.935381,116.392138,0,149,39908.396099537,2009-04-05,09:30:23
39.93542,116.392122,0,148,39908.3961574074,2009-04-05,09:30:28
39.935497,116.392145,0,152,39908.3962152778,2009-04-05,09:30:33
39.935551,116.392137,0,154,39908.3962731481,2009-04-05,09:30:38
39.9356,116.392134,0,154,39908.3963310185,2009-04-05,09:30:43
39.935638,116.392119,0,153,39908.3963888889,2009-04-05,09:30:48
39.935672,116.392109,0,151,39908.3964467593,2009-04-05,09:30:53
39.935728,116.392199,0,151,39908.3965046296,2009-04-05,09:30:58
39.935755,116.392196,0,150,39908.3965625,2009-04-05,09:31:03
39.93576,116.392171,0,149,39908.3966203704,2009-04-05,09:31:08
39.935748,116.392163,0,149,39908.3966782407,2009-04-05,09:31:13
39.935724,116.392168,0,148,39908.3967361111,2009-04-05,09:31:18
39.935712,116.39218,0,146,39908.3967939815,2009-04-05,09:31:23
39.935712,116.392196,0,145,39908.3968518519,2009-04-05,09:31:28
39.935721,116.392189,0,145,39908.3969097222,2009-04-05,09:31:33
39.935747,116.392208,0,145,39908.3969675926,2009-04-05,09:31:38
39.935771,116.392203,0,145,39908.397025463,2009-04-05,09:31:43
39.935771,116.392203,0,145,39908.3970601852,2009-04-05,09:31:46
39.935778,116.392201,0,145,39908.3970833333,2009-04-05,09:31:48
39.93567,116.392187,0,146,39908.3971412037,2009-04-05,09:31:53
39.935601,116.392194,0,148,39908.3971990741,2009-04-05,09:31:58
39.935551,116.392183,0,148,39908.3972569444,2009-04-05,09:32:03
39.935504,116.392173,0,150,39908.3973148148,2009-04-05,09:32:08
39.935445,116.392168,0,149,39908.3973726852,2009-04-05,09:32:13
39.935385,116.392178,0,147,39908.3974305556,2009-04-05,09:32:18
39.935347,116.392157,0,145,39908.3974884259,2009-04-05,09:32:23
39.9353,116.392148,0,144,39908.3975462963,2009-04-05,09:32:28
39.935249,116.392137,0,142,39908.3976041667,2009-04-05,09:32:33
39.93519,116.392112,0,139,39908.397662037,2009-04-05,09:32:38
39.935134,116.392104,0,135,39908.3977199074,2009-04-05,09:32:43
39.935102,116.392122,0,131,39908.3977777778,2009-04-05,09:32:48
39.935064,116.392048,0,127,39908.3978356481,2009-04-05,09:32:53
39.935054,116.392028,0,124,39908.3978935185,2009-04-05,09:32:58
39.935067,116.391971,0,121,39908.3979513889,2009-04-05,09:33:03
39.935076,116.391905,0,120,39908.3980092593,2009-04-05,09:33:08
39.93509,116.391849,0,117,39908.3980671296,2009-04-05,09:33:13
39.935102,116.391786,0,116,39908.398125,2009-04-05,09:33:18
39.935102,116.391702,0,113,39908.3981828704,2009-04-05,09:33:23
39.935122,116.391646,0,113,39908.3982407407,2009-04-05,09:33:28
39.935132,116.391581,0,113,39908.3982986111,2009-04-05,09:33:33
39.935156,116.391515,0,113,39908.3983564815,2009-04-05,09:33:38
39.935161,116.391428,0,111,39908.3984143519,2009-04-05,09:33:43
39.935181,116.39138,0,112,39908.3984722222,2009-04-05,09:33:48
39.935192,116.391305,0,112,39908.3985300926,2009-04-05,09:33:53
39.9352,116.391262,0,113,39908.398587963,2009-04-05,09:33:58
39.935211,116.391207,0,113,39908.3986458333,2009-04-05,09:34:03
39.935213,116.39115,0,114,39908.3987037037,2009-04-05,09:34:08
39.935231,116.391092,0,114,39908.3987615741,2009-04-05,09:34:13
39.935219,116.391035,0,113,39908.3988194444,2009-04-05,09:34:18
39.935238,116.390979,0,113,39908.3988773148,2009-04-05,09:34:23
39.93526,116.390915,0,112,39908.3989351852,2009-04-05,09:34:28
39.935298,116.390872,0,114,39908.3989930556,2009-04-05,09:34:33
39.935302,116.390818,0,114,39908.3990509259,2009-04-05,09:34:38
39.9353,116.390755,0,112,39908.3991087963,2009-04-05,09:34:43
39.935305,116.390696,0,111,39908.3991666667,2009-04-05,09:34:48
39.935319,116.39064,0,111,39908.399224537,2009-04-05,09:34:53
39.935306,116.390557,0,112,39908.3992824074,2009-04-05,09:34:58
39.935322,116.390488,0,114,39908.3993402778,2009-04-05,09:35:03
39.93532,116.390425,0,115,39908.3993981481,2009-04-05,09:35:08
39.935321,116.390371,0,115,39908.3994560185,2009-04-05,09:35:13
39.935339,116.390292,0,116,39908.3995138889,2009-04-05,09:35:18
39.935366,116.390231,0,117,39908.3995717593,2009-04-05,09:35:23
39.935371,116.390172,0,117,39908.3996296296,2009-04-05,09:35:28
39.93537,116.390157,0,118,39908.3996875,2009-04-05,09:35:33
39.93536,116.390121,0,119,39908.3997453704,2009-04-05,09:35:38
39.935358,116.390069,0,119,39908.3998032407,2009-04-05,09:35:43
39.935332,116.39004,0,120,39908.3998611111,2009-04-05,09:35:48
39.935314,116.390027,0,121,39908.3999189815,2009-04-05,09:35:53
39.935269,116.390018,0,122,39908.3999768518,2009-04-05,09:35:58
39.935218,116.389999,0,123,39908.4000347222,2009-04-05,09:36:03
39.935201,116.390026,0,124,39908.4000925926,2009-04-05,09:36:08
39.935155,116.389989,0,124,39908.400150463,2009-04-05,09:36:13
39.935087,116.389981,0,126,39908.4002083333,2009-04-05,09:36:18
39.935048,116.389978,0,128,39908.4002662037,2009-04-05,09:36:23
39.935018,116.389957,0,131,39908.4003240741,2009-04-05,09:36:28
39.934973,116.389943,0,133,39908.4003819444,2009-04-05,09:36:33
39.934947,116.389953,0,134,39908.4004398148,2009-04-05,09:36:38
39.934898,116.389968,0,135,39908.4004976852,2009-04-05,09:36:43
39.934843,116.389953,0,134,39908.4005555556,2009-04-05,09:36:48
39.934805,116.38995,0,135,39908.4006134259,2009-04-05,09:36:53
39.934779,116.389961,0,136,39908.4006712963,2009-04-05,09:36:58
39.934743,116.389965,0,137,39908.4007291667,2009-04-05,09:37:03
39.934683,116.389962,0,139,39908.400787037,2009-04-05,09:37:08
39.934622,116.389959,0,142,39908.4008449074,2009-04-05,09:37:13
39.934559,116.389964,0,145,39908.4009027778,2009-04-05,09:37:18
39.93452,116.389974,0,148,39908.4009606481,2009-04-05,09:37:23
39.934492,116.389981,0,151,39908.4010185185,2009-04-05,09:37:28
39.934475,116.389975,0,153,39908.4010763889,2009-04-05,09:37:33
39.934443,116.38992,0,154,39908.4011342593,2009-04-05,09:37:38
39.934428,116.389909,0,155,39908.4011921296,2009-04-05,09:37:43
39.934455,116.389915,0,155,39908.40125,2009-04-05,09:37:48
39.93444,116.389899,0,152,39908.4013078704,2009-04-05,09:37:53
39.93443,116.389898,0,152,39908.4013657407,2009-04-05,09:37:58
39.934427,116.389898,0,152,39908.4014236111,2009-04-05,09:38:03
39.934421,116.389899,0,152,39908.4014814815,2009-04-05,09:38:08
39.93442,116.3899,0,152,39908.4015393518,2009-04-05,09:38:13
39.934417,116.3899,0,152,39908.4015972222,2009-04-05,09:38:18
39.934417,116.3899,0,152,39908.4016319444,2009-04-05,09:38:21
39.934413,116.389901,0,152,39908.4016550926,2009-04-05,09:38:23
39.934373,116.389879,0,153,39908.401712963,2009-04-05,09:38:28
39.934367,116.38985,0,154,39908.4017708333,2009-04-05,09:38:33
39.934338,116.389848,0,155,39908.4018287037,2009-04-05,09:38:38
39.93433,116.38983,0,155,39908.4018865741,2009-04-05,09:38:43
39.93433,116.38983,0,155,39908.4019212963,2009-04-05,09:38:46
39.934327,116.389829,0,155,39908.4019444444,2009-04-05,09:38:48
39.934253,116.389848,0,154,39908.4020023148,2009-04-05,09:38:53
39.934208,116.389848,0,155,39908.4020601852,2009-04-05,09:38:58
39.93416,116.389853,0,155,39908.4021180556,2009-04-05,09:39:03
39.934124,116.389836,0,156,39908.4021759259,2009-04-05,09:39:08
39.934072,116.389828,0,155,39908.4022337963,2009-04-05,09:39:13
39.934037,116.389825,0,155,39908.4022916667,2009-04-05,09:39:18
39.934005,116.389834,0,153,39908.402349537,2009-04-05,09:39:23
39.933981,116.389847,0,155,39908.4024074074,2009-04-05,09:39:28
39.933971,116.389849,0,156,39908.4024652778,2009-04-05,09:39:33
39.93396,116.389861,0,156,39908.4025231482,2009-04-05,09:39:38
39.933945,116.38987,0,155,39908.4025810185,2009-04-05,09:39:43
39.933947,116.38987,0,155,39908.4026388889,2009-04-05,09:39:48
39.933946,116.389871,0,156,39908.4026967593,2009-04-05,09:39:53
39.933946,116.389871,0,156,39908.4027314815,2009-04-05,09:39:56
39.933941,116.389872,0,156,39908.4027546296,2009-04-05,09:39:58
39.933904,116.389863,0,157,39908.4028125,2009-04-05,09:40:03
39.933889,116.389854,0,156,39908.4028703704,2009-04-05,09:40:08
39.933879,116.389839,0,155,39908.4029282407,2009-04-05,09:40:13
39.933853,116.389822,0,153,39908.4029861111,2009-04-05,09:40:18
39.933806,116.389815,0,152,39908.4030439815,2009-04-05,09:40:23
39.933763,116.389823,0,152,39908.4031018519,2009-04-05,09:40:28
39.933724,116.389796,0,151,39908.4031597222,2009-04-05,09:40:33
39.933687,116.389779,0,151,39908.4032175926,2009-04-05,09:40:38
39.933627,116.389776,0,150,39908.403275463,2009-04-05,09:40:43
39.933558,116.3898,0,149,39908.4033333333,2009-04-05,09:40:48
39.933517,116.389827,0,151,39908.4033912037,2009-04-05,09:40:53
39.933471,116.389829,0,151,39908.4034490741,2009-04-05,09:40:58
39.933433,116.389851,0,152,39908.4035069444,2009-04-05,09:41:03
39.933388,116.389868,0,153,39908.4035648148,2009-04-05,09:41:08
39.933358,116.389854,0,153,39908.4036226852,2009-04-05,09:41:13
39.933306,116.389845,0,155,39908.4036805556,2009-04-05,09:41:18
39.933264,116.389841,0,154,39908.4037384259,2009-04-05,09:41:23
39.933222,116.389838,0,154,39908.4037962963,2009-04-05,09:41:28
39.93317,116.389834,0,153,39908.4038541667,2009-04-05,09:41:33
39.933116,116.389836,0,153,39908.403912037,2009-04-05,09:41:38
39.933081,116.389844,0,151,39908.4039699074,2009-04-05,09:41:43
39.933049,116.389865,0,151,39908.4040277778,2009-04-05,09:41:48
39.932994,116.38988,0,150,39908.4040856481,2009-04-05,09:41:53
39.932934,116.389887,0,149,39908.4041435185,2009-04-05,09:41:58
39.932885,116.389858,0,147,39908.4042013889,2009-04-05,09:42:03
39.93284,116.389835,0,143,39908.4042592593,2009-04-05,09:42:08
39.932798,116.389845,0,143,39908.4043171296,2009-04-05,09:42:13
39.932733,116.389847,0,140,39908.404375,2009-04-05,09:42:18
39.932692,116.389857,0,138,39908.4044328704,2009-04-05,09:42:23
39.932648,116.389862,0,135,39908.4044907407,2009-04-05,09:42:28
39.932615,116.389861,0,135,39908.4045486111,2009-04-05,09:42:33
39.932574,116.389868,0,135,39908.4046064815,2009-04-05,09:42:38
39.932541,116.389857,0,135,39908.4046643519,2009-04-05,09:42:43
39.932494,116.389857,0,135,39908.4047222222,2009-04-05,09:42:48
39.932443,116.389853,0,131,39908.4047800926,2009-04-05,09:42:53
39.9324,116.389845,0,126,39908.404837963,2009-04-05,09:42:58
39.932353,116.389833,0,121,39908.4048958333,2009-04-05,09:43:03
39.932304,116.389861,0,118,39908.4049537037,2009-04-05,09:43:08
39.932274,116.389912,0,117,39908.4050115741,2009-04-05,09:43:13
39.932248,116.389932,0,120,39908.4050694444,2009-04-05,09:43:18
39.932221,116.389971,0,124,39908.4051273148,2009-04-05,09:43:23
39.932205,116.390031,0,126,39908.4051851852,2009-04-05,09:43:28
39.932206,116.390097,0,127,39908.4052430556,2009-04-05,09:43:33
39.932195,116.390153,0,127,39908.4053009259,2009-04-05,09:43:38
39.932205,116.390216,0,129,39908.4053587963,2009-04-05,09:43:43
39.932205,116.390223,0,129,39908.4054166667,2009-04-05,09:43:48
39.932205,116.390223,0,129,39908.4054513889,2009-04-05,09:43:51
39.932205,116.390219,0,129,39908.405474537,2009-04-05,09:43:53
39.932218,116.390176,0,130,39908.4055324074,2009-04-05,09:43:58
39.93225,116.390124,0,131,39908.4055902778,2009-04-05,09:44:03
39.932288,116.390092,0,130,39908.4056481481,2009-04-05,09:44:08
39.932319,116.390108,0,130,39908.4057060185,2009-04-05,09:44:13
39.932317,116.390095,0,132,39908.4057638889,2009-04-05,09:44:18
39.932329,116.390094,0,132,39908.4058217593,2009-04-05,09:44:23
39.932339,116.390093,0,131,39908.4058796296,2009-04-05,09:44:28
39.93235,116.390093,0,131,39908.4059375,2009-04-05,09:44:33
39.932359,116.390091,0,130,39908.4059953704,2009-04-05,09:44:38
39.932363,116.390091,0,130,39908.4060532407,2009-04-05,09:44:43
39.932362,116.390091,0,130,39908.4061111111,2009-04-05,09:44:48
39.932362,116.390091,0,130,39908.4061458333,2009-04-05,09:44:51
39.932354,116.390091,0,130,39908.4061689815,2009-04-05,09:44:53
39.932276,116.390102,0,74,39908.4073263889,2009-04-05,09:46:33
39.932291,116.390088,0,123,39908.4073842593,2009-04-05,09:46:38
39.932194,116.390041,0,129,39908.4074421296,2009-04-05,09:46:43
39.932209,116.390076,0,129,39908.4075,2009-04-05,09:46:48
39.932216,116.390116,0,130,39908.4075578704,2009-04-05,09:46:53
39.932242,116.390124,0,130,39908.4076157407,2009-04-05,09:46:58
39.932257,116.390137,0,130,39908.4076736111,2009-04-05,09:47:03
39.931139,116.389731,0,211,39908.4090046296,2009-04-05,09:48:58
39.932022,116.390038,0,127,39908.4090625,2009-04-05,09:49:03
39.93203,116.390038,0,129,39908.4091203704,2009-04-05,09:49:08
39.93203,116.390038,0,129,39908.4091550926,2009-04-05,09:49:11
39.932035,116.390038,0,130,39908.4091782407,2009-04-05,09:49:13
39.932161,116.390073,0,120,39908.4092361111,2009-04-05,09:49:18
39.932164,116.389986,0,126,39908.4092939815,2009-04-05,09:49:23
39.932195,116.389915,0,131,39908.4093518518,2009-04-05,09:49:28
39.932198,116.389838,0,127,39908.4094097222,2009-04-05,09:49:33
39.932204,116.389768,0,118,39908.4094675926,2009-04-05,09:49:38
39.932207,116.389707,0,114,39908.409525463,2009-04-05,09:49:43
39.932214,116.389632,0,110,39908.4095833333,2009-04-05,09:49:48
39.932223,116.389623,0,110,39908.4096412037,2009-04-05,09:49:53
39.932227,116.389559,0,108,39908.4096990741,2009-04-05,09:49:58
39.932227,116.389322,0,105,39908.4097569444,2009-04-05,09:50:03
39.932171,116.388895,0,104,39908.4098148148,2009-04-05,09:50:08
39.932135,116.388571,0,103,39908.4098726852,2009-04-05,09:50:13
39.932141,116.388503,0,106,39908.4099305556,2009-04-05,09:50:18
39.932146,116.388501,0,106,39908.4099884259,2009-04-05,09:50:23
39.932146,116.388501,0,106,39908.4100231482,2009-04-05,09:50:26
39.932154,116.388499,0,105,39908.4100462963,2009-04-05,09:50:28
39.932173,116.388494,0,103,39908.4101041667,2009-04-05,09:50:33
39.932173,116.388494,0,103,39908.4101388889,2009-04-05,09:50:36
39.932179,116.388492,0,102,39908.410162037,2009-04-05,09:50:38
39.932166,116.388425,0,102,39908.4102199074,2009-04-05,09:50:43
39.932136,116.388047,0,105,39908.4102777778,2009-04-05,09:50:48
39.932135,116.387596,0,106,39908.4103356482,2009-04-05,09:50:53
39.932136,116.387165,0,109,39908.4103935185,2009-04-05,09:50:58
39.932126,116.386647,0,111,39908.4104513889,2009-04-05,09:51:03
39.932119,116.386099,0,110,39908.4105092593,2009-04-05,09:51:08
39.932107,116.385644,0,110,39908.4105671296,2009-04-05,09:51:13
39.932087,116.385458,0,115,39908.410625,2009-04-05,09:51:18
39.932086,116.385094,0,117,39908.4106828704,2009-04-05,09:51:23
39.932088,116.384488,0,113,39908.4107407407,2009-04-05,09:51:28
39.932068,116.383967,0,112,39908.4107986111,2009-04-05,09:51:33
39.932067,116.383748,0,115,39908.4108564815,2009-04-05,09:51:38
39.932075,116.383711,0,117,39908.4109143519,2009-04-05,09:51:43
39.932075,116.3837,0,117,39908.4109722222,2009-04-05,09:51:48
39.932075,116.383691,0,117,39908.4110300926,2009-04-05,09:51:53
39.932076,116.383688,0,117,39908.411087963,2009-04-05,09:51:58
39.932075,116.383693,0,117,39908.4111458333,2009-04-05,09:52:03
39.932075,116.383695,0,117,39908.4112037037,2009-04-05,09:52:08
39.932075,116.383695,0,117,39908.4112384259,2009-04-05,09:52:11
39.932075,116.383693,0,118,39908.4112615741,2009-04-05,09:52:13
39.932074,116.383516,0,119,39908.4113194444,2009-04-05,09:52:18
39.932129,116.383427,0,118,39908.4113773148,2009-04-05,09:52:23
39.932365,116.383413,0,119,39908.4114351852,2009-04-05,09:52:28
39.932568,116.383433,0,120,39908.4114930556,2009-04-05,09:52:33
39.932654,116.383443,0,121,39908.4115509259,2009-04-05,09:52:38
39.932818,116.383453,0,123,39908.4116087963,2009-04-05,09:52:43
39.93319,116.383475,0,124,39908.4116666667,2009-04-05,09:52:48
39.933576,116.383398,0,128,39908.411724537,2009-04-05,09:52:53
39.933872,116.383353,0,136,39908.4117824074,2009-04-05,09:52:58
39.934053,116.38329,0,145,39908.4118402778,2009-04-05,09:53:03
39.934163,116.383306,0,151,39908.4118981481,2009-04-05,09:53:08
39.934192,116.383289,0,156,39908.4119560185,2009-04-05,09:53:13
39.934193,116.383277,0,153,39908.4120138889,2009-04-05,09:53:18
39.934215,116.383239,0,154,39908.4120717593,2009-04-05,09:53:23
39.934233,116.383126,0,151,39908.4121296296,2009-04-05,09:53:28
39.934239,116.382949,0,144,39908.4121875,2009-04-05,09:53:33
39.934246,116.382871,0,141,39908.4122453704,2009-04-05,09:53:38
39.934249,116.382806,0,135,39908.4123032407,2009-04-05,09:53:43
39.934254,116.382721,0,133,39908.4123611111,2009-04-05,09:53:48
39.93426,116.382651,0,131,39908.4124189815,2009-04-05,09:53:53
39.934258,116.382523,0,126,39908.4124768519,2009-04-05,09:53:58
39.93426,116.382371,0,122,39908.4125347222,2009-04-05,09:54:03
39.934268,116.382267,0,120,39908.4125925926,2009-04-05,09:54:08
39.934278,116.382202,0,118,39908.412650463,2009-04-05,09:54:13
39.934276,116.382195,0,117,39908.4127083333,2009-04-05,09:54:18
39.934275,116.382195,0,116,39908.4127662037,2009-04-05,09:54:23
39.934275,116.382195,0,116,39908.4128009259,2009-04-05,09:54:26
39.934275,116.382194,0,116,39908.4128240741,2009-04-05,09:54:28
39.934269,116.382143,0,117,39908.4128819444,2009-04-05,09:54:33
39.934259,116.382028,0,117,39908.4129398148,2009-04-05,09:54:38
39.934263,116.381916,0,115,39908.4129976852,2009-04-05,09:54:43
39.934263,116.381846,0,109,39908.4130555556,2009-04-05,09:54:48
39.934258,116.381776,0,102,39908.4131134259,2009-04-05,09:54:53
39.934254,116.3816,0,98,39908.4131712963,2009-04-05,09:54:58
39.934247,116.381376,0,94,39908.4132291667,2009-04-05,09:55:03
39.934245,116.381254,0,89,39908.413287037,2009-04-05,09:55:08
39.934244,116.38117,0,86,39908.4133449074,2009-04-05,09:55:13
39.934231,116.381061,0,83,39908.4134027778,2009-04-05,09:55:18
39.934225,116.380989,0,78,39908.4134606481,2009-04-05,09:55:23
39.934211,116.380869,0,74,39908.4135185185,2009-04-05,09:55:28
39.934198,116.3806,0,70,39908.4135763889,2009-04-05,09:55:33
39.934196,116.380333,0,67,39908.4136342593,2009-04-05,09:55:38
39.934181,116.380117,0,66,39908.4136921296,2009-04-05,09:55:43
39.93417,116.379949,0,64,39908.41375,2009-04-05,09:55:48
39.934205,116.379822,0,61,39908.4138078704,2009-04-05,09:55:53
39.934306,116.379678,0,61,39908.4138657407,2009-04-05,09:55:58
39.93437,116.37958,0,64,39908.4139236111,2009-04-05,09:56:03
39.934419,116.379524,0,69,39908.4139814815,2009-04-05,09:56:08
39.934577,116.379431,0,73,39908.4140393519,2009-04-05,09:56:13
39.934893,116.379285,0,76,39908.4140972222,2009-04-05,09:56:18
39.935243,116.379106,0,81,39908.4141550926,2009-04-05,09:56:23
39.93544,116.379008,0,84,39908.414212963,2009-04-05,09:56:28
39.935462,116.378979,0,87,39908.4142708333,2009-04-05,09:56:33
39.935511,116.378975,0,87,39908.4143287037,2009-04-05,09:56:38
39.935694,116.378871,0,88,39908.4143865741,2009-04-05,09:56:43
39.936019,116.378709,0,92,39908.4144444444,2009-04-05,09:56:48
39.936337,116.378572,0,98,39908.4145023148,2009-04-05,09:56:53
39.936681,116.378476,0,102,39908.4145601852,2009-04-05,09:56:58
39.937014,116.378407,0,104,39908.4146180556,2009-04-05,09:57:03
39.937265,116.378326,0,110,39908.4146759259,2009-04-05,09:57:08
39.937492,116.378283,0,115,39908.4147337963,2009-04-05,09:57:13
39.937824,116.378232,0,121,39908.4147916667,2009-04-05,09:57:18
39.938182,116.378147,0,130,39908.414849537,2009-04-05,09:57:23
39.938482,116.37808,0,125,39908.4149074074,2009-04-05,09:57:28
39.938695,116.378027,0,133,39908.4149652778,2009-04-05,09:57:33
39.938866,116.377993,0,135,39908.4150231481,2009-04-05,09:57:38
39.939099,116.377901,0,142,39908.4150810185,2009-04-05,09:57:43
39.939274,116.377682,0,134,39908.4151388889,2009-04-05,09:57:48
39.939406,116.377429,0,131,39908.4151967593,2009-04-05,09:57:53
39.939552,116.377122,0,133,39908.4152546296,2009-04-05,09:57:58
39.939685,116.376876,0,140,39908.4153125,2009-04-05,09:58:03
39.939798,116.376638,0,146,39908.4153703704,2009-04-05,09:58:08
39.939903,116.376359,0,149,39908.4154282407,2009-04-05,09:58:13
39.940024,116.376104,0,153,39908.4154861111,2009-04-05,09:58:18
39.940103,116.375954,0,154,39908.4155439815,2009-04-05,09:58:23
39.940131,116.375904,0,156,39908.4156018518,2009-04-05,09:58:28
39.940166,116.375859,0,156,39908.4156597222,2009-04-05,09:58:33
39.940192,116.375806,0,156,39908.4157175926,2009-04-05,09:58:38
39.940212,116.375761,0,157,39908.415775463,2009-04-05,09:58:43
39.940252,116.375673,0,158,39908.4158333333,2009-04-05,09:58:48
39.940265,116.3756,0,159,39908.4158912037,2009-04-05,09:58:53
39.940311,116.375512,0,159,39908.4159490741,2009-04-05,09:58:58
39.940343,116.375456,0,159,39908.4160069444,2009-04-05,09:59:03
39.940363,116.375402,0,158,39908.4160648148,2009-04-05,09:59:08
39.940406,116.375291,0,157,39908.4161226852,2009-04-05,09:59:13
39.940461,116.375189,0,157,39908.4161805556,2009-04-05,09:59:18
39.940495,116.375079,0,157,39908.4162384259,2009-04-05,09:59:23
39.940543,116.374924,0,156,39908.4162962963,2009-04-05,09:59:28
39.940561,116.374873,0,154,39908.4163541667,2009-04-05,09:59:33
39.940607,116.374742,0,152,39908.416412037,2009-04-05,09:59:38
39.940694,116.374531,0,149,39908.4164699074,2009-04-05,09:59:43
39.94075,116.374357,0,148,39908.4165277778,2009-04-05,09:59:48
39.940778,116.374229,0,145,39908.4165856481,2009-04-05,09:59:53
39.940809,116.37408,0,144,39908.4166435185,2009-04-05,09:59:58
39.940877,116.373878,0,140,39908.4167013889,2009-04-05,10:00:03
39.940943,116.373682,0,138,39908.4167592593,2009-04-05,10:00:08
39.940987,116.373493,0,139,39908.4168171296,2009-04-05,10:00:13
39.941017,116.373395,0,141,39908.416875,2009-04-05,10:00:18
39.941027,116.373364,0,144,39908.4169328704,2009-04-05,10:00:23
39.94103,116.373353,0,145,39908.4169907407,2009-04-05,10:00:28
39.941033,116.373341,0,146,39908.4170486111,2009-04-05,10:00:33
39.941038,116.373326,0,146,39908.4171064815,2009-04-05,10:00:38
39.941042,116.373314,0,146,39908.4171643518,2009-04-05,10:00:43
39.941042,116.373314,0,146,39908.4171990741,2009-04-05,10:00:46
39.941045,116.373308,0,145,39908.4172222222,2009-04-05,10:00:48
39.941048,116.373297,0,146,39908.4172800926,2009-04-05,10:00:53
39.94105,116.373291,0,146,39908.417337963,2009-04-05,10:00:58
39.94105,116.373291,0,146,39908.4173726852,2009-04-05,10:01:01
39.941052,116.373285,0,146,39908.4173958333,2009-04-05,10:01:03
39.941056,116.373254,0,145,39908.4174537037,2009-04-05,10:01:08
39.941068,116.373138,0,145,39908.4175115741,2009-04-05,10:01:13
39.941154,116.373051,0,142,39908.4175694444,2009-04-05,10:01:18
39.941425,116.373077,0,140,39908.4176273148,2009-04-05,10:01:23
39.941777,116.373108,0,137,39908.4176851852,2009-04-05,10:01:28
39.941964,116.373111,0,133,39908.4177430556,2009-04-05,10:01:33
39.942153,116.373162,0,132,39908.4178009259,2009-04-05,10:01:38
39.942246,116.373199,0,128,39908.4178587963,2009-04-05,10:01:43
39.942288,116.373211,0,127,39908.4179166667,2009-04-05,10:01:48
39.942346,116.373223,0,122,39908.417974537,2009-04-05,10:01:53
39.942407,116.37324,0,117,39908.4180324074,2009-04-05,10:01:58
39.942569,116.373318,0,114,39908.4180902778,2009-04-05,10:02:03
39.942869,116.373407,0,114,39908.4181481482,2009-04-05,10:02:08
39.94334,116.37348,0,111,39908.4182060185,2009-04-05,10:02:13
39.943696,116.37347,0,109,39908.4182638889,2009-04-05,10:02:18
39.943725,116.373463,0,101,39908.4183217593,2009-04-05,10:02:23
39.943721,116.373462,0,100,39908.4183796296,2009-04-05,10:02:28
39.943721,116.373462,0,100,39908.4184143519,2009-04-05,10:02:31
39.943724,116.373462,0,100,39908.4184375,2009-04-05,10:02:33
39.943737,116.373465,0,99,39908.4184953704,2009-04-05,10:02:38
39.943789,116.37347,0,102,39908.4185532407,2009-04-05,10:02:43
39.943893,116.373503,0,100,39908.4186111111,2009-04-05,10:02:48
39.943924,116.373506,0,100,39908.4186689815,2009-04-05,10:02:53
39.943928,116.373507,0,98,39908.4187268519,2009-04-05,10:02:58
39.943925,116.373507,0,97,39908.4187847222,2009-04-05,10:03:03
39.943925,116.373507,0,97,39908.4188194444,2009-04-05,10:03:06
39.943921,116.373507,0,97,39908.4188425926,2009-04-05,10:03:08
39.9439,116.373501,0,98,39908.418900463,2009-04-05,10:03:13
39.943861,116.3735,0,104,39908.4189583333,2009-04-05,10:03:18
39.94382,116.373521,0,108,39908.4190162037,2009-04-05,10:03:23
39.943808,116.373559,0,114,39908.4190740741,2009-04-05,10:03:28
39.943803,116.373619,0,115,39908.4191319444,2009-04-05,10:03:33
39.943778,116.373689,0,121,39908.4191898148,2009-04-05,10:03:38
39.943777,116.373746,0,123,39908.4192476852,2009-04-05,10:03:43
39.943788,116.37379,0,124,39908.4193055556,2009-04-05,10:03:48
39.943784,116.373857,0,126,39908.4193634259,2009-04-05,10:03:53
39.9438,116.373926,0,130,39908.4194212963,2009-04-05,10:03:58
39.9438,116.373973,0,132,39908.4194791667,2009-04-05,10:04:03
39.943816,116.374048,0,133,39908.419537037,2009-04-05,10:04:08
39.943827,116.374098,0,134,39908.4195949074,2009-04-05,10:04:13
39.943851,116.374161,0,136,39908.4196527778,2009-04-05,10:04:18
39.943897,116.374201,0,136,39908.4197106481,2009-04-05,10:04:23
39.943956,116.374245,0,137,39908.4197685185,2009-04-05,10:04:28
39.943976,116.374301,0,138,39908.4198263889,2009-04-05,10:04:33
39.944006,116.374361,0,139,39908.4198842593,2009-04-05,10:04:38
39.944019,116.374421,0,137,39908.4199421296,2009-04-05,10:04:43
39.944044,116.374473,0,138,39908.42,2009-04-05,10:04:48
39.944083,116.374551,0,139,39908.4200578704,2009-04-05,10:04:53
39.944104,116.374615,0,140,39908.4201157407,2009-04-05,10:04:58
39.94413,116.374679,0,141,39908.4201736111,2009-04-05,10:05:03
39.94415,116.374734,0,142,39908.4202314815,2009-04-05,10:05:08
39.944158,116.374804,0,145,39908.4202893519,2009-04-05,10:05:13
39.944159,116.374868,0,151,39908.4203472222,2009-04-05,10:05:18
39.944151,116.374925,0,156,39908.4204050926,2009-04-05,10:05:23
39.94415,116.374984,0,159,39908.420462963,2009-04-05,10:05:28
39.944157,116.375059,0,161,39908.4205208333,2009-04-05,10:05:33
39.944165,116.375104,0,162,39908.4205787037,2009-04-05,10:05:38
39.944167,116.375116,0,163,39908.4206365741,2009-04-05,10:05:43
39.944171,116.375146,0,164,39908.4206944444,2009-04-05,10:05:48
39.9442,116.375179,0,164,39908.4207523148,2009-04-05,10:05:53
39.944223,116.375198,0,165,39908.4208101852,2009-04-05,10:05:58
39.944251,116.375222,0,166,39908.4208680556,2009-04-05,10:06:03
39.944305,116.375286,0,167,39908.4209259259,2009-04-05,10:06:08
39.944375,116.37531,0,166,39908.4209837963,2009-04-05,10:06:13
39.944419,116.375333,0,166,39908.4210416667,2009-04-05,10:06:18
39.944474,116.375336,0,168,39908.421099537,2009-04-05,10:06:23
39.944505,116.375381,0,164,39908.4211574074,2009-04-05,10:06:28
39.944537,116.375373,0,163,39908.4212152778,2009-04-05,10:06:33
39.944551,116.375393,0,162,39908.4212731481,2009-04-05,10:06:38
39.944548,116.375423,0,161,39908.4213310185,2009-04-05,10:06:43
39.944555,116.375424,0,161,39908.4213888889,2009-04-05,10:06:48
39.944562,116.375426,0,161,39908.4214467593,2009-04-05,10:06:53
39.944566,116.375427,0,160,39908.4215046296,2009-04-05,10:06:58
39.944571,116.375428,0,160,39908.4215625,2009-04-05,10:07:03
39.94457,116.375429,0,160,39908.4216203704,2009-04-05,10:07:08
39.944563,116.375428,0,160,39908.4216782407,2009-04-05,10:07:13
39.944557,116.375428,0,160,39908.4217361111,2009-04-05,10:07:18
39.944549,116.375427,0,160,39908.4217939815,2009-04-05,10:07:23
39.944546,116.375428,0,160,39908.4218518519,2009-04-05,10:07:28
39.944551,116.375431,0,160,39908.4219097222,2009-04-05,10:07:33
39.944555,116.375433,0,160,39908.4219675926,2009-04-05,10:07:38
39.944554,116.375434,0,160,39908.422025463,2009-04-05,10:07:43
39.944552,116.375437,0,160,39908.4220833333,2009-04-05,10:07:48
39.94455,116.375439,0,160,39908.4221412037,2009-04-05,10:07:53
39.944546,116.375442,0,160,39908.4221990741,2009-04-05,10:07:58
39.944546,116.375444,0,160,39908.4222569444,2009-04-05,10:08:03
39.944545,116.375446,0,160,39908.4223148148,2009-04-05,10:08:08
39.944543,116.375447,0,160,39908.4223726852,2009-04-05,10:08:13
39.944544,116.37545,0,160,39908.4224305556,2009-04-05,10:08:18
39.94454,116.375451,0,160,39908.4224884259,2009-04-05,10:08:23
39.944535,116.375451,0,160,39908.4225462963,2009-04-05,10:08:28
39.944535,116.375451,0,160,39908.4225810185,2009-04-05,10:08:31
39.944541,116.375454,0,160,39908.4226041667,2009-04-05,10:08:33
39.944584,116.37553,0,160,39908.422662037,2009-04-05,10:08:38
39.944608,116.375599,0,160,39908.4227199074,2009-04-05,10:08:43
39.944642,116.375643,0,160,39908.4227777778,2009-04-05,10:08:48
39.944662,116.375683,0,160,39908.4228356481,2009-04-05,10:08:53
39.944681,116.375722,0,160,39908.4228935185,2009-04-05,10:08:58
39.944677,116.375814,0,7,39908.4239930556,2009-04-05,10:10:33
39.944735,116.375928,0,117,39908.4240509259,2009-04-05,10:10:38
39.944738,116.375927,0,117,39908.4241087963,2009-04-05,10:10:43
39.944733,116.375925,0,118,39908.4241666667,2009-04-05,10:10:48
39.944727,116.375923,0,117,39908.424224537,2009-04-05,10:10:53
39.944724,116.375922,0,117,39908.4242824074,2009-04-05,10:10:58
39.944729,116.375923,0,117,39908.4243402778,2009-04-05,10:11:03
39.944727,116.375923,0,117,39908.4243981481,2009-04-05,10:11:08
39.944727,116.375923,0,117,39908.4244560185,2009-04-05,10:11:13
39.944729,116.375924,0,117,39908.4245138889,2009-04-05,10:11:18
39.944734,116.375925,0,117,39908.4245717593,2009-04-05,10:11:23
39.944738,116.375924,0,117,39908.4246296296,2009-04-05,10:11:28
39.944738,116.375924,0,117,39908.4246643518,2009-04-05,10:11:31
39.944744,116.375925,0,117,39908.4246875,2009-04-05,10:11:33
39.944791,116.375908,0,116,39908.4247453704,2009-04-05,10:11:38
39.944823,116.375874,0,116,39908.4248032407,2009-04-05,10:11:43
39.944811,116.375852,0,115,39908.4248611111,2009-04-05,10:11:48
39.944814,116.375852,0,114,39908.4249189815,2009-04-05,10:11:53
39.944814,116.375852,0,114,39908.4249537037,2009-04-05,10:11:56
39.944822,116.375854,0,112,39908.4249768518,2009-04-05,10:11:58
39.944802,116.375887,0,112,39908.4250347222,2009-04-05,10:12:03
39.944795,116.375901,0,111,39908.4250925926,2009-04-05,10:12:08
39.944792,116.375899,0,111,39908.425150463,2009-04-05,10:12:13
39.94479,116.375897,0,111,39908.4252083333,2009-04-05,10:12:18
39.944786,116.375894,0,111,39908.4252662037,2009-04-05,10:12:23
39.944786,116.375894,0,111,39908.4253009259,2009-04-05,10:12:26
39.944778,116.375891,0,111,39908.4253240741,2009-04-05,10:12:28
39.944701,116.375919,0,112,39908.4253819444,2009-04-05,10:12:33
39.944651,116.375899,0,112,39908.4254398148,2009-04-05,10:12:38
39.944636,116.375889,0,113,39908.4254976852,2009-04-05,10:12:43
39.944625,116.375906,0,113,39908.4255555556,2009-04-05,10:12:48
39.94458,116.375925,0,113,39908.4256134259,2009-04-05,10:12:53
39.944479,116.375994,0,113,39908.4256712963,2009-04-05,10:12:58
39.944397,116.376065,0,112,39908.4257291667,2009-04-05,10:13:03
39.944357,116.376072,0,112,39908.425787037,2009-04-05,10:13:08
39.944388,116.375926,0,112,39908.4258449074,2009-04-05,10:13:13
39.944395,116.375857,0,112,39908.4259027778,2009-04-05,10:13:18
39.944411,116.375813,0,112,39908.4259606482,2009-04-05,10:13:23
39.944444,116.375803,0,111,39908.4260185185,2009-04-05,10:13:28
39.94445,116.375805,0,111,39908.4260763889,2009-04-05,10:13:33
39.94445,116.375805,0,111,39908.4261111111,2009-04-05,10:13:36
39.944448,116.375805,0,111,39908.4261342593,2009-04-05,10:13:38
39.944422,116.375792,0,111,39908.4261921296,2009-04-05,10:13:43
39.944436,116.375767,0,111,39908.42625,2009-04-05,10:13:48
39.944529,116.375662,0,111,39908.4263078704,2009-04-05,10:13:53
39.94445,116.375346,0,139,39908.4746875,2009-04-05,11:23:33
39.944412,116.375317,0,137,39908.4747453704,2009-04-05,11:23:38
39.944381,116.375286,0,134,39908.4748032407,2009-04-05,11:23:43
39.944349,116.375269,0,132,39908.4748611111,2009-04-05,11:23:48
39.944316,116.375232,0,129,39908.4749189815,2009-04-05,11:23:53
39.944288,116.375178,0,127,39908.4749768519,2009-04-05,11:23:58
39.944261,116.375162,0,124,39908.4750347222,2009-04-05,11:24:03
39.94421,116.375159,0,120,39908.4750925926,2009-04-05,11:24:08
39.94417,116.375163,0,117,39908.475150463,2009-04-05,11:24:13
39.944127,116.375178,0,115,39908.4752083333,2009-04-05,11:24:18
39.944108,116.37518,0,117,39908.4752662037,2009-04-05,11:24:23
39.944112,116.37518,0,116,39908.4753240741,2009-04-05,11:24:28
39.94411,116.375181,0,116,39908.4753819444,2009-04-05,11:24:33
39.944112,116.375182,0,116,39908.4754398148,2009-04-05,11:24:38
39.944112,116.375182,0,115,39908.4754976852,2009-04-05,11:24:43
39.944112,116.375182,0,115,39908.4755555556,2009-04-05,11:24:48
39.944114,116.375182,0,115,39908.4756134259,2009-04-05,11:24:53
39.944114,116.375182,0,115,39908.4756481481,2009-04-05,11:24:56
39.944111,116.375182,0,115,39908.4756712963,2009-04-05,11:24:58
39.9441,116.375186,0,115,39908.4757291667,2009-04-05,11:25:03
39.944076,116.375198,0,117,39908.475787037,2009-04-05,11:25:08
39.944065,116.375206,0,118,39908.4758449074,2009-04-05,11:25:13
39.94404,116.375265,0,118,39908.4759027778,2009-04-05,11:25:18
39.94401,116.375379,0,118,39908.4759606481,2009-04-05,11:25:23
39.943955,116.375495,0,116,39908.4760185185,2009-04-05,11:25:28
39.9439,116.375617,0,114,39908.4760763889,2009-04-05,11:25:33
39.943863,116.375707,0,112,39908.4761342593,2009-04-05,11:25:38
39.94381,116.375815,0,108,39908.4761921296,2009-04-05,11:25:43
39.943767,116.375936,0,105,39908.47625,2009-04-05,11:25:48
39.943713,116.376081,0,103,39908.4763078704,2009-04-05,11:25:53
39.943638,116.376251,0,101,39908.4763657407,2009-04-05,11:25:58
39.943558,116.376424,0,101,39908.4764236111,2009-04-05,11:26:03
39.943477,116.3766,0,99,39908.4764814815,2009-04-05,11:26:08
39.943402,116.376776,0,97,39908.4765393519,2009-04-05,11:26:13
39.94332,116.376937,0,93,39908.4765972222,2009-04-05,11:26:18
39.943231,116.377088,0,94,39908.4766550926,2009-04-05,11:26:23
39.943145,116.377225,0,93,39908.476712963,2009-04-05,11:26:28
39.943067,116.377364,0,92,39908.4767708333,2009-04-05,11:26:33
39.942974,116.377521,0,92,39908.4768287037,2009-04-05,11:26:38
39.942884,116.377684,0,92,39908.4768865741,2009-04-05,11:26:43
39.942811,116.377857,0,95,39908.4769444444,2009-04-05,11:26:48
39.942743,116.378028,0,100,39908.4770023148,2009-04-05,11:26:53
39.942668,116.378196,0,108,39908.4770601852,2009-04-05,11:26:58
39.942605,116.378373,0,105,39908.4771180556,2009-04-05,11:27:03
39.942545,116.378537,0,111,39908.4771759259,2009-04-05,11:27:08
39.942492,116.37871,0,113,39908.4772337963,2009-04-05,11:27:13
39.942435,116.378885,0,112,39908.4772916667,2009-04-05,11:27:18
39.942374,116.379047,0,111,39908.477349537,2009-04-05,11:27:23
39.942321,116.379214,0,109,39908.4774074074,2009-04-05,11:27:28
39.942271,116.379376,0,111,39908.4774652778,2009-04-05,11:27:33
39.942226,116.379557,0,112,39908.4775231481,2009-04-05,11:27:38
39.942159,116.37973,0,113,39908.4775810185,2009-04-05,11:27:43
39.942103,116.379886,0,117,39908.4776388889,2009-04-05,11:27:48
39.942064,116.379987,0,116,39908.4776967593,2009-04-05,11:27:53
39.942043,116.380041,0,117,39908.4777546296,2009-04-05,11:27:58
39.942004,116.380078,0,116,39908.4778125,2009-04-05,11:28:03
39.941908,116.380122,0,119,39908.4778703704,2009-04-05,11:28:08
39.941813,116.380206,0,121,39908.4779282407,2009-04-05,11:28:13
39.941725,116.380306,0,122,39908.4779861111,2009-04-05,11:28:18
39.941636,116.380434,0,120,39908.4780439815,2009-04-05,11:28:23
39.941556,116.380563,0,121,39908.4781018518,2009-04-05,11:28:28
39.94145,116.380654,0,121,39908.4781597222,2009-04-05,11:28:33
39.941369,116.380763,0,124,39908.4782175926,2009-04-05,11:28:38
39.941299,116.380853,0,123,39908.478275463,2009-04-05,11:28:43
39.941222,116.380966,0,121,39908.4783333333,2009-04-05,11:28:48
39.941139,116.381079,0,120,39908.4783912037,2009-04-05,11:28:53
39.941043,116.381206,0,114,39908.4784490741,2009-04-05,11:28:58
39.940943,116.381341,0,109,39908.4785069444,2009-04-05,11:29:03
39.94083,116.381473,0,102,39908.4785648148,2009-04-05,11:29:08
39.940714,116.381617,0,98,39908.4786226852,2009-04-05,11:29:13
39.940603,116.381756,0,97,39908.4786805556,2009-04-05,11:29:18
39.940489,116.381897,0,94,39908.4787384259,2009-04-05,11:29:23
39.940371,116.382055,0,90,39908.4787962963,2009-04-05,11:29:28
39.940244,116.382199,0,88,39908.4788541667,2009-04-05,11:29:33
39.940126,116.382338,0,87,39908.478912037,2009-04-05,11:29:38
39.940011,116.382493,0,89,39908.4789699074,2009-04-05,11:29:43
39.939891,116.382634,0,89,39908.4790277778,2009-04-05,11:29:48
39.939765,116.382776,0,83,39908.4790856481,2009-04-05,11:29:53
39.939656,116.382916,0,80,39908.4791435185,2009-04-05,11:29:58
39.939551,116.383054,0,79,39908.4792013889,2009-04-05,11:30:03
39.939441,116.383184,0,84,39908.4792592593,2009-04-05,11:30:08
39.939385,116.383276,0,82,39908.4793171296,2009-04-05,11:30:13
39.939331,116.383331,0,85,39908.479375,2009-04-05,11:30:18
39.939321,116.383359,0,86,39908.4794328704,2009-04-05,11:30:23
39.939316,116.383369,0,87,39908.4794907407,2009-04-05,11:30:28
39.939302,116.383404,0,87,39908.4795486111,2009-04-05,11:30:33
39.939259,116.383449,0,87,39908.4796064815,2009-04-05,11:30:38
39.939227,116.383527,0,94,39908.4796643518,2009-04-05,11:30:43
39.939183,116.383582,0,97,39908.4797222222,2009-04-05,11:30:48
39.939156,116.383648,0,97,39908.4797800926,2009-04-05,11:30:53
39.939129,116.383687,0,95,39908.479837963,2009-04-05,11:30:58
39.939109,116.383744,0,94,39908.4798958333,2009-04-05,11:31:03
39.939086,116.383802,0,95,39908.4799537037,2009-04-05,11:31:08
39.939051,116.383863,0,97,39908.4800115741,2009-04-05,11:31:13
39.939023,116.383911,0,97,39908.4800694444,2009-04-05,11:31:18
39.938993,116.383952,0,101,39908.4801273148,2009-04-05,11:31:23
39.938964,116.384002,0,101,39908.4801851852,2009-04-05,11:31:28
39.938942,116.384067,0,102,39908.4802430556,2009-04-05,11:31:33
39.938911,116.384129,0,101,39908.4803009259,2009-04-05,11:31:38
39.938879,116.384186,0,104,39908.4803587963,2009-04-05,11:31:43
39.938855,116.384238,0,102,39908.4804166667,2009-04-05,11:31:48
39.938824,116.384297,0,99,39908.480474537,2009-04-05,11:31:53
39.938789,116.384357,0,101,39908.4805324074,2009-04-05,11:31:58
39.938753,116.384403,0,103,39908.4805902778,2009-04-05,11:32:03
39.938725,116.384452,0,103,39908.4806481482,2009-04-05,11:32:08
39.938696,116.384496,0,105,39908.4807060185,2009-04-05,11:32:13
39.93866,116.384546,0,105,39908.4807638889,2009-04-05,11:32:18
39.938626,116.384596,0,108,39908.4808217593,2009-04-05,11:32:23
39.938605,116.384654,0,108,39908.4808796296,2009-04-05,11:32:28
39.938574,116.384712,0,111,39908.4809375,2009-04-05,11:32:33
39.938552,116.384765,0,113,39908.4809953704,2009-04-05,11:32:38
39.938524,116.384815,0,117,39908.4810532407,2009-04-05,11:32:43
39.938519,116.384868,0,118,39908.4811111111,2009-04-05,11:32:48
39.938507,116.384915,0,120,39908.4811689815,2009-04-05,11:32:53
39.938483,116.384978,0,121,39908.4812268519,2009-04-05,11:32:58
39.938476,116.385047,0,122,39908.4812847222,2009-04-05,11:33:03
39.938458,116.385103,0,122,39908.4813425926,2009-04-05,11:33:08
39.938443,116.385169,0,122,39908.481400463,2009-04-05,11:33:13
39.938436,116.385217,0,120,39908.4814583333,2009-04-05,11:33:18
39.938425,116.38527,0,118,39908.4815162037,2009-04-05,11:33:23
39.938413,116.385326,0,116,39908.4815740741,2009-04-05,11:33:28
39.938402,116.385373,0,116,39908.4816319444,2009-04-05,11:33:33
39.93839,116.385429,0,118,39908.4816898148,2009-04-05,11:33:38
39.938374,116.385485,0,119,39908.4817476852,2009-04-05,11:33:43
39.938368,116.38554,0,119,39908.4818055556,2009-04-05,11:33:48
39.938361,116.385596,0,119,39908.4818634259,2009-04-05,11:33:53
39.938344,116.385653,0,118,39908.4819212963,2009-04-05,11:33:58
39.938334,116.385713,0,118,39908.4819791667,2009-04-05,11:34:03
39.938323,116.385766,0,116,39908.482037037,2009-04-05,11:34:08
39.938303,116.385809,0,118,39908.4820949074,2009-04-05,11:34:13
39.938282,116.385859,0,118,39908.4821527778,2009-04-05,11:34:18
39.93827,116.385912,0,117,39908.4822106481,2009-04-05,11:34:23
39.938253,116.385978,0,116,39908.4822685185,2009-04-05,11:34:28
39.938225,116.386031,0,118,39908.4823263889,2009-04-05,11:34:33
39.938199,116.386073,0,121,39908.4823842593,2009-04-05,11:34:38
39.93818,116.386122,0,126,39908.4824421296,2009-04-05,11:34:43
39.938153,116.386168,0,128,39908.4825,2009-04-05,11:34:48
39.938126,116.386218,0,125,39908.4825578704,2009-04-05,11:34:53
39.938109,116.386274,0,117,39908.4826157407,2009-04-05,11:34:58
39.938088,116.386329,0,116,39908.4826736111,2009-04-05,11:35:03
39.938068,116.386385,0,116,39908.4827314815,2009-04-05,11:35:08
39.938053,116.386428,0,114,39908.4827893519,2009-04-05,11:35:13
39.938035,116.38647,0,113,39908.4828472222,2009-04-05,11:35:18
39.938009,116.386513,0,112,39908.4829050926,2009-04-05,11:35:23
39.93798,116.386555,0,109,39908.482962963,2009-04-05,11:35:28
39.937957,116.386593,0,108,39908.4830208333,2009-04-05,11:35:33
39.937953,116.386627,0,107,39908.4830787037,2009-04-05,11:35:38
39.937938,116.386656,0,106,39908.4831365741,2009-04-05,11:35:43
39.937917,116.386699,0,105,39908.4831944444,2009-04-05,11:35:48
39.937907,116.386724,0,104,39908.4832523148,2009-04-05,11:35:53
39.93788,116.38677,0,105,39908.4833101852,2009-04-05,11:35:58
39.937838,116.386814,0,105,39908.4833680556,2009-04-05,11:36:03
39.937818,116.386843,0,109,39908.4834259259,2009-04-05,11:36:08
39.937797,116.386892,0,111,39908.4834837963,2009-04-05,11:36:13
39.937784,116.386931,0,112,39908.4835416667,2009-04-05,11:36:18
39.937775,116.386991,0,112,39908.483599537,2009-04-05,11:36:23
39.937761,116.387025,0,114,39908.4836574074,2009-04-05,11:36:28
39.937735,116.387051,0,114,39908.4837152778,2009-04-05,11:36:33
39.937732,116.387057,0,114,39908.4837731481,2009-04-05,11:36:38
39.937729,116.387062,0,114,39908.4838310185,2009-04-05,11:36:43
39.937729,116.387062,0,114,39908.4838888889,2009-04-05,11:36:48
39.937729,116.387062,0,114,39908.4839236111,2009-04-05,11:36:51
39.93773,116.38706,0,114,39908.4839467593,2009-04-05,11:36:53
39.937741,116.387075,0,116,39908.4840046296,2009-04-05,11:36:58
39.937741,116.387075,0,116,39908.4840393519,2009-04-05,11:37:01
39.937733,116.387082,0,118,39908.4840625,2009-04-05,11:37:03
39.93772,116.3871,0,119,39908.4841203704,2009-04-05,11:37:08
39.937713,116.387103,0,119,39908.4841782407,2009-04-05,11:37:13
39.937712,116.387105,0,119,39908.4842361111,2009-04-05,11:37:18
39.93771,116.387108,0,119,39908.4842939815,2009-04-05,11:37:23
39.937709,116.38711,0,119,39908.4843518519,2009-04-05,11:37:28
39.93771,116.387107,0,119,39908.4844097222,2009-04-05,11:37:33
39.93771,116.387106,0,119,39908.4844675926,2009-04-05,11:37:38
39.937713,116.3871,0,119,39908.484525463,2009-04-05,11:37:43
39.937715,116.387096,0,119,39908.4845833333,2009-04-05,11:37:48
39.937715,116.387096,0,119,39908.4846180556,2009-04-05,11:37:51
39.937717,116.387091,0,119,39908.4846412037,2009-04-05,11:37:53
39.93772,116.387105,0,120,39908.4846990741,2009-04-05,11:37:58
39.937721,116.387127,0,123,39908.4847569444,2009-04-05,11:38:03
39.937703,116.387177,0,124,39908.4848148148,2009-04-05,11:38:08
39.937682,116.387206,0,126,39908.4848726852,2009-04-05,11:38:13
39.937674,116.387233,0,127,39908.4849305556,2009-04-05,11:38:18
39.937662,116.38727,0,129,39908.4849884259,2009-04-05,11:38:23
39.93765,116.387302,0,128,39908.4850462963,2009-04-05,11:38:28
39.937645,116.387344,0,127,39908.4851041667,2009-04-05,11:38:33
39.937638,116.387386,0,126,39908.485162037,2009-04-05,11:38:38
39.937629,116.387422,0,126,39908.4852199074,2009-04-05,11:38:43
39.937607,116.387453,0,125,39908.4852777778,2009-04-05,11:38:48
39.937589,116.387472,0,125,39908.4853356481,2009-04-05,11:38:53
39.937565,116.387524,0,128,39908.4853935185,2009-04-05,11:38:58
39.937558,116.387571,0,126,39908.4854513889,2009-04-05,11:39:03
39.937543,116.387617,0,125,39908.4855092593,2009-04-05,11:39:08
39.937527,116.38766,0,124,39908.4855671296,2009-04-05,11:39:13
39.937527,116.387714,0,124,39908.485625,2009-04-05,11:39:18
39.937508,116.387765,0,124,39908.4856828704,2009-04-05,11:39:23
39.937471,116.387792,0,123,39908.4857407407,2009-04-05,11:39:28
39.937446,116.387827,0,125,39908.4857986111,2009-04-05,11:39:33
39.937427,116.387872,0,124,39908.4858564815,2009-04-05,11:39:38
39.937403,116.387901,0,124,39908.4859143518,2009-04-05,11:39:43
39.937385,116.387955,0,121,39908.4859722222,2009-04-05,11:39:48
39.937377,116.38801,0,120,39908.4860300926,2009-04-05,11:39:53
39.937371,116.388049,0,116,39908.486087963,2009-04-05,11:39:58
39.937342,116.388072,0,112,39908.4861458333,2009-04-05,11:40:03
39.937333,116.388098,0,112,39908.4862037037,2009-04-05,11:40:08
39.937326,116.388143,0,113,39908.4862615741,2009-04-05,11:40:13
39.937308,116.388194,0,113,39908.4863194444,2009-04-05,11:40:18
39.937288,116.388239,0,113,39908.4863773148,2009-04-05,11:40:23
39.937267,116.388277,0,114,39908.4864351852,2009-04-05,11:40:28
39.937242,116.388309,0,115,39908.4864930556,2009-04-05,11:40:33
39.937215,116.38834,0,116,39908.4865509259,2009-04-05,11:40:38
39.937172,116.388357,0,116,39908.4866087963,2009-04-05,11:40:43
39.937137,116.388372,0,119,39908.4866666667,2009-04-05,11:40:48
39.937109,116.388402,0,118,39908.486724537,2009-04-05,11:40:53
39.937083,116.388432,0,120,39908.4867824074,2009-04-05,11:40:58
39.937051,116.388447,0,118,39908.4868402778,2009-04-05,11:41:03
39.937,116.388451,0,118,39908.4868981481,2009-04-05,11:41:08
39.936971,116.388461,0,121,39908.4869560185,2009-04-05,11:41:13
39.936939,116.388483,0,122,39908.4870138889,2009-04-05,11:41:18
39.936919,116.388513,0,123,39908.4870717593,2009-04-05,11:41:23
39.936891,116.388532,0,124,39908.4871296296,2009-04-05,11:41:28
39.936861,116.38855,0,125,39908.4871875,2009-04-05,11:41:33
39.936828,116.388569,0,125,39908.4872453704,2009-04-05,11:41:38
39.936801,116.388589,0,125,39908.4873032407,2009-04-05,11:41:43
39.936769,116.388616,0,126,39908.4873611111,2009-04-05,11:41:48
39.936745,116.38864,0,127,39908.4874189815,2009-04-05,11:41:53
39.936703,116.388644,0,127,39908.4874768518,2009-04-05,11:41:58
39.936684,116.388597,0,127,39908.4875347222,2009-04-05,11:42:03
39.936677,116.38857,0,127,39908.4875925926,2009-04-05,11:42:08
39.936646,116.388558,0,127,39908.487650463,2009-04-05,11:42:13
39.936603,116.38857,0,126,39908.4877083333,2009-04-05,11:42:18
39.936565,116.388586,0,127,39908.4877662037,2009-04-05,11:42:23
39.936538,116.388597,0,126,39908.4878240741,2009-04-05,11:42:28
39.936506,116.388608,0,124,39908.4878819444,2009-04-05,11:42:33
39.936468,116.388608,0,124,39908.4879398148,2009-04-05,11:42:38
39.936424,116.388614,0,123,39908.4879976852,2009-04-05,11:42:43
39.936383,116.388624,0,123,39908.4880555556,2009-04-05,11:42:48
39.936331,116.388645,0,122,39908.4881134259,2009-04-05,11:42:53
39.936311,116.38864,0,121,39908.4881712963,2009-04-05,11:42:58
39.936274,116.388645,0,119,39908.4882291667,2009-04-05,11:43:03
39.93624,116.388641,0,117,39908.488287037,2009-04-05,11:43:08
39.936197,116.388664,0,116,39908.4883449074,2009-04-05,11:43:13
39.936162,116.388664,0,116,39908.4884027778,2009-04-05,11:43:18
39.936133,116.388674,0,119,39908.4884606482,2009-04-05,11:43:23
39.936103,116.388688,0,121,39908.4885185185,2009-04-05,11:43:28
39.936103,116.388712,0,121,39908.4885763889,2009-04-05,11:43:33
39.936074,116.388744,0,122,39908.4886342593,2009-04-05,11:43:38
39.936041,116.388759,0,124,39908.4886921296,2009-04-05,11:43:43
39.93601,116.388758,0,126,39908.48875,2009-04-05,11:43:48
39.935972,116.388763,0,127,39908.4888078704,2009-04-05,11:43:53
39.935941,116.38877,0,129,39908.4888657407,2009-04-05,11:43:58
39.935922,116.388784,0,129,39908.4889236111,2009-04-05,11:44:03
39.935882,116.388811,0,127,39908.4889814815,2009-04-05,11:44:08
39.935838,116.388815,0,129,39908.4890393519,2009-04-05,11:44:13
39.935795,116.388808,0,125,39908.4890972222,2009-04-05,11:44:18
39.93576,116.388811,0,125,39908.4891550926,2009-04-05,11:44:23
39.935723,116.388826,0,126,39908.489212963,2009-04-05,11:44:28
39.935687,116.388829,0,126,39908.4892708333,2009-04-05,11:44:33
39.935654,116.388829,0,124,39908.4893287037,2009-04-05,11:44:38
39.935621,116.388829,0,124,39908.4893865741,2009-04-05,11:44:43
39.935589,116.388834,0,126,39908.4894444444,2009-04-05,11:44:48
39.935556,116.388838,0,130,39908.4895023148,2009-04-05,11:44:53
39.935514,116.388854,0,132,39908.4895601852,2009-04-05,11:44:58
39.935476,116.38886,0,135,39908.4896180556,2009-04-05,11:45:03
39.935441,116.388873,0,133,39908.4896759259,2009-04-05,11:45:08
39.935407,116.388891,0,133,39908.4897337963,2009-04-05,11:45:13
39.935378,116.388897,0,133,39908.4897916667,2009-04-05,11:45:18
39.935338,116.388899,0,132,39908.489849537,2009-04-05,11:45:23
39.935295,116.38891,0,132,39908.4899074074,2009-04-05,11:45:28
39.935261,116.388925,0,134,39908.4899652778,2009-04-05,11:45:33
39.935226,116.388935,0,134,39908.4900231481,2009-04-05,11:45:38
39.935184,116.388953,0,134,39908.4900810185,2009-04-05,11:45:43
39.935141,116.388968,0,131,39908.4901388889,2009-04-05,11:45:48
39.935115,116.388969,0,131,39908.4901967593,2009-04-05,11:45:53
39.93509,116.388967,0,135,39908.4902546296,2009-04-05,11:45:58
39.935062,116.388957,0,136,39908.4903125,2009-04-05,11:46:03
39.935018,116.388958,0,138,39908.4903703704,2009-04-05,11:46:08
39.934983,116.388948,0,138,39908.4904282407,2009-04-05,11:46:13
39.934946,116.38895,0,137,39908.4904861111,2009-04-05,11:46:18
39.934907,116.388955,0,136,39908.4905439815,2009-04-05,11:46:23
39.934875,116.388948,0,135,39908.4906018519,2009-04-05,11:46:28
39.934861,116.388977,0,131,39908.4906597222,2009-04-05,11:46:33
39.934835,116.389002,0,129,39908.4907175926,2009-04-05,11:46:38
39.934804,116.389015,0,127,39908.490775463,2009-04-05,11:46:43
39.934776,116.389006,0,129,39908.4908333333,2009-04-05,11:46:48
39.934759,116.389017,0,130,39908.4908912037,2009-04-05,11:46:53
39.934762,116.38901,0,129,39908.4909490741,2009-04-05,11:46:58
39.934766,116.389009,0,129,39908.4910069444,2009-04-05,11:47:03
39.934766,116.389009,0,129,39908.4910416667,2009-04-05,11:47:06
39.934771,116.389008,0,130,39908.4910648148,2009-04-05,11:47:08
39.934778,116.388997,0,130,39908.4911226852,2009-04-05,11:47:13
39.934791,116.388984,0,133,39908.4911805556,2009-04-05,11:47:18
39.934791,116.388984,0,133,39908.4912152778,2009-04-05,11:47:21
39.934795,116.388983,0,134,39908.4912384259,2009-04-05,11:47:23
39.934854,116.388969,0,135,39908.4912962963,2009-04-05,11:47:28
39.934878,116.388955,0,136,39908.4913541667,2009-04-05,11:47:33
39.934822,116.38894,0,135,39908.491412037,2009-04-05,11:47:38
39.934786,116.388921,0,139,39908.4914699074,2009-04-05,11:47:43
39.934747,116.38891,0,138,39908.4915277778,2009-04-05,11:47:48
39.934724,116.388883,0,135,39908.4915856481,2009-04-05,11:47:53
39.934692,116.388849,0,136,39908.4916435185,2009-04-05,11:47:58
39.934659,116.388822,0,132,39908.4917013889,2009-04-05,11:48:03
39.934627,116.388792,0,132,39908.4917592593,2009-04-05,11:48:08
39.934608,116.38876,0,131,39908.4918171296,2009-04-05,11:48:13
39.934587,116.388734,0,130,39908.491875,2009-04-05,11:48:18
39.934563,116.388707,0,131,39908.4919328704,2009-04-05,11:48:23
39.934535,116.38868,0,133,39908.4919907407,2009-04-05,11:48:28
39.934511,116.388653,0,134,39908.4920486111,2009-04-05,11:48:33
39.934483,116.388618,0,133,39908.4921064815,2009-04-05,11:48:38
39.934473,116.388577,0,131,39908.4921643519,2009-04-05,11:48:43
39.934453,116.388539,0,128,39908.4922222222,2009-04-05,11:48:48
39.934422,116.38853,0,128,39908.4922800926,2009-04-05,11:48:53
39.934405,116.388506,0,127,39908.492337963,2009-04-05,11:48:58
39.934394,116.388464,0,126,39908.4923958333,2009-04-05,11:49:03
39.934373,116.388428,0,125,39908.4924537037,2009-04-05,11:49:08
39.934364,116.388379,0,126,39908.4925115741,2009-04-05,11:49:13
39.934344,116.388336,0,128,39908.4925694444,2009-04-05,11:49:18
39.934327,116.388303,0,134,39908.4926273148,2009-04-05,11:49:23
39.93431,116.388278,0,135,39908.4926851852,2009-04-05,11:49:28
39.934298,116.38823,0,138,39908.4927430556,2009-04-05,11:49:33
39.934288,116.38819,0,136,39908.4928009259,2009-04-05,11:49:38
39.934256,116.38816,0,137,39908.4928587963,2009-04-05,11:49:43
39.934245,116.38811,0,137,39908.4929166667,2009-04-05,11:49:48
39.934224,116.388062,0,139,39908.492974537,2009-04-05,11:49:53
39.934201,116.388021,0,140,39908.4930324074,2009-04-05,11:49:58
39.934194,116.387976,0,138,39908.4930902778,2009-04-05,11:50:03
39.934178,116.387924,0,136,39908.4931481481,2009-04-05,11:50:08
39.934156,116.387898,0,135,39908.4932060185,2009-04-05,11:50:13
39.934139,116.387874,0,134,39908.4932638889,2009-04-05,11:50:18
39.934111,116.387837,0,132,39908.4933217593,2009-04-05,11:50:23
39.934094,116.387785,0,131,39908.4933796296,2009-04-05,11:50:28
39.934062,116.387738,0,133,39908.4934375,2009-04-05,11:50:33
39.934035,116.387698,0,133,39908.4934953704,2009-04-05,11:50:38
39.93402,116.387651,0,130,39908.4935532407,2009-04-05,11:50:43
39.934006,116.387611,0,126,39908.4936111111,2009-04-05,11:50:48
39.933969,116.387579,0,127,39908.4936689815,2009-04-05,11:50:53
39.933945,116.387561,0,128,39908.4937268518,2009-04-05,11:50:58
39.933917,116.387524,0,124,39908.4937847222,2009-04-05,11:51:03
39.933894,116.387482,0,125,39908.4938425926,2009-04-05,11:51:08
39.933886,116.387433,0,121,39908.493900463,2009-04-05,11:51:13
39.933865,116.387397,0,121,39908.4939583333,2009-04-05,11:51:18
39.933852,116.387346,0,120,39908.4940162037,2009-04-05,11:51:23
39.933829,116.387325,0,120,39908.4940740741,2009-04-05,11:51:28
39.933812,116.38729,0,119,39908.4941319444,2009-04-05,11:51:33
39.933791,116.38726,0,120,39908.4941898148,2009-04-05,11:51:38
39.933762,116.387226,0,121,39908.4942476852,2009-04-05,11:51:43
39.933745,116.387181,0,124,39908.4943055556,2009-04-05,11:51:48
39.933729,116.387136,0,128,39908.4943634259,2009-04-05,11:51:53
39.933717,116.387085,0,131,39908.4944212963,2009-04-05,11:51:58
39.933705,116.387038,0,133,39908.4944791667,2009-04-05,11:52:03
39.93368,116.387014,0,134,39908.494537037,2009-04-05,11:52:08
39.933653,116.386968,0,134,39908.4945949074,2009-04-05,11:52:13
39.933643,116.386931,0,136,39908.4946527778,2009-04-05,11:52:18
39.933621,116.386898,0,136,39908.4947106481,2009-04-05,11:52:23
39.933584,116.386874,0,135,39908.4947685185,2009-04-05,11:52:28
39.93356,116.386845,0,138,39908.4948263889,2009-04-05,11:52:33
39.933539,116.386823,0,139,39908.4948842593,2009-04-05,11:52:38
39.933506,116.38678,0,139,39908.4949421296,2009-04-05,11:52:43
39.933469,116.386751,0,138,39908.495,2009-04-05,11:52:48
39.933425,116.386734,0,138,39908.4950578704,2009-04-05,11:52:53
39.933385,116.386715,0,140,39908.4951157407,2009-04-05,11:52:58
39.933354,116.386697,0,140,39908.4951736111,2009-04-05,11:53:03
39.933342,116.386679,0,141,39908.4952314815,2009-04-05,11:53:08
39.933312,116.386654,0,140,39908.4952893518,2009-04-05,11:53:13
39.933272,116.386642,0,140,39908.4953472222,2009-04-05,11:53:18
39.933242,116.386623,0,140,39908.4954050926,2009-04-05,11:53:23
39.933214,116.3866,0,140,39908.495462963,2009-04-05,11:53:28
39.933152,116.386604,0,140,39908.4955208333,2009-04-05,11:53:33
39.933104,116.386597,0,140,39908.4955787037,2009-04-05,11:53:38
39.933058,116.386598,0,141,39908.4956365741,2009-04-05,11:53:43
39.933011,116.386584,0,139,39908.4956944444,2009-04-05,11:53:48
39.932982,116.386574,0,139,39908.4957523148,2009-04-05,11:53:53
39.932921,116.386553,0,141,39908.4958101852,2009-04-05,11:53:58
39.932881,116.386556,0,141,39908.4958680556,2009-04-05,11:54:03
39.932841,116.386547,0,142,39908.4959259259,2009-04-05,11:54:08
39.932804,116.386521,0,142,39908.4959837963,2009-04-05,11:54:13
39.932761,116.386508,0,142,39908.4960416667,2009-04-05,11:54:18
39.932725,116.386491,0,141,39908.496099537,2009-04-05,11:54:23
39.932683,116.386466,0,139,39908.4961574074,2009-04-05,11:54:28
39.932655,116.386447,0,137,39908.4962152778,2009-04-05,11:54:33
39.932626,116.386405,0,134,39908.4962731482,2009-04-05,11:54:38
39.932603,116.38637,0,132,39908.4963310185,2009-04-05,11:54:43
39.932574,116.386325,0,132,39908.4963888889,2009-04-05,11:54:48
39.932557,116.386273,0,132,39908.4964467593,2009-04-05,11:54:53
39.932558,116.386245,0,135,39908.4965046296,2009-04-05,11:54:58
39.932523,116.386233,0,135,39908.4965625,2009-04-05,11:55:03
39.932496,116.386244,0,136,39908.4966203704,2009-04-05,11:55:08
39.932464,116.386256,0,135,39908.4966782407,2009-04-05,11:55:13
39.932427,116.386256,0,133,39908.4967361111,2009-04-05,11:55:18
39.932402,116.386266,0,133,39908.4967939815,2009-04-05,11:55:23
39.932366,116.386257,0,135,39908.4968518519,2009-04-05,11:55:28
39.932366,116.386257,0,135,39908.4969097222,2009-04-05,11:55:33
39.932366,116.386257,0,135,39908.4969444444,2009-04-05,11:55:36
39.932368,116.386256,0,135,39908.4969675926,2009-04-05,11:55:38
39.932373,116.386225,0,135,39908.497025463,2009-04-05,11:55:43
39.932367,116.386221,0,135,39908.4970833333,2009-04-05,11:55:48
39.932367,116.386221,0,135,39908.4971180556,2009-04-05,11:55:51
39.932366,116.386221,0,135,39908.4971412037,2009-04-05,11:55:53
39.932382,116.3862,0,134,39908.4971990741,2009-04-05,11:55:58
39.932395,116.386187,0,134,39908.4972569444,2009-04-05,11:56:03
39.932386,116.386183,0,134,39908.4973148148,2009-04-05,11:56:08
39.932386,116.386183,0,134,39908.497349537,2009-04-05,11:56:11
39.932388,116.386182,0,134,39908.4973726852,2009-04-05,11:56:13
39.932389,116.386169,0,134,39908.4974305556,2009-04-05,11:56:18
39.932394,116.386161,0,134,39908.4974884259,2009-04-05,11:56:23
39.932394,116.386161,0,134,39908.4975231481,2009-04-05,11:56:26
39.932394,116.38616,0,134,39908.4975462963,2009-04-05,11:56:28
39.932405,116.386143,0,133,39908.4976041667,2009-04-05,11:56:33
39.932406,116.386138,0,132,39908.497662037,2009-04-05,11:56:38
39.932406,116.386138,0,132,39908.4977199074,2009-04-05,11:56:43
39.932405,116.386138,0,131,39908.4977777778,2009-04-05,11:56:48
39.932405,116.386138,0,131,39908.4978356481,2009-04-05,11:56:53
39.932405,116.386138,0,131,39908.4978935185,2009-04-05,11:56:58
39.932405,116.386138,0,131,39908.4979513889,2009-04-05,11:57:03
39.932405,116.386138,0,131,39908.4980092593,2009-04-05,11:57:08
39.932405,116.386138,0,131,39908.4980671296,2009-04-05,11:57:13
39.932405,116.386138,0,131,39908.498125,2009-04-05,11:57:18
39.932405,116.386138,0,131,39908.4981828704,2009-04-05,11:57:23
39.932405,116.386137,0,131,39908.4982407407,2009-04-05,11:57:28
39.932405,116.386137,0,131,39908.4982986111,2009-04-05,11:57:33
39.932405,116.386137,0,131,39908.4983564815,2009-04-05,11:57:38
39.932404,116.386138,0,131,39908.4984143519,2009-04-05,11:57:43
39.932404,116.386137,0,131,39908.4984722222,2009-04-05,11:57:48
39.932404,116.386137,0,131,39908.4985300926,2009-04-05,11:57:53
39.932404,116.386137,0,131,39908.498587963,2009-04-05,11:57:58
39.932404,116.386138,0,131,39908.4986458333,2009-04-05,11:58:03
39.932404,116.386138,0,131,39908.4987037037,2009-04-05,11:58:08
39.932403,116.386138,0,132,39908.4987615741,2009-04-05,11:58:13
39.932403,116.386138,0,131,39908.4988194444,2009-04-05,11:58:18
39.932403,116.386138,0,132,39908.4988773148,2009-04-05,11:58:23
39.932403,116.386138,0,132,39908.4989351852,2009-04-05,11:58:28
39.932403,116.386138,0,132,39908.4989930556,2009-04-05,11:58:33
39.932403,116.386138,0,132,39908.4990509259,2009-04-05,11:58:38
39.932403,116.386138,0,132,39908.4990856481,2009-04-05,11:58:41
39.932403,116.386134,0,132,39908.4991087963,2009-04-05,11:58:43
39.932416,116.3861,0,130,39908.4991666667,2009-04-05,11:58:48
39.932414,116.386056,0,132,39908.499224537,2009-04-05,11:58:53
39.932416,116.386011,0,132,39908.4992824074,2009-04-05,11:58:58
39.932414,116.385972,0,133,39908.4993402778,2009-04-05,11:59:03
39.932423,116.385948,0,131,39908.4993981481,2009-04-05,11:59:08
39.932422,116.385921,0,131,39908.4994560185,2009-04-05,11:59:13
39.93243,116.385889,0,131,39908.4995138889,2009-04-05,11:59:18
39.932442,116.385863,0,131,39908.4995717593,2009-04-05,11:59:23
39.932418,116.385855,0,132,39908.4996296296,2009-04-05,11:59:28
39.932389,116.385856,0,134,39908.4996875,2009-04-05,11:59:33
39.932375,116.385856,0,134,39908.4997453704,2009-04-05,11:59:38
39.932381,116.385854,0,134,39908.4998032407,2009-04-05,11:59:43
39.93238,116.385854,0,134,39908.4998611111,2009-04-05,11:59:48
39.932379,116.385854,0,134,39908.4999189815,2009-04-05,11:59:53
39.932375,116.385851,0,134,39908.4999768519,2009-04-05,11:59:58
39.932367,116.385852,0,135,39908.5000347222,2009-04-05,12:00:03
39.932364,116.38586,0,136,39908.5000925926,2009-04-05,12:00:08
39.932359,116.385859,0,136,39908.500150463,2009-04-05,12:00:13
39.932359,116.385859,0,136,39908.5001851852,2009-04-05,12:00:16
39.932355,116.385857,0,136,39908.5002083333,2009-04-05,12:00:18
39.932354,116.385847,0,137,39908.5002662037,2009-04-05,12:00:23
39.932334,116.385826,0,137,39908.5003240741,2009-04-05,12:00:28
39.93233,116.385809,0,135,39908.5003819444,2009-04-05,12:00:33
39.932328,116.385809,0,135,39908.5004398148,2009-04-05,12:00:38
39.932327,116.385809,0,135,39908.5004976852,2009-04-05,12:00:43
39.932327,116.385808,0,135,39908.5005555556,2009-04-05,12:00:48
39.932327,116.385808,0,135,39908.5006134259,2009-04-05,12:00:53
39.932327,116.385808,0,135,39908.5006712963,2009-04-05,12:00:58
39.932328,116.385807,0,135,39908.5007291667,2009-04-05,12:01:03
39.932328,116.385807,0,135,39908.500787037,2009-04-05,12:01:08
39.932328,116.385807,0,135,39908.5008449074,2009-04-05,12:01:13
39.932329,116.385807,0,135,39908.5009027778,2009-04-05,12:01:18
39.932329,116.385807,0,135,39908.5009606481,2009-04-05,12:01:23
39.932329,116.385806,0,135,39908.5010185185,2009-04-05,12:01:28
39.932329,116.385806,0,134,39908.5010763889,2009-04-05,12:01:33
39.932329,116.385806,0,134,39908.5011342593,2009-04-05,12:01:38
39.932329,116.385805,0,134,39908.5011921296,2009-04-05,12:01:43
39.932329,116.385805,0,134,39908.50125,2009-04-05,12:01:48
39.932329,116.385805,0,134,39908.5012847222,2009-04-05,12:01:51
39.932329,116.385805,0,134,39908.5013078704,2009-04-05,12:01:53
39.932311,116.385811,0,134,39908.5013657407,2009-04-05,12:01:58
39.93228,116.385807,0,134,39908.5014236111,2009-04-05,12:02:03
39.93225,116.385818,0,136,39908.5014814815,2009-04-05,12:02:08
39.932233,116.385786,0,136,39908.5015393518,2009-04-05,12:02:13
39.932232,116.385737,0,137,39908.5015972222,2009-04-05,12:02:18
39.932239,116.385739,0,137,39908.5016550926,2009-04-05,12:02:23
39.932241,116.385739,0,137,39908.501712963,2009-04-05,12:02:28
39.93224,116.385739,0,137,39908.5017708333,2009-04-05,12:02:33
39.932236,116.38574,0,137,39908.5018287037,2009-04-05,12:02:38
39.932231,116.385739,0,137,39908.5018865741,2009-04-05,12:02:43
39.932227,116.385739,0,137,39908.5019444444,2009-04-05,12:02:48
39.932227,116.385739,0,137,39908.5019791667,2009-04-05,12:02:51
39.932224,116.385741,0,137,39908.5020023148,2009-04-05,12:02:53
39.932216,116.385712,0,142,39908.5020601852,2009-04-05,12:02:58
39.932207,116.385646,0,140,39908.5021180556,2009-04-05,12:03:03
39.93221,116.385593,0,140,39908.5021759259,2009-04-05,12:03:08
39.932213,116.385547,0,141,39908.5022337963,2009-04-05,12:03:13
39.932217,116.385501,0,142,39908.5022916667,2009-04-05,12:03:18
39.932221,116.385442,0,142,39908.502349537,2009-04-05,12:03:23
39.932233,116.385375,0,143,39908.5024074074,2009-04-05,12:03:28
39.932229,116.385308,0,144,39908.5024652778,2009-04-05,12:03:33
39.932228,116.385254,0,144,39908.5025231481,2009-04-05,12:03:38
39.932229,116.385208,0,147,39908.5025810185,2009-04-05,12:03:43
39.932214,116.385167,0,150,39908.5026388889,2009-04-05,12:03:48
39.9322,116.385107,0,152,39908.5026967593,2009-04-05,12:03:53
39.93221,116.385048,0,151,39908.5027546296,2009-04-05,12:03:58
39.932203,116.384969,0,150,39908.5028125,2009-04-05,12:04:03
39.932191,116.384918,0,146,39908.5028703704,2009-04-05,12:04:08
39.932185,116.384875,0,145,39908.5029282407,2009-04-05,12:04:13
39.932161,116.38485,0,143,39908.5029861111,2009-04-05,12:04:18
39.932161,116.384788,0,142,39908.5030439815,2009-04-05,12:04:23
39.932161,116.384722,0,138,39908.5031018518,2009-04-05,12:04:28
39.932153,116.384673,0,136,39908.5031597222,2009-04-05,12:04:33
39.932141,116.38462,0,134,39908.5032175926,2009-04-05,12:04:38
39.932156,116.384582,0,133,39908.503275463,2009-04-05,12:04:43
39.932141,116.384584,0,135,39908.5033333333,2009-04-05,12:04:48
39.93214,116.384584,0,135,39908.5033912037,2009-04-05,12:04:53
39.93214,116.384584,0,135,39908.5034490741,2009-04-05,12:04:58
39.932139,116.384584,0,135,39908.5035069444,2009-04-05,12:05:03
39.932139,116.384584,0,135,39908.5035648148,2009-04-05,12:05:08
39.93214,116.384584,0,135,39908.5036226852,2009-04-05,12:05:13
39.93214,116.384584,0,135,39908.5036805556,2009-04-05,12:05:18
39.93214,116.384583,0,135,39908.5037384259,2009-04-05,12:05:23
39.93214,116.384583,0,135,39908.5037962963,2009-04-05,12:05:28
39.932139,116.384583,0,135,39908.5038541667,2009-04-05,12:05:33
39.93214,116.384583,0,135,39908.503912037,2009-04-05,12:05:38
39.93214,116.384583,0,135,39908.5039699074,2009-04-05,12:05:43
39.93214,116.384583,0,135,39908.5040277778,2009-04-05,12:05:48
39.93214,116.384583,0,135,39908.5040856482,2009-04-05,12:05:53
39.93214,116.384583,0,135,39908.5041203704,2009-04-05,12:05:56
39.93214,116.384583,0,135,39908.5041435185,2009-04-05,12:05:58
39.932142,116.384597,0,134,39908.5042013889,2009-04-05,12:06:03
39.932144,116.384622,0,135,39908.5042592593,2009-04-05,12:06:08
39.932143,116.384644,0,135,39908.5043171296,2009-04-05,12:06:13
39.932148,116.384643,0,135,39908.504375,2009-04-05,12:06:18
39.93215,116.384643,0,135,39908.5044328704,2009-04-05,12:06:23
39.932154,116.384642,0,136,39908.5044907407,2009-04-05,12:06:28
39.932154,116.384642,0,136,39908.5045486111,2009-04-05,12:06:33
39.932153,116.384642,0,136,39908.5046064815,2009-04-05,12:06:38
39.93215,116.384643,0,136,39908.5046643519,2009-04-05,12:06:43
39.932153,116.384643,0,137,39908.5047222222,2009-04-05,12:06:48
39.932153,116.384643,0,137,39908.5047569444,2009-04-05,12:06:51
39.932149,116.384646,0,137,39908.5047800926,2009-04-05,12:06:53
39.932128,116.38473,0,138,39908.504837963,2009-04-05,12:06:58
39.932141,116.384774,0,140,39908.5048958333,2009-04-05,12:07:03
39.932154,116.384766,0,141,39908.5049537037,2009-04-05,12:07:08
39.932157,116.384766,0,141,39908.5050115741,2009-04-05,12:07:13
39.932161,116.384766,0,140,39908.5050694444,2009-04-05,12:07:18
39.932159,116.384766,0,140,39908.5051273148,2009-04-05,12:07:23
39.932159,116.384767,0,140,39908.5051851852,2009-04-05,12:07:28
39.932159,116.384767,0,140,39908.5052430556,2009-04-05,12:07:33
39.932158,116.384767,0,140,39908.5053009259,2009-04-05,12:07:38
39.932158,116.384767,0,140,39908.5053587963,2009-04-05,12:07:43
39.932158,116.384768,0,140,39908.5054166667,2009-04-05,12:07:48
39.932158,116.384768,0,140,39908.505474537,2009-04-05,12:07:53
39.932158,116.384767,0,140,39908.5055324074,2009-04-05,12:07:58
39.932158,116.384767,0,140,39908.5055902778,2009-04-05,12:08:03
39.932159,116.384767,0,140,39908.5056481481,2009-04-05,12:08:08
39.932159,116.384767,0,140,39908.5056828704,2009-04-05,12:08:11
39.932152,116.384769,0,140,39908.5057060185,2009-04-05,12:08:13
39.932156,116.38478,0,141,39908.5057638889,2009-04-05,12:08:18
39.932163,116.3848,0,144,39908.5058217593,2009-04-05,12:08:23
39.932159,116.384801,0,143,39908.5058796296,2009-04-05,12:08:28
39.932162,116.384801,0,143,39908.5059375,2009-04-05,12:08:33
39.932165,116.384802,0,143,39908.5059953704,2009-04-05,12:08:38
39.932168,116.384801,0,144,39908.5060532407,2009-04-05,12:08:43
39.932161,116.384802,0,144,39908.5061111111,2009-04-05,12:08:48
39.932156,116.384801,0,143,39908.5061689815,2009-04-05,12:08:53
39.932158,116.3848,0,143,39908.5062268519,2009-04-05,12:08:58
39.932155,116.384801,0,143,39908.5062847222,2009-04-05,12:09:03
39.932154,116.384801,0,143,39908.5063425926,2009-04-05,12:09:08
39.932154,116.384801,0,143,39908.506400463,2009-04-05,12:09:13
39.932153,116.384801,0,144,39908.5064583333,2009-04-05,12:09:18
39.932153,116.384801,0,144,39908.5064930556,2009-04-05,12:09:21
39.932153,116.384802,0,144,39908.5065162037,2009-04-05,12:09:23
39.932142,116.384815,0,144,39908.5065740741,2009-04-05,12:09:28
39.932133,116.384834,0,144,39908.5066319444,2009-04-05,12:09:33
39.932084,116.384625,0,144,39908.5066898148,2009-04-05,12:09:38
39.932035,116.38418,0,145,39908.5067476852,2009-04-05,12:09:43
39.932,116.383592,0,146,39908.5068055556,2009-04-05,12:09:48
39.931948,116.382911,0,147,39908.5068634259,2009-04-05,12:09:53
39.931916,116.382144,0,149,39908.5069212963,2009-04-05,12:09:58
39.931877,116.381343,0,152,39908.5069791667,2009-04-05,12:10:03
39.931865,116.380556,0,155,39908.507037037,2009-04-05,12:10:08
39.931893,116.380161,0,156,39908.5070949074,2009-04-05,12:10:13
39.931926,116.380011,0,156,39908.5071527778,2009-04-05,12:10:18
39.931943,116.379859,0,157,39908.5072106481,2009-04-05,12:10:23
39.931936,116.379714,0,156,39908.5072685185,2009-04-05,12:10:28
39.931873,116.379326,0,158,39908.5073263889,2009-04-05,12:10:33
39.931829,116.378764,0,160,39908.5073842593,2009-04-05,12:10:38
39.931784,116.378145,0,162,39908.5074421296,2009-04-05,12:10:43
39.931763,116.377498,0,163,39908.5075,2009-04-05,12:10:48
39.931737,116.376831,0,163,39908.5075578704,2009-04-05,12:10:53
39.931743,116.376289,0,164,39908.5076157407,2009-04-05,12:10:58
39.93176,116.375963,0,165,39908.5076736111,2009-04-05,12:11:03
39.931711,116.375704,0,167,39908.5077314815,2009-04-05,12:11:08
39.931688,116.375482,0,170,39908.5077893519,2009-04-05,12:11:13
39.93169,116.375459,0,172,39908.5078472222,2009-04-05,12:11:18
39.93169,116.375459,0,172,39908.5078819444,2009-04-05,12:11:21
39.931683,116.375459,0,172,39908.5079050926,2009-04-05,12:11:23
39.931673,116.375461,0,172,39908.507962963,2009-04-05,12:11:28
39.931681,116.375366,0,173,39908.5080208333,2009-04-05,12:11:33
39.931681,116.375282,0,174,39908.5080787037,2009-04-05,12:11:38
39.931714,116.375229,0,173,39908.5081365741,2009-04-05,12:11:43
39.931734,116.37512,0,171,39908.5081944444,2009-04-05,12:11:48
39.931758,116.374985,0,168,39908.5082523148,2009-04-05,12:11:53
39.931782,116.374989,0,165,39908.5083101852,2009-04-05,12:11:58
39.931778,116.37496,0,163,39908.5083680556,2009-04-05,12:12:03
39.931784,116.374862,0,161,39908.5084259259,2009-04-05,12:12:08
39.931768,116.374802,0,160,39908.5084837963,2009-04-05,12:12:13
39.931768,116.374739,0,162,39908.5085416667,2009-04-05,12:12:18
39.931779,116.374724,0,164,39908.508599537,2009-04-05,12:12:23
39.931784,116.374724,0,163,39908.5086574074,2009-04-05,12:12:28
39.931784,116.374724,0,163,39908.5086921296,2009-04-05,12:12:31
39.931778,116.374724,0,163,39908.5087152778,2009-04-05,12:12:33
39.931778,116.374739,0,163,39908.5087731481,2009-04-05,12:12:38
39.931778,116.374739,0,163,39908.5088078704,2009-04-05,12:12:41
39.931784,116.374738,0,163,39908.5088310185,2009-04-05,12:12:43
39.931774,116.374599,0,163,39908.5088888889,2009-04-05,12:12:48
39.931763,116.374388,0,162,39908.5089467593,2009-04-05,12:12:53
39.931745,116.374199,0,163,39908.5090046296,2009-04-05,12:12:58
39.93171,116.373762,0,163,39908.5090625,2009-04-05,12:13:03
39.93168,116.373298,0,163,39908.5091203704,2009-04-05,12:13:08
39.931649,116.372812,0,162,39908.5091782407,2009-04-05,12:13:13
39.931642,116.372369,0,159,39908.5092361111,2009-04-05,12:13:18
39.931601,116.372071,0,155,39908.5092939815,2009-04-05,12:13:23
39.931603,116.371725,0,152,39908.5093518518,2009-04-05,12:13:28
39.931563,116.371204,0,152,39908.5094097222,2009-04-05,12:13:33
39.931539,116.370612,0,153,39908.5094675926,2009-04-05,12:13:38
39.931494,116.369944,0,154,39908.509525463,2009-04-05,12:13:43
39.931471,116.369267,0,151,39908.5095833333,2009-04-05,12:13:48
39.931425,116.368687,0,150,39908.5096412037,2009-04-05,12:13:53
39.931392,116.368172,0,151,39908.5096990741,2009-04-05,12:13:58
39.931372,116.367811,0,150,39908.5097569444,2009-04-05,12:14:03
39.931345,116.367589,0,151,39908.5098148148,2009-04-05,12:14:08
39.93135,116.367186,0,155,39908.5098726852,2009-04-05,12:14:13
39.931332,116.366832,0,152,39908.5099305556,2009-04-05,12:14:18
39.931347,116.366616,0,151,39908.5099884259,2009-04-05,12:14:23
39.931343,116.366379,0,144,39908.5100462963,2009-04-05,12:14:28
39.931362,116.366087,0,136,39908.5101041667,2009-04-05,12:14:33
39.931387,116.366014,0,128,39908.510162037,2009-04-05,12:14:38
39.931387,116.365959,0,126,39908.5102199074,2009-04-05,12:14:43
39.931389,116.365871,0,119,39908.5102777778,2009-04-05,12:14:48
39.931392,116.365876,0,119,39908.5103356481,2009-04-05,12:14:53
39.931392,116.365876,0,119,39908.5103703704,2009-04-05,12:14:56
39.931392,116.365877,0,120,39908.5103935185,2009-04-05,12:14:58
39.93138,116.365724,0,117,39908.5104513889,2009-04-05,12:15:03
39.93138,116.365503,0,109,39908.5105092593,2009-04-05,12:15:08
39.931379,116.365524,0,109,39908.5105671296,2009-04-05,12:15:13
39.93135,116.365362,0,113,39908.510625,2009-04-05,12:15:18
39.931297,116.364848,0,115,39908.5106828704,2009-04-05,12:15:23
39.93125,116.364217,0,108,39908.5107407407,2009-04-05,12:15:28
39.931245,116.363554,0,104,39908.5107986111,2009-04-05,12:15:33
39.93122,116.363032,0,103,39908.5108564815,2009-04-05,12:15:38
39.931176,116.362851,0,99,39908.5109143518,2009-04-05,12:15:43
39.931175,116.362862,0,101,39908.5109722222,2009-04-05,12:15:48
39.931174,116.362861,0,101,39908.5110300926,2009-04-05,12:15:53
39.931174,116.36286,0,101,39908.511087963,2009-04-05,12:15:58
39.931175,116.36286,0,101,39908.5111458333,2009-04-05,12:16:03
39.931175,116.362865,0,101,39908.5112037037,2009-04-05,12:16:08
39.931175,116.362868,0,101,39908.5112615741,2009-04-05,12:16:13
39.931176,116.362868,0,101,39908.5113194444,2009-04-05,12:16:18
39.931176,116.362868,0,101,39908.5113773148,2009-04-05,12:16:23
39.931176,116.362868,0,101,39908.511412037,2009-04-05,12:16:26
39.931176,116.362869,0,101,39908.5114351852,2009-04-05,12:16:28
39.931168,116.362764,0,104,39908.5114930556,2009-04-05,12:16:33
39.931153,116.36233,0,104,39908.5115509259,2009-04-05,12:16:38
39.931135,116.361953,0,102,39908.5116087963,2009-04-05,12:16:43
39.931128,116.361673,0,102,39908.5116666667,2009-04-05,12:16:48
39.931143,116.3613,0,100,39908.511724537,2009-04-05,12:16:53
39.931118,116.361133,0,105,39908.5117824074,2009-04-05,12:16:58
39.931118,116.361133,0,105,39908.5118171296,2009-04-05,12:17:01
39.931114,116.36113,0,107,39908.5118402778,2009-04-05,12:17:03
39.93114,116.360985,0,112,39908.5118981482,2009-04-05,12:17:08
39.931143,116.360734,0,118,39908.5119560185,2009-04-05,12:17:13
39.931159,116.360447,0,127,39908.5120138889,2009-04-05,12:17:18
39.931172,116.359925,0,135,39908.5120717593,2009-04-05,12:17:23
39.931148,116.359412,0,138,39908.5121296296,2009-04-05,12:17:28
39.931131,116.358966,0,141,39908.5121875,2009-04-05,12:17:33
39.931099,116.358532,0,138,39908.5122453704,2009-04-05,12:17:38
39.931059,116.35813,0,130,39908.5123032407,2009-04-05,12:17:43
39.931067,116.357768,0,124,39908.5123611111,2009-04-05,12:17:48
39.931074,116.357405,0,112,39908.5124189815,2009-04-05,12:17:53
39.931075,116.357144,0,102,39908.5124768519,2009-04-05,12:17:58
39.931095,116.357058,0,105,39908.5125347222,2009-04-05,12:18:03
39.931095,116.357048,0,106,39908.5125925926,2009-04-05,12:18:08
39.931095,116.357048,0,106,39908.5126273148,2009-04-05,12:18:11
39.931093,116.35704,0,107,39908.512650463,2009-04-05,12:18:13
39.931094,116.357024,0,107,39908.5127083333,2009-04-05,12:18:18
39.931095,116.356993,0,108,39908.5127662037,2009-04-05,12:18:23
39.931093,116.35697,0,109,39908.5128240741,2009-04-05,12:18:28
39.931092,116.356957,0,110,39908.5128819444,2009-04-05,12:18:33
39.93109,116.356938,0,110,39908.5129398148,2009-04-05,12:18:38
39.931088,116.356934,0,111,39908.5129976852,2009-04-05,12:18:43
39.931088,116.356937,0,111,39908.5130555556,2009-04-05,12:18:48
39.931088,116.356931,0,112,39908.5131134259,2009-04-05,12:18:53
39.931089,116.356925,0,112,39908.5131712963,2009-04-05,12:18:58
39.931087,116.356922,0,112,39908.5132291667,2009-04-05,12:19:03
39.931087,116.35692,0,112,39908.513287037,2009-04-05,12:19:08
39.931087,116.35692,0,112,39908.5133217593,2009-04-05,12:19:11
39.931082,116.356914,0,112,39908.5133449074,2009-04-05,12:19:13
39.93107,116.3569,0,112,39908.5134027778,2009-04-05,12:19:18
39.931054,116.356887,0,112,39908.5134606481,2009-04-05,12:19:23
39.931041,116.356877,0,113,39908.5135185185,2009-04-05,12:19:28
39.931033,116.356866,0,113,39908.5135763889,2009-04-05,12:19:33
39.931034,116.356855,0,113,39908.5136342593,2009-04-05,12:19:38
39.931045,116.356837,0,114,39908.5136921296,2009-04-05,12:19:43
39.931059,116.356817,0,114,39908.51375,2009-04-05,12:19:48
39.931072,116.356805,0,115,39908.5138078704,2009-04-05,12:19:53
39.931081,116.356819,0,117,39908.5138657407,2009-04-05,12:19:58
39.93109,116.356832,0,119,39908.5139236111,2009-04-05,12:20:03
39.931097,116.356843,0,121,39908.5139814815,2009-04-05,12:20:08
39.931101,116.356846,0,123,39908.5140393519,2009-04-05,12:20:13
39.931101,116.356849,0,125,39908.5140972222,2009-04-05,12:20:18
39.931098,116.356856,0,128,39908.5141550926,2009-04-05,12:20:23
39.931098,116.356856,0,128,39908.5141898148,2009-04-05,12:20:26
39.931093,116.356864,0,130,39908.514212963,2009-04-05,12:20:28
39.931084,116.356865,0,133,39908.5142708333,2009-04-05,12:20:33
39.931068,116.356859,0,136,39908.5143287037,2009-04-05,12:20:38
39.931053,116.356855,0,140,39908.5143865741,2009-04-05,12:20:43
39.931048,116.356855,0,143,39908.5144444444,2009-04-05,12:20:48
39.931048,116.356855,0,143,39908.5144791667,2009-04-05,12:20:51
39.931049,116.356858,0,147,39908.5145023148,2009-04-05,12:20:53
39.931052,116.356867,0,152,39908.5145601852,2009-04-05,12:20:58
39.931047,116.356881,0,156,39908.5146180556,2009-04-05,12:21:03
39.931044,116.356901,0,161,39908.5146759259,2009-04-05,12:21:08
39.931044,116.356925,0,166,39908.5147337963,2009-04-05,12:21:13
39.931043,116.356946,0,172,39908.5147916667,2009-04-05,12:21:18
39.931044,116.356965,0,176,39908.514849537,2009-04-05,12:21:23
39.931044,116.356971,0,181,39908.5149074074,2009-04-05,12:21:28
39.931044,116.356971,0,181,39908.5149421296,2009-04-05,12:21:31
39.931047,116.356974,0,185,39908.5149652778,2009-04-05,12:21:33
39.931056,116.356972,0,190,39908.5150231481,2009-04-05,12:21:38
39.931066,116.356974,0,195,39908.5150810185,2009-04-05,12:21:43
39.931077,116.35698,0,200,39908.5151388889,2009-04-05,12:21:48
39.931088,116.356991,0,204,39908.5151967593,2009-04-05,12:21:53
39.931096,116.357005,0,208,39908.5152546296,2009-04-05,12:21:58
39.931104,116.35702,0,212,39908.5153125,2009-04-05,12:22:03
39.931109,116.357034,0,216,39908.5153703704,2009-04-05,12:22:08
39.931109,116.357041,0,220,39908.5154282407,2009-04-05,12:22:13
39.931109,116.357041,0,220,39908.515462963,2009-04-05,12:22:16
39.931101,116.357042,0,225,39908.5154861111,2009-04-05,12:22:18
39.931089,116.357041,0,230,39908.5155439815,2009-04-05,12:22:23
39.931078,116.357047,0,235,39908.5156018519,2009-04-05,12:22:28
39.93107,116.357048,0,240,39908.5156597222,2009-04-05,12:22:33
39.931064,116.357048,0,244,39908.5157175926,2009-04-05,12:22:38
39.931062,116.357053,0,248,39908.515775463,2009-04-05,12:22:43
39.931062,116.357053,0,248,39908.5158101852,2009-04-05,12:22:46
39.931066,116.357056,0,252,39908.5158333333,2009-04-05,12:22:48
39.931078,116.357054,0,255,39908.5158912037,2009-04-05,12:22:53
39.931089,116.357055,0,259,39908.5159490741,2009-04-05,12:22:58
39.931103,116.357062,0,264,39908.5160069444,2009-04-05,12:23:03
39.931108,116.35709,0,271,39908.5160648148,2009-04-05,12:23:08
39.931104,116.357089,0,275,39908.5161226852,2009-04-05,12:23:13
39.931097,116.357087,0,280,39908.5161805556,2009-04-05,12:23:18
39.931097,116.357087,0,280,39908.5162152778,2009-04-05,12:23:21
39.931089,116.35709,0,285,39908.5162384259,2009-04-05,12:23:23
39.931079,116.357092,0,290,39908.5162962963,2009-04-05,12:23:28
39.931071,116.357089,0,295,39908.5163541667,2009-04-05,12:23:33
39.931065,116.357083,0,299,39908.516412037,2009-04-05,12:23:38
39.931063,116.357075,0,302,39908.5164699074,2009-04-05,12:23:43
39.931061,116.357071,0,307,39908.5165277778,2009-04-05,12:23:48
39.931061,116.357071,0,307,39908.5165625,2009-04-05,12:23:51
39.931063,116.357064,0,311,39908.5165856481,2009-04-05,12:23:53
39.931068,116.357051,0,315,39908.5166435185,2009-04-05,12:23:58
39.931087,116.357016,0,320,39908.5167013889,2009-04-05,12:24:03
39.931095,116.357006,0,326,39908.5167592593,2009-04-05,12:24:08
39.93114,116.357008,0,333,39908.5168171296,2009-04-05,12:24:13
39.93118,116.357037,0,330,39908.516875,2009-04-05,12:24:18
39.931177,116.357046,0,328,39908.5169328704,2009-04-05,12:24:23
39.931177,116.357046,0,328,39908.5169675926,2009-04-05,12:24:26
39.931181,116.357043,0,332,39908.5169907407,2009-04-05,12:24:28
39.931212,116.357034,0,338,39908.5170486111,2009-04-05,12:24:33
39.931355,116.356941,0,336,39908.5171064815,2009-04-05,12:24:38
39.931284,116.356907,0,335,39908.5171643518,2009-04-05,12:24:43
39.931279,116.356843,0,332,39908.5172222222,2009-04-05,12:24:48
39.931221,116.356827,0,331,39908.5172800926,2009-04-05,12:24:53
39.931152,116.356803,0,330,39908.517337963,2009-04-05,12:24:58
39.931129,116.356787,0,327,39908.5173958333,2009-04-05,12:25:03
39.931117,116.35674,0,326,39908.5174537037,2009-04-05,12:25:08
39.931117,116.35674,0,326,39908.5174884259,2009-04-05,12:25:11
39.931114,116.356741,0,327,39908.5175115741,2009-04-05,12:25:13
39.93111,116.356764,0,326,39908.5175694444,2009-04-05,12:25:18
39.93112,116.356734,0,323,39908.5176273148,2009-04-05,12:25:23
39.931108,116.356495,0,323,39908.5176851852,2009-04-05,12:25:28
39.931124,116.356066,0,325,39908.5177430556,2009-04-05,12:25:33
39.931135,116.355596,0,327,39908.5178009259,2009-04-05,12:25:38
39.931123,116.355069,0,329,39908.5178587963,2009-04-05,12:25:43
39.931043,116.354559,0,331,39908.5179166667,2009-04-05,12:25:48
39.931042,116.353997,0,332,39908.517974537,2009-04-05,12:25:53
39.931045,116.353455,0,331,39908.5180324074,2009-04-05,12:25:58
39.930929,116.353048,0,331,39908.5180902778,2009-04-05,12:26:03
39.930961,116.3525,0,333,39908.5181481481,2009-04-05,12:26:08
39.930955,116.351995,0,333,39908.5182060185,2009-04-05,12:26:13
39.930851,116.351454,0,335,39908.5182638889,2009-04-05,12:26:18
39.930773,116.350982,0,337,39908.5183217593,2009-04-05,12:26:23
39.930726,116.350637,0,342,39908.5183796296,2009-04-05,12:26:28
39.930816,116.350484,0,345,39908.5184375,2009-04-05,12:26:33
39.930984,116.350392,0,348,39908.5184953704,2009-04-05,12:26:38
39.930989,116.350389,0,349,39908.5185532407,2009-04-05,12:26:43
39.930994,116.350384,0,349,39908.5186111111,2009-04-05,12:26:48
39.930994,116.350384,0,349,39908.5186458333,2009-04-05,12:26:51
39.930999,116.350392,0,349,39908.5186689815,2009-04-05,12:26:53
39.931003,116.350383,0,349,39908.5187268518,2009-04-05,12:26:58
39.931006,116.35038,0,349,39908.5187847222,2009-04-05,12:27:03
39.931008,116.350382,0,349,39908.5188425926,2009-04-05,12:27:08
39.931008,116.350382,0,349,39908.5188773148,2009-04-05,12:27:11
39.931011,116.350379,0,349,39908.518900463,2009-04-05,12:27:13
39.931012,116.35037,0,348,39908.5189583333,2009-04-05,12:27:18
39.931013,116.350356,0,348,39908.5190162037,2009-04-05,12:27:23
39.931016,116.350339,0,348,39908.5190740741,2009-04-05,12:27:28
39.931017,116.35032,0,349,39908.5191319444,2009-04-05,12:27:33
39.931018,116.350301,0,349,39908.5191898148,2009-04-05,12:27:38
39.931019,116.350277,0,349,39908.5192476852,2009-04-05,12:27:43
39.931022,116.350255,0,349,39908.5193055556,2009-04-05,12:27:48
39.93102,116.350173,0,348,39908.5193634259,2009-04-05,12:27:53
39.931081,116.349917,0,352,39908.5194212963,2009-04-05,12:27:58
39.931157,116.349613,0,354,39908.5194791667,2009-04-05,12:28:03
39.931134,116.349261,0,356,39908.519537037,2009-04-05,12:28:08
39.931034,116.348988,0,349,39908.5195949074,2009-04-05,12:28:13
39.930998,116.348603,0,342,39908.5196527778,2009-04-05,12:28:18
39.930944,116.348418,0,336,39908.5197106482,2009-04-05,12:28:23
39.930904,116.34838,0,339,39908.5197685185,2009-04-05,12:28:28
39.930904,116.34838,0,339,39908.5198032407,2009-04-05,12:28:31
39.930903,116.348376,0,339,39908.5198263889,2009-04-05,12:28:33
39.930926,116.348203,0,349,39908.5198842593,2009-04-05,12:28:38
39.930875,116.347777,0,357,39908.5199421296,2009-04-05,12:28:43
39.930843,116.347261,0,363,39908.52,2009-04-05,12:28:48
39.930887,116.346712,0,363,39908.5200578704,2009-04-05,12:28:53
39.930941,116.346183,0,359,39908.5201157407,2009-04-05,12:28:58
39.930965,116.345811,0,354,39908.5201736111,2009-04-05,12:29:03
39.930945,116.345569,0,347,39908.5202314815,2009-04-05,12:29:08
39.930956,116.345236,0,353,39908.5202893519,2009-04-05,12:29:13
39.930899,116.345013,0,357,39908.5203472222,2009-04-05,12:29:18
39.930901,116.344835,0,366,39908.5204050926,2009-04-05,12:29:23
39.9309,116.344491,0,374,39908.520462963,2009-04-05,12:29:28
39.930869,116.34407,0,386,39908.5205208333,2009-04-05,12:29:33
39.930846,116.343605,0,400,39908.5205787037,2009-04-05,12:29:38
39.930831,116.343168,0,417,39908.5206365741,2009-04-05,12:29:43
39.930825,116.342889,0,428,39908.5206944444,2009-04-05,12:29:48
39.930851,116.342618,0,427,39908.5207523148,2009-04-05,12:29:53
39.930845,116.342504,0,413,39908.5208101852,2009-04-05,12:29:58
39.930883,116.34241,0,407,39908.5208680556,2009-04-05,12:30:03
39.930949,116.342067,0,400,39908.5209259259,2009-04-05,12:30:08
39.930955,116.341551,0,399,39908.5209837963,2009-04-05,12:30:13
39.930957,116.340946,0,395,39908.5210416667,2009-04-05,12:30:18
39.930968,116.340286,0,388,39908.521099537,2009-04-05,12:30:23
39.930984,116.339777,0,379,39908.5211574074,2009-04-05,12:30:28
39.930994,116.339581,0,367,39908.5212152778,2009-04-05,12:30:33
39.931003,116.339449,0,362,39908.5212731481,2009-04-05,12:30:38
39.931008,116.339298,0,357,39908.5213310185,2009-04-05,12:30:43
39.930967,116.339232,0,358,39908.5213888889,2009-04-05,12:30:48
39.930967,116.339236,0,358,39908.5214467593,2009-04-05,12:30:53
39.930967,116.339236,0,358,39908.5214814815,2009-04-05,12:30:56
39.930966,116.339239,0,358,39908.5215046296,2009-04-05,12:30:58
39.930973,116.339212,0,358,39908.5215625,2009-04-05,12:31:03
39.930995,116.339083,0,355,39908.5216203704,2009-04-05,12:31:08
39.931038,116.338811,0,344,39908.5216782407,2009-04-05,12:31:13
39.931118,116.338444,0,323,39908.5217361111,2009-04-05,12:31:18
39.931146,116.338149,0,302,39908.5217939815,2009-04-05,12:31:23
39.931266,116.337967,0,254,39908.5218518519,2009-04-05,12:31:28
39.931469,116.337942,0,218,39908.5219097222,2009-04-05,12:31:33
39.931763,116.337919,0,185,39908.5219675926,2009-04-05,12:31:38
39.932217,116.337923,0,163,39908.522025463,2009-04-05,12:31:43
39.932726,116.337918,0,153,39908.5220833333,2009-04-05,12:31:48
39.933242,116.337921,0,156,39908.5221412037,2009-04-05,12:31:53
39.933754,116.337978,0,163,39908.5221990741,2009-04-05,12:31:58
39.934204,116.338016,0,165,39908.5222569444,2009-04-05,12:32:03
39.934602,116.338002,0,166,39908.5223148148,2009-04-05,12:32:08
39.934999,116.337977,0,167,39908.5223726852,2009-04-05,12:32:13
39.935324,116.337964,0,169,39908.5224305556,2009-04-05,12:32:18
39.935492,116.337961,0,165,39908.5224884259,2009-04-05,12:32:23
39.935484,116.337944,0,149,39908.5225462963,2009-04-05,12:32:28
39.935484,116.337953,0,149,39908.5226041667,2009-04-05,12:32:33
39.935515,116.337939,0,149,39908.522662037,2009-04-05,12:32:38
39.935694,116.337942,0,149,39908.5227199074,2009-04-05,12:32:43
39.935913,116.337967,0,156,39908.5227777778,2009-04-05,12:32:48
39.936057,116.337888,0,163,39908.5228356481,2009-04-05,12:32:53
39.936125,116.337771,0,166,39908.5228935185,2009-04-05,12:32:58
39.936124,116.337642,0,153,39908.5229513889,2009-04-05,12:33:03
39.936147,116.337426,0,147,39908.5230092593,2009-04-05,12:33:08
39.936152,116.337178,0,145,39908.5230671296,2009-04-05,12:33:13
39.936134,116.336946,0,144,39908.523125,2009-04-05,12:33:18
39.936135,116.336741,0,153,39908.5231828704,2009-04-05,12:33:23
39.936164,116.336575,0,153,39908.5232407407,2009-04-05,12:33:28
39.936261,116.336502,0,152,39908.5232986111,2009-04-05,12:33:33
39.936401,116.336463,0,157,39908.5233564815,2009-04-05,12:33:38
39.936767,116.336392,0,148,39908.5234143519,2009-04-05,12:33:43
39.937114,116.33637,0,158,39908.5234722222,2009-04-05,12:33:48
39.937265,116.336331,0,178,39908.5235300926,2009-04-05,12:33:53
39.93726,116.336197,0,168,39908.523587963,2009-04-05,12:33:58
39.937264,116.335864,0,172,39908.5236458333,2009-04-05,12:34:03
39.937248,116.335395,0,171,39908.5237037037,2009-04-05,12:34:08
39.937251,116.334832,0,175,39908.5237615741,2009-04-05,12:34:13
39.937224,116.334286,0,181,39908.5238194444,2009-04-05,12:34:18
39.937184,116.33392,0,185,39908.5238773148,2009-04-05,12:34:23
39.937132,116.333592,0,197,39908.5239351852,2009-04-05,12:34:28
39.93714,116.333321,0,200,39908.5239930556,2009-04-05,12:34:33
39.937115,116.333016,0,221,39908.5240509259,2009-04-05,12:34:38
39.937131,116.33291,0,225,39908.5241087963,2009-04-05,12:34:43
39.937179,116.332664,0,215,39908.5241666667,2009-04-05,12:34:48
39.937189,116.332335,0,201,39908.524224537,2009-04-05,12:34:53
39.937174,116.332044,0,188,39908.5242824074,2009-04-05,12:34:58
39.937172,116.331768,0,179,39908.5243402778,2009-04-05,12:35:03
39.937171,116.331552,0,175,39908.5243981481,2009-04-05,12:35:08
39.937135,116.331332,0,186,39908.5244560185,2009-04-05,12:35:13
39.937088,116.331127,0,203,39908.5245138889,2009-04-05,12:35:18
39.93709,116.33092,0,204,39908.5245717593,2009-04-05,12:35:23
39.937076,116.330673,0,196,39908.5246296296,2009-04-05,12:35:28
39.937052,116.33059,0,192,39908.5246875,2009-04-05,12:35:33
39.937047,116.330594,0,189,39908.5247453704,2009-04-05,12:35:38
39.937045,116.330597,0,189,39908.5248032407,2009-04-05,12:35:43
39.937045,116.330597,0,189,39908.524837963,2009-04-05,12:35:46
39.937046,116.330595,0,188,39908.5248611111,2009-04-05,12:35:48
39.937047,116.330512,0,182,39908.5249189815,2009-04-05,12:35:53
39.937038,116.330321,0,177,39908.5249768518,2009-04-05,12:35:58
39.937022,116.329994,0,173,39908.5250347222,2009-04-05,12:36:03
39.937024,116.329605,0,170,39908.5250925926,2009-04-05,12:36:08
39.937018,116.329218,0,157,39908.525150463,2009-04-05,12:36:13
39.93701,116.328898,0,146,39908.5252083333,2009-04-05,12:36:18
39.93701,116.328592,0,151,39908.5252662037,2009-04-05,12:36:23
39.936985,116.328203,0,147,39908.5253240741,2009-04-05,12:36:28
39.937021,116.32779,0,149,39908.5253819444,2009-04-05,12:36:33
39.937029,116.327343,0,151,39908.5254398148,2009-04-05,12:36:38
39.937025,116.326893,0,166,39908.5254976852,2009-04-05,12:36:43
39.937079,116.326543,0,157,39908.5255555556,2009-04-05,12:36:48
39.937163,116.326481,0,161,39908.5256134259,2009-04-05,12:36:53
39.937164,116.326458,0,162,39908.5256712963,2009-04-05,12:36:58
39.937168,116.326437,0,163,39908.5257291667,2009-04-05,12:37:03
39.937168,116.326437,0,163,39908.5257638889,2009-04-05,12:37:06
39.937169,116.326432,0,163,39908.525787037,2009-04-05,12:37:08
39.937179,116.326392,0,163,39908.5258449074,2009-04-05,12:37:13
39.937217,116.326303,0,158,39908.5259027778,2009-04-05,12:37:18
39.937253,116.326239,0,153,39908.5259606481,2009-04-05,12:37:23
39.937278,116.326178,0,154,39908.5260185185,2009-04-05,12:37:28
39.937282,116.326111,0,155,39908.5260763889,2009-04-05,12:37:33
39.937275,116.326047,0,152,39908.5261342593,2009-04-05,12:37:38
39.937274,116.325986,0,151,39908.5261921296,2009-04-05,12:37:43
39.937279,116.325932,0,149,39908.52625,2009-04-05,12:37:48
39.937291,116.325865,0,145,39908.5263078704,2009-04-05,12:37:53
39.937306,116.325805,0,139,39908.5263657407,2009-04-05,12:37:58
39.937311,116.32574,0,139,39908.5264236111,2009-04-05,12:38:03
39.937321,116.325667,0,141,39908.5264814815,2009-04-05,12:38:08
39.93732,116.325619,0,145,39908.5265393518,2009-04-05,12:38:13
39.937314,116.325575,0,150,39908.5265972222,2009-04-05,12:38:18
39.937316,116.325497,0,152,39908.5266550926,2009-04-05,12:38:23
39.937311,116.325427,0,151,39908.526712963,2009-04-05,12:38:28
39.937326,116.325377,0,155,39908.5267708333,2009-04-05,12:38:33
39.937339,116.325303,0,159,39908.5268287037,2009-04-05,12:38:38
39.937348,116.32523,0,156,39908.5268865741,2009-04-05,12:38:43
39.93738,116.32514,0,159,39908.5269444444,2009-04-05,12:38:48
39.937387,116.325078,0,163,39908.5270023148,2009-04-05,12:38:53
39.937377,116.325017,0,169,39908.5270601852,2009-04-05,12:38:58
39.937395,116.324946,0,173,39908.5271180556,2009-04-05,12:39:03
39.937419,116.324871,0,166,39908.5271759259,2009-04-05,12:39:08
39.937436,116.324806,0,167,39908.5272337963,2009-04-05,12:39:13
39.937432,116.32476,0,161,39908.5272916667,2009-04-05,12:39:18
39.937424,116.324703,0,155,39908.527349537,2009-04-05,12:39:23
39.937405,116.324649,0,150,39908.5274074074,2009-04-05,12:39:28
39.937392,116.324602,0,143,39908.5274652778,2009-04-05,12:39:33
39.937403,116.324531,0,140,39908.5275231482,2009-04-05,12:39:38
39.937421,116.324458,0,137,39908.5275810185,2009-04-05,12:39:43
39.937432,116.324409,0,139,39908.5276388889,2009-04-05,12:39:48
39.937437,116.324344,0,135,39908.5276967593,2009-04-05,12:39:53
39.937428,116.324279,0,141,39908.5277546296,2009-04-05,12:39:58
39.937431,116.32422,0,144,39908.5278125,2009-04-05,12:40:03
39.937438,116.324165,0,145,39908.5278703704,2009-04-05,12:40:08
39.937446,116.324102,0,146,39908.5279282407,2009-04-05,12:40:13
39.937463,116.324056,0,149,39908.5279861111,2009-04-05,12:40:18
39.937495,116.323987,0,155,39908.5280439815,2009-04-05,12:40:23
39.937527,116.323911,0,159,39908.5281018519,2009-04-05,12:40:28
39.937551,116.32386,0,161,39908.5281597222,2009-04-05,12:40:33
39.937533,116.323822,0,161,39908.5282175926,2009-04-05,12:40:38
39.937529,116.323824,0,162,39908.528275463,2009-04-05,12:40:43
39.937529,116.32382,0,162,39908.5283333333,2009-04-05,12:40:48
39.937529,116.32382,0,162,39908.5283680556,2009-04-05,12:40:51
39.937528,116.323818,0,162,39908.5283912037,2009-04-05,12:40:53
39.93753,116.323807,0,162,39908.5284490741,2009-04-05,12:40:58
39.937542,116.32377,0,162,39908.5285069444,2009-04-05,12:41:03
39.937565,116.323723,0,162,39908.5285648148,2009-04-05,12:41:08
39.937578,116.323675,0,162,39908.5286226852,2009-04-05,12:41:13
39.937577,116.323653,0,161,39908.5286805556,2009-04-05,12:41:18
39.937575,116.323611,0,157,39908.5287384259,2009-04-05,12:41:23
39.937586,116.323589,0,155,39908.5287962963,2009-04-05,12:41:28
39.937586,116.323589,0,155,39908.5288310185,2009-04-05,12:41:31
39.937589,116.323586,0,155,39908.5288541667,2009-04-05,12:41:33
39.937591,116.323563,0,152,39908.528912037,2009-04-05,12:41:38
39.93759,116.323509,0,151,39908.5289699074,2009-04-05,12:41:43
39.937568,116.323447,0,151,39908.5290277778,2009-04-05,12:41:48
39.937552,116.3234,0,148,39908.5290856481,2009-04-05,12:41:53
39.937518,116.323373,0,148,39908.5291435185,2009-04-05,12:41:58
39.937522,116.323366,0,147,39908.5292013889,2009-04-05,12:42:03
39.937521,116.32337,0,147,39908.5292592593,2009-04-05,12:42:08
39.937521,116.323372,0,147,39908.5293171296,2009-04-05,12:42:13
39.93752,116.32337,0,147,39908.529375,2009-04-05,12:42:18
39.93752,116.323376,0,147,39908.5294328704,2009-04-05,12:42:23
39.93752,116.323378,0,147,39908.5294907407,2009-04-05,12:42:28
39.937521,116.323373,0,147,39908.5295486111,2009-04-05,12:42:33
39.937522,116.32337,0,147,39908.5296064815,2009-04-05,12:42:38
39.937522,116.32337,0,147,39908.5296412037,2009-04-05,12:42:41
39.937522,116.323368,0,146,39908.5296643519,2009-04-05,12:42:43
39.937508,116.323398,0,148,39908.5297222222,2009-04-05,12:42:48
39.937514,116.323399,0,149,39908.5297800926,2009-04-05,12:42:53
39.937515,116.3234,0,149,39908.529837963,2009-04-05,12:42:58
39.937515,116.3234,0,149,39908.5298726852,2009-04-05,12:43:01
39.937516,116.323403,0,149,39908.5298958333,2009-04-05,12:43:03
39.937524,116.323295,0,149,39908.5299537037,2009-04-05,12:43:08
39.937543,116.322949,0,149,39908.5300115741,2009-04-05,12:43:13
39.937582,116.322348,0,150,39908.5300694444,2009-04-05,12:43:18
39.937627,116.321756,0,150,39908.5301273148,2009-04-05,12:43:23
39.937678,116.321233,0,151,39908.5301851852,2009-04-05,12:43:28
39.937687,116.320717,0,152,39908.5302430556,2009-04-05,12:43:33
39.937707,116.320212,0,154,39908.5303009259,2009-04-05,12:43:38
39.937743,116.3199,0,156,39908.5303587963,2009-04-05,12:43:43
39.937822,116.319725,0,158,39908.5304166667,2009-04-05,12:43:48
39.938044,116.319576,0,159,39908.530474537,2009-04-05,12:43:53
39.938447,116.319556,0,162,39908.5305324074,2009-04-05,12:43:58
39.938923,116.319497,0,165,39908.5305902778,2009-04-05,12:44:03
39.939463,116.31944,0,163,39908.5306481481,2009-04-05,12:44:08
39.939988,116.319392,0,151,39908.5307060185,2009-04-05,12:44:13
39.940427,116.319337,0,138,39908.5307638889,2009-04-05,12:44:18
39.940895,116.319283,0,138,39908.5308217593,2009-04-05,12:44:23
39.941435,116.319227,0,138,39908.5308796296,2009-04-05,12:44:28
39.942037,116.319137,0,143,39908.5309375,2009-04-05,12:44:33
39.942572,116.319084,0,154,39908.5309953704,2009-04-05,12:44:38
39.94303,116.319028,0,165,39908.5310532407,2009-04-05,12:44:43
39.943319,116.319007,0,181,39908.5311111111,2009-04-05,12:44:48
39.943416,116.319022,0,181,39908.5311689815,2009-04-05,12:44:53
39.94346,116.319023,0,185,39908.5312268519,2009-04-05,12:44:58
39.943476,116.319019,0,189,39908.5312847222,2009-04-05,12:45:03
39.943476,116.319019,0,189,39908.5313194444,2009-04-05,12:45:06
39.943483,116.319017,0,193,39908.5313425926,2009-04-05,12:45:08
39.943626,116.318961,0,190,39908.531400463,2009-04-05,12:45:13
39.943993,116.318878,0,181,39908.5314583333,2009-04-05,12:45:18
39.944466,116.318835,0,167,39908.5315162037,2009-04-05,12:45:23
39.944884,116.318781,0,157,39908.5315740741,2009-04-05,12:45:28
39.94525,116.318705,0,139,39908.5316319444,2009-04-05,12:45:33
39.945533,116.318644,0,137,39908.5316898148,2009-04-05,12:45:38
39.945922,116.318597,0,132,39908.5317476852,2009-04-05,12:45:43
39.946396,116.318535,0,130,39908.5318055556,2009-04-05,12:45:48
39.946741,116.318571,0,122,39908.5318634259,2009-04-05,12:45:53
39.946902,116.318542,0,121,39908.5319212963,2009-04-05,12:45:58
39.946929,116.318537,0,120,39908.5319791667,2009-04-05,12:46:03
39.946929,116.318537,0,120,39908.5320138889,2009-04-05,12:46:06
39.946926,116.318535,0,120,39908.532037037,2009-04-05,12:46:08
39.946981,116.318522,0,122,39908.5320949074,2009-04-05,12:46:13
39.947109,116.318481,0,129,39908.5321527778,2009-04-05,12:46:18
39.947122,116.318437,0,131,39908.5322106481,2009-04-05,12:46:23
39.947124,116.31834,0,131,39908.5322685185,2009-04-05,12:46:28
39.947169,116.318304,0,131,39908.5323263889,2009-04-05,12:46:33
39.947434,116.318227,0,126,39908.5323842593,2009-04-05,12:46:38
39.9478,116.318092,0,127,39908.5324421296,2009-04-05,12:46:43
39.948237,116.317985,0,130,39908.5325,2009-04-05,12:46:48
39.948816,116.317915,0,131,39908.5325578704,2009-04-05,12:46:53
39.949347,116.317877,0,134,39908.5326157407,2009-04-05,12:46:58
39.94981,116.317861,0,144,39908.5326736111,2009-04-05,12:47:03
39.950203,116.317843,0,156,39908.5327314815,2009-04-05,12:47:08
39.950366,116.317963,0,165,39908.5327893518,2009-04-05,12:47:13
39.950402,116.318256,0,170,39908.5328472222,2009-04-05,12:47:18
39.950453,116.318484,0,178,39908.5329050926,2009-04-05,12:47:23
39.950499,116.318683,0,185,39908.532962963,2009-04-05,12:47:28
39.950558,116.318861,0,192,39908.5330208333,2009-04-05,12:47:33
39.950605,116.31899,0,198,39908.5330787037,2009-04-05,12:47:38
39.950647,116.31919,0,205,39908.5331365741,2009-04-05,12:47:43
39.95066,116.319452,0,213,39908.5331944444,2009-04-05,12:47:48
39.950696,116.319795,0,221,39908.5332523148,2009-04-05,12:47:53
39.950716,116.320178,0,230,39908.5333101852,2009-04-05,12:47:58
39.950695,116.320418,0,238,39908.5333680556,2009-04-05,12:48:03
39.950674,116.320537,0,246,39908.5334259259,2009-04-05,12:48:08
39.950661,116.320549,0,253,39908.5334837963,2009-04-05,12:48:13
39.950661,116.320549,0,253,39908.5335185185,2009-04-05,12:48:16
39.950656,116.32055,0,256,39908.5335416667,2009-04-05,12:48:18
39.950678,116.320665,0,257,39908.533599537,2009-04-05,12:48:23
39.950746,116.320974,0,257,39908.5336574074,2009-04-05,12:48:28
39.950819,116.321553,0,259,39908.5337152778,2009-04-05,12:48:33
39.950938,116.322174,0,261,39908.5337731481,2009-04-05,12:48:38
39.950935,116.322666,0,263,39908.5338310185,2009-04-05,12:48:43
39.950967,116.323126,0,267,39908.5338888889,2009-04-05,12:48:48
39.951026,116.323615,0,270,39908.5339467593,2009-04-05,12:48:53
39.951065,116.324112,0,273,39908.5340046296,2009-04-05,12:48:58
39.950899,116.324615,0,276,39908.5340625,2009-04-05,12:49:03
39.950811,116.325034,0,276,39908.5341203704,2009-04-05,12:49:08
39.950831,116.325433,0,277,39908.5341782407,2009-04-05,12:49:13
39.950848,116.325859,0,277,39908.5342361111,2009-04-05,12:49:18
39.950876,116.326332,0,278,39908.5342939815,2009-04-05,12:49:23
39.950905,116.326758,0,279,39908.5343518518,2009-04-05,12:49:28
39.950954,116.327244,0,281,39908.5344097222,2009-04-05,12:49:33
39.950981,116.327689,0,282,39908.5344675926,2009-04-05,12:49:38
39.950995,116.328021,0,282,39908.534525463,2009-04-05,12:49:43
39.950994,116.328199,0,282,39908.5345833333,2009-04-05,12:49:48
39.950977,116.328208,0,281,39908.5346412037,2009-04-05,12:49:53
39.950982,116.328207,0,281,39908.5346990741,2009-04-05,12:49:58
39.950982,116.328207,0,281,39908.5347337963,2009-04-05,12:50:01
39.950985,116.328205,0,282,39908.5347569444,2009-04-05,12:50:03
39.95103,116.328247,0,282,39908.5348148148,2009-04-05,12:50:08
39.951082,116.328351,0,281,39908.5348726852,2009-04-05,12:50:13
39.951123,116.328591,0,279,39908.5349305556,2009-04-05,12:50:18
39.95114,116.328799,0,279,39908.5349884259,2009-04-05,12:50:23
39.951166,116.328879,0,278,39908.5350462963,2009-04-05,12:50:28
39.951182,116.328898,0,278,39908.5351041667,2009-04-05,12:50:33
39.951181,116.328901,0,279,39908.535162037,2009-04-05,12:50:38
39.951184,116.328902,0,279,39908.5352199074,2009-04-05,12:50:43
39.951184,116.328902,0,279,39908.5352546296,2009-04-05,12:50:46
39.951181,116.328904,0,279,39908.5352777778,2009-04-05,12:50:48
39.95117,116.328906,0,279,39908.5353356482,2009-04-05,12:50:53
39.95112,116.329066,0,274,39908.5353935185,2009-04-05,12:50:58
39.951092,116.329319,0,267,39908.5354513889,2009-04-05,12:51:03
39.951125,116.329623,0,259,39908.5355092593,2009-04-05,12:51:08
39.95126,116.329837,0,254,39908.5355671296,2009-04-05,12:51:13
39.951609,116.329868,0,251,39908.535625,2009-04-05,12:51:18
39.952113,116.329793,0,248,39908.5356828704,2009-04-05,12:51:23
39.952657,116.329674,0,238,39908.5357407407,2009-04-05,12:51:28
39.953209,116.329565,0,232,39908.5357986111,2009-04-05,12:51:33
39.953511,116.329593,0,228,39908.5358564815,2009-04-05,12:51:38
39.9536,116.329585,0,227,39908.5359143519,2009-04-05,12:51:43
39.9536,116.329585,0,227,39908.5359490741,2009-04-05,12:51:46
39.953607,116.329584,0,222,39908.5359722222,2009-04-05,12:51:48
39.953618,116.329582,0,218,39908.5360300926,2009-04-05,12:51:53
39.953724,116.329546,0,215,39908.536087963,2009-04-05,12:51:58
39.954045,116.329434,0,209,39908.5361458333,2009-04-05,12:52:03
39.954493,116.329372,0,202,39908.5362037037,2009-04-05,12:52:08
39.95493,116.329363,0,207,39908.5362615741,2009-04-05,12:52:13
39.95529,116.329319,0,205,39908.5363194444,2009-04-05,12:52:18
39.955573,116.329289,0,206,39908.5363773148,2009-04-05,12:52:23
39.955776,116.329309,0,211,39908.5364351852,2009-04-05,12:52:28
39.955947,116.329341,0,210,39908.5364930556,2009-04-05,12:52:33
39.956027,116.329273,0,212,39908.5365509259,2009-04-05,12:52:38
39.956029,116.329253,0,207,39908.5366087963,2009-04-05,12:52:43
39.956029,116.329253,0,207,39908.5366435185,2009-04-05,12:52:46
39.956031,116.329252,0,206,39908.5366666667,2009-04-05,12:52:48
39.956041,116.32925,0,206,39908.536724537,2009-04-05,12:52:53
39.956048,116.329247,0,206,39908.5367824074,2009-04-05,12:52:58
39.95604,116.329247,0,206,39908.5368402778,2009-04-05,12:53:03
39.956034,116.329245,0,205,39908.5368981481,2009-04-05,12:53:08
39.956034,116.329245,0,205,39908.5369328704,2009-04-05,12:53:11
39.956037,116.329244,0,205,39908.5369560185,2009-04-05,12:53:13
39.956174,116.32921,0,204,39908.5370138889,2009-04-05,12:53:18
39.956404,116.329134,0,200,39908.5370717593,2009-04-05,12:53:23
39.956859,116.32905,0,205,39908.5371296296,2009-04-05,12:53:28
39.957351,116.328976,0,211,39908.5371875,2009-04-05,12:53:33
39.957892,116.328937,0,210,39908.5372453704,2009-04-05,12:53:38
39.958414,116.328904,0,203,39908.5373032407,2009-04-05,12:53:43
39.958795,116.328907,0,196,39908.5373611111,2009-04-05,12:53:48
39.95892,116.328903,0,194,39908.5374189815,2009-04-05,12:53:53
39.95894,116.328907,0,190,39908.5374768519,2009-04-05,12:53:58
39.95894,116.328907,0,190,39908.5375115741,2009-04-05,12:54:01
39.958947,116.328907,0,188,39908.5375347222,2009-04-05,12:54:03
39.958963,116.328905,0,187,39908.5375925926,2009-04-05,12:54:08
39.95898,116.328903,0,187,39908.537650463,2009-04-05,12:54:13
39.958988,116.328902,0,189,39908.5377083333,2009-04-05,12:54:18
39.958988,116.328902,0,189,39908.5377430556,2009-04-05,12:54:21
39.958995,116.328901,0,192,39908.5377662037,2009-04-05,12:54:23
39.959105,116.328881,0,204,39908.5378240741,2009-04-05,12:54:28
39.959344,116.328899,0,204,39908.5378819444,2009-04-05,12:54:33
39.959661,116.328854,0,204,39908.5379398148,2009-04-05,12:54:38
39.960021,116.328789,0,203,39908.5379976852,2009-04-05,12:54:43
39.96037,116.328734,0,195,39908.5380555556,2009-04-05,12:54:48
39.960795,116.328677,0,195,39908.5381134259,2009-04-05,12:54:53
39.961283,116.32862,0,195,39908.5381712963,2009-04-05,12:54:58
39.961752,116.328581,0,192,39908.5382291667,2009-04-05,12:55:03
39.962221,116.32852,0,190,39908.538287037,2009-04-05,12:55:08
39.962674,116.32848,0,176,39908.5383449074,2009-04-05,12:55:13
39.963082,116.328452,0,171,39908.5384027778,2009-04-05,12:55:18
39.963463,116.328427,0,174,39908.5384606481,2009-04-05,12:55:23
39.963724,116.328382,0,180,39908.5385185185,2009-04-05,12:55:28
39.963746,116.328354,0,210,39908.5385763889,2009-04-05,12:55:33
39.963818,116.328312,0,193,39908.5386342593,2009-04-05,12:55:38
39.96417,116.32827,0,190,39908.5386921296,2009-04-05,12:55:43
39.964641,116.32822,0,195,39908.53875,2009-04-05,12:55:48
39.965194,116.328186,0,194,39908.5388078704,2009-04-05,12:55:53
39.965749,116.328143,0,185,39908.5388657407,2009-04-05,12:55:58
39.966215,116.328096,0,187,39908.5389236111,2009-04-05,12:56:03
39.966663,116.328062,0,176,39908.5389814815,2009-04-05,12:56:08
39.967217,116.328017,0,177,39908.5390393519,2009-04-05,12:56:13
39.967811,116.328008,0,169,39908.5390972222,2009-04-05,12:56:18
39.968428,116.327958,0,166,39908.5391550926,2009-04-05,12:56:23
39.969061,116.327894,0,165,39908.539212963,2009-04-05,12:56:28
39.969641,116.327845,0,158,39908.5392708333,2009-04-05,12:56:33
39.970126,116.327852,0,146,39908.5393287037,2009-04-05,12:56:38
39.970487,116.327836,0,143,39908.5393865741,2009-04-05,12:56:43
39.970688,116.327813,0,146,39908.5394444444,2009-04-05,12:56:48
39.970783,116.327824,0,148,39908.5395023148,2009-04-05,12:56:53
39.970799,116.327844,0,157,39908.5395601852,2009-04-05,12:56:58
39.970799,116.327845,0,159,39908.5396180556,2009-04-05,12:57:03
39.970799,116.327845,0,159,39908.5396527778,2009-04-05,12:57:06
39.970803,116.327844,0,159,39908.5396759259,2009-04-05,12:57:08
39.970907,116.32786,0,157,39908.5397337963,2009-04-05,12:57:13
39.971209,116.327864,0,152,39908.5397916667,2009-04-05,12:57:18
39.971699,116.327846,0,140,39908.539849537,2009-04-05,12:57:23
39.972264,116.327822,0,141,39908.5399074074,2009-04-05,12:57:28
39.972789,116.327791,0,141,39908.5399652778,2009-04-05,12:57:33
39.973293,116.327737,0,142,39908.5400231481,2009-04-05,12:57:38
39.973773,116.327694,0,170,39908.5400810185,2009-04-05,12:57:43
39.974068,116.327697,0,169,39908.5401388889,2009-04-05,12:57:48
39.97425,116.32767,0,177,39908.5401967593,2009-04-05,12:57:53
39.974357,116.327679,0,203,39908.5402546296,2009-04-05,12:57:58
39.97437,116.327683,0,207,39908.5403125,2009-04-05,12:58:03
39.97441,116.327654,0,218,39908.5403703704,2009-04-05,12:58:08
39.974557,116.327681,0,197,39908.5404282407,2009-04-05,12:58:13
39.974709,116.32767,0,195,39908.5404861111,2009-04-05,12:58:18
39.974759,116.327649,0,193,39908.5405439815,2009-04-05,12:58:23
39.974774,116.327645,0,186,39908.5406018518,2009-04-05,12:58:28
39.974774,116.327644,0,185,39908.5406597222,2009-04-05,12:58:33
39.974778,116.327645,0,185,39908.5407175926,2009-04-05,12:58:38
39.974778,116.327645,0,185,39908.5407523148,2009-04-05,12:58:41
39.974785,116.327645,0,185,39908.540775463,2009-04-05,12:58:43
39.974806,116.327645,0,185,39908.5408333333,2009-04-05,12:58:48
39.974825,116.327645,0,185,39908.5408912037,2009-04-05,12:58:53
39.974838,116.327644,0,185,39908.5409490741,2009-04-05,12:58:58
39.974846,116.327643,0,185,39908.5410069444,2009-04-05,12:59:03
39.974843,116.327643,0,185,39908.5410648148,2009-04-05,12:59:08
39.974839,116.327642,0,186,39908.5411226852,2009-04-05,12:59:13
39.974837,116.327643,0,186,39908.5411805556,2009-04-05,12:59:18
39.974829,116.327643,0,186,39908.5412384259,2009-04-05,12:59:23
39.974829,116.327643,0,186,39908.5412962963,2009-04-05,12:59:28
39.974829,116.327643,0,186,39908.5413310185,2009-04-05,12:59:31
39.974822,116.327643,0,186,39908.5413541667,2009-04-05,12:59:33
39.974836,116.327641,0,186,39908.541412037,2009-04-05,12:59:38
39.974871,116.327639,0,187,39908.5414699074,2009-04-05,12:59:43
39.974984,116.327604,0,189,39908.5415277778,2009-04-05,12:59:48
39.975281,116.327595,0,184,39908.5415856481,2009-04-05,12:59:53
39.97563,116.327595,0,181,39908.5416435185,2009-04-05,12:59:58
39.976001,116.327564,0,165,39908.5417013889,2009-04-05,13:00:03
39.976379,116.32753,0,154,39908.5417592593,2009-04-05,13:00:08
39.976753,116.327542,0,157,39908.5418171296,2009-04-05,13:00:13
39.977085,116.327513,0,149,39908.541875,2009-04-05,13:00:18
39.977381,116.327464,0,158,39908.5419328704,2009-04-05,13:00:23
39.977582,116.327424,0,164,39908.5419907407,2009-04-05,13:00:28
39.977633,116.327415,0,161,39908.5420486111,2009-04-05,13:00:33
39.977589,116.327455,0,161,39908.5421064815,2009-04-05,13:00:38
39.977566,116.32747,0,160,39908.5421643518,2009-04-05,13:00:43
39.977553,116.327463,0,160,39908.5422222222,2009-04-05,13:00:48
39.977583,116.327502,0,161,39908.5422800926,2009-04-05,13:00:53
39.977889,116.327333,0,167,39908.542337963,2009-04-05,13:00:58
39.978344,116.327271,0,174,39908.5423958333,2009-04-05,13:01:03
39.978952,116.327317,0,176,39908.5424537037,2009-04-05,13:01:08
39.979494,116.327254,0,188,39908.5425115741,2009-04-05,13:01:13
39.979959,116.327226,0,202,39908.5425694444,2009-04-05,13:01:18
39.980405,116.327196,0,223,39908.5426273148,2009-04-05,13:01:23
39.980821,116.327147,0,221,39908.5426851852,2009-04-05,13:01:28
39.981233,116.327132,0,231,39908.5427430556,2009-04-05,13:01:33
39.981607,116.327126,0,229,39908.5428009259,2009-04-05,13:01:38
39.98175,116.327108,0,234,39908.5428587963,2009-04-05,13:01:43
39.981814,116.327094,0,241,39908.5429166667,2009-04-05,13:01:48
39.98187,116.327075,0,247,39908.542974537,2009-04-05,13:01:53
39.981881,116.327073,0,259,39908.5430324074,2009-04-05,13:01:58
39.981883,116.327073,0,267,39908.5430902778,2009-04-05,13:02:03
39.981883,116.327073,0,267,39908.543125,2009-04-05,13:02:06
39.981887,116.327073,0,268,39908.5431481482,2009-04-05,13:02:08
39.982082,116.327193,0,259,39908.5432060185,2009-04-05,13:02:13
39.982468,116.327264,0,257,39908.5432638889,2009-04-05,13:02:18
39.98296,116.327378,0,244,39908.5433217593,2009-04-05,13:02:23
39.983541,116.32742,0,224,39908.5433796296,2009-04-05,13:02:28
39.984184,116.327355,0,212,39908.5434375,2009-04-05,13:02:33
39.98476,116.327272,0,204,39908.5434953704,2009-04-05,13:02:38
39.985234,116.327201,0,183,39908.5435532407,2009-04-05,13:02:43
39.985584,116.327208,0,164,39908.5436111111,2009-04-05,13:02:48
39.985662,116.327348,0,175,39908.5436689815,2009-04-05,13:02:53
39.985706,116.327415,0,187,39908.5437268519,2009-04-05,13:02:58
39.985706,116.327415,0,187,39908.5437615741,2009-04-05,13:03:01
39.985707,116.327416,0,185,39908.5437847222,2009-04-05,13:03:03
39.985858,116.327357,0,194,39908.5438425926,2009-04-05,13:03:08
39.986283,116.327201,0,199,39908.543900463,2009-04-05,13:03:13
39.986735,116.327147,0,196,39908.5439583333,2009-04-05,13:03:18
39.987255,116.327106,0,194,39908.5440162037,2009-04-05,13:03:23
39.987852,116.327095,0,177,39908.5440740741,2009-04-05,13:03:28
39.988396,116.327061,0,170,39908.5441319444,2009-04-05,13:03:33
39.988873,116.327002,0,157,39908.5441898148,2009-04-05,13:03:38
39.98919,116.326949,0,156,39908.5442476852,2009-04-05,13:03:43
39.989231,116.326899,0,162,39908.5443055556,2009-04-05,13:03:48
39.989164,116.326958,0,139,39908.5443634259,2009-04-05,13:03:53
39.989181,116.326956,0,137,39908.5444212963,2009-04-05,13:03:58
39.989195,116.326967,0,135,39908.5444791667,2009-04-05,13:04:03
39.98926,116.326988,0,132,39908.544537037,2009-04-05,13:04:08
39.989313,116.327004,0,134,39908.5445949074,2009-04-05,13:04:13
39.989355,116.327,0,136,39908.5446527778,2009-04-05,13:04:18
39.989426,116.327001,0,136,39908.5447106481,2009-04-05,13:04:23
39.989487,116.327017,0,133,39908.5447685185,2009-04-05,13:04:28
39.98951,116.327024,0,132,39908.5448263889,2009-04-05,13:04:33
39.989548,116.327063,0,129,39908.5448842593,2009-04-05,13:04:38
39.989588,116.327095,0,133,39908.5449421296,2009-04-05,13:04:43
39.989636,116.327092,0,135,39908.545,2009-04-05,13:04:48
39.989682,116.32709,0,143,39908.5450578704,2009-04-05,13:04:53
39.989731,116.327082,0,146,39908.5451157407,2009-04-05,13:04:58
39.989795,116.327077,0,149,39908.5451736111,2009-04-05,13:05:03
39.98985,116.327086,0,145,39908.5452314815,2009-04-05,13:05:08
39.989907,116.327066,0,147,39908.5452893519,2009-04-05,13:05:13
39.989954,116.327063,0,143,39908.5453472222,2009-04-05,13:05:18
39.989998,116.327054,0,138,39908.5454050926,2009-04-05,13:05:23
39.990051,116.327048,0,133,39908.545462963,2009-04-05,13:05:28
39.990098,116.327036,0,130,39908.5455208333,2009-04-05,13:05:33
39.990158,116.327048,0,129,39908.5455787037,2009-04-05,13:05:38
39.990217,116.327075,0,130,39908.5456365741,2009-04-05,13:05:43
39.99025,116.327068,0,129,39908.5456944444,2009-04-05,13:05:48
39.990313,116.327088,0,128,39908.5457523148,2009-04-05,13:05:53
39.990378,116.327104,0,126,39908.5458101852,2009-04-05,13:05:58
39.990433,116.327138,0,124,39908.5458680556,2009-04-05,13:06:03
39.990478,116.327137,0,122,39908.5459259259,2009-04-05,13:06:08
39.990535,116.327138,0,122,39908.5459837963,2009-04-05,13:06:13
39.990607,116.327157,0,115,39908.5460416667,2009-04-05,13:06:18
39.990655,116.32715,0,113,39908.546099537,2009-04-05,13:06:23
39.990711,116.327142,0,110,39908.5461574074,2009-04-05,13:06:28
39.990763,116.327138,0,108,39908.5462152778,2009-04-05,13:06:33
39.990809,116.327118,0,105,39908.5462731481,2009-04-05,13:06:38
39.990854,116.327082,0,104,39908.5463310185,2009-04-05,13:06:43
39.990896,116.327067,0,101,39908.5463888889,2009-04-05,13:06:48
39.990967,116.327086,0,99,39908.5464467593,2009-04-05,13:06:53
39.991008,116.327043,0,97,39908.5465046296,2009-04-05,13:06:58
39.991039,116.327035,0,96,39908.5465625,2009-04-05,13:07:03
39.991052,116.326955,0,95,39908.5466203704,2009-04-05,13:07:08
39.991101,116.327025,0,93,39908.5466782407,2009-04-05,13:07:13
39.991144,116.327083,0,91,39908.5467361111,2009-04-05,13:07:18
39.991203,116.32711,0,91,39908.5467939815,2009-04-05,13:07:23
39.991275,116.327125,0,90,39908.5468518519,2009-04-05,13:07:28
39.991329,116.327112,0,90,39908.5469097222,2009-04-05,13:07:33
39.991386,116.327118,0,89,39908.5469675926,2009-04-05,13:07:38
39.991437,116.327095,0,91,39908.547025463,2009-04-05,13:07:43
39.991438,116.327083,0,94,39908.5470833333,2009-04-05,13:07:48
39.9915,116.327074,0,96,39908.5471412037,2009-04-05,13:07:53
39.991567,116.327046,0,98,39908.5471990741,2009-04-05,13:07:58
39.991604,116.327019,0,100,39908.5472569444,2009-04-05,13:08:03
39.991649,116.327021,0,102,39908.5473148148,2009-04-05,13:08:08
39.991713,116.326994,0,105,39908.5473726852,2009-04-05,13:08:13
39.991769,116.326995,0,106,39908.5474305556,2009-04-05,13:08:18
39.991854,116.326984,0,106,39908.5474884259,2009-04-05,13:08:23
39.991954,116.326998,0,106,39908.5475462963,2009-04-05,13:08:28
39.991949,116.326964,0,113,39908.5476041667,2009-04-05,13:08:33
39.991993,116.326968,0,114,39908.547662037,2009-04-05,13:08:38
39.992047,116.326983,0,114,39908.5477199074,2009-04-05,13:08:43
39.9921,116.32701,0,113,39908.5477777778,2009-04-05,13:08:48
39.992148,116.327011,0,112,39908.5478356481,2009-04-05,13:08:53
39.992273,116.327117,0,107,39908.5478935185,2009-04-05,13:08:58
39.992314,116.327101,0,108,39908.5479513889,2009-04-05,13:09:03
39.992345,116.327073,0,107,39908.5480092593,2009-04-05,13:09:08
39.992375,116.327061,0,106,39908.5480671296,2009-04-05,13:09:13
39.992437,116.327052,0,107,39908.548125,2009-04-05,13:09:18
39.992477,116.327053,0,105,39908.5481828704,2009-04-05,13:09:23
39.992526,116.327082,0,103,39908.5482407407,2009-04-05,13:09:28
39.992576,116.327072,0,101,39908.5482986111,2009-04-05,13:09:33
39.99262,116.327054,0,101,39908.5483564815,2009-04-05,13:09:38
39.992665,116.327028,0,99,39908.5484143518,2009-04-05,13:09:43
39.992717,116.326897,0,119,39908.5484722222,2009-04-05,13:09:48
39.992778,116.32679,0,135,39908.5485300926,2009-04-05,13:09:53
39.99282,116.32686,0,131,39908.548587963,2009-04-05,13:09:58
39.992897,116.32687,0,138,39908.5486458333,2009-04-05,13:10:03
39.992932,116.326863,0,143,39908.5487037037,2009-04-05,13:10:08
39.992937,116.326866,0,147,39908.5487615741,2009-04-05,13:10:13
39.992937,116.326868,0,149,39908.5488194444,2009-04-05,13:10:18
39.992935,116.326867,0,150,39908.5488773148,2009-04-05,13:10:23
39.992934,116.326868,0,150,39908.5489351852,2009-04-05,13:10:28
39.992927,116.326867,0,150,39908.5489930556,2009-04-05,13:10:33
39.992927,116.326867,0,150,39908.5490277778,2009-04-05,13:10:36
39.992919,116.326874,0,147,39908.5490509259,2009-04-05,13:10:38
39.992889,116.326898,0,157,39908.5491087963,2009-04-05,13:10:43
39.992884,116.326915,0,159,39908.5491666667,2009-04-05,13:10:48
39.992883,116.326924,0,164,39908.549224537,2009-04-05,13:10:53
39.99288,116.326923,0,164,39908.5492824074,2009-04-05,13:10:58
39.99288,116.326923,0,164,39908.5493171296,2009-04-05,13:11:01
39.992878,116.326921,0,164,39908.5493402778,2009-04-05,13:11:03
39.992875,116.326931,0,163,39908.5493981481,2009-04-05,13:11:08
39.992875,116.326931,0,163,39908.5494328704,2009-04-05,13:11:11
39.992875,116.326938,0,161,39908.5494560185,2009-04-05,13:11:13
39.992905,116.326877,0,160,39908.5495138889,2009-04-05,13:11:18
39.99295,116.326827,0,160,39908.5495717593,2009-04-05,13:11:23
39.99299,116.326799,0,160,39908.5496296296,2009-04-05,13:11:28
39.993035,116.326812,0,163,39908.5496875,2009-04-05,13:11:33
39.99305,116.32682,0,162,39908.5497453704,2009-04-05,13:11:38
39.993065,116.326841,0,162,39908.5498032407,2009-04-05,13:11:43
39.993104,116.326862,0,164,39908.5498611111,2009-04-05,13:11:48
39.993177,116.326952,0,164,39908.5499189815,2009-04-05,13:11:53
39.993218,116.326954,0,160,39908.5499768518,2009-04-05,13:11:58
39.993257,116.326899,0,159,39908.5500347222,2009-04-05,13:12:03
39.993321,116.326842,0,159,39908.5500925926,2009-04-05,13:12:08
39.9934,116.326795,0,158,39908.550150463,2009-04-05,13:12:13
39.993528,116.32676,0,156,39908.5502083333,2009-04-05,13:12:18
39.993678,116.326749,0,164,39908.5502662037,2009-04-05,13:12:23
39.993819,116.326748,0,178,39908.5503240741,2009-04-05,13:12:28
39.993951,116.326756,0,189,39908.5503819444,2009-04-05,13:12:33
39.994053,116.326776,0,193,39908.5504398148,2009-04-05,13:12:38
39.994116,116.326767,0,201,39908.5504976852,2009-04-05,13:12:43
39.994216,116.32678,0,203,39908.5505555556,2009-04-05,13:12:48
39.994336,116.326775,0,193,39908.5506134259,2009-04-05,13:12:53
39.994461,116.326711,0,184,39908.5506712963,2009-04-05,13:12:58
39.994601,116.326759,0,168,39908.5507291667,2009-04-05,13:13:03
39.994727,116.326734,0,167,39908.550787037,2009-04-05,13:13:08
39.99486,116.326717,0,158,39908.5508449074,2009-04-05,13:13:13
39.995012,116.326728,0,159,39908.5509027778,2009-04-05,13:13:18
39.995164,116.326698,0,159,39908.5509606482,2009-04-05,13:13:23
39.995238,116.326633,0,162,39908.5510185185,2009-04-05,13:13:28
39.995359,116.326608,0,166,39908.5510763889,2009-04-05,13:13:33
39.995502,116.326556,0,176,39908.5511342593,2009-04-05,13:13:38
39.995675,116.326602,0,162,39908.5511921296,2009-04-05,13:13:43
39.995837,116.32664,0,160,39908.55125,2009-04-05,13:13:48
39.995985,116.326597,0,177,39908.5513078704,2009-04-05,13:13:53
39.996152,116.326578,0,187,39908.5513657407,2009-04-05,13:13:58
39.996245,116.326425,0,184,39908.5514236111,2009-04-05,13:14:03
39.996313,116.326297,0,191,39908.5514814815,2009-04-05,13:14:08
39.996414,116.32626,0,192,39908.5515393519,2009-04-05,13:14:13
39.996542,116.326258,0,193,39908.5515972222,2009-04-05,13:14:18
39.996631,116.326302,0,199,39908.5516550926,2009-04-05,13:14:23
39.996752,116.326331,0,200,39908.551712963,2009-04-05,13:14:28
39.996933,116.326283,0,209,39908.5517708333,2009-04-05,13:14:33
39.997102,116.326248,0,211,39908.5518287037,2009-04-05,13:14:38
39.997246,116.326183,0,210,39908.5518865741,2009-04-05,13:14:43
39.997392,116.326146,0,195,39908.5519444444,2009-04-05,13:14:48
39.997559,116.326158,0,195,39908.5520023148,2009-04-05,13:14:53
39.997741,116.326179,0,186,39908.5520601852,2009-04-05,13:14:58
39.997896,116.326162,0,175,39908.5521180556,2009-04-05,13:15:03
39.998029,116.326133,0,188,39908.5521759259,2009-04-05,13:15:08
39.998154,116.326078,0,186,39908.5522337963,2009-04-05,13:15:13
39.998329,116.326085,0,174,39908.5522916667,2009-04-05,13:15:18
39.998495,116.326074,0,169,39908.552349537,2009-04-05,13:15:23
39.998663,116.326034,0,157,39908.5524074074,2009-04-05,13:15:28
39.998824,116.326026,0,167,39908.5524652778,2009-04-05,13:15:33
39.999001,116.326081,0,186,39908.5525231481,2009-04-05,13:15:38
39.999151,116.326008,0,192,39908.5525810185,2009-04-05,13:15:43
39.999284,116.325923,0,159,39908.5526388889,2009-04-05,13:15:48
39.999401,116.325778,0,139,39908.5526967593,2009-04-05,13:15:53
39.999562,116.325685,0,131,39908.5527546296,2009-04-05,13:15:58
39.999719,116.325672,0,124,39908.5528125,2009-04-05,13:16:03
39.999817,116.325514,0,118,39908.5528703704,2009-04-05,13:16:08
39.999821,116.325322,0,122,39908.5529282407,2009-04-05,13:16:13
39.999823,116.325179,0,120,39908.5529861111,2009-04-05,13:16:18
39.99985,116.324967,0,118,39908.5530439815,2009-04-05,13:16:23
39.999888,116.324835,0,114,39908.5531018519,2009-04-05,13:16:28
39.999942,116.324663,0,116,39908.5531597222,2009-04-05,13:16:33
40.000039,116.324576,0,134,39908.5532175926,2009-04-05,13:16:38
40.000157,116.324545,0,149,39908.553275463,2009-04-05,13:16:43
40.000283,116.324514,0,166,39908.5533333333,2009-04-05,13:16:48
40.00042,116.324471,0,182,39908.5533912037,2009-04-05,13:16:53
40.000535,116.324409,0,209,39908.5534490741,2009-04-05,13:16:58
40.000673,116.324397,0,226,39908.5535069444,2009-04-05,13:17:03
40.000834,116.324408,0,258,39908.5535648148,2009-04-05,13:17:08
40.000983,116.324383,0,242,39908.5536226852,2009-04-05,13:17:13
40.001135,116.324369,0,227,39908.5536805556,2009-04-05,13:17:18
40.001226,116.324418,0,219,39908.5537384259,2009-04-05,13:17:23
40.001364,116.324459,0,208,39908.5537962963,2009-04-05,13:17:28
40.001511,116.324492,0,200,39908.5538541667,2009-04-05,13:17:33
40.00175,116.324338,0,211,39908.553912037,2009-04-05,13:17:38
40.001928,116.324285,0,216,39908.5539699074,2009-04-05,13:17:43
40.002019,116.324208,0,228,39908.5540277778,2009-04-05,13:17:48
40.002123,116.324233,0,232,39908.5540856481,2009-04-05,13:17:53
40.002265,116.324324,0,231,39908.5541435185,2009-04-05,13:17:58
40.002424,116.324419,0,220,39908.5542013889,2009-04-05,13:18:03
40.002644,116.324418,0,223,39908.5542592593,2009-04-05,13:18:08
40.002855,116.324289,0,236,39908.5543171296,2009-04-05,13:18:13
40.003024,116.324238,0,245,39908.554375,2009-04-05,13:18:18
40.003198,116.324194,0,236,39908.5544328704,2009-04-05,13:18:23
40.003278,116.324125,0,232,39908.5544907407,2009-04-05,13:18:28
40.003289,116.323998,0,228,39908.5545486111,2009-04-05,13:18:33
40.00329,116.323851,0,223,39908.5546064815,2009-04-05,13:18:38
40.003295,116.323649,0,219,39908.5546643519,2009-04-05,13:18:43
40.003301,116.323455,0,209,39908.5547222222,2009-04-05,13:18:48
40.00329,116.323269,0,194,39908.5547800926,2009-04-05,13:18:53
40.003312,116.323032,0,172,39908.554837963,2009-04-05,13:18:58
40.003322,116.322797,0,165,39908.5548958333,2009-04-05,13:19:03
40.003318,116.322588,0,156,39908.5549537037,2009-04-05,13:19:08
40.003381,116.322402,0,161,39908.5550115741,2009-04-05,13:19:13
40.003518,116.322336,0,175,39908.5550694444,2009-04-05,13:19:18
40.00362,116.322319,0,193,39908.5551273148,2009-04-05,13:19:23
40.003679,116.322263,0,203,39908.5551851852,2009-04-05,13:19:28
40.003692,116.322263,0,208,39908.5552430556,2009-04-05,13:19:33
40.003695,116.322284,0,210,39908.5553009259,2009-04-05,13:19:38
40.003696,116.322294,0,211,39908.5553587963,2009-04-05,13:19:43
40.003695,116.322279,0,211,39908.5554166667,2009-04-05,13:19:48
40.003694,116.322237,0,211,39908.555474537,2009-04-05,13:19:53
40.003737,116.322211,0,211,39908.5555324074,2009-04-05,13:19:58
40.003767,116.32222,0,212,39908.5555902778,2009-04-05,13:20:03
40.003767,116.322256,0,212,39908.5556481481,2009-04-05,13:20:08
40.003767,116.322255,0,213,39908.5557060185,2009-04-05,13:20:13
40.003767,116.322252,0,213,39908.5557638889,2009-04-05,13:20:18
40.003767,116.322252,0,213,39908.5557986111,2009-04-05,13:20:21
40.003766,116.322246,0,213,39908.5558217593,2009-04-05,13:20:23
40.003773,116.322274,0,213,39908.5558796296,2009-04-05,13:20:28
40.00377,116.322273,0,213,39908.5559375,2009-04-05,13:20:33
40.00377,116.322273,0,213,39908.5559722222,2009-04-05,13:20:36
40.003771,116.322281,0,213,39908.5559953704,2009-04-05,13:20:38
40.003772,116.322292,0,213,39908.5560532407,2009-04-05,13:20:43
40.003739,116.322308,0,213,39908.5561111111,2009-04-05,13:20:48
40.003696,116.32234,0,213,39908.5561689815,2009-04-05,13:20:53
40.003702,116.322371,0,213,39908.5562268518,2009-04-05,13:20:58
40.003715,116.322363,0,213,39908.5562847222,2009-04-05,13:21:03
40.003715,116.322359,0,213,39908.5563425926,2009-04-05,13:21:08
40.003714,116.322354,0,213,39908.556400463,2009-04-05,13:21:13
40.003713,116.322349,0,213,39908.5564583333,2009-04-05,13:21:18
40.003712,116.322345,0,213,39908.5565162037,2009-04-05,13:21:23
40.003712,116.322341,0,213,39908.5565740741,2009-04-05,13:21:28
40.003712,116.322345,0,213,39908.5566319444,2009-04-05,13:21:33
40.003711,116.32234,0,213,39908.5566898148,2009-04-05,13:21:38
40.003711,116.32234,0,213,39908.556724537,2009-04-05,13:21:41
40.00371,116.32234,0,213,39908.5567476852,2009-04-05,13:21:43
40.003717,116.3224,0,213,39908.5568055556,2009-04-05,13:21:48
40.003676,116.322401,0,212,39908.5568634259,2009-04-05,13:21:53
40.003721,116.322383,0,212,39908.5569212963,2009-04-05,13:21:58
40.003839,116.32231,0,212,39908.5569791667,2009-04-05,13:22:03
40.004,116.322045,0,166,39908.5598148148,2009-04-05,13:26:08
40.003985,116.321957,0,158,39908.5598726852,2009-04-05,13:26:13
40.003994,116.32187,0,143,39908.5599305556,2009-04-05,13:26:18
40.004064,116.321623,0,128,39908.5599884259,2009-04-05,13:26:23
40.004229,116.321456,0,134,39908.5600462963,2009-04-05,13:26:28
40.004333,116.321411,0,129,39908.5601041667,2009-04-05,13:26:33
40.00452,116.321332,0,131,39908.560162037,2009-04-05,13:26:38
40.004718,116.321399,0,124,39908.5602199074,2009-04-05,13:26:43
40.004826,116.321282,0,135,39908.5602777778,2009-04-05,13:26:48
40.004943,116.321221,0,158,39908.5603356481,2009-04-05,13:26:53
40.005121,116.321139,0,190,39908.5603935185,2009-04-05,13:26:58
40.005318,116.321125,0,213,39908.5604513889,2009-04-05,13:27:03
40.005503,116.321195,0,211,39908.5605092593,2009-04-05,13:27:08
40.00567,116.321192,0,214,39908.5605671296,2009-04-05,13:27:13
40.005796,116.321186,0,232,39908.560625,2009-04-05,13:27:18
40.005916,116.321123,0,262,39908.5606828704,2009-04-05,13:27:23
40.006079,116.321033,0,294,39908.5607407407,2009-04-05,13:27:28
40.006233,116.321031,0,324,39908.5607986111,2009-04-05,13:27:33
40.006374,116.321001,0,353,39908.5608564815,2009-04-05,13:27:38
40.006536,116.320988,0,346,39908.5609143519,2009-04-05,13:27:43
40.006701,116.320954,0,347,39908.5609722222,2009-04-05,13:27:48
40.006859,116.320912,0,334,39908.5610300926,2009-04-05,13:27:53
40.007006,116.320863,0,340,39908.561087963,2009-04-05,13:27:58
40.007131,116.320856,0,341,39908.5611458333,2009-04-05,13:28:03
40.007217,116.320837,0,339,39908.5612037037,2009-04-05,13:28:08
40.007196,116.32078,0,343,39908.5612615741,2009-04-05,13:28:13
40.007168,116.320737,0,337,39908.5613194444,2009-04-05,13:28:18
40.007144,116.320657,0,329,39908.5613773148,2009-04-05,13:28:23
40.007172,116.320474,0,334,39908.5614351852,2009-04-05,13:28:28
40.007253,116.320344,0,288,39908.5614930556,2009-04-05,13:28:33
40.007219,116.320097,0,253,39908.5615509259,2009-04-05,13:28:38
40.007292,116.319907,0,252,39908.5616087963,2009-04-05,13:28:43
40.007403,116.319795,0,276,39908.5616666667,2009-04-05,13:28:48
40.007511,116.319658,0,280,39908.561724537,2009-04-05,13:28:53
40.007551,116.31963,0,283,39908.5617824074,2009-04-05,13:28:58
40.007553,116.319614,0,289,39908.5618402778,2009-04-05,13:29:03
40.007564,116.319617,0,291,39908.5618981481,2009-04-05,13:29:08
40.007564,116.319617,0,291,39908.5619328704,2009-04-05,13:29:11
40.007564,116.319619,0,291,39908.5619560185,2009-04-05,13:29:13
40.007564,116.319632,0,292,39908.5620138889,2009-04-05,13:29:18
40.007565,116.319652,0,292,39908.5620717593,2009-04-05,13:29:23
40.007589,116.319685,0,292,39908.5621296296,2009-04-05,13:29:28
40.007604,116.319712,0,292,39908.5621875,2009-04-05,13:29:33
40.007604,116.319712,0,292,39908.5622222222,2009-04-05,13:29:36
40.007604,116.319718,0,293,39908.5622453704,2009-04-05,13:29:38
40.007607,116.319703,0,293,39908.5623032407,2009-04-05,13:29:43
40.007608,116.31969,0,293,39908.5623611111,2009-04-05,13:29:48
40.007608,116.31969,0,293,39908.5623958333,2009-04-05,13:29:51
40.007609,116.319696,0,293,39908.5624189815,2009-04-05,13:29:53
40.00761,116.319713,0,293,39908.5624768519,2009-04-05,13:29:58
40.007612,116.319712,0,293,39908.5625347222,2009-04-05,13:30:03
40.007612,116.319712,0,293,39908.5625694444,2009-04-05,13:30:06
40.007613,116.319705,0,293,39908.5625925926,2009-04-05,13:30:08
40.007614,116.319696,0,293,39908.562650463,2009-04-05,13:30:13
40.007616,116.319684,0,293,39908.5627083333,2009-04-05,13:30:18
40.007616,116.319684,0,293,39908.5627430556,2009-04-05,13:30:21
40.00773,116.319949,0,294,39908.5668171296,2009-04-05,13:36:13
40.007721,116.320017,0,294,39908.566875,2009-04-05,13:36:18
40.007795,116.319891,0,294,39908.5669328704,2009-04-05,13:36:23
40.007829,116.319863,0,295,39908.5669907407,2009-04-05,13:36:28
40.007829,116.319863,0,295,39908.567025463,2009-04-05,13:36:31
40.007828,116.319866,0,295,39908.5670486111,2009-04-05,13:36:33
40.007825,116.319815,0,294,39908.5671064815,2009-04-05,13:36:38
40.007779,116.319733,0,293,39908.5671643519,2009-04-05,13:36:43
40.007724,116.319671,0,289,39908.5672222222,2009-04-05,13:36:48
40.007713,116.319651,0,288,39908.5672800926,2009-04-05,13:36:53
40.007726,116.319619,0,287,39908.567337963,2009-04-05,13:36:58
40.007728,116.319608,0,286,39908.5673958333,2009-04-05,13:37:03
40.007735,116.319625,0,285,39908.5674537037,2009-04-05,13:37:08
40.007691,116.319691,0,281,39908.5675115741,2009-04-05,13:37:13
40.007531,116.319739,0,279,39908.5675694444,2009-04-05,13:37:18
40.007368,116.319787,0,278,39908.5676273148,2009-04-05,13:37:23
40.007249,116.319868,0,274,39908.5676851852,2009-04-05,13:37:28
40.007105,116.319854,0,266,39908.5677430556,2009-04-05,13:37:33
40.007003,116.319858,0,263,39908.5678009259,2009-04-05,13:37:38
40.006879,116.319732,0,247,39908.5678587963,2009-04-05,13:37:43
40.006816,116.319628,0,239,39908.5679166667,2009-04-05,13:37:48
40.006697,116.319523,0,225,39908.567974537,2009-04-05,13:37:53
40.006649,116.319405,0,214,39908.5680324074,2009-04-05,13:37:58
40.006613,116.319219,0,203,39908.5680902778,2009-04-05,13:38:03
40.006567,116.319051,0,194,39908.5681481481,2009-04-05,13:38:08
40.00654,116.318806,0,189,39908.5682060185,2009-04-05,13:38:13
40.006557,116.318627,0,184,39908.5682638889,2009-04-05,13:38:18
40.006525,116.318458,0,187,39908.5683217593,2009-04-05,13:38:23
40.006458,116.31828,0,195,39908.5683796296,2009-04-05,13:38:28
40.006378,116.318085,0,196,39908.5684375,2009-04-05,13:38:33
40.006437,116.317885,0,211,39908.5684953704,2009-04-05,13:38:38
40.006538,116.317712,0,214,39908.5685532407,2009-04-05,13:38:43
40.006665,116.317632,0,232,39908.5686111111,2009-04-05,13:38:48
40.006775,116.317582,0,245,39908.5686689815,2009-04-05,13:38:53
40.006943,116.317596,0,223,39908.5687268519,2009-04-05,13:38:58
40.007092,116.317637,0,218,39908.5687847222,2009-04-05,13:39:03
40.007224,116.317572,0,224,39908.5688425926,2009-04-05,13:39:08
40.007373,116.317532,0,236,39908.568900463,2009-04-05,13:39:13
40.007515,116.317524,0,246,39908.5689583333,2009-04-05,13:39:18
40.00765,116.31745,0,248,39908.5690162037,2009-04-05,13:39:23
40.007814,116.317484,0,242,39908.5690740741,2009-04-05,13:39:28
40.007978,116.317458,0,242,39908.5691319444,2009-04-05,13:39:33
40.008143,116.317439,0,250,39908.5691898148,2009-04-05,13:39:38
40.008284,116.317432,0,262,39908.5692476852,2009-04-05,13:39:43
40.008427,116.317389,0,268,39908.5693055556,2009-04-05,13:39:48
40.008586,116.317384,0,285,39908.5693634259,2009-04-05,13:39:53
40.008728,116.317407,0,295,39908.5694212963,2009-04-05,13:39:58
40.00894,116.317441,0,266,39908.5694791667,2009-04-05,13:40:03
40.009018,116.317292,0,226,39908.569537037,2009-04-05,13:40:08
40.009038,116.31712,0,186,39908.5695949074,2009-04-05,13:40:13
40.009022,116.316924,0,164,39908.5696527778,2009-04-05,13:40:18
40.008997,116.316756,0,140,39908.5697106481,2009-04-05,13:40:23
40.00892,116.316638,0,124,39908.5697685185,2009-04-05,13:40:28
40.008934,116.316455,0,114,39908.5698263889,2009-04-05,13:40:33
40.009028,116.316325,0,143,39908.5698842593,2009-04-05,13:40:38
40.009166,116.316279,0,158,39908.5699421296,2009-04-05,13:40:43
40.009299,116.316261,0,155,39908.57,2009-04-05,13:40:48
40.00944,116.316234,0,155,39908.5700578704,2009-04-05,13:40:53
40.009557,116.316183,0,171,39908.5701157407,2009-04-05,13:40:58
40.009601,116.316079,0,173,39908.5701736111,2009-04-05,13:41:03
40.009616,116.315881,0,168,39908.5702314815,2009-04-05,13:41:08
40.009634,116.315664,0,180,39908.5702893519,2009-04-05,13:41:13
40.009609,116.315516,0,176,39908.5703472222,2009-04-05,13:41:18
40.009577,116.315374,0,181,39908.5704050926,2009-04-05,13:41:23
40.00954,116.315204,0,187,39908.570462963,2009-04-05,13:41:28
40.009503,116.315071,0,200,39908.5705208333,2009-04-05,13:41:33
40.009509,116.314924,0,221,39908.5705787037,2009-04-05,13:41:38
40.009563,116.314692,0,252,39908.5706365741,2009-04-05,13:41:43
40.009559,116.314585,0,277,39908.5706944444,2009-04-05,13:41:48
40.009589,116.314548,0,280,39908.5707523148,2009-04-05,13:41:53
40.009617,116.314531,0,290,39908.5708101852,2009-04-05,13:41:58
40.00963,116.314605,0,295,39908.5708680556,2009-04-05,13:42:03
40.00969,116.314782,0,296,39908.5709259259,2009-04-05,13:42:08
40.009714,116.314872,0,299,39908.5709837963,2009-04-05,13:42:13
40.009777,116.314939,0,299,39908.5710416667,2009-04-05,13:42:18
40.009852,116.314978,0,294,39908.571099537,2009-04-05,13:42:23
40.009884,116.315007,0,288,39908.5711574074,2009-04-05,13:42:28
40.009885,116.315007,0,288,39908.5712152778,2009-04-05,13:42:33
40.009885,116.315007,0,288,39908.57125,2009-04-05,13:42:36
40.009883,116.315002,0,288,39908.5712731481,2009-04-05,13:42:38
40.009624,116.314964,0,281,39908.5747453704,2009-04-05,13:47:38
40.009597,116.314889,0,281,39908.5748032407,2009-04-05,13:47:43
40.009578,116.314783,0,281,39908.5748611111,2009-04-05,13:47:48
40.009526,116.31465,0,281,39908.5749189815,2009-04-05,13:47:53
40.009503,116.314579,0,280,39908.5749768519,2009-04-05,13:47:58
40.009498,116.314556,0,280,39908.5750347222,2009-04-05,13:48:03
40.009546,116.31458,0,280,39908.5750925926,2009-04-05,13:48:08
40.009565,116.314594,0,280,39908.575150463,2009-04-05,13:48:13
40.009568,116.314608,0,280,39908.5752083333,2009-04-05,13:48:18
40.00957,116.314624,0,280,39908.5752662037,2009-04-05,13:48:23
40.009573,116.314638,0,280,39908.5753240741,2009-04-05,13:48:28
40.009574,116.314649,0,280,39908.5753819444,2009-04-05,13:48:33
40.009574,116.314649,0,280,39908.5754166667,2009-04-05,13:48:36
40.009572,116.314644,0,280,39908.5754398148,2009-04-05,13:48:38
40.009568,116.314627,0,280,39908.5754976852,2009-04-05,13:48:43
40.009509,116.31472,0,280,39908.5755555556,2009-04-05,13:48:48
40.009489,116.314722,0,280,39908.5756134259,2009-04-05,13:48:53
40.009487,116.314725,0,280,39908.5756712963,2009-04-05,13:48:58
40.009486,116.314728,0,280,39908.5757291667,2009-04-05,13:49:03
40.009484,116.314729,0,280,39908.575787037,2009-04-05,13:49:08
40.009482,116.314724,0,281,39908.5758449074,2009-04-05,13:49:13
40.009482,116.314724,0,281,39908.5758796296,2009-04-05,13:49:16
40.009479,116.314719,0,281,39908.5759027778,2009-04-05,13:49:18
40.009477,116.31471,0,281,39908.5759606481,2009-04-05,13:49:23
40.009477,116.31471,0,281,39908.5759953704,2009-04-05,13:49:26
40.009474,116.314702,0,281,39908.5760185185,2009-04-05,13:49:28
40.009456,116.314732,0,281,39908.5760763889,2009-04-05,13:49:33
40.009429,116.314717,0,281,39908.5761342593,2009-04-05,13:49:38
40.009429,116.314715,0,281,39908.5761921296,2009-04-05,13:49:43
40.009429,116.314715,0,281,39908.5762268519,2009-04-05,13:49:46
40.00943,116.314712,0,281,39908.57625,2009-04-05,13:49:48
40.009428,116.314722,0,281,39908.5763078704,2009-04-05,13:49:53
40.009397,116.314775,0,281,39908.5763657407,2009-04-05,13:49:58
40.009402,116.314788,0,281,39908.5764236111,2009-04-05,13:50:03
40.009397,116.314834,0,281,39908.5764814815,2009-04-05,13:50:08
40.009407,116.314796,0,281,39908.5765393519,2009-04-05,13:50:13
40.009426,116.31472,0,282,39908.5765972222,2009-04-05,13:50:18
40.009427,116.314721,0,282,39908.5766550926,2009-04-05,13:50:23
40.009427,116.314713,0,281,39908.576712963,2009-04-05,13:50:28
40.009427,116.314713,0,281,39908.5767476852,2009-04-05,13:50:31
40.009426,116.314705,0,281,39908.5767708333,2009-04-05,13:50:33
40.00944,116.314743,0,281,39908.5768287037,2009-04-05,13:50:38
40.00952,116.314971,0,281,39908.5768865741,2009-04-05,13:50:43
40.00956,116.315027,0,280,39908.5769444444,2009-04-05,13:50:48
40.009573,116.315021,0,280,39908.5770023148,2009-04-05,13:50:53
40.009575,116.315023,0,280,39908.5770601852,2009-04-05,13:50:58
40.009576,116.31502,0,280,39908.5771180556,2009-04-05,13:51:03
40.009577,116.315023,0,280,39908.5771759259,2009-04-05,13:51:08
40.009577,116.315023,0,280,39908.5772106481,2009-04-05,13:51:11
40.00958,116.31503,0,280,39908.5772337963,2009-04-05,13:51:13
40.009608,116.315045,0,280,39908.5772916667,2009-04-05,13:51:18
40.01139,116.313492,0,473,39908.5779282407,2009-04-05,13:52:13
40.011264,116.313606,0,469,39908.5779861111,2009-04-05,13:52:18
40.01118,116.313666,0,468,39908.5780439815,2009-04-05,13:52:23
40.009878,116.314658,0,455,39908.5781018519,2009-04-05,13:52:28
40.009874,116.314854,0,372,39908.5781597222,2009-04-05,13:52:33
40.00987,116.314871,0,371,39908.5782175926,2009-04-05,13:52:38
40.00972,116.315075,0,360,39908.578275463,2009-04-05,13:52:43
40.009718,116.315092,0,360,39908.5783333333,2009-04-05,13:52:48
40.009718,116.315107,0,360,39908.5783912037,2009-04-05,13:52:53
40.009713,116.315125,0,360,39908.5784490741,2009-04-05,13:52:58
40.009682,116.315152,0,360,39908.5785069444,2009-04-05,13:53:03
40.009628,116.315236,0,361,39908.5785648148,2009-04-05,13:53:08
40.009605,116.315271,0,363,39908.5786226852,2009-04-05,13:53:13
40.009597,116.315303,0,364,39908.5786805556,2009-04-05,13:53:18
40.009554,116.315342,0,365,39908.5787384259,2009-04-05,13:53:23
40.009524,116.315347,0,366,39908.5787962963,2009-04-05,13:53:28
40.009502,116.315359,0,366,39908.5788541667,2009-04-05,13:53:33
40.009503,116.315365,0,366,39908.578912037,2009-04-05,13:53:38
40.009503,116.315362,0,366,39908.5789699074,2009-04-05,13:53:43
40.009503,116.315365,0,366,39908.5790277778,2009-04-05,13:53:48
40.009503,116.315365,0,366,39908.5790625,2009-04-05,13:53:51
40.009505,116.315371,0,366,39908.5790856481,2009-04-05,13:53:53
40.009514,116.315375,0,369,39908.5791435185,2009-04-05,13:53:58
40.009507,116.315366,0,368,39908.5792013889,2009-04-05,13:54:03
40.009506,116.31534,0,366,39908.5792592593,2009-04-05,13:54:08
40.009507,116.315338,0,366,39908.5793171296,2009-04-05,13:54:13
40.009508,116.31533,0,366,39908.579375,2009-04-05,13:54:18
40.009508,116.315327,0,364,39908.5794328704,2009-04-05,13:54:23
40.009508,116.315327,0,364,39908.5794675926,2009-04-05,13:54:26
40.009508,116.315321,0,364,39908.5794907407,2009-04-05,13:54:28
40.009507,116.315311,0,363,39908.5795486111,2009-04-05,13:54:33
40.009507,116.315311,0,363,39908.5795833333,2009-04-05,13:54:36
40.009507,116.31531,0,362,39908.5796064815,2009-04-05,13:54:38
40.009505,116.315299,0,362,39908.5796643518,2009-04-05,13:54:43
40.009504,116.315295,0,361,39908.5797222222,2009-04-05,13:54:48
40.009504,116.315294,0,361,39908.5797800926,2009-04-05,13:54:53
40.009504,116.315298,0,360,39908.579837963,2009-04-05,13:54:58
40.009504,116.315298,0,360,39908.5798726852,2009-04-05,13:55:01
40.009502,116.31529,0,360,39908.5798958333,2009-04-05,13:55:03
40.009487,116.315242,0,352,39908.5799537037,2009-04-05,13:55:08
40.009469,116.315204,0,344,39908.5800115741,2009-04-05,13:55:13
40.009469,116.315204,0,344,39908.5800462963,2009-04-05,13:55:16
40.009467,116.315197,0,343,39908.5800694444,2009-04-05,13:55:18
40.009475,116.315138,0,336,39908.5801273148,2009-04-05,13:55:23
40.009501,116.315068,0,326,39908.5801851852,2009-04-05,13:55:28
40.009546,116.314989,0,315,39908.5802430556,2009-04-05,13:55:33
40.009571,116.314918,0,303,39908.5803009259,2009-04-05,13:55:38
40.009568,116.314925,0,295,39908.5803587963,2009-04-05,13:55:43
40.00957,116.314931,0,293,39908.5804166667,2009-04-05,13:55:48
40.00957,116.314925,0,292,39908.580474537,2009-04-05,13:55:53
40.00957,116.314926,0,292,39908.5805324074,2009-04-05,13:55:58
40.00957,116.314926,0,292,39908.5805671296,2009-04-05,13:56:01
40.009571,116.314931,0,292,39908.5805902778,2009-04-05,13:56:03
40.009575,116.314956,0,290,39908.5806481481,2009-04-05,13:56:08
40.009561,116.314967,0,287,39908.5807060185,2009-04-05,13:56:13
40.009552,116.314962,0,286,39908.5807638889,2009-04-05,13:56:18
40.009498,116.314969,0,283,39908.5808217593,2009-04-05,13:56:23
40.009392,116.314995,0,282,39908.5808796296,2009-04-05,13:56:28
40.00935,116.31496,0,281,39908.5809375,2009-04-05,13:56:33
40.009331,116.314927,0,279,39908.5809953704,2009-04-05,13:56:38
40.00933,116.314843,0,277,39908.5810532407,2009-04-05,13:56:43
40.00933,116.314718,0,275,39908.5811111111,2009-04-05,13:56:48
40.009328,116.314605,0,274,39908.5811689815,2009-04-05,13:56:53
40.009428,116.31384,0,280,39908.5812847222,2009-04-05,13:57:03
40.009557,116.314181,0,257,39908.5813425926,2009-04-05,13:57:08
40.009515,116.314219,0,261,39908.581400463,2009-04-05,13:57:13
40.009419,116.314213,0,264,39908.5814583333,2009-04-05,13:57:18
40.009419,116.314222,0,264,39908.5815162037,2009-04-05,13:57:23
40.009419,116.314222,0,264,39908.5815509259,2009-04-05,13:57:26
40.009421,116.314227,0,263,39908.5815740741,2009-04-05,13:57:28
40.009421,116.314216,0,263,39908.5816319444,2009-04-05,13:57:33
40.009424,116.314191,0,257,39908.5816898148,2009-04-05,13:57:38
40.00941,116.314071,0,253,39908.5817476852,2009-04-05,13:57:43
40.009413,116.314028,0,255,39908.5818055556,2009-04-05,13:57:48
40.009413,116.314028,0,255,39908.5818402778,2009-04-05,13:57:51
40.009416,116.31403,0,249,39908.5818634259,2009-04-05,13:57:53
40.009404,116.314002,0,248,39908.5819212963,2009-04-05,13:57:58
40.009422,116.314036,0,242,39908.5819791667,2009-04-05,13:58:03
40.00946,116.314146,0,236,39908.582037037,2009-04-05,13:58:08
40.009497,116.31422,0,228,39908.5820949074,2009-04-05,13:58:13
40.00954,116.314298,0,222,39908.5821527778,2009-04-05,13:58:18
40.009579,116.314366,0,216,39908.5822106482,2009-04-05,13:58:23
40.009631,116.314433,0,212,39908.5822685185,2009-04-05,13:58:28
40.009724,116.314486,0,211,39908.5823263889,2009-04-05,13:58:33
40.009798,116.314544,0,210,39908.5823842593,2009-04-05,13:58:38
40.009836,116.314563,0,207,39908.5824421296,2009-04-05,13:58:43
40.009846,116.314583,0,205,39908.5825,2009-04-05,13:58:48
40.009836,116.31456,0,203,39908.5825578704,2009-04-05,13:58:53
40.009816,116.31453,0,207,39908.5826157407,2009-04-05,13:58:58
40.009789,116.314558,0,209,39908.5826736111,2009-04-05,13:59:03
40.009747,116.314578,0,210,39908.5827314815,2009-04-05,13:59:08
40.009719,116.314565,0,209,39908.5827893519,2009-04-05,13:59:13
40.009703,116.314596,0,207,39908.5828472222,2009-04-05,13:59:18
40.009703,116.314605,0,208,39908.5829050926,2009-04-05,13:59:23
40.009682,116.31465,0,206,39908.582962963,2009-04-05,13:59:28
40.009675,116.31485,0,190,39908.5830208333,2009-04-05,13:59:33
40.00966,116.314951,0,182,39908.5830787037,2009-04-05,13:59:38
40.00966,116.314951,0,182,39908.5831134259,2009-04-05,13:59:41
40.009659,116.314946,0,182,39908.5831365741,2009-04-05,13:59:43
40.009627,116.314915,0,180,39908.5831944444,2009-04-05,13:59:48
40.009621,116.314901,0,175,39908.5832523148,2009-04-05,13:59:53
40.009615,116.314869,0,169,39908.5833101852,2009-04-05,13:59:58
40.009624,116.314796,0,167,39908.5833680556,2009-04-05,14:00:03
40.009632,116.314765,0,165,39908.5834259259,2009-04-05,14:00:08
40.009657,116.31474,0,161,39908.5834837963,2009-04-05,14:00:13
40.009727,116.314711,0,154,39908.5835416667,2009-04-05,14:00:18
