# Supplementary material for: Research on differential privacy protection method based on user tendency
Source: PLoS One. 2023 Oct 26;18(10):e0288823. doi: 10.1371/journal.pone.0288823 (PMC10602288; doi:10.1371/journal.pone.0288823)
Supplement: S1 Data — (ZIP) [file pone.0288823.s001.zip › Data 5-1/000/Trajectory/20090406023702.plt]

Geolife trajectory
WGS 84
Altitude is in Feet
Reserved 3
0,2,255,My Track,0,0,2,8421376
0
40.008232,116.312198,0,158,39909.1090509259,2009-04-06,02:37:02
40.008211,116.312201,0,187,39909.1091087963,2009-04-06,02:37:07
40.008158,116.312144,0,185,39909.1091666667,2009-04-06,02:37:12
40.008107,116.312114,0,191,39909.109224537,2009-04-06,02:37:17
40.008065,116.3121,0,185,39909.1092824074,2009-04-06,02:37:22
40.008021,116.312101,0,179,39909.1093402778,2009-04-06,02:37:27
40.007966,116.312088,0,187,39909.1093981481,2009-04-06,02:37:32
40.007919,116.31211,0,188,39909.1094560185,2009-04-06,02:37:37
40.007863,116.312142,0,186,39909.1095138889,2009-04-06,02:37:42
40.007842,116.312148,0,185,39909.1095717593,2009-04-06,02:37:47
40.007929,116.312613,0,155,39909.1096296296,2009-04-06,02:37:52
40.007908,116.312674,0,152,39909.1096875,2009-04-06,02:37:57
40.007884,116.312721,0,141,39909.1097453704,2009-04-06,02:38:02
40.007928,116.312677,0,115,39909.1098032407,2009-04-06,02:38:07
40.00793,116.312677,0,116,39909.1098611111,2009-04-06,02:38:12
40.007932,116.312681,0,116,39909.1099189815,2009-04-06,02:38:17
40.007928,116.312682,0,120,39909.1099768518,2009-04-06,02:38:22
40.007928,116.312682,0,120,39909.1100115741,2009-04-06,02:38:25
40.007929,116.312674,0,122,39909.1100347222,2009-04-06,02:38:27
40.007962,116.31263,0,126,39909.1100925926,2009-04-06,02:38:32
40.007964,116.312647,0,126,39909.110150463,2009-04-06,02:38:37
40.007979,116.31267,0,124,39909.1102083333,2009-04-06,02:38:42
40.007978,116.312682,0,121,39909.1102662037,2009-04-06,02:38:47
40.007975,116.312669,0,120,39909.1103240741,2009-04-06,02:38:52
40.007973,116.312652,0,123,39909.1103819444,2009-04-06,02:38:57
40.007962,116.312663,0,128,39909.1104398148,2009-04-06,02:39:02
40.007957,116.312651,0,130,39909.1104976852,2009-04-06,02:39:07
40.008015,116.312652,0,133,39909.1105555556,2009-04-06,02:39:12
40.008037,116.312651,0,134,39909.1106134259,2009-04-06,02:39:17
40.008025,116.312657,0,136,39909.1106712963,2009-04-06,02:39:22
40.008017,116.312674,0,137,39909.1107291667,2009-04-06,02:39:27
40.007988,116.31267,0,142,39909.110787037,2009-04-06,02:39:32
40.007955,116.312655,0,147,39909.1108449074,2009-04-06,02:39:37
40.007968,116.31269,0,149,39909.1109027778,2009-04-06,02:39:42
40.007863,116.312708,0,151,39909.1109606481,2009-04-06,02:39:47
40.007601,116.312732,0,155,39909.1110185185,2009-04-06,02:39:52
40.007207,116.312799,0,160,39909.1110763889,2009-04-06,02:39:57
40.00673,116.312874,0,166,39909.1111342593,2009-04-06,02:40:02
40.006317,116.312921,0,173,39909.1111921296,2009-04-06,02:40:07
40.005869,116.312984,0,181,39909.11125,2009-04-06,02:40:12
40.005387,116.312828,0,189,39909.1113078704,2009-04-06,02:40:17
40.005052,116.312393,0,197,39909.1113657407,2009-04-06,02:40:22
40.004938,116.311856,0,208,39909.1114236111,2009-04-06,02:40:27
40.004856,116.311263,0,218,39909.1114814815,2009-04-06,02:40:32
40.004764,116.310684,0,231,39909.1115393518,2009-04-06,02:40:37
40.004567,116.310168,0,245,39909.1115972222,2009-04-06,02:40:42
40.004312,116.309769,0,257,39909.1116550926,2009-04-06,02:40:47
40.004061,116.309475,0,270,39909.111712963,2009-04-06,02:40:52
40.003826,116.309305,0,283,39909.1117708333,2009-04-06,02:40:57
40.003647,116.309235,0,296,39909.1118287037,2009-04-06,02:41:02
40.003429,116.3092,0,307,39909.1118865741,2009-04-06,02:41:07
40.003219,116.309173,0,316,39909.1119444444,2009-04-06,02:41:12
40.002975,116.309148,0,325,39909.1120023148,2009-04-06,02:41:17
40.002636,116.309204,0,337,39909.1120601852,2009-04-06,02:41:22
40.002129,116.30919,0,343,39909.1121180556,2009-04-06,02:41:27
40.001575,116.309176,0,348,39909.1121759259,2009-04-06,02:41:32
40.001031,116.309213,0,354,39909.1122337963,2009-04-06,02:41:37
40.000419,116.309187,0,351,39909.1122916667,2009-04-06,02:41:42
39.999824,116.309176,0,354,39909.112349537,2009-04-06,02:41:47
39.999358,116.309175,0,360,39909.1124074074,2009-04-06,02:41:52
39.999003,116.309207,0,360,39909.1124652778,2009-04-06,02:41:57
39.998691,116.309174,0,361,39909.1125231481,2009-04-06,02:42:02
39.99847,116.309166,0,365,39909.1125810185,2009-04-06,02:42:07
39.998283,116.30916,0,370,39909.1126388889,2009-04-06,02:42:12
39.997988,116.309147,0,375,39909.1126967593,2009-04-06,02:42:17
39.997576,116.309157,0,381,39909.1127546296,2009-04-06,02:42:22
39.99723,116.309172,0,389,39909.1128125,2009-04-06,02:42:27
39.996976,116.30918,0,376,39909.1128703704,2009-04-06,02:42:32
39.996974,116.309074,0,353,39909.1129282407,2009-04-06,02:42:37
39.996974,116.309074,0,353,39909.112962963,2009-04-06,02:42:40
39.99697,116.309082,0,357,39909.1129861111,2009-04-06,02:42:42
39.996964,116.309063,0,358,39909.1130439815,2009-04-06,02:42:47
39.996975,116.309051,0,359,39909.1131018519,2009-04-06,02:42:52
39.997011,116.309041,0,361,39909.1131597222,2009-04-06,02:42:57
39.997044,116.309012,0,362,39909.1132175926,2009-04-06,02:43:02
39.997156,116.309008,0,349,39909.113275463,2009-04-06,02:43:07
39.99722,116.308976,0,295,39909.1133333333,2009-04-06,02:43:12
39.997218,116.308951,0,261,39909.1133912037,2009-04-06,02:43:17
39.997217,116.308955,0,261,39909.1134490741,2009-04-06,02:43:22
39.997216,116.308956,0,260,39909.1135069444,2009-04-06,02:43:27
39.997213,116.308958,0,260,39909.1135648148,2009-04-06,02:43:32
39.997213,116.308958,0,260,39909.113599537,2009-04-06,02:43:35
39.997212,116.308964,0,260,39909.1136226852,2009-04-06,02:43:37
39.997229,116.308949,0,256,39909.1136805556,2009-04-06,02:43:42
39.99723,116.308953,0,252,39909.1137384259,2009-04-06,02:43:47
39.997226,116.308956,0,252,39909.1137962963,2009-04-06,02:43:52
39.997226,116.308959,0,251,39909.1138541667,2009-04-06,02:43:57
39.997225,116.308958,0,251,39909.113912037,2009-04-06,02:44:02
39.997225,116.308958,0,251,39909.1139467593,2009-04-06,02:44:05
39.997223,116.308965,0,251,39909.1139699074,2009-04-06,02:44:07
39.997215,116.308996,0,241,39909.1140277778,2009-04-06,02:44:12
39.997217,116.309006,0,240,39909.1140856481,2009-04-06,02:44:17
39.997217,116.309006,0,240,39909.1141203704,2009-04-06,02:44:20
39.99722,116.309005,0,240,39909.1141435185,2009-04-06,02:44:22
39.997227,116.309014,0,239,39909.1142013889,2009-04-06,02:44:27
39.997283,116.308992,0,237,39909.1142592593,2009-04-06,02:44:32
39.997342,116.308981,0,232,39909.1143171296,2009-04-06,02:44:37
39.997411,116.308968,0,224,39909.114375,2009-04-06,02:44:42
39.997454,116.308948,0,217,39909.1144328704,2009-04-06,02:44:47
39.997503,116.308907,0,200,39909.1144907407,2009-04-06,02:44:52
39.997565,116.308897,0,193,39909.1145486111,2009-04-06,02:44:57
39.997633,116.308893,0,189,39909.1146064815,2009-04-06,02:45:02
39.99773,116.308881,0,174,39909.1146643519,2009-04-06,02:45:07
39.997794,116.308868,0,160,39909.1147222222,2009-04-06,02:45:12
39.997849,116.308848,0,148,39909.1147800926,2009-04-06,02:45:17
39.99786,116.308836,0,135,39909.114837963,2009-04-06,02:45:22
39.997866,116.308835,0,135,39909.1148958333,2009-04-06,02:45:27
39.997863,116.308833,0,129,39909.1149537037,2009-04-06,02:45:32
39.99786,116.308833,0,128,39909.1150115741,2009-04-06,02:45:37
39.997861,116.308833,0,128,39909.1150694444,2009-04-06,02:45:42
39.997865,116.308833,0,128,39909.1151273148,2009-04-06,02:45:47
39.997865,116.308833,0,128,39909.115162037,2009-04-06,02:45:50
39.997864,116.308833,0,128,39909.1151851852,2009-04-06,02:45:52
39.997927,116.308844,0,127,39909.1152430556,2009-04-06,02:45:57
39.998,116.308852,0,119,39909.1153009259,2009-04-06,02:46:02
39.998063,116.308854,0,111,39909.1153587963,2009-04-06,02:46:07
39.998128,116.308845,0,107,39909.1154166667,2009-04-06,02:46:12
39.998234,116.30883,0,103,39909.115474537,2009-04-06,02:46:17
39.998325,116.308829,0,110,39909.1155324074,2009-04-06,02:46:22
39.998355,116.30883,0,108,39909.1155902778,2009-04-06,02:46:27
39.998408,116.308818,0,101,39909.1156481481,2009-04-06,02:46:32
39.998444,116.308838,0,111,39909.1157060185,2009-04-06,02:46:37
39.99842,116.308839,0,119,39909.1157638889,2009-04-06,02:46:42
39.998382,116.308841,0,124,39909.1158217593,2009-04-06,02:46:47
39.998419,116.308841,0,124,39909.1158796296,2009-04-06,02:46:52
39.998416,116.30886,0,128,39909.1159375,2009-04-06,02:46:57
39.998399,116.308864,0,126,39909.1159953704,2009-04-06,02:47:02
39.998417,116.308854,0,125,39909.1160532407,2009-04-06,02:47:07
39.99843,116.308854,0,125,39909.1161111111,2009-04-06,02:47:12
39.99843,116.308854,0,125,39909.1161458333,2009-04-06,02:47:15
39.998426,116.308848,0,125,39909.1161689815,2009-04-06,02:47:17
39.998405,116.30886,0,123,39909.1162268519,2009-04-06,02:47:22
39.998264,116.308881,0,122,39909.1162847222,2009-04-06,02:47:27
39.997955,116.308876,0,122,39909.1163425926,2009-04-06,02:47:32
39.997473,116.308923,0,122,39909.116400463,2009-04-06,02:47:37
39.996989,116.30898,0,123,39909.1164583333,2009-04-06,02:47:42
39.996659,116.309008,0,125,39909.1165162037,2009-04-06,02:47:47
39.996559,116.309016,0,127,39909.1165740741,2009-04-06,02:47:52
39.996559,116.309016,0,127,39909.1166087963,2009-04-06,02:47:55
39.996558,116.309015,0,131,39909.1166319444,2009-04-06,02:47:57
39.996505,116.309021,0,132,39909.1166898148,2009-04-06,02:48:02
39.996272,116.309047,0,124,39909.1167476852,2009-04-06,02:48:07
39.995791,116.309095,0,120,39909.1168055556,2009-04-06,02:48:12
39.995144,116.309148,0,120,39909.1168634259,2009-04-06,02:48:17
39.994363,116.30924,0,128,39909.1169212963,2009-04-06,02:48:22
39.993477,116.309358,0,140,39909.1169791667,2009-04-06,02:48:27
39.992668,116.309495,0,143,39909.117037037,2009-04-06,02:48:32
39.991913,116.309575,0,142,39909.1170949074,2009-04-06,02:48:37
39.991285,116.309627,0,148,39909.1171527778,2009-04-06,02:48:42
39.990822,116.309696,0,152,39909.1172106481,2009-04-06,02:48:47
39.990327,116.309738,0,160,39909.1172685185,2009-04-06,02:48:52
39.989774,116.309798,0,165,39909.1173263889,2009-04-06,02:48:57
39.989141,116.309825,0,167,39909.1173842593,2009-04-06,02:49:02
39.988465,116.309851,0,176,39909.1174421296,2009-04-06,02:49:07
39.987894,116.3099,0,187,39909.1175,2009-04-06,02:49:12
39.987228,116.309926,0,204,39909.1175578704,2009-04-06,02:49:17
39.986488,116.30994,0,215,39909.1176157407,2009-04-06,02:49:22
39.985731,116.30999,0,228,39909.1176736111,2009-04-06,02:49:27
39.985044,116.310014,0,243,39909.1177314815,2009-04-06,02:49:32
39.984742,116.310041,0,236,39909.1177893518,2009-04-06,02:49:37
39.984734,116.310096,0,192,39909.1178472222,2009-04-06,02:49:42
39.98474,116.310103,0,185,39909.1179050926,2009-04-06,02:49:47
39.984744,116.310103,0,186,39909.117962963,2009-04-06,02:49:52
39.984746,116.310103,0,187,39909.1180208333,2009-04-06,02:49:57
39.984748,116.310103,0,186,39909.1180787037,2009-04-06,02:50:02
39.984755,116.310103,0,186,39909.1181365741,2009-04-06,02:50:07
39.984763,116.310103,0,183,39909.1181944444,2009-04-06,02:50:12
39.984763,116.310103,0,183,39909.1182291667,2009-04-06,02:50:15
39.984771,116.310102,0,178,39909.1182523148,2009-04-06,02:50:17
39.984783,116.310102,0,173,39909.1183101852,2009-04-06,02:50:22
39.984792,116.310102,0,168,39909.1183680556,2009-04-06,02:50:27
39.984792,116.310102,0,168,39909.1184027778,2009-04-06,02:50:30
39.984791,116.310102,0,162,39909.1184259259,2009-04-06,02:50:32
39.984658,116.310115,0,159,39909.1184837963,2009-04-06,02:50:37
39.984599,116.31012,0,157,39909.1185416667,2009-04-06,02:50:42
39.984603,116.310118,0,156,39909.118599537,2009-04-06,02:50:47
39.984608,116.310118,0,156,39909.1186574074,2009-04-06,02:50:52
39.984611,116.310118,0,156,39909.1187152778,2009-04-06,02:50:57
39.984613,116.310118,0,156,39909.1187731481,2009-04-06,02:51:02
39.984612,116.310119,0,157,39909.1188310185,2009-04-06,02:51:07
39.984611,116.310119,0,157,39909.1188888889,2009-04-06,02:51:12
39.984611,116.310119,0,157,39909.1189236111,2009-04-06,02:51:15
39.984608,116.31012,0,157,39909.1189467593,2009-04-06,02:51:17
39.984562,116.310129,0,156,39909.1190046296,2009-04-06,02:51:22
39.984345,116.310194,0,156,39909.1190625,2009-04-06,02:51:27
39.984105,116.310344,0,154,39909.1191203704,2009-04-06,02:51:32
39.983963,116.310553,0,155,39909.1191782407,2009-04-06,02:51:37
39.983968,116.311079,0,158,39909.1192361111,2009-04-06,02:51:42
39.983998,116.311789,0,157,39909.1192939815,2009-04-06,02:51:47
39.984033,116.312467,0,155,39909.1193518518,2009-04-06,02:51:52
39.984051,116.313095,0,151,39909.1194097222,2009-04-06,02:51:57
39.984055,116.313864,0,151,39909.1194675926,2009-04-06,02:52:02
39.984065,116.314816,0,147,39909.119525463,2009-04-06,02:52:07
39.984085,116.315919,0,156,39909.1195833333,2009-04-06,02:52:12
39.984105,116.317109,0,165,39909.1196412037,2009-04-06,02:52:17
39.984142,116.31822,0,172,39909.1196990741,2009-04-06,02:52:22
39.984181,116.319136,0,166,39909.1197569444,2009-04-06,02:52:27
39.984245,116.320069,0,153,39909.1198148148,2009-04-06,02:52:32
39.984289,116.320935,0,136,39909.1198726852,2009-04-06,02:52:37
39.984323,116.32178,0,141,39909.1199305556,2009-04-06,02:52:42
39.984331,116.322481,0,145,39909.1199884259,2009-04-06,02:52:47
39.984315,116.322929,0,144,39909.1200462963,2009-04-06,02:52:52
39.984316,116.323195,0,139,39909.1201041667,2009-04-06,02:52:57
39.984289,116.323184,0,143,39909.120162037,2009-04-06,02:53:02
39.984269,116.323178,0,144,39909.1202199074,2009-04-06,02:53:07
39.984262,116.323152,0,135,39909.1202777778,2009-04-06,02:53:12
39.984347,116.32316,0,132,39909.1203356481,2009-04-06,02:53:17
39.984417,116.323235,0,131,39909.1203935185,2009-04-06,02:53:22
39.984469,116.323206,0,131,39909.1204513889,2009-04-06,02:53:27
39.984575,116.323145,0,135,39909.1205092593,2009-04-06,02:53:32
39.984384,116.323331,0,123,39909.1245601852,2009-04-06,02:59:22
39.984364,116.323693,0,124,39909.1246180556,2009-04-06,02:59:27
39.984371,116.324119,0,122,39909.1246759259,2009-04-06,02:59:32
39.984384,116.324564,0,122,39909.1247337963,2009-04-06,02:59:37
39.984405,116.325018,0,124,39909.1247916667,2009-04-06,02:59:42
39.984403,116.325535,0,124,39909.124849537,2009-04-06,02:59:47
39.984407,116.326151,0,128,39909.1249074074,2009-04-06,02:59:52
39.984406,116.326824,0,138,39909.1249652778,2009-04-06,02:59:57
39.984483,116.327495,0,145,39909.1250231481,2009-04-06,03:00:02
39.984533,116.328145,0,151,39909.1250810185,2009-04-06,03:00:07
39.984562,116.328765,0,154,39909.1251388889,2009-04-06,03:00:12
39.984584,116.329391,0,160,39909.1251967593,2009-04-06,03:00:17
39.984623,116.330083,0,167,39909.1252546296,2009-04-06,03:00:22
39.984668,116.330856,0,162,39909.1253125,2009-04-06,03:00:27
39.984705,116.331681,0,159,39909.1253703704,2009-04-06,03:00:32
39.984753,116.332522,0,157,39909.1254282407,2009-04-06,03:00:37
39.984809,116.333326,0,154,39909.1254861111,2009-04-06,03:00:42
39.984808,116.334127,0,151,39909.1255439815,2009-04-06,03:00:47
39.98484,116.334874,0,153,39909.1256018518,2009-04-06,03:00:52
39.984898,116.335646,0,153,39909.1256597222,2009-04-06,03:00:57
39.984931,116.336336,0,156,39909.1257175926,2009-04-06,03:01:02
39.984949,116.33691,0,159,39909.125775463,2009-04-06,03:01:07
39.984948,116.337323,0,165,39909.1258333333,2009-04-06,03:01:12
39.984909,116.337532,0,174,39909.1258912037,2009-04-06,03:01:17
39.984893,116.337502,0,173,39909.1259490741,2009-04-06,03:01:22
39.984893,116.337504,0,174,39909.1260069444,2009-04-06,03:01:27
39.984893,116.337502,0,174,39909.1260648148,2009-04-06,03:01:32
39.984893,116.337502,0,174,39909.126099537,2009-04-06,03:01:35
39.984894,116.337505,0,174,39909.1261226852,2009-04-06,03:01:37
39.984895,116.337538,0,176,39909.1261805556,2009-04-06,03:01:42
39.984911,116.337689,0,178,39909.1262384259,2009-04-06,03:01:47
39.984958,116.3379,0,181,39909.1262962963,2009-04-06,03:01:52
39.985068,116.338285,0,187,39909.1263541667,2009-04-06,03:01:57
39.985131,116.338741,0,195,39909.126412037,2009-04-06,03:02:02
39.985151,116.339303,0,204,39909.1264699074,2009-04-06,03:02:07
39.985152,116.339967,0,206,39909.1265277778,2009-04-06,03:02:12
39.985175,116.340741,0,194,39909.1265856481,2009-04-06,03:02:17
39.985189,116.34156,0,187,39909.1266435185,2009-04-06,03:02:22
39.985238,116.342455,0,180,39909.1267013889,2009-04-06,03:02:27
39.985269,116.343387,0,183,39909.1267592593,2009-04-06,03:02:32
39.98532,116.344332,0,206,39909.1268171296,2009-04-06,03:02:37
39.985348,116.345261,0,218,39909.126875,2009-04-06,03:02:42
39.985383,116.3462,0,223,39909.1269328704,2009-04-06,03:02:47
39.985421,116.347154,0,226,39909.1269907407,2009-04-06,03:02:52
39.985451,116.348174,0,227,39909.1270486111,2009-04-06,03:02:57
39.985489,116.349166,0,199,39909.1271064815,2009-04-06,03:03:02
39.985525,116.350208,0,178,39909.1271643518,2009-04-06,03:03:07
39.985558,116.351286,0,170,39909.1272222222,2009-04-06,03:03:12
39.985589,116.352335,0,169,39909.1272800926,2009-04-06,03:03:17
39.985624,116.353312,0,181,39909.127337963,2009-04-06,03:03:22
39.985666,116.354266,0,204,39909.1273958333,2009-04-06,03:03:27
39.985702,116.35527,0,213,39909.1274537037,2009-04-06,03:03:32
39.985733,116.356331,0,221,39909.1275115741,2009-04-06,03:03:37
39.985764,116.357418,0,230,39909.1275694444,2009-04-06,03:03:42
39.985782,116.358501,0,215,39909.1276273148,2009-04-06,03:03:47
39.985786,116.359593,0,218,39909.1276851852,2009-04-06,03:03:52
39.985821,116.360697,0,214,39909.1277430556,2009-04-06,03:03:57
39.985843,116.361746,0,203,39909.1278009259,2009-04-06,03:04:02
39.985854,116.362788,0,201,39909.1278587963,2009-04-06,03:04:07
39.985901,116.363856,0,208,39909.1279166667,2009-04-06,03:04:12
39.985957,116.364961,0,212,39909.127974537,2009-04-06,03:04:17
39.985991,116.366027,0,216,39909.1280324074,2009-04-06,03:04:22
39.986016,116.367141,0,231,39909.1280902778,2009-04-06,03:04:27
39.986033,116.368223,0,225,39909.1281481481,2009-04-06,03:04:32
39.986044,116.369285,0,192,39909.1282060185,2009-04-06,03:04:37
39.986074,116.370345,0,173,39909.1282638889,2009-04-06,03:04:42
39.986105,116.371377,0,172,39909.1283217593,2009-04-06,03:04:47
39.986132,116.372456,0,173,39909.1283796296,2009-04-06,03:04:52
39.986175,116.373587,0,155,39909.1284375,2009-04-06,03:04:57
39.986215,116.374752,0,145,39909.1284953704,2009-04-06,03:05:02
39.986247,116.375897,0,137,39909.1285532407,2009-04-06,03:05:07
39.986283,116.37702,0,147,39909.1286111111,2009-04-06,03:05:12
39.986306,116.378087,0,144,39909.1286689815,2009-04-06,03:05:17
39.986307,116.379122,0,139,39909.1287268519,2009-04-06,03:05:22
39.986307,116.380071,0,140,39909.1287847222,2009-04-06,03:05:27
39.986352,116.38098,0,150,39909.1288425926,2009-04-06,03:05:32
39.98639,116.381858,0,153,39909.128900463,2009-04-06,03:05:37
39.986414,116.382744,0,145,39909.1289583333,2009-04-06,03:05:42
39.98644,116.383687,0,144,39909.1290162037,2009-04-06,03:05:47
39.986476,116.384627,0,144,39909.1290740741,2009-04-06,03:05:52
39.986488,116.385591,0,139,39909.1291319444,2009-04-06,03:05:57
39.986511,116.386628,0,122,39909.1291898148,2009-04-06,03:06:02
39.986531,116.387647,0,114,39909.1292476852,2009-04-06,03:06:07
39.986557,116.388685,0,111,39909.1293055556,2009-04-06,03:06:12
39.986587,116.389739,0,120,39909.1293634259,2009-04-06,03:06:17
39.986613,116.390735,0,122,39909.1294212963,2009-04-06,03:06:22
39.986641,116.391743,0,135,39909.1294791667,2009-04-06,03:06:27
39.986664,116.392776,0,141,39909.129537037,2009-04-06,03:06:32
39.986692,116.393822,0,142,39909.1295949074,2009-04-06,03:06:37
39.986732,116.394889,0,163,39909.1296527778,2009-04-06,03:06:42
39.986764,116.395962,0,162,39909.1297106481,2009-04-06,03:06:47
39.986791,116.397034,0,168,39909.1297685185,2009-04-06,03:06:52
39.986791,116.39804,0,197,39909.1298263889,2009-04-06,03:06:57
39.98686,116.39902,0,188,39909.1298842593,2009-04-06,03:07:02
39.986913,116.400037,0,192,39909.1299421296,2009-04-06,03:07:07
39.986963,116.401079,0,184,39909.13,2009-04-06,03:07:12
39.986983,116.402117,0,180,39909.1300578704,2009-04-06,03:07:17
39.987017,116.403023,0,166,39909.1301157407,2009-04-06,03:07:22
39.987045,116.40394,0,164,39909.1301736111,2009-04-06,03:07:27
39.987056,116.404875,0,153,39909.1302314815,2009-04-06,03:07:32
39.987074,116.405824,0,151,39909.1302893519,2009-04-06,03:07:37
39.987077,116.406717,0,194,39909.1303472222,2009-04-06,03:07:42
39.987087,116.40762,0,204,39909.1304050926,2009-04-06,03:07:47
39.987093,116.408408,0,218,39909.130462963,2009-04-06,03:07:52
39.987115,116.409056,0,212,39909.1305208333,2009-04-06,03:07:57
39.987141,116.409454,0,207,39909.1305787037,2009-04-06,03:08:02
39.987116,116.409798,0,196,39909.1306365741,2009-04-06,03:08:07
39.987099,116.410224,0,191,39909.1306944444,2009-04-06,03:08:12
39.987033,116.410469,0,184,39909.1307523148,2009-04-06,03:08:17
39.986803,116.41053,0,185,39909.1308101852,2009-04-06,03:08:22
39.98662,116.410526,0,194,39909.1308680556,2009-04-06,03:08:27
39.986549,116.410494,0,207,39909.1309259259,2009-04-06,03:08:32
39.98653,116.410474,0,208,39909.1309837963,2009-04-06,03:08:37
39.986528,116.410472,0,209,39909.1310416667,2009-04-06,03:08:42
39.98653,116.41047,0,210,39909.131099537,2009-04-06,03:08:47
39.98653,116.41047,0,210,39909.1311342593,2009-04-06,03:08:50
39.986529,116.410469,0,212,39909.1311574074,2009-04-06,03:08:52
39.98652,116.41047,0,212,39909.1312152778,2009-04-06,03:08:57
39.986504,116.410471,0,213,39909.1312731481,2009-04-06,03:09:02
39.986434,116.410475,0,221,39909.1313310185,2009-04-06,03:09:07
39.986088,116.410482,0,222,39909.1313888889,2009-04-06,03:09:12
39.985754,116.410494,0,220,39909.1314467593,2009-04-06,03:09:17
39.985344,116.410522,0,209,39909.1315046296,2009-04-06,03:09:22
39.984914,116.41061,0,207,39909.1315625,2009-04-06,03:09:27
39.984528,116.410649,0,209,39909.1316203704,2009-04-06,03:09:32
39.984222,116.410733,0,212,39909.1316782407,2009-04-06,03:09:37
39.983847,116.410803,0,243,39909.1317361111,2009-04-06,03:09:42
39.983482,116.410868,0,249,39909.1317939815,2009-04-06,03:09:47
39.983138,116.410917,0,261,39909.1318518519,2009-04-06,03:09:52
39.982827,116.410927,0,267,39909.1319097222,2009-04-06,03:09:57
39.982642,116.410878,0,272,39909.1319675926,2009-04-06,03:10:02
39.982564,116.410878,0,278,39909.132025463,2009-04-06,03:10:07
39.982519,116.410861,0,294,39909.1320833333,2009-04-06,03:10:12
39.982503,116.410858,0,300,39909.1321412037,2009-04-06,03:10:17
39.982483,116.410987,0,295,39909.1321990741,2009-04-06,03:10:22
39.982431,116.411012,0,274,39909.1322569444,2009-04-06,03:10:27
39.982397,116.410913,0,263,39909.1323148148,2009-04-06,03:10:32
39.982393,116.410911,0,263,39909.1323726852,2009-04-06,03:10:37
39.98239,116.410909,0,264,39909.1324305556,2009-04-06,03:10:42
39.982394,116.410908,0,263,39909.1324884259,2009-04-06,03:10:47
39.982394,116.410908,0,263,39909.1325231481,2009-04-06,03:10:50
39.982397,116.410908,0,263,39909.1325462963,2009-04-06,03:10:52
39.98238,116.410901,0,260,39909.1326041667,2009-04-06,03:10:57
39.982315,116.410893,0,245,39909.132662037,2009-04-06,03:11:02
39.982167,116.410881,0,261,39909.1327199074,2009-04-06,03:11:07
39.98195,116.410991,0,255,39909.1327777778,2009-04-06,03:11:12
39.981922,116.411468,0,232,39909.1328356481,2009-04-06,03:11:17
39.981993,116.412079,0,220,39909.1328935185,2009-04-06,03:11:22
39.982022,116.412686,0,219,39909.1329513889,2009-04-06,03:11:27
39.982039,116.413249,0,221,39909.1330092593,2009-04-06,03:11:32
39.982094,116.413659,0,223,39909.1330671296,2009-04-06,03:11:37
39.982151,116.413882,0,224,39909.133125,2009-04-06,03:11:42
39.982142,116.413982,0,223,39909.1331828704,2009-04-06,03:11:47
39.982111,116.41409,0,223,39909.1332407407,2009-04-06,03:11:52
39.982079,116.414341,0,222,39909.1332986111,2009-04-06,03:11:57
39.982019,116.414835,0,220,39909.1333564815,2009-04-06,03:12:02
39.981987,116.415431,0,220,39909.1334143518,2009-04-06,03:12:07
39.981962,116.416068,0,220,39909.1334722222,2009-04-06,03:12:12
39.981962,116.416676,0,222,39909.1335300926,2009-04-06,03:12:17
39.981977,116.417262,0,224,39909.133587963,2009-04-06,03:12:22
39.982018,116.41771,0,225,39909.1336458333,2009-04-06,03:12:27
39.982057,116.41795,0,227,39909.1337037037,2009-04-06,03:12:32
39.982141,116.418155,0,228,39909.1337615741,2009-04-06,03:12:37
39.982326,116.418236,0,229,39909.1338194444,2009-04-06,03:12:42
39.982653,116.418191,0,231,39909.1338773148,2009-04-06,03:12:47
39.983066,116.418151,0,233,39909.1339351852,2009-04-06,03:12:52
39.983548,116.418086,0,240,39909.1339930556,2009-04-06,03:12:57
39.983973,116.418016,0,249,39909.1340509259,2009-04-06,03:13:02
39.984216,116.41794,0,256,39909.1341087963,2009-04-06,03:13:07
39.984248,116.417855,0,266,39909.1341666667,2009-04-06,03:13:12
39.984211,116.417839,0,276,39909.134224537,2009-04-06,03:13:17
39.984195,116.417816,0,283,39909.1342824074,2009-04-06,03:13:22
39.984176,116.417777,0,290,39909.1343402778,2009-04-06,03:13:27
39.98423,116.417826,0,299,39909.1343981481,2009-04-06,03:13:32
39.984391,116.418076,0,307,39909.1344560185,2009-04-06,03:13:37
39.984557,116.41807,0,318,39909.1345138889,2009-04-06,03:13:42
39.984767,116.418075,0,338,39909.1345717593,2009-04-06,03:13:47
39.985051,116.418062,0,356,39909.1346296296,2009-04-06,03:13:52
39.985596,116.418031,0,390,39909.1346875,2009-04-06,03:13:57
39.986225,116.418051,0,370,39909.1347453704,2009-04-06,03:14:02
39.986642,116.418058,0,377,39909.1348032407,2009-04-06,03:14:07
39.986911,116.418183,0,351,39909.1348611111,2009-04-06,03:14:12
39.987038,116.418151,0,282,39909.1349189815,2009-04-06,03:14:17
39.987103,116.418138,0,268,39909.1349768518,2009-04-06,03:14:22
39.987162,116.418022,0,190,39909.1350347222,2009-04-06,03:14:27
39.987222,116.417946,0,140,39909.1350925926,2009-04-06,03:14:32
39.987292,116.418096,0,133,39909.135150463,2009-04-06,03:14:37
39.987273,116.418389,0,127,39909.1352083333,2009-04-06,03:14:42
39.987244,116.418976,0,128,39909.1352662037,2009-04-06,03:14:47
39.98727,116.419564,0,148,39909.1353240741,2009-04-06,03:14:52
39.987314,116.420266,0,153,39909.1353819444,2009-04-06,03:14:57
39.987367,116.421019,0,150,39909.1354398148,2009-04-06,03:15:02
39.987422,116.421819,0,145,39909.1354976852,2009-04-06,03:15:07
39.98747,116.422589,0,126,39909.1355555556,2009-04-06,03:15:12
39.987487,116.423328,0,116,39909.1356134259,2009-04-06,03:15:17
39.987482,116.424036,0,115,39909.1356712963,2009-04-06,03:15:22
39.98751,116.42475,0,117,39909.1357291667,2009-04-06,03:15:27
39.987516,116.425381,0,120,39909.135787037,2009-04-06,03:15:32
39.987531,116.425987,0,120,39909.1358449074,2009-04-06,03:15:37
39.987556,116.426585,0,125,39909.1359027778,2009-04-06,03:15:42
39.987611,116.42721,0,130,39909.1359606481,2009-04-06,03:15:47
39.987648,116.427907,0,140,39909.1360185185,2009-04-06,03:15:52
39.987723,116.428706,0,136,39909.1360763889,2009-04-06,03:15:57
39.987716,116.42961,0,137,39909.1361342593,2009-04-06,03:16:02
39.987714,116.430569,0,139,39909.1361921296,2009-04-06,03:16:07
39.987631,116.43154,0,144,39909.13625,2009-04-06,03:16:12
39.987481,116.43253,0,153,39909.1363078704,2009-04-06,03:16:17
39.987209,116.433515,0,146,39909.1363657407,2009-04-06,03:16:22
39.986856,116.434517,0,129,39909.1364236111,2009-04-06,03:16:27
39.986446,116.435553,0,108,39909.1364814815,2009-04-06,03:16:32
39.986058,116.436607,0,101,39909.1365393519,2009-04-06,03:16:37
39.985668,116.43758,0,99,39909.1365972222,2009-04-06,03:16:42
39.985283,116.438446,0,95,39909.1366550926,2009-04-06,03:16:47
39.984916,116.439349,0,93,39909.136712963,2009-04-06,03:16:52
39.984569,116.440284,0,95,39909.1367708333,2009-04-06,03:16:57
39.984219,116.441216,0,101,39909.1368287037,2009-04-06,03:17:02
39.983756,116.442097,0,101,39909.1368865741,2009-04-06,03:17:07
39.983224,116.442921,0,104,39909.1369444444,2009-04-06,03:17:12
39.982687,116.443724,0,108,39909.1370023148,2009-04-06,03:17:17
39.982131,116.444562,0,104,39909.1370601852,2009-04-06,03:17:22
39.98159,116.445422,0,111,39909.1371180556,2009-04-06,03:17:27
39.981041,116.446269,0,116,39909.1371759259,2009-04-06,03:17:32
39.980497,116.447079,0,127,39909.1372337963,2009-04-06,03:17:37
39.979982,116.447852,0,131,39909.1372916667,2009-04-06,03:17:42
39.979479,116.44862,0,138,39909.137349537,2009-04-06,03:17:47
39.978959,116.449443,0,143,39909.1374074074,2009-04-06,03:17:52
39.978423,116.450277,0,143,39909.1374652778,2009-04-06,03:17:57
39.977876,116.451131,0,139,39909.1375231481,2009-04-06,03:18:02
39.977286,116.452006,0,132,39909.1375810185,2009-04-06,03:18:07
39.97669,116.452898,0,135,39909.1376388889,2009-04-06,03:18:12
39.976124,116.45376,0,132,39909.1376967593,2009-04-06,03:18:17
39.975581,116.454607,0,132,39909.1377546296,2009-04-06,03:18:22
39.975039,116.455421,0,130,39909.1378125,2009-04-06,03:18:27
39.974511,116.456207,0,131,39909.1378703704,2009-04-06,03:18:32
39.974008,116.457006,0,136,39909.1379282407,2009-04-06,03:18:37
39.97359,116.457594,0,140,39909.1379861111,2009-04-06,03:18:42
39.973255,116.458115,0,148,39909.1380439815,2009-04-06,03:18:47
39.972895,116.45867,0,148,39909.1381018519,2009-04-06,03:18:52
39.972491,116.459319,0,156,39909.1381597222,2009-04-06,03:18:57
39.972028,116.459998,0,154,39909.1382175926,2009-04-06,03:19:02
39.971542,116.460717,0,148,39909.138275463,2009-04-06,03:19:07
39.971099,116.461406,0,146,39909.1383333333,2009-04-06,03:19:12
39.9707,116.462018,0,150,39909.1383912037,2009-04-06,03:19:17
39.97033,116.462568,0,153,39909.1384490741,2009-04-06,03:19:22
39.96998,116.463125,0,157,39909.1385069444,2009-04-06,03:19:27
39.969599,116.463662,0,158,39909.1385648148,2009-04-06,03:19:32
39.969183,116.464107,0,160,39909.1386226852,2009-04-06,03:19:37
39.968764,116.464074,0,143,39909.1386805556,2009-04-06,03:19:42
39.96851,116.463538,0,135,39909.1387384259,2009-04-06,03:19:47
39.968623,116.462861,0,117,39909.1387962963,2009-04-06,03:19:52
39.969061,116.462661,0,110,39909.1388541667,2009-04-06,03:19:57
39.969487,116.46294,0,114,39909.138912037,2009-04-06,03:20:02
39.969886,116.463376,0,112,39909.1389699074,2009-04-06,03:20:07
39.970325,116.463872,0,112,39909.1390277778,2009-04-06,03:20:12
39.97082,116.464414,0,115,39909.1390856481,2009-04-06,03:20:17
39.97132,116.464987,0,120,39909.1391435185,2009-04-06,03:20:22
39.971865,116.465599,0,125,39909.1392013889,2009-04-06,03:20:27
39.972428,116.466239,0,129,39909.1392592593,2009-04-06,03:20:32
39.973032,116.466915,0,134,39909.1393171296,2009-04-06,03:20:37
39.973655,116.46763,0,137,39909.139375,2009-04-06,03:20:42
39.974336,116.468386,0,140,39909.1394328704,2009-04-06,03:20:47
39.975033,116.469166,0,142,39909.1394907407,2009-04-06,03:20:52
39.975727,116.469954,0,144,39909.1395486111,2009-04-06,03:20:57
39.976452,116.470774,0,146,39909.1396064815,2009-04-06,03:21:02
39.977175,116.471589,0,149,39909.1396643519,2009-04-06,03:21:07
39.977903,116.472398,0,153,39909.1397222222,2009-04-06,03:21:12
39.97864,116.473189,0,153,39909.1397800926,2009-04-06,03:21:17
39.979398,116.474018,0,151,39909.139837963,2009-04-06,03:21:22
39.980177,116.474864,0,147,39909.1398958333,2009-04-06,03:21:27
39.980969,116.475734,0,143,39909.1399537037,2009-04-06,03:21:32
39.981737,116.476585,0,139,39909.1400115741,2009-04-06,03:21:37
39.982519,116.477431,0,135,39909.1400694444,2009-04-06,03:21:42
39.9833,116.478275,0,129,39909.1401273148,2009-04-06,03:21:47
39.984046,116.479111,0,124,39909.1401851852,2009-04-06,03:21:52
39.98476,116.479912,0,120,39909.1402430556,2009-04-06,03:21:57
39.985483,116.480704,0,117,39909.1403009259,2009-04-06,03:22:02
39.986219,116.481503,0,116,39909.1403587963,2009-04-06,03:22:07
39.986962,116.482318,0,112,39909.1404166667,2009-04-06,03:22:12
39.987726,116.483165,0,112,39909.140474537,2009-04-06,03:22:17
39.988497,116.484013,0,109,39909.1405324074,2009-04-06,03:22:22
39.989272,116.484875,0,105,39909.1405902778,2009-04-06,03:22:27
39.99004,116.485728,0,97,39909.1406481481,2009-04-06,03:22:32
39.990809,116.48658,0,91,39909.1407060185,2009-04-06,03:22:37
39.991564,116.48742,0,89,39909.1407638889,2009-04-06,03:22:42
39.992295,116.488227,0,88,39909.1408217593,2009-04-06,03:22:47
39.993009,116.488991,0,83,39909.1408796296,2009-04-06,03:22:52
39.993696,116.489742,0,81,39909.1409375,2009-04-06,03:22:57
39.994359,116.490492,0,77,39909.1409953704,2009-04-06,03:23:02
39.995024,116.49118,0,74,39909.1410532407,2009-04-06,03:23:07
39.995645,116.491857,0,68,39909.1411111111,2009-04-06,03:23:12
39.996245,116.492517,0,63,39909.1411689815,2009-04-06,03:23:17
39.99685,116.493179,0,55,39909.1412268518,2009-04-06,03:23:22
39.997469,116.493862,0,54,39909.1412847222,2009-04-06,03:23:27
39.998111,116.494534,0,53,39909.1413425926,2009-04-06,03:23:32
39.998751,116.495259,0,48,39909.141400463,2009-04-06,03:23:37
39.99941,116.496001,0,40,39909.1414583333,2009-04-06,03:23:42
40.000109,116.496775,0,39,39909.1415162037,2009-04-06,03:23:47
40.000817,116.497568,0,36,39909.1415740741,2009-04-06,03:23:52
40.001545,116.498382,0,37,39909.1416319444,2009-04-06,03:23:57
40.002277,116.499221,0,41,39909.1416898148,2009-04-06,03:24:02
40.00303,116.500071,0,50,39909.1417476852,2009-04-06,03:24:07
40.003769,116.500896,0,58,39909.1418055556,2009-04-06,03:24:12
40.004503,116.501708,0,61,39909.1418634259,2009-04-06,03:24:17
40.005256,116.502536,0,65,39909.1419212963,2009-04-06,03:24:22
40.006004,116.503371,0,70,39909.1419791667,2009-04-06,03:24:27
40.006756,116.504207,0,77,39909.142037037,2009-04-06,03:24:32
40.007508,116.505048,0,81,39909.1420949074,2009-04-06,03:24:37
40.008263,116.505879,0,84,39909.1421527778,2009-04-06,03:24:42
40.009028,116.506679,0,86,39909.1422106481,2009-04-06,03:24:47
40.009791,116.507462,0,89,39909.1422685185,2009-04-06,03:24:52
40.010537,116.508264,0,97,39909.1423263889,2009-04-06,03:24:57
40.011264,116.509065,0,103,39909.1423842593,2009-04-06,03:25:02
40.011992,116.509874,0,105,39909.1424421296,2009-04-06,03:25:07
40.012711,116.510739,0,105,39909.1425,2009-04-06,03:25:12
40.013429,116.511655,0,101,39909.1425578704,2009-04-06,03:25:17
40.014135,116.51263,0,99,39909.1426157407,2009-04-06,03:25:22
40.014795,116.513657,0,102,39909.1426736111,2009-04-06,03:25:27
40.01538,116.514764,0,103,39909.1427314815,2009-04-06,03:25:32
40.015961,116.515887,0,105,39909.1427893518,2009-04-06,03:25:37
40.016485,116.517046,0,103,39909.1428472222,2009-04-06,03:25:42
40.016936,116.518249,0,106,39909.1429050926,2009-04-06,03:25:47
40.017329,116.519457,0,111,39909.142962963,2009-04-06,03:25:52
40.017732,116.520671,0,118,39909.1430208333,2009-04-06,03:25:57
40.018136,116.521919,0,121,39909.1430787037,2009-04-06,03:26:02
40.018559,116.523166,0,123,39909.1431365741,2009-04-06,03:26:07
40.019025,116.524409,0,127,39909.1431944444,2009-04-06,03:26:12
40.019486,116.525671,0,133,39909.1432523148,2009-04-06,03:26:17
40.019943,116.526965,0,138,39909.1433101852,2009-04-06,03:26:22
40.020401,116.52824,0,144,39909.1433680556,2009-04-06,03:26:27
40.020845,116.529506,0,152,39909.1434259259,2009-04-06,03:26:32
40.02128,116.530698,0,159,39909.1434837963,2009-04-06,03:26:37
40.021712,116.531926,0,167,39909.1435416667,2009-04-06,03:26:42
40.022113,116.533067,0,171,39909.143599537,2009-04-06,03:26:47
40.022528,116.534243,0,173,39909.1436574074,2009-04-06,03:26:52
40.022991,116.535468,0,173,39909.1437152778,2009-04-06,03:26:57
40.023453,116.536672,0,174,39909.1437731481,2009-04-06,03:27:02
40.023897,116.537885,0,175,39909.1438310185,2009-04-06,03:27:07
40.02429,116.539071,0,162,39909.1438888889,2009-04-06,03:27:12
40.024728,116.54026,0,165,39909.1439467593,2009-04-06,03:27:17
40.025148,116.54143,0,166,39909.1440046296,2009-04-06,03:27:22
40.02553,116.542607,0,138,39909.1440625,2009-04-06,03:27:27
40.025888,116.543749,0,140,39909.1441203704,2009-04-06,03:27:32
40.026246,116.544844,0,143,39909.1441782407,2009-04-06,03:27:37
40.026606,116.545981,0,143,39909.1442361111,2009-04-06,03:27:42
40.026972,116.547084,0,137,39909.1442939815,2009-04-06,03:27:47
40.027179,116.547756,0,139,39909.1443287037,2009-04-06,03:27:50
40.027532,116.548906,0,142,39909.1443865741,2009-04-06,03:27:55
40.027895,116.5501,0,143,39909.1444444444,2009-04-06,03:28:00
40.028265,116.551295,0,142,39909.1445023148,2009-04-06,03:28:05
40.028649,116.552481,0,136,39909.1445601852,2009-04-06,03:28:10
40.02901,116.553632,0,122,39909.1446180556,2009-04-06,03:28:15
40.029403,116.554731,0,115,39909.1446759259,2009-04-06,03:28:20
40.029849,116.555789,0,112,39909.1447337963,2009-04-06,03:28:25
40.030314,116.556818,0,116,39909.1447916667,2009-04-06,03:28:30
40.030805,116.557821,0,112,39909.144849537,2009-04-06,03:28:35
40.031273,116.558763,0,110,39909.1449074074,2009-04-06,03:28:40
40.031617,116.559575,0,101,39909.1449652778,2009-04-06,03:28:45
40.031965,116.560408,0,104,39909.1450231481,2009-04-06,03:28:50
40.03228,116.561194,0,108,39909.1450810185,2009-04-06,03:28:55
40.032586,116.561974,0,112,39909.1451388889,2009-04-06,03:29:00
40.032851,116.562798,0,112,39909.1451967593,2009-04-06,03:29:05
40.033078,116.563707,0,112,39909.1452546296,2009-04-06,03:29:10
40.033234,116.564666,0,107,39909.1453125,2009-04-06,03:29:15
40.033312,116.565685,0,103,39909.1453703704,2009-04-06,03:29:20
40.033324,116.566745,0,106,39909.1454282407,2009-04-06,03:29:25
40.033265,116.567841,0,102,39909.1454861111,2009-04-06,03:29:30
40.033207,116.569005,0,88,39909.1455439815,2009-04-06,03:29:35
40.033134,116.570239,0,77,39909.1456018519,2009-04-06,03:29:40
40.033077,116.571537,0,70,39909.1456597222,2009-04-06,03:29:45
40.033041,116.572876,0,78,39909.1457175926,2009-04-06,03:29:50
40.033042,116.574249,0,78,39909.145775463,2009-04-06,03:29:55
40.033158,116.575582,0,77,39909.1458333333,2009-04-06,03:30:00
40.033347,116.576861,0,71,39909.1458912037,2009-04-06,03:30:05
40.033546,116.578127,0,70,39909.1459490741,2009-04-06,03:30:10
40.033762,116.579395,0,72,39909.1460069444,2009-04-06,03:30:15
40.033961,116.580694,0,72,39909.1460648148,2009-04-06,03:30:20
40.03418,116.581969,0,74,39909.1461226852,2009-04-06,03:30:25
40.034377,116.583256,0,77,39909.1461805556,2009-04-06,03:30:30
40.034559,116.58455,0,72,39909.1462384259,2009-04-06,03:30:35
40.034636,116.585854,0,65,39909.1462962963,2009-04-06,03:30:40
40.034621,116.587192,0,69,39909.1463541667,2009-04-06,03:30:45
40.034506,116.588499,0,66,39909.146412037,2009-04-06,03:30:50
40.034248,116.589794,0,62,39909.1464699074,2009-04-06,03:30:55
40.033888,116.591086,0,53,39909.1465277778,2009-04-06,03:31:00
40.033402,116.59232,0,50,39909.1465856481,2009-04-06,03:31:05
40.032845,116.593453,0,53,39909.1466435185,2009-04-06,03:31:10
40.032291,116.594509,0,61,39909.1467013889,2009-04-06,03:31:15
40.031735,116.595519,0,65,39909.1467592593,2009-04-06,03:31:20
40.031154,116.596515,0,57,39909.1468171296,2009-04-06,03:31:25
40.030589,116.597496,0,51,39909.146875,2009-04-06,03:31:30
40.030011,116.598399,0,52,39909.1469328704,2009-04-06,03:31:35
40.02946,116.599302,0,59,39909.1469907407,2009-04-06,03:31:40
40.028914,116.600129,0,65,39909.1470486111,2009-04-06,03:31:45
40.028226,116.600686,0,60,39909.1471064815,2009-04-06,03:31:50
40.027489,116.601052,0,71,39909.1471643519,2009-04-06,03:31:55
40.026785,116.601378,0,74,39909.1472222222,2009-04-06,03:32:00
40.026124,116.601773,0,75,39909.1472800926,2009-04-06,03:32:05
40.025589,116.602412,0,73,39909.147337963,2009-04-06,03:32:10
40.025484,116.603353,0,74,39909.1473958333,2009-04-06,03:32:15
40.025731,116.604168,0,78,39909.1474537037,2009-04-06,03:32:20
40.026224,116.604766,0,91,39909.1475115741,2009-04-06,03:32:25
40.026862,116.605013,0,91,39909.1475694444,2009-04-06,03:32:30
40.027579,116.604938,0,94,39909.1476273148,2009-04-06,03:32:35
40.028346,116.604771,0,89,39909.1476851852,2009-04-06,03:32:40
40.029152,116.604614,0,85,39909.1477430556,2009-04-06,03:32:45
40.029974,116.604621,0,85,39909.1478009259,2009-04-06,03:32:50
40.030775,116.604938,0,87,39909.1478587963,2009-04-06,03:32:55
40.031514,116.605335,0,89,39909.1479166667,2009-04-06,03:33:00
40.032235,116.605731,0,88,39909.147974537,2009-04-06,03:33:05
40.03292,116.606116,0,86,39909.1480324074,2009-04-06,03:33:10
40.033598,116.606508,0,84,39909.1480902778,2009-04-06,03:33:15
40.03427,116.606894,0,83,39909.1481481481,2009-04-06,03:33:20
40.034955,116.607288,0,79,39909.1482060185,2009-04-06,03:33:25
40.035631,116.607727,0,75,39909.1482638889,2009-04-06,03:33:30
40.036269,116.608241,0,68,39909.1483217593,2009-04-06,03:33:35
40.036839,116.608785,0,58,39909.1483796296,2009-04-06,03:33:40
40.037284,116.609238,0,54,39909.1484375,2009-04-06,03:33:45
40.037623,116.609453,0,45,39909.1484953704,2009-04-06,03:33:50
40.037846,116.609578,0,46,39909.1485532407,2009-04-06,03:33:55
40.038101,116.609668,0,42,39909.1486111111,2009-04-06,03:34:00
40.038506,116.609712,0,41,39909.1486689815,2009-04-06,03:34:05
40.038935,116.609821,0,36,39909.1487268518,2009-04-06,03:34:10
40.03944,116.609997,0,43,39909.1487847222,2009-04-06,03:34:15
40.039977,116.61031,0,47,39909.1488425926,2009-04-06,03:34:20
40.040571,116.610684,0,58,39909.148900463,2009-04-06,03:34:25
40.041177,116.611058,0,62,39909.1489583333,2009-04-06,03:34:30
40.041844,116.611373,0,69,39909.1490162037,2009-04-06,03:34:35
40.042609,116.611434,0,65,39909.1490740741,2009-04-06,03:34:40
40.043419,116.611357,0,71,39909.1491319444,2009-04-06,03:34:45
40.044244,116.611257,0,71,39909.1491898148,2009-04-06,03:34:50
40.045081,116.611156,0,62,39909.1492476852,2009-04-06,03:34:55
40.045923,116.611098,0,64,39909.1493055556,2009-04-06,03:35:00
40.04677,116.611181,0,66,39909.1493634259,2009-04-06,03:35:05
40.047602,116.611433,0,68,39909.1494212963,2009-04-06,03:35:10
40.048416,116.611856,0,70,39909.1494791667,2009-04-06,03:35:15
40.049147,116.612419,0,71,39909.149537037,2009-04-06,03:35:20
40.049824,116.613092,0,80,39909.1495949074,2009-04-06,03:35:25
40.050511,116.613621,0,83,39909.1496527778,2009-04-06,03:35:30
40.051227,116.613889,0,85,39909.1497106481,2009-04-06,03:35:35
40.051938,116.61392,0,90,39909.1497685185,2009-04-06,03:35:40
40.05259,116.613651,0,100,39909.1498263889,2009-04-06,03:35:45
40.053059,116.613084,0,102,39909.1498842593,2009-04-06,03:35:50
40.053317,116.612437,0,100,39909.1499421296,2009-04-06,03:35:55
40.053489,116.611824,0,101,39909.15,2009-04-06,03:36:00
40.05359,116.611213,0,102,39909.1500578704,2009-04-06,03:36:05
40.053547,116.610732,0,104,39909.1501157407,2009-04-06,03:36:10
40.053418,116.61037,0,106,39909.1501736111,2009-04-06,03:36:15
40.053302,116.610145,0,107,39909.1502314815,2009-04-06,03:36:20
40.053235,116.610119,0,109,39909.1502893518,2009-04-06,03:36:25
40.053063,116.609985,0,110,39909.1503472222,2009-04-06,03:36:30
40.052894,116.609864,0,111,39909.1504050926,2009-04-06,03:36:35
40.053019,116.610071,0,112,39909.150462963,2009-04-06,03:36:40
40.05319,116.61002,0,114,39909.1505208333,2009-04-06,03:36:45
40.05342,116.610344,0,116,39909.1505787037,2009-04-06,03:36:50
40.053623,116.610343,0,118,39909.1506365741,2009-04-06,03:36:55
40.053592,116.610113,0,120,39909.1506944444,2009-04-06,03:37:00
40.053498,116.609709,0,122,39909.1507523148,2009-04-06,03:37:05
40.053424,116.609335,0,123,39909.1508101852,2009-04-06,03:37:10
40.053271,116.608802,0,125,39909.1508680556,2009-04-06,03:37:15
40.052904,116.608123,0,126,39909.1509259259,2009-04-06,03:37:20
40.05263,116.606707,0,127,39909.1509837963,2009-04-06,03:37:25
40.052263,116.60595,0,128,39909.1510416667,2009-04-06,03:37:30
40.05174,116.605567,0,125,39909.151099537,2009-04-06,03:37:35
40.051113,116.605459,0,112,39909.1511574074,2009-04-06,03:37:40
40.050496,116.605634,0,95,39909.1512152778,2009-04-06,03:37:45
40.049908,116.606018,0,83,39909.1512731481,2009-04-06,03:37:50
40.049364,116.606594,0,75,39909.1513310185,2009-04-06,03:37:55
40.048897,116.607358,0,66,39909.1513888889,2009-04-06,03:38:00
40.048346,116.60815,0,59,39909.1514467593,2009-04-06,03:38:05
40.047678,116.608852,0,49,39909.1515046296,2009-04-06,03:38:10
40.046919,116.609395,0,43,39909.1515625,2009-04-06,03:38:15
40.046224,116.609587,0,44,39909.1516203704,2009-04-06,03:38:20
40.045783,116.609577,0,50,39909.1516782407,2009-04-06,03:38:25
40.045681,116.609299,0,54,39909.1517361111,2009-04-06,03:38:30
40.04567,116.608809,0,57,39909.1517939815,2009-04-06,03:38:35
40.045628,116.608219,0,56,39909.1518518519,2009-04-06,03:38:40
40.04555,116.607517,0,62,39909.1519097222,2009-04-06,03:38:45
40.045482,116.606804,0,64,39909.1519675926,2009-04-06,03:38:50
40.04541,116.606031,0,66,39909.152025463,2009-04-06,03:38:55
40.045334,116.605196,0,65,39909.1520833333,2009-04-06,03:39:00
40.045243,116.604277,0,57,39909.1521412037,2009-04-06,03:39:05
40.045171,116.603317,0,53,39909.1521990741,2009-04-06,03:39:10
40.045101,116.602287,0,48,39909.1522569444,2009-04-06,03:39:15
40.045135,116.601461,0,49,39909.1523148148,2009-04-06,03:39:20
40.045211,116.600839,0,51,39909.1523726852,2009-04-06,03:39:25
40.045254,116.600487,0,51,39909.1524305556,2009-04-06,03:39:30
40.045301,116.600285,0,50,39909.1524884259,2009-04-06,03:39:35
40.045313,116.60024,0,54,39909.1525462963,2009-04-06,03:39:40
40.045315,116.600234,0,56,39909.1526041667,2009-04-06,03:39:45
40.045317,116.60023,0,57,39909.152662037,2009-04-06,03:39:50
40.045317,116.600228,0,57,39909.1527199074,2009-04-06,03:39:55
40.045317,116.600228,0,57,39909.1527546296,2009-04-06,03:39:58
40.045318,116.600228,0,58,39909.1527777778,2009-04-06,03:40:00
40.045318,116.600215,0,58,39909.1528356481,2009-04-06,03:40:05
40.045366,116.60002,0,58,39909.1528935185,2009-04-06,03:40:10
40.04545,116.599661,0,56,39909.1529513889,2009-04-06,03:40:15
40.045572,116.599191,0,56,39909.1530092593,2009-04-06,03:40:20
40.045744,116.598622,0,52,39909.1530671296,2009-04-06,03:40:25
40.04598,116.598012,0,58,39909.153125,2009-04-06,03:40:30
40.046293,116.597365,0,63,39909.1531828704,2009-04-06,03:40:35
40.046702,116.596734,0,70,39909.1532407407,2009-04-06,03:40:40
40.047179,116.596152,0,78,39909.1532986111,2009-04-06,03:40:45
40.047758,116.59561,0,82,39909.1533564815,2009-04-06,03:40:50
40.048466,116.595168,0,87,39909.1534143519,2009-04-06,03:40:55
40.049212,116.594744,0,84,39909.1534722222,2009-04-06,03:41:00
40.04992,116.594296,0,78,39909.1535300926,2009-04-06,03:41:05
40.05043,116.594002,0,75,39909.153587963,2009-04-06,03:41:10
40.050494,116.593958,0,62,39909.1536458333,2009-04-06,03:41:15
40.050469,116.593966,0,61,39909.1537037037,2009-04-06,03:41:20
40.050458,116.593975,0,60,39909.1537615741,2009-04-06,03:41:25
40.050448,116.593982,0,60,39909.1538194444,2009-04-06,03:41:30
40.050507,116.593951,0,63,39909.1538773148,2009-04-06,03:41:35
40.050691,116.593838,0,71,39909.1539351852,2009-04-06,03:41:40
40.050967,116.593648,0,79,39909.1539930556,2009-04-06,03:41:45
40.051274,116.593411,0,80,39909.1540509259,2009-04-06,03:41:50
40.051541,116.593045,0,68,39909.1541087963,2009-04-06,03:41:55
40.051699,116.592411,0,58,39909.1541666667,2009-04-06,03:42:00
40.051673,116.591687,0,53,39909.154224537,2009-04-06,03:42:05
40.051753,116.590956,0,62,39909.1542824074,2009-04-06,03:42:10
40.052165,116.59045,0,88,39909.1543402778,2009-04-06,03:42:15
40.052625,116.589992,0,99,39909.1543981481,2009-04-06,03:42:20
40.053058,116.589533,0,109,39909.1544560185,2009-04-06,03:42:25
40.053424,116.588973,0,109,39909.1545138889,2009-04-06,03:42:30
40.0537,116.588335,0,115,39909.1545717593,2009-04-06,03:42:35
40.053882,116.587666,0,116,39909.1546296296,2009-04-06,03:42:40
40.054079,116.587016,0,124,39909.1546875,2009-04-06,03:42:45
40.054335,116.58642,0,132,39909.1547453704,2009-04-06,03:42:50
40.054695,116.585838,0,142,39909.1548032407,2009-04-06,03:42:55
40.055219,116.585303,0,144,39909.1548611111,2009-04-06,03:43:00
40.055807,116.584805,0,142,39909.1549189815,2009-04-06,03:43:05
40.056483,116.584436,0,138,39909.1549768519,2009-04-06,03:43:10
40.057252,116.584233,0,114,39909.1550347222,2009-04-06,03:43:15
40.058078,116.584054,0,99,39909.1550925926,2009-04-06,03:43:20
40.058951,116.583889,0,93,39909.155150463,2009-04-06,03:43:25
40.059799,116.583722,0,92,39909.1552083333,2009-04-06,03:43:30
40.060649,116.583559,0,89,39909.1552662037,2009-04-06,03:43:35
40.061524,116.583407,0,88,39909.1553240741,2009-04-06,03:43:40
40.062458,116.583269,0,90,39909.1553819444,2009-04-06,03:43:45
40.063435,116.583105,0,88,39909.1554398148,2009-04-06,03:43:50
40.064445,116.582964,0,82,39909.1554976852,2009-04-06,03:43:55
40.065454,116.58279,0,86,39909.1555555556,2009-04-06,03:44:00
40.066453,116.582628,0,88,39909.1556134259,2009-04-06,03:44:05
40.067404,116.58249,0,90,39909.1556712963,2009-04-06,03:44:10
40.068374,116.582332,0,88,39909.1557291667,2009-04-06,03:44:15
40.069295,116.582181,0,94,39909.155787037,2009-04-06,03:44:20
40.070176,116.582046,0,102,39909.1558449074,2009-04-06,03:44:25
40.07106,116.581983,0,90,39909.1559027778,2009-04-06,03:44:30
40.071959,116.581971,0,82,39909.1559606481,2009-04-06,03:44:35
40.072867,116.582046,0,77,39909.1560185185,2009-04-06,03:44:40
40.073763,116.582196,0,74,39909.1560763889,2009-04-06,03:44:45
40.074629,116.582374,0,72,39909.1561342593,2009-04-06,03:44:50
40.075427,116.582551,0,73,39909.1561921296,2009-04-06,03:44:55
40.076103,116.582973,0,76,39909.15625,2009-04-06,03:45:00
40.076554,116.583647,0,72,39909.1563078704,2009-04-06,03:45:05
40.076746,116.584429,0,69,39909.1563657407,2009-04-06,03:45:10
40.076812,116.58513,0,70,39909.1564236111,2009-04-06,03:45:15
40.076849,116.585742,0,73,39909.1564814815,2009-04-06,03:45:20
40.076902,116.58631,0,71,39909.1565393518,2009-04-06,03:45:25
40.07694,116.586813,0,80,39909.1565972222,2009-04-06,03:45:30
40.076988,116.587228,0,80,39909.1566550926,2009-04-06,03:45:35
40.077141,116.587531,0,72,39909.156712963,2009-04-06,03:45:40
40.077439,116.587588,0,70,39909.1567708333,2009-04-06,03:45:45
40.077541,116.587589,0,62,39909.1568287037,2009-04-06,03:45:50
40.077551,116.587602,0,67,39909.1568865741,2009-04-06,03:45:55
40.077546,116.587594,0,67,39909.1569444444,2009-04-06,03:46:00
40.077546,116.587594,0,67,39909.1569791667,2009-04-06,03:46:03
40.077545,116.587592,0,68,39909.1570023148,2009-04-06,03:46:05
40.077538,116.587583,0,68,39909.1570601852,2009-04-06,03:46:10
40.077548,116.587593,0,68,39909.1571180556,2009-04-06,03:46:15
40.077548,116.587593,0,68,39909.1571527778,2009-04-06,03:46:18
40.07755,116.587594,0,69,39909.1571759259,2009-04-06,03:46:20
40.077561,116.587605,0,68,39909.1572337963,2009-04-06,03:46:25
40.077581,116.587617,0,68,39909.1572916667,2009-04-06,03:46:30
40.077581,116.587617,0,68,39909.1573263889,2009-04-06,03:46:33
40.077587,116.587619,0,68,39909.157349537,2009-04-06,03:46:35
40.07764,116.587613,0,69,39909.1574074074,2009-04-06,03:46:40
40.077778,116.587617,0,68,39909.1574652778,2009-04-06,03:46:45
40.077829,116.587617,0,66,39909.1575231481,2009-04-06,03:46:50
40.07784,116.587614,0,64,39909.1575810185,2009-04-06,03:46:55
40.07784,116.587614,0,64,39909.1576157407,2009-04-06,03:46:58
40.077834,116.587622,0,66,39909.1576388889,2009-04-06,03:47:00
40.077831,116.587637,0,66,39909.1576967593,2009-04-06,03:47:05
40.077831,116.587635,0,66,39909.1577546296,2009-04-06,03:47:10
40.077832,116.587636,0,66,39909.1578125,2009-04-06,03:47:15
40.077832,116.587636,0,66,39909.1578472222,2009-04-06,03:47:18
40.077834,116.587638,0,66,39909.1578703704,2009-04-06,03:47:20
40.077854,116.587672,0,65,39909.1579282407,2009-04-06,03:47:25
40.077904,116.587728,0,66,39909.1579861111,2009-04-06,03:47:30
40.07797,116.587751,0,67,39909.1580439815,2009-04-06,03:47:35
40.078018,116.587769,0,68,39909.1581018518,2009-04-06,03:47:40
40.07806,116.587829,0,71,39909.1581597222,2009-04-06,03:47:45
40.07811,116.587851,0,73,39909.1582175926,2009-04-06,03:47:50
40.078164,116.587854,0,74,39909.158275463,2009-04-06,03:47:55
40.078223,116.587868,0,75,39909.1583333333,2009-04-06,03:48:00
40.078253,116.587881,0,75,39909.1583912037,2009-04-06,03:48:05
40.078303,116.587864,0,76,39909.1584490741,2009-04-06,03:48:10
40.078369,116.587838,0,78,39909.1585069444,2009-04-06,03:48:15
40.078427,116.587861,0,79,39909.1585648148,2009-04-06,03:48:20
40.078482,116.587831,0,79,39909.1586226852,2009-04-06,03:48:25
40.078498,116.587828,0,79,39909.1586805556,2009-04-06,03:48:30
40.078559,116.587838,0,80,39909.1587384259,2009-04-06,03:48:35
40.078617,116.587833,0,82,39909.1587962963,2009-04-06,03:48:40
40.078687,116.587838,0,83,39909.1588541667,2009-04-06,03:48:45
40.078749,116.587829,0,85,39909.158912037,2009-04-06,03:48:50
40.078759,116.587838,0,85,39909.1589699074,2009-04-06,03:48:55
40.078777,116.58785,0,85,39909.1590277778,2009-04-06,03:49:00
40.078832,116.587833,0,85,39909.1590856481,2009-04-06,03:49:05
40.078842,116.587832,0,85,39909.1591435185,2009-04-06,03:49:10
40.078862,116.587841,0,85,39909.1592013889,2009-04-06,03:49:15
40.078903,116.587843,0,85,39909.1592592593,2009-04-06,03:49:20
40.078966,116.587835,0,86,39909.1593171296,2009-04-06,03:49:25
40.079074,116.587793,0,86,39909.159375,2009-04-06,03:49:30
40.079163,116.587739,0,84,39909.1594328704,2009-04-06,03:49:35
40.079226,116.587716,0,83,39909.1594907407,2009-04-06,03:49:40
40.079314,116.587724,0,84,39909.1595486111,2009-04-06,03:49:45
40.079351,116.587727,0,85,39909.1596064815,2009-04-06,03:49:50
40.079335,116.587707,0,87,39909.1596643519,2009-04-06,03:49:55
40.079335,116.587705,0,87,39909.1597222222,2009-04-06,03:50:00
40.079333,116.587701,0,87,39909.1597800926,2009-04-06,03:50:05
40.079333,116.587701,0,87,39909.1598148148,2009-04-06,03:50:08
40.079336,116.587704,0,86,39909.159837963,2009-04-06,03:50:10
40.079374,116.58773,0,86,39909.1598958333,2009-04-06,03:50:15
40.079456,116.587802,0,87,39909.1599537037,2009-04-06,03:50:20
40.079539,116.587929,0,87,39909.1600115741,2009-04-06,03:50:25
40.079593,116.588153,0,86,39909.1600694444,2009-04-06,03:50:30
40.079645,116.588268,0,87,39909.1601273148,2009-04-06,03:50:35
40.079641,116.588288,0,86,39909.1601851852,2009-04-06,03:50:40
40.079641,116.588288,0,86,39909.1602199074,2009-04-06,03:50:43
40.079646,116.588287,0,86,39909.1602430556,2009-04-06,03:50:45
40.079709,116.588319,0,87,39909.1603009259,2009-04-06,03:50:50
40.079848,116.58832,0,88,39909.1603587963,2009-04-06,03:50:55
40.079942,116.588361,0,90,39909.1604166667,2009-04-06,03:51:00
40.079971,116.588383,0,88,39909.160474537,2009-04-06,03:51:05
40.079981,116.5884,0,86,39909.1605324074,2009-04-06,03:51:10
40.079983,116.5884,0,85,39909.1605902778,2009-04-06,03:51:15
40.079983,116.5884,0,85,39909.160625,2009-04-06,03:51:18
40.079976,116.588393,0,85,39909.1606481481,2009-04-06,03:51:20
40.07996,116.588359,0,85,39909.1607060185,2009-04-06,03:51:25
40.079941,116.588354,0,84,39909.1607638889,2009-04-06,03:51:30
40.079926,116.588356,0,84,39909.1608217593,2009-04-06,03:51:35
40.079922,116.588353,0,84,39909.1608796296,2009-04-06,03:51:40
40.079916,116.588345,0,84,39909.1609375,2009-04-06,03:51:45
40.079916,116.588345,0,84,39909.1609722222,2009-04-06,03:51:48
40.079912,116.588341,0,84,39909.1609953704,2009-04-06,03:51:50
40.079889,116.588303,0,84,39909.1610532407,2009-04-06,03:51:55
40.079838,116.588257,0,84,39909.1611111111,2009-04-06,03:52:00
40.079782,116.588232,0,84,39909.1611689815,2009-04-06,03:52:05
40.07972,116.588176,0,85,39909.1612268519,2009-04-06,03:52:10
40.079647,116.588015,0,84,39909.1612847222,2009-04-06,03:52:15
40.079611,116.587905,0,89,39909.1613425926,2009-04-06,03:52:20
40.079611,116.587747,0,91,39909.161400463,2009-04-06,03:52:25
40.079585,116.587683,0,94,39909.1614583333,2009-04-06,03:52:30
40.07959,116.587688,0,94,39909.1615162037,2009-04-06,03:52:35
40.07959,116.587688,0,94,39909.1615509259,2009-04-06,03:52:38
40.079588,116.587687,0,93,39909.1615740741,2009-04-06,03:52:40
40.079582,116.587678,0,93,39909.1616319444,2009-04-06,03:52:45
40.079567,116.587657,0,92,39909.1616898148,2009-04-06,03:52:50
40.07952,116.58738,0,96,39909.1640625,2009-04-06,03:56:15
40.079419,116.587348,0,96,39909.1641203704,2009-04-06,03:56:20
40.079317,116.587337,0,97,39909.1641782407,2009-04-06,03:56:25
40.079238,116.58733,0,98,39909.1642361111,2009-04-06,03:56:30
40.079176,116.587325,0,99,39909.1642939815,2009-04-06,03:56:35
40.079443,116.587608,0,523,39909.1829861111,2009-04-06,04:23:30
40.079498,116.587724,0,297,39909.1830439815,2009-04-06,04:23:35
40.079522,116.587704,0,182,39909.1831018519,2009-04-06,04:23:40
40.079499,116.587692,0,145,39909.1831597222,2009-04-06,04:23:45
40.079448,116.587716,0,204,39909.1832175926,2009-04-06,04:23:50
40.079436,116.587725,0,210,39909.183275463,2009-04-06,04:23:55
40.079449,116.587746,0,215,39909.1833333333,2009-04-06,04:24:00
40.07945,116.587754,0,217,39909.1833912037,2009-04-06,04:24:05
40.07945,116.587754,0,217,39909.1834259259,2009-04-06,04:24:08
40.079443,116.587757,0,217,39909.1834490741,2009-04-06,04:24:10
40.079484,116.587835,0,216,39909.1835069444,2009-04-06,04:24:15
40.079579,116.587875,0,208,39909.1835648148,2009-04-06,04:24:20
40.079667,116.587925,0,202,39909.1836226852,2009-04-06,04:24:25
40.079732,116.587964,0,200,39909.1836805556,2009-04-06,04:24:30
40.07977,116.588029,0,206,39909.1837384259,2009-04-06,04:24:35
40.079776,116.588056,0,206,39909.1837962963,2009-04-06,04:24:40
40.079875,116.588231,0,205,39909.1838541667,2009-04-06,04:24:45
40.079874,116.588333,0,202,39909.183912037,2009-04-06,04:24:50
40.079846,116.588388,0,202,39909.1839699074,2009-04-06,04:24:55
40.079846,116.588388,0,202,39909.1840046296,2009-04-06,04:24:58
40.079846,116.588391,0,202,39909.1840277778,2009-04-06,04:25:00
40.079836,116.588436,0,201,39909.1840856481,2009-04-06,04:25:05
40.079831,116.588482,0,199,39909.1841435185,2009-04-06,04:25:10
40.079805,116.588517,0,199,39909.1842013889,2009-04-06,04:25:15
40.079796,116.588527,0,198,39909.1842592593,2009-04-06,04:25:20
40.079783,116.588564,0,197,39909.1843171296,2009-04-06,04:25:25
40.07977,116.588632,0,197,39909.184375,2009-04-06,04:25:30
40.079767,116.588752,0,197,39909.1844328704,2009-04-06,04:25:35
40.079796,116.588967,0,197,39909.1844907407,2009-04-06,04:25:40
40.080347,116.587726,0,47,39909.1869791667,2009-04-06,04:29:15
40.080236,116.587937,0,34,39909.187037037,2009-04-06,04:29:20
40.08014,116.588062,0,40,39909.1870949074,2009-04-06,04:29:25
40.080109,116.588111,0,34,39909.1871527778,2009-04-06,04:29:30
40.080086,116.588112,0,33,39909.1872106481,2009-04-06,04:29:35
40.080102,116.588103,0,31,39909.1872685185,2009-04-06,04:29:40
40.080127,116.588083,0,30,39909.1873263889,2009-04-06,04:29:45
40.080094,116.588087,0,33,39909.1873842593,2009-04-06,04:29:50
40.080072,116.588071,0,30,39909.1874421296,2009-04-06,04:29:55
40.080045,116.588057,0,30,39909.1875,2009-04-06,04:30:00
40.080014,116.588031,0,30,39909.1875578704,2009-04-06,04:30:05
40.079993,116.588004,0,31,39909.1876157407,2009-04-06,04:30:10
40.079982,116.587986,0,32,39909.1876736111,2009-04-06,04:30:15
40.07997,116.587972,0,34,39909.1877314815,2009-04-06,04:30:20
40.079961,116.587964,0,34,39909.1877893518,2009-04-06,04:30:25
40.079959,116.587961,0,34,39909.1878472222,2009-04-06,04:30:30
40.079954,116.587953,0,34,39909.1879050926,2009-04-06,04:30:35
40.07995,116.587949,0,35,39909.187962963,2009-04-06,04:30:40
40.079944,116.587942,0,35,39909.1880208333,2009-04-06,04:30:45
40.079944,116.587942,0,35,39909.1880555556,2009-04-06,04:30:48
40.079941,116.587942,0,35,39909.1880787037,2009-04-06,04:30:50
40.079916,116.587926,0,35,39909.1881365741,2009-04-06,04:30:55
40.079887,116.587932,0,35,39909.1881944444,2009-04-06,04:31:00
40.079874,116.587922,0,35,39909.1882523148,2009-04-06,04:31:05
40.079868,116.587917,0,35,39909.1883101852,2009-04-06,04:31:10
40.079867,116.587917,0,35,39909.1883680556,2009-04-06,04:31:15
40.079866,116.587917,0,35,39909.1884259259,2009-04-06,04:31:20
40.079862,116.587914,0,35,39909.1884837963,2009-04-06,04:31:25
40.079863,116.587916,0,35,39909.1885416667,2009-04-06,04:31:30
40.079864,116.587918,0,35,39909.188599537,2009-04-06,04:31:35
40.079864,116.587918,0,35,39909.1886342593,2009-04-06,04:31:38
40.07987,116.587926,0,34,39909.1886574074,2009-04-06,04:31:40
40.07988,116.587939,0,34,39909.1887152778,2009-04-06,04:31:45
40.079894,116.587961,0,34,39909.1887731481,2009-04-06,04:31:50
40.079904,116.587986,0,33,39909.1888310185,2009-04-06,04:31:55
40.079909,116.587994,0,33,39909.1888888889,2009-04-06,04:32:00
40.079909,116.587994,0,33,39909.1889236111,2009-04-06,04:32:03
40.079913,116.588002,0,33,39909.1889467593,2009-04-06,04:32:05
40.079922,116.588013,0,33,39909.1890046296,2009-04-06,04:32:10
40.079935,116.588027,0,33,39909.1890625,2009-04-06,04:32:15
40.079948,116.588043,0,33,39909.1891203704,2009-04-06,04:32:20
40.079954,116.588078,0,33,39909.1891782407,2009-04-06,04:32:25
40.079942,116.588134,0,32,39909.1892361111,2009-04-06,04:32:30
40.079937,116.588184,0,33,39909.1892939815,2009-04-06,04:32:35
40.079945,116.588243,0,34,39909.1893518518,2009-04-06,04:32:40
40.079969,116.588322,0,34,39909.1894097222,2009-04-06,04:32:45
40.079799,116.58555,0,-18,39909.1898726852,2009-04-06,04:33:25
40.079905,116.585428,0,28,39909.1899305556,2009-04-06,04:33:30
40.080019,116.585434,0,29,39909.1899884259,2009-04-06,04:33:35
40.080061,116.5855,0,27,39909.1900462963,2009-04-06,04:33:40
40.079954,116.585533,0,26,39909.1901041667,2009-04-06,04:33:45
40.079901,116.585562,0,25,39909.190162037,2009-04-06,04:33:50
40.079872,116.585578,0,24,39909.1902199074,2009-04-06,04:33:55
40.079865,116.585524,0,23,39909.1902777778,2009-04-06,04:34:00
40.079856,116.585437,0,22,39909.1903356481,2009-04-06,04:34:05
40.079836,116.585339,0,21,39909.1903935185,2009-04-06,04:34:10
40.079838,116.585339,0,20,39909.1904513889,2009-04-06,04:34:15
40.079837,116.585336,0,20,39909.1905092593,2009-04-06,04:34:20
40.079837,116.585336,0,20,39909.1905439815,2009-04-06,04:34:23
40.079836,116.585334,0,20,39909.1905671296,2009-04-06,04:34:25
40.07978,116.585279,0,20,39909.190625,2009-04-06,04:34:30
40.079776,116.585275,0,19,39909.1906828704,2009-04-06,04:34:35
40.079776,116.585275,0,19,39909.1907175926,2009-04-06,04:34:38
40.079778,116.58528,0,19,39909.1907407407,2009-04-06,04:34:40
40.07976,116.585308,0,17,39909.1907986111,2009-04-06,04:34:45
40.079736,116.585319,0,16,39909.1908564815,2009-04-06,04:34:50
40.07974,116.585332,0,16,39909.1909143519,2009-04-06,04:34:55
40.07971,116.585406,0,16,39909.1909722222,2009-04-06,04:35:00
40.079708,116.58567,0,12,39909.1910300926,2009-04-06,04:35:05
40.079658,116.586055,0,1,39909.191087963,2009-04-06,04:35:10
40.079632,116.586158,0,-4,39909.1911458333,2009-04-06,04:35:15
40.079606,116.586214,0,-4,39909.1912037037,2009-04-06,04:35:20
40.079502,116.586346,0,-5,39909.1912615741,2009-04-06,04:35:25
40.079527,116.586433,0,-5,39909.1913194444,2009-04-06,04:35:30
40.079663,116.586371,0,-7,39909.1913773148,2009-04-06,04:35:35
40.079702,116.586333,0,-10,39909.1914351852,2009-04-06,04:35:40
40.079708,116.586349,0,-13,39909.1914930556,2009-04-06,04:35:45
40.079746,116.58637,0,-14,39909.1915509259,2009-04-06,04:35:50
40.079761,116.586449,0,-15,39909.1916087963,2009-04-06,04:35:55
40.079759,116.586545,0,-16,39909.1916666667,2009-04-06,04:36:00
40.079756,116.586599,0,-17,39909.191724537,2009-04-06,04:36:05
40.079718,116.586566,0,-20,39909.1917824074,2009-04-06,04:36:10
40.079705,116.586521,0,-23,39909.1918402778,2009-04-06,04:36:15
40.079696,116.586475,0,-25,39909.1918981481,2009-04-06,04:36:20
40.07968,116.586448,0,-26,39909.1919560185,2009-04-06,04:36:25
40.079673,116.58643,0,-28,39909.1920138889,2009-04-06,04:36:30
40.079641,116.586389,0,-33,39909.1920717593,2009-04-06,04:36:35
40.07958,116.586381,0,-38,39909.1921296296,2009-04-06,04:36:40
40.079542,116.586273,0,-44,39909.1921875,2009-04-06,04:36:45
40.079595,116.586269,0,-49,39909.1922453704,2009-04-06,04:36:50
40.079608,116.586281,0,-50,39909.1923032407,2009-04-06,04:36:55
40.079609,116.586279,0,-50,39909.1923611111,2009-04-06,04:37:00
40.079609,116.586277,0,-50,39909.1924189815,2009-04-06,04:37:05
40.079609,116.586277,0,-50,39909.1924537037,2009-04-06,04:37:08
40.079611,116.586279,0,-50,39909.1924768519,2009-04-06,04:37:10
40.07962,116.586287,0,-51,39909.1925347222,2009-04-06,04:37:15
40.079599,116.586288,0,-54,39909.1925925926,2009-04-06,04:37:20
40.079584,116.586279,0,-57,39909.192650463,2009-04-06,04:37:25
40.079576,116.586263,0,-58,39909.1927083333,2009-04-06,04:37:30
40.079557,116.58628,0,-60,39909.1927662037,2009-04-06,04:37:35
40.079582,116.586277,0,-60,39909.1928240741,2009-04-06,04:37:40
40.079611,116.586262,0,-61,39909.1928819444,2009-04-06,04:37:45
40.079656,116.586259,0,-61,39909.1929398148,2009-04-06,04:37:50
40.079648,116.586282,0,-62,39909.1929976852,2009-04-06,04:37:55
40.079618,116.586302,0,-62,39909.1930555556,2009-04-06,04:38:00
40.079598,116.586321,0,-62,39909.1931134259,2009-04-06,04:38:05
40.079564,116.586326,0,-62,39909.1931712963,2009-04-06,04:38:10
40.079563,116.586335,0,-63,39909.1932291667,2009-04-06,04:38:15
40.079563,116.586335,0,-63,39909.1932638889,2009-04-06,04:38:18
40.079563,116.586343,0,-63,39909.193287037,2009-04-06,04:38:20
40.07955,116.586356,0,-63,39909.1933449074,2009-04-06,04:38:25
40.079426,116.58653,0,-63,39909.1934027778,2009-04-06,04:38:30
40.079365,116.586647,0,-64,39909.1934606481,2009-04-06,04:38:35
40.079341,116.586732,0,-64,39909.1935185185,2009-04-06,04:38:40
40.079334,116.586784,0,-65,39909.1935763889,2009-04-06,04:38:45
40.079314,116.586788,0,-65,39909.1936342593,2009-04-06,04:38:50
40.079307,116.586799,0,-66,39909.1936921296,2009-04-06,04:38:55
40.079307,116.586825,0,-66,39909.19375,2009-04-06,04:39:00
40.079314,116.586872,0,-67,39909.1938078704,2009-04-06,04:39:05
40.079529,116.586999,0,-42,39909.196412037,2009-04-06,04:42:50
40.079647,116.586994,0,-41,39909.1964699074,2009-04-06,04:42:55
40.079843,116.586811,0,-41,39909.1965277778,2009-04-06,04:43:00
40.079963,116.586445,0,-37,39909.1965856481,2009-04-06,04:43:05
40.080143,116.585985,0,-4,39909.1966435185,2009-04-06,04:43:10
40.079944,116.585568,0,28,39909.1967013889,2009-04-06,04:43:15
40.079833,116.585224,0,36,39909.1967592593,2009-04-06,04:43:20
40.079769,116.584947,0,43,39909.1968171296,2009-04-06,04:43:25
40.079619,116.58455,0,48,39909.196875,2009-04-06,04:43:30
40.079564,116.583942,0,50,39909.1969328704,2009-04-06,04:43:35
40.079561,116.58342,0,59,39909.1969907407,2009-04-06,04:43:40
40.079592,116.583093,0,67,39909.1970486111,2009-04-06,04:43:45
40.079612,116.582769,0,71,39909.1971064815,2009-04-06,04:43:50
40.0796,116.582461,0,73,39909.1971643518,2009-04-06,04:43:55
40.079514,116.582133,0,74,39909.1972222222,2009-04-06,04:44:00
40.079443,116.581873,0,75,39909.1972800926,2009-04-06,04:44:05
40.079425,116.581761,0,76,39909.197337963,2009-04-06,04:44:10
40.07946,116.581707,0,78,39909.1973958333,2009-04-06,04:44:15
40.079506,116.581702,0,81,39909.1974537037,2009-04-06,04:44:20
40.079523,116.581776,0,85,39909.1975115741,2009-04-06,04:44:25
40.079533,116.581738,0,89,39909.1975694444,2009-04-06,04:44:30
40.079528,116.581758,0,95,39909.1976273148,2009-04-06,04:44:35
40.07955,116.581775,0,100,39909.1976851852,2009-04-06,04:44:40
40.079544,116.581806,0,101,39909.1977430556,2009-04-06,04:44:45
40.07949,116.58158,0,102,39909.1978009259,2009-04-06,04:44:50
40.079417,116.581289,0,103,39909.1978587963,2009-04-06,04:44:55
40.07941,116.580925,0,104,39909.1979166667,2009-04-06,04:45:00
40.079153,116.580707,0,106,39909.197974537,2009-04-06,04:45:05
40.078668,116.58074,0,109,39909.1980324074,2009-04-06,04:45:10
40.078193,116.580769,0,110,39909.1980902778,2009-04-06,04:45:15
40.077703,116.580952,0,111,39909.1981481481,2009-04-06,04:45:20
40.077311,116.58136,0,109,39909.1982060185,2009-04-06,04:45:25
40.076936,116.581807,0,105,39909.1982638889,2009-04-06,04:45:30
40.076422,116.582119,0,102,39909.1983217593,2009-04-06,04:45:35
40.075853,116.582281,0,102,39909.1983796296,2009-04-06,04:45:40
40.075217,116.582252,0,99,39909.1984375,2009-04-06,04:45:45
40.074512,116.582123,0,92,39909.1984953704,2009-04-06,04:45:50
40.073767,116.581966,0,86,39909.1985532407,2009-04-06,04:45:55
40.073037,116.581838,0,83,39909.1986111111,2009-04-06,04:46:00
40.072324,116.581752,0,83,39909.1986689815,2009-04-06,04:46:05
40.071574,116.581751,0,85,39909.1987268519,2009-04-06,04:46:10
40.070862,116.581771,0,91,39909.1987847222,2009-04-06,04:46:15
40.070186,116.581844,0,95,39909.1988425926,2009-04-06,04:46:20
40.069453,116.58196,0,97,39909.198900463,2009-04-06,04:46:25
40.068681,116.582097,0,101,39909.1989583333,2009-04-06,04:46:30
40.067887,116.582234,0,101,39909.1990162037,2009-04-06,04:46:35
40.067046,116.582378,0,102,39909.1990740741,2009-04-06,04:46:40
40.066153,116.582468,0,94,39909.1991319444,2009-04-06,04:46:45
40.065298,116.58259,0,92,39909.1991898148,2009-04-06,04:46:50
40.064421,116.582731,0,91,39909.1992476852,2009-04-06,04:46:55
40.063522,116.582891,0,91,39909.1993055556,2009-04-06,04:47:00
40.062604,116.583011,0,94,39909.1993634259,2009-04-06,04:47:05
40.061687,116.583158,0,95,39909.1994212963,2009-04-06,04:47:10
40.060779,116.583307,0,94,39909.1994791667,2009-04-06,04:47:15
40.059859,116.583462,0,93,39909.199537037,2009-04-06,04:47:20
40.058953,116.583587,0,89,39909.1995949074,2009-04-06,04:47:25
40.058055,116.583708,0,84,39909.1996527778,2009-04-06,04:47:30
40.057188,116.583824,0,77,39909.1997106481,2009-04-06,04:47:35
40.056315,116.583952,0,71,39909.1997685185,2009-04-06,04:47:40
40.055411,116.584088,0,70,39909.1998263889,2009-04-06,04:47:45
40.054557,116.58409,0,70,39909.1998842593,2009-04-06,04:47:50
40.053723,116.583997,0,73,39909.1999421296,2009-04-06,04:47:55
40.052872,116.583821,0,77,39909.2,2009-04-06,04:48:00
40.052014,116.583553,0,77,39909.2000578704,2009-04-06,04:48:05
40.051188,116.583152,0,80,39909.2001157407,2009-04-06,04:48:10
40.050414,116.582593,0,67,39909.2001736111,2009-04-06,04:48:15
40.049691,116.582002,0,53,39909.2002314815,2009-04-06,04:48:20
40.049015,116.581333,0,41,39909.2002893519,2009-04-06,04:48:25
40.048418,116.580611,0,37,39909.2003472222,2009-04-06,04:48:30
40.047995,116.579809,0,33,39909.2004050926,2009-04-06,04:48:35
40.04766,116.57924,0,38,39909.200462963,2009-04-06,04:48:40
40.04739,116.578954,0,46,39909.2005208333,2009-04-06,04:48:45
40.047134,116.578698,0,45,39909.2005787037,2009-04-06,04:48:50
40.046805,116.578452,0,52,39909.2006365741,2009-04-06,04:48:55
40.046414,116.578125,0,48,39909.2006944444,2009-04-06,04:49:00
40.045978,116.577723,0,39,39909.2007523148,2009-04-06,04:49:05
40.045528,116.577229,0,33,39909.2008101852,2009-04-06,04:49:10
40.045049,116.576683,0,30,39909.2008680556,2009-04-06,04:49:15
40.044549,116.576068,0,35,39909.2009259259,2009-04-06,04:49:20
40.043983,116.575481,0,49,39909.2009837963,2009-04-06,04:49:25
40.043367,116.57489,0,58,39909.2010416667,2009-04-06,04:49:30
40.042707,116.574278,0,66,39909.201099537,2009-04-06,04:49:35
40.042055,116.573611,0,72,39909.2011574074,2009-04-06,04:49:40
40.041367,116.572983,0,75,39909.2012152778,2009-04-06,04:49:45
40.040657,116.572369,0,77,39909.2012731481,2009-04-06,04:49:50
40.039937,116.571748,0,83,39909.2013310185,2009-04-06,04:49:55
40.039213,116.571113,0,87,39909.2013888889,2009-04-06,04:50:00
40.038477,116.570463,0,87,39909.2014467593,2009-04-06,04:50:05
40.037716,116.569805,0,78,39909.2015046296,2009-04-06,04:50:10
40.036996,116.569065,0,69,39909.2015625,2009-04-06,04:50:15
40.036306,116.56825,0,63,39909.2016203704,2009-04-06,04:50:20
40.035714,116.567303,0,65,39909.2016782407,2009-04-06,04:50:25
40.035171,116.566339,0,71,39909.2017361111,2009-04-06,04:50:30
40.034686,116.565392,0,76,39909.2017939815,2009-04-06,04:50:35
40.034196,116.564375,0,84,39909.2018518519,2009-04-06,04:50:40
40.033709,116.563342,0,88,39909.2019097222,2009-04-06,04:50:45
40.033216,116.562308,0,86,39909.2019675926,2009-04-06,04:50:50
40.032713,116.561216,0,81,39909.202025463,2009-04-06,04:50:55
40.0322,116.560153,0,75,39909.2020833333,2009-04-06,04:51:00
40.031698,116.559075,0,75,39909.2021412037,2009-04-06,04:51:05
40.031183,116.557983,0,70,39909.2021990741,2009-04-06,04:51:10
40.030672,116.556922,0,65,39909.2022569444,2009-04-06,04:51:15
40.03015,116.555863,0,67,39909.2023148148,2009-04-06,04:51:20
40.029656,116.554809,0,71,39909.2023726852,2009-04-06,04:51:25
40.029227,116.553686,0,74,39909.2024305556,2009-04-06,04:51:30
40.028839,116.552564,0,76,39909.2024884259,2009-04-06,04:51:35
40.028471,116.551427,0,80,39909.2025462963,2009-04-06,04:51:40
40.02812,116.550292,0,83,39909.2026041667,2009-04-06,04:51:45
40.027761,116.549132,0,82,39909.202662037,2009-04-06,04:51:50
40.027391,116.547956,0,83,39909.2027199074,2009-04-06,04:51:55
40.027049,116.54673,0,83,39909.2027777778,2009-04-06,04:52:00
40.026691,116.545527,0,79,39909.2028356481,2009-04-06,04:52:05
40.026304,116.544354,0,74,39909.2028935185,2009-04-06,04:52:10
40.025915,116.543178,0,70,39909.2029513889,2009-04-06,04:52:15
40.025529,116.542014,0,67,39909.2030092593,2009-04-06,04:52:20
40.02513,116.540863,0,67,39909.2030671296,2009-04-06,04:52:25
40.024727,116.539736,0,60,39909.203125,2009-04-06,04:52:30
40.024323,116.53865,0,53,39909.2031828704,2009-04-06,04:52:35
40.023932,116.53757,0,47,39909.2032407407,2009-04-06,04:52:40
40.023548,116.536491,0,41,39909.2032986111,2009-04-06,04:52:45
40.023167,116.535411,0,38,39909.2033564815,2009-04-06,04:52:50
40.022788,116.534346,0,37,39909.2034143518,2009-04-06,04:52:55
40.022408,116.533262,0,41,39909.2034722222,2009-04-06,04:53:00
40.022013,116.532174,0,39,39909.2035300926,2009-04-06,04:53:05
40.021622,116.53107,0,44,39909.203587963,2009-04-06,04:53:10
40.021217,116.529959,0,46,39909.2036458333,2009-04-06,04:53:15
40.020811,116.528834,0,48,39909.2037037037,2009-04-06,04:53:20
40.020401,116.527699,0,49,39909.2037615741,2009-04-06,04:53:25
40.020004,116.526563,0,48,39909.2038194444,2009-04-06,04:53:30
40.019625,116.52545,0,56,39909.2038773148,2009-04-06,04:53:35
40.019236,116.524373,0,58,39909.2039351852,2009-04-06,04:53:40
40.018853,116.523309,0,62,39909.2039930556,2009-04-06,04:53:45
40.018476,116.522239,0,66,39909.2040509259,2009-04-06,04:53:50
40.018101,116.521179,0,71,39909.2041087963,2009-04-06,04:53:55
40.017719,116.520095,0,73,39909.2041666667,2009-04-06,04:54:00
40.017324,116.518971,0,73,39909.204224537,2009-04-06,04:54:05
40.016919,116.517836,0,67,39909.2042824074,2009-04-06,04:54:10
40.016465,116.516725,0,62,39909.2043402778,2009-04-06,04:54:15
40.015977,116.515624,0,57,39909.2043981481,2009-04-06,04:54:20
40.015461,116.514561,0,56,39909.2044560185,2009-04-06,04:54:25
40.014906,116.513546,0,59,39909.2045138889,2009-04-06,04:54:30
40.014326,116.512572,0,64,39909.2045717593,2009-04-06,04:54:35
40.01369,116.51169,0,72,39909.2046296296,2009-04-06,04:54:40
40.013051,116.510834,0,76,39909.2046875,2009-04-06,04:54:45
40.012391,116.510024,0,85,39909.2047453704,2009-04-06,04:54:50
40.011706,116.509205,0,90,39909.2048032407,2009-04-06,04:54:55
40.010983,116.508447,0,100,39909.2048611111,2009-04-06,04:55:00
40.010276,116.507674,0,106,39909.2049189815,2009-04-06,04:55:05
40.009557,116.506886,0,107,39909.2049768518,2009-04-06,04:55:10
40.008814,116.506097,0,107,39909.2050347222,2009-04-06,04:55:15
40.008084,116.505264,0,105,39909.2050925926,2009-04-06,04:55:20
40.007333,116.504433,0,104,39909.205150463,2009-04-06,04:55:25
40.006584,116.503618,0,106,39909.2052083333,2009-04-06,04:55:30
40.00583,116.502805,0,108,39909.2052662037,2009-04-06,04:55:35
40.005086,116.501966,0,109,39909.2053240741,2009-04-06,04:55:40
40.004352,116.501156,0,111,39909.2053819444,2009-04-06,04:55:45
40.003629,116.500357,0,114,39909.2054398148,2009-04-06,04:55:50
40.00291,116.499551,0,114,39909.2054976852,2009-04-06,04:55:55
40.002177,116.498749,0,110,39909.2055555556,2009-04-06,04:56:00
40.001455,116.497925,0,112,39909.2056134259,2009-04-06,04:56:05
40.000729,116.497132,0,118,39909.2056712963,2009-04-06,04:56:10
40.000019,116.496354,0,123,39909.2057291667,2009-04-06,04:56:15
39.999317,116.495605,0,125,39909.205787037,2009-04-06,04:56:20
39.998624,116.494833,0,127,39909.2058449074,2009-04-06,04:56:25
39.997935,116.494052,0,124,39909.2059027778,2009-04-06,04:56:30
39.997258,116.493253,0,126,39909.2059606481,2009-04-06,04:56:35
39.996541,116.492445,0,126,39909.2060185185,2009-04-06,04:56:40
39.995808,116.491634,0,119,39909.2060763889,2009-04-06,04:56:45
39.99507,116.490855,0,116,39909.2061342593,2009-04-06,04:56:50
39.99435,116.490061,0,112,39909.2061921296,2009-04-06,04:56:55
39.993632,116.489281,0,108,39909.20625,2009-04-06,04:57:00
39.992926,116.488515,0,105,39909.2063078704,2009-04-06,04:57:05
39.992195,116.487733,0,108,39909.2063657407,2009-04-06,04:57:10
39.991472,116.486925,0,108,39909.2064236111,2009-04-06,04:57:15
39.99072,116.486114,0,103,39909.2064814815,2009-04-06,04:57:20
39.989998,116.485291,0,101,39909.2065393519,2009-04-06,04:57:25
39.989304,116.4845,0,96,39909.2065972222,2009-04-06,04:57:30
39.988628,116.483763,0,93,39909.2066550926,2009-04-06,04:57:35
39.987989,116.483055,0,91,39909.206712963,2009-04-06,04:57:40
39.987367,116.482354,0,87,39909.2067708333,2009-04-06,04:57:45
39.986719,116.481604,0,95,39909.2068287037,2009-04-06,04:57:50
39.98606,116.480871,0,96,39909.2068865741,2009-04-06,04:57:55
39.985382,116.480121,0,95,39909.2069444444,2009-04-06,04:58:00
39.984698,116.479369,0,99,39909.2070023148,2009-04-06,04:58:05
39.98401,116.478628,0,95,39909.2070601852,2009-04-06,04:58:10
39.983329,116.47789,0,101,39909.2071180556,2009-04-06,04:58:15
39.982661,116.47714,0,110,39909.2071759259,2009-04-06,04:58:20
39.981989,116.476404,0,115,39909.2072337963,2009-04-06,04:58:25
39.98132,116.47566,0,122,39909.2072916667,2009-04-06,04:58:30
39.980639,116.474909,0,126,39909.207349537,2009-04-06,04:58:35
39.979964,116.474161,0,130,39909.2074074074,2009-04-06,04:58:40
39.979284,116.47344,0,125,39909.2074652778,2009-04-06,04:58:45
39.97862,116.472726,0,125,39909.2075231481,2009-04-06,04:58:50
39.977949,116.472031,0,126,39909.2075810185,2009-04-06,04:58:55
39.9773,116.471298,0,128,39909.2076388889,2009-04-06,04:59:00
39.976628,116.470576,0,125,39909.2076967593,2009-04-06,04:59:05
39.975963,116.469833,0,126,39909.2077546296,2009-04-06,04:59:10
39.975295,116.469073,0,121,39909.2078125,2009-04-06,04:59:15
39.974634,116.468309,0,111,39909.2078703704,2009-04-06,04:59:20
39.973993,116.467563,0,111,39909.2079282407,2009-04-06,04:59:25
39.973396,116.466854,0,119,39909.2079861111,2009-04-06,04:59:30
39.972852,116.466223,0,129,39909.2080439815,2009-04-06,04:59:35
39.972431,116.465626,0,145,39909.2081018519,2009-04-06,04:59:40
39.972085,116.46499,0,160,39909.2081597222,2009-04-06,04:59:45
39.971877,116.464323,0,159,39909.2082175926,2009-04-06,04:59:50
39.971762,116.463575,0,160,39909.208275463,2009-04-06,04:59:55
39.971705,116.462737,0,152,39909.2083333333,2009-04-06,05:00:00
39.971732,116.461906,0,147,39909.2083912037,2009-04-06,05:00:05
39.971909,116.461048,0,142,39909.2084490741,2009-04-06,05:00:10
39.972246,116.460196,0,127,39909.2085069444,2009-04-06,05:00:15
39.972723,116.459366,0,114,39909.2085648148,2009-04-06,05:00:20
39.973221,116.458557,0,103,39909.2086226852,2009-04-06,05:00:25
39.973659,116.457815,0,100,39909.2086805556,2009-04-06,05:00:30
39.974057,116.457127,0,95,39909.2087384259,2009-04-06,05:00:35
39.974449,116.456485,0,93,39909.2087962963,2009-04-06,05:00:40
39.974878,116.455833,0,111,39909.2088541667,2009-04-06,05:00:45
39.975362,116.455134,0,98,39909.208912037,2009-04-06,05:00:50
39.975866,116.454391,0,90,39909.2089699074,2009-04-06,05:00:55
39.976384,116.45359,0,79,39909.2090277778,2009-04-06,05:01:00
39.976914,116.452777,0,76,39909.2090856481,2009-04-06,05:01:05
39.977437,116.451964,0,78,39909.2091435185,2009-04-06,05:01:10
39.977953,116.451171,0,85,39909.2092013889,2009-04-06,05:01:15
39.978439,116.450436,0,101,39909.2092592593,2009-04-06,05:01:20
39.978917,116.449747,0,113,39909.2093171296,2009-04-06,05:01:25
39.979399,116.449046,0,117,39909.209375,2009-04-06,05:01:30
39.979863,116.448341,0,121,39909.2094328704,2009-04-06,05:01:35
39.980351,116.447598,0,115,39909.2094907407,2009-04-06,05:01:40
39.980843,116.446842,0,110,39909.2095486111,2009-04-06,05:01:45
39.981348,116.446032,0,97,39909.2096064815,2009-04-06,05:01:50
39.981877,116.445203,0,87,39909.2096643519,2009-04-06,05:01:55
39.98241,116.444423,0,82,39909.2097222222,2009-04-06,05:02:00
39.982899,116.443658,0,77,39909.2097800926,2009-04-06,05:02:05
39.983379,116.442921,0,83,39909.209837963,2009-04-06,05:02:10
39.983867,116.442141,0,84,39909.2098958333,2009-04-06,05:02:15
39.984341,116.441298,0,85,39909.2099537037,2009-04-06,05:02:20
39.984749,116.440399,0,96,39909.2100115741,2009-04-06,05:02:25
39.985097,116.43949,0,97,39909.2100694444,2009-04-06,05:02:30
39.985457,116.438573,0,86,39909.2101273148,2009-04-06,05:02:35
39.985821,116.437636,0,73,39909.2101851852,2009-04-06,05:02:40
39.986216,116.436683,0,57,39909.2102430556,2009-04-06,05:02:45
39.986579,116.435722,0,41,39909.2103009259,2009-04-06,05:02:50
39.986925,116.434808,0,57,39909.2103587963,2009-04-06,05:02:55
39.987286,116.433907,0,72,39909.2104166667,2009-04-06,05:03:00
39.98758,116.432994,0,82,39909.210474537,2009-04-06,05:03:05
39.987806,116.43202,0,86,39909.2105324074,2009-04-06,05:03:10
39.987986,116.431002,0,89,39909.2105902778,2009-04-06,05:03:15
39.988106,116.429968,0,85,39909.2106481481,2009-04-06,05:03:20
39.98813,116.428937,0,89,39909.2107060185,2009-04-06,05:03:25
39.988082,116.427897,0,92,39909.2107638889,2009-04-06,05:03:30
39.98796,116.426828,0,87,39909.2108217593,2009-04-06,05:03:35
39.987865,116.42577,0,91,39909.2108796296,2009-04-06,05:03:40
39.987815,116.424721,0,91,39909.2109375,2009-04-06,05:03:45
39.987809,116.423671,0,90,39909.2109953704,2009-04-06,05:03:50
39.987789,116.422574,0,89,39909.2110532407,2009-04-06,05:03:55
39.987755,116.421564,0,92,39909.2111111111,2009-04-06,05:04:00
39.987744,116.420636,0,101,39909.2111689815,2009-04-06,05:04:05
39.987705,116.419741,0,113,39909.2112268518,2009-04-06,05:04:10
39.987669,116.418868,0,100,39909.2112847222,2009-04-06,05:04:15
39.987627,116.418001,0,98,39909.2113425926,2009-04-06,05:04:20
39.987594,116.417149,0,102,39909.211400463,2009-04-06,05:04:25
39.987606,116.416294,0,96,39909.2114583333,2009-04-06,05:04:30
39.9876,116.415431,0,88,39909.2115162037,2009-04-06,05:04:35
39.987597,116.414557,0,86,39909.2115740741,2009-04-06,05:04:40
39.987626,116.413745,0,85,39909.2116319444,2009-04-06,05:04:45
39.987588,116.413162,0,88,39909.2116898148,2009-04-06,05:04:50
39.98759,116.412856,0,89,39909.2117476852,2009-04-06,05:04:55
39.987652,116.412558,0,89,39909.2118055556,2009-04-06,05:05:00
39.987657,116.412193,0,79,39909.2118634259,2009-04-06,05:05:05
39.987729,116.411943,0,62,39909.2119212963,2009-04-06,05:05:10
39.987707,116.411965,0,55,39909.2119791667,2009-04-06,05:05:15
39.987705,116.411968,0,55,39909.212037037,2009-04-06,05:05:20
39.987706,116.411967,0,55,39909.2120949074,2009-04-06,05:05:25
39.987706,116.411966,0,55,39909.2121527778,2009-04-06,05:05:30
39.987702,116.411969,0,55,39909.2122106481,2009-04-06,05:05:35
39.987699,116.411971,0,55,39909.2122685185,2009-04-06,05:05:40
39.987694,116.411976,0,55,39909.2123263889,2009-04-06,05:05:45
39.987692,116.411978,0,55,39909.2123842593,2009-04-06,05:05:50
39.987691,116.411979,0,55,39909.2124421296,2009-04-06,05:05:55
39.987691,116.411979,0,55,39909.2124768518,2009-04-06,05:05:58
39.987691,116.411979,0,55,39909.2125,2009-04-06,05:06:00
39.987668,116.411833,0,58,39909.2125578704,2009-04-06,05:06:05
39.987622,116.411542,0,60,39909.2126157407,2009-04-06,05:06:10
39.987612,116.411143,0,63,39909.2126736111,2009-04-06,05:06:15
39.987615,116.41071,0,66,39909.2127314815,2009-04-06,05:06:20
39.987595,116.410262,0,66,39909.2127893518,2009-04-06,05:06:25
39.987548,116.409723,0,82,39909.2128472222,2009-04-06,05:06:30
39.987508,116.409139,0,104,39909.2129050926,2009-04-06,05:06:35
39.987516,116.40846,0,116,39909.212962963,2009-04-06,05:06:40
39.987425,116.4077,0,110,39909.2130208333,2009-04-06,05:06:45
39.987378,116.406922,0,112,39909.2130787037,2009-04-06,05:06:50
39.987389,116.406142,0,114,39909.2131365741,2009-04-06,05:06:55
39.987391,116.405337,0,120,39909.2131944444,2009-04-06,05:07:00
39.987336,116.404475,0,120,39909.2132523148,2009-04-06,05:07:05
39.987316,116.403738,0,104,39909.2133101852,2009-04-06,05:07:10
39.98732,116.403151,0,104,39909.2133680556,2009-04-06,05:07:15
39.987327,116.402613,0,105,39909.2134259259,2009-04-06,05:07:20
39.987322,116.402077,0,107,39909.2134837963,2009-04-06,05:07:25
39.987334,116.401548,0,108,39909.2135416667,2009-04-06,05:07:30
39.987324,116.401349,0,118,39909.213599537,2009-04-06,05:07:35
39.98733,116.401369,0,121,39909.2136574074,2009-04-06,05:07:40
39.987331,116.401365,0,122,39909.2137152778,2009-04-06,05:07:45
39.987331,116.401365,0,122,39909.21375,2009-04-06,05:07:48
39.987334,116.40137,0,122,39909.2137731481,2009-04-06,05:07:50
39.987334,116.401385,0,122,39909.2138310185,2009-04-06,05:07:55
39.987335,116.401397,0,122,39909.2138888889,2009-04-06,05:08:00
39.987336,116.401412,0,122,39909.2139467593,2009-04-06,05:08:05
39.987335,116.401433,0,123,39909.2140046296,2009-04-06,05:08:10
39.987335,116.401433,0,123,39909.2140393518,2009-04-06,05:08:13
39.987334,116.401435,0,123,39909.2140625,2009-04-06,05:08:15
39.987317,116.401228,0,119,39909.2141203704,2009-04-06,05:08:20
39.987314,116.400807,0,116,39909.2141782407,2009-04-06,05:08:25
39.987246,116.400411,0,113,39909.2142361111,2009-04-06,05:08:30
39.987217,116.399933,0,114,39909.2142939815,2009-04-06,05:08:35
39.987227,116.399412,0,123,39909.2143518519,2009-04-06,05:08:40
39.987191,116.398861,0,123,39909.2144097222,2009-04-06,05:08:45
39.987143,116.398357,0,121,39909.2144675926,2009-04-06,05:08:50
39.987129,116.397769,0,122,39909.214525463,2009-04-06,05:08:55
39.987084,116.397101,0,110,39909.2145833333,2009-04-06,05:09:00
39.987076,116.396383,0,110,39909.2146412037,2009-04-06,05:09:05
39.987075,116.395586,0,116,39909.2146990741,2009-04-06,05:09:10
39.987045,116.39473,0,118,39909.2147569444,2009-04-06,05:09:15
39.98702,116.393873,0,116,39909.2148148148,2009-04-06,05:09:20
39.986987,116.393014,0,118,39909.2148726852,2009-04-06,05:09:25
39.986937,116.392179,0,123,39909.2149305556,2009-04-06,05:09:30
39.98691,116.391367,0,124,39909.2149884259,2009-04-06,05:09:35
39.986855,116.390547,0,125,39909.2150462963,2009-04-06,05:09:40
39.986823,116.389773,0,122,39909.2151041667,2009-04-06,05:09:45
39.986779,116.388918,0,120,39909.215162037,2009-04-06,05:09:50
39.986748,116.387965,0,113,39909.2152199074,2009-04-06,05:09:55
39.9867,116.386988,0,107,39909.2152777778,2009-04-06,05:10:00
39.986631,116.385911,0,111,39909.2153356481,2009-04-06,05:10:05
39.98661,116.384903,0,124,39909.2153935185,2009-04-06,05:10:10
39.986595,116.383902,0,133,39909.2154513889,2009-04-06,05:10:15
39.9866,116.382899,0,134,39909.2155092593,2009-04-06,05:10:20
39.986624,116.381899,0,132,39909.2155671296,2009-04-06,05:10:25
39.986638,116.380898,0,129,39909.215625,2009-04-06,05:10:30
39.986581,116.379905,0,133,39909.2156828704,2009-04-06,05:10:35
39.986554,116.379023,0,140,39909.2157407407,2009-04-06,05:10:40
39.986553,116.378309,0,144,39909.2157986111,2009-04-06,05:10:45
39.986567,116.377672,0,148,39909.2158564815,2009-04-06,05:10:50
39.986548,116.376947,0,150,39909.2159143519,2009-04-06,05:10:55
39.986519,116.37616,0,154,39909.2159722222,2009-04-06,05:11:00
39.986462,116.375304,0,145,39909.2160300926,2009-04-06,05:11:05
39.986414,116.374395,0,143,39909.216087963,2009-04-06,05:11:10
39.986364,116.373469,0,142,39909.2161458333,2009-04-06,05:11:15
39.986344,116.372527,0,142,39909.2162037037,2009-04-06,05:11:20
39.986328,116.371525,0,139,39909.2162615741,2009-04-06,05:11:25
39.986296,116.370455,0,131,39909.2163194444,2009-04-06,05:11:30
39.986253,116.369359,0,127,39909.2163773148,2009-04-06,05:11:35
39.986235,116.368273,0,137,39909.2164351852,2009-04-06,05:11:40
39.986225,116.367205,0,140,39909.2164930556,2009-04-06,05:11:45
39.986203,116.366193,0,149,39909.2165509259,2009-04-06,05:11:50
39.98615,116.365246,0,166,39909.2166087963,2009-04-06,05:11:55
39.986131,116.364308,0,179,39909.2166666667,2009-04-06,05:12:00
39.986103,116.363297,0,172,39909.216724537,2009-04-06,05:12:05
39.986085,116.362244,0,178,39909.2167824074,2009-04-06,05:12:10
39.986038,116.36115,0,169,39909.2168402778,2009-04-06,05:12:15
39.986014,116.360059,0,163,39909.2168981481,2009-04-06,05:12:20
39.985985,116.358942,0,155,39909.2169560185,2009-04-06,05:12:25
39.985964,116.357866,0,154,39909.2170138889,2009-04-06,05:12:30
39.985941,116.356834,0,170,39909.2170717593,2009-04-06,05:12:35
39.985926,116.355825,0,174,39909.2171296296,2009-04-06,05:12:40
39.985894,116.354763,0,164,39909.2171875,2009-04-06,05:12:45
39.985884,116.353665,0,160,39909.2172453704,2009-04-06,05:12:50
39.98587,116.352515,0,169,39909.2173032407,2009-04-06,05:12:55
39.985845,116.351385,0,192,39909.2173611111,2009-04-06,05:13:00
39.985783,116.350249,0,171,39909.2174189815,2009-04-06,05:13:05
39.985744,116.34919,0,178,39909.2174768519,2009-04-06,05:13:10
39.985708,116.348218,0,175,39909.2175347222,2009-04-06,05:13:15
39.985682,116.347318,0,174,39909.2175925926,2009-04-06,05:13:20
39.985659,116.346455,0,175,39909.217650463,2009-04-06,05:13:25
39.985638,116.345567,0,179,39909.2177083333,2009-04-06,05:13:30
39.985606,116.344649,0,164,39909.2177662037,2009-04-06,05:13:35
39.98559,116.34369,0,153,39909.2178240741,2009-04-06,05:13:40
39.985583,116.342657,0,138,39909.2178819444,2009-04-06,05:13:45
39.985559,116.341629,0,144,39909.2179398148,2009-04-06,05:13:50
39.985521,116.340627,0,147,39909.2179976852,2009-04-06,05:13:55
39.985513,116.339686,0,154,39909.2180555556,2009-04-06,05:14:00
39.985491,116.338919,0,153,39909.2181134259,2009-04-06,05:14:05
39.985492,116.338308,0,153,39909.2181712963,2009-04-06,05:14:10
39.9855,116.337816,0,150,39909.2182291667,2009-04-06,05:14:15
39.985523,116.337432,0,149,39909.218287037,2009-04-06,05:14:20
39.985519,116.3373,0,164,39909.2183449074,2009-04-06,05:14:25
39.985509,116.337283,0,168,39909.2184027778,2009-04-06,05:14:30
39.985508,116.337282,0,169,39909.2184606481,2009-04-06,05:14:35
39.985508,116.337283,0,169,39909.2185185185,2009-04-06,05:14:40
39.985509,116.337291,0,169,39909.2185763889,2009-04-06,05:14:45
39.985509,116.337291,0,169,39909.2186111111,2009-04-06,05:14:48
39.985509,116.337297,0,169,39909.2186342593,2009-04-06,05:14:50
39.985501,116.337249,0,170,39909.2186921296,2009-04-06,05:14:55
39.985525,116.336972,0,163,39909.21875,2009-04-06,05:15:00
39.985515,116.336553,0,159,39909.2188078704,2009-04-06,05:15:05
39.985497,116.335948,0,148,39909.2188657407,2009-04-06,05:15:10
39.985455,116.335207,0,132,39909.2189236111,2009-04-06,05:15:15
39.985425,116.334401,0,119,39909.2189814815,2009-04-06,05:15:20
39.985369,116.333496,0,111,39909.2190393518,2009-04-06,05:15:25
39.9853,116.332549,0,115,39909.2190972222,2009-04-06,05:15:30
39.985254,116.33159,0,117,39909.2191550926,2009-04-06,05:15:35
39.985227,116.330678,0,120,39909.219212963,2009-04-06,05:15:40
39.985184,116.329912,0,131,39909.2192708333,2009-04-06,05:15:45
39.985186,116.32928,0,135,39909.2193287037,2009-04-06,05:15:50
39.985136,116.328707,0,135,39909.2193865741,2009-04-06,05:15:55
39.985109,116.328195,0,137,39909.2194444444,2009-04-06,05:16:00
39.985063,116.327769,0,137,39909.2195023148,2009-04-06,05:16:05
39.985069,116.327617,0,136,39909.2195601852,2009-04-06,05:16:10
39.985061,116.327594,0,143,39909.2196180556,2009-04-06,05:16:15
39.985061,116.327592,0,143,39909.2196759259,2009-04-06,05:16:20
39.985061,116.327593,0,143,39909.2197337963,2009-04-06,05:16:25
39.98506,116.327592,0,144,39909.2197916667,2009-04-06,05:16:30
39.985059,116.327589,0,143,39909.219849537,2009-04-06,05:16:35
39.985059,116.327589,0,143,39909.2198842593,2009-04-06,05:16:38
39.985059,116.327588,0,143,39909.2199074074,2009-04-06,05:16:40
39.985054,116.327543,0,141,39909.2199652778,2009-04-06,05:16:45
39.985056,116.327296,0,133,39909.2200231481,2009-04-06,05:16:50
39.985025,116.326922,0,126,39909.2200810185,2009-04-06,05:16:55
39.984989,116.326451,0,124,39909.2201388889,2009-04-06,05:17:00
39.98498,116.325891,0,134,39909.2201967593,2009-04-06,05:17:05
39.984953,116.325247,0,150,39909.2202546296,2009-04-06,05:17:10
39.984951,116.324542,0,141,39909.2203125,2009-04-06,05:17:15
39.984934,116.323869,0,128,39909.2203703704,2009-04-06,05:17:20
39.984895,116.323389,0,137,39909.2204282407,2009-04-06,05:17:25
39.98486,116.323216,0,153,39909.2204861111,2009-04-06,05:17:30
39.98486,116.323195,0,172,39909.2205439815,2009-04-06,05:17:35
39.984859,116.323182,0,175,39909.2206018518,2009-04-06,05:17:40
39.984859,116.323177,0,176,39909.2206597222,2009-04-06,05:17:45
39.984859,116.323169,0,177,39909.2207175926,2009-04-06,05:17:50
39.984859,116.323162,0,177,39909.220775463,2009-04-06,05:17:55
39.984859,116.323159,0,177,39909.2208333333,2009-04-06,05:18:00
39.984859,116.323159,0,177,39909.2208680556,2009-04-06,05:18:03
39.984856,116.323155,0,176,39909.2208912037,2009-04-06,05:18:05
39.984856,116.323145,0,171,39909.2209490741,2009-04-06,05:18:10
39.984869,116.323141,0,169,39909.2210069444,2009-04-06,05:18:15
39.98486,116.323178,0,166,39909.2210648148,2009-04-06,05:18:20
39.98486,116.323254,0,168,39909.2211226852,2009-04-06,05:18:25
39.984897,116.323319,0,171,39909.2211805556,2009-04-06,05:18:30
39.984889,116.323397,0,167,39909.2212384259,2009-04-06,05:18:35
39.984892,116.323484,0,165,39909.2212962963,2009-04-06,05:18:40
39.984911,116.323552,0,165,39909.2213541667,2009-04-06,05:18:45
39.984928,116.323618,0,163,39909.221412037,2009-04-06,05:18:50
39.984929,116.323709,0,158,39909.2214699074,2009-04-06,05:18:55
39.984935,116.32379,0,156,39909.2215277778,2009-04-06,05:19:00
39.984942,116.323875,0,152,39909.2215856481,2009-04-06,05:19:05
39.98494,116.323953,0,143,39909.2216435185,2009-04-06,05:19:10
39.984952,116.324036,0,145,39909.2217013889,2009-04-06,05:19:15
39.984939,116.32413,0,147,39909.2217592593,2009-04-06,05:19:20
39.984949,116.324181,0,140,39909.2218171296,2009-04-06,05:19:25
39.984957,116.324265,0,133,39909.221875,2009-04-06,05:19:30
39.984958,116.324345,0,128,39909.2219328704,2009-04-06,05:19:35
39.984967,116.324427,0,130,39909.2219907407,2009-04-06,05:19:40
39.984993,116.324504,0,128,39909.2220486111,2009-04-06,05:19:45
39.985001,116.324587,0,126,39909.2221064815,2009-04-06,05:19:50
39.984986,116.324637,0,128,39909.2221643519,2009-04-06,05:19:55
39.984985,116.324645,0,128,39909.2222222222,2009-04-06,05:20:00
39.984985,116.324646,0,129,39909.2222800926,2009-04-06,05:20:05
39.984985,116.324646,0,129,39909.2223148148,2009-04-06,05:20:08
39.984985,116.324647,0,129,39909.222337963,2009-04-06,05:20:10
39.984994,116.324649,0,130,39909.2223958333,2009-04-06,05:20:15
39.984995,116.324656,0,130,39909.2224537037,2009-04-06,05:20:20
39.984995,116.324654,0,131,39909.2225115741,2009-04-06,05:20:25
39.984995,116.324654,0,131,39909.2225462963,2009-04-06,05:20:28
39.984996,116.324656,0,131,39909.2225694444,2009-04-06,05:20:30
39.984988,116.324668,0,131,39909.2226273148,2009-04-06,05:20:35
39.984997,116.324743,0,129,39909.2226851852,2009-04-06,05:20:40
39.984992,116.324806,0,128,39909.2227430556,2009-04-06,05:20:45
39.98499,116.324867,0,129,39909.2228009259,2009-04-06,05:20:50
39.98498,116.324869,0,130,39909.2228587963,2009-04-06,05:20:55
39.984981,116.324872,0,130,39909.2229166667,2009-04-06,05:21:00
39.984981,116.324875,0,130,39909.222974537,2009-04-06,05:21:05
39.984981,116.324875,0,130,39909.2230092593,2009-04-06,05:21:08
39.98498,116.324877,0,130,39909.2230324074,2009-04-06,05:21:10
39.98498,116.324908,0,135,39909.2230902778,2009-04-06,05:21:15
39.984963,116.324926,0,145,39909.2231481481,2009-04-06,05:21:20
39.984975,116.32494,0,149,39909.2232060185,2009-04-06,05:21:25
39.984959,116.32464,0,167,39909.229224537,2009-04-06,05:30:05
39.984926,116.324074,0,164,39909.2292824074,2009-04-06,05:30:10
39.98487,116.32342,0,167,39909.2293402778,2009-04-06,05:30:15
39.984815,116.322659,0,171,39909.2293981481,2009-04-06,05:30:20
39.984845,116.322102,0,170,39909.2294560185,2009-04-06,05:30:25
39.984842,116.321854,0,172,39909.2295138889,2009-04-06,05:30:30
39.984875,116.321724,0,169,39909.2295717593,2009-04-06,05:30:35
39.984875,116.321724,0,169,39909.2296064815,2009-04-06,05:30:38
39.984875,116.321716,0,169,39909.2296296296,2009-04-06,05:30:40
39.984879,116.321611,0,170,39909.2296875,2009-04-06,05:30:45
39.984856,116.321205,0,172,39909.2297453704,2009-04-06,05:30:50
39.984836,116.320574,0,179,39909.2298032407,2009-04-06,05:30:55
39.984809,116.319911,0,186,39909.2298611111,2009-04-06,05:31:00
39.984782,116.319252,0,191,39909.2299189815,2009-04-06,05:31:05
39.984741,116.318502,0,194,39909.2299768519,2009-04-06,05:31:10
39.984714,116.317732,0,195,39909.2300347222,2009-04-06,05:31:15
39.984702,116.317035,0,197,39909.2300925926,2009-04-06,05:31:20
39.984709,116.316558,0,198,39909.230150463,2009-04-06,05:31:25
39.984696,116.316458,0,200,39909.2302083333,2009-04-06,05:31:30
39.984695,116.31647,0,204,39909.2302662037,2009-04-06,05:31:35
39.984696,116.316453,0,205,39909.2303240741,2009-04-06,05:31:40
39.984722,116.316206,0,208,39909.2303819444,2009-04-06,05:31:45
39.984716,116.315777,0,215,39909.2304398148,2009-04-06,05:31:50
39.984741,116.315346,0,233,39909.2304976852,2009-04-06,05:31:55
39.984708,116.314988,0,253,39909.2305555556,2009-04-06,05:32:00
39.984693,116.314561,0,270,39909.2306134259,2009-04-06,05:32:05
39.98462,116.314049,0,286,39909.2306712963,2009-04-06,05:32:10
39.984554,116.313417,0,296,39909.2307291667,2009-04-06,05:32:15
39.984511,116.31274,0,305,39909.230787037,2009-04-06,05:32:20
39.984501,116.312098,0,312,39909.2308449074,2009-04-06,05:32:25
39.984511,116.31165,0,314,39909.2309027778,2009-04-06,05:32:30
39.98452,116.311328,0,320,39909.2309606481,2009-04-06,05:32:35
39.984544,116.310875,0,308,39909.2310185185,2009-04-06,05:32:40
39.984572,116.310507,0,289,39909.2310763889,2009-04-06,05:32:45
39.984735,116.310269,0,279,39909.2311342593,2009-04-06,05:32:50
39.985072,116.310183,0,268,39909.2311921296,2009-04-06,05:32:55
39.985582,116.310175,0,269,39909.23125,2009-04-06,05:33:00
39.986095,116.310172,0,260,39909.2313078704,2009-04-06,05:33:05
39.98632,116.310098,0,242,39909.2313657407,2009-04-06,05:33:10
39.986364,116.310034,0,218,39909.2314236111,2009-04-06,05:33:15
39.986365,116.310028,0,216,39909.2314814815,2009-04-06,05:33:20
39.986365,116.310028,0,216,39909.2315162037,2009-04-06,05:33:23
39.986365,116.31002,0,216,39909.2315393519,2009-04-06,05:33:25
39.986363,116.31001,0,216,39909.2315972222,2009-04-06,05:33:30
39.986407,116.310024,0,214,39909.2316550926,2009-04-06,05:33:35
39.986678,116.310023,0,213,39909.231712963,2009-04-06,05:33:40
39.987117,116.310056,0,214,39909.2317708333,2009-04-06,05:33:45
39.987616,116.310088,0,207,39909.2318287037,2009-04-06,05:33:50
39.988075,116.310081,0,206,39909.2318865741,2009-04-06,05:33:55
39.988316,116.310059,0,185,39909.2319444444,2009-04-06,05:34:00
39.988313,116.310061,0,186,39909.2320023148,2009-04-06,05:34:05
39.988313,116.310061,0,186,39909.232037037,2009-04-06,05:34:08
39.98832,116.310061,0,186,39909.2320601852,2009-04-06,05:34:10
39.988476,116.309983,0,170,39909.2321180556,2009-04-06,05:34:15
39.988795,116.310003,0,153,39909.2321759259,2009-04-06,05:34:20
39.989253,116.309958,0,149,39909.2322337963,2009-04-06,05:34:25
39.989675,116.309975,0,136,39909.2322916667,2009-04-06,05:34:30
39.989969,116.309987,0,163,39909.232349537,2009-04-06,05:34:35
39.99011,116.309974,0,186,39909.2324074074,2009-04-06,05:34:40
39.990176,116.309941,0,221,39909.2324652778,2009-04-06,05:34:45
39.990201,116.309917,0,226,39909.2325231481,2009-04-06,05:34:50
39.990212,116.309914,0,232,39909.2325810185,2009-04-06,05:34:55
39.990225,116.309911,0,237,39909.2326388889,2009-04-06,05:35:00
39.990238,116.309908,0,242,39909.2326967593,2009-04-06,05:35:05
39.990238,116.309908,0,242,39909.2327314815,2009-04-06,05:35:08
39.990242,116.309906,0,246,39909.2327546296,2009-04-06,05:35:10
39.990256,116.3099,0,249,39909.2328125,2009-04-06,05:35:15
39.990305,116.309867,0,252,39909.2328703704,2009-04-06,05:35:20
39.990506,116.309867,0,254,39909.2329282407,2009-04-06,05:35:25
39.990874,116.309895,0,247,39909.2329861111,2009-04-06,05:35:30
39.99134,116.309866,0,238,39909.2330439815,2009-04-06,05:35:35
39.991815,116.309784,0,233,39909.2331018519,2009-04-06,05:35:40
39.99233,116.309744,0,208,39909.2331597222,2009-04-06,05:35:45
39.99289,116.309621,0,193,39909.2332175926,2009-04-06,05:35:50
39.993388,116.309546,0,178,39909.233275463,2009-04-06,05:35:55
39.99387,116.309475,0,145,39909.2333333333,2009-04-06,05:36:00
39.99422,116.309462,0,124,39909.2333912037,2009-04-06,05:36:05
39.994348,116.309456,0,131,39909.2334490741,2009-04-06,05:36:10
39.994351,116.309433,0,132,39909.2335069444,2009-04-06,05:36:15
39.994454,116.309423,0,134,39909.2335648148,2009-04-06,05:36:20
39.994765,116.309409,0,144,39909.2336226852,2009-04-06,05:36:25
39.995218,116.30937,0,132,39909.2336805556,2009-04-06,05:36:30
39.995598,116.309322,0,123,39909.2337384259,2009-04-06,05:36:35
39.995836,116.309296,0,115,39909.2337962963,2009-04-06,05:36:40
39.995955,116.309287,0,116,39909.2338541667,2009-04-06,05:36:45
39.995979,116.309293,0,118,39909.233912037,2009-04-06,05:36:50
39.996,116.309312,0,111,39909.2339699074,2009-04-06,05:36:55
39.996035,116.309302,0,104,39909.2340277778,2009-04-06,05:37:00
39.996033,116.309306,0,107,39909.2340856481,2009-04-06,05:37:05
39.996026,116.309306,0,106,39909.2341435185,2009-04-06,05:37:10
39.996026,116.309306,0,105,39909.2342013889,2009-04-06,05:37:15
39.996026,116.309306,0,105,39909.2342361111,2009-04-06,05:37:18
39.996034,116.309312,0,108,39909.2342592593,2009-04-06,05:37:20
39.996022,116.309333,0,107,39909.2343171296,2009-04-06,05:37:25
39.996038,116.309333,0,109,39909.234375,2009-04-06,05:37:30
39.996038,116.309333,0,109,39909.2344328704,2009-04-06,05:37:35
39.996038,116.309333,0,109,39909.2344675926,2009-04-06,05:37:38
39.996046,116.309333,0,109,39909.2344907407,2009-04-06,05:37:40
39.996072,116.309336,0,108,39909.2345486111,2009-04-06,05:37:45
39.996074,116.309338,0,108,39909.2346064815,2009-04-06,05:37:50
39.996076,116.309338,0,107,39909.2346643518,2009-04-06,05:37:55
39.996078,116.309337,0,107,39909.2347222222,2009-04-06,05:38:00
39.996079,116.309337,0,107,39909.2347800926,2009-04-06,05:38:05
39.99608,116.309337,0,108,39909.234837963,2009-04-06,05:38:10
39.996081,116.309337,0,108,39909.2348958333,2009-04-06,05:38:15
39.996081,116.309337,0,108,39909.2349537037,2009-04-06,05:38:20
39.996082,116.309338,0,108,39909.2350115741,2009-04-06,05:38:25
39.996082,116.309338,0,108,39909.2350694444,2009-04-06,05:38:30
39.996082,116.309338,0,107,39909.2351273148,2009-04-06,05:38:35
39.996082,116.309338,0,107,39909.2351851852,2009-04-06,05:38:40
39.996082,116.309338,0,107,39909.2352430556,2009-04-06,05:38:45
39.996083,116.309337,0,107,39909.2353009259,2009-04-06,05:38:50
39.996084,116.309337,0,107,39909.2353587963,2009-04-06,05:38:55
39.996084,116.309337,0,107,39909.2354166667,2009-04-06,05:39:00
39.996085,116.309336,0,107,39909.235474537,2009-04-06,05:39:05
39.996085,116.309335,0,107,39909.2355324074,2009-04-06,05:39:10
39.996085,116.309335,0,107,39909.2355671296,2009-04-06,05:39:13
39.996085,116.309334,0,107,39909.2355902778,2009-04-06,05:39:15
39.996056,116.309316,0,108,39909.2356481481,2009-04-06,05:39:20
39.996025,116.309289,0,108,39909.2357060185,2009-04-06,05:39:25
39.996015,116.309274,0,109,39909.2357638889,2009-04-06,05:39:30
39.995974,116.309268,0,109,39909.2358217593,2009-04-06,05:39:35
39.99596,116.309262,0,108,39909.2358796296,2009-04-06,05:39:40
39.996073,116.309243,0,109,39909.2359375,2009-04-06,05:39:45
39.99639,116.30912,0,116,39909.2359953704,2009-04-06,05:39:50
39.996848,116.308998,0,122,39909.2360532407,2009-04-06,05:39:55
39.997286,116.308951,0,128,39909.2361111111,2009-04-06,05:40:00
39.997594,116.308943,0,130,39909.2361689815,2009-04-06,05:40:05
39.997807,116.308932,0,129,39909.2362268518,2009-04-06,05:40:10
39.998023,116.308979,0,131,39909.2362847222,2009-04-06,05:40:15
39.99826,116.309042,0,133,39909.2363425926,2009-04-06,05:40:20
39.998551,116.309013,0,134,39909.236400463,2009-04-06,05:40:25
39.998847,116.30899,0,135,39909.2364583333,2009-04-06,05:40:30
39.999239,116.309009,0,140,39909.2365162037,2009-04-06,05:40:35
39.999647,116.309024,0,139,39909.2365740741,2009-04-06,05:40:40
40.000111,116.309043,0,139,39909.2366319444,2009-04-06,05:40:45
40.000574,116.309047,0,134,39909.2366898148,2009-04-06,05:40:50
40.000949,116.309035,0,131,39909.2367476852,2009-04-06,05:40:55
40.001391,116.309041,0,131,39909.2368055556,2009-04-06,05:41:00
40.001842,116.309019,0,129,39909.2368634259,2009-04-06,05:41:05
40.002302,116.30902,0,127,39909.2369212963,2009-04-06,05:41:10
40.002769,116.309009,0,127,39909.2369791667,2009-04-06,05:41:15
40.003068,116.308968,0,127,39909.237037037,2009-04-06,05:41:20
40.003079,116.30892,0,126,39909.2370949074,2009-04-06,05:41:25
40.003128,116.30897,0,126,39909.2371527778,2009-04-06,05:41:30
40.003298,116.309046,0,129,39909.2372106481,2009-04-06,05:41:35
40.003559,116.309102,0,136,39909.2372685185,2009-04-06,05:41:40
40.003957,116.309293,0,141,39909.2373263889,2009-04-06,05:41:45
40.004407,116.30972,0,142,39909.2373842593,2009-04-06,05:41:50
40.004773,116.310324,0,146,39909.2374421296,2009-04-06,05:41:55
40.004988,116.310967,0,151,39909.2375,2009-04-06,05:42:00
40.005148,116.311706,0,151,39909.2375578704,2009-04-06,05:42:05
40.00538,116.312389,0,151,39909.2376157407,2009-04-06,05:42:10
40.005733,116.312843,0,146,39909.2376736111,2009-04-06,05:42:15
40.006137,116.312988,0,137,39909.2377314815,2009-04-06,05:42:20
40.006672,116.312964,0,135,39909.2377893519,2009-04-06,05:42:25
40.007216,116.312871,0,140,39909.2378472222,2009-04-06,05:42:30
40.007694,116.312785,0,148,39909.2379050926,2009-04-06,05:42:35
40.008116,116.312703,0,154,39909.237962963,2009-04-06,05:42:40
40.008497,116.312677,0,163,39909.2380208333,2009-04-06,05:42:45
40.008801,116.3126,0,169,39909.2380787037,2009-04-06,05:42:50
40.008745,116.312584,0,180,39909.2381365741,2009-04-06,05:42:55
40.008724,116.312605,0,202,39909.2381944444,2009-04-06,05:43:00
40.008724,116.312605,0,202,39909.2382291667,2009-04-06,05:43:03
40.008727,116.312597,0,218,39909.2382523148,2009-04-06,05:43:05
40.008779,116.312576,0,232,39909.2383101852,2009-04-06,05:43:10
40.008855,116.312569,0,223,39909.2383680556,2009-04-06,05:43:15
40.008912,116.312552,0,224,39909.2384259259,2009-04-06,05:43:20
40.008977,116.312578,0,193,39909.2384837963,2009-04-06,05:43:25
40.009035,116.312618,0,182,39909.2385416667,2009-04-06,05:43:30
40.009085,116.312644,0,176,39909.238599537,2009-04-06,05:43:35
40.009157,116.312654,0,166,39909.2386574074,2009-04-06,05:43:40
40.00923,116.312651,0,156,39909.2387152778,2009-04-06,05:43:45
40.009313,116.312642,0,145,39909.2387731481,2009-04-06,05:43:50
40.009382,116.312667,0,142,39909.2388310185,2009-04-06,05:43:55
40.009402,116.312754,0,133,39909.2388888889,2009-04-06,05:44:00
40.009426,116.312838,0,127,39909.2389467593,2009-04-06,05:44:05
40.009462,116.312882,0,122,39909.2390046296,2009-04-06,05:44:10
40.009483,116.312948,0,113,39909.2390625,2009-04-06,05:44:15
40.0095,116.313032,0,102,39909.2391203704,2009-04-06,05:44:20
40.0095,116.313032,0,102,39909.2391550926,2009-04-06,05:44:23
40.009492,116.313031,0,99,39909.2391782407,2009-04-06,05:44:25
40.009514,116.313029,0,98,39909.2392361111,2009-04-06,05:44:30
40.009525,116.313032,0,96,39909.2392939815,2009-04-06,05:44:35
40.009525,116.313032,0,96,39909.2393287037,2009-04-06,05:44:38
40.00953,116.313038,0,95,39909.2393518519,2009-04-06,05:44:40
40.009532,116.313069,0,92,39909.2394097222,2009-04-06,05:44:45
40.009522,116.313167,0,90,39909.2394675926,2009-04-06,05:44:50
40.00953,116.313331,0,88,39909.239525463,2009-04-06,05:44:55
40.009542,116.313546,0,85,39909.2395833333,2009-04-06,05:45:00
40.009548,116.313711,0,83,39909.2396412037,2009-04-06,05:45:05
40.009564,116.313889,0,81,39909.2396990741,2009-04-06,05:45:10
40.009567,116.314016,0,83,39909.2397569444,2009-04-06,05:45:15
40.009588,116.31415,0,82,39909.2398148148,2009-04-06,05:45:20
40.009634,116.314341,0,82,39909.2398726852,2009-04-06,05:45:25
40.009738,116.314437,0,82,39909.2399305556,2009-04-06,05:45:30
40.009822,116.314481,0,81,39909.2399884259,2009-04-06,05:45:35
40.00986,116.314582,0,85,39909.2400462963,2009-04-06,05:45:40
40.009918,116.314759,0,90,39909.2401041667,2009-04-06,05:45:45
40.009933,116.314868,0,97,39909.240162037,2009-04-06,05:45:50
40.009938,116.314884,0,98,39909.2402199074,2009-04-06,05:45:55
40.00994,116.314888,0,98,39909.2402777778,2009-04-06,05:46:00
40.009941,116.31489,0,98,39909.2403356481,2009-04-06,05:46:05
40.009941,116.314891,0,98,39909.2403935185,2009-04-06,05:46:10
40.009941,116.314891,0,98,39909.2404282407,2009-04-06,05:46:13
40.009946,116.314899,0,98,39909.2404513889,2009-04-06,05:46:15
40.009957,116.314911,0,98,39909.2405092593,2009-04-06,05:46:20
40.009991,116.314926,0,99,39909.2405671296,2009-04-06,05:46:25
40.01003,116.314944,0,99,39909.240625,2009-04-06,05:46:30
40.010066,116.314947,0,99,39909.2406828704,2009-04-06,05:46:35
40.010101,116.314936,0,100,39909.2407407407,2009-04-06,05:46:40
40.01013,116.314926,0,100,39909.2407986111,2009-04-06,05:46:45
40.010172,116.314923,0,101,39909.2408564815,2009-04-06,05:46:50
40.010195,116.314948,0,103,39909.2409143519,2009-04-06,05:46:55
40.010211,116.314957,0,103,39909.2409722222,2009-04-06,05:47:00
40.010217,116.314964,0,104,39909.2410300926,2009-04-06,05:47:05
40.010219,116.314963,0,104,39909.241087963,2009-04-06,05:47:10
40.010216,116.314958,0,104,39909.2411458333,2009-04-06,05:47:15
40.010212,116.31495,0,104,39909.2412037037,2009-04-06,05:47:20
40.010212,116.31495,0,104,39909.2412384259,2009-04-06,05:47:23
40.010209,116.314945,0,104,39909.2412615741,2009-04-06,05:47:25
40.010213,116.314954,0,104,39909.2413194444,2009-04-06,05:47:30
40.010217,116.314962,0,104,39909.2413773148,2009-04-06,05:47:35
40.010219,116.314966,0,104,39909.2414351852,2009-04-06,05:47:40
40.010219,116.314966,0,104,39909.2414699074,2009-04-06,05:47:43
40.010222,116.314973,0,104,39909.2414930556,2009-04-06,05:47:45
40.010042,116.315003,0,104,39909.2415509259,2009-04-06,05:47:50
40.009948,116.315006,0,105,39909.2416087963,2009-04-06,05:47:55
40.009952,116.315016,0,104,39909.2416666667,2009-04-06,05:48:00
40.009952,116.315016,0,104,39909.2417013889,2009-04-06,05:48:03
40.009952,116.315022,0,104,39909.241724537,2009-04-06,05:48:05
40.009686,116.314911,0,103,39909.2422453704,2009-04-06,05:48:50
40.009719,116.314899,0,118,39909.2423032407,2009-04-06,05:48:55
40.009753,116.314952,0,113,39909.2423611111,2009-04-06,05:49:00
40.00975,116.314956,0,113,39909.2423726852,2009-04-06,05:49:01
40.009729,116.315006,0,114,39909.2424305556,2009-04-06,05:49:06
40.00977,116.315044,0,114,39909.2424884259,2009-04-06,05:49:11
40.009815,116.315082,0,114,39909.2425462963,2009-04-06,05:49:16
40.009851,116.315082,0,113,39909.2426041667,2009-04-06,05:49:21
40.009853,116.315066,0,113,39909.242662037,2009-04-06,05:49:26
40.009833,116.315051,0,112,39909.2427199074,2009-04-06,05:49:31
40.009787,116.315012,0,112,39909.2427777778,2009-04-06,05:49:36
40.009787,116.315012,0,112,39909.2428125,2009-04-06,05:49:39
40.009786,116.31501,0,112,39909.2428356481,2009-04-06,05:49:41
40.009731,116.314938,0,112,39909.2428935185,2009-04-06,05:49:46
40.009742,116.315002,0,111,39909.2429513889,2009-04-06,05:49:51
40.009694,116.314984,0,111,39909.2430092593,2009-04-06,05:49:56
40.00969,116.314977,0,111,39909.2430671296,2009-04-06,05:50:01
40.009688,116.314974,0,111,39909.243125,2009-04-06,05:50:06
40.00969,116.314976,0,111,39909.2431828704,2009-04-06,05:50:11
40.00969,116.314976,0,111,39909.2432175926,2009-04-06,05:50:14
40.009693,116.314983,0,111,39909.2432407407,2009-04-06,05:50:16
40.009695,116.315054,0,110,39909.2432986111,2009-04-06,05:50:21
40.009699,116.315134,0,110,39909.2433564815,2009-04-06,05:50:26
40.009749,116.315226,0,110,39909.2434143518,2009-04-06,05:50:31
40.009812,116.315252,0,110,39909.2434722222,2009-04-06,05:50:36
40.009967,116.314994,0,81,39909.2458449074,2009-04-06,05:54:01
40.010026,116.315017,0,79,39909.2459027778,2009-04-06,05:54:06
40.010036,116.315014,0,77,39909.2459606482,2009-04-06,05:54:11
40.010062,116.31499,0,76,39909.2460185185,2009-04-06,05:54:16
40.010061,116.314979,0,76,39909.2460763889,2009-04-06,05:54:21
40.010061,116.314979,0,76,39909.2461111111,2009-04-06,05:54:24
40.010062,116.314979,0,75,39909.2461342593,2009-04-06,05:54:26
40.010066,116.314967,0,76,39909.2461921296,2009-04-06,05:54:31
40.010079,116.314964,0,77,39909.24625,2009-04-06,05:54:36
40.010083,116.314973,0,77,39909.2463078704,2009-04-06,05:54:41
40.010095,116.314994,0,79,39909.2463657407,2009-04-06,05:54:46
40.010058,116.314981,0,85,39909.2464236111,2009-04-06,05:54:51
40.010021,116.314982,0,89,39909.2464814815,2009-04-06,05:54:56
40.01001,116.314956,0,92,39909.2465393519,2009-04-06,05:55:01
40.010015,116.314942,0,94,39909.2465972222,2009-04-06,05:55:06
40.010015,116.314942,0,94,39909.2466319444,2009-04-06,05:55:09
40.010014,116.314942,0,94,39909.2466550926,2009-04-06,05:55:11
40.009995,116.314882,0,95,39909.246712963,2009-04-06,05:55:16
40.009991,116.314753,0,98,39909.2467708333,2009-04-06,05:55:21
40.009976,116.314575,0,96,39909.2468287037,2009-04-06,05:55:26
40.009892,116.314414,0,94,39909.2468865741,2009-04-06,05:55:31
40.009768,116.314376,0,92,39909.2469444444,2009-04-06,05:55:36
40.009671,116.31441,0,83,39909.2470023148,2009-04-06,05:55:41
40.009646,116.314582,0,72,39909.2470601852,2009-04-06,05:55:46
40.009657,116.314782,0,72,39909.2471180556,2009-04-06,05:55:51
40.00967,116.314989,0,69,39909.2471759259,2009-04-06,05:55:56
40.009684,116.31519,0,60,39909.2472337963,2009-04-06,05:56:01
40.009711,116.315378,0,54,39909.2472916667,2009-04-06,05:56:06
40.009732,116.315559,0,51,39909.247349537,2009-04-06,05:56:11
40.009737,116.315806,0,43,39909.2474074074,2009-04-06,05:56:16
40.009659,116.315987,0,45,39909.2474652778,2009-04-06,05:56:21
40.009462,116.316104,0,64,39909.2475231481,2009-04-06,05:56:26
40.009273,116.316116,0,74,39909.2475810185,2009-04-06,05:56:31
40.009078,116.316165,0,91,39909.2476388889,2009-04-06,05:56:36
40.009005,116.316393,0,105,39909.2476967593,2009-04-06,05:56:41
40.009061,116.316676,0,102,39909.2477546296,2009-04-06,05:56:46
40.009117,116.316912,0,97,39909.2478125,2009-04-06,05:56:51
40.009144,116.317156,0,88,39909.2478703704,2009-04-06,05:56:56
40.00916,116.317391,0,85,39909.2479282407,2009-04-06,05:57:01
40.009116,116.317608,0,90,39909.2479861111,2009-04-06,05:57:06
40.008973,116.317627,0,94,39909.2480439815,2009-04-06,05:57:11
40.00882,116.317631,0,102,39909.2481018519,2009-04-06,05:57:16
40.008631,116.317599,0,103,39909.2481597222,2009-04-06,05:57:21
40.008418,116.317594,0,108,39909.2482175926,2009-04-06,05:57:26
40.008231,116.31758,0,113,39909.248275463,2009-04-06,05:57:31
40.008036,116.31754,0,119,39909.2483333333,2009-04-06,05:57:36
40.007859,116.317559,0,120,39909.2483912037,2009-04-06,05:57:41
40.007659,116.317538,0,122,39909.2484490741,2009-04-06,05:57:46
40.007469,116.317558,0,125,39909.2485069444,2009-04-06,05:57:51
40.007292,116.317595,0,136,39909.2485648148,2009-04-06,05:57:56
40.007096,116.317586,0,129,39909.2486226852,2009-04-06,05:58:01
40.006919,116.317597,0,132,39909.2486805556,2009-04-06,05:58:06
40.006743,116.317608,0,130,39909.2487384259,2009-04-06,05:58:11
40.006571,116.317654,0,127,39909.2487962963,2009-04-06,05:58:16
40.006512,116.317801,0,126,39909.2488541667,2009-04-06,05:58:21
40.006525,116.318015,0,131,39909.248912037,2009-04-06,05:58:26
40.006534,116.31824,0,133,39909.2489699074,2009-04-06,05:58:31
40.006529,116.318507,0,142,39909.2490277778,2009-04-06,05:58:36
40.006527,116.318772,0,148,39909.2490856481,2009-04-06,05:58:41
40.006547,116.319001,0,144,39909.2491435185,2009-04-06,05:58:46
40.006592,116.319131,0,145,39909.2492013889,2009-04-06,05:58:51
40.006685,116.319256,0,156,39909.2492592593,2009-04-06,05:58:56
40.006857,116.319281,0,142,39909.2493171296,2009-04-06,05:59:01
40.007021,116.319373,0,145,39909.249375,2009-04-06,05:59:06
40.007215,116.319476,0,141,39909.2494328704,2009-04-06,05:59:11
40.007411,116.319573,0,147,39909.2494907407,2009-04-06,05:59:16
40.007578,116.319702,0,137,39909.2495486111,2009-04-06,05:59:21
40.007726,116.319701,0,130,39909.2496064815,2009-04-06,05:59:26
40.007772,116.319669,0,121,39909.2496643519,2009-04-06,05:59:31
40.007752,116.319659,0,116,39909.2497222222,2009-04-06,05:59:36
40.00774,116.319654,0,110,39909.2497800926,2009-04-06,05:59:41
40.007734,116.319655,0,109,39909.249837963,2009-04-06,05:59:46
40.007739,116.319656,0,108,39909.2498958333,2009-04-06,05:59:51
40.007744,116.319658,0,108,39909.2499537037,2009-04-06,05:59:56
40.007744,116.319658,0,108,39909.2499884259,2009-04-06,05:59:59
40.007741,116.319658,0,108,39909.2500115741,2009-04-06,06:00:01
40.007754,116.319668,0,108,39909.2500694444,2009-04-06,06:00:06
40.007778,116.319677,0,108,39909.2501273148,2009-04-06,06:00:11
40.007788,116.319681,0,107,39909.2501851852,2009-04-06,06:00:16
40.007786,116.319682,0,107,39909.2502430556,2009-04-06,06:00:21
40.007786,116.319682,0,107,39909.2502777778,2009-04-06,06:00:24
40.007788,116.319682,0,107,39909.2503009259,2009-04-06,06:00:26
40.007818,116.319666,0,108,39909.2503587963,2009-04-06,06:00:31
40.007842,116.319654,0,108,39909.2504166667,2009-04-06,06:00:36
40.007845,116.319654,0,109,39909.250474537,2009-04-06,06:00:41
40.00784,116.319653,0,109,39909.2505324074,2009-04-06,06:00:46
40.00784,116.319653,0,109,39909.2505671296,2009-04-06,06:00:49
40.007837,116.319653,0,109,39909.2505902778,2009-04-06,06:00:51
40.007828,116.319652,0,109,39909.2506481481,2009-04-06,06:00:56
40.007815,116.31965,0,109,39909.2507060185,2009-04-06,06:01:01
40.0078,116.319647,0,109,39909.2507638889,2009-04-06,06:01:06
40.007782,116.319641,0,110,39909.2508217593,2009-04-06,06:01:11
40.007772,116.319635,0,110,39909.2508796296,2009-04-06,06:01:16
40.007773,116.319633,0,110,39909.2509375,2009-04-06,06:01:21
40.007773,116.319633,0,110,39909.2509722222,2009-04-06,06:01:24
40.007767,116.319629,0,110,39909.2509953704,2009-04-06,06:01:26
40.007749,116.319619,0,110,39909.2510532407,2009-04-06,06:01:31
40.007732,116.319602,0,110,39909.2511111111,2009-04-06,06:01:36
40.00772,116.319596,0,110,39909.2511689815,2009-04-06,06:01:41
40.007705,116.31959,0,110,39909.2512268518,2009-04-06,06:01:46
40.006351,116.320749,0,961,39909.2906712963,2009-04-06,06:58:34
40.007267,116.319712,0,324,39909.2907407407,2009-04-06,06:58:40
40.007324,116.319793,0,320,39909.2907986111,2009-04-06,06:58:45
40.007326,116.319957,0,296,39909.2908564815,2009-04-06,06:58:50
40.007417,116.319838,0,249,39909.2909143518,2009-04-06,06:58:55
40.007361,116.319794,0,230,39909.2909722222,2009-04-06,06:59:00
40.007334,116.319983,0,220,39909.2910300926,2009-04-06,06:59:05
40.007364,116.320231,0,191,39909.291087963,2009-04-06,06:59:10
40.007382,116.320445,0,180,39909.2911458333,2009-04-06,06:59:15
40.007386,116.32068,0,168,39909.2912037037,2009-04-06,06:59:20
40.007392,116.320901,0,151,39909.2912615741,2009-04-06,06:59:25
40.007369,116.321091,0,141,39909.2913194444,2009-04-06,06:59:30
40.007231,116.321157,0,130,39909.2913773148,2009-04-06,06:59:35
40.007063,116.321175,0,123,39909.2914351852,2009-04-06,06:59:40
40.006885,116.321204,0,115,39909.2914930556,2009-04-06,06:59:45
40.006713,116.321213,0,110,39909.2915509259,2009-04-06,06:59:50
40.006533,116.321199,0,107,39909.2916087963,2009-04-06,06:59:55
40.006345,116.32118,0,103,39909.2916666667,2009-04-06,07:00:00
40.006181,116.321212,0,101,39909.291724537,2009-04-06,07:00:05
40.006,116.321196,0,101,39909.2917824074,2009-04-06,07:00:10
40.005833,116.321216,0,101,39909.2918402778,2009-04-06,07:00:15
40.005666,116.321222,0,99,39909.2918981481,2009-04-06,07:00:20
40.005493,116.321231,0,98,39909.2919560185,2009-04-06,07:00:25
40.005315,116.321252,0,96,39909.2920138889,2009-04-06,07:00:30
40.005136,116.321257,0,96,39909.2920717593,2009-04-06,07:00:35
40.004976,116.321222,0,92,39909.2921296296,2009-04-06,07:00:40
40.004829,116.321235,0,93,39909.2921875,2009-04-06,07:00:45
40.004656,116.321264,0,93,39909.2922453704,2009-04-06,07:00:50
40.004483,116.321277,0,92,39909.2923032407,2009-04-06,07:00:55
40.004342,116.321307,0,89,39909.2923611111,2009-04-06,07:01:00
40.004202,116.321296,0,86,39909.2924189815,2009-04-06,07:01:05
40.004025,116.32134,0,87,39909.2924768519,2009-04-06,07:01:10
40.003839,116.32136,0,90,39909.2925347222,2009-04-06,07:01:15
40.003683,116.321393,0,85,39909.2925925926,2009-04-06,07:01:20
40.003499,116.32143,0,91,39909.292650463,2009-04-06,07:01:25
40.003405,116.321565,0,95,39909.2927083333,2009-04-06,07:01:30
40.003401,116.321797,0,97,39909.2927662037,2009-04-06,07:01:35
40.003404,116.32201,0,94,39909.2928240741,2009-04-06,07:01:40
40.00339,116.322257,0,101,39909.2928819444,2009-04-06,07:01:45
40.003404,116.322464,0,103,39909.2929398148,2009-04-06,07:01:50
40.003422,116.322638,0,105,39909.2929976852,2009-04-06,07:01:55
40.003455,116.322911,0,111,39909.2930555556,2009-04-06,07:02:00
40.00349,116.323079,0,116,39909.2931134259,2009-04-06,07:02:05
40.003493,116.323291,0,120,39909.2931712963,2009-04-06,07:02:10
40.003486,116.323578,0,124,39909.2932291667,2009-04-06,07:02:15
40.00348,116.32382,0,134,39909.293287037,2009-04-06,07:02:20
40.003458,116.324032,0,140,39909.2933449074,2009-04-06,07:02:25
40.00338,116.324232,0,141,39909.2934027778,2009-04-06,07:02:30
40.003245,116.324298,0,144,39909.2934606481,2009-04-06,07:02:35
40.003124,116.324359,0,148,39909.2935185185,2009-04-06,07:02:40
40.002979,116.32434,0,153,39909.2935763889,2009-04-06,07:02:45
40.002847,116.324324,0,161,39909.2936342593,2009-04-06,07:02:50
40.002664,116.324378,0,169,39909.2936921296,2009-04-06,07:02:55
40.002468,116.324521,0,189,39909.29375,2009-04-06,07:03:00
40.002431,116.324835,0,181,39909.2938078704,2009-04-06,07:03:05
40.002427,116.325138,0,164,39909.2938657407,2009-04-06,07:03:10
40.002413,116.325419,0,156,39909.2939236111,2009-04-06,07:03:15
40.002448,116.325692,0,145,39909.2939814815,2009-04-06,07:03:20
40.00243,116.325972,0,137,39909.2940393519,2009-04-06,07:03:25
40.002446,116.326247,0,129,39909.2940972222,2009-04-06,07:03:30
40.002426,116.326511,0,127,39909.2941550926,2009-04-06,07:03:35
40.002251,116.326597,0,134,39909.294212963,2009-04-06,07:03:40
40.002075,116.32661,0,136,39909.2942708333,2009-04-06,07:03:45
40.001883,116.326632,0,137,39909.2943287037,2009-04-06,07:03:50
40.00169,116.326653,0,136,39909.2943865741,2009-04-06,07:03:55
40.001508,116.326657,0,142,39909.2944444444,2009-04-06,07:04:00
40.001351,116.326735,0,156,39909.2945023148,2009-04-06,07:04:05
40.001288,116.32689,0,167,39909.2945601852,2009-04-06,07:04:10
40.001253,116.326924,0,169,39909.2946180556,2009-04-06,07:04:15
40.001141,116.326934,0,170,39909.2946759259,2009-04-06,07:04:20
40.000992,116.326904,0,175,39909.2947337963,2009-04-06,07:04:25
40.00084,116.326966,0,187,39909.2947916667,2009-04-06,07:04:30
40.000661,116.326909,0,186,39909.294849537,2009-04-06,07:04:35
40.000533,116.326865,0,194,39909.2949074074,2009-04-06,07:04:40
40.000334,116.326882,0,201,39909.2949652778,2009-04-06,07:04:45
39.99999,116.326907,0,216,39909.2950231481,2009-04-06,07:04:50
39.999868,116.327119,0,195,39909.2950810185,2009-04-06,07:04:55
39.999864,116.327254,0,187,39909.2951388889,2009-04-06,07:05:00
39.999883,116.327239,0,194,39909.2951967593,2009-04-06,07:05:05
39.999888,116.327226,0,197,39909.2952546296,2009-04-06,07:05:10
39.99989,116.327196,0,199,39909.2953125,2009-04-06,07:05:15
39.99988,116.327178,0,202,39909.2953703704,2009-04-06,07:05:20
39.999881,116.327179,0,204,39909.2954282407,2009-04-06,07:05:25
39.999878,116.327187,0,205,39909.2954861111,2009-04-06,07:05:30
39.999881,116.327179,0,206,39909.2955439815,2009-04-06,07:05:35
39.999881,116.327175,0,206,39909.2956018519,2009-04-06,07:05:40
39.999881,116.327175,0,206,39909.2956365741,2009-04-06,07:05:43
39.99988,116.32718,0,206,39909.2956597222,2009-04-06,07:05:45
39.999874,116.327197,0,206,39909.2957175926,2009-04-06,07:05:50
39.999849,116.327234,0,206,39909.295775463,2009-04-06,07:05:55
39.999869,116.327311,0,206,39909.2958333333,2009-04-06,07:06:00
39.999921,116.32732,0,206,39909.2958912037,2009-04-06,07:06:05
39.999929,116.327347,0,207,39909.2959490741,2009-04-06,07:06:10
39.999927,116.327354,0,207,39909.2960069444,2009-04-06,07:06:15
39.999927,116.327354,0,207,39909.2960416667,2009-04-06,07:06:18
39.99993,116.327351,0,207,39909.2960648148,2009-04-06,07:06:20
39.999984,116.327341,0,207,39909.2961226852,2009-04-06,07:06:25
40.000099,116.32737,0,207,39909.2961805556,2009-04-06,07:06:30
40.000197,116.327394,0,206,39909.2962384259,2009-04-06,07:06:35
40.000301,116.32741,0,206,39909.2962962963,2009-04-06,07:06:40
40.000338,116.327441,0,206,39909.2963541667,2009-04-06,07:06:45
40.00037,116.327462,0,206,39909.296412037,2009-04-06,07:06:50
40.003625,116.332742,0,-21,39909.3360648148,2009-04-06,08:03:56
39.999707,116.326988,0,274,39909.3361805556,2009-04-06,08:04:06
39.999693,116.326983,0,270,39909.3362384259,2009-04-06,08:04:11
39.999706,116.326929,0,241,39909.3362962963,2009-04-06,08:04:16
39.999608,116.326998,0,244,39909.3363541667,2009-04-06,08:04:21
39.999449,116.326978,0,249,39909.336412037,2009-04-06,08:04:26
39.999336,116.32685,0,253,39909.3364699074,2009-04-06,08:04:31
39.999222,116.326706,0,252,39909.3365277778,2009-04-06,08:04:36
39.999089,116.326693,0,248,39909.3365856481,2009-04-06,08:04:41
39.998993,116.326724,0,245,39909.3366435185,2009-04-06,08:04:46
39.998836,116.326721,0,241,39909.3367013889,2009-04-06,08:04:51
39.998653,116.32665,0,227,39909.3367592593,2009-04-06,08:04:56
39.998459,116.326635,0,235,39909.3368171296,2009-04-06,08:05:01
39.998292,116.326618,0,245,39909.336875,2009-04-06,08:05:06
39.998083,116.326605,0,252,39909.3369328704,2009-04-06,08:05:11
39.997877,116.326595,0,262,39909.3369907407,2009-04-06,08:05:16
39.997669,116.326596,0,264,39909.3370486111,2009-04-06,08:05:21
39.997468,116.326595,0,273,39909.3371064815,2009-04-06,08:05:26
39.997221,116.326594,0,277,39909.3371643518,2009-04-06,08:05:31
39.997007,116.326608,0,287,39909.3372222222,2009-04-06,08:05:36
39.996797,116.326582,0,298,39909.3372800926,2009-04-06,08:05:41
39.996449,116.326541,0,292,39909.337337963,2009-04-06,08:05:46
39.9962,116.326597,0,271,39909.3373958333,2009-04-06,08:05:51
39.996016,116.326612,0,253,39909.3374537037,2009-04-06,08:05:56
39.995807,116.326571,0,245,39909.3375115741,2009-04-06,08:06:01
39.99562,116.326585,0,239,39909.3375694444,2009-04-06,08:06:06
39.99544,116.326573,0,237,39909.3376273148,2009-04-06,08:06:11
39.995259,116.326539,0,245,39909.3376851852,2009-04-06,08:06:16
39.99502,116.326448,0,271,39909.3377430556,2009-04-06,08:06:21
39.994914,116.326499,0,287,39909.3378009259,2009-04-06,08:06:26
39.994854,116.326568,0,294,39909.3378587963,2009-04-06,08:06:31
39.994839,116.326622,0,305,39909.3379166667,2009-04-06,08:06:36
39.994705,116.326642,0,319,39909.337974537,2009-04-06,08:06:41
39.994547,116.326624,0,321,39909.3380324074,2009-04-06,08:06:46
39.994132,116.326575,0,318,39909.3380902778,2009-04-06,08:06:51
39.993967,116.326533,0,307,39909.3381481481,2009-04-06,08:06:56
39.99395,116.326528,0,286,39909.3382060185,2009-04-06,08:07:01
39.993944,116.326525,0,276,39909.3382638889,2009-04-06,08:07:06
39.993942,116.326521,0,273,39909.3383217593,2009-04-06,08:07:11
39.993937,116.326515,0,271,39909.3383796296,2009-04-06,08:07:16
39.99394,116.326518,0,271,39909.3384375,2009-04-06,08:07:21
39.99394,116.326518,0,271,39909.3384722222,2009-04-06,08:07:24
39.993945,116.326521,0,271,39909.3384953704,2009-04-06,08:07:26
39.993953,116.32653,0,271,39909.3385532407,2009-04-06,08:07:31
39.99396,116.326553,0,270,39909.3386111111,2009-04-06,08:07:36
39.993965,116.326562,0,270,39909.3386689815,2009-04-06,08:07:41
39.993965,116.326562,0,270,39909.3387037037,2009-04-06,08:07:44
39.993968,116.326566,0,270,39909.3387268518,2009-04-06,08:07:46
39.993891,116.326623,0,273,39909.3387847222,2009-04-06,08:07:51
39.993766,116.326627,0,280,39909.3388425926,2009-04-06,08:07:56
39.993656,116.326671,0,291,39909.338900463,2009-04-06,08:08:01
39.993532,116.326662,0,287,39909.3389583333,2009-04-06,08:08:06
39.99334,116.326698,0,283,39909.3390162037,2009-04-06,08:08:11
39.993223,116.32674,0,279,39909.3390740741,2009-04-06,08:08:16
39.993081,116.326712,0,278,39909.3391319444,2009-04-06,08:08:21
39.993026,116.326726,0,280,39909.3391898148,2009-04-06,08:08:26
39.992926,116.326737,0,283,39909.3392476852,2009-04-06,08:08:31
39.992849,116.326778,0,285,39909.3393055556,2009-04-06,08:08:36
39.992837,116.326792,0,284,39909.3393634259,2009-04-06,08:08:41
39.99282,116.326803,0,286,39909.3394212963,2009-04-06,08:08:46
39.992801,116.326785,0,288,39909.3394791667,2009-04-06,08:08:51
39.992723,116.326781,0,291,39909.339537037,2009-04-06,08:08:56
39.992645,116.32675,0,298,39909.3395949074,2009-04-06,08:09:01
39.992393,116.326567,0,325,39909.3396527778,2009-04-06,08:09:06
39.992268,116.326545,0,339,39909.3397106482,2009-04-06,08:09:11
39.992128,116.326506,0,366,39909.3397685185,2009-04-06,08:09:16
39.992004,116.326475,0,389,39909.3398263889,2009-04-06,08:09:21
39.991902,116.32648,0,413,39909.3398842593,2009-04-06,08:09:26
39.991812,116.326477,0,432,39909.3399421296,2009-04-06,08:09:31
39.99172,116.326498,0,451,39909.34,2009-04-06,08:09:36
39.99166,116.326558,0,465,39909.3400578704,2009-04-06,08:09:41
39.991643,116.326678,0,475,39909.3401157407,2009-04-06,08:09:46
39.991702,116.326818,0,468,39909.3401736111,2009-04-06,08:09:51
39.991735,116.326916,0,462,39909.3402314815,2009-04-06,08:09:56
39.991712,116.327003,0,462,39909.3402893519,2009-04-06,08:10:01
39.991667,116.327097,0,454,39909.3403472222,2009-04-06,08:10:06
39.991635,116.327181,0,442,39909.3404050926,2009-04-06,08:10:11
39.991602,116.327242,0,437,39909.340462963,2009-04-06,08:10:16
39.99157,116.327321,0,437,39909.3405208333,2009-04-06,08:10:21
39.99155,116.327438,0,428,39909.3405787037,2009-04-06,08:10:26
39.991552,116.327575,0,412,39909.3406365741,2009-04-06,08:10:31
39.99156,116.327639,0,416,39909.3406944444,2009-04-06,08:10:36
39.991549,116.327694,0,424,39909.3407523148,2009-04-06,08:10:41
39.991528,116.327701,0,432,39909.3408101852,2009-04-06,08:10:46
39.991528,116.327701,0,432,39909.3408449074,2009-04-06,08:10:49
39.991534,116.327702,0,435,39909.3408680556,2009-04-06,08:10:51
39.99152,116.327712,0,437,39909.3409259259,2009-04-06,08:10:56
39.991441,116.327813,0,440,39909.3409837963,2009-04-06,08:11:01
39.991391,116.327898,0,444,39909.3410416667,2009-04-06,08:11:06
39.99139,116.32794,0,449,39909.341099537,2009-04-06,08:11:11
39.991427,116.327967,0,455,39909.3411574074,2009-04-06,08:11:16
39.991477,116.328,0,462,39909.3412152778,2009-04-06,08:11:21
39.991498,116.328017,0,469,39909.3412731481,2009-04-06,08:11:26
39.991546,116.328123,0,475,39909.3413310185,2009-04-06,08:11:31
39.991541,116.328237,0,481,39909.3413888889,2009-04-06,08:11:36
39.990146,116.324766,0,-27,39909.4083564815,2009-04-06,09:48:02
39.989767,116.324818,0,0,39909.4084143518,2009-04-06,09:48:07
39.989688,116.3246,0,14,39909.4084722222,2009-04-06,09:48:12
39.989694,116.324628,0,11,39909.4085300926,2009-04-06,09:48:17
39.989693,116.324642,0,9,39909.408587963,2009-04-06,09:48:22
39.989693,116.324642,0,9,39909.4086226852,2009-04-06,09:48:25
39.989694,116.324638,0,9,39909.4086458333,2009-04-06,09:48:27
39.989684,116.324627,0,6,39909.4087037037,2009-04-06,09:48:32
39.989762,116.325337,0,183,39909.4087615741,2009-04-06,09:48:37
39.989826,116.325412,0,193,39909.4088194444,2009-04-06,09:48:42
39.989884,116.3254,0,205,39909.4088773148,2009-04-06,09:48:47
39.98992,116.325406,0,218,39909.4089351852,2009-04-06,09:48:52
39.98996,116.325447,0,229,39909.4089930556,2009-04-06,09:48:57
39.989977,116.325492,0,238,39909.4090509259,2009-04-06,09:49:02
39.990128,116.325556,0,255,39909.4091087963,2009-04-06,09:49:07
39.99013,116.325398,0,272,39909.411712963,2009-04-06,09:52:52
39.990938,116.326423,0,271,39909.4117708333,2009-04-06,09:52:57
39.990936,116.326426,0,271,39909.4118287037,2009-04-06,09:53:02
39.990934,116.326426,0,271,39909.4118865741,2009-04-06,09:53:07
39.990932,116.326428,0,271,39909.4119444444,2009-04-06,09:53:12
39.990927,116.32643,0,270,39909.4120023148,2009-04-06,09:53:17
39.990925,116.326432,0,270,39909.4120601852,2009-04-06,09:53:22
39.990925,116.326432,0,270,39909.4120949074,2009-04-06,09:53:25
39.990925,116.326432,0,270,39909.4121180556,2009-04-06,09:53:27
39.990934,116.32644,0,271,39909.4121759259,2009-04-06,09:53:32
39.990934,116.32644,0,271,39909.4122106481,2009-04-06,09:53:35
39.990932,116.326447,0,270,39909.4122337963,2009-04-06,09:53:37
39.991166,116.326634,0,268,39909.4122916667,2009-04-06,09:53:42
39.991163,116.326638,0,267,39909.412349537,2009-04-06,09:53:47
39.991163,116.326638,0,266,39909.4124074074,2009-04-06,09:53:52
39.991164,116.326638,0,265,39909.4124652778,2009-04-06,09:53:57
39.991164,116.326638,0,265,39909.4125,2009-04-06,09:54:00
39.991162,116.326642,0,264,39909.4125231481,2009-04-06,09:54:02
39.991174,116.326657,0,263,39909.4125810185,2009-04-06,09:54:07
39.991185,116.326674,0,262,39909.4126388889,2009-04-06,09:54:12
39.991196,116.326682,0,260,39909.4126967593,2009-04-06,09:54:17
39.991199,116.326686,0,259,39909.4127546296,2009-04-06,09:54:22
39.991202,116.32669,0,258,39909.4128125,2009-04-06,09:54:27
39.9912,116.326691,0,256,39909.4128703704,2009-04-06,09:54:32
39.9912,116.326691,0,255,39909.4129282407,2009-04-06,09:54:37
39.991199,116.326693,0,254,39909.4129861111,2009-04-06,09:54:42
39.991204,116.326697,0,253,39909.4130439815,2009-04-06,09:54:47
39.991205,116.326698,0,252,39909.4131018519,2009-04-06,09:54:52
39.991206,116.326697,0,252,39909.4131597222,2009-04-06,09:54:57
39.991214,116.326697,0,251,39909.4132175926,2009-04-06,09:55:02
39.991217,116.326696,0,251,39909.413275463,2009-04-06,09:55:07
39.991216,116.326699,0,251,39909.4133333333,2009-04-06,09:55:12
39.991216,116.326701,0,251,39909.4133912037,2009-04-06,09:55:17
39.991212,116.326702,0,251,39909.4134490741,2009-04-06,09:55:22
39.991211,116.326704,0,251,39909.4135069444,2009-04-06,09:55:27
39.991216,116.326703,0,250,39909.4135648148,2009-04-06,09:55:32
39.991216,116.326705,0,250,39909.4136226852,2009-04-06,09:55:37
39.99122,116.326706,0,249,39909.4136805556,2009-04-06,09:55:42
39.991225,116.326704,0,249,39909.4137384259,2009-04-06,09:55:47
39.991223,116.326708,0,249,39909.4137962963,2009-04-06,09:55:52
39.991223,116.326708,0,249,39909.4138310185,2009-04-06,09:55:55
39.991227,116.326714,0,249,39909.4138541667,2009-04-06,09:55:57
39.991457,116.326883,0,254,39909.413912037,2009-04-06,09:56:02
39.991631,116.326929,0,264,39909.4139699074,2009-04-06,09:56:07
39.991768,116.327002,0,266,39909.4140277778,2009-04-06,09:56:12
39.991874,116.327138,0,246,39909.4140856481,2009-04-06,09:56:17
39.991938,116.327196,0,235,39909.4141435185,2009-04-06,09:56:22
39.99196,116.327219,0,230,39909.4142013889,2009-04-06,09:56:27
39.99196,116.327219,0,230,39909.4142361111,2009-04-06,09:56:30
39.991963,116.327221,0,229,39909.4142592593,2009-04-06,09:56:32
39.991974,116.327221,0,227,39909.4143171296,2009-04-06,09:56:37
39.991981,116.327221,0,225,39909.414375,2009-04-06,09:56:42
39.991977,116.327222,0,223,39909.4144328704,2009-04-06,09:56:47
39.991978,116.327223,0,223,39909.4144907407,2009-04-06,09:56:52
39.991978,116.327223,0,222,39909.4145486111,2009-04-06,09:56:57
39.991978,116.327223,0,222,39909.4145833333,2009-04-06,09:57:00
39.991972,116.327225,0,222,39909.4146064815,2009-04-06,09:57:02
39.991936,116.327202,0,220,39909.4146643518,2009-04-06,09:57:07
39.991936,116.327207,0,220,39909.4147222222,2009-04-06,09:57:12
39.991931,116.327207,0,221,39909.4147800926,2009-04-06,09:57:17
39.991928,116.327214,0,221,39909.414837963,2009-04-06,09:57:22
39.991928,116.327214,0,221,39909.4148726852,2009-04-06,09:57:25
39.991924,116.327219,0,221,39909.4148958333,2009-04-06,09:57:27
39.991898,116.327195,0,221,39909.4149537037,2009-04-06,09:57:32
39.991881,116.327166,0,221,39909.4150115741,2009-04-06,09:57:37
39.991845,116.327098,0,222,39909.4150694444,2009-04-06,09:57:42
39.991832,116.327137,0,222,39909.4151273148,2009-04-06,09:57:47
39.991735,116.327032,0,222,39909.4151851852,2009-04-06,09:57:52
39.991676,116.326932,0,222,39909.4152430556,2009-04-06,09:57:57
39.991727,116.326653,0,205,39909.4175578704,2009-04-06,10:01:17
39.99183,116.326476,0,202,39909.4176157407,2009-04-06,10:01:22
39.99189,116.326408,0,201,39909.4176736111,2009-04-06,10:01:27
39.99191,116.326388,0,202,39909.4177314815,2009-04-06,10:01:32
39.991922,116.326302,0,201,39909.4177893519,2009-04-06,10:01:37
39.991894,116.326261,0,201,39909.4178472222,2009-04-06,10:01:42
39.991903,116.326146,0,201,39909.4179050926,2009-04-06,10:01:47
39.99194,116.326077,0,200,39909.417962963,2009-04-06,10:01:52
39.991987,116.326025,0,200,39909.4180208333,2009-04-06,10:01:57
39.992002,116.325979,0,200,39909.4180787037,2009-04-06,10:02:02
39.992022,116.325949,0,200,39909.4181365741,2009-04-06,10:02:07
39.991954,116.325953,0,200,39909.4181944444,2009-04-06,10:02:12
39.991844,116.325958,0,199,39909.4182523148,2009-04-06,10:02:17
39.991831,116.325912,0,198,39909.4183101852,2009-04-06,10:02:22
39.991826,116.325867,0,198,39909.4183680556,2009-04-06,10:02:27
39.991817,116.325842,0,198,39909.4184259259,2009-04-06,10:02:32
39.991798,116.325932,0,13,39909.4430208333,2009-04-06,10:37:57
39.991757,116.325818,0,158,39909.4430787037,2009-04-06,10:38:02
39.99182,116.325886,0,172,39909.4431365741,2009-04-06,10:38:07
39.991938,116.326111,0,211,39909.4431944444,2009-04-06,10:38:12
39.992025,116.326214,0,214,39909.4432523148,2009-04-06,10:38:17
39.992074,116.326148,0,205,39909.4433101852,2009-04-06,10:38:22
39.99209,116.32612,0,205,39909.4433680556,2009-04-06,10:38:27
39.992106,116.326077,0,198,39909.4434259259,2009-04-06,10:38:32
39.992166,116.326079,0,193,39909.4434837963,2009-04-06,10:38:37
39.992233,116.326229,0,186,39909.4435416667,2009-04-06,10:38:42
39.992254,116.326248,0,180,39909.443599537,2009-04-06,10:38:47
39.992458,116.326591,0,169,39909.4436574074,2009-04-06,10:38:52
39.992533,116.326725,0,162,39909.4437152778,2009-04-06,10:38:57
39.992636,116.326831,0,154,39909.4437731481,2009-04-06,10:39:02
39.992694,116.32688,0,148,39909.4438310185,2009-04-06,10:39:07
39.992724,116.326912,0,149,39909.4438888889,2009-04-06,10:39:12
39.992759,116.326914,0,147,39909.4439467593,2009-04-06,10:39:17
39.992779,116.326872,0,147,39909.4440046296,2009-04-06,10:39:22
39.992801,116.326853,0,143,39909.4440625,2009-04-06,10:39:27
39.99283,116.326858,0,147,39909.4441203704,2009-04-06,10:39:32
39.992843,116.32685,0,142,39909.4441782407,2009-04-06,10:39:37
39.992843,116.32685,0,142,39909.444212963,2009-04-06,10:39:40
39.992842,116.326852,0,141,39909.4442361111,2009-04-06,10:39:42
39.99287,116.32686,0,145,39909.4442939815,2009-04-06,10:39:47
39.992944,116.326862,0,150,39909.4443518519,2009-04-06,10:39:52
39.993017,116.326882,0,152,39909.4444097222,2009-04-06,10:39:57
39.993105,116.326869,0,157,39909.4444675926,2009-04-06,10:40:02
39.993206,116.326857,0,167,39909.444525463,2009-04-06,10:40:07
39.993312,116.326832,0,167,39909.4445833333,2009-04-06,10:40:12
39.993416,116.32682,0,160,39909.4446412037,2009-04-06,10:40:17
39.993588,116.326846,0,147,39909.4446990741,2009-04-06,10:40:22
39.993737,116.326831,0,144,39909.4447569444,2009-04-06,10:40:27
39.993892,116.326843,0,147,39909.4448148148,2009-04-06,10:40:32
39.993996,116.326908,0,146,39909.4448726852,2009-04-06,10:40:37
39.994097,116.326988,0,138,39909.4449305556,2009-04-06,10:40:42
39.994233,116.326929,0,138,39909.4449884259,2009-04-06,10:40:47
39.994367,116.326863,0,140,39909.4450462963,2009-04-06,10:40:52
39.994525,116.326841,0,138,39909.4451041667,2009-04-06,10:40:57
39.994702,116.326819,0,131,39909.445162037,2009-04-06,10:41:02
39.994865,116.326821,0,127,39909.4452199074,2009-04-06,10:41:07
39.995029,116.326774,0,128,39909.4452777778,2009-04-06,10:41:12
39.99518,116.326775,0,127,39909.4453356481,2009-04-06,10:41:17
39.995343,116.326737,0,128,39909.4453935185,2009-04-06,10:41:22
39.995508,116.326724,0,136,39909.4454513889,2009-04-06,10:41:27
39.995675,116.326717,0,147,39909.4455092593,2009-04-06,10:41:32
39.995836,116.32676,0,162,39909.4455671296,2009-04-06,10:41:37
39.996026,116.326791,0,150,39909.445625,2009-04-06,10:41:42
39.996188,116.326834,0,149,39909.4456828704,2009-04-06,10:41:47
39.996303,116.32678,0,183,39909.4457407407,2009-04-06,10:41:52
39.996492,116.326729,0,197,39909.4457986111,2009-04-06,10:41:57
39.99667,116.32668,0,212,39909.4458564815,2009-04-06,10:42:02
39.996835,116.326671,0,224,39909.4459143518,2009-04-06,10:42:07
39.997064,116.326734,0,217,39909.4459722222,2009-04-06,10:42:12
39.997274,116.326773,0,191,39909.4460300926,2009-04-06,10:42:17
39.997487,116.326748,0,181,39909.446087963,2009-04-06,10:42:22
39.997683,116.326718,0,184,39909.4461458333,2009-04-06,10:42:27
39.997888,116.326674,0,178,39909.4462037037,2009-04-06,10:42:32
39.998061,116.326677,0,180,39909.4462615741,2009-04-06,10:42:37
39.998238,116.326665,0,191,39909.4463194444,2009-04-06,10:42:42
39.99842,116.326678,0,193,39909.4463773148,2009-04-06,10:42:47
39.998646,116.326676,0,172,39909.4464351852,2009-04-06,10:42:52
39.99885,116.326651,0,168,39909.4464930556,2009-04-06,10:42:57
39.999047,116.326628,0,160,39909.4465509259,2009-04-06,10:43:02
39.99921,116.326706,0,153,39909.4466087963,2009-04-06,10:43:07
39.99932,116.326887,0,154,39909.4466666667,2009-04-06,10:43:12
39.999463,116.327063,0,149,39909.446724537,2009-04-06,10:43:17
39.999631,116.327153,0,144,39909.4467824074,2009-04-06,10:43:22
39.999768,116.327215,0,141,39909.4468402778,2009-04-06,10:43:27
39.999824,116.327316,0,142,39909.4468981481,2009-04-06,10:43:32
39.999847,116.327331,0,142,39909.4469560185,2009-04-06,10:43:37
39.999847,116.327331,0,142,39909.4469907407,2009-04-06,10:43:40
39.999846,116.327333,0,141,39909.4470138889,2009-04-06,10:43:42
39.999835,116.32733,0,141,39909.4470717593,2009-04-06,10:43:47
39.999866,116.327339,0,142,39909.4471296296,2009-04-06,10:43:52
39.999913,116.327356,0,144,39909.4471875,2009-04-06,10:43:57
39.999946,116.327382,0,146,39909.4472453704,2009-04-06,10:44:02
39.999961,116.327417,0,146,39909.4473032407,2009-04-06,10:44:07
39.999963,116.327433,0,146,39909.4473611111,2009-04-06,10:44:12
39.999988,116.327431,0,146,39909.4474189815,2009-04-06,10:44:17
39.999975,116.327369,0,145,39909.4474768518,2009-04-06,10:44:22
39.999959,116.327366,0,145,39909.4475347222,2009-04-06,10:44:27
39.999955,116.327396,0,144,39909.4475925926,2009-04-06,10:44:32
39.999974,116.327404,0,144,39909.447650463,2009-04-06,10:44:37
40.000007,116.327389,0,143,39909.4477083333,2009-04-06,10:44:42
40.0001,116.327379,0,142,39909.4477662037,2009-04-06,10:44:47
40.000159,116.327348,0,141,39909.4478240741,2009-04-06,10:44:52
40.000179,116.327345,0,140,39909.4478819444,2009-04-06,10:44:57
40.000224,116.327325,0,139,39909.4479398148,2009-04-06,10:45:02
40.000293,116.327305,0,138,39909.4479976852,2009-04-06,10:45:07
40.000344,116.327326,0,137,39909.4480555556,2009-04-06,10:45:12
40.000396,116.327326,0,137,39909.4481134259,2009-04-06,10:45:17
40.000465,116.327302,0,136,39909.4481712963,2009-04-06,10:45:22
