# Supplementary material for: Research on differential privacy protection method based on user tendency
Source: PLoS One. 2023 Oct 26;18(10):e0288823. doi: 10.1371/journal.pone.0288823 (PMC10602288; doi:10.1371/journal.pone.0288823)
Supplement: S1 Data — (ZIP) [file pone.0288823.s001.zip › Data 5-1/000/Trajectory/20090409182800.plt]

Geolife trajectory
WGS 84
Altitude is in Feet
Reserved 3
0,2,255,My Track,0,0,2,8421376
0
39.999969,116.327437,0,92,39912.7694444444,2009-04-09,18:28:00
39.999977,116.327413,0,117,39912.7695023148,2009-04-09,18:28:05
39.999966,116.327418,0,133,39912.7695601852,2009-04-09,18:28:10
39.999956,116.327418,0,136,39912.7696180556,2009-04-09,18:28:15
39.999935,116.32743,0,133,39912.7696759259,2009-04-09,18:28:20
39.999911,116.327504,0,103,39912.7697337963,2009-04-09,18:28:25
39.999923,116.327483,0,102,39912.7697916667,2009-04-09,18:28:30
39.999899,116.327453,0,101,39912.769849537,2009-04-09,18:28:35
39.999882,116.32744,0,98,39912.7699074074,2009-04-09,18:28:40
39.999875,116.327407,0,95,39912.7699652778,2009-04-09,18:28:45
39.99989,116.327427,0,93,39912.7700231481,2009-04-09,18:28:50
39.999937,116.327463,0,97,39912.7700810185,2009-04-09,18:28:55
39.999988,116.327492,0,98,39912.7701388889,2009-04-09,18:29:00
39.99992,116.327484,0,99,39912.7701967593,2009-04-09,18:29:05
39.99991,116.327448,0,88,39912.7702546296,2009-04-09,18:29:10
39.999896,116.327383,0,87,39912.7703125,2009-04-09,18:29:15
39.999882,116.32728,0,93,39912.7703703704,2009-04-09,18:29:20
39.999891,116.327164,0,87,39912.7704282407,2009-04-09,18:29:25
39.99989,116.327016,0,97,39912.7704861111,2009-04-09,18:29:30
39.999868,116.326888,0,96,39912.7705439815,2009-04-09,18:29:35
39.999885,116.326753,0,97,39912.7706018519,2009-04-09,18:29:40
39.999878,116.326591,0,96,39912.7706597222,2009-04-09,18:29:45
39.999862,116.326447,0,98,39912.7707175926,2009-04-09,18:29:50
39.999849,116.326272,0,112,39912.770775463,2009-04-09,18:29:55
39.999847,116.326126,0,119,39912.7708333333,2009-04-09,18:30:00
39.999829,116.325948,0,130,39912.7708912037,2009-04-09,18:30:05
39.999823,116.325795,0,134,39912.7709490741,2009-04-09,18:30:10
39.999821,116.325651,0,136,39912.7710069444,2009-04-09,18:30:15
39.999827,116.325508,0,136,39912.7710648148,2009-04-09,18:30:20
39.999849,116.325375,0,136,39912.7711226852,2009-04-09,18:30:25
39.999874,116.325239,0,127,39912.7711805556,2009-04-09,18:30:30
39.999889,116.325099,0,126,39912.7712384259,2009-04-09,18:30:35
39.999901,116.324977,0,127,39912.7712962963,2009-04-09,18:30:40
39.999859,116.32484,0,111,39912.7713541667,2009-04-09,18:30:45
39.999907,116.324792,0,105,39912.771412037,2009-04-09,18:30:50
40.000006,116.324762,0,91,39912.7714699074,2009-04-09,18:30:55
40.000109,116.324756,0,74,39912.7715277778,2009-04-09,18:31:00
40.000245,116.324742,0,57,39912.7715856481,2009-04-09,18:31:05
40.000358,116.324729,0,52,39912.7716435185,2009-04-09,18:31:10
40.000455,116.324719,0,47,39912.7717013889,2009-04-09,18:31:15
40.000539,116.324738,0,53,39912.7717592593,2009-04-09,18:31:20
40.00062,116.324693,0,61,39912.7718171296,2009-04-09,18:31:25
40.00072,116.324639,0,91,39912.771875,2009-04-09,18:31:30
40.000824,116.324637,0,112,39912.7719328704,2009-04-09,18:31:35
40.000944,116.324632,0,116,39912.7719907407,2009-04-09,18:31:40
40.001026,116.324636,0,112,39912.7720486111,2009-04-09,18:31:45
40.001066,116.324643,0,103,39912.7721064815,2009-04-09,18:31:50
40.001103,116.324677,0,99,39912.7721643519,2009-04-09,18:31:55
40.001182,116.324688,0,94,39912.7722222222,2009-04-09,18:32:00
40.001243,116.324688,0,95,39912.7722800926,2009-04-09,18:32:05
40.001348,116.324625,0,109,39912.772337963,2009-04-09,18:32:10
40.001447,116.324625,0,106,39912.7723958333,2009-04-09,18:32:15
40.00163,116.324606,0,107,39912.7724537037,2009-04-09,18:32:20
40.001754,116.324623,0,102,39912.7725115741,2009-04-09,18:32:25
40.001857,116.324644,0,100,39912.7725694444,2009-04-09,18:32:30
40.002033,116.324608,0,111,39912.7726273148,2009-04-09,18:32:35
40.002043,116.32458,0,110,39912.7726851852,2009-04-09,18:32:40
40.002043,116.32458,0,110,39912.7727199074,2009-04-09,18:32:43
40.002048,116.324577,0,110,39912.7727430556,2009-04-09,18:32:45
40.002075,116.324573,0,106,39912.7728009259,2009-04-09,18:32:50
40.002125,116.324566,0,102,39912.7728587963,2009-04-09,18:32:55
40.002295,116.324534,0,107,39912.7729166667,2009-04-09,18:33:00
40.002546,116.324535,0,121,39912.772974537,2009-04-09,18:33:05
40.002617,116.324526,0,113,39912.7730324074,2009-04-09,18:33:10
40.002728,116.324506,0,104,39912.7730902778,2009-04-09,18:33:15
40.002777,116.324481,0,96,39912.7731481481,2009-04-09,18:33:20
40.002897,116.32443,0,86,39912.7732060185,2009-04-09,18:33:25
40.003018,116.324498,0,85,39912.7732638889,2009-04-09,18:33:30
40.003203,116.324647,0,93,39912.7733217593,2009-04-09,18:33:35
40.003351,116.324724,0,98,39912.7733796296,2009-04-09,18:33:40
40.003701,116.324717,0,110,39912.7734375,2009-04-09,18:33:45
40.003972,116.324723,0,118,39912.7734953704,2009-04-09,18:33:50
40.004184,116.324718,0,112,39912.7735532407,2009-04-09,18:33:55
40.004472,116.324647,0,91,39912.7736111111,2009-04-09,18:34:00
40.004638,116.324602,0,82,39912.7736689815,2009-04-09,18:34:05
40.004781,116.324585,0,79,39912.7737268518,2009-04-09,18:34:10
40.004929,116.324539,0,71,39912.7737847222,2009-04-09,18:34:15
40.005113,116.324503,0,60,39912.7738425926,2009-04-09,18:34:20
40.005246,116.324483,0,41,39912.773900463,2009-04-09,18:34:25
40.005388,116.324441,0,35,39912.7739583333,2009-04-09,18:34:30
40.005537,116.324422,0,25,39912.7740162037,2009-04-09,18:34:35
40.00568,116.324389,0,22,39912.7740740741,2009-04-09,18:34:40
40.005833,116.32435,0,34,39912.7741319444,2009-04-09,18:34:45
40.005935,116.324388,0,45,39912.7741898148,2009-04-09,18:34:50
40.006073,116.324387,0,45,39912.7742476852,2009-04-09,18:34:55
40.006233,116.324377,0,46,39912.7743055556,2009-04-09,18:35:00
40.006367,116.324448,0,48,39912.7743634259,2009-04-09,18:35:05
40.00651,116.324461,0,50,39912.7744212963,2009-04-09,18:35:10
40.006648,116.324432,0,42,39912.7744791667,2009-04-09,18:35:15
40.006816,116.324374,0,29,39912.774537037,2009-04-09,18:35:20
40.006981,116.324359,0,22,39912.7745949074,2009-04-09,18:35:25
40.007156,116.324315,0,26,39912.7746527778,2009-04-09,18:35:30
40.007304,116.324297,0,34,39912.7747106481,2009-04-09,18:35:35
40.007453,116.324275,0,29,39912.7747685185,2009-04-09,18:35:40
40.00758,116.324275,0,27,39912.7748263889,2009-04-09,18:35:45
40.007731,116.32426,0,32,39912.7748842593,2009-04-09,18:35:50
40.007912,116.324244,0,41,39912.7749421296,2009-04-09,18:35:55
40.008083,116.32421,0,45,39912.775,2009-04-09,18:36:00
40.008276,116.324188,0,54,39912.7750578704,2009-04-09,18:36:05
40.008459,116.324167,0,65,39912.7751157407,2009-04-09,18:36:10
40.008656,116.324145,0,68,39912.7751736111,2009-04-09,18:36:15
40.00885,116.324124,0,68,39912.7752314815,2009-04-09,18:36:20
40.00903,116.324112,0,68,39912.7752893518,2009-04-09,18:36:25
40.009202,116.324093,0,59,39912.7753472222,2009-04-09,18:36:30
40.009371,116.324085,0,51,39912.7754050926,2009-04-09,18:36:35
40.009526,116.324048,0,46,39912.775462963,2009-04-09,18:36:40
40.009658,116.323913,0,57,39912.7755208333,2009-04-09,18:36:45
40.009706,116.323712,0,56,39912.7755787037,2009-04-09,18:36:50
40.00972,116.323482,0,53,39912.7756365741,2009-04-09,18:36:55
40.009725,116.323282,0,53,39912.7756944444,2009-04-09,18:37:00
40.00973,116.32309,0,51,39912.7757523148,2009-04-09,18:37:05
40.009739,116.322906,0,53,39912.7758101852,2009-04-09,18:37:10
40.00988,116.322792,0,54,39912.7758680556,2009-04-09,18:37:15
40.010011,116.322749,0,60,39912.7759259259,2009-04-09,18:37:20
40.01012,116.322555,0,56,39912.7759837963,2009-04-09,18:37:25
40.010249,116.322407,0,54,39912.7760416667,2009-04-09,18:37:30
40.010313,116.322349,0,58,39912.776099537,2009-04-09,18:37:35
40.010449,116.322157,0,70,39912.7761574074,2009-04-09,18:37:40
40.010693,116.322171,0,72,39912.7762152778,2009-04-09,18:37:45
40.010831,116.322057,0,76,39912.7762731481,2009-04-09,18:37:50
40.010848,116.321947,0,75,39912.7763310185,2009-04-09,18:37:55
40.01092,116.321789,0,80,39912.7763888889,2009-04-09,18:38:00
40.011024,116.321652,0,99,39912.7764467593,2009-04-09,18:38:05
40.011092,116.321669,0,94,39912.7765046296,2009-04-09,18:38:10
40.01111,116.321665,0,92,39912.7765625,2009-04-09,18:38:15
40.011113,116.321662,0,92,39912.7766203704,2009-04-09,18:38:20
40.011113,116.321664,0,91,39912.7766782407,2009-04-09,18:38:25
40.011113,116.321664,0,91,39912.776712963,2009-04-09,18:38:28
40.01112,116.32166,0,91,39912.7767361111,2009-04-09,18:38:30
40.011142,116.321707,0,89,39912.7767939815,2009-04-09,18:38:35
40.011123,116.321742,0,90,39912.7768518519,2009-04-09,18:38:40
40.011102,116.321762,0,92,39912.7769097222,2009-04-09,18:38:45
40.01106,116.321733,0,95,39912.7769675926,2009-04-09,18:38:50
