# Supplementary material for: Research on differential privacy protection method based on user tendency
Source: PLoS One. 2023 Oct 26;18(10):e0288823. doi: 10.1371/journal.pone.0288823 (PMC10602288; doi:10.1371/journal.pone.0288823)
Supplement: S1 Data — (ZIP) [file pone.0288823.s001.zip › Data 5-1/000/Trajectory/20090410021935.plt]

Geolife trajectory
WGS 84
Altitude is in Feet
Reserved 3
0,2,255,My Track,0,0,2,8421376
0
40.011736,116.322001,0,-381,39913.0969328704,2009-04-10,02:19:35
40.011499,116.321947,0,-147,39913.0969907407,2009-04-10,02:19:40
40.011578,116.321998,0,-184,39913.0970486111,2009-04-10,02:19:45
40.011466,116.321946,0,-138,39913.0971064815,2009-04-10,02:19:50
40.011443,116.321915,0,-85,39913.0971643519,2009-04-10,02:19:55
40.011368,116.321849,0,-59,39913.0972222222,2009-04-10,02:20:00
40.011261,116.321825,0,-34,39913.0972800926,2009-04-10,02:20:05
40.01116,116.321747,0,-6,39913.097337963,2009-04-10,02:20:10
40.011113,116.321778,0,2,39913.0973958333,2009-04-10,02:20:15
40.011018,116.321837,0,16,39913.0974537037,2009-04-10,02:20:20
40.010904,116.321898,0,30,39913.0975115741,2009-04-10,02:20:25
40.010872,116.322066,0,36,39913.0975694444,2009-04-10,02:20:30
40.010662,116.322106,0,56,39913.0976273148,2009-04-10,02:20:35
40.010678,116.322287,0,60,39913.0976851852,2009-04-10,02:20:40
40.01004,116.322193,0,96,39913.0977430556,2009-04-10,02:20:45
40.009819,116.322372,0,92,39913.0978009259,2009-04-10,02:20:50
40.009614,116.322616,0,99,39913.0978587963,2009-04-10,02:20:55
40.009558,116.32291,0,111,39913.0979166667,2009-04-10,02:21:00
40.009506,116.323146,0,112,39913.097974537,2009-04-10,02:21:05
40.009551,116.323491,0,126,39913.0980324074,2009-04-10,02:21:10
40.00954,116.323766,0,135,39913.0980902778,2009-04-10,02:21:15
40.009452,116.323977,0,132,39913.0981481481,2009-04-10,02:21:20
40.009295,116.324001,0,124,39913.0982060185,2009-04-10,02:21:25
40.009157,116.323977,0,126,39913.0982638889,2009-04-10,02:21:30
40.009028,116.32395,0,119,39913.0983217593,2009-04-10,02:21:35
40.008869,116.32395,0,112,39913.0983796296,2009-04-10,02:21:40
40.008729,116.323932,0,104,39913.0984375,2009-04-10,02:21:45
40.008598,116.323918,0,94,39913.0984953704,2009-04-10,02:21:50
40.008478,116.323895,0,79,39913.0985532407,2009-04-10,02:21:55
40.008136,116.323957,0,130,39913.0986111111,2009-04-10,02:22:00
40.007934,116.324017,0,129,39913.0986689815,2009-04-10,02:22:05
40.007761,116.323996,0,120,39913.0987268519,2009-04-10,02:22:10
40.007568,116.323991,0,118,39913.0987847222,2009-04-10,02:22:15
40.007369,116.324013,0,117,39913.0988425926,2009-04-10,02:22:20
40.007166,116.324023,0,117,39913.098900463,2009-04-10,02:22:25
40.006946,116.324048,0,112,39913.0989583333,2009-04-10,02:22:30
40.006766,116.324024,0,115,39913.0990162037,2009-04-10,02:22:35
40.00657,116.323989,0,114,39913.0990740741,2009-04-10,02:22:40
40.006342,116.324034,0,113,39913.0991319444,2009-04-10,02:22:45
40.006143,116.324067,0,113,39913.0991898148,2009-04-10,02:22:50
40.005965,116.324123,0,113,39913.0992476852,2009-04-10,02:22:55
40.005756,116.324146,0,115,39913.0993055556,2009-04-10,02:23:00
40.005546,116.324134,0,120,39913.0993634259,2009-04-10,02:23:05
40.00532,116.32412,0,127,39913.0994212963,2009-04-10,02:23:10
40.005149,116.324106,0,130,39913.0994791667,2009-04-10,02:23:15
40.004974,116.324087,0,130,39913.099537037,2009-04-10,02:23:20
40.00478,116.324081,0,131,39913.0995949074,2009-04-10,02:23:25
40.004578,116.324111,0,134,39913.0996527778,2009-04-10,02:23:30
40.00437,116.324119,0,138,39913.0997106481,2009-04-10,02:23:35
40.004203,116.324085,0,140,39913.0997685185,2009-04-10,02:23:40
40.004053,116.324083,0,140,39913.0998263889,2009-04-10,02:23:45
40.003886,116.324125,0,141,39913.0998842593,2009-04-10,02:23:50
40.003719,116.324149,0,147,39913.0999421296,2009-04-10,02:23:55
40.003565,116.324148,0,154,39913.1,2009-04-10,02:24:00
40.003426,116.324159,0,160,39913.1000578704,2009-04-10,02:24:05
40.003246,116.324157,0,166,39913.1001157407,2009-04-10,02:24:10
40.003047,116.324185,0,167,39913.1001736111,2009-04-10,02:24:15
40.002888,116.324181,0,175,39913.1002314815,2009-04-10,02:24:20
40.002714,116.324159,0,185,39913.1002893519,2009-04-10,02:24:25
40.002516,116.32418,0,195,39913.1003472222,2009-04-10,02:24:30
40.00235,116.324181,0,206,39913.1004050926,2009-04-10,02:24:35
40.002178,116.324216,0,216,39913.100462963,2009-04-10,02:24:40
40.00204,116.324242,0,224,39913.1005208333,2009-04-10,02:24:45
40.001836,116.32418,0,227,39913.1005787037,2009-04-10,02:24:50
40.001728,116.324136,0,235,39913.1006365741,2009-04-10,02:24:55
40.001541,116.3241,0,238,39913.1006944444,2009-04-10,02:25:00
40.001398,116.324109,0,237,39913.1007523148,2009-04-10,02:25:05
40.001223,116.324148,0,239,39913.1008101852,2009-04-10,02:25:10
40.001031,116.324236,0,243,39913.1008680556,2009-04-10,02:25:15
40.000823,116.324241,0,245,39913.1009259259,2009-04-10,02:25:20
40.000644,116.324192,0,254,39913.1009837963,2009-04-10,02:25:25
40.000444,116.324162,0,263,39913.1010416667,2009-04-10,02:25:30
40.00028,116.324163,0,260,39913.101099537,2009-04-10,02:25:35
40.000117,116.324296,0,256,39913.1011574074,2009-04-10,02:25:40
39.999615,116.32446,0,246,39913.1012152778,2009-04-10,02:25:45
39.999614,116.324708,0,249,39913.1012731481,2009-04-10,02:25:50
39.999751,116.325215,0,251,39913.1013310185,2009-04-10,02:25:55
39.999748,116.325489,0,257,39913.1013888889,2009-04-10,02:26:00
39.999729,116.325715,0,257,39913.1014467593,2009-04-10,02:26:05
39.999664,116.32594,0,253,39913.1015046296,2009-04-10,02:26:10
39.999721,116.326339,0,246,39913.1015625,2009-04-10,02:26:15
39.999743,116.326607,0,244,39913.1016203704,2009-04-10,02:26:20
39.999795,116.326733,0,228,39913.1016782407,2009-04-10,02:26:25
39.999794,116.32694,0,224,39913.1017361111,2009-04-10,02:26:30
39.999805,116.327147,0,211,39913.1017939815,2009-04-10,02:26:35
39.999835,116.327323,0,198,39913.1018518518,2009-04-10,02:26:40
39.999864,116.327415,0,192,39913.1019097222,2009-04-10,02:26:45
39.999874,116.327398,0,189,39913.1019675926,2009-04-10,02:26:50
39.999863,116.32738,0,176,39913.102025463,2009-04-10,02:26:55
39.99988,116.327398,0,178,39913.1020833333,2009-04-10,02:27:00
39.999921,116.327376,0,177,39913.1021412037,2009-04-10,02:27:05
39.999965,116.327368,0,178,39913.1021990741,2009-04-10,02:27:10
40.000017,116.327485,0,107,39913.3150231481,2009-04-10,07:33:38
40.000023,116.32747,0,94,39913.3150810185,2009-04-10,07:33:43
40.000011,116.327444,0,105,39913.3151388889,2009-04-10,07:33:48
40.000002,116.327431,0,116,39913.3151967593,2009-04-10,07:33:53
39.999969,116.327412,0,121,39913.3152546296,2009-04-10,07:33:58
39.99991,116.32739,0,124,39913.3153125,2009-04-10,07:34:03
39.999902,116.327355,0,126,39913.3153703704,2009-04-10,07:34:08
39.999901,116.327266,0,128,39913.3154282407,2009-04-10,07:34:13
39.999881,116.327217,0,127,39913.3154861111,2009-04-10,07:34:18
39.999789,116.327184,0,128,39913.3155439815,2009-04-10,07:34:23
39.999665,116.327139,0,129,39913.3156018518,2009-04-10,07:34:28
39.999506,116.327074,0,131,39913.3156597222,2009-04-10,07:34:33
39.999374,116.326957,0,131,39913.3157175926,2009-04-10,07:34:38
39.999272,116.326788,0,128,39913.315775463,2009-04-10,07:34:43
39.999133,116.326745,0,121,39913.3158333333,2009-04-10,07:34:48
39.998975,116.326754,0,117,39913.3158912037,2009-04-10,07:34:53
39.998817,116.326761,0,113,39913.3159490741,2009-04-10,07:34:58
39.998673,116.32678,0,110,39913.3160069444,2009-04-10,07:35:03
39.998571,116.326791,0,106,39913.3160648148,2009-04-10,07:35:08
39.99846,116.326804,0,105,39913.3161226852,2009-04-10,07:35:13
39.99832,116.326795,0,100,39913.3161805556,2009-04-10,07:35:18
39.998194,116.326769,0,91,39913.3162384259,2009-04-10,07:35:23
39.998036,116.326744,0,89,39913.3162962963,2009-04-10,07:35:28
39.997867,116.326743,0,80,39913.3163541667,2009-04-10,07:35:33
39.997709,116.326745,0,69,39913.316412037,2009-04-10,07:35:38
39.997548,116.32675,0,61,39913.3164699074,2009-04-10,07:35:43
39.997393,116.326774,0,57,39913.3165277778,2009-04-10,07:35:48
39.997251,116.32681,0,54,39913.3165856482,2009-04-10,07:35:53
39.997181,116.326822,0,53,39913.3166435185,2009-04-10,07:35:58
39.997078,116.326841,0,56,39913.3167013889,2009-04-10,07:36:03
39.99695,116.326849,0,63,39913.3167592593,2009-04-10,07:36:08
39.996819,116.326848,0,64,39913.3168171296,2009-04-10,07:36:13
39.996663,116.326836,0,68,39913.316875,2009-04-10,07:36:18
39.996524,116.326822,0,72,39913.3169328704,2009-04-10,07:36:23
39.996419,116.326756,0,71,39913.3169907407,2009-04-10,07:36:28
39.996319,116.326618,0,69,39913.3170486111,2009-04-10,07:36:33
39.996244,116.326463,0,63,39913.3171064815,2009-04-10,07:36:38
39.996169,116.326425,0,63,39913.3171643519,2009-04-10,07:36:43
39.996071,116.326372,0,56,39913.3172222222,2009-04-10,07:36:48
39.996022,116.32634,0,50,39913.3172800926,2009-04-10,07:36:53
39.996014,116.326315,0,44,39913.317337963,2009-04-10,07:36:58
39.996015,116.326306,0,41,39913.3173958333,2009-04-10,07:37:03
39.996016,116.326317,0,41,39913.3174537037,2009-04-10,07:37:08
39.996013,116.32633,0,40,39913.3175115741,2009-04-10,07:37:13
39.995996,116.326334,0,40,39913.3175694444,2009-04-10,07:37:18
39.995915,116.326302,0,41,39913.3176273148,2009-04-10,07:37:23
39.99588,116.326283,0,40,39913.3176851852,2009-04-10,07:37:28
39.995815,116.326305,0,40,39913.3177430556,2009-04-10,07:37:33
39.995751,116.326299,0,39,39913.3178009259,2009-04-10,07:37:38
39.995693,116.326317,0,38,39913.3178587963,2009-04-10,07:37:43
39.995646,116.326341,0,37,39913.3179166667,2009-04-10,07:37:48
39.995632,116.326435,0,41,39913.317974537,2009-04-10,07:37:53
39.995606,116.326549,0,48,39913.3180324074,2009-04-10,07:37:58
39.995576,116.326615,0,57,39913.3180902778,2009-04-10,07:38:03
39.995524,116.326641,0,66,39913.3181481481,2009-04-10,07:38:08
39.995374,116.326555,0,69,39913.3182060185,2009-04-10,07:38:13
39.995281,116.32652,0,74,39913.3182638889,2009-04-10,07:38:18
39.995195,116.326482,0,80,39913.3183217593,2009-04-10,07:38:23
39.995119,116.326495,0,86,39913.3183796296,2009-04-10,07:38:28
39.995064,116.326497,0,92,39913.3184375,2009-04-10,07:38:33
39.994927,116.326472,0,127,39913.3184953704,2009-04-10,07:38:38
39.994859,116.326465,0,127,39913.3185532407,2009-04-10,07:38:43
39.994786,116.32649,0,130,39913.3186111111,2009-04-10,07:38:48
39.994713,116.326501,0,133,39913.3186689815,2009-04-10,07:38:53
39.994651,116.326503,0,134,39913.3187268519,2009-04-10,07:38:58
39.994576,116.32651,0,138,39913.3187847222,2009-04-10,07:39:03
39.994516,116.326495,0,143,39913.3188425926,2009-04-10,07:39:08
39.994462,116.326452,0,142,39913.318900463,2009-04-10,07:39:13
39.994406,116.326458,0,140,39913.3189583333,2009-04-10,07:39:18
39.994364,116.326436,0,136,39913.3190162037,2009-04-10,07:39:23
39.994308,116.326423,0,127,39913.3190740741,2009-04-10,07:39:28
39.994245,116.326385,0,127,39913.3191319444,2009-04-10,07:39:33
39.994169,116.326409,0,135,39913.3191898148,2009-04-10,07:39:38
39.994111,116.32644,0,134,39913.3192476852,2009-04-10,07:39:43
39.994038,116.326446,0,132,39913.3193055556,2009-04-10,07:39:48
39.993957,116.326437,0,137,39913.3193634259,2009-04-10,07:39:53
39.993894,116.326419,0,141,39913.3194212963,2009-04-10,07:39:58
39.993838,116.326398,0,142,39913.3194791667,2009-04-10,07:40:03
39.993784,116.326392,0,140,39913.319537037,2009-04-10,07:40:08
39.993711,116.326405,0,139,39913.3195949074,2009-04-10,07:40:13
39.993444,116.32638,0,360,39913.3241087963,2009-04-10,07:46:43
39.993437,116.326382,0,364,39913.3241666667,2009-04-10,07:46:48
39.99343,116.326383,0,368,39913.324224537,2009-04-10,07:46:53
39.993424,116.326385,0,371,39913.3242824074,2009-04-10,07:46:58
39.993418,116.326385,0,373,39913.3243402778,2009-04-10,07:47:03
39.993411,116.326383,0,375,39913.3243981482,2009-04-10,07:47:08
39.993407,116.32638,0,377,39913.3244560185,2009-04-10,07:47:13
39.993406,116.326377,0,378,39913.3245138889,2009-04-10,07:47:18
39.993405,116.326376,0,379,39913.3245717593,2009-04-10,07:47:23
39.993404,116.326376,0,379,39913.3246296296,2009-04-10,07:47:28
39.993404,116.326376,0,379,39913.3246875,2009-04-10,07:47:33
39.993405,116.326375,0,379,39913.3247453704,2009-04-10,07:47:38
39.993407,116.326374,0,379,39913.3248032407,2009-04-10,07:47:43
39.993408,116.326374,0,378,39913.3248611111,2009-04-10,07:47:48
39.993408,116.326374,0,378,39913.3248958333,2009-04-10,07:47:51
39.993414,116.326368,0,381,39913.3249189815,2009-04-10,07:47:53
39.993457,116.326378,0,384,39913.3249768519,2009-04-10,07:47:58
39.993436,116.326393,0,386,39913.3250347222,2009-04-10,07:48:03
39.993442,116.32639,0,388,39913.3250925926,2009-04-10,07:48:08
39.993447,116.326389,0,390,39913.325150463,2009-04-10,07:48:13
39.993448,116.326389,0,391,39913.3252083333,2009-04-10,07:48:18
39.993445,116.32639,0,391,39913.3252662037,2009-04-10,07:48:23
39.993445,116.32639,0,391,39913.3253009259,2009-04-10,07:48:26
39.993437,116.326393,0,392,39913.3253240741,2009-04-10,07:48:28
39.993388,116.326429,0,394,39913.3253819444,2009-04-10,07:48:33
39.993252,116.326475,0,398,39913.3254398148,2009-04-10,07:48:38
39.992982,116.326569,0,400,39913.3254976852,2009-04-10,07:48:43
39.992682,116.326603,0,387,39913.3255555556,2009-04-10,07:48:48
39.992571,116.326612,0,377,39913.3256134259,2009-04-10,07:48:53
39.992528,116.326603,0,375,39913.3256712963,2009-04-10,07:48:58
39.992525,116.326602,0,373,39913.3257291667,2009-04-10,07:49:03
39.992528,116.326603,0,372,39913.325787037,2009-04-10,07:49:08
39.992528,116.326603,0,372,39913.3258217593,2009-04-10,07:49:11
39.992526,116.326605,0,371,39913.3258449074,2009-04-10,07:49:13
39.992509,116.326608,0,371,39913.3259027778,2009-04-10,07:49:18
39.99249,116.326623,0,372,39913.3259606481,2009-04-10,07:49:23
39.992475,116.326654,0,373,39913.3260185185,2009-04-10,07:49:28
39.992458,116.326678,0,375,39913.3260763889,2009-04-10,07:49:33
39.992437,116.326698,0,377,39913.3261342593,2009-04-10,07:49:38
39.992426,116.326708,0,379,39913.3261921296,2009-04-10,07:49:43
39.992416,116.326721,0,382,39913.32625,2009-04-10,07:49:48
39.992407,116.32673,0,386,39913.3263078704,2009-04-10,07:49:53
39.992364,116.326747,0,391,39913.3263657407,2009-04-10,07:49:58
39.992268,116.326788,0,398,39913.3264236111,2009-04-10,07:50:03
39.992057,116.32686,0,404,39913.3264814815,2009-04-10,07:50:08
39.991732,116.326921,0,408,39913.3265393519,2009-04-10,07:50:13
39.991453,116.326985,0,414,39913.3265972222,2009-04-10,07:50:18
39.991276,116.326976,0,417,39913.3266550926,2009-04-10,07:50:23
39.991158,116.326903,0,417,39913.326712963,2009-04-10,07:50:28
39.991163,116.326786,0,407,39913.3267708333,2009-04-10,07:50:33
39.991195,116.326493,0,407,39913.3268287037,2009-04-10,07:50:38
39.991192,116.325953,0,399,39913.3268865741,2009-04-10,07:50:43
39.991219,116.325393,0,394,39913.3269444444,2009-04-10,07:50:48
39.991251,116.324744,0,387,39913.3270023148,2009-04-10,07:50:53
39.991274,116.324242,0,385,39913.3270601852,2009-04-10,07:50:58
39.991287,116.323836,0,378,39913.3271180556,2009-04-10,07:51:03
39.991291,116.323608,0,374,39913.3271759259,2009-04-10,07:51:08
39.991289,116.32345,0,364,39913.3272337963,2009-04-10,07:51:13
39.991302,116.323208,0,361,39913.3272916667,2009-04-10,07:51:18
39.991323,116.322831,0,365,39913.327349537,2009-04-10,07:51:23
39.991326,116.322442,0,365,39913.3274074074,2009-04-10,07:51:28
39.991306,116.322108,0,377,39913.3274652778,2009-04-10,07:51:33
39.991302,116.321521,0,357,39913.3275231481,2009-04-10,07:51:38
39.991275,116.321054,0,348,39913.3275810185,2009-04-10,07:51:43
39.991312,116.320588,0,343,39913.3276388889,2009-04-10,07:51:48
39.991298,116.32008,0,337,39913.3276967593,2009-04-10,07:51:53
39.991298,116.319505,0,323,39913.3277546296,2009-04-10,07:51:58
39.991268,116.319062,0,306,39913.3278125,2009-04-10,07:52:03
39.991252,116.318799,0,298,39913.3278703704,2009-04-10,07:52:08
39.991263,116.31872,0,292,39913.3279282407,2009-04-10,07:52:13
39.991263,116.31872,0,292,39913.327962963,2009-04-10,07:52:16
39.991264,116.31872,0,293,39913.3279861111,2009-04-10,07:52:18
39.991265,116.318701,0,292,39913.3280439815,2009-04-10,07:52:23
39.991233,116.318483,0,271,39913.3281018519,2009-04-10,07:52:28
39.991239,116.318145,0,253,39913.3281597222,2009-04-10,07:52:33
39.991197,116.317721,0,227,39913.3282175926,2009-04-10,07:52:38
39.99118,116.317253,0,210,39913.328275463,2009-04-10,07:52:43
39.991192,116.31683,0,206,39913.3283333333,2009-04-10,07:52:48
39.991233,116.316549,0,207,39913.3283912037,2009-04-10,07:52:53
39.99128,116.316484,0,211,39913.3284490741,2009-04-10,07:52:58
39.991284,116.316467,0,213,39913.3285069444,2009-04-10,07:53:03
39.991284,116.316466,0,215,39913.3285648148,2009-04-10,07:53:08
39.991282,116.316469,0,215,39913.3286226852,2009-04-10,07:53:13
39.991282,116.316469,0,215,39913.3286574074,2009-04-10,07:53:16
39.991281,116.316465,0,215,39913.3286805556,2009-04-10,07:53:18
39.991281,116.316455,0,215,39913.3287384259,2009-04-10,07:53:23
39.991255,116.316306,0,212,39913.3287962963,2009-04-10,07:53:28
39.991346,116.316092,0,214,39913.3288541667,2009-04-10,07:53:33
39.991415,116.31582,0,215,39913.328912037,2009-04-10,07:53:38
39.991324,116.315255,0,206,39913.3289699074,2009-04-10,07:53:43
39.991155,116.314646,0,197,39913.3290277778,2009-04-10,07:53:48
39.991095,116.31396,0,187,39913.3290856481,2009-04-10,07:53:53
39.991031,116.313152,0,189,39913.3291435185,2009-04-10,07:53:58
39.990992,116.312349,0,182,39913.3292013889,2009-04-10,07:54:03
39.990969,116.311526,0,179,39913.3292592593,2009-04-10,07:54:08
39.990974,116.310854,0,173,39913.3293171296,2009-04-10,07:54:13
39.990936,116.310418,0,170,39913.329375,2009-04-10,07:54:18
39.990924,116.310239,0,178,39913.3294328704,2009-04-10,07:54:23
39.990934,116.310231,0,184,39913.3294907407,2009-04-10,07:54:28
39.990933,116.310225,0,185,39913.3295486111,2009-04-10,07:54:33
39.990933,116.310225,0,185,39913.3296064815,2009-04-10,07:54:38
39.990933,116.310225,0,185,39913.3296643518,2009-04-10,07:54:43
39.990933,116.310225,0,185,39913.3296990741,2009-04-10,07:54:46
39.990933,116.310225,0,185,39913.3297222222,2009-04-10,07:54:48
39.990932,116.310162,0,185,39913.3297800926,2009-04-10,07:54:53
39.990905,116.310061,0,185,39913.329837963,2009-04-10,07:54:58
39.990907,116.309951,0,185,39913.3298958333,2009-04-10,07:55:03
39.990945,116.309866,0,183,39913.3299537037,2009-04-10,07:55:08
39.991107,116.309756,0,172,39913.3300115741,2009-04-10,07:55:13
39.991391,116.309676,0,162,39913.3300694444,2009-04-10,07:55:18
39.991801,116.309609,0,146,39913.3301273148,2009-04-10,07:55:23
39.992299,116.309556,0,144,39913.3301851852,2009-04-10,07:55:28
39.992875,116.309452,0,136,39913.3302430556,2009-04-10,07:55:33
39.993465,116.309314,0,133,39913.3303009259,2009-04-10,07:55:38
39.994116,116.309254,0,123,39913.3303587963,2009-04-10,07:55:43
39.994807,116.309199,0,122,39913.3304166667,2009-04-10,07:55:48
39.995503,116.309135,0,123,39913.330474537,2009-04-10,07:55:53
39.996201,116.309109,0,130,39913.3305324074,2009-04-10,07:55:58
39.996868,116.309034,0,138,39913.3305902778,2009-04-10,07:56:03
39.997416,116.309003,0,146,39913.3306481481,2009-04-10,07:56:08
39.997753,116.308958,0,158,39913.3307060185,2009-04-10,07:56:13
39.997922,116.308922,0,165,39913.3307638889,2009-04-10,07:56:18
39.997949,116.308967,0,174,39913.3308217593,2009-04-10,07:56:23
39.997966,116.308961,0,184,39913.3308796296,2009-04-10,07:56:28
39.997983,116.308961,0,195,39913.3309375,2009-04-10,07:56:33
39.997986,116.30896,0,205,39913.3309953704,2009-04-10,07:56:38
39.997984,116.30896,0,210,39913.3310532407,2009-04-10,07:56:43
39.997977,116.308961,0,211,39913.3311111111,2009-04-10,07:56:48
39.997973,116.308962,0,211,39913.3311689815,2009-04-10,07:56:53
39.99797,116.308962,0,212,39913.3312268518,2009-04-10,07:56:58
39.997974,116.308963,0,212,39913.3312847222,2009-04-10,07:57:03
39.997982,116.308963,0,212,39913.3313425926,2009-04-10,07:57:08
39.997989,116.308962,0,213,39913.331400463,2009-04-10,07:57:13
39.997989,116.308963,0,214,39913.3314583333,2009-04-10,07:57:18
39.997989,116.308963,0,214,39913.3314930556,2009-04-10,07:57:21
39.997992,116.308963,0,215,39913.3315162037,2009-04-10,07:57:23
39.998008,116.30896,0,215,39913.3315740741,2009-04-10,07:57:28
39.998212,116.308957,0,215,39913.3316319444,2009-04-10,07:57:33
39.998428,116.308896,0,211,39913.3316898148,2009-04-10,07:57:38
39.998568,116.308704,0,212,39913.3317476852,2009-04-10,07:57:43
39.998598,116.308358,0,211,39913.3318055556,2009-04-10,07:57:48
39.998562,116.307918,0,210,39913.3318634259,2009-04-10,07:57:53
39.998576,116.307574,0,200,39913.3319212963,2009-04-10,07:57:58
39.998595,116.307434,0,190,39913.3319791667,2009-04-10,07:58:03
39.998579,116.307461,0,186,39913.332037037,2009-04-10,07:58:08
39.998579,116.307461,0,186,39913.3320717593,2009-04-10,07:58:11
39.998579,116.307469,0,186,39913.3320949074,2009-04-10,07:58:13
39.998566,116.307431,0,184,39913.3321527778,2009-04-10,07:58:18
39.998528,116.307183,0,180,39913.3322106482,2009-04-10,07:58:23
39.998521,116.306871,0,180,39913.3322685185,2009-04-10,07:58:28
39.998519,116.306521,0,182,39913.3323263889,2009-04-10,07:58:33
39.99852,116.306128,0,181,39913.3323842593,2009-04-10,07:58:38
39.998506,116.305643,0,181,39913.3324421296,2009-04-10,07:58:43
39.998542,116.305116,0,181,39913.3325,2009-04-10,07:58:48
39.998467,116.304536,0,181,39913.3325578704,2009-04-10,07:58:53
39.998314,116.303955,0,175,39913.3326157407,2009-04-10,07:58:58
39.998194,116.30342,0,173,39913.3326736111,2009-04-10,07:59:03
39.998094,116.302957,0,169,39913.3327314815,2009-04-10,07:59:08
39.997975,116.302637,0,162,39913.3327893519,2009-04-10,07:59:13
39.997706,116.302379,0,157,39913.3328472222,2009-04-10,07:59:18
39.997354,116.30205,0,158,39913.3329050926,2009-04-10,07:59:23
39.996952,116.301666,0,157,39913.332962963,2009-04-10,07:59:28
39.996569,116.301208,0,154,39913.3330208333,2009-04-10,07:59:33
39.996401,116.300669,0,143,39913.3330787037,2009-04-10,07:59:38
39.996343,116.300408,0,140,39913.3331365741,2009-04-10,07:59:43
39.996331,116.300322,0,142,39913.3331944444,2009-04-10,07:59:48
39.996329,116.300088,0,139,39913.3332523148,2009-04-10,07:59:53
39.996306,116.299768,0,139,39913.3333101852,2009-04-10,07:59:58
39.996271,116.299381,0,140,39913.3333680556,2009-04-10,08:00:03
39.996258,116.299111,0,140,39913.3334259259,2009-04-10,08:00:08
39.996257,116.298989,0,145,39913.3334837963,2009-04-10,08:00:13
39.996226,116.298895,0,148,39913.3335416667,2009-04-10,08:00:18
39.996192,116.298785,0,153,39913.333599537,2009-04-10,08:00:23
39.996183,116.298731,0,157,39913.3336574074,2009-04-10,08:00:28
39.99618,116.298714,0,160,39913.3337152778,2009-04-10,08:00:33
39.996179,116.298712,0,161,39913.3337731481,2009-04-10,08:00:38
39.996178,116.298705,0,162,39913.3338310185,2009-04-10,08:00:43
39.996178,116.298705,0,162,39913.3338657407,2009-04-10,08:00:46
39.996179,116.298707,0,162,39913.3338888889,2009-04-10,08:00:48
39.996184,116.298682,0,162,39913.3339467593,2009-04-10,08:00:53
39.996189,116.298608,0,161,39913.3340046296,2009-04-10,08:00:58
39.996172,116.298571,0,159,39913.3340625,2009-04-10,08:01:03
39.996172,116.298569,0,160,39913.3341203704,2009-04-10,08:01:08
39.996172,116.298569,0,160,39913.3341550926,2009-04-10,08:01:11
39.996172,116.298565,0,160,39913.3341782407,2009-04-10,08:01:13
39.996162,116.298535,0,158,39913.3342361111,2009-04-10,08:01:18
39.996133,116.298442,0,156,39913.3342939815,2009-04-10,08:01:23
39.996076,116.298354,0,156,39913.3343518519,2009-04-10,08:01:28
39.995928,116.298343,0,160,39913.3344097222,2009-04-10,08:01:33
39.995695,116.29837,0,167,39913.3344675926,2009-04-10,08:01:38
39.99538,116.298429,0,174,39913.334525463,2009-04-10,08:01:43
39.994996,116.298447,0,184,39913.3345833333,2009-04-10,08:01:48
39.994651,116.298466,0,194,39913.3346412037,2009-04-10,08:01:53
39.994334,116.298485,0,204,39913.3346990741,2009-04-10,08:01:58
39.994077,116.298525,0,214,39913.3347569444,2009-04-10,08:02:03
39.993867,116.298543,0,226,39913.3348148148,2009-04-10,08:02:08
39.993673,116.298557,0,238,39913.3348726852,2009-04-10,08:02:13
39.993525,116.29861,0,237,39913.3349305556,2009-04-10,08:02:18
39.993284,116.298636,0,241,39913.3349884259,2009-04-10,08:02:23
39.99298,116.298597,0,247,39913.3350462963,2009-04-10,08:02:28
39.992758,116.298605,0,243,39913.3351041667,2009-04-10,08:02:33
39.99273,116.298638,0,243,39913.335162037,2009-04-10,08:02:38
39.992717,116.298641,0,247,39913.3352199074,2009-04-10,08:02:43
39.992717,116.298641,0,247,39913.3352546296,2009-04-10,08:02:46
39.992714,116.298641,0,248,39913.3352777778,2009-04-10,08:02:48
39.99269,116.298645,0,247,39913.3353356481,2009-04-10,08:02:53
39.992542,116.298639,0,242,39913.3353935185,2009-04-10,08:02:58
39.992344,116.298597,0,232,39913.3354513889,2009-04-10,08:03:03
39.992121,116.298625,0,229,39913.3355092593,2009-04-10,08:03:08
39.991935,116.298641,0,231,39913.3355671296,2009-04-10,08:03:13
39.991772,116.298655,0,228,39913.335625,2009-04-10,08:03:18
39.99157,116.298695,0,221,39913.3356828704,2009-04-10,08:03:23
39.991283,116.29873,0,222,39913.3357407407,2009-04-10,08:03:28
39.990916,116.298794,0,220,39913.3357986111,2009-04-10,08:03:33
39.990497,116.298711,0,220,39913.3358564815,2009-04-10,08:03:38
39.990077,116.298639,0,222,39913.3359143519,2009-04-10,08:03:43
39.989713,116.298677,0,225,39913.3359722222,2009-04-10,08:03:48
39.989504,116.298646,0,224,39913.3360300926,2009-04-10,08:03:53
39.989385,116.298356,0,211,39913.336087963,2009-04-10,08:03:58
39.989373,116.297949,0,206,39913.3361458333,2009-04-10,08:04:03
39.989364,116.297422,0,203,39913.3362037037,2009-04-10,08:04:08
39.989362,116.29681,0,205,39913.3362615741,2009-04-10,08:04:13
39.989342,116.296104,0,209,39913.3363194444,2009-04-10,08:04:18
39.989321,116.295345,0,213,39913.3363773148,2009-04-10,08:04:23
39.989226,116.294669,0,212,39913.3364351852,2009-04-10,08:04:28
39.989149,116.294086,0,208,39913.3364930556,2009-04-10,08:04:33
39.98909,116.293719,0,200,39913.3365509259,2009-04-10,08:04:38
39.989068,116.29352,0,187,39913.3366087963,2009-04-10,08:04:43
39.989203,116.293341,0,180,39913.3366666667,2009-04-10,08:04:48
39.989275,116.293289,0,171,39913.336724537,2009-04-10,08:04:53
39.989362,116.293227,0,170,39913.3367824074,2009-04-10,08:04:58
39.989579,116.293067,0,166,39913.3368402778,2009-04-10,08:05:03
39.989895,116.292784,0,157,39913.3368981481,2009-04-10,08:05:08
39.990227,116.292385,0,149,39913.3369560185,2009-04-10,08:05:13
39.990595,116.291897,0,139,39913.3370138889,2009-04-10,08:05:18
39.991039,116.291404,0,127,39913.3370717593,2009-04-10,08:05:23
39.991517,116.290852,0,118,39913.3371296296,2009-04-10,08:05:28
39.991976,116.290312,0,113,39913.3371875,2009-04-10,08:05:33
39.992358,116.289897,0,114,39913.3372453704,2009-04-10,08:05:38
39.992558,116.289742,0,116,39913.3373032407,2009-04-10,08:05:43
39.992731,116.289643,0,122,39913.3373611111,2009-04-10,08:05:48
39.993004,116.289529,0,135,39913.3374189815,2009-04-10,08:05:53
39.993387,116.289388,0,148,39913.3374768518,2009-04-10,08:05:58
39.993854,116.289308,0,150,39913.3375347222,2009-04-10,08:06:03
39.994312,116.289269,0,147,39913.3375925926,2009-04-10,08:06:08
39.994513,116.289246,0,159,39913.337650463,2009-04-10,08:06:13
39.994616,116.28922,0,162,39913.3377083333,2009-04-10,08:06:18
39.994711,116.289193,0,163,39913.3377662037,2009-04-10,08:06:23
39.994764,116.289194,0,167,39913.3378240741,2009-04-10,08:06:28
39.994789,116.289201,0,173,39913.3378819444,2009-04-10,08:06:33
39.994795,116.289195,0,175,39913.3379398148,2009-04-10,08:06:38
39.994802,116.289187,0,176,39913.3379976852,2009-04-10,08:06:43
39.994802,116.289187,0,176,39913.3380324074,2009-04-10,08:06:46
39.994806,116.289184,0,176,39913.3380555556,2009-04-10,08:06:48
39.99484,116.289179,0,176,39913.3381134259,2009-04-10,08:06:53
39.995,116.289138,0,176,39913.3381712963,2009-04-10,08:06:58
39.995071,116.289038,0,180,39913.3382291667,2009-04-10,08:07:03
39.994952,116.288973,0,180,39913.338287037,2009-04-10,08:07:08
39.994542,116.289066,0,179,39913.3383449074,2009-04-10,08:07:13
39.994044,116.289108,0,180,39913.3384027778,2009-04-10,08:07:18
39.993504,116.289224,0,185,39913.3384606481,2009-04-10,08:07:23
39.993019,116.289339,0,190,39913.3385185185,2009-04-10,08:07:28
39.992578,116.289512,0,195,39913.3385763889,2009-04-10,08:07:33
39.992295,116.289649,0,195,39913.3386342593,2009-04-10,08:07:38
39.992181,116.289709,0,193,39913.3386921296,2009-04-10,08:07:43
39.992174,116.289713,0,192,39913.33875,2009-04-10,08:07:48
39.992174,116.289713,0,192,39913.3387847222,2009-04-10,08:07:51
39.992166,116.289719,0,192,39913.3388078704,2009-04-10,08:07:53
39.99207,116.289821,0,192,39913.3388657407,2009-04-10,08:07:58
39.991892,116.29004,0,193,39913.3389236111,2009-04-10,08:08:03
39.991629,116.290365,0,199,39913.3389814815,2009-04-10,08:08:08
39.991321,116.290736,0,202,39913.3390393518,2009-04-10,08:08:13
39.990946,116.291166,0,205,39913.3390972222,2009-04-10,08:08:18
39.990562,116.291618,0,211,39913.3391550926,2009-04-10,08:08:23
39.990145,116.292115,0,215,39913.339212963,2009-04-10,08:08:28
39.989726,116.292601,0,218,39913.3392708333,2009-04-10,08:08:33
39.989263,116.292933,0,220,39913.3393287037,2009-04-10,08:08:38
39.988779,116.293117,0,222,39913.3393865741,2009-04-10,08:08:43
39.988461,116.293188,0,226,39913.3394444444,2009-04-10,08:08:48
39.988245,116.293259,0,228,39913.3395023148,2009-04-10,08:08:53
39.987907,116.293331,0,230,39913.3395601852,2009-04-10,08:08:58
39.987606,116.293402,0,231,39913.3396180556,2009-04-10,08:09:03
39.987344,116.293473,0,233,39913.3396759259,2009-04-10,08:09:08
39.986982,116.293576,0,239,39913.3397337963,2009-04-10,08:09:13
39.986622,116.293641,0,247,39913.3397916667,2009-04-10,08:09:18
39.986353,116.293664,0,255,39913.339849537,2009-04-10,08:09:23
39.986177,116.293655,0,256,39913.3399074074,2009-04-10,08:09:28
39.986083,116.293655,0,258,39913.3399652778,2009-04-10,08:09:33
39.986045,116.293648,0,255,39913.3400231482,2009-04-10,08:09:38
39.986026,116.293654,0,261,39913.3400810185,2009-04-10,08:09:43
39.985985,116.293653,0,262,39913.3401388889,2009-04-10,08:09:48
39.985899,116.29366,0,259,39913.3401967593,2009-04-10,08:09:53
39.985858,116.293667,0,253,39913.3402546296,2009-04-10,08:09:58
39.985838,116.293667,0,241,39913.3403125,2009-04-10,08:10:03
39.985819,116.293682,0,230,39913.3403703704,2009-04-10,08:10:08
39.985796,116.293667,0,223,39913.3404282407,2009-04-10,08:10:13
39.985783,116.293649,0,219,39913.3404861111,2009-04-10,08:10:18
39.985716,116.293643,0,216,39913.3405439815,2009-04-10,08:10:23
39.985653,116.293641,0,214,39913.3406018519,2009-04-10,08:10:28
39.985588,116.293627,0,209,39913.3406597222,2009-04-10,08:10:33
39.985527,116.293621,0,206,39913.3407175926,2009-04-10,08:10:38
39.985518,116.293616,0,204,39913.340775463,2009-04-10,08:10:43
39.985518,116.293616,0,204,39913.3408101852,2009-04-10,08:10:46
39.985519,116.293618,0,204,39913.3408333333,2009-04-10,08:10:48
39.98547,116.293621,0,205,39913.3408912037,2009-04-10,08:10:53
39.985427,116.29363,0,205,39913.3409490741,2009-04-10,08:10:58
39.985428,116.293638,0,206,39913.3410069444,2009-04-10,08:11:03
39.985429,116.293638,0,206,39913.3410648148,2009-04-10,08:11:08
39.985429,116.293638,0,206,39913.341099537,2009-04-10,08:11:11
39.985429,116.293638,0,206,39913.3411226852,2009-04-10,08:11:13
39.985379,116.293648,0,206,39913.3411805556,2009-04-10,08:11:18
39.985326,116.293645,0,207,39913.3412384259,2009-04-10,08:11:23
39.985296,116.293655,0,208,39913.3412962963,2009-04-10,08:11:28
39.985251,116.293665,0,209,39913.3413541667,2009-04-10,08:11:33
39.985202,116.293654,0,211,39913.341412037,2009-04-10,08:11:38
39.985154,116.293629,0,212,39913.3414699074,2009-04-10,08:11:43
39.985109,116.293618,0,213,39913.3415277778,2009-04-10,08:11:48
39.98508,116.293596,0,217,39913.3415856481,2009-04-10,08:11:53
39.985044,116.293593,0,220,39913.3416435185,2009-04-10,08:11:58
39.984995,116.293584,0,221,39913.3417013889,2009-04-10,08:12:03
39.984944,116.293576,0,216,39913.3417592593,2009-04-10,08:12:08
39.984916,116.293576,0,218,39913.3418171296,2009-04-10,08:12:13
39.984891,116.293569,0,220,39913.341875,2009-04-10,08:12:18
39.984877,116.293565,0,221,39913.3419328704,2009-04-10,08:12:23
39.984854,116.293546,0,222,39913.3419907407,2009-04-10,08:12:28
39.984814,116.293515,0,223,39913.3420486111,2009-04-10,08:12:33
39.984789,116.293494,0,222,39913.3421064815,2009-04-10,08:12:38
39.98476,116.293455,0,224,39913.3421643519,2009-04-10,08:12:43
39.98472,116.293419,0,225,39913.3422222222,2009-04-10,08:12:48
39.984705,116.293407,0,226,39913.3422800926,2009-04-10,08:12:53
39.984699,116.293399,0,225,39913.342337963,2009-04-10,08:12:58
39.984699,116.293399,0,225,39913.3423726852,2009-04-10,08:13:01
39.984691,116.293397,0,224,39913.3423958333,2009-04-10,08:13:03
39.984646,116.293305,0,208,39913.3424537037,2009-04-10,08:13:08
39.984601,116.293186,0,196,39913.3425115741,2009-04-10,08:13:13
39.98455,116.293141,0,189,39913.3425694444,2009-04-10,08:13:18
39.984538,116.29313,0,186,39913.3426273148,2009-04-10,08:13:23
39.984526,116.293124,0,185,39913.3426851852,2009-04-10,08:13:28
39.984516,116.293121,0,184,39913.3427430556,2009-04-10,08:13:33
39.984504,116.293116,0,183,39913.3428009259,2009-04-10,08:13:38
39.984459,116.293078,0,182,39913.3428587963,2009-04-10,08:13:43
39.984415,116.293011,0,180,39913.3429166667,2009-04-10,08:13:48
39.984395,116.292968,0,177,39913.342974537,2009-04-10,08:13:53
39.984394,116.292916,0,169,39913.3430324074,2009-04-10,08:13:58
39.98438,116.292884,0,163,39913.3430902778,2009-04-10,08:14:03
39.984354,116.292838,0,162,39913.3431481481,2009-04-10,08:14:08
39.984318,116.292768,0,160,39913.3432060185,2009-04-10,08:14:13
39.984266,116.29265,0,159,39913.3432638889,2009-04-10,08:14:18
39.984238,116.292564,0,159,39913.3433217593,2009-04-10,08:14:23
39.984215,116.292489,0,162,39913.3433796296,2009-04-10,08:14:28
39.984181,116.292383,0,165,39913.3434375,2009-04-10,08:14:33
39.984154,116.292277,0,167,39913.3434953704,2009-04-10,08:14:38
39.984122,116.292179,0,170,39913.3435532407,2009-04-10,08:14:43
39.984114,116.292141,0,169,39913.3436111111,2009-04-10,08:14:48
39.984104,116.292128,0,168,39913.3436689815,2009-04-10,08:14:53
39.984091,116.292077,0,163,39913.3437268519,2009-04-10,08:14:58
39.984059,116.291936,0,161,39913.3437847222,2009-04-10,08:15:03
39.984024,116.291791,0,156,39913.3438425926,2009-04-10,08:15:08
39.98398,116.291694,0,152,39913.343900463,2009-04-10,08:15:13
39.983902,116.291511,0,151,39913.3439583333,2009-04-10,08:15:18
39.983765,116.291252,0,151,39913.3440162037,2009-04-10,08:15:23
39.983566,116.290925,0,147,39913.3440740741,2009-04-10,08:15:28
39.983392,116.290644,0,143,39913.3441319444,2009-04-10,08:15:33
39.983249,116.29036,0,139,39913.3441898148,2009-04-10,08:15:38
39.983115,116.290014,0,140,39913.3442476852,2009-04-10,08:15:43
39.982995,116.289684,0,141,39913.3443055556,2009-04-10,08:15:48
39.982872,116.289423,0,149,39913.3443634259,2009-04-10,08:15:53
39.982742,116.289221,0,151,39913.3444212963,2009-04-10,08:15:58
39.982558,116.288928,0,150,39913.3444791667,2009-04-10,08:16:03
39.982334,116.288504,0,146,39913.344537037,2009-04-10,08:16:08
39.982071,116.288029,0,141,39913.3445949074,2009-04-10,08:16:13
39.981757,116.28749,0,144,39913.3446527778,2009-04-10,08:16:18
39.981406,116.286953,0,145,39913.3447106481,2009-04-10,08:16:23
39.980989,116.286419,0,150,39913.3447685185,2009-04-10,08:16:28
39.980501,116.285883,0,151,39913.3448263889,2009-04-10,08:16:33
39.979941,116.285298,0,148,39913.3448842593,2009-04-10,08:16:38
39.979306,116.284666,0,144,39913.3449421296,2009-04-10,08:16:43
39.978614,116.28399,0,142,39913.345,2009-04-10,08:16:48
39.977941,116.283323,0,141,39913.3450578704,2009-04-10,08:16:53
39.977268,116.282667,0,143,39913.3451157407,2009-04-10,08:16:58
39.976611,116.282023,0,148,39913.3451736111,2009-04-10,08:17:03
39.975968,116.281344,0,154,39913.3452314815,2009-04-10,08:17:08
39.975346,116.280642,0,162,39913.3452893518,2009-04-10,08:17:13
39.974757,116.279909,0,171,39913.3453472222,2009-04-10,08:17:18
39.974219,116.279139,0,180,39913.3454050926,2009-04-10,08:17:23
39.973714,116.27837,0,183,39913.345462963,2009-04-10,08:17:28
39.973244,116.277546,0,178,39913.3455208333,2009-04-10,08:17:33
39.972787,116.276694,0,174,39913.3455787037,2009-04-10,08:17:38
39.972383,116.275902,0,171,39913.3456365741,2009-04-10,08:17:43
39.972028,116.275126,0,168,39913.3456944444,2009-04-10,08:17:48
39.971635,116.274336,0,168,39913.3457523148,2009-04-10,08:17:53
39.971271,116.273533,0,170,39913.3458101852,2009-04-10,08:17:58
39.97088,116.272726,0,173,39913.3458680556,2009-04-10,08:18:03
39.970478,116.271882,0,173,39913.3459259259,2009-04-10,08:18:08
39.970039,116.271086,0,183,39913.3459837963,2009-04-10,08:18:13
39.969537,116.270391,0,187,39913.3460416667,2009-04-10,08:18:18
39.968957,116.269741,0,186,39913.346099537,2009-04-10,08:18:23
39.968322,116.26923,0,188,39913.3461574074,2009-04-10,08:18:28
39.967631,116.268842,0,191,39913.3462152778,2009-04-10,08:18:33
39.966879,116.268549,0,190,39913.3462731481,2009-04-10,08:18:38
39.966044,116.268413,0,191,39913.3463310185,2009-04-10,08:18:43
39.965157,116.268398,0,189,39913.3463888889,2009-04-10,08:18:48
39.964268,116.268494,0,194,39913.3464467593,2009-04-10,08:18:53
39.963367,116.268607,0,202,39913.3465046296,2009-04-10,08:18:58
39.962457,116.268726,0,205,39913.3465625,2009-04-10,08:19:03
39.961566,116.268834,0,204,39913.3466203704,2009-04-10,08:19:08
39.960701,116.268917,0,196,39913.3466782407,2009-04-10,08:19:13
39.959879,116.269029,0,195,39913.3467361111,2009-04-10,08:19:18
39.959164,116.269058,0,190,39913.3467939815,2009-04-10,08:19:23
39.958428,116.269123,0,190,39913.3468518518,2009-04-10,08:19:28
39.95766,116.269199,0,186,39913.3469097222,2009-04-10,08:19:33
39.956914,116.269266,0,181,39913.3469675926,2009-04-10,08:19:38
39.956226,116.269264,0,178,39913.347025463,2009-04-10,08:19:43
39.955596,116.269316,0,175,39913.3470833333,2009-04-10,08:19:48
39.954986,116.269401,0,176,39913.3471412037,2009-04-10,08:19:53
39.954429,116.26946,0,175,39913.3471990741,2009-04-10,08:19:58
39.954038,116.269467,0,176,39913.3472569444,2009-04-10,08:20:03
39.953937,116.269465,0,178,39913.3473148148,2009-04-10,08:20:08
39.953931,116.269468,0,178,39913.3473726852,2009-04-10,08:20:13
39.953931,116.269468,0,178,39913.3474074074,2009-04-10,08:20:16
39.953923,116.269468,0,178,39913.3474305556,2009-04-10,08:20:18
39.953858,116.269495,0,179,39913.3474884259,2009-04-10,08:20:23
39.953627,116.26952,0,181,39913.3475462963,2009-04-10,08:20:28
39.953288,116.269514,0,185,39913.3476041667,2009-04-10,08:20:33
39.952868,116.269472,0,187,39913.347662037,2009-04-10,08:20:38
39.952449,116.269394,0,188,39913.3477199074,2009-04-10,08:20:43
39.951961,116.26933,0,191,39913.3477777778,2009-04-10,08:20:48
39.951414,116.269235,0,193,39913.3478356482,2009-04-10,08:20:53
39.950827,116.269131,0,195,39913.3478935185,2009-04-10,08:20:58
39.950262,116.269019,0,197,39913.3479513889,2009-04-10,08:21:03
39.94976,116.268916,0,199,39913.3480092593,2009-04-10,08:21:08
39.94934,116.26881,0,198,39913.3480671296,2009-04-10,08:21:13
39.948882,116.2687,0,199,39913.348125,2009-04-10,08:21:18
39.94841,116.268594,0,203,39913.3481828704,2009-04-10,08:21:23
39.947897,116.268428,0,203,39913.3482407407,2009-04-10,08:21:28
39.947329,116.268221,0,206,39913.3482986111,2009-04-10,08:21:33
39.94675,116.268078,0,210,39913.3483564815,2009-04-10,08:21:38
39.946147,116.268,0,212,39913.3484143519,2009-04-10,08:21:43
39.945677,116.267917,0,213,39913.3484722222,2009-04-10,08:21:48
39.945299,116.267864,0,217,39913.3485300926,2009-04-10,08:21:53
39.944885,116.267795,0,218,39913.348587963,2009-04-10,08:21:58
39.944409,116.267747,0,219,39913.3486458333,2009-04-10,08:22:03
39.943885,116.26772,0,217,39913.3487037037,2009-04-10,08:22:08
39.943427,116.267783,0,217,39913.3487615741,2009-04-10,08:22:13
39.943057,116.267781,0,212,39913.3488194444,2009-04-10,08:22:18
39.94275,116.267785,0,206,39913.3488773148,2009-04-10,08:22:23
39.942614,116.26778,0,201,39913.3489351852,2009-04-10,08:22:28
39.942448,116.267789,0,199,39913.3489930556,2009-04-10,08:22:33
39.942171,116.267804,0,198,39913.3490509259,2009-04-10,08:22:38
39.941869,116.267789,0,195,39913.3491087963,2009-04-10,08:22:43
39.941739,116.267769,0,191,39913.3491666667,2009-04-10,08:22:48
39.94169,116.267747,0,188,39913.349224537,2009-04-10,08:22:53
39.941671,116.267731,0,184,39913.3492824074,2009-04-10,08:22:58
39.941671,116.267731,0,184,39913.3493171296,2009-04-10,08:23:01
39.941666,116.26773,0,183,39913.3493402778,2009-04-10,08:23:03
39.941584,116.267759,0,182,39913.3493981481,2009-04-10,08:23:08
39.941386,116.26778,0,179,39913.3494560185,2009-04-10,08:23:13
39.941132,116.267789,0,176,39913.3495138889,2009-04-10,08:23:18
39.940888,116.267819,0,175,39913.3495717593,2009-04-10,08:23:23
39.940552,116.267812,0,172,39913.3496296296,2009-04-10,08:23:28
39.940127,116.267792,0,172,39913.3496875,2009-04-10,08:23:33
39.939664,116.267775,0,175,39913.3497453704,2009-04-10,08:23:38
39.939237,116.267766,0,176,39913.3498032407,2009-04-10,08:23:43
39.938874,116.267751,0,178,39913.3498611111,2009-04-10,08:23:48
39.938517,116.267728,0,175,39913.3499189815,2009-04-10,08:23:53
39.938203,116.267746,0,173,39913.3499768519,2009-04-10,08:23:58
39.937925,116.267775,0,172,39913.3500347222,2009-04-10,08:24:03
39.937602,116.267803,0,172,39913.3500925926,2009-04-10,08:24:08
39.937231,116.267838,0,176,39913.350150463,2009-04-10,08:24:13
39.936818,116.267878,0,179,39913.3502083333,2009-04-10,08:24:18
39.936361,116.267913,0,179,39913.3502662037,2009-04-10,08:24:23
39.935861,116.267978,0,183,39913.3503240741,2009-04-10,08:24:28
39.935293,116.268026,0,189,39913.3503819444,2009-04-10,08:24:33
39.934649,116.268092,0,198,39913.3504398148,2009-04-10,08:24:38
39.93395,116.268084,0,194,39913.3504976852,2009-04-10,08:24:43
39.933195,116.268169,0,195,39913.3505555556,2009-04-10,08:24:48
39.932442,116.268255,0,204,39913.3506134259,2009-04-10,08:24:53
39.931768,116.268337,0,214,39913.3506712963,2009-04-10,08:24:58
39.931144,116.268396,0,214,39913.3507291667,2009-04-10,08:25:03
39.930519,116.268507,0,207,39913.350787037,2009-04-10,08:25:08
39.930004,116.268615,0,204,39913.3508449074,2009-04-10,08:25:13
39.92951,116.268685,0,200,39913.3509027778,2009-04-10,08:25:18
39.928928,116.268741,0,195,39913.3509606481,2009-04-10,08:25:23
39.928324,116.268796,0,195,39913.3510185185,2009-04-10,08:25:28
39.927687,116.268847,0,195,39913.3510763889,2009-04-10,08:25:33
39.927068,116.268896,0,188,39913.3511342593,2009-04-10,08:25:38
39.926525,116.268917,0,188,39913.3511921296,2009-04-10,08:25:43
39.926024,116.268924,0,187,39913.35125,2009-04-10,08:25:48
39.925498,116.268884,0,178,39913.3513078704,2009-04-10,08:25:53
39.924991,116.268835,0,186,39913.3513657407,2009-04-10,08:25:58
39.924572,116.268747,0,190,39913.3514236111,2009-04-10,08:26:03
39.924273,116.26835,0,193,39913.3514814815,2009-04-10,08:26:08
39.92403,116.267744,0,198,39913.3515393519,2009-04-10,08:26:13
39.923665,116.267147,0,200,39913.3515972222,2009-04-10,08:26:18
39.923331,116.266453,0,202,39913.3516550926,2009-04-10,08:26:23
39.923138,116.265636,0,197,39913.351712963,2009-04-10,08:26:28
39.923124,116.264753,0,196,39913.3517708333,2009-04-10,08:26:33
39.923088,116.263862,0,197,39913.3518287037,2009-04-10,08:26:38
39.923074,116.262917,0,204,39913.3518865741,2009-04-10,08:26:43
39.923048,116.26193,0,212,39913.3519444444,2009-04-10,08:26:48
39.923036,116.260892,0,220,39913.3520023148,2009-04-10,08:26:53
39.923047,116.259871,0,225,39913.3520601852,2009-04-10,08:26:58
39.923043,116.258872,0,230,39913.3521180556,2009-04-10,08:27:03
39.92304,116.257881,0,239,39913.3521759259,2009-04-10,08:27:08
39.923025,116.25689,0,244,39913.3522337963,2009-04-10,08:27:13
39.923033,116.255836,0,244,39913.3522916667,2009-04-10,08:27:18
39.923037,116.254713,0,248,39913.352349537,2009-04-10,08:27:23
39.923045,116.253593,0,248,39913.3524074074,2009-04-10,08:27:28
39.923055,116.252474,0,254,39913.3524652778,2009-04-10,08:27:33
39.923147,116.251349,0,259,39913.3525231481,2009-04-10,08:27:38
39.923366,116.250266,0,265,39913.3525810185,2009-04-10,08:27:43
39.923667,116.249252,0,263,39913.3526388889,2009-04-10,08:27:48
39.924046,116.248271,0,251,39913.3526967593,2009-04-10,08:27:53
39.924428,116.247256,0,239,39913.3527546296,2009-04-10,08:27:58
39.924815,116.246194,0,240,39913.3528125,2009-04-10,08:28:03
39.925199,116.245103,0,235,39913.3528703704,2009-04-10,08:28:08
39.925559,116.244039,0,233,39913.3529282407,2009-04-10,08:28:13
39.925848,116.242933,0,236,39913.3529861111,2009-04-10,08:28:18
39.925998,116.241746,0,237,39913.3530439815,2009-04-10,08:28:23
39.925966,116.240521,0,233,39913.3531018518,2009-04-10,08:28:28
39.925798,116.239334,0,230,39913.3531597222,2009-04-10,08:28:33
39.925542,116.238169,0,226,39913.3532175926,2009-04-10,08:28:38
39.925288,116.236989,0,224,39913.353275463,2009-04-10,08:28:43
39.925024,116.235816,0,224,39913.3533333333,2009-04-10,08:28:48
39.924759,116.234677,0,225,39913.3533912037,2009-04-10,08:28:53
39.924483,116.233554,0,229,39913.3534490741,2009-04-10,08:28:58
39.924209,116.232401,0,235,39913.3535069444,2009-04-10,08:29:03
39.923929,116.231267,0,245,39913.3535648148,2009-04-10,08:29:08
39.923688,116.230172,0,251,39913.3536226852,2009-04-10,08:29:13
39.923494,116.22903,0,246,39913.3536805556,2009-04-10,08:29:18
39.923389,116.227876,0,251,39913.3537384259,2009-04-10,08:29:23
39.923366,116.226663,0,247,39913.3537962963,2009-04-10,08:29:28
39.923391,116.225442,0,251,39913.3538541667,2009-04-10,08:29:33
39.923453,116.22423,0,254,39913.353912037,2009-04-10,08:29:38
39.923506,116.223028,0,261,39913.3539699074,2009-04-10,08:29:43
39.923563,116.221855,0,271,39913.3540277778,2009-04-10,08:29:48
39.923554,116.220713,0,278,39913.3540856481,2009-04-10,08:29:53
39.923523,116.219598,0,282,39913.3541435185,2009-04-10,08:29:58
39.923509,116.218548,0,283,39913.3542013889,2009-04-10,08:30:03
39.923488,116.217494,0,278,39913.3542592593,2009-04-10,08:30:08
39.923455,116.216462,0,274,39913.3543171296,2009-04-10,08:30:13
39.923452,116.215485,0,266,39913.354375,2009-04-10,08:30:18
39.923436,116.214537,0,270,39913.3544328704,2009-04-10,08:30:23
39.923431,116.213605,0,273,39913.3544907407,2009-04-10,08:30:28
39.923425,116.212652,0,277,39913.3545486111,2009-04-10,08:30:33
39.923437,116.211675,0,280,39913.3546064815,2009-04-10,08:30:38
39.923455,116.210716,0,287,39913.3546643518,2009-04-10,08:30:43
39.923463,116.209754,0,291,39913.3547222222,2009-04-10,08:30:48
39.923495,116.208749,0,299,39913.3547800926,2009-04-10,08:30:53
39.92358,116.207732,0,299,39913.354837963,2009-04-10,08:30:58
39.923743,116.206766,0,288,39913.3548958333,2009-04-10,08:31:03
39.923906,116.205857,0,291,39913.3549537037,2009-04-10,08:31:08
39.92402,116.204996,0,295,39913.3550115741,2009-04-10,08:31:13
39.923988,116.204337,0,290,39913.3550694444,2009-04-10,08:31:18
39.923751,116.203897,0,284,39913.3551273148,2009-04-10,08:31:23
39.923316,116.203666,0,283,39913.3551851852,2009-04-10,08:31:28
39.92284,116.203739,0,279,39913.3552430556,2009-04-10,08:31:33
39.922461,116.204019,0,273,39913.3553009259,2009-04-10,08:31:38
39.922282,116.2042,0,264,39913.3553587963,2009-04-10,08:31:43
39.922156,116.204358,0,264,39913.3554166667,2009-04-10,08:31:48
39.921988,116.204535,0,258,39913.355474537,2009-04-10,08:31:53
39.921862,116.204691,0,254,39913.3555324074,2009-04-10,08:31:58
39.921715,116.204851,0,251,39913.3555902778,2009-04-10,08:32:03
39.921553,116.205022,0,253,39913.3556481482,2009-04-10,08:32:08
39.921371,116.2052,0,248,39913.3557060185,2009-04-10,08:32:13
39.921201,116.205361,0,247,39913.3557638889,2009-04-10,08:32:18
39.920994,116.205477,0,247,39913.3558217593,2009-04-10,08:32:23
39.920791,116.205574,0,252,39913.3558796296,2009-04-10,08:32:28
39.920546,116.205642,0,257,39913.3559375,2009-04-10,08:32:33
39.92026,116.205617,0,254,39913.3559953704,2009-04-10,08:32:38
39.920015,116.205603,0,246,39913.3560532407,2009-04-10,08:32:43
39.919826,116.205605,0,242,39913.3561111111,2009-04-10,08:32:48
39.919632,116.205583,0,230,39913.3561689815,2009-04-10,08:32:53
39.919463,116.205577,0,229,39913.3562268519,2009-04-10,08:32:58
39.919362,116.205557,0,232,39913.3562847222,2009-04-10,08:33:03
39.919267,116.205565,0,228,39913.3563425926,2009-04-10,08:33:08
39.919123,116.205572,0,232,39913.356400463,2009-04-10,08:33:13
39.918935,116.205572,0,236,39913.3564583333,2009-04-10,08:33:18
39.918763,116.205545,0,234,39913.3565162037,2009-04-10,08:33:23
39.918609,116.205511,0,228,39913.3565740741,2009-04-10,08:33:28
39.918383,116.205496,0,234,39913.3566319444,2009-04-10,08:33:33
39.918197,116.205483,0,237,39913.3566898148,2009-04-10,08:33:38
39.918042,116.205444,0,234,39913.3567476852,2009-04-10,08:33:43
39.917869,116.205419,0,224,39913.3568055556,2009-04-10,08:33:48
39.917675,116.205402,0,225,39913.3568634259,2009-04-10,08:33:53
39.917482,116.205365,0,221,39913.3569212963,2009-04-10,08:33:58
39.917321,116.205354,0,217,39913.3569791667,2009-04-10,08:34:03
39.917146,116.205312,0,210,39913.357037037,2009-04-10,08:34:08
39.916948,116.205286,0,205,39913.3570949074,2009-04-10,08:34:13
39.916731,116.205258,0,210,39913.3571527778,2009-04-10,08:34:18
39.916493,116.205236,0,217,39913.3572106481,2009-04-10,08:34:23
39.916277,116.205214,0,226,39913.3572685185,2009-04-10,08:34:28
39.916126,116.205214,0,230,39913.3573263889,2009-04-10,08:34:33
39.915961,116.205212,0,234,39913.3573842593,2009-04-10,08:34:38
39.915734,116.205193,0,252,39913.3574421296,2009-04-10,08:34:43
39.915604,116.205203,0,265,39913.3575,2009-04-10,08:34:48
39.915518,116.205236,0,276,39913.3575578704,2009-04-10,08:34:53
39.915435,116.205259,0,285,39913.3576157407,2009-04-10,08:34:58
39.915366,116.205252,0,294,39913.3576736111,2009-04-10,08:35:03
39.915337,116.205261,0,299,39913.3577314815,2009-04-10,08:35:08
39.915191,116.205239,0,304,39913.3577893519,2009-04-10,08:35:13
39.915026,116.205246,0,310,39913.3578472222,2009-04-10,08:35:18
39.914797,116.20525,0,316,39913.3579050926,2009-04-10,08:35:23
39.914496,116.205171,0,297,39913.357962963,2009-04-10,08:35:28
39.914112,116.205127,0,277,39913.3580208333,2009-04-10,08:35:33
39.913628,116.205043,0,260,39913.3580787037,2009-04-10,08:35:38
39.913096,116.205,0,240,39913.3581365741,2009-04-10,08:35:43
39.912527,116.204942,0,236,39913.3581944444,2009-04-10,08:35:48
39.911929,116.204857,0,233,39913.3582523148,2009-04-10,08:35:53
39.911355,116.204815,0,224,39913.3583101852,2009-04-10,08:35:58
39.91077,116.20479,0,220,39913.3583680556,2009-04-10,08:36:03
39.91021,116.204793,0,226,39913.3584259259,2009-04-10,08:36:08
39.909728,116.204794,0,234,39913.3584837963,2009-04-10,08:36:13
39.909228,116.204776,0,237,39913.3585416667,2009-04-10,08:36:18
39.908704,116.204784,0,240,39913.358599537,2009-04-10,08:36:23
39.908157,116.204805,0,238,39913.3586574074,2009-04-10,08:36:28
39.907597,116.204811,0,243,39913.3587152778,2009-04-10,08:36:33
39.907022,116.204791,0,254,39913.3587731481,2009-04-10,08:36:38
39.906412,116.204779,0,264,39913.3588310185,2009-04-10,08:36:43
39.905752,116.204798,0,269,39913.3588888889,2009-04-10,08:36:48
39.905061,116.204812,0,267,39913.3589467593,2009-04-10,08:36:53
39.904297,116.204826,0,270,39913.3590046296,2009-04-10,08:36:58
39.903459,116.204827,0,267,39913.3590625,2009-04-10,08:37:03
39.902525,116.204832,0,261,39913.3591203704,2009-04-10,08:37:08
39.901579,116.204843,0,251,39913.3591782407,2009-04-10,08:37:13
39.900643,116.204845,0,240,39913.3592361111,2009-04-10,08:37:18
39.899692,116.204868,0,237,39913.3592939815,2009-04-10,08:37:23
39.898738,116.204886,0,240,39913.3593518519,2009-04-10,08:37:28
39.897793,116.204899,0,240,39913.3594097222,2009-04-10,08:37:33
39.896852,116.204898,0,242,39913.3594675926,2009-04-10,08:37:38
39.895909,116.204865,0,236,39913.359525463,2009-04-10,08:37:43
39.894985,116.20489,0,229,39913.3595833333,2009-04-10,08:37:48
39.894072,116.204891,0,219,39913.3596412037,2009-04-10,08:37:53
39.893129,116.204941,0,213,39913.3596990741,2009-04-10,08:37:58
39.89219,116.20501,0,208,39913.3597569444,2009-04-10,08:38:03
39.891287,116.205083,0,208,39913.3598148148,2009-04-10,08:38:08
39.89034,116.205134,0,207,39913.3598726852,2009-04-10,08:38:13
39.889398,116.205112,0,211,39913.3599305556,2009-04-10,08:38:18
39.888465,116.205009,0,213,39913.3599884259,2009-04-10,08:38:23
39.887552,116.20482,0,219,39913.3600462963,2009-04-10,08:38:28
39.886641,116.204538,0,224,39913.3601041667,2009-04-10,08:38:33
39.88575,116.204184,0,228,39913.360162037,2009-04-10,08:38:38
39.884856,116.203761,0,235,39913.3602199074,2009-04-10,08:38:43
39.884,116.203361,0,243,39913.3602777778,2009-04-10,08:38:48
39.88313,116.20298,0,253,39913.3603356481,2009-04-10,08:38:53
39.882255,116.202613,0,255,39913.3603935185,2009-04-10,08:38:58
39.881384,116.202324,0,257,39913.3604513889,2009-04-10,08:39:03
39.880514,116.20208,0,263,39913.3605092593,2009-04-10,08:39:08
39.879603,116.201891,0,263,39913.3605671296,2009-04-10,08:39:13
39.878716,116.201761,0,257,39913.360625,2009-04-10,08:39:18
39.877826,116.201682,0,259,39913.3606828704,2009-04-10,08:39:23
39.876912,116.201666,0,255,39913.3607407407,2009-04-10,08:39:28
39.875963,116.201734,0,243,39913.3607986111,2009-04-10,08:39:33
39.874999,116.20187,0,238,39913.3608564815,2009-04-10,08:39:38
39.874043,116.20208,0,237,39913.3609143518,2009-04-10,08:39:43
39.873109,116.202346,0,238,39913.3609722222,2009-04-10,08:39:48
39.872172,116.2027,0,238,39913.3610300926,2009-04-10,08:39:53
39.871253,116.203104,0,244,39913.361087963,2009-04-10,08:39:58
39.870345,116.203548,0,247,39913.3611458333,2009-04-10,08:40:03
39.869488,116.204032,0,249,39913.3612037037,2009-04-10,08:40:08
39.868693,116.204562,0,251,39913.3612615741,2009-04-10,08:40:13
39.867917,116.205136,0,257,39913.3613194444,2009-04-10,08:40:18
39.86715,116.205729,0,261,39913.3613773148,2009-04-10,08:40:23
39.866337,116.206332,0,268,39913.3614351852,2009-04-10,08:40:28
39.865528,116.206941,0,279,39913.3614930556,2009-04-10,08:40:33
39.864724,116.207582,0,288,39913.3615509259,2009-04-10,08:40:38
39.86393,116.208211,0,295,39913.3616087963,2009-04-10,08:40:43
39.863106,116.208831,0,299,39913.3616666667,2009-04-10,08:40:48
39.862278,116.209441,0,305,39913.361724537,2009-04-10,08:40:53
39.861439,116.210104,0,308,39913.3617824074,2009-04-10,08:40:58
39.860565,116.210729,0,308,39913.3618402778,2009-04-10,08:41:03
39.859693,116.211402,0,307,39913.3618981481,2009-04-10,08:41:08
39.858824,116.212086,0,293,39913.3619560185,2009-04-10,08:41:13
39.857979,116.212728,0,289,39913.3620138889,2009-04-10,08:41:18
39.857095,116.213339,0,276,39913.3620717593,2009-04-10,08:41:23
39.856193,116.213814,0,271,39913.3621296296,2009-04-10,08:41:28
39.855252,116.214139,0,259,39913.3621875,2009-04-10,08:41:33
39.854273,116.21434,0,239,39913.3622453704,2009-04-10,08:41:38
39.853282,116.214493,0,225,39913.3623032407,2009-04-10,08:41:43
39.852307,116.214641,0,218,39913.3623611111,2009-04-10,08:41:48
39.851348,116.214782,0,211,39913.3624189815,2009-04-10,08:41:53
39.850392,116.214921,0,208,39913.3624768518,2009-04-10,08:41:58
39.849475,116.215135,0,205,39913.3625347222,2009-04-10,08:42:03
39.847681,116.215898,0,153,39913.362650463,2009-04-10,08:42:13
39.846952,116.216423,0,164,39913.3627083333,2009-04-10,08:42:18
39.846168,116.217038,0,179,39913.3627662037,2009-04-10,08:42:23
39.84537,116.217747,0,198,39913.3628240741,2009-04-10,08:42:28
39.844549,116.218531,0,200,39913.3628819444,2009-04-10,08:42:33
39.84372,116.219307,0,205,39913.3629398148,2009-04-10,08:42:38
39.84291,116.220074,0,214,39913.3629976852,2009-04-10,08:42:43
39.842087,116.220849,0,229,39913.3630555556,2009-04-10,08:42:48
39.841285,116.221594,0,237,39913.3631134259,2009-04-10,08:42:53
39.840516,116.22234,0,231,39913.3631712963,2009-04-10,08:42:58
39.839745,116.223157,0,230,39913.3632291667,2009-04-10,08:43:03
39.838989,116.223985,0,225,39913.363287037,2009-04-10,08:43:08
39.838241,116.224823,0,219,39913.3633449074,2009-04-10,08:43:13
39.837484,116.22564,0,216,39913.3634027778,2009-04-10,08:43:18
39.836693,116.226424,0,216,39913.3634606482,2009-04-10,08:43:23
39.835857,116.227122,0,216,39913.3635185185,2009-04-10,08:43:28
39.835035,116.227795,0,210,39913.3635763889,2009-04-10,08:43:33
39.834223,116.228468,0,202,39913.3636342593,2009-04-10,08:43:38
39.833444,116.229224,0,204,39913.3636921296,2009-04-10,08:43:43
39.832745,116.230075,0,193,39913.36375,2009-04-10,08:43:48
39.832157,116.231034,0,185,39913.3638078704,2009-04-10,08:43:53
39.83167,116.232048,0,194,39913.3638657407,2009-04-10,08:43:58
39.831315,116.233131,0,202,39913.3639236111,2009-04-10,08:44:03
39.831014,116.234259,0,199,39913.3639814815,2009-04-10,08:44:08
39.830699,116.235417,0,200,39913.3640393519,2009-04-10,08:44:13
39.830402,116.236561,0,213,39913.3640972222,2009-04-10,08:44:18
39.830097,116.237699,0,204,39913.3641550926,2009-04-10,08:44:23
39.829721,116.238876,0,199,39913.364212963,2009-04-10,08:44:28
39.829232,116.240021,0,199,39913.3642708333,2009-04-10,08:44:33
39.828612,116.241059,0,189,39913.3643287037,2009-04-10,08:44:38
39.827909,116.241982,0,185,39913.3643865741,2009-04-10,08:44:43
39.827129,116.242768,0,190,39913.3644444444,2009-04-10,08:44:48
39.826311,116.243486,0,190,39913.3645023148,2009-04-10,08:44:53
39.825491,116.244167,0,191,39913.3645601852,2009-04-10,08:44:58
39.824676,116.244849,0,194,39913.3646180556,2009-04-10,08:45:03
39.823841,116.245556,0,190,39913.3646759259,2009-04-10,08:45:08
39.823007,116.2463,0,187,39913.3647337963,2009-04-10,08:45:13
39.822137,116.247068,0,185,39913.3647916667,2009-04-10,08:45:18
39.821259,116.247824,0,185,39913.364849537,2009-04-10,08:45:23
39.820446,116.248529,0,188,39913.3649074074,2009-04-10,08:45:28
39.819672,116.24923,0,201,39913.3649652778,2009-04-10,08:45:33
39.818914,116.249877,0,207,39913.3650231481,2009-04-10,08:45:38
39.818137,116.250504,0,206,39913.3650810185,2009-04-10,08:45:43
39.817356,116.251196,0,206,39913.3651388889,2009-04-10,08:45:48
39.816544,116.251888,0,200,39913.3651967593,2009-04-10,08:45:53
39.815719,116.252614,0,198,39913.3652546296,2009-04-10,08:45:58
39.814887,116.253354,0,197,39913.3653125,2009-04-10,08:46:03
39.814051,116.254089,0,197,39913.3653703704,2009-04-10,08:46:08
39.813202,116.254788,0,201,39913.3654282407,2009-04-10,08:46:13
39.812368,116.255469,0,206,39913.3654861111,2009-04-10,08:46:18
39.811529,116.25614,0,209,39913.3655439815,2009-04-10,08:46:23
39.810674,116.256751,0,210,39913.3656018519,2009-04-10,08:46:28
39.809777,116.257324,0,209,39913.3656597222,2009-04-10,08:46:33
39.808851,116.257809,0,207,39913.3657175926,2009-04-10,08:46:38
39.807903,116.258188,0,201,39913.365775463,2009-04-10,08:46:43
39.806938,116.258548,0,202,39913.3658333333,2009-04-10,08:46:48
39.806054,116.25884,0,203,39913.3658912037,2009-04-10,08:46:53
39.805173,116.259065,0,205,39913.3659490741,2009-04-10,08:46:58
39.804257,116.259266,0,209,39913.3660069444,2009-04-10,08:47:03
39.803354,116.259383,0,216,39913.3660648148,2009-04-10,08:47:08
39.802415,116.259452,0,224,39913.3661226852,2009-04-10,08:47:13
39.80147,116.259514,0,224,39913.3661805556,2009-04-10,08:47:18
39.80051,116.259563,0,225,39913.3662384259,2009-04-10,08:47:23
39.799547,116.259584,0,223,39913.3662962963,2009-04-10,08:47:28
39.798614,116.259651,0,221,39913.3663541667,2009-04-10,08:47:33
39.797697,116.259794,0,222,39913.366412037,2009-04-10,08:47:38
39.796774,116.259954,0,216,39913.3664699074,2009-04-10,08:47:43
39.795862,116.26018,0,210,39913.3665277778,2009-04-10,08:47:48
39.794957,116.260453,0,199,39913.3665856481,2009-04-10,08:47:53
39.794053,116.260762,0,197,39913.3666435185,2009-04-10,08:47:58
39.793148,116.261087,0,191,39913.3667013889,2009-04-10,08:48:03
39.792251,116.261414,0,186,39913.3667592593,2009-04-10,08:48:08
39.791349,116.261745,0,183,39913.3668171296,2009-04-10,08:48:13
39.790439,116.262054,0,173,39913.366875,2009-04-10,08:48:18
39.789546,116.262374,0,166,39913.3669328704,2009-04-10,08:48:23
39.788617,116.262717,0,159,39913.3669907407,2009-04-10,08:48:28
39.787709,116.263064,0,158,39913.3670486111,2009-04-10,08:48:33
39.786785,116.263401,0,164,39913.3671064815,2009-04-10,08:48:38
39.785836,116.263733,0,164,39913.3671643519,2009-04-10,08:48:43
39.78487,116.264078,0,167,39913.3672222222,2009-04-10,08:48:48
39.783925,116.264427,0,157,39913.3672800926,2009-04-10,08:48:53
39.782979,116.264779,0,163,39913.367337963,2009-04-10,08:48:58
39.782013,116.265111,0,149,39913.3673958333,2009-04-10,08:49:03
39.781053,116.265469,0,149,39913.3674537037,2009-04-10,08:49:08
39.780134,116.265878,0,152,39913.3675115741,2009-04-10,08:49:13
39.779257,116.2663,0,158,39913.3675694444,2009-04-10,08:49:18
39.778439,116.26675,0,161,39913.3676273148,2009-04-10,08:49:23
39.777664,116.267258,0,158,39913.3676851852,2009-04-10,08:49:28
39.776883,116.267858,0,158,39913.3677430556,2009-04-10,08:49:33
39.776117,116.268552,0,154,39913.3678009259,2009-04-10,08:49:38
39.775398,116.269347,0,151,39913.3678587963,2009-04-10,08:49:43
39.77473,116.270263,0,148,39913.3679166667,2009-04-10,08:49:48
39.774099,116.271282,0,146,39913.367974537,2009-04-10,08:49:53
39.773572,116.272372,0,153,39913.3680324074,2009-04-10,08:49:58
39.773142,116.273483,0,167,39913.3680902778,2009-04-10,08:50:03
39.772812,116.274607,0,180,39913.3681481481,2009-04-10,08:50:08
39.772558,116.275726,0,192,39913.3682060185,2009-04-10,08:50:13
39.772389,116.276876,0,196,39913.3682638889,2009-04-10,08:50:18
39.772305,116.278007,0,194,39913.3683217593,2009-04-10,08:50:23
39.772313,116.279112,0,196,39913.3683796296,2009-04-10,08:50:28
39.772405,116.280179,0,196,39913.3684375,2009-04-10,08:50:33
39.772564,116.281233,0,198,39913.3684953704,2009-04-10,08:50:38
39.772767,116.282272,0,203,39913.3685532407,2009-04-10,08:50:43
39.773065,116.283306,0,201,39913.3686111111,2009-04-10,08:50:48
39.773405,116.28433,0,199,39913.3686689815,2009-04-10,08:50:53
39.773811,116.285402,0,195,39913.3687268518,2009-04-10,08:50:58
39.774242,116.286398,0,198,39913.3687847222,2009-04-10,08:51:03
39.774681,116.287342,0,200,39913.3688425926,2009-04-10,08:51:08
39.775053,116.288198,0,201,39913.368900463,2009-04-10,08:51:13
39.775294,116.28895,0,188,39913.3689583333,2009-04-10,08:51:18
39.775436,116.289578,0,170,39913.3690162037,2009-04-10,08:51:23
39.775582,116.29009,0,161,39913.3690740741,2009-04-10,08:51:28
39.775644,116.290371,0,155,39913.3691319444,2009-04-10,08:51:33
39.775498,116.290634,0,145,39913.3691898148,2009-04-10,08:51:38
39.775197,116.290882,0,147,39913.3692476852,2009-04-10,08:51:43
39.774802,116.291197,0,155,39913.3693055556,2009-04-10,08:51:48
39.774339,116.291567,0,161,39913.3693634259,2009-04-10,08:51:53
39.773873,116.291944,0,170,39913.3694212963,2009-04-10,08:51:58
39.773338,116.292376,0,174,39913.3694791667,2009-04-10,08:52:03
39.772759,116.29287,0,182,39913.369537037,2009-04-10,08:52:08
39.772135,116.293397,0,186,39913.3695949074,2009-04-10,08:52:13
39.771492,116.293936,0,195,39913.3696527778,2009-04-10,08:52:18
39.770884,116.294448,0,203,39913.3697106481,2009-04-10,08:52:23
39.770314,116.294945,0,209,39913.3697685185,2009-04-10,08:52:28
39.769742,116.295456,0,220,39913.3698263889,2009-04-10,08:52:33
39.769276,116.295881,0,225,39913.3698842593,2009-04-10,08:52:38
39.768995,116.29613,0,224,39913.3699421296,2009-04-10,08:52:43
39.768824,116.296258,0,217,39913.37,2009-04-10,08:52:48
39.768686,116.296385,0,212,39913.3700578704,2009-04-10,08:52:53
39.76862,116.296809,0,196,39913.3701157407,2009-04-10,08:52:58
39.76865,116.297273,0,194,39913.3701736111,2009-04-10,08:53:03
39.768655,116.297772,0,192,39913.3702314815,2009-04-10,08:53:08
39.768631,116.298275,0,194,39913.3702893518,2009-04-10,08:53:13
39.768569,116.298834,0,187,39913.3703472222,2009-04-10,08:53:18
39.768489,116.2994,0,173,39913.3704050926,2009-04-10,08:53:23
39.768408,116.299967,0,148,39913.370462963,2009-04-10,08:53:28
39.768348,116.300486,0,143,39913.3705208333,2009-04-10,08:53:33
39.76831,116.30086,0,138,39913.3705787037,2009-04-10,08:53:38
39.768268,116.301174,0,135,39913.3706365741,2009-04-10,08:53:43
39.768185,116.301377,0,119,39913.3706944444,2009-04-10,08:53:48
39.768039,116.301426,0,115,39913.3707523148,2009-04-10,08:53:53
39.767765,116.301275,0,113,39913.3708101852,2009-04-10,08:53:58
39.767411,116.301124,0,118,39913.3708680556,2009-04-10,08:54:03
39.766966,116.300921,0,119,39913.3709259259,2009-04-10,08:54:08
39.766503,116.300728,0,121,39913.3709837963,2009-04-10,08:54:13
39.765998,116.30053,0,122,39913.3710416667,2009-04-10,08:54:18
39.765517,116.300328,0,122,39913.371099537,2009-04-10,08:54:23
39.765157,116.300185,0,124,39913.3711574074,2009-04-10,08:54:28
39.765025,116.300115,0,121,39913.3712152778,2009-04-10,08:54:33
39.764871,116.30007,0,122,39913.3712731482,2009-04-10,08:54:38
39.764579,116.29996,0,121,39913.3713310185,2009-04-10,08:54:43
39.764222,116.299808,0,119,39913.3713888889,2009-04-10,08:54:48
39.763767,116.299609,0,114,39913.3714467593,2009-04-10,08:54:53
39.763325,116.299409,0,108,39913.3715046296,2009-04-10,08:54:58
39.762964,116.29925,0,104,39913.3715625,2009-04-10,08:55:03
39.762676,116.298987,0,102,39913.3716203704,2009-04-10,08:55:08
39.762432,116.298751,0,104,39913.3716782407,2009-04-10,08:55:13
39.762268,116.298446,0,103,39913.3717361111,2009-04-10,08:55:18
39.762282,116.297996,0,106,39913.3717939815,2009-04-10,08:55:23
39.762292,116.297563,0,112,39913.3718518519,2009-04-10,08:55:28
39.762368,116.297272,0,116,39913.3719097222,2009-04-10,08:55:33
39.762503,116.297241,0,120,39913.3719675926,2009-04-10,08:55:38
39.762676,116.297285,0,121,39913.372025463,2009-04-10,08:55:43
39.762813,116.297296,0,125,39913.3720833333,2009-04-10,08:55:48
39.762834,116.297254,0,130,39913.3721412037,2009-04-10,08:55:53
39.762834,116.297262,0,130,39913.3721990741,2009-04-10,08:55:58
39.762834,116.297262,0,130,39913.3722337963,2009-04-10,08:56:01
39.762834,116.297257,0,130,39913.3722569444,2009-04-10,08:56:03
39.762832,116.297272,0,130,39913.3723148148,2009-04-10,08:56:08
39.762828,116.297281,0,130,39913.3723726852,2009-04-10,08:56:13
39.762828,116.297281,0,130,39913.3724074074,2009-04-10,08:56:16
39.762827,116.297284,0,130,39913.3724305556,2009-04-10,08:56:18
39.762829,116.297274,0,130,39913.3724884259,2009-04-10,08:56:23
39.762833,116.29726,0,130,39913.3725462963,2009-04-10,08:56:28
39.762831,116.297269,0,130,39913.3726041667,2009-04-10,08:56:33
39.762831,116.297269,0,130,39913.3726388889,2009-04-10,08:56:36
39.76283,116.297274,0,130,39913.372662037,2009-04-10,08:56:38
39.762819,116.297298,0,130,39913.3727199074,2009-04-10,08:56:43
39.762815,116.297309,0,130,39913.3727777778,2009-04-10,08:56:48
39.762815,116.297309,0,130,39913.3728125,2009-04-10,08:56:51
39.762817,116.297308,0,129,39913.3728356481,2009-04-10,08:56:53
39.762855,116.297314,0,127,39913.3728935185,2009-04-10,08:56:58
39.763503,116.297405,0,158,39913.5365509259,2009-04-10,12:52:38
39.763277,116.297391,0,153,39913.5452893519,2009-04-10,13:05:13
39.76302,116.297327,0,145,39913.5453472222,2009-04-10,13:05:18
39.762696,116.297281,0,143,39913.5454050926,2009-04-10,13:05:23
39.762389,116.297302,0,137,39913.545462963,2009-04-10,13:05:28
39.762227,116.297742,0,134,39913.5455208333,2009-04-10,13:05:33
39.762211,116.298309,0,130,39913.5455787037,2009-04-10,13:05:38
39.762324,116.298771,0,127,39913.5456365741,2009-04-10,13:05:43
39.762673,116.299137,0,121,39913.5456944444,2009-04-10,13:05:48
39.763069,116.299482,0,117,39913.5457523148,2009-04-10,13:05:53
39.763595,116.299704,0,133,39913.5458101852,2009-04-10,13:05:58
39.764128,116.2999,0,141,39913.5458680556,2009-04-10,13:06:03
39.764651,116.300099,0,133,39913.5459259259,2009-04-10,13:06:08
39.764964,116.300222,0,120,39913.5459837963,2009-04-10,13:06:13
39.765072,116.30026,0,109,39913.5460416667,2009-04-10,13:06:18
39.76516,116.300311,0,106,39913.546099537,2009-04-10,13:06:23
39.765379,116.300406,0,115,39913.5461574074,2009-04-10,13:06:28
39.76572,116.300548,0,116,39913.5462152778,2009-04-10,13:06:33
39.766166,116.30072,0,115,39913.5462731481,2009-04-10,13:06:38
39.766655,116.300904,0,115,39913.5463310185,2009-04-10,13:06:43
39.767172,116.301104,0,122,39913.5463888889,2009-04-10,13:06:48
39.76769,116.301309,0,129,39913.5464467593,2009-04-10,13:06:53
39.768074,116.301442,0,127,39913.5465046296,2009-04-10,13:06:58
39.768213,116.301434,0,139,39913.5465625,2009-04-10,13:07:03
39.768278,116.301263,0,143,39913.5466203704,2009-04-10,13:07:08
39.76832,116.300975,0,152,39913.5466782407,2009-04-10,13:07:13
39.768348,116.300596,0,156,39913.5467361111,2009-04-10,13:07:18
39.76841,116.300145,0,156,39913.5467939815,2009-04-10,13:07:23
39.768496,116.299685,0,158,39913.5468518519,2009-04-10,13:07:28
39.768555,116.299227,0,144,39913.5469097222,2009-04-10,13:07:33
39.768601,116.298803,0,146,39913.5469675926,2009-04-10,13:07:38
39.768617,116.298439,0,144,39913.547025463,2009-04-10,13:07:43
39.768672,116.298007,0,134,39913.5470833333,2009-04-10,13:07:48
39.768712,116.297481,0,137,39913.5471412037,2009-04-10,13:07:53
39.7687,116.296976,0,140,39913.5471990741,2009-04-10,13:07:58
39.768691,116.296555,0,141,39913.5472569444,2009-04-10,13:08:03
39.768747,116.296294,0,135,39913.5473148148,2009-04-10,13:08:08
39.769001,116.296093,0,132,39913.5473726852,2009-04-10,13:08:13
39.769355,116.295775,0,134,39913.5474305556,2009-04-10,13:08:18
39.769803,116.295444,0,140,39913.5474884259,2009-04-10,13:08:23
39.770305,116.295056,0,140,39913.5475462963,2009-04-10,13:08:28
39.770866,116.294647,0,145,39913.5476041667,2009-04-10,13:08:33
39.771483,116.294126,0,140,39913.547662037,2009-04-10,13:08:38
39.772116,116.293564,0,134,39913.5477199074,2009-04-10,13:08:43
39.772762,116.292966,0,132,39913.5477777778,2009-04-10,13:08:48
39.773396,116.292398,0,133,39913.5478356481,2009-04-10,13:08:53
39.773992,116.291893,0,135,39913.5478935185,2009-04-10,13:08:58
39.774549,116.291419,0,144,39913.5479513889,2009-04-10,13:09:03
39.775025,116.290986,0,152,39913.5480092593,2009-04-10,13:09:08
39.775489,116.290558,0,155,39913.5480671296,2009-04-10,13:09:13
39.77588,116.290214,0,164,39913.548125,2009-04-10,13:09:18
39.776206,116.289938,0,167,39913.5481828704,2009-04-10,13:09:23
39.776503,116.289685,0,169,39913.5482407407,2009-04-10,13:09:28
39.776744,116.289468,0,161,39913.5482986111,2009-04-10,13:09:33
39.776947,116.289315,0,138,39913.5483564815,2009-04-10,13:09:38
39.777072,116.289231,0,134,39913.5484143518,2009-04-10,13:09:43
39.777085,116.289231,0,136,39913.5484722222,2009-04-10,13:09:48
39.777084,116.289232,0,135,39913.5485300926,2009-04-10,13:09:53
39.777085,116.289231,0,135,39913.548587963,2009-04-10,13:09:58
39.777091,116.289227,0,135,39913.5486458333,2009-04-10,13:10:03
39.777097,116.289223,0,135,39913.5487037037,2009-04-10,13:10:08
39.7771,116.289221,0,135,39913.5487615741,2009-04-10,13:10:13
39.777103,116.289219,0,135,39913.5488194444,2009-04-10,13:10:18
39.777107,116.289217,0,135,39913.5488773148,2009-04-10,13:10:23
39.777115,116.289212,0,134,39913.5489351852,2009-04-10,13:10:28
39.777115,116.289212,0,134,39913.5489699074,2009-04-10,13:10:31
39.777116,116.289211,0,134,39913.5489930556,2009-04-10,13:10:33
39.777177,116.289172,0,132,39913.5490509259,2009-04-10,13:10:38
39.777339,116.289012,0,133,39913.5491087963,2009-04-10,13:10:43
39.777553,116.288862,0,133,39913.5491666667,2009-04-10,13:10:48
39.777783,116.288669,0,131,39913.549224537,2009-04-10,13:10:53
39.778042,116.288429,0,129,39913.5492824074,2009-04-10,13:10:58
39.778357,116.28816,0,139,39913.5493402778,2009-04-10,13:11:03
39.778645,116.287893,0,157,39913.5493981481,2009-04-10,13:11:08
39.778868,116.287741,0,170,39913.5494560185,2009-04-10,13:11:13
39.77889,116.287744,0,182,39913.5495138889,2009-04-10,13:11:18
39.778892,116.287744,0,186,39913.5495717593,2009-04-10,13:11:23
39.778889,116.287746,0,187,39913.5496296296,2009-04-10,13:11:28
39.778888,116.287747,0,187,39913.5496875,2009-04-10,13:11:33
39.778888,116.287747,0,187,39913.5497222222,2009-04-10,13:11:36
39.778889,116.287746,0,188,39913.5497453704,2009-04-10,13:11:38
39.778901,116.28774,0,188,39913.5498032407,2009-04-10,13:11:43
39.77903,116.287631,0,179,39913.5498611111,2009-04-10,13:11:48
39.779296,116.287427,0,184,39913.5499189815,2009-04-10,13:11:53
39.77963,116.287154,0,184,39913.5499768518,2009-04-10,13:11:58
39.780079,116.286784,0,179,39913.5500347222,2009-04-10,13:12:03
39.780488,116.286443,0,164,39913.5500925926,2009-04-10,13:12:08
39.780853,116.286151,0,154,39913.550150463,2009-04-10,13:12:13
39.781147,116.285935,0,153,39913.5502083333,2009-04-10,13:12:18
39.781374,116.28577,0,156,39913.5502662037,2009-04-10,13:12:23
39.781406,116.28576,0,155,39913.5503240741,2009-04-10,13:12:28
39.781406,116.28576,0,155,39913.5503587963,2009-04-10,13:12:31
39.781403,116.285761,0,156,39913.5503819444,2009-04-10,13:12:33
39.78151,116.285658,0,157,39913.5504398148,2009-04-10,13:12:38
39.781759,116.285453,0,165,39913.5504976852,2009-04-10,13:12:43
39.782129,116.285202,0,181,39913.5505555556,2009-04-10,13:12:48
39.782571,116.284845,0,191,39913.5506134259,2009-04-10,13:12:53
39.783074,116.284506,0,179,39913.5506712963,2009-04-10,13:12:58
39.783565,116.284193,0,176,39913.5507291667,2009-04-10,13:13:03
39.783808,116.284012,0,185,39913.550787037,2009-04-10,13:13:08
39.783815,116.283991,0,181,39913.5508449074,2009-04-10,13:13:13
39.783836,116.283971,0,181,39913.5509027778,2009-04-10,13:13:18
39.784016,116.283816,0,185,39913.5509606482,2009-04-10,13:13:23
39.784386,116.283584,0,176,39913.5510185185,2009-04-10,13:13:28
39.784839,116.283311,0,176,39913.5510763889,2009-04-10,13:13:33
39.785383,116.282945,0,172,39913.5511342593,2009-04-10,13:13:38
39.785922,116.282579,0,169,39913.5511921296,2009-04-10,13:13:43
39.786454,116.282215,0,163,39913.55125,2009-04-10,13:13:48
39.787001,116.281832,0,157,39913.5513078704,2009-04-10,13:13:53
39.78747,116.281524,0,159,39913.5513657407,2009-04-10,13:13:58
39.78801,116.28116,0,153,39913.5514236111,2009-04-10,13:14:03
39.788545,116.280826,0,153,39913.5514814815,2009-04-10,13:14:08
39.789103,116.280443,0,157,39913.5515393519,2009-04-10,13:14:13
39.789686,116.280048,0,166,39913.5515972222,2009-04-10,13:14:18
39.790251,116.279704,0,176,39913.5516550926,2009-04-10,13:14:23
39.790704,116.279405,0,195,39913.551712963,2009-04-10,13:14:28
39.790844,116.279294,0,204,39913.5517708333,2009-04-10,13:14:33
39.790993,116.279232,0,211,39913.5518287037,2009-04-10,13:14:38
39.791104,116.279426,0,209,39913.5518865741,2009-04-10,13:14:43
39.791249,116.279856,0,203,39913.5519444444,2009-04-10,13:14:48
39.791466,116.280412,0,194,39913.5520023148,2009-04-10,13:14:53
39.791675,116.280982,0,188,39913.5520601852,2009-04-10,13:14:58
39.791808,116.281325,0,181,39913.5521180556,2009-04-10,13:15:03
39.791852,116.28143,0,180,39913.5521759259,2009-04-10,13:15:08
39.791975,116.2817,0,176,39913.5522337963,2009-04-10,13:15:13
39.792147,116.28211,0,171,39913.5522916667,2009-04-10,13:15:18
39.79236,116.282643,0,165,39913.552349537,2009-04-10,13:15:23
39.792625,116.28325,0,163,39913.5524074074,2009-04-10,13:15:28
39.792873,116.283881,0,161,39913.5524652778,2009-04-10,13:15:33
39.79307,116.284389,0,148,39913.5525231481,2009-04-10,13:15:38
39.793236,116.284562,0,153,39913.5525810185,2009-04-10,13:15:43
39.793556,116.284511,0,132,39913.5526388889,2009-04-10,13:15:48
39.793985,116.284408,0,123,39913.5526967593,2009-04-10,13:15:53
39.794447,116.28429,0,119,39913.5527546296,2009-04-10,13:15:58
39.794888,116.284192,0,102,39913.5528125,2009-04-10,13:16:03
39.795156,116.284116,0,92,39913.5528703704,2009-04-10,13:16:08
39.795301,116.28407,0,97,39913.5529282407,2009-04-10,13:16:13
39.795447,116.284023,0,111,39913.5529861111,2009-04-10,13:16:18
39.795633,116.284142,0,124,39913.5530439815,2009-04-10,13:16:23
39.795778,116.284552,0,131,39913.5531018519,2009-04-10,13:16:28
39.79603,116.284826,0,137,39913.5531597222,2009-04-10,13:16:33
39.796305,116.284646,0,155,39913.5532175926,2009-04-10,13:16:38
39.796474,116.284227,0,157,39913.553275463,2009-04-10,13:16:43
39.796689,116.283975,0,146,39913.5533333333,2009-04-10,13:16:48
39.797002,116.283808,0,143,39913.5533912037,2009-04-10,13:16:53
39.797874,116.283386,0,116,39913.5535648148,2009-04-10,13:17:08
39.798088,116.283287,0,94,39913.5536226852,2009-04-10,13:17:13
39.798297,116.2831,0,124,39913.5536805556,2009-04-10,13:17:18
39.798555,116.282894,0,141,39913.5537384259,2009-04-10,13:17:23
39.79893,116.282701,0,139,39913.5537962963,2009-04-10,13:17:28
39.799358,116.282514,0,136,39913.5538541667,2009-04-10,13:17:33
39.799618,116.282266,0,147,39913.553912037,2009-04-10,13:17:38
39.79971,116.282092,0,152,39913.5539699074,2009-04-10,13:17:43
39.799909,116.281967,0,142,39913.5540277778,2009-04-10,13:17:48
39.80029,116.28177,0,129,39913.5540856481,2009-04-10,13:17:53
39.800742,116.281532,0,127,39913.5541435185,2009-04-10,13:17:58
39.801235,116.281278,0,119,39913.5542013889,2009-04-10,13:18:03
39.801745,116.280979,0,111,39913.5542592593,2009-04-10,13:18:08
39.802229,116.280709,0,112,39913.5543171296,2009-04-10,13:18:13
39.802696,116.280456,0,111,39913.554375,2009-04-10,13:18:18
39.803157,116.280192,0,111,39913.5544328704,2009-04-10,13:18:23
39.80354,116.27994,0,121,39913.5544907407,2009-04-10,13:18:28
39.803876,116.279774,0,124,39913.5545486111,2009-04-10,13:18:33
39.80407,116.279777,0,129,39913.5546064815,2009-04-10,13:18:38
39.804229,116.280136,0,129,39913.5546643519,2009-04-10,13:18:43
39.804401,116.280735,0,128,39913.5547222222,2009-04-10,13:18:48
39.804631,116.281457,0,129,39913.5547800926,2009-04-10,13:18:53
39.804912,116.282259,0,124,39913.554837963,2009-04-10,13:18:58
39.805202,116.283041,0,125,39913.5548958333,2009-04-10,13:19:03
39.805492,116.283795,0,123,39913.5549537037,2009-04-10,13:19:08
39.805769,116.284463,0,125,39913.5550115741,2009-04-10,13:19:13
39.805994,116.28502,0,128,39913.5550694444,2009-04-10,13:19:18
39.806197,116.285503,0,128,39913.5551273148,2009-04-10,13:19:23
39.806371,116.285916,0,142,39913.5551851852,2009-04-10,13:19:28
39.806563,116.286382,0,152,39913.5552430556,2009-04-10,13:19:33
39.806766,116.286875,0,152,39913.5553009259,2009-04-10,13:19:38
39.806993,116.287152,0,150,39913.5553587963,2009-04-10,13:19:43
39.807352,116.286982,0,144,39913.5554166667,2009-04-10,13:19:48
39.807878,116.286674,0,133,39913.555474537,2009-04-10,13:19:53
39.808541,116.28639,0,127,39913.5555324074,2009-04-10,13:19:58
39.809268,116.28611,0,119,39913.5555902778,2009-04-10,13:20:03
39.810074,116.285802,0,114,39913.5556481481,2009-04-10,13:20:08
39.810911,116.285487,0,108,39913.5557060185,2009-04-10,13:20:13
39.811723,116.285167,0,100,39913.5557638889,2009-04-10,13:20:18
39.812432,116.284894,0,103,39913.5558217593,2009-04-10,13:20:23
39.812815,116.284736,0,116,39913.5558796296,2009-04-10,13:20:28
39.812916,116.284675,0,120,39913.5559375,2009-04-10,13:20:33
39.813128,116.284596,0,123,39913.5559953704,2009-04-10,13:20:38
39.813475,116.28456,0,129,39913.5560532407,2009-04-10,13:20:43
39.813958,116.284537,0,145,39913.5561111111,2009-04-10,13:20:48
39.814618,116.284533,0,145,39913.5561689815,2009-04-10,13:20:53
39.815173,116.284492,0,154,39913.5562268518,2009-04-10,13:20:58
39.815769,116.284431,0,169,39913.5562847222,2009-04-10,13:21:03
39.816429,116.284375,0,177,39913.5563425926,2009-04-10,13:21:08
39.817063,116.284332,0,175,39913.556400463,2009-04-10,13:21:13
39.817618,116.284286,0,163,39913.5564583333,2009-04-10,13:21:18
39.81812,116.284224,0,158,39913.5565162037,2009-04-10,13:21:23
39.818618,116.284202,0,150,39913.5565740741,2009-04-10,13:21:28
39.819146,116.284194,0,139,39913.5566319444,2009-04-10,13:21:33
39.819812,116.284191,0,146,39913.5566898148,2009-04-10,13:21:38
39.820586,116.284169,0,148,39913.5567476852,2009-04-10,13:21:43
39.821376,116.284133,0,154,39913.5568055556,2009-04-10,13:21:48
39.822125,116.284145,0,167,39913.5568634259,2009-04-10,13:21:53
39.822845,116.284193,0,136,39913.5569212963,2009-04-10,13:21:58
39.823257,116.284122,0,122,39913.5569791667,2009-04-10,13:22:03
39.823339,116.284102,0,108,39913.557037037,2009-04-10,13:22:08
39.823339,116.284102,0,108,39913.5570717593,2009-04-10,13:22:11
39.823335,116.284101,0,102,39913.5570949074,2009-04-10,13:22:13
39.823414,116.284113,0,100,39913.5571527778,2009-04-10,13:22:18
39.823734,116.284116,0,97,39913.5572106481,2009-04-10,13:22:23
39.824222,116.28406,0,99,39913.5572685185,2009-04-10,13:22:28
39.824806,116.284008,0,104,39913.5573263889,2009-04-10,13:22:33
39.825503,116.283964,0,105,39913.5573842593,2009-04-10,13:22:38
39.826252,116.283909,0,111,39913.5574421296,2009-04-10,13:22:43
39.827022,116.283887,0,102,39913.5575,2009-04-10,13:22:48
39.82776,116.283862,0,87,39913.5575578704,2009-04-10,13:22:53
39.828453,116.28388,0,78,39913.5576157407,2009-04-10,13:22:58
39.829093,116.284146,0,90,39913.5576736111,2009-04-10,13:23:03
39.82961,116.284444,0,105,39913.5577314815,2009-04-10,13:23:08
39.830106,116.284769,0,112,39913.5577893518,2009-04-10,13:23:13
39.830425,116.285057,0,118,39913.5578472222,2009-04-10,13:23:18
39.830707,116.284931,0,124,39913.5579050926,2009-04-10,13:23:23
39.830915,116.284531,0,144,39913.557962963,2009-04-10,13:23:28
39.831117,116.283986,0,155,39913.5580208333,2009-04-10,13:23:33
39.831343,116.283319,0,161,39913.5580787037,2009-04-10,13:23:38
39.831687,116.282717,0,167,39913.5581365741,2009-04-10,13:23:43
39.832066,116.282329,0,173,39913.5581944444,2009-04-10,13:23:48
39.83255,116.28199,0,175,39913.5582523148,2009-04-10,13:23:53
39.833168,116.28167,0,172,39913.5583101852,2009-04-10,13:23:58
39.833882,116.28146,0,167,39913.5583680556,2009-04-10,13:24:03
39.834655,116.281314,0,167,39913.5584259259,2009-04-10,13:24:08
39.835465,116.281139,0,167,39913.5584837963,2009-04-10,13:24:13
39.836337,116.28095,0,163,39913.5585416667,2009-04-10,13:24:18
39.837269,116.28074,0,166,39913.558599537,2009-04-10,13:24:23
39.838221,116.280528,0,161,39913.5586574074,2009-04-10,13:24:28
39.839154,116.280322,0,166,39913.5587152778,2009-04-10,13:24:33
39.840091,116.280094,0,171,39913.5587731482,2009-04-10,13:24:38
39.841002,116.279687,0,157,39913.5588310185,2009-04-10,13:24:43
39.841863,116.279143,0,148,39913.5588888889,2009-04-10,13:24:48
39.842631,116.27851,0,146,39913.5589467593,2009-04-10,13:24:53
39.843433,116.27805,0,141,39913.5590046296,2009-04-10,13:24:58
39.844352,116.277889,0,130,39913.5590625,2009-04-10,13:25:03
39.845263,116.277764,0,117,39913.5591203704,2009-04-10,13:25:08
39.846163,116.277691,0,112,39913.5591782407,2009-04-10,13:25:13
39.84702,116.277704,0,121,39913.5592361111,2009-04-10,13:25:18
39.847936,116.277662,0,121,39913.5592939815,2009-04-10,13:25:23
39.848835,116.277664,0,129,39913.5593518519,2009-04-10,13:25:28
39.849724,116.277617,0,135,39913.5594097222,2009-04-10,13:25:33
39.850635,116.277539,0,133,39913.5594675926,2009-04-10,13:25:38
39.851549,116.277459,0,137,39913.559525463,2009-04-10,13:25:43
39.852504,116.27736,0,144,39913.5595833333,2009-04-10,13:25:48
39.853497,116.277268,0,137,39913.5596412037,2009-04-10,13:25:53
39.854477,116.277189,0,141,39913.5596990741,2009-04-10,13:25:58
39.855453,116.277075,0,144,39913.5597569444,2009-04-10,13:26:03
39.856402,116.276978,0,151,39913.5598148148,2009-04-10,13:26:08
39.857328,116.276929,0,152,39913.5598726852,2009-04-10,13:26:13
39.858309,116.276944,0,160,39913.5599305556,2009-04-10,13:26:18
39.859283,116.277052,0,155,39913.5599884259,2009-04-10,13:26:23
39.860247,116.277161,0,160,39913.5600462963,2009-04-10,13:26:28
39.861171,116.277231,0,170,39913.5601041667,2009-04-10,13:26:33
39.86206,116.277307,0,170,39913.560162037,2009-04-10,13:26:38
39.862943,116.27739,0,172,39913.5602199074,2009-04-10,13:26:43
39.863833,116.277422,0,177,39913.5602777778,2009-04-10,13:26:48
39.864703,116.27731,0,164,39913.5603356481,2009-04-10,13:26:53
39.865586,116.277108,0,150,39913.5603935185,2009-04-10,13:26:58
39.866459,116.276714,0,131,39913.5604513889,2009-04-10,13:27:03
39.867217,116.276174,0,114,39913.5605092593,2009-04-10,13:27:08
39.868069,116.275615,0,114,39913.5605671296,2009-04-10,13:27:13
39.868933,116.275041,0,116,39913.560625,2009-04-10,13:27:18
39.869809,116.274476,0,137,39913.5606828704,2009-04-10,13:27:23
39.870597,116.273879,0,159,39913.5607407407,2009-04-10,13:27:28
39.87143,116.273371,0,163,39913.5607986111,2009-04-10,13:27:33
39.872294,116.272909,0,168,39913.5608564815,2009-04-10,13:27:38
39.873205,116.272514,0,155,39913.5609143519,2009-04-10,13:27:43
39.874104,116.272181,0,141,39913.5609722222,2009-04-10,13:27:48
39.875014,116.271849,0,134,39913.5610300926,2009-04-10,13:27:53
39.875936,116.271532,0,144,39913.561087963,2009-04-10,13:27:58
39.876871,116.271174,0,151,39913.5611458333,2009-04-10,13:28:03
39.877795,116.270814,0,158,39913.5612037037,2009-04-10,13:28:08
39.878701,116.270465,0,170,39913.5612615741,2009-04-10,13:28:13
39.879612,116.270142,0,176,39913.5613194444,2009-04-10,13:28:18
39.880523,116.269819,0,170,39913.5613773148,2009-04-10,13:28:23
39.881426,116.269466,0,160,39913.5614351852,2009-04-10,13:28:28
39.882313,116.269132,0,156,39913.5614930556,2009-04-10,13:28:33
39.883183,116.268827,0,144,39913.5615509259,2009-04-10,13:28:38
39.884026,116.268569,0,137,39913.5616087963,2009-04-10,13:28:43
39.884916,116.268369,0,136,39913.5616666667,2009-04-10,13:28:48
39.885845,116.268222,0,135,39913.561724537,2009-04-10,13:28:53
39.886775,116.268129,0,142,39913.5617824074,2009-04-10,13:28:58
39.887724,116.268083,0,143,39913.5618402778,2009-04-10,13:29:03
39.888633,116.268101,0,150,39913.5618981481,2009-04-10,13:29:08
39.889543,116.268102,0,158,39913.5619560185,2009-04-10,13:29:13
39.890457,116.268114,0,161,39913.5620138889,2009-04-10,13:29:18
39.891362,116.268107,0,158,39913.5620717593,2009-04-10,13:29:23
39.892293,116.268084,0,161,39913.5621296296,2009-04-10,13:29:28
39.893209,116.268078,0,157,39913.5621875,2009-04-10,13:29:33
39.894154,116.268093,0,153,39913.5622453704,2009-04-10,13:29:38
39.895081,116.268088,0,154,39913.5623032407,2009-04-10,13:29:43
39.896001,116.268097,0,150,39913.5623611111,2009-04-10,13:29:48
39.896895,116.268096,0,162,39913.5624189815,2009-04-10,13:29:53
39.897817,116.26809,0,174,39913.5624768519,2009-04-10,13:29:58
39.898733,116.268071,0,183,39913.5625347222,2009-04-10,13:30:03
39.899664,116.26808,0,188,39913.5625925926,2009-04-10,13:30:08
39.900581,116.268088,0,189,39913.562650463,2009-04-10,13:30:13
39.901502,116.268091,0,196,39913.5627083333,2009-04-10,13:30:18
39.902411,116.268107,0,203,39913.5627662037,2009-04-10,13:30:23
39.903303,116.268119,0,218,39913.5628240741,2009-04-10,13:30:28
39.904203,116.268109,0,229,39913.5628819444,2009-04-10,13:30:33
39.905127,116.268107,0,226,39913.5629398148,2009-04-10,13:30:38
39.906038,116.26811,0,213,39913.5629976852,2009-04-10,13:30:43
39.906949,116.26812,0,210,39913.5630555556,2009-04-10,13:30:48
39.907849,116.268135,0,200,39913.5631134259,2009-04-10,13:30:53
39.908765,116.268133,0,191,39913.5631712963,2009-04-10,13:30:58
39.909687,116.268147,0,174,39913.5632291667,2009-04-10,13:31:03
39.910595,116.268171,0,168,39913.563287037,2009-04-10,13:31:08
39.911485,116.268236,0,163,39913.5633449074,2009-04-10,13:31:13
39.912347,116.268312,0,166,39913.5634027778,2009-04-10,13:31:18
39.913216,116.268425,0,165,39913.5634606481,2009-04-10,13:31:23
39.914078,116.268597,0,172,39913.5635185185,2009-04-10,13:31:28
39.914951,116.268758,0,171,39913.5635763889,2009-04-10,13:31:33
39.915842,116.268927,0,172,39913.5636342593,2009-04-10,13:31:38
39.916771,116.26906,0,164,39913.5636921296,2009-04-10,13:31:43
39.917682,116.26915,0,165,39913.56375,2009-04-10,13:31:48
39.918569,116.269217,0,169,39913.5638078704,2009-04-10,13:31:53
39.919439,116.269245,0,162,39913.5638657407,2009-04-10,13:31:58
39.920303,116.269276,0,160,39913.5639236111,2009-04-10,13:32:03
39.921184,116.269287,0,150,39913.5639814815,2009-04-10,13:32:08
39.922088,116.269315,0,139,39913.5640393518,2009-04-10,13:32:13
39.922989,116.26933,0,141,39913.5640972222,2009-04-10,13:32:18
39.923892,116.269343,0,139,39913.5641550926,2009-04-10,13:32:23
39.924778,116.269392,0,157,39913.564212963,2009-04-10,13:32:28
39.925631,116.269413,0,167,39913.5642708333,2009-04-10,13:32:33
39.926488,116.269396,0,172,39913.5643287037,2009-04-10,13:32:38
39.927309,116.269381,0,171,39913.5643865741,2009-04-10,13:32:43
39.928129,116.26935,0,165,39913.5644444444,2009-04-10,13:32:48
39.928942,116.269303,0,169,39913.5645023148,2009-04-10,13:32:53
39.929649,116.269242,0,169,39913.5645601852,2009-04-10,13:32:58
39.930204,116.269232,0,179,39913.5646180556,2009-04-10,13:33:03
39.93072,116.26918,0,182,39913.5646759259,2009-04-10,13:33:08
39.931215,116.269109,0,175,39913.5647337963,2009-04-10,13:33:13
39.931716,116.269073,0,171,39913.5647916667,2009-04-10,13:33:18
39.932332,116.269008,0,163,39913.564849537,2009-04-10,13:33:23
39.933062,116.268878,0,164,39913.5649074074,2009-04-10,13:33:28
39.933803,116.268736,0,162,39913.5649652778,2009-04-10,13:33:33
39.934561,116.26864,0,172,39913.5650231481,2009-04-10,13:33:38
39.935216,116.268583,0,197,39913.5650810185,2009-04-10,13:33:43
39.935862,116.268541,0,204,39913.5651388889,2009-04-10,13:33:48
39.936486,116.268499,0,203,39913.5651967593,2009-04-10,13:33:53
39.9371,116.268494,0,203,39913.5652546296,2009-04-10,13:33:58
39.937726,116.268473,0,205,39913.5653125,2009-04-10,13:34:03
39.938387,116.26846,0,209,39913.5653703704,2009-04-10,13:34:08
39.93903,116.268461,0,215,39913.5654282407,2009-04-10,13:34:13
39.939607,116.268457,0,216,39913.5654861111,2009-04-10,13:34:18
39.940108,116.268484,0,212,39913.5655439815,2009-04-10,13:34:23
39.9405,116.268537,0,213,39913.5656018518,2009-04-10,13:34:28
39.940572,116.268577,0,224,39913.5656597222,2009-04-10,13:34:33
39.940572,116.268577,0,224,39913.5656944444,2009-04-10,13:34:36
39.940572,116.268578,0,233,39913.5657175926,2009-04-10,13:34:38
39.940632,116.268553,0,225,39913.565775463,2009-04-10,13:34:43
39.940901,116.268487,0,207,39913.5658333333,2009-04-10,13:34:48
39.941341,116.268522,0,203,39913.5658912037,2009-04-10,13:34:53
39.941901,116.26863,0,196,39913.5659490741,2009-04-10,13:34:58
39.942564,116.268722,0,185,39913.5660069444,2009-04-10,13:35:03
39.943237,116.268904,0,178,39913.5660648148,2009-04-10,13:35:08
39.94389,116.269142,0,166,39913.5661226852,2009-04-10,13:35:13
39.944505,116.269251,0,157,39913.5661805556,2009-04-10,13:35:18
39.944946,116.269328,0,154,39913.5662384259,2009-04-10,13:35:23
39.945066,116.269361,0,171,39913.5662962963,2009-04-10,13:35:28
39.94504,116.269378,0,153,39913.5663541667,2009-04-10,13:35:33
39.94504,116.269378,0,152,39913.566412037,2009-04-10,13:35:38
39.945044,116.269379,0,152,39913.5664699074,2009-04-10,13:35:43
39.945045,116.26938,0,152,39913.5665277778,2009-04-10,13:35:48
39.945044,116.269379,0,153,39913.5665856482,2009-04-10,13:35:53
39.945042,116.269378,0,153,39913.5666435185,2009-04-10,13:35:58
39.945036,116.269376,0,154,39913.5667013889,2009-04-10,13:36:03
39.945029,116.269374,0,154,39913.5667592593,2009-04-10,13:36:08
39.945029,116.269374,0,154,39913.5667939815,2009-04-10,13:36:11
39.945024,116.269372,0,154,39913.5668171296,2009-04-10,13:36:13
39.945115,116.269392,0,153,39913.566875,2009-04-10,13:36:18
39.94546,116.269415,0,153,39913.5669328704,2009-04-10,13:36:23
39.945913,116.26943,0,158,39913.5669907407,2009-04-10,13:36:28
39.946468,116.269481,0,167,39913.5670486111,2009-04-10,13:36:33
39.947116,116.26948,0,167,39913.5671064815,2009-04-10,13:36:38
39.947804,116.269465,0,155,39913.5671643519,2009-04-10,13:36:43
39.948496,116.269491,0,147,39913.5672222222,2009-04-10,13:36:48
39.949182,116.269503,0,144,39913.5672800926,2009-04-10,13:36:53
39.949909,116.269525,0,144,39913.567337963,2009-04-10,13:36:58
39.950676,116.269648,0,148,39913.5673958333,2009-04-10,13:37:03
39.951398,116.269763,0,157,39913.5674537037,2009-04-10,13:37:08
39.951868,116.269851,0,165,39913.5675115741,2009-04-10,13:37:13
39.95224,116.269955,0,171,39913.5675694444,2009-04-10,13:37:18
39.952656,116.270009,0,172,39913.5676273148,2009-04-10,13:37:23
39.953036,116.270102,0,183,39913.5676851852,2009-04-10,13:37:28
39.953246,116.270195,0,178,39913.5677430556,2009-04-10,13:37:33
39.953272,116.270243,0,155,39913.5678009259,2009-04-10,13:37:38
39.953371,116.270205,0,156,39913.5678587963,2009-04-10,13:37:43
39.953654,116.270175,0,172,39913.5679166667,2009-04-10,13:37:48
39.954109,116.270113,0,169,39913.567974537,2009-04-10,13:37:53
39.954647,116.270071,0,168,39913.5680324074,2009-04-10,13:37:58
39.955271,116.270011,0,180,39913.5680902778,2009-04-10,13:38:03
39.955899,116.269961,0,184,39913.5681481481,2009-04-10,13:38:08
39.956551,116.269881,0,203,39913.5682060185,2009-04-10,13:38:13
39.957255,116.269684,0,193,39913.5682638889,2009-04-10,13:38:18
39.958043,116.269596,0,198,39913.5683217593,2009-04-10,13:38:23
39.958875,116.269491,0,191,39913.5683796296,2009-04-10,13:38:28
39.959777,116.269378,0,177,39913.5684375,2009-04-10,13:38:33
39.9607,116.269274,0,173,39913.5684953704,2009-04-10,13:38:38
39.961632,116.269159,0,175,39913.5685532407,2009-04-10,13:38:43
39.962547,116.269043,0,174,39913.5686111111,2009-04-10,13:38:48
39.963469,116.268914,0,180,39913.5686689815,2009-04-10,13:38:53
39.96437,116.268808,0,181,39913.5687268519,2009-04-10,13:38:58
39.965256,116.268686,0,182,39913.5687847222,2009-04-10,13:39:03
39.966161,116.268678,0,176,39913.5688425926,2009-04-10,13:39:08
39.967046,116.268858,0,175,39913.568900463,2009-04-10,13:39:13
39.967905,116.269245,0,176,39913.5689583333,2009-04-10,13:39:18
39.968704,116.269839,0,179,39913.5690162037,2009-04-10,13:39:23
39.969422,116.270601,0,182,39913.5690740741,2009-04-10,13:39:28
39.970026,116.271507,0,177,39913.5691319444,2009-04-10,13:39:33
39.970548,116.27253,0,167,39913.5691898148,2009-04-10,13:39:38
39.971034,116.273586,0,166,39913.5692476852,2009-04-10,13:39:43
39.971529,116.274637,0,168,39913.5693055556,2009-04-10,13:39:48
39.972008,116.275658,0,168,39913.5693634259,2009-04-10,13:39:53
39.972503,116.276655,0,174,39913.5694212963,2009-04-10,13:39:58
39.973008,116.277611,0,176,39913.5694791667,2009-04-10,13:40:03
39.973521,116.278537,0,170,39913.569537037,2009-04-10,13:40:08
39.974082,116.279446,0,165,39913.5695949074,2009-04-10,13:40:13
39.974706,116.280321,0,159,39913.5696527778,2009-04-10,13:40:18
39.975414,116.281133,0,150,39913.5697106481,2009-04-10,13:40:23
39.976144,116.28193,0,140,39913.5697685185,2009-04-10,13:40:28
39.976898,116.28271,0,138,39913.5698263889,2009-04-10,13:40:33
39.977658,116.283495,0,140,39913.5698842593,2009-04-10,13:40:38
39.978412,116.284244,0,141,39913.5699421296,2009-04-10,13:40:43
39.979158,116.284971,0,146,39913.57,2009-04-10,13:40:48
39.979863,116.285671,0,159,39913.5700578704,2009-04-10,13:40:53
39.980496,116.286347,0,161,39913.5701157407,2009-04-10,13:40:58
39.981069,116.287067,0,149,39913.5701736111,2009-04-10,13:41:03
39.981497,116.28775,0,134,39913.5702314815,2009-04-10,13:41:08
39.981845,116.288367,0,126,39913.5702893519,2009-04-10,13:41:13
39.98208,116.289068,0,131,39913.5703472222,2009-04-10,13:41:18
39.982243,116.289762,0,137,39913.5704050926,2009-04-10,13:41:23
39.982396,116.290431,0,139,39913.570462963,2009-04-10,13:41:28
39.982529,116.291192,0,129,39913.5705208333,2009-04-10,13:41:33
39.982654,116.291978,0,123,39913.5705787037,2009-04-10,13:41:38
39.98276,116.292733,0,116,39913.5706365741,2009-04-10,13:41:43
39.982838,116.293316,0,117,39913.5706944444,2009-04-10,13:41:48
39.982876,116.293567,0,106,39913.5707523148,2009-04-10,13:41:53
39.982879,116.293574,0,108,39913.5708101852,2009-04-10,13:41:58
39.982879,116.293575,0,108,39913.5708680556,2009-04-10,13:42:03
39.982878,116.293575,0,108,39913.5709259259,2009-04-10,13:42:08
39.982877,116.293575,0,108,39913.5709837963,2009-04-10,13:42:13
39.982876,116.293573,0,108,39913.5710416667,2009-04-10,13:42:18
39.982876,116.293573,0,108,39913.5710763889,2009-04-10,13:42:21
39.982876,116.29357,0,108,39913.571099537,2009-04-10,13:42:23
39.982894,116.293649,0,109,39913.5711574074,2009-04-10,13:42:28
39.982947,116.293996,0,108,39913.5712152778,2009-04-10,13:42:33
39.982961,116.294443,0,111,39913.5712731481,2009-04-10,13:42:38
39.983038,116.295018,0,115,39913.5713310185,2009-04-10,13:42:43
39.983145,116.295717,0,113,39913.5713888889,2009-04-10,13:42:48
39.983293,116.296546,0,107,39913.5714467593,2009-04-10,13:42:53
39.983415,116.297184,0,121,39913.5715046296,2009-04-10,13:42:58
39.9834,116.297286,0,124,39913.5715625,2009-04-10,13:43:03
39.983398,116.297302,0,123,39913.5716203704,2009-04-10,13:43:08
39.983397,116.297334,0,123,39913.5716782407,2009-04-10,13:43:13
39.983475,116.297609,0,121,39913.5717361111,2009-04-10,13:43:18
39.983572,116.298067,0,123,39913.5717939815,2009-04-10,13:43:23
39.983631,116.298588,0,121,39913.5718518518,2009-04-10,13:43:28
39.983659,116.298964,0,125,39913.5719097222,2009-04-10,13:43:33
39.983669,116.299039,0,129,39913.5719675926,2009-04-10,13:43:38
39.983663,116.299037,0,130,39913.572025463,2009-04-10,13:43:43
39.983662,116.299031,0,130,39913.5720833333,2009-04-10,13:43:48
39.983661,116.299025,0,130,39913.5721412037,2009-04-10,13:43:53
39.983661,116.299025,0,130,39913.5721759259,2009-04-10,13:43:56
39.983659,116.299024,0,130,39913.5721990741,2009-04-10,13:43:58
39.983653,116.299037,0,130,39913.5722569444,2009-04-10,13:44:03
39.983649,116.299044,0,131,39913.5723148148,2009-04-10,13:44:08
39.983647,116.299049,0,131,39913.5723726852,2009-04-10,13:44:13
39.983647,116.299049,0,131,39913.5724074074,2009-04-10,13:44:16
39.983646,116.299047,0,131,39913.5724305556,2009-04-10,13:44:18
39.983636,116.29902,0,132,39913.5724884259,2009-04-10,13:44:23
39.983631,116.299006,0,133,39913.5725462963,2009-04-10,13:44:28
39.983627,116.299007,0,133,39913.5726041667,2009-04-10,13:44:33
39.983627,116.299007,0,133,39913.5726388889,2009-04-10,13:44:36
39.983625,116.29901,0,134,39913.572662037,2009-04-10,13:44:38
39.983601,116.299101,0,141,39913.5727199074,2009-04-10,13:44:43
39.983576,116.299318,0,146,39913.5727777778,2009-04-10,13:44:48
39.983542,116.299492,0,143,39913.5728356481,2009-04-10,13:44:53
39.983513,116.299586,0,137,39913.5728935185,2009-04-10,13:44:58
39.983567,116.299597,0,132,39913.5729513889,2009-04-10,13:45:03
39.98361,116.299557,0,130,39913.5730092593,2009-04-10,13:45:08
39.983639,116.299515,0,131,39913.5730671296,2009-04-10,13:45:13
39.983682,116.299483,0,132,39913.573125,2009-04-10,13:45:18
39.983682,116.299483,0,132,39913.5731597222,2009-04-10,13:45:21
39.983682,116.299477,0,133,39913.5731828704,2009-04-10,13:45:23
39.983778,116.299249,0,140,39913.5732407407,2009-04-10,13:45:28
39.984002,116.299429,0,182,39913.5732986111,2009-04-10,13:45:33
39.984513,116.299539,0,180,39913.5733564815,2009-04-10,13:45:38
39.984976,116.299499,0,179,39913.5734143518,2009-04-10,13:45:43
39.985383,116.2994,0,186,39913.5734722222,2009-04-10,13:45:48
39.98573,116.29929,0,190,39913.5735300926,2009-04-10,13:45:53
39.986064,116.299221,0,204,39913.573587963,2009-04-10,13:45:58
39.986561,116.299212,0,210,39913.5736458333,2009-04-10,13:46:03
39.987083,116.299189,0,220,39913.5737037037,2009-04-10,13:46:08
39.987666,116.299081,0,223,39913.5737615741,2009-04-10,13:46:13
39.988237,116.298979,0,199,39913.5738194444,2009-04-10,13:46:18
39.988768,116.298862,0,159,39913.5738773148,2009-04-10,13:46:23
39.989282,116.298864,0,151,39913.5739351852,2009-04-10,13:46:28
39.989792,116.298758,0,144,39913.5739930556,2009-04-10,13:46:33
39.990367,116.298643,0,136,39913.5740509259,2009-04-10,13:46:38
39.990845,116.298586,0,138,39913.5741087963,2009-04-10,13:46:43
39.991206,116.298594,0,133,39913.5741666667,2009-04-10,13:46:48
39.991529,116.298542,0,136,39913.574224537,2009-04-10,13:46:53
39.991915,116.298497,0,127,39913.5742824074,2009-04-10,13:46:58
39.992315,116.298426,0,127,39913.5743402778,2009-04-10,13:47:03
39.992461,116.298417,0,134,39913.5743981482,2009-04-10,13:47:08
39.992457,116.298403,0,131,39913.5744560185,2009-04-10,13:47:13
39.992455,116.298403,0,131,39913.5745138889,2009-04-10,13:47:18
39.992455,116.298403,0,131,39913.5745486111,2009-04-10,13:47:21
39.992454,116.298403,0,131,39913.5745717593,2009-04-10,13:47:23
39.992567,116.298388,0,137,39913.5746296296,2009-04-10,13:47:28
39.992883,116.298355,0,143,39913.5746875,2009-04-10,13:47:33
39.993295,116.298343,0,142,39913.5747453704,2009-04-10,13:47:38
39.99378,116.298325,0,143,39913.5748032407,2009-04-10,13:47:43
39.994313,116.298294,0,143,39913.5748611111,2009-04-10,13:47:48
39.994912,116.298265,0,155,39913.5749189815,2009-04-10,13:47:53
39.995512,116.298244,0,152,39913.5749768519,2009-04-10,13:47:58
39.995964,116.298299,0,145,39913.5750347222,2009-04-10,13:48:03
39.996221,116.298476,0,143,39913.5750925926,2009-04-10,13:48:08
39.996276,116.298959,0,131,39913.575150463,2009-04-10,13:48:13
39.99631,116.299669,0,120,39913.5752083333,2009-04-10,13:48:18
39.996354,116.300485,0,116,39913.5752662037,2009-04-10,13:48:23
39.996556,116.30124,0,112,39913.5753240741,2009-04-10,13:48:28
39.997043,116.301766,0,109,39913.5753819444,2009-04-10,13:48:33
39.997553,116.302252,0,106,39913.5754398148,2009-04-10,13:48:38
39.997984,116.302618,0,106,39913.5754976852,2009-04-10,13:48:43
39.998182,116.303155,0,106,39913.5755555556,2009-04-10,13:48:48
39.998331,116.303864,0,108,39913.5756134259,2009-04-10,13:48:53
39.998503,116.304578,0,103,39913.5756712963,2009-04-10,13:48:58
39.998543,116.305232,0,106,39913.5757291667,2009-04-10,13:49:03
39.998511,116.305869,0,112,39913.575787037,2009-04-10,13:49:08
39.998522,116.30653,0,112,39913.5758449074,2009-04-10,13:49:13
39.998542,116.306987,0,120,39913.5759027778,2009-04-10,13:49:18
39.998542,116.306999,0,127,39913.5759606481,2009-04-10,13:49:23
39.998542,116.306999,0,127,39913.5759953704,2009-04-10,13:49:26
39.998542,116.306997,0,127,39913.5760185185,2009-04-10,13:49:28
39.998542,116.307121,0,123,39913.5760763889,2009-04-10,13:49:33
39.998538,116.307497,0,121,39913.5761342593,2009-04-10,13:49:38
39.998538,116.308046,0,122,39913.5761921296,2009-04-10,13:49:43
39.998538,116.308526,0,126,39913.57625,2009-04-10,13:49:48
39.998545,116.308705,0,121,39913.5763078704,2009-04-10,13:49:53
39.998495,116.308838,0,114,39913.5763657407,2009-04-10,13:49:58
39.998247,116.308912,0,117,39913.5764236111,2009-04-10,13:50:03
39.997878,116.308936,0,117,39913.5764814815,2009-04-10,13:50:08
39.997446,116.308941,0,118,39913.5765393519,2009-04-10,13:50:13
39.997022,116.308969,0,128,39913.5765972222,2009-04-10,13:50:18
39.996598,116.309007,0,132,39913.5766550926,2009-04-10,13:50:23
39.996075,116.309047,0,140,39913.576712963,2009-04-10,13:50:28
39.99544,116.309149,0,152,39913.5767708333,2009-04-10,13:50:33
39.994763,116.309224,0,155,39913.5768287037,2009-04-10,13:50:38
39.994057,116.309264,0,155,39913.5768865741,2009-04-10,13:50:43
39.993383,116.309313,0,151,39913.5769444444,2009-04-10,13:50:48
39.992937,116.309369,0,155,39913.5770023148,2009-04-10,13:50:53
39.992644,116.309517,0,148,39913.5770601852,2009-04-10,13:50:58
39.992301,116.30958,0,155,39913.5771180556,2009-04-10,13:51:03
39.991891,116.309613,0,156,39913.5771759259,2009-04-10,13:51:08
39.991545,116.309645,0,147,39913.5772337963,2009-04-10,13:51:13
39.991216,116.309705,0,144,39913.5772916667,2009-04-10,13:51:18
39.990882,116.309834,0,151,39913.577349537,2009-04-10,13:51:23
39.990797,116.310296,0,134,39913.5774074074,2009-04-10,13:51:28
39.990838,116.310982,0,125,39913.5774652778,2009-04-10,13:51:33
39.990884,116.311813,0,127,39913.5775231481,2009-04-10,13:51:38
39.990931,116.312747,0,133,39913.5775810185,2009-04-10,13:51:43
39.990982,116.31369,0,140,39913.5776388889,2009-04-10,13:51:48
39.991018,116.314551,0,152,39913.5776967593,2009-04-10,13:51:53
39.991059,116.3151,0,177,39913.5777546296,2009-04-10,13:51:58
39.991083,116.315251,0,189,39913.5778125,2009-04-10,13:52:03
39.991058,116.315228,0,179,39913.5778703704,2009-04-10,13:52:08
39.991058,116.315224,0,179,39913.5779282407,2009-04-10,13:52:13
39.991057,116.315222,0,179,39913.5779861111,2009-04-10,13:52:18
39.991057,116.315221,0,179,39913.5780439815,2009-04-10,13:52:23
39.991057,116.315219,0,179,39913.5781018519,2009-04-10,13:52:28
39.991057,116.315218,0,179,39913.5781597222,2009-04-10,13:52:33
39.991057,116.315221,0,179,39913.5782175926,2009-04-10,13:52:38
39.991056,116.315221,0,179,39913.578275463,2009-04-10,13:52:43
39.991056,116.315221,0,179,39913.5783333333,2009-04-10,13:52:48
39.991056,116.315221,0,179,39913.5783680556,2009-04-10,13:52:51
39.991056,116.315221,0,178,39913.5783912037,2009-04-10,13:52:53
39.991067,116.315353,0,177,39913.5784490741,2009-04-10,13:52:58
39.991076,116.31581,0,175,39913.5785069444,2009-04-10,13:53:03
39.991092,116.316447,0,179,39913.5785648148,2009-04-10,13:53:08
39.991111,116.317184,0,179,39913.5786226852,2009-04-10,13:53:13
39.991131,116.317889,0,184,39913.5786805556,2009-04-10,13:53:18
39.991119,116.31823,0,158,39913.5787384259,2009-04-10,13:53:23
39.99113,116.318242,0,147,39913.5787962963,2009-04-10,13:53:28
39.99113,116.318242,0,147,39913.5788310185,2009-04-10,13:53:31
39.99113,116.318246,0,146,39913.5788541667,2009-04-10,13:53:33
39.991141,116.318283,0,146,39913.578912037,2009-04-10,13:53:38
39.99117,116.31859,0,148,39913.5789699074,2009-04-10,13:53:43
39.991195,116.319128,0,143,39913.5790277778,2009-04-10,13:53:48
39.991207,116.319829,0,135,39913.5790856481,2009-04-10,13:53:53
39.991206,116.32061,0,134,39913.5791435185,2009-04-10,13:53:58
39.991223,116.321356,0,125,39913.5792013889,2009-04-10,13:54:03
39.99124,116.322165,0,116,39913.5792592593,2009-04-10,13:54:08
39.991269,116.323016,0,109,39913.5793171296,2009-04-10,13:54:13
39.991293,116.323887,0,104,39913.579375,2009-04-10,13:54:18
39.991292,116.324583,0,99,39913.5794328704,2009-04-10,13:54:23
39.991347,116.325203,0,92,39913.5794907407,2009-04-10,13:54:28
39.991386,116.325744,0,101,39913.5795486111,2009-04-10,13:54:33
39.991388,116.326022,0,95,39913.5796064815,2009-04-10,13:54:38
39.991407,116.326036,0,96,39913.5796643518,2009-04-10,13:54:43
39.991412,116.326055,0,96,39913.5797222222,2009-04-10,13:54:48
39.991396,116.326085,0,92,39913.5797800926,2009-04-10,13:54:53
39.991391,116.326146,0,85,39913.579837963,2009-04-10,13:54:58
39.991379,116.326212,0,80,39913.5798958333,2009-04-10,13:55:03
39.991327,116.326285,0,103,39913.5799537037,2009-04-10,13:55:08
39.991313,116.326326,0,110,39913.5800115741,2009-04-10,13:55:13
39.991372,116.326358,0,110,39913.5800694444,2009-04-10,13:55:18
39.99142,116.326297,0,115,39913.5801273148,2009-04-10,13:55:23
39.991464,116.32634,0,117,39913.5801851852,2009-04-10,13:55:28
39.991532,116.326376,0,116,39913.5802430556,2009-04-10,13:55:33
39.991592,116.326376,0,121,39913.5803009259,2009-04-10,13:55:38
39.991653,116.326375,0,125,39913.5803587963,2009-04-10,13:55:43
39.991686,116.326386,0,122,39913.5804166667,2009-04-10,13:55:48
39.991763,116.326371,0,113,39913.580474537,2009-04-10,13:55:53
39.99183,116.326366,0,100,39913.5805324074,2009-04-10,13:55:58
39.991908,116.326358,0,92,39913.5805902778,2009-04-10,13:56:03
39.991991,116.326361,0,80,39913.5806481481,2009-04-10,13:56:08
39.992063,116.326363,0,74,39913.5807060185,2009-04-10,13:56:13
39.99213,116.32635,0,66,39913.5807638889,2009-04-10,13:56:18
39.992205,116.326352,0,60,39913.5808217593,2009-04-10,13:56:23
39.992289,116.326302,0,71,39913.5808796296,2009-04-10,13:56:28
39.992361,116.326352,0,63,39913.5809375,2009-04-10,13:56:33
39.992441,116.326363,0,76,39913.5809953704,2009-04-10,13:56:38
39.992514,116.326349,0,79,39913.5810532407,2009-04-10,13:56:43
39.992581,116.32634,0,77,39913.5811111111,2009-04-10,13:56:48
39.99264,116.32636,0,84,39913.5811689815,2009-04-10,13:56:53
39.992688,116.32635,0,100,39913.5812268518,2009-04-10,13:56:58
39.992738,116.326392,0,118,39913.5812847222,2009-04-10,13:57:03
39.992809,116.326394,0,123,39913.5813425926,2009-04-10,13:57:08
39.992867,116.326394,0,130,39913.581400463,2009-04-10,13:57:13
39.992924,116.326374,0,129,39913.5814583333,2009-04-10,13:57:18
39.992995,116.326389,0,126,39913.5815162037,2009-04-10,13:57:23
39.993062,116.32639,0,131,39913.5815740741,2009-04-10,13:57:28
39.993135,116.326395,0,132,39913.5816319444,2009-04-10,13:57:33
39.993208,116.32641,0,133,39913.5816898148,2009-04-10,13:57:38
39.993292,116.326407,0,140,39913.5817476852,2009-04-10,13:57:43
39.99336,116.326411,0,144,39913.5818055556,2009-04-10,13:57:48
39.993411,116.326388,0,148,39913.5818634259,2009-04-10,13:57:53
39.993479,116.326374,0,150,39913.5819212963,2009-04-10,13:57:58
39.993561,116.32639,0,138,39913.5819791667,2009-04-10,13:58:03
39.993623,116.326368,0,131,39913.582037037,2009-04-10,13:58:08
39.993685,116.326352,0,117,39913.5820949074,2009-04-10,13:58:13
39.993733,116.326338,0,103,39913.5821527778,2009-04-10,13:58:18
39.993788,116.326333,0,103,39913.5822106482,2009-04-10,13:58:23
39.993845,116.326348,0,105,39913.5822685185,2009-04-10,13:58:28
39.993906,116.326401,0,112,39913.5823263889,2009-04-10,13:58:33
39.993975,116.326441,0,107,39913.5823842593,2009-04-10,13:58:38
39.994047,116.326406,0,104,39913.5824421296,2009-04-10,13:58:43
39.994102,116.326307,0,119,39913.5825,2009-04-10,13:58:48
39.994174,116.326336,0,112,39913.5825578704,2009-04-10,13:58:53
39.994241,116.32634,0,112,39913.5826157407,2009-04-10,13:58:58
39.994313,116.326342,0,117,39913.5826736111,2009-04-10,13:59:03
39.994375,116.326321,0,133,39913.5827314815,2009-04-10,13:59:08
39.994449,116.326324,0,143,39913.5827893519,2009-04-10,13:59:13
39.994522,116.326318,0,146,39913.5828472222,2009-04-10,13:59:18
39.994565,116.326328,0,145,39913.5829050926,2009-04-10,13:59:23
39.994599,116.326357,0,147,39913.582962963,2009-04-10,13:59:28
39.994635,116.326407,0,155,39913.5830208333,2009-04-10,13:59:33
39.994724,116.326406,0,141,39913.5830787037,2009-04-10,13:59:38
39.99479,116.326382,0,133,39913.5831365741,2009-04-10,13:59:43
39.99484,116.326372,0,129,39913.5831944444,2009-04-10,13:59:48
39.994904,116.326385,0,126,39913.5832523148,2009-04-10,13:59:53
39.994971,116.326401,0,126,39913.5833101852,2009-04-10,13:59:58
39.995047,116.326441,0,130,39913.5833680556,2009-04-10,14:00:03
39.99511,116.326478,0,134,39913.5834259259,2009-04-10,14:00:08
39.995176,116.32648,0,133,39913.5834837963,2009-04-10,14:00:13
39.995224,116.326489,0,128,39913.5835416667,2009-04-10,14:00:18
39.99529,116.326417,0,126,39913.583599537,2009-04-10,14:00:23
39.995312,116.326364,0,122,39913.5836574074,2009-04-10,14:00:28
39.995351,116.326367,0,117,39913.5837152778,2009-04-10,14:00:33
39.995426,116.326317,0,116,39913.5837731481,2009-04-10,14:00:38
39.995452,116.326323,0,115,39913.5838310185,2009-04-10,14:00:43
39.995501,116.32634,0,114,39913.5838888889,2009-04-10,14:00:48
39.995531,116.326324,0,116,39913.5839467593,2009-04-10,14:00:53
39.995547,116.3263,0,120,39913.5840046296,2009-04-10,14:00:58
39.995595,116.326299,0,122,39913.5840625,2009-04-10,14:01:03
39.995664,116.326288,0,123,39913.5841203704,2009-04-10,14:01:08
39.995712,116.326261,0,129,39913.5841782407,2009-04-10,14:01:13
39.995799,116.326264,0,137,39913.5842361111,2009-04-10,14:01:18
39.995811,116.326246,0,153,39913.5842939815,2009-04-10,14:01:23
39.995828,116.326247,0,156,39913.5843518519,2009-04-10,14:01:28
39.995824,116.326245,0,161,39913.5844097222,2009-04-10,14:01:33
39.995821,116.326246,0,161,39913.5844675926,2009-04-10,14:01:38
39.995822,116.326248,0,161,39913.584525463,2009-04-10,14:01:43
39.995822,116.326248,0,161,39913.5845601852,2009-04-10,14:01:46
39.995824,116.326246,0,160,39913.5845833333,2009-04-10,14:01:48
39.995854,116.326254,0,160,39913.5846412037,2009-04-10,14:01:53
39.995915,116.326256,0,158,39913.5846990741,2009-04-10,14:01:58
39.996042,116.326282,0,148,39913.5847569444,2009-04-10,14:02:03
39.996159,116.326408,0,134,39913.5848148148,2009-04-10,14:02:08
39.996252,116.326578,0,131,39913.5848726852,2009-04-10,14:02:13
39.996337,116.326734,0,131,39913.5849305556,2009-04-10,14:02:18
39.996463,116.326801,0,132,39913.5849884259,2009-04-10,14:02:23
39.9966,116.326771,0,131,39913.5850462963,2009-04-10,14:02:28
39.996745,116.326742,0,129,39913.5851041667,2009-04-10,14:02:33
39.996908,116.326736,0,128,39913.585162037,2009-04-10,14:02:38
39.997064,116.326749,0,121,39913.5852199074,2009-04-10,14:02:43
39.997217,116.326738,0,121,39913.5852777778,2009-04-10,14:02:48
39.997339,116.326787,0,131,39913.5853356481,2009-04-10,14:02:53
39.997509,116.326786,0,131,39913.5853935185,2009-04-10,14:02:58
39.997684,116.326778,0,128,39913.5854513889,2009-04-10,14:03:03
39.997847,116.32676,0,124,39913.5855092593,2009-04-10,14:03:08
39.998019,116.32678,0,125,39913.5855671296,2009-04-10,14:03:13
39.998197,116.326769,0,126,39913.585625,2009-04-10,14:03:18
39.998369,116.326752,0,125,39913.5856828704,2009-04-10,14:03:23
39.998539,116.326752,0,117,39913.5857407407,2009-04-10,14:03:28
39.998728,116.32673,0,123,39913.5857986111,2009-04-10,14:03:33
39.998907,116.326719,0,125,39913.5858564815,2009-04-10,14:03:38
39.999092,116.326727,0,123,39913.5859143519,2009-04-10,14:03:43
39.999249,116.326791,0,122,39913.5859722222,2009-04-10,14:03:48
39.999373,116.326967,0,121,39913.5860300926,2009-04-10,14:03:53
39.999535,116.32707,0,117,39913.586087963,2009-04-10,14:03:58
39.999687,116.327139,0,115,39913.5861458333,2009-04-10,14:04:03
39.999822,116.327203,0,111,39913.5862037037,2009-04-10,14:04:08
39.999881,116.327347,0,108,39913.5862615741,2009-04-10,14:04:13
39.999925,116.327402,0,104,39913.5863194444,2009-04-10,14:04:18
39.999981,116.327382,0,104,39913.5863773148,2009-04-10,14:04:23
39.999975,116.327365,0,102,39913.5864351852,2009-04-10,14:04:28
39.999975,116.327371,0,101,39913.5864930556,2009-04-10,14:04:33
39.999975,116.327371,0,101,39913.5865277778,2009-04-10,14:04:36
39.999976,116.327377,0,101,39913.5865509259,2009-04-10,14:04:38
39.999996,116.327387,0,101,39913.5866087963,2009-04-10,14:04:43
40.00003,116.327376,0,102,39913.5866666667,2009-04-10,14:04:48
39.999975,116.327386,0,177,39913.7110763889,2009-04-10,17:03:57
39.999933,116.327432,0,147,39913.7111458333,2009-04-10,17:04:03
39.999933,116.327463,0,135,39913.7112037037,2009-04-10,17:04:08
39.999945,116.327447,0,122,39913.7112615741,2009-04-10,17:04:13
39.999947,116.32739,0,130,39913.7113194444,2009-04-10,17:04:18
39.999915,116.327345,0,139,39913.7113773148,2009-04-10,17:04:23
39.999872,116.327328,0,140,39913.7114351852,2009-04-10,17:04:28
39.999874,116.327259,0,141,39913.7114930556,2009-04-10,17:04:33
39.999871,116.327179,0,140,39913.7115509259,2009-04-10,17:04:38
39.999901,116.32703,0,144,39913.7116087963,2009-04-10,17:04:43
39.999898,116.326889,0,146,39913.7116666667,2009-04-10,17:04:48
39.99986,116.326732,0,133,39913.711724537,2009-04-10,17:04:53
39.999852,116.326556,0,119,39913.7117824074,2009-04-10,17:04:58
39.999854,116.326386,0,112,39913.7118402778,2009-04-10,17:05:03
39.999841,116.326217,0,114,39913.7118981481,2009-04-10,17:05:08
39.999822,116.326054,0,116,39913.7119560185,2009-04-10,17:05:13
39.999809,116.325881,0,118,39913.7120138889,2009-04-10,17:05:18
39.999826,116.325719,0,136,39913.7120717593,2009-04-10,17:05:23
39.999807,116.32554,0,140,39913.7121296296,2009-04-10,17:05:28
39.999826,116.325349,0,146,39913.7121875,2009-04-10,17:05:33
39.999826,116.32518,0,152,39913.7122453704,2009-04-10,17:05:38
39.999814,116.325027,0,158,39913.7123032407,2009-04-10,17:05:43
39.99982,116.324865,0,164,39913.7123611111,2009-04-10,17:05:48
39.999877,116.324681,0,163,39913.7124189815,2009-04-10,17:05:53
39.999979,116.324679,0,183,39913.7124768518,2009-04-10,17:05:58
40.000109,116.324671,0,186,39913.7125347222,2009-04-10,17:06:03
40.000256,116.324658,0,185,39913.7125925926,2009-04-10,17:06:08
40.000377,116.324662,0,187,39913.712650463,2009-04-10,17:06:13
40.000517,116.324699,0,180,39913.7127083333,2009-04-10,17:06:18
40.00067,116.324652,0,183,39913.7127662037,2009-04-10,17:06:23
40.000874,116.324603,0,192,39913.7128240741,2009-04-10,17:06:28
40.001032,116.324587,0,196,39913.7128819444,2009-04-10,17:06:33
40.001162,116.324593,0,192,39913.7129398148,2009-04-10,17:06:38
40.001268,116.324593,0,172,39913.7129976852,2009-04-10,17:06:43
40.001435,116.324555,0,147,39913.7130555556,2009-04-10,17:06:48
40.001613,116.324515,0,150,39913.7131134259,2009-04-10,17:06:53
40.001782,116.324488,0,155,39913.7131712963,2009-04-10,17:06:58
40.00194,116.324448,0,131,39913.7132291667,2009-04-10,17:07:03
40.002075,116.32447,0,133,39913.713287037,2009-04-10,17:07:08
40.002216,116.324519,0,155,39913.7133449074,2009-04-10,17:07:13
40.002369,116.324563,0,183,39913.7134027778,2009-04-10,17:07:18
40.002521,116.324549,0,181,39913.7134606481,2009-04-10,17:07:23
40.002659,116.324563,0,187,39913.7135185185,2009-04-10,17:07:28
40.002812,116.324585,0,195,39913.7135763889,2009-04-10,17:07:33
40.00298,116.324508,0,174,39913.7136342593,2009-04-10,17:07:38
40.00316,116.324419,0,148,39913.7136921296,2009-04-10,17:07:43
40.003306,116.324413,0,157,39913.71375,2009-04-10,17:07:48
40.003452,116.324398,0,164,39913.7138078704,2009-04-10,17:07:53
40.003612,116.324395,0,174,39913.7138657407,2009-04-10,17:07:58
40.003744,116.324399,0,163,39913.7139236111,2009-04-10,17:08:03
40.003918,116.324408,0,179,39913.7139814815,2009-04-10,17:08:08
40.004135,116.324343,0,167,39913.7140393518,2009-04-10,17:08:13
40.00433,116.324334,0,181,39913.7140972222,2009-04-10,17:08:18
40.004507,116.324349,0,219,39913.7141550926,2009-04-10,17:08:23
40.004625,116.32436,0,233,39913.714212963,2009-04-10,17:08:28
40.004798,116.324304,0,206,39913.7142708333,2009-04-10,17:08:33
40.004944,116.324318,0,182,39913.7143287037,2009-04-10,17:08:38
40.005086,116.324288,0,183,39913.7143865741,2009-04-10,17:08:43
40.005259,116.324287,0,191,39913.7144444444,2009-04-10,17:08:48
40.005413,116.324325,0,186,39913.7145023148,2009-04-10,17:08:53
40.005544,116.32434,0,183,39913.7145601852,2009-04-10,17:08:58
40.005673,116.324355,0,182,39913.7146180556,2009-04-10,17:09:03
40.005845,116.324268,0,150,39913.7146759259,2009-04-10,17:09:08
40.005958,116.324298,0,149,39913.7147337963,2009-04-10,17:09:13
40.006087,116.324299,0,179,39913.7147916667,2009-04-10,17:09:18
40.006235,116.3243,0,216,39913.714849537,2009-04-10,17:09:23
40.006407,116.324339,0,242,39913.7149074074,2009-04-10,17:09:28
40.006548,116.324367,0,233,39913.7149652778,2009-04-10,17:09:33
40.006609,116.32443,0,224,39913.7150231482,2009-04-10,17:09:38
40.006659,116.324421,0,210,39913.7150810185,2009-04-10,17:09:43
40.006745,116.324419,0,211,39913.7151388889,2009-04-10,17:09:48
40.006876,116.324361,0,199,39913.7151967593,2009-04-10,17:09:53
40.007029,116.3243,0,187,39913.7152546296,2009-04-10,17:09:58
40.007192,116.324289,0,177,39913.7153125,2009-04-10,17:10:03
40.007373,116.324247,0,159,39913.7153703704,2009-04-10,17:10:08
40.007554,116.32423,0,149,39913.7154282407,2009-04-10,17:10:13
40.007749,116.324193,0,144,39913.7154861111,2009-04-10,17:10:18
40.007958,116.324143,0,133,39913.7155439815,2009-04-10,17:10:23
40.008212,116.324128,0,116,39913.7156018519,2009-04-10,17:10:28
40.008457,116.324111,0,114,39913.7156597222,2009-04-10,17:10:33
40.008705,116.324107,0,111,39913.7157175926,2009-04-10,17:10:38
40.008929,116.324083,0,114,39913.715775463,2009-04-10,17:10:43
40.00914,116.324086,0,111,39913.7158333333,2009-04-10,17:10:48
40.009359,116.324073,0,118,39913.7158912037,2009-04-10,17:10:53
40.009551,116.323983,0,119,39913.7159490741,2009-04-10,17:10:58
40.009651,116.323734,0,120,39913.7160069444,2009-04-10,17:11:03
40.009635,116.323459,0,115,39913.7160648148,2009-04-10,17:11:08
40.009629,116.323227,0,116,39913.7161226852,2009-04-10,17:11:13
40.009636,116.323001,0,116,39913.7161805556,2009-04-10,17:11:18
40.009674,116.322727,0,123,39913.7162384259,2009-04-10,17:11:23
40.00978,116.322598,0,121,39913.7162962963,2009-04-10,17:11:28
40.009975,116.322487,0,128,39913.7163541667,2009-04-10,17:11:33
40.010123,116.322345,0,133,39913.716412037,2009-04-10,17:11:38
40.010308,116.32224,0,140,39913.7164699074,2009-04-10,17:11:43
40.010475,116.322137,0,146,39913.7165277778,2009-04-10,17:11:48
40.010553,116.322086,0,151,39913.7165856481,2009-04-10,17:11:53
40.010676,116.321903,0,136,39913.7166435185,2009-04-10,17:11:58
40.010722,116.321829,0,147,39913.7167013889,2009-04-10,17:12:03
40.010839,116.321817,0,159,39913.7167592593,2009-04-10,17:12:08
40.010866,116.321796,0,159,39913.7168171296,2009-04-10,17:12:13
40.010944,116.32176,0,165,39913.716875,2009-04-10,17:12:18
40.011007,116.321734,0,160,39913.7169328704,2009-04-10,17:12:23
40.011052,116.32177,0,158,39913.7169907407,2009-04-10,17:12:28
40.011086,116.321769,0,155,39913.7170486111,2009-04-10,17:12:33
40.011105,116.321731,0,153,39913.7171064815,2009-04-10,17:12:38
40.011103,116.321761,0,145,39913.7171643519,2009-04-10,17:12:43
40.011101,116.321763,0,145,39913.7172222222,2009-04-10,17:12:48
40.011101,116.321763,0,145,39913.7172569444,2009-04-10,17:12:51
40.011098,116.321764,0,145,39913.7172800926,2009-04-10,17:12:53
40.011082,116.321767,0,145,39913.717337963,2009-04-10,17:12:58
40.011083,116.32172,0,141,39913.7173958333,2009-04-10,17:13:03
40.011086,116.32177,0,143,39913.7174537037,2009-04-10,17:13:08
40.011068,116.321855,0,150,39913.7175115741,2009-04-10,17:13:13
40.011106,116.32188,0,149,39913.7175694444,2009-04-10,17:13:18
40.011089,116.321916,0,150,39913.7176273148,2009-04-10,17:13:23
40.011096,116.321958,0,153,39913.7176851852,2009-04-10,17:13:28
40.011074,116.321897,0,150,39913.7177430556,2009-04-10,17:13:33
