# Supplementary material for: Research on differential privacy protection method based on user tendency
Source: PLoS One. 2023 Oct 26;18(10):e0288823. doi: 10.1371/journal.pone.0288823 (PMC10602288; doi:10.1371/journal.pone.0288823)
Supplement: S1 Data — (ZIP) [file pone.0288823.s001.zip › Data 5-1/000/Trajectory/20090411052358.plt]

Geolife trajectory
WGS 84
Altitude is in Feet
Reserved 3
0,2,255,My Track,0,0,2,8421376
0
40.011532,116.321628,0,-681,39914.2249768519,2009-04-11,05:23:58
40.011274,116.321454,0,95,39914.2250347222,2009-04-11,05:24:03
40.011415,116.321873,0,-457,39914.2250925926,2009-04-11,05:24:08
40.011185,116.321966,0,61,39914.225150463,2009-04-11,05:24:13
40.011163,116.32206,0,24,39914.2252083333,2009-04-11,05:24:18
40.010962,116.322471,0,672,39914.2252662037,2009-04-11,05:24:23
40.010879,116.322446,0,639,39914.2253240741,2009-04-11,05:24:28
40.010911,116.322409,0,662,39914.2253819444,2009-04-11,05:24:33
40.011225,116.321887,0,-83,39914.2254398148,2009-04-11,05:24:38
40.011472,116.321508,0,-579,39914.2254976852,2009-04-11,05:24:43
40.011602,116.321318,0,-812,39914.2255555556,2009-04-11,05:24:48
40.011544,116.321435,0,-682,39914.2256134259,2009-04-11,05:24:53
40.011402,116.321661,0,-361,39914.2256712963,2009-04-11,05:24:58
40.011313,116.321693,0,-168,39914.2257291667,2009-04-11,05:25:03
40.01124,116.321763,0,-9,39914.225787037,2009-04-11,05:25:08
40.011253,116.321825,0,-32,39914.2258449074,2009-04-11,05:25:13
40.01121,116.321824,0,7,39914.2259027778,2009-04-11,05:25:18
40.011128,116.321765,0,27,39914.2259606481,2009-04-11,05:25:23
40.011029,116.321735,0,45,39914.2260185185,2009-04-11,05:25:28
40.010929,116.321673,0,77,39914.2260763889,2009-04-11,05:25:33
40.010826,116.321803,0,80,39914.2261342593,2009-04-11,05:25:38
40.010651,116.321914,0,110,39914.2261921296,2009-04-11,05:25:43
40.010522,116.321999,0,130,39914.22625,2009-04-11,05:25:48
40.010325,116.322067,0,131,39914.2263078704,2009-04-11,05:25:53
40.010195,116.322186,0,128,39914.2263657407,2009-04-11,05:25:58
40.010056,116.322318,0,135,39914.2264236111,2009-04-11,05:26:03
40.009915,116.322454,0,122,39914.2264814815,2009-04-11,05:26:08
40.009768,116.322498,0,115,39914.2265393519,2009-04-11,05:26:13
40.009622,116.322545,0,112,39914.2265972222,2009-04-11,05:26:18
40.009575,116.322741,0,99,39914.2266550926,2009-04-11,05:26:23
40.009564,116.32295,0,104,39914.226712963,2009-04-11,05:26:28
40.009582,116.32315,0,100,39914.2267708333,2009-04-11,05:26:33
40.009605,116.323347,0,115,39914.2268287037,2009-04-11,05:26:38
40.009611,116.323559,0,124,39914.2268865741,2009-04-11,05:26:43
40.009592,116.323779,0,129,39914.2269444444,2009-04-11,05:26:48
40.00953,116.323963,0,123,39914.2270023148,2009-04-11,05:26:53
40.009371,116.323969,0,116,39914.2270601852,2009-04-11,05:26:58
40.009208,116.323981,0,114,39914.2271180556,2009-04-11,05:27:03
40.009049,116.324,0,117,39914.2271759259,2009-04-11,05:27:08
40.008878,116.324035,0,114,39914.2272337963,2009-04-11,05:27:13
40.008697,116.324059,0,111,39914.2272916667,2009-04-11,05:27:18
40.008546,116.324051,0,106,39914.227349537,2009-04-11,05:27:23
40.008392,116.324054,0,103,39914.2274074074,2009-04-11,05:27:28
40.008236,116.324075,0,108,39914.2274652778,2009-04-11,05:27:33
40.008092,116.324085,0,110,39914.2275231481,2009-04-11,05:27:38
40.007942,116.324098,0,112,39914.2275810185,2009-04-11,05:27:43
40.007793,116.324102,0,110,39914.2276388889,2009-04-11,05:27:48
40.007655,116.324138,0,107,39914.2276967593,2009-04-11,05:27:53
40.007501,116.324157,0,110,39914.2277546296,2009-04-11,05:27:58
40.007343,116.32417,0,112,39914.2278125,2009-04-11,05:28:03
40.007188,116.324163,0,113,39914.2278703704,2009-04-11,05:28:08
40.00704,116.324158,0,112,39914.2279282407,2009-04-11,05:28:13
40.006938,116.324144,0,115,39914.2279861111,2009-04-11,05:28:18
40.006858,116.324136,0,116,39914.2280439815,2009-04-11,05:28:23
40.006816,116.324119,0,117,39914.2281018518,2009-04-11,05:28:28
40.006808,116.324116,0,118,39914.2281597222,2009-04-11,05:28:33
40.006808,116.324115,0,118,39914.2282175926,2009-04-11,05:28:38
40.006805,116.324116,0,119,39914.228275463,2009-04-11,05:28:43
40.006801,116.324116,0,119,39914.2283333333,2009-04-11,05:28:48
40.006798,116.324116,0,119,39914.2283912037,2009-04-11,05:28:53
40.006795,116.324115,0,119,39914.2284490741,2009-04-11,05:28:58
40.006794,116.324113,0,120,39914.2285069444,2009-04-11,05:29:03
40.006795,116.324114,0,120,39914.2285648148,2009-04-11,05:29:08
40.006795,116.324114,0,120,39914.228599537,2009-04-11,05:29:11
40.006795,116.324114,0,120,39914.2286226852,2009-04-11,05:29:13
40.006772,116.32412,0,121,39914.2286805556,2009-04-11,05:29:18
40.006693,116.324059,0,120,39914.2287384259,2009-04-11,05:29:23
40.006665,116.323916,0,121,39914.2287962963,2009-04-11,05:29:28
40.006643,116.323749,0,122,39914.2288541667,2009-04-11,05:29:33
40.006625,116.323564,0,123,39914.228912037,2009-04-11,05:29:38
40.006646,116.323363,0,128,39914.2289699074,2009-04-11,05:29:43
40.006627,116.323168,0,132,39914.2290277778,2009-04-11,05:29:48
40.006633,116.32294,0,139,39914.2290856481,2009-04-11,05:29:53
40.006629,116.32271,0,145,39914.2291435185,2009-04-11,05:29:58
40.006622,116.322487,0,150,39914.2292013889,2009-04-11,05:30:03
40.006621,116.322285,0,155,39914.2292592593,2009-04-11,05:30:08
40.006606,116.322077,0,160,39914.2293171296,2009-04-11,05:30:13
40.006604,116.321859,0,161,39914.229375,2009-04-11,05:30:18
40.006604,116.32165,0,164,39914.2294328704,2009-04-11,05:30:23
40.00658,116.321482,0,173,39914.2294907407,2009-04-11,05:30:28
40.006582,116.321298,0,179,39914.2295486111,2009-04-11,05:30:33
40.006484,116.321259,0,186,39914.2296064815,2009-04-11,05:30:38
40.006345,116.321266,0,192,39914.2296643518,2009-04-11,05:30:43
40.006208,116.321251,0,199,39914.2297222222,2009-04-11,05:30:48
40.006064,116.321268,0,204,39914.2297800926,2009-04-11,05:30:53
40.005917,116.321289,0,205,39914.229837963,2009-04-11,05:30:58
40.00576,116.321299,0,209,39914.2298958333,2009-04-11,05:31:03
40.005596,116.321305,0,213,39914.2299537037,2009-04-11,05:31:08
40.005441,116.321296,0,218,39914.2300115741,2009-04-11,05:31:13
40.005274,116.321319,0,222,39914.2300694444,2009-04-11,05:31:18
40.005147,116.321337,0,224,39914.2301273148,2009-04-11,05:31:23
40.005006,116.321349,0,227,39914.2301851852,2009-04-11,05:31:28
40.004863,116.321356,0,229,39914.2302430556,2009-04-11,05:31:33
40.004711,116.321364,0,230,39914.2303009259,2009-04-11,05:31:38
40.004564,116.321377,0,230,39914.2303587963,2009-04-11,05:31:43
40.004399,116.321384,0,230,39914.2304166667,2009-04-11,05:31:48
40.004256,116.321381,0,228,39914.230474537,2009-04-11,05:31:53
40.004102,116.321384,0,226,39914.2305324074,2009-04-11,05:31:58
40.003951,116.321397,0,224,39914.2305902778,2009-04-11,05:32:03
40.003811,116.321405,0,224,39914.2306481482,2009-04-11,05:32:08
40.003658,116.321439,0,222,39914.2307060185,2009-04-11,05:32:13
40.003501,116.321449,0,218,39914.2307638889,2009-04-11,05:32:18
40.00336,116.321455,0,214,39914.2308217593,2009-04-11,05:32:23
40.0032,116.321473,0,214,39914.2308796296,2009-04-11,05:32:28
40.003054,116.321498,0,217,39914.2309375,2009-04-11,05:32:33
40.002922,116.321476,0,218,39914.2309953704,2009-04-11,05:32:38
40.00283,116.321503,0,211,39914.2310532407,2009-04-11,05:32:43
40.00281,116.321542,0,206,39914.2311111111,2009-04-11,05:32:48
40.002871,116.32158,0,205,39914.2311689815,2009-04-11,05:32:53
40.002995,116.32157,0,203,39914.2312268519,2009-04-11,05:32:58
40.003162,116.321574,0,198,39914.2312847222,2009-04-11,05:33:03
40.003299,116.321632,0,200,39914.2313425926,2009-04-11,05:33:08
40.003332,116.321781,0,197,39914.231400463,2009-04-11,05:33:13
40.003343,116.321977,0,188,39914.2314583333,2009-04-11,05:33:18
40.003366,116.322146,0,184,39914.2315162037,2009-04-11,05:33:23
40.003408,116.321911,0,167,39914.237650463,2009-04-11,05:42:13
40.003402,116.321736,0,166,39914.2377083333,2009-04-11,05:42:18
40.003366,116.32157,0,166,39914.2377662037,2009-04-11,05:42:23
40.003269,116.321483,0,167,39914.2378240741,2009-04-11,05:42:28
40.003132,116.321482,0,165,39914.2378819444,2009-04-11,05:42:33
40.002976,116.321487,0,163,39914.2379398148,2009-04-11,05:42:38
40.002829,116.32149,0,166,39914.2379976852,2009-04-11,05:42:43
40.002657,116.321518,0,168,39914.2380555556,2009-04-11,05:42:48
40.00251,116.321515,0,171,39914.2381134259,2009-04-11,05:42:53
40.00237,116.321509,0,174,39914.2381712963,2009-04-11,05:42:58
40.002228,116.3215,0,176,39914.2382291667,2009-04-11,05:43:03
40.002075,116.321527,0,175,39914.238287037,2009-04-11,05:43:08
40.001883,116.321546,0,172,39914.2383449074,2009-04-11,05:43:13
40.001736,116.321575,0,173,39914.2384027778,2009-04-11,05:43:18
40.001565,116.321575,0,171,39914.2384606482,2009-04-11,05:43:23
40.001371,116.321571,0,171,39914.2385185185,2009-04-11,05:43:28
40.001164,116.321642,0,169,39914.2385763889,2009-04-11,05:43:33
40.000987,116.321673,0,168,39914.2386342593,2009-04-11,05:43:38
40.000811,116.321689,0,165,39914.2386921296,2009-04-11,05:43:43
40.000638,116.321711,0,162,39914.23875,2009-04-11,05:43:48
40.00045,116.32173,0,163,39914.2388078704,2009-04-11,05:43:53
40.000267,116.321758,0,159,39914.2388657407,2009-04-11,05:43:58
40.000088,116.321777,0,152,39914.2389236111,2009-04-11,05:44:03
39.999907,116.321791,0,149,39914.2389814815,2009-04-11,05:44:08
39.999737,116.321788,0,146,39914.2390393519,2009-04-11,05:44:13
39.999554,116.32178,0,141,39914.2390972222,2009-04-11,05:44:18
39.999386,116.321792,0,137,39914.2391550926,2009-04-11,05:44:23
39.999237,116.321817,0,134,39914.239212963,2009-04-11,05:44:28
39.999073,116.321826,0,136,39914.2392708333,2009-04-11,05:44:33
39.998899,116.321852,0,136,39914.2393287037,2009-04-11,05:44:38
39.998742,116.321868,0,136,39914.2393865741,2009-04-11,05:44:43
39.998589,116.321876,0,134,39914.2394444444,2009-04-11,05:44:48
39.998435,116.321913,0,134,39914.2395023148,2009-04-11,05:44:53
39.998328,116.321808,0,135,39914.2395601852,2009-04-11,05:44:58
39.998304,116.321681,0,132,39914.2396180556,2009-04-11,05:45:03
39.998312,116.32162,0,133,39914.2396759259,2009-04-11,05:45:08
39.998308,116.321589,0,132,39914.2397337963,2009-04-11,05:45:13
39.99831,116.321593,0,131,39914.2397916667,2009-04-11,05:45:18
39.998314,116.321601,0,131,39914.239849537,2009-04-11,05:45:23
39.998317,116.321608,0,131,39914.2399074074,2009-04-11,05:45:28
39.998314,116.321601,0,131,39914.2399652778,2009-04-11,05:45:33
39.998313,116.321594,0,131,39914.2400231481,2009-04-11,05:45:38
39.998313,116.321594,0,131,39914.2400578704,2009-04-11,05:45:41
39.998308,116.321596,0,130,39914.2400810185,2009-04-11,05:45:43
39.998322,116.321565,0,130,39914.2401388889,2009-04-11,05:45:48
39.998322,116.321565,0,130,39914.2401736111,2009-04-11,05:45:51
39.99832,116.321561,0,131,39914.2401967593,2009-04-11,05:45:53
39.998317,116.321551,0,132,39914.2402546296,2009-04-11,05:45:58
39.998316,116.32155,0,132,39914.2403125,2009-04-11,05:46:03
39.998316,116.32155,0,132,39914.2403472222,2009-04-11,05:46:06
39.998317,116.321551,0,132,39914.2403703704,2009-04-11,05:46:08
39.99832,116.32156,0,132,39914.2404282407,2009-04-11,05:46:13
39.998323,116.321568,0,132,39914.2404861111,2009-04-11,05:46:18
39.998324,116.321568,0,132,39914.2405439815,2009-04-11,05:46:23
39.998322,116.321562,0,132,39914.2406018519,2009-04-11,05:46:28
39.998321,116.321558,0,133,39914.2406597222,2009-04-11,05:46:33
39.99832,116.321558,0,133,39914.2407175926,2009-04-11,05:46:38
39.99832,116.321558,0,133,39914.2407523148,2009-04-11,05:46:41
39.99832,116.321556,0,133,39914.240775463,2009-04-11,05:46:43
39.998308,116.321543,0,133,39914.2408333333,2009-04-11,05:46:48
39.998304,116.321532,0,133,39914.2408912037,2009-04-11,05:46:53
39.998302,116.321522,0,133,39914.2409490741,2009-04-11,05:46:58
39.998302,116.321522,0,133,39914.2409837963,2009-04-11,05:47:01
39.9983,116.321515,0,132,39914.2410069444,2009-04-11,05:47:03
39.998302,116.321526,0,132,39914.2410648148,2009-04-11,05:47:08
39.998308,116.321539,0,133,39914.2411226852,2009-04-11,05:47:13
39.99831,116.321546,0,133,39914.2411805556,2009-04-11,05:47:18
39.998312,116.321551,0,133,39914.2412384259,2009-04-11,05:47:23
39.998312,116.321551,0,133,39914.2412731481,2009-04-11,05:47:26
39.998313,116.321552,0,133,39914.2412962963,2009-04-11,05:47:28
39.998317,116.321562,0,133,39914.2413541667,2009-04-11,05:47:33
39.998319,116.321564,0,133,39914.241412037,2009-04-11,05:47:38
39.998318,116.32156,0,133,39914.2414699074,2009-04-11,05:47:43
39.998316,116.321555,0,133,39914.2415277778,2009-04-11,05:47:48
39.998316,116.321555,0,133,39914.2415625,2009-04-11,05:47:51
39.998319,116.321563,0,133,39914.2415856481,2009-04-11,05:47:53
39.998323,116.321573,0,133,39914.2416435185,2009-04-11,05:47:58
39.998323,116.321573,0,133,39914.2416782407,2009-04-11,05:48:01
39.998324,116.321578,0,133,39914.2417013889,2009-04-11,05:48:03
39.998328,116.321588,0,133,39914.2417592593,2009-04-11,05:48:08
39.998329,116.321594,0,133,39914.2418171296,2009-04-11,05:48:13
39.998331,116.321599,0,133,39914.241875,2009-04-11,05:48:18
39.998331,116.321599,0,133,39914.2419097222,2009-04-11,05:48:21
39.998333,116.321605,0,133,39914.2419328704,2009-04-11,05:48:23
39.998336,116.321616,0,133,39914.2419907407,2009-04-11,05:48:28
39.998338,116.321621,0,134,39914.2420486111,2009-04-11,05:48:33
39.998338,116.321623,0,134,39914.2421064815,2009-04-11,05:48:38
39.998338,116.321623,0,134,39914.2421412037,2009-04-11,05:48:41
39.998341,116.321629,0,134,39914.2421643519,2009-04-11,05:48:43
39.998345,116.321643,0,134,39914.2422222222,2009-04-11,05:48:48
39.99835,116.321656,0,134,39914.2422800926,2009-04-11,05:48:53
39.998352,116.321659,0,134,39914.242337963,2009-04-11,05:48:58
39.998352,116.321658,0,134,39914.2423958333,2009-04-11,05:49:03
39.998352,116.321658,0,134,39914.2424305556,2009-04-11,05:49:06
39.998352,116.321654,0,134,39914.2424537037,2009-04-11,05:49:08
39.998348,116.321644,0,134,39914.2425115741,2009-04-11,05:49:13
39.998335,116.32158,0,134,39914.2425694444,2009-04-11,05:49:18
39.998338,116.321541,0,134,39914.2426273148,2009-04-11,05:49:23
39.998313,116.321486,0,134,39914.2426851852,2009-04-11,05:49:28
39.9983,116.321465,0,134,39914.2427430556,2009-04-11,05:49:33
39.998298,116.321457,0,134,39914.2428009259,2009-04-11,05:49:38
39.998297,116.321455,0,134,39914.2428587963,2009-04-11,05:49:43
39.998298,116.321459,0,134,39914.2429166667,2009-04-11,05:49:48
39.9983,116.321464,0,134,39914.242974537,2009-04-11,05:49:53
39.9983,116.321466,0,134,39914.2430324074,2009-04-11,05:49:58
39.998302,116.321467,0,134,39914.2430902778,2009-04-11,05:50:03
39.998302,116.321467,0,134,39914.243125,2009-04-11,05:50:06
39.998303,116.32147,0,134,39914.2431481481,2009-04-11,05:50:08
39.998311,116.321493,0,134,39914.2432060185,2009-04-11,05:50:13
39.998332,116.321536,0,135,39914.2432638889,2009-04-11,05:50:18
39.998339,116.321571,0,136,39914.2433217593,2009-04-11,05:50:23
39.998339,116.32162,0,137,39914.2433796296,2009-04-11,05:50:28
39.998341,116.321645,0,137,39914.2434375,2009-04-11,05:50:33
39.998341,116.321645,0,137,39914.2434722222,2009-04-11,05:50:36
39.998335,116.321645,0,137,39914.2434953704,2009-04-11,05:50:38
39.99834,116.32167,0,138,39914.2435532407,2009-04-11,05:50:43
39.998353,116.321677,0,138,39914.2436111111,2009-04-11,05:50:48
39.998351,116.321687,0,139,39914.2436689815,2009-04-11,05:50:53
39.998341,116.321688,0,139,39914.2437268518,2009-04-11,05:50:58
39.998343,116.321692,0,139,39914.2437847222,2009-04-11,05:51:03
39.998345,116.321697,0,139,39914.2438425926,2009-04-11,05:51:08
39.998345,116.321697,0,139,39914.2438773148,2009-04-11,05:51:11
39.998344,116.321692,0,139,39914.243900463,2009-04-11,05:51:13
39.99834,116.321682,0,139,39914.2439583333,2009-04-11,05:51:18
39.998305,116.321383,0,131,39914.2591782407,2009-04-11,06:13:13
39.998297,116.321232,0,129,39914.2592361111,2009-04-11,06:13:18
39.998303,116.32104,0,128,39914.2592939815,2009-04-11,06:13:23
39.998317,116.320849,0,131,39914.2593518518,2009-04-11,06:13:28
39.998327,116.32068,0,134,39914.2594097222,2009-04-11,06:13:33
39.99832,116.320501,0,132,39914.2594675926,2009-04-11,06:13:38
39.998328,116.320313,0,123,39914.259525463,2009-04-11,06:13:43
39.998348,116.32014,0,116,39914.2595833333,2009-04-11,06:13:48
39.998357,116.320008,0,116,39914.2596412037,2009-04-11,06:13:53
39.99834,116.319912,0,111,39914.2596990741,2009-04-11,06:13:58
39.998348,116.319808,0,109,39914.2597569444,2009-04-11,06:14:03
39.998365,116.319687,0,109,39914.2598148148,2009-04-11,06:14:08
39.998373,116.31954,0,104,39914.2598726852,2009-04-11,06:14:13
39.998373,116.319391,0,104,39914.2599305556,2009-04-11,06:14:18
39.998306,116.319296,0,104,39914.2599884259,2009-04-11,06:14:23
39.99822,116.319236,0,103,39914.2600462963,2009-04-11,06:14:28
39.998094,116.319236,0,104,39914.2601041667,2009-04-11,06:14:33
39.997974,116.319224,0,99,39914.260162037,2009-04-11,06:14:38
39.997844,116.319206,0,94,39914.2602199074,2009-04-11,06:14:43
39.997737,116.319193,0,96,39914.2602777778,2009-04-11,06:14:48
39.99761,116.31915,0,99,39914.2603356481,2009-04-11,06:14:53
39.997514,116.319151,0,97,39914.2603935185,2009-04-11,06:14:58
39.997506,116.319072,0,98,39914.2604513889,2009-04-11,06:15:03
39.997502,116.318996,0,100,39914.2605092593,2009-04-11,06:15:08
39.997493,116.318928,0,101,39914.2605671296,2009-04-11,06:15:13
39.99749,116.318869,0,100,39914.260625,2009-04-11,06:15:18
39.997477,116.318799,0,100,39914.2606828704,2009-04-11,06:15:23
39.99748,116.318719,0,100,39914.2607407407,2009-04-11,06:15:28
39.997476,116.318657,0,101,39914.2607986111,2009-04-11,06:15:33
39.997478,116.318592,0,103,39914.2608564815,2009-04-11,06:15:38
39.997497,116.318537,0,108,39914.2609143518,2009-04-11,06:15:43
39.997512,116.318495,0,103,39914.2609722222,2009-04-11,06:15:48
39.997505,116.318488,0,104,39914.2610300926,2009-04-11,06:15:53
39.997509,116.318489,0,103,39914.261087963,2009-04-11,06:15:58
39.997506,116.318489,0,103,39914.2611458333,2009-04-11,06:16:03
39.997509,116.318488,0,103,39914.2612037037,2009-04-11,06:16:08
39.99751,116.318488,0,103,39914.2612615741,2009-04-11,06:16:13
39.997512,116.318488,0,104,39914.2613194444,2009-04-11,06:16:18
39.997514,116.318492,0,104,39914.2613773148,2009-04-11,06:16:23
39.997514,116.318486,0,104,39914.2614351852,2009-04-11,06:16:28
39.997512,116.318485,0,104,39914.2614930556,2009-04-11,06:16:33
39.997508,116.318484,0,104,39914.2615509259,2009-04-11,06:16:38
39.99751,116.318484,0,104,39914.2616087963,2009-04-11,06:16:43
39.997511,116.318485,0,104,39914.2616666667,2009-04-11,06:16:48
39.997511,116.318485,0,104,39914.2617013889,2009-04-11,06:16:51
39.997513,116.318485,0,104,39914.261724537,2009-04-11,06:16:53
39.997527,116.318486,0,105,39914.2617824074,2009-04-11,06:16:58
39.997545,116.318495,0,105,39914.2618402778,2009-04-11,06:17:03
39.997578,116.318507,0,106,39914.2618981482,2009-04-11,06:17:08
39.997585,116.318528,0,107,39914.2619560185,2009-04-11,06:17:13
39.99759,116.318534,0,108,39914.2620138889,2009-04-11,06:17:18
39.997596,116.318535,0,109,39914.2620717593,2009-04-11,06:17:23
39.997596,116.318536,0,110,39914.2621296296,2009-04-11,06:17:28
39.997593,116.318535,0,110,39914.2621875,2009-04-11,06:17:33
39.997591,116.318536,0,110,39914.2622453704,2009-04-11,06:17:38
39.99759,116.318538,0,110,39914.2623032407,2009-04-11,06:17:43
39.997592,116.318542,0,110,39914.2623611111,2009-04-11,06:17:48
39.997599,116.318546,0,111,39914.2624189815,2009-04-11,06:17:53
39.997604,116.318549,0,111,39914.2624768519,2009-04-11,06:17:58
39.997603,116.318551,0,111,39914.2625347222,2009-04-11,06:18:03
39.9976,116.318555,0,111,39914.2625925926,2009-04-11,06:18:08
39.9976,116.318557,0,111,39914.262650463,2009-04-11,06:18:13
39.997602,116.31856,0,110,39914.2627083333,2009-04-11,06:18:18
39.997605,116.318562,0,111,39914.2627662037,2009-04-11,06:18:23
39.997611,116.318563,0,111,39914.2628240741,2009-04-11,06:18:28
39.997615,116.318564,0,111,39914.2628819444,2009-04-11,06:18:33
39.997619,116.318565,0,111,39914.2629398148,2009-04-11,06:18:38
39.997617,116.318564,0,111,39914.2629976852,2009-04-11,06:18:43
39.997617,116.318564,0,111,39914.2630324074,2009-04-11,06:18:46
39.99761,116.318563,0,111,39914.2630555556,2009-04-11,06:18:48
39.9976,116.318562,0,111,39914.2631134259,2009-04-11,06:18:53
39.997527,116.31863,0,115,39914.2631712963,2009-04-11,06:18:58
39.997505,116.318635,0,116,39914.2632291667,2009-04-11,06:19:03
39.997496,116.318597,0,116,39914.263287037,2009-04-11,06:19:08
39.997496,116.318597,0,116,39914.2633217593,2009-04-11,06:19:11
39.997499,116.318596,0,117,39914.2633449074,2009-04-11,06:19:13
39.997497,116.318579,0,119,39914.2634027778,2009-04-11,06:19:18
39.997477,116.318536,0,124,39914.2634606481,2009-04-11,06:19:23
39.997485,116.318513,0,118,39914.2635185185,2009-04-11,06:19:28
39.997482,116.318511,0,117,39914.2635763889,2009-04-11,06:19:33
39.997482,116.318511,0,117,39914.2636111111,2009-04-11,06:19:36
39.997486,116.318511,0,116,39914.2636342593,2009-04-11,06:19:38
39.997488,116.318537,0,114,39914.2636921296,2009-04-11,06:19:43
39.997491,116.318562,0,113,39914.26375,2009-04-11,06:19:48
39.997489,116.318587,0,113,39914.2638078704,2009-04-11,06:19:53
39.997488,116.31859,0,113,39914.2638657407,2009-04-11,06:19:58
39.997488,116.31859,0,113,39914.263900463,2009-04-11,06:20:01
39.997488,116.31859,0,112,39914.2639236111,2009-04-11,06:20:03
39.997491,116.3186,0,112,39914.2639814815,2009-04-11,06:20:08
39.997508,116.318669,0,109,39914.2640393519,2009-04-11,06:20:13
39.997514,116.31878,0,107,39914.2640972222,2009-04-11,06:20:18
39.997477,116.318948,0,106,39914.2641550926,2009-04-11,06:20:23
39.997485,116.319052,0,101,39914.264212963,2009-04-11,06:20:28
39.997508,116.319129,0,101,39914.2642708333,2009-04-11,06:20:33
39.997579,116.319193,0,99,39914.2643287037,2009-04-11,06:20:38
39.997659,116.319221,0,96,39914.2643865741,2009-04-11,06:20:43
39.997759,116.319227,0,94,39914.2644444444,2009-04-11,06:20:48
39.997908,116.319232,0,93,39914.2645023148,2009-04-11,06:20:53
39.998033,116.319223,0,85,39914.2645601852,2009-04-11,06:20:58
39.99818,116.319252,0,83,39914.2646180556,2009-04-11,06:21:03
39.998306,116.319295,0,86,39914.2646759259,2009-04-11,06:21:08
39.998369,116.319426,0,79,39914.2647337963,2009-04-11,06:21:13
39.998387,116.319538,0,79,39914.2647916667,2009-04-11,06:21:18
39.998417,116.319664,0,80,39914.264849537,2009-04-11,06:21:23
39.998476,116.319816,0,81,39914.2649074074,2009-04-11,06:21:28
39.998547,116.319919,0,78,39914.2649652778,2009-04-11,06:21:33
39.998626,116.320026,0,77,39914.2650231481,2009-04-11,06:21:38
39.998771,116.320104,0,83,39914.2650810185,2009-04-11,06:21:43
39.998883,116.320128,0,84,39914.2651388889,2009-04-11,06:21:48
39.999021,116.320152,0,71,39914.2651967593,2009-04-11,06:21:53
39.999178,116.320168,0,71,39914.2652546296,2009-04-11,06:21:58
39.999331,116.320188,0,71,39914.2653125,2009-04-11,06:22:03
39.999465,116.320254,0,76,39914.2653703704,2009-04-11,06:22:08
39.999597,116.32032,0,80,39914.2654282407,2009-04-11,06:22:13
39.999661,116.320415,0,87,39914.2654861111,2009-04-11,06:22:18
39.999678,116.320535,0,89,39914.2655439815,2009-04-11,06:22:23
39.9997,116.320691,0,83,39914.2656018519,2009-04-11,06:22:28
39.999684,116.320786,0,88,39914.2656597222,2009-04-11,06:22:33
39.999696,116.32078,0,87,39914.2657175926,2009-04-11,06:22:38
39.999673,116.320864,0,88,39914.265775463,2009-04-11,06:22:43
39.999668,116.321018,0,85,39914.2658333333,2009-04-11,06:22:48
39.999669,116.321207,0,81,39914.2658912037,2009-04-11,06:22:53
39.999657,116.321415,0,78,39914.2659490741,2009-04-11,06:22:58
39.99964,116.321646,0,79,39914.2660069444,2009-04-11,06:23:03
39.999636,116.32184,0,80,39914.2660648148,2009-04-11,06:23:08
39.999685,116.322025,0,87,39914.2661226852,2009-04-11,06:23:13
39.999691,116.322243,0,85,39914.2661805556,2009-04-11,06:23:18
39.999685,116.322438,0,81,39914.2662384259,2009-04-11,06:23:23
39.999694,116.32263,0,77,39914.2662962963,2009-04-11,06:23:28
39.999706,116.322819,0,75,39914.2663541667,2009-04-11,06:23:33
39.999734,116.323021,0,69,39914.266412037,2009-04-11,06:23:38
39.999756,116.323199,0,63,39914.2664699074,2009-04-11,06:23:43
39.999757,116.323388,0,60,39914.2665277778,2009-04-11,06:23:48
39.99979,116.323615,0,57,39914.2665856481,2009-04-11,06:23:53
39.999813,116.323857,0,54,39914.2666435185,2009-04-11,06:23:58
39.999855,116.324051,0,51,39914.2667013889,2009-04-11,06:24:03
39.999855,116.324183,0,52,39914.2667592593,2009-04-11,06:24:08
39.999915,116.324435,0,62,39914.2668171296,2009-04-11,06:24:13
39.99993,116.32465,0,61,39914.266875,2009-04-11,06:24:18
39.999889,116.324926,0,54,39914.2669328704,2009-04-11,06:24:23
39.999897,116.325174,0,58,39914.2669907407,2009-04-11,06:24:28
39.999873,116.32544,0,59,39914.2670486111,2009-04-11,06:24:33
39.999854,116.325689,0,55,39914.2671064815,2009-04-11,06:24:38
39.99985,116.325916,0,55,39914.2671643518,2009-04-11,06:24:43
39.999844,116.326142,0,57,39914.2672222222,2009-04-11,06:24:48
39.999839,116.326382,0,59,39914.2672800926,2009-04-11,06:24:53
39.999841,116.326607,0,62,39914.267337963,2009-04-11,06:24:58
39.999844,116.326844,0,62,39914.2673958333,2009-04-11,06:25:03
39.999871,116.327061,0,66,39914.2674537037,2009-04-11,06:25:08
39.999903,116.327234,0,76,39914.2675115741,2009-04-11,06:25:13
39.999927,116.327312,0,79,39914.2675694444,2009-04-11,06:25:18
39.999943,116.327338,0,86,39914.2676273148,2009-04-11,06:25:23
39.999957,116.327364,0,89,39914.2676851852,2009-04-11,06:25:28
39.999964,116.327382,0,91,39914.2677430556,2009-04-11,06:25:33
39.999983,116.327365,0,93,39914.2678009259,2009-04-11,06:25:38
39.999996,116.327343,0,94,39914.2678587963,2009-04-11,06:25:43
40.000009,116.327316,0,94,39914.2679166667,2009-04-11,06:25:48
40.000001,116.327295,0,95,39914.267974537,2009-04-11,06:25:53
40.000275,116.326387,0,442,39914.3049305556,2009-04-11,07:19:06
39.999739,116.327341,0,232,39914.3050578704,2009-04-11,07:19:17
39.999787,116.327256,0,194,39914.3051157407,2009-04-11,07:19:22
39.999796,116.327268,0,185,39914.3051736111,2009-04-11,07:19:27
39.999816,116.327266,0,172,39914.3052314815,2009-04-11,07:19:32
39.99982,116.327289,0,174,39914.3052893518,2009-04-11,07:19:37
39.999822,116.327309,0,176,39914.3053472222,2009-04-11,07:19:42
39.999833,116.327284,0,177,39914.3054050926,2009-04-11,07:19:47
39.999807,116.327319,0,180,39914.305462963,2009-04-11,07:19:52
39.999822,116.327292,0,183,39914.3055208333,2009-04-11,07:19:57
39.999827,116.327173,0,185,39914.3055787037,2009-04-11,07:20:02
39.999864,116.327022,0,184,39914.3056365741,2009-04-11,07:20:07
39.999821,116.326866,0,186,39914.3056944444,2009-04-11,07:20:12
39.999804,116.326701,0,188,39914.3057523148,2009-04-11,07:20:17
39.999833,116.326545,0,153,39914.3058101852,2009-04-11,07:20:22
39.999839,116.326364,0,140,39914.3058680556,2009-04-11,07:20:27
39.999842,116.326163,0,134,39914.3059259259,2009-04-11,07:20:32
39.999861,116.325952,0,130,39914.3059837963,2009-04-11,07:20:37
39.999848,116.325739,0,124,39914.3060416667,2009-04-11,07:20:42
39.999818,116.325531,0,118,39914.306099537,2009-04-11,07:20:47
39.999819,116.325313,0,114,39914.3061574074,2009-04-11,07:20:52
39.999811,116.325098,0,113,39914.3062152778,2009-04-11,07:20:57
39.999835,116.324861,0,111,39914.3062731481,2009-04-11,07:21:02
39.999834,116.324673,0,109,39914.3063310185,2009-04-11,07:21:07
39.999781,116.3245,0,110,39914.3063888889,2009-04-11,07:21:12
39.999739,116.324314,0,115,39914.3064467593,2009-04-11,07:21:17
39.999693,116.324115,0,113,39914.3065046296,2009-04-11,07:21:22
39.99968,116.32392,0,116,39914.3065625,2009-04-11,07:21:27
39.999668,116.323698,0,111,39914.3066203704,2009-04-11,07:21:32
39.99965,116.323481,0,109,39914.3066782407,2009-04-11,07:21:37
39.99966,116.3232,0,107,39914.3067361111,2009-04-11,07:21:42
39.999664,116.322941,0,109,39914.3067939815,2009-04-11,07:21:47
39.999658,116.322698,0,106,39914.3068518518,2009-04-11,07:21:52
39.999657,116.322469,0,108,39914.3069097222,2009-04-11,07:21:57
39.999674,116.322207,0,99,39914.3069675926,2009-04-11,07:22:02
39.999601,116.321981,0,95,39914.307025463,2009-04-11,07:22:07
39.999458,116.321901,0,98,39914.3070833333,2009-04-11,07:22:12
39.999309,116.321899,0,102,39914.3071412037,2009-04-11,07:22:17
39.999195,116.321915,0,104,39914.3071990741,2009-04-11,07:22:22
39.99905,116.321916,0,106,39914.3072569444,2009-04-11,07:22:27
39.998903,116.321952,0,109,39914.3073148148,2009-04-11,07:22:32
39.998748,116.321958,0,111,39914.3073726852,2009-04-11,07:22:37
39.9986,116.321979,0,112,39914.3074305556,2009-04-11,07:22:42
39.998445,116.321991,0,120,39914.3074884259,2009-04-11,07:22:47
39.998324,116.321963,0,120,39914.3075462963,2009-04-11,07:22:52
39.998267,116.321833,0,102,39914.3076041667,2009-04-11,07:22:57
39.998251,116.321716,0,106,39914.307662037,2009-04-11,07:23:02
39.998251,116.321716,0,106,39914.3076967593,2009-04-11,07:23:05
39.998246,116.321709,0,110,39914.3077199074,2009-04-11,07:23:07
39.998264,116.321681,0,109,39914.3077777778,2009-04-11,07:23:12
39.998284,116.321648,0,108,39914.3078356481,2009-04-11,07:23:17
39.998311,116.321625,0,108,39914.3078935185,2009-04-11,07:23:22
39.998338,116.321609,0,107,39914.3079513889,2009-04-11,07:23:27
39.998355,116.321603,0,107,39914.3080092593,2009-04-11,07:23:32
39.998355,116.321603,0,107,39914.3080439815,2009-04-11,07:23:35
39.998359,116.321601,0,106,39914.3080671296,2009-04-11,07:23:37
39.99835,116.321602,0,106,39914.308125,2009-04-11,07:23:42
39.998335,116.321604,0,106,39914.3081828704,2009-04-11,07:23:47
39.998329,116.321604,0,106,39914.3082407407,2009-04-11,07:23:52
39.998332,116.321604,0,106,39914.3082986111,2009-04-11,07:23:57
39.998334,116.321604,0,106,39914.3083564815,2009-04-11,07:24:02
39.998335,116.321603,0,107,39914.3084143519,2009-04-11,07:24:07
39.998337,116.321602,0,107,39914.3084722222,2009-04-11,07:24:12
39.998339,116.321601,0,107,39914.3085300926,2009-04-11,07:24:17
39.998339,116.321601,0,107,39914.3085648148,2009-04-11,07:24:20
39.998339,116.321601,0,107,39914.308587963,2009-04-11,07:24:22
39.998349,116.321598,0,107,39914.3086458333,2009-04-11,07:24:27
39.998367,116.321596,0,107,39914.3087037037,2009-04-11,07:24:32
39.998385,116.321593,0,107,39914.3087615741,2009-04-11,07:24:37
39.998407,116.321592,0,107,39914.3088194444,2009-04-11,07:24:42
39.998428,116.321593,0,107,39914.3088773148,2009-04-11,07:24:47
39.998448,116.32159,0,108,39914.3089351852,2009-04-11,07:24:52
39.99846,116.321589,0,109,39914.3089930556,2009-04-11,07:24:57
39.998469,116.321588,0,110,39914.3090509259,2009-04-11,07:25:02
39.99848,116.321588,0,111,39914.3091087963,2009-04-11,07:25:07
39.998487,116.321587,0,112,39914.3091666667,2009-04-11,07:25:12
39.99849,116.321587,0,114,39914.309224537,2009-04-11,07:25:17
39.998494,116.321588,0,116,39914.3092824074,2009-04-11,07:25:22
39.998497,116.321588,0,119,39914.3093402778,2009-04-11,07:25:27
39.998492,116.321589,0,120,39914.3093981481,2009-04-11,07:25:32
39.998485,116.32159,0,120,39914.3094560185,2009-04-11,07:25:37
39.998483,116.321589,0,120,39914.3095138889,2009-04-11,07:25:42
39.998482,116.321588,0,120,39914.3095717593,2009-04-11,07:25:47
39.998479,116.321588,0,121,39914.3096296296,2009-04-11,07:25:52
39.998479,116.321588,0,121,39914.3096643519,2009-04-11,07:25:55
39.998482,116.321587,0,121,39914.3096875,2009-04-11,07:25:57
39.998493,116.321585,0,121,39914.3097453704,2009-04-11,07:26:02
39.998493,116.321583,0,121,39914.3098032407,2009-04-11,07:26:07
39.998493,116.321583,0,121,39914.309837963,2009-04-11,07:26:10
39.998486,116.321581,0,121,39914.3098611111,2009-04-11,07:26:12
39.998476,116.321579,0,121,39914.3099189815,2009-04-11,07:26:17
39.998245,116.321641,0,140,39914.3099768519,2009-04-11,07:26:22
39.998231,116.321616,0,147,39914.3100347222,2009-04-11,07:26:27
39.998231,116.321616,0,147,39914.3100694444,2009-04-11,07:26:30
39.998226,116.321618,0,147,39914.3100925926,2009-04-11,07:26:32
39.998213,116.321618,0,147,39914.310150463,2009-04-11,07:26:37
39.998223,116.321648,0,147,39914.3102083333,2009-04-11,07:26:42
39.998223,116.321648,0,147,39914.3102430556,2009-04-11,07:26:45
39.998224,116.321649,0,147,39914.3102662037,2009-04-11,07:26:47
39.998226,116.32168,0,150,39914.3103240741,2009-04-11,07:26:52
39.998232,116.321799,0,154,39914.3103819444,2009-04-11,07:26:57
39.998194,116.321934,0,154,39914.3104398148,2009-04-11,07:27:02
39.998088,116.321984,0,152,39914.3104976852,2009-04-11,07:27:07
39.997986,116.322003,0,147,39914.3105555556,2009-04-11,07:27:12
39.997857,116.322021,0,146,39914.3106134259,2009-04-11,07:27:17
39.997721,116.322034,0,140,39914.3106712963,2009-04-11,07:27:22
39.997568,116.322036,0,148,39914.3107291667,2009-04-11,07:27:27
39.99744,116.322084,0,149,39914.310787037,2009-04-11,07:27:32
39.997294,116.322109,0,148,39914.3108449074,2009-04-11,07:27:37
39.99714,116.322168,0,156,39914.3109027778,2009-04-11,07:27:42
39.997003,116.32219,0,148,39914.3109606481,2009-04-11,07:27:47
39.996868,116.322224,0,154,39914.3110185185,2009-04-11,07:27:52
39.996736,116.322218,0,147,39914.3110763889,2009-04-11,07:27:57
39.996588,116.322209,0,145,39914.3111342593,2009-04-11,07:28:02
39.996451,116.322245,0,140,39914.3111921296,2009-04-11,07:28:07
39.996316,116.322274,0,140,39914.31125,2009-04-11,07:28:12
39.99617,116.32229,0,144,39914.3113078704,2009-04-11,07:28:17
39.99605,116.322405,0,147,39914.3113657407,2009-04-11,07:28:22
39.996049,116.322595,0,138,39914.3114236111,2009-04-11,07:28:27
39.996058,116.322757,0,138,39914.3114814815,2009-04-11,07:28:32
39.996077,116.322947,0,140,39914.3115393519,2009-04-11,07:28:37
39.996082,116.323139,0,139,39914.3115972222,2009-04-11,07:28:42
39.996118,116.323338,0,135,39914.3116550926,2009-04-11,07:28:47
39.996124,116.323512,0,140,39914.311712963,2009-04-11,07:28:52
39.996105,116.323673,0,127,39914.3117708333,2009-04-11,07:28:57
39.9961,116.323808,0,124,39914.3118287037,2009-04-11,07:29:02
39.996137,116.323956,0,119,39914.3118865741,2009-04-11,07:29:07
39.996139,116.324108,0,108,39914.3119444444,2009-04-11,07:29:12
39.996149,116.324287,0,104,39914.3120023148,2009-04-11,07:29:17
39.996135,116.324489,0,110,39914.3120601852,2009-04-11,07:29:22
39.996171,116.324665,0,106,39914.3121180556,2009-04-11,07:29:27
39.996224,116.324831,0,103,39914.3121759259,2009-04-11,07:29:32
39.996263,116.325038,0,111,39914.3122337963,2009-04-11,07:29:37
39.996264,116.325236,0,119,39914.3122916667,2009-04-11,07:29:42
39.996278,116.325428,0,123,39914.312349537,2009-04-11,07:29:47
39.99627,116.325648,0,134,39914.3124074074,2009-04-11,07:29:52
39.996225,116.32587,0,143,39914.3124652778,2009-04-11,07:29:57
39.996202,116.326082,0,149,39914.3125231481,2009-04-11,07:30:02
39.996169,116.326295,0,155,39914.3125810185,2009-04-11,07:30:07
39.996142,116.326424,0,154,39914.3126388889,2009-04-11,07:30:12
39.996078,116.326383,0,146,39914.3126967593,2009-04-11,07:30:17
39.995998,116.326356,0,146,39914.3127546296,2009-04-11,07:30:22
39.995924,116.32631,0,150,39914.3128125,2009-04-11,07:30:27
39.995881,116.326304,0,155,39914.3128703704,2009-04-11,07:30:32
39.995806,116.326277,0,154,39914.3129282407,2009-04-11,07:30:37
39.995776,116.326272,0,152,39914.3129861111,2009-04-11,07:30:42
39.995771,116.32624,0,152,39914.3130439815,2009-04-11,07:30:47
39.995769,116.326238,0,152,39914.3131018518,2009-04-11,07:30:52
39.995762,116.326233,0,153,39914.3131597222,2009-04-11,07:30:57
39.995758,116.326229,0,153,39914.3132175926,2009-04-11,07:31:02
39.995754,116.326225,0,153,39914.313275463,2009-04-11,07:31:07
39.995754,116.326225,0,153,39914.3133101852,2009-04-11,07:31:10
39.995758,116.326227,0,154,39914.3133333333,2009-04-11,07:31:12
39.995724,116.326213,0,152,39914.3133912037,2009-04-11,07:31:17
39.995687,116.326221,0,149,39914.3134490741,2009-04-11,07:31:22
39.995643,116.326228,0,150,39914.3135069444,2009-04-11,07:31:27
39.995609,116.326282,0,153,39914.3135648148,2009-04-11,07:31:32
39.995609,116.326282,0,153,39914.313599537,2009-04-11,07:31:35
39.995603,116.326275,0,159,39914.3136226852,2009-04-11,07:31:37
39.995594,116.326311,0,162,39914.3136805556,2009-04-11,07:31:42
39.995539,116.326354,0,164,39914.3137384259,2009-04-11,07:31:47
39.99547,116.326412,0,167,39914.3137962963,2009-04-11,07:31:52
39.995414,116.326442,0,174,39914.3138541667,2009-04-11,07:31:57
39.995316,116.326467,0,196,39914.313912037,2009-04-11,07:32:02
39.995255,116.326501,0,201,39914.3139699074,2009-04-11,07:32:07
39.995218,116.326527,0,199,39914.3140277778,2009-04-11,07:32:12
39.99518,116.326549,0,194,39914.3140856481,2009-04-11,07:32:17
39.995118,116.326543,0,188,39914.3141435185,2009-04-11,07:32:22
39.995061,116.326547,0,180,39914.3142013889,2009-04-11,07:32:27
39.995014,116.326545,0,166,39914.3142592593,2009-04-11,07:32:32
39.994972,116.326535,0,158,39914.3143171296,2009-04-11,07:32:37
39.994915,116.326522,0,151,39914.314375,2009-04-11,07:32:42
39.994875,116.326463,0,141,39914.3144328704,2009-04-11,07:32:47
39.994841,116.326442,0,134,39914.3144907407,2009-04-11,07:32:52
39.994794,116.326424,0,128,39914.3145486111,2009-04-11,07:32:57
39.994734,116.326408,0,133,39914.3146064815,2009-04-11,07:33:02
39.994664,116.326414,0,144,39914.3146643518,2009-04-11,07:33:07
39.994597,116.326407,0,147,39914.3147222222,2009-04-11,07:33:12
39.994531,116.326407,0,156,39914.3147800926,2009-04-11,07:33:17
39.994486,116.326413,0,156,39914.314837963,2009-04-11,07:33:22
39.994427,116.326398,0,152,39914.3148958333,2009-04-11,07:33:27
39.994395,116.326315,0,136,39914.3149537037,2009-04-11,07:33:32
39.994335,116.326319,0,134,39914.3150115741,2009-04-11,07:33:37
39.994293,116.326347,0,131,39914.3150694444,2009-04-11,07:33:42
39.994262,116.326343,0,120,39914.3151273148,2009-04-11,07:33:47
39.9942,116.326358,0,120,39914.3151851852,2009-04-11,07:33:52
39.994136,116.326373,0,122,39914.3152430556,2009-04-11,07:33:57
39.994071,116.326385,0,126,39914.3153009259,2009-04-11,07:34:02
39.994015,116.326384,0,126,39914.3153587963,2009-04-11,07:34:07
39.993949,116.32639,0,127,39914.3154166667,2009-04-11,07:34:12
39.993902,116.326396,0,124,39914.315474537,2009-04-11,07:34:17
39.993859,116.326365,0,122,39914.3155324074,2009-04-11,07:34:22
39.993791,116.326375,0,128,39914.3155902778,2009-04-11,07:34:27
39.993729,116.326378,0,130,39914.3156481481,2009-04-11,07:34:32
39.993515,116.326462,0,489,39914.3247916667,2009-04-11,07:47:42
39.993377,116.326569,0,488,39914.324849537,2009-04-11,07:47:47
39.993047,116.326586,0,480,39914.3249074074,2009-04-11,07:47:52
39.992626,116.326642,0,468,39914.3249652778,2009-04-11,07:47:57
39.992178,116.32678,0,463,39914.3250231481,2009-04-11,07:48:02
39.991789,116.32682,0,453,39914.3250810185,2009-04-11,07:48:07
39.991552,116.326796,0,447,39914.3251388889,2009-04-11,07:48:12
39.991388,116.326696,0,431,39914.3251967593,2009-04-11,07:48:17
39.991346,116.326363,0,401,39914.3252546296,2009-04-11,07:48:22
39.991345,116.325864,0,378,39914.3253125,2009-04-11,07:48:27
39.991325,116.325164,0,361,39914.3253703704,2009-04-11,07:48:32
39.99128,116.324401,0,357,39914.3254282407,2009-04-11,07:48:37
39.991264,116.323495,0,351,39914.3254861111,2009-04-11,07:48:42
39.991237,116.322539,0,341,39914.3255439815,2009-04-11,07:48:47
39.991215,116.321723,0,335,39914.3256018519,2009-04-11,07:48:52
39.991207,116.321131,0,330,39914.3256597222,2009-04-11,07:48:57
39.991215,116.320815,0,328,39914.3257175926,2009-04-11,07:49:02
39.991278,116.320528,0,313,39914.325775463,2009-04-11,07:49:07
39.991227,116.320123,0,297,39914.3258333333,2009-04-11,07:49:12
39.991216,116.31942,0,270,39914.3258912037,2009-04-11,07:49:17
39.991209,116.318877,0,263,39914.3259490741,2009-04-11,07:49:22
39.991233,116.318504,0,257,39914.3260069444,2009-04-11,07:49:27
39.991242,116.318482,0,256,39914.3260648148,2009-04-11,07:49:32
39.99124,116.318443,0,256,39914.3261226852,2009-04-11,07:49:37
39.991215,116.318212,0,250,39914.3261805556,2009-04-11,07:49:42
39.991172,116.317872,0,241,39914.3262384259,2009-04-11,07:49:47
39.991132,116.317439,0,234,39914.3262962963,2009-04-11,07:49:52
39.991108,116.316846,0,227,39914.3263541667,2009-04-11,07:49:57
39.991102,116.316105,0,222,39914.326412037,2009-04-11,07:50:02
39.991072,116.315302,0,217,39914.3264699074,2009-04-11,07:50:07
39.991016,116.314256,0,209,39914.3265277778,2009-04-11,07:50:12
39.990966,116.313178,0,208,39914.3265856481,2009-04-11,07:50:17
39.990926,116.31216,0,200,39914.3266435185,2009-04-11,07:50:22
39.990895,116.311356,0,195,39914.3267013889,2009-04-11,07:50:27
39.990901,116.310772,0,192,39914.3267592593,2009-04-11,07:50:32
39.990902,116.310372,0,180,39914.3268171296,2009-04-11,07:50:37
39.990894,116.310188,0,172,39914.326875,2009-04-11,07:50:42
39.990902,116.31004,0,163,39914.3269328704,2009-04-11,07:50:47
39.991015,116.309827,0,159,39914.3269907407,2009-04-11,07:50:52
39.991319,116.309695,0,159,39914.3270486111,2009-04-11,07:50:57
39.991771,116.309619,0,157,39914.3271064815,2009-04-11,07:51:02
39.99243,116.309575,0,148,39914.3271643519,2009-04-11,07:51:07
39.993113,116.309408,0,129,39914.3272222222,2009-04-11,07:51:12
39.993832,116.309299,0,132,39914.3272800926,2009-04-11,07:51:17
39.994543,116.30924,0,126,39914.327337963,2009-04-11,07:51:22
39.995274,116.309201,0,122,39914.3273958333,2009-04-11,07:51:27
39.995869,116.309163,0,118,39914.3274537037,2009-04-11,07:51:32
39.99643,116.30909,0,128,39914.3275115741,2009-04-11,07:51:37
39.997063,116.309001,0,149,39914.3275694444,2009-04-11,07:51:42
39.997605,116.308961,0,157,39914.3276273148,2009-04-11,07:51:47
39.997975,116.308967,0,160,39914.3276851852,2009-04-11,07:51:52
39.998079,116.308945,0,139,39914.3277430556,2009-04-11,07:51:57
39.998113,116.308946,0,143,39914.3278009259,2009-04-11,07:52:02
39.998115,116.308946,0,145,39914.3278587963,2009-04-11,07:52:07
39.998112,116.308946,0,145,39914.3279166667,2009-04-11,07:52:12
39.998112,116.308946,0,145,39914.327974537,2009-04-11,07:52:17
39.998114,116.308947,0,145,39914.3280324074,2009-04-11,07:52:22
39.998114,116.308947,0,145,39914.3280902778,2009-04-11,07:52:27
39.998114,116.308946,0,145,39914.3281481481,2009-04-11,07:52:32
39.998114,116.308946,0,145,39914.3282060185,2009-04-11,07:52:37
39.998113,116.308946,0,145,39914.3282638889,2009-04-11,07:52:42
39.998113,116.308946,0,145,39914.3283217593,2009-04-11,07:52:47
39.998114,116.308947,0,145,39914.3283796296,2009-04-11,07:52:52
39.998114,116.308947,0,145,39914.3284143518,2009-04-11,07:52:55
39.998114,116.308947,0,145,39914.3284375,2009-04-11,07:52:57
39.998152,116.30894,0,145,39914.3284953704,2009-04-11,07:53:02
39.998364,116.308951,0,136,39914.3285532407,2009-04-11,07:53:07
39.998581,116.30891,0,121,39914.3286111111,2009-04-11,07:53:12
39.998668,116.308741,0,117,39914.3286689815,2009-04-11,07:53:17
39.998676,116.308514,0,115,39914.3287268518,2009-04-11,07:53:22
39.998654,116.308158,0,118,39914.3287847222,2009-04-11,07:53:27
39.998647,116.307734,0,116,39914.3288425926,2009-04-11,07:53:32
39.998652,116.307423,0,117,39914.328900463,2009-04-11,07:53:37
39.998636,116.307375,0,126,39914.3289583333,2009-04-11,07:53:42
39.998636,116.307375,0,127,39914.3290162037,2009-04-11,07:53:47
39.998636,116.307375,0,127,39914.3290509259,2009-04-11,07:53:50
39.998636,116.307369,0,128,39914.3290740741,2009-04-11,07:53:52
39.998634,116.307339,0,129,39914.3291319444,2009-04-11,07:53:57
39.998621,116.307289,0,129,39914.3291898148,2009-04-11,07:54:02
39.998567,116.307116,0,130,39914.3292476852,2009-04-11,07:54:07
39.998554,116.306846,0,132,39914.3293055556,2009-04-11,07:54:12
39.998539,116.306406,0,134,39914.3293634259,2009-04-11,07:54:17
39.99852,116.306051,0,142,39914.3294212963,2009-04-11,07:54:22
39.998494,116.305715,0,153,39914.3294791667,2009-04-11,07:54:27
39.99853,116.305159,0,142,39914.329537037,2009-04-11,07:54:32
39.998492,116.304525,0,129,39914.3295949074,2009-04-11,07:54:37
39.998376,116.303862,0,124,39914.3296527778,2009-04-11,07:54:42
39.998242,116.303257,0,127,39914.3297106481,2009-04-11,07:54:47
39.998129,116.302758,0,125,39914.3297685185,2009-04-11,07:54:52
39.997911,116.302407,0,136,39914.3298263889,2009-04-11,07:54:57
39.99753,116.302096,0,140,39914.3298842593,2009-04-11,07:55:02
39.997088,116.301684,0,148,39914.3299421296,2009-04-11,07:55:07
39.99668,116.301237,0,139,39914.33,2009-04-11,07:55:12
39.996405,116.300707,0,129,39914.3300578704,2009-04-11,07:55:17
39.99634,116.300123,0,126,39914.3301157407,2009-04-11,07:55:22
39.996323,116.299787,0,128,39914.3301736111,2009-04-11,07:55:27
39.996288,116.299461,0,133,39914.3302314815,2009-04-11,07:55:32
39.996242,116.298968,0,137,39914.3302893518,2009-04-11,07:55:37
39.996195,116.298488,0,132,39914.3303472222,2009-04-11,07:55:42
39.996046,116.29823,0,143,39914.3304050926,2009-04-11,07:55:47
39.995704,116.298277,0,154,39914.330462963,2009-04-11,07:55:52
39.995268,116.298293,0,172,39914.3305208333,2009-04-11,07:55:57
39.994714,116.2983,0,179,39914.3305787037,2009-04-11,07:56:02
39.994197,116.298332,0,185,39914.3306365741,2009-04-11,07:56:07
39.993754,116.298351,0,183,39914.3306944444,2009-04-11,07:56:12
39.993491,116.298314,0,161,39914.3307523148,2009-04-11,07:56:17
39.99348,116.298311,0,152,39914.3308101852,2009-04-11,07:56:22
39.99348,116.298311,0,152,39914.3308449074,2009-04-11,07:56:25
39.993482,116.298311,0,152,39914.3308680556,2009-04-11,07:56:27
39.993373,116.298337,0,154,39914.3309259259,2009-04-11,07:56:32
39.993162,116.298365,0,162,39914.3309837963,2009-04-11,07:56:37
39.992881,116.298348,0,179,39914.3310416667,2009-04-11,07:56:42
39.992662,116.298318,0,196,39914.331099537,2009-04-11,07:56:47
39.992629,116.298316,0,193,39914.3311574074,2009-04-11,07:56:52
39.992626,116.298316,0,194,39914.3312152778,2009-04-11,07:56:57
39.992624,116.298316,0,195,39914.3312731481,2009-04-11,07:57:02
39.992624,116.298316,0,195,39914.3313078704,2009-04-11,07:57:05
39.992622,116.298316,0,195,39914.3313310185,2009-04-11,07:57:07
39.992454,116.298324,0,189,39914.3313888889,2009-04-11,07:57:12
39.99218,116.29839,0,198,39914.3314467593,2009-04-11,07:57:17
39.991794,116.298472,0,208,39914.3315046296,2009-04-11,07:57:22
39.991384,116.298535,0,209,39914.3315625,2009-04-11,07:57:27
39.990916,116.298606,0,225,39914.3316203704,2009-04-11,07:57:32
39.99036,116.298539,0,242,39914.3316782407,2009-04-11,07:57:37
39.989877,116.29849,0,249,39914.3317361111,2009-04-11,07:57:42
39.989521,116.298461,0,243,39914.3317939815,2009-04-11,07:57:47
39.98938,116.298316,0,221,39914.3318518519,2009-04-11,07:57:52
39.989364,116.297955,0,213,39914.3319097222,2009-04-11,07:57:57
39.989339,116.297516,0,220,39914.3319675926,2009-04-11,07:58:02
39.989299,116.297083,0,233,39914.332025463,2009-04-11,07:58:07
39.98926,116.296685,0,245,39914.3320833333,2009-04-11,07:58:12
39.989217,116.296183,0,261,39914.3321412037,2009-04-11,07:58:17
39.98916,116.29562,0,276,39914.3321990741,2009-04-11,07:58:22
39.989081,116.295068,0,285,39914.3322569444,2009-04-11,07:58:27
39.989063,116.29455,0,292,39914.3323148148,2009-04-11,07:58:32
39.98906,116.294077,0,258,39914.3323726852,2009-04-11,07:58:37
39.98908,116.293835,0,223,39914.3324305556,2009-04-11,07:58:42
39.989086,116.293649,0,191,39914.3324884259,2009-04-11,07:58:47
39.989107,116.293449,0,171,39914.3325462963,2009-04-11,07:58:52
39.989195,116.293296,0,158,39914.3326041667,2009-04-11,07:58:57
39.989273,116.293218,0,149,39914.332662037,2009-04-11,07:59:02
39.989313,116.293184,0,143,39914.3327199074,2009-04-11,07:59:07
39.989437,116.293098,0,136,39914.3327777778,2009-04-11,07:59:12
39.989652,116.292948,0,129,39914.3328356481,2009-04-11,07:59:17
39.9899,116.292731,0,127,39914.3328935185,2009-04-11,07:59:22
39.990154,116.292447,0,121,39914.3329513889,2009-04-11,07:59:27
39.990437,116.292041,0,121,39914.3330092593,2009-04-11,07:59:32
39.990796,116.291582,0,116,39914.3330671296,2009-04-11,07:59:37
39.991247,116.291035,0,114,39914.333125,2009-04-11,07:59:42
39.991695,116.290495,0,112,39914.3331828704,2009-04-11,07:59:47
39.992111,116.290015,0,115,39914.3332407407,2009-04-11,07:59:52
39.992477,116.28976,0,121,39914.3332986111,2009-04-11,07:59:57
39.992813,116.289597,0,128,39914.3333564815,2009-04-11,08:00:02
39.993273,116.289465,0,122,39914.3334143519,2009-04-11,08:00:07
39.993842,116.289363,0,117,39914.3334722222,2009-04-11,08:00:12
39.994412,116.289291,0,116,39914.3335300926,2009-04-11,08:00:17
39.994827,116.289209,0,122,39914.333587963,2009-04-11,08:00:22
39.995003,116.289188,0,130,39914.3336458333,2009-04-11,08:00:27
39.995078,116.289144,0,140,39914.3337037037,2009-04-11,08:00:32
39.995078,116.289144,0,140,39914.3337384259,2009-04-11,08:00:35
39.995075,116.289138,0,149,39914.3337615741,2009-04-11,08:00:37
39.995007,116.289056,0,151,39914.3338194444,2009-04-11,08:00:42
39.994815,116.288921,0,177,39914.3338773148,2009-04-11,08:00:47
39.994409,116.288982,0,200,39914.3339351852,2009-04-11,08:00:52
39.993898,116.289022,0,190,39914.3339930556,2009-04-11,08:00:57
39.993358,116.289117,0,193,39914.3340509259,2009-04-11,08:01:02
39.992849,116.289242,0,204,39914.3341087963,2009-04-11,08:01:07
39.9924,116.289419,0,184,39914.3341666667,2009-04-11,08:01:12
39.992144,116.289564,0,166,39914.334224537,2009-04-11,08:01:17
39.992125,116.289583,0,168,39914.3342824074,2009-04-11,08:01:22
39.992113,116.289588,0,170,39914.3343402778,2009-04-11,08:01:27
39.992108,116.289592,0,170,39914.3343981481,2009-04-11,08:01:32
39.992108,116.289592,0,170,39914.3344328704,2009-04-11,08:01:35
39.992108,116.289592,0,170,39914.3344560185,2009-04-11,08:01:37
39.991999,116.289717,0,169,39914.3345138889,2009-04-11,08:01:42
39.991818,116.289944,0,167,39914.3345717593,2009-04-11,08:01:47
39.991515,116.290278,0,159,39914.3346296296,2009-04-11,08:01:52
39.991159,116.2907,0,158,39914.3346875,2009-04-11,08:01:57
39.990749,116.291171,0,162,39914.3347453704,2009-04-11,08:02:02
39.990375,116.291586,0,161,39914.3348032407,2009-04-11,08:02:07
39.990097,116.291949,0,150,39914.3348611111,2009-04-11,08:02:12
39.989969,116.292139,0,148,39914.3349189815,2009-04-11,08:02:17
39.989772,116.292391,0,142,39914.3349768519,2009-04-11,08:02:22
39.989465,116.292671,0,138,39914.3350347222,2009-04-11,08:02:27
39.989142,116.292867,0,139,39914.3350925926,2009-04-11,08:02:32
39.988823,116.292976,0,135,39914.335150463,2009-04-11,08:02:37
39.988501,116.293042,0,136,39914.3352083333,2009-04-11,08:02:42
39.988287,116.293133,0,136,39914.3352662037,2009-04-11,08:02:47
39.987975,116.293201,0,145,39914.3353240741,2009-04-11,08:02:52
39.987574,116.293275,0,155,39914.3353819444,2009-04-11,08:02:57
39.987083,116.293358,0,159,39914.3354398148,2009-04-11,08:03:02
39.986594,116.293414,0,155,39914.3354976852,2009-04-11,08:03:07
39.986126,116.293448,0,153,39914.3355555556,2009-04-11,08:03:12
39.985686,116.293478,0,161,39914.3356134259,2009-04-11,08:03:17
39.985301,116.293486,0,175,39914.3356712963,2009-04-11,08:03:22
39.984927,116.293392,0,177,39914.3357291667,2009-04-11,08:03:27
39.984591,116.293176,0,177,39914.335787037,2009-04-11,08:03:32
39.98433,116.292848,0,167,39914.3358449074,2009-04-11,08:03:37
39.984151,116.292353,0,155,39914.3359027778,2009-04-11,08:03:42
39.984006,116.291824,0,133,39914.3359606481,2009-04-11,08:03:47
39.983748,116.291261,0,137,39914.3360185185,2009-04-11,08:03:52
39.983438,116.290801,0,140,39914.3360763889,2009-04-11,08:03:57
39.983193,116.29035,0,137,39914.3361342593,2009-04-11,08:04:02
39.983025,116.289901,0,139,39914.3361921296,2009-04-11,08:04:07
39.982901,116.289577,0,142,39914.33625,2009-04-11,08:04:12
39.982778,116.289315,0,146,39914.3363078704,2009-04-11,08:04:17
39.982557,116.288976,0,153,39914.3363657407,2009-04-11,08:04:22
39.982295,116.288476,0,160,39914.3364236111,2009-04-11,08:04:27
39.981951,116.287893,0,168,39914.3364814815,2009-04-11,08:04:32
39.981515,116.287236,0,170,39914.3365393518,2009-04-11,08:04:37
39.981035,116.286606,0,173,39914.3365972222,2009-04-11,08:04:42
39.980465,116.285937,0,179,39914.3366550926,2009-04-11,08:04:47
39.979781,116.285217,0,179,39914.336712963,2009-04-11,08:04:52
39.979031,116.284446,0,175,39914.3367708333,2009-04-11,08:04:57
39.978288,116.28372,0,168,39914.3368287037,2009-04-11,08:05:02
39.97757,116.28304,0,163,39914.3368865741,2009-04-11,08:05:07
39.976886,116.282316,0,154,39914.3369444444,2009-04-11,08:05:12
39.976224,116.28165,0,154,39914.3370023148,2009-04-11,08:05:17
39.975635,116.281034,0,152,39914.3370601852,2009-04-11,08:05:22
39.975105,116.280429,0,154,39914.3371180556,2009-04-11,08:05:27
39.97461,116.279822,0,160,39914.3371759259,2009-04-11,08:05:32
39.974116,116.279148,0,165,39914.3372337963,2009-04-11,08:05:37
39.973562,116.278336,0,175,39914.3372916667,2009-04-11,08:05:42
39.973034,116.277411,0,174,39914.337349537,2009-04-11,08:05:47
39.972539,116.276422,0,168,39914.3374074074,2009-04-11,08:05:52
39.972056,116.275414,0,165,39914.3374652778,2009-04-11,08:05:57
39.971576,116.274357,0,160,39914.3375231481,2009-04-11,08:06:02
39.97112,116.273325,0,154,39914.3375810185,2009-04-11,08:06:07
39.970654,116.272276,0,152,39914.3376388889,2009-04-11,08:06:12
39.970136,116.271279,0,160,39914.3376967593,2009-04-11,08:06:17
39.969533,116.270394,0,172,39914.3377546296,2009-04-11,08:06:22
39.968853,116.269648,0,176,39914.3378125,2009-04-11,08:06:27
39.96812,116.269141,0,171,39914.3378703704,2009-04-11,08:06:32
39.967339,116.268745,0,169,39914.3379282407,2009-04-11,08:06:37
39.966484,116.268488,0,163,39914.3379861111,2009-04-11,08:06:42
39.965619,116.268418,0,160,39914.3380439815,2009-04-11,08:06:47
39.964773,116.268454,0,158,39914.3381018518,2009-04-11,08:06:52
39.963925,116.268523,0,163,39914.3381597222,2009-04-11,08:06:57
39.963076,116.268609,0,160,39914.3382175926,2009-04-11,08:07:02
39.962253,116.268698,0,163,39914.338275463,2009-04-11,08:07:07
39.961482,116.268781,0,159,39914.3383333333,2009-04-11,08:07:12
39.960714,116.26887,0,147,39914.3383912037,2009-04-11,08:07:17
39.95995,116.268958,0,149,39914.3384490741,2009-04-11,08:07:22
39.95924,116.269011,0,146,39914.3385069444,2009-04-11,08:07:27
39.958503,116.269069,0,150,39914.3385648148,2009-04-11,08:07:32
39.957827,116.26915,0,148,39914.3386226852,2009-04-11,08:07:37
39.957273,116.269222,0,148,39914.3386805556,2009-04-11,08:07:42
39.956746,116.269291,0,151,39914.3387384259,2009-04-11,08:07:47
39.956238,116.269281,0,149,39914.3387962963,2009-04-11,08:07:52
39.955669,116.269307,0,150,39914.3388541667,2009-04-11,08:07:57
39.955054,116.269384,0,158,39914.338912037,2009-04-11,08:08:02
39.954585,116.269408,0,154,39914.3389699074,2009-04-11,08:08:07
39.954297,116.269395,0,151,39914.3390277778,2009-04-11,08:08:12
39.954062,116.269383,0,152,39914.3390856481,2009-04-11,08:08:17
39.954034,116.269393,0,155,39914.3391435185,2009-04-11,08:08:22
39.954033,116.269393,0,155,39914.3392013889,2009-04-11,08:08:27
39.954032,116.269393,0,155,39914.3392592593,2009-04-11,08:08:32
39.954035,116.269394,0,155,39914.3393171296,2009-04-11,08:08:37
39.954039,116.269394,0,156,39914.339375,2009-04-11,08:08:42
39.954042,116.269394,0,156,39914.3394328704,2009-04-11,08:08:47
39.954044,116.269394,0,157,39914.3394907407,2009-04-11,08:08:52
39.954046,116.269395,0,157,39914.3395486111,2009-04-11,08:08:57
39.954046,116.269394,0,157,39914.3396064815,2009-04-11,08:09:02
39.954046,116.269394,0,157,39914.3396643519,2009-04-11,08:09:07
39.954046,116.269394,0,157,39914.3397222222,2009-04-11,08:09:12
39.954046,116.269394,0,157,39914.3397800926,2009-04-11,08:09:17
39.954045,116.269393,0,157,39914.339837963,2009-04-11,08:09:22
39.954045,116.269393,0,157,39914.3398958333,2009-04-11,08:09:27
39.954045,116.269393,0,157,39914.3399537037,2009-04-11,08:09:32
39.954045,116.269393,0,157,39914.3400115741,2009-04-11,08:09:37
39.954045,116.269393,0,157,39914.3400694444,2009-04-11,08:09:42
39.954045,116.269394,0,158,39914.3401273148,2009-04-11,08:09:47
39.954045,116.269394,0,158,39914.3401851852,2009-04-11,08:09:52
39.954045,116.269394,0,158,39914.3402430556,2009-04-11,08:09:57
39.954045,116.269395,0,158,39914.3403009259,2009-04-11,08:10:02
39.954045,116.269395,0,158,39914.3403587963,2009-04-11,08:10:07
39.954045,116.269395,0,158,39914.3404166667,2009-04-11,08:10:12
39.954045,116.269395,0,158,39914.340474537,2009-04-11,08:10:17
39.954045,116.269395,0,158,39914.3405324074,2009-04-11,08:10:22
39.954045,116.269395,0,158,39914.3405902778,2009-04-11,08:10:27
39.954045,116.269395,0,158,39914.3406481481,2009-04-11,08:10:32
39.954045,116.269395,0,158,39914.3406828704,2009-04-11,08:10:35
39.954045,116.269395,0,158,39914.3407060185,2009-04-11,08:10:37
39.954035,116.269394,0,158,39914.3407638889,2009-04-11,08:10:42
39.953845,116.26941,0,163,39914.3408217593,2009-04-11,08:10:47
39.953536,116.269435,0,170,39914.3408796296,2009-04-11,08:10:52
39.95312,116.269416,0,175,39914.3409375,2009-04-11,08:10:57
39.952597,116.269346,0,178,39914.3409953704,2009-04-11,08:11:02
39.95206,116.269249,0,180,39914.3410532407,2009-04-11,08:11:07
39.951593,116.269156,0,183,39914.3411111111,2009-04-11,08:11:12
39.951133,116.269089,0,165,39914.3411689815,2009-04-11,08:11:17
39.950595,116.269023,0,167,39914.3412268519,2009-04-11,08:11:22
39.950011,116.268941,0,171,39914.3412847222,2009-04-11,08:11:27
39.949416,116.268788,0,169,39914.3413425926,2009-04-11,08:11:32
39.948824,116.268642,0,175,39914.341400463,2009-04-11,08:11:37
39.948219,116.268502,0,175,39914.3414583333,2009-04-11,08:11:42
39.947667,116.268317,0,174,39914.3415162037,2009-04-11,08:11:47
39.947256,116.268165,0,171,39914.3415740741,2009-04-11,08:11:52
39.946965,116.2681,0,166,39914.3416319444,2009-04-11,08:11:57
39.94687,116.268077,0,164,39914.3416898148,2009-04-11,08:12:02
39.946868,116.268076,0,160,39914.3417476852,2009-04-11,08:12:07
39.946869,116.268077,0,160,39914.3418055556,2009-04-11,08:12:12
39.946869,116.268077,0,160,39914.3418402778,2009-04-11,08:12:15
39.946868,116.268077,0,159,39914.3418634259,2009-04-11,08:12:17
39.946823,116.26807,0,160,39914.3419212963,2009-04-11,08:12:22
39.946645,116.268043,0,159,39914.3419791667,2009-04-11,08:12:27
39.946388,116.26801,0,164,39914.342037037,2009-04-11,08:12:32
39.946084,116.267964,0,168,39914.3420949074,2009-04-11,08:12:37
39.945877,116.267941,0,174,39914.3421527778,2009-04-11,08:12:42
39.945664,116.267894,0,163,39914.3422106481,2009-04-11,08:12:47
39.945462,116.26788,0,168,39914.3422685185,2009-04-11,08:12:52
39.945206,116.267865,0,168,39914.3423263889,2009-04-11,08:12:57
39.945075,116.267858,0,173,39914.3423842593,2009-04-11,08:13:02
39.944954,116.267843,0,178,39914.3424421296,2009-04-11,08:13:07
39.944727,116.267805,0,176,39914.3425,2009-04-11,08:13:12
39.94441,116.267775,0,172,39914.3425578704,2009-04-11,08:13:17
39.944118,116.267771,0,171,39914.3426157407,2009-04-11,08:13:22
39.943894,116.267798,0,167,39914.3426736111,2009-04-11,08:13:27
39.94371,116.267804,0,162,39914.3427314815,2009-04-11,08:13:32
39.943519,116.267828,0,158,39914.3427893519,2009-04-11,08:13:37
39.943303,116.267852,0,153,39914.3428472222,2009-04-11,08:13:42
39.943108,116.267868,0,151,39914.3429050926,2009-04-11,08:13:47
39.942947,116.267875,0,150,39914.342962963,2009-04-11,08:13:52
39.942747,116.267878,0,150,39914.3430208333,2009-04-11,08:13:57
39.94258,116.267858,0,145,39914.3430787037,2009-04-11,08:14:02
39.942485,116.267847,0,147,39914.3431365741,2009-04-11,08:14:07
39.942406,116.267847,0,151,39914.3431944444,2009-04-11,08:14:12
39.942249,116.267831,0,148,39914.3432523148,2009-04-11,08:14:17
39.942086,116.267813,0,150,39914.3433101852,2009-04-11,08:14:22
39.941869,116.267793,0,155,39914.3433680556,2009-04-11,08:14:27
39.941723,116.267751,0,155,39914.3434259259,2009-04-11,08:14:32
39.94169,116.267755,0,157,39914.3434837963,2009-04-11,08:14:37
39.94169,116.267755,0,157,39914.3435185185,2009-04-11,08:14:40
39.941686,116.267754,0,159,39914.3435416667,2009-04-11,08:14:42
39.941619,116.267764,0,160,39914.343599537,2009-04-11,08:14:47
39.941424,116.267804,0,159,39914.3436574074,2009-04-11,08:14:52
39.941169,116.26782,0,158,39914.3437152778,2009-04-11,08:14:57
39.940891,116.267845,0,162,39914.3437731481,2009-04-11,08:15:02
39.94051,116.267845,0,164,39914.3438310185,2009-04-11,08:15:07
39.940027,116.267832,0,165,39914.3438888889,2009-04-11,08:15:12
39.93947,116.267821,0,162,39914.3439467593,2009-04-11,08:15:17
39.938847,116.267776,0,161,39914.3440046296,2009-04-11,08:15:22
39.938167,116.267768,0,166,39914.3440625,2009-04-11,08:15:27
39.937549,116.267793,0,167,39914.3441203704,2009-04-11,08:15:32
39.936984,116.267833,0,177,39914.3441782407,2009-04-11,08:15:37
39.936362,116.267884,0,177,39914.3442361111,2009-04-11,08:15:42
39.935668,116.267956,0,179,39914.3442939815,2009-04-11,08:15:47
39.93494,116.268027,0,177,39914.3443518518,2009-04-11,08:15:52
39.934176,116.268112,0,171,39914.3444097222,2009-04-11,08:15:57
39.933414,116.268214,0,164,39914.3444675926,2009-04-11,08:16:02
39.932708,116.268295,0,167,39914.344525463,2009-04-11,08:16:07
39.93199,116.268379,0,176,39914.3445833333,2009-04-11,08:16:12
39.931349,116.268468,0,184,39914.3446412037,2009-04-11,08:16:17
39.93074,116.26854,0,184,39914.3446990741,2009-04-11,08:16:22
39.93016,116.268621,0,187,39914.3447569444,2009-04-11,08:16:27
39.929714,116.268736,0,188,39914.3448148148,2009-04-11,08:16:32
39.929255,116.268766,0,180,39914.3448726852,2009-04-11,08:16:37
39.928759,116.268814,0,182,39914.3449305556,2009-04-11,08:16:42
39.92817,116.268863,0,187,39914.3449884259,2009-04-11,08:16:47
39.927522,116.268894,0,192,39914.3450462963,2009-04-11,08:16:52
39.926826,116.268923,0,194,39914.3451041667,2009-04-11,08:16:57
39.926107,116.268949,0,188,39914.345162037,2009-04-11,08:17:02
39.925372,116.268903,0,184,39914.3452199074,2009-04-11,08:17:07
39.92472,116.2688,0,184,39914.3452777778,2009-04-11,08:17:12
39.92431,116.268459,0,182,39914.3453356481,2009-04-11,08:17:17
39.924079,116.267863,0,169,39914.3453935185,2009-04-11,08:17:22
39.923755,116.267285,0,167,39914.3454513889,2009-04-11,08:17:27
39.923421,116.266711,0,168,39914.3455092593,2009-04-11,08:17:32
39.923203,116.266015,0,161,39914.3455671296,2009-04-11,08:17:37
39.923094,116.265272,0,157,39914.345625,2009-04-11,08:17:42
39.923061,116.264415,0,151,39914.3456828704,2009-04-11,08:17:47
39.923058,116.263415,0,150,39914.3457407407,2009-04-11,08:17:52
39.923058,116.262351,0,152,39914.3457986111,2009-04-11,08:17:57
39.923065,116.26119,0,152,39914.3458564815,2009-04-11,08:18:02
39.923048,116.25996,0,166,39914.3459143518,2009-04-11,08:18:07
39.923044,116.258721,0,184,39914.3459722222,2009-04-11,08:18:12
39.923049,116.257529,0,195,39914.3460300926,2009-04-11,08:18:17
39.923034,116.256282,0,194,39914.346087963,2009-04-11,08:18:22
39.923015,116.254959,0,188,39914.3461458333,2009-04-11,08:18:27
39.923019,116.253674,0,190,39914.3462037037,2009-04-11,08:18:32
39.92306,116.252421,0,190,39914.3462615741,2009-04-11,08:18:37
39.923191,116.251201,0,190,39914.3463194444,2009-04-11,08:18:42
39.923499,116.249997,0,190,39914.3463773148,2009-04-11,08:18:47
39.9239,116.248829,0,190,39914.3464351852,2009-04-11,08:18:52
39.924312,116.247697,0,195,39914.3464930556,2009-04-11,08:18:57
39.924714,116.246608,0,198,39914.3465509259,2009-04-11,08:19:02
39.925089,116.245557,0,199,39914.3466087963,2009-04-11,08:19:07
39.92546,116.244509,0,200,39914.3466666667,2009-04-11,08:19:12
39.925782,116.243387,0,202,39914.346724537,2009-04-11,08:19:17
39.925976,116.242191,0,203,39914.3467824074,2009-04-11,08:19:22
39.926011,116.241071,0,203,39914.3468402778,2009-04-11,08:19:27
39.925906,116.239953,0,208,39914.3468981481,2009-04-11,08:19:32
39.925676,116.238782,0,204,39914.3469560185,2009-04-11,08:19:37
39.925387,116.23754,0,202,39914.3470138889,2009-04-11,08:19:42
39.925091,116.236255,0,198,39914.3470717593,2009-04-11,08:19:47
39.924789,116.23499,0,197,39914.3471296296,2009-04-11,08:19:52
39.924512,116.23379,0,195,39914.3471875,2009-04-11,08:19:57
39.924235,116.232604,0,193,39914.3472453704,2009-04-11,08:20:02
39.923954,116.231427,0,192,39914.3473032407,2009-04-11,08:20:07
39.92369,116.230273,0,195,39914.3473611111,2009-04-11,08:20:12
39.923493,116.229116,0,203,39914.3474189815,2009-04-11,08:20:17
39.923381,116.22793,0,210,39914.3474768519,2009-04-11,08:20:22
39.923359,116.226704,0,208,39914.3475347222,2009-04-11,08:20:27
39.923409,116.225465,0,204,39914.3475925926,2009-04-11,08:20:32
39.923476,116.224178,0,202,39914.347650463,2009-04-11,08:20:37
39.923547,116.222867,0,200,39914.3477083333,2009-04-11,08:20:42
39.923574,116.221572,0,206,39914.3477662037,2009-04-11,08:20:47
39.923561,116.220294,0,208,39914.3478240741,2009-04-11,08:20:52
39.923553,116.219041,0,200,39914.3478819444,2009-04-11,08:20:57
39.923521,116.21779,0,191,39914.3479398148,2009-04-11,08:21:02
39.923505,116.216599,0,185,39914.3479976852,2009-04-11,08:21:07
39.923496,116.21542,0,184,39914.3480555556,2009-04-11,08:21:12
39.923512,116.2142,0,183,39914.3481134259,2009-04-11,08:21:17
39.923518,116.212984,0,189,39914.3481712963,2009-04-11,08:21:22
39.923523,116.211814,0,190,39914.3482291667,2009-04-11,08:21:27
39.923519,116.210601,0,188,39914.348287037,2009-04-11,08:21:32
39.92353,116.209387,0,189,39914.3483449074,2009-04-11,08:21:37
39.923584,116.208198,0,188,39914.3484027778,2009-04-11,08:21:42
39.923743,116.207058,0,185,39914.3484606481,2009-04-11,08:21:47
39.923912,116.205978,0,186,39914.3485185185,2009-04-11,08:21:52
39.924059,116.205068,0,190,39914.3485763889,2009-04-11,08:21:57
39.923969,116.204378,0,199,39914.3486342593,2009-04-11,08:22:02
39.923684,116.203916,0,210,39914.3486921296,2009-04-11,08:22:07
39.923198,116.203705,0,219,39914.34875,2009-04-11,08:22:12
39.92266,116.203867,0,217,39914.3488078704,2009-04-11,08:22:17
39.922266,116.204205,0,215,39914.3488657407,2009-04-11,08:22:22
39.921966,116.204521,0,213,39914.3489236111,2009-04-11,08:22:27
39.921689,116.204817,0,216,39914.3489814815,2009-04-11,08:22:32
39.921393,116.20513,0,219,39914.3490393519,2009-04-11,08:22:37
39.921061,116.205398,0,225,39914.3490972222,2009-04-11,08:22:42
39.920656,116.205579,0,229,39914.3491550926,2009-04-11,08:22:47
39.92017,116.205648,0,233,39914.349212963,2009-04-11,08:22:52
39.919574,116.205624,0,233,39914.3492708333,2009-04-11,08:22:57
39.91893,116.205585,0,232,39914.3493287037,2009-04-11,08:23:02
39.918225,116.205521,0,229,39914.3493865741,2009-04-11,08:23:07
39.917469,116.205453,0,227,39914.3494444444,2009-04-11,08:23:12
39.91663,116.205385,0,225,39914.3495023148,2009-04-11,08:23:17
39.915763,116.205288,0,222,39914.3495601852,2009-04-11,08:23:22
39.914874,116.205205,0,219,39914.3496180556,2009-04-11,08:23:27
39.914003,116.205094,0,215,39914.3496759259,2009-04-11,08:23:32
39.91307,116.20502,0,215,39914.3497337963,2009-04-11,08:23:37
39.912104,116.20497,0,224,39914.3497916667,2009-04-11,08:23:42
39.91116,116.204922,0,233,39914.349849537,2009-04-11,08:23:47
39.910253,116.204877,0,231,39914.3499074074,2009-04-11,08:23:52
39.909351,116.204868,0,235,39914.3499652778,2009-04-11,08:23:57
39.908447,116.204868,0,242,39914.3500231481,2009-04-11,08:24:02
39.907543,116.204867,0,256,39914.3500810185,2009-04-11,08:24:07
39.906626,116.204866,0,264,39914.3501388889,2009-04-11,08:24:12
39.905662,116.20487,0,266,39914.3501967593,2009-04-11,08:24:17
39.904632,116.204889,0,266,39914.3502546296,2009-04-11,08:24:22
39.903541,116.204908,0,259,39914.3503125,2009-04-11,08:24:27
39.902462,116.204916,0,252,39914.3503703704,2009-04-11,08:24:32
39.901382,116.204923,0,241,39914.3504282407,2009-04-11,08:24:37
39.900306,116.204936,0,234,39914.3504861111,2009-04-11,08:24:42
39.899236,116.20494,0,232,39914.3505439815,2009-04-11,08:24:47
39.89819,116.204948,0,235,39914.3506018519,2009-04-11,08:24:52
39.897158,116.204953,0,233,39914.3506597222,2009-04-11,08:24:57
39.896128,116.204964,0,229,39914.3507175926,2009-04-11,08:25:02
39.895118,116.204977,0,227,39914.350775463,2009-04-11,08:25:07
39.894118,116.204997,0,221,39914.3508333333,2009-04-11,08:25:12
39.893107,116.205045,0,217,39914.3508912037,2009-04-11,08:25:17
39.892102,116.20511,0,216,39914.3509490741,2009-04-11,08:25:22
39.891093,116.205183,0,216,39914.3510069444,2009-04-11,08:25:27
39.890075,116.205231,0,214,39914.3510648148,2009-04-11,08:25:32
39.889034,116.205182,0,220,39914.3511226852,2009-04-11,08:25:37
39.887977,116.204995,0,225,39914.3511805556,2009-04-11,08:25:42
39.886919,116.204678,0,224,39914.3512384259,2009-04-11,08:25:47
39.885913,116.204263,0,225,39914.3512962963,2009-04-11,08:25:52
39.884935,116.203829,0,229,39914.3513541667,2009-04-11,08:25:57
39.883988,116.203385,0,234,39914.351412037,2009-04-11,08:26:02
39.88304,116.202978,0,237,39914.3514699074,2009-04-11,08:26:07
39.882103,116.202595,0,241,39914.3515277778,2009-04-11,08:26:12
39.881164,116.202251,0,239,39914.3515856481,2009-04-11,08:26:17
39.880238,116.202025,0,248,39914.3516435185,2009-04-11,08:26:22
39.879284,116.201827,0,250,39914.3517013889,2009-04-11,08:26:27
39.878316,116.20173,0,254,39914.3517592593,2009-04-11,08:26:32
39.87736,116.201689,0,253,39914.3518171296,2009-04-11,08:26:37
39.876392,116.201704,0,250,39914.351875,2009-04-11,08:26:42
39.875369,116.201782,0,242,39914.3519328704,2009-04-11,08:26:47
39.874345,116.201966,0,239,39914.3519907407,2009-04-11,08:26:52
39.873342,116.202221,0,236,39914.3520486111,2009-04-11,08:26:57
39.872371,116.202548,0,234,39914.3521064815,2009-04-11,08:27:02
39.871404,116.202953,0,232,39914.3521643518,2009-04-11,08:27:07
39.870442,116.203431,0,229,39914.3522222222,2009-04-11,08:27:12
39.869532,116.203969,0,226,39914.3522800926,2009-04-11,08:27:17
39.868649,116.204558,0,225,39914.352337963,2009-04-11,08:27:22
39.867775,116.20518,0,216,39914.3523958333,2009-04-11,08:27:27
39.866902,116.205844,0,207,39914.3524537037,2009-04-11,08:27:32
39.866046,116.206518,0,202,39914.3525115741,2009-04-11,08:27:37
39.865188,116.207206,0,201,39914.3525694444,2009-04-11,08:27:42
39.864318,116.207888,0,203,39914.3526273148,2009-04-11,08:27:47
39.863434,116.20856,0,206,39914.3526851852,2009-04-11,08:27:52
39.862546,116.20925,0,201,39914.3527430556,2009-04-11,08:27:57
39.861642,116.209932,0,199,39914.3528009259,2009-04-11,08:28:02
39.860754,116.210607,0,198,39914.3528587963,2009-04-11,08:28:07
39.859878,116.211277,0,192,39914.3529166667,2009-04-11,08:28:12
39.858986,116.211965,0,190,39914.352974537,2009-04-11,08:28:17
39.8581,116.212629,0,190,39914.3530324074,2009-04-11,08:28:22
39.857187,116.21323,0,194,39914.3530902778,2009-04-11,08:28:27
39.856217,116.213733,0,191,39914.3531481481,2009-04-11,08:28:32
39.855244,116.214099,0,189,39914.3532060185,2009-04-11,08:28:37
39.854269,116.214328,0,189,39914.3532638889,2009-04-11,08:28:42
39.853296,116.214489,0,185,39914.3533217593,2009-04-11,08:28:47
39.85234,116.214633,0,181,39914.3533796296,2009-04-11,08:28:52
39.8514,116.214756,0,178,39914.3534375,2009-04-11,08:28:57
39.850487,116.21491,0,175,39914.3534953704,2009-04-11,08:29:02
39.849592,116.215056,0,172,39914.3535532407,2009-04-11,08:29:07
39.847882,116.215766,0,117,39914.3536689815,2009-04-11,08:29:17
39.847073,116.21632,0,148,39914.3537268518,2009-04-11,08:29:22
39.846275,116.216926,0,168,39914.3537847222,2009-04-11,08:29:27
39.845523,116.217594,0,170,39914.3538425926,2009-04-11,08:29:32
39.844762,116.218278,0,168,39914.353900463,2009-04-11,08:29:37
39.844008,116.218989,0,167,39914.3539583333,2009-04-11,08:29:42
39.843235,116.219733,0,171,39914.3540162037,2009-04-11,08:29:47
39.84245,116.220477,0,179,39914.3540740741,2009-04-11,08:29:52
39.841648,116.221239,0,183,39914.3541319444,2009-04-11,08:29:57
39.840838,116.222017,0,188,39914.3541898148,2009-04-11,08:30:02
39.840039,116.222831,0,187,39914.3542476852,2009-04-11,08:30:07
39.839255,116.223633,0,188,39914.3543055556,2009-04-11,08:30:12
39.83849,116.224475,0,190,39914.3543634259,2009-04-11,08:30:17
39.837728,116.225311,0,185,39914.3544212963,2009-04-11,08:30:22
39.836959,116.226079,0,183,39914.3544791667,2009-04-11,08:30:27
39.83613,116.226791,0,180,39914.354537037,2009-04-11,08:30:32
39.835306,116.227477,0,175,39914.3545949074,2009-04-11,08:30:37
39.834474,116.228191,0,169,39914.3546527778,2009-04-11,08:30:42
39.833665,116.228943,0,163,39914.3547106481,2009-04-11,08:30:47
39.832924,116.229808,0,159,39914.3547685185,2009-04-11,08:30:52
39.832265,116.230802,0,157,39914.3548263889,2009-04-11,08:30:57
39.831753,116.231902,0,159,39914.3548842593,2009-04-11,08:31:02
39.831328,116.233061,0,165,39914.3549421296,2009-04-11,08:31:07
39.830994,116.234273,0,172,39914.355,2009-04-11,08:31:12
39.830652,116.235486,0,172,39914.3550578704,2009-04-11,08:31:17
39.830318,116.236708,0,170,39914.3551157407,2009-04-11,08:31:22
39.829984,116.237918,0,165,39914.3551736111,2009-04-11,08:31:27
39.829581,116.239105,0,161,39914.3552314815,2009-04-11,08:31:32
39.829059,116.240238,0,159,39914.3552893519,2009-04-11,08:31:37
39.828405,116.241267,0,153,39914.3553472222,2009-04-11,08:31:42
39.827644,116.242158,0,151,39914.3554050926,2009-04-11,08:31:47
39.826811,116.242937,0,150,39914.355462963,2009-04-11,08:31:52
39.825981,116.24366,0,148,39914.3555208333,2009-04-11,08:31:57
39.82516,116.24437,0,148,39914.3555787037,2009-04-11,08:32:02
39.824347,116.245087,0,144,39914.3556365741,2009-04-11,08:32:07
39.823525,116.2458,0,139,39914.3556944444,2009-04-11,08:32:12
39.822687,116.246529,0,131,39914.3557523148,2009-04-11,08:32:17
39.821833,116.247273,0,126,39914.3558101852,2009-04-11,08:32:22
39.820979,116.248007,0,126,39914.3558680556,2009-04-11,08:32:27
39.820144,116.248735,0,127,39914.3559259259,2009-04-11,08:32:32
39.819321,116.249444,0,130,39914.3559837963,2009-04-11,08:32:37
39.818488,116.250167,0,131,39914.3560416667,2009-04-11,08:32:42
39.817639,116.250913,0,132,39914.356099537,2009-04-11,08:32:47
39.816773,116.251669,0,132,39914.3561574074,2009-04-11,08:32:52
39.815896,116.252434,0,131,39914.3562152778,2009-04-11,08:32:57
39.815019,116.253194,0,131,39914.3562731481,2009-04-11,08:33:02
39.814134,116.25396,0,135,39914.3563310185,2009-04-11,08:33:07
39.81328,116.254691,0,141,39914.3563888889,2009-04-11,08:33:12
39.81242,116.255394,0,144,39914.3564467593,2009-04-11,08:33:17
39.811545,116.256071,0,143,39914.3565046296,2009-04-11,08:33:22
39.810623,116.256708,0,141,39914.3565625,2009-04-11,08:33:27
39.80968,116.257286,0,140,39914.3566203704,2009-04-11,08:33:32
39.808732,116.257783,0,141,39914.3566782407,2009-04-11,08:33:37
39.807771,116.258225,0,146,39914.3567361111,2009-04-11,08:33:42
39.806806,116.258588,0,151,39914.3567939815,2009-04-11,08:33:47
39.805829,116.258873,0,151,39914.3568518519,2009-04-11,08:33:52
39.804847,116.259095,0,154,39914.3569097222,2009-04-11,08:33:57
39.803854,116.259258,0,158,39914.3569675926,2009-04-11,08:34:02
39.802827,116.259388,0,161,39914.357025463,2009-04-11,08:34:07
39.801776,116.259485,0,172,39914.3570833333,2009-04-11,08:34:12
39.800724,116.259557,0,181,39914.3571412037,2009-04-11,08:34:17
39.799714,116.259613,0,190,39914.3571990741,2009-04-11,08:34:22
39.798705,116.259675,0,194,39914.3572569444,2009-04-11,08:34:27
39.797704,116.259791,0,192,39914.3573148148,2009-04-11,08:34:32
39.796713,116.259968,0,192,39914.3573726852,2009-04-11,08:34:37
39.795725,116.260207,0,191,39914.3574305556,2009-04-11,08:34:42
39.794748,116.26052,0,175,39914.3574884259,2009-04-11,08:34:47
39.793769,116.260867,0,166,39914.3575462963,2009-04-11,08:34:52
39.792789,116.261218,0,163,39914.3576041667,2009-04-11,08:34:57
39.791826,116.261568,0,163,39914.357662037,2009-04-11,08:35:02
39.790837,116.261916,0,163,39914.3577199074,2009-04-11,08:35:07
39.789854,116.262277,0,170,39914.3577777778,2009-04-11,08:35:12
39.788874,116.262642,0,162,39914.3578356481,2009-04-11,08:35:17
39.787919,116.262987,0,159,39914.3578935185,2009-04-11,08:35:22
39.786969,116.263331,0,151,39914.3579513889,2009-04-11,08:35:27
39.786013,116.263668,0,154,39914.3580092593,2009-04-11,08:35:32
39.785065,116.263996,0,162,39914.3580671296,2009-04-11,08:35:37
39.784143,116.264331,0,160,39914.358125,2009-04-11,08:35:42
39.783224,116.264672,0,157,39914.3581828704,2009-04-11,08:35:47
39.782298,116.265,0,154,39914.3582407407,2009-04-11,08:35:52
39.781345,116.265337,0,150,39914.3582986111,2009-04-11,08:35:57
39.780444,116.265721,0,150,39914.3583564815,2009-04-11,08:36:02
39.779536,116.266152,0,145,39914.3584143519,2009-04-11,08:36:07
39.778636,116.266622,0,148,39914.3584722222,2009-04-11,08:36:12
39.777801,116.267153,0,155,39914.3585300926,2009-04-11,08:36:17
39.776986,116.267763,0,156,39914.358587963,2009-04-11,08:36:22
39.776196,116.268448,0,154,39914.3586458333,2009-04-11,08:36:27
39.77545,116.26924,0,148,39914.3587037037,2009-04-11,08:36:32
39.77479,116.270109,0,145,39914.3587615741,2009-04-11,08:36:37
39.774209,116.271026,0,142,39914.3588194444,2009-04-11,08:36:42
39.773673,116.272046,0,144,39914.3588773148,2009-04-11,08:36:47
39.773228,116.273139,0,151,39914.3589351852,2009-04-11,08:36:52
39.772873,116.274282,0,163,39914.3589930556,2009-04-11,08:36:57
39.772616,116.275466,0,176,39914.3590509259,2009-04-11,08:37:02
39.772438,116.276592,0,184,39914.3591087963,2009-04-11,08:37:07
39.772339,116.277724,0,191,39914.3591666667,2009-04-11,08:37:12
39.772321,116.278847,0,202,39914.359224537,2009-04-11,08:37:17
39.772355,116.279934,0,203,39914.3592824074,2009-04-11,08:37:22
39.772493,116.281014,0,197,39914.3593402778,2009-04-11,08:37:27
39.772706,116.282103,0,194,39914.3593981481,2009-04-11,08:37:32
39.772984,116.283097,0,180,39914.3594560185,2009-04-11,08:37:37
39.773307,116.284083,0,164,39914.3595138889,2009-04-11,08:37:42
39.773672,116.285006,0,157,39914.3595717593,2009-04-11,08:37:47
39.774029,116.285824,0,153,39914.3596296296,2009-04-11,08:37:52
39.774358,116.286593,0,149,39914.3596875,2009-04-11,08:37:57
39.774667,116.287334,0,148,39914.3597453704,2009-04-11,08:38:02
39.774972,116.288032,0,149,39914.3598032407,2009-04-11,08:38:07
39.77524,116.288786,0,150,39914.3598611111,2009-04-11,08:38:12
39.77547,116.289533,0,152,39914.3599189815,2009-04-11,08:38:17
39.775604,116.290003,0,153,39914.3599768518,2009-04-11,08:38:22
39.775632,116.290283,0,151,39914.3600347222,2009-04-11,08:38:27
39.775445,116.290524,0,152,39914.3600925926,2009-04-11,08:38:32
39.775093,116.290803,0,154,39914.360150463,2009-04-11,08:38:37
39.774665,116.291147,0,152,39914.3602083333,2009-04-11,08:38:42
39.774111,116.29163,0,150,39914.3602662037,2009-04-11,08:38:47
39.773564,116.292108,0,148,39914.3603240741,2009-04-11,08:38:52
39.77302,116.292569,0,143,39914.3603819444,2009-04-11,08:38:57
39.772443,116.293056,0,138,39914.3604398148,2009-04-11,08:39:02
39.771772,116.293626,0,139,39914.3604976852,2009-04-11,08:39:07
39.771114,116.294189,0,136,39914.3605555556,2009-04-11,08:39:12
39.770449,116.294749,0,131,39914.3606134259,2009-04-11,08:39:17
39.769812,116.295293,0,126,39914.3606712963,2009-04-11,08:39:22
39.769348,116.29569,0,124,39914.3607291667,2009-04-11,08:39:27
39.769056,116.295931,0,122,39914.360787037,2009-04-11,08:39:32
39.768897,116.29606,0,121,39914.3608449074,2009-04-11,08:39:37
39.768773,116.296173,0,119,39914.3609027778,2009-04-11,08:39:42
39.768639,116.296284,0,117,39914.3609606481,2009-04-11,08:39:47
39.76856,116.2965,0,122,39914.3610185185,2009-04-11,08:39:52
39.768599,116.296969,0,128,39914.3610763889,2009-04-11,08:39:57
39.768628,116.297546,0,124,39914.3611342593,2009-04-11,08:40:02
39.768588,116.298103,0,127,39914.3611921296,2009-04-11,08:40:07
39.768515,116.298669,0,132,39914.36125,2009-04-11,08:40:12
39.768444,116.299303,0,138,39914.3613078704,2009-04-11,08:40:17
39.768371,116.29993,0,140,39914.3613657407,2009-04-11,08:40:22
39.76831,116.300473,0,134,39914.3614236111,2009-04-11,08:40:27
39.768273,116.300762,0,134,39914.3614814815,2009-04-11,08:40:32
39.768267,116.300911,0,135,39914.3615393518,2009-04-11,08:40:37
39.768253,116.300979,0,139,39914.3615972222,2009-04-11,08:40:42
39.76824,116.301029,0,146,39914.3616550926,2009-04-11,08:40:47
39.768239,116.301096,0,154,39914.361712963,2009-04-11,08:40:52
39.768207,116.301254,0,156,39914.3617708333,2009-04-11,08:40:57
39.768067,116.301369,0,157,39914.3618287037,2009-04-11,08:41:02
39.767796,116.301281,0,161,39914.3618865741,2009-04-11,08:41:07
39.767393,116.301111,0,163,39914.3619444444,2009-04-11,08:41:12
39.766885,116.300892,0,164,39914.3620023148,2009-04-11,08:41:17
39.766281,116.300625,0,161,39914.3620601852,2009-04-11,08:41:22
39.765675,116.300362,0,155,39914.3621180556,2009-04-11,08:41:27
39.765271,116.300177,0,148,39914.3621759259,2009-04-11,08:41:32
39.765085,116.300112,0,146,39914.3622337963,2009-04-11,08:41:37
39.764912,116.300066,0,147,39914.3622916667,2009-04-11,08:41:42
39.764591,116.299981,0,150,39914.362349537,2009-04-11,08:41:47
39.76417,116.29981,0,148,39914.3624074074,2009-04-11,08:41:52
39.76372,116.29963,0,147,39914.3624652778,2009-04-11,08:41:57
39.763293,116.29946,0,146,39914.3625231481,2009-04-11,08:42:02
39.762883,116.299265,0,143,39914.3625810185,2009-04-11,08:42:07
39.76255,116.298911,0,142,39914.3626388889,2009-04-11,08:42:12
39.762265,116.298574,0,140,39914.3626967593,2009-04-11,08:42:17
39.762238,116.29802,0,132,39914.3627546296,2009-04-11,08:42:22
39.762261,116.297549,0,129,39914.3628125,2009-04-11,08:42:27
39.762384,116.297266,0,123,39914.3628703704,2009-04-11,08:42:32
39.762587,116.29724,0,124,39914.3629282407,2009-04-11,08:42:37
39.762741,116.297294,0,126,39914.3629861111,2009-04-11,08:42:42
39.762762,116.297287,0,132,39914.3630439815,2009-04-11,08:42:47
39.76276,116.297286,0,132,39914.3631018519,2009-04-11,08:42:52
39.76276,116.297287,0,132,39914.3631597222,2009-04-11,08:42:57
39.762764,116.29729,0,132,39914.3632175926,2009-04-11,08:43:02
39.762763,116.297291,0,132,39914.363275463,2009-04-11,08:43:07
39.762764,116.297292,0,133,39914.3633333333,2009-04-11,08:43:12
39.762765,116.297293,0,133,39914.3633912037,2009-04-11,08:43:17
39.762771,116.297295,0,133,39914.3634490741,2009-04-11,08:43:22
39.762776,116.297297,0,133,39914.3635069444,2009-04-11,08:43:27
39.762776,116.297297,0,133,39914.3635416667,2009-04-11,08:43:30
39.76278,116.297298,0,133,39914.3635648148,2009-04-11,08:43:32
39.762791,116.297303,0,133,39914.3636226852,2009-04-11,08:43:37
39.762793,116.297304,0,133,39914.3636805556,2009-04-11,08:43:42
39.762793,116.297304,0,133,39914.3637152778,2009-04-11,08:43:45
39.762801,116.297307,0,133,39914.3637384259,2009-04-11,08:43:47
39.762814,116.297315,0,133,39914.3637962963,2009-04-11,08:43:52
39.762838,116.29732,0,133,39914.3638541667,2009-04-11,08:43:57
39.762872,116.297333,0,134,39914.363912037,2009-04-11,08:44:02
39.76355,116.2974,0,106,39914.5347685185,2009-04-11,12:50:04
39.763374,116.297387,0,141,39914.5453009259,2009-04-11,13:05:14
39.763156,116.297356,0,139,39914.5453587963,2009-04-11,13:05:19
39.762867,116.297315,0,134,39914.5454166667,2009-04-11,13:05:24
39.762556,116.297295,0,134,39914.545474537,2009-04-11,13:05:29
39.762323,116.297416,0,128,39914.5455324074,2009-04-11,13:05:34
39.762233,116.297721,0,124,39914.5455902778,2009-04-11,13:05:39
39.762202,116.298183,0,119,39914.5456481481,2009-04-11,13:05:44
39.762257,116.298652,0,114,39914.5457060185,2009-04-11,13:05:49
39.762554,116.299022,0,116,39914.5457638889,2009-04-11,13:05:54
39.762806,116.299287,0,117,39914.5458217593,2009-04-11,13:05:59
39.763024,116.299451,0,117,39914.5458796296,2009-04-11,13:06:04
39.763369,116.299605,0,112,39914.5459375,2009-04-11,13:06:09
39.76374,116.299748,0,112,39914.5459953704,2009-04-11,13:06:14
39.764113,116.299904,0,110,39914.5460532407,2009-04-11,13:06:19
39.76449,116.300056,0,105,39914.5461111111,2009-04-11,13:06:24
39.764801,116.300178,0,105,39914.5461689815,2009-04-11,13:06:29
39.764984,116.300257,0,104,39914.5462268519,2009-04-11,13:06:34
39.765096,116.300296,0,104,39914.5462847222,2009-04-11,13:06:39
39.765234,116.300365,0,102,39914.5463425926,2009-04-11,13:06:44
39.765472,116.300465,0,103,39914.546400463,2009-04-11,13:06:49
39.765799,116.300599,0,105,39914.5464583333,2009-04-11,13:06:54
39.766156,116.30074,0,107,39914.5465162037,2009-04-11,13:06:59
39.766551,116.300897,0,111,39914.5465740741,2009-04-11,13:07:04
39.766976,116.30107,0,114,39914.5466319444,2009-04-11,13:07:09
39.76739,116.301246,0,116,39914.5466898148,2009-04-11,13:07:14
39.767781,116.301391,0,116,39914.5467476852,2009-04-11,13:07:19
39.768027,116.30149,0,126,39914.5468055556,2009-04-11,13:07:24
39.768216,116.301439,0,127,39914.5468634259,2009-04-11,13:07:29
39.768288,116.301297,0,128,39914.5469212963,2009-04-11,13:07:34
39.768349,116.30101,0,137,39914.5469791667,2009-04-11,13:07:39
39.768397,116.300672,0,142,39914.547037037,2009-04-11,13:07:44
39.768441,116.300282,0,145,39914.5470949074,2009-04-11,13:07:49
39.768478,116.299871,0,147,39914.5471527778,2009-04-11,13:07:54
39.768549,116.299412,0,148,39914.5472106481,2009-04-11,13:07:59
39.768609,116.298904,0,150,39914.5472685185,2009-04-11,13:08:04
39.768635,116.298524,0,152,39914.5473263889,2009-04-11,13:08:09
39.768685,116.298117,0,156,39914.5473842593,2009-04-11,13:08:14
39.768738,116.297635,0,156,39914.5474421296,2009-04-11,13:08:19
39.768742,116.297143,0,159,39914.5475,2009-04-11,13:08:24
39.768738,116.29664,0,161,39914.5475578704,2009-04-11,13:08:29
39.768727,116.296318,0,166,39914.5476157407,2009-04-11,13:08:34
39.768867,116.296152,0,173,39914.5476736111,2009-04-11,13:08:39
39.769134,116.295944,0,174,39914.5477314815,2009-04-11,13:08:44
39.769417,116.295733,0,176,39914.5477893518,2009-04-11,13:08:49
39.769759,116.295479,0,179,39914.5478472222,2009-04-11,13:08:54
39.770171,116.29516,0,180,39914.5479050926,2009-04-11,13:08:59
39.770633,116.294868,0,183,39914.547962963,2009-04-11,13:09:04
39.771138,116.294498,0,177,39914.5480208333,2009-04-11,13:09:09
39.77166,116.294106,0,171,39914.5480787037,2009-04-11,13:09:14
39.772213,116.293621,0,171,39914.5481365741,2009-04-11,13:09:19
39.772767,116.293085,0,168,39914.5481944444,2009-04-11,13:09:24
39.77333,116.292564,0,165,39914.5482523148,2009-04-11,13:09:29
39.773882,116.292037,0,159,39914.5483101852,2009-04-11,13:09:34
39.77443,116.291574,0,156,39914.5483680556,2009-04-11,13:09:39
39.774929,116.291153,0,153,39914.5484259259,2009-04-11,13:09:44
39.775328,116.290783,0,154,39914.5484837963,2009-04-11,13:09:49
39.775585,116.290564,0,156,39914.5485416667,2009-04-11,13:09:54
39.775724,116.29044,0,158,39914.548599537,2009-04-11,13:09:59
39.7758,116.290396,0,159,39914.5486574074,2009-04-11,13:10:04
39.775972,116.290238,0,150,39914.5487152778,2009-04-11,13:10:09
39.776197,116.290063,0,137,39914.5487731481,2009-04-11,13:10:14
39.776441,116.289874,0,122,39914.5488310185,2009-04-11,13:10:19
39.776691,116.289644,0,109,39914.5488888889,2009-04-11,13:10:24
39.776915,116.289454,0,108,39914.5489467593,2009-04-11,13:10:29
39.777069,116.289336,0,113,39914.5490046296,2009-04-11,13:10:34
39.777148,116.289274,0,120,39914.5490625,2009-04-11,13:10:39
39.777261,116.289172,0,122,39914.5491203704,2009-04-11,13:10:44
39.777433,116.289053,0,109,39914.5491782407,2009-04-11,13:10:49
39.77767,116.288883,0,88,39914.5492361111,2009-04-11,13:10:54
39.77793,116.288697,0,64,39914.5492939815,2009-04-11,13:10:59
39.778156,116.28857,0,36,39914.5493518518,2009-04-11,13:11:04
39.778362,116.288451,0,22,39914.5494097222,2009-04-11,13:11:09
39.778513,116.288379,0,23,39914.5494675926,2009-04-11,13:11:14
39.778568,116.288304,0,37,39914.549525463,2009-04-11,13:11:19
39.778571,116.288301,0,36,39914.5495833333,2009-04-11,13:11:24
39.77857,116.288299,0,36,39914.5496412037,2009-04-11,13:11:29
39.77857,116.288299,0,36,39914.5496759259,2009-04-11,13:11:32
39.778573,116.288296,0,36,39914.5496990741,2009-04-11,13:11:34
39.778585,116.288286,0,36,39914.5497569444,2009-04-11,13:11:39
39.778587,116.288283,0,37,39914.5498148148,2009-04-11,13:11:44
39.778584,116.288285,0,37,39914.5498726852,2009-04-11,13:11:49
39.778584,116.288285,0,37,39914.5499074074,2009-04-11,13:11:52
39.778591,116.28828,0,37,39914.5499305556,2009-04-11,13:11:54
39.778676,116.288144,0,47,39914.5499884259,2009-04-11,13:11:59
39.778851,116.287984,0,46,39914.5500462963,2009-04-11,13:12:04
39.779079,116.287769,0,55,39914.5501041667,2009-04-11,13:12:09
39.779386,116.287523,0,61,39914.550162037,2009-04-11,13:12:14
39.77971,116.287255,0,71,39914.5502199074,2009-04-11,13:12:19
39.780062,116.286989,0,68,39914.5502777778,2009-04-11,13:12:24
39.780397,116.286725,0,66,39914.5503356481,2009-04-11,13:12:29
39.780718,116.28645,0,70,39914.5503935185,2009-04-11,13:12:34
39.780972,116.286241,0,81,39914.5504513889,2009-04-11,13:12:39
39.781204,116.286042,0,90,39914.5505092593,2009-04-11,13:12:44
39.78148,116.285853,0,94,39914.5505671296,2009-04-11,13:12:49
39.781714,116.285684,0,99,39914.550625,2009-04-11,13:12:54
39.781831,116.285622,0,109,39914.5506828704,2009-04-11,13:12:59
39.781877,116.285602,0,119,39914.5507407407,2009-04-11,13:13:04
39.781904,116.285593,0,125,39914.5507986111,2009-04-11,13:13:09
39.781957,116.285517,0,131,39914.5508564815,2009-04-11,13:13:14
39.782148,116.285382,0,143,39914.5509143519,2009-04-11,13:13:19
39.782376,116.285183,0,149,39914.5509722222,2009-04-11,13:13:24
39.782627,116.28499,0,157,39914.5510300926,2009-04-11,13:13:29
39.782957,116.284774,0,152,39914.551087963,2009-04-11,13:13:34
39.783379,116.28447,0,155,39914.5511458333,2009-04-11,13:13:39
39.783805,116.284124,0,167,39914.5512037037,2009-04-11,13:13:44
39.784135,116.283865,0,186,39914.5512615741,2009-04-11,13:13:49
39.784495,116.28361,0,200,39914.5513194444,2009-04-11,13:13:54
39.784892,116.283318,0,216,39914.5513773148,2009-04-11,13:13:59
39.785326,116.28299,0,225,39914.5514351852,2009-04-11,13:14:04
39.785775,116.282687,0,235,39914.5514930556,2009-04-11,13:14:09
39.786222,116.282367,0,233,39914.5515509259,2009-04-11,13:14:14
39.786688,116.282052,0,223,39914.5516087963,2009-04-11,13:14:19
39.787124,116.281743,0,220,39914.5516666667,2009-04-11,13:14:24
39.787519,116.281462,0,218,39914.551724537,2009-04-11,13:14:29
39.787904,116.28118,0,214,39914.5517824074,2009-04-11,13:14:34
39.788304,116.280915,0,210,39914.5518402778,2009-04-11,13:14:39
39.788722,116.28065,0,201,39914.5518981481,2009-04-11,13:14:44
39.789144,116.280371,0,187,39914.5519560185,2009-04-11,13:14:49
39.789573,116.280115,0,178,39914.5520138889,2009-04-11,13:14:54
39.79001,116.27983,0,181,39914.5520717593,2009-04-11,13:14:59
39.790495,116.279545,0,178,39914.5521296296,2009-04-11,13:15:04
39.790876,116.279329,0,186,39914.5521875,2009-04-11,13:15:09
39.790983,116.279287,0,196,39914.5522453704,2009-04-11,13:15:14
39.79105,116.279381,0,193,39914.5523032407,2009-04-11,13:15:19
39.791119,116.279629,0,184,39914.5523611111,2009-04-11,13:15:24
39.791242,116.279977,0,184,39914.5524189815,2009-04-11,13:15:29
39.791408,116.280386,0,184,39914.5524768519,2009-04-11,13:15:34
39.791598,116.280816,0,190,39914.5525347222,2009-04-11,13:15:39
39.791752,116.281189,0,197,39914.5525925926,2009-04-11,13:15:44
39.791877,116.281396,0,199,39914.552650463,2009-04-11,13:15:49
39.791965,116.281561,0,205,39914.5527083333,2009-04-11,13:15:54
39.792099,116.281912,0,198,39914.5527662037,2009-04-11,13:15:59
39.79227,116.282332,0,192,39914.5528240741,2009-04-11,13:16:04
39.792466,116.282774,0,181,39914.5528819444,2009-04-11,13:16:09
39.792653,116.283244,0,166,39914.5529398148,2009-04-11,13:16:14
39.792812,116.28373,0,161,39914.5529976852,2009-04-11,13:16:19
39.792974,116.284128,0,160,39914.5530555556,2009-04-11,13:16:24
39.793091,116.284407,0,160,39914.5531134259,2009-04-11,13:16:29
39.793217,116.284537,0,161,39914.5531712963,2009-04-11,13:16:34
39.793346,116.284493,0,168,39914.5532291667,2009-04-11,13:16:39
39.793746,116.284489,0,142,39914.553287037,2009-04-11,13:16:44
39.794145,116.284402,0,144,39914.5533449074,2009-04-11,13:16:49
39.794558,116.284293,0,155,39914.5534027778,2009-04-11,13:16:54
39.794963,116.284175,0,172,39914.5534606481,2009-04-11,13:16:59
39.79522,116.284115,0,171,39914.5535185185,2009-04-11,13:17:04
39.795378,116.284062,0,168,39914.5535763889,2009-04-11,13:17:09
39.795536,116.284027,0,158,39914.5536342593,2009-04-11,13:17:14
39.795656,116.284199,0,163,39914.5536921296,2009-04-11,13:17:19
39.79576,116.284512,0,163,39914.55375,2009-04-11,13:17:24
39.795944,116.284767,0,153,39914.5538078704,2009-04-11,13:17:29
39.796163,116.284814,0,133,39914.5538657407,2009-04-11,13:17:34
39.796331,116.284617,0,125,39914.5539236111,2009-04-11,13:17:39
39.796452,116.284294,0,122,39914.5539814815,2009-04-11,13:17:44
39.796574,116.284114,0,119,39914.5540393519,2009-04-11,13:17:49
39.796772,116.283952,0,118,39914.5540972222,2009-04-11,13:17:54
39.798263,116.283168,0,120,39914.5543865741,2009-04-11,13:18:19
39.798545,116.283011,0,113,39914.5544444444,2009-04-11,13:18:24
39.798819,116.282816,0,119,39914.5545023148,2009-04-11,13:18:29
39.799102,116.282735,0,122,39914.5545601852,2009-04-11,13:18:34
39.799408,116.282672,0,128,39914.5546180556,2009-04-11,13:18:39
39.799627,116.282458,0,135,39914.5546759259,2009-04-11,13:18:44
39.799761,116.282202,0,141,39914.5547337963,2009-04-11,13:18:49
39.799867,116.282013,0,148,39914.5547916667,2009-04-11,13:18:54
39.800112,116.281865,0,152,39914.554849537,2009-04-11,13:18:59
39.800399,116.28169,0,155,39914.5549074074,2009-04-11,13:19:04
39.800724,116.281525,0,159,39914.5549652778,2009-04-11,13:19:09
39.801114,116.281325,0,165,39914.5550231481,2009-04-11,13:19:14
39.801499,116.281094,0,170,39914.5550810185,2009-04-11,13:19:19
39.801916,116.280855,0,171,39914.5551388889,2009-04-11,13:19:24
39.802332,116.280623,0,175,39914.5551967593,2009-04-11,13:19:29
39.802735,116.280404,0,184,39914.5552546296,2009-04-11,13:19:34
39.803159,116.280176,0,182,39914.5553125,2009-04-11,13:19:39
39.803528,116.279972,0,181,39914.5553703704,2009-04-11,13:19:44
39.803835,116.2798,0,188,39914.5554282407,2009-04-11,13:19:49
39.804056,116.279689,0,199,39914.5554861111,2009-04-11,13:19:54
39.804223,116.279718,0,215,39914.5555439815,2009-04-11,13:19:59
39.804274,116.280059,0,220,39914.5556018518,2009-04-11,13:20:04
39.804371,116.280494,0,218,39914.5556597222,2009-04-11,13:20:09
39.804549,116.281036,0,227,39914.5557175926,2009-04-11,13:20:14
39.804716,116.281612,0,235,39914.555775463,2009-04-11,13:20:19
39.804928,116.282192,0,240,39914.5558333333,2009-04-11,13:20:24
39.805161,116.282848,0,242,39914.5558912037,2009-04-11,13:20:29
39.805396,116.283511,0,243,39914.5559490741,2009-04-11,13:20:34
39.805633,116.284103,0,239,39914.5560069444,2009-04-11,13:20:39
39.805798,116.284495,0,240,39914.5560648148,2009-04-11,13:20:44
39.805832,116.284532,0,244,39914.5561226852,2009-04-11,13:20:49
39.805832,116.284532,0,244,39914.5561574074,2009-04-11,13:20:52
39.805824,116.284524,0,249,39914.5561805556,2009-04-11,13:20:54
39.805855,116.284591,0,248,39914.5562384259,2009-04-11,13:20:59
39.805969,116.284806,0,239,39914.5562962963,2009-04-11,13:21:04
39.806119,116.285167,0,228,39914.5563541667,2009-04-11,13:21:09
39.806263,116.285535,0,225,39914.556412037,2009-04-11,13:21:14
39.806406,116.285893,0,220,39914.5564699074,2009-04-11,13:21:19
39.806558,116.286276,0,217,39914.5565277778,2009-04-11,13:21:24
39.806683,116.286589,0,215,39914.5565856481,2009-04-11,13:21:29
39.806713,116.286754,0,212,39914.5566435185,2009-04-11,13:21:34
39.806721,116.286823,0,204,39914.5567013889,2009-04-11,13:21:39
39.806783,116.286994,0,199,39914.5567592593,2009-04-11,13:21:44
39.806922,116.287156,0,197,39914.5568171296,2009-04-11,13:21:49
39.807106,116.287122,0,190,39914.556875,2009-04-11,13:21:54
39.807369,116.286983,0,180,39914.5569328704,2009-04-11,13:21:59
39.807738,116.286838,0,171,39914.5569907407,2009-04-11,13:22:04
39.808228,116.286661,0,167,39914.5570486111,2009-04-11,13:22:09
39.808753,116.28647,0,166,39914.5571064815,2009-04-11,13:22:14
39.809295,116.286279,0,167,39914.5571643518,2009-04-11,13:22:19
39.809835,116.286055,0,170,39914.5572222222,2009-04-11,13:22:24
39.810371,116.285796,0,172,39914.5572800926,2009-04-11,13:22:29
39.810912,116.285584,0,174,39914.557337963,2009-04-11,13:22:34
39.811474,116.285335,0,178,39914.5573958333,2009-04-11,13:22:39
39.81206,116.285115,0,182,39914.5574537037,2009-04-11,13:22:44
39.812644,116.284876,0,188,39914.5575115741,2009-04-11,13:22:49
39.813261,116.284717,0,197,39914.5575694444,2009-04-11,13:22:54
39.813823,116.284588,0,213,39914.5576273148,2009-04-11,13:22:59
39.814354,116.284533,0,233,39914.5576851852,2009-04-11,13:23:04
39.814829,116.284502,0,251,39914.5577430556,2009-04-11,13:23:09
39.815144,116.284504,0,277,39914.5578009259,2009-04-11,13:23:14
39.815238,116.284478,0,285,39914.5578587963,2009-04-11,13:23:19
39.815237,116.284433,0,308,39914.5579166667,2009-04-11,13:23:24
39.815239,116.284396,0,325,39914.557974537,2009-04-11,13:23:29
39.815239,116.284396,0,325,39914.5580092593,2009-04-11,13:23:32
39.815242,116.284394,0,333,39914.5580324074,2009-04-11,13:23:34
39.815255,116.284385,0,336,39914.5580902778,2009-04-11,13:23:39
39.815416,116.284385,0,340,39914.5581481481,2009-04-11,13:23:44
39.815684,116.284351,0,341,39914.5582060185,2009-04-11,13:23:49
39.816009,116.28428,0,337,39914.5582638889,2009-04-11,13:23:54
39.816415,116.284239,0,333,39914.5583217593,2009-04-11,13:23:59
39.816901,116.28422,0,348,39914.5583796296,2009-04-11,13:24:04
39.81745,116.284218,0,350,39914.5584375,2009-04-11,13:24:09
39.81805,116.284196,0,356,39914.5584953704,2009-04-11,13:24:14
39.81867,116.284221,0,373,39914.5585532407,2009-04-11,13:24:19
39.819264,116.284199,0,360,39914.5586111111,2009-04-11,13:24:24
39.819894,116.28417,0,352,39914.5586689815,2009-04-11,13:24:29
39.820569,116.284132,0,358,39914.5587268519,2009-04-11,13:24:34
39.821274,116.284103,0,358,39914.5587847222,2009-04-11,13:24:39
39.821979,116.284111,0,354,39914.5588425926,2009-04-11,13:24:44
39.822663,116.284111,0,353,39914.558900463,2009-04-11,13:24:49
39.823294,116.284078,0,328,39914.5589583333,2009-04-11,13:24:54
39.823885,116.284044,0,298,39914.5590162037,2009-04-11,13:24:59
39.824429,116.284025,0,256,39914.5590740741,2009-04-11,13:25:04
39.824993,116.283975,0,269,39914.5591319444,2009-04-11,13:25:09
39.825521,116.283924,0,278,39914.5591898148,2009-04-11,13:25:14
39.825889,116.283878,0,283,39914.5592476852,2009-04-11,13:25:19
39.826065,116.283834,0,288,39914.5593055556,2009-04-11,13:25:24
39.826083,116.283768,0,304,39914.5593634259,2009-04-11,13:25:29
39.826092,116.283739,0,310,39914.5594212963,2009-04-11,13:25:34
39.826097,116.283756,0,312,39914.5594791667,2009-04-11,13:25:39
39.826101,116.283772,0,312,39914.559537037,2009-04-11,13:25:44
39.826107,116.283791,0,312,39914.5595949074,2009-04-11,13:25:49
39.826114,116.283812,0,313,39914.5596527778,2009-04-11,13:25:54
39.826118,116.283834,0,313,39914.5597106481,2009-04-11,13:25:59
39.826135,116.283854,0,313,39914.5597685185,2009-04-11,13:26:04
39.826195,116.283953,0,311,39914.5598263889,2009-04-11,13:26:09
39.826417,116.284028,0,307,39914.5598842593,2009-04-11,13:26:14
39.826722,116.284041,0,306,39914.5599421296,2009-04-11,13:26:19
39.827112,116.284013,0,308,39914.56,2009-04-11,13:26:24
39.827536,116.283986,0,312,39914.5600578704,2009-04-11,13:26:29
39.828002,116.283969,0,330,39914.5601157407,2009-04-11,13:26:34
39.828509,116.283954,0,357,39914.5601736111,2009-04-11,13:26:39
39.828869,116.284025,0,374,39914.5602314815,2009-04-11,13:26:44
39.829084,116.284098,0,396,39914.5602893519,2009-04-11,13:26:49
39.829138,116.284139,0,397,39914.5603472222,2009-04-11,13:26:54
39.829186,116.284179,0,387,39914.5604050926,2009-04-11,13:26:59
39.829191,116.284209,0,380,39914.560462963,2009-04-11,13:27:04
39.82923,116.284242,0,354,39914.5605208333,2009-04-11,13:27:09
39.829398,116.284374,0,327,39914.5605787037,2009-04-11,13:27:14
39.829621,116.284578,0,296,39914.5606365741,2009-04-11,13:27:19
39.82993,116.284808,0,274,39914.5606944444,2009-04-11,13:27:24
39.830258,116.285012,0,268,39914.5607523148,2009-04-11,13:27:29
39.830526,116.285051,0,264,39914.5608101852,2009-04-11,13:27:34
39.830874,116.284751,0,241,39914.5608680556,2009-04-11,13:27:39
39.831058,116.284368,0,222,39914.5609259259,2009-04-11,13:27:44
39.831198,116.283921,0,207,39914.5609837963,2009-04-11,13:27:49
39.83144,116.283401,0,190,39914.5610416667,2009-04-11,13:27:54
39.831704,116.282948,0,179,39914.561099537,2009-04-11,13:27:59
39.832005,116.282529,0,159,39914.5611574074,2009-04-11,13:28:04
39.832346,116.282168,0,151,39914.5612152778,2009-04-11,13:28:09
39.832803,116.281892,0,145,39914.5612731481,2009-04-11,13:28:14
39.833359,116.281665,0,135,39914.5613310185,2009-04-11,13:28:19
39.834045,116.281512,0,131,39914.5613888889,2009-04-11,13:28:24
39.834746,116.281373,0,127,39914.5614467593,2009-04-11,13:28:29
39.835416,116.281245,0,123,39914.5615046296,2009-04-11,13:28:34
39.836124,116.281071,0,124,39914.5615625,2009-04-11,13:28:39
39.836846,116.280884,0,125,39914.5616203704,2009-04-11,13:28:44
39.837582,116.280689,0,122,39914.5616782407,2009-04-11,13:28:49
39.838346,116.280489,0,123,39914.5617361111,2009-04-11,13:28:54
39.839164,116.280318,0,120,39914.5617939815,2009-04-11,13:28:59
39.839979,116.280129,0,116,39914.5618518519,2009-04-11,13:29:04
39.8408,116.279852,0,109,39914.5619097222,2009-04-11,13:29:09
39.841575,116.279409,0,99,39914.5619675926,2009-04-11,13:29:14
39.842263,116.278918,0,99,39914.562025463,2009-04-11,13:29:19
39.842881,116.278394,0,97,39914.5620833333,2009-04-11,13:29:24
39.843578,116.278064,0,99,39914.5621412037,2009-04-11,13:29:29
39.844336,116.277888,0,99,39914.5621990741,2009-04-11,13:29:34
39.845122,116.277828,0,95,39914.5622569444,2009-04-11,13:29:39
39.845917,116.277791,0,90,39914.5623148148,2009-04-11,13:29:44
39.846697,116.277827,0,89,39914.5623726852,2009-04-11,13:29:49
39.847411,116.277775,0,94,39914.5624305556,2009-04-11,13:29:54
39.848098,116.277766,0,101,39914.5624884259,2009-04-11,13:29:59
39.848796,116.27775,0,109,39914.5625462963,2009-04-11,13:30:04
39.849509,116.277717,0,114,39914.5626041667,2009-04-11,13:30:09
39.850229,116.277655,0,118,39914.562662037,2009-04-11,13:30:14
39.850974,116.277556,0,125,39914.5627199074,2009-04-11,13:30:19
39.851688,116.277484,0,136,39914.5627777778,2009-04-11,13:30:24
39.852343,116.277422,0,146,39914.5628356481,2009-04-11,13:30:29
39.853024,116.277357,0,155,39914.5628935185,2009-04-11,13:30:34
39.853755,116.277289,0,163,39914.5629513889,2009-04-11,13:30:39
39.854557,116.277176,0,173,39914.5630092593,2009-04-11,13:30:44
39.85538,116.277104,0,181,39914.5630671296,2009-04-11,13:30:49
39.856229,116.277015,0,187,39914.563125,2009-04-11,13:30:54
39.857118,116.276949,0,180,39914.5631828704,2009-04-11,13:30:59
39.858011,116.276962,0,183,39914.5632407407,2009-04-11,13:31:04
39.858921,116.277052,0,189,39914.5632986111,2009-04-11,13:31:09
39.859845,116.277134,0,198,39914.5633564815,2009-04-11,13:31:14
39.86077,116.277246,0,198,39914.5634143518,2009-04-11,13:31:19
39.861658,116.277369,0,190,39914.5634722222,2009-04-11,13:31:24
39.862533,116.277439,0,180,39914.5635300926,2009-04-11,13:31:29
39.863387,116.277486,0,174,39914.563587963,2009-04-11,13:31:34
39.864194,116.277465,0,174,39914.5636458333,2009-04-11,13:31:39
39.864996,116.277367,0,167,39914.5637037037,2009-04-11,13:31:44
39.865829,116.277185,0,152,39914.5637615741,2009-04-11,13:31:49
39.86664,116.276998,0,138,39914.5638194444,2009-04-11,13:31:54
39.867522,116.276828,0,126,39914.5638773148,2009-04-11,13:31:59
39.868835,116.276627,0,128,39914.5639351852,2009-04-11,13:32:04
39.869955,116.276166,0,124,39914.5639930556,2009-04-11,13:32:09
39.87065,116.275243,0,133,39914.5640509259,2009-04-11,13:32:14
39.871452,116.274499,0,152,39914.5641087963,2009-04-11,13:32:19
39.871623,116.273572,0,182,39914.5641666667,2009-04-11,13:32:24
39.872414,116.273049,0,199,39914.564224537,2009-04-11,13:32:29
39.873241,116.272627,0,197,39914.5642824074,2009-04-11,13:32:34
39.874125,116.272247,0,187,39914.5643402778,2009-04-11,13:32:39
39.875037,116.271884,0,181,39914.5643981481,2009-04-11,13:32:44
39.875926,116.271576,0,177,39914.5644560185,2009-04-11,13:32:49
39.876799,116.271231,0,173,39914.5645138889,2009-04-11,13:32:54
39.877627,116.270891,0,170,39914.5645717593,2009-04-11,13:32:59
39.878427,116.270577,0,167,39914.5646296296,2009-04-11,13:33:04
39.879259,116.270268,0,161,39914.5646875,2009-04-11,13:33:09
39.880108,116.26998,0,155,39914.5647453704,2009-04-11,13:33:14
39.880953,116.269674,0,149,39914.5648032407,2009-04-11,13:33:19
39.881801,116.269353,0,140,39914.5648611111,2009-04-11,13:33:24
39.88266,116.269038,0,131,39914.5649189815,2009-04-11,13:33:29
39.883542,116.268736,0,126,39914.5649768518,2009-04-11,13:33:34
39.884434,116.268492,0,124,39914.5650347222,2009-04-11,13:33:39
39.885321,116.268313,0,124,39914.5650925926,2009-04-11,13:33:44
39.886241,116.268199,0,127,39914.565150463,2009-04-11,13:33:49
39.887181,116.268149,0,128,39914.5652083333,2009-04-11,13:33:54
39.888102,116.268123,0,134,39914.5652662037,2009-04-11,13:33:59
39.889003,116.2681,0,139,39914.5653240741,2009-04-11,13:34:04
39.889873,116.268066,0,146,39914.5653819444,2009-04-11,13:34:09
39.890733,116.268031,0,153,39914.5654398148,2009-04-11,13:34:14
39.891552,116.26804,0,161,39914.5654976852,2009-04-11,13:34:19
39.892351,116.268064,0,165,39914.5655555556,2009-04-11,13:34:24
39.893148,116.268105,0,167,39914.5656134259,2009-04-11,13:34:29
39.893956,116.268135,0,167,39914.5656712963,2009-04-11,13:34:34
39.894799,116.268155,0,167,39914.5657291667,2009-04-11,13:34:39
39.895665,116.268131,0,167,39914.565787037,2009-04-11,13:34:44
39.896496,116.268131,0,169,39914.5658449074,2009-04-11,13:34:49
39.897213,116.268119,0,174,39914.5659027778,2009-04-11,13:34:54
39.897941,116.268097,0,181,39914.5659606481,2009-04-11,13:34:59
39.898639,116.268123,0,187,39914.5660185185,2009-04-11,13:35:04
39.899333,116.268126,0,196,39914.5660763889,2009-04-11,13:35:09
39.900043,116.268119,0,205,39914.5661342593,2009-04-11,13:35:14
39.900735,116.268134,0,212,39914.5661921296,2009-04-11,13:35:19
39.901421,116.268154,0,217,39914.56625,2009-04-11,13:35:24
39.902142,116.268136,0,221,39914.5663078704,2009-04-11,13:35:29
39.902899,116.268109,0,222,39914.5663657407,2009-04-11,13:35:34
39.90364,116.268139,0,220,39914.5664236111,2009-04-11,13:35:39
39.904396,116.268169,0,219,39914.5664814815,2009-04-11,13:35:44
39.905179,116.268131,0,218,39914.5665393519,2009-04-11,13:35:49
39.90602,116.268147,0,217,39914.5665972222,2009-04-11,13:35:54
39.90686,116.268144,0,219,39914.5666550926,2009-04-11,13:35:59
39.90776,116.268143,0,219,39914.566712963,2009-04-11,13:36:04
39.90872,116.26818,0,214,39914.5667708333,2009-04-11,13:36:09
39.909685,116.268209,0,207,39914.5668287037,2009-04-11,13:36:14
39.910647,116.268252,0,202,39914.5668865741,2009-04-11,13:36:19
39.911589,116.268304,0,196,39914.5669444444,2009-04-11,13:36:24
39.912534,116.268394,0,192,39914.5670023148,2009-04-11,13:36:29
39.913474,116.268548,0,184,39914.5670601852,2009-04-11,13:36:34
39.914402,116.268732,0,179,39914.5671180556,2009-04-11,13:36:39
39.9153,116.268906,0,178,39914.5671759259,2009-04-11,13:36:44
39.916149,116.269046,0,178,39914.5672337963,2009-04-11,13:36:49
39.916978,116.269154,0,176,39914.5672916667,2009-04-11,13:36:54
39.917807,116.269237,0,178,39914.567349537,2009-04-11,13:36:59
39.918608,116.269296,0,179,39914.5674074074,2009-04-11,13:37:04
39.919364,116.269337,0,179,39914.5674652778,2009-04-11,13:37:09
39.920153,116.269348,0,175,39914.5675231481,2009-04-11,13:37:14
39.920962,116.269383,0,168,39914.5675810185,2009-04-11,13:37:19
39.921808,116.269396,0,159,39914.5676388889,2009-04-11,13:37:24
39.922653,116.269433,0,152,39914.5676967593,2009-04-11,13:37:29
39.923517,116.269443,0,144,39914.5677546296,2009-04-11,13:37:34
39.924363,116.269459,0,139,39914.5678125,2009-04-11,13:37:39
39.925156,116.26948,0,138,39914.5678703704,2009-04-11,13:37:44
39.925939,116.269476,0,135,39914.5679282407,2009-04-11,13:37:49
39.92666,116.269446,0,129,39914.5679861111,2009-04-11,13:37:54
39.927358,116.269439,0,121,39914.5680439815,2009-04-11,13:37:59
39.928054,116.269417,0,111,39914.5681018519,2009-04-11,13:38:04
39.928738,116.269371,0,103,39914.5681597222,2009-04-11,13:38:09
39.929388,116.269356,0,97,39914.5682175926,2009-04-11,13:38:14
39.929933,116.269359,0,97,39914.568275463,2009-04-11,13:38:19
39.930385,116.269362,0,103,39914.5683333333,2009-04-11,13:38:24
39.930822,116.269332,0,110,39914.5683912037,2009-04-11,13:38:29
39.931318,116.26925,0,125,39914.5684490741,2009-04-11,13:38:34
39.931846,116.269171,0,138,39914.5685069444,2009-04-11,13:38:39
39.932413,116.26907,0,148,39914.5685648148,2009-04-11,13:38:44
39.93304,116.26898,0,156,39914.5686226852,2009-04-11,13:38:49
39.933689,116.268886,0,161,39914.5686805556,2009-04-11,13:38:54
39.93434,116.268804,0,166,39914.5687384259,2009-04-11,13:38:59
39.934969,116.268738,0,179,39914.5687962963,2009-04-11,13:39:04
39.935477,116.268713,0,186,39914.5688541667,2009-04-11,13:39:09
39.935934,116.268671,0,191,39914.568912037,2009-04-11,13:39:14
39.936453,116.268631,0,191,39914.5689699074,2009-04-11,13:39:19
39.937032,116.268651,0,189,39914.5690277778,2009-04-11,13:39:24
39.937663,116.268584,0,188,39914.5690856481,2009-04-11,13:39:29
39.938353,116.268574,0,182,39914.5691435185,2009-04-11,13:39:34
39.939028,116.268556,0,182,39914.5692013889,2009-04-11,13:39:39
39.939643,116.268586,0,178,39914.5692592593,2009-04-11,13:39:44
39.940138,116.268637,0,176,39914.5693171296,2009-04-11,13:39:49
39.940415,116.268674,0,172,39914.569375,2009-04-11,13:39:54
39.940447,116.268684,0,174,39914.5694328704,2009-04-11,13:39:59
39.940441,116.268682,0,173,39914.5694907407,2009-04-11,13:40:04
39.940441,116.268682,0,173,39914.569525463,2009-04-11,13:40:07
39.940444,116.268676,0,173,39914.5695486111,2009-04-11,13:40:09
39.940598,116.268643,0,173,39914.5696064815,2009-04-11,13:40:14
39.940937,116.268614,0,169,39914.5696643519,2009-04-11,13:40:19
39.941346,116.268656,0,167,39914.5697222222,2009-04-11,13:40:24
39.941815,116.268755,0,171,39914.5697800926,2009-04-11,13:40:29
39.94231,116.268819,0,173,39914.569837963,2009-04-11,13:40:34
39.942848,116.268883,0,179,39914.5698958333,2009-04-11,13:40:39
39.94339,116.269041,0,182,39914.5699537037,2009-04-11,13:40:44
39.943937,116.269193,0,179,39914.5700115741,2009-04-11,13:40:49
39.944445,116.269291,0,173,39914.5700694444,2009-04-11,13:40:54
39.944828,116.26938,0,167,39914.5701273148,2009-04-11,13:40:59
39.94506,116.269426,0,187,39914.5701851852,2009-04-11,13:41:04
39.945204,116.26946,0,188,39914.5702430556,2009-04-11,13:41:09
39.945263,116.269429,0,200,39914.5703009259,2009-04-11,13:41:14
39.945263,116.269429,0,200,39914.5703356481,2009-04-11,13:41:17
39.945261,116.269426,0,194,39914.5703587963,2009-04-11,13:41:19
39.945256,116.269416,0,194,39914.5704166667,2009-04-11,13:41:24
39.945256,116.26942,0,193,39914.570474537,2009-04-11,13:41:29
39.945256,116.26942,0,193,39914.5705092593,2009-04-11,13:41:32
39.945258,116.269425,0,193,39914.5705324074,2009-04-11,13:41:34
39.945262,116.269434,0,193,39914.5705902778,2009-04-11,13:41:39
39.945265,116.26944,0,193,39914.5706481481,2009-04-11,13:41:44
39.945265,116.269443,0,193,39914.5707060185,2009-04-11,13:41:49
39.945267,116.269449,0,193,39914.5707638889,2009-04-11,13:41:54
39.945267,116.269449,0,193,39914.5708217593,2009-04-11,13:41:59
39.945267,116.269451,0,193,39914.5708796296,2009-04-11,13:42:04
39.945267,116.269451,0,193,39914.5709143518,2009-04-11,13:42:07
39.945265,116.269446,0,193,39914.5709375,2009-04-11,13:42:09
39.945295,116.269444,0,192,39914.5709953704,2009-04-11,13:42:14
39.945482,116.269436,0,191,39914.5710532407,2009-04-11,13:42:19
39.945792,116.269479,0,185,39914.5711111111,2009-04-11,13:42:24
39.94613,116.269521,0,185,39914.5711689815,2009-04-11,13:42:29
39.946517,116.269539,0,179,39914.5712268518,2009-04-11,13:42:34
39.946962,116.269517,0,169,39914.5712847222,2009-04-11,13:42:39
39.94742,116.269493,0,179,39914.5713425926,2009-04-11,13:42:44
39.947873,116.269476,0,183,39914.571400463,2009-04-11,13:42:49
39.948372,116.269517,0,170,39914.5714583333,2009-04-11,13:42:54
39.948861,116.269576,0,161,39914.5715162037,2009-04-11,13:42:59
39.949385,116.269609,0,155,39914.5715740741,2009-04-11,13:43:04
39.949937,116.269645,0,144,39914.5716319444,2009-04-11,13:43:09
39.950484,116.269731,0,144,39914.5716898148,2009-04-11,13:43:14
39.951036,116.269817,0,146,39914.5717476852,2009-04-11,13:43:19
39.951553,116.269904,0,155,39914.5718055556,2009-04-11,13:43:24
39.952055,116.269967,0,170,39914.5718634259,2009-04-11,13:43:29
39.952565,116.270066,0,182,39914.5719212963,2009-04-11,13:43:34
39.953048,116.270127,0,182,39914.5719791667,2009-04-11,13:43:39
39.953472,116.270172,0,186,39914.572037037,2009-04-11,13:43:44
39.953802,116.270224,0,182,39914.5720949074,2009-04-11,13:43:49
39.953929,116.27028,0,191,39914.5721527778,2009-04-11,13:43:54
39.953952,116.27031,0,194,39914.5722106481,2009-04-11,13:43:59
39.953993,116.270312,0,199,39914.5722685185,2009-04-11,13:44:04
39.954165,116.270243,0,199,39914.5723263889,2009-04-11,13:44:09
39.954445,116.270166,0,197,39914.5723842593,2009-04-11,13:44:14
39.954795,116.270093,0,196,39914.5724421296,2009-04-11,13:44:19
39.955229,116.270029,0,192,39914.5725,2009-04-11,13:44:24
39.955745,116.269976,0,190,39914.5725578704,2009-04-11,13:44:29
39.956245,116.269916,0,192,39914.5726157407,2009-04-11,13:44:34
39.956744,116.269784,0,192,39914.5726736111,2009-04-11,13:44:39
39.957294,116.269695,0,186,39914.5727314815,2009-04-11,13:44:44
39.95785,116.269625,0,177,39914.5727893518,2009-04-11,13:44:49
39.958462,116.269535,0,175,39914.5728472222,2009-04-11,13:44:54
39.959115,116.269422,0,166,39914.5729050926,2009-04-11,13:44:59
39.959803,116.269303,0,170,39914.572962963,2009-04-11,13:45:04
39.960553,116.269218,0,168,39914.5730208333,2009-04-11,13:45:09
39.961308,116.269128,0,161,39914.5730787037,2009-04-11,13:45:14
39.96204,116.269068,0,165,39914.5731365741,2009-04-11,13:45:19
39.962752,116.269006,0,169,39914.5731944444,2009-04-11,13:45:24
39.963468,116.268941,0,169,39914.5732523148,2009-04-11,13:45:29
39.964198,116.268866,0,166,39914.5733101852,2009-04-11,13:45:34
39.964976,116.26879,0,160,39914.5733680556,2009-04-11,13:45:39
39.965766,116.268743,0,156,39914.5734259259,2009-04-11,13:45:44
39.966556,116.268778,0,157,39914.5734837963,2009-04-11,13:45:49
39.967294,116.269041,0,162,39914.5735416667,2009-04-11,13:45:54
39.967989,116.269409,0,173,39914.573599537,2009-04-11,13:45:59
39.968686,116.269922,0,181,39914.5736574074,2009-04-11,13:46:04
39.96932,116.27053,0,185,39914.5737152778,2009-04-11,13:46:09
39.969901,116.271309,0,190,39914.5737731481,2009-04-11,13:46:14
39.970399,116.272204,0,197,39914.5738310185,2009-04-11,13:46:19
39.97088,116.273208,0,198,39914.5738888889,2009-04-11,13:46:24
39.971353,116.274193,0,200,39914.5739467593,2009-04-11,13:46:29
39.971805,116.275146,0,203,39914.5740046296,2009-04-11,13:46:34
39.972234,116.276072,0,202,39914.5740625,2009-04-11,13:46:39
39.972685,116.276965,0,200,39914.5741203704,2009-04-11,13:46:44
39.97313,116.277811,0,205,39914.5741782407,2009-04-11,13:46:49
39.973605,116.278632,0,207,39914.5742361111,2009-04-11,13:46:54
39.974116,116.279421,0,208,39914.5742939815,2009-04-11,13:46:59
39.974676,116.280209,0,207,39914.5743518519,2009-04-11,13:47:04
39.975271,116.280965,0,199,39914.5744097222,2009-04-11,13:47:09
39.975952,116.281738,0,189,39914.5744675926,2009-04-11,13:47:14
39.976669,116.28249,0,183,39914.574525463,2009-04-11,13:47:19
39.977382,116.283229,0,183,39914.5745833333,2009-04-11,13:47:24
39.97813,116.28397,0,187,39914.5746412037,2009-04-11,13:47:29
39.978847,116.28466,0,189,39914.5746990741,2009-04-11,13:47:34
39.979518,116.285311,0,188,39914.5747569444,2009-04-11,13:47:39
39.980152,116.285956,0,193,39914.5748148148,2009-04-11,13:47:44
39.980748,116.286619,0,193,39914.5748726852,2009-04-11,13:47:49
39.981288,116.287322,0,191,39914.5749305556,2009-04-11,13:47:54
39.981769,116.288042,0,186,39914.5749884259,2009-04-11,13:47:59
39.982091,116.28873,0,187,39914.5750462963,2009-04-11,13:48:04
39.982264,116.289509,0,189,39914.5751041667,2009-04-11,13:48:09
39.982442,116.290356,0,197,39914.575162037,2009-04-11,13:48:14
39.982602,116.291231,0,206,39914.5752199074,2009-04-11,13:48:19
39.982744,116.292112,0,211,39914.5752777778,2009-04-11,13:48:24
39.982891,116.292964,0,214,39914.5753356481,2009-04-11,13:48:29
39.982977,116.293718,0,218,39914.5753935185,2009-04-11,13:48:34
39.983029,116.29417,0,220,39914.5754513889,2009-04-11,13:48:39
39.982995,116.294202,0,221,39914.5755092593,2009-04-11,13:48:44
39.982951,116.294115,0,221,39914.5755671296,2009-04-11,13:48:49
39.982936,116.294023,0,224,39914.575625,2009-04-11,13:48:54
39.982929,116.293972,0,224,39914.5756828704,2009-04-11,13:48:59
39.982906,116.293926,0,224,39914.5757407407,2009-04-11,13:49:04
39.982915,116.29389,0,224,39914.5757986111,2009-04-11,13:49:09
39.982912,116.293853,0,226,39914.5758564815,2009-04-11,13:49:14
39.98293,116.293909,0,225,39914.5759143519,2009-04-11,13:49:19
39.982938,116.294112,0,224,39914.5759722222,2009-04-11,13:49:24
39.982956,116.294412,0,222,39914.5760300926,2009-04-11,13:49:29
39.982952,116.294793,0,223,39914.576087963,2009-04-11,13:49:34
39.98301,116.295261,0,225,39914.5761458333,2009-04-11,13:49:39
39.983124,116.295827,0,230,39914.5762037037,2009-04-11,13:49:44
39.983308,116.296519,0,230,39914.5762615741,2009-04-11,13:49:49
39.983429,116.29716,0,233,39914.5763194444,2009-04-11,13:49:54
39.983523,116.29752,0,232,39914.5763773148,2009-04-11,13:49:59
39.983509,116.297574,0,230,39914.5764351852,2009-04-11,13:50:04
39.983494,116.29758,0,228,39914.5764930556,2009-04-11,13:50:09
39.983498,116.297658,0,223,39914.5765509259,2009-04-11,13:50:14
39.983568,116.297882,0,216,39914.5766087963,2009-04-11,13:50:19
39.983631,116.298236,0,221,39914.5766666667,2009-04-11,13:50:24
39.983666,116.298621,0,222,39914.576724537,2009-04-11,13:50:29
39.983699,116.298974,0,221,39914.5767824074,2009-04-11,13:50:34
39.983689,116.299292,0,221,39914.5768402778,2009-04-11,13:50:39
39.983627,116.299519,0,233,39914.5768981481,2009-04-11,13:50:44
39.983655,116.299685,0,244,39914.5769560185,2009-04-11,13:50:49
39.983688,116.299853,0,253,39914.5770138889,2009-04-11,13:50:54
39.983667,116.300048,0,260,39914.5770717593,2009-04-11,13:50:59
39.98455,116.299684,0,270,39914.5773032407,2009-04-11,13:51:19
39.984781,116.299674,0,264,39914.5773611111,2009-04-11,13:51:24
39.985103,116.299533,0,235,39914.5774189815,2009-04-11,13:51:29
39.985474,116.299461,0,238,39914.5774768519,2009-04-11,13:51:34
39.985904,116.299332,0,225,39914.5775347222,2009-04-11,13:51:39
39.986361,116.299165,0,200,39914.5775925926,2009-04-11,13:51:44
39.986832,116.299133,0,183,39914.577650463,2009-04-11,13:51:49
39.987297,116.299055,0,168,39914.5777083333,2009-04-11,13:51:54
39.987775,116.298961,0,154,39914.5777662037,2009-04-11,13:51:59
39.988186,116.298897,0,142,39914.5778240741,2009-04-11,13:52:04
39.988567,116.298886,0,140,39914.5778819444,2009-04-11,13:52:09
39.988934,116.298822,0,139,39914.5779398148,2009-04-11,13:52:14
39.98932,116.298748,0,147,39914.5779976852,2009-04-11,13:52:19
39.989706,116.298668,0,149,39914.5780555556,2009-04-11,13:52:24
39.990109,116.298611,0,155,39914.5781134259,2009-04-11,13:52:29
39.990445,116.298578,0,168,39914.5781712963,2009-04-11,13:52:34
39.990667,116.298567,0,178,39914.5782291667,2009-04-11,13:52:39
39.990843,116.2986,0,164,39914.578287037,2009-04-11,13:52:44
39.991013,116.298551,0,149,39914.5783449074,2009-04-11,13:52:49
39.99122,116.298514,0,147,39914.5784027778,2009-04-11,13:52:54
39.991329,116.298505,0,143,39914.5784606481,2009-04-11,13:52:59
39.991451,116.298537,0,136,39914.5785185185,2009-04-11,13:53:04
39.991703,116.298548,0,143,39914.5785763889,2009-04-11,13:53:09
39.992068,116.298523,0,135,39914.5786342593,2009-04-11,13:53:14
39.992417,116.298495,0,126,39914.5786921296,2009-04-11,13:53:19
39.992593,116.298499,0,132,39914.57875,2009-04-11,13:53:24
39.992594,116.298509,0,127,39914.5788078704,2009-04-11,13:53:29
39.992596,116.298514,0,127,39914.5788657407,2009-04-11,13:53:34
39.992596,116.298514,0,127,39914.578900463,2009-04-11,13:53:37
39.9926,116.298507,0,127,39914.5789236111,2009-04-11,13:53:39
39.992759,116.298445,0,134,39914.5789814815,2009-04-11,13:53:44
39.99296,116.298378,0,135,39914.5790393518,2009-04-11,13:53:49
39.99303,116.298372,0,137,39914.5790972222,2009-04-11,13:53:54
39.993032,116.298368,0,140,39914.5791550926,2009-04-11,13:53:59
39.993032,116.298368,0,140,39914.5791898148,2009-04-11,13:54:02
39.99303,116.298362,0,140,39914.579212963,2009-04-11,13:54:04
39.993081,116.29836,0,140,39914.5792708333,2009-04-11,13:54:09
39.993301,116.29833,0,138,39914.5793287037,2009-04-11,13:54:14
39.993667,116.298323,0,139,39914.5793865741,2009-04-11,13:54:19
39.994106,116.298318,0,137,39914.5794444444,2009-04-11,13:54:24
39.994592,116.298313,0,138,39914.5795023148,2009-04-11,13:54:29
39.995089,116.298308,0,137,39914.5795601852,2009-04-11,13:54:34
39.995597,116.298311,0,128,39914.5796180556,2009-04-11,13:54:39
39.995988,116.298344,0,134,39914.5796759259,2009-04-11,13:54:44
39.996223,116.298476,0,135,39914.5797337963,2009-04-11,13:54:49
39.996296,116.298781,0,176,39914.5797916667,2009-04-11,13:54:54
39.996312,116.299233,0,193,39914.579849537,2009-04-11,13:54:59
39.996331,116.299816,0,208,39914.5799074074,2009-04-11,13:55:04
39.996368,116.300467,0,211,39914.5799652778,2009-04-11,13:55:09
39.996589,116.301203,0,199,39914.5800231481,2009-04-11,13:55:14
39.997073,116.301717,0,203,39914.5800810185,2009-04-11,13:55:19
39.997637,116.302248,0,207,39914.5801388889,2009-04-11,13:55:24
39.998043,116.302654,0,207,39914.5801967593,2009-04-11,13:55:29
39.998264,116.303037,0,213,39914.5802546296,2009-04-11,13:55:34
39.998384,116.303594,0,221,39914.5803125,2009-04-11,13:55:39
39.998499,116.304216,0,221,39914.5803703704,2009-04-11,13:55:44
39.998617,116.304818,0,229,39914.5804282407,2009-04-11,13:55:49
39.998562,116.305356,0,212,39914.5804861111,2009-04-11,13:55:54
39.998532,116.305953,0,219,39914.5805439815,2009-04-11,13:55:59
39.99854,116.306573,0,220,39914.5806018518,2009-04-11,13:56:04
39.998551,116.307094,0,213,39914.5806597222,2009-04-11,13:56:09
39.998586,116.307265,0,201,39914.5807175926,2009-04-11,13:56:14
39.998586,116.307265,0,201,39914.5807523148,2009-04-11,13:56:17
39.998584,116.307268,0,202,39914.580775463,2009-04-11,13:56:19
39.998578,116.307253,0,203,39914.5808333333,2009-04-11,13:56:24
39.998572,116.307236,0,204,39914.5808912037,2009-04-11,13:56:29
39.998569,116.307318,0,201,39914.5809490741,2009-04-11,13:56:34
39.998552,116.307718,0,194,39914.5810069444,2009-04-11,13:56:39
39.998537,116.308179,0,185,39914.5810648148,2009-04-11,13:56:44
39.998538,116.308553,0,175,39914.5811226852,2009-04-11,13:56:49
39.998516,116.308791,0,176,39914.5811805556,2009-04-11,13:56:54
39.998319,116.308937,0,184,39914.5812384259,2009-04-11,13:56:59
39.99796,116.30898,0,200,39914.5812962963,2009-04-11,13:57:04
39.997626,116.308976,0,216,39914.5813541667,2009-04-11,13:57:09
39.997325,116.309007,0,226,39914.581412037,2009-04-11,13:57:14
39.997043,116.309015,0,230,39914.5814699074,2009-04-11,13:57:19
39.996811,116.309029,0,236,39914.5815277778,2009-04-11,13:57:24
39.996631,116.309015,0,232,39914.5815856481,2009-04-11,13:57:29
39.996518,116.308989,0,241,39914.5816435185,2009-04-11,13:57:34
39.996336,116.308988,0,249,39914.5817013889,2009-04-11,13:57:39
39.996005,116.308953,0,251,39914.5817592593,2009-04-11,13:57:44
39.995627,116.308923,0,251,39914.5818171296,2009-04-11,13:57:49
39.995221,116.30902,0,258,39914.581875,2009-04-11,13:57:54
39.994715,116.309079,0,264,39914.5819328704,2009-04-11,13:57:59
39.994194,116.30914,0,271,39914.5819907407,2009-04-11,13:58:04
39.993655,116.309231,0,270,39914.5820486111,2009-04-11,13:58:09
39.993151,116.309297,0,264,39914.5821064815,2009-04-11,13:58:14
39.992647,116.309443,0,258,39914.5821643519,2009-04-11,13:58:19
39.992134,116.309603,0,254,39914.5822222222,2009-04-11,13:58:24
39.991601,116.309668,0,242,39914.5822800926,2009-04-11,13:58:29
39.99115,116.30972,0,232,39914.582337963,2009-04-11,13:58:34
39.990837,116.309787,0,213,39914.5823958333,2009-04-11,13:58:39
39.990789,116.310072,0,207,39914.5824537037,2009-04-11,13:58:44
39.990787,116.310482,0,204,39914.5825115741,2009-04-11,13:58:49
39.990791,116.310984,0,213,39914.5825694444,2009-04-11,13:58:54
39.990809,116.311558,0,220,39914.5826273148,2009-04-11,13:58:59
39.990801,116.312183,0,229,39914.5826851852,2009-04-11,13:59:04
39.990835,116.312902,0,240,39914.5827430556,2009-04-11,13:59:09
39.990878,116.313594,0,250,39914.5828009259,2009-04-11,13:59:14
39.990918,116.314179,0,257,39914.5828587963,2009-04-11,13:59:19
39.990974,116.314729,0,255,39914.5829166667,2009-04-11,13:59:24
39.991024,116.315128,0,234,39914.582974537,2009-04-11,13:59:29
39.99104,116.315268,0,225,39914.5830324074,2009-04-11,13:59:34
39.991052,116.315271,0,221,39914.5830902778,2009-04-11,13:59:39
39.991057,116.315285,0,221,39914.5831481481,2009-04-11,13:59:44
39.99106,116.315293,0,221,39914.5832060185,2009-04-11,13:59:49
39.99106,116.315295,0,221,39914.5832638889,2009-04-11,13:59:54
39.991058,116.315291,0,221,39914.5833217593,2009-04-11,13:59:59
39.991058,116.315291,0,221,39914.5833564815,2009-04-11,14:00:02
39.991054,116.315284,0,220,39914.5833796296,2009-04-11,14:00:04
39.991031,116.315436,0,216,39914.5834375,2009-04-11,14:00:09
39.991001,116.315772,0,214,39914.5834953704,2009-04-11,14:00:14
39.991006,116.316235,0,217,39914.5835532407,2009-04-11,14:00:19
39.991008,116.316754,0,229,39914.5836111111,2009-04-11,14:00:24
39.991034,116.317331,0,231,39914.5836689815,2009-04-11,14:00:29
39.991046,116.317801,0,236,39914.5837268519,2009-04-11,14:00:34
39.99111,116.31803,0,239,39914.5837847222,2009-04-11,14:00:39
39.991137,116.318022,0,249,39914.5838425926,2009-04-11,14:00:44
39.991137,116.318035,0,253,39914.583900463,2009-04-11,14:00:49
39.991178,116.318308,0,243,39914.5839583333,2009-04-11,14:00:54
39.99119,116.318546,0,243,39914.5840162037,2009-04-11,14:00:59
39.991161,116.318997,0,242,39914.5840740741,2009-04-11,14:01:04
39.991136,116.319476,0,244,39914.5841319444,2009-04-11,14:01:09
39.991108,116.320053,0,240,39914.5841898148,2009-04-11,14:01:14
39.991139,116.320706,0,235,39914.5842476852,2009-04-11,14:01:19
39.991198,116.321461,0,192,39914.5843055556,2009-04-11,14:01:24
39.991243,116.322229,0,180,39914.5843634259,2009-04-11,14:01:29
39.991275,116.322983,0,172,39914.5844212963,2009-04-11,14:01:34
39.991306,116.32376,0,164,39914.5844791667,2009-04-11,14:01:39
39.991352,116.324571,0,147,39914.584537037,2009-04-11,14:01:44
39.991388,116.325342,0,146,39914.5845949074,2009-04-11,14:01:49
39.991375,116.325991,0,143,39914.5846527778,2009-04-11,14:01:54
39.991336,116.326273,0,143,39914.5847106481,2009-04-11,14:01:59
39.991307,116.326276,0,154,39914.5847685185,2009-04-11,14:02:04
39.991317,116.32626,0,150,39914.5848263889,2009-04-11,14:02:09
39.991321,116.326315,0,143,39914.5848842593,2009-04-11,14:02:14
39.991332,116.326388,0,137,39914.5849421296,2009-04-11,14:02:19
39.991333,116.326369,0,132,39914.585,2009-04-11,14:02:24
39.991333,116.326369,0,132,39914.5850347222,2009-04-11,14:02:27
39.991334,116.326367,0,131,39914.5850578704,2009-04-11,14:02:29
39.991354,116.326379,0,131,39914.5851157407,2009-04-11,14:02:34
39.991399,116.326377,0,133,39914.5851736111,2009-04-11,14:02:39
39.991439,116.326369,0,132,39914.5852314815,2009-04-11,14:02:44
39.991511,116.326352,0,134,39914.5852893519,2009-04-11,14:02:49
39.991569,116.326351,0,136,39914.5853472222,2009-04-11,14:02:54
39.991616,116.326342,0,133,39914.5854050926,2009-04-11,14:02:59
39.99166,116.326351,0,130,39914.585462963,2009-04-11,14:03:04
39.991697,116.326359,0,129,39914.5855208333,2009-04-11,14:03:09
39.991734,116.326332,0,127,39914.5855787037,2009-04-11,14:03:14
39.991776,116.326314,0,124,39914.5856365741,2009-04-11,14:03:19
39.991817,116.326303,0,120,39914.5856944444,2009-04-11,14:03:24
39.99188,116.326304,0,117,39914.5857523148,2009-04-11,14:03:29
39.991927,116.32627,0,112,39914.5858101852,2009-04-11,14:03:34
39.99197,116.32627,0,110,39914.5858680556,2009-04-11,14:03:39
39.992037,116.326294,0,107,39914.5859259259,2009-04-11,14:03:44
39.992096,116.326323,0,102,39914.5859837963,2009-04-11,14:03:49
39.992155,116.326337,0,100,39914.5860416667,2009-04-11,14:03:54
39.992197,116.326302,0,101,39914.586099537,2009-04-11,14:03:59
39.992228,116.32617,0,107,39914.5861574074,2009-04-11,14:04:04
39.992254,116.326192,0,106,39914.5862152778,2009-04-11,14:04:09
39.992294,116.32614,0,110,39914.5862731481,2009-04-11,14:04:14
39.992333,116.326228,0,108,39914.5863310185,2009-04-11,14:04:19
39.992382,116.326192,0,108,39914.5863888889,2009-04-11,14:04:24
39.992436,116.326185,0,109,39914.5864467593,2009-04-11,14:04:29
39.992489,116.326161,0,107,39914.5865046296,2009-04-11,14:04:34
39.992549,116.326086,0,106,39914.5865625,2009-04-11,14:04:39
39.992577,116.326146,0,103,39914.5866203704,2009-04-11,14:04:44
39.992597,116.326069,0,107,39914.5866782407,2009-04-11,14:04:49
39.992595,116.326098,0,113,39914.5867361111,2009-04-11,14:04:54
39.992586,116.326148,0,132,39914.5867939815,2009-04-11,14:04:59
39.992623,116.326164,0,136,39914.5868518518,2009-04-11,14:05:04
39.992683,116.326158,0,140,39914.5869097222,2009-04-11,14:05:09
39.992715,116.326124,0,138,39914.5869675926,2009-04-11,14:05:14
39.992758,116.326118,0,137,39914.587025463,2009-04-11,14:05:19
39.992798,116.326099,0,137,39914.5870833333,2009-04-11,14:05:24
39.992838,116.326054,0,139,39914.5871412037,2009-04-11,14:05:29
39.992895,116.326054,0,140,39914.5871990741,2009-04-11,14:05:34
39.992932,116.326056,0,138,39914.5872569444,2009-04-11,14:05:39
39.992966,116.326051,0,134,39914.5873148148,2009-04-11,14:05:44
39.99302,116.32608,0,137,39914.5873726852,2009-04-11,14:05:49
39.99307,116.326123,0,140,39914.5874305556,2009-04-11,14:05:54
39.993061,116.326095,0,145,39914.5874884259,2009-04-11,14:05:59
39.993107,116.326179,0,147,39914.5875462963,2009-04-11,14:06:04
39.993164,116.326281,0,148,39914.5876041667,2009-04-11,14:06:09
39.993187,116.326278,0,150,39914.587662037,2009-04-11,14:06:14
39.99325,116.326283,0,154,39914.5877199074,2009-04-11,14:06:19
39.993328,116.326284,0,158,39914.5877777778,2009-04-11,14:06:24
39.993388,116.326289,0,161,39914.5878356481,2009-04-11,14:06:29
39.993467,116.32629,0,165,39914.5878935185,2009-04-11,14:06:34
39.993502,116.326305,0,169,39914.5879513889,2009-04-11,14:06:39
39.993517,116.326302,0,170,39914.5880092593,2009-04-11,14:06:44
39.993579,116.32626,0,175,39914.5880671296,2009-04-11,14:06:49
39.993686,116.326275,0,177,39914.588125,2009-04-11,14:06:54
39.993748,116.326276,0,172,39914.5881828704,2009-04-11,14:06:59
39.993816,116.326294,0,170,39914.5882407407,2009-04-11,14:07:04
39.993893,116.326312,0,173,39914.5882986111,2009-04-11,14:07:09
39.99396,116.326346,0,165,39914.5883564815,2009-04-11,14:07:14
39.994008,116.326339,0,155,39914.5884143518,2009-04-11,14:07:19
39.994052,116.326289,0,147,39914.5884722222,2009-04-11,14:07:24
39.994086,116.326227,0,157,39914.5885300926,2009-04-11,14:07:29
39.994152,116.326233,0,151,39914.588587963,2009-04-11,14:07:34
39.994191,116.326253,0,160,39914.5886458333,2009-04-11,14:07:39
39.994233,116.326291,0,165,39914.5887037037,2009-04-11,14:07:44
39.994295,116.326266,0,159,39914.5887615741,2009-04-11,14:07:49
39.994352,116.326251,0,167,39914.5888194444,2009-04-11,14:07:54
39.99442,116.326227,0,163,39914.5888773148,2009-04-11,14:07:59
39.994484,116.326289,0,171,39914.5889351852,2009-04-11,14:08:04
39.994535,116.32631,0,173,39914.5889930556,2009-04-11,14:08:09
39.994566,116.326343,0,170,39914.5890509259,2009-04-11,14:08:14
39.994627,116.326361,0,162,39914.5891087963,2009-04-11,14:08:19
39.994742,116.326311,0,147,39914.5891666667,2009-04-11,14:08:24
39.994799,116.32631,0,144,39914.589224537,2009-04-11,14:08:29
39.994871,116.3263,0,147,39914.5892824074,2009-04-11,14:08:34
39.994928,116.32632,0,143,39914.5893402778,2009-04-11,14:08:39
39.994992,116.326336,0,149,39914.5893981481,2009-04-11,14:08:44
39.995055,116.32636,0,153,39914.5894560185,2009-04-11,14:08:49
39.995116,116.326377,0,157,39914.5895138889,2009-04-11,14:08:54
39.995177,116.326413,0,158,39914.5895717593,2009-04-11,14:08:59
39.995209,116.326422,0,155,39914.5896296296,2009-04-11,14:09:04
39.995292,116.326421,0,156,39914.5896875,2009-04-11,14:09:09
39.995346,116.326392,0,155,39914.5897453704,2009-04-11,14:09:14
39.995405,116.326417,0,149,39914.5898032407,2009-04-11,14:09:19
39.995481,116.326423,0,148,39914.5898611111,2009-04-11,14:09:24
39.995535,116.326395,0,140,39914.5899189815,2009-04-11,14:09:29
39.995599,116.326371,0,142,39914.5899768519,2009-04-11,14:09:34
39.99563,116.326355,0,140,39914.5900347222,2009-04-11,14:09:39
39.995597,116.326319,0,144,39914.5900925926,2009-04-11,14:09:44
39.995602,116.326276,0,141,39914.590150463,2009-04-11,14:09:49
39.995639,116.326274,0,143,39914.5902083333,2009-04-11,14:09:54
39.995688,116.326248,0,149,39914.5902662037,2009-04-11,14:09:59
39.995726,116.326178,0,152,39914.5903240741,2009-04-11,14:10:04
39.995781,116.32614,0,156,39914.5903819444,2009-04-11,14:10:09
39.995784,116.326141,0,157,39914.5904398148,2009-04-11,14:10:14
39.995785,116.326141,0,158,39914.5904976852,2009-04-11,14:10:19
39.995786,116.326142,0,158,39914.5905555556,2009-04-11,14:10:24
39.995789,116.326144,0,158,39914.5906134259,2009-04-11,14:10:29
39.995783,116.326141,0,159,39914.5906712963,2009-04-11,14:10:34
39.995783,116.326141,0,159,39914.5907060185,2009-04-11,14:10:37
39.995781,116.32614,0,159,39914.5907291667,2009-04-11,14:10:39
39.995767,116.32613,0,164,39914.590787037,2009-04-11,14:10:44
39.995767,116.32613,0,164,39914.5908217593,2009-04-11,14:10:47
39.995769,116.326131,0,165,39914.5908449074,2009-04-11,14:10:49
39.995798,116.326134,0,169,39914.5909027778,2009-04-11,14:10:54
39.995843,116.326159,0,177,39914.5909606481,2009-04-11,14:10:59
39.995933,116.326197,0,175,39914.5910185185,2009-04-11,14:11:04
39.996039,116.326256,0,168,39914.5910763889,2009-04-11,14:11:09
39.99614,116.326367,0,163,39914.5911342593,2009-04-11,14:11:14
39.996202,116.326503,0,159,39914.5911921296,2009-04-11,14:11:19
39.99628,116.326599,0,159,39914.59125,2009-04-11,14:11:24
39.996329,116.326728,0,167,39914.5913078704,2009-04-11,14:11:29
39.996425,116.326755,0,175,39914.5913657407,2009-04-11,14:11:34
39.996549,116.326743,0,181,39914.5914236111,2009-04-11,14:11:39
39.996659,116.326716,0,189,39914.5914814815,2009-04-11,14:11:44
39.996786,116.326692,0,194,39914.5915393519,2009-04-11,14:11:49
39.996934,116.326666,0,199,39914.5915972222,2009-04-11,14:11:54
39.997077,116.326646,0,205,39914.5916550926,2009-04-11,14:11:59
39.997244,116.326699,0,176,39914.591712963,2009-04-11,14:12:04
39.997381,116.326717,0,163,39914.5917708333,2009-04-11,14:12:09
39.997607,116.326709,0,164,39914.5918287037,2009-04-11,14:12:14
39.99775,116.326682,0,172,39914.5918865741,2009-04-11,14:12:19
39.99789,116.326656,0,179,39914.5919444444,2009-04-11,14:12:24
39.998009,116.326642,0,183,39914.5920023148,2009-04-11,14:12:29
39.998143,116.326613,0,183,39914.5920601852,2009-04-11,14:12:34
39.998312,116.326618,0,182,39914.5921180556,2009-04-11,14:12:39
39.99848,116.326612,0,177,39914.5921759259,2009-04-11,14:12:44
39.998657,116.32665,0,153,39914.5922337963,2009-04-11,14:12:49
39.998861,116.326656,0,145,39914.5922916667,2009-04-11,14:12:54
39.999009,116.326637,0,146,39914.592349537,2009-04-11,14:12:59
39.999167,116.326719,0,152,39914.5924074074,2009-04-11,14:13:04
39.999276,116.326893,0,152,39914.5924652778,2009-04-11,14:13:09
39.999388,116.327024,0,146,39914.5925231481,2009-04-11,14:13:14
39.999516,116.32712,0,149,39914.5925810185,2009-04-11,14:13:19
39.999664,116.327172,0,142,39914.5926388889,2009-04-11,14:13:24
39.999778,116.327214,0,141,39914.5926967593,2009-04-11,14:13:29
39.999842,116.327314,0,139,39914.5927546296,2009-04-11,14:13:34
39.999894,116.327396,0,136,39914.5928125,2009-04-11,14:13:39
39.999903,116.327395,0,135,39914.5928703704,2009-04-11,14:13:44
39.999923,116.327386,0,134,39914.5929282407,2009-04-11,14:13:49
39.999929,116.327379,0,132,39914.5929861111,2009-04-11,14:13:54
39.99993,116.327379,0,131,39914.5930439815,2009-04-11,14:13:59
39.99993,116.327379,0,131,39914.5930787037,2009-04-11,14:14:02
39.999931,116.327384,0,131,39914.5931018519,2009-04-11,14:14:04
39.999976,116.327382,0,130,39914.5931597222,2009-04-11,14:14:09
40.000028,116.327392,0,131,39914.5932175926,2009-04-11,14:14:14
40.000027,116.327429,0,131,39914.593275463,2009-04-11,14:14:19
40.000042,116.327456,0,130,39914.5933333333,2009-04-11,14:14:24
39.99992,116.327416,0,172,39914.7184606481,2009-04-11,17:14:35
39.999932,116.327344,0,146,39914.7185185185,2009-04-11,17:14:40
39.999932,116.327344,0,146,39914.7185532407,2009-04-11,17:14:43
39.999928,116.327351,0,130,39914.7185763889,2009-04-11,17:14:45
39.999916,116.327356,0,125,39914.7186342593,2009-04-11,17:14:50
39.999908,116.327346,0,125,39914.7186921296,2009-04-11,17:14:55
39.999909,116.327314,0,126,39914.71875,2009-04-11,17:15:00
39.999897,116.327267,0,120,39914.7188078704,2009-04-11,17:15:05
39.999887,116.327239,0,115,39914.7188657407,2009-04-11,17:15:10
39.999875,116.327224,0,114,39914.7189236111,2009-04-11,17:15:15
39.999871,116.327199,0,117,39914.7189814815,2009-04-11,17:15:20
39.999869,116.327164,0,117,39914.7190393518,2009-04-11,17:15:25
39.999862,116.327137,0,118,39914.7190972222,2009-04-11,17:15:30
39.999879,116.327251,0,136,39914.7191550926,2009-04-11,17:15:35
39.999863,116.327207,0,138,39914.719212963,2009-04-11,17:15:40
39.999846,116.327104,0,138,39914.7192708333,2009-04-11,17:15:45
39.99985,116.326955,0,134,39914.7193287037,2009-04-11,17:15:50
39.999837,116.326776,0,134,39914.7193865741,2009-04-11,17:15:55
39.999836,116.326597,0,134,39914.7194444444,2009-04-11,17:16:00
39.999849,116.32642,0,140,39914.7195023148,2009-04-11,17:16:05
39.999838,116.326236,0,143,39914.7195601852,2009-04-11,17:16:10
39.999841,116.326045,0,149,39914.7196180556,2009-04-11,17:16:15
39.999823,116.325856,0,149,39914.7196759259,2009-04-11,17:16:20
39.999811,116.325662,0,146,39914.7197337963,2009-04-11,17:16:25
39.99982,116.325457,0,157,39914.7197916667,2009-04-11,17:16:30
39.999822,116.325269,0,160,39914.719849537,2009-04-11,17:16:35
39.999821,116.32508,0,158,39914.7199074074,2009-04-11,17:16:40
39.999825,116.324918,0,153,39914.7199652778,2009-04-11,17:16:45
39.999829,116.324733,0,144,39914.7200231481,2009-04-11,17:16:50
39.999925,116.324613,0,147,39914.7200810185,2009-04-11,17:16:55
40.000028,116.324604,0,134,39914.7201388889,2009-04-11,17:17:00
40.000143,116.324577,0,125,39914.7201967593,2009-04-11,17:17:05
40.000366,116.324517,0,137,39914.7202546296,2009-04-11,17:17:10
40.000468,116.32453,0,125,39914.7203125,2009-04-11,17:17:15
40.000676,116.324492,0,127,39914.7203703704,2009-04-11,17:17:20
40.000777,116.324481,0,125,39914.7204282407,2009-04-11,17:17:25
40.000922,116.324496,0,129,39914.7204861111,2009-04-11,17:17:30
40.001105,116.324485,0,118,39914.7205439815,2009-04-11,17:17:35
40.001246,116.324461,0,114,39914.7206018518,2009-04-11,17:17:40
40.001425,116.324424,0,111,39914.7206597222,2009-04-11,17:17:45
40.001516,116.324446,0,99,39914.7207175926,2009-04-11,17:17:50
40.001674,116.324416,0,99,39914.720775463,2009-04-11,17:17:55
40.001838,116.32441,0,92,39914.7208333333,2009-04-11,17:18:00
40.002035,116.324425,0,102,39914.7208912037,2009-04-11,17:18:05
40.002156,116.324455,0,128,39914.7209490741,2009-04-11,17:18:10
40.002301,116.324467,0,130,39914.7210069444,2009-04-11,17:18:15
40.002504,116.324448,0,119,39914.7210648148,2009-04-11,17:18:20
40.00269,116.324421,0,115,39914.7211226852,2009-04-11,17:18:25
40.002884,116.324406,0,130,39914.7211805556,2009-04-11,17:18:30
40.00303,116.324402,0,131,39914.7212384259,2009-04-11,17:18:35
40.003185,116.324404,0,135,39914.7212962963,2009-04-11,17:18:40
40.003327,116.324389,0,134,39914.7213541667,2009-04-11,17:18:45
40.003569,116.324364,0,132,39914.721412037,2009-04-11,17:18:50
40.003717,116.324313,0,141,39914.7214699074,2009-04-11,17:18:55
40.003858,116.324317,0,139,39914.7215277778,2009-04-11,17:19:00
40.004037,116.324325,0,129,39914.7215856481,2009-04-11,17:19:05
40.004334,116.324303,0,135,39914.7216435185,2009-04-11,17:19:10
40.004515,116.324295,0,132,39914.7217013889,2009-04-11,17:19:15
40.004659,116.32429,0,123,39914.7217592593,2009-04-11,17:19:20
40.004785,116.324268,0,116,39914.7218171296,2009-04-11,17:19:25
40.004932,116.324264,0,124,39914.721875,2009-04-11,17:19:30
40.0051,116.324243,0,127,39914.7219328704,2009-04-11,17:19:35
40.005305,116.324298,0,145,39914.7219907407,2009-04-11,17:19:40
40.005494,116.32431,0,142,39914.7220486111,2009-04-11,17:19:45
40.005634,116.324306,0,151,39914.7221064815,2009-04-11,17:19:50
40.00579,116.324319,0,150,39914.7221643519,2009-04-11,17:19:55
40.005959,116.324293,0,146,39914.7222222222,2009-04-11,17:20:00
40.006105,116.324275,0,144,39914.7222800926,2009-04-11,17:20:05
40.006247,116.324224,0,140,39914.722337963,2009-04-11,17:20:10
40.00642,116.324245,0,138,39914.7223958333,2009-04-11,17:20:15
40.006593,116.324222,0,131,39914.7224537037,2009-04-11,17:20:20
40.00677,116.324204,0,146,39914.7225115741,2009-04-11,17:20:25
40.006964,116.3242,0,160,39914.7225694444,2009-04-11,17:20:30
40.007105,116.324184,0,163,39914.7226273148,2009-04-11,17:20:35
40.007164,116.324157,0,158,39914.7226851852,2009-04-11,17:20:40
40.007164,116.324157,0,158,39914.7227199074,2009-04-11,17:20:43
40.007162,116.32415,0,160,39914.7227430556,2009-04-11,17:20:45
40.007153,116.324154,0,160,39914.7228009259,2009-04-11,17:20:50
40.00717,116.324164,0,159,39914.7228587963,2009-04-11,17:20:55
40.007313,116.324185,0,157,39914.7229166667,2009-04-11,17:21:00
40.007477,116.324121,0,160,39914.722974537,2009-04-11,17:21:05
40.007633,116.324165,0,157,39914.7230324074,2009-04-11,17:21:10
40.007751,116.324197,0,152,39914.7230902778,2009-04-11,17:21:15
40.00789,116.324163,0,142,39914.7231481481,2009-04-11,17:21:20
40.008043,116.324133,0,139,39914.7232060185,2009-04-11,17:21:25
40.008202,116.324092,0,134,39914.7232638889,2009-04-11,17:21:30
40.008369,116.324072,0,123,39914.7233217593,2009-04-11,17:21:35
40.008531,116.324041,0,106,39914.7233796296,2009-04-11,17:21:40
40.008704,116.324017,0,100,39914.7234375,2009-04-11,17:21:45
40.008872,116.323996,0,100,39914.7234953704,2009-04-11,17:21:50
40.009021,116.323999,0,98,39914.7235532407,2009-04-11,17:21:55
40.009187,116.323978,0,106,39914.7236111111,2009-04-11,17:22:00
40.009328,116.323962,0,108,39914.7236689815,2009-04-11,17:22:05
40.009477,116.323958,0,116,39914.7237268519,2009-04-11,17:22:10
40.009593,116.323803,0,116,39914.7237847222,2009-04-11,17:22:15
40.009646,116.323591,0,120,39914.7238425926,2009-04-11,17:22:20
40.009648,116.3234,0,119,39914.723900463,2009-04-11,17:22:25
40.009645,116.323195,0,117,39914.7239583333,2009-04-11,17:22:30
40.009634,116.322967,0,115,39914.7240162037,2009-04-11,17:22:35
40.009641,116.32277,0,111,39914.7240740741,2009-04-11,17:22:40
40.009715,116.322666,0,110,39914.7241319444,2009-04-11,17:22:45
40.009842,116.322561,0,116,39914.7241898148,2009-04-11,17:22:50
40.009988,116.322418,0,128,39914.7242476852,2009-04-11,17:22:55
40.010117,116.322281,0,150,39914.7243055556,2009-04-11,17:23:00
40.010265,116.322172,0,152,39914.7243634259,2009-04-11,17:23:05
40.010423,116.322027,0,155,39914.7244212963,2009-04-11,17:23:10
40.010543,116.321982,0,169,39914.7244791667,2009-04-11,17:23:15
40.010671,116.321892,0,182,39914.724537037,2009-04-11,17:23:20
40.010764,116.321815,0,191,39914.7245949074,2009-04-11,17:23:25
40.010851,116.321783,0,194,39914.7246527778,2009-04-11,17:23:30
40.010907,116.321776,0,198,39914.7247106481,2009-04-11,17:23:35
40.010957,116.321792,0,200,39914.7247685185,2009-04-11,17:23:40
40.011024,116.321776,0,203,39914.7248263889,2009-04-11,17:23:45
40.011083,116.32178,0,207,39914.7248842593,2009-04-11,17:23:50
40.011136,116.321739,0,210,39914.7249421296,2009-04-11,17:23:55
40.011159,116.321715,0,214,39914.725,2009-04-11,17:24:00
40.011168,116.321727,0,217,39914.7250578704,2009-04-11,17:24:05
40.011161,116.321747,0,219,39914.7251157407,2009-04-11,17:24:10
40.011126,116.321838,0,223,39914.7251736111,2009-04-11,17:24:15
40.011082,116.321813,0,226,39914.7252314815,2009-04-11,17:24:20
