# Supplementary material for: Research on differential privacy protection method based on user tendency
Source: PLoS One. 2023 Oct 26;18(10):e0288823. doi: 10.1371/journal.pone.0288823 (PMC10602288; doi:10.1371/journal.pone.0288823)
Supplement: S1 Data — (ZIP) [file pone.0288823.s001.zip › Data 5-1/000/Trajectory/20090412004905.plt]

Geolife trajectory
WGS 84
Altitude is in Feet
Reserved 3
0,2,255,My Track,0,0,2,8421376
0
40.011236,116.321767,0,492,39915.0340856481,2009-04-12,00:49:05
40.011186,116.321868,0,492,39915.0341435185,2009-04-12,00:49:10
40.011186,116.321868,0,492,39915.0341782407,2009-04-12,00:49:13
40.011194,116.321867,0,492,39915.0342013889,2009-04-12,00:49:15
40.011253,116.321928,0,492,39915.0342592593,2009-04-12,00:49:20
40.011239,116.321969,0,492,39915.0343171296,2009-04-12,00:49:25
40.011163,116.322104,0,492,39915.034375,2009-04-12,00:49:30
40.011125,116.322164,0,492,39915.0344328704,2009-04-12,00:49:35
40.011174,116.322186,0,492,39915.0344907407,2009-04-12,00:49:40
40.010999,116.322214,0,492,39915.0345486111,2009-04-12,00:49:45
40.010985,116.322234,0,492,39915.0346064815,2009-04-12,00:49:50
40.010885,116.322369,0,492,39915.0346643519,2009-04-12,00:49:55
40.01085,116.322383,0,493,39915.0347222222,2009-04-12,00:50:00
40.010733,116.322273,0,494,39915.0347800926,2009-04-12,00:50:05
40.010253,116.322106,0,495,39915.034837963,2009-04-12,00:50:10
40.010196,116.322131,0,494,39915.0348958333,2009-04-12,00:50:15
40.010116,116.32221,0,493,39915.0349537037,2009-04-12,00:50:20
40.00969,116.32253,0,492,39915.0350115741,2009-04-12,00:50:25
40.009566,116.322636,0,490,39915.0350694444,2009-04-12,00:50:30
40.009488,116.322723,0,487,39915.0351273148,2009-04-12,00:50:35
40.009369,116.322809,0,483,39915.0351851852,2009-04-12,00:50:40
40.009291,116.322804,0,479,39915.0352430556,2009-04-12,00:50:45
40.009056,116.323038,0,476,39915.0353009259,2009-04-12,00:50:50
40.009042,116.323177,0,472,39915.0353587963,2009-04-12,00:50:55
40.009029,116.323394,0,468,39915.0354166667,2009-04-12,00:51:00
40.009047,116.323555,0,463,39915.035474537,2009-04-12,00:51:05
40.00913,116.323734,0,459,39915.0355324074,2009-04-12,00:51:10
40.009085,116.323935,0,454,39915.0355902778,2009-04-12,00:51:15
40.009066,116.324144,0,450,39915.0356481481,2009-04-12,00:51:20
40.009027,116.324275,0,444,39915.0357060185,2009-04-12,00:51:25
40.008907,116.324287,0,440,39915.0357638889,2009-04-12,00:51:30
40.008768,116.324302,0,435,39915.0358217593,2009-04-12,00:51:35
40.008603,116.324299,0,431,39915.0358796296,2009-04-12,00:51:40
40.008428,116.324329,0,427,39915.0359375,2009-04-12,00:51:45
40.008295,116.324303,0,423,39915.0359953704,2009-04-12,00:51:50
40.008117,116.324317,0,419,39915.0360532407,2009-04-12,00:51:55
40.007966,116.324328,0,415,39915.0361111111,2009-04-12,00:52:00
40.007803,116.324367,0,411,39915.0361689815,2009-04-12,00:52:05
40.007635,116.324406,0,408,39915.0362268519,2009-04-12,00:52:10
40.007562,116.324364,0,404,39915.0362847222,2009-04-12,00:52:15
40.007393,116.324394,0,401,39915.0363425926,2009-04-12,00:52:20
40.007709,116.324099,0,167,39915.036400463,2009-04-12,00:52:25
40.007595,116.324162,0,165,39915.0364583333,2009-04-12,00:52:30
40.007479,116.324168,0,162,39915.0365162037,2009-04-12,00:52:35
40.007382,116.324192,0,158,39915.0365740741,2009-04-12,00:52:40
40.007334,116.324153,0,153,39915.0366319444,2009-04-12,00:52:45
40.007294,116.32414,0,146,39915.0366898148,2009-04-12,00:52:50
40.007276,116.324145,0,140,39915.0367476852,2009-04-12,00:52:55
40.007255,116.324149,0,135,39915.0368055556,2009-04-12,00:53:00
40.007234,116.324147,0,127,39915.0368634259,2009-04-12,00:53:05
40.007225,116.324144,0,122,39915.0369212963,2009-04-12,00:53:10
40.007225,116.324144,0,122,39915.0369560185,2009-04-12,00:53:13
40.007221,116.324142,0,120,39915.0369791667,2009-04-12,00:53:15
40.007212,116.324146,0,119,39915.037037037,2009-04-12,00:53:20
40.007202,116.324148,0,118,39915.0370949074,2009-04-12,00:53:25
40.007197,116.324149,0,118,39915.0371527778,2009-04-12,00:53:30
40.007193,116.32415,0,118,39915.0372106481,2009-04-12,00:53:35
40.007188,116.324149,0,118,39915.0372685185,2009-04-12,00:53:40
40.007188,116.324149,0,118,39915.0373032407,2009-04-12,00:53:43
40.007194,116.324151,0,118,39915.0373263889,2009-04-12,00:53:45
40.007195,116.324142,0,119,39915.0373842593,2009-04-12,00:53:50
40.007128,116.324165,0,120,39915.0374421296,2009-04-12,00:53:55
40.00701,116.324133,0,116,39915.0375,2009-04-12,00:54:00
40.00691,116.324115,0,113,39915.0375578704,2009-04-12,00:54:05
40.006715,116.324133,0,109,39915.0376157407,2009-04-12,00:54:10
40.006477,116.324204,0,107,39915.0376736111,2009-04-12,00:54:15
40.006348,116.324312,0,119,39915.0377314815,2009-04-12,00:54:20
40.00603,116.324381,0,125,39915.0377893519,2009-04-12,00:54:25
40.005972,116.324337,0,131,39915.0378472222,2009-04-12,00:54:30
40.005875,116.32438,0,137,39915.0379050926,2009-04-12,00:54:35
40.005695,116.324329,0,141,39915.037962963,2009-04-12,00:54:40
40.005626,116.324245,0,144,39915.0380208333,2009-04-12,00:54:45
40.005533,116.32421,0,153,39915.0380787037,2009-04-12,00:54:50
40.005408,116.324134,0,153,39915.0381365741,2009-04-12,00:54:55
40.005283,116.324144,0,157,39915.0381944444,2009-04-12,00:55:00
40.005122,116.324133,0,164,39915.0382523148,2009-04-12,00:55:05
40.004944,116.324136,0,170,39915.0383101852,2009-04-12,00:55:10
40.004885,116.324097,0,178,39915.0383680556,2009-04-12,00:55:15
40.004724,116.324086,0,179,39915.0384259259,2009-04-12,00:55:20
40.004297,116.324239,0,179,39915.0384837963,2009-04-12,00:55:25
40.004094,116.324262,0,178,39915.0385416667,2009-04-12,00:55:30
40.003944,116.324299,0,179,39915.038599537,2009-04-12,00:55:35
40.00376,116.324315,0,177,39915.0386574074,2009-04-12,00:55:40
40.003647,116.324327,0,178,39915.0387152778,2009-04-12,00:55:45
40.003434,116.324384,0,175,39915.0387731481,2009-04-12,00:55:50
40.003238,116.324428,0,176,39915.0388310185,2009-04-12,00:55:55
40.003091,116.324439,0,177,39915.0388888889,2009-04-12,00:56:00
40.002939,116.324399,0,184,39915.0389467593,2009-04-12,00:56:05
40.002834,116.32437,0,191,39915.0390046296,2009-04-12,00:56:10
40.002707,116.324343,0,186,39915.0390625,2009-04-12,00:56:15
40.002689,116.324319,0,185,39915.0391203704,2009-04-12,00:56:20
40.002636,116.32434,0,188,39915.0391782407,2009-04-12,00:56:25
40.002434,116.324397,0,191,39915.0392361111,2009-04-12,00:56:30
40.002266,116.324436,0,194,39915.0392939815,2009-04-12,00:56:35
40.00209,116.324469,0,197,39915.0393518518,2009-04-12,00:56:40
40.001844,116.324412,0,198,39915.0394097222,2009-04-12,00:56:45
40.001574,116.324376,0,194,39915.0394675926,2009-04-12,00:56:50
40.001384,116.324398,0,190,39915.039525463,2009-04-12,00:56:55
40.001214,116.324453,0,190,39915.0395833333,2009-04-12,00:57:00
40.001098,116.324468,0,197,39915.0396412037,2009-04-12,00:57:05
40.001029,116.324458,0,199,39915.0396990741,2009-04-12,00:57:10
40.000919,116.324458,0,200,39915.0397569444,2009-04-12,00:57:15
40.000724,116.324501,0,207,39915.0398148148,2009-04-12,00:57:20
40.000417,116.324528,0,203,39915.0398726852,2009-04-12,00:57:25
40.000249,116.324586,0,205,39915.0399305556,2009-04-12,00:57:30
40.000142,116.324813,0,201,39915.0399884259,2009-04-12,00:57:35
40.000085,116.325027,0,196,39915.0400462963,2009-04-12,00:57:40
40.000002,116.325237,0,192,39915.0401041667,2009-04-12,00:57:45
39.999958,116.325446,0,190,39915.040162037,2009-04-12,00:57:50
39.999864,116.325649,0,186,39915.0402199074,2009-04-12,00:57:55
39.999841,116.325878,0,181,39915.0402777778,2009-04-12,00:58:00
39.999834,116.326111,0,178,39915.0403356481,2009-04-12,00:58:05
39.999831,116.326328,0,175,39915.0403935185,2009-04-12,00:58:10
39.999848,116.326562,0,172,39915.0404513889,2009-04-12,00:58:15
39.999842,116.32678,0,169,39915.0405092593,2009-04-12,00:58:20
39.999859,116.326998,0,171,39915.0405671296,2009-04-12,00:58:25
39.999882,116.327197,0,171,39915.040625,2009-04-12,00:58:30
39.999881,116.327332,0,171,39915.0406828704,2009-04-12,00:58:35
39.999972,116.327342,0,169,39915.0407407407,2009-04-12,00:58:40
39.99998,116.327318,0,168,39915.0407986111,2009-04-12,00:58:45
39.999992,116.327319,0,165,39915.0408564815,2009-04-12,00:58:50
40.000007,116.327313,0,164,39915.0409143518,2009-04-12,00:58:55
40.000007,116.327313,0,164,39915.0409490741,2009-04-12,00:58:58
40.000014,116.327311,0,163,39915.0409722222,2009-04-12,00:59:00
40.000032,116.327313,0,162,39915.0410300926,2009-04-12,00:59:05
40.000028,116.327312,0,162,39915.041087963,2009-04-12,00:59:10
40.000028,116.327312,0,162,39915.0411226852,2009-04-12,00:59:13
40.000021,116.327308,0,162,39915.0411458333,2009-04-12,00:59:15
39.999979,116.327306,0,162,39915.0412037037,2009-04-12,00:59:20
