# Supplementary material for: Research on differential privacy protection method based on user tendency
Source: PLoS One. 2023 Oct 26;18(10):e0288823. doi: 10.1371/journal.pone.0288823 (PMC10602288; doi:10.1371/journal.pone.0288823)
Supplement: S1 Data — (ZIP) [file pone.0288823.s001.zip › Data 5-1/000/Trajectory/20090412073303.plt]

Geolife trajectory
WGS 84
Altitude is in Feet
Reserved 3
0,2,255,My Track,0,0,2,8421376
0
40.000017,116.327479,0,105,39915.3146180556,2009-04-12,07:33:03
40.000168,116.327474,0,80,39915.3146875,2009-04-12,07:33:09
40.000055,116.327454,0,99,39915.3147453704,2009-04-12,07:33:14
40.000021,116.327407,0,109,39915.3148032407,2009-04-12,07:33:19
40.000035,116.327281,0,111,39915.3148611111,2009-04-12,07:33:24
39.999983,116.327285,0,114,39915.3149189815,2009-04-12,07:33:29
39.999853,116.327267,0,120,39915.3149768518,2009-04-12,07:33:34
39.999745,116.327165,0,125,39915.3150347222,2009-04-12,07:33:39
39.999661,116.326997,0,126,39915.3150925926,2009-04-12,07:33:44
39.999528,116.326873,0,127,39915.315150463,2009-04-12,07:33:49
39.999383,116.326916,0,134,39915.3152083333,2009-04-12,07:33:54
39.99925,116.326943,0,138,39915.3152662037,2009-04-12,07:33:59
39.999101,116.326941,0,143,39915.3153240741,2009-04-12,07:34:04
39.998967,116.326959,0,151,39915.3153819444,2009-04-12,07:34:09
39.998904,116.327012,0,158,39915.3154398148,2009-04-12,07:34:14
39.9988,116.327042,0,168,39915.3154976852,2009-04-12,07:34:19
39.998638,116.327081,0,178,39915.3155555556,2009-04-12,07:34:24
39.998479,116.327123,0,188,39915.3156134259,2009-04-12,07:34:29
39.998329,116.32715,0,197,39915.3156712963,2009-04-12,07:34:34
39.998237,116.327196,0,208,39915.3157291667,2009-04-12,07:34:39
39.998139,116.327237,0,221,39915.315787037,2009-04-12,07:34:44
39.996704,116.326573,0,202,39915.3159027778,2009-04-12,07:34:54
39.996494,116.326589,0,199,39915.3159606481,2009-04-12,07:34:59
39.996337,116.326624,0,193,39915.3160185185,2009-04-12,07:35:04
39.996227,116.326533,0,197,39915.3160763889,2009-04-12,07:35:09
39.996186,116.32643,0,175,39915.3161342593,2009-04-12,07:35:14
39.996137,116.326308,0,175,39915.3161921296,2009-04-12,07:35:19
39.996205,116.326394,0,180,39915.31625,2009-04-12,07:35:24
39.996235,116.326552,0,196,39915.3163078704,2009-04-12,07:35:29
39.996225,116.326569,0,202,39915.3163657407,2009-04-12,07:35:34
39.996225,116.32658,0,204,39915.3164236111,2009-04-12,07:35:39
39.996225,116.32658,0,204,39915.3164583333,2009-04-12,07:35:42
39.996225,116.326581,0,206,39915.3164814815,2009-04-12,07:35:44
39.996206,116.326602,0,207,39915.3165393519,2009-04-12,07:35:49
39.996113,116.326628,0,207,39915.3165972222,2009-04-12,07:35:54
39.996038,116.326629,0,210,39915.3166550926,2009-04-12,07:35:59
39.995973,116.326625,0,210,39915.316712963,2009-04-12,07:36:04
39.995859,116.326623,0,208,39915.3167708333,2009-04-12,07:36:09
39.995758,116.326674,0,209,39915.3168287037,2009-04-12,07:36:14
39.995685,116.326723,0,210,39915.3168865741,2009-04-12,07:36:19
39.995637,116.326712,0,209,39915.3169444444,2009-04-12,07:36:24
39.99557,116.326696,0,210,39915.3170023148,2009-04-12,07:36:29
39.995481,116.326673,0,211,39915.3170601852,2009-04-12,07:36:34
39.995166,116.326517,0,205,39915.3171180556,2009-04-12,07:36:39
39.995099,116.326469,0,206,39915.3171759259,2009-04-12,07:36:44
39.995057,116.326444,0,207,39915.3172337963,2009-04-12,07:36:49
39.995007,116.326454,0,209,39915.3172916667,2009-04-12,07:36:54
39.994972,116.326469,0,212,39915.317349537,2009-04-12,07:36:59
39.994921,116.326487,0,216,39915.3174074074,2009-04-12,07:37:04
39.994861,116.326486,0,218,39915.3174652778,2009-04-12,07:37:09
39.994803,116.326526,0,220,39915.3175231481,2009-04-12,07:37:14
39.994744,116.326568,0,221,39915.3175810185,2009-04-12,07:37:19
39.994673,116.326591,0,224,39915.3176388889,2009-04-12,07:37:24
39.994628,116.326586,0,228,39915.3176967593,2009-04-12,07:37:29
39.994574,116.326615,0,233,39915.3177546296,2009-04-12,07:37:34
39.994387,116.326626,0,238,39915.3178125,2009-04-12,07:37:39
39.994284,116.32665,0,243,39915.3178703704,2009-04-12,07:37:44
39.994214,116.326677,0,248,39915.3179282407,2009-04-12,07:37:49
39.994118,116.326689,0,253,39915.3179861111,2009-04-12,07:37:54
39.994074,116.326765,0,262,39915.3180439815,2009-04-12,07:37:59
39.994025,116.326744,0,265,39915.3181018519,2009-04-12,07:38:04
39.993976,116.326676,0,260,39915.3181597222,2009-04-12,07:38:09
39.993757,116.326562,0,370,39915.3252199074,2009-04-12,07:48:19
39.993718,116.326566,0,368,39915.3252777778,2009-04-12,07:48:24
39.993693,116.326544,0,365,39915.3253356481,2009-04-12,07:48:29
39.993674,116.326549,0,364,39915.3253935185,2009-04-12,07:48:34
39.993673,116.326591,0,364,39915.3254513889,2009-04-12,07:48:39
39.993659,116.326616,0,364,39915.3255092593,2009-04-12,07:48:44
39.993619,116.326595,0,361,39915.3255671296,2009-04-12,07:48:49
39.993608,116.326549,0,359,39915.325625,2009-04-12,07:48:54
39.993623,116.326531,0,359,39915.3256828704,2009-04-12,07:48:59
39.993629,116.326546,0,361,39915.3257407407,2009-04-12,07:49:04
39.993629,116.326546,0,361,39915.3257986111,2009-04-12,07:49:09
39.993629,116.326546,0,361,39915.3258333333,2009-04-12,07:49:12
39.993629,116.326547,0,361,39915.3258564815,2009-04-12,07:49:14
39.993629,116.326576,0,362,39915.3259143519,2009-04-12,07:49:19
39.993615,116.326627,0,364,39915.3259722222,2009-04-12,07:49:24
39.993619,116.326634,0,365,39915.3260300926,2009-04-12,07:49:29
39.993624,116.32664,0,365,39915.326087963,2009-04-12,07:49:34
39.993625,116.32664,0,365,39915.3261458333,2009-04-12,07:49:39
39.993625,116.32664,0,365,39915.3261805556,2009-04-12,07:49:42
39.993623,116.326635,0,365,39915.3262037037,2009-04-12,07:49:44
39.993597,116.326627,0,365,39915.3262615741,2009-04-12,07:49:49
39.993493,116.32665,0,366,39915.3263194444,2009-04-12,07:49:54
39.993228,116.32669,0,366,39915.3263773148,2009-04-12,07:49:59
39.992885,116.3267,0,364,39915.3264351852,2009-04-12,07:50:04
39.99253,116.326852,0,379,39915.3264930556,2009-04-12,07:50:09
39.992128,116.32706,0,415,39915.3265509259,2009-04-12,07:50:14
39.991829,116.327164,0,430,39915.3266087963,2009-04-12,07:50:19
39.991648,116.326992,0,441,39915.3266666667,2009-04-12,07:50:24
39.99155,116.326844,0,434,39915.326724537,2009-04-12,07:50:29
39.991524,116.326683,0,404,39915.3267824074,2009-04-12,07:50:34
39.99147,116.326327,0,382,39915.3268402778,2009-04-12,07:50:39
39.991434,116.325797,0,350,39915.3268981481,2009-04-12,07:50:44
39.991412,116.325329,0,347,39915.3269560185,2009-04-12,07:50:49
39.991423,116.324797,0,340,39915.3270138889,2009-04-12,07:50:54
39.991448,116.324254,0,327,39915.3270717593,2009-04-12,07:50:59
39.991445,116.323916,0,313,39915.3271296296,2009-04-12,07:51:04
39.991484,116.323603,0,311,39915.3271875,2009-04-12,07:51:09
39.991464,116.323193,0,299,39915.3272453704,2009-04-12,07:51:14
39.991432,116.322701,0,291,39915.3273032407,2009-04-12,07:51:19
39.991423,116.322336,0,280,39915.3273611111,2009-04-12,07:51:24
39.991429,116.321945,0,273,39915.3274189815,2009-04-12,07:51:29
39.991398,116.321445,0,266,39915.3274768519,2009-04-12,07:51:34
39.991386,116.320965,0,261,39915.3275347222,2009-04-12,07:51:39
39.991401,116.320482,0,250,39915.3275925926,2009-04-12,07:51:44
39.991366,116.319835,0,231,39915.327650463,2009-04-12,07:51:49
39.991338,116.319171,0,210,39915.3277083333,2009-04-12,07:51:54
39.991363,116.318756,0,197,39915.3277662037,2009-04-12,07:51:59
39.99137,116.318743,0,189,39915.3278240741,2009-04-12,07:52:04
39.99137,116.318743,0,189,39915.3278587963,2009-04-12,07:52:07
39.99137,116.318746,0,189,39915.3278819444,2009-04-12,07:52:09
39.991344,116.318691,0,188,39915.3279398148,2009-04-12,07:52:14
39.991299,116.318459,0,181,39915.3279976852,2009-04-12,07:52:19
39.991277,116.31809,0,181,39915.3280555556,2009-04-12,07:52:24
39.991244,116.317608,0,179,39915.3281134259,2009-04-12,07:52:29
39.991241,116.31704,0,178,39915.3281712963,2009-04-12,07:52:34
39.991264,116.316422,0,177,39915.3282291667,2009-04-12,07:52:39
39.991264,116.315809,0,178,39915.328287037,2009-04-12,07:52:44
39.991234,116.315097,0,179,39915.3283449074,2009-04-12,07:52:49
39.991183,116.314384,0,182,39915.3284027778,2009-04-12,07:52:54
39.991132,116.313661,0,183,39915.3284606481,2009-04-12,07:52:59
39.991086,116.31293,0,181,39915.3285185185,2009-04-12,07:53:04
39.991047,116.312261,0,178,39915.3285763889,2009-04-12,07:53:09
39.99101,116.311704,0,175,39915.3286342593,2009-04-12,07:53:14
39.990989,116.311154,0,173,39915.3286921296,2009-04-12,07:53:19
39.990978,116.310684,0,169,39915.32875,2009-04-12,07:53:24
39.990963,116.310413,0,159,39915.3288078704,2009-04-12,07:53:29
39.990961,116.310354,0,152,39915.3288657407,2009-04-12,07:53:34
39.990963,116.31037,0,152,39915.3289236111,2009-04-12,07:53:39
39.990965,116.310383,0,152,39915.3289814815,2009-04-12,07:53:44
39.990965,116.310384,0,152,39915.3290393518,2009-04-12,07:53:49
39.990965,116.310384,0,152,39915.3290740741,2009-04-12,07:53:52
39.990965,116.310382,0,152,39915.3290972222,2009-04-12,07:53:54
39.990964,116.310369,0,152,39915.3291550926,2009-04-12,07:53:59
39.99097,116.310342,0,151,39915.329212963,2009-04-12,07:54:04
39.990983,116.310308,0,151,39915.3292708333,2009-04-12,07:54:09
39.990997,116.310284,0,150,39915.3293287037,2009-04-12,07:54:14
39.991007,116.31026,0,150,39915.3293865741,2009-04-12,07:54:19
39.991002,116.310199,0,149,39915.3294444444,2009-04-12,07:54:24
39.991021,116.310038,0,150,39915.3295023148,2009-04-12,07:54:29
39.991167,116.309909,0,145,39915.3295601852,2009-04-12,07:54:34
39.991443,116.309824,0,149,39915.3296180556,2009-04-12,07:54:39
39.991837,116.309747,0,147,39915.3296759259,2009-04-12,07:54:44
39.992279,116.309709,0,147,39915.3297337963,2009-04-12,07:54:49
39.992778,116.309606,0,139,39915.3297916667,2009-04-12,07:54:54
39.993314,116.309475,0,139,39915.329849537,2009-04-12,07:54:59
39.993896,116.309421,0,140,39915.3299074074,2009-04-12,07:55:04
39.994483,116.309314,0,162,39915.3299652778,2009-04-12,07:55:09
39.995117,116.309262,0,156,39915.3300231481,2009-04-12,07:55:14
39.99576,116.309199,0,154,39915.3300810185,2009-04-12,07:55:19
39.996409,116.309138,0,153,39915.3301388889,2009-04-12,07:55:24
39.997063,116.309069,0,152,39915.3301967593,2009-04-12,07:55:29
39.997686,116.309015,0,149,39915.3302546296,2009-04-12,07:55:34
39.998101,116.308993,0,142,39915.3303125,2009-04-12,07:55:39
39.998252,116.309004,0,134,39915.3303703704,2009-04-12,07:55:44
39.998313,116.309008,0,123,39915.3304282407,2009-04-12,07:55:49
39.998304,116.309016,0,129,39915.3304861111,2009-04-12,07:55:54
39.998302,116.309017,0,129,39915.3305439815,2009-04-12,07:55:59
39.9983,116.309017,0,129,39915.3306018518,2009-04-12,07:56:04
39.9983,116.309018,0,129,39915.3306597222,2009-04-12,07:56:09
39.998299,116.309019,0,129,39915.3307175926,2009-04-12,07:56:14
39.998299,116.30902,0,128,39915.330775463,2009-04-12,07:56:19
39.998299,116.309021,0,128,39915.3308333333,2009-04-12,07:56:24
39.998299,116.309021,0,128,39915.3308912037,2009-04-12,07:56:29
39.998299,116.309022,0,128,39915.3309490741,2009-04-12,07:56:34
39.998299,116.309023,0,128,39915.3310069444,2009-04-12,07:56:39
39.998299,116.309024,0,128,39915.3310648148,2009-04-12,07:56:44
39.998299,116.309024,0,128,39915.3311226852,2009-04-12,07:56:49
39.998299,116.309025,0,128,39915.3311805556,2009-04-12,07:56:54
39.998299,116.309025,0,128,39915.3312384259,2009-04-12,07:56:59
39.998299,116.309026,0,128,39915.3312962963,2009-04-12,07:57:04
39.998299,116.309026,0,128,39915.3313541667,2009-04-12,07:57:09
39.998299,116.309026,0,127,39915.331412037,2009-04-12,07:57:14
39.998299,116.309026,0,127,39915.3314699074,2009-04-12,07:57:19
39.998299,116.309026,0,127,39915.3315046296,2009-04-12,07:57:22
39.998307,116.309027,0,127,39915.3315277778,2009-04-12,07:57:24
39.998478,116.309005,0,129,39915.3315856481,2009-04-12,07:57:29
39.998656,116.308839,0,128,39915.3316435185,2009-04-12,07:57:34
39.998684,116.308486,0,129,39915.3317013889,2009-04-12,07:57:39
39.998672,116.308045,0,135,39915.3317592593,2009-04-12,07:57:44
39.998657,116.307602,0,133,39915.3318171296,2009-04-12,07:57:49
39.998656,116.30734,0,132,39915.331875,2009-04-12,07:57:54
39.998655,116.307316,0,123,39915.3319328704,2009-04-12,07:57:59
39.998655,116.307316,0,123,39915.3319675926,2009-04-12,07:58:02
39.998655,116.307318,0,124,39915.3319907407,2009-04-12,07:58:04
39.99865,116.307258,0,126,39915.3320486111,2009-04-12,07:58:09
39.998643,116.307039,0,124,39915.3321064815,2009-04-12,07:58:14
39.998594,116.306715,0,124,39915.3321643519,2009-04-12,07:58:19
39.99857,116.306273,0,121,39915.3322222222,2009-04-12,07:58:24
39.998543,116.305804,0,126,39915.3322800926,2009-04-12,07:58:29
39.99855,116.305295,0,130,39915.332337963,2009-04-12,07:58:34
39.998573,116.304699,0,129,39915.3323958333,2009-04-12,07:58:39
39.998443,116.304066,0,127,39915.3324537037,2009-04-12,07:58:44
39.998288,116.303366,0,121,39915.3325115741,2009-04-12,07:58:49
39.998152,116.302738,0,119,39915.3325694444,2009-04-12,07:58:54
39.997887,116.302304,0,127,39915.3326273148,2009-04-12,07:58:59
39.997489,116.301987,0,135,39915.3326851852,2009-04-12,07:59:04
39.997084,116.301635,0,143,39915.3327430556,2009-04-12,07:59:09
39.996709,116.301282,0,150,39915.3328009259,2009-04-12,07:59:14
39.996436,116.300796,0,156,39915.3328587963,2009-04-12,07:59:19
39.996335,116.300076,0,151,39915.3329166667,2009-04-12,07:59:24
39.996258,116.299421,0,145,39915.332974537,2009-04-12,07:59:29
39.99624,116.298925,0,141,39915.3330324074,2009-04-12,07:59:34
39.996224,116.298476,0,135,39915.3330902778,2009-04-12,07:59:39
39.996143,116.29823,0,131,39915.3331481481,2009-04-12,07:59:44
39.995839,116.298211,0,134,39915.3332060185,2009-04-12,07:59:49
39.995414,116.29823,0,138,39915.3332638889,2009-04-12,07:59:54
39.994921,116.298255,0,142,39915.3333217593,2009-04-12,07:59:59
39.99443,116.298239,0,146,39915.3333796296,2009-04-12,08:00:04
39.99399,116.298263,0,149,39915.3334375,2009-04-12,08:00:09
39.993561,116.298256,0,151,39915.3334953704,2009-04-12,08:00:14
39.993179,116.298261,0,153,39915.3335532407,2009-04-12,08:00:19
39.992861,116.298271,0,155,39915.3336111111,2009-04-12,08:00:24
39.992654,116.298276,0,155,39915.3336689815,2009-04-12,08:00:29
39.992602,116.298237,0,157,39915.3337268519,2009-04-12,08:00:34
39.992604,116.298227,0,158,39915.3337847222,2009-04-12,08:00:39
39.992601,116.29821,0,158,39915.3338425926,2009-04-12,08:00:44
39.9926,116.298211,0,159,39915.333900463,2009-04-12,08:00:49
39.9926,116.298211,0,159,39915.3339351852,2009-04-12,08:00:52
39.992594,116.298217,0,159,39915.3339583333,2009-04-12,08:00:54
39.992376,116.298266,0,160,39915.3340162037,2009-04-12,08:00:59
39.992126,116.298352,0,162,39915.3340740741,2009-04-12,08:01:04
39.991939,116.298424,0,168,39915.3341319444,2009-04-12,08:01:09
39.9918,116.298421,0,172,39915.3341898148,2009-04-12,08:01:14
39.991697,116.298405,0,174,39915.3342476852,2009-04-12,08:01:19
39.991514,116.298442,0,179,39915.3343055556,2009-04-12,08:01:24
39.991262,116.29848,0,177,39915.3343634259,2009-04-12,08:01:29
39.990951,116.29855,0,178,39915.3344212963,2009-04-12,08:01:34
39.990589,116.298521,0,182,39915.3344791667,2009-04-12,08:01:39
39.990185,116.298448,0,184,39915.334537037,2009-04-12,08:01:44
39.989737,116.298432,0,180,39915.3345949074,2009-04-12,08:01:49
39.989466,116.298433,0,178,39915.3346527778,2009-04-12,08:01:54
39.989326,116.298064,0,170,39915.3347106481,2009-04-12,08:01:59
39.9893,116.297502,0,168,39915.3347685185,2009-04-12,08:02:04
39.989285,116.2969,0,168,39915.3348263889,2009-04-12,08:02:09
39.989267,116.296221,0,169,39915.3348842593,2009-04-12,08:02:14
39.989239,116.295515,0,171,39915.3349421296,2009-04-12,08:02:19
39.989217,116.294814,0,173,39915.335,2009-04-12,08:02:24
39.989162,116.294112,0,172,39915.3350578704,2009-04-12,08:02:29
39.989134,116.293557,0,165,39915.3351157407,2009-04-12,08:02:34
39.989122,116.293396,0,161,39915.3351736111,2009-04-12,08:02:39
39.989177,116.29331,0,155,39915.3352314815,2009-04-12,08:02:44
39.989336,116.293225,0,154,39915.3352893519,2009-04-12,08:02:49
39.989563,116.293088,0,149,39915.3353472222,2009-04-12,08:02:54
39.98987,116.292822,0,138,39915.3354050926,2009-04-12,08:02:59
39.990232,116.292431,0,132,39915.335462963,2009-04-12,08:03:04
39.990605,116.291972,0,130,39915.3355208333,2009-04-12,08:03:09
39.991028,116.291472,0,125,39915.3355787037,2009-04-12,08:03:14
39.991443,116.29096,0,123,39915.3356365741,2009-04-12,08:03:19
39.991788,116.290496,0,123,39915.3356944444,2009-04-12,08:03:24
39.992099,116.290169,0,112,39915.3357523148,2009-04-12,08:03:29
39.992396,116.289935,0,108,39915.3358101852,2009-04-12,08:03:34
39.992757,116.289699,0,102,39915.3358680556,2009-04-12,08:03:39
39.993219,116.28953,0,103,39915.3359259259,2009-04-12,08:03:44
39.993725,116.289438,0,107,39915.3359837963,2009-04-12,08:03:49
39.994213,116.289364,0,112,39915.3360416667,2009-04-12,08:03:54
39.994664,116.289274,0,113,39915.336099537,2009-04-12,08:03:59
39.994977,116.2892,0,115,39915.3361574074,2009-04-12,08:04:04
39.995114,116.289123,0,118,39915.3362152778,2009-04-12,08:04:09
39.995141,116.289035,0,119,39915.3362731481,2009-04-12,08:04:14
39.994903,116.289031,0,120,39915.3363310185,2009-04-12,08:04:19
39.994466,116.289095,0,121,39915.3363888889,2009-04-12,08:04:24
39.993919,116.289132,0,124,39915.3364467593,2009-04-12,08:04:29
39.993405,116.289218,0,129,39915.3365046296,2009-04-12,08:04:34
39.992897,116.289326,0,137,39915.3365625,2009-04-12,08:04:39
39.992487,116.289484,0,142,39915.3366203704,2009-04-12,08:04:44
39.992198,116.289561,0,142,39915.3366782407,2009-04-12,08:04:49
39.992162,116.289607,0,144,39915.3367361111,2009-04-12,08:04:54
39.992162,116.289607,0,144,39915.3367708333,2009-04-12,08:04:57
39.992166,116.289607,0,144,39915.3367939815,2009-04-12,08:04:59
39.992137,116.289634,0,145,39915.3368518518,2009-04-12,08:05:04
39.991991,116.289802,0,148,39915.3369097222,2009-04-12,08:05:09
39.991752,116.290092,0,148,39915.3369675926,2009-04-12,08:05:14
39.991464,116.290417,0,149,39915.337025463,2009-04-12,08:05:19
39.991145,116.290832,0,149,39915.3370833333,2009-04-12,08:05:24
39.990772,116.291275,0,146,39915.3371412037,2009-04-12,08:05:29
39.990393,116.291716,0,144,39915.3371990741,2009-04-12,08:05:34
39.990021,116.292172,0,142,39915.3372569444,2009-04-12,08:05:39
39.989623,116.292614,0,137,39915.3373148148,2009-04-12,08:05:44
39.989193,116.292889,0,135,39915.3373726852,2009-04-12,08:05:49
39.988836,116.29303,0,133,39915.3374305556,2009-04-12,08:05:54
39.988559,116.293097,0,134,39915.3374884259,2009-04-12,08:05:59
39.988358,116.293174,0,135,39915.3375462963,2009-04-12,08:06:04
39.98814,116.293248,0,137,39915.3376041667,2009-04-12,08:06:09
39.987804,116.293297,0,134,39915.337662037,2009-04-12,08:06:14
39.987393,116.293359,0,131,39915.3377199074,2009-04-12,08:06:19
39.986951,116.293453,0,131,39915.3377777778,2009-04-12,08:06:24
39.986453,116.293491,0,129,39915.3378356481,2009-04-12,08:06:29
39.985987,116.293503,0,124,39915.3378935185,2009-04-12,08:06:34
39.985489,116.293511,0,126,39915.3379513889,2009-04-12,08:06:39
39.984981,116.293416,0,129,39915.3380092593,2009-04-12,08:06:44
39.984551,116.293073,0,125,39915.3380671296,2009-04-12,08:06:49
39.984238,116.292527,0,123,39915.338125,2009-04-12,08:06:54
39.984068,116.291935,0,119,39915.3381828704,2009-04-12,08:06:59
39.983912,116.291476,0,117,39915.3382407407,2009-04-12,08:07:04
39.983784,116.291193,0,114,39915.3382986111,2009-04-12,08:07:09
39.983607,116.290969,0,114,39915.3383564815,2009-04-12,08:07:14
39.983497,116.290788,0,114,39915.3384143518,2009-04-12,08:07:19
39.983395,116.290631,0,116,39915.3384722222,2009-04-12,08:07:24
39.983266,116.29039,0,117,39915.3385300926,2009-04-12,08:07:29
39.983128,116.290113,0,119,39915.338587963,2009-04-12,08:07:34
39.982985,116.289804,0,121,39915.3386458333,2009-04-12,08:07:39
39.98289,116.289556,0,122,39915.3387037037,2009-04-12,08:07:44
39.982767,116.2893,0,123,39915.3387615741,2009-04-12,08:07:49
39.982557,116.288945,0,122,39915.3388194444,2009-04-12,08:07:54
39.982338,116.288499,0,119,39915.3388773148,2009-04-12,08:07:59
39.982066,116.288009,0,118,39915.3389351852,2009-04-12,08:08:04
39.981742,116.287454,0,116,39915.3389930556,2009-04-12,08:08:09
39.981355,116.28689,0,119,39915.3390509259,2009-04-12,08:08:14
39.980937,116.286345,0,116,39915.3391087963,2009-04-12,08:08:19
39.980451,116.285808,0,112,39915.3391666667,2009-04-12,08:08:24
39.979905,116.285243,0,106,39915.339224537,2009-04-12,08:08:29
39.979295,116.284629,0,100,39915.3392824074,2009-04-12,08:08:34
39.978652,116.284001,0,94,39915.3393402778,2009-04-12,08:08:39
39.978015,116.283388,0,90,39915.3393981481,2009-04-12,08:08:44
39.977393,116.282772,0,90,39915.3394560185,2009-04-12,08:08:49
39.976764,116.282184,0,93,39915.3395138889,2009-04-12,08:08:54
39.976158,116.281523,0,97,39915.3395717593,2009-04-12,08:08:59
39.975565,116.280851,0,103,39915.3396296296,2009-04-12,08:09:04
39.974999,116.280192,0,111,39915.3396875,2009-04-12,08:09:09
39.974476,116.279497,0,120,39915.3397453704,2009-04-12,08:09:14
39.973981,116.278758,0,127,39915.3398032407,2009-04-12,08:09:19
39.973503,116.277996,0,128,39915.3398611111,2009-04-12,08:09:24
39.973049,116.277201,0,128,39915.3399189815,2009-04-12,08:09:29
39.972612,116.276367,0,124,39915.3399768519,2009-04-12,08:09:34
39.972164,116.275507,0,118,39915.3400347222,2009-04-12,08:09:39
39.971729,116.274594,0,114,39915.3400925926,2009-04-12,08:09:44
39.971301,116.273682,0,111,39915.340150463,2009-04-12,08:09:49
39.970857,116.272787,0,112,39915.3402083333,2009-04-12,08:09:54
39.970428,116.271858,0,121,39915.3402662037,2009-04-12,08:09:59
39.969965,116.271025,0,133,39915.3403240741,2009-04-12,08:10:04
39.969447,116.270275,0,148,39915.3403819444,2009-04-12,08:10:09
39.968837,116.26962,0,160,39915.3404398148,2009-04-12,08:10:14
39.968152,116.269086,0,171,39915.3404976852,2009-04-12,08:10:19
39.967424,116.268701,0,174,39915.3405555556,2009-04-12,08:10:24
39.966654,116.268507,0,173,39915.3406134259,2009-04-12,08:10:29
39.96584,116.268389,0,168,39915.3406712963,2009-04-12,08:10:34
39.965016,116.268417,0,170,39915.3407291667,2009-04-12,08:10:39
39.964227,116.268515,0,173,39915.340787037,2009-04-12,08:10:44
39.963423,116.268586,0,175,39915.3408449074,2009-04-12,08:10:49
39.962593,116.268662,0,176,39915.3409027778,2009-04-12,08:10:54
39.961754,116.268761,0,174,39915.3409606481,2009-04-12,08:10:59
39.960926,116.268846,0,169,39915.3410185185,2009-04-12,08:11:04
39.960145,116.268932,0,165,39915.3410763889,2009-04-12,08:11:09
39.959442,116.269008,0,165,39915.3411342593,2009-04-12,08:11:14
39.958744,116.269044,0,165,39915.3411921296,2009-04-12,08:11:19
39.958055,116.269111,0,164,39915.34125,2009-04-12,08:11:24
39.957465,116.269182,0,165,39915.3413078704,2009-04-12,08:11:29
39.956996,116.269248,0,164,39915.3413657407,2009-04-12,08:11:34
39.956678,116.269301,0,173,39915.3414236111,2009-04-12,08:11:39
39.956336,116.269286,0,176,39915.3414814815,2009-04-12,08:11:44
39.955949,116.269301,0,180,39915.3415393519,2009-04-12,08:11:49
39.955478,116.269351,0,185,39915.3415972222,2009-04-12,08:11:54
39.954989,116.269406,0,190,39915.3416550926,2009-04-12,08:11:59
39.954487,116.269432,0,196,39915.341712963,2009-04-12,08:12:04
39.954124,116.269424,0,200,39915.3417708333,2009-04-12,08:12:09
39.954001,116.26941,0,198,39915.3418287037,2009-04-12,08:12:14
39.954017,116.269415,0,196,39915.3418865741,2009-04-12,08:12:19
39.954017,116.269415,0,196,39915.3419212963,2009-04-12,08:12:22
39.954013,116.269415,0,196,39915.3419444444,2009-04-12,08:12:24
39.95392,116.269442,0,198,39915.3420023148,2009-04-12,08:12:29
39.953658,116.269488,0,202,39915.3420601852,2009-04-12,08:12:34
39.953306,116.269499,0,203,39915.3421180556,2009-04-12,08:12:39
39.952869,116.269457,0,203,39915.3421759259,2009-04-12,08:12:44
39.952364,116.26933,0,189,39915.3422337963,2009-04-12,08:12:49
39.951845,116.26925,0,190,39915.3422916667,2009-04-12,08:12:54
39.951286,116.269155,0,188,39915.342349537,2009-04-12,08:12:59
39.95071,116.269086,0,185,39915.3424074074,2009-04-12,08:13:04
39.950115,116.268994,0,175,39915.3424652778,2009-04-12,08:13:09
39.94958,116.268879,0,164,39915.3425231481,2009-04-12,08:13:14
39.949044,116.268737,0,160,39915.3425810185,2009-04-12,08:13:19
39.948489,116.268595,0,150,39915.3426388889,2009-04-12,08:13:24
39.947936,116.268427,0,145,39915.3426967593,2009-04-12,08:13:29
39.947427,116.268217,0,144,39915.3427546296,2009-04-12,08:13:34
39.946957,116.268082,0,141,39915.3428125,2009-04-12,08:13:39
39.946668,116.268017,0,143,39915.3428703704,2009-04-12,08:13:44
39.946563,116.26801,0,146,39915.3429282407,2009-04-12,08:13:49
39.946555,116.267999,0,142,39915.3429861111,2009-04-12,08:13:54
39.946551,116.267999,0,141,39915.3430439815,2009-04-12,08:13:59
39.946551,116.267999,0,141,39915.3431018519,2009-04-12,08:14:04
39.946547,116.267998,0,141,39915.3431597222,2009-04-12,08:14:09
39.94654,116.267997,0,142,39915.3432175926,2009-04-12,08:14:14
39.946541,116.267997,0,142,39915.343275463,2009-04-12,08:14:19
39.946541,116.267997,0,142,39915.3433333333,2009-04-12,08:14:24
39.946543,116.267997,0,141,39915.3433912037,2009-04-12,08:14:29
39.946544,116.267998,0,141,39915.3434490741,2009-04-12,08:14:34
39.946544,116.267998,0,141,39915.3435069444,2009-04-12,08:14:39
39.946545,116.267999,0,142,39915.3435648148,2009-04-12,08:14:44
39.946545,116.267999,0,142,39915.3436226852,2009-04-12,08:14:49
39.946546,116.268,0,142,39915.3436805556,2009-04-12,08:14:54
39.946547,116.268,0,142,39915.3437384259,2009-04-12,08:14:59
39.946547,116.268,0,142,39915.3437962963,2009-04-12,08:15:04
39.946548,116.268,0,142,39915.3438541667,2009-04-12,08:15:09
39.946549,116.268,0,142,39915.343912037,2009-04-12,08:15:14
39.946549,116.268,0,142,39915.3439467593,2009-04-12,08:15:17
39.946549,116.268,0,142,39915.3439699074,2009-04-12,08:15:19
39.946489,116.267994,0,143,39915.3440277778,2009-04-12,08:15:24
39.946274,116.267963,0,140,39915.3440856481,2009-04-12,08:15:29
39.945979,116.267921,0,141,39915.3441435185,2009-04-12,08:15:34
39.945652,116.267885,0,145,39915.3442013889,2009-04-12,08:15:39
39.94535,116.267866,0,152,39915.3442592593,2009-04-12,08:15:44
39.945124,116.267842,0,157,39915.3443171296,2009-04-12,08:15:49
39.944828,116.267795,0,164,39915.344375,2009-04-12,08:15:54
39.944458,116.267752,0,161,39915.3444328704,2009-04-12,08:15:59
39.944051,116.267744,0,162,39915.3444907407,2009-04-12,08:16:04
39.943642,116.267775,0,159,39915.3445486111,2009-04-12,08:16:09
39.943213,116.267818,0,158,39915.3446064815,2009-04-12,08:16:14
39.942758,116.267845,0,158,39915.3446643518,2009-04-12,08:16:19
39.942366,116.267822,0,155,39915.3447222222,2009-04-12,08:16:24
39.942013,116.267797,0,152,39915.3447800926,2009-04-12,08:16:29
39.941747,116.267753,0,151,39915.344837963,2009-04-12,08:16:34
39.941741,116.267722,0,151,39915.3448958333,2009-04-12,08:16:39
39.941741,116.267722,0,151,39915.3449305556,2009-04-12,08:16:42
39.941741,116.267722,0,150,39915.3449537037,2009-04-12,08:16:44
39.941728,116.267721,0,150,39915.3450115741,2009-04-12,08:16:49
39.941529,116.267773,0,148,39915.3450694444,2009-04-12,08:16:54
39.941226,116.267839,0,150,39915.3451273148,2009-04-12,08:16:59
39.940836,116.267866,0,151,39915.3451851852,2009-04-12,08:17:04
39.940432,116.267832,0,153,39915.3452430556,2009-04-12,08:17:09
39.940007,116.267838,0,158,39915.3453009259,2009-04-12,08:17:14
39.939537,116.267816,0,155,39915.3453587963,2009-04-12,08:17:19
39.939009,116.267805,0,149,39915.3454166667,2009-04-12,08:17:24
39.938479,116.267799,0,142,39915.345474537,2009-04-12,08:17:29
39.938037,116.267806,0,134,39915.3455324074,2009-04-12,08:17:34
39.937702,116.267804,0,131,39915.3455902778,2009-04-12,08:17:39
39.93731,116.267806,0,130,39915.3456481481,2009-04-12,08:17:44
39.936903,116.267857,0,138,39915.3457060185,2009-04-12,08:17:49
39.9365,116.267897,0,147,39915.3457638889,2009-04-12,08:17:54
39.936132,116.267935,0,153,39915.3458217593,2009-04-12,08:17:59
39.93564,116.267993,0,163,39915.3458796296,2009-04-12,08:18:04
39.935073,116.268031,0,174,39915.3459375,2009-04-12,08:18:09
39.934421,116.268114,0,175,39915.3459953704,2009-04-12,08:18:14
39.93373,116.26817,0,163,39915.3460532407,2009-04-12,08:18:19
39.933065,116.26827,0,162,39915.3461111111,2009-04-12,08:18:24
39.932421,116.268338,0,165,39915.3461689815,2009-04-12,08:18:29
39.931955,116.26839,0,171,39915.3462268518,2009-04-12,08:18:34
39.931689,116.268426,0,174,39915.3462847222,2009-04-12,08:18:39
39.93145,116.268428,0,165,39915.3463425926,2009-04-12,08:18:44
39.931276,116.268468,0,162,39915.346400463,2009-04-12,08:18:49
39.93111,116.26849,0,167,39915.3464583333,2009-04-12,08:18:54
39.930885,116.268534,0,164,39915.3465162037,2009-04-12,08:18:59
39.93059,116.268569,0,178,39915.3465740741,2009-04-12,08:19:04
39.930252,116.268622,0,184,39915.3466319444,2009-04-12,08:19:09
39.929862,116.268703,0,184,39915.3466898148,2009-04-12,08:19:14
39.929433,116.268766,0,180,39915.3467476852,2009-04-12,08:19:19
39.928971,116.268831,0,187,39915.3468055556,2009-04-12,08:19:24
39.92843,116.268864,0,186,39915.3468634259,2009-04-12,08:19:29
39.927882,116.268907,0,189,39915.3469212963,2009-04-12,08:19:34
39.927283,116.268957,0,189,39915.3469791667,2009-04-12,08:19:39
39.926628,116.268993,0,182,39915.347037037,2009-04-12,08:19:44
39.925973,116.269016,0,174,39915.3470949074,2009-04-12,08:19:49
39.925284,116.269036,0,168,39915.3471527778,2009-04-12,08:19:54
39.924496,116.26901,0,156,39915.3472106481,2009-04-12,08:19:59
39.923669,116.268997,0,148,39915.3472685185,2009-04-12,08:20:04
39.922858,116.26897,0,143,39915.3473263889,2009-04-12,08:20:09
39.922094,116.268945,0,138,39915.3473842593,2009-04-12,08:20:14
39.921385,116.268942,0,138,39915.3474421296,2009-04-12,08:20:19
39.920729,116.268912,0,141,39915.3475,2009-04-12,08:20:24
39.920172,116.26889,0,141,39915.3475578704,2009-04-12,08:20:29
39.919781,116.268885,0,147,39915.3476157407,2009-04-12,08:20:34
39.919433,116.268881,0,148,39915.3476736111,2009-04-12,08:20:39
39.919029,116.268886,0,156,39915.3477314815,2009-04-12,08:20:44
39.918587,116.268872,0,165,39915.3477893519,2009-04-12,08:20:49
39.918176,116.268855,0,168,39915.3478472222,2009-04-12,08:20:54
39.917875,116.268837,0,179,39915.3479050926,2009-04-12,08:20:59
39.917662,116.268807,0,180,39915.347962963,2009-04-12,08:21:04
39.91737,116.268748,0,189,39915.3480208333,2009-04-12,08:21:09
39.917048,116.268701,0,193,39915.3480787037,2009-04-12,08:21:14
39.916645,116.268644,0,198,39915.3481365741,2009-04-12,08:21:19
39.916157,116.268574,0,197,39915.3481944444,2009-04-12,08:21:24
39.915637,116.268504,0,189,39915.3482523148,2009-04-12,08:21:29
39.915065,116.268449,0,188,39915.3483101852,2009-04-12,08:21:34
39.914416,116.268342,0,183,39915.3483680556,2009-04-12,08:21:39
39.91374,116.268236,0,178,39915.3484259259,2009-04-12,08:21:44
39.913134,116.268124,0,175,39915.3484837963,2009-04-12,08:21:49
39.912588,116.268041,0,174,39915.3485416667,2009-04-12,08:21:54
39.912013,116.267961,0,176,39915.348599537,2009-04-12,08:21:59
39.911409,116.267881,0,186,39915.3486574074,2009-04-12,08:22:04
39.910775,116.267824,0,197,39915.3487152778,2009-04-12,08:22:09
39.910131,116.267807,0,204,39915.3487731481,2009-04-12,08:22:14
39.909488,116.267809,0,218,39915.3488310185,2009-04-12,08:22:19
39.908833,116.267838,0,215,39915.3488888889,2009-04-12,08:22:24
39.90819,116.267847,0,206,39915.3489467593,2009-04-12,08:22:29
39.907549,116.267851,0,212,39915.3490046296,2009-04-12,08:22:34
39.906908,116.26782,0,190,39915.3490625,2009-04-12,08:22:39
39.90625,116.267809,0,201,39915.3491203704,2009-04-12,08:22:44
39.905559,116.267814,0,205,39915.3491782407,2009-04-12,08:22:49
39.904859,116.267812,0,204,39915.3492361111,2009-04-12,08:22:54
39.904187,116.267808,0,217,39915.3492939815,2009-04-12,08:22:59
39.90348,116.267828,0,227,39915.3493518519,2009-04-12,08:23:04
39.902744,116.267804,0,220,39915.3494097222,2009-04-12,08:23:09
39.902002,116.267792,0,199,39915.3494675926,2009-04-12,08:23:14
39.901236,116.267758,0,183,39915.349525463,2009-04-12,08:23:19
39.900471,116.267725,0,166,39915.3495833333,2009-04-12,08:23:24
39.899729,116.26773,0,167,39915.3496412037,2009-04-12,08:23:29
39.899023,116.267698,0,160,39915.3496990741,2009-04-12,08:23:34
39.898342,116.267698,0,152,39915.3497569444,2009-04-12,08:23:39
39.897834,116.267647,0,152,39915.3498148148,2009-04-12,08:23:44
39.897417,116.267363,0,148,39915.3498726852,2009-04-12,08:23:49
39.897085,116.26684,0,143,39915.3499305556,2009-04-12,08:23:54
39.896838,116.266207,0,138,39915.3499884259,2009-04-12,08:23:59
39.89659,116.265505,0,134,39915.3500462963,2009-04-12,08:24:04
39.896296,116.264717,0,127,39915.3501041667,2009-04-12,08:24:09
39.896024,116.2639,0,117,39915.350162037,2009-04-12,08:24:14
39.895868,116.263008,0,108,39915.3502199074,2009-04-12,08:24:19
39.89583,116.262126,0,110,39915.3502777778,2009-04-12,08:24:24
39.8958,116.261257,0,113,39915.3503356481,2009-04-12,08:24:29
39.89578,116.260383,0,118,39915.3503935185,2009-04-12,08:24:34
39.895774,116.259507,0,123,39915.3504513889,2009-04-12,08:24:39
39.895779,116.25858,0,127,39915.3505092593,2009-04-12,08:24:44
39.895774,116.257607,0,131,39915.3505671296,2009-04-12,08:24:49
39.895768,116.256536,0,132,39915.350625,2009-04-12,08:24:54
39.895768,116.255408,0,127,39915.3506828704,2009-04-12,08:24:59
39.895765,116.254244,0,126,39915.3507407407,2009-04-12,08:25:04
39.895759,116.253097,0,125,39915.3507986111,2009-04-12,08:25:09
39.895758,116.25195,0,127,39915.3508564815,2009-04-12,08:25:14
39.895768,116.250776,0,126,39915.3509143519,2009-04-12,08:25:19
39.895786,116.249622,0,129,39915.3509722222,2009-04-12,08:25:24
39.895774,116.248518,0,132,39915.3510300926,2009-04-12,08:25:29
39.895762,116.24744,0,139,39915.351087963,2009-04-12,08:25:34
39.895753,116.246332,0,142,39915.3511458333,2009-04-12,08:25:39
39.895748,116.245225,0,141,39915.3512037037,2009-04-12,08:25:44
39.89575,116.244069,0,137,39915.3512615741,2009-04-12,08:25:49
39.895749,116.242913,0,134,39915.3513194444,2009-04-12,08:25:54
39.895743,116.241763,0,136,39915.3513773148,2009-04-12,08:25:59
39.89574,116.240603,0,138,39915.3514351852,2009-04-12,08:26:04
39.895731,116.239424,0,137,39915.3514930556,2009-04-12,08:26:09
39.895732,116.238267,0,137,39915.3515509259,2009-04-12,08:26:14
39.895731,116.237084,0,136,39915.3516087963,2009-04-12,08:26:19
39.895722,116.235934,0,138,39915.3516666667,2009-04-12,08:26:24
39.895725,116.234774,0,138,39915.351724537,2009-04-12,08:26:29
39.895721,116.233602,0,141,39915.3517824074,2009-04-12,08:26:34
39.895735,116.232449,0,146,39915.3518402778,2009-04-12,08:26:39
39.895751,116.231341,0,151,39915.3518981481,2009-04-12,08:26:44
39.895749,116.23024,0,159,39915.3519560185,2009-04-12,08:26:49
39.895742,116.229115,0,161,39915.3520138889,2009-04-12,08:26:54
39.895763,116.227943,0,160,39915.3520717593,2009-04-12,08:26:59
39.895756,116.226746,0,152,39915.3521296296,2009-04-12,08:27:04
39.895743,116.225607,0,154,39915.3521875,2009-04-12,08:27:09
39.895732,116.224549,0,163,39915.3522453704,2009-04-12,08:27:14
39.895725,116.223521,0,169,39915.3523032407,2009-04-12,08:27:19
39.895725,116.222461,0,171,39915.3523611111,2009-04-12,08:27:24
39.895732,116.221333,0,171,39915.3524189815,2009-04-12,08:27:29
39.895746,116.220166,0,169,39915.3524768518,2009-04-12,08:27:34
39.89574,116.219014,0,165,39915.3525347222,2009-04-12,08:27:39
39.895742,116.217895,0,167,39915.3525925926,2009-04-12,08:27:44
39.895768,116.216759,0,169,39915.352650463,2009-04-12,08:27:49
39.895778,116.21562,0,171,39915.3527083333,2009-04-12,08:27:54
39.895742,116.214493,0,172,39915.3527662037,2009-04-12,08:27:59
39.895697,116.213359,0,175,39915.3528240741,2009-04-12,08:28:04
39.895615,116.212207,0,177,39915.3528819444,2009-04-12,08:28:09
39.89548,116.211049,0,179,39915.3529398148,2009-04-12,08:28:14
39.895277,116.209946,0,182,39915.3529976852,2009-04-12,08:28:19
39.895003,116.208901,0,187,39915.3530555556,2009-04-12,08:28:24
39.894682,116.20793,0,192,39915.3531134259,2009-04-12,08:28:29
39.894314,116.207,0,198,39915.3531712963,2009-04-12,08:28:34
39.893887,116.206097,0,200,39915.3532291667,2009-04-12,08:28:39
39.893475,116.205244,0,202,39915.353287037,2009-04-12,08:28:44
39.893112,116.204436,0,204,39915.3533449074,2009-04-12,08:28:49
39.892779,116.20375,0,202,39915.3534027778,2009-04-12,08:28:54
39.892405,116.203209,0,197,39915.3534606481,2009-04-12,08:28:59
39.891866,116.202978,0,193,39915.3535185185,2009-04-12,08:29:04
39.891273,116.203189,0,192,39915.3535763889,2009-04-12,08:29:09
39.890783,116.203693,0,197,39915.3536342593,2009-04-12,08:29:14
39.89031,116.204253,0,199,39915.3536921296,2009-04-12,08:29:19
39.889841,116.204755,0,202,39915.35375,2009-04-12,08:29:24
39.88933,116.205019,0,207,39915.3538078704,2009-04-12,08:29:29
39.888724,116.204992,0,208,39915.3538657407,2009-04-12,08:29:34
39.888069,116.204905,0,215,39915.3539236111,2009-04-12,08:29:39
39.887388,116.204737,0,217,39915.3539814815,2009-04-12,08:29:44
39.886671,116.204498,0,217,39915.3540393518,2009-04-12,08:29:49
39.885964,116.204205,0,218,39915.3540972222,2009-04-12,08:29:54
39.885247,116.203886,0,219,39915.3541550926,2009-04-12,08:29:59
39.884539,116.20357,0,226,39915.354212963,2009-04-12,08:30:04
39.883817,116.203233,0,231,39915.3542708333,2009-04-12,08:30:09
39.883079,116.202911,0,233,39915.3543287037,2009-04-12,08:30:14
39.882323,116.202597,0,237,39915.3543865741,2009-04-12,08:30:19
39.881549,116.202329,0,242,39915.3544444444,2009-04-12,08:30:24
39.880744,116.202079,0,244,39915.3545023148,2009-04-12,08:30:29
39.879914,116.201856,0,243,39915.3545601852,2009-04-12,08:30:34
39.879063,116.20171,0,246,39915.3546180556,2009-04-12,08:30:39
39.878226,116.201632,0,248,39915.3546759259,2009-04-12,08:30:44
39.877356,116.201597,0,249,39915.3547337963,2009-04-12,08:30:49
39.876449,116.201632,0,241,39915.3547916667,2009-04-12,08:30:54
39.875519,116.201728,0,228,39915.354849537,2009-04-12,08:30:59
39.87458,116.201873,0,218,39915.3549074074,2009-04-12,08:31:04
39.87364,116.202113,0,212,39915.3549652778,2009-04-12,08:31:09
39.872715,116.202412,0,218,39915.3550231481,2009-04-12,08:31:14
39.871788,116.202771,0,220,39915.3550810185,2009-04-12,08:31:19
39.87088,116.203185,0,223,39915.3551388889,2009-04-12,08:31:24
39.870004,116.203684,0,231,39915.3551967593,2009-04-12,08:31:29
39.869122,116.204263,0,234,39915.3552546296,2009-04-12,08:31:34
39.868261,116.204872,0,247,39915.3553125,2009-04-12,08:31:39
39.867411,116.205526,0,261,39915.3553703704,2009-04-12,08:31:44
39.866579,116.206154,0,266,39915.3554282407,2009-04-12,08:31:49
39.865787,116.206766,0,280,39915.3554861111,2009-04-12,08:31:54
39.865019,116.207365,0,290,39915.3555439815,2009-04-12,08:31:59
39.864258,116.207948,0,291,39915.3556018519,2009-04-12,08:32:04
39.863486,116.208545,0,285,39915.3556597222,2009-04-12,08:32:09
39.862699,116.209152,0,261,39915.3557175926,2009-04-12,08:32:14
39.861892,116.209783,0,255,39915.355775463,2009-04-12,08:32:19
39.861079,116.210401,0,253,39915.3558333333,2009-04-12,08:32:24
39.86025,116.211061,0,261,39915.3558912037,2009-04-12,08:32:29
39.859422,116.211674,0,255,39915.3559490741,2009-04-12,08:32:34
39.8586,116.212318,0,251,39915.3560069444,2009-04-12,08:32:39
39.857752,116.212943,0,243,39915.3560648148,2009-04-12,08:32:44
39.856858,116.213468,0,219,39915.3561226852,2009-04-12,08:32:49
39.855955,116.213898,0,210,39915.3561805556,2009-04-12,08:32:54
39.855009,116.214205,0,203,39915.3562384259,2009-04-12,08:32:59
39.854038,116.214396,0,196,39915.3562962963,2009-04-12,08:33:04
39.853086,116.214542,0,195,39915.3563541667,2009-04-12,08:33:09
39.852126,116.214684,0,197,39915.356412037,2009-04-12,08:33:14
39.851194,116.214805,0,189,39915.3564699074,2009-04-12,08:33:19
39.850309,116.21494,0,195,39915.3565277778,2009-04-12,08:33:24
39.849384,116.215108,0,189,39915.3565856481,2009-04-12,08:33:29
39.847741,116.215781,0,168,39915.3567013889,2009-04-12,08:33:39
39.847002,116.216298,0,142,39915.3567592593,2009-04-12,08:33:44
39.846251,116.216924,0,157,39915.3568171296,2009-04-12,08:33:49
39.845503,116.217589,0,169,39915.356875,2009-04-12,08:33:54
39.844745,116.218314,0,172,39915.3569328704,2009-04-12,08:33:59
39.843976,116.21905,0,173,39915.3569907407,2009-04-12,08:34:04
39.843202,116.219732,0,178,39915.3570486111,2009-04-12,08:34:09
39.842452,116.220451,0,184,39915.3571064815,2009-04-12,08:34:14
39.841716,116.221166,0,193,39915.3571643519,2009-04-12,08:34:19
39.840993,116.221878,0,207,39915.3572222222,2009-04-12,08:34:24
39.840293,116.222595,0,220,39915.3572800926,2009-04-12,08:34:29
39.839573,116.223313,0,220,39915.357337963,2009-04-12,08:34:34
39.838847,116.224098,0,217,39915.3573958333,2009-04-12,08:34:39
39.838147,116.224873,0,221,39915.3574537037,2009-04-12,08:34:44
39.837446,116.225635,0,225,39915.3575115741,2009-04-12,08:34:49
39.83674,116.226336,0,230,39915.3575694444,2009-04-12,08:34:54
39.835951,116.226968,0,229,39915.3576273148,2009-04-12,08:34:59
39.835173,116.227628,0,232,39915.3576851852,2009-04-12,08:35:04
39.8344,116.228274,0,229,39915.3577430556,2009-04-12,08:35:09
39.833616,116.228945,0,226,39915.3578009259,2009-04-12,08:35:14
39.832917,116.229739,0,222,39915.3578587963,2009-04-12,08:35:19
39.832304,116.230657,0,213,39915.3579166667,2009-04-12,08:35:24
39.831794,116.231675,0,207,39915.357974537,2009-04-12,08:35:29
39.831409,116.232769,0,198,39915.3580324074,2009-04-12,08:35:34
39.831075,116.233899,0,194,39915.3580902778,2009-04-12,08:35:39
39.830791,116.235031,0,183,39915.3581481481,2009-04-12,08:35:44
39.830486,116.236176,0,174,39915.3582060185,2009-04-12,08:35:49
39.830196,116.237304,0,165,39915.3582638889,2009-04-12,08:35:54
39.829839,116.238436,0,155,39915.3583217593,2009-04-12,08:35:59
39.829402,116.23953,0,148,39915.3583796296,2009-04-12,08:36:04
39.828872,116.240545,0,140,39915.3584375,2009-04-12,08:36:09
39.828239,116.241456,0,145,39915.3584953704,2009-04-12,08:36:14
39.827549,116.242268,0,137,39915.3585532407,2009-04-12,08:36:19
39.826812,116.242989,0,144,39915.3586111111,2009-04-12,08:36:24
39.826035,116.243633,0,149,39915.3586689815,2009-04-12,08:36:29
39.825284,116.244289,0,155,39915.3587268519,2009-04-12,08:36:34
39.824528,116.244944,0,170,39915.3587847222,2009-04-12,08:36:39
39.823777,116.245602,0,174,39915.3588425926,2009-04-12,08:36:44
39.823005,116.246293,0,176,39915.358900463,2009-04-12,08:36:49
39.822227,116.247011,0,184,39915.3589583333,2009-04-12,08:36:54
39.82137,116.247708,0,192,39915.3590162037,2009-04-12,08:36:59
39.820552,116.24843,0,202,39915.3590740741,2009-04-12,08:37:04
39.819736,116.249131,0,215,39915.3591319444,2009-04-12,08:37:09
39.818928,116.249828,0,210,39915.3591898148,2009-04-12,08:37:14
39.818138,116.250523,0,210,39915.3592476852,2009-04-12,08:37:19
39.817328,116.25123,0,195,39915.3593055556,2009-04-12,08:37:24
39.816514,116.251943,0,184,39915.3593634259,2009-04-12,08:37:29
39.815713,116.252635,0,174,39915.3594212963,2009-04-12,08:37:34
39.814922,116.253316,0,169,39915.3594791667,2009-04-12,08:37:39
39.814136,116.253992,0,167,39915.359537037,2009-04-12,08:37:44
39.813377,116.254665,0,173,39915.3595949074,2009-04-12,08:37:49
39.812613,116.255305,0,181,39915.3596527778,2009-04-12,08:37:54
39.811819,116.255922,0,190,39915.3597106481,2009-04-12,08:37:59
39.811004,116.256524,0,198,39915.3597685185,2009-04-12,08:38:04
39.81014,116.257081,0,204,39915.3598263889,2009-04-12,08:38:09
39.809243,116.257551,0,185,39915.3598842593,2009-04-12,08:38:14
39.808335,116.257984,0,181,39915.3599421296,2009-04-12,08:38:19
39.807416,116.258359,0,177,39915.36,2009-04-12,08:38:24
39.806464,116.258686,0,183,39915.3600578704,2009-04-12,08:38:29
39.805511,116.258965,0,189,39915.3601157407,2009-04-12,08:38:34
39.804564,116.259185,0,202,39915.3601736111,2009-04-12,08:38:39
39.803604,116.259341,0,211,39915.3602314815,2009-04-12,08:38:44
39.802631,116.25941,0,196,39915.3602893518,2009-04-12,08:38:49
39.801664,116.259489,0,199,39915.3603472222,2009-04-12,08:38:54
39.800697,116.259544,0,191,39915.3604050926,2009-04-12,08:38:59
39.799727,116.259582,0,185,39915.360462963,2009-04-12,08:39:04
39.79876,116.259629,0,180,39915.3605208333,2009-04-12,08:39:09
39.797796,116.259741,0,182,39915.3605787037,2009-04-12,08:39:14
39.796821,116.259907,0,192,39915.3606365741,2009-04-12,08:39:19
39.795878,116.260152,0,179,39915.3606944444,2009-04-12,08:39:24
39.794937,116.260433,0,176,39915.3607523148,2009-04-12,08:39:29
39.794009,116.260762,0,179,39915.3608101852,2009-04-12,08:39:34
39.793091,116.261092,0,186,39915.3608680556,2009-04-12,08:39:39
39.792178,116.261425,0,192,39915.3609259259,2009-04-12,08:39:44
39.791262,116.261748,0,197,39915.3609837963,2009-04-12,08:39:49
39.790357,116.262084,0,214,39915.3610416667,2009-04-12,08:39:54
39.789443,116.262412,0,205,39915.361099537,2009-04-12,08:39:59
39.788519,116.262742,0,199,39915.3611574074,2009-04-12,08:40:04
39.787625,116.26308,0,199,39915.3612152778,2009-04-12,08:40:09
39.786713,116.263399,0,189,39915.3612731481,2009-04-12,08:40:14
39.785815,116.263731,0,186,39915.3613310185,2009-04-12,08:40:19
39.784922,116.264029,0,171,39915.3613888889,2009-04-12,08:40:24
39.784069,116.264361,0,174,39915.3614467593,2009-04-12,08:40:29
39.783194,116.264706,0,171,39915.3615046296,2009-04-12,08:40:34
39.7823,116.265013,0,167,39915.3615625,2009-04-12,08:40:39
39.78137,116.265332,0,167,39915.3616203704,2009-04-12,08:40:44
39.780423,116.26573,0,172,39915.3616782407,2009-04-12,08:40:49
39.77949,116.266172,0,180,39915.3617361111,2009-04-12,08:40:54
39.778607,116.266658,0,175,39915.3617939815,2009-04-12,08:40:59
39.777743,116.267208,0,176,39915.3618518518,2009-04-12,08:41:04
39.776897,116.267838,0,170,39915.3619097222,2009-04-12,08:41:09
39.776078,116.268569,0,170,39915.3619675926,2009-04-12,08:41:14
39.775327,116.269394,0,167,39915.362025463,2009-04-12,08:41:19
39.774654,116.270309,0,167,39915.3620833333,2009-04-12,08:41:24
39.774062,116.271228,0,162,39915.3621412037,2009-04-12,08:41:29
39.773597,116.272192,0,169,39915.3621990741,2009-04-12,08:41:34
39.77319,116.273187,0,174,39915.3622569444,2009-04-12,08:41:39
39.772873,116.274194,0,174,39915.3623148148,2009-04-12,08:41:44
39.772635,116.275213,0,183,39915.3623726852,2009-04-12,08:41:49
39.77248,116.27626,0,190,39915.3624305556,2009-04-12,08:41:54
39.772382,116.277363,0,192,39915.3624884259,2009-04-12,08:41:59
39.772349,116.278508,0,192,39915.3625462963,2009-04-12,08:42:04
39.772403,116.279697,0,192,39915.3626041667,2009-04-12,08:42:09
39.772529,116.280893,0,188,39915.362662037,2009-04-12,08:42:14
39.772753,116.282048,0,184,39915.3627199074,2009-04-12,08:42:19
39.773026,116.283118,0,168,39915.3627777778,2009-04-12,08:42:24
39.77336,116.284153,0,153,39915.3628356481,2009-04-12,08:42:29
39.773758,116.285164,0,139,39915.3628935185,2009-04-12,08:42:34
39.774163,116.286155,0,130,39915.3629513889,2009-04-12,08:42:39
39.774539,116.287063,0,124,39915.3630092593,2009-04-12,08:42:44
39.774891,116.287875,0,121,39915.3630671296,2009-04-12,08:42:49
39.775174,116.288599,0,116,39915.363125,2009-04-12,08:42:54
39.775383,116.289301,0,109,39915.3631828704,2009-04-12,08:42:59
39.775538,116.289812,0,104,39915.3632407407,2009-04-12,08:43:04
39.775612,116.290099,0,99,39915.3632986111,2009-04-12,08:43:09
39.775638,116.29027,0,95,39915.3633564815,2009-04-12,08:43:14
39.775537,116.290468,0,90,39915.3634143519,2009-04-12,08:43:19
39.775264,116.290694,0,84,39915.3634722222,2009-04-12,08:43:24
39.774947,116.290956,0,83,39915.3635300926,2009-04-12,08:43:29
39.774551,116.291278,0,84,39915.363587963,2009-04-12,08:43:34
39.774142,116.291667,0,91,39915.3636458333,2009-04-12,08:43:39
39.773642,116.292062,0,95,39915.3637037037,2009-04-12,08:43:44
39.77317,116.292496,0,96,39915.3637615741,2009-04-12,08:43:49
39.772715,116.292865,0,100,39915.3638194444,2009-04-12,08:43:54
39.772266,116.29325,0,101,39915.3638773148,2009-04-12,08:43:59
39.771803,116.293664,0,105,39915.3639351852,2009-04-12,08:44:04
39.77128,116.294095,0,107,39915.3639930556,2009-04-12,08:44:09
39.770734,116.294563,0,108,39915.3640509259,2009-04-12,08:44:14
39.770161,116.295015,0,108,39915.3641087963,2009-04-12,08:44:19
39.769646,116.295475,0,115,39915.3641666667,2009-04-12,08:44:24
39.769175,116.295887,0,120,39915.364224537,2009-04-12,08:44:29
39.768887,116.296115,0,121,39915.3642824074,2009-04-12,08:44:34
39.768715,116.296264,0,121,39915.3643402778,2009-04-12,08:44:39
39.76856,116.296498,0,115,39915.3643981481,2009-04-12,08:44:44
39.768579,116.296922,0,112,39915.3644560185,2009-04-12,08:44:49
39.768629,116.297392,0,109,39915.3645138889,2009-04-12,08:44:54
39.768616,116.297932,0,106,39915.3645717593,2009-04-12,08:44:59
39.768557,116.298533,0,105,39915.3646296296,2009-04-12,08:45:04
39.768492,116.299184,0,105,39915.3646875,2009-04-12,08:45:09
39.768405,116.299835,0,109,39915.3647453704,2009-04-12,08:45:14
39.768328,116.300426,0,112,39915.3648032407,2009-04-12,08:45:19
39.768264,116.30087,0,116,39915.3648611111,2009-04-12,08:45:24
39.768236,116.301171,0,123,39915.3649189815,2009-04-12,08:45:29
39.768159,116.301359,0,124,39915.3649768519,2009-04-12,08:45:34
39.767961,116.301361,0,125,39915.3650347222,2009-04-12,08:45:39
39.767634,116.301217,0,124,39915.3650925926,2009-04-12,08:45:44
39.76727,116.301028,0,118,39915.365150463,2009-04-12,08:45:49
39.766831,116.300852,0,113,39915.3652083333,2009-04-12,08:45:54
39.766334,116.300659,0,108,39915.3652662037,2009-04-12,08:45:59
39.765827,116.300447,0,100,39915.3653240741,2009-04-12,08:46:04
39.765381,116.300292,0,100,39915.3653819444,2009-04-12,08:46:09
39.765112,116.300179,0,100,39915.3654398148,2009-04-12,08:46:14
39.765039,116.300153,0,101,39915.3654976852,2009-04-12,08:46:19
39.764951,116.30012,0,102,39915.3655555556,2009-04-12,08:46:24
39.764757,116.300032,0,101,39915.3656134259,2009-04-12,08:46:29
39.76445,116.299903,0,101,39915.3656712963,2009-04-12,08:46:34
39.76408,116.299752,0,101,39915.3657291667,2009-04-12,08:46:39
39.763645,116.299588,0,102,39915.365787037,2009-04-12,08:46:44
39.763201,116.299401,0,98,39915.3658449074,2009-04-12,08:46:49
39.762813,116.299209,0,100,39915.3659027778,2009-04-12,08:46:54
39.762539,116.298951,0,100,39915.3659606481,2009-04-12,08:46:59
39.762291,116.298694,0,101,39915.3660185185,2009-04-12,08:47:04
39.762215,116.298308,0,102,39915.3660763889,2009-04-12,08:47:09
39.762229,116.297824,0,102,39915.3661342593,2009-04-12,08:47:14
39.76224,116.29748,0,107,39915.3661921296,2009-04-12,08:47:19
39.762376,116.297241,0,118,39915.36625,2009-04-12,08:47:24
39.762549,116.297247,0,128,39915.3663078704,2009-04-12,08:47:29
39.762701,116.29733,0,128,39915.3663657407,2009-04-12,08:47:34
39.762702,116.297333,0,122,39915.3664236111,2009-04-12,08:47:39
39.762701,116.297334,0,122,39915.3664814815,2009-04-12,08:47:44
39.762698,116.297339,0,123,39915.3665393519,2009-04-12,08:47:49
39.7627,116.297336,0,123,39915.3665972222,2009-04-12,08:47:54
39.762704,116.29733,0,122,39915.3666550926,2009-04-12,08:47:59
39.7627,116.297336,0,122,39915.366712963,2009-04-12,08:48:04
39.762701,116.297334,0,122,39915.3667708333,2009-04-12,08:48:09
39.762697,116.297339,0,123,39915.3668287037,2009-04-12,08:48:14
39.762695,116.297342,0,123,39915.3668865741,2009-04-12,08:48:19
39.762692,116.297346,0,123,39915.3669444444,2009-04-12,08:48:24
39.762692,116.297346,0,123,39915.3669791667,2009-04-12,08:48:27
39.762692,116.297349,0,123,39915.3670023148,2009-04-12,08:48:29
39.762705,116.297328,0,123,39915.3670601852,2009-04-12,08:48:34
39.762728,116.297317,0,123,39915.3671180556,2009-04-12,08:48:39
39.762761,116.29732,0,122,39915.3671759259,2009-04-12,08:48:44
39.762914,116.297326,0,126,39915.3672337963,2009-04-12,08:48:49
39.763379,116.297112,0,340,39915.5273148148,2009-04-12,12:39:20
39.763431,116.297236,0,366,39915.5273726852,2009-04-12,12:39:25
39.76367,116.297464,0,207,39915.5274884259,2009-04-12,12:39:35
39.763433,116.297462,0,130,39915.5452546296,2009-04-12,13:05:10
39.763244,116.297398,0,128,39915.5453125,2009-04-12,13:05:15
39.763047,116.29736,0,131,39915.5453703704,2009-04-12,13:05:20
39.762755,116.297342,0,136,39915.5454282407,2009-04-12,13:05:25
39.762498,116.297337,0,138,39915.5454861111,2009-04-12,13:05:30
39.762308,116.297539,0,136,39915.5455439815,2009-04-12,13:05:35
39.762282,116.297988,0,133,39915.5456018519,2009-04-12,13:05:40
39.762289,116.298477,0,132,39915.5456597222,2009-04-12,13:05:45
39.762413,116.298789,0,140,39915.5457175926,2009-04-12,13:05:50
39.762672,116.299047,0,145,39915.545775463,2009-04-12,13:05:55
39.762903,116.299295,0,155,39915.5458333333,2009-04-12,13:06:00
39.763173,116.29942,0,158,39915.5458912037,2009-04-12,13:06:05
39.763525,116.299555,0,154,39915.5459490741,2009-04-12,13:06:10
39.763922,116.299724,0,159,39915.5460069444,2009-04-12,13:06:15
39.76437,116.299895,0,159,39915.5460648148,2009-04-12,13:06:20
39.764774,116.30008,0,152,39915.5461226852,2009-04-12,13:06:25
39.764986,116.30019,0,153,39915.5461805556,2009-04-12,13:06:30
39.765091,116.300257,0,142,39915.5462384259,2009-04-12,13:06:35
39.765231,116.300295,0,144,39915.5462962963,2009-04-12,13:06:40
39.765448,116.300364,0,150,39915.5463541667,2009-04-12,13:06:45
39.765799,116.300479,0,151,39915.546412037,2009-04-12,13:06:50
39.766237,116.30066,0,153,39915.5464699074,2009-04-12,13:06:55
39.766736,116.300855,0,167,39915.5465277778,2009-04-12,13:07:00
39.76721,116.301063,0,166,39915.5465856481,2009-04-12,13:07:05
39.767623,116.301227,0,161,39915.5466435185,2009-04-12,13:07:10
39.767934,116.30135,0,160,39915.5467013889,2009-04-12,13:07:15
39.768142,116.3014,0,155,39915.5467592593,2009-04-12,13:07:20
39.768257,116.30129,0,151,39915.5468171296,2009-04-12,13:07:25
39.768292,116.301063,0,146,39915.546875,2009-04-12,13:07:30
39.768307,116.300726,0,140,39915.5469328704,2009-04-12,13:07:35
39.768351,116.300286,0,140,39915.5469907407,2009-04-12,13:07:40
39.768413,116.299789,0,132,39915.5470486111,2009-04-12,13:07:45
39.768486,116.299204,0,119,39915.5471064815,2009-04-12,13:07:50
39.768554,116.2986,0,114,39915.5471643518,2009-04-12,13:07:55
39.768624,116.298023,0,109,39915.5472222222,2009-04-12,13:08:00
39.768656,116.297447,0,111,39915.5472800926,2009-04-12,13:08:05
39.768659,116.296873,0,121,39915.547337963,2009-04-12,13:08:10
39.768664,116.296452,0,129,39915.5473958333,2009-04-12,13:08:15
39.768765,116.296257,0,130,39915.5474537037,2009-04-12,13:08:20
39.768982,116.296103,0,130,39915.5475115741,2009-04-12,13:08:25
39.769245,116.295883,0,129,39915.5475694444,2009-04-12,13:08:30
39.769577,116.295608,0,142,39915.5476273148,2009-04-12,13:08:35
39.769963,116.295256,0,183,39915.5476851852,2009-04-12,13:08:40
39.770416,116.294801,0,241,39915.5477430556,2009-04-12,13:08:45
39.770984,116.294388,0,233,39915.5478009259,2009-04-12,13:08:50
39.771533,116.293949,0,223,39915.5478587963,2009-04-12,13:08:55
39.772038,116.293508,0,208,39915.5479166667,2009-04-12,13:09:00
39.772518,116.29309,0,193,39915.547974537,2009-04-12,13:09:05
39.77298,116.292701,0,179,39915.5480324074,2009-04-12,13:09:10
39.77346,116.292314,0,159,39915.5480902778,2009-04-12,13:09:15
39.773921,116.291926,0,155,39915.5481481481,2009-04-12,13:09:20
39.774392,116.291525,0,154,39915.5482060185,2009-04-12,13:09:25
39.774802,116.291161,0,153,39915.5482638889,2009-04-12,13:09:30
39.775202,116.290817,0,145,39915.5483217593,2009-04-12,13:09:35
39.775559,116.290507,0,140,39915.5483796296,2009-04-12,13:09:40
39.775827,116.290275,0,144,39915.5484375,2009-04-12,13:09:45
39.776031,116.290118,0,147,39915.5484953704,2009-04-12,13:09:50
39.776256,116.289945,0,144,39915.5485532407,2009-04-12,13:09:55
39.776452,116.289754,0,136,39915.5486111111,2009-04-12,13:10:00
39.776634,116.289612,0,133,39915.5486689815,2009-04-12,13:10:05
39.776745,116.289521,0,131,39915.5487268518,2009-04-12,13:10:10
39.77677,116.289492,0,136,39915.5487847222,2009-04-12,13:10:15
39.776783,116.289482,0,134,39915.5488425926,2009-04-12,13:10:20
39.776798,116.289472,0,133,39915.548900463,2009-04-12,13:10:25
39.776826,116.289439,0,137,39915.5489583333,2009-04-12,13:10:30
39.776863,116.289422,0,136,39915.5490162037,2009-04-12,13:10:35
39.77688,116.289402,0,136,39915.5490740741,2009-04-12,13:10:40
39.776896,116.28938,0,135,39915.5491319444,2009-04-12,13:10:45
39.776896,116.28938,0,135,39915.5491666667,2009-04-12,13:10:48
39.776894,116.289377,0,132,39915.5491898148,2009-04-12,13:10:50
39.777016,116.289279,0,133,39915.5492476852,2009-04-12,13:10:55
39.777194,116.289124,0,134,39915.5493055556,2009-04-12,13:11:00
39.777418,116.288966,0,136,39915.5493634259,2009-04-12,13:11:05
39.777656,116.288784,0,134,39915.5494212963,2009-04-12,13:11:10
39.777895,116.288583,0,129,39915.5494791667,2009-04-12,13:11:15
39.778176,116.288332,0,134,39915.549537037,2009-04-12,13:11:20
39.778473,116.288086,0,136,39915.5495949074,2009-04-12,13:11:25
39.778744,116.287861,0,148,39915.5496527778,2009-04-12,13:11:30
39.778931,116.287778,0,153,39915.5497106481,2009-04-12,13:11:35
39.778945,116.28777,0,157,39915.5497685185,2009-04-12,13:11:40
39.778942,116.28777,0,158,39915.5498263889,2009-04-12,13:11:45
39.77894,116.28777,0,159,39915.5498842593,2009-04-12,13:11:50
39.778939,116.287771,0,160,39915.5499421296,2009-04-12,13:11:55
39.778939,116.287771,0,160,39915.5499768518,2009-04-12,13:11:58
39.77894,116.287771,0,160,39915.55,2009-04-12,13:12:00
39.778958,116.28775,0,160,39915.5500578704,2009-04-12,13:12:05
39.779075,116.287633,0,158,39915.5501157407,2009-04-12,13:12:10
39.779264,116.287471,0,164,39915.5501736111,2009-04-12,13:12:15
39.77954,116.287217,0,164,39915.5502314815,2009-04-12,13:12:20
39.779802,116.287003,0,171,39915.5502893519,2009-04-12,13:12:25
39.780066,116.286753,0,170,39915.5503472222,2009-04-12,13:12:30
39.780386,116.286522,0,161,39915.5504050926,2009-04-12,13:12:35
39.780661,116.28631,0,159,39915.550462963,2009-04-12,13:12:40
39.780912,116.28613,0,159,39915.5505208333,2009-04-12,13:12:45
39.781082,116.286018,0,154,39915.5505787037,2009-04-12,13:12:50
39.781289,116.285886,0,168,39915.5506365741,2009-04-12,13:12:55
39.781394,116.285818,0,185,39915.5506944444,2009-04-12,13:13:00
39.781396,116.285821,0,194,39915.5507523148,2009-04-12,13:13:05
39.781389,116.285826,0,196,39915.5508101852,2009-04-12,13:13:10
39.781389,116.285826,0,196,39915.5508449074,2009-04-12,13:13:13
39.781381,116.285833,0,198,39915.5508680556,2009-04-12,13:13:15
39.781451,116.285769,0,202,39915.5509259259,2009-04-12,13:13:20
39.781657,116.285588,0,199,39915.5509837963,2009-04-12,13:13:25
39.781881,116.285382,0,210,39915.5510416667,2009-04-12,13:13:30
39.782147,116.28513,0,221,39915.551099537,2009-04-12,13:13:35
39.782516,116.284884,0,219,39915.5511574074,2009-04-12,13:13:40
39.782871,116.284635,0,207,39915.5512152778,2009-04-12,13:13:45
39.783164,116.284413,0,191,39915.5512731481,2009-04-12,13:13:50
39.783448,116.284214,0,179,39915.5513310185,2009-04-12,13:13:55
39.783734,116.284017,0,164,39915.5513888889,2009-04-12,13:14:00
39.783875,116.283944,0,153,39915.5514467593,2009-04-12,13:14:05
39.783855,116.283933,0,166,39915.5515046296,2009-04-12,13:14:10
39.783855,116.283933,0,166,39915.5515393519,2009-04-12,13:14:13
39.783862,116.283927,0,165,39915.5515625,2009-04-12,13:14:15
39.784019,116.283785,0,169,39915.5516203704,2009-04-12,13:14:20
39.784267,116.283593,0,176,39915.5516782407,2009-04-12,13:14:25
39.784628,116.283361,0,183,39915.5517361111,2009-04-12,13:14:30
39.785057,116.283103,0,180,39915.5517939815,2009-04-12,13:14:35
39.785474,116.282846,0,172,39915.5518518519,2009-04-12,13:14:40
39.785897,116.28255,0,167,39915.5519097222,2009-04-12,13:14:45
39.786349,116.28225,0,160,39915.5519675926,2009-04-12,13:14:50
39.786804,116.281932,0,146,39915.552025463,2009-04-12,13:14:55
39.787265,116.281624,0,135,39915.5520833333,2009-04-12,13:15:00
39.787705,116.281344,0,130,39915.5521412037,2009-04-12,13:15:05
39.788112,116.28106,0,122,39915.5521990741,2009-04-12,13:15:10
39.788492,116.280842,0,150,39915.5522569444,2009-04-12,13:15:15
39.788855,116.280584,0,149,39915.5523148148,2009-04-12,13:15:20
39.789239,116.280294,0,151,39915.5523726852,2009-04-12,13:15:25
39.789672,116.280027,0,142,39915.5524305556,2009-04-12,13:15:30
39.790086,116.279752,0,135,39915.5524884259,2009-04-12,13:15:35
39.790453,116.279518,0,143,39915.5525462963,2009-04-12,13:15:40
39.790743,116.279316,0,131,39915.5526041667,2009-04-12,13:15:45
39.790883,116.279235,0,130,39915.552662037,2009-04-12,13:15:50
39.790939,116.279219,0,134,39915.5527199074,2009-04-12,13:15:55
39.79104,116.2793,0,134,39915.5527777778,2009-04-12,13:16:00
39.791133,116.27956,0,138,39915.5528356481,2009-04-12,13:16:05
39.791269,116.279967,0,138,39915.5528935185,2009-04-12,13:16:10
39.791449,116.280416,0,135,39915.5529513889,2009-04-12,13:16:15
39.791629,116.28089,0,135,39915.5530092593,2009-04-12,13:16:20
39.791785,116.281262,0,132,39915.5530671296,2009-04-12,13:16:25
39.791844,116.281447,0,133,39915.553125,2009-04-12,13:16:30
39.791937,116.281701,0,137,39915.5531828704,2009-04-12,13:16:35
39.792134,116.28211,0,131,39915.5532407407,2009-04-12,13:16:40
39.792343,116.282602,0,129,39915.5532986111,2009-04-12,13:16:45
39.792548,116.283138,0,133,39915.5533564815,2009-04-12,13:16:50
39.792769,116.283618,0,137,39915.5534143519,2009-04-12,13:16:55
39.792976,116.284071,0,144,39915.5534722222,2009-04-12,13:17:00
39.793079,116.284385,0,136,39915.5535300926,2009-04-12,13:17:05
39.793256,116.28448,0,159,39915.553587963,2009-04-12,13:17:10
39.793528,116.284407,0,174,39915.5536458333,2009-04-12,13:17:15
39.793867,116.284292,0,180,39915.5537037037,2009-04-12,13:17:20
39.794219,116.284228,0,178,39915.5537615741,2009-04-12,13:17:25
39.794573,116.284148,0,179,39915.5538194444,2009-04-12,13:17:30
39.79492,116.284066,0,178,39915.5538773148,2009-04-12,13:17:35
39.795178,116.283989,0,164,39915.5539351852,2009-04-12,13:17:40
39.795359,116.283958,0,167,39915.5539930556,2009-04-12,13:17:45
39.795495,116.283937,0,165,39915.5540509259,2009-04-12,13:17:50
39.795665,116.284051,0,176,39915.5541087963,2009-04-12,13:17:55
39.795762,116.284359,0,177,39915.5541666667,2009-04-12,13:18:00
39.79592,116.284669,0,175,39915.554224537,2009-04-12,13:18:05
39.796163,116.284752,0,168,39915.5542824074,2009-04-12,13:18:10
39.796373,116.284511,0,161,39915.5543402778,2009-04-12,13:18:15
39.796482,116.284185,0,151,39915.5543981481,2009-04-12,13:18:20
39.796638,116.284006,0,139,39915.5544560185,2009-04-12,13:18:25
39.79684,116.283844,0,134,39915.5545138889,2009-04-12,13:18:30
39.79776,116.283373,0,67,39915.5547453704,2009-04-12,13:18:50
39.798037,116.28323,0,138,39915.5548032407,2009-04-12,13:18:55
39.798221,116.283136,0,155,39915.5548611111,2009-04-12,13:19:00
39.798421,116.283012,0,168,39915.5549189815,2009-04-12,13:19:05
39.79863,116.283058,0,197,39915.5549768518,2009-04-12,13:19:10
39.798993,116.28286,0,216,39915.5550347222,2009-04-12,13:19:15
39.799363,116.282504,0,185,39915.5550925926,2009-04-12,13:19:20
39.799588,116.282317,0,164,39915.555150463,2009-04-12,13:19:25
39.799665,116.282162,0,168,39915.5552083333,2009-04-12,13:19:30
39.799791,116.282041,0,167,39915.5552662037,2009-04-12,13:19:35
39.800066,116.281874,0,163,39915.5553240741,2009-04-12,13:19:40
39.80038,116.281701,0,158,39915.5553819444,2009-04-12,13:19:45
39.800739,116.281505,0,152,39915.5554398148,2009-04-12,13:19:50
39.801117,116.281303,0,141,39915.5554976852,2009-04-12,13:19:55
39.801468,116.281107,0,137,39915.5555555556,2009-04-12,13:20:00
39.801838,116.28089,0,146,39915.5556134259,2009-04-12,13:20:05
39.802228,116.280694,0,143,39915.5556712963,2009-04-12,13:20:10
39.802626,116.280465,0,142,39915.5557291667,2009-04-12,13:20:15
39.802991,116.280271,0,144,39915.555787037,2009-04-12,13:20:20
39.803325,116.280086,0,149,39915.5558449074,2009-04-12,13:20:25
39.803591,116.279899,0,149,39915.5559027778,2009-04-12,13:20:30
39.803831,116.279749,0,150,39915.5559606481,2009-04-12,13:20:35
39.804048,116.27967,0,151,39915.5560185185,2009-04-12,13:20:40
39.804183,116.279836,0,159,39915.5560763889,2009-04-12,13:20:45
39.804309,116.280233,0,157,39915.5561342593,2009-04-12,13:20:50
39.804462,116.280682,0,162,39915.5561921296,2009-04-12,13:20:55
39.804613,116.281214,0,163,39915.55625,2009-04-12,13:21:00
39.804822,116.281815,0,166,39915.5563078704,2009-04-12,13:21:05
39.805058,116.282469,0,173,39915.5563657407,2009-04-12,13:21:10
39.805293,116.283102,0,170,39915.5564236111,2009-04-12,13:21:15
39.805492,116.283673,0,164,39915.5564814815,2009-04-12,13:21:20
39.805695,116.284154,0,158,39915.5565393518,2009-04-12,13:21:25
39.805831,116.284527,0,166,39915.5565972222,2009-04-12,13:21:30
39.805893,116.284687,0,169,39915.5566550926,2009-04-12,13:21:35
39.805884,116.284642,0,174,39915.556712963,2009-04-12,13:21:40
39.805887,116.284653,0,174,39915.5567708333,2009-04-12,13:21:45
39.805987,116.284876,0,170,39915.5568287037,2009-04-12,13:21:50
39.806107,116.285193,0,170,39915.5568865741,2009-04-12,13:21:55
39.806267,116.285623,0,168,39915.5569444444,2009-04-12,13:22:00
39.806444,116.286051,0,171,39915.5570023148,2009-04-12,13:22:05
39.806563,116.28635,0,173,39915.5570601852,2009-04-12,13:22:10
39.806608,116.286457,0,164,39915.5571180556,2009-04-12,13:22:15
39.806645,116.28653,0,161,39915.5571759259,2009-04-12,13:22:20
39.806722,116.286753,0,153,39915.5572337963,2009-04-12,13:22:25
39.806817,116.287014,0,158,39915.5572916667,2009-04-12,13:22:30
39.807049,116.287164,0,168,39915.557349537,2009-04-12,13:22:35
39.807364,116.286978,0,164,39915.5574074074,2009-04-12,13:22:40
39.807777,116.286719,0,154,39915.5574652778,2009-04-12,13:22:45
39.80828,116.286465,0,153,39915.5575231481,2009-04-12,13:22:50
39.80885,116.286247,0,151,39915.5575810185,2009-04-12,13:22:55
39.809445,116.286017,0,141,39915.5576388889,2009-04-12,13:23:00
39.810027,116.285792,0,141,39915.5576967593,2009-04-12,13:23:05
39.810562,116.285575,0,141,39915.5577546296,2009-04-12,13:23:10
39.811142,116.285351,0,138,39915.5578125,2009-04-12,13:23:15
39.811695,116.285119,0,147,39915.5578703704,2009-04-12,13:23:20
39.812252,116.284904,0,150,39915.5579282407,2009-04-12,13:23:25
39.812807,116.284676,0,153,39915.5579861111,2009-04-12,13:23:30
39.813328,116.284535,0,159,39915.5580439815,2009-04-12,13:23:35
39.813933,116.284426,0,170,39915.5581018519,2009-04-12,13:23:40
39.814521,116.284385,0,181,39915.5581597222,2009-04-12,13:23:45
39.815141,116.284357,0,176,39915.5582175926,2009-04-12,13:23:50
39.815744,116.284303,0,179,39915.558275463,2009-04-12,13:23:55
39.81639,116.284298,0,170,39915.5583333333,2009-04-12,13:24:00
39.817037,116.284257,0,169,39915.5583912037,2009-04-12,13:24:05
39.817579,116.284235,0,164,39915.5584490741,2009-04-12,13:24:10
39.817979,116.284206,0,160,39915.5585069444,2009-04-12,13:24:15
39.818224,116.284202,0,162,39915.5585648148,2009-04-12,13:24:20
39.818294,116.284208,0,165,39915.5586226852,2009-04-12,13:24:25
39.818311,116.284216,0,163,39915.5586805556,2009-04-12,13:24:30
39.818314,116.284216,0,162,39915.5587384259,2009-04-12,13:24:35
39.818314,116.284215,0,163,39915.5587962963,2009-04-12,13:24:40
39.818309,116.284216,0,163,39915.5588541667,2009-04-12,13:24:45
39.818309,116.284216,0,163,39915.5588888889,2009-04-12,13:24:48
39.818302,116.284216,0,163,39915.558912037,2009-04-12,13:24:50
39.818342,116.284205,0,167,39915.5589699074,2009-04-12,13:24:55
39.818567,116.284168,0,169,39915.5590277778,2009-04-12,13:25:00
39.818971,116.284155,0,170,39915.5590856481,2009-04-12,13:25:05
39.819445,116.284091,0,180,39915.5591435185,2009-04-12,13:25:10
39.820005,116.284072,0,190,39915.5592013889,2009-04-12,13:25:15
39.820489,116.284077,0,195,39915.5592592593,2009-04-12,13:25:20
39.82086,116.284086,0,199,39915.5593171296,2009-04-12,13:25:25
39.821244,116.284069,0,193,39915.559375,2009-04-12,13:25:30
39.821616,116.284025,0,195,39915.5594328704,2009-04-12,13:25:35
39.822043,116.283969,0,199,39915.5594907407,2009-04-12,13:25:40
39.822542,116.283949,0,208,39915.5595486111,2009-04-12,13:25:45
39.822965,116.283937,0,216,39915.5596064815,2009-04-12,13:25:50
39.823145,116.283916,0,215,39915.5596643519,2009-04-12,13:25:55
39.823255,116.283871,0,211,39915.5597222222,2009-04-12,13:26:00
39.823388,116.283865,0,210,39915.5597800926,2009-04-12,13:26:05
39.823628,116.283854,0,204,39915.559837963,2009-04-12,13:26:10
39.824012,116.283854,0,202,39915.5598958333,2009-04-12,13:26:15
39.824489,116.283841,0,201,39915.5599537037,2009-04-12,13:26:20
39.8251,116.283801,0,204,39915.5600115741,2009-04-12,13:26:25
39.825705,116.283765,0,204,39915.5600694444,2009-04-12,13:26:30
39.826278,116.283741,0,205,39915.5601273148,2009-04-12,13:26:35
39.826844,116.28371,0,234,39915.5601851852,2009-04-12,13:26:40
39.827431,116.283658,0,251,39915.5602430556,2009-04-12,13:26:45
39.827995,116.283645,0,268,39915.5603009259,2009-04-12,13:26:50
39.828553,116.283755,0,286,39915.5603587963,2009-04-12,13:26:55
39.828883,116.283784,0,277,39915.5604166667,2009-04-12,13:27:00
39.828949,116.283684,0,288,39915.560474537,2009-04-12,13:27:05
39.828969,116.2837,0,282,39915.5605324074,2009-04-12,13:27:10
39.828956,116.283696,0,285,39915.5605902778,2009-04-12,13:27:15
39.828944,116.283693,0,286,39915.5606481481,2009-04-12,13:27:20
39.828941,116.283692,0,286,39915.5607060185,2009-04-12,13:27:25
39.828941,116.283692,0,286,39915.5607407407,2009-04-12,13:27:28
39.828943,116.283694,0,286,39915.5607638889,2009-04-12,13:27:30
39.828989,116.283695,0,283,39915.5608217593,2009-04-12,13:27:35
39.829176,116.283832,0,268,39915.5608796296,2009-04-12,13:27:40
39.829495,116.284086,0,237,39915.5609375,2009-04-12,13:27:45
39.829891,116.284411,0,220,39915.5609953704,2009-04-12,13:27:50
39.830258,116.284705,0,218,39915.5610532407,2009-04-12,13:27:55
39.830564,116.284782,0,219,39915.5611111111,2009-04-12,13:28:00
39.830836,116.28452,0,219,39915.5611689815,2009-04-12,13:28:05
39.831057,116.283973,0,216,39915.5612268519,2009-04-12,13:28:10
39.831291,116.283387,0,217,39915.5612847222,2009-04-12,13:28:15
39.831558,116.282854,0,210,39915.5613425926,2009-04-12,13:28:20
39.831966,116.282385,0,198,39915.561400463,2009-04-12,13:28:25
39.832521,116.281969,0,180,39915.5614583333,2009-04-12,13:28:30
39.833198,116.281646,0,175,39915.5615162037,2009-04-12,13:28:35
39.833915,116.281417,0,181,39915.5615740741,2009-04-12,13:28:40
39.834653,116.281239,0,184,39915.5616319444,2009-04-12,13:28:45
39.835442,116.281023,0,187,39915.5616898148,2009-04-12,13:28:50
39.836284,116.280811,0,195,39915.5617476852,2009-04-12,13:28:55
39.837156,116.280609,0,192,39915.5618055556,2009-04-12,13:29:00
39.838048,116.280408,0,191,39915.5618634259,2009-04-12,13:29:05
39.838909,116.280219,0,192,39915.5619212963,2009-04-12,13:29:10
39.839757,116.280045,0,191,39915.5619791667,2009-04-12,13:29:15
39.84059,116.279783,0,193,39915.562037037,2009-04-12,13:29:20
39.841425,116.279342,0,187,39915.5620949074,2009-04-12,13:29:25
39.842197,116.278761,0,198,39915.5621527778,2009-04-12,13:29:30
39.842906,116.278217,0,189,39915.5622106481,2009-04-12,13:29:35
39.84368,116.277885,0,172,39915.5622685185,2009-04-12,13:29:40
39.844546,116.277734,0,156,39915.5623263889,2009-04-12,13:29:45
39.845446,116.277683,0,148,39915.5623842593,2009-04-12,13:29:50
39.846356,116.277604,0,152,39915.5624421296,2009-04-12,13:29:55
39.847226,116.277585,0,169,39915.5625,2009-04-12,13:30:00
39.848103,116.277538,0,166,39915.5625578704,2009-04-12,13:30:05
39.849014,116.277537,0,161,39915.5626157407,2009-04-12,13:30:10
39.849996,116.277501,0,175,39915.5626736111,2009-04-12,13:30:15
39.850965,116.277428,0,188,39915.5627314815,2009-04-12,13:30:20
39.851942,116.277385,0,198,39915.5627893518,2009-04-12,13:30:25
39.852852,116.27731,0,193,39915.5628472222,2009-04-12,13:30:30
39.853791,116.277228,0,198,39915.5629050926,2009-04-12,13:30:35
39.85471,116.277141,0,195,39915.562962963,2009-04-12,13:30:40
39.855601,116.277057,0,201,39915.5630208333,2009-04-12,13:30:45
39.856487,116.276967,0,210,39915.5630787037,2009-04-12,13:30:50
39.857423,116.276906,0,212,39915.5631365741,2009-04-12,13:30:55
39.858384,116.276957,0,204,39915.5631944444,2009-04-12,13:31:00
39.859311,116.277028,0,209,39915.5632523148,2009-04-12,13:31:05
39.860254,116.277099,0,197,39915.5633101852,2009-04-12,13:31:10
39.861164,116.277192,0,186,39915.5633680556,2009-04-12,13:31:15
39.86204,116.277249,0,184,39915.5634259259,2009-04-12,13:31:20
39.862864,116.277324,0,181,39915.5634837963,2009-04-12,13:31:25
39.863671,116.277383,0,175,39915.5635416667,2009-04-12,13:31:30
39.86444,116.277335,0,167,39915.563599537,2009-04-12,13:31:35
39.865215,116.277196,0,163,39915.5636574074,2009-04-12,13:31:40
39.865992,116.276929,0,162,39915.5637152778,2009-04-12,13:31:45
39.866761,116.276452,0,158,39915.5637731481,2009-04-12,13:31:50
39.867548,116.275913,0,151,39915.5638310185,2009-04-12,13:31:55
39.868351,116.275355,0,175,39915.5638888889,2009-04-12,13:32:00
39.869177,116.274824,0,177,39915.5639467593,2009-04-12,13:32:05
39.869933,116.274301,0,201,39915.5640046296,2009-04-12,13:32:10
39.870685,116.2738,0,215,39915.5640625,2009-04-12,13:32:15
39.871452,116.273353,0,228,39915.5641203704,2009-04-12,13:32:20
39.872213,116.272929,0,212,39915.5641782407,2009-04-12,13:32:25
39.872971,116.272566,0,193,39915.5642361111,2009-04-12,13:32:30
39.873745,116.272261,0,180,39915.5642939815,2009-04-12,13:32:35
39.874523,116.271966,0,174,39915.5643518518,2009-04-12,13:32:40
39.875339,116.271673,0,172,39915.5644097222,2009-04-12,13:32:45
39.876198,116.271366,0,182,39915.5644675926,2009-04-12,13:32:50
39.877079,116.271022,0,186,39915.564525463,2009-04-12,13:32:55
39.87799,116.270724,0,189,39915.5645833333,2009-04-12,13:33:00
39.87886,116.270399,0,189,39915.5646412037,2009-04-12,13:33:05
39.879726,116.270067,0,189,39915.5646990741,2009-04-12,13:33:10
39.880577,116.269745,0,186,39915.5647569444,2009-04-12,13:33:15
39.881442,116.269436,0,187,39915.5648148148,2009-04-12,13:33:20
39.88231,116.269098,0,180,39915.5648726852,2009-04-12,13:33:25
39.883189,116.268787,0,180,39915.5649305556,2009-04-12,13:33:30
39.88406,116.268508,0,178,39915.5649884259,2009-04-12,13:33:35
39.884928,116.268304,0,175,39915.5650462963,2009-04-12,13:33:40
39.885829,116.268136,0,173,39915.5651041667,2009-04-12,13:33:45
39.886759,116.268046,0,173,39915.565162037,2009-04-12,13:33:50
39.887674,116.268043,0,172,39915.5652199074,2009-04-12,13:33:55
39.888574,116.268025,0,169,39915.5652777778,2009-04-12,13:34:00
39.889454,116.268023,0,167,39915.5653356481,2009-04-12,13:34:05
39.890308,116.268007,0,168,39915.5653935185,2009-04-12,13:34:10
39.891182,116.268013,0,173,39915.5654513889,2009-04-12,13:34:15
39.892014,116.26801,0,174,39915.5655092593,2009-04-12,13:34:20
39.892842,116.268002,0,170,39915.5655671296,2009-04-12,13:34:25
39.893632,116.26799,0,166,39915.565625,2009-04-12,13:34:30
39.894466,116.268012,0,168,39915.5656828704,2009-04-12,13:34:35
39.895325,116.268008,0,169,39915.5657407407,2009-04-12,13:34:40
39.896174,116.268005,0,180,39915.5657986111,2009-04-12,13:34:45
39.897024,116.268019,0,185,39915.5658564815,2009-04-12,13:34:50
39.897902,116.268022,0,191,39915.5659143519,2009-04-12,13:34:55
39.89881,116.268033,0,196,39915.5659722222,2009-04-12,13:35:00
39.899746,116.268053,0,205,39915.5660300926,2009-04-12,13:35:05
39.900668,116.268038,0,204,39915.566087963,2009-04-12,13:35:10
39.901615,116.268027,0,207,39915.5661458333,2009-04-12,13:35:15
39.902576,116.268023,0,211,39915.5662037037,2009-04-12,13:35:20
39.903486,116.268041,0,222,39915.5662615741,2009-04-12,13:35:25
39.904343,116.268023,0,229,39915.5663194444,2009-04-12,13:35:30
39.905202,116.268019,0,230,39915.5663773148,2009-04-12,13:35:35
39.906047,116.268029,0,233,39915.5664351852,2009-04-12,13:35:40
39.906823,116.268009,0,234,39915.5664930556,2009-04-12,13:35:45
39.907592,116.268001,0,234,39915.5665509259,2009-04-12,13:35:50
39.908369,116.268015,0,226,39915.5666087963,2009-04-12,13:35:55
39.909166,116.268008,0,219,39915.5666666667,2009-04-12,13:36:00
39.909985,116.26802,0,214,39915.566724537,2009-04-12,13:36:05
39.910844,116.268068,0,208,39915.5667824074,2009-04-12,13:36:10
39.911711,116.268149,0,205,39915.5668402778,2009-04-12,13:36:15
39.912611,116.268283,0,202,39915.5668981481,2009-04-12,13:36:20
39.913528,116.268446,0,199,39915.5669560185,2009-04-12,13:36:25
39.914446,116.268589,0,205,39915.5670138889,2009-04-12,13:36:30
39.915362,116.268755,0,208,39915.5670717593,2009-04-12,13:36:35
39.916267,116.268888,0,223,39915.5671296296,2009-04-12,13:36:40
39.917126,116.268993,0,226,39915.5671875,2009-04-12,13:36:45
39.91797,116.26907,0,234,39915.5672453704,2009-04-12,13:36:50
39.918775,116.269103,0,240,39915.5673032407,2009-04-12,13:36:55
39.919577,116.26915,0,228,39915.5673611111,2009-04-12,13:37:00
39.920385,116.269198,0,206,39915.5674189815,2009-04-12,13:37:05
39.921208,116.26923,0,198,39915.5674768519,2009-04-12,13:37:10
39.922045,116.269233,0,198,39915.5675347222,2009-04-12,13:37:15
39.922885,116.269231,0,199,39915.5675925926,2009-04-12,13:37:20
39.923773,116.269248,0,202,39915.567650463,2009-04-12,13:37:25
39.924635,116.269299,0,202,39915.5677083333,2009-04-12,13:37:30
39.925446,116.269327,0,204,39915.5677662037,2009-04-12,13:37:35
39.926104,116.269341,0,206,39915.5678240741,2009-04-12,13:37:40
39.926708,116.269329,0,208,39915.5678819444,2009-04-12,13:37:45
39.927376,116.269339,0,205,39915.5679398148,2009-04-12,13:37:50
39.928083,116.269304,0,203,39915.5679976852,2009-04-12,13:37:55
39.928738,116.269262,0,201,39915.5680555556,2009-04-12,13:38:00
39.929368,116.269211,0,193,39915.5681134259,2009-04-12,13:38:05
39.929886,116.269169,0,197,39915.5681712963,2009-04-12,13:38:10
39.930352,116.269142,0,199,39915.5682291667,2009-04-12,13:38:15
39.930891,116.269096,0,199,39915.568287037,2009-04-12,13:38:20
39.931514,116.269022,0,198,39915.5683449074,2009-04-12,13:38:25
39.932124,116.268924,0,195,39915.5684027778,2009-04-12,13:38:30
39.93277,116.268849,0,183,39915.5684606481,2009-04-12,13:38:35
39.933384,116.268757,0,174,39915.5685185185,2009-04-12,13:38:40
39.934017,116.268687,0,174,39915.5685763889,2009-04-12,13:38:45
39.934627,116.268656,0,187,39915.5686342593,2009-04-12,13:38:50
39.935134,116.268594,0,195,39915.5686921296,2009-04-12,13:38:55
39.935622,116.26854,0,197,39915.56875,2009-04-12,13:39:00
39.936184,116.268495,0,188,39915.5688078704,2009-04-12,13:39:05
39.936851,116.268454,0,188,39915.5688657407,2009-04-12,13:39:10
39.937537,116.268411,0,186,39915.5689236111,2009-04-12,13:39:15
39.938216,116.268403,0,194,39915.5689814815,2009-04-12,13:39:20
39.938793,116.268382,0,201,39915.5690393519,2009-04-12,13:39:25
39.939308,116.268372,0,196,39915.5690972222,2009-04-12,13:39:30
39.939717,116.268373,0,200,39915.5691550926,2009-04-12,13:39:35
39.94005,116.268429,0,190,39915.569212963,2009-04-12,13:39:40
39.940347,116.268507,0,187,39915.5692708333,2009-04-12,13:39:45
39.940427,116.268549,0,199,39915.5693287037,2009-04-12,13:39:50
39.940432,116.268561,0,209,39915.5693865741,2009-04-12,13:39:55
39.940511,116.268518,0,204,39915.5694444444,2009-04-12,13:40:00
39.940718,116.268441,0,201,39915.5695023148,2009-04-12,13:40:05
39.941086,116.268434,0,205,39915.5695601852,2009-04-12,13:40:10
39.941584,116.268586,0,198,39915.5696180556,2009-04-12,13:40:15
39.942187,116.268693,0,197,39915.5696759259,2009-04-12,13:40:20
39.942852,116.268789,0,192,39915.5697337963,2009-04-12,13:40:25
39.943542,116.268987,0,180,39915.5697916667,2009-04-12,13:40:30
39.944131,116.269128,0,182,39915.569849537,2009-04-12,13:40:35
39.944598,116.269197,0,183,39915.5699074074,2009-04-12,13:40:40
39.944947,116.269261,0,182,39915.5699652778,2009-04-12,13:40:45
39.945089,116.26932,0,194,39915.5700231481,2009-04-12,13:40:50
39.945078,116.269295,0,196,39915.5700810185,2009-04-12,13:40:55
39.94508,116.269295,0,198,39915.5701388889,2009-04-12,13:41:00
39.94508,116.269295,0,199,39915.5701967593,2009-04-12,13:41:05
39.945079,116.269295,0,200,39915.5702546296,2009-04-12,13:41:10
39.94508,116.269295,0,200,39915.5703125,2009-04-12,13:41:15
39.945083,116.269296,0,200,39915.5703703704,2009-04-12,13:41:20
39.945082,116.269296,0,199,39915.5704282407,2009-04-12,13:41:25
39.945077,116.269295,0,199,39915.5704861111,2009-04-12,13:41:30
39.945073,116.269294,0,199,39915.5705439815,2009-04-12,13:41:35
39.945069,116.269293,0,199,39915.5706018518,2009-04-12,13:41:40
39.945069,116.269294,0,199,39915.5706597222,2009-04-12,13:41:45
39.945069,116.269294,0,198,39915.5707175926,2009-04-12,13:41:50
39.945069,116.269293,0,198,39915.570775463,2009-04-12,13:41:55
39.945069,116.269293,0,198,39915.5708333333,2009-04-12,13:42:00
39.945068,116.269292,0,198,39915.5708912037,2009-04-12,13:42:05
39.945068,116.269292,0,198,39915.5709259259,2009-04-12,13:42:08
39.945068,116.269293,0,198,39915.5709490741,2009-04-12,13:42:10
39.945088,116.269293,0,196,39915.5710069444,2009-04-12,13:42:15
39.945278,116.269331,0,187,39915.5710648148,2009-04-12,13:42:20
39.945554,116.269366,0,178,39915.5711226852,2009-04-12,13:42:25
39.945924,116.269415,0,172,39915.5711805556,2009-04-12,13:42:30
39.946387,116.269463,0,167,39915.5712384259,2009-04-12,13:42:35
39.946918,116.269463,0,164,39915.5712962963,2009-04-12,13:42:40
39.947468,116.269428,0,162,39915.5713541667,2009-04-12,13:42:45
39.948014,116.269418,0,159,39915.571412037,2009-04-12,13:42:50
39.948554,116.269464,0,153,39915.5714699074,2009-04-12,13:42:55
39.949099,116.26947,0,151,39915.5715277778,2009-04-12,13:43:00
39.949669,116.269468,0,152,39915.5715856481,2009-04-12,13:43:05
39.950238,116.269543,0,147,39915.5716435185,2009-04-12,13:43:10
39.950816,116.269626,0,145,39915.5717013889,2009-04-12,13:43:15
39.951362,116.269711,0,143,39915.5717592593,2009-04-12,13:43:20
39.951732,116.269778,0,141,39915.5718171296,2009-04-12,13:43:25
39.951987,116.269866,0,141,39915.571875,2009-04-12,13:43:30
39.952266,116.269931,0,139,39915.5719328704,2009-04-12,13:43:35
39.952571,116.269997,0,137,39915.5719907407,2009-04-12,13:43:40
39.952891,116.270105,0,138,39915.5720486111,2009-04-12,13:43:45
39.953126,116.270152,0,139,39915.5721064815,2009-04-12,13:43:50
39.953162,116.270159,0,145,39915.5721643518,2009-04-12,13:43:55
39.953162,116.270159,0,145,39915.5721990741,2009-04-12,13:43:58
39.953166,116.27016,0,149,39915.5722222222,2009-04-12,13:44:00
39.953198,116.270161,0,149,39915.5722800926,2009-04-12,13:44:05
39.9534,116.270117,0,146,39915.572337963,2009-04-12,13:44:10
39.953697,116.270102,0,151,39915.5723958333,2009-04-12,13:44:15
39.954084,116.270071,0,150,39915.5724537037,2009-04-12,13:44:20
39.954598,116.27002,0,153,39915.5725115741,2009-04-12,13:44:25
39.955184,116.269951,0,152,39915.5725694444,2009-04-12,13:44:30
39.955765,116.269886,0,151,39915.5726273148,2009-04-12,13:44:35
39.956329,116.269849,0,157,39915.5726851852,2009-04-12,13:44:40
39.956903,116.269697,0,158,39915.5727430556,2009-04-12,13:44:45
39.957544,116.269592,0,152,39915.5728009259,2009-04-12,13:44:50
39.958284,116.269478,0,150,39915.5728587963,2009-04-12,13:44:55
39.959105,116.269392,0,148,39915.5729166667,2009-04-12,13:45:00
39.959988,116.269268,0,147,39915.572974537,2009-04-12,13:45:05
39.960938,116.269156,0,156,39915.5730324074,2009-04-12,13:45:10
39.961918,116.269044,0,168,39915.5730902778,2009-04-12,13:45:15
39.962891,116.268955,0,176,39915.5731481481,2009-04-12,13:45:20
39.963807,116.268869,0,180,39915.5732060185,2009-04-12,13:45:25
39.964715,116.268771,0,181,39915.5732638889,2009-04-12,13:45:30
39.965647,116.268675,0,172,39915.5733217593,2009-04-12,13:45:35
39.966576,116.268737,0,165,39915.5733796296,2009-04-12,13:45:40
39.967512,116.269015,0,167,39915.5734375,2009-04-12,13:45:45
39.968388,116.269522,0,174,39915.5734953704,2009-04-12,13:45:50
39.96918,116.27023,0,168,39915.5735532407,2009-04-12,13:45:55
39.969871,116.271125,0,162,39915.5736111111,2009-04-12,13:46:00
39.970454,116.272182,0,155,39915.5736689815,2009-04-12,13:46:05
39.970979,116.273285,0,152,39915.5737268519,2009-04-12,13:46:10
39.971495,116.274396,0,152,39915.5737847222,2009-04-12,13:46:15
39.972001,116.275461,0,156,39915.5738425926,2009-04-12,13:46:20
39.9725,116.276514,0,162,39915.573900463,2009-04-12,13:46:25
39.973035,116.277537,0,162,39915.5739583333,2009-04-12,13:46:30
39.973564,116.278447,0,166,39915.5740162037,2009-04-12,13:46:35
39.974127,116.279299,0,159,39915.5740740741,2009-04-12,13:46:40
39.974734,116.28015,0,152,39915.5741319444,2009-04-12,13:46:45
39.975378,116.280945,0,138,39915.5741898148,2009-04-12,13:46:50
39.976065,116.28172,0,136,39915.5742476852,2009-04-12,13:46:55
39.976785,116.282452,0,131,39915.5743055556,2009-04-12,13:47:00
39.977496,116.28319,0,128,39915.5743634259,2009-04-12,13:47:05
39.978183,116.283916,0,128,39915.5744212963,2009-04-12,13:47:10
39.978834,116.284588,0,131,39915.5744791667,2009-04-12,13:47:15
39.979464,116.285233,0,140,39915.574537037,2009-04-12,13:47:20
39.980111,116.285896,0,144,39915.5745949074,2009-04-12,13:47:25
39.980639,116.286466,0,149,39915.5746527778,2009-04-12,13:47:30
39.981059,116.287003,0,139,39915.5747106481,2009-04-12,13:47:35
39.98143,116.287574,0,130,39915.5747685185,2009-04-12,13:47:40
39.981806,116.288161,0,125,39915.5748263889,2009-04-12,13:47:45
39.982084,116.288863,0,130,39915.5748842593,2009-04-12,13:47:50
39.982256,116.289617,0,134,39915.5749421296,2009-04-12,13:47:55
39.982406,116.290386,0,133,39915.575,2009-04-12,13:48:00
39.982546,116.291173,0,128,39915.5750578704,2009-04-12,13:48:05
39.982675,116.291948,0,126,39915.5751157407,2009-04-12,13:48:10
39.982765,116.292589,0,122,39915.5751736111,2009-04-12,13:48:15
39.982802,116.293042,0,123,39915.5752314815,2009-04-12,13:48:20
39.982828,116.293252,0,120,39915.5752893519,2009-04-12,13:48:25
39.982863,116.293418,0,116,39915.5753472222,2009-04-12,13:48:30
39.982872,116.293499,0,116,39915.5754050926,2009-04-12,13:48:35
39.982882,116.293574,0,123,39915.575462963,2009-04-12,13:48:40
39.982911,116.293817,0,122,39915.5755208333,2009-04-12,13:48:45
39.982926,116.294132,0,124,39915.5755787037,2009-04-12,13:48:50
39.98297,116.294586,0,122,39915.5756365741,2009-04-12,13:48:55
39.983045,116.29512,0,123,39915.5756944444,2009-04-12,13:49:00
39.983142,116.295702,0,119,39915.5757523148,2009-04-12,13:49:05
39.983257,116.296326,0,116,39915.5758101852,2009-04-12,13:49:10
39.983357,116.296826,0,113,39915.5758680556,2009-04-12,13:49:15
39.98337,116.296992,0,119,39915.5759259259,2009-04-12,13:49:20
39.983382,116.297023,0,116,39915.5759837963,2009-04-12,13:49:25
39.983382,116.297023,0,116,39915.5760185185,2009-04-12,13:49:28
39.98338,116.297018,0,117,39915.5760416667,2009-04-12,13:49:30
39.983434,116.29722,0,120,39915.576099537,2009-04-12,13:49:35
39.98351,116.297585,0,128,39915.5761574074,2009-04-12,13:49:40
39.983564,116.298023,0,139,39915.5762152778,2009-04-12,13:49:45
39.983604,116.298395,0,145,39915.5762731481,2009-04-12,13:49:50
39.983639,116.298748,0,150,39915.5763310185,2009-04-12,13:49:55
39.983659,116.298944,0,154,39915.5763888889,2009-04-12,13:50:00
39.983657,116.298994,0,157,39915.5764467593,2009-04-12,13:50:05
39.983661,116.299001,0,157,39915.5765046296,2009-04-12,13:50:10
39.98366,116.299002,0,157,39915.5765625,2009-04-12,13:50:15
39.98366,116.299002,0,157,39915.5765972222,2009-04-12,13:50:18
39.983661,116.299007,0,158,39915.5766203704,2009-04-12,13:50:20
39.983671,116.299127,0,159,39915.5766782407,2009-04-12,13:50:25
39.983689,116.299281,0,160,39915.5767361111,2009-04-12,13:50:30
39.983754,116.299444,0,160,39915.5767939815,2009-04-12,13:50:35
39.983796,116.299519,0,159,39915.5768518519,2009-04-12,13:50:40
39.98386,116.299562,0,157,39915.5769097222,2009-04-12,13:50:45
39.983878,116.299517,0,159,39915.5769675926,2009-04-12,13:50:50
39.983867,116.299372,0,164,39915.577025463,2009-04-12,13:50:55
39.983894,116.299324,0,165,39915.5770833333,2009-04-12,13:51:00
39.984079,116.299297,0,162,39915.5771412037,2009-04-12,13:51:05
39.984306,116.299375,0,163,39915.5771990741,2009-04-12,13:51:10
39.984635,116.299452,0,145,39915.5772569444,2009-04-12,13:51:15
39.985011,116.299461,0,137,39915.5773148148,2009-04-12,13:51:20
39.985411,116.299421,0,127,39915.5773726852,2009-04-12,13:51:25
39.98574,116.299391,0,126,39915.5774305556,2009-04-12,13:51:30
39.985947,116.299331,0,142,39915.5774884259,2009-04-12,13:51:35
39.986258,116.299222,0,153,39915.5775462963,2009-04-12,13:51:40
39.986679,116.299094,0,188,39915.5776041667,2009-04-12,13:51:45
39.987195,116.298961,0,193,39915.577662037,2009-04-12,13:51:50
39.987753,116.298787,0,205,39915.5777199074,2009-04-12,13:51:55
39.988368,116.298696,0,199,39915.5777777778,2009-04-12,13:52:00
39.988961,116.298655,0,199,39915.5778356481,2009-04-12,13:52:05
39.989225,116.298647,0,204,39915.5778935185,2009-04-12,13:52:10
39.989292,116.298699,0,195,39915.5779513889,2009-04-12,13:52:15
39.989297,116.29872,0,192,39915.5780092593,2009-04-12,13:52:20
39.989296,116.298721,0,192,39915.5780671296,2009-04-12,13:52:25
39.989297,116.298722,0,191,39915.578125,2009-04-12,13:52:30
39.989302,116.298724,0,190,39915.5781828704,2009-04-12,13:52:35
39.989304,116.298726,0,188,39915.5782407407,2009-04-12,13:52:40
39.989308,116.298726,0,186,39915.5782986111,2009-04-12,13:52:45
39.989309,116.298726,0,184,39915.5783564815,2009-04-12,13:52:50
39.989309,116.298726,0,183,39915.5784143518,2009-04-12,13:52:55
39.989309,116.298727,0,183,39915.5784722222,2009-04-12,13:53:00
39.98931,116.298728,0,183,39915.5785300926,2009-04-12,13:53:05
39.98931,116.298729,0,183,39915.578587963,2009-04-12,13:53:10
39.989311,116.298731,0,182,39915.5786458333,2009-04-12,13:53:15
39.989311,116.298731,0,182,39915.5786805556,2009-04-12,13:53:18
39.989311,116.298731,0,182,39915.5787037037,2009-04-12,13:53:20
39.989405,116.298722,0,178,39915.5787615741,2009-04-12,13:53:25
39.989619,116.298708,0,169,39915.5788194444,2009-04-12,13:53:30
39.989933,116.298658,0,160,39915.5788773148,2009-04-12,13:53:35
39.99029,116.29862,0,154,39915.5789351852,2009-04-12,13:53:40
39.990623,116.298598,0,148,39915.5789930556,2009-04-12,13:53:45
39.990951,116.298555,0,144,39915.5790509259,2009-04-12,13:53:50
39.991299,116.298508,0,142,39915.5791087963,2009-04-12,13:53:55
39.991696,116.298453,0,137,39915.5791666667,2009-04-12,13:54:00
39.992077,116.298399,0,133,39915.579224537,2009-04-12,13:54:05
39.992403,116.298368,0,136,39915.5792824074,2009-04-12,13:54:10
39.992601,116.298418,0,139,39915.5793402778,2009-04-12,13:54:15
39.992613,116.298426,0,148,39915.5793981481,2009-04-12,13:54:20
39.992611,116.298425,0,149,39915.5794560185,2009-04-12,13:54:25
39.992611,116.298425,0,149,39915.5794907407,2009-04-12,13:54:28
39.992618,116.298423,0,149,39915.5795138889,2009-04-12,13:54:30
39.992771,116.298347,0,151,39915.5795717593,2009-04-12,13:54:35
39.993039,116.298315,0,143,39915.5796296296,2009-04-12,13:54:40
39.99344,116.298316,0,134,39915.5796875,2009-04-12,13:54:45
39.993952,116.298332,0,121,39915.5797453704,2009-04-12,13:54:50
39.994529,116.298313,0,117,39915.5798032407,2009-04-12,13:54:55
39.995164,116.298302,0,108,39915.5798611111,2009-04-12,13:55:00
39.995728,116.298331,0,114,39915.5799189815,2009-04-12,13:55:05
39.995966,116.298335,0,122,39915.5799768518,2009-04-12,13:55:10
39.996043,116.29833,0,121,39915.5800347222,2009-04-12,13:55:15
39.996201,116.298417,0,122,39915.5800925926,2009-04-12,13:55:20
39.996266,116.298755,0,123,39915.580150463,2009-04-12,13:55:25
39.996313,116.299315,0,123,39915.5802083333,2009-04-12,13:55:30
39.996324,116.299984,0,125,39915.5802662037,2009-04-12,13:55:35
39.996397,116.300632,0,124,39915.5803240741,2009-04-12,13:55:40
39.996599,116.301208,0,123,39915.5803819444,2009-04-12,13:55:45
39.997044,116.301694,0,125,39915.5804398148,2009-04-12,13:55:50
39.997501,116.302139,0,123,39915.5804976852,2009-04-12,13:55:55
39.997927,116.302535,0,122,39915.5805555556,2009-04-12,13:56:00
39.998163,116.303053,0,122,39915.5806134259,2009-04-12,13:56:05
39.99832,116.303741,0,123,39915.5806712963,2009-04-12,13:56:10
39.998459,116.304403,0,119,39915.5807291667,2009-04-12,13:56:15
39.998548,116.305073,0,127,39915.580787037,2009-04-12,13:56:20
39.998505,116.305746,0,130,39915.5808449074,2009-04-12,13:56:25
39.998513,116.306334,0,130,39915.5809027778,2009-04-12,13:56:30
39.998516,116.30678,0,134,39915.5809606481,2009-04-12,13:56:35
39.99852,116.307033,0,136,39915.5810185185,2009-04-12,13:56:40
39.998506,116.307133,0,133,39915.5810763889,2009-04-12,13:56:45
39.998489,116.307122,0,131,39915.5811342593,2009-04-12,13:56:50
39.998496,116.307145,0,132,39915.5811921296,2009-04-12,13:56:55
39.998499,116.307399,0,141,39915.58125,2009-04-12,13:57:00
39.998496,116.307848,0,147,39915.5813078704,2009-04-12,13:57:05
39.998512,116.308369,0,143,39915.5813657407,2009-04-12,13:57:10
39.998505,116.308742,0,145,39915.5814236111,2009-04-12,13:57:15
39.998263,116.308918,0,140,39915.5814814815,2009-04-12,13:57:20
39.997847,116.308936,0,137,39915.5815393519,2009-04-12,13:57:25
39.997323,116.308975,0,130,39915.5815972222,2009-04-12,13:57:30
39.996709,116.309036,0,126,39915.5816550926,2009-04-12,13:57:35
39.996025,116.309119,0,126,39915.581712963,2009-04-12,13:57:40
39.995262,116.309201,0,128,39915.5817708333,2009-04-12,13:57:45
39.994426,116.30928,0,130,39915.5818287037,2009-04-12,13:57:50
39.993624,116.309354,0,138,39915.5818865741,2009-04-12,13:57:55
39.992965,116.309441,0,142,39915.5819444444,2009-04-12,13:58:00
39.992353,116.309574,0,136,39915.5820023148,2009-04-12,13:58:05
39.991886,116.309622,0,141,39915.5820601852,2009-04-12,13:58:10
39.991607,116.309653,0,145,39915.5821180556,2009-04-12,13:58:15
39.991479,116.309661,0,140,39915.5821759259,2009-04-12,13:58:20
39.99144,116.309666,0,140,39915.5822337963,2009-04-12,13:58:25
39.991435,116.309667,0,139,39915.5822916667,2009-04-12,13:58:30
39.991432,116.309668,0,138,39915.582349537,2009-04-12,13:58:35
39.991433,116.309668,0,138,39915.5824074074,2009-04-12,13:58:40
39.991435,116.30967,0,138,39915.5824652778,2009-04-12,13:58:45
39.991435,116.30967,0,138,39915.5825,2009-04-12,13:58:48
39.991435,116.309671,0,138,39915.5825231481,2009-04-12,13:58:50
39.991314,116.309682,0,138,39915.5825810185,2009-04-12,13:58:55
39.991091,116.309712,0,145,39915.5826388889,2009-04-12,13:59:00
39.99093,116.309771,0,157,39915.5826967593,2009-04-12,13:59:05
39.990831,116.309948,0,150,39915.5827546296,2009-04-12,13:59:10
39.990797,116.310297,0,157,39915.5828125,2009-04-12,13:59:15
39.990833,116.310792,0,155,39915.5828703704,2009-04-12,13:59:20
39.990868,116.311447,0,152,39915.5829282407,2009-04-12,13:59:25
39.990905,116.312127,0,154,39915.5829861111,2009-04-12,13:59:30
39.990929,116.312797,0,153,39915.5830439815,2009-04-12,13:59:35
39.990951,116.313392,0,160,39915.5831018519,2009-04-12,13:59:40
39.990941,116.314002,0,161,39915.5831597222,2009-04-12,13:59:45
39.990955,116.314564,0,155,39915.5832175926,2009-04-12,13:59:50
39.990976,116.314962,0,152,39915.583275463,2009-04-12,13:59:55
39.990987,116.315074,0,157,39915.5833333333,2009-04-12,14:00:00
39.990984,116.315067,0,165,39915.5833912037,2009-04-12,14:00:05
39.990985,116.315069,0,166,39915.5834490741,2009-04-12,14:00:10
39.990985,116.315074,0,166,39915.5835069444,2009-04-12,14:00:15
39.990985,116.315076,0,167,39915.5835648148,2009-04-12,14:00:20
39.990985,116.315076,0,167,39915.5836226852,2009-04-12,14:00:25
39.990985,116.315076,0,167,39915.5836805556,2009-04-12,14:00:30
39.990985,116.315077,0,167,39915.5837384259,2009-04-12,14:00:35
39.990985,116.315077,0,167,39915.5837731481,2009-04-12,14:00:38
39.990985,116.315077,0,167,39915.5837962963,2009-04-12,14:00:40
39.991,116.31523,0,164,39915.5838541667,2009-04-12,14:00:45
39.991021,116.315551,0,167,39915.583912037,2009-04-12,14:00:50
39.991046,116.315996,0,173,39915.5839699074,2009-04-12,14:00:55
39.991073,116.31654,0,186,39915.5840277778,2009-04-12,14:01:00
39.991085,116.31732,0,184,39915.5840856481,2009-04-12,14:01:05
39.991102,116.318113,0,168,39915.5841435185,2009-04-12,14:01:10
39.991137,116.319023,0,158,39915.5842013889,2009-04-12,14:01:15
39.991161,116.319918,0,164,39915.5842592593,2009-04-12,14:01:20
39.991205,116.320804,0,173,39915.5843171296,2009-04-12,14:01:25
39.991231,116.321563,0,172,39915.584375,2009-04-12,14:01:30
39.991259,116.322355,0,170,39915.5844328704,2009-04-12,14:01:35
39.991281,116.323005,0,177,39915.5844907407,2009-04-12,14:01:40
39.991313,116.323478,0,176,39915.5845486111,2009-04-12,14:01:45
39.991283,116.323951,0,159,39915.5846064815,2009-04-12,14:01:50
39.991304,116.324602,0,139,39915.5846643519,2009-04-12,14:01:55
39.991328,116.325365,0,133,39915.5847222222,2009-04-12,14:02:00
39.991313,116.325986,0,128,39915.5847800926,2009-04-12,14:02:05
39.991291,116.326209,0,122,39915.584837963,2009-04-12,14:02:10
39.991291,116.326209,0,122,39915.5848726852,2009-04-12,14:02:13
39.991293,116.326207,0,124,39915.5848958333,2009-04-12,14:02:15
39.991309,116.326282,0,126,39915.5849537037,2009-04-12,14:02:20
39.991307,116.32637,0,130,39915.5850115741,2009-04-12,14:02:25
39.991328,116.326431,0,133,39915.5850694444,2009-04-12,14:02:30
39.991364,116.326396,0,149,39915.5851273148,2009-04-12,14:02:35
39.991419,116.326319,0,163,39915.5851851852,2009-04-12,14:02:40
39.991483,116.326338,0,168,39915.5852430556,2009-04-12,14:02:45
39.991499,116.326377,0,171,39915.5853009259,2009-04-12,14:02:50
39.991499,116.326377,0,171,39915.5853356481,2009-04-12,14:02:53
39.991501,116.326377,0,175,39915.5853587963,2009-04-12,14:02:55
39.99155,116.326353,0,179,39915.5854166667,2009-04-12,14:03:00
39.991621,116.326394,0,178,39915.585474537,2009-04-12,14:03:05
39.991696,116.326421,0,175,39915.5855324074,2009-04-12,14:03:10
39.991762,116.326391,0,169,39915.5855902778,2009-04-12,14:03:15
39.991867,116.326372,0,158,39915.5856481481,2009-04-12,14:03:20
39.991923,116.326385,0,141,39915.5857060185,2009-04-12,14:03:25
39.992016,116.326364,0,132,39915.5857638889,2009-04-12,14:03:30
39.992096,116.326351,0,123,39915.5858217593,2009-04-12,14:03:35
39.992166,116.326349,0,123,39915.5858796296,2009-04-12,14:03:40
39.992244,116.326331,0,119,39915.5859375,2009-04-12,14:03:45
39.99232,116.326295,0,114,39915.5859953704,2009-04-12,14:03:50
39.992377,116.3263,0,110,39915.5860532407,2009-04-12,14:03:55
39.992466,116.326241,0,112,39915.5861111111,2009-04-12,14:04:00
39.992461,116.326259,0,151,39915.5861689815,2009-04-12,14:04:05
39.992496,116.326263,0,175,39915.5862268518,2009-04-12,14:04:10
39.992582,116.32629,0,176,39915.5862847222,2009-04-12,14:04:15
39.992684,116.32624,0,166,39915.5863425926,2009-04-12,14:04:20
39.992785,116.326244,0,151,39915.586400463,2009-04-12,14:04:25
39.992874,116.326231,0,146,39915.5864583333,2009-04-12,14:04:30
39.992948,116.326247,0,142,39915.5865162037,2009-04-12,14:04:35
39.993001,116.326268,0,149,39915.5865740741,2009-04-12,14:04:40
39.993065,116.326267,0,153,39915.5866319444,2009-04-12,14:04:45
39.99312,116.326284,0,152,39915.5866898148,2009-04-12,14:04:50
39.993137,116.32633,0,149,39915.5867476852,2009-04-12,14:04:55
39.993165,116.32634,0,156,39915.5868055556,2009-04-12,14:05:00
39.99325,116.326333,0,158,39915.5868634259,2009-04-12,14:05:05
39.993325,116.326307,0,156,39915.5869212963,2009-04-12,14:05:10
39.993405,116.326308,0,144,39915.5869791667,2009-04-12,14:05:15
39.993501,116.32631,0,146,39915.587037037,2009-04-12,14:05:20
39.993584,116.326328,0,146,39915.5870949074,2009-04-12,14:05:25
39.993645,116.326338,0,135,39915.5871527778,2009-04-12,14:05:30
39.99371,116.326343,0,137,39915.5872106481,2009-04-12,14:05:35
39.993782,116.326369,0,138,39915.5872685185,2009-04-12,14:05:40
39.993857,116.326424,0,134,39915.5873263889,2009-04-12,14:05:45
39.993922,116.326432,0,135,39915.5873842593,2009-04-12,14:05:50
39.994003,116.326416,0,133,39915.5874421296,2009-04-12,14:05:55
39.994078,116.326405,0,137,39915.5875,2009-04-12,14:06:00
39.994134,116.326389,0,140,39915.5875578704,2009-04-12,14:06:05
39.99419,116.326353,0,152,39915.5876157407,2009-04-12,14:06:10
39.994243,116.32633,0,160,39915.5876736111,2009-04-12,14:06:15
39.994316,116.326336,0,156,39915.5877314815,2009-04-12,14:06:20
39.994415,116.326343,0,152,39915.5877893518,2009-04-12,14:06:25
39.994491,116.326328,0,161,39915.5878472222,2009-04-12,14:06:30
39.994527,116.326336,0,175,39915.5879050926,2009-04-12,14:06:35
39.994566,116.326388,0,190,39915.587962963,2009-04-12,14:06:40
39.994634,116.326405,0,187,39915.5880208333,2009-04-12,14:06:45
39.994725,116.326381,0,163,39915.5880787037,2009-04-12,14:06:50
39.994816,116.326379,0,155,39915.5881365741,2009-04-12,14:06:55
39.994899,116.326379,0,147,39915.5881944444,2009-04-12,14:07:00
39.994978,116.326392,0,144,39915.5882523148,2009-04-12,14:07:05
39.995016,116.326421,0,143,39915.5883101852,2009-04-12,14:07:10
39.995073,116.32645,0,150,39915.5883680556,2009-04-12,14:07:15
39.995126,116.326483,0,160,39915.5884259259,2009-04-12,14:07:20
39.995147,116.326571,0,174,39915.5884837963,2009-04-12,14:07:25
39.995199,116.326518,0,181,39915.5885416667,2009-04-12,14:07:30
39.995288,116.326461,0,188,39915.588599537,2009-04-12,14:07:35
39.99536,116.326463,0,184,39915.5886574074,2009-04-12,14:07:40
39.995431,116.326443,0,184,39915.5887152778,2009-04-12,14:07:45
39.995514,116.326424,0,183,39915.5887731481,2009-04-12,14:07:50
39.995535,116.326389,0,190,39915.5888310185,2009-04-12,14:07:55
39.995528,116.326332,0,191,39915.5888888889,2009-04-12,14:08:00
39.995565,116.326306,0,190,39915.5889467593,2009-04-12,14:08:05
39.995608,116.326271,0,192,39915.5890046296,2009-04-12,14:08:10
39.99568,116.326259,0,196,39915.5890625,2009-04-12,14:08:15
39.995718,116.326208,0,207,39915.5891203704,2009-04-12,14:08:20
39.995716,116.326207,0,207,39915.5891782407,2009-04-12,14:08:25
39.995713,116.326205,0,208,39915.5892361111,2009-04-12,14:08:30
39.995713,116.326205,0,208,39915.5892708333,2009-04-12,14:08:33
39.995716,116.326205,0,208,39915.5892939815,2009-04-12,14:08:35
39.995721,116.326214,0,210,39915.5893518519,2009-04-12,14:08:40
39.995767,116.326217,0,217,39915.5894097222,2009-04-12,14:08:45
39.995843,116.32621,0,224,39915.5894675926,2009-04-12,14:08:50
39.995924,116.326237,0,220,39915.589525463,2009-04-12,14:08:55
39.996049,116.326279,0,207,39915.5895833333,2009-04-12,14:09:00
39.996159,116.326402,0,202,39915.5896412037,2009-04-12,14:09:05
39.996253,116.326557,0,205,39915.5896990741,2009-04-12,14:09:10
39.996325,116.326708,0,214,39915.5897569444,2009-04-12,14:09:15
39.996484,116.326709,0,210,39915.5898148148,2009-04-12,14:09:20
39.996619,116.32673,0,222,39915.5898726852,2009-04-12,14:09:25
39.99675,116.326749,0,240,39915.5899305556,2009-04-12,14:09:30
39.996942,116.326692,0,228,39915.5899884259,2009-04-12,14:09:35
39.99715,116.326637,0,210,39915.5900462963,2009-04-12,14:09:40
39.997377,116.326678,0,196,39915.5901041667,2009-04-12,14:09:45
39.997568,116.326698,0,189,39915.590162037,2009-04-12,14:09:50
39.997731,116.326677,0,192,39915.5902199074,2009-04-12,14:09:55
39.997904,116.326683,0,191,39915.5902777778,2009-04-12,14:10:00
39.998074,116.326688,0,200,39915.5903356481,2009-04-12,14:10:05
39.998289,116.326675,0,174,39915.5903935185,2009-04-12,14:10:10
39.998462,116.326632,0,179,39915.5904513889,2009-04-12,14:10:15
39.998657,116.326637,0,157,39915.5905092593,2009-04-12,14:10:20
39.998851,116.326655,0,162,39915.5905671296,2009-04-12,14:10:25
39.999031,116.326646,0,151,39915.590625,2009-04-12,14:10:30
39.999198,116.326723,0,145,39915.5906828704,2009-04-12,14:10:35
39.999302,116.326908,0,146,39915.5907407407,2009-04-12,14:10:40
39.999439,116.327065,0,141,39915.5907986111,2009-04-12,14:10:45
39.999616,116.327141,0,135,39915.5908564815,2009-04-12,14:10:50
39.999768,116.327148,0,135,39915.5909143519,2009-04-12,14:10:55
39.999845,116.327272,0,127,39915.5909722222,2009-04-12,14:11:00
39.999876,116.327357,0,125,39915.5910300926,2009-04-12,14:11:05
39.999937,116.327392,0,120,39915.591087963,2009-04-12,14:11:10
39.999951,116.327366,0,118,39915.5911458333,2009-04-12,14:11:15
39.999951,116.327366,0,118,39915.5911805556,2009-04-12,14:11:18
39.999953,116.327371,0,116,39915.5912037037,2009-04-12,14:11:20
39.999965,116.327394,0,114,39915.5912615741,2009-04-12,14:11:25
39.999972,116.327413,0,113,39915.5913194444,2009-04-12,14:11:30
39.99998,116.327401,0,112,39915.5913773148,2009-04-12,14:11:35
40.00002,116.327405,0,111,39915.5914351852,2009-04-12,14:11:40
40.00003,116.327369,0,108,39915.5914930556,2009-04-12,14:11:45
40.000031,116.327296,0,105,39915.5915509259,2009-04-12,14:11:50
40.000206,116.327939,0,203,39915.7180902778,2009-04-12,17:14:03
39.999473,116.326088,0,22,39915.7181597222,2009-04-12,17:14:09
39.999588,116.326551,0,-46,39915.7182175926,2009-04-12,17:14:14
39.999703,116.326746,0,22,39915.718275463,2009-04-12,17:14:19
39.999838,116.327083,0,75,39915.7183333333,2009-04-12,17:14:24
39.999846,116.327126,0,73,39915.7183912037,2009-04-12,17:14:29
39.999898,116.327225,0,93,39915.7184490741,2009-04-12,17:14:34
39.999874,116.327175,0,99,39915.7185069444,2009-04-12,17:14:39
39.999848,116.327184,0,101,39915.7185648148,2009-04-12,17:14:44
39.999832,116.327181,0,100,39915.7186226852,2009-04-12,17:14:49
39.999832,116.327181,0,100,39915.7186574074,2009-04-12,17:14:52
39.999833,116.327174,0,100,39915.7186805556,2009-04-12,17:14:54
39.999831,116.32716,0,100,39915.7187384259,2009-04-12,17:14:59
39.999835,116.327195,0,115,39915.7187962963,2009-04-12,17:15:04
39.999835,116.327195,0,115,39915.7188310185,2009-04-12,17:15:07
39.999842,116.327201,0,116,39915.7188541667,2009-04-12,17:15:09
39.999827,116.32728,0,123,39915.718912037,2009-04-12,17:15:14
39.999828,116.327262,0,122,39915.7189699074,2009-04-12,17:15:19
39.999859,116.327178,0,122,39915.7190277778,2009-04-12,17:15:24
39.999881,116.327076,0,121,39915.7190856481,2009-04-12,17:15:29
39.999875,116.326964,0,122,39915.7191435185,2009-04-12,17:15:34
39.999874,116.326835,0,123,39915.7192013889,2009-04-12,17:15:39
39.99987,116.326671,0,116,39915.7192592593,2009-04-12,17:15:44
39.999881,116.326509,0,112,39915.7193171296,2009-04-12,17:15:49
39.999863,116.326372,0,114,39915.719375,2009-04-12,17:15:54
39.999864,116.326208,0,115,39915.7194328704,2009-04-12,17:15:59
39.999868,116.326042,0,120,39915.7194907407,2009-04-12,17:16:04
39.999866,116.325877,0,111,39915.7195486111,2009-04-12,17:16:09
39.999832,116.325718,0,105,39915.7196064815,2009-04-12,17:16:14
39.999783,116.325559,0,99,39915.7196643518,2009-04-12,17:16:19
39.999803,116.325356,0,93,39915.7197222222,2009-04-12,17:16:24
39.999801,116.32517,0,86,39915.7197800926,2009-04-12,17:16:29
39.999852,116.324956,0,83,39915.719837963,2009-04-12,17:16:34
39.999834,116.324809,0,79,39915.7198958333,2009-04-12,17:16:39
39.999778,116.324623,0,84,39915.7199537037,2009-04-12,17:16:44
39.99976,116.324303,0,85,39915.7200115741,2009-04-12,17:16:49
39.999884,116.324322,0,81,39915.7200694444,2009-04-12,17:16:54
40.000002,116.324379,0,73,39915.7201273148,2009-04-12,17:16:59
40.000142,116.324466,0,66,39915.7201851852,2009-04-12,17:17:04
40.000325,116.324455,0,80,39915.7202430556,2009-04-12,17:17:09
40.000477,116.324516,0,117,39915.7203009259,2009-04-12,17:17:14
40.000646,116.324556,0,147,39915.7203587963,2009-04-12,17:17:19
40.000773,116.324513,0,156,39915.7204166667,2009-04-12,17:17:24
40.00091,116.32458,0,162,39915.720474537,2009-04-12,17:17:29
40.001073,116.324591,0,197,39915.7205324074,2009-04-12,17:17:34
40.001177,116.324639,0,200,39915.7205902778,2009-04-12,17:17:39
40.001309,116.324664,0,207,39915.7206481481,2009-04-12,17:17:44
40.001387,116.324679,0,188,39915.7207060185,2009-04-12,17:17:49
40.001485,116.324709,0,177,39915.7207638889,2009-04-12,17:17:54
40.001603,116.324712,0,184,39915.7208217593,2009-04-12,17:17:59
40.001827,116.324606,0,168,39915.7208796296,2009-04-12,17:18:04
40.001964,116.324579,0,161,39915.7209375,2009-04-12,17:18:09
40.002084,116.324585,0,157,39915.7209953704,2009-04-12,17:18:14
40.002185,116.324628,0,155,39915.7210532407,2009-04-12,17:18:19
40.002409,116.3245,0,153,39915.7211111111,2009-04-12,17:18:24
40.002559,116.324516,0,154,39915.7211689815,2009-04-12,17:18:29
40.002685,116.324498,0,144,39915.7212268518,2009-04-12,17:18:34
40.002816,116.324506,0,137,39915.7212847222,2009-04-12,17:18:39
40.002966,116.324449,0,120,39915.7213425926,2009-04-12,17:18:44
40.003119,116.324435,0,117,39915.721400463,2009-04-12,17:18:49
40.00324,116.32442,0,107,39915.7214583333,2009-04-12,17:18:54
40.003381,116.324426,0,117,39915.7215162037,2009-04-12,17:18:59
40.003567,116.324372,0,118,39915.7215740741,2009-04-12,17:19:04
40.003678,116.324339,0,106,39915.7216319444,2009-04-12,17:19:09
40.003836,116.324344,0,104,39915.7216898148,2009-04-12,17:19:14
40.004002,116.324321,0,94,39915.7217476852,2009-04-12,17:19:19
40.00423,116.324314,0,116,39915.7218055556,2009-04-12,17:19:24
40.004465,116.324318,0,134,39915.7218634259,2009-04-12,17:19:29
40.004609,116.324326,0,128,39915.7219212963,2009-04-12,17:19:34
40.004762,116.324336,0,131,39915.7219791667,2009-04-12,17:19:39
40.004907,116.324348,0,148,39915.722037037,2009-04-12,17:19:44
40.005097,116.324363,0,247,39915.7220949074,2009-04-12,17:19:49
40.005242,116.324386,0,229,39915.7221527778,2009-04-12,17:19:54
40.005403,116.324413,0,216,39915.7222106481,2009-04-12,17:19:59
40.005543,116.324402,0,215,39915.7222685185,2009-04-12,17:20:04
40.005665,116.324381,0,204,39915.7223263889,2009-04-12,17:20:09
40.005794,116.324367,0,172,39915.7223842593,2009-04-12,17:20:14
40.005958,116.324354,0,200,39915.7224421296,2009-04-12,17:20:19
40.006075,116.32428,0,201,39915.7225,2009-04-12,17:20:24
40.006181,116.324226,0,203,39915.7225578704,2009-04-12,17:20:29
40.006288,116.324192,0,213,39915.7226157407,2009-04-12,17:20:34
40.006469,116.324301,0,194,39915.7226736111,2009-04-12,17:20:39
40.006587,116.324312,0,189,39915.7227314815,2009-04-12,17:20:44
40.006657,116.324265,0,179,39915.7227893519,2009-04-12,17:20:49
40.00667,116.324161,0,159,39915.7228472222,2009-04-12,17:20:54
40.00668,116.324027,0,152,39915.7229050926,2009-04-12,17:20:59
40.006663,116.323859,0,147,39915.722962963,2009-04-12,17:21:04
40.006647,116.323699,0,146,39915.7230208333,2009-04-12,17:21:09
40.006642,116.323525,0,138,39915.7230787037,2009-04-12,17:21:14
40.006626,116.323364,0,125,39915.7231365741,2009-04-12,17:21:19
40.006616,116.323224,0,116,39915.7231944444,2009-04-12,17:21:24
40.006627,116.323098,0,108,39915.7232523148,2009-04-12,17:21:29
40.006638,116.322979,0,102,39915.7233101852,2009-04-12,17:21:34
40.006635,116.322775,0,93,39915.7233680556,2009-04-12,17:21:39
40.006711,116.322748,0,90,39915.7234259259,2009-04-12,17:21:44
40.006831,116.322762,0,88,39915.7234837963,2009-04-12,17:21:49
40.006952,116.322837,0,88,39915.7235416667,2009-04-12,17:21:54
40.007008,116.322875,0,92,39915.723599537,2009-04-12,17:21:59
40.007054,116.322829,0,94,39915.7236574074,2009-04-12,17:22:04
40.007178,116.322777,0,93,39915.7237152778,2009-04-12,17:22:09
40.007446,116.322717,0,98,39915.7237731481,2009-04-12,17:22:14
40.00759,116.322699,0,91,39915.7238310185,2009-04-12,17:22:19
40.007744,116.322702,0,81,39915.7238888889,2009-04-12,17:22:24
40.00792,116.3227,0,81,39915.7239467593,2009-04-12,17:22:29
40.008087,116.322724,0,102,39915.7240046296,2009-04-12,17:22:34
40.008275,116.322732,0,126,39915.7240625,2009-04-12,17:22:39
40.008425,116.322742,0,134,39915.7241203704,2009-04-12,17:22:44
40.008557,116.322729,0,138,39915.7241782407,2009-04-12,17:22:49
40.008711,116.32271,0,141,39915.7242361111,2009-04-12,17:22:54
40.008873,116.322685,0,135,39915.7242939815,2009-04-12,17:22:59
40.009044,116.322675,0,135,39915.7243518519,2009-04-12,17:23:04
40.009199,116.322636,0,139,39915.7244097222,2009-04-12,17:23:09
40.009343,116.322617,0,141,39915.7244675926,2009-04-12,17:23:14
40.009488,116.322612,0,148,39915.724525463,2009-04-12,17:23:19
40.009636,116.322586,0,152,39915.7245833333,2009-04-12,17:23:24
40.009787,116.322582,0,154,39915.7246412037,2009-04-12,17:23:29
40.009928,116.322473,0,157,39915.7246990741,2009-04-12,17:23:34
40.010024,116.322385,0,153,39915.7247569444,2009-04-12,17:23:39
40.010142,116.322262,0,161,39915.7248148148,2009-04-12,17:23:44
40.010224,116.322162,0,171,39915.7248726852,2009-04-12,17:23:49
40.010245,116.321977,0,184,39915.7249305556,2009-04-12,17:23:54
40.010394,116.321983,0,198,39915.7249884259,2009-04-12,17:23:59
40.010483,116.321943,0,200,39915.7250462963,2009-04-12,17:24:04
40.010633,116.321884,0,203,39915.7251041667,2009-04-12,17:24:09
40.010738,116.321836,0,212,39915.725162037,2009-04-12,17:24:14
40.010829,116.321848,0,220,39915.7252199074,2009-04-12,17:24:19
40.010982,116.321808,0,224,39915.7252777778,2009-04-12,17:24:24
40.011075,116.321779,0,229,39915.7253356481,2009-04-12,17:24:29
40.011095,116.32192,0,231,39915.7253935185,2009-04-12,17:24:34
40.01109,116.322003,0,224,39915.7254513889,2009-04-12,17:24:39
40.011088,116.322012,0,224,39915.7255092593,2009-04-12,17:24:44
40.011088,116.322012,0,224,39915.7255439815,2009-04-12,17:24:47
40.011094,116.322008,0,224,39915.7255671296,2009-04-12,17:24:49
40.011088,116.321889,0,221,39915.725625,2009-04-12,17:24:54
40.011029,116.321866,0,221,39915.7256828704,2009-04-12,17:24:59
