# Supplementary material for: Research on differential privacy protection method based on user tendency
Source: PLoS One. 2023 Oct 26;18(10):e0288823. doi: 10.1371/journal.pone.0288823 (PMC10602288; doi:10.1371/journal.pone.0288823)
Supplement: S1 Data — (ZIP) [file pone.0288823.s001.zip › Data 5-1/000/Trajectory/20090413050806.plt]

Geolife trajectory
WGS 84
Altitude is in Feet
Reserved 3
0,2,255,My Track,0,0,2,8421376
0
40.011327,116.321772,0,-244,39916.2139583333,2009-04-13,05:08:06
40.011285,116.321574,0,115,39916.2140162037,2009-04-13,05:08:11
40.011375,116.321803,0,-179,39916.2140740741,2009-04-13,05:08:16
40.011215,116.321747,0,-6,39916.2141319444,2009-04-13,05:08:21
40.011286,116.321583,0,-250,39916.2141898148,2009-04-13,05:08:26
40.011009,116.321511,0,159,39916.2142476852,2009-04-13,05:08:31
40.010945,116.321691,0,45,39916.2143055556,2009-04-13,05:08:36
40.010819,116.321861,0,65,39916.2143634259,2009-04-13,05:08:41
40.010684,116.321535,0,-172,39916.2144791667,2009-04-13,05:08:51
40.010469,116.321803,0,-222,39916.214537037,2009-04-13,05:08:56
40.010281,116.322156,0,16,39916.2145949074,2009-04-13,05:09:01
40.010191,116.322202,0,-32,39916.2146527778,2009-04-13,05:09:06
40.009999,116.322389,0,122,39916.2147106482,2009-04-13,05:09:11
40.009897,116.322509,0,124,39916.2147685185,2009-04-13,05:09:16
40.009792,116.322557,0,82,39916.2148263889,2009-04-13,05:09:21
40.009666,116.3226,0,37,39916.2148842593,2009-04-13,05:09:26
40.009645,116.322762,0,-25,39916.2149421296,2009-04-13,05:09:31
40.009647,116.322971,0,-29,39916.215,2009-04-13,05:09:36
40.00967,116.323159,0,-33,39916.2150578704,2009-04-13,05:09:41
40.00967,116.323354,0,-30,39916.2151157407,2009-04-13,05:09:46
40.009691,116.323525,0,-61,39916.2151736111,2009-04-13,05:09:51
40.009706,116.323706,0,-61,39916.2152314815,2009-04-13,05:09:56
40.009657,116.323832,0,-50,39916.2152893519,2009-04-13,05:10:01
40.009523,116.323843,0,-42,39916.2153472222,2009-04-13,05:10:06
40.009389,116.323854,0,-33,39916.2154050926,2009-04-13,05:10:11
40.009248,116.323877,0,-39,39916.215462963,2009-04-13,05:10:16
40.009106,116.323883,0,-43,39916.2155208333,2009-04-13,05:10:21
40.008948,116.323889,0,-40,39916.2155787037,2009-04-13,05:10:26
40.00879,116.323896,0,-28,39916.2156365741,2009-04-13,05:10:31
40.008645,116.32389,0,-19,39916.2156944444,2009-04-13,05:10:36
40.008507,116.323899,0,-10,39916.2157523148,2009-04-13,05:10:41
40.008384,116.323888,0,2,39916.2158101852,2009-04-13,05:10:46
40.008247,116.323897,0,18,39916.2158680556,2009-04-13,05:10:51
40.008142,116.323892,0,30,39916.2159259259,2009-04-13,05:10:56
40.007998,116.323902,0,37,39916.2159837963,2009-04-13,05:11:01
40.007877,116.323955,0,41,39916.2160416667,2009-04-13,05:11:06
40.007755,116.323991,0,46,39916.216099537,2009-04-13,05:11:11
40.007621,116.324004,0,58,39916.2161574074,2009-04-13,05:11:16
40.007472,116.32402,0,66,39916.2162152778,2009-04-13,05:11:21
40.007318,116.324035,0,72,39916.2162731481,2009-04-13,05:11:26
40.007179,116.324054,0,80,39916.2163310185,2009-04-13,05:11:31
40.007024,116.324059,0,91,39916.2163888889,2009-04-13,05:11:36
40.006894,116.324075,0,104,39916.2164467593,2009-04-13,05:11:41
40.006818,116.324021,0,114,39916.2165046296,2009-04-13,05:11:46
40.006784,116.323963,0,128,39916.2165625,2009-04-13,05:11:51
40.006785,116.323932,0,136,39916.2166203704,2009-04-13,05:11:56
40.006783,116.323913,0,141,39916.2166782407,2009-04-13,05:12:01
40.006784,116.323899,0,149,39916.2167361111,2009-04-13,05:12:06
40.006778,116.323902,0,152,39916.2167939815,2009-04-13,05:12:11
40.00677,116.323907,0,153,39916.2168518519,2009-04-13,05:12:16
40.00677,116.323907,0,153,39916.2168865741,2009-04-13,05:12:19
40.006768,116.323901,0,154,39916.2169097222,2009-04-13,05:12:21
40.006767,116.323891,0,155,39916.2169675926,2009-04-13,05:12:26
40.006766,116.323885,0,156,39916.217025463,2009-04-13,05:12:31
40.006768,116.323883,0,157,39916.2170833333,2009-04-13,05:12:36
40.006768,116.323878,0,157,39916.2171412037,2009-04-13,05:12:41
40.006765,116.323875,0,158,39916.2171990741,2009-04-13,05:12:46
40.006764,116.323875,0,158,39916.2172569444,2009-04-13,05:12:51
40.006764,116.323875,0,158,39916.2172916667,2009-04-13,05:12:54
40.006764,116.323868,0,158,39916.2173148148,2009-04-13,05:12:56
40.006751,116.323787,0,171,39916.2173726852,2009-04-13,05:13:01
40.006718,116.323677,0,169,39916.2174305556,2009-04-13,05:13:06
40.006705,116.323513,0,172,39916.2174884259,2009-04-13,05:13:11
40.006732,116.323337,0,164,39916.2175462963,2009-04-13,05:13:16
40.006725,116.323143,0,161,39916.2176041667,2009-04-13,05:13:21
40.006706,116.322928,0,165,39916.217662037,2009-04-13,05:13:26
40.006696,116.322708,0,162,39916.2177199074,2009-04-13,05:13:31
40.006687,116.32247,0,161,39916.2177777778,2009-04-13,05:13:36
40.006708,116.322263,0,157,39916.2178356481,2009-04-13,05:13:41
40.006706,116.322029,0,154,39916.2178935185,2009-04-13,05:13:46
40.006687,116.321784,0,151,39916.2179513889,2009-04-13,05:13:51
40.006679,116.321551,0,159,39916.2180092593,2009-04-13,05:13:56
40.006655,116.321371,0,171,39916.2180671296,2009-04-13,05:14:01
40.006567,116.321273,0,194,39916.218125,2009-04-13,05:14:06
40.006424,116.321235,0,208,39916.2181828704,2009-04-13,05:14:11
40.006282,116.321262,0,201,39916.2182407407,2009-04-13,05:14:16
40.006151,116.3213,0,191,39916.2182986111,2009-04-13,05:14:21
40.005988,116.321294,0,200,39916.2183564815,2009-04-13,05:14:26
40.005851,116.321264,0,200,39916.2184143519,2009-04-13,05:14:31
40.005711,116.32128,0,184,39916.2184722222,2009-04-13,05:14:36
40.005571,116.321239,0,188,39916.2185300926,2009-04-13,05:14:41
40.005416,116.321216,0,192,39916.218587963,2009-04-13,05:14:46
40.005244,116.321233,0,197,39916.2186458333,2009-04-13,05:14:51
40.005114,116.321266,0,197,39916.2187037037,2009-04-13,05:14:56
40.005021,116.32133,0,177,39916.2187615741,2009-04-13,05:15:01
40.004898,116.321318,0,172,39916.2188194444,2009-04-13,05:15:06
40.004737,116.321305,0,164,39916.2188773148,2009-04-13,05:15:11
40.004574,116.321327,0,164,39916.2189351852,2009-04-13,05:15:16
40.004426,116.321347,0,162,39916.2189930556,2009-04-13,05:15:21
40.004294,116.321369,0,152,39916.2190509259,2009-04-13,05:15:26
40.004151,116.321378,0,150,39916.2191087963,2009-04-13,05:15:31
40.004034,116.32145,0,146,39916.2191666667,2009-04-13,05:15:36
40.003878,116.321433,0,135,39916.219224537,2009-04-13,05:15:41
40.003709,116.321485,0,133,39916.2192824074,2009-04-13,05:15:46
40.003545,116.321499,0,131,39916.2193402778,2009-04-13,05:15:51
40.003406,116.321478,0,131,39916.2193981481,2009-04-13,05:15:56
40.003268,116.321485,0,131,39916.2194560185,2009-04-13,05:16:01
40.003119,116.321465,0,137,39916.2195138889,2009-04-13,05:16:06
40.002988,116.321486,0,139,39916.2195717593,2009-04-13,05:16:11
40.002831,116.32149,0,144,39916.2196296296,2009-04-13,05:16:16
40.002692,116.321496,0,148,39916.2196875,2009-04-13,05:16:21
40.002548,116.321507,0,152,39916.2197453704,2009-04-13,05:16:26
40.002365,116.321444,0,158,39916.2198032407,2009-04-13,05:16:31
40.002216,116.321453,0,159,39916.2198611111,2009-04-13,05:16:36
40.002032,116.321461,0,162,39916.2199189815,2009-04-13,05:16:41
40.001885,116.321465,0,165,39916.2199768518,2009-04-13,05:16:46
40.001741,116.321492,0,167,39916.2200347222,2009-04-13,05:16:51
40.001564,116.321569,0,165,39916.2200925926,2009-04-13,05:16:56
40.001416,116.321594,0,166,39916.220150463,2009-04-13,05:17:01
40.001214,116.321614,0,168,39916.2202083333,2009-04-13,05:17:06
40.001068,116.321657,0,164,39916.2202662037,2009-04-13,05:17:11
40.000953,116.321671,0,154,39916.2203240741,2009-04-13,05:17:16
40.000785,116.321701,0,147,39916.2203819444,2009-04-13,05:17:21
40.000618,116.321692,0,144,39916.2204398148,2009-04-13,05:17:26
40.000449,116.321692,0,138,39916.2204976852,2009-04-13,05:17:31
40.000302,116.321733,0,131,39916.2205555556,2009-04-13,05:17:36
40.000133,116.321776,0,121,39916.2206134259,2009-04-13,05:17:41
39.999976,116.321782,0,113,39916.2206712963,2009-04-13,05:17:46
39.999775,116.321762,0,110,39916.2207291667,2009-04-13,05:17:51
39.999596,116.321799,0,108,39916.220787037,2009-04-13,05:17:56
39.99945,116.32181,0,103,39916.2208449074,2009-04-13,05:18:01
39.999294,116.321826,0,108,39916.2209027778,2009-04-13,05:18:06
39.999134,116.321799,0,110,39916.2209606481,2009-04-13,05:18:11
39.998985,116.321778,0,111,39916.2210185185,2009-04-13,05:18:16
39.99883,116.321796,0,111,39916.2210763889,2009-04-13,05:18:21
39.998692,116.321821,0,113,39916.2211342593,2009-04-13,05:18:26
39.998556,116.321862,0,114,39916.2211921296,2009-04-13,05:18:31
39.998422,116.32187,0,116,39916.22125,2009-04-13,05:18:36
39.998262,116.321866,0,120,39916.2213078704,2009-04-13,05:18:41
39.998113,116.321887,0,121,39916.2213657407,2009-04-13,05:18:46
39.997979,116.321944,0,119,39916.2214236111,2009-04-13,05:18:51
39.997806,116.321948,0,121,39916.2214814815,2009-04-13,05:18:56
39.997672,116.321899,0,125,39916.2215393518,2009-04-13,05:19:01
39.997525,116.321846,0,132,39916.2215972222,2009-04-13,05:19:06
39.99736,116.321865,0,140,39916.2216550926,2009-04-13,05:19:11
39.99721,116.321863,0,147,39916.221712963,2009-04-13,05:19:16
39.997062,116.321988,0,140,39916.2217708333,2009-04-13,05:19:21
39.996939,116.322044,0,131,39916.2218287037,2009-04-13,05:19:26
39.996822,116.32196,0,142,39916.2218865741,2009-04-13,05:19:31
39.996799,116.321809,0,146,39916.2219444444,2009-04-13,05:19:36
39.996788,116.321626,0,154,39916.2220023148,2009-04-13,05:19:41
39.996778,116.321474,0,158,39916.2220601852,2009-04-13,05:19:46
39.9968,116.321247,0,160,39916.2221180556,2009-04-13,05:19:51
39.996788,116.32108,0,167,39916.2221759259,2009-04-13,05:19:56
39.996649,116.320975,0,179,39916.2222337963,2009-04-13,05:20:01
39.996513,116.320955,0,182,39916.2222916667,2009-04-13,05:20:06
39.996354,116.320886,0,195,39916.222349537,2009-04-13,05:20:11
39.996205,116.320904,0,197,39916.2224074074,2009-04-13,05:20:16
39.996053,116.32091,0,209,39916.2224652778,2009-04-13,05:20:21
39.995891,116.320931,0,217,39916.2225231482,2009-04-13,05:20:26
39.995728,116.320992,0,224,39916.2225810185,2009-04-13,05:20:31
39.995556,116.320991,0,235,39916.2226388889,2009-04-13,05:20:36
39.995431,116.321072,0,232,39916.2226967593,2009-04-13,05:20:41
39.995237,116.32104,0,241,39916.2227546296,2009-04-13,05:20:46
39.99508,116.321067,0,248,39916.2228125,2009-04-13,05:20:51
39.994932,116.3211,0,250,39916.2228703704,2009-04-13,05:20:56
39.994821,116.321042,0,246,39916.2229282407,2009-04-13,05:21:01
39.994791,116.320913,0,249,39916.2229861111,2009-04-13,05:21:06
39.994783,116.320736,0,246,39916.2230439815,2009-04-13,05:21:11
39.994888,116.320957,0,168,39916.2405787037,2009-04-13,05:46:26
39.994926,116.32112,0,164,39916.2406365741,2009-04-13,05:46:31
39.995022,116.321177,0,155,39916.2406944444,2009-04-13,05:46:36
39.995162,116.321207,0,151,39916.2407523148,2009-04-13,05:46:41
39.995328,116.321229,0,146,39916.2408101852,2009-04-13,05:46:46
39.995478,116.321227,0,144,39916.2408680556,2009-04-13,05:46:51
39.99563,116.321237,0,142,39916.2409259259,2009-04-13,05:46:56
39.995789,116.321175,0,139,39916.2409837963,2009-04-13,05:47:01
39.995924,116.321125,0,145,39916.2410416667,2009-04-13,05:47:06
39.996071,116.321135,0,142,39916.241099537,2009-04-13,05:47:11
39.996224,116.321123,0,151,39916.2411574074,2009-04-13,05:47:16
39.996414,116.321187,0,141,39916.2412152778,2009-04-13,05:47:21
39.996561,116.321184,0,147,39916.2412731481,2009-04-13,05:47:26
39.996702,116.321046,0,144,39916.2413310185,2009-04-13,05:47:31
39.996785,116.321092,0,146,39916.2413888889,2009-04-13,05:47:36
39.996818,116.321262,0,148,39916.2414467593,2009-04-13,05:47:41
39.996849,116.321437,0,153,39916.2415046296,2009-04-13,05:47:46
39.996887,116.321603,0,158,39916.2415625,2009-04-13,05:47:51
39.996917,116.321785,0,163,39916.2416203704,2009-04-13,05:47:56
39.99691,116.321909,0,159,39916.2416782407,2009-04-13,05:48:01
39.997008,116.321966,0,154,39916.2417361111,2009-04-13,05:48:06
39.997145,116.322019,0,146,39916.2417939815,2009-04-13,05:48:11
39.997297,116.322036,0,134,39916.2418518519,2009-04-13,05:48:16
39.997442,116.322086,0,125,39916.2419097222,2009-04-13,05:48:21
39.997588,116.322173,0,127,39916.2419675926,2009-04-13,05:48:26
39.997712,116.322256,0,132,39916.242025463,2009-04-13,05:48:31
39.997885,116.32217,0,141,39916.2420833333,2009-04-13,05:48:36
39.998067,116.322091,0,133,39916.2421412037,2009-04-13,05:48:41
39.998205,116.322058,0,133,39916.2421990741,2009-04-13,05:48:46
39.998282,116.32189,0,125,39916.2422569444,2009-04-13,05:48:51
39.998292,116.321759,0,123,39916.2423148148,2009-04-13,05:48:56
39.998316,116.321713,0,117,39916.2423726852,2009-04-13,05:49:01
39.998316,116.321713,0,117,39916.2424074074,2009-04-13,05:49:04
39.998314,116.321713,0,116,39916.2424305556,2009-04-13,05:49:06
39.998332,116.321659,0,126,39916.2424884259,2009-04-13,05:49:11
39.998352,116.321648,0,131,39916.2425462963,2009-04-13,05:49:16
39.998358,116.321645,0,131,39916.2426041667,2009-04-13,05:49:21
39.998359,116.321643,0,131,39916.242662037,2009-04-13,05:49:26
39.998359,116.321644,0,131,39916.2427199074,2009-04-13,05:49:31
39.998362,116.321643,0,131,39916.2427777778,2009-04-13,05:49:36
39.998364,116.321641,0,132,39916.2428356481,2009-04-13,05:49:41
39.99836,116.321642,0,132,39916.2428935185,2009-04-13,05:49:46
39.998363,116.32164,0,132,39916.2429513889,2009-04-13,05:49:51
39.998367,116.321637,0,132,39916.2430092593,2009-04-13,05:49:56
39.998374,116.321633,0,132,39916.2430671296,2009-04-13,05:50:01
39.998374,116.321633,0,132,39916.2431018518,2009-04-13,05:50:04
39.998377,116.321629,0,132,39916.243125,2009-04-13,05:50:06
39.998339,116.321641,0,133,39916.2431828704,2009-04-13,05:50:11
39.998331,116.321635,0,133,39916.2432407407,2009-04-13,05:50:16
39.998335,116.321632,0,133,39916.2432986111,2009-04-13,05:50:21
39.998337,116.32163,0,133,39916.2433564815,2009-04-13,05:50:26
39.998338,116.321629,0,133,39916.2434143518,2009-04-13,05:50:31
39.998339,116.321627,0,133,39916.2434722222,2009-04-13,05:50:36
39.998335,116.321628,0,133,39916.2435300926,2009-04-13,05:50:41
39.998335,116.321628,0,133,39916.2435648148,2009-04-13,05:50:44
39.998327,116.321633,0,133,39916.243587963,2009-04-13,05:50:46
39.998317,116.321639,0,133,39916.2436458333,2009-04-13,05:50:51
39.998313,116.32164,0,133,39916.2437037037,2009-04-13,05:50:56
39.998314,116.32164,0,133,39916.2437615741,2009-04-13,05:51:01
39.998312,116.321642,0,133,39916.2438194444,2009-04-13,05:51:06
39.998309,116.321643,0,133,39916.2438773148,2009-04-13,05:51:11
39.998306,116.321645,0,133,39916.2439351852,2009-04-13,05:51:16
39.998311,116.321643,0,133,39916.2439930556,2009-04-13,05:51:21
39.998313,116.321641,0,133,39916.2440509259,2009-04-13,05:51:26
39.998316,116.321639,0,133,39916.2441087963,2009-04-13,05:51:31
39.99832,116.321637,0,134,39916.2441666667,2009-04-13,05:51:36
39.998315,116.32164,0,134,39916.244224537,2009-04-13,05:51:41
39.998315,116.32164,0,134,39916.2442824074,2009-04-13,05:51:46
39.998314,116.32164,0,134,39916.2443402778,2009-04-13,05:51:51
39.998314,116.32164,0,134,39916.244375,2009-04-13,05:51:54
39.99831,116.321643,0,134,39916.2443981481,2009-04-13,05:51:56
39.998308,116.321623,0,134,39916.2444560185,2009-04-13,05:52:01
39.998292,116.3216,0,133,39916.2445138889,2009-04-13,05:52:06
39.998314,116.321728,0,139,39916.2445717593,2009-04-13,05:52:11
39.998331,116.321699,0,137,39916.2446296296,2009-04-13,05:52:16
39.998328,116.3217,0,136,39916.2446875,2009-04-13,05:52:21
39.99833,116.321698,0,136,39916.2447453704,2009-04-13,05:52:26
39.998336,116.321693,0,136,39916.2448032407,2009-04-13,05:52:31
39.99834,116.32169,0,136,39916.2448611111,2009-04-13,05:52:36
39.998341,116.321688,0,136,39916.2449189815,2009-04-13,05:52:41
39.998341,116.321688,0,136,39916.2449537037,2009-04-13,05:52:44
39.998343,116.321686,0,136,39916.2449768518,2009-04-13,05:52:46
39.998333,116.321692,0,136,39916.2450347222,2009-04-13,05:52:51
39.998304,116.321739,0,135,39916.2450925926,2009-04-13,05:52:56
39.998289,116.321801,0,133,39916.245150463,2009-04-13,05:53:01
39.998325,116.321901,0,132,39916.2452083333,2009-04-13,05:53:06
39.998426,116.321977,0,132,39916.2452662037,2009-04-13,05:53:11
39.998593,116.322031,0,134,39916.2453240741,2009-04-13,05:53:16
39.998773,116.322022,0,134,39916.2453819444,2009-04-13,05:53:21
39.99895,116.321975,0,131,39916.2454398148,2009-04-13,05:53:26
39.999126,116.321959,0,120,39916.2454976852,2009-04-13,05:53:31
39.999296,116.321924,0,121,39916.2455555556,2009-04-13,05:53:36
39.999447,116.321905,0,116,39916.2456134259,2009-04-13,05:53:41
39.99958,116.321958,0,122,39916.2456712963,2009-04-13,05:53:46
39.99964,116.32208,0,125,39916.2457291667,2009-04-13,05:53:51
39.999643,116.32225,0,128,39916.245787037,2009-04-13,05:53:56
39.999627,116.322432,0,132,39916.2458449074,2009-04-13,05:54:01
39.999643,116.322636,0,118,39916.2459027778,2009-04-13,05:54:06
39.999629,116.322808,0,121,39916.2459606482,2009-04-13,05:54:11
39.999622,116.322984,0,124,39916.2460185185,2009-04-13,05:54:16
39.999628,116.323165,0,124,39916.2460763889,2009-04-13,05:54:21
39.999622,116.323464,0,126,39916.2461342593,2009-04-13,05:54:26
39.999644,116.323668,0,129,39916.2461921296,2009-04-13,05:54:31
39.999662,116.323845,0,137,39916.24625,2009-04-13,05:54:36
39.999704,116.324073,0,140,39916.2463078704,2009-04-13,05:54:41
39.99975,116.324316,0,144,39916.2463657407,2009-04-13,05:54:46
39.999757,116.324484,0,156,39916.2464236111,2009-04-13,05:54:51
39.999738,116.324668,0,170,39916.2464814815,2009-04-13,05:54:56
39.999795,116.324901,0,182,39916.2465393519,2009-04-13,05:55:01
39.999805,116.325107,0,197,39916.2465972222,2009-04-13,05:55:06
39.999811,116.32528,0,203,39916.2466550926,2009-04-13,05:55:11
39.999763,116.325515,0,198,39916.246712963,2009-04-13,05:55:16
39.999809,116.325756,0,196,39916.2467708333,2009-04-13,05:55:21
39.999815,116.325955,0,192,39916.2468287037,2009-04-13,05:55:26
39.999823,116.326148,0,183,39916.2468865741,2009-04-13,05:55:31
39.999847,116.326358,0,185,39916.2469444444,2009-04-13,05:55:36
39.999846,116.32653,0,180,39916.2470023148,2009-04-13,05:55:41
39.999844,116.326714,0,170,39916.2470601852,2009-04-13,05:55:46
39.999849,116.326889,0,163,39916.2471180556,2009-04-13,05:55:51
39.999884,116.327083,0,152,39916.2471759259,2009-04-13,05:55:56
39.999914,116.32723,0,149,39916.2472337963,2009-04-13,05:56:01
39.999918,116.327309,0,148,39916.2472916667,2009-04-13,05:56:06
39.999935,116.327319,0,148,39916.247349537,2009-04-13,05:56:11
39.999935,116.327319,0,148,39916.2474074074,2009-04-13,05:56:16
39.999936,116.327317,0,148,39916.2474652778,2009-04-13,05:56:21
39.999935,116.327313,0,148,39916.2475231481,2009-04-13,05:56:26
39.999935,116.327312,0,148,39916.2475810185,2009-04-13,05:56:31
39.999934,116.327313,0,148,39916.2476388889,2009-04-13,05:56:36
39.999934,116.327313,0,148,39916.2476736111,2009-04-13,05:56:39
39.999935,116.327313,0,148,39916.2476967593,2009-04-13,05:56:41
39.999971,116.327294,0,148,39916.2477546296,2009-04-13,05:56:46
39.999998,116.327259,0,148,39916.2478125,2009-04-13,05:56:51
39.999994,116.32721,0,149,39916.2478703704,2009-04-13,05:56:56
39.999954,116.327168,0,149,39916.2479282407,2009-04-13,05:57:01
39.999911,116.327093,0,149,39916.2479861111,2009-04-13,05:57:06
39.999845,116.327054,0,149,39916.2480439815,2009-04-13,05:57:11
39.999777,116.327033,0,151,39916.2481018519,2009-04-13,05:57:16
40.000278,116.327658,0,-8,39916.3149074074,2009-04-13,07:33:28
39.998948,116.326717,0,148,39916.3154861111,2009-04-13,07:34:18
39.998795,116.326689,0,164,39916.3155439815,2009-04-13,07:34:23
39.998587,116.32673,0,165,39916.3156018518,2009-04-13,07:34:28
39.99842,116.326752,0,168,39916.3156597222,2009-04-13,07:34:33
39.998234,116.32674,0,170,39916.3157175926,2009-04-13,07:34:38
39.998056,116.326748,0,171,39916.315775463,2009-04-13,07:34:43
39.997864,116.326744,0,176,39916.3158333333,2009-04-13,07:34:48
39.997659,116.326745,0,181,39916.3158912037,2009-04-13,07:34:53
39.997466,116.326763,0,185,39916.3159490741,2009-04-13,07:34:58
39.997267,116.326727,0,195,39916.3160069444,2009-04-13,07:35:03
39.997064,116.32671,0,202,39916.3160648148,2009-04-13,07:35:08
39.996876,116.326715,0,208,39916.3161226852,2009-04-13,07:35:13
39.996683,116.326739,0,215,39916.3161805556,2009-04-13,07:35:18
39.996493,116.326765,0,226,39916.3162384259,2009-04-13,07:35:23
39.996301,116.326762,0,231,39916.3162962963,2009-04-13,07:35:28
39.996169,116.326754,0,224,39916.3163541667,2009-04-13,07:35:33
39.996119,116.326607,0,204,39916.316412037,2009-04-13,07:35:38
39.996069,116.326417,0,191,39916.3164699074,2009-04-13,07:35:43
39.995969,116.326303,0,189,39916.3165277778,2009-04-13,07:35:48
39.995824,116.326288,0,201,39916.3165856482,2009-04-13,07:35:53
39.995746,116.326271,0,201,39916.3166435185,2009-04-13,07:35:58
39.995738,116.326287,0,209,39916.3167013889,2009-04-13,07:36:03
39.995751,116.326299,0,213,39916.3167592593,2009-04-13,07:36:08
39.995763,116.326318,0,217,39916.3168171296,2009-04-13,07:36:13
39.995772,116.326332,0,221,39916.316875,2009-04-13,07:36:18
39.995763,116.326333,0,222,39916.3169328704,2009-04-13,07:36:23
39.995726,116.326346,0,224,39916.3169907407,2009-04-13,07:36:28
39.995686,116.326357,0,225,39916.3170486111,2009-04-13,07:36:33
39.995652,116.326381,0,227,39916.3171064815,2009-04-13,07:36:38
39.995584,116.32638,0,227,39916.3171643519,2009-04-13,07:36:43
39.995486,116.326413,0,227,39916.3172222222,2009-04-13,07:36:48
39.99537,116.326363,0,233,39916.3172800926,2009-04-13,07:36:53
39.995312,116.326393,0,235,39916.317337963,2009-04-13,07:36:58
39.995239,116.326433,0,229,39916.3173958333,2009-04-13,07:37:03
39.995149,116.32644,0,228,39916.3174537037,2009-04-13,07:37:08
39.995076,116.326455,0,219,39916.3175115741,2009-04-13,07:37:13
39.994998,116.326456,0,203,39916.3175694444,2009-04-13,07:37:18
39.994946,116.326479,0,186,39916.3176273148,2009-04-13,07:37:23
39.99488,116.326488,0,171,39916.3176851852,2009-04-13,07:37:28
39.99482,116.326477,0,163,39916.3177430556,2009-04-13,07:37:33
39.994754,116.326451,0,160,39916.3178009259,2009-04-13,07:37:38
39.994692,116.32643,0,166,39916.3178587963,2009-04-13,07:37:43
39.994663,116.326457,0,166,39916.3179166667,2009-04-13,07:37:48
39.994621,116.326432,0,167,39916.317974537,2009-04-13,07:37:53
39.99454,116.32647,0,165,39916.3180324074,2009-04-13,07:37:58
39.994482,116.326467,0,166,39916.3180902778,2009-04-13,07:38:03
39.994432,116.326444,0,168,39916.3181481481,2009-04-13,07:38:08
39.994384,116.326449,0,168,39916.3182060185,2009-04-13,07:38:13
39.994315,116.326462,0,167,39916.3182638889,2009-04-13,07:38:18
39.994252,116.326475,0,169,39916.3183217593,2009-04-13,07:38:23
39.994166,116.32654,0,170,39916.3183796296,2009-04-13,07:38:28
39.994125,116.326498,0,166,39916.3184375,2009-04-13,07:38:33
39.99395,116.326534,0,184,39916.3184953704,2009-04-13,07:38:38
39.993867,116.326554,0,186,39916.3185532407,2009-04-13,07:38:43
39.99379,116.326541,0,189,39916.3186111111,2009-04-13,07:38:48
39.99376,116.326531,0,188,39916.3186689815,2009-04-13,07:38:53
39.993686,116.326562,0,186,39916.3187268519,2009-04-13,07:38:58
39.993608,116.326583,0,191,39916.3187847222,2009-04-13,07:39:03
39.993565,116.326518,0,178,39916.3188425926,2009-04-13,07:39:08
39.993538,116.326509,0,178,39916.318900463,2009-04-13,07:39:13
39.993491,116.326494,0,177,39916.3189583333,2009-04-13,07:39:18
39.993458,116.326464,0,175,39916.3190162037,2009-04-13,07:39:23
39.993461,116.326443,0,178,39916.3190740741,2009-04-13,07:39:28
39.99346,116.326442,0,178,39916.3191319444,2009-04-13,07:39:33
39.993461,116.326441,0,178,39916.3191898148,2009-04-13,07:39:38
39.993461,116.326441,0,178,39916.319224537,2009-04-13,07:39:41
39.993467,116.326441,0,179,39916.3192476852,2009-04-13,07:39:43
39.993472,116.326412,0,177,39916.3193055556,2009-04-13,07:39:48
39.99347,116.326412,0,178,39916.3193634259,2009-04-13,07:39:53
39.993472,116.326412,0,178,39916.3194212963,2009-04-13,07:39:58
39.993472,116.326412,0,178,39916.3194791667,2009-04-13,07:40:03
39.993475,116.326411,0,178,39916.319537037,2009-04-13,07:40:08
39.993474,116.326413,0,178,39916.3195949074,2009-04-13,07:40:13
39.993475,116.32641,0,178,39916.3196527778,2009-04-13,07:40:18
39.993477,116.326407,0,178,39916.3197106481,2009-04-13,07:40:23
39.993477,116.326403,0,179,39916.3197685185,2009-04-13,07:40:28
39.993477,116.326396,0,179,39916.3198263889,2009-04-13,07:40:33
39.993476,116.326392,0,179,39916.3198842593,2009-04-13,07:40:38
39.993476,116.32639,0,177,39916.3199421296,2009-04-13,07:40:43
39.993474,116.326386,0,174,39916.32,2009-04-13,07:40:48
39.993479,116.326382,0,172,39916.3200578704,2009-04-13,07:40:53
39.99348,116.326375,0,169,39916.3201157407,2009-04-13,07:40:58
39.99348,116.326375,0,169,39916.320150463,2009-04-13,07:41:01
39.993484,116.326368,0,168,39916.3201736111,2009-04-13,07:41:03
39.993486,116.326358,0,166,39916.3202314815,2009-04-13,07:41:08
39.993487,116.326352,0,164,39916.3202893519,2009-04-13,07:41:13
39.993487,116.326352,0,164,39916.3203240741,2009-04-13,07:41:16
39.993483,116.326345,0,164,39916.3203472222,2009-04-13,07:41:18
39.993501,116.326358,0,167,39916.3204050926,2009-04-13,07:41:23
39.993461,116.326316,0,171,39916.320462963,2009-04-13,07:41:28
39.993451,116.326293,0,170,39916.3205208333,2009-04-13,07:41:33
39.993472,116.326318,0,169,39916.3205787037,2009-04-13,07:41:38
39.993488,116.326372,0,172,39916.3206365741,2009-04-13,07:41:43
39.993506,116.32635,0,169,39916.3206944444,2009-04-13,07:41:48
39.993533,116.326337,0,177,39916.3207523148,2009-04-13,07:41:53
39.993528,116.326333,0,175,39916.3208101852,2009-04-13,07:41:58
39.993523,116.326335,0,175,39916.3208680556,2009-04-13,07:42:03
39.993522,116.326335,0,175,39916.3209259259,2009-04-13,07:42:08
39.993522,116.326335,0,175,39916.3209837963,2009-04-13,07:42:13
39.993521,116.326336,0,175,39916.3210416667,2009-04-13,07:42:18
39.993518,116.326337,0,175,39916.321099537,2009-04-13,07:42:23
39.993516,116.326339,0,175,39916.3211574074,2009-04-13,07:42:28
39.993514,116.326342,0,176,39916.3212152778,2009-04-13,07:42:33
39.993514,116.326343,0,177,39916.3212731481,2009-04-13,07:42:38
39.993514,116.326343,0,177,39916.3213310185,2009-04-13,07:42:43
39.993514,116.326343,0,177,39916.3213888889,2009-04-13,07:42:48
39.993514,116.326343,0,177,39916.3214467593,2009-04-13,07:42:53
39.993514,116.326343,0,177,39916.3215046296,2009-04-13,07:42:58
39.993514,116.326343,0,177,39916.3215625,2009-04-13,07:43:03
39.993514,116.326343,0,177,39916.3216203704,2009-04-13,07:43:08
39.993514,116.326343,0,177,39916.3216782407,2009-04-13,07:43:13
39.993514,116.326343,0,177,39916.3217361111,2009-04-13,07:43:18
39.993514,116.326342,0,177,39916.3217939815,2009-04-13,07:43:23
39.993513,116.326342,0,177,39916.3218518518,2009-04-13,07:43:28
39.993514,116.326342,0,177,39916.3219097222,2009-04-13,07:43:33
39.993513,116.326342,0,177,39916.3219675926,2009-04-13,07:43:38
39.993513,116.326342,0,177,39916.322025463,2009-04-13,07:43:43
39.993512,116.326342,0,177,39916.3220833333,2009-04-13,07:43:48
39.993513,116.326342,0,178,39916.3221412037,2009-04-13,07:43:53
39.993513,116.326342,0,178,39916.3221990741,2009-04-13,07:43:58
39.993512,116.326342,0,178,39916.3222569444,2009-04-13,07:44:03
39.993509,116.326338,0,179,39916.3223148148,2009-04-13,07:44:08
39.993507,116.326337,0,179,39916.3223726852,2009-04-13,07:44:13
39.993507,116.326337,0,179,39916.3224305556,2009-04-13,07:44:18
39.993508,116.326337,0,179,39916.3224884259,2009-04-13,07:44:23
39.993508,116.326337,0,179,39916.3225462963,2009-04-13,07:44:28
39.993508,116.326337,0,179,39916.3226041667,2009-04-13,07:44:33
39.993508,116.326337,0,179,39916.322662037,2009-04-13,07:44:38
39.993508,116.326336,0,179,39916.3227199074,2009-04-13,07:44:43
39.993508,116.326336,0,179,39916.3227777778,2009-04-13,07:44:48
39.993508,116.326335,0,179,39916.3228356481,2009-04-13,07:44:53
39.993508,116.326335,0,179,39916.3228935185,2009-04-13,07:44:58
39.993508,116.326334,0,179,39916.3229513889,2009-04-13,07:45:03
39.99351,116.326332,0,179,39916.3230092593,2009-04-13,07:45:08
39.99351,116.326332,0,179,39916.3230671296,2009-04-13,07:45:13
39.99351,116.326333,0,179,39916.323125,2009-04-13,07:45:18
39.993509,116.326333,0,180,39916.3231828704,2009-04-13,07:45:23
39.993509,116.326332,0,180,39916.3232407407,2009-04-13,07:45:28
39.993509,116.326331,0,180,39916.3232986111,2009-04-13,07:45:33
39.993509,116.32633,0,179,39916.3233564815,2009-04-13,07:45:38
39.993509,116.32633,0,179,39916.3234143518,2009-04-13,07:45:43
39.993509,116.326329,0,179,39916.3234722222,2009-04-13,07:45:48
39.993509,116.326329,0,179,39916.3235300926,2009-04-13,07:45:53
39.993509,116.326329,0,179,39916.323587963,2009-04-13,07:45:58
39.99351,116.32633,0,179,39916.3236458333,2009-04-13,07:46:03
39.993509,116.32633,0,180,39916.3237037037,2009-04-13,07:46:08
39.993509,116.32633,0,180,39916.3237615741,2009-04-13,07:46:13
39.993509,116.32633,0,180,39916.3238194444,2009-04-13,07:46:18
39.993509,116.326329,0,180,39916.3238773148,2009-04-13,07:46:23
39.99351,116.326329,0,180,39916.3239351852,2009-04-13,07:46:28
39.99351,116.326329,0,180,39916.3239930556,2009-04-13,07:46:33
39.99351,116.326328,0,180,39916.3240509259,2009-04-13,07:46:38
39.99351,116.326325,0,180,39916.3241087963,2009-04-13,07:46:43
39.99351,116.326323,0,180,39916.3241666667,2009-04-13,07:46:48
39.99351,116.326323,0,180,39916.324224537,2009-04-13,07:46:53
39.99351,116.326323,0,180,39916.3242824074,2009-04-13,07:46:58
39.993511,116.326323,0,180,39916.3243402778,2009-04-13,07:47:03
39.993511,116.326323,0,180,39916.324375,2009-04-13,07:47:06
39.993511,116.326327,0,180,39916.3243981482,2009-04-13,07:47:08
39.993518,116.326338,0,180,39916.3244560185,2009-04-13,07:47:13
39.993542,116.326348,0,181,39916.3245138889,2009-04-13,07:47:18
39.993563,116.326378,0,182,39916.3245717593,2009-04-13,07:47:23
39.99357,116.326377,0,183,39916.3246296296,2009-04-13,07:47:28
39.99357,116.326377,0,183,39916.3246643519,2009-04-13,07:47:31
39.993578,116.326377,0,183,39916.3246875,2009-04-13,07:47:33
39.9935,116.326441,0,188,39916.3247453704,2009-04-13,07:47:38
39.993309,116.326519,0,190,39916.3248032407,2009-04-13,07:47:43
39.993027,116.326606,0,194,39916.3248611111,2009-04-13,07:47:48
39.992825,116.326658,0,202,39916.3249189815,2009-04-13,07:47:53
39.99266,116.326692,0,222,39916.3249768519,2009-04-13,07:47:58
39.992486,116.326788,0,241,39916.3250347222,2009-04-13,07:48:03
39.992119,116.326853,0,255,39916.3250925926,2009-04-13,07:48:08
39.991854,116.326735,0,268,39916.325150463,2009-04-13,07:48:13
39.991706,116.326557,0,279,39916.3252083333,2009-04-13,07:48:18
39.991625,116.326285,0,290,39916.3252662037,2009-04-13,07:48:23
39.991527,116.325906,0,288,39916.3253240741,2009-04-13,07:48:28
39.991519,116.325552,0,302,39916.3253819444,2009-04-13,07:48:33
39.991536,116.325313,0,319,39916.3254398148,2009-04-13,07:48:38
39.991559,116.325124,0,317,39916.3254976852,2009-04-13,07:48:43
39.991573,116.32506,0,321,39916.3255555556,2009-04-13,07:48:48
39.991573,116.325043,0,327,39916.3256134259,2009-04-13,07:48:53
39.991573,116.325037,0,330,39916.3256712963,2009-04-13,07:48:58
39.991573,116.325034,0,331,39916.3257291667,2009-04-13,07:49:03
39.991572,116.325028,0,330,39916.325787037,2009-04-13,07:49:08
39.991571,116.325023,0,330,39916.3258449074,2009-04-13,07:49:13
39.991571,116.325016,0,330,39916.3259027778,2009-04-13,07:49:18
39.991572,116.325011,0,329,39916.3259606481,2009-04-13,07:49:23
39.991572,116.325008,0,329,39916.3260185185,2009-04-13,07:49:28
39.991573,116.325008,0,329,39916.3260763889,2009-04-13,07:49:33
39.991574,116.325006,0,329,39916.3261342593,2009-04-13,07:49:38
39.991574,116.325005,0,329,39916.3261921296,2009-04-13,07:49:43
39.991574,116.325005,0,329,39916.32625,2009-04-13,07:49:48
39.991574,116.325003,0,329,39916.3263078704,2009-04-13,07:49:53
39.991575,116.325002,0,328,39916.3263657407,2009-04-13,07:49:58
39.991575,116.325002,0,328,39916.326400463,2009-04-13,07:50:01
39.991575,116.325,0,328,39916.3264236111,2009-04-13,07:50:03
39.991601,116.32486,0,329,39916.3264814815,2009-04-13,07:50:08
39.991628,116.324497,0,326,39916.3265393519,2009-04-13,07:50:13
39.991628,116.324041,0,318,39916.3265972222,2009-04-13,07:50:18
39.991612,116.323634,0,316,39916.3266550926,2009-04-13,07:50:23
39.991714,116.323351,0,309,39916.326712963,2009-04-13,07:50:28
39.991687,116.322882,0,317,39916.3267708333,2009-04-13,07:50:33
39.991636,116.322481,0,334,39916.3268287037,2009-04-13,07:50:38
39.991579,116.322045,0,347,39916.3268865741,2009-04-13,07:50:43
39.991556,116.3214,0,342,39916.3269444444,2009-04-13,07:50:48
39.99157,116.320679,0,343,39916.3270023148,2009-04-13,07:50:53
39.991505,116.320036,0,346,39916.3270601852,2009-04-13,07:50:58
39.991389,116.319377,0,345,39916.3271180556,2009-04-13,07:51:03
39.991334,116.318833,0,325,39916.3271759259,2009-04-13,07:51:08
39.991333,116.31874,0,307,39916.3272337963,2009-04-13,07:51:13
39.991335,116.318745,0,304,39916.3272916667,2009-04-13,07:51:18
39.991335,116.318745,0,304,39916.3273263889,2009-04-13,07:51:21
39.991336,116.318746,0,304,39916.327349537,2009-04-13,07:51:23
39.991343,116.318535,0,283,39916.3274074074,2009-04-13,07:51:28
39.991321,116.318226,0,254,39916.3274652778,2009-04-13,07:51:33
39.991294,116.317908,0,234,39916.3275231481,2009-04-13,07:51:38
39.991253,116.317543,0,241,39916.3275810185,2009-04-13,07:51:43
39.99124,116.317163,0,236,39916.3276388889,2009-04-13,07:51:48
39.991236,116.316914,0,241,39916.3276967593,2009-04-13,07:51:53
39.991273,116.316793,0,246,39916.3277546296,2009-04-13,07:51:58
39.991278,116.316762,0,245,39916.3278125,2009-04-13,07:52:03
39.991278,116.316771,0,247,39916.3278703704,2009-04-13,07:52:08
39.991278,116.316765,0,249,39916.3279282407,2009-04-13,07:52:13
39.991278,116.316761,0,249,39916.3279861111,2009-04-13,07:52:18
39.991277,116.316756,0,249,39916.3280439815,2009-04-13,07:52:23
39.991275,116.316748,0,249,39916.3281018519,2009-04-13,07:52:28
39.991275,116.316745,0,249,39916.3281597222,2009-04-13,07:52:33
39.991274,116.316742,0,249,39916.3282175926,2009-04-13,07:52:38
39.991274,116.316742,0,249,39916.3282523148,2009-04-13,07:52:41
39.991273,116.316743,0,250,39916.328275463,2009-04-13,07:52:43
39.991277,116.316703,0,249,39916.3283333333,2009-04-13,07:52:48
39.991264,116.316461,0,255,39916.3283912037,2009-04-13,07:52:53
39.991189,116.316088,0,255,39916.3284490741,2009-04-13,07:52:58
39.991166,116.315532,0,233,39916.3285069444,2009-04-13,07:53:03
39.991093,116.315027,0,210,39916.3285648148,2009-04-13,07:53:08
39.991048,116.314429,0,194,39916.3286226852,2009-04-13,07:53:13
39.99102,116.313564,0,169,39916.3286805556,2009-04-13,07:53:18
39.991005,116.312645,0,155,39916.3287384259,2009-04-13,07:53:23
39.990965,116.311681,0,142,39916.3287962963,2009-04-13,07:53:28
39.990946,116.310788,0,134,39916.3288541667,2009-04-13,07:53:33
39.990941,116.310199,0,137,39916.328912037,2009-04-13,07:53:38
39.990937,116.310046,0,144,39916.3289699074,2009-04-13,07:53:43
39.990948,116.310039,0,146,39916.3290277778,2009-04-13,07:53:48
39.990948,116.310044,0,147,39916.3290856481,2009-04-13,07:53:53
39.990948,116.310045,0,147,39916.3291435185,2009-04-13,07:53:58
39.990948,116.310051,0,147,39916.3292013889,2009-04-13,07:54:03
39.990948,116.310048,0,147,39916.3292592593,2009-04-13,07:54:08
39.990948,116.310044,0,147,39916.3293171296,2009-04-13,07:54:13
39.990949,116.310041,0,146,39916.329375,2009-04-13,07:54:18
39.990949,116.310036,0,146,39916.3294328704,2009-04-13,07:54:23
39.990949,116.310036,0,145,39916.3294907407,2009-04-13,07:54:28
39.990949,116.310036,0,145,39916.3295486111,2009-04-13,07:54:33
39.990949,116.310036,0,145,39916.3295833333,2009-04-13,07:54:36
39.99095,116.310035,0,145,39916.3296064815,2009-04-13,07:54:38
39.990956,116.30995,0,147,39916.3296643518,2009-04-13,07:54:43
39.990996,116.309803,0,145,39916.3297222222,2009-04-13,07:54:48
39.991183,116.309728,0,139,39916.3297800926,2009-04-13,07:54:53
39.991499,116.309667,0,136,39916.329837963,2009-04-13,07:54:58
39.991945,116.309633,0,139,39916.3298958333,2009-04-13,07:55:03
39.992495,116.309576,0,140,39916.3299537037,2009-04-13,07:55:08
39.993028,116.309427,0,142,39916.3300115741,2009-04-13,07:55:13
39.993646,116.309323,0,139,39916.3300694444,2009-04-13,07:55:18
39.994196,116.309267,0,138,39916.3301273148,2009-04-13,07:55:23
39.994816,116.309248,0,139,39916.3301851852,2009-04-13,07:55:28
39.995326,116.309203,0,146,39916.3302430556,2009-04-13,07:55:33
39.995742,116.309158,0,144,39916.3303009259,2009-04-13,07:55:38
39.996188,116.309112,0,140,39916.3303587963,2009-04-13,07:55:43
39.996546,116.30908,0,140,39916.3304166667,2009-04-13,07:55:48
39.996934,116.309039,0,146,39916.330474537,2009-04-13,07:55:53
39.99719,116.308995,0,143,39916.3305324074,2009-04-13,07:55:58
39.997477,116.308968,0,142,39916.3305902778,2009-04-13,07:56:03
39.997792,116.308941,0,152,39916.3306481481,2009-04-13,07:56:08
39.998064,116.308942,0,156,39916.3307060185,2009-04-13,07:56:13
39.998143,116.308976,0,156,39916.3307638889,2009-04-13,07:56:18
39.998151,116.308981,0,148,39916.3308217593,2009-04-13,07:56:23
39.998152,116.30898,0,149,39916.3308796296,2009-04-13,07:56:28
39.998152,116.308979,0,149,39916.3309375,2009-04-13,07:56:33
39.998152,116.30898,0,149,39916.3309953704,2009-04-13,07:56:38
39.998152,116.30898,0,149,39916.3310532407,2009-04-13,07:56:43
39.998152,116.30898,0,149,39916.3311111111,2009-04-13,07:56:48
39.998152,116.30898,0,148,39916.3311689815,2009-04-13,07:56:53
39.998152,116.30898,0,148,39916.3312268518,2009-04-13,07:56:58
39.998152,116.30898,0,148,39916.3312847222,2009-04-13,07:57:03
39.998152,116.30898,0,148,39916.3313425926,2009-04-13,07:57:08
39.998152,116.30898,0,148,39916.331400463,2009-04-13,07:57:13
39.998152,116.30898,0,148,39916.3314583333,2009-04-13,07:57:18
39.998152,116.30898,0,148,39916.3315162037,2009-04-13,07:57:23
39.998152,116.30898,0,148,39916.3315509259,2009-04-13,07:57:26
39.998153,116.308979,0,148,39916.3315740741,2009-04-13,07:57:28
39.998213,116.308985,0,145,39916.3316319444,2009-04-13,07:57:33
39.99836,116.308995,0,140,39916.3316898148,2009-04-13,07:57:38
39.998557,116.308912,0,136,39916.3317476852,2009-04-13,07:57:43
39.998676,116.308676,0,128,39916.3318055556,2009-04-13,07:57:48
39.998685,116.308261,0,122,39916.3318634259,2009-04-13,07:57:53
39.99869,116.307772,0,113,39916.3319212963,2009-04-13,07:57:58
39.998661,116.307433,0,111,39916.3319791667,2009-04-13,07:58:03
39.998657,116.307365,0,107,39916.332037037,2009-04-13,07:58:08
39.998657,116.307365,0,107,39916.3320717593,2009-04-13,07:58:11
39.998657,116.307363,0,105,39916.3320949074,2009-04-13,07:58:13
39.998651,116.307291,0,107,39916.3321527778,2009-04-13,07:58:18
39.99861,116.306989,0,107,39916.3322106482,2009-04-13,07:58:23
39.998579,116.306582,0,100,39916.3322685185,2009-04-13,07:58:28
39.998568,116.30599,0,101,39916.3323263889,2009-04-13,07:58:33
39.998575,116.305287,0,107,39916.3323842593,2009-04-13,07:58:38
39.998565,116.304593,0,118,39916.3324421296,2009-04-13,07:58:43
39.998393,116.303854,0,119,39916.3325,2009-04-13,07:58:48
39.998223,116.303117,0,127,39916.3325578704,2009-04-13,07:58:53
39.998058,116.302565,0,130,39916.3326157407,2009-04-13,07:58:58
39.997723,116.3022,0,135,39916.3326736111,2009-04-13,07:59:03
39.997306,116.301831,0,140,39916.3327314815,2009-04-13,07:59:08
39.996892,116.301433,0,135,39916.3327893519,2009-04-13,07:59:13
39.996529,116.301012,0,136,39916.3328472222,2009-04-13,07:59:18
39.996362,116.300412,0,135,39916.3329050926,2009-04-13,07:59:23
39.996344,116.300072,0,130,39916.332962963,2009-04-13,07:59:28
39.996366,116.2998,0,118,39916.3330208333,2009-04-13,07:59:33
39.996325,116.299478,0,126,39916.3330787037,2009-04-13,07:59:38
39.996293,116.299207,0,117,39916.3331365741,2009-04-13,07:59:43
39.996265,116.29906,0,116,39916.3331944444,2009-04-13,07:59:48
39.99626,116.299017,0,116,39916.3332523148,2009-04-13,07:59:53
39.996259,116.298993,0,114,39916.3333101852,2009-04-13,07:59:58
39.996238,116.298736,0,113,39916.3333680556,2009-04-13,08:00:03
39.996186,116.298459,0,120,39916.3334259259,2009-04-13,08:00:08
39.996074,116.298292,0,126,39916.3334837963,2009-04-13,08:00:13
39.995831,116.298247,0,128,39916.3335416667,2009-04-13,08:00:18
39.995469,116.298257,0,130,39916.333599537,2009-04-13,08:00:23
39.99499,116.298271,0,126,39916.3336574074,2009-04-13,08:00:28
39.994511,116.298276,0,123,39916.3337152778,2009-04-13,08:00:33
39.994168,116.298303,0,120,39916.3337731481,2009-04-13,08:00:38
39.993846,116.298317,0,115,39916.3338310185,2009-04-13,08:00:43
39.993622,116.298311,0,112,39916.3338888889,2009-04-13,08:00:48
39.993373,116.298327,0,108,39916.3339467593,2009-04-13,08:00:53
39.99304,116.298327,0,109,39916.3340046296,2009-04-13,08:00:58
39.992779,116.298307,0,106,39916.3340625,2009-04-13,08:01:03
39.992669,116.298295,0,107,39916.3341203704,2009-04-13,08:01:08
39.992663,116.298292,0,106,39916.3341782407,2009-04-13,08:01:13
39.992664,116.298292,0,106,39916.3342361111,2009-04-13,08:01:18
39.992665,116.298292,0,106,39916.3342939815,2009-04-13,08:01:23
39.992665,116.298292,0,106,39916.3343287037,2009-04-13,08:01:26
39.992668,116.298292,0,106,39916.3343518519,2009-04-13,08:01:28
39.992586,116.298311,0,105,39916.3344097222,2009-04-13,08:01:33
39.992352,116.298357,0,104,39916.3344675926,2009-04-13,08:01:38
39.99204,116.298429,0,102,39916.334525463,2009-04-13,08:01:43
39.991627,116.298487,0,101,39916.3345833333,2009-04-13,08:01:48
39.991165,116.298572,0,105,39916.3346412037,2009-04-13,08:01:53
39.990658,116.298539,0,106,39916.3346990741,2009-04-13,08:01:58
39.990138,116.298431,0,108,39916.3347569444,2009-04-13,08:02:03
39.989755,116.298482,0,112,39916.3348148148,2009-04-13,08:02:08
39.989569,116.298474,0,112,39916.3348726852,2009-04-13,08:02:13
39.989459,116.2983,0,117,39916.3349305556,2009-04-13,08:02:18
39.989406,116.297868,0,117,39916.3349884259,2009-04-13,08:02:23
39.989389,116.297332,0,121,39916.3350462963,2009-04-13,08:02:28
39.989333,116.29665,0,123,39916.3351041667,2009-04-13,08:02:33
39.989284,116.29588,0,125,39916.335162037,2009-04-13,08:02:38
39.989246,116.295184,0,135,39916.3352199074,2009-04-13,08:02:43
39.989196,116.294516,0,139,39916.3352777778,2009-04-13,08:02:48
39.989133,116.293884,0,128,39916.3353356481,2009-04-13,08:02:53
39.989106,116.293515,0,125,39916.3353935185,2009-04-13,08:02:58
39.989187,116.293332,0,129,39916.3354513889,2009-04-13,08:03:03
39.989402,116.293188,0,121,39916.3355092593,2009-04-13,08:03:08
39.989699,116.292949,0,117,39916.3355671296,2009-04-13,08:03:13
39.990049,116.292609,0,114,39916.335625,2009-04-13,08:03:18
39.990444,116.292074,0,111,39916.3356828704,2009-04-13,08:03:23
39.990897,116.291488,0,110,39916.3357407407,2009-04-13,08:03:28
39.991417,116.290865,0,111,39916.3357986111,2009-04-13,08:03:33
39.991897,116.290304,0,111,39916.3358564815,2009-04-13,08:03:38
39.992279,116.289938,0,112,39916.3359143519,2009-04-13,08:03:43
39.992587,116.289788,0,113,39916.3359722222,2009-04-13,08:03:48
39.992923,116.289635,0,115,39916.3360300926,2009-04-13,08:03:53
39.993392,116.289485,0,124,39916.336087963,2009-04-13,08:03:58
39.993921,116.289373,0,134,39916.3361458333,2009-04-13,08:04:03
39.994444,116.289293,0,141,39916.3362037037,2009-04-13,08:04:08
39.994867,116.289231,0,152,39916.3362615741,2009-04-13,08:04:13
39.995067,116.289133,0,162,39916.3363194444,2009-04-13,08:04:18
39.995102,116.288992,0,170,39916.3363773148,2009-04-13,08:04:23
39.994731,116.288956,0,163,39916.3364351852,2009-04-13,08:04:28
39.994235,116.289008,0,146,39916.3364930556,2009-04-13,08:04:33
39.993687,116.28909,0,136,39916.3365509259,2009-04-13,08:04:38
39.99313,116.289202,0,133,39916.3366087963,2009-04-13,08:04:43
39.992644,116.289384,0,135,39916.3366666667,2009-04-13,08:04:48
39.992314,116.289547,0,128,39916.336724537,2009-04-13,08:04:53
39.99222,116.289579,0,130,39916.3367824074,2009-04-13,08:04:58
39.99216,116.289613,0,137,39916.3368402778,2009-04-13,08:05:03
39.992163,116.289612,0,137,39916.3368981481,2009-04-13,08:05:08
39.992163,116.289612,0,137,39916.3369328704,2009-04-13,08:05:11
39.992168,116.289609,0,138,39916.3369560185,2009-04-13,08:05:13
39.992107,116.289655,0,138,39916.3370138889,2009-04-13,08:05:18
39.991939,116.289844,0,134,39916.3370717593,2009-04-13,08:05:23
39.991665,116.290147,0,129,39916.3371296296,2009-04-13,08:05:28
39.991301,116.290573,0,127,39916.3371875,2009-04-13,08:05:33
39.99086,116.291083,0,126,39916.3372453704,2009-04-13,08:05:38
39.990401,116.291609,0,127,39916.3373032407,2009-04-13,08:05:43
39.990009,116.292117,0,128,39916.3373611111,2009-04-13,08:05:48
39.989583,116.292593,0,125,39916.3374189815,2009-04-13,08:05:53
39.989116,116.29291,0,125,39916.3374768518,2009-04-13,08:05:58
39.988658,116.293062,0,126,39916.3375347222,2009-04-13,08:06:03
39.988403,116.293136,0,125,39916.3375925926,2009-04-13,08:06:08
39.988181,116.293216,0,126,39916.337650463,2009-04-13,08:06:13
39.987827,116.293273,0,127,39916.3377083333,2009-04-13,08:06:18
39.987392,116.293342,0,128,39916.3377662037,2009-04-13,08:06:23
39.986856,116.293418,0,130,39916.3378240741,2009-04-13,08:06:28
39.986292,116.293468,0,132,39916.3378819444,2009-04-13,08:06:33
39.985803,116.293511,0,136,39916.3379398148,2009-04-13,08:06:38
39.985283,116.293489,0,146,39916.3379976852,2009-04-13,08:06:43
39.984859,116.293363,0,153,39916.3380555556,2009-04-13,08:06:48
39.984465,116.293,0,159,39916.3381134259,2009-04-13,08:06:53
39.984202,116.292457,0,161,39916.3381712963,2009-04-13,08:06:58
39.984066,116.291952,0,161,39916.3382291667,2009-04-13,08:07:03
39.98387,116.291476,0,162,39916.338287037,2009-04-13,08:07:08
39.98358,116.290939,0,160,39916.3383449074,2009-04-13,08:07:13
39.983288,116.290439,0,161,39916.3384027778,2009-04-13,08:07:18
39.983043,116.28988,0,162,39916.3384606481,2009-04-13,08:07:23
39.982831,116.28935,0,167,39916.3385185185,2009-04-13,08:07:28
39.982561,116.288874,0,166,39916.3385763889,2009-04-13,08:07:33
39.982231,116.288268,0,161,39916.3386342593,2009-04-13,08:07:38
39.981847,116.287665,0,161,39916.3386921296,2009-04-13,08:07:43
39.981396,116.286994,0,156,39916.33875,2009-04-13,08:07:48
39.980856,116.286312,0,155,39916.3388078704,2009-04-13,08:07:53
39.980238,116.285617,0,146,39916.3388657407,2009-04-13,08:07:58
39.97951,116.284911,0,139,39916.3389236111,2009-04-13,08:08:03
39.97873,116.284147,0,135,39916.3389814815,2009-04-13,08:08:08
39.977941,116.283379,0,135,39916.3390393518,2009-04-13,08:08:13
39.977149,116.282607,0,139,39916.3390972222,2009-04-13,08:08:18
39.976366,116.281818,0,142,39916.3391550926,2009-04-13,08:08:23
39.975606,116.280999,0,149,39916.339212963,2009-04-13,08:08:28
39.974892,116.280135,0,156,39916.3392708333,2009-04-13,08:08:33
39.974229,116.279204,0,162,39916.3393287037,2009-04-13,08:08:38
39.973632,116.278202,0,158,39916.3393865741,2009-04-13,08:08:43
39.973064,116.277195,0,151,39916.3394444444,2009-04-13,08:08:48
39.972524,116.276169,0,136,39916.3395023148,2009-04-13,08:08:53
39.972013,116.275145,0,132,39916.3395601852,2009-04-13,08:08:58
39.971537,116.274198,0,135,39916.3396180556,2009-04-13,08:09:03
39.971082,116.27323,0,133,39916.3396759259,2009-04-13,08:09:08
39.970648,116.272305,0,131,39916.3397337963,2009-04-13,08:09:13
39.970193,116.271393,0,146,39916.3397916667,2009-04-13,08:09:18
39.96967,116.270558,0,157,39916.339849537,2009-04-13,08:09:23
39.969035,116.269793,0,159,39916.3399074074,2009-04-13,08:09:28
39.96829,116.269161,0,162,39916.3399652778,2009-04-13,08:09:33
39.967474,116.268713,0,161,39916.3400231482,2009-04-13,08:09:38
39.966611,116.268424,0,159,39916.3400810185,2009-04-13,08:09:43
39.965742,116.268319,0,157,39916.3401388889,2009-04-13,08:09:48
39.964896,116.268378,0,162,39916.3401967593,2009-04-13,08:09:53
39.964039,116.26849,0,165,39916.3402546296,2009-04-13,08:09:58
39.963147,116.268632,0,168,39916.3403125,2009-04-13,08:10:03
39.962271,116.268745,0,163,39916.3403703704,2009-04-13,08:10:08
39.961418,116.268845,0,155,39916.3404282407,2009-04-13,08:10:13
39.960564,116.268895,0,146,39916.3404861111,2009-04-13,08:10:18
39.959763,116.268985,0,140,39916.3405439815,2009-04-13,08:10:23
39.958979,116.269034,0,138,39916.3406018519,2009-04-13,08:10:28
39.958152,116.269115,0,141,39916.3406597222,2009-04-13,08:10:33
39.957344,116.269211,0,145,39916.3407175926,2009-04-13,08:10:38
39.956572,116.269272,0,144,39916.340775463,2009-04-13,08:10:43
39.955854,116.269287,0,143,39916.3408333333,2009-04-13,08:10:48
39.955218,116.269353,0,139,39916.3408912037,2009-04-13,08:10:53
39.954673,116.269414,0,137,39916.3409490741,2009-04-13,08:10:58
39.95439,116.269416,0,139,39916.3410069444,2009-04-13,08:11:03
39.954251,116.269423,0,147,39916.3410648148,2009-04-13,08:11:08
39.954163,116.269413,0,159,39916.3411226852,2009-04-13,08:11:13
39.954094,116.269393,0,168,39916.3411805556,2009-04-13,08:11:18
39.954094,116.269393,0,168,39916.3412152778,2009-04-13,08:11:21
39.954088,116.269388,0,169,39916.3412384259,2009-04-13,08:11:23
39.954058,116.269384,0,169,39916.3412962963,2009-04-13,08:11:28
39.95391,116.269428,0,169,39916.3413541667,2009-04-13,08:11:33
39.953703,116.269439,0,168,39916.341412037,2009-04-13,08:11:38
39.953422,116.269429,0,164,39916.3414699074,2009-04-13,08:11:43
39.953087,116.269405,0,163,39916.3415277778,2009-04-13,08:11:48
39.952689,116.269376,0,165,39916.3415856481,2009-04-13,08:11:53
39.952243,116.269329,0,174,39916.3416435185,2009-04-13,08:11:58
39.951776,116.269257,0,177,39916.3417013889,2009-04-13,08:12:03
39.951263,116.269162,0,170,39916.3417592593,2009-04-13,08:12:08
39.950695,116.269099,0,161,39916.3418171296,2009-04-13,08:12:13
39.950109,116.269033,0,157,39916.341875,2009-04-13,08:12:18
39.949523,116.268879,0,152,39916.3419328704,2009-04-13,08:12:23
39.948957,116.268714,0,150,39916.3419907407,2009-04-13,08:12:28
39.94836,116.268595,0,152,39916.3420486111,2009-04-13,08:12:33
39.947761,116.268364,0,150,39916.3421064815,2009-04-13,08:12:38
39.947136,116.268133,0,152,39916.3421643519,2009-04-13,08:12:43
39.94652,116.268015,0,148,39916.3422222222,2009-04-13,08:12:48
39.946107,116.267971,0,146,39916.3422800926,2009-04-13,08:12:53
39.945936,116.267938,0,141,39916.342337963,2009-04-13,08:12:58
39.945927,116.267961,0,143,39916.3423958333,2009-04-13,08:13:03
39.945928,116.267961,0,143,39916.3424537037,2009-04-13,08:13:08
39.945931,116.267962,0,143,39916.3425115741,2009-04-13,08:13:13
39.94593,116.267962,0,144,39916.3425694444,2009-04-13,08:13:18
39.945929,116.267962,0,144,39916.3426273148,2009-04-13,08:13:23
39.945926,116.267961,0,144,39916.3426851852,2009-04-13,08:13:28
39.945926,116.267961,0,144,39916.3427430556,2009-04-13,08:13:33
39.945926,116.267961,0,144,39916.3428009259,2009-04-13,08:13:38
39.945925,116.267961,0,144,39916.3428587963,2009-04-13,08:13:43
39.945925,116.267961,0,144,39916.3429166667,2009-04-13,08:13:48
39.945926,116.267961,0,144,39916.342974537,2009-04-13,08:13:53
39.945926,116.26796,0,144,39916.3430324074,2009-04-13,08:13:58
39.945926,116.26796,0,144,39916.3430902778,2009-04-13,08:14:03
39.945926,116.26796,0,144,39916.3431481481,2009-04-13,08:14:08
39.945925,116.267959,0,144,39916.3432060185,2009-04-13,08:14:13
39.945925,116.267959,0,144,39916.3432638889,2009-04-13,08:14:18
39.945926,116.267959,0,144,39916.3433217593,2009-04-13,08:14:23
39.945926,116.267959,0,144,39916.3433796296,2009-04-13,08:14:28
39.945926,116.267959,0,144,39916.3434375,2009-04-13,08:14:33
39.945927,116.267959,0,144,39916.3434953704,2009-04-13,08:14:38
39.945927,116.267959,0,144,39916.3435532407,2009-04-13,08:14:43
39.945928,116.26796,0,144,39916.3436111111,2009-04-13,08:14:48
39.945928,116.26796,0,144,39916.3436689815,2009-04-13,08:14:53
39.945928,116.26796,0,144,39916.3437268519,2009-04-13,08:14:58
39.945928,116.26796,0,144,39916.3437847222,2009-04-13,08:15:03
39.945928,116.26796,0,144,39916.3438194444,2009-04-13,08:15:06
39.945924,116.267959,0,145,39916.3438425926,2009-04-13,08:15:08
39.945739,116.267927,0,142,39916.343900463,2009-04-13,08:15:13
39.945427,116.26791,0,140,39916.3439583333,2009-04-13,08:15:18
39.945089,116.267877,0,144,39916.3440162037,2009-04-13,08:15:23
39.944713,116.267815,0,148,39916.3440740741,2009-04-13,08:15:28
39.944237,116.267761,0,145,39916.3441319444,2009-04-13,08:15:33
39.943723,116.267785,0,149,39916.3441898148,2009-04-13,08:15:38
39.943177,116.267802,0,151,39916.3442476852,2009-04-13,08:15:43
39.94258,116.267795,0,152,39916.3443055556,2009-04-13,08:15:48
39.942052,116.267752,0,159,39916.3443634259,2009-04-13,08:15:53
39.941704,116.267716,0,157,39916.3444212963,2009-04-13,08:15:58
39.941659,116.267703,0,151,39916.3444791667,2009-04-13,08:16:03
39.941658,116.267694,0,152,39916.344537037,2009-04-13,08:16:08
39.941596,116.267709,0,151,39916.3445949074,2009-04-13,08:16:13
39.941481,116.267754,0,151,39916.3446527778,2009-04-13,08:16:18
39.941284,116.26779,0,151,39916.3447106481,2009-04-13,08:16:23
39.940992,116.267812,0,151,39916.3447685185,2009-04-13,08:16:28
39.94057,116.267838,0,153,39916.3448263889,2009-04-13,08:16:33
39.94006,116.267812,0,155,39916.3448842593,2009-04-13,08:16:38
39.93947,116.267786,0,156,39916.3449421296,2009-04-13,08:16:43
39.938785,116.267756,0,153,39916.345,2009-04-13,08:16:48
39.938031,116.267758,0,156,39916.3450578704,2009-04-13,08:16:53
39.937264,116.267792,0,157,39916.3451157407,2009-04-13,08:16:58
39.936484,116.267837,0,161,39916.3451736111,2009-04-13,08:17:03
39.935673,116.267929,0,163,39916.3452314815,2009-04-13,08:17:08
39.934861,116.268009,0,166,39916.3452893518,2009-04-13,08:17:13
39.934031,116.26808,0,154,39916.3453472222,2009-04-13,08:17:18
39.933221,116.268195,0,149,39916.3454050926,2009-04-13,08:17:23
39.932439,116.268293,0,150,39916.345462963,2009-04-13,08:17:28
39.931732,116.268354,0,162,39916.3455208333,2009-04-13,08:17:33
39.931097,116.268446,0,168,39916.3455787037,2009-04-13,08:17:38
39.930536,116.268542,0,175,39916.3456365741,2009-04-13,08:17:43
39.930028,116.268636,0,178,39916.3456944444,2009-04-13,08:17:48
39.9295,116.268734,0,182,39916.3457523148,2009-04-13,08:17:53
39.928877,116.26878,0,187,39916.3458101852,2009-04-13,08:17:58
39.928181,116.268833,0,193,39916.3458680556,2009-04-13,08:18:03
39.927441,116.268876,0,201,39916.3459259259,2009-04-13,08:18:08
39.926643,116.26891,0,200,39916.3459837963,2009-04-13,08:18:13
39.925842,116.268922,0,190,39916.3460416667,2009-04-13,08:18:18
39.925053,116.26884,0,192,39916.346099537,2009-04-13,08:18:23
39.92451,116.268677,0,194,39916.3461574074,2009-04-13,08:18:28
39.924228,116.268308,0,203,39916.3462152778,2009-04-13,08:18:33
39.923998,116.267676,0,202,39916.3462731481,2009-04-13,08:18:38
39.923601,116.26703,0,203,39916.3463310185,2009-04-13,08:18:43
39.923287,116.266258,0,202,39916.3463888889,2009-04-13,08:18:48
39.923149,116.265448,0,202,39916.3464467593,2009-04-13,08:18:53
39.923082,116.264491,0,194,39916.3465046296,2009-04-13,08:18:58
39.923075,116.263373,0,182,39916.3465625,2009-04-13,08:19:03
39.923065,116.262214,0,169,39916.3466203704,2009-04-13,08:19:08
39.923071,116.260965,0,163,39916.3466782407,2009-04-13,08:19:13
39.923072,116.259674,0,173,39916.3467361111,2009-04-13,08:19:18
39.923073,116.258372,0,178,39916.3467939815,2009-04-13,08:19:23
39.923064,116.257047,0,177,39916.3468518518,2009-04-13,08:19:28
39.923071,116.255643,0,179,39916.3469097222,2009-04-13,08:19:33
39.923074,116.25427,0,170,39916.3469675926,2009-04-13,08:19:38
39.923068,116.252937,0,168,39916.347025463,2009-04-13,08:19:43
39.923145,116.251635,0,172,39916.3470833333,2009-04-13,08:19:48
39.923383,116.250424,0,180,39916.3471412037,2009-04-13,08:19:53
39.923747,116.249255,0,188,39916.3471990741,2009-04-13,08:19:58
39.924148,116.248155,0,196,39916.3472569444,2009-04-13,08:20:03
39.924511,116.247096,0,201,39916.3473148148,2009-04-13,08:20:08
39.924891,116.245996,0,212,39916.3473726852,2009-04-13,08:20:13
39.925307,116.244813,0,216,39916.3474305556,2009-04-13,08:20:18
39.925715,116.24353,0,215,39916.3474884259,2009-04-13,08:20:23
39.925986,116.242247,0,221,39916.3475462963,2009-04-13,08:20:28
39.926018,116.240846,0,214,39916.3476041667,2009-04-13,08:20:33
39.925833,116.239531,0,212,39916.347662037,2009-04-13,08:20:38
39.925545,116.238196,0,218,39916.3477199074,2009-04-13,08:20:43
39.925229,116.236872,0,219,39916.3477777778,2009-04-13,08:20:48
39.924914,116.235562,0,214,39916.3478356482,2009-04-13,08:20:53
39.924604,116.234203,0,215,39916.3478935185,2009-04-13,08:20:58
39.924301,116.232858,0,217,39916.3479513889,2009-04-13,08:21:03
39.924,116.231589,0,220,39916.3480092593,2009-04-13,08:21:08
39.923709,116.230293,0,227,39916.3480671296,2009-04-13,08:21:13
39.92349,116.229048,0,232,39916.348125,2009-04-13,08:21:18
39.923384,116.227747,0,223,39916.3481828704,2009-04-13,08:21:23
39.923401,116.226344,0,213,39916.3482407407,2009-04-13,08:21:28
39.923485,116.224936,0,209,39916.3482986111,2009-04-13,08:21:33
39.923566,116.223593,0,210,39916.3483564815,2009-04-13,08:21:38
39.923632,116.22233,0,216,39916.3484143519,2009-04-13,08:21:43
39.923634,116.221115,0,204,39916.3484722222,2009-04-13,08:21:48
39.923585,116.219955,0,191,39916.3485300926,2009-04-13,08:21:53
39.923557,116.218812,0,180,39916.348587963,2009-04-13,08:21:58
39.92352,116.217604,0,172,39916.3486458333,2009-04-13,08:22:03
39.923513,116.216392,0,165,39916.3487037037,2009-04-13,08:22:08
39.923535,116.215157,0,169,39916.3487615741,2009-04-13,08:22:13
39.923552,116.213855,0,166,39916.3488194444,2009-04-13,08:22:18
39.923563,116.212576,0,170,39916.3488773148,2009-04-13,08:22:23
39.923576,116.211354,0,170,39916.3489351852,2009-04-13,08:22:28
39.923552,116.210235,0,169,39916.3489930556,2009-04-13,08:22:33
39.92359,116.209147,0,171,39916.3490509259,2009-04-13,08:22:38
39.923643,116.20807,0,174,39916.3491087963,2009-04-13,08:22:43
39.923782,116.207034,0,176,39916.3491666667,2009-04-13,08:22:48
39.923948,116.20604,0,175,39916.349224537,2009-04-13,08:22:53
39.924054,116.205164,0,176,39916.3492824074,2009-04-13,08:22:58
39.924007,116.204437,0,180,39916.3493402778,2009-04-13,08:23:03
39.923713,116.203936,0,189,39916.3493981481,2009-04-13,08:23:08
39.92321,116.203711,0,198,39916.3494560185,2009-04-13,08:23:13
39.922707,116.203834,0,204,39916.3495138889,2009-04-13,08:23:18
39.92231,116.204205,0,206,39916.3495717593,2009-04-13,08:23:23
39.921904,116.204635,0,210,39916.3496296296,2009-04-13,08:23:28
39.92152,116.205053,0,213,39916.3496875,2009-04-13,08:23:33
39.921145,116.205398,0,219,39916.3497453704,2009-04-13,08:23:38
39.920729,116.205588,0,224,39916.3498032407,2009-04-13,08:23:43
39.920221,116.205646,0,226,39916.3498611111,2009-04-13,08:23:48
39.919718,116.205626,0,224,39916.3499189815,2009-04-13,08:23:53
39.919138,116.205555,0,221,39916.3499768519,2009-04-13,08:23:58
39.918459,116.205518,0,220,39916.3500347222,2009-04-13,08:24:03
39.917665,116.205443,0,217,39916.3500925926,2009-04-13,08:24:08
39.916776,116.205334,0,213,39916.350150463,2009-04-13,08:24:13
39.915875,116.20523,0,207,39916.3502083333,2009-04-13,08:24:18
39.915026,116.205111,0,201,39916.3502662037,2009-04-13,08:24:23
39.914151,116.205006,0,197,39916.3503240741,2009-04-13,08:24:28
39.913269,116.204934,0,196,39916.3503819444,2009-04-13,08:24:33
39.91236,116.204864,0,202,39916.3504398148,2009-04-13,08:24:38
39.911419,116.20485,0,211,39916.3504976852,2009-04-13,08:24:43
39.910469,116.204836,0,223,39916.3505555556,2009-04-13,08:24:48
39.90953,116.204799,0,235,39916.3506134259,2009-04-13,08:24:53
39.908586,116.204799,0,246,39916.3506712963,2009-04-13,08:24:58
39.907638,116.204812,0,257,39916.3507291667,2009-04-13,08:25:03
39.906686,116.204814,0,265,39916.350787037,2009-04-13,08:25:08
39.905699,116.204811,0,259,39916.3508449074,2009-04-13,08:25:13
39.904664,116.204823,0,260,39916.3509027778,2009-04-13,08:25:18
39.903628,116.204833,0,257,39916.3509606481,2009-04-13,08:25:23
39.90258,116.204836,0,253,39916.3510185185,2009-04-13,08:25:28
39.901527,116.204833,0,246,39916.3510763889,2009-04-13,08:25:33
39.900465,116.204844,0,240,39916.3511342593,2009-04-13,08:25:38
39.899407,116.204843,0,238,39916.3511921296,2009-04-13,08:25:43
39.898325,116.204846,0,237,39916.35125,2009-04-13,08:25:48
39.897265,116.204857,0,241,39916.3513078704,2009-04-13,08:25:53
39.896226,116.204875,0,238,39916.3513657407,2009-04-13,08:25:58
39.895174,116.204883,0,237,39916.3514236111,2009-04-13,08:26:03
39.894109,116.204914,0,231,39916.3514814815,2009-04-13,08:26:08
39.893056,116.205007,0,225,39916.3515393519,2009-04-13,08:26:13
39.891972,116.20508,0,220,39916.3515972222,2009-04-13,08:26:18
39.890893,116.205176,0,219,39916.3516550926,2009-04-13,08:26:23
39.889817,116.205212,0,222,39916.351712963,2009-04-13,08:26:28
39.888682,116.205076,0,230,39916.3517708333,2009-04-13,08:26:33
39.887608,116.204871,0,234,39916.3518287037,2009-04-13,08:26:38
39.886605,116.204527,0,241,39916.3518865741,2009-04-13,08:26:43
39.885745,116.204175,0,249,39916.3519444444,2009-04-13,08:26:48
39.884999,116.203815,0,253,39916.3520023148,2009-04-13,08:26:53
39.884281,116.203439,0,259,39916.3520601852,2009-04-13,08:26:58
39.883511,116.203089,0,268,39916.3521180556,2009-04-13,08:27:03
39.882687,116.202774,0,278,39916.3521759259,2009-04-13,08:27:08
39.881847,116.202466,0,289,39916.3522337963,2009-04-13,08:27:13
39.88096,116.202179,0,296,39916.3522916667,2009-04-13,08:27:18
39.880038,116.201952,0,307,39916.352349537,2009-04-13,08:27:23
39.879071,116.201761,0,313,39916.3524074074,2009-04-13,08:27:28
39.878036,116.201641,0,314,39916.3524652778,2009-04-13,08:27:33
39.87697,116.201607,0,316,39916.3525231481,2009-04-13,08:27:38
39.875928,116.201699,0,305,39916.3525810185,2009-04-13,08:27:43
39.874876,116.201864,0,295,39916.3526388889,2009-04-13,08:27:48
39.873839,116.202094,0,288,39916.3526967593,2009-04-13,08:27:53
39.872834,116.202393,0,280,39916.3527546296,2009-04-13,08:27:58
39.87183,116.202775,0,276,39916.3528125,2009-04-13,08:28:03
39.870844,116.203246,0,269,39916.3528703704,2009-04-13,08:28:08
39.869842,116.203799,0,266,39916.3529282407,2009-04-13,08:28:13
39.868836,116.204427,0,266,39916.3529861111,2009-04-13,08:28:18
39.867862,116.205118,0,266,39916.3530439815,2009-04-13,08:28:23
39.8669,116.205841,0,267,39916.3531018518,2009-04-13,08:28:28
39.865968,116.206587,0,270,39916.3531597222,2009-04-13,08:28:33
39.865029,116.207323,0,273,39916.3532175926,2009-04-13,08:28:38
39.864069,116.208049,0,277,39916.353275463,2009-04-13,08:28:43
39.863105,116.208778,0,281,39916.3533333333,2009-04-13,08:28:48
39.862144,116.20951,0,284,39916.3533912037,2009-04-13,08:28:53
39.861182,116.210244,0,287,39916.3534490741,2009-04-13,08:28:58
39.860242,116.210963,0,288,39916.3535069444,2009-04-13,08:29:03
39.859311,116.211679,0,289,39916.3535648148,2009-04-13,08:29:08
39.858364,116.212393,0,291,39916.3536226852,2009-04-13,08:29:13
39.857432,116.213062,0,292,39916.3536805556,2009-04-13,08:29:18
39.856444,116.213603,0,291,39916.3537384259,2009-04-13,08:29:23
39.855433,116.213962,0,294,39916.3537962963,2009-04-13,08:29:28
39.854383,116.214211,0,299,39916.3538541667,2009-04-13,08:29:33
39.85336,116.214401,0,304,39916.353912037,2009-04-13,08:29:38
39.852327,116.214571,0,304,39916.3539699074,2009-04-13,08:29:43
39.851329,116.214734,0,301,39916.3540277778,2009-04-13,08:29:48
39.850325,116.214884,0,296,39916.3540856481,2009-04-13,08:29:53
39.849346,116.215064,0,298,39916.3541435185,2009-04-13,08:29:58
39.847393,116.216041,0,196,39916.3542592593,2009-04-13,08:30:08
39.846493,116.216691,0,190,39916.3543171296,2009-04-13,08:30:13
39.845618,116.217461,0,188,39916.354375,2009-04-13,08:30:18
39.844748,116.218284,0,188,39916.3544328704,2009-04-13,08:30:23
39.843841,116.219124,0,192,39916.3544907407,2009-04-13,08:30:28
39.842978,116.219937,0,200,39916.3545486111,2009-04-13,08:30:33
39.84212,116.220757,0,202,39916.3546064815,2009-04-13,08:30:38
39.841268,116.221584,0,201,39916.3546643518,2009-04-13,08:30:43
39.840467,116.222384,0,201,39916.3547222222,2009-04-13,08:30:48
39.839714,116.223212,0,202,39916.3547800926,2009-04-13,08:30:53
39.83897,116.224023,0,197,39916.354837963,2009-04-13,08:30:58
39.838234,116.224849,0,193,39916.3548958333,2009-04-13,08:31:03
39.837509,116.225625,0,193,39916.3549537037,2009-04-13,08:31:08
39.836709,116.226384,0,193,39916.3550115741,2009-04-13,08:31:13
39.835841,116.227126,0,192,39916.3550694444,2009-04-13,08:31:18
39.83496,116.227873,0,194,39916.3551273148,2009-04-13,08:31:23
39.834094,116.228614,0,193,39916.3551851852,2009-04-13,08:31:28
39.833284,116.229411,0,192,39916.3552430556,2009-04-13,08:31:33
39.832547,116.230359,0,192,39916.3553009259,2009-04-13,08:31:38
39.831928,116.231477,0,197,39916.3553587963,2009-04-13,08:31:43
39.831457,116.23274,0,196,39916.3554166667,2009-04-13,08:31:48
39.831083,116.234106,0,192,39916.355474537,2009-04-13,08:31:53
39.830731,116.235471,0,190,39916.3555324074,2009-04-13,08:31:58
39.830354,116.236784,0,190,39916.3555902778,2009-04-13,08:32:03
39.829989,116.238068,0,185,39916.3556481482,2009-04-13,08:32:08
39.829559,116.239287,0,180,39916.3557060185,2009-04-13,08:32:13
39.828983,116.240436,0,170,39916.3557638889,2009-04-13,08:32:18
39.828288,116.241456,0,162,39916.3558217593,2009-04-13,08:32:23
39.827498,116.242368,0,160,39916.3558796296,2009-04-13,08:32:28
39.826646,116.243178,0,166,39916.3559375,2009-04-13,08:32:33
39.825759,116.24395,0,171,39916.3559953704,2009-04-13,08:32:38
39.824869,116.244718,0,175,39916.3560532407,2009-04-13,08:32:43
39.824011,116.245465,0,182,39916.3561111111,2009-04-13,08:32:48
39.823128,116.246233,0,184,39916.3561689815,2009-04-13,08:32:53
39.822208,116.247029,0,182,39916.3562268519,2009-04-13,08:32:58
39.821281,116.247837,0,182,39916.3562847222,2009-04-13,08:33:03
39.820356,116.248646,0,188,39916.3563425926,2009-04-13,08:33:08
39.819426,116.249432,0,192,39916.356400463,2009-04-13,08:33:13
39.818544,116.250171,0,192,39916.3564583333,2009-04-13,08:33:18
39.817656,116.250935,0,192,39916.3565162037,2009-04-13,08:33:23
39.816784,116.251692,0,191,39916.3565740741,2009-04-13,08:33:28
39.815918,116.252451,0,192,39916.3566319444,2009-04-13,08:33:33
39.81505,116.253208,0,192,39916.3566898148,2009-04-13,08:33:38
39.814186,116.253956,0,193,39916.3567476852,2009-04-13,08:33:43
39.813318,116.254701,0,194,39916.3568055556,2009-04-13,08:33:48
39.812437,116.255446,0,193,39916.3568634259,2009-04-13,08:33:53
39.811504,116.256172,0,187,39916.3569212963,2009-04-13,08:33:58
39.81052,116.256854,0,184,39916.3569791667,2009-04-13,08:34:03
39.809499,116.257426,0,182,39916.357037037,2009-04-13,08:34:08
39.808473,116.257941,0,176,39916.3570949074,2009-04-13,08:34:13
39.807415,116.258389,0,175,39916.3571527778,2009-04-13,08:34:18
39.806349,116.258751,0,174,39916.3572106481,2009-04-13,08:34:23
39.805302,116.259024,0,172,39916.3572685185,2009-04-13,08:34:28
39.804226,116.259231,0,178,39916.3573263889,2009-04-13,08:34:33
39.803128,116.259377,0,180,39916.3573842593,2009-04-13,08:34:38
39.802067,116.259469,0,186,39916.3574421296,2009-04-13,08:34:43
39.801033,116.25954,0,193,39916.3575,2009-04-13,08:34:48
39.800002,116.259598,0,199,39916.3575578704,2009-04-13,08:34:53
39.798962,116.259652,0,200,39916.3576157407,2009-04-13,08:34:58
39.797919,116.259747,0,195,39916.3576736111,2009-04-13,08:35:03
39.796893,116.259918,0,185,39916.3577314815,2009-04-13,08:35:08
39.795838,116.260193,0,182,39916.3577893519,2009-04-13,08:35:13
39.794774,116.260516,0,178,39916.3578472222,2009-04-13,08:35:18
39.793728,116.260882,0,178,39916.3579050926,2009-04-13,08:35:23
39.792687,116.26125,0,181,39916.357962963,2009-04-13,08:35:28
39.791648,116.261617,0,191,39916.3580208333,2009-04-13,08:35:33
39.790625,116.261988,0,201,39916.3580787037,2009-04-13,08:35:38
39.789589,116.262358,0,206,39916.3581365741,2009-04-13,08:35:43
39.788575,116.262718,0,208,39916.3581944444,2009-04-13,08:35:48
39.787558,116.263089,0,208,39916.3582523148,2009-04-13,08:35:53
39.786545,116.263449,0,205,39916.3583101852,2009-04-13,08:35:58
39.785528,116.263823,0,203,39916.3583680556,2009-04-13,08:36:03
39.784502,116.264198,0,200,39916.3584259259,2009-04-13,08:36:08
39.783461,116.26461,0,193,39916.3584837963,2009-04-13,08:36:13
39.782402,116.264988,0,185,39916.3585416667,2009-04-13,08:36:18
39.781342,116.2654,0,175,39916.358599537,2009-04-13,08:36:23
39.780285,116.265839,0,172,39916.3586574074,2009-04-13,08:36:28
39.779269,116.266311,0,170,39916.3587152778,2009-04-13,08:36:33
39.778277,116.26686,0,170,39916.3587731481,2009-04-13,08:36:38
39.777338,116.267483,0,167,39916.3588310185,2009-04-13,08:36:43
39.776439,116.268221,0,165,39916.3588888889,2009-04-13,08:36:48
39.775612,116.269069,0,162,39916.3589467593,2009-04-13,08:36:53
39.774833,116.270042,0,158,39916.3590046296,2009-04-13,08:36:58
39.774141,116.271132,0,163,39916.3590625,2009-04-13,08:37:03
39.773553,116.2723,0,170,39916.3591203704,2009-04-13,08:37:08
39.773091,116.273533,0,180,39916.3591782407,2009-04-13,08:37:13
39.772738,116.274793,0,192,39916.3592361111,2009-04-13,08:37:18
39.772499,116.276058,0,197,39916.3592939815,2009-04-13,08:37:23
39.772358,116.277291,0,196,39916.3593518519,2009-04-13,08:37:28
39.7723,116.278455,0,195,39916.3594097222,2009-04-13,08:37:33
39.772332,116.279574,0,191,39916.3594675926,2009-04-13,08:37:38
39.772457,116.280674,0,183,39916.359525463,2009-04-13,08:37:43
39.772664,116.281777,0,173,39916.3595833333,2009-04-13,08:37:48
39.772951,116.28286,0,161,39916.3596412037,2009-04-13,08:37:53
39.773292,116.283942,0,147,39916.3596990741,2009-04-13,08:37:58
39.773701,116.285022,0,144,39916.3597569444,2009-04-13,08:38:03
39.774117,116.286026,0,142,39916.3598148148,2009-04-13,08:38:08
39.774525,116.286961,0,143,39916.3598726852,2009-04-13,08:38:13
39.774904,116.28779,0,143,39916.3599305556,2009-04-13,08:38:18
39.77522,116.288604,0,148,39916.3599884259,2009-04-13,08:38:23
39.775415,116.289218,0,139,39916.3600462963,2009-04-13,08:38:28
39.775542,116.289669,0,141,39916.3601041667,2009-04-13,08:38:33
39.775603,116.2899,0,136,39916.360162037,2009-04-13,08:38:38
39.775641,116.290047,0,135,39916.3602199074,2009-04-13,08:38:43
39.775652,116.290205,0,133,39916.3602777778,2009-04-13,08:38:48
39.775487,116.29045,0,128,39916.3603356481,2009-04-13,08:38:53
39.775174,116.290762,0,131,39916.3603935185,2009-04-13,08:38:58
39.77479,116.291106,0,134,39916.3604513889,2009-04-13,08:39:03
39.774284,116.291529,0,135,39916.3605092593,2009-04-13,08:39:08
39.773721,116.292005,0,134,39916.3605671296,2009-04-13,08:39:13
39.773116,116.292527,0,137,39916.360625,2009-04-13,08:39:18
39.772535,116.293027,0,142,39916.3606828704,2009-04-13,08:39:23
39.771981,116.293495,0,146,39916.3607407407,2009-04-13,08:39:28
39.771449,116.293975,0,146,39916.3607986111,2009-04-13,08:39:33
39.770834,116.294477,0,144,39916.3608564815,2009-04-13,08:39:38
39.770197,116.295005,0,144,39916.3609143518,2009-04-13,08:39:43
39.769604,116.295503,0,148,39916.3609722222,2009-04-13,08:39:48
39.769165,116.295887,0,142,39916.3610300926,2009-04-13,08:39:53
39.768906,116.296114,0,141,39916.361087963,2009-04-13,08:39:58
39.768699,116.296309,0,141,39916.3611458333,2009-04-13,08:40:03
39.768582,116.29665,0,138,39916.3612037037,2009-04-13,08:40:08
39.768629,116.297242,0,133,39916.3612615741,2009-04-13,08:40:13
39.76863,116.297874,0,131,39916.3613194444,2009-04-13,08:40:18
39.768572,116.298426,0,128,39916.3613773148,2009-04-13,08:40:23
39.768494,116.298973,0,127,39916.3614351852,2009-04-13,08:40:28
39.768412,116.299607,0,129,39916.3614930556,2009-04-13,08:40:33
39.768343,116.300259,0,133,39916.3615509259,2009-04-13,08:40:38
39.7683,116.300784,0,136,39916.3616087963,2009-04-13,08:40:43
39.768263,116.301129,0,141,39916.3616666667,2009-04-13,08:40:48
39.768156,116.301355,0,138,39916.361724537,2009-04-13,08:40:53
39.767943,116.301382,0,136,39916.3617824074,2009-04-13,08:40:58
39.767601,116.30126,0,132,39916.3618402778,2009-04-13,08:41:03
39.767198,116.301086,0,128,39916.3618981481,2009-04-13,08:41:08
39.766714,116.300894,0,126,39916.3619560185,2009-04-13,08:41:13
39.766097,116.300632,0,125,39916.3620138889,2009-04-13,08:41:18
39.765566,116.300382,0,121,39916.3620717593,2009-04-13,08:41:23
39.765266,116.300276,0,123,39916.3621296296,2009-04-13,08:41:28
39.765084,116.300207,0,128,39916.3621875,2009-04-13,08:41:33
39.765001,116.300184,0,128,39916.3622453704,2009-04-13,08:41:38
39.764836,116.30012,0,135,39916.3623032407,2009-04-13,08:41:43
39.764576,116.300011,0,139,39916.3623611111,2009-04-13,08:41:48
39.764172,116.299859,0,135,39916.3624189815,2009-04-13,08:41:53
39.763718,116.299681,0,135,39916.3624768518,2009-04-13,08:41:58
39.763322,116.299508,0,135,39916.3625347222,2009-04-13,08:42:03
39.76301,116.299378,0,133,39916.3625925926,2009-04-13,08:42:08
39.762649,116.299095,0,129,39916.362650463,2009-04-13,08:42:13
39.762319,116.298754,0,123,39916.3627083333,2009-04-13,08:42:18
39.762219,116.298281,0,126,39916.3627662037,2009-04-13,08:42:23
39.762231,116.297753,0,132,39916.3628240741,2009-04-13,08:42:28
39.76231,116.297366,0,134,39916.3628819444,2009-04-13,08:42:33
39.762543,116.297283,0,140,39916.3629398148,2009-04-13,08:42:38
39.762713,116.297299,0,149,39916.3629976852,2009-04-13,08:42:43
39.762713,116.297292,0,151,39916.3630555556,2009-04-13,08:42:48
39.762713,116.297292,0,151,39916.3630902778,2009-04-13,08:42:51
39.76271,116.297293,0,152,39916.3631134259,2009-04-13,08:42:53
39.762701,116.2973,0,153,39916.3631712963,2009-04-13,08:42:58
39.762701,116.2973,0,153,39916.3632060185,2009-04-13,08:43:01
39.762699,116.2973,0,154,39916.3632291667,2009-04-13,08:43:03
39.762708,116.297299,0,154,39916.363287037,2009-04-13,08:43:08
39.762715,116.297299,0,153,39916.3633449074,2009-04-13,08:43:13
39.762715,116.2973,0,154,39916.3634027778,2009-04-13,08:43:18
39.762711,116.2973,0,154,39916.3634606482,2009-04-13,08:43:23
39.762708,116.297301,0,154,39916.3635185185,2009-04-13,08:43:28
39.762716,116.297303,0,154,39916.3635763889,2009-04-13,08:43:33
39.762718,116.297304,0,154,39916.3636342593,2009-04-13,08:43:38
39.762719,116.297306,0,154,39916.3636921296,2009-04-13,08:43:43
39.762719,116.297306,0,154,39916.3637268519,2009-04-13,08:43:46
39.762722,116.297312,0,154,39916.36375,2009-04-13,08:43:48
39.762733,116.297309,0,154,39916.3638078704,2009-04-13,08:43:53
39.762742,116.297222,0,157,39916.3638657407,2009-04-13,08:43:58
39.763429,116.297492,0,160,39916.5323842593,2009-04-13,12:46:38
39.763201,116.297439,0,128,39916.5452893519,2009-04-13,13:05:13
39.762957,116.297382,0,133,39916.5453472222,2009-04-13,13:05:18
39.762681,116.297343,0,143,39916.5454050926,2009-04-13,13:05:23
39.762432,116.29738,0,149,39916.545462963,2009-04-13,13:05:28
39.762302,116.297676,0,134,39916.5455208333,2009-04-13,13:05:33
39.762293,116.298122,0,130,39916.5455787037,2009-04-13,13:05:38
39.762315,116.298561,0,134,39916.5456365741,2009-04-13,13:05:43
39.762555,116.298899,0,141,39916.5456944444,2009-04-13,13:05:48
39.762861,116.299216,0,145,39916.5457523148,2009-04-13,13:05:53
39.763257,116.29944,0,143,39916.5458101852,2009-04-13,13:05:58
39.763714,116.299649,0,135,39916.5458680556,2009-04-13,13:06:03
39.764186,116.299855,0,132,39916.5459259259,2009-04-13,13:06:08
39.76463,116.300052,0,126,39916.5459837963,2009-04-13,13:06:13
39.764903,116.30017,0,122,39916.5460416667,2009-04-13,13:06:18
39.765061,116.30021,0,124,39916.546099537,2009-04-13,13:06:23
39.765267,116.300283,0,124,39916.5461574074,2009-04-13,13:06:28
39.765571,116.300407,0,125,39916.5462152778,2009-04-13,13:06:33
39.765923,116.30057,0,124,39916.5462731481,2009-04-13,13:06:38
39.766341,116.300744,0,123,39916.5463310185,2009-04-13,13:06:43
39.766783,116.300928,0,117,39916.5463888889,2009-04-13,13:06:48
39.767219,116.301108,0,116,39916.5464467593,2009-04-13,13:06:53
39.767644,116.301294,0,112,39916.5465046296,2009-04-13,13:06:58
39.767973,116.30142,0,118,39916.5465625,2009-04-13,13:07:03
39.768154,116.301358,0,135,39916.5466203704,2009-04-13,13:07:08
39.768251,116.301276,0,136,39916.5466782407,2009-04-13,13:07:13
39.768275,116.301055,0,139,39916.5467361111,2009-04-13,13:07:18
39.768309,116.300689,0,139,39916.5467939815,2009-04-13,13:07:23
39.768353,116.300256,0,141,39916.5468518519,2009-04-13,13:07:28
39.768411,116.29979,0,142,39916.5469097222,2009-04-13,13:07:33
39.768479,116.299249,0,141,39916.5469675926,2009-04-13,13:07:38
39.768547,116.298665,0,139,39916.547025463,2009-04-13,13:07:43
39.76861,116.298111,0,137,39916.5470833333,2009-04-13,13:07:48
39.768652,116.297532,0,139,39916.5471412037,2009-04-13,13:07:53
39.768648,116.296932,0,137,39916.5471990741,2009-04-13,13:07:58
39.768634,116.296508,0,134,39916.5472569444,2009-04-13,13:08:03
39.768718,116.29626,0,134,39916.5473148148,2009-04-13,13:08:08
39.768936,116.296076,0,142,39916.5473726852,2009-04-13,13:08:13
39.769241,116.295842,0,151,39916.5474305556,2009-04-13,13:08:18
39.769569,116.295549,0,157,39916.5474884259,2009-04-13,13:08:23
39.769946,116.295171,0,172,39916.5475462963,2009-04-13,13:08:28
39.770337,116.294697,0,213,39916.5476041667,2009-04-13,13:08:33
39.770825,116.294297,0,215,39916.547662037,2009-04-13,13:08:38
39.771367,116.29394,0,195,39916.5477199074,2009-04-13,13:08:43
39.771916,116.293548,0,186,39916.5477777778,2009-04-13,13:08:48
39.772421,116.293145,0,179,39916.5478356481,2009-04-13,13:08:53
39.772871,116.292742,0,172,39916.5478935185,2009-04-13,13:08:58
39.773329,116.292362,0,167,39916.5479513889,2009-04-13,13:09:03
39.773748,116.292002,0,165,39916.5480092593,2009-04-13,13:09:08
39.774133,116.291671,0,165,39916.5480671296,2009-04-13,13:09:13
39.774411,116.291401,0,175,39916.548125,2009-04-13,13:09:18
39.77466,116.291183,0,180,39916.5481828704,2009-04-13,13:09:23
39.774927,116.290942,0,175,39916.5482407407,2009-04-13,13:09:28
39.775264,116.290656,0,165,39916.5482986111,2009-04-13,13:09:33
39.775583,116.290402,0,156,39916.5483564815,2009-04-13,13:09:38
39.775796,116.290225,0,153,39916.5484143518,2009-04-13,13:09:43
39.775963,116.290089,0,154,39916.5484722222,2009-04-13,13:09:48
39.776116,116.289944,0,157,39916.5485300926,2009-04-13,13:09:53
39.776337,116.289734,0,159,39916.548587963,2009-04-13,13:09:58
39.776581,116.289564,0,160,39916.5486458333,2009-04-13,13:10:03
39.776787,116.28937,0,156,39916.5487037037,2009-04-13,13:10:08
39.776984,116.289195,0,164,39916.5487615741,2009-04-13,13:10:13
39.777067,116.289111,0,168,39916.5488194444,2009-04-13,13:10:18
39.777071,116.289109,0,169,39916.5488773148,2009-04-13,13:10:23
39.777072,116.289109,0,170,39916.5489351852,2009-04-13,13:10:28
39.777072,116.289108,0,170,39916.5489930556,2009-04-13,13:10:33
39.777072,116.289108,0,170,39916.5490509259,2009-04-13,13:10:38
39.777072,116.289108,0,170,39916.5490856481,2009-04-13,13:10:41
39.777071,116.289109,0,170,39916.5491087963,2009-04-13,13:10:43
39.777142,116.289054,0,173,39916.5491666667,2009-04-13,13:10:48
39.777328,116.288905,0,170,39916.549224537,2009-04-13,13:10:53
39.777585,116.288701,0,169,39916.5492824074,2009-04-13,13:10:58
39.7779,116.288437,0,170,39916.5493402778,2009-04-13,13:11:03
39.778193,116.288217,0,165,39916.5493981481,2009-04-13,13:11:08
39.778493,116.287918,0,175,39916.5494560185,2009-04-13,13:11:13
39.778771,116.287641,0,184,39916.5495138889,2009-04-13,13:11:18
39.778953,116.287527,0,185,39916.5495717593,2009-04-13,13:11:23
39.778943,116.287491,0,185,39916.5496296296,2009-04-13,13:11:28
39.778942,116.287492,0,187,39916.5496875,2009-04-13,13:11:33
39.778941,116.287492,0,189,39916.5497453704,2009-04-13,13:11:38
39.778941,116.287491,0,190,39916.5498032407,2009-04-13,13:11:43
39.778941,116.287491,0,190,39916.549837963,2009-04-13,13:11:46
39.778942,116.28749,0,191,39916.5498611111,2009-04-13,13:11:48
39.779032,116.287366,0,201,39916.5499189815,2009-04-13,13:11:53
39.779226,116.28722,0,216,39916.5499768518,2009-04-13,13:11:58
39.779485,116.286983,0,227,39916.5500347222,2009-04-13,13:12:03
39.779777,116.286695,0,227,39916.5500925926,2009-04-13,13:12:08
39.780114,116.286484,0,215,39916.550150463,2009-04-13,13:12:13
39.780452,116.28628,0,202,39916.5502083333,2009-04-13,13:12:18
39.780765,116.286075,0,191,39916.5502662037,2009-04-13,13:12:23
39.780972,116.285948,0,188,39916.5503240741,2009-04-13,13:12:28
39.781116,116.285856,0,182,39916.5503819444,2009-04-13,13:12:33
39.781241,116.285732,0,190,39916.5504398148,2009-04-13,13:12:38
39.781361,116.285625,0,197,39916.5504976852,2009-04-13,13:12:43
39.781419,116.285598,0,203,39916.5505555556,2009-04-13,13:12:48
39.781433,116.285591,0,211,39916.5506134259,2009-04-13,13:12:53
39.781519,116.285525,0,215,39916.5506712963,2009-04-13,13:12:58
39.781715,116.285352,0,228,39916.5507291667,2009-04-13,13:13:03
39.781976,116.285065,0,249,39916.550787037,2009-04-13,13:13:08
39.782263,116.284751,0,263,39916.5508449074,2009-04-13,13:13:13
39.782657,116.284506,0,250,39916.5509027778,2009-04-13,13:13:18
39.783063,116.284264,0,236,39916.5509606482,2009-04-13,13:13:23
39.783439,116.284052,0,208,39916.5510185185,2009-04-13,13:13:28
39.783697,116.283907,0,203,39916.5510763889,2009-04-13,13:13:33
39.783731,116.283867,0,198,39916.5511342593,2009-04-13,13:13:38
39.783731,116.283867,0,198,39916.5511689815,2009-04-13,13:13:41
39.783727,116.283864,0,197,39916.5511921296,2009-04-13,13:13:43
39.78382,116.2838,0,196,39916.55125,2009-04-13,13:13:48
39.784008,116.283615,0,199,39916.5513078704,2009-04-13,13:13:53
39.78429,116.283379,0,199,39916.5513657407,2009-04-13,13:13:58
39.784632,116.283135,0,195,39916.5514236111,2009-04-13,13:14:03
39.785032,116.282891,0,207,39916.5514814815,2009-04-13,13:14:08
39.785465,116.282662,0,201,39916.5515393519,2009-04-13,13:14:13
39.78589,116.28241,0,194,39916.5515972222,2009-04-13,13:14:18
39.78633,116.282144,0,178,39916.5516550926,2009-04-13,13:14:23
39.786775,116.281861,0,168,39916.551712963,2009-04-13,13:14:28
39.78722,116.281563,0,164,39916.5517708333,2009-04-13,13:14:33
39.787654,116.281267,0,159,39916.5518287037,2009-04-13,13:14:38
39.788097,116.280965,0,160,39916.5518865741,2009-04-13,13:14:43
39.788535,116.280664,0,162,39916.5519444444,2009-04-13,13:14:48
39.78897,116.280371,0,171,39916.5520023148,2009-04-13,13:14:53
39.7894,116.280063,0,176,39916.5520601852,2009-04-13,13:14:58
39.789826,116.279771,0,177,39916.5521180556,2009-04-13,13:15:03
39.790263,116.279527,0,176,39916.5521759259,2009-04-13,13:15:08
39.790646,116.27927,0,171,39916.5522337963,2009-04-13,13:15:13
39.79086,116.279127,0,164,39916.5522916667,2009-04-13,13:15:18
39.791003,116.279178,0,161,39916.552349537,2009-04-13,13:15:23
39.791114,116.27941,0,155,39916.5524074074,2009-04-13,13:15:28
39.791238,116.279795,0,152,39916.5524652778,2009-04-13,13:15:33
39.791413,116.280228,0,153,39916.5525231481,2009-04-13,13:15:38
39.791593,116.280663,0,153,39916.5525810185,2009-04-13,13:15:43
39.791755,116.28107,0,154,39916.5526388889,2009-04-13,13:15:48
39.791888,116.281327,0,150,39916.5526967593,2009-04-13,13:15:53
39.792002,116.281592,0,143,39916.5527546296,2009-04-13,13:15:58
39.792163,116.282009,0,142,39916.5528125,2009-04-13,13:16:03
39.792354,116.282464,0,139,39916.5528703704,2009-04-13,13:16:08
39.792555,116.282953,0,141,39916.5529282407,2009-04-13,13:16:13
39.792775,116.283448,0,139,39916.5529861111,2009-04-13,13:16:18
39.792981,116.283947,0,143,39916.5530439815,2009-04-13,13:16:23
39.79312,116.284307,0,146,39916.5531018519,2009-04-13,13:16:28
39.793268,116.284482,0,146,39916.5531597222,2009-04-13,13:16:33
39.793565,116.284421,0,142,39916.5532175926,2009-04-13,13:16:38
39.793916,116.284296,0,144,39916.553275463,2009-04-13,13:16:43
39.794296,116.28419,0,149,39916.5533333333,2009-04-13,13:16:48
39.794691,116.284092,0,149,39916.5533912037,2009-04-13,13:16:53
39.795067,116.284,0,154,39916.5534490741,2009-04-13,13:16:58
39.795295,116.283933,0,149,39916.5535069444,2009-04-13,13:17:03
39.795452,116.283865,0,154,39916.5535648148,2009-04-13,13:17:08
39.795608,116.283903,0,153,39916.5536226852,2009-04-13,13:17:13
39.795718,116.284213,0,150,39916.5536805556,2009-04-13,13:17:18
39.795858,116.28457,0,155,39916.5537384259,2009-04-13,13:17:23
39.796076,116.284708,0,162,39916.5537962963,2009-04-13,13:17:28
39.796288,116.284603,0,160,39916.5538541667,2009-04-13,13:17:33
39.796421,116.284245,0,155,39916.553912037,2009-04-13,13:17:38
39.796561,116.283994,0,151,39916.5539699074,2009-04-13,13:17:43
39.796774,116.283847,0,150,39916.5540277778,2009-04-13,13:17:48
39.796995,116.28371,0,149,39916.5540856481,2009-04-13,13:17:53
39.797813,116.283288,0,231,39916.5542013889,2009-04-13,13:18:03
39.797945,116.283183,0,185,39916.5542592593,2009-04-13,13:18:08
39.798139,116.283133,0,163,39916.5543171296,2009-04-13,13:18:13
39.79829,116.283094,0,147,39916.554375,2009-04-13,13:18:18
39.798455,116.28296,0,150,39916.5544328704,2009-04-13,13:18:23
39.798685,116.282843,0,151,39916.5544907407,2009-04-13,13:18:28
39.798995,116.282648,0,148,39916.5545486111,2009-04-13,13:18:33
39.799325,116.282489,0,139,39916.5546064815,2009-04-13,13:18:38
39.799576,116.282314,0,145,39916.5546643519,2009-04-13,13:18:43
39.799693,116.282116,0,146,39916.5547222222,2009-04-13,13:18:48
39.799874,116.281954,0,144,39916.5547800926,2009-04-13,13:18:53
39.80018,116.281787,0,139,39916.554837963,2009-04-13,13:18:58
39.800524,116.281623,0,136,39916.5548958333,2009-04-13,13:19:03
39.800906,116.281435,0,133,39916.5549537037,2009-04-13,13:19:08
39.80131,116.281198,0,134,39916.5550115741,2009-04-13,13:19:13
39.801718,116.280958,0,136,39916.5550694444,2009-04-13,13:19:18
39.802134,116.280722,0,136,39916.5551273148,2009-04-13,13:19:23
39.802563,116.280475,0,137,39916.5551851852,2009-04-13,13:19:28
39.802983,116.280218,0,145,39916.5552430556,2009-04-13,13:19:33
39.803398,116.279983,0,147,39916.5553009259,2009-04-13,13:19:38
39.803733,116.279784,0,149,39916.5553587963,2009-04-13,13:19:43
39.803976,116.27966,0,147,39916.5554166667,2009-04-13,13:19:48
39.80413,116.279699,0,139,39916.555474537,2009-04-13,13:19:53
39.804225,116.279927,0,145,39916.5555324074,2009-04-13,13:19:58
39.804351,116.280319,0,153,39916.5555902778,2009-04-13,13:20:03
39.804492,116.280767,0,153,39916.5556481481,2009-04-13,13:20:08
39.804662,116.281321,0,156,39916.5557060185,2009-04-13,13:20:13
39.804884,116.281965,0,154,39916.5557638889,2009-04-13,13:20:18
39.805131,116.282595,0,151,39916.5558217593,2009-04-13,13:20:23
39.805371,116.283258,0,146,39916.5558796296,2009-04-13,13:20:28
39.805598,116.283875,0,144,39916.5559375,2009-04-13,13:20:33
39.805828,116.284411,0,143,39916.5559953704,2009-04-13,13:20:38
39.805937,116.28474,0,147,39916.5560532407,2009-04-13,13:20:43
39.805933,116.28475,0,155,39916.5561111111,2009-04-13,13:20:48
39.805937,116.284763,0,156,39916.5561689815,2009-04-13,13:20:53
39.806005,116.284907,0,159,39916.5562268518,2009-04-13,13:20:58
39.806127,116.285167,0,163,39916.5562847222,2009-04-13,13:21:03
39.806281,116.285541,0,164,39916.5563425926,2009-04-13,13:21:08
39.806425,116.285935,0,166,39916.556400463,2009-04-13,13:21:13
39.806548,116.286249,0,167,39916.5564583333,2009-04-13,13:21:18
39.806651,116.286515,0,166,39916.5565162037,2009-04-13,13:21:23
39.806753,116.2868,0,167,39916.5565740741,2009-04-13,13:21:28
39.80694,116.287011,0,169,39916.5566319444,2009-04-13,13:21:33
39.80724,116.286928,0,171,39916.5566898148,2009-04-13,13:21:38
39.807604,116.286687,0,163,39916.5567476852,2009-04-13,13:21:43
39.808054,116.286479,0,155,39916.5568055556,2009-04-13,13:21:48
39.808557,116.286277,0,151,39916.5568634259,2009-04-13,13:21:53
39.809096,116.286067,0,151,39916.5569212963,2009-04-13,13:21:58
39.80967,116.285841,0,154,39916.5569791667,2009-04-13,13:22:03
39.81027,116.285607,0,156,39916.557037037,2009-04-13,13:22:08
39.810824,116.285379,0,154,39916.5570949074,2009-04-13,13:22:13
39.811279,116.285195,0,158,39916.5571527778,2009-04-13,13:22:18
39.811494,116.285116,0,167,39916.5572106481,2009-04-13,13:22:23
39.811523,116.285096,0,174,39916.5572685185,2009-04-13,13:22:28
39.811523,116.285096,0,174,39916.5573032407,2009-04-13,13:22:31
39.811526,116.285095,0,176,39916.5573263889,2009-04-13,13:22:33
39.811596,116.285061,0,177,39916.5573842593,2009-04-13,13:22:38
39.811817,116.284979,0,171,39916.5574421296,2009-04-13,13:22:43
39.812154,116.284854,0,171,39916.5575,2009-04-13,13:22:48
39.812543,116.284713,0,171,39916.5575578704,2009-04-13,13:22:53
39.81301,116.284552,0,174,39916.5576157407,2009-04-13,13:22:58
39.813487,116.284428,0,174,39916.5576736111,2009-04-13,13:23:03
39.814011,116.284388,0,177,39916.5577314815,2009-04-13,13:23:08
39.814537,116.284347,0,174,39916.5577893518,2009-04-13,13:23:13
39.814942,116.28435,0,178,39916.5578472222,2009-04-13,13:23:18
39.815099,116.28436,0,172,39916.5579050926,2009-04-13,13:23:23
39.815124,116.284357,0,166,39916.557962963,2009-04-13,13:23:28
39.815136,116.284354,0,167,39916.5580208333,2009-04-13,13:23:33
39.815249,116.28434,0,168,39916.5580787037,2009-04-13,13:23:38
39.815485,116.28433,0,171,39916.5581365741,2009-04-13,13:23:43
39.815834,116.284315,0,169,39916.5581944444,2009-04-13,13:23:48
39.816223,116.284289,0,167,39916.5582523148,2009-04-13,13:23:53
39.816658,116.284224,0,169,39916.5583101852,2009-04-13,13:23:58
39.817131,116.284144,0,180,39916.5583680556,2009-04-13,13:24:03
39.817689,116.284127,0,181,39916.5584259259,2009-04-13,13:24:08
39.818256,116.2841,0,177,39916.5584837963,2009-04-13,13:24:13
39.818825,116.284065,0,171,39916.5585416667,2009-04-13,13:24:18
39.819431,116.28404,0,180,39916.558599537,2009-04-13,13:24:23
39.820065,116.284005,0,183,39916.5586574074,2009-04-13,13:24:28
39.820605,116.283942,0,190,39916.5587152778,2009-04-13,13:24:33
39.821139,116.28396,0,194,39916.5587731482,2009-04-13,13:24:38
39.821643,116.283948,0,204,39916.5588310185,2009-04-13,13:24:43
39.822167,116.283868,0,212,39916.5588888889,2009-04-13,13:24:48
39.82273,116.283771,0,221,39916.5589467593,2009-04-13,13:24:53
39.823343,116.283657,0,218,39916.5590046296,2009-04-13,13:24:58
39.823911,116.283804,0,205,39916.5590625,2009-04-13,13:25:03
39.824437,116.283805,0,203,39916.5591203704,2009-04-13,13:25:08
39.825004,116.283769,0,200,39916.5591782407,2009-04-13,13:25:13
39.825579,116.283708,0,194,39916.5592361111,2009-04-13,13:25:18
39.826127,116.283689,0,194,39916.5592939815,2009-04-13,13:25:23
39.826649,116.283603,0,158,39916.5593518519,2009-04-13,13:25:28
39.827223,116.283628,0,166,39916.5594097222,2009-04-13,13:25:33
39.827822,116.283637,0,163,39916.5594675926,2009-04-13,13:25:38
39.828388,116.283646,0,154,39916.559525463,2009-04-13,13:25:43
39.828853,116.283716,0,144,39916.5595833333,2009-04-13,13:25:48
39.829125,116.283865,0,139,39916.5596412037,2009-04-13,13:25:53
39.829228,116.283939,0,135,39916.5596990741,2009-04-13,13:25:58
39.829266,116.283946,0,125,39916.5597569444,2009-04-13,13:26:03
39.829275,116.283949,0,122,39916.5598148148,2009-04-13,13:26:08
39.829274,116.283947,0,121,39916.5598726852,2009-04-13,13:26:13
39.829274,116.283939,0,120,39916.5599305556,2009-04-13,13:26:18
39.829274,116.283939,0,120,39916.5599652778,2009-04-13,13:26:21
39.829274,116.283932,0,120,39916.5599884259,2009-04-13,13:26:23
39.829272,116.283923,0,120,39916.5600462963,2009-04-13,13:26:28
39.829266,116.283916,0,120,39916.5601041667,2009-04-13,13:26:33
39.829265,116.283912,0,120,39916.560162037,2009-04-13,13:26:38
39.829265,116.28391,0,120,39916.5602199074,2009-04-13,13:26:43
39.829265,116.283908,0,120,39916.5602777778,2009-04-13,13:26:48
39.829265,116.283908,0,120,39916.5603356481,2009-04-13,13:26:53
39.829264,116.283908,0,121,39916.5603935185,2009-04-13,13:26:58
39.829268,116.28391,0,120,39916.5604513889,2009-04-13,13:27:03
39.829268,116.28391,0,120,39916.5604861111,2009-04-13,13:27:06
39.82927,116.283911,0,120,39916.5605092593,2009-04-13,13:27:08
39.829325,116.28395,0,120,39916.5605671296,2009-04-13,13:27:13
39.829534,116.284184,0,119,39916.560625,2009-04-13,13:27:18
39.829832,116.284435,0,120,39916.5606828704,2009-04-13,13:27:23
39.830141,116.284672,0,120,39916.5607407407,2009-04-13,13:27:28
39.83041,116.284877,0,125,39916.5607986111,2009-04-13,13:27:33
39.83054,116.284959,0,130,39916.5608564815,2009-04-13,13:27:38
39.830691,116.284861,0,137,39916.5609143519,2009-04-13,13:27:43
39.83081,116.284554,0,141,39916.5609722222,2009-04-13,13:27:48
39.830936,116.284172,0,146,39916.5610300926,2009-04-13,13:27:53
39.831095,116.283728,0,153,39916.561087963,2009-04-13,13:27:58
39.83131,116.283211,0,162,39916.5611458333,2009-04-13,13:28:03
39.831643,116.28272,0,160,39916.5612037037,2009-04-13,13:28:08
39.832074,116.282325,0,150,39916.5612615741,2009-04-13,13:28:13
39.832579,116.281957,0,149,39916.5613194444,2009-04-13,13:28:18
39.833154,116.281652,0,144,39916.5613773148,2009-04-13,13:28:23
39.833771,116.281435,0,148,39916.5614351852,2009-04-13,13:28:28
39.834389,116.281275,0,155,39916.5614930556,2009-04-13,13:28:33
39.835018,116.281136,0,160,39916.5615509259,2009-04-13,13:28:38
39.835678,116.280993,0,158,39916.5616087963,2009-04-13,13:28:43
39.836369,116.280865,0,156,39916.5616666667,2009-04-13,13:28:48
39.837095,116.280719,0,159,39916.561724537,2009-04-13,13:28:53
39.837842,116.280544,0,163,39916.5617824074,2009-04-13,13:28:58
39.838606,116.280372,0,157,39916.5618402778,2009-04-13,13:29:03
39.839396,116.280251,0,157,39916.5618981481,2009-04-13,13:29:08
39.840131,116.28003,0,152,39916.5619560185,2009-04-13,13:29:13
39.840837,116.279683,0,141,39916.5620138889,2009-04-13,13:29:18
39.84153,116.27922,0,137,39916.5620717593,2009-04-13,13:29:23
39.842189,116.278673,0,136,39916.5621296296,2009-04-13,13:29:28
39.842863,116.278212,0,132,39916.5621875,2009-04-13,13:29:33
39.843601,116.277929,0,122,39916.5622453704,2009-04-13,13:29:38
39.844409,116.277821,0,117,39916.5623032407,2009-04-13,13:29:43
39.845232,116.277748,0,111,39916.5623611111,2009-04-13,13:29:48
39.846041,116.277674,0,113,39916.5624189815,2009-04-13,13:29:53
39.846803,116.277604,0,124,39916.5624768519,2009-04-13,13:29:58
39.847503,116.277504,0,140,39916.5625347222,2009-04-13,13:30:03
39.848233,116.277506,0,140,39916.5625925926,2009-04-13,13:30:08
39.848967,116.277503,0,147,39916.562650463,2009-04-13,13:30:13
39.849732,116.277487,0,147,39916.5627083333,2009-04-13,13:30:18
39.850507,116.277453,0,156,39916.5627662037,2009-04-13,13:30:23
39.851246,116.277367,0,171,39916.5628240741,2009-04-13,13:30:28
39.851977,116.277309,0,180,39916.5628819444,2009-04-13,13:30:33
39.85272,116.277248,0,182,39916.5629398148,2009-04-13,13:30:38
39.853502,116.277175,0,175,39916.5629976852,2009-04-13,13:30:43
39.854317,116.277108,0,175,39916.5630555556,2009-04-13,13:30:48
39.855143,116.27703,0,176,39916.5631134259,2009-04-13,13:30:53
39.855971,116.276969,0,177,39916.5631712963,2009-04-13,13:30:58
39.85681,116.276881,0,177,39916.5632291667,2009-04-13,13:31:03
39.857646,116.276834,0,180,39916.563287037,2009-04-13,13:31:08
39.858501,116.276867,0,178,39916.5633449074,2009-04-13,13:31:13
39.859363,116.276917,0,177,39916.5634027778,2009-04-13,13:31:18
39.860217,116.277005,0,179,39916.5634606481,2009-04-13,13:31:23
39.861048,116.277081,0,180,39916.5635185185,2009-04-13,13:31:28
39.861857,116.27715,0,180,39916.5635763889,2009-04-13,13:31:33
39.862666,116.277199,0,180,39916.5636342593,2009-04-13,13:31:38
39.863468,116.277286,0,180,39916.5636921296,2009-04-13,13:31:43
39.864263,116.277289,0,174,39916.56375,2009-04-13,13:31:48
39.865054,116.277142,0,168,39916.5638078704,2009-04-13,13:31:53
39.865859,116.276835,0,162,39916.5638657407,2009-04-13,13:31:58
39.866644,116.276412,0,158,39916.5639236111,2009-04-13,13:32:03
39.867403,116.275917,0,153,39916.5639814815,2009-04-13,13:32:08
39.868166,116.275402,0,152,39916.5640393518,2009-04-13,13:32:13
39.868907,116.274872,0,156,39916.5640972222,2009-04-13,13:32:18
39.869643,116.274349,0,160,39916.5641550926,2009-04-13,13:32:23
39.870371,116.273856,0,168,39916.564212963,2009-04-13,13:32:28
39.871107,116.273424,0,171,39916.5642708333,2009-04-13,13:32:33
39.871845,116.273034,0,174,39916.5643287037,2009-04-13,13:32:38
39.872609,116.272671,0,175,39916.5643865741,2009-04-13,13:32:43
39.87342,116.272333,0,169,39916.5644444444,2009-04-13,13:32:48
39.874258,116.272014,0,162,39916.5645023148,2009-04-13,13:32:53
39.875116,116.271702,0,158,39916.5645601852,2009-04-13,13:32:58
39.875965,116.271385,0,162,39916.5646180556,2009-04-13,13:33:03
39.876802,116.271074,0,172,39916.5646759259,2009-04-13,13:33:08
39.877636,116.270771,0,180,39916.5647337963,2009-04-13,13:33:13
39.878461,116.270466,0,185,39916.5647916667,2009-04-13,13:33:18
39.879299,116.270158,0,182,39916.564849537,2009-04-13,13:33:23
39.880139,116.269861,0,174,39916.5649074074,2009-04-13,13:33:28
39.880979,116.269555,0,171,39916.5649652778,2009-04-13,13:33:33
39.881835,116.269233,0,162,39916.5650231481,2009-04-13,13:33:38
39.88269,116.268923,0,159,39916.5650810185,2009-04-13,13:33:43
39.883524,116.268649,0,156,39916.5651388889,2009-04-13,13:33:48
39.884346,116.268409,0,152,39916.5651967593,2009-04-13,13:33:53
39.885158,116.268221,0,150,39916.5652546296,2009-04-13,13:33:58
39.885977,116.268103,0,151,39916.5653125,2009-04-13,13:34:03
39.886796,116.26802,0,151,39916.5653703704,2009-04-13,13:34:08
39.887647,116.267991,0,154,39916.5654282407,2009-04-13,13:34:13
39.888493,116.267956,0,157,39916.5654861111,2009-04-13,13:34:18
39.889341,116.267964,0,157,39916.5655439815,2009-04-13,13:34:23
39.890172,116.267948,0,158,39916.5656018518,2009-04-13,13:34:28
39.89101,116.267962,0,160,39916.5656597222,2009-04-13,13:34:33
39.891867,116.267963,0,156,39916.5657175926,2009-04-13,13:34:38
39.89272,116.267966,0,142,39916.565775463,2009-04-13,13:34:43
39.893576,116.267955,0,139,39916.5658333333,2009-04-13,13:34:48
39.894465,116.267968,0,135,39916.5658912037,2009-04-13,13:34:53
39.895341,116.267975,0,139,39916.5659490741,2009-04-13,13:34:58
39.896187,116.267978,0,146,39916.5660069444,2009-04-13,13:35:03
39.89699,116.267987,0,152,39916.5660648148,2009-04-13,13:35:08
39.897795,116.267991,0,159,39916.5661226852,2009-04-13,13:35:13
39.898578,116.267996,0,163,39916.5661805556,2009-04-13,13:35:18
39.899372,116.267985,0,166,39916.5662384259,2009-04-13,13:35:23
39.900196,116.26798,0,170,39916.5662962963,2009-04-13,13:35:28
39.901044,116.267978,0,171,39916.5663541667,2009-04-13,13:35:33
39.901885,116.267962,0,176,39916.566412037,2009-04-13,13:35:38
39.90273,116.267973,0,185,39916.5664699074,2009-04-13,13:35:43
39.903566,116.267976,0,200,39916.5665277778,2009-04-13,13:35:48
39.90442,116.267993,0,203,39916.5665856482,2009-04-13,13:35:53
39.905237,116.267873,0,206,39916.5666435185,2009-04-13,13:35:58
39.906101,116.267887,0,211,39916.5667013889,2009-04-13,13:36:03
39.906907,116.267914,0,214,39916.5667592593,2009-04-13,13:36:08
39.907713,116.267933,0,202,39916.5668171296,2009-04-13,13:36:13
39.908558,116.26794,0,196,39916.566875,2009-04-13,13:36:18
39.909441,116.267985,0,182,39916.5669328704,2009-04-13,13:36:23
39.910339,116.268027,0,172,39916.5669907407,2009-04-13,13:36:28
39.911229,116.268057,0,169,39916.5670486111,2009-04-13,13:36:33
39.912134,116.268149,0,168,39916.5671064815,2009-04-13,13:36:38
39.913035,116.268255,0,165,39916.5671643519,2009-04-13,13:36:43
39.91393,116.268418,0,163,39916.5672222222,2009-04-13,13:36:48
39.914803,116.268585,0,169,39916.5672800926,2009-04-13,13:36:53
39.915656,116.268746,0,174,39916.567337963,2009-04-13,13:36:58
39.916508,116.268897,0,178,39916.5673958333,2009-04-13,13:37:03
39.917384,116.268984,0,172,39916.5674537037,2009-04-13,13:37:08
39.918251,116.269018,0,172,39916.5675115741,2009-04-13,13:37:13
39.919073,116.269055,0,173,39916.5675694444,2009-04-13,13:37:18
39.919885,116.269114,0,164,39916.5676273148,2009-04-13,13:37:23
39.920727,116.269178,0,150,39916.5676851852,2009-04-13,13:37:28
39.921584,116.269202,0,143,39916.5677430556,2009-04-13,13:37:33
39.922469,116.269218,0,141,39916.5678009259,2009-04-13,13:37:38
39.923378,116.269273,0,141,39916.5678587963,2009-04-13,13:37:43
39.924268,116.269315,0,145,39916.5679166667,2009-04-13,13:37:48
39.925109,116.269302,0,155,39916.567974537,2009-04-13,13:37:53
39.925917,116.269295,0,162,39916.5680324074,2009-04-13,13:37:58
39.9267,116.269283,0,164,39916.5680902778,2009-04-13,13:38:03
39.927473,116.269257,0,161,39916.5681481481,2009-04-13,13:38:08
39.928223,116.2692,0,161,39916.5682060185,2009-04-13,13:38:13
39.928934,116.269111,0,152,39916.5682638889,2009-04-13,13:38:18
39.929537,116.269042,0,151,39916.5683217593,2009-04-13,13:38:23
39.930038,116.269039,0,156,39916.5683796296,2009-04-13,13:38:28
39.930568,116.269029,0,158,39916.5684375,2009-04-13,13:38:33
39.931119,116.268943,0,157,39916.5684953704,2009-04-13,13:38:38
39.931712,116.268902,0,152,39916.5685532407,2009-04-13,13:38:43
39.932351,116.268818,0,149,39916.5686111111,2009-04-13,13:38:48
39.933043,116.268686,0,143,39916.5686689815,2009-04-13,13:38:53
39.933747,116.268559,0,139,39916.5687268519,2009-04-13,13:38:58
39.93443,116.268426,0,143,39916.5687847222,2009-04-13,13:39:03
39.935105,116.268394,0,151,39916.5688425926,2009-04-13,13:39:08
39.935751,116.268378,0,157,39916.568900463,2009-04-13,13:39:13
39.936379,116.268352,0,160,39916.5689583333,2009-04-13,13:39:18
39.937006,116.268321,0,157,39916.5690162037,2009-04-13,13:39:23
39.937648,116.268326,0,157,39916.5690740741,2009-04-13,13:39:28
39.938272,116.26831,0,155,39916.5691319444,2009-04-13,13:39:33
39.938853,116.268303,0,156,39916.5691898148,2009-04-13,13:39:38
39.939389,116.268323,0,163,39916.5692476852,2009-04-13,13:39:43
39.939832,116.268336,0,169,39916.5693055556,2009-04-13,13:39:48
39.940164,116.268414,0,173,39916.5693634259,2009-04-13,13:39:53
39.940235,116.268429,0,169,39916.5694212963,2009-04-13,13:39:58
39.940232,116.268427,0,169,39916.5694791667,2009-04-13,13:40:03
39.940232,116.268427,0,169,39916.5695138889,2009-04-13,13:40:06
39.940237,116.268424,0,169,39916.569537037,2009-04-13,13:40:08
39.940398,116.268381,0,165,39916.5695949074,2009-04-13,13:40:13
39.940689,116.268357,0,165,39916.5696527778,2009-04-13,13:40:18
39.941051,116.268361,0,161,39916.5697106481,2009-04-13,13:40:23
39.941483,116.268458,0,159,39916.5697685185,2009-04-13,13:40:28
39.941973,116.268534,0,159,39916.5698263889,2009-04-13,13:40:33
39.942498,116.268614,0,154,39916.5698842593,2009-04-13,13:40:38
39.943006,116.268686,0,153,39916.5699421296,2009-04-13,13:40:43
39.943521,116.268846,0,153,39916.57,2009-04-13,13:40:48
39.943995,116.26899,0,161,39916.5700578704,2009-04-13,13:40:53
39.944383,116.26907,0,155,39916.5701157407,2009-04-13,13:40:58
39.944714,116.269152,0,146,39916.5701736111,2009-04-13,13:41:03
39.944913,116.269145,0,159,39916.5702314815,2009-04-13,13:41:08
39.945005,116.269146,0,163,39916.5702893519,2009-04-13,13:41:13
39.945008,116.26914,0,159,39916.5703472222,2009-04-13,13:41:18
39.945006,116.269138,0,159,39916.5704050926,2009-04-13,13:41:23
39.945005,116.269136,0,159,39916.570462963,2009-04-13,13:41:28
39.945006,116.269139,0,160,39916.5705208333,2009-04-13,13:41:33
39.945008,116.26914,0,159,39916.5705787037,2009-04-13,13:41:38
39.945007,116.26914,0,159,39916.5706365741,2009-04-13,13:41:43
39.945008,116.269142,0,159,39916.5706944444,2009-04-13,13:41:48
39.945008,116.269142,0,160,39916.5707523148,2009-04-13,13:41:53
39.945009,116.269144,0,160,39916.5708101852,2009-04-13,13:41:58
39.945008,116.269145,0,160,39916.5708680556,2009-04-13,13:42:03
39.945008,116.269145,0,160,39916.5709027778,2009-04-13,13:42:06
39.945008,116.269147,0,160,39916.5709259259,2009-04-13,13:42:08
39.945017,116.269146,0,160,39916.5709837963,2009-04-13,13:42:13
39.945206,116.269167,0,160,39916.5710416667,2009-04-13,13:42:18
39.945496,116.269227,0,161,39916.571099537,2009-04-13,13:42:23
39.945852,116.269265,0,154,39916.5711574074,2009-04-13,13:42:28
39.946285,116.26932,0,155,39916.5712152778,2009-04-13,13:42:33
39.946789,116.269359,0,154,39916.5712731481,2009-04-13,13:42:38
39.947322,116.269368,0,154,39916.5713310185,2009-04-13,13:42:43
39.947858,116.269353,0,154,39916.5713888889,2009-04-13,13:42:48
39.9484,116.269362,0,153,39916.5714467593,2009-04-13,13:42:53
39.948943,116.269392,0,152,39916.5715046296,2009-04-13,13:42:58
39.949511,116.269387,0,149,39916.5715625,2009-04-13,13:43:03
39.95008,116.26942,0,152,39916.5716203704,2009-04-13,13:43:08
39.950682,116.269497,0,151,39916.5716782407,2009-04-13,13:43:13
39.951328,116.269578,0,150,39916.5717361111,2009-04-13,13:43:18
39.952007,116.269637,0,157,39916.5717939815,2009-04-13,13:43:23
39.952717,116.269732,0,154,39916.5718518518,2009-04-13,13:43:28
39.953459,116.26977,0,152,39916.5719097222,2009-04-13,13:43:33
39.954232,116.269784,0,151,39916.5719675926,2009-04-13,13:43:38
39.955011,116.269717,0,148,39916.572025463,2009-04-13,13:43:43
39.955796,116.269634,0,151,39916.5720833333,2009-04-13,13:43:48
39.956582,116.269532,0,152,39916.5721412037,2009-04-13,13:43:53
39.957379,116.26944,0,151,39916.5721990741,2009-04-13,13:43:58
39.958213,116.269366,0,147,39916.5722569444,2009-04-13,13:44:03
39.959054,116.269274,0,144,39916.5723148148,2009-04-13,13:44:08
39.959921,116.269189,0,143,39916.5723726852,2009-04-13,13:44:13
39.960815,116.269093,0,151,39916.5724305556,2009-04-13,13:44:18
39.961691,116.269003,0,162,39916.5724884259,2009-04-13,13:44:23
39.962546,116.268908,0,168,39916.5725462963,2009-04-13,13:44:28
39.963406,116.268818,0,175,39916.5726041667,2009-04-13,13:44:33
39.964281,116.26873,0,175,39916.572662037,2009-04-13,13:44:38
39.965179,116.268641,0,172,39916.5727199074,2009-04-13,13:44:43
39.966087,116.26863,0,169,39916.5727777778,2009-04-13,13:44:48
39.966957,116.268759,0,164,39916.5728356481,2009-04-13,13:44:53
39.967758,116.269084,0,173,39916.5728935185,2009-04-13,13:44:58
39.968524,116.269565,0,182,39916.5729513889,2009-04-13,13:45:03
39.96923,116.270228,0,178,39916.5730092593,2009-04-13,13:45:08
39.969851,116.271055,0,164,39916.5730671296,2009-04-13,13:45:13
39.970377,116.272017,0,154,39916.573125,2009-04-13,13:45:18
39.970861,116.273078,0,147,39916.5731828704,2009-04-13,13:45:23
39.971333,116.27412,0,147,39916.5732407407,2009-04-13,13:45:28
39.971789,116.275134,0,147,39916.5732986111,2009-04-13,13:45:33
39.972271,116.276154,0,147,39916.5733564815,2009-04-13,13:45:38
39.972734,116.277085,0,152,39916.5734143518,2009-04-13,13:45:43
39.973203,116.277937,0,160,39916.5734722222,2009-04-13,13:45:48
39.973697,116.278751,0,166,39916.5735300926,2009-04-13,13:45:53
39.974255,116.279585,0,158,39916.573587963,2009-04-13,13:45:58
39.974835,116.280371,0,151,39916.5736458333,2009-04-13,13:46:03
39.975459,116.281121,0,138,39916.5737037037,2009-04-13,13:46:08
39.97614,116.28185,0,132,39916.5737615741,2009-04-13,13:46:13
39.976841,116.282575,0,134,39916.5738194444,2009-04-13,13:46:18
39.977549,116.283281,0,134,39916.5738773148,2009-04-13,13:46:23
39.978241,116.283969,0,136,39916.5739351852,2009-04-13,13:46:28
39.978923,116.284629,0,140,39916.5739930556,2009-04-13,13:46:33
39.979591,116.285279,0,144,39916.5740509259,2009-04-13,13:46:38
39.980227,116.28596,0,149,39916.5741087963,2009-04-13,13:46:43
39.980818,116.286658,0,154,39916.5741666667,2009-04-13,13:46:48
39.981347,116.287379,0,155,39916.574224537,2009-04-13,13:46:53
39.981761,116.288051,0,153,39916.5742824074,2009-04-13,13:46:58
39.982037,116.288737,0,152,39916.5743402778,2009-04-13,13:47:03
39.982232,116.289523,0,145,39916.5743981482,2009-04-13,13:47:08
39.982426,116.2904,0,134,39916.5744560185,2009-04-13,13:47:13
39.982593,116.291284,0,134,39916.5745138889,2009-04-13,13:47:18
39.982738,116.292145,0,126,39916.5745717593,2009-04-13,13:47:23
39.982835,116.292821,0,120,39916.5746296296,2009-04-13,13:47:28
39.982904,116.293293,0,117,39916.5746875,2009-04-13,13:47:33
39.982955,116.293555,0,115,39916.5747453704,2009-04-13,13:47:38
39.982966,116.293615,0,113,39916.5748032407,2009-04-13,13:47:43
39.982975,116.293629,0,113,39916.5748611111,2009-04-13,13:47:48
39.982975,116.293628,0,112,39916.5749189815,2009-04-13,13:47:53
39.982975,116.293628,0,112,39916.5749537037,2009-04-13,13:47:56
39.982974,116.293628,0,112,39916.5749768519,2009-04-13,13:47:58
39.982978,116.293702,0,112,39916.5750347222,2009-04-13,13:48:03
39.982985,116.293956,0,111,39916.5750925926,2009-04-13,13:48:08
39.98304,116.294347,0,108,39916.575150463,2009-04-13,13:48:13
39.983082,116.29484,0,108,39916.5752083333,2009-04-13,13:48:18
39.983198,116.295345,0,109,39916.5752662037,2009-04-13,13:48:23
39.983285,116.295844,0,107,39916.5753240741,2009-04-13,13:48:28
39.98336,116.296308,0,107,39916.5753819444,2009-04-13,13:48:33
39.983413,116.296766,0,112,39916.5754398148,2009-04-13,13:48:38
39.983442,116.297003,0,114,39916.5754976852,2009-04-13,13:48:43
39.983458,116.296993,0,118,39916.5755555556,2009-04-13,13:48:48
39.983454,116.297073,0,120,39916.5756134259,2009-04-13,13:48:53
39.983497,116.297298,0,124,39916.5756712963,2009-04-13,13:48:58
39.98355,116.297605,0,125,39916.5757291667,2009-04-13,13:49:03
39.983628,116.298094,0,124,39916.575787037,2009-04-13,13:49:08
39.983664,116.298504,0,121,39916.5758449074,2009-04-13,13:49:13
39.983653,116.298745,0,122,39916.5759027778,2009-04-13,13:49:18
39.98363,116.298818,0,126,39916.5759606481,2009-04-13,13:49:23
39.98362,116.298841,0,129,39916.5760185185,2009-04-13,13:49:28
39.983617,116.29883,0,130,39916.5760763889,2009-04-13,13:49:33
39.98362,116.298841,0,131,39916.5761342593,2009-04-13,13:49:38
39.983629,116.298878,0,130,39916.5761921296,2009-04-13,13:49:43
39.983633,116.298893,0,128,39916.57625,2009-04-13,13:49:48
39.983631,116.298887,0,128,39916.5763078704,2009-04-13,13:49:53
39.98363,116.298879,0,128,39916.5763657407,2009-04-13,13:49:58
39.983631,116.298876,0,129,39916.5764236111,2009-04-13,13:50:03
39.983631,116.298874,0,130,39916.5764814815,2009-04-13,13:50:08
39.983631,116.298874,0,130,39916.5765162037,2009-04-13,13:50:11
39.983631,116.298873,0,130,39916.5765393519,2009-04-13,13:50:13
39.983632,116.298885,0,130,39916.5765972222,2009-04-13,13:50:18
39.983652,116.298929,0,131,39916.5766550926,2009-04-13,13:50:23
39.983661,116.299098,0,134,39916.576712963,2009-04-13,13:50:28
39.983683,116.299314,0,135,39916.5767708333,2009-04-13,13:50:33
39.983768,116.299462,0,136,39916.5768287037,2009-04-13,13:50:38
39.983781,116.299522,0,134,39916.5768865741,2009-04-13,13:50:43
39.98377,116.299547,0,133,39916.5769444444,2009-04-13,13:50:48
39.983767,116.299538,0,133,39916.5770023148,2009-04-13,13:50:53
39.983767,116.299528,0,134,39916.5770601852,2009-04-13,13:50:58
39.983784,116.299524,0,135,39916.5771180556,2009-04-13,13:51:03
39.98418,116.299509,0,139,39916.5771759259,2009-04-13,13:51:08
39.984451,116.299568,0,137,39916.5772337963,2009-04-13,13:51:13
39.984823,116.299552,0,138,39916.5772916667,2009-04-13,13:51:18
39.985226,116.299488,0,130,39916.577349537,2009-04-13,13:51:23
39.985685,116.299435,0,124,39916.5774074074,2009-04-13,13:51:28
39.986174,116.299367,0,124,39916.5774652778,2009-04-13,13:51:33
39.98669,116.299233,0,128,39916.5775231481,2009-04-13,13:51:38
39.987225,116.299153,0,127,39916.5775810185,2009-04-13,13:51:43
39.987842,116.299038,0,129,39916.5776388889,2009-04-13,13:51:48
39.98846,116.298914,0,133,39916.5776967593,2009-04-13,13:51:53
39.98906,116.298809,0,137,39916.5777546296,2009-04-13,13:51:58
39.989663,116.29873,0,137,39916.5778125,2009-04-13,13:52:03
39.990281,116.29864,0,137,39916.5778703704,2009-04-13,13:52:08
39.990879,116.298586,0,135,39916.5779282407,2009-04-13,13:52:13
39.991435,116.298486,0,135,39916.5779861111,2009-04-13,13:52:18
39.991973,116.298406,0,132,39916.5780439815,2009-04-13,13:52:23
39.992387,116.298378,0,130,39916.5781018519,2009-04-13,13:52:28
39.992529,116.298406,0,130,39916.5781597222,2009-04-13,13:52:33
39.992529,116.298401,0,131,39916.5782175926,2009-04-13,13:52:38
39.992528,116.298401,0,132,39916.578275463,2009-04-13,13:52:43
39.992528,116.298401,0,132,39916.5783101852,2009-04-13,13:52:46
39.992535,116.298401,0,131,39916.5783333333,2009-04-13,13:52:48
39.992684,116.298389,0,130,39916.5783912037,2009-04-13,13:52:53
39.992958,116.29834,0,126,39916.5784490741,2009-04-13,13:52:58
39.993307,116.298323,0,123,39916.5785069444,2009-04-13,13:53:03
39.993743,116.298327,0,115,39916.5785648148,2009-04-13,13:53:08
39.994232,116.298326,0,109,39916.5786226852,2009-04-13,13:53:13
39.994754,116.298308,0,103,39916.5786805556,2009-04-13,13:53:18
39.995279,116.298286,0,109,39916.5787384259,2009-04-13,13:53:23
39.995721,116.29828,0,116,39916.5787962963,2009-04-13,13:53:28
39.996007,116.298298,0,116,39916.5788541667,2009-04-13,13:53:33
39.996162,116.298404,0,120,39916.578912037,2009-04-13,13:53:38
39.99623,116.298733,0,114,39916.5789699074,2009-04-13,13:53:43
39.996285,116.299253,0,113,39916.5790277778,2009-04-13,13:53:48
39.996337,116.299864,0,117,39916.5790856481,2009-04-13,13:53:53
39.996397,116.300529,0,129,39916.5791435185,2009-04-13,13:53:58
39.996542,116.30113,0,138,39916.5792013889,2009-04-13,13:54:03
39.996888,116.30159,0,142,39916.5792592593,2009-04-13,13:54:08
39.997299,116.30198,0,142,39916.5793171296,2009-04-13,13:54:13
39.997671,116.302324,0,140,39916.579375,2009-04-13,13:54:18
39.997976,116.30257,0,130,39916.5794328704,2009-04-13,13:54:23
39.998155,116.302987,0,131,39916.5794907407,2009-04-13,13:54:28
39.998287,116.303594,0,144,39916.5795486111,2009-04-13,13:54:33
39.998418,116.304236,0,153,39916.5796064815,2009-04-13,13:54:38
39.998529,116.304842,0,153,39916.5796643518,2009-04-13,13:54:43
39.998514,116.305444,0,151,39916.5797222222,2009-04-13,13:54:48
39.998519,116.30608,0,151,39916.5797800926,2009-04-13,13:54:53
39.998533,116.306659,0,147,39916.579837963,2009-04-13,13:54:58
39.998534,116.306976,0,149,39916.5798958333,2009-04-13,13:55:03
39.998541,116.306994,0,149,39916.5799537037,2009-04-13,13:55:08
39.998541,116.306994,0,149,39916.5799884259,2009-04-13,13:55:11
39.998541,116.306999,0,150,39916.5800115741,2009-04-13,13:55:13
39.998538,116.307194,0,148,39916.5800694444,2009-04-13,13:55:18
39.998541,116.307596,0,147,39916.5801273148,2009-04-13,13:55:23
39.998539,116.308144,0,142,39916.5801851852,2009-04-13,13:55:28
39.998559,116.308633,0,144,39916.5802430556,2009-04-13,13:55:33
39.998489,116.308881,0,138,39916.5803009259,2009-04-13,13:55:38
39.998187,116.308948,0,136,39916.5803587963,2009-04-13,13:55:43
39.997782,116.308946,0,131,39916.5804166667,2009-04-13,13:55:48
39.997323,116.308965,0,133,39916.580474537,2009-04-13,13:55:53
39.996799,116.309013,0,133,39916.5805324074,2009-04-13,13:55:58
39.99629,116.309079,0,130,39916.5805902778,2009-04-13,13:56:03
39.995735,116.309111,0,130,39916.5806481481,2009-04-13,13:56:08
39.995146,116.309158,0,129,39916.5807060185,2009-04-13,13:56:13
39.994532,116.309221,0,134,39916.5807638889,2009-04-13,13:56:18
39.993882,116.309256,0,157,39916.5808217593,2009-04-13,13:56:23
39.99331,116.309333,0,149,39916.5808796296,2009-04-13,13:56:28
39.992795,116.309457,0,146,39916.5809375,2009-04-13,13:56:33
39.99228,116.309569,0,147,39916.5809953704,2009-04-13,13:56:38
39.991721,116.309637,0,148,39916.5810532407,2009-04-13,13:56:43
39.991205,116.309677,0,145,39916.5811111111,2009-04-13,13:56:48
39.990856,116.30979,0,146,39916.5811689815,2009-04-13,13:56:53
39.990735,116.31016,0,122,39916.5812268518,2009-04-13,13:56:58
39.990773,116.310708,0,112,39916.5812847222,2009-04-13,13:57:03
39.990805,116.311362,0,105,39916.5813425926,2009-04-13,13:57:08
39.990842,116.312061,0,111,39916.581400463,2009-04-13,13:57:13
39.990891,116.312855,0,123,39916.5814583333,2009-04-13,13:57:18
39.990948,116.313688,0,142,39916.5815162037,2009-04-13,13:57:23
39.990975,116.314581,0,149,39916.5815740741,2009-04-13,13:57:28
39.99101,116.315444,0,153,39916.5816319444,2009-04-13,13:57:33
39.991038,116.316225,0,155,39916.5816898148,2009-04-13,13:57:38
39.991057,116.316994,0,154,39916.5817476852,2009-04-13,13:57:43
39.991065,116.317528,0,165,39916.5818055556,2009-04-13,13:57:48
39.991048,116.317612,0,170,39916.5818634259,2009-04-13,13:57:53
39.991049,116.317585,0,172,39916.5819212963,2009-04-13,13:57:58
39.991042,116.317683,0,172,39916.5819791667,2009-04-13,13:58:03
39.991101,116.318027,0,176,39916.582037037,2009-04-13,13:58:08
39.991129,116.318556,0,176,39916.5820949074,2009-04-13,13:58:13
39.991163,116.319155,0,181,39916.5821527778,2009-04-13,13:58:18
39.991183,116.31981,0,184,39916.5822106482,2009-04-13,13:58:23
39.99123,116.320534,0,185,39916.5822685185,2009-04-13,13:58:28
39.99127,116.321229,0,181,39916.5823263889,2009-04-13,13:58:33
39.991285,116.321993,0,179,39916.5823842593,2009-04-13,13:58:38
39.991275,116.322748,0,177,39916.5824421296,2009-04-13,13:58:43
39.991299,116.323606,0,177,39916.5825,2009-04-13,13:58:48
39.991314,116.324409,0,178,39916.5825578704,2009-04-13,13:58:53
39.991365,116.325123,0,181,39916.5826157407,2009-04-13,13:58:58
39.991353,116.325736,0,179,39916.5826736111,2009-04-13,13:59:03
39.991319,116.32633,0,178,39916.5827314815,2009-04-13,13:59:08
39.991339,116.326879,0,181,39916.5827893519,2009-04-13,13:59:13
39.991344,116.327227,0,179,39916.5828472222,2009-04-13,13:59:18
39.991341,116.32732,0,180,39916.5829050926,2009-04-13,13:59:23
39.991341,116.327346,0,181,39916.582962963,2009-04-13,13:59:28
39.991341,116.327356,0,183,39916.5830208333,2009-04-13,13:59:33
39.991329,116.327321,0,182,39916.5830787037,2009-04-13,13:59:38
39.991318,116.327239,0,179,39916.5831365741,2009-04-13,13:59:43
39.991316,116.327145,0,172,39916.5831944444,2009-04-13,13:59:48
39.991314,116.327089,0,163,39916.5832523148,2009-04-13,13:59:53
39.991367,116.32711,0,160,39916.5833101852,2009-04-13,13:59:58
39.991423,116.327097,0,156,39916.5833680556,2009-04-13,14:00:03
39.991489,116.327084,0,151,39916.5834259259,2009-04-13,14:00:08
39.991548,116.327062,0,149,39916.5834837963,2009-04-13,14:00:13
39.991619,116.327043,0,145,39916.5835416667,2009-04-13,14:00:18
39.99167,116.326993,0,139,39916.583599537,2009-04-13,14:00:23
39.991737,116.326973,0,138,39916.5836574074,2009-04-13,14:00:28
39.991801,116.326969,0,132,39916.5837152778,2009-04-13,14:00:33
39.991851,116.326945,0,129,39916.5837731481,2009-04-13,14:00:38
39.991919,116.326945,0,134,39916.5838310185,2009-04-13,14:00:43
39.991972,116.326942,0,139,39916.5838888889,2009-04-13,14:00:48
39.992031,116.326959,0,137,39916.5839467593,2009-04-13,14:00:53
39.992103,116.32697,0,137,39916.5840046296,2009-04-13,14:00:58
39.992158,116.326954,0,130,39916.5840625,2009-04-13,14:01:03
39.992222,116.327007,0,125,39916.5841203704,2009-04-13,14:01:08
39.992297,116.327006,0,125,39916.5841782407,2009-04-13,14:01:13
39.99235,116.326987,0,127,39916.5842361111,2009-04-13,14:01:18
39.992397,116.326964,0,121,39916.5842939815,2009-04-13,14:01:23
39.992467,116.326947,0,122,39916.5843518519,2009-04-13,14:01:28
39.992521,116.326933,0,121,39916.5844097222,2009-04-13,14:01:33
39.992582,116.326931,0,122,39916.5844675926,2009-04-13,14:01:38
39.99264,116.326895,0,125,39916.584525463,2009-04-13,14:01:43
39.992722,116.326932,0,118,39916.5845833333,2009-04-13,14:01:48
39.992784,116.326945,0,120,39916.5846412037,2009-04-13,14:01:53
39.992837,116.326936,0,127,39916.5846990741,2009-04-13,14:01:58
39.99289,116.326898,0,131,39916.5847569444,2009-04-13,14:02:03
39.992946,116.326873,0,135,39916.5848148148,2009-04-13,14:02:08
39.993027,116.32685,0,140,39916.5848726852,2009-04-13,14:02:13
39.993088,116.326848,0,146,39916.5849305556,2009-04-13,14:02:18
39.993161,116.326834,0,145,39916.5849884259,2009-04-13,14:02:23
39.993229,116.326823,0,147,39916.5850462963,2009-04-13,14:02:28
39.993292,116.3268,0,152,39916.5851041667,2009-04-13,14:02:33
39.993363,116.32679,0,159,39916.585162037,2009-04-13,14:02:38
39.993441,116.3268,0,154,39916.5852199074,2009-04-13,14:02:43
39.993505,116.326795,0,157,39916.5852777778,2009-04-13,14:02:48
39.993566,116.326785,0,155,39916.5853356481,2009-04-13,14:02:53
39.993629,116.326766,0,157,39916.5853935185,2009-04-13,14:02:58
39.993697,116.326766,0,160,39916.5854513889,2009-04-13,14:03:03
39.99375,116.326775,0,162,39916.5855092593,2009-04-13,14:03:08
39.993815,116.326779,0,165,39916.5855671296,2009-04-13,14:03:13
39.993884,116.326795,0,161,39916.585625,2009-04-13,14:03:18
39.993958,116.326798,0,161,39916.5856828704,2009-04-13,14:03:23
39.994029,116.32682,0,160,39916.5857407407,2009-04-13,14:03:28
39.994041,116.32682,0,152,39916.5857986111,2009-04-13,14:03:33
39.994102,116.326848,0,143,39916.5858564815,2009-04-13,14:03:38
39.994182,116.326874,0,138,39916.5859143519,2009-04-13,14:03:43
39.994265,116.326885,0,134,39916.5859722222,2009-04-13,14:03:48
39.994325,116.326876,0,133,39916.5860300926,2009-04-13,14:03:53
39.994393,116.326865,0,132,39916.586087963,2009-04-13,14:03:58
39.994462,116.326863,0,132,39916.5861458333,2009-04-13,14:04:03
39.994528,116.326866,0,134,39916.5862037037,2009-04-13,14:04:08
39.994612,116.326857,0,134,39916.5862615741,2009-04-13,14:04:13
39.994677,116.326836,0,138,39916.5863194444,2009-04-13,14:04:18
39.994746,116.326838,0,137,39916.5863773148,2009-04-13,14:04:23
39.994815,116.326833,0,133,39916.5864351852,2009-04-13,14:04:28
39.994887,116.326827,0,129,39916.5864930556,2009-04-13,14:04:33
39.994961,116.326792,0,126,39916.5865509259,2009-04-13,14:04:38
39.995019,116.326778,0,125,39916.5866087963,2009-04-13,14:04:43
39.995075,116.326721,0,121,39916.5866666667,2009-04-13,14:04:48
39.995128,116.326671,0,121,39916.586724537,2009-04-13,14:04:53
39.995187,116.32664,0,120,39916.5867824074,2009-04-13,14:04:58
39.995236,116.326613,0,119,39916.5868402778,2009-04-13,14:05:03
39.995298,116.326611,0,120,39916.5868981481,2009-04-13,14:05:08
39.995364,116.326546,0,123,39916.5869560185,2009-04-13,14:05:13
39.995432,116.326506,0,124,39916.5870138889,2009-04-13,14:05:18
39.995498,116.326497,0,126,39916.5870717593,2009-04-13,14:05:23
39.995564,116.326464,0,124,39916.5871296296,2009-04-13,14:05:28
39.9956,116.326437,0,127,39916.5871875,2009-04-13,14:05:33
39.995598,116.326391,0,129,39916.5872453704,2009-04-13,14:05:38
39.995633,116.326313,0,138,39916.5873032407,2009-04-13,14:05:43
39.995689,116.326253,0,147,39916.5873611111,2009-04-13,14:05:48
39.995722,116.32625,0,151,39916.5874189815,2009-04-13,14:05:53
39.995724,116.326244,0,152,39916.5874768518,2009-04-13,14:05:58
39.995723,116.326244,0,152,39916.5875347222,2009-04-13,14:06:03
39.995723,116.326244,0,152,39916.5875925926,2009-04-13,14:06:08
39.995723,116.326244,0,152,39916.5876273148,2009-04-13,14:06:11
39.995725,116.326242,0,152,39916.587650463,2009-04-13,14:06:13
39.995739,116.326224,0,159,39916.5877083333,2009-04-13,14:06:18
39.995824,116.326231,0,163,39916.5877662037,2009-04-13,14:06:23
39.995975,116.32628,0,155,39916.5878240741,2009-04-13,14:06:28
39.99609,116.326344,0,145,39916.5878819444,2009-04-13,14:06:33
39.996198,116.326498,0,138,39916.5879398148,2009-04-13,14:06:38
39.996276,116.326632,0,138,39916.5879976852,2009-04-13,14:06:43
39.996355,116.326721,0,146,39916.5880555556,2009-04-13,14:06:48
39.996476,116.326754,0,155,39916.5881134259,2009-04-13,14:06:53
39.99662,116.326779,0,162,39916.5881712963,2009-04-13,14:06:58
39.996793,116.326772,0,165,39916.5882291667,2009-04-13,14:07:03
39.996952,116.326759,0,167,39916.588287037,2009-04-13,14:07:08
39.997138,116.326757,0,168,39916.5883449074,2009-04-13,14:07:13
39.997322,116.326801,0,146,39916.5884027778,2009-04-13,14:07:18
39.997515,116.326814,0,139,39916.5884606481,2009-04-13,14:07:23
39.997702,116.326785,0,140,39916.5885185185,2009-04-13,14:07:28
39.997873,116.326755,0,140,39916.5885763889,2009-04-13,14:07:33
39.998048,116.326736,0,139,39916.5886342593,2009-04-13,14:07:38
39.998224,116.326717,0,142,39916.5886921296,2009-04-13,14:07:43
39.998399,116.326721,0,141,39916.58875,2009-04-13,14:07:48
39.998581,116.32672,0,139,39916.5888078704,2009-04-13,14:07:53
39.998754,116.32669,0,141,39916.5888657407,2009-04-13,14:07:58
39.998946,116.326707,0,136,39916.5889236111,2009-04-13,14:08:03
39.999114,116.326703,0,134,39916.5889814815,2009-04-13,14:08:08
39.999239,116.326861,0,130,39916.5890393518,2009-04-13,14:08:13
39.999362,116.327038,0,126,39916.5890972222,2009-04-13,14:08:18
39.999533,116.327141,0,126,39916.5891550926,2009-04-13,14:08:23
39.999709,116.32718,0,130,39916.589212963,2009-04-13,14:08:28
39.999817,116.327258,0,126,39916.5892708333,2009-04-13,14:08:33
39.999864,116.32737,0,125,39916.5893287037,2009-04-13,14:08:38
39.999913,116.327402,0,124,39916.5893865741,2009-04-13,14:08:43
39.999906,116.327376,0,125,39916.5894444444,2009-04-13,14:08:48
39.999902,116.327369,0,126,39916.5895023148,2009-04-13,14:08:53
39.999902,116.327369,0,126,39916.589537037,2009-04-13,14:08:56
39.9999,116.32737,0,126,39916.5895601852,2009-04-13,14:08:58
39.999944,116.32738,0,124,39916.5896180556,2009-04-13,14:09:03
40.000005,116.327388,0,125,39916.5896759259,2009-04-13,14:09:08
39.999996,116.327384,0,126,39916.5897337963,2009-04-13,14:09:13
39.999992,116.327369,0,125,39916.5897916667,2009-04-13,14:09:18
39.99999,116.327367,0,124,39916.589849537,2009-04-13,14:09:23
