# Supplementary material for: Research on differential privacy protection method based on user tendency
Source: PLoS One. 2023 Oct 26;18(10):e0288823. doi: 10.1371/journal.pone.0288823 (PMC10602288; doi:10.1371/journal.pone.0288823)
Supplement: S1 Data — (ZIP) [file pone.0288823.s001.zip › Data 5-1/000/Trajectory/20090413144632.plt]

Geolife trajectory
WGS 84
Altitude is in Feet
Reserved 3
0,2,255,My Track,0,0,2,8421376
0
39.999901,116.327394,0,67,39916.6156481481,2009-04-13,14:46:32
39.999913,116.327343,0,102,39916.6157060185,2009-04-13,14:46:37
39.999915,116.327302,0,111,39916.615775463,2009-04-13,14:46:43
39.999915,116.327302,0,111,39916.6158101852,2009-04-13,14:46:46
39.999917,116.327295,0,117,39916.6158333333,2009-04-13,14:46:48
39.999908,116.327269,0,122,39916.6158912037,2009-04-13,14:46:53
39.999909,116.327256,0,133,39916.6159490741,2009-04-13,14:46:58
39.999909,116.327256,0,133,39916.6159837963,2009-04-13,14:47:01
39.999916,116.327253,0,133,39916.6160069444,2009-04-13,14:47:03
39.999901,116.327279,0,137,39916.6160648148,2009-04-13,14:47:08
39.999864,116.327271,0,139,39916.6161226852,2009-04-13,14:47:13
39.999853,116.327192,0,132,39916.6161805556,2009-04-13,14:47:18
39.999853,116.327067,0,118,39916.6162384259,2009-04-13,14:47:23
39.999846,116.326892,0,106,39916.6162962963,2009-04-13,14:47:28
39.999854,116.3267,0,92,39916.6163541667,2009-04-13,14:47:33
39.999826,116.326447,0,88,39916.616412037,2009-04-13,14:47:38
39.999809,116.326178,0,95,39916.6164699074,2009-04-13,14:47:43
39.999811,116.325932,0,87,39916.6165277778,2009-04-13,14:47:48
39.99981,116.32567,0,78,39916.6165856481,2009-04-13,14:47:53
39.999804,116.325414,0,70,39916.6166435185,2009-04-13,14:47:58
39.999802,116.325156,0,64,39916.6167013889,2009-04-13,14:48:03
39.999794,116.324882,0,62,39916.6167592593,2009-04-13,14:48:08
39.999818,116.324665,0,53,39916.6168171296,2009-04-13,14:48:13
39.999958,116.324575,0,46,39916.616875,2009-04-13,14:48:18
40.000102,116.324522,0,42,39916.6169328704,2009-04-13,14:48:23
40.000296,116.324517,0,40,39916.6169907407,2009-04-13,14:48:28
40.000508,116.324501,0,46,39916.6170486111,2009-04-13,14:48:33
40.000714,116.324501,0,66,39916.6171064815,2009-04-13,14:48:38
40.000936,116.324495,0,76,39916.6171643519,2009-04-13,14:48:43
40.00111,116.324463,0,107,39916.6172222222,2009-04-13,14:48:48
40.001298,116.324485,0,106,39916.6172800926,2009-04-13,14:48:53
40.001464,116.32449,0,111,39916.617337963,2009-04-13,14:48:58
40.001579,116.324513,0,110,39916.6173958333,2009-04-13,14:49:03
40.001685,116.32447,0,115,39916.6174537037,2009-04-13,14:49:08
40.001709,116.324455,0,112,39916.6175115741,2009-04-13,14:49:13
40.001725,116.32445,0,109,39916.6175694444,2009-04-13,14:49:18
40.001739,116.324451,0,106,39916.6176273148,2009-04-13,14:49:23
40.001769,116.324457,0,104,39916.6176851852,2009-04-13,14:49:28
40.001995,116.324517,0,131,39916.6177430556,2009-04-13,14:49:33
40.002216,116.324525,0,138,39916.6178009259,2009-04-13,14:49:38
40.0024,116.324507,0,140,39916.6178587963,2009-04-13,14:49:43
40.002621,116.324461,0,154,39916.6179166667,2009-04-13,14:49:48
40.002849,116.324408,0,164,39916.617974537,2009-04-13,14:49:53
40.003057,116.324385,0,165,39916.6180324074,2009-04-13,14:49:58
40.003246,116.324384,0,166,39916.6180902778,2009-04-13,14:50:03
40.003474,116.324359,0,147,39916.6181481481,2009-04-13,14:50:08
40.003675,116.324297,0,146,39916.6182060185,2009-04-13,14:50:13
40.003859,116.324261,0,149,39916.6182638889,2009-04-13,14:50:18
40.004117,116.324262,0,141,39916.6183217593,2009-04-13,14:50:23
40.004443,116.324307,0,139,39916.6183796296,2009-04-13,14:50:28
40.004646,116.324303,0,125,39916.6184375,2009-04-13,14:50:33
40.004871,116.324274,0,127,39916.6184953704,2009-04-13,14:50:38
40.005066,116.324261,0,129,39916.6185532407,2009-04-13,14:50:43
40.005263,116.324257,0,124,39916.6186111111,2009-04-13,14:50:48
40.005477,116.324254,0,122,39916.6186689815,2009-04-13,14:50:53
40.005668,116.324254,0,125,39916.6187268518,2009-04-13,14:50:58
40.005888,116.324267,0,125,39916.6187847222,2009-04-13,14:51:03
40.006088,116.324275,0,122,39916.6188425926,2009-04-13,14:51:08
40.006265,116.324255,0,113,39916.618900463,2009-04-13,14:51:13
40.006453,116.324249,0,109,39916.6189583333,2009-04-13,14:51:18
40.006649,116.324255,0,111,39916.6190162037,2009-04-13,14:51:23
40.00686,116.324234,0,120,39916.6190740741,2009-04-13,14:51:28
40.007045,116.324204,0,122,39916.6191319444,2009-04-13,14:51:33
40.007238,116.324192,0,123,39916.6191898148,2009-04-13,14:51:38
40.007449,116.324168,0,141,39916.6192476852,2009-04-13,14:51:43
40.007617,116.32417,0,149,39916.6193055556,2009-04-13,14:51:48
40.007844,116.32416,0,126,39916.6193634259,2009-04-13,14:51:53
40.008051,116.324157,0,122,39916.6194212963,2009-04-13,14:51:58
40.008269,116.324144,0,109,39916.6194791667,2009-04-13,14:52:03
40.008519,116.32411,0,104,39916.619537037,2009-04-13,14:52:08
40.008755,116.324084,0,102,39916.6195949074,2009-04-13,14:52:13
40.008968,116.324068,0,95,39916.6196527778,2009-04-13,14:52:18
40.00915,116.324036,0,94,39916.6197106481,2009-04-13,14:52:23
40.009349,116.324012,0,91,39916.6197685185,2009-04-13,14:52:28
40.009531,116.323954,0,89,39916.6198263889,2009-04-13,14:52:33
40.009617,116.323741,0,89,39916.6198842593,2009-04-13,14:52:38
40.009623,116.323485,0,91,39916.6199421296,2009-04-13,14:52:43
40.00961,116.323249,0,85,39916.62,2009-04-13,14:52:48
40.009605,116.323021,0,72,39916.6200578704,2009-04-13,14:52:53
40.009601,116.322782,0,65,39916.6201157407,2009-04-13,14:52:58
40.009673,116.322587,0,68,39916.6201736111,2009-04-13,14:53:03
40.009842,116.322537,0,73,39916.6202314815,2009-04-13,14:53:08
40.010012,116.322406,0,66,39916.6202893518,2009-04-13,14:53:13
40.010144,116.322262,0,74,39916.6203472222,2009-04-13,14:53:18
40.010272,116.322128,0,77,39916.6204050926,2009-04-13,14:53:23
40.01044,116.322018,0,81,39916.620462963,2009-04-13,14:53:28
40.010677,116.321982,0,82,39916.6205208333,2009-04-13,14:53:33
40.010926,116.321817,0,89,39916.6205787037,2009-04-13,14:53:38
40.010972,116.321749,0,90,39916.6206365741,2009-04-13,14:53:43
40.010984,116.321769,0,92,39916.6206944444,2009-04-13,14:53:48
40.010996,116.321806,0,83,39916.6207523148,2009-04-13,14:53:53
40.011072,116.321804,0,79,39916.6208101852,2009-04-13,14:53:58
40.011135,116.321793,0,78,39916.6208680556,2009-04-13,14:54:03
40.011143,116.321816,0,78,39916.6209259259,2009-04-13,14:54:08
40.011137,116.321831,0,81,39916.6209837963,2009-04-13,14:54:13
40.011164,116.321854,0,87,39916.6210416667,2009-04-13,14:54:18
40.011099,116.321888,0,89,39916.621099537,2009-04-13,14:54:23
40.011042,116.321849,0,105,39916.6211574074,2009-04-13,14:54:28
