# Supplementary material for: Research on differential privacy protection method based on user tendency
Source: PLoS One. 2023 Oct 26;18(10):e0288823. doi: 10.1371/journal.pone.0288823 (PMC10602288; doi:10.1371/journal.pone.0288823)
Supplement: S1 Data — (ZIP) [file pone.0288823.s001.zip › Data 5-1/000/Trajectory/20090413213935.plt]

Geolife trajectory
WGS 84
Altitude is in Feet
Reserved 3
0,2,255,My Track,0,0,2,8421376
0
40.010572,116.322226,0,492,39916.9024884259,2009-04-13,21:39:35
40.01062,116.322046,0,492,39916.9025462963,2009-04-13,21:39:40
40.010688,116.32201,0,492,39916.9026041667,2009-04-13,21:39:45
40.010688,116.32201,0,492,39916.9026388889,2009-04-13,21:39:48
40.010694,116.322016,0,492,39916.902662037,2009-04-13,21:39:50
40.010685,116.322115,0,492,39916.9027199074,2009-04-13,21:39:55
40.010675,116.322206,0,491,39916.9027777778,2009-04-13,21:40:00
40.010672,116.322228,0,492,39916.9028356481,2009-04-13,21:40:05
40.010668,116.322274,0,491,39916.9028935185,2009-04-13,21:40:10
40.01066,116.322341,0,492,39916.9029513889,2009-04-13,21:40:15
40.010663,116.32237,0,492,39916.9030092593,2009-04-13,21:40:20
40.010668,116.322344,0,492,39916.9030671296,2009-04-13,21:40:25
40.010639,116.322383,0,492,39916.903125,2009-04-13,21:40:30
40.010618,116.322401,0,492,39916.9031828704,2009-04-13,21:40:35
40.010584,116.322415,0,492,39916.9032407407,2009-04-13,21:40:40
40.01052,116.32239,0,492,39916.9032986111,2009-04-13,21:40:45
40.010483,116.322341,0,492,39916.9033564815,2009-04-13,21:40:50
40.010648,116.32174,0,492,39916.9034143519,2009-04-13,21:40:55
40.010562,116.321833,0,491,39916.9034722222,2009-04-13,21:41:00
40.010441,116.321905,0,491,39916.9035300926,2009-04-13,21:41:05
40.010258,116.32199,0,491,39916.903587963,2009-04-13,21:41:10
40.010037,116.322107,0,493,39916.9036458333,2009-04-13,21:41:15
40.009927,116.322195,0,494,39916.9037037037,2009-04-13,21:41:20
40.009734,116.322349,0,495,39916.9037615741,2009-04-13,21:41:25
40.009448,116.32247,0,496,39916.9038194444,2009-04-13,21:41:30
40.00924,116.322567,0,497,39916.9038773148,2009-04-13,21:41:35
40.00916,116.322741,0,498,39916.9039351852,2009-04-13,21:41:40
40.009139,116.322999,0,500,39916.9039930556,2009-04-13,21:41:45
40.009172,116.323235,0,502,39916.9040509259,2009-04-13,21:41:50
40.009185,116.323467,0,504,39916.9041087963,2009-04-13,21:41:55
40.009187,116.323746,0,507,39916.9041666667,2009-04-13,21:42:00
40.009136,116.323921,0,509,39916.904224537,2009-04-13,21:42:05
40.008929,116.323947,0,512,39916.9042824074,2009-04-13,21:42:10
40.008741,116.323965,0,515,39916.9043402778,2009-04-13,21:42:15
40.00854,116.323995,0,518,39916.9043981481,2009-04-13,21:42:20
40.008328,116.323972,0,522,39916.9044560185,2009-04-13,21:42:25
40.008129,116.323974,0,525,39916.9045138889,2009-04-13,21:42:30
40.007935,116.323977,0,529,39916.9045717593,2009-04-13,21:42:35
40.007773,116.323998,0,533,39916.9046296296,2009-04-13,21:42:40
40.007605,116.323996,0,538,39916.9046875,2009-04-13,21:42:45
40.007434,116.324004,0,542,39916.9047453704,2009-04-13,21:42:50
40.007285,116.32404,0,547,39916.9048032407,2009-04-13,21:42:55
40.007128,116.324061,0,552,39916.9048611111,2009-04-13,21:43:00
40.006929,116.324098,0,557,39916.9049189815,2009-04-13,21:43:05
40.00675,116.324064,0,563,39916.9049768519,2009-04-13,21:43:10
40.006608,116.324052,0,568,39916.9050347222,2009-04-13,21:43:15
40.006449,116.324082,0,573,39916.9050925926,2009-04-13,21:43:20
40.006309,116.32408,0,579,39916.905150463,2009-04-13,21:43:25
40.00604,116.324098,0,585,39916.9052083333,2009-04-13,21:43:30
40.005852,116.324107,0,593,39916.9052662037,2009-04-13,21:43:35
40.005709,116.32411,0,599,39916.9053240741,2009-04-13,21:43:40
40.005533,116.324122,0,607,39916.9053819444,2009-04-13,21:43:45
40.005342,116.324124,0,615,39916.9054398148,2009-04-13,21:43:50
40.00515,116.324127,0,622,39916.9054976852,2009-04-13,21:43:55
40.004866,116.324008,0,630,39916.9055555556,2009-04-13,21:44:00
40.004705,116.324038,0,638,39916.9056134259,2009-04-13,21:44:05
40.004542,116.324036,0,648,39916.9056712963,2009-04-13,21:44:10
40.004357,116.324099,0,659,39916.9057291667,2009-04-13,21:44:15
40.004185,116.324092,0,671,39916.905787037,2009-04-13,21:44:20
40.003978,116.324056,0,681,39916.9058449074,2009-04-13,21:44:25
40.003794,116.324073,0,693,39916.9059027778,2009-04-13,21:44:30
40.003603,116.324068,0,705,39916.9059606481,2009-04-13,21:44:35
40.003459,116.32409,0,717,39916.9060185185,2009-04-13,21:44:40
40.003275,116.324071,0,730,39916.9060763889,2009-04-13,21:44:45
40.003148,116.324099,0,743,39916.9061342593,2009-04-13,21:44:50
40.003044,116.324104,0,756,39916.9061921296,2009-04-13,21:44:55
40.002858,116.32415,0,770,39916.90625,2009-04-13,21:45:00
40.002722,116.324152,0,784,39916.9063078704,2009-04-13,21:45:05
40.002608,116.324143,0,799,39916.9063657407,2009-04-13,21:45:10
40.002437,116.324146,0,813,39916.9064236111,2009-04-13,21:45:15
40.002212,116.324147,0,828,39916.9064814815,2009-04-13,21:45:20
40.002011,116.324147,0,843,39916.9065393518,2009-04-13,21:45:25
40.001815,116.324147,0,857,39916.9065972222,2009-04-13,21:45:30
40.001643,116.32416,0,872,39916.9066550926,2009-04-13,21:45:35
40.001474,116.324187,0,887,39916.906712963,2009-04-13,21:45:40
40.001298,116.324189,0,902,39916.9067708333,2009-04-13,21:45:45
40.00111,116.324176,0,917,39916.9068287037,2009-04-13,21:45:50
40.000913,116.324179,0,932,39916.9068865741,2009-04-13,21:45:55
40.000712,116.324174,0,948,39916.9069444444,2009-04-13,21:46:00
40.000528,116.324227,0,963,39916.9070023148,2009-04-13,21:46:05
40.000315,116.324256,0,979,39916.9070601852,2009-04-13,21:46:10
40.00016,116.324222,0,995,39916.9071180556,2009-04-13,21:46:15
39.99996,116.324163,0,1012,39916.9071759259,2009-04-13,21:46:20
39.999769,116.324198,0,1029,39916.9072337963,2009-04-13,21:46:25
39.999622,116.324196,0,1046,39916.9072916667,2009-04-13,21:46:30
39.999432,116.324212,0,1063,39916.907349537,2009-04-13,21:46:35
39.999281,116.324222,0,1077,39916.9074074074,2009-04-13,21:46:40
39.999051,116.324247,0,1091,39916.9074652778,2009-04-13,21:46:45
39.998839,116.324233,0,1106,39916.9075231481,2009-04-13,21:46:50
39.998641,116.324296,0,1120,39916.9075810185,2009-04-13,21:46:55
39.998532,116.324465,0,1134,39916.9076388889,2009-04-13,21:47:00
39.998511,116.324629,0,1146,39916.9076967593,2009-04-13,21:47:05
39.99852,116.324881,0,1158,39916.9077546296,2009-04-13,21:47:10
39.998544,116.325107,0,1172,39916.9078125,2009-04-13,21:47:15
39.998485,116.325327,0,1185,39916.9078703704,2009-04-13,21:47:20
39.998269,116.325402,0,1200,39916.9079282407,2009-04-13,21:47:25
39.998099,116.32551,0,1214,39916.9079861111,2009-04-13,21:47:30
39.997953,116.325632,0,1229,39916.9080439815,2009-04-13,21:47:35
39.997813,116.325804,0,1243,39916.9081018518,2009-04-13,21:47:40
39.997653,116.325924,0,1258,39916.9081597222,2009-04-13,21:47:45
39.997438,116.325931,0,1273,39916.9082175926,2009-04-13,21:47:50
39.997221,116.325952,0,1288,39916.908275463,2009-04-13,21:47:55
39.99704,116.325962,0,1303,39916.9083333333,2009-04-13,21:48:00
39.996818,116.325971,0,1319,39916.9083912037,2009-04-13,21:48:05
39.996597,116.325954,0,1335,39916.9084490741,2009-04-13,21:48:10
39.996389,116.325933,0,1352,39916.9085069444,2009-04-13,21:48:15
39.996193,116.325907,0,1362,39916.9085648148,2009-04-13,21:48:20
39.995997,116.325893,0,1375,39916.9086226852,2009-04-13,21:48:25
39.995835,116.325882,0,1389,39916.9086805556,2009-04-13,21:48:30
39.995646,116.325888,0,1403,39916.9087384259,2009-04-13,21:48:35
39.995462,116.3259,0,1418,39916.9087962963,2009-04-13,21:48:40
39.995269,116.325922,0,1433,39916.9088541667,2009-04-13,21:48:45
39.995076,116.325914,0,1448,39916.908912037,2009-04-13,21:48:50
39.994922,116.325948,0,1463,39916.9089699074,2009-04-13,21:48:55
39.994732,116.325962,0,1477,39916.9090277778,2009-04-13,21:49:00
39.994569,116.325969,0,1493,39916.9090856481,2009-04-13,21:49:05
39.994386,116.325945,0,1508,39916.9091435185,2009-04-13,21:49:10
39.994234,116.325886,0,1524,39916.9092013889,2009-04-13,21:49:15
39.994113,116.325862,0,1539,39916.9092592593,2009-04-13,21:49:20
39.993994,116.325832,0,1554,39916.9093171296,2009-04-13,21:49:25
39.993935,116.325829,0,1569,39916.909375,2009-04-13,21:49:30
39.993876,116.325882,0,1578,39916.9094328704,2009-04-13,21:49:35
39.993876,116.325882,0,1578,39916.9094675926,2009-04-13,21:49:38
39.993875,116.325884,0,1582,39916.9094907407,2009-04-13,21:49:40
39.993893,116.325919,0,1585,39916.9095486111,2009-04-13,21:49:45
39.993893,116.325919,0,1585,39916.9095833333,2009-04-13,21:49:48
39.993886,116.325911,0,1589,39916.9096064815,2009-04-13,21:49:50
39.993825,116.325886,0,1594,39916.9096643519,2009-04-13,21:49:55
39.993766,116.325873,0,1598,39916.9097222222,2009-04-13,21:50:00
39.993717,116.325874,0,1603,39916.9097800926,2009-04-13,21:50:05
39.993683,116.325883,0,1607,39916.909837963,2009-04-13,21:50:10
39.993603,116.325874,0,1612,39916.9098958333,2009-04-13,21:50:15
39.993533,116.325898,0,1617,39916.9099537037,2009-04-13,21:50:20
39.993503,116.325931,0,1622,39916.9100115741,2009-04-13,21:50:25
39.993434,116.325972,0,1627,39916.9100694444,2009-04-13,21:50:30
39.993363,116.32597,0,1633,39916.9101273148,2009-04-13,21:50:35
39.993271,116.325937,0,1639,39916.9101851852,2009-04-13,21:50:40
39.993207,116.325958,0,1645,39916.9102430556,2009-04-13,21:50:45
39.993178,116.325979,0,1650,39916.9103009259,2009-04-13,21:50:50
39.993102,116.325963,0,1656,39916.9103587963,2009-04-13,21:50:55
39.993042,116.325973,0,1662,39916.9104166667,2009-04-13,21:51:00
39.992957,116.325928,0,1668,39916.910474537,2009-04-13,21:51:05
39.99291,116.325949,0,1673,39916.9105324074,2009-04-13,21:51:10
39.992836,116.325933,0,1679,39916.9105902778,2009-04-13,21:51:15
39.992767,116.325937,0,1684,39916.9106481481,2009-04-13,21:51:20
39.992698,116.325943,0,1689,39916.9107060185,2009-04-13,21:51:25
39.99263,116.325966,0,1694,39916.9107638889,2009-04-13,21:51:30
39.992548,116.325923,0,1699,39916.9108217593,2009-04-13,21:51:35
39.992474,116.325909,0,1704,39916.9108796296,2009-04-13,21:51:40
39.99238,116.32591,0,1710,39916.9109375,2009-04-13,21:51:45
39.992329,116.325928,0,1717,39916.9109953704,2009-04-13,21:51:50
39.992252,116.325894,0,1723,39916.9110532407,2009-04-13,21:51:55
39.99219,116.325912,0,1729,39916.9111111111,2009-04-13,21:52:00
39.992119,116.32591,0,1736,39916.9111689815,2009-04-13,21:52:05
39.992054,116.3259,0,1743,39916.9112268519,2009-04-13,21:52:10
39.991975,116.325922,0,1750,39916.9112847222,2009-04-13,21:52:15
39.991891,116.325906,0,1757,39916.9113425926,2009-04-13,21:52:20
39.99182,116.325882,0,1764,39916.911400463,2009-04-13,21:52:25
39.991761,116.325887,0,1770,39916.9114583333,2009-04-13,21:52:30
39.991712,116.325887,0,1778,39916.9115162037,2009-04-13,21:52:35
39.99165,116.325841,0,1785,39916.9115740741,2009-04-13,21:52:40
39.991577,116.325841,0,1791,39916.9116319444,2009-04-13,21:52:45
39.991501,116.325829,0,1798,39916.9116898148,2009-04-13,21:52:50
39.991406,116.325803,0,1805,39916.9117476852,2009-04-13,21:52:55
39.991455,116.325844,0,1760,39916.9118055556,2009-04-13,21:53:00
39.991757,116.326137,0,1534,39916.9118634259,2009-04-13,21:53:05
39.991913,116.325982,0,1364,39916.9119212963,2009-04-13,21:53:10
39.992086,116.325978,0,1230,39916.9119791667,2009-04-13,21:53:15
39.992247,116.326016,0,1121,39916.912037037,2009-04-13,21:53:20
39.992364,116.326054,0,1032,39916.9120949074,2009-04-13,21:53:25
39.992486,116.326082,0,959,39916.9121527778,2009-04-13,21:53:30
39.99334,116.32679,0,210,39916.9122106481,2009-04-13,21:53:35
39.993344,116.326758,0,209,39916.9122685185,2009-04-13,21:53:40
39.993344,116.32676,0,209,39916.9123263889,2009-04-13,21:53:45
39.993344,116.32676,0,209,39916.9123611111,2009-04-13,21:53:48
39.993343,116.326758,0,209,39916.9123842593,2009-04-13,21:53:50
39.993337,116.326748,0,209,39916.9124421296,2009-04-13,21:53:55
39.993337,116.326748,0,209,39916.9124768519,2009-04-13,21:53:58
39.993339,116.326742,0,209,39916.9125,2009-04-13,21:54:00
39.993346,116.326733,0,209,39916.9125578704,2009-04-13,21:54:05
39.993352,116.326724,0,209,39916.9126157407,2009-04-13,21:54:10
39.993356,116.32672,0,209,39916.9126736111,2009-04-13,21:54:15
39.993362,116.326713,0,208,39916.9127314815,2009-04-13,21:54:20
39.993364,116.326709,0,205,39916.9127893519,2009-04-13,21:54:25
39.993365,116.32671,0,205,39916.9128472222,2009-04-13,21:54:30
39.993367,116.326706,0,205,39916.9129050926,2009-04-13,21:54:35
39.993368,116.326704,0,205,39916.912962963,2009-04-13,21:54:40
39.993372,116.326699,0,204,39916.9130208333,2009-04-13,21:54:45
39.993374,116.326696,0,204,39916.9130787037,2009-04-13,21:54:50
39.993375,116.326694,0,203,39916.9131365741,2009-04-13,21:54:55
39.993375,116.326692,0,203,39916.9131944444,2009-04-13,21:55:00
39.993376,116.326686,0,203,39916.9132523148,2009-04-13,21:55:05
39.993376,116.326686,0,203,39916.913287037,2009-04-13,21:55:08
39.993378,116.326678,0,203,39916.9133101852,2009-04-13,21:55:10
39.993452,116.326555,0,186,39916.9133680556,2009-04-13,21:55:15
39.993476,116.326476,0,174,39916.9134259259,2009-04-13,21:55:20
39.993462,116.326504,0,152,39916.9191550926,2009-04-13,22:03:35
39.993159,116.326516,0,150,39916.919212963,2009-04-13,22:03:40
39.992721,116.32655,0,148,39916.9192708333,2009-04-13,22:03:45
39.992201,116.326567,0,149,39916.9193287037,2009-04-13,22:03:50
39.991785,116.326601,0,152,39916.9193865741,2009-04-13,22:03:55
39.991537,116.326501,0,154,39916.9194444444,2009-04-13,22:04:00
39.991454,116.326271,0,155,39916.9195023148,2009-04-13,22:04:05
39.991489,116.325798,0,156,39916.9195601852,2009-04-13,22:04:10
39.991414,116.325205,0,158,39916.9196180556,2009-04-13,22:04:15
39.991343,116.324473,0,164,39916.9196759259,2009-04-13,22:04:20
39.991277,116.323662,0,167,39916.9197337963,2009-04-13,22:04:25
39.991273,116.322834,0,172,39916.9197916667,2009-04-13,22:04:30
39.991405,116.322058,0,178,39916.919849537,2009-04-13,22:04:35
39.991514,116.321322,0,179,39916.9199074074,2009-04-13,22:04:40
39.99138,116.320761,0,177,39916.9199652778,2009-04-13,22:04:45
39.991358,116.320453,0,175,39916.9200231481,2009-04-13,22:04:50
39.991415,116.320183,0,173,39916.9200810185,2009-04-13,22:04:55
39.991339,116.319907,0,173,39916.9201388889,2009-04-13,22:05:00
39.991298,116.319464,0,171,39916.9201967593,2009-04-13,22:05:05
39.991299,116.319008,0,172,39916.9202546296,2009-04-13,22:05:10
39.99136,116.318652,0,173,39916.9203125,2009-04-13,22:05:15
39.991432,116.318602,0,174,39916.9203703704,2009-04-13,22:05:20
39.991433,116.318572,0,173,39916.9204282407,2009-04-13,22:05:25
39.991454,116.318341,0,170,39916.9204861111,2009-04-13,22:05:30
39.991429,116.317999,0,168,39916.9205439815,2009-04-13,22:05:35
39.991373,116.317513,0,172,39916.9206018519,2009-04-13,22:05:40
39.991352,116.316781,0,167,39916.9206597222,2009-04-13,22:05:45
39.991314,116.316131,0,167,39916.9207175926,2009-04-13,22:05:50
39.991357,116.315662,0,169,39916.920775463,2009-04-13,22:05:55
39.991647,116.315284,0,169,39916.9208333333,2009-04-13,22:06:00
39.992097,116.314883,0,163,39916.9208912037,2009-04-13,22:06:05
39.992653,116.314503,0,149,39916.9209490741,2009-04-13,22:06:10
39.993329,116.314389,0,138,39916.9210069444,2009-04-13,22:06:15
39.994062,116.31428,0,127,39916.9210648148,2009-04-13,22:06:20
39.994752,116.314177,0,120,39916.9211226852,2009-04-13,22:06:25
39.995384,116.314075,0,123,39916.9211805556,2009-04-13,22:06:30
39.995867,116.313903,0,127,39916.9212384259,2009-04-13,22:06:35
39.99621,116.313405,0,131,39916.9212962963,2009-04-13,22:06:40
39.996214,116.312647,0,136,39916.9213541667,2009-04-13,22:06:45
39.996143,116.311822,0,137,39916.921412037,2009-04-13,22:06:50
39.996093,116.311086,0,142,39916.9214699074,2009-04-13,22:06:55
39.99628,116.310457,0,150,39916.9215277778,2009-04-13,22:07:00
39.996784,116.309974,0,155,39916.9215856481,2009-04-13,22:07:05
39.997309,116.309553,0,140,39916.9216435185,2009-04-13,22:07:10
39.997752,116.309212,0,135,39916.9217013889,2009-04-13,22:07:15
39.998088,116.309048,0,129,39916.9217592593,2009-04-13,22:07:20
39.998337,116.309031,0,120,39916.9218171296,2009-04-13,22:07:25
39.998403,116.309025,0,118,39916.921875,2009-04-13,22:07:30
39.998414,116.309025,0,115,39916.9219328704,2009-04-13,22:07:35
39.998413,116.309026,0,114,39916.9219907407,2009-04-13,22:07:40
39.99841,116.309026,0,115,39916.9220486111,2009-04-13,22:07:45
39.998408,116.309027,0,115,39916.9221064815,2009-04-13,22:07:50
39.998413,116.309027,0,116,39916.9221643518,2009-04-13,22:07:55
39.998412,116.309026,0,115,39916.9222222222,2009-04-13,22:08:00
39.99841,116.309026,0,115,39916.9222800926,2009-04-13,22:08:05
39.99841,116.309026,0,115,39916.9223148148,2009-04-13,22:08:08
39.99841,116.309027,0,114,39916.922337963,2009-04-13,22:08:10
39.998492,116.309002,0,117,39916.9223958333,2009-04-13,22:08:15
39.998656,116.308792,0,114,39916.9224537037,2009-04-13,22:08:20
39.998693,116.308319,0,109,39916.9225115741,2009-04-13,22:08:25
39.998683,116.307824,0,114,39916.9225694444,2009-04-13,22:08:30
39.998676,116.30753,0,122,39916.9226273148,2009-04-13,22:08:35
39.998686,116.307479,0,126,39916.9226851852,2009-04-13,22:08:40
39.998686,116.307479,0,126,39916.9227199074,2009-04-13,22:08:43
39.998686,116.307478,0,126,39916.9227430556,2009-04-13,22:08:45
39.998687,116.307437,0,129,39916.9228009259,2009-04-13,22:08:50
39.998652,116.307197,0,128,39916.9228587963,2009-04-13,22:08:55
39.998618,116.306828,0,118,39916.9229166667,2009-04-13,22:09:00
39.998577,116.306274,0,114,39916.922974537,2009-04-13,22:09:05
39.998547,116.305633,0,113,39916.9230324074,2009-04-13,22:09:10
39.998571,116.304916,0,119,39916.9230902778,2009-04-13,22:09:15
39.998471,116.304203,0,122,39916.9231481481,2009-04-13,22:09:20
39.998323,116.303457,0,131,39916.9232060185,2009-04-13,22:09:25
39.998193,116.302876,0,139,39916.9232638889,2009-04-13,22:09:30
39.997963,116.302396,0,133,39916.9233217593,2009-04-13,22:09:35
39.997518,116.301991,0,118,39916.9233796296,2009-04-13,22:09:40
39.997033,116.301524,0,116,39916.9234375,2009-04-13,22:09:45
39.996588,116.301034,0,115,39916.9234953704,2009-04-13,22:09:50
39.996377,116.300309,0,110,39916.9235532407,2009-04-13,22:09:55
39.996319,116.299475,0,111,39916.9236111111,2009-04-13,22:10:00
39.996265,116.29876,0,119,39916.9236689815,2009-04-13,22:10:05
39.996175,116.298328,0,114,39916.9237268518,2009-04-13,22:10:10
39.995949,116.298204,0,105,39916.9237847222,2009-04-13,22:10:15
39.99569,116.298233,0,105,39916.9238425926,2009-04-13,22:10:20
39.995393,116.29824,0,94,39916.923900463,2009-04-13,22:10:25
39.99502,116.298247,0,86,39916.9239583333,2009-04-13,22:10:30
39.994658,116.298249,0,81,39916.9240162037,2009-04-13,22:10:35
39.994316,116.298272,0,75,39916.9240740741,2009-04-13,22:10:40
39.994019,116.298286,0,81,39916.9241319444,2009-04-13,22:10:45
39.993855,116.298314,0,96,39916.9241898148,2009-04-13,22:10:50
39.99374,116.298305,0,97,39916.9242476852,2009-04-13,22:10:55
39.993638,116.298305,0,96,39916.9243055556,2009-04-13,22:11:00
39.993432,116.298308,0,94,39916.9243634259,2009-04-13,22:11:05
39.993081,116.298305,0,103,39916.9244212963,2009-04-13,22:11:10
39.9928,116.298287,0,113,39916.9244791667,2009-04-13,22:11:15
39.992728,116.298309,0,124,39916.924537037,2009-04-13,22:11:20
39.992724,116.298311,0,127,39916.9245949074,2009-04-13,22:11:25
39.992723,116.29831,0,127,39916.9246527778,2009-04-13,22:11:30
39.992721,116.29831,0,127,39916.9247106481,2009-04-13,22:11:35
39.992721,116.29831,0,127,39916.9247453704,2009-04-13,22:11:38
39.99272,116.29831,0,127,39916.9247685185,2009-04-13,22:11:40
39.992707,116.29831,0,127,39916.9248263889,2009-04-13,22:11:45
39.992549,116.298324,0,128,39916.9248842593,2009-04-13,22:11:50
39.992287,116.298385,0,133,39916.9249421296,2009-04-13,22:11:55
39.991873,116.298463,0,133,39916.925,2009-04-13,22:12:00
39.991358,116.29854,0,134,39916.9250578704,2009-04-13,22:12:05
39.9908,116.298559,0,142,39916.9251157407,2009-04-13,22:12:10
39.990273,116.298435,0,134,39916.9251736111,2009-04-13,22:12:15
39.989848,116.298429,0,139,39916.9252314815,2009-04-13,22:12:20
39.989607,116.298442,0,132,39916.9252893519,2009-04-13,22:12:25
39.989475,116.29822,0,123,39916.9253472222,2009-04-13,22:12:30
39.98944,116.297734,0,113,39916.9254050926,2009-04-13,22:12:35
39.989417,116.297104,0,118,39916.925462963,2009-04-13,22:12:40
39.989374,116.296369,0,115,39916.9255208333,2009-04-13,22:12:45
39.989279,116.295678,0,111,39916.9255787037,2009-04-13,22:12:50
39.98921,116.295051,0,108,39916.9256365741,2009-04-13,22:12:55
39.989183,116.2945,0,111,39916.9256944444,2009-04-13,22:13:00
39.989118,116.293981,0,104,39916.9257523148,2009-04-13,22:13:05
39.989118,116.29362,0,120,39916.9258101852,2009-04-13,22:13:10
39.989172,116.293351,0,125,39916.9258680556,2009-04-13,22:13:15
39.989433,116.293179,0,134,39916.9259259259,2009-04-13,22:13:20
39.989811,116.292892,0,134,39916.9259837963,2009-04-13,22:13:25
39.990286,116.292426,0,125,39916.9260416667,2009-04-13,22:13:30
39.990769,116.291868,0,124,39916.926099537,2009-04-13,22:13:35
39.991298,116.291233,0,122,39916.9261574074,2009-04-13,22:13:40
39.991788,116.290588,0,123,39916.9262152778,2009-04-13,22:13:45
39.99232,116.290026,0,126,39916.9262731481,2009-04-13,22:13:50
39.992989,116.289634,0,127,39916.9263310185,2009-04-13,22:13:55
39.993747,116.289461,0,122,39916.9263888889,2009-04-13,22:14:00
39.994398,116.289365,0,118,39916.9264467593,2009-04-13,22:14:05
39.994848,116.289287,0,122,39916.9265046296,2009-04-13,22:14:10
39.995083,116.289218,0,121,39916.9265625,2009-04-13,22:14:15
39.995132,116.289105,0,121,39916.9266203704,2009-04-13,22:14:20
39.995091,116.288937,0,114,39916.9266782407,2009-04-13,22:14:25
39.994809,116.288855,0,116,39916.9267361111,2009-04-13,22:14:30
39.994337,116.288846,0,119,39916.9267939815,2009-04-13,22:14:35
39.993815,116.288973,0,112,39916.9268518519,2009-04-13,22:14:40
39.993307,116.289081,0,105,39916.9269097222,2009-04-13,22:14:45
39.99286,116.2892,0,96,39916.9269675926,2009-04-13,22:14:50
39.992432,116.289393,0,102,39916.927025463,2009-04-13,22:14:55
39.992191,116.289591,0,109,39916.9270833333,2009-04-13,22:15:00
39.992188,116.289625,0,100,39916.9271412037,2009-04-13,22:15:05
39.992188,116.289625,0,100,39916.9271759259,2009-04-13,22:15:08
39.992186,116.289626,0,100,39916.9271990741,2009-04-13,22:15:10
39.992064,116.289726,0,103,39916.9272569444,2009-04-13,22:15:15
39.991917,116.289877,0,106,39916.9273148148,2009-04-13,22:15:20
39.991737,116.290059,0,110,39916.9273726852,2009-04-13,22:15:25
39.991518,116.290377,0,118,39916.9274305556,2009-04-13,22:15:30
39.991344,116.29069,0,128,39916.9274884259,2009-04-13,22:15:35
39.991057,116.291074,0,132,39916.9275462963,2009-04-13,22:15:40
39.990678,116.29154,0,135,39916.9276041667,2009-04-13,22:15:45
39.990224,116.292088,0,132,39916.927662037,2009-04-13,22:15:50
39.989744,116.292641,0,123,39916.9277199074,2009-04-13,22:15:55
39.989153,116.293054,0,128,39916.9277777778,2009-04-13,22:16:00
39.988485,116.293254,0,135,39916.9278356481,2009-04-13,22:16:05
39.987803,116.293314,0,133,39916.9278935185,2009-04-13,22:16:10
39.98713,116.293384,0,133,39916.9279513889,2009-04-13,22:16:15
39.98648,116.293458,0,135,39916.9280092593,2009-04-13,22:16:20
39.985898,116.293513,0,144,39916.9280671296,2009-04-13,22:16:25
39.985392,116.293512,0,152,39916.928125,2009-04-13,22:16:30
39.984929,116.293422,0,148,39916.9281828704,2009-04-13,22:16:35
39.984527,116.293097,0,139,39916.9282407407,2009-04-13,22:16:40
39.984205,116.292537,0,134,39916.9282986111,2009-04-13,22:16:45
39.984006,116.291859,0,125,39916.9283564815,2009-04-13,22:16:50
39.983728,116.291232,0,123,39916.9284143519,2009-04-13,22:16:55
39.983405,116.290713,0,121,39916.9284722222,2009-04-13,22:17:00
39.983107,116.290102,0,125,39916.9285300926,2009-04-13,22:17:05
39.982829,116.289416,0,133,39916.928587963,2009-04-13,22:17:10
39.982467,116.288758,0,141,39916.9286458333,2009-04-13,22:17:15
39.982075,116.288097,0,140,39916.9287037037,2009-04-13,22:17:20
39.981671,116.287424,0,143,39916.9287615741,2009-04-13,22:17:25
39.981184,116.28671,0,136,39916.9288194444,2009-04-13,22:17:30
39.980596,116.286007,0,137,39916.9288773148,2009-04-13,22:17:35
39.97992,116.285289,0,133,39916.9289351852,2009-04-13,22:17:40
39.979163,116.284558,0,127,39916.9289930556,2009-04-13,22:17:45
39.978439,116.283829,0,123,39916.9290509259,2009-04-13,22:17:50
39.977652,116.28307,0,131,39916.9291087963,2009-04-13,22:17:55
39.976868,116.28229,0,132,39916.9291666667,2009-04-13,22:18:00
39.976135,116.281543,0,137,39916.929224537,2009-04-13,22:18:05
39.975429,116.280765,0,145,39916.9292824074,2009-04-13,22:18:10
39.974785,116.279944,0,155,39916.9293402778,2009-04-13,22:18:15
39.97418,116.279082,0,157,39916.9293981481,2009-04-13,22:18:20
39.97358,116.278139,0,159,39916.9294560185,2009-04-13,22:18:25
39.972995,116.277115,0,160,39916.9295138889,2009-04-13,22:18:30
39.972444,116.276046,0,161,39916.9295717593,2009-04-13,22:18:35
39.971921,116.274963,0,161,39916.9296296296,2009-04-13,22:18:40
39.971387,116.273856,0,159,39916.9296875,2009-04-13,22:18:45
39.970862,116.272735,0,156,39916.9297453704,2009-04-13,22:18:50
39.97034,116.271641,0,164,39916.9298032407,2009-04-13,22:18:55
39.96977,116.270679,0,169,39916.9298611111,2009-04-13,22:19:00
39.969082,116.269848,0,162,39916.9299189815,2009-04-13,22:19:05
39.968253,116.269187,0,169,39916.9299768518,2009-04-13,22:19:10
39.967355,116.268697,0,166,39916.9300347222,2009-04-13,22:19:15
39.966436,116.268424,0,158,39916.9300925926,2009-04-13,22:19:20
39.965465,116.26836,0,161,39916.930150463,2009-04-13,22:19:25
39.964545,116.268437,0,163,39916.9302083333,2009-04-13,22:19:30
39.963688,116.268524,0,173,39916.9302662037,2009-04-13,22:19:35
39.962877,116.268593,0,187,39916.9303240741,2009-04-13,22:19:40
39.962025,116.268702,0,184,39916.9303819444,2009-04-13,22:19:45
39.961131,116.268814,0,170,39916.9304398148,2009-04-13,22:19:50
39.960138,116.268914,0,171,39916.9304976852,2009-04-13,22:19:55
39.959196,116.269008,0,171,39916.9305555556,2009-04-13,22:20:00
39.95829,116.269075,0,173,39916.9306134259,2009-04-13,22:20:05
39.957456,116.269159,0,179,39916.9306712963,2009-04-13,22:20:10
39.956721,116.269243,0,178,39916.9307291667,2009-04-13,22:20:15
39.956078,116.269265,0,173,39916.930787037,2009-04-13,22:20:20
39.955445,116.269343,0,172,39916.9308449074,2009-04-13,22:20:25
39.954821,116.269377,0,164,39916.9309027778,2009-04-13,22:20:30
39.954378,116.269384,0,163,39916.9309606481,2009-04-13,22:20:35
39.954068,116.269378,0,162,39916.9310185185,2009-04-13,22:20:40
39.953986,116.269343,0,176,39916.9310763889,2009-04-13,22:20:45
39.953983,116.269342,0,177,39916.9311342593,2009-04-13,22:20:50
39.953983,116.269342,0,177,39916.9311689815,2009-04-13,22:20:53
39.953978,116.269341,0,177,39916.9311921296,2009-04-13,22:20:55
39.953825,116.269336,0,179,39916.93125,2009-04-13,22:21:00
39.953666,116.269364,0,179,39916.9313078704,2009-04-13,22:21:05
39.953281,116.269405,0,175,39916.9313657407,2009-04-13,22:21:10
39.952781,116.269384,0,170,39916.9314236111,2009-04-13,22:21:15
39.952188,116.269302,0,166,39916.9314814815,2009-04-13,22:21:20
39.95153,116.269199,0,163,39916.9315393518,2009-04-13,22:21:25
39.950819,116.269111,0,158,39916.9315972222,2009-04-13,22:21:30
39.950056,116.268984,0,153,39916.9316550926,2009-04-13,22:21:35
39.949302,116.268793,0,154,39916.931712963,2009-04-13,22:21:40
39.948592,116.268681,0,151,39916.9317708333,2009-04-13,22:21:45
39.947914,116.268503,0,152,39916.9318287037,2009-04-13,22:21:50
39.947319,116.268243,0,152,39916.9318865741,2009-04-13,22:21:55
39.94676,116.268112,0,143,39916.9319444444,2009-04-13,22:22:00
39.946367,116.268023,0,142,39916.9320023148,2009-04-13,22:22:05
39.946166,116.26798,0,147,39916.9320601852,2009-04-13,22:22:10
39.946082,116.267955,0,146,39916.9321180556,2009-04-13,22:22:15
39.946057,116.267957,0,143,39916.9321759259,2009-04-13,22:22:20
39.946057,116.267957,0,143,39916.9322337963,2009-04-13,22:22:25
39.946057,116.267956,0,143,39916.9322916667,2009-04-13,22:22:30
39.946057,116.267955,0,143,39916.932349537,2009-04-13,22:22:35
39.946057,116.267955,0,143,39916.9324074074,2009-04-13,22:22:40
39.946058,116.267955,0,143,39916.9324652778,2009-04-13,22:22:45
39.946058,116.267955,0,143,39916.9325231481,2009-04-13,22:22:50
39.946058,116.267955,0,143,39916.9325810185,2009-04-13,22:22:55
39.946058,116.267955,0,143,39916.9326388889,2009-04-13,22:23:00
39.946058,116.267955,0,143,39916.9326967593,2009-04-13,22:23:05
39.946059,116.267955,0,143,39916.9327546296,2009-04-13,22:23:10
39.946058,116.267955,0,143,39916.9328125,2009-04-13,22:23:15
39.946058,116.267954,0,143,39916.9328703704,2009-04-13,22:23:20
39.946057,116.267954,0,143,39916.9329282407,2009-04-13,22:23:25
39.946057,116.267954,0,143,39916.932962963,2009-04-13,22:23:28
39.946057,116.267954,0,143,39916.9329861111,2009-04-13,22:23:30
39.946016,116.267949,0,143,39916.9330439815,2009-04-13,22:23:35
39.945786,116.267922,0,145,39916.9331018519,2009-04-13,22:23:40
39.945494,116.267883,0,144,39916.9331597222,2009-04-13,22:23:45
39.945147,116.26783,0,142,39916.9332175926,2009-04-13,22:23:50
39.944702,116.267764,0,149,39916.933275463,2009-04-13,22:23:55
39.944154,116.26773,0,151,39916.9333333333,2009-04-13,22:24:00
39.943594,116.267755,0,145,39916.9333912037,2009-04-13,22:24:05
39.94295,116.267809,0,149,39916.9334490741,2009-04-13,22:24:10
39.942342,116.267826,0,152,39916.9335069444,2009-04-13,22:24:15
39.941923,116.267776,0,151,39916.9335648148,2009-04-13,22:24:20
39.9417,116.267746,0,154,39916.9336226852,2009-04-13,22:24:25
39.941684,116.26774,0,162,39916.9336805556,2009-04-13,22:24:30
39.941684,116.267739,0,162,39916.9337384259,2009-04-13,22:24:35
39.941687,116.267739,0,162,39916.9337962963,2009-04-13,22:24:40
39.941691,116.267739,0,162,39916.9338541667,2009-04-13,22:24:45
39.941691,116.267739,0,162,39916.9338888889,2009-04-13,22:24:48
39.941695,116.267739,0,162,39916.933912037,2009-04-13,22:24:50
39.941587,116.267789,0,160,39916.9339699074,2009-04-13,22:24:55
39.941349,116.267853,0,161,39916.9340277778,2009-04-13,22:25:00
39.940959,116.267874,0,166,39916.9340856481,2009-04-13,22:25:05
39.940478,116.267854,0,162,39916.9341435185,2009-04-13,22:25:10
39.939879,116.267879,0,160,39916.9342013889,2009-04-13,22:25:15
39.939322,116.267879,0,160,39916.9342592593,2009-04-13,22:25:20
39.938736,116.267872,0,159,39916.9343171296,2009-04-13,22:25:25
39.938197,116.267855,0,160,39916.934375,2009-04-13,22:25:30
39.937718,116.267851,0,148,39916.9344328704,2009-04-13,22:25:35
39.937308,116.267863,0,147,39916.9344907407,2009-04-13,22:25:40
39.936893,116.267891,0,148,39916.9345486111,2009-04-13,22:25:45
39.936418,116.267952,0,152,39916.9346064815,2009-04-13,22:25:50
39.935811,116.267975,0,151,39916.9346643519,2009-04-13,22:25:55
39.935203,116.268001,0,153,39916.9347222222,2009-04-13,22:26:00
39.934586,116.26807,0,161,39916.9347800926,2009-04-13,22:26:05
39.933769,116.268178,0,148,39916.934837963,2009-04-13,22:26:10
39.932944,116.268312,0,150,39916.9348958333,2009-04-13,22:26:15
39.932191,116.268401,0,156,39916.9349537037,2009-04-13,22:26:20
39.931472,116.268498,0,162,39916.9350115741,2009-04-13,22:26:25
39.930787,116.268586,0,161,39916.9350694444,2009-04-13,22:26:30
39.930113,116.268656,0,154,39916.9351273148,2009-04-13,22:26:35
39.929502,116.268801,0,153,39916.9351851852,2009-04-13,22:26:40
39.928814,116.268869,0,152,39916.9352430556,2009-04-13,22:26:45
39.92806,116.268933,0,156,39916.9353009259,2009-04-13,22:26:50
39.927302,116.268967,0,156,39916.9353587963,2009-04-13,22:26:55
39.926594,116.269012,0,154,39916.9354166667,2009-04-13,22:27:00
39.925873,116.269034,0,150,39916.935474537,2009-04-13,22:27:05
39.925157,116.268953,0,151,39916.9355324074,2009-04-13,22:27:10
39.924546,116.268781,0,151,39916.9355902778,2009-04-13,22:27:15
39.924203,116.268344,0,154,39916.9356481481,2009-04-13,22:27:20
39.923968,116.267659,0,150,39916.9357060185,2009-04-13,22:27:25
39.923606,116.267074,0,149,39916.9357638889,2009-04-13,22:27:30
39.923312,116.266456,0,149,39916.9358217593,2009-04-13,22:27:35
39.923162,116.265785,0,151,39916.9358796296,2009-04-13,22:27:40
39.923098,116.26498,0,149,39916.9359375,2009-04-13,22:27:45
39.923093,116.264005,0,146,39916.9359953704,2009-04-13,22:27:50
39.923075,116.262925,0,147,39916.9360532407,2009-04-13,22:27:55
39.923059,116.261813,0,148,39916.9361111111,2009-04-13,22:28:00
39.923068,116.260646,0,151,39916.9361689815,2009-04-13,22:28:05
39.923066,116.259526,0,158,39916.9362268519,2009-04-13,22:28:10
39.92306,116.258568,0,169,39916.9362847222,2009-04-13,22:28:15
39.92305,116.257882,0,180,39916.9363425926,2009-04-13,22:28:20
39.923072,116.257773,0,190,39916.936400463,2009-04-13,22:28:25
39.923069,116.2578,0,191,39916.9364583333,2009-04-13,22:28:30
39.923065,116.257752,0,193,39916.9365162037,2009-04-13,22:28:35
39.923047,116.257428,0,192,39916.9365740741,2009-04-13,22:28:40
39.923039,116.256964,0,190,39916.9366319444,2009-04-13,22:28:45
39.923029,116.256345,0,192,39916.9366898148,2009-04-13,22:28:50
39.923023,116.255551,0,194,39916.9367476852,2009-04-13,22:28:55
39.923023,116.254688,0,192,39916.9368055556,2009-04-13,22:29:00
39.923029,116.253742,0,193,39916.9368634259,2009-04-13,22:29:05
39.923029,116.252687,0,193,39916.9369212963,2009-04-13,22:29:10
39.923112,116.251615,0,195,39916.9369791667,2009-04-13,22:29:15
39.923329,116.250492,0,196,39916.937037037,2009-04-13,22:29:20
39.923691,116.249373,0,198,39916.9370949074,2009-04-13,22:29:25
39.924072,116.248232,0,203,39916.9371527778,2009-04-13,22:29:30
39.924494,116.247041,0,208,39916.9372106481,2009-04-13,22:29:35
39.924909,116.245876,0,211,39916.9372685185,2009-04-13,22:29:40
39.925321,116.244713,0,213,39916.9373263889,2009-04-13,22:29:45
39.925695,116.24356,0,216,39916.9373842593,2009-04-13,22:29:50
39.925966,116.24235,0,217,39916.9374421296,2009-04-13,22:29:55
39.926031,116.241129,0,215,39916.9375,2009-04-13,22:30:00
39.92591,116.239935,0,222,39916.9375578704,2009-04-13,22:30:05
39.925675,116.238703,0,222,39916.9376157407,2009-04-13,22:30:10
39.925405,116.237467,0,223,39916.9376736111,2009-04-13,22:30:15
39.925108,116.236219,0,226,39916.9377314815,2009-04-13,22:30:20
39.924811,116.234963,0,226,39916.9377893518,2009-04-13,22:30:25
39.924516,116.233725,0,228,39916.9378472222,2009-04-13,22:30:30
39.924218,116.232505,0,229,39916.9379050926,2009-04-13,22:30:35
39.92393,116.231235,0,232,39916.937962963,2009-04-13,22:30:40
39.923653,116.229947,0,234,39916.9380208333,2009-04-13,22:30:45
39.923449,116.22865,0,233,39916.9380787037,2009-04-13,22:30:50
39.923375,116.227279,0,230,39916.9381365741,2009-04-13,22:30:55
39.923407,116.225949,0,224,39916.9381944444,2009-04-13,22:31:00
39.923477,116.224644,0,229,39916.9382523148,2009-04-13,22:31:05
39.923518,116.223394,0,230,39916.9383101852,2009-04-13,22:31:10
39.923557,116.222159,0,233,39916.9383680556,2009-04-13,22:31:15
39.923543,116.220922,0,236,39916.9384259259,2009-04-13,22:31:20
39.923507,116.219703,0,231,39916.9384837963,2009-04-13,22:31:25
39.923475,116.218483,0,225,39916.9385416667,2009-04-13,22:31:30
39.923447,116.217228,0,217,39916.938599537,2009-04-13,22:31:35
39.923459,116.216003,0,199,39916.9386574074,2009-04-13,22:31:40
39.92345,116.214823,0,199,39916.9387152778,2009-04-13,22:31:45
39.92346,116.213692,0,194,39916.9387731481,2009-04-13,22:31:50
39.92347,116.212607,0,200,39916.9388310185,2009-04-13,22:31:55
39.923477,116.211561,0,201,39916.9388888889,2009-04-13,22:32:00
39.923469,116.21047,0,201,39916.9389467593,2009-04-13,22:32:05
39.923485,116.209359,0,204,39916.9390046296,2009-04-13,22:32:10
39.923547,116.208247,0,211,39916.9390625,2009-04-13,22:32:15
39.923677,116.207142,0,215,39916.9391203704,2009-04-13,22:32:20
39.923854,116.206134,0,222,39916.9391782407,2009-04-13,22:32:25
39.924004,116.205205,0,228,39916.9392361111,2009-04-13,22:32:30
39.923965,116.204381,0,233,39916.9392939815,2009-04-13,22:32:35
39.9237,116.203856,0,234,39916.9393518518,2009-04-13,22:32:40
39.92328,116.203699,0,229,39916.9394097222,2009-04-13,22:32:45
39.922788,116.20386,0,241,39916.9394675926,2009-04-13,22:32:50
39.922315,116.204294,0,232,39916.939525463,2009-04-13,22:32:55
39.921944,116.204698,0,231,39916.9395833333,2009-04-13,22:33:00
39.921616,116.205091,0,226,39916.9396412037,2009-04-13,22:33:05
39.921286,116.205393,0,223,39916.9396990741,2009-04-13,22:33:10
39.920936,116.205608,0,223,39916.9397569444,2009-04-13,22:33:15
39.920513,116.205737,0,223,39916.9398148148,2009-04-13,22:33:20
39.919982,116.205729,0,222,39916.9398726852,2009-04-13,22:33:25
39.919402,116.205688,0,222,39916.9399305556,2009-04-13,22:33:30
39.918679,116.205637,0,216,39916.9399884259,2009-04-13,22:33:35
39.917866,116.205604,0,210,39916.9400462963,2009-04-13,22:33:40
39.917007,116.205512,0,205,39916.9401041667,2009-04-13,22:33:45
39.916053,116.205384,0,201,39916.940162037,2009-04-13,22:33:50
39.915089,116.205282,0,198,39916.9402199074,2009-04-13,22:33:55
39.914053,116.205171,0,195,39916.9402777778,2009-04-13,22:34:00
39.912996,116.205045,0,197,39916.9403356481,2009-04-13,22:34:05
39.911909,116.204991,0,208,39916.9403935185,2009-04-13,22:34:10
39.910846,116.204966,0,227,39916.9404513889,2009-04-13,22:34:15
39.909801,116.20495,0,240,39916.9405092593,2009-04-13,22:34:20
39.908757,116.204968,0,246,39916.9405671296,2009-04-13,22:34:25
39.907773,116.204979,0,253,39916.940625,2009-04-13,22:34:30
39.906824,116.205,0,255,39916.9406828704,2009-04-13,22:34:35
39.905866,116.204997,0,258,39916.9407407407,2009-04-13,22:34:40
39.904871,116.204983,0,257,39916.9407986111,2009-04-13,22:34:45
39.903853,116.204982,0,254,39916.9408564815,2009-04-13,22:34:50
39.902802,116.204995,0,247,39916.9409143519,2009-04-13,22:34:55
39.901728,116.204999,0,240,39916.9409722222,2009-04-13,22:35:00
39.900664,116.205021,0,236,39916.9410300926,2009-04-13,22:35:05
39.899581,116.205041,0,231,39916.941087963,2009-04-13,22:35:10
39.898503,116.205044,0,229,39916.9411458333,2009-04-13,22:35:15
39.897423,116.205018,0,225,39916.9412037037,2009-04-13,22:35:20
39.896339,116.205021,0,225,39916.9412615741,2009-04-13,22:35:25
39.895261,116.205033,0,222,39916.9413194444,2009-04-13,22:35:30
39.894191,116.205034,0,215,39916.9413773148,2009-04-13,22:35:35
39.893142,116.205074,0,209,39916.9414351852,2009-04-13,22:35:40
39.892092,116.205154,0,204,39916.9414930556,2009-04-13,22:35:45
39.891016,116.205238,0,205,39916.9415509259,2009-04-13,22:35:50
39.889914,116.205273,0,204,39916.9416087963,2009-04-13,22:35:55
39.888853,116.205196,0,201,39916.9416666667,2009-04-13,22:36:00
39.887801,116.20501,0,202,39916.941724537,2009-04-13,22:36:05
39.886706,116.204649,0,201,39916.9417824074,2009-04-13,22:36:10
39.885599,116.204169,0,204,39916.9418402778,2009-04-13,22:36:15
39.88455,116.203683,0,207,39916.9418981481,2009-04-13,22:36:20
39.883523,116.203223,0,211,39916.9419560185,2009-04-13,22:36:25
39.882479,116.202781,0,220,39916.9420138889,2009-04-13,22:36:30
39.881492,116.202379,0,236,39916.9420717593,2009-04-13,22:36:35
39.88052,116.202096,0,244,39916.9421296296,2009-04-13,22:36:40
39.879533,116.201871,0,252,39916.9421875,2009-04-13,22:36:45
39.878544,116.201715,0,259,39916.9422453704,2009-04-13,22:36:50
39.877608,116.201678,0,268,39916.9423032407,2009-04-13,22:36:55
39.876694,116.201707,0,264,39916.9423611111,2009-04-13,22:37:00
39.875769,116.201784,0,260,39916.9424189815,2009-04-13,22:37:05
39.874767,116.201938,0,248,39916.9424768519,2009-04-13,22:37:10
39.873744,116.20217,0,245,39916.9425347222,2009-04-13,22:37:15
39.872755,116.202496,0,243,39916.9425925926,2009-04-13,22:37:20
39.871787,116.202882,0,240,39916.942650463,2009-04-13,22:37:25
39.870812,116.203357,0,245,39916.9427083333,2009-04-13,22:37:30
39.869837,116.20394,0,245,39916.9427662037,2009-04-13,22:37:35
39.868858,116.204589,0,249,39916.9428240741,2009-04-13,22:37:40
39.867911,116.205276,0,251,39916.9428819444,2009-04-13,22:37:45
39.866978,116.206008,0,256,39916.9429398148,2009-04-13,22:37:50
39.866032,116.206735,0,259,39916.9429976852,2009-04-13,22:37:55
39.865086,116.207464,0,251,39916.9430555556,2009-04-13,22:38:00
39.864144,116.208167,0,245,39916.9431134259,2009-04-13,22:38:05
39.863237,116.208864,0,237,39916.9431712963,2009-04-13,22:38:10
39.862331,116.209552,0,244,39916.9432291667,2009-04-13,22:38:15
39.861389,116.210271,0,238,39916.943287037,2009-04-13,22:38:20
39.860438,116.210993,0,237,39916.9433449074,2009-04-13,22:38:25
39.85948,116.211712,0,229,39916.9434027778,2009-04-13,22:38:30
39.858538,116.212417,0,221,39916.9434606481,2009-04-13,22:38:35
39.857594,116.213104,0,215,39916.9435185185,2009-04-13,22:38:40
39.856637,116.213675,0,207,39916.9435763889,2009-04-13,22:38:45
39.85561,116.214116,0,205,39916.9436342593,2009-04-13,22:38:50
39.854524,116.2144,0,196,39916.9436921296,2009-04-13,22:38:55
39.853436,116.214577,0,192,39916.94375,2009-04-13,22:39:00
39.852373,116.214738,0,185,39916.9438078704,2009-04-13,22:39:05
39.851337,116.214877,0,180,39916.9438657407,2009-04-13,22:39:10
39.85033,116.215038,0,176,39916.9439236111,2009-04-13,22:39:15
39.849332,116.21518,0,177,39916.9439814815,2009-04-13,22:39:20
39.847317,116.216134,0,200,39916.9440972222,2009-04-13,22:39:30
39.846476,116.216808,0,191,39916.9441550926,2009-04-13,22:39:35
39.845607,116.217597,0,197,39916.944212963,2009-04-13,22:39:40
39.84476,116.218424,0,197,39916.9442708333,2009-04-13,22:39:45
39.843897,116.219288,0,205,39916.9443287037,2009-04-13,22:39:50
39.843056,116.220118,0,218,39916.9443865741,2009-04-13,22:39:55
39.842189,116.220928,0,238,39916.9444444444,2009-04-13,22:40:00
39.841345,116.221749,0,245,39916.9445023148,2009-04-13,22:40:05
39.840524,116.222571,0,240,39916.9445601852,2009-04-13,22:40:10
39.83969,116.223409,0,221,39916.9446180556,2009-04-13,22:40:15
39.838889,116.224274,0,212,39916.9446759259,2009-04-13,22:40:20
39.838094,116.225146,0,215,39916.9447337963,2009-04-13,22:40:25
39.837294,116.22599,0,216,39916.9447916667,2009-04-13,22:40:30
39.836421,116.226729,0,229,39916.944849537,2009-04-13,22:40:35
39.83556,116.227437,0,224,39916.9449074074,2009-04-13,22:40:40
39.834719,116.228189,0,218,39916.9449652778,2009-04-13,22:40:45
39.83385,116.228968,0,214,39916.9450231481,2009-04-13,22:40:50
39.833012,116.229811,0,215,39916.9450810185,2009-04-13,22:40:55
39.832327,116.23079,0,219,39916.9451388889,2009-04-13,22:41:00
39.831811,116.231913,0,220,39916.9451967593,2009-04-13,22:41:05
39.831422,116.233135,0,230,39916.9452546296,2009-04-13,22:41:10
39.831077,116.234416,0,238,39916.9453125,2009-04-13,22:41:15
39.830752,116.235693,0,251,39916.9453703704,2009-04-13,22:41:20
39.830421,116.236954,0,257,39916.9454282407,2009-04-13,22:41:25
39.83008,116.238236,0,264,39916.9454861111,2009-04-13,22:41:30
39.829644,116.239515,0,260,39916.9455439815,2009-04-13,22:41:35
39.829022,116.240696,0,248,39916.9456018518,2009-04-13,22:41:40
39.828276,116.241749,0,223,39916.9456597222,2009-04-13,22:41:45
39.827435,116.242667,0,222,39916.9457175926,2009-04-13,22:41:50
39.826546,116.243441,0,218,39916.945775463,2009-04-13,22:41:55
39.825658,116.244216,0,218,39916.9458333333,2009-04-13,22:42:00
39.824752,116.24498,0,220,39916.9458912037,2009-04-13,22:42:05
39.823844,116.245755,0,216,39916.9459490741,2009-04-13,22:42:10
39.822933,116.24651,0,203,39916.9460069444,2009-04-13,22:42:15
39.822001,116.24727,0,192,39916.9460648148,2009-04-13,22:42:20
39.821103,116.248046,0,193,39916.9461226852,2009-04-13,22:42:25
39.820197,116.248832,0,192,39916.9461805556,2009-04-13,22:42:30
39.819307,116.249607,0,199,39916.9462384259,2009-04-13,22:42:35
39.818444,116.250363,0,203,39916.9462962963,2009-04-13,22:42:40
39.81758,116.25111,0,200,39916.9463541667,2009-04-13,22:42:45
39.816705,116.251864,0,200,39916.946412037,2009-04-13,22:42:50
39.815834,116.252655,0,199,39916.9464699074,2009-04-13,22:42:55
39.814942,116.253447,0,201,39916.9465277778,2009-04-13,22:43:00
39.814029,116.254186,0,204,39916.9465856481,2009-04-13,22:43:05
39.813135,116.254931,0,206,39916.9466435185,2009-04-13,22:43:10
39.812246,116.255639,0,197,39916.9467013889,2009-04-13,22:43:15
39.811351,116.256325,0,199,39916.9467592593,2009-04-13,22:43:20
39.810418,116.256957,0,204,39916.9468171296,2009-04-13,22:43:25
39.809452,116.257541,0,207,39916.946875,2009-04-13,22:43:30
39.808444,116.258069,0,201,39916.9469328704,2009-04-13,22:43:35
39.807401,116.258517,0,197,39916.9469907407,2009-04-13,22:43:40
39.806322,116.258875,0,200,39916.9470486111,2009-04-13,22:43:45
39.805244,116.259151,0,197,39916.9471064815,2009-04-13,22:43:50
39.804163,116.25933,0,199,39916.9471643518,2009-04-13,22:43:55
39.803093,116.259457,0,190,39916.9472222222,2009-04-13,22:44:00
39.80203,116.259556,0,192,39916.9472800926,2009-04-13,22:44:05
39.800977,116.259619,0,191,39916.947337963,2009-04-13,22:44:10
39.799939,116.259673,0,191,39916.9473958333,2009-04-13,22:44:15
39.798914,116.25973,0,194,39916.9474537037,2009-04-13,22:44:20
39.797856,116.259855,0,199,39916.9475115741,2009-04-13,22:44:25
39.796806,116.260051,0,207,39916.9475694444,2009-04-13,22:44:30
39.795798,116.260294,0,207,39916.9476273148,2009-04-13,22:44:35
39.794793,116.260607,0,202,39916.9476851852,2009-04-13,22:44:40
39.793794,116.260961,0,199,39916.9477430556,2009-04-13,22:44:45
39.792793,116.261335,0,197,39916.9478009259,2009-04-13,22:44:50
39.791791,116.261692,0,199,39916.9478587963,2009-04-13,22:44:55
39.790781,116.262048,0,195,39916.9479166667,2009-04-13,22:45:00
39.789755,116.262404,0,186,39916.947974537,2009-04-13,22:45:05
39.788782,116.262749,0,186,39916.9480324074,2009-04-13,22:45:10
39.787805,116.263095,0,185,39916.9480902778,2009-04-13,22:45:15
39.786829,116.263449,0,175,39916.9481481481,2009-04-13,22:45:20
39.785849,116.26379,0,175,39916.9482060185,2009-04-13,22:45:25
39.78488,116.264136,0,170,39916.9482638889,2009-04-13,22:45:30
39.783908,116.264499,0,168,39916.9483217593,2009-04-13,22:45:35
39.782935,116.264846,0,165,39916.9483796296,2009-04-13,22:45:40
39.781991,116.265206,0,165,39916.9484375,2009-04-13,22:45:45
39.781026,116.265569,0,160,39916.9484953704,2009-04-13,22:45:50
39.780053,116.26601,0,169,39916.9485532407,2009-04-13,22:45:55
39.779085,116.266516,0,177,39916.9486111111,2009-04-13,22:46:00
39.778121,116.267062,0,178,39916.9486689815,2009-04-13,22:46:05
39.777218,116.267684,0,174,39916.9487268519,2009-04-13,22:46:10
39.776354,116.268415,0,172,39916.9487847222,2009-04-13,22:46:15
39.775504,116.269301,0,165,39916.9488425926,2009-04-13,22:46:20
39.774714,116.270304,0,157,39916.948900463,2009-04-13,22:46:25
39.774036,116.271404,0,156,39916.9489583333,2009-04-13,22:46:30
39.773478,116.272545,0,155,39916.9490162037,2009-04-13,22:46:35
39.773037,116.27374,0,160,39916.9490740741,2009-04-13,22:46:40
39.772678,116.274985,0,167,39916.9491319444,2009-04-13,22:46:45
39.772431,116.276211,0,176,39916.9491898148,2009-04-13,22:46:50
39.772276,116.277427,0,183,39916.9492476852,2009-04-13,22:46:55
39.772248,116.278588,0,189,39916.9493055556,2009-04-13,22:47:00
39.772295,116.279782,0,193,39916.9493634259,2009-04-13,22:47:05
39.772453,116.281007,0,194,39916.9494212963,2009-04-13,22:47:10
39.772718,116.282214,0,189,39916.9494791667,2009-04-13,22:47:15
39.773047,116.283414,0,184,39916.949537037,2009-04-13,22:47:20
39.773445,116.284587,0,178,39916.9495949074,2009-04-13,22:47:25
39.773936,116.285709,0,168,39916.9496527778,2009-04-13,22:47:30
39.774405,116.286757,0,171,39916.9497106481,2009-04-13,22:47:35
39.774881,116.28774,0,174,39916.9497685185,2009-04-13,22:47:40
39.775256,116.288597,0,175,39916.9498263889,2009-04-13,22:47:45
39.775456,116.289312,0,178,39916.9498842593,2009-04-13,22:47:50
39.775594,116.289882,0,181,39916.9499421296,2009-04-13,22:47:55
39.775727,116.290203,0,185,39916.95,2009-04-13,22:48:00
39.775734,116.290261,0,193,39916.9500578704,2009-04-13,22:48:05
39.775681,116.290462,0,182,39916.9501157407,2009-04-13,22:48:10
39.775433,116.290701,0,179,39916.9501736111,2009-04-13,22:48:15
39.775053,116.291003,0,177,39916.9502314815,2009-04-13,22:48:20
39.774594,116.291387,0,176,39916.9502893519,2009-04-13,22:48:25
39.774015,116.291848,0,175,39916.9503472222,2009-04-13,22:48:30
39.773439,116.292343,0,175,39916.9504050926,2009-04-13,22:48:35
39.772826,116.292887,0,185,39916.950462963,2009-04-13,22:48:40
39.772158,116.293478,0,188,39916.9505208333,2009-04-13,22:48:45
39.771629,116.293936,0,186,39916.9505787037,2009-04-13,22:48:50
39.771267,116.29422,0,180,39916.9506365741,2009-04-13,22:48:55
39.770866,116.294543,0,178,39916.9506944444,2009-04-13,22:49:00
39.770266,116.294953,0,174,39916.9507523148,2009-04-13,22:49:05
39.769626,116.295385,0,172,39916.9508101852,2009-04-13,22:49:10
39.769113,116.295811,0,173,39916.9508680556,2009-04-13,22:49:15
39.768894,116.296124,0,162,39916.9509259259,2009-04-13,22:49:20
39.768734,116.29628,0,150,39916.9509837963,2009-04-13,22:49:25
39.76859,116.296531,0,141,39916.9510416667,2009-04-13,22:49:30
39.768602,116.296979,0,134,39916.951099537,2009-04-13,22:49:35
39.768622,116.297338,0,121,39916.9511574074,2009-04-13,22:49:40
39.768653,116.297627,0,119,39916.9512152778,2009-04-13,22:49:45
39.768652,116.297912,0,119,39916.9512731481,2009-04-13,22:49:50
39.768619,116.298303,0,120,39916.9513310185,2009-04-13,22:49:55
39.768556,116.298807,0,121,39916.9513888889,2009-04-13,22:50:00
39.768508,116.299311,0,124,39916.9514467593,2009-04-13,22:50:05
39.76842,116.299921,0,127,39916.9515046296,2009-04-13,22:50:10
39.768341,116.300496,0,127,39916.9515625,2009-04-13,22:50:15
39.768297,116.300897,0,129,39916.9516203704,2009-04-13,22:50:20
39.768339,116.301159,0,143,39916.9516782407,2009-04-13,22:50:25
39.768251,116.301368,0,146,39916.9517361111,2009-04-13,22:50:30
39.768117,116.301479,0,145,39916.9517939815,2009-04-13,22:50:35
39.767851,116.301398,0,147,39916.9518518519,2009-04-13,22:50:40
39.767484,116.30126,0,149,39916.9519097222,2009-04-13,22:50:45
39.766999,116.301059,0,148,39916.9519675926,2009-04-13,22:50:50
39.766444,116.300822,0,153,39916.952025463,2009-04-13,22:50:55
39.765867,116.300587,0,152,39916.9520833333,2009-04-13,22:51:00
39.765392,116.300386,0,140,39916.9521412037,2009-04-13,22:51:05
39.7651,116.300256,0,134,39916.9521990741,2009-04-13,22:51:10
39.764936,116.300175,0,142,39916.9522569444,2009-04-13,22:51:15
39.764696,116.300091,0,141,39916.9523148148,2009-04-13,22:51:20
39.764318,116.299942,0,138,39916.9523726852,2009-04-13,22:51:25
39.76384,116.29977,0,147,39916.9524305556,2009-04-13,22:51:30
39.763362,116.299571,0,149,39916.9524884259,2009-04-13,22:51:35
39.76299,116.299415,0,157,39916.9525462963,2009-04-13,22:51:40
39.762697,116.299186,0,159,39916.9526041667,2009-04-13,22:51:45
39.762419,116.298898,0,164,39916.952662037,2009-04-13,22:51:50
39.762247,116.298541,0,165,39916.9527199074,2009-04-13,22:51:55
39.762283,116.297999,0,162,39916.9527777778,2009-04-13,22:52:00
39.76232,116.29751,0,165,39916.9528356481,2009-04-13,22:52:05
39.762472,116.297305,0,169,39916.9528935185,2009-04-13,22:52:10
39.762669,116.297296,0,171,39916.9529513889,2009-04-13,22:52:15
39.762726,116.297338,0,163,39916.9530092593,2009-04-13,22:52:20
39.762732,116.297336,0,166,39916.9530671296,2009-04-13,22:52:25
39.762732,116.297336,0,166,39916.9531018519,2009-04-13,22:52:28
39.762738,116.297335,0,166,39916.953125,2009-04-13,22:52:30
39.762747,116.297333,0,167,39916.9531828704,2009-04-13,22:52:35
39.762752,116.297331,0,167,39916.9532407407,2009-04-13,22:52:40
39.76276,116.297328,0,168,39916.9532986111,2009-04-13,22:52:45
39.762766,116.297327,0,168,39916.9533564815,2009-04-13,22:52:50
39.76277,116.297326,0,169,39916.9534143518,2009-04-13,22:52:55
39.76277,116.297326,0,169,39916.9534490741,2009-04-13,22:52:58
39.762767,116.297328,0,168,39916.9534722222,2009-04-13,22:53:00
39.762748,116.297333,0,167,39916.9535300926,2009-04-13,22:53:05
39.762743,116.297336,0,165,39916.953587963,2009-04-13,22:53:10
39.762743,116.297336,0,165,39916.9536226852,2009-04-13,22:53:13
39.762747,116.297341,0,164,39916.9536458333,2009-04-13,22:53:15
39.762757,116.297344,0,163,39916.9537037037,2009-04-13,22:53:20
39.762757,116.297344,0,163,39916.9537384259,2009-04-13,22:53:23
39.762762,116.29735,0,163,39916.9537615741,2009-04-13,22:53:25
39.762771,116.297331,0,162,39916.9538194444,2009-04-13,22:53:30
39.762721,116.297264,0,157,39916.9538773148,2009-04-13,22:53:35
39.762913,116.295306,0,492,39917.1968171296,2009-04-14,04:43:25
39.762907,116.295257,0,492,39917.196875,2009-04-14,04:43:30
39.762903,116.295243,0,491,39917.1969328704,2009-04-14,04:43:35
39.762937,116.295264,0,491,39917.1969907407,2009-04-14,04:43:40
39.762937,116.295264,0,491,39917.197025463,2009-04-14,04:43:43
39.762938,116.295269,0,491,39917.1970486111,2009-04-14,04:43:45
39.762938,116.295245,0,492,39917.1971064815,2009-04-14,04:43:50
39.763388,116.297492,0,168,39917.1971643518,2009-04-14,04:43:55
39.763327,116.297398,0,115,39917.2119791667,2009-04-14,05:05:15
39.763095,116.297376,0,118,39917.212037037,2009-04-14,05:05:20
39.76281,116.297336,0,120,39917.2120949074,2009-04-14,05:05:25
39.762477,116.29727,0,130,39917.2121527778,2009-04-14,05:05:30
39.762279,116.297437,0,133,39917.2122106481,2009-04-14,05:05:35
39.762231,116.297853,0,134,39917.2122685185,2009-04-14,05:05:40
39.762241,116.298391,0,128,39917.2123263889,2009-04-14,05:05:45
39.762403,116.298832,0,115,39917.2123842593,2009-04-14,05:05:50
39.762694,116.299109,0,116,39917.2124421296,2009-04-14,05:05:55
39.76295,116.299335,0,119,39917.2125,2009-04-14,05:06:00
39.763141,116.299422,0,121,39917.2125578704,2009-04-14,05:06:05
39.763446,116.299568,0,112,39917.2126157407,2009-04-14,05:06:10
39.763838,116.299706,0,110,39917.2126736111,2009-04-14,05:06:15
39.764263,116.299875,0,111,39917.2127314815,2009-04-14,05:06:20
39.764684,116.300039,0,115,39917.2127893518,2009-04-14,05:06:25
39.764939,116.300128,0,123,39917.2128472222,2009-04-14,05:06:30
39.765067,116.300171,0,126,39917.2129050926,2009-04-14,05:06:35
39.765257,116.300224,0,127,39917.212962963,2009-04-14,05:06:40
39.765552,116.30036,0,131,39917.2130208333,2009-04-14,05:06:45
39.76597,116.300551,0,128,39917.2130787037,2009-04-14,05:06:50
39.766435,116.300725,0,131,39917.2131365741,2009-04-14,05:06:55
39.766924,116.300935,0,124,39917.2131944444,2009-04-14,05:07:00
39.767402,116.30112,0,120,39917.2132523148,2009-04-14,05:07:05
39.767826,116.301293,0,117,39917.2133101852,2009-04-14,05:07:10
39.76809,116.301401,0,121,39917.2133680556,2009-04-14,05:07:15
39.768253,116.301325,0,119,39917.2134259259,2009-04-14,05:07:20
39.768302,116.301086,0,110,39917.2134837963,2009-04-14,05:07:25
39.768342,116.3007,0,105,39917.2135416667,2009-04-14,05:07:30
39.768404,116.300278,0,113,39917.213599537,2009-04-14,05:07:35
39.768477,116.299816,0,110,39917.2136574074,2009-04-14,05:07:40
39.768549,116.299289,0,108,39917.2137152778,2009-04-14,05:07:45
39.768592,116.298671,0,109,39917.2137731481,2009-04-14,05:07:50
39.768649,116.29804,0,108,39917.2138310185,2009-04-14,05:07:55
39.768707,116.297378,0,116,39917.2138888889,2009-04-14,05:08:00
39.768697,116.296715,0,124,39917.2139467593,2009-04-14,05:08:05
39.768703,116.296332,0,122,39917.2140046296,2009-04-14,05:08:10
39.768864,116.296167,0,129,39917.2140625,2009-04-14,05:08:15
39.76915,116.295948,0,127,39917.2141203704,2009-04-14,05:08:20
39.769486,116.295664,0,133,39917.2141782407,2009-04-14,05:08:25
39.76989,116.295334,0,129,39917.2142361111,2009-04-14,05:08:30
39.770359,116.294913,0,145,39917.2142939815,2009-04-14,05:08:35
39.770892,116.29443,0,153,39917.2143518519,2009-04-14,05:08:40
39.771444,116.293963,0,154,39917.2144097222,2009-04-14,05:08:45
39.771994,116.293514,0,147,39917.2144675926,2009-04-14,05:08:50
39.772501,116.293115,0,132,39917.214525463,2009-04-14,05:08:55
39.773021,116.292667,0,119,39917.2145833333,2009-04-14,05:09:00
39.773565,116.292199,0,116,39917.2146412037,2009-04-14,05:09:05
39.77411,116.291738,0,118,39917.2146990741,2009-04-14,05:09:10
39.774641,116.291277,0,116,39917.2147569444,2009-04-14,05:09:15
39.775152,116.290866,0,119,39917.2148148148,2009-04-14,05:09:20
39.775553,116.290516,0,121,39917.2148726852,2009-04-14,05:09:25
39.775847,116.290257,0,122,39917.2149305556,2009-04-14,05:09:30
39.776079,116.290057,0,118,39917.2149884259,2009-04-14,05:09:35
39.776316,116.289857,0,114,39917.2150462963,2009-04-14,05:09:40
39.776559,116.289587,0,109,39917.2151041667,2009-04-14,05:09:45
39.776652,116.289309,0,107,39917.215162037,2009-04-14,05:09:50
39.776543,116.289102,0,107,39917.2152199074,2009-04-14,05:09:55
39.776332,116.288863,0,108,39917.2152777778,2009-04-14,05:10:00
39.776064,116.28856,0,110,39917.2153356481,2009-04-14,05:10:05
39.775762,116.288217,0,122,39917.2153935185,2009-04-14,05:10:10
39.77543,116.28778,0,125,39917.2154513889,2009-04-14,05:10:15
39.775121,116.287288,0,125,39917.2155092593,2009-04-14,05:10:20
39.77477,116.286691,0,126,39917.2155671296,2009-04-14,05:10:25
39.774438,116.286036,0,124,39917.215625,2009-04-14,05:10:30
39.774093,116.285297,0,120,39917.2156828704,2009-04-14,05:10:35
39.773743,116.284499,0,125,39917.2157407407,2009-04-14,05:10:40
39.773439,116.28367,0,128,39917.2157986111,2009-04-14,05:10:45
39.773166,116.282809,0,131,39917.2158564815,2009-04-14,05:10:50
39.77293,116.281933,0,143,39917.2159143519,2009-04-14,05:10:55
39.772768,116.281051,0,151,39917.2159722222,2009-04-14,05:11:00
39.77264,116.280158,0,161,39917.2160300926,2009-04-14,05:11:05
39.77256,116.279256,0,163,39917.216087963,2009-04-14,05:11:10
39.772536,116.278323,0,162,39917.2161458333,2009-04-14,05:11:15
39.77255,116.277338,0,158,39917.2162037037,2009-04-14,05:11:20
39.772675,116.276275,0,154,39917.2162615741,2009-04-14,05:11:25
39.772864,116.275164,0,148,39917.2163194444,2009-04-14,05:11:30
39.773152,116.274039,0,142,39917.2163773148,2009-04-14,05:11:35
39.773531,116.272928,0,137,39917.2164351852,2009-04-14,05:11:40
39.773997,116.271864,0,132,39917.2164930556,2009-04-14,05:11:45
39.774553,116.270837,0,126,39917.2165509259,2009-04-14,05:11:50
39.775191,116.269903,0,123,39917.2166087963,2009-04-14,05:11:55
39.775903,116.269064,0,127,39917.2166666667,2009-04-14,05:12:00
39.776683,116.268315,0,132,39917.216724537,2009-04-14,05:12:05
39.777484,116.267647,0,142,39917.2167824074,2009-04-14,05:12:10
39.778338,116.267075,0,145,39917.2168402778,2009-04-14,05:12:15
39.779234,116.266575,0,141,39917.2168981481,2009-04-14,05:12:20
39.780184,116.266144,0,133,39917.2169560185,2009-04-14,05:12:25
39.781145,116.265712,0,124,39917.2170138889,2009-04-14,05:12:30
39.782085,116.265312,0,122,39917.2170717593,2009-04-14,05:12:35
39.783044,116.264945,0,123,39917.2171296296,2009-04-14,05:12:40
39.784002,116.264591,0,121,39917.2171875,2009-04-14,05:12:45
39.784949,116.264256,0,121,39917.2172453704,2009-04-14,05:12:50
39.785894,116.263913,0,122,39917.2173032407,2009-04-14,05:12:55
39.786844,116.263567,0,120,39917.2173611111,2009-04-14,05:13:00
39.787828,116.263229,0,131,39917.2174189815,2009-04-14,05:13:05
39.788796,116.262894,0,140,39917.2174768519,2009-04-14,05:13:10
39.789749,116.262552,0,147,39917.2175347222,2009-04-14,05:13:15
39.790711,116.262205,0,145,39917.2175925926,2009-04-14,05:13:20
39.791703,116.261848,0,146,39917.217650463,2009-04-14,05:13:25
39.792699,116.261488,0,141,39917.2177083333,2009-04-14,05:13:30
39.793682,116.261134,0,140,39917.2177662037,2009-04-14,05:13:35
39.794651,116.260777,0,140,39917.2178240741,2009-04-14,05:13:40
39.795619,116.260457,0,151,39917.2178819444,2009-04-14,05:13:45
39.796603,116.260197,0,155,39917.2179398148,2009-04-14,05:13:50
39.797607,116.259986,0,157,39917.2179976852,2009-04-14,05:13:55
39.798597,116.259839,0,172,39917.2180555556,2009-04-14,05:14:00
39.799598,116.259761,0,182,39917.2181134259,2009-04-14,05:14:05
39.800589,116.259715,0,183,39917.2181712963,2009-04-14,05:14:10
39.801559,116.259661,0,184,39917.2182291667,2009-04-14,05:14:15
39.802444,116.259594,0,185,39917.218287037,2009-04-14,05:14:20
39.803317,116.259545,0,177,39917.2183449074,2009-04-14,05:14:25
39.80418,116.259446,0,163,39917.2184027778,2009-04-14,05:14:30
39.805073,116.259289,0,163,39917.2184606481,2009-04-14,05:14:35
39.80598,116.259078,0,161,39917.2185185185,2009-04-14,05:14:40
39.806912,116.258788,0,160,39917.2185763889,2009-04-14,05:14:45
39.807851,116.258444,0,158,39917.2186342593,2009-04-14,05:14:50
39.808796,116.258034,0,155,39917.2186921296,2009-04-14,05:14:55
39.809749,116.257542,0,150,39917.21875,2009-04-14,05:15:00
39.81068,116.256986,0,153,39917.2188078704,2009-04-14,05:15:05
39.811579,116.256376,0,155,39917.2188657407,2009-04-14,05:15:10
39.812456,116.255719,0,159,39917.2189236111,2009-04-14,05:15:15
39.813307,116.255013,0,158,39917.2189814815,2009-04-14,05:15:20
39.814142,116.254284,0,165,39917.2190393518,2009-04-14,05:15:25
39.814987,116.253548,0,166,39917.2190972222,2009-04-14,05:15:30
39.81584,116.252779,0,167,39917.2191550926,2009-04-14,05:15:35
39.816695,116.252025,0,168,39917.219212963,2009-04-14,05:15:40
39.817558,116.25128,0,172,39917.2192708333,2009-04-14,05:15:45
39.818415,116.250547,0,170,39917.2193287037,2009-04-14,05:15:50
39.819263,116.249798,0,172,39917.2193865741,2009-04-14,05:15:55
39.820104,116.249068,0,175,39917.2194444444,2009-04-14,05:16:00
39.820957,116.248336,0,176,39917.2195023148,2009-04-14,05:16:05
39.821821,116.24758,0,170,39917.2195601852,2009-04-14,05:16:10
39.822685,116.246845,0,168,39917.2196180556,2009-04-14,05:16:15
39.823538,116.246092,0,173,39917.2196759259,2009-04-14,05:16:20
39.824378,116.245374,0,175,39917.2197337963,2009-04-14,05:16:25
39.825227,116.244673,0,169,39917.2197916667,2009-04-14,05:16:30
39.826065,116.243956,0,162,39917.219849537,2009-04-14,05:16:35
39.826896,116.243228,0,162,39917.2199074074,2009-04-14,05:16:40
39.827705,116.242476,0,152,39917.2199652778,2009-04-14,05:16:45
39.828441,116.24163,0,145,39917.2200231481,2009-04-14,05:16:50
39.829066,116.240661,0,152,39917.2200810185,2009-04-14,05:16:55
39.829598,116.239593,0,155,39917.2201388889,2009-04-14,05:17:00
39.830015,116.238496,0,150,39917.2201967593,2009-04-14,05:17:05
39.830353,116.237364,0,154,39917.2202546296,2009-04-14,05:17:10
39.830665,116.236236,0,158,39917.2203125,2009-04-14,05:17:15
39.830968,116.235137,0,157,39917.2203703704,2009-04-14,05:17:20
39.831239,116.234077,0,163,39917.2204282407,2009-04-14,05:17:25
39.831549,116.233001,0,160,39917.2204861111,2009-04-14,05:17:30
39.831909,116.231939,0,157,39917.2205439815,2009-04-14,05:17:35
39.832368,116.230952,0,159,39917.2206018518,2009-04-14,05:17:40
39.832954,116.230042,0,161,39917.2206597222,2009-04-14,05:17:45
39.833644,116.229225,0,166,39917.2207175926,2009-04-14,05:17:50
39.834401,116.228532,0,171,39917.220775463,2009-04-14,05:17:55
39.835191,116.227861,0,176,39917.2208333333,2009-04-14,05:18:00
39.835998,116.227181,0,183,39917.2208912037,2009-04-14,05:18:05
39.836776,116.226514,0,187,39917.2209490741,2009-04-14,05:18:10
39.837528,116.225822,0,183,39917.2210069444,2009-04-14,05:18:15
39.83825,116.22506,0,175,39917.2210648148,2009-04-14,05:18:20
39.838936,116.224319,0,177,39917.2211226852,2009-04-14,05:18:25
39.839594,116.223596,0,170,39917.2211805556,2009-04-14,05:18:30
39.840116,116.223,0,169,39917.2212384259,2009-04-14,05:18:35
39.840509,116.222534,0,165,39917.2212962963,2009-04-14,05:18:40
39.840879,116.222131,0,166,39917.2213541667,2009-04-14,05:18:45
39.841262,116.221755,0,165,39917.221412037,2009-04-14,05:18:50
39.841603,116.221439,0,165,39917.2214699074,2009-04-14,05:18:55
39.841892,116.221232,0,164,39917.2215277778,2009-04-14,05:19:00
39.842217,116.22106,0,159,39917.2215856481,2009-04-14,05:19:05
39.842635,116.220964,0,171,39917.2216435185,2009-04-14,05:19:10
39.843007,116.221052,0,174,39917.2217013889,2009-04-14,05:19:15
39.84337,116.221162,0,177,39917.2217592593,2009-04-14,05:19:20
39.843765,116.221225,0,184,39917.2218171296,2009-04-14,05:19:25
39.844203,116.221185,0,183,39917.221875,2009-04-14,05:19:30
39.844696,116.22108,0,182,39917.2219328704,2009-04-14,05:19:35
39.845185,116.22113,0,185,39917.2219907407,2009-04-14,05:19:40
39.845611,116.221527,0,186,39917.2220486111,2009-04-14,05:19:45
39.846001,116.222204,0,164,39917.2221064815,2009-04-14,05:19:50
39.846433,116.222942,0,150,39917.2221643519,2009-04-14,05:19:55
39.846875,116.223746,0,148,39917.2222222222,2009-04-14,05:20:00
39.847329,116.224566,0,150,39917.2222800926,2009-04-14,05:20:05
39.847781,116.225386,0,151,39917.222337963,2009-04-14,05:20:10
39.848243,116.226243,0,155,39917.2223958333,2009-04-14,05:20:15
39.848721,116.227158,0,151,39917.2224537037,2009-04-14,05:20:20
39.849201,116.228164,0,142,39917.2225115741,2009-04-14,05:20:25
39.849685,116.22916,0,138,39917.2225694444,2009-04-14,05:20:30
39.850152,116.230101,0,134,39917.2226273148,2009-04-14,05:20:35
39.850695,116.230846,0,137,39917.2226851852,2009-04-14,05:20:40
39.851376,116.231381,0,136,39917.2227430556,2009-04-14,05:20:45
39.852165,116.231699,0,134,39917.2228009259,2009-04-14,05:20:50
39.852971,116.231875,0,137,39917.2228587963,2009-04-14,05:20:55
39.85385,116.232058,0,139,39917.2229166667,2009-04-14,05:21:00
39.854709,116.232311,0,143,39917.222974537,2009-04-14,05:21:05
39.855538,116.23267,0,153,39917.2230324074,2009-04-14,05:21:10
39.856301,116.23321,0,153,39917.2230902778,2009-04-14,05:21:15
39.856966,116.233888,0,157,39917.2231481481,2009-04-14,05:21:20
39.857551,116.234701,0,152,39917.2232060185,2009-04-14,05:21:25
39.858028,116.235622,0,154,39917.2232638889,2009-04-14,05:21:30
39.858479,116.236619,0,154,39917.2233217593,2009-04-14,05:21:35
39.85893,116.23766,0,155,39917.2233796296,2009-04-14,05:21:40
39.859372,116.238756,0,153,39917.2234375,2009-04-14,05:21:45
39.859819,116.239877,0,151,39917.2234953704,2009-04-14,05:21:50
39.860263,116.24099,0,151,39917.2235532407,2009-04-14,05:21:55
39.860703,116.242091,0,152,39917.2236111111,2009-04-14,05:22:00
39.861138,116.243176,0,154,39917.2236689815,2009-04-14,05:22:05
39.861575,116.24426,0,159,39917.2237268519,2009-04-14,05:22:10
39.861992,116.24532,0,160,39917.2237847222,2009-04-14,05:22:15
39.862416,116.246391,0,163,39917.2238425926,2009-04-14,05:22:20
39.862844,116.247471,0,168,39917.223900463,2009-04-14,05:22:25
39.863269,116.24852,0,167,39917.2239583333,2009-04-14,05:22:30
39.863697,116.249568,0,166,39917.2240162037,2009-04-14,05:22:35
39.86413,116.250622,0,160,39917.2240740741,2009-04-14,05:22:40
39.86455,116.251682,0,153,39917.2241319444,2009-04-14,05:22:45
39.864967,116.252743,0,150,39917.2241898148,2009-04-14,05:22:50
39.865402,116.253837,0,147,39917.2242476852,2009-04-14,05:22:55
39.865849,116.254959,0,143,39917.2243055556,2009-04-14,05:23:00
39.866289,116.256057,0,143,39917.2243634259,2009-04-14,05:23:05
39.866761,116.257113,0,141,39917.2244212963,2009-04-14,05:23:10
39.86726,116.258148,0,135,39917.2244791667,2009-04-14,05:23:15
39.867765,116.259202,0,132,39917.224537037,2009-04-14,05:23:20
39.868259,116.260244,0,128,39917.2245949074,2009-04-14,05:23:25
39.868758,116.261264,0,129,39917.2246527778,2009-04-14,05:23:30
39.869243,116.262279,0,127,39917.2247106481,2009-04-14,05:23:35
39.869722,116.263267,0,123,39917.2247685185,2009-04-14,05:23:40
39.870168,116.26421,0,122,39917.2248263889,2009-04-14,05:23:45
39.870601,116.265138,0,121,39917.2248842593,2009-04-14,05:23:50
39.871041,116.266042,0,120,39917.2249421296,2009-04-14,05:23:55
39.87148,116.266936,0,115,39917.225,2009-04-14,05:24:00
39.871834,116.267715,0,115,39917.2250578704,2009-04-14,05:24:05
39.872165,116.268489,0,117,39917.2251157407,2009-04-14,05:24:10
39.87253,116.269292,0,120,39917.2251736111,2009-04-14,05:24:15
39.872884,116.270123,0,129,39917.2252314815,2009-04-14,05:24:20
39.873253,116.270905,0,139,39917.2252893519,2009-04-14,05:24:25
39.873707,116.271587,0,143,39917.2253472222,2009-04-14,05:24:30
39.874326,116.271979,0,146,39917.2254050926,2009-04-14,05:24:35
39.875017,116.272023,0,141,39917.225462963,2009-04-14,05:24:40
39.875706,116.271791,0,133,39917.2255208333,2009-04-14,05:24:45
39.876446,116.271485,0,126,39917.2255787037,2009-04-14,05:24:50
39.877168,116.271157,0,134,39917.2256365741,2009-04-14,05:24:55
39.877838,116.270841,0,142,39917.2256944444,2009-04-14,05:25:00
39.878474,116.270588,0,143,39917.2257523148,2009-04-14,05:25:05
39.879098,116.270368,0,144,39917.2258101852,2009-04-14,05:25:10
39.87973,116.270128,0,151,39917.2258680556,2009-04-14,05:25:15
39.880381,116.269887,0,137,39917.2259259259,2009-04-14,05:25:20
39.881087,116.269607,0,129,39917.2259837963,2009-04-14,05:25:25
39.881839,116.269331,0,123,39917.2260416667,2009-04-14,05:25:30
39.882558,116.269069,0,120,39917.226099537,2009-04-14,05:25:35
39.883243,116.268815,0,129,39917.2261574074,2009-04-14,05:25:40
39.883939,116.268579,0,137,39917.2262152778,2009-04-14,05:25:45
39.884666,116.268387,0,144,39917.2262731481,2009-04-14,05:25:50
39.885438,116.268208,0,156,39917.2263310185,2009-04-14,05:25:55
39.886229,116.268079,0,155,39917.2263888889,2009-04-14,05:26:00
39.887074,116.268017,0,161,39917.2264467593,2009-04-14,05:26:05
39.887945,116.267998,0,163,39917.2265046296,2009-04-14,05:26:10
39.88883,116.267987,0,160,39917.2265625,2009-04-14,05:26:15
39.889708,116.267994,0,150,39917.2266203704,2009-04-14,05:26:20
39.890614,116.267984,0,145,39917.2266782407,2009-04-14,05:26:25
39.891524,116.267986,0,140,39917.2267361111,2009-04-14,05:26:30
39.892475,116.267977,0,138,39917.2267939815,2009-04-14,05:26:35
39.893443,116.267976,0,142,39917.2268518518,2009-04-14,05:26:40
39.894406,116.267979,0,143,39917.2269097222,2009-04-14,05:26:45
39.895347,116.267979,0,142,39917.2269675926,2009-04-14,05:26:50
39.896246,116.267982,0,152,39917.227025463,2009-04-14,05:26:55
39.897108,116.267978,0,154,39917.2270833333,2009-04-14,05:27:00
39.89794,116.267981,0,157,39917.2271412037,2009-04-14,05:27:05
39.898769,116.267979,0,169,39917.2271990741,2009-04-14,05:27:10
39.89962,116.267993,0,172,39917.2272569444,2009-04-14,05:27:15
39.900501,116.268033,0,169,39917.2273148148,2009-04-14,05:27:20
39.901423,116.268032,0,166,39917.2273726852,2009-04-14,05:27:25
39.902332,116.268042,0,171,39917.2274305556,2009-04-14,05:27:30
39.903226,116.268042,0,177,39917.2274884259,2009-04-14,05:27:35
39.904117,116.268053,0,179,39917.2275462963,2009-04-14,05:27:40
39.905023,116.268072,0,180,39917.2276041667,2009-04-14,05:27:45
39.90594,116.268065,0,180,39917.227662037,2009-04-14,05:27:50
39.90684,116.268056,0,183,39917.2277199074,2009-04-14,05:27:55
39.907733,116.268041,0,184,39917.2277777778,2009-04-14,05:28:00
39.90867,116.268025,0,182,39917.2278356481,2009-04-14,05:28:05
39.909635,116.268039,0,164,39917.2278935185,2009-04-14,05:28:10
39.910593,116.268094,0,157,39917.2279513889,2009-04-14,05:28:15
39.911548,116.268165,0,155,39917.2280092593,2009-04-14,05:28:20
39.912496,116.268277,0,155,39917.2280671296,2009-04-14,05:28:25
39.913427,116.268388,0,151,39917.228125,2009-04-14,05:28:30
39.914326,116.268525,0,157,39917.2281828704,2009-04-14,05:28:35
39.915198,116.268702,0,161,39917.2282407407,2009-04-14,05:28:40
39.916077,116.26886,0,164,39917.2282986111,2009-04-14,05:28:45
39.916945,116.268975,0,168,39917.2283564815,2009-04-14,05:28:50
39.917818,116.269072,0,167,39917.2284143518,2009-04-14,05:28:55
39.918701,116.269098,0,197,39917.2284722222,2009-04-14,05:29:00
39.919579,116.269152,0,206,39917.2285300926,2009-04-14,05:29:05
39.920476,116.269206,0,179,39917.228587963,2009-04-14,05:29:10
39.921387,116.269258,0,172,39917.2286458333,2009-04-14,05:29:15
39.92232,116.269285,0,162,39917.2287037037,2009-04-14,05:29:20
39.923242,116.2693,0,159,39917.2287615741,2009-04-14,05:29:25
39.924106,116.269316,0,161,39917.2288194444,2009-04-14,05:29:30
39.924866,116.269349,0,162,39917.2288773148,2009-04-14,05:29:35
39.925593,116.269388,0,171,39917.2289351852,2009-04-14,05:29:40
39.926292,116.269381,0,179,39917.2289930556,2009-04-14,05:29:45
39.927014,116.269352,0,181,39917.2290509259,2009-04-14,05:29:50
39.927743,116.269315,0,174,39917.2291087963,2009-04-14,05:29:55
39.928513,116.269269,0,170,39917.2291666667,2009-04-14,05:30:00
39.929306,116.269209,0,166,39917.229224537,2009-04-14,05:30:05
39.929953,116.269168,0,163,39917.2292824074,2009-04-14,05:30:10
39.93053,116.26916,0,161,39917.2293402778,2009-04-14,05:30:15
39.931156,116.269077,0,158,39917.2293981481,2009-04-14,05:30:20
39.931825,116.268975,0,156,39917.2294560185,2009-04-14,05:30:25
39.932542,116.268885,0,147,39917.2295138889,2009-04-14,05:30:30
39.933316,116.268772,0,144,39917.2295717593,2009-04-14,05:30:35
39.934097,116.268677,0,145,39917.2296296296,2009-04-14,05:30:40
39.934823,116.268568,0,162,39917.2296875,2009-04-14,05:30:45
39.935428,116.268486,0,169,39917.2297453704,2009-04-14,05:30:50
39.936003,116.268459,0,161,39917.2298032407,2009-04-14,05:30:55
39.936606,116.268438,0,150,39917.2298611111,2009-04-14,05:31:00
39.937246,116.26842,0,140,39917.2299189815,2009-04-14,05:31:05
39.937901,116.268392,0,132,39917.2299768519,2009-04-14,05:31:10
39.93856,116.268389,0,125,39917.2300347222,2009-04-14,05:31:15
39.939172,116.268386,0,119,39917.2300925926,2009-04-14,05:31:20
39.939702,116.268397,0,115,39917.230150463,2009-04-14,05:31:25
39.940115,116.268435,0,113,39917.2302083333,2009-04-14,05:31:30
39.940361,116.268464,0,112,39917.2302662037,2009-04-14,05:31:35
39.94042,116.268467,0,113,39917.2303240741,2009-04-14,05:31:40
39.940423,116.268469,0,110,39917.2303819444,2009-04-14,05:31:45
39.940424,116.26847,0,109,39917.2304398148,2009-04-14,05:31:50
39.940423,116.26847,0,109,39917.2304976852,2009-04-14,05:31:55
39.94042,116.26847,0,109,39917.2305555556,2009-04-14,05:32:00
39.940421,116.26847,0,109,39917.2306134259,2009-04-14,05:32:05
39.940421,116.26847,0,109,39917.2306481482,2009-04-14,05:32:08
39.940421,116.268471,0,109,39917.2306712963,2009-04-14,05:32:10
39.940453,116.268472,0,111,39917.2307291667,2009-04-14,05:32:15
39.940655,116.268449,0,114,39917.230787037,2009-04-14,05:32:20
39.940967,116.268474,0,115,39917.2308449074,2009-04-14,05:32:25
39.94136,116.268534,0,123,39917.2309027778,2009-04-14,05:32:30
39.941843,116.268619,0,130,39917.2309606481,2009-04-14,05:32:35
39.942377,116.268681,0,137,39917.2310185185,2009-04-14,05:32:40
39.942952,116.268781,0,143,39917.2310763889,2009-04-14,05:32:45
39.943524,116.268964,0,147,39917.2311342593,2009-04-14,05:32:50
39.944019,116.269108,0,147,39917.2311921296,2009-04-14,05:32:55
39.944361,116.269137,0,154,39917.23125,2009-04-14,05:33:00
39.944431,116.269138,0,166,39917.2313078704,2009-04-14,05:33:05
39.944438,116.269144,0,167,39917.2313657407,2009-04-14,05:33:10
39.944439,116.269144,0,170,39917.2314236111,2009-04-14,05:33:15
39.944438,116.269144,0,170,39917.2314814815,2009-04-14,05:33:20
39.94444,116.269144,0,170,39917.2315393519,2009-04-14,05:33:25
39.944444,116.269144,0,170,39917.2315972222,2009-04-14,05:33:30
39.944444,116.269144,0,170,39917.2316319444,2009-04-14,05:33:33
39.94445,116.269144,0,170,39917.2316550926,2009-04-14,05:33:35
39.944495,116.269145,0,171,39917.231712963,2009-04-14,05:33:40
39.944695,116.269172,0,169,39917.2317708333,2009-04-14,05:33:45
39.945031,116.269222,0,166,39917.2318287037,2009-04-14,05:33:50
39.945444,116.269276,0,162,39917.2318865741,2009-04-14,05:33:55
39.945949,116.269365,0,133,39917.2319444444,2009-04-14,05:34:00
39.946526,116.269434,0,126,39917.2320023148,2009-04-14,05:34:05
39.947143,116.269446,0,122,39917.2320601852,2009-04-14,05:34:10
39.947756,116.269452,0,114,39917.2321180556,2009-04-14,05:34:15
39.948295,116.269456,0,113,39917.2321759259,2009-04-14,05:34:20
39.948862,116.26953,0,113,39917.2322337963,2009-04-14,05:34:25
39.949475,116.269583,0,107,39917.2322916667,2009-04-14,05:34:30
39.95006,116.269614,0,109,39917.232349537,2009-04-14,05:34:35
39.950604,116.269686,0,112,39917.2324074074,2009-04-14,05:34:40
39.951108,116.269769,0,110,39917.2324652778,2009-04-14,05:34:45
39.951574,116.269838,0,111,39917.2325231481,2009-04-14,05:34:50
39.951964,116.269888,0,117,39917.2325810185,2009-04-14,05:34:55
39.952373,116.269948,0,119,39917.2326388889,2009-04-14,05:35:00
39.952783,116.270001,0,122,39917.2326967593,2009-04-14,05:35:05
39.953204,116.270064,0,123,39917.2327546296,2009-04-14,05:35:10
39.953611,116.270114,0,124,39917.2328125,2009-04-14,05:35:15
39.953868,116.270149,0,125,39917.2328703704,2009-04-14,05:35:20
39.953897,116.270138,0,138,39917.2329282407,2009-04-14,05:35:25
39.953908,116.270138,0,140,39917.2329861111,2009-04-14,05:35:30
39.95411,116.270123,0,139,39917.2330439815,2009-04-14,05:35:35
39.954415,116.2701,0,132,39917.2331018519,2009-04-14,05:35:40
39.954792,116.270075,0,125,39917.2331597222,2009-04-14,05:35:45
39.955157,116.269991,0,116,39917.2332175926,2009-04-14,05:35:50
39.955518,116.269946,0,117,39917.233275463,2009-04-14,05:35:55
39.955875,116.269876,0,117,39917.2333333333,2009-04-14,05:36:00
39.95631,116.269818,0,119,39917.2333912037,2009-04-14,05:36:05
39.956818,116.269695,0,115,39917.2334490741,2009-04-14,05:36:10
39.957421,116.269596,0,115,39917.2335069444,2009-04-14,05:36:15
39.958074,116.269507,0,112,39917.2335648148,2009-04-14,05:36:20
39.9588,116.269429,0,107,39917.2336226852,2009-04-14,05:36:25
39.959587,116.269334,0,109,39917.2336805556,2009-04-14,05:36:30
39.96038,116.269246,0,108,39917.2337384259,2009-04-14,05:36:35
39.961206,116.269146,0,120,39917.2337962963,2009-04-14,05:36:40
39.962033,116.269049,0,133,39917.2338541667,2009-04-14,05:36:45
39.962849,116.268952,0,134,39917.233912037,2009-04-14,05:36:50
39.963693,116.268837,0,137,39917.2339699074,2009-04-14,05:36:55
39.964559,116.268733,0,132,39917.2340277778,2009-04-14,05:37:00
39.965446,116.268636,0,127,39917.2340856481,2009-04-14,05:37:05
39.966366,116.268676,0,128,39917.2341435185,2009-04-14,05:37:10
39.967246,116.268891,0,138,39917.2342013889,2009-04-14,05:37:15
39.968052,116.269297,0,141,39917.2342592593,2009-04-14,05:37:20
39.968804,116.269849,0,149,39917.2343171296,2009-04-14,05:37:25
39.96947,116.270561,0,154,39917.234375,2009-04-14,05:37:30
39.970054,116.271422,0,152,39917.2344328704,2009-04-14,05:37:35
39.970571,116.272421,0,146,39917.2344907407,2009-04-14,05:37:40
39.97106,116.273459,0,143,39917.2345486111,2009-04-14,05:37:45
39.971521,116.274471,0,141,39917.2346064815,2009-04-14,05:37:50
39.971976,116.275442,0,140,39917.2346643518,2009-04-14,05:37:55
39.972425,116.276369,0,145,39917.2347222222,2009-04-14,05:38:00
39.972861,116.27721,0,152,39917.2347800926,2009-04-14,05:38:05
39.973317,116.27802,0,155,39917.234837963,2009-04-14,05:38:10
39.973769,116.278828,0,162,39917.2348958333,2009-04-14,05:38:15
39.974307,116.279622,0,159,39917.2349537037,2009-04-14,05:38:20
39.974901,116.280437,0,152,39917.2350115741,2009-04-14,05:38:25
39.975575,116.281239,0,139,39917.2350694444,2009-04-14,05:38:30
39.976272,116.281974,0,125,39917.2351273148,2009-04-14,05:38:35
39.977015,116.282696,0,116,39917.2351851852,2009-04-14,05:38:40
39.977729,116.283401,0,112,39917.2352430556,2009-04-14,05:38:45
39.978421,116.284087,0,105,39917.2353009259,2009-04-14,05:38:50
39.979096,116.284757,0,104,39917.2353587963,2009-04-14,05:38:55
39.979685,116.285353,0,110,39917.2354166667,2009-04-14,05:39:00
39.980184,116.285878,0,119,39917.235474537,2009-04-14,05:39:05
39.980683,116.286455,0,118,39917.2355324074,2009-04-14,05:39:10
39.981161,116.287078,0,115,39917.2355902778,2009-04-14,05:39:15
39.981596,116.287736,0,114,39917.2356481481,2009-04-14,05:39:20
39.981979,116.288457,0,113,39917.2357060185,2009-04-14,05:39:25
39.982225,116.289284,0,106,39917.2357638889,2009-04-14,05:39:30
39.982418,116.290079,0,105,39917.2358217593,2009-04-14,05:39:35
39.98257,116.290877,0,104,39917.2358796296,2009-04-14,05:39:40
39.982637,116.291556,0,102,39917.2359375,2009-04-14,05:39:45
39.982711,116.292201,0,101,39917.2359953704,2009-04-14,05:39:50
39.982807,116.292948,0,103,39917.2360532407,2009-04-14,05:39:55
39.982898,116.293559,0,108,39917.2361111111,2009-04-14,05:40:00
39.982915,116.29363,0,109,39917.2361689815,2009-04-14,05:40:05
39.982915,116.293624,0,109,39917.2362268518,2009-04-14,05:40:10
39.982914,116.293622,0,109,39917.2362847222,2009-04-14,05:40:15
39.982913,116.293616,0,109,39917.2363425926,2009-04-14,05:40:20
39.982912,116.293611,0,109,39917.236400463,2009-04-14,05:40:25
39.982911,116.293604,0,109,39917.2364583333,2009-04-14,05:40:30
39.982909,116.293597,0,109,39917.2365162037,2009-04-14,05:40:35
39.982909,116.293597,0,109,39917.2365509259,2009-04-14,05:40:38
39.982908,116.293593,0,108,39917.2365740741,2009-04-14,05:40:40
39.982914,116.293726,0,112,39917.2366319444,2009-04-14,05:40:45
39.982864,116.293995,0,115,39917.2366898148,2009-04-14,05:40:50
39.982893,116.294436,0,115,39917.2367476852,2009-04-14,05:40:55
39.983003,116.294987,0,114,39917.2368055556,2009-04-14,05:41:00
39.983162,116.295569,0,115,39917.2368634259,2009-04-14,05:41:05
39.983276,116.29616,0,114,39917.2369212963,2009-04-14,05:41:10
39.983353,116.296726,0,113,39917.2369791667,2009-04-14,05:41:15
39.983367,116.297034,0,119,39917.237037037,2009-04-14,05:41:20
39.983379,116.297058,0,120,39917.2370949074,2009-04-14,05:41:25
39.983378,116.297054,0,120,39917.2371527778,2009-04-14,05:41:30
39.983378,116.297049,0,120,39917.2372106481,2009-04-14,05:41:35
39.983378,116.297049,0,120,39917.2372453704,2009-04-14,05:41:38
39.983378,116.297049,0,120,39917.2372685185,2009-04-14,05:41:40
39.98338,116.297058,0,120,39917.2373263889,2009-04-14,05:41:45
39.983406,116.297148,0,120,39917.2373842593,2009-04-14,05:41:50
39.983464,116.297357,0,123,39917.2374421296,2009-04-14,05:41:55
39.983517,116.29763,0,123,39917.2375,2009-04-14,05:42:00
39.983541,116.297928,0,121,39917.2375578704,2009-04-14,05:42:05
39.983574,116.298188,0,128,39917.2376157407,2009-04-14,05:42:10
39.98362,116.298271,0,126,39917.2376736111,2009-04-14,05:42:15
39.98362,116.298272,0,128,39917.2377314815,2009-04-14,05:42:20
39.98362,116.298277,0,128,39917.2377893519,2009-04-14,05:42:25
39.98362,116.298281,0,128,39917.2378472222,2009-04-14,05:42:30
39.983621,116.298286,0,128,39917.2379050926,2009-04-14,05:42:35
39.983621,116.298288,0,128,39917.237962963,2009-04-14,05:42:40
39.983621,116.29829,0,129,39917.2380208333,2009-04-14,05:42:45
39.983621,116.298294,0,129,39917.2380787037,2009-04-14,05:42:50
39.983621,116.298294,0,129,39917.2381365741,2009-04-14,05:42:55
39.983622,116.298294,0,129,39917.2381944444,2009-04-14,05:43:00
39.983622,116.298295,0,129,39917.2382523148,2009-04-14,05:43:05
39.983622,116.298295,0,129,39917.238287037,2009-04-14,05:43:08
39.983623,116.298295,0,129,39917.2383101852,2009-04-14,05:43:10
39.983614,116.298384,0,129,39917.2383680556,2009-04-14,05:43:15
39.983637,116.298674,0,127,39917.2384259259,2009-04-14,05:43:20
39.983654,116.299008,0,127,39917.2384837963,2009-04-14,05:43:25
39.983712,116.299251,0,126,39917.2385416667,2009-04-14,05:43:30
39.983754,116.299351,0,127,39917.238599537,2009-04-14,05:43:35
39.983758,116.299363,0,126,39917.2386574074,2009-04-14,05:43:40
39.983758,116.299363,0,126,39917.2386921296,2009-04-14,05:43:43
39.983757,116.299356,0,126,39917.2387152778,2009-04-14,05:43:45
39.983756,116.299344,0,126,39917.2387731481,2009-04-14,05:43:50
39.983755,116.299322,0,126,39917.2388310185,2009-04-14,05:43:55
39.983856,116.299295,0,125,39917.2388888889,2009-04-14,05:44:00
39.984331,116.299547,0,120,39917.2389467593,2009-04-14,05:44:05
39.984678,116.299548,0,115,39917.2390046296,2009-04-14,05:44:10
39.985116,116.299514,0,109,39917.2390625,2009-04-14,05:44:15
39.985537,116.299482,0,101,39917.2391203704,2009-04-14,05:44:20
39.986017,116.299417,0,91,39917.2391782407,2009-04-14,05:44:25
39.986468,116.299353,0,87,39917.2392361111,2009-04-14,05:44:30
39.986999,116.299258,0,97,39917.2392939815,2009-04-14,05:44:35
39.987568,116.299153,0,113,39917.2393518519,2009-04-14,05:44:40
39.988099,116.299054,0,122,39917.2394097222,2009-04-14,05:44:45
39.988581,116.298973,0,142,39917.2394675926,2009-04-14,05:44:50
39.988972,116.298904,0,146,39917.239525463,2009-04-14,05:44:55
39.989194,116.298859,0,142,39917.2395833333,2009-04-14,05:45:00
39.989274,116.298844,0,153,39917.2396412037,2009-04-14,05:45:05
39.989287,116.298847,0,149,39917.2396990741,2009-04-14,05:45:10
39.989298,116.298846,0,149,39917.2397569444,2009-04-14,05:45:15
39.989489,116.298833,0,147,39917.2398148148,2009-04-14,05:45:20
39.989817,116.298778,0,148,39917.2398726852,2009-04-14,05:45:25
39.990235,116.298721,0,139,39917.2399305556,2009-04-14,05:45:30
39.990697,116.298644,0,135,39917.2399884259,2009-04-14,05:45:35
39.991178,116.298603,0,122,39917.2400462963,2009-04-14,05:45:40
39.991505,116.29852,0,119,39917.2401041667,2009-04-14,05:45:45
39.991818,116.298476,0,111,39917.240162037,2009-04-14,05:45:50
39.992208,116.298434,0,106,39917.2402199074,2009-04-14,05:45:55
39.992557,116.298402,0,97,39917.2402777778,2009-04-14,05:46:00
39.992641,116.298384,0,104,39917.2403356481,2009-04-14,05:46:05
39.992635,116.298376,0,105,39917.2403935185,2009-04-14,05:46:10
39.992635,116.298376,0,105,39917.2404282407,2009-04-14,05:46:13
39.992634,116.298376,0,104,39917.2404513889,2009-04-14,05:46:15
39.992681,116.298378,0,103,39917.2405092593,2009-04-14,05:46:20
39.992883,116.298373,0,101,39917.2405671296,2009-04-14,05:46:25
39.993074,116.298354,0,100,39917.240625,2009-04-14,05:46:30
39.993178,116.298345,0,95,39917.2406828704,2009-04-14,05:46:35
39.993173,116.298339,0,91,39917.2407407407,2009-04-14,05:46:40
39.993174,116.298339,0,90,39917.2407986111,2009-04-14,05:46:45
39.993174,116.298339,0,90,39917.2408333333,2009-04-14,05:46:48
39.993175,116.298339,0,90,39917.2408564815,2009-04-14,05:46:50
39.993197,116.298343,0,91,39917.2409143519,2009-04-14,05:46:55
39.993398,116.298338,0,88,39917.2409722222,2009-04-14,05:47:00
39.993683,116.29831,0,88,39917.2410300926,2009-04-14,05:47:05
39.994053,116.298313,0,85,39917.241087963,2009-04-14,05:47:10
39.994495,116.298295,0,83,39917.2411458333,2009-04-14,05:47:15
39.995005,116.298291,0,86,39917.2412037037,2009-04-14,05:47:20
39.995505,116.298288,0,85,39917.2412615741,2009-04-14,05:47:25
39.995887,116.298275,0,87,39917.2413194444,2009-04-14,05:47:30
39.996156,116.298321,0,90,39917.2413773148,2009-04-14,05:47:35
39.996289,116.298552,0,89,39917.2414351852,2009-04-14,05:47:40
39.996317,116.299022,0,92,39917.2414930556,2009-04-14,05:47:45
39.99635,116.299595,0,99,39917.2415509259,2009-04-14,05:47:50
39.996376,116.300272,0,102,39917.2416087963,2009-04-14,05:47:55
39.996532,116.300969,0,99,39917.2416666667,2009-04-14,05:48:00
39.996892,116.301473,0,105,39917.241724537,2009-04-14,05:48:05
39.997374,116.301942,0,110,39917.2417824074,2009-04-14,05:48:10
39.997797,116.302374,0,115,39917.2418402778,2009-04-14,05:48:15
39.99809,116.302689,0,115,39917.2418981481,2009-04-14,05:48:20
39.99826,116.30326,0,112,39917.2419560185,2009-04-14,05:48:25
39.998418,116.303912,0,102,39917.2420138889,2009-04-14,05:48:30
39.998544,116.304573,0,104,39917.2420717593,2009-04-14,05:48:35
39.998578,116.305156,0,110,39917.2421296296,2009-04-14,05:48:40
39.998562,116.305758,0,110,39917.2421875,2009-04-14,05:48:45
39.998571,116.306317,0,113,39917.2422453704,2009-04-14,05:48:50
39.998584,116.306657,0,114,39917.2423032407,2009-04-14,05:48:55
39.99856,116.306705,0,113,39917.2423611111,2009-04-14,05:49:00
39.99856,116.306705,0,113,39917.2423958333,2009-04-14,05:49:03
39.99856,116.306712,0,113,39917.2424189815,2009-04-14,05:49:05
39.998565,116.306871,0,111,39917.2424768518,2009-04-14,05:49:10
39.998584,116.307225,0,110,39917.2425347222,2009-04-14,05:49:15
39.998607,116.307741,0,110,39917.2425925926,2009-04-14,05:49:20
39.998628,116.308285,0,110,39917.242650463,2009-04-14,05:49:25
39.998631,116.308631,0,107,39917.2427083333,2009-04-14,05:49:30
39.998515,116.308804,0,109,39917.2427662037,2009-04-14,05:49:35
39.998185,116.308844,0,109,39917.2428240741,2009-04-14,05:49:40
39.997746,116.30886,0,118,39917.2428819444,2009-04-14,05:49:45
39.997255,116.308886,0,121,39917.2429398148,2009-04-14,05:49:50
39.996801,116.308918,0,121,39917.2429976852,2009-04-14,05:49:55
39.996608,116.308933,0,123,39917.2430555556,2009-04-14,05:50:00
39.996575,116.30893,0,124,39917.2431134259,2009-04-14,05:50:05
39.996572,116.308931,0,123,39917.2431712963,2009-04-14,05:50:10
39.996573,116.30893,0,123,39917.2432291667,2009-04-14,05:50:15
39.996573,116.30893,0,123,39917.2432638889,2009-04-14,05:50:18
39.996573,116.308928,0,122,39917.243287037,2009-04-14,05:50:20
39.996576,116.308914,0,122,39917.2433449074,2009-04-14,05:50:25
39.996576,116.308914,0,122,39917.2433796296,2009-04-14,05:50:28
39.996577,116.308908,0,122,39917.2434027778,2009-04-14,05:50:30
39.996517,116.308907,0,122,39917.2434606481,2009-04-14,05:50:35
39.996273,116.308943,0,124,39917.2435185185,2009-04-14,05:50:40
39.995906,116.308986,0,120,39917.2435763889,2009-04-14,05:50:45
39.995483,116.309029,0,113,39917.2436342593,2009-04-14,05:50:50
39.994979,116.309114,0,133,39917.2436921296,2009-04-14,05:50:55
39.994444,116.30916,0,139,39917.24375,2009-04-14,05:51:00
39.993898,116.309212,0,138,39917.2438078704,2009-04-14,05:51:05
39.993354,116.309273,0,152,39917.2438657407,2009-04-14,05:51:10
39.992899,116.30935,0,144,39917.2439236111,2009-04-14,05:51:15
39.99246,116.30946,0,145,39917.2439814815,2009-04-14,05:51:20
39.991944,116.309525,0,143,39917.2440393518,2009-04-14,05:51:25
39.991443,116.309579,0,148,39917.2440972222,2009-04-14,05:51:30
39.991265,116.309603,0,154,39917.2441550926,2009-04-14,05:51:35
39.991266,116.309607,0,155,39917.244212963,2009-04-14,05:51:40
39.991264,116.309606,0,156,39917.2442708333,2009-04-14,05:51:45
39.991267,116.309606,0,157,39917.2443287037,2009-04-14,05:51:50
39.991267,116.309606,0,158,39917.2443865741,2009-04-14,05:51:55
39.991268,116.309606,0,159,39917.2444444444,2009-04-14,05:52:00
39.991268,116.309606,0,160,39917.2445023148,2009-04-14,05:52:05
39.991267,116.309605,0,160,39917.2445601852,2009-04-14,05:52:10
39.991267,116.309604,0,160,39917.2446180556,2009-04-14,05:52:15
39.991268,116.309604,0,160,39917.2446759259,2009-04-14,05:52:20
39.991268,116.309604,0,160,39917.2447337963,2009-04-14,05:52:25
39.991269,116.309604,0,160,39917.2447916667,2009-04-14,05:52:30
39.991269,116.309604,0,160,39917.244849537,2009-04-14,05:52:35
39.991271,116.309605,0,160,39917.2449074074,2009-04-14,05:52:40
39.991273,116.309607,0,160,39917.2449652778,2009-04-14,05:52:45
39.991273,116.309607,0,160,39917.2450231481,2009-04-14,05:52:50
39.991274,116.309607,0,160,39917.2450810185,2009-04-14,05:52:55
39.991275,116.309607,0,160,39917.2451388889,2009-04-14,05:53:00
39.991275,116.309607,0,160,39917.2451967593,2009-04-14,05:53:05
39.991276,116.309607,0,160,39917.2452546296,2009-04-14,05:53:10
39.991277,116.309607,0,161,39917.2453125,2009-04-14,05:53:15
39.991278,116.309606,0,160,39917.2453703704,2009-04-14,05:53:20
39.991279,116.309606,0,160,39917.2454282407,2009-04-14,05:53:25
39.991279,116.309605,0,160,39917.2454861111,2009-04-14,05:53:30
39.991279,116.309605,0,160,39917.2455208333,2009-04-14,05:53:33
39.991278,116.309605,0,160,39917.2455439815,2009-04-14,05:53:35
39.991104,116.309614,0,156,39917.2456018519,2009-04-14,05:53:40
39.99088,116.309804,0,149,39917.2456597222,2009-04-14,05:53:45
39.9908,116.31022,0,145,39917.2457175926,2009-04-14,05:53:50
39.99085,116.310761,0,144,39917.245775463,2009-04-14,05:53:55
39.990882,116.311397,0,144,39917.2458333333,2009-04-14,05:54:00
39.990926,116.312089,0,144,39917.2458912037,2009-04-14,05:54:05
39.990958,116.312823,0,144,39917.2459490741,2009-04-14,05:54:10
39.991003,116.313516,0,141,39917.2460069444,2009-04-14,05:54:15
39.991007,116.314183,0,141,39917.2460648148,2009-04-14,05:54:20
39.991014,116.314607,0,141,39917.2461226852,2009-04-14,05:54:25
39.991001,116.314721,0,141,39917.2461805556,2009-04-14,05:54:30
39.990995,116.314743,0,140,39917.2462384259,2009-04-14,05:54:35
39.990996,116.314746,0,141,39917.2462962963,2009-04-14,05:54:40
39.990996,116.314745,0,142,39917.2463541667,2009-04-14,05:54:45
39.990996,116.314745,0,142,39917.2463888889,2009-04-14,05:54:48
39.990996,116.314746,0,142,39917.246412037,2009-04-14,05:54:50
39.990997,116.31476,0,142,39917.2464699074,2009-04-14,05:54:55
39.991007,116.314991,0,139,39917.2465277778,2009-04-14,05:55:00
39.99102,116.315399,0,134,39917.2465856481,2009-04-14,05:55:05
39.991045,116.315898,0,132,39917.2466435185,2009-04-14,05:55:10
39.99108,116.316412,0,131,39917.2467013889,2009-04-14,05:55:15
39.991104,116.317022,0,127,39917.2467592593,2009-04-14,05:55:20
39.991152,116.317696,0,122,39917.2468171296,2009-04-14,05:55:25
39.991212,116.318435,0,119,39917.246875,2009-04-14,05:55:30
39.991247,116.319231,0,120,39917.2469328704,2009-04-14,05:55:35
39.991272,116.320084,0,119,39917.2469907407,2009-04-14,05:55:40
39.991302,116.320864,0,117,39917.2470486111,2009-04-14,05:55:45
39.991334,116.32165,0,117,39917.2471064815,2009-04-14,05:55:50
39.99137,116.322483,0,120,39917.2471643519,2009-04-14,05:55:55
39.991425,116.323294,0,129,39917.2472222222,2009-04-14,05:56:00
39.991455,116.324134,0,142,39917.2472800926,2009-04-14,05:56:05
39.991493,116.324961,0,149,39917.247337963,2009-04-14,05:56:10
39.991446,116.325625,0,160,39917.2473958333,2009-04-14,05:56:15
39.991389,116.325948,0,155,39917.2474537037,2009-04-14,05:56:20
39.991388,116.32614,0,161,39917.2475115741,2009-04-14,05:56:25
39.991378,116.326304,0,168,39917.2475694444,2009-04-14,05:56:30
39.991352,116.326586,0,171,39917.2476273148,2009-04-14,05:56:35
39.991343,116.32704,0,175,39917.2476851852,2009-04-14,05:56:40
39.991378,116.327284,0,175,39917.2477430556,2009-04-14,05:56:45
39.991353,116.32736,0,175,39917.2478009259,2009-04-14,05:56:50
39.99134,116.327339,0,175,39917.2478587963,2009-04-14,05:56:55
39.991368,116.327198,0,177,39917.2479166667,2009-04-14,05:57:00
39.991425,116.32711,0,173,39917.247974537,2009-04-14,05:57:05
39.991449,116.32701,0,162,39917.2480324074,2009-04-14,05:57:10
39.991476,116.326988,0,158,39917.2480902778,2009-04-14,05:57:15
39.991541,116.326949,0,157,39917.2481481481,2009-04-14,05:57:20
39.991574,116.326891,0,153,39917.2482060185,2009-04-14,05:57:25
39.991634,116.326879,0,154,39917.2482638889,2009-04-14,05:57:30
39.991689,116.32689,0,147,39917.2483217593,2009-04-14,05:57:35
39.991725,116.326892,0,142,39917.2483796296,2009-04-14,05:57:40
39.991762,116.326924,0,144,39917.2484375,2009-04-14,05:57:45
39.991816,116.326931,0,146,39917.2484953704,2009-04-14,05:57:50
39.991862,116.326923,0,154,39917.2485532407,2009-04-14,05:57:55
39.991913,116.326907,0,161,39917.2486111111,2009-04-14,05:58:00
39.991982,116.326906,0,159,39917.2486689815,2009-04-14,05:58:05
39.992018,116.326903,0,161,39917.2487268519,2009-04-14,05:58:10
39.992052,116.326896,0,158,39917.2487847222,2009-04-14,05:58:15
39.992088,116.326898,0,162,39917.2488425926,2009-04-14,05:58:20
39.992133,116.326894,0,166,39917.248900463,2009-04-14,05:58:25
39.992173,116.326847,0,174,39917.2489583333,2009-04-14,05:58:30
39.992229,116.326836,0,182,39917.2490162037,2009-04-14,05:58:35
39.992269,116.326841,0,194,39917.2490740741,2009-04-14,05:58:40
39.99233,116.326839,0,193,39917.2491319444,2009-04-14,05:58:45
39.992395,116.326822,0,193,39917.2491898148,2009-04-14,05:58:50
39.99247,116.326805,0,185,39917.2492476852,2009-04-14,05:58:55
39.992523,116.326783,0,183,39917.2493055556,2009-04-14,05:59:00
39.992589,116.326762,0,184,39917.2493634259,2009-04-14,05:59:05
39.992693,116.326869,0,170,39917.2494212963,2009-04-14,05:59:10
39.992761,116.326869,0,167,39917.2494791667,2009-04-14,05:59:15
39.992817,116.326869,0,171,39917.249537037,2009-04-14,05:59:20
39.992878,116.326879,0,174,39917.2495949074,2009-04-14,05:59:25
39.992933,116.32685,0,172,39917.2496527778,2009-04-14,05:59:30
39.992982,116.326838,0,180,39917.2497106481,2009-04-14,05:59:35
39.993036,116.32684,0,183,39917.2497685185,2009-04-14,05:59:40
39.993098,116.326844,0,184,39917.2498263889,2009-04-14,05:59:45
39.993153,116.326847,0,194,39917.2498842593,2009-04-14,05:59:50
39.993223,116.32685,0,191,39917.2499421296,2009-04-14,05:59:55
39.993286,116.326847,0,193,39917.25,2009-04-14,06:00:00
39.993344,116.326811,0,191,39917.2500578704,2009-04-14,06:00:05
39.993423,116.326812,0,192,39917.2501157407,2009-04-14,06:00:10
39.993476,116.326809,0,189,39917.2501736111,2009-04-14,06:00:15
39.993549,116.326771,0,183,39917.2502314815,2009-04-14,06:00:20
39.99361,116.326781,0,186,39917.2502893518,2009-04-14,06:00:25
39.993675,116.326791,0,185,39917.2503472222,2009-04-14,06:00:30
39.993736,116.326785,0,184,39917.2504050926,2009-04-14,06:00:35
39.993802,116.326792,0,181,39917.250462963,2009-04-14,06:00:40
39.993869,116.326792,0,187,39917.2505208333,2009-04-14,06:00:45
39.993942,116.326785,0,185,39917.2505787037,2009-04-14,06:00:50
39.994014,116.326768,0,183,39917.2506365741,2009-04-14,06:00:55
39.994075,116.326783,0,180,39917.2506944444,2009-04-14,06:01:00
39.994117,116.326807,0,178,39917.2507523148,2009-04-14,06:01:05
39.994128,116.326809,0,170,39917.2508101852,2009-04-14,06:01:10
39.994164,116.326796,0,167,39917.2508680556,2009-04-14,06:01:15
39.994242,116.326797,0,164,39917.2509259259,2009-04-14,06:01:20
39.994304,116.326803,0,160,39917.2509837963,2009-04-14,06:01:25
39.994368,116.326791,0,159,39917.2510416667,2009-04-14,06:01:30
39.994425,116.326767,0,160,39917.251099537,2009-04-14,06:01:35
39.994495,116.326783,0,157,39917.2511574074,2009-04-14,06:01:40
39.994554,116.32679,0,163,39917.2512152778,2009-04-14,06:01:45
39.994605,116.326784,0,170,39917.2512731481,2009-04-14,06:01:50
39.994666,116.326784,0,174,39917.2513310185,2009-04-14,06:01:55
39.994734,116.326766,0,168,39917.2513888889,2009-04-14,06:02:00
39.994793,116.326757,0,168,39917.2514467593,2009-04-14,06:02:05
39.994848,116.326745,0,170,39917.2515046296,2009-04-14,06:02:10
39.9949,116.326729,0,163,39917.2515625,2009-04-14,06:02:15
39.994971,116.326734,0,160,39917.2516203704,2009-04-14,06:02:20
39.99503,116.326713,0,153,39917.2516782407,2009-04-14,06:02:25
39.995092,116.326681,0,154,39917.2517361111,2009-04-14,06:02:30
39.995158,116.326671,0,153,39917.2517939815,2009-04-14,06:02:35
39.995209,116.326623,0,152,39917.2518518518,2009-04-14,06:02:40
39.995257,116.326562,0,160,39917.2519097222,2009-04-14,06:02:45
39.995313,116.326509,0,162,39917.2519675926,2009-04-14,06:02:50
39.995366,116.326456,0,167,39917.252025463,2009-04-14,06:02:55
39.995397,116.326394,0,175,39917.2520833333,2009-04-14,06:03:00
39.995431,116.326354,0,189,39917.2521412037,2009-04-14,06:03:05
39.995493,116.326367,0,196,39917.2521990741,2009-04-14,06:03:10
39.995559,116.326367,0,198,39917.2522569444,2009-04-14,06:03:15
39.995605,116.326333,0,192,39917.2523148148,2009-04-14,06:03:20
39.995624,116.326278,0,186,39917.2523726852,2009-04-14,06:03:25
39.995674,116.326251,0,192,39917.2524305556,2009-04-14,06:03:30
39.995727,116.326269,0,197,39917.2524884259,2009-04-14,06:03:35
39.995744,116.326276,0,190,39917.2525462963,2009-04-14,06:03:40
39.995742,116.326279,0,191,39917.2526041667,2009-04-14,06:03:45
39.995739,116.326284,0,191,39917.252662037,2009-04-14,06:03:50
39.995738,116.326286,0,192,39917.2527199074,2009-04-14,06:03:55
39.995738,116.326286,0,192,39917.2527546296,2009-04-14,06:03:58
39.995738,116.326287,0,192,39917.2527777778,2009-04-14,06:04:00
39.995788,116.326297,0,185,39917.2528356481,2009-04-14,06:04:05
39.995869,116.326276,0,177,39917.2528935185,2009-04-14,06:04:10
39.995987,116.326286,0,165,39917.2529513889,2009-04-14,06:04:15
39.996103,116.326275,0,158,39917.2530092593,2009-04-14,06:04:20
39.996202,116.326404,0,153,39917.2530671296,2009-04-14,06:04:25
39.996319,116.326523,0,150,39917.253125,2009-04-14,06:04:30
39.996396,116.326702,0,142,39917.2531828704,2009-04-14,06:04:35
39.996541,116.326745,0,144,39917.2532407407,2009-04-14,06:04:40
39.996704,116.326766,0,162,39917.2532986111,2009-04-14,06:04:45
39.996877,116.326728,0,170,39917.2533564815,2009-04-14,06:04:50
39.997048,116.326687,0,170,39917.2534143519,2009-04-14,06:04:55
39.997281,116.326734,0,153,39917.2534722222,2009-04-14,06:05:00
39.997474,116.326735,0,140,39917.2535300926,2009-04-14,06:05:05
39.997671,116.326712,0,132,39917.253587963,2009-04-14,06:05:10
39.997863,116.326701,0,127,39917.2536458333,2009-04-14,06:05:15
39.998037,116.3267,0,133,39917.2537037037,2009-04-14,06:05:20
39.998231,116.326735,0,148,39917.2537615741,2009-04-14,06:05:25
39.998418,116.326723,0,144,39917.2538194444,2009-04-14,06:05:30
39.998594,116.326698,0,144,39917.2538773148,2009-04-14,06:05:35
39.99876,116.326639,0,131,39917.2539351852,2009-04-14,06:05:40
39.998926,116.326623,0,120,39917.2539930556,2009-04-14,06:05:45
39.999077,116.326622,0,114,39917.2540509259,2009-04-14,06:05:50
39.999201,116.326665,0,115,39917.2541087963,2009-04-14,06:05:55
39.999301,116.326812,0,113,39917.2541666667,2009-04-14,06:06:00
39.999423,116.326968,0,108,39917.254224537,2009-04-14,06:06:05
39.999574,116.327075,0,109,39917.2542824074,2009-04-14,06:06:10
39.999736,116.327103,0,110,39917.2543402778,2009-04-14,06:06:15
39.999846,116.327186,0,111,39917.2543981481,2009-04-14,06:06:20
39.999872,116.327314,0,110,39917.2544560185,2009-04-14,06:06:25
39.999906,116.327338,0,121,39917.2545138889,2009-04-14,06:06:30
39.999911,116.327352,0,122,39917.2545717593,2009-04-14,06:06:35
39.999913,116.327365,0,121,39917.2546296296,2009-04-14,06:06:40
39.999923,116.327381,0,121,39917.2546875,2009-04-14,06:06:45
39.999958,116.327322,0,121,39917.2547453704,2009-04-14,06:06:50
39.999952,116.327303,0,122,39917.2548032407,2009-04-14,06:06:55
39.999391,116.327383,0,615,39917.411875,2009-04-14,09:53:06
39.999337,116.327328,0,710,39917.4119328704,2009-04-14,09:53:11
39.999185,116.327299,0,859,39917.4119907407,2009-04-14,09:53:16
39.999125,116.327204,0,923,39917.4120486111,2009-04-14,09:53:21
39.999166,116.327108,0,886,39917.4121064815,2009-04-14,09:53:26
39.999203,116.326959,0,873,39917.4121643519,2009-04-14,09:53:31
39.999221,116.326795,0,869,39917.4122222222,2009-04-14,09:53:36
39.999291,116.326638,0,872,39917.4122800926,2009-04-14,09:53:41
39.999282,116.326526,0,872,39917.412337963,2009-04-14,09:53:46
39.999103,116.326784,0,847,39917.4123958333,2009-04-14,09:53:51
39.999155,116.3265,0,828,39917.4124537037,2009-04-14,09:53:56
39.999199,116.326354,0,808,39917.4125115741,2009-04-14,09:54:01
39.999245,116.326235,0,794,39917.4125694444,2009-04-14,09:54:06
39.999387,116.32612,0,749,39917.4126273148,2009-04-14,09:54:11
39.999248,116.326026,0,699,39917.4126851852,2009-04-14,09:54:16
39.999329,116.325947,0,668,39917.4127430556,2009-04-14,09:54:21
39.999481,116.326053,0,621,39917.4128009259,2009-04-14,09:54:26
39.999611,116.326076,0,584,39917.4128587963,2009-04-14,09:54:31
39.999651,116.326027,0,564,39917.4129166667,2009-04-14,09:54:36
39.99976,116.32593,0,555,39917.412974537,2009-04-14,09:54:41
40.000038,116.325723,0,476,39917.4130324074,2009-04-14,09:54:46
40.000139,116.325674,0,467,39917.4130902778,2009-04-14,09:54:51
40.000326,116.325678,0,448,39917.4131481481,2009-04-14,09:54:56
40.000502,116.325653,0,429,39917.4132060185,2009-04-14,09:55:01
40.000728,116.325473,0,389,39917.4132638889,2009-04-14,09:55:06
40.000896,116.325405,0,355,39917.4133217593,2009-04-14,09:55:11
40.001037,116.325449,0,313,39917.4133796296,2009-04-14,09:55:16
40.001137,116.325393,0,262,39917.4134375,2009-04-14,09:55:21
40.001174,116.325319,0,225,39917.4134953704,2009-04-14,09:55:26
40.001192,116.325232,0,199,39917.4135532407,2009-04-14,09:55:31
40.001199,116.325107,0,187,39917.4136111111,2009-04-14,09:55:36
40.001204,116.324996,0,182,39917.4136689815,2009-04-14,09:55:41
40.001211,116.32489,0,179,39917.4137268519,2009-04-14,09:55:46
40.001231,116.324792,0,181,39917.4137847222,2009-04-14,09:55:51
40.001292,116.324727,0,185,39917.4138425926,2009-04-14,09:55:56
40.001374,116.324703,0,180,39917.413900463,2009-04-14,09:56:01
40.001482,116.324734,0,168,39917.4139583333,2009-04-14,09:56:06
40.001576,116.324711,0,154,39917.4140162037,2009-04-14,09:56:11
40.001699,116.324673,0,139,39917.4140740741,2009-04-14,09:56:16
40.001854,116.32449,0,114,39917.4141319444,2009-04-14,09:56:21
40.001987,116.324474,0,108,39917.4141898148,2009-04-14,09:56:26
40.002115,116.32447,0,99,39917.4142476852,2009-04-14,09:56:31
40.002222,116.324532,0,94,39917.4143055556,2009-04-14,09:56:36
40.002282,116.324669,0,97,39917.4143634259,2009-04-14,09:56:41
40.002396,116.324663,0,98,39917.4144212963,2009-04-14,09:56:46
40.002537,116.324671,0,101,39917.4144791667,2009-04-14,09:56:51
40.002679,116.324635,0,114,39917.414537037,2009-04-14,09:56:56
40.002807,116.324607,0,126,39917.4145949074,2009-04-14,09:57:01
40.003003,116.324514,0,104,39917.4146527778,2009-04-14,09:57:06
40.003127,116.324487,0,101,39917.4147106481,2009-04-14,09:57:11
40.003249,116.324491,0,99,39917.4147685185,2009-04-14,09:57:16
40.003362,116.324451,0,99,39917.4148263889,2009-04-14,09:57:21
40.003484,116.324452,0,105,39917.4148842593,2009-04-14,09:57:26
40.003633,116.324461,0,116,39917.4149421296,2009-04-14,09:57:31
40.003766,116.324389,0,111,39917.415,2009-04-14,09:57:36
40.003952,116.324377,0,108,39917.4150578704,2009-04-14,09:57:41
40.004238,116.324385,0,102,39917.4151157407,2009-04-14,09:57:46
40.00445,116.324354,0,86,39917.4151736111,2009-04-14,09:57:51
40.004609,116.324349,0,94,39917.4152314815,2009-04-14,09:57:56
40.004779,116.324343,0,100,39917.4152893518,2009-04-14,09:58:01
40.00492,116.324336,0,110,39917.4153472222,2009-04-14,09:58:06
40.005039,116.324307,0,117,39917.4154050926,2009-04-14,09:58:11
40.005168,116.324268,0,123,39917.415462963,2009-04-14,09:58:16
40.005257,116.324266,0,130,39917.4155208333,2009-04-14,09:58:21
40.005295,116.324276,0,134,39917.4155787037,2009-04-14,09:58:26
40.005383,116.324303,0,138,39917.4156365741,2009-04-14,09:58:31
40.00554,116.324333,0,145,39917.4156944444,2009-04-14,09:58:36
40.005692,116.324358,0,144,39917.4157523148,2009-04-14,09:58:41
40.005888,116.324293,0,120,39917.4158101852,2009-04-14,09:58:46
40.006016,116.324311,0,116,39917.4158680556,2009-04-14,09:58:51
40.006132,116.324312,0,120,39917.4159259259,2009-04-14,09:58:56
40.006232,116.324296,0,119,39917.4159837963,2009-04-14,09:59:01
40.006364,116.324284,0,119,39917.4160416667,2009-04-14,09:59:06
40.006494,116.324277,0,123,39917.416099537,2009-04-14,09:59:11
40.006632,116.324256,0,117,39917.4161574074,2009-04-14,09:59:16
40.00676,116.324279,0,122,39917.4162152778,2009-04-14,09:59:21
40.006901,116.324288,0,123,39917.4162731481,2009-04-14,09:59:26
40.007039,116.324277,0,124,39917.4163310185,2009-04-14,09:59:31
40.007187,116.324251,0,122,39917.4163888889,2009-04-14,09:59:36
40.007337,116.32424,0,115,39917.4164467593,2009-04-14,09:59:41
40.007485,116.324247,0,106,39917.4165046296,2009-04-14,09:59:46
40.007635,116.324277,0,108,39917.4165625,2009-04-14,09:59:51
40.007773,116.324233,0,113,39917.4166203704,2009-04-14,09:59:56
40.007921,116.324231,0,111,39917.4166782407,2009-04-14,10:00:01
40.008065,116.324202,0,107,39917.4167361111,2009-04-14,10:00:06
40.008212,116.32419,0,99,39917.4167939815,2009-04-14,10:00:11
40.008365,116.324177,0,98,39917.4168518518,2009-04-14,10:00:16
40.008522,116.324146,0,104,39917.4169097222,2009-04-14,10:00:21
40.008679,116.324145,0,103,39917.4169675926,2009-04-14,10:00:26
40.008829,116.324125,0,105,39917.417025463,2009-04-14,10:00:31
40.009,116.324128,0,104,39917.4170833333,2009-04-14,10:00:36
40.009126,116.324102,0,97,39917.4171412037,2009-04-14,10:00:41
40.009266,116.324111,0,84,39917.4171990741,2009-04-14,10:00:46
40.009421,116.324093,0,86,39917.4172569444,2009-04-14,10:00:51
40.00954,116.32402,0,89,39917.4173148148,2009-04-14,10:00:56
40.009624,116.323857,0,86,39917.4173726852,2009-04-14,10:01:01
40.009649,116.323662,0,81,39917.4174305556,2009-04-14,10:01:06
40.009669,116.32348,0,72,39917.4174884259,2009-04-14,10:01:11
40.009671,116.323295,0,63,39917.4175462963,2009-04-14,10:01:16
40.009686,116.323112,0,54,39917.4176041667,2009-04-14,10:01:21
40.009675,116.322909,0,44,39917.417662037,2009-04-14,10:01:26
40.009663,116.3228,0,49,39917.4177199074,2009-04-14,10:01:31
40.009694,116.322681,0,43,39917.4177777778,2009-04-14,10:01:36
40.009746,116.322609,0,42,39917.4178356482,2009-04-14,10:01:41
40.009836,116.322556,0,47,39917.4178935185,2009-04-14,10:01:46
40.009909,116.322536,0,53,39917.4179513889,2009-04-14,10:01:51
40.01,116.322423,0,66,39917.4180092593,2009-04-14,10:01:56
40.010036,116.322409,0,66,39917.4180671296,2009-04-14,10:02:01
40.010037,116.322445,0,62,39917.418125,2009-04-14,10:02:06
40.010044,116.322447,0,59,39917.4181828704,2009-04-14,10:02:11
40.010044,116.322446,0,59,39917.4182407407,2009-04-14,10:02:16
40.010043,116.322454,0,58,39917.4182986111,2009-04-14,10:02:21
40.010043,116.322456,0,58,39917.4183564815,2009-04-14,10:02:26
40.010043,116.322456,0,58,39917.4183912037,2009-04-14,10:02:29
40.010044,116.322452,0,58,39917.4184143519,2009-04-14,10:02:31
40.010043,116.322462,0,58,39917.4184722222,2009-04-14,10:02:36
40.010043,116.322462,0,58,39917.4185069444,2009-04-14,10:02:39
40.010046,116.322466,0,58,39917.4185300926,2009-04-14,10:02:41
40.010049,116.32249,0,58,39917.418587963,2009-04-14,10:02:46
40.010053,116.322504,0,58,39917.4186458333,2009-04-14,10:02:51
40.010053,116.322504,0,58,39917.4186805556,2009-04-14,10:02:54
40.010057,116.322499,0,58,39917.4187037037,2009-04-14,10:02:56
40.010079,116.322494,0,58,39917.4187615741,2009-04-14,10:03:01
40.010079,116.322494,0,58,39917.4187962963,2009-04-14,10:03:04
40.010071,116.322501,0,58,39917.4188194444,2009-04-14,10:03:06
40.010064,116.322519,0,58,39917.4188773148,2009-04-14,10:03:11
40.010062,116.322536,0,58,39917.4189351852,2009-04-14,10:03:16
40.009468,116.322883,0,157,39917.434849537,2009-04-14,10:26:11
40.009603,116.32306,0,131,39917.4349074074,2009-04-14,10:26:16
40.009604,116.323167,0,135,39917.4349652778,2009-04-14,10:26:21
40.009589,116.32331,0,118,39917.4350231481,2009-04-14,10:26:26
40.009604,116.323438,0,109,39917.4350810185,2009-04-14,10:26:31
40.009596,116.323577,0,107,39917.4351388889,2009-04-14,10:26:36
40.009615,116.323709,0,104,39917.4351967593,2009-04-14,10:26:41
40.00961,116.323836,0,98,39917.4352546296,2009-04-14,10:26:46
40.009587,116.323957,0,88,39917.4353125,2009-04-14,10:26:51
40.009497,116.323986,0,73,39917.4353703704,2009-04-14,10:26:56
40.009404,116.323981,0,57,39917.4354282407,2009-04-14,10:27:01
40.009295,116.323986,0,41,39917.4354861111,2009-04-14,10:27:06
40.009176,116.32402,0,30,39917.4355439815,2009-04-14,10:27:11
40.009067,116.324058,0,18,39917.4356018519,2009-04-14,10:27:16
40.008961,116.324076,0,9,39917.4356597222,2009-04-14,10:27:21
40.008854,116.324098,0,1,39917.4357175926,2009-04-14,10:27:26
40.00874,116.324114,0,-11,39917.435775463,2009-04-14,10:27:31
40.008634,116.324133,0,-14,39917.4358333333,2009-04-14,10:27:36
40.008534,116.32413,0,-25,39917.4358912037,2009-04-14,10:27:41
40.008421,116.32415,0,-34,39917.4359490741,2009-04-14,10:27:46
40.00833,116.324175,0,-44,39917.4360069444,2009-04-14,10:27:51
40.008212,116.324195,0,-51,39917.4360648148,2009-04-14,10:27:56
40.008109,116.324214,0,-58,39917.4361226852,2009-04-14,10:28:01
40.008,116.324192,0,-64,39917.4361805556,2009-04-14,10:28:06
40.007855,116.324181,0,-37,39917.4362384259,2009-04-14,10:28:11
40.007678,116.324175,0,6,39917.4362962963,2009-04-14,10:28:16
40.007551,116.324163,0,22,39917.4363541667,2009-04-14,10:28:21
40.0074,116.32415,0,38,39917.436412037,2009-04-14,10:28:26
40.007274,116.324146,0,46,39917.4364699074,2009-04-14,10:28:31
40.007154,116.324137,0,57,39917.4365277778,2009-04-14,10:28:36
40.007024,116.324153,0,68,39917.4365856481,2009-04-14,10:28:41
40.006889,116.324159,0,77,39917.4366435185,2009-04-14,10:28:46
40.006787,116.324115,0,83,39917.4367013889,2009-04-14,10:28:51
40.006662,116.324075,0,88,39917.4367592593,2009-04-14,10:28:56
40.006511,116.32419,0,90,39917.4368171296,2009-04-14,10:29:01
40.006379,116.324195,0,95,39917.436875,2009-04-14,10:29:06
40.006236,116.324199,0,99,39917.4369328704,2009-04-14,10:29:11
40.006105,116.324169,0,101,39917.4369907407,2009-04-14,10:29:16
40.005959,116.324188,0,99,39917.4370486111,2009-04-14,10:29:21
40.00583,116.324204,0,93,39917.4371064815,2009-04-14,10:29:26
40.005698,116.32423,0,84,39917.4371643519,2009-04-14,10:29:31
40.00556,116.32425,0,78,39917.4372222222,2009-04-14,10:29:36
40.005503,116.324293,0,64,39917.4372800926,2009-04-14,10:29:41
40.005327,116.324268,0,74,39917.437337963,2009-04-14,10:29:46
40.005185,116.324244,0,75,39917.4373958333,2009-04-14,10:29:51
40.005062,116.324171,0,73,39917.4374537037,2009-04-14,10:29:56
40.004898,116.324232,0,70,39917.4375115741,2009-04-14,10:30:01
40.004779,116.32423,0,64,39917.4375694444,2009-04-14,10:30:06
40.004619,116.324232,0,68,39917.4376273148,2009-04-14,10:30:11
40.004477,116.324213,0,71,39917.4376851852,2009-04-14,10:30:16
40.004334,116.324294,0,75,39917.4377430556,2009-04-14,10:30:21
40.004173,116.324261,0,80,39917.4378009259,2009-04-14,10:30:26
40.004051,116.324251,0,82,39917.4378587963,2009-04-14,10:30:31
40.003939,116.324241,0,84,39917.4379166667,2009-04-14,10:30:36
40.003831,116.324263,0,88,39917.437974537,2009-04-14,10:30:41
40.003689,116.32425,0,91,39917.4380324074,2009-04-14,10:30:46
40.003605,116.324228,0,94,39917.4380902778,2009-04-14,10:30:51
40.003494,116.324272,0,95,39917.4381481481,2009-04-14,10:30:56
40.0034,116.324251,0,95,39917.4382060185,2009-04-14,10:31:01
40.003291,116.324266,0,99,39917.4382638889,2009-04-14,10:31:06
40.003178,116.324269,0,94,39917.4383217593,2009-04-14,10:31:11
40.00304,116.324345,0,88,39917.4383796296,2009-04-14,10:31:16
40.002933,116.324362,0,84,39917.4384375,2009-04-14,10:31:21
40.002828,116.324343,0,86,39917.4384953704,2009-04-14,10:31:26
40.002713,116.324328,0,84,39917.4385532407,2009-04-14,10:31:31
40.002583,116.324323,0,83,39917.4386111111,2009-04-14,10:31:36
40.00246,116.324294,0,81,39917.4386689815,2009-04-14,10:31:41
40.00236,116.324251,0,86,39917.4387268518,2009-04-14,10:31:46
40.002236,116.324262,0,97,39917.4387847222,2009-04-14,10:31:51
40.002078,116.32444,0,99,39917.4388425926,2009-04-14,10:31:56
40.001947,116.324457,0,102,39917.438900463,2009-04-14,10:32:01
40.001833,116.324447,0,95,39917.4389583333,2009-04-14,10:32:06
40.001698,116.324451,0,97,39917.4390162037,2009-04-14,10:32:11
40.001561,116.324461,0,97,39917.4390740741,2009-04-14,10:32:16
40.001437,116.324473,0,99,39917.4391319444,2009-04-14,10:32:21
40.001313,116.324481,0,100,39917.4391898148,2009-04-14,10:32:26
40.001214,116.324488,0,108,39917.4392476852,2009-04-14,10:32:31
40.0011,116.324469,0,112,39917.4393055556,2009-04-14,10:32:36
40.000942,116.324548,0,116,39917.4393634259,2009-04-14,10:32:41
40.000811,116.324582,0,112,39917.4394212963,2009-04-14,10:32:46
40.00065,116.324572,0,110,39917.4394791667,2009-04-14,10:32:51
40.00052,116.324572,0,97,39917.439537037,2009-04-14,10:32:56
40.000387,116.324542,0,94,39917.4395949074,2009-04-14,10:33:01
40.000242,116.32453,0,89,39917.4396527778,2009-04-14,10:33:06
40.000108,116.324565,0,84,39917.4397106481,2009-04-14,10:33:11
40.00001,116.324565,0,81,39917.4397685185,2009-04-14,10:33:16
39.999943,116.324501,0,77,39917.4398263889,2009-04-14,10:33:21
39.99992,116.324385,0,69,39917.4398842593,2009-04-14,10:33:26
39.99991,116.324215,0,62,39917.4399421296,2009-04-14,10:33:31
39.999875,116.324033,0,53,39917.44,2009-04-14,10:33:36
39.999875,116.32388,0,45,39917.4400578704,2009-04-14,10:33:41
39.999864,116.323685,0,40,39917.4401157407,2009-04-14,10:33:46
39.999862,116.323501,0,33,39917.4401736111,2009-04-14,10:33:51
39.999837,116.323251,0,38,39917.4402314815,2009-04-14,10:33:56
39.999772,116.32297,0,49,39917.4402893518,2009-04-14,10:34:01
39.999746,116.322759,0,55,39917.4403472222,2009-04-14,10:34:06
39.999747,116.322556,0,61,39917.4404050926,2009-04-14,10:34:11
39.999772,116.322369,0,63,39917.440462963,2009-04-14,10:34:16
39.999777,116.322174,0,65,39917.4405208333,2009-04-14,10:34:21
39.999724,116.322012,0,71,39917.4405787037,2009-04-14,10:34:26
39.999618,116.321915,0,78,39917.4406365741,2009-04-14,10:34:31
39.999495,116.321871,0,85,39917.4406944444,2009-04-14,10:34:36
39.999387,116.321872,0,88,39917.4407523148,2009-04-14,10:34:41
39.999261,116.321884,0,89,39917.4408101852,2009-04-14,10:34:46
39.99912,116.321899,0,91,39917.4408680556,2009-04-14,10:34:51
39.998983,116.321915,0,87,39917.4409259259,2009-04-14,10:34:56
39.998837,116.321908,0,88,39917.4409837963,2009-04-14,10:35:01
39.998685,116.32195,0,87,39917.4410416667,2009-04-14,10:35:06
39.998531,116.32195,0,83,39917.441099537,2009-04-14,10:35:11
39.998404,116.321941,0,86,39917.4411574074,2009-04-14,10:35:16
39.998351,116.321878,0,87,39917.4412152778,2009-04-14,10:35:21
39.998375,116.32175,0,82,39917.4412731482,2009-04-14,10:35:26
39.998431,116.321616,0,79,39917.4413310185,2009-04-14,10:35:31
39.9984,116.321422,0,88,39917.4413888889,2009-04-14,10:35:36
39.998296,116.321225,0,96,39917.4414467593,2009-04-14,10:35:41
39.998285,116.321036,0,101,39917.4415046296,2009-04-14,10:35:46
39.998308,116.32087,0,104,39917.4415625,2009-04-14,10:35:51
39.998361,116.320715,0,105,39917.4416203704,2009-04-14,10:35:56
39.998414,116.320556,0,104,39917.4416782407,2009-04-14,10:36:01
39.998411,116.32035,0,104,39917.4417361111,2009-04-14,10:36:06
39.998386,116.320183,0,106,39917.4417939815,2009-04-14,10:36:11
39.99839,116.320026,0,108,39917.4418518519,2009-04-14,10:36:16
39.998392,116.319899,0,110,39917.4419097222,2009-04-14,10:36:21
39.998392,116.319755,0,102,39917.4419675926,2009-04-14,10:36:26
39.998382,116.319589,0,100,39917.442025463,2009-04-14,10:36:31
39.998382,116.319433,0,94,39917.4420833333,2009-04-14,10:36:36
39.998312,116.319321,0,87,39917.4421412037,2009-04-14,10:36:41
39.998219,116.319282,0,86,39917.4421990741,2009-04-14,10:36:46
39.998104,116.319265,0,90,39917.4422569444,2009-04-14,10:36:51
39.998003,116.319245,0,86,39917.4423148148,2009-04-14,10:36:56
39.997911,116.319231,0,79,39917.4423726852,2009-04-14,10:37:01
39.997823,116.319238,0,70,39917.4424305556,2009-04-14,10:37:06
39.997731,116.319209,0,60,39917.4424884259,2009-04-14,10:37:11
39.997648,116.31918,0,49,39917.4425462963,2009-04-14,10:37:16
39.997642,116.319106,0,42,39917.4426041667,2009-04-14,10:37:21
39.997662,116.319017,0,35,39917.442662037,2009-04-14,10:37:26
39.997616,116.319,0,47,39917.4427199074,2009-04-14,10:37:31
39.997606,116.318991,0,44,39917.4427777778,2009-04-14,10:37:36
39.997596,116.318982,0,43,39917.4428356481,2009-04-14,10:37:41
39.997582,116.318965,0,42,39917.4428935185,2009-04-14,10:37:46
39.997563,116.318946,0,42,39917.4429513889,2009-04-14,10:37:51
39.997534,116.318925,0,41,39917.4430092593,2009-04-14,10:37:56
39.997498,116.318908,0,41,39917.4430671296,2009-04-14,10:38:01
39.997471,116.318896,0,40,39917.443125,2009-04-14,10:38:06
39.99746,116.318882,0,40,39917.4431828704,2009-04-14,10:38:11
39.997461,116.318848,0,41,39917.4432407407,2009-04-14,10:38:16
39.997457,116.318842,0,41,39917.4432986111,2009-04-14,10:38:21
39.997453,116.318837,0,41,39917.4433564815,2009-04-14,10:38:26
39.997449,116.318831,0,41,39917.4434143519,2009-04-14,10:38:31
39.997451,116.318833,0,41,39917.4434722222,2009-04-14,10:38:36
39.997451,116.318833,0,41,39917.4435069444,2009-04-14,10:38:39
39.997449,116.318832,0,41,39917.4435300926,2009-04-14,10:38:41
39.997434,116.318818,0,42,39917.443587963,2009-04-14,10:38:46
39.997424,116.318808,0,41,39917.4436458333,2009-04-14,10:38:51
39.99741,116.318795,0,41,39917.4437037037,2009-04-14,10:38:56
39.997397,116.318781,0,41,39917.4437615741,2009-04-14,10:39:01
39.997395,116.318779,0,42,39917.4438194444,2009-04-14,10:39:06
39.997395,116.318779,0,42,39917.4438541667,2009-04-14,10:39:09
39.997403,116.318783,0,42,39917.4438773148,2009-04-14,10:39:11
39.997413,116.318782,0,43,39917.4439351852,2009-04-14,10:39:16
39.997412,116.318777,0,43,39917.4439930556,2009-04-14,10:39:21
39.997412,116.318777,0,43,39917.4440277778,2009-04-14,10:39:24
39.997405,116.318771,0,44,39917.4440509259,2009-04-14,10:39:26
39.997396,116.318767,0,45,39917.4441087963,2009-04-14,10:39:31
39.997396,116.318767,0,45,39917.4441435185,2009-04-14,10:39:34
39.997388,116.31876,0,46,39917.4441666667,2009-04-14,10:39:36
39.997375,116.318746,0,47,39917.444224537,2009-04-14,10:39:41
39.997366,116.318725,0,48,39917.4442824074,2009-04-14,10:39:46
39.997358,116.318704,0,49,39917.4443402778,2009-04-14,10:39:51
39.997353,116.318697,0,51,39917.4443981481,2009-04-14,10:39:56
39.997349,116.318704,0,53,39917.4444560185,2009-04-14,10:40:01
39.997349,116.318704,0,53,39917.4444907407,2009-04-14,10:40:04
39.997352,116.318712,0,56,39917.4445138889,2009-04-14,10:40:06
39.997355,116.318722,0,58,39917.4445717593,2009-04-14,10:40:11
39.997361,116.318731,0,61,39917.4446296296,2009-04-14,10:40:16
39.99737,116.318733,0,63,39917.4446875,2009-04-14,10:40:21
39.997388,116.318721,0,67,39917.4447453704,2009-04-14,10:40:26
39.997409,116.318713,0,69,39917.4448032407,2009-04-14,10:40:31
39.997408,116.318687,0,71,39917.4448611111,2009-04-14,10:40:36
39.99741,116.318656,0,73,39917.4449189815,2009-04-14,10:40:41
39.998086,116.320522,0,1170,39917.4486805556,2009-04-14,10:46:06
39.9979,116.318965,0,233,39917.4487384259,2009-04-14,10:46:11
39.997861,116.318723,0,101,39917.4487962963,2009-04-14,10:46:16
39.997849,116.318696,0,87,39917.4488541667,2009-04-14,10:46:21
39.99787,116.318642,0,82,39917.448912037,2009-04-14,10:46:26
39.99788,116.318554,0,77,39917.4489699074,2009-04-14,10:46:31
39.997885,116.318476,0,75,39917.4490277778,2009-04-14,10:46:36
39.997878,116.31844,0,74,39917.4492013889,2009-04-14,10:46:51
39.997878,116.31844,0,74,39917.4492361111,2009-04-14,10:46:54
39.997875,116.318435,0,74,39917.4492592593,2009-04-14,10:46:56
39.997844,116.318461,0,81,39917.4493171296,2009-04-14,10:47:01
39.997711,116.318497,0,98,39917.449375,2009-04-14,10:47:06
39.997604,116.318627,0,129,39917.4494328704,2009-04-14,10:47:11
39.997516,116.318952,0,147,39917.4564351852,2009-04-14,10:57:16
39.997495,116.318967,0,145,39917.4564930556,2009-04-14,10:57:21
39.997492,116.319041,0,143,39917.4565509259,2009-04-14,10:57:26
39.997496,116.319165,0,132,39917.4566087963,2009-04-14,10:57:31
39.997532,116.319265,0,126,39917.4566666667,2009-04-14,10:57:36
39.997613,116.319307,0,123,39917.456724537,2009-04-14,10:57:41
39.997736,116.319323,0,126,39917.4567824074,2009-04-14,10:57:46
39.997841,116.319342,0,124,39917.4568402778,2009-04-14,10:57:51
39.997945,116.31934,0,120,39917.4568981482,2009-04-14,10:57:56
39.998045,116.31934,0,119,39917.4569560185,2009-04-14,10:58:01
39.998138,116.31936,0,128,39917.4570138889,2009-04-14,10:58:06
39.998238,116.319365,0,127,39917.4570717593,2009-04-14,10:58:11
39.998335,116.319382,0,132,39917.4571296296,2009-04-14,10:58:16
39.998362,116.319505,0,126,39917.4571875,2009-04-14,10:58:21
39.998364,116.319641,0,126,39917.4572453704,2009-04-14,10:58:26
39.99838,116.319782,0,119,39917.4573032407,2009-04-14,10:58:31
39.998411,116.319882,0,119,39917.4573611111,2009-04-14,10:58:36
39.998464,116.319921,0,118,39917.4574189815,2009-04-14,10:58:41
39.99848,116.319943,0,117,39917.4574768519,2009-04-14,10:58:46
39.998521,116.31991,0,115,39917.4575347222,2009-04-14,10:58:51
39.998514,116.319896,0,115,39917.4575925926,2009-04-14,10:58:56
39.998494,116.319908,0,115,39917.457650463,2009-04-14,10:59:01
39.998474,116.319893,0,114,39917.4577083333,2009-04-14,10:59:06
39.998472,116.319888,0,114,39917.4577662037,2009-04-14,10:59:11
39.998468,116.319881,0,114,39917.4578240741,2009-04-14,10:59:16
39.998466,116.319877,0,114,39917.4578819444,2009-04-14,10:59:21
39.998466,116.319877,0,114,39917.4579166667,2009-04-14,10:59:24
39.998464,116.319873,0,114,39917.4579398148,2009-04-14,10:59:26
39.998457,116.319888,0,114,39917.4579976852,2009-04-14,10:59:31
39.998444,116.319878,0,115,39917.4580555556,2009-04-14,10:59:36
39.998451,116.319894,0,114,39917.4581134259,2009-04-14,10:59:41
39.998451,116.319894,0,114,39917.4581481481,2009-04-14,10:59:44
39.998455,116.319892,0,115,39917.4581712963,2009-04-14,10:59:46
39.998478,116.31989,0,114,39917.4582291667,2009-04-14,10:59:51
39.998499,116.319896,0,114,39917.458287037,2009-04-14,10:59:56
39.998524,116.319884,0,113,39917.4583449074,2009-04-14,11:00:01
39.998562,116.319896,0,113,39917.4584027778,2009-04-14,11:00:06
39.998566,116.319922,0,107,39917.4584606481,2009-04-14,11:00:11
39.998575,116.319941,0,109,39917.4585185185,2009-04-14,11:00:16
39.998549,116.319933,0,110,39917.4585763889,2009-04-14,11:00:21
39.998545,116.319952,0,110,39917.4586342593,2009-04-14,11:00:26
39.99851,116.319951,0,112,39917.4586921296,2009-04-14,11:00:31
39.998464,116.319963,0,108,39917.45875,2009-04-14,11:00:36
39.99847,116.319947,0,110,39917.4588078704,2009-04-14,11:00:41
39.998479,116.319937,0,110,39917.4588657407,2009-04-14,11:00:46
39.998465,116.319913,0,108,39917.4589236111,2009-04-14,11:00:51
39.99848,116.319909,0,109,39917.4589814815,2009-04-14,11:00:56
39.998482,116.31989,0,109,39917.4590393519,2009-04-14,11:01:01
39.998477,116.319899,0,109,39917.4590972222,2009-04-14,11:01:06
39.998477,116.319931,0,109,39917.4591550926,2009-04-14,11:01:11
39.998486,116.319936,0,109,39917.459212963,2009-04-14,11:01:16
39.998486,116.319936,0,109,39917.4592476852,2009-04-14,11:01:19
39.998488,116.319935,0,109,39917.4592708333,2009-04-14,11:01:21
39.998508,116.319922,0,107,39917.4593287037,2009-04-14,11:01:26
39.99851,116.31992,0,108,39917.4593865741,2009-04-14,11:01:31
39.998512,116.319924,0,108,39917.4594444444,2009-04-14,11:01:36
39.998512,116.319923,0,108,39917.4595023148,2009-04-14,11:01:41
39.998509,116.319919,0,109,39917.4595601852,2009-04-14,11:01:46
39.998507,116.319916,0,109,39917.4596180556,2009-04-14,11:01:51
39.998507,116.319909,0,109,39917.4596759259,2009-04-14,11:01:56
39.998508,116.319905,0,109,39917.4597337963,2009-04-14,11:02:01
39.998506,116.319902,0,109,39917.4597916667,2009-04-14,11:02:06
39.998503,116.319898,0,109,39917.459849537,2009-04-14,11:02:11
39.998496,116.319895,0,110,39917.4599074074,2009-04-14,11:02:16
39.998496,116.319895,0,110,39917.4599421296,2009-04-14,11:02:19
39.998491,116.319901,0,110,39917.4599652778,2009-04-14,11:02:21
39.998473,116.3199,0,110,39917.4600231481,2009-04-14,11:02:26
39.998464,116.31988,0,110,39917.4600810185,2009-04-14,11:02:31
39.998466,116.319883,0,110,39917.4601388889,2009-04-14,11:02:36
39.998467,116.319885,0,110,39917.4601967593,2009-04-14,11:02:41
39.998469,116.319888,0,110,39917.4602546296,2009-04-14,11:02:46
39.998471,116.319892,0,110,39917.4603125,2009-04-14,11:02:51
39.998474,116.319895,0,110,39917.4603703704,2009-04-14,11:02:56
39.998474,116.319895,0,110,39917.4604050926,2009-04-14,11:02:59
39.998475,116.319896,0,110,39917.4604282407,2009-04-14,11:03:01
39.998487,116.319905,0,110,39917.4604861111,2009-04-14,11:03:06
39.998497,116.319915,0,111,39917.4605439815,2009-04-14,11:03:11
39.998501,116.319917,0,111,39917.4606018519,2009-04-14,11:03:16
39.998499,116.319917,0,111,39917.4606597222,2009-04-14,11:03:21
39.998492,116.319915,0,112,39917.4607175926,2009-04-14,11:03:26
39.998488,116.31991,0,112,39917.460775463,2009-04-14,11:03:31
39.998485,116.31991,0,112,39917.4608333333,2009-04-14,11:03:36
39.998488,116.319909,0,112,39917.4608912037,2009-04-14,11:03:41
39.998488,116.319909,0,112,39917.4609259259,2009-04-14,11:03:44
39.998493,116.319905,0,112,39917.4609490741,2009-04-14,11:03:46
39.998498,116.319916,0,112,39917.4610069444,2009-04-14,11:03:51
39.998504,116.319919,0,112,39917.4610648148,2009-04-14,11:03:56
39.998504,116.319916,0,112,39917.4611226852,2009-04-14,11:04:01
39.998497,116.319919,0,112,39917.4611805556,2009-04-14,11:04:06
39.998492,116.319919,0,112,39917.4612384259,2009-04-14,11:04:11
39.998486,116.319916,0,112,39917.4612962963,2009-04-14,11:04:16
39.998486,116.319916,0,112,39917.4613310185,2009-04-14,11:04:19
39.998487,116.319911,0,112,39917.4613541667,2009-04-14,11:04:21
39.998556,116.319999,0,114,39917.461412037,2009-04-14,11:04:26
39.998666,116.320103,0,116,39917.4614699074,2009-04-14,11:04:31
39.998802,116.320163,0,122,39917.4615277778,2009-04-14,11:04:36
39.998915,116.320183,0,124,39917.4615856481,2009-04-14,11:04:41
39.999043,116.320209,0,124,39917.4616435185,2009-04-14,11:04:46
39.999164,116.320229,0,123,39917.4617013889,2009-04-14,11:04:51
39.999287,116.320242,0,122,39917.4617592593,2009-04-14,11:04:56
39.99941,116.320274,0,124,39917.4618171296,2009-04-14,11:05:01
39.999514,116.320324,0,129,39917.461875,2009-04-14,11:05:06
39.999626,116.320371,0,124,39917.4619328704,2009-04-14,11:05:11
39.999674,116.320496,0,120,39917.4619907407,2009-04-14,11:05:16
39.999685,116.320634,0,121,39917.4620486111,2009-04-14,11:05:21
39.999674,116.320789,0,118,39917.4621064815,2009-04-14,11:05:26
39.999662,116.320958,0,119,39917.4621643518,2009-04-14,11:05:31
39.999659,116.321142,0,118,39917.4622222222,2009-04-14,11:05:36
39.999649,116.321324,0,119,39917.4622800926,2009-04-14,11:05:41
39.99964,116.321509,0,113,39917.462337963,2009-04-14,11:05:46
39.999626,116.321693,0,110,39917.4623958333,2009-04-14,11:05:51
39.999632,116.321879,0,107,39917.4624537037,2009-04-14,11:05:56
39.999641,116.322062,0,104,39917.4625115741,2009-04-14,11:06:01
39.99965,116.322258,0,105,39917.4625694444,2009-04-14,11:06:06
39.999667,116.322426,0,103,39917.4626273148,2009-04-14,11:06:11
39.999659,116.322604,0,102,39917.4626851852,2009-04-14,11:06:16
39.999666,116.322799,0,100,39917.4627430556,2009-04-14,11:06:21
39.999686,116.322989,0,102,39917.4628009259,2009-04-14,11:06:26
39.999682,116.32318,0,101,39917.4628587963,2009-04-14,11:06:31
39.99967,116.323377,0,98,39917.4629166667,2009-04-14,11:06:36
39.999663,116.323561,0,99,39917.462974537,2009-04-14,11:06:41
39.999671,116.323761,0,98,39917.4630324074,2009-04-14,11:06:46
39.999683,116.323968,0,99,39917.4630902778,2009-04-14,11:06:51
39.999681,116.324161,0,101,39917.4631481481,2009-04-14,11:06:56
39.999713,116.324366,0,103,39917.4632060185,2009-04-14,11:07:01
39.999738,116.324568,0,107,39917.4632638889,2009-04-14,11:07:06
39.999756,116.324764,0,112,39917.4633217593,2009-04-14,11:07:11
39.99978,116.324972,0,109,39917.4633796296,2009-04-14,11:07:16
39.99976,116.325165,0,109,39917.4634375,2009-04-14,11:07:21
39.999774,116.325376,0,110,39917.4634953704,2009-04-14,11:07:26
39.999755,116.325596,0,118,39917.4635532407,2009-04-14,11:07:31
39.99977,116.3258,0,124,39917.4636111111,2009-04-14,11:07:36
39.999779,116.326008,0,130,39917.4636689815,2009-04-14,11:07:41
39.999776,116.326209,0,131,39917.4637268518,2009-04-14,11:07:46
39.999787,116.326413,0,130,39917.4637847222,2009-04-14,11:07:51
39.999789,116.326601,0,126,39917.4638425926,2009-04-14,11:07:56
39.999791,116.326798,0,125,39917.463900463,2009-04-14,11:08:01
39.999791,116.326983,0,123,39917.4639583333,2009-04-14,11:08:06
39.999801,116.327154,0,122,39917.4640162037,2009-04-14,11:08:11
39.999826,116.327316,0,123,39917.4640740741,2009-04-14,11:08:16
39.999893,116.327379,0,126,39917.4641319444,2009-04-14,11:08:21
39.999925,116.327411,0,130,39917.4641898148,2009-04-14,11:08:26
39.999926,116.327422,0,131,39917.4642476852,2009-04-14,11:08:31
39.999925,116.327422,0,132,39917.4643055556,2009-04-14,11:08:36
39.999925,116.327429,0,132,39917.4643634259,2009-04-14,11:08:41
39.999925,116.327429,0,132,39917.4643981481,2009-04-14,11:08:44
39.999927,116.327428,0,132,39917.4644212963,2009-04-14,11:08:46
39.999962,116.327419,0,132,39917.4644791667,2009-04-14,11:08:51
39.999992,116.327404,0,132,39917.464537037,2009-04-14,11:08:56
40.000017,116.327395,0,132,39917.4645949074,2009-04-14,11:09:01
40.000038,116.327387,0,131,39917.4646527778,2009-04-14,11:09:06
40.000058,116.327375,0,131,39917.4647106482,2009-04-14,11:09:11
40.000077,116.327364,0,131,39917.4647685185,2009-04-14,11:09:16
40.000089,116.327352,0,131,39917.4648263889,2009-04-14,11:09:21
40.000095,116.327338,0,130,39917.4648842593,2009-04-14,11:09:26
40.000104,116.327327,0,130,39917.4649421296,2009-04-14,11:09:31
40.000113,116.327323,0,130,39917.465,2009-04-14,11:09:36
40.000123,116.32733,0,130,39917.4650578704,2009-04-14,11:09:41
40.000132,116.327339,0,130,39917.4651157407,2009-04-14,11:09:46
40.000137,116.327348,0,129,39917.4651736111,2009-04-14,11:09:51
40.000141,116.327359,0,129,39917.4652314815,2009-04-14,11:09:56
40.000147,116.327368,0,129,39917.4652893519,2009-04-14,11:10:01
40.000153,116.327375,0,129,39917.4653472222,2009-04-14,11:10:06
40.000159,116.32738,0,129,39917.4654050926,2009-04-14,11:10:11
40.000166,116.327384,0,129,39917.465462963,2009-04-14,11:10:16
40.000166,116.327384,0,129,39917.4654976852,2009-04-14,11:10:19
40.000172,116.32739,0,128,39917.4655208333,2009-04-14,11:10:21
40.000176,116.327413,0,128,39917.4656365741,2009-04-14,11:10:31
40.00017,116.327428,0,128,39917.4656944444,2009-04-14,11:10:36
39.999995,116.327456,0,132,39917.4658680556,2009-04-14,11:10:51
39.999774,116.327445,0,194,39917.4659259259,2009-04-14,11:10:56
39.999776,116.327423,0,174,39917.4659837963,2009-04-14,11:11:01
39.999838,116.327404,0,200,39917.4660416667,2009-04-14,11:11:06
39.999856,116.327405,0,202,39917.466099537,2009-04-14,11:11:11
39.999862,116.327404,0,202,39917.4661574074,2009-04-14,11:11:16
39.999862,116.327404,0,202,39917.4661921296,2009-04-14,11:11:19
39.999864,116.327409,0,201,39917.4662152778,2009-04-14,11:11:21
39.999845,116.327385,0,200,39917.4662731481,2009-04-14,11:11:26
39.999837,116.327299,0,190,39917.4663310185,2009-04-14,11:11:31
39.999798,116.327179,0,177,39917.4663888889,2009-04-14,11:11:36
39.999689,116.327093,0,171,39917.4664467593,2009-04-14,11:11:41
39.999577,116.327042,0,164,39917.4665046296,2009-04-14,11:11:46
39.99946,116.326972,0,152,39917.4665625,2009-04-14,11:11:51
39.999352,116.32687,0,144,39917.4666203704,2009-04-14,11:11:56
39.999269,116.326753,0,137,39917.4666782407,2009-04-14,11:12:01
39.99915,116.326679,0,125,39917.4667361111,2009-04-14,11:12:06
39.999037,116.326675,0,115,39917.4667939815,2009-04-14,11:12:11
39.998905,116.326679,0,104,39917.4668518519,2009-04-14,11:12:16
39.998799,116.326615,0,97,39917.4669097222,2009-04-14,11:12:21
39.998682,116.326614,0,89,39917.4669675926,2009-04-14,11:12:26
39.998562,116.32663,0,78,39917.467025463,2009-04-14,11:12:31
39.998427,116.326632,0,68,39917.4670833333,2009-04-14,11:12:36
39.998282,116.326645,0,66,39917.4671412037,2009-04-14,11:12:41
39.998172,116.326665,0,63,39917.4671990741,2009-04-14,11:12:46
39.998039,116.326694,0,64,39917.4672569444,2009-04-14,11:12:51
39.997905,116.326701,0,58,39917.4673148148,2009-04-14,11:12:56
39.997786,116.326607,0,62,39917.4673726852,2009-04-14,11:13:01
39.997778,116.326452,0,58,39917.4674305556,2009-04-14,11:13:06
39.997757,116.326319,0,60,39917.4674884259,2009-04-14,11:13:11
39.997649,116.326257,0,65,39917.4675462963,2009-04-14,11:13:16
39.997528,116.326248,0,61,39917.4676041667,2009-04-14,11:13:21
39.997427,116.326246,0,60,39917.467662037,2009-04-14,11:13:26
39.997317,116.326264,0,63,39917.4677199074,2009-04-14,11:13:31
39.997205,116.326263,0,62,39917.4677777778,2009-04-14,11:13:36
39.997121,116.326256,0,63,39917.4678356481,2009-04-14,11:13:41
39.997019,116.326251,0,64,39917.4678935185,2009-04-14,11:13:46
39.996883,116.326195,0,69,39917.4679513889,2009-04-14,11:13:51
39.996776,116.326128,0,73,39917.4680092593,2009-04-14,11:13:56
39.996657,116.326136,0,78,39917.4680671296,2009-04-14,11:14:01
39.996561,116.326155,0,83,39917.468125,2009-04-14,11:14:06
39.996485,116.326184,0,84,39917.4681828704,2009-04-14,11:14:11
39.996383,116.326206,0,82,39917.4682407407,2009-04-14,11:14:16
39.996296,116.326257,0,83,39917.4682986111,2009-04-14,11:14:21
39.996225,116.326314,0,85,39917.4683564815,2009-04-14,11:14:26
39.99612,116.326325,0,85,39917.4684143519,2009-04-14,11:14:31
39.996063,116.326295,0,82,39917.4684722222,2009-04-14,11:14:36
39.995988,116.326272,0,84,39917.4685300926,2009-04-14,11:14:41
39.995845,116.326235,0,83,39917.468587963,2009-04-14,11:14:46
39.995736,116.326189,0,85,39917.4686458333,2009-04-14,11:14:51
39.995642,116.326182,0,86,39917.4687037037,2009-04-14,11:14:56
39.995592,116.326183,0,93,39917.4687615741,2009-04-14,11:15:01
39.995547,116.326214,0,97,39917.4688194444,2009-04-14,11:15:06
39.995534,116.326208,0,98,39917.4688773148,2009-04-14,11:15:11
39.995534,116.326211,0,98,39917.4689351852,2009-04-14,11:15:16
39.995533,116.32621,0,98,39917.4689930556,2009-04-14,11:15:21
39.995533,116.32621,0,98,39917.4690277778,2009-04-14,11:15:24
39.995535,116.326211,0,98,39917.4690509259,2009-04-14,11:15:26
39.995542,116.326224,0,98,39917.4691087963,2009-04-14,11:15:31
39.99552,116.32628,0,103,39917.4691666667,2009-04-14,11:15:36
39.995507,116.326299,0,105,39917.469224537,2009-04-14,11:15:41
39.995485,116.326324,0,105,39917.4692824074,2009-04-14,11:15:46
39.995431,116.326343,0,106,39917.4693402778,2009-04-14,11:15:51
39.995368,116.326347,0,109,39917.4693981481,2009-04-14,11:15:56
39.99531,116.326336,0,109,39917.4694560185,2009-04-14,11:16:01
39.99527,116.326356,0,109,39917.4695138889,2009-04-14,11:16:06
39.995212,116.32636,0,111,39917.4695717593,2009-04-14,11:16:11
39.995174,116.326422,0,108,39917.4696296296,2009-04-14,11:16:16
39.995123,116.326487,0,111,39917.4696875,2009-04-14,11:16:21
39.995065,116.326542,0,112,39917.4697453704,2009-04-14,11:16:26
39.995024,116.326617,0,117,39917.4698032407,2009-04-14,11:16:31
39.994974,116.326663,0,117,39917.4698611111,2009-04-14,11:16:36
39.994902,116.326698,0,118,39917.4699189815,2009-04-14,11:16:41
39.994838,116.32671,0,120,39917.4699768518,2009-04-14,11:16:46
39.994772,116.326729,0,121,39917.4700347222,2009-04-14,11:16:51
39.994693,116.326739,0,123,39917.4700925926,2009-04-14,11:16:56
39.994629,116.32673,0,124,39917.470150463,2009-04-14,11:17:01
39.994574,116.326712,0,124,39917.4702083333,2009-04-14,11:17:06
39.994513,116.326739,0,123,39917.4702662037,2009-04-14,11:17:11
39.994454,116.32673,0,117,39917.4703240741,2009-04-14,11:17:16
39.994384,116.326733,0,112,39917.4703819444,2009-04-14,11:17:21
39.994315,116.326757,0,104,39917.4704398148,2009-04-14,11:17:26
39.994261,116.326763,0,98,39917.4704976852,2009-04-14,11:17:31
39.994211,116.326793,0,91,39917.4705555556,2009-04-14,11:17:36
39.994203,116.326805,0,93,39917.4706134259,2009-04-14,11:17:41
39.994183,116.326803,0,93,39917.4706712963,2009-04-14,11:17:46
39.994159,116.326828,0,93,39917.4707291667,2009-04-14,11:17:51
39.994118,116.326852,0,93,39917.470787037,2009-04-14,11:17:56
39.994079,116.326838,0,92,39917.4708449074,2009-04-14,11:18:01
39.99402,116.326815,0,91,39917.4709027778,2009-04-14,11:18:06
39.993946,116.326842,0,91,39917.4709606481,2009-04-14,11:18:11
39.993877,116.326858,0,92,39917.4710185185,2009-04-14,11:18:16
39.993819,116.326859,0,91,39917.4710763889,2009-04-14,11:18:21
39.993746,116.326836,0,89,39917.4711342593,2009-04-14,11:18:26
39.993701,116.326849,0,82,39917.4711921296,2009-04-14,11:18:31
39.993612,116.326903,0,84,39917.47125,2009-04-14,11:18:36
39.993521,116.326953,0,86,39917.4713078704,2009-04-14,11:18:41
39.993424,116.326945,0,89,39917.4713657407,2009-04-14,11:18:46
39.99337,116.326927,0,85,39917.4714236111,2009-04-14,11:18:51
39.9933,116.326911,0,81,39917.4714814815,2009-04-14,11:18:56
39.993238,116.326932,0,78,39917.4715393518,2009-04-14,11:19:01
39.993161,116.326923,0,75,39917.4715972222,2009-04-14,11:19:06
39.993118,116.326923,0,69,39917.4716550926,2009-04-14,11:19:11
39.993054,116.326944,0,67,39917.471712963,2009-04-14,11:19:16
39.992967,116.326889,0,69,39917.4717708333,2009-04-14,11:19:21
39.992869,116.326905,0,71,39917.4718287037,2009-04-14,11:19:26
39.992791,116.326914,0,71,39917.4718865741,2009-04-14,11:19:31
39.992718,116.326931,0,70,39917.4719444444,2009-04-14,11:19:36
39.992644,116.326962,0,64,39917.4720023148,2009-04-14,11:19:41
39.992575,116.326989,0,60,39917.4720601852,2009-04-14,11:19:46
39.992519,116.327005,0,55,39917.4721180556,2009-04-14,11:19:51
39.992491,116.327039,0,56,39917.4721759259,2009-04-14,11:19:56
39.992449,116.327072,0,50,39917.4722337963,2009-04-14,11:20:01
39.99241,116.327128,0,41,39917.4722916667,2009-04-14,11:20:06
39.992362,116.327175,0,31,39917.472349537,2009-04-14,11:20:11
39.992315,116.327248,0,20,39917.4724074074,2009-04-14,11:20:16
39.992266,116.327287,0,17,39917.4724652778,2009-04-14,11:20:21
39.992234,116.327314,0,11,39917.4725231482,2009-04-14,11:20:26
39.9922,116.327403,0,6,39917.4725810185,2009-04-14,11:20:31
39.992125,116.327492,0,5,39917.4726388889,2009-04-14,11:20:36
39.992082,116.327578,0,2,39917.4726967593,2009-04-14,11:20:41
39.99202,116.327683,0,0,39917.4727546296,2009-04-14,11:20:46
39.991923,116.327796,0,6,39917.4728125,2009-04-14,11:20:51
39.991879,116.32783,0,8,39917.4728703704,2009-04-14,11:20:56
39.991792,116.327845,0,14,39917.4729282407,2009-04-14,11:21:01
39.99176,116.327899,0,22,39917.4729861111,2009-04-14,11:21:06
39.991766,116.327981,0,36,39917.4730439815,2009-04-14,11:21:11
39.99172,116.328061,0,35,39917.4731018519,2009-04-14,11:21:16
39.991731,116.328141,0,37,39917.4731597222,2009-04-14,11:21:21
39.991736,116.328196,0,51,39917.4732175926,2009-04-14,11:21:26
39.991708,116.328284,0,59,39917.473275463,2009-04-14,11:21:31
39.991691,116.328361,0,67,39917.4733333333,2009-04-14,11:21:36
39.991676,116.32846,0,77,39917.4733912037,2009-04-14,11:21:41
39.991636,116.328533,0,80,39917.4734490741,2009-04-14,11:21:46
39.991639,116.328618,0,88,39917.4735069444,2009-04-14,11:21:51
39.991667,116.328688,0,100,39917.4735648148,2009-04-14,11:21:56
39.991682,116.328771,0,103,39917.4736226852,2009-04-14,11:22:01
39.991684,116.32885,0,103,39917.4736805556,2009-04-14,11:22:06
39.991691,116.328918,0,106,39917.4737384259,2009-04-14,11:22:11
39.991701,116.329028,0,109,39917.4737962963,2009-04-14,11:22:16
39.991692,116.32913,0,117,39917.4738541667,2009-04-14,11:22:21
39.99169,116.329257,0,127,39917.473912037,2009-04-14,11:22:26
39.991685,116.329357,0,138,39917.4739699074,2009-04-14,11:22:31
39.991687,116.329437,0,142,39917.4740277778,2009-04-14,11:22:36
39.991674,116.329535,0,139,39917.4740856481,2009-04-14,11:22:41
39.991671,116.329625,0,140,39917.4741435185,2009-04-14,11:22:46
39.991687,116.329715,0,141,39917.4742013889,2009-04-14,11:22:51
39.991687,116.329798,0,141,39917.4742592593,2009-04-14,11:22:56
39.991667,116.329862,0,136,39917.4743171296,2009-04-14,11:23:01
39.991675,116.329961,0,134,39917.474375,2009-04-14,11:23:06
39.991668,116.330037,0,134,39917.4744328704,2009-04-14,11:23:11
39.991683,116.33015,0,136,39917.4744907407,2009-04-14,11:23:16
39.991675,116.330219,0,133,39917.4745486111,2009-04-14,11:23:21
39.991667,116.330279,0,128,39917.4746064815,2009-04-14,11:23:26
39.991655,116.330377,0,127,39917.4746643519,2009-04-14,11:23:31
39.991652,116.330473,0,125,39917.4747222222,2009-04-14,11:23:36
39.99166,116.33057,0,122,39917.4747800926,2009-04-14,11:23:41
39.99166,116.330691,0,127,39917.474837963,2009-04-14,11:23:46
39.991673,116.330803,0,133,39917.4748958333,2009-04-14,11:23:51
39.991688,116.330896,0,130,39917.4749537037,2009-04-14,11:23:56
39.99169,116.330978,0,128,39917.4750115741,2009-04-14,11:24:01
39.991706,116.331085,0,124,39917.4750694444,2009-04-14,11:24:06
39.991696,116.331171,0,118,39917.4751273148,2009-04-14,11:24:11
39.991695,116.331253,0,112,39917.4751851852,2009-04-14,11:24:16
39.991706,116.331305,0,113,39917.4752430556,2009-04-14,11:24:21
39.991749,116.331387,0,111,39917.4753009259,2009-04-14,11:24:26
39.991783,116.331466,0,108,39917.4753587963,2009-04-14,11:24:31
39.991774,116.331484,0,106,39917.4754166667,2009-04-14,11:24:36
39.991774,116.331484,0,106,39917.4754513889,2009-04-14,11:24:39
39.991771,116.331484,0,106,39917.475474537,2009-04-14,11:24:41
39.991781,116.331485,0,105,39917.4755324074,2009-04-14,11:24:46
39.991796,116.331482,0,104,39917.4755902778,2009-04-14,11:24:51
39.991795,116.331481,0,104,39917.4756481481,2009-04-14,11:24:56
39.991797,116.33148,0,103,39917.4757060185,2009-04-14,11:25:01
39.991797,116.33148,0,103,39917.4757407407,2009-04-14,11:25:04
39.991795,116.331479,0,103,39917.4757638889,2009-04-14,11:25:06
39.991859,116.331466,0,103,39917.4758217593,2009-04-14,11:25:11
39.991884,116.331502,0,102,39917.4758796296,2009-04-14,11:25:16
39.99182,116.33152,0,103,39917.4759375,2009-04-14,11:25:21
39.991802,116.33155,0,105,39917.4759953704,2009-04-14,11:25:26
39.991793,116.331549,0,105,39917.4760532407,2009-04-14,11:25:31
39.991788,116.331549,0,105,39917.4761111111,2009-04-14,11:25:36
39.991788,116.331549,0,105,39917.4761458333,2009-04-14,11:25:39
39.991787,116.33155,0,105,39917.4761689815,2009-04-14,11:25:41
39.991662,116.33156,0,105,39917.4762268519,2009-04-14,11:25:46
39.99158,116.331588,0,103,39917.4762847222,2009-04-14,11:25:51
39.991322,116.331625,0,99,39917.4787152778,2009-04-14,11:29:21
39.991262,116.331641,0,99,39917.4787731481,2009-04-14,11:29:26
39.990765,116.331671,0,97,39917.4788310185,2009-04-14,11:29:31
39.990097,116.331712,0,96,39917.4788888889,2009-04-14,11:29:36
39.989213,116.331769,0,96,39917.4789467593,2009-04-14,11:29:41
39.988141,116.331834,0,98,39917.4790046296,2009-04-14,11:29:46
39.987073,116.331841,0,101,39917.4790625,2009-04-14,11:29:51
39.986133,116.331893,0,105,39917.4791203704,2009-04-14,11:29:56
39.985219,116.332026,0,109,39917.4791782407,2009-04-14,11:30:01
39.984334,116.332128,0,111,39917.4792361111,2009-04-14,11:30:06
39.98353,116.332235,0,111,39917.4792939815,2009-04-14,11:30:11
39.982752,116.332361,0,110,39917.4793518518,2009-04-14,11:30:16
39.981965,116.332508,0,110,39917.4794097222,2009-04-14,11:30:21
39.98114,116.332638,0,110,39917.4794675926,2009-04-14,11:30:26
39.980302,116.332773,0,110,39917.479525463,2009-04-14,11:30:31
39.979488,116.332887,0,106,39917.4795833333,2009-04-14,11:30:36
39.97869,116.33303,0,103,39917.4796412037,2009-04-14,11:30:41
39.977945,116.333196,0,101,39917.4796990741,2009-04-14,11:30:46
39.977226,116.333381,0,99,39917.4797569444,2009-04-14,11:30:51
39.976558,116.333525,0,101,39917.4798148148,2009-04-14,11:30:56
39.975998,116.333619,0,106,39917.4798726852,2009-04-14,11:31:01
39.975543,116.333693,0,112,39917.4799305556,2009-04-14,11:31:06
39.975136,116.333729,0,117,39917.4799884259,2009-04-14,11:31:11
39.974853,116.333779,0,121,39917.4800462963,2009-04-14,11:31:16
39.974771,116.333828,0,125,39917.4801041667,2009-04-14,11:31:21
39.974864,116.33381,0,125,39917.480162037,2009-04-14,11:31:26
39.974878,116.333807,0,127,39917.4802199074,2009-04-14,11:31:31
39.974925,116.333768,0,127,39917.4802777778,2009-04-14,11:31:36
39.974927,116.333687,0,132,39917.4803356482,2009-04-14,11:31:41
39.974889,116.333668,0,137,39917.4803935185,2009-04-14,11:31:46
39.974871,116.333668,0,143,39917.4804513889,2009-04-14,11:31:51
39.974862,116.333668,0,143,39917.4805092593,2009-04-14,11:31:56
39.974852,116.333668,0,143,39917.4805671296,2009-04-14,11:32:01
39.974847,116.333667,0,143,39917.480625,2009-04-14,11:32:06
39.974847,116.333667,0,143,39917.4806597222,2009-04-14,11:32:09
39.974842,116.333668,0,143,39917.4806828704,2009-04-14,11:32:11
39.974832,116.333668,0,143,39917.4807407407,2009-04-14,11:32:16
39.974824,116.333668,0,143,39917.4807986111,2009-04-14,11:32:21
39.974816,116.333669,0,143,39917.4808564815,2009-04-14,11:32:26
39.974809,116.333671,0,143,39917.4809143519,2009-04-14,11:32:31
39.974809,116.333671,0,143,39917.4809490741,2009-04-14,11:32:34
39.974812,116.333672,0,143,39917.4809722222,2009-04-14,11:32:36
39.90667,116.472615,0,49,39917.5147685185,2009-04-14,12:21:16
39.906754,116.472397,0,147,39917.5148263889,2009-04-14,12:21:21
39.906719,116.472468,0,164,39917.5148842593,2009-04-14,12:21:26
39.906735,116.472568,0,159,39917.5149421296,2009-04-14,12:21:31
39.906744,116.472727,0,146,39917.515,2009-04-14,12:21:36
39.906736,116.472866,0,145,39917.5150578704,2009-04-14,12:21:41
39.906723,116.472973,0,138,39917.5151157407,2009-04-14,12:21:46
39.906716,116.473069,0,133,39917.5151736111,2009-04-14,12:21:51
39.906716,116.473185,0,127,39917.5152314815,2009-04-14,12:21:56
39.906698,116.473284,0,123,39917.5152893519,2009-04-14,12:22:01
39.906702,116.473384,0,118,39917.5153472222,2009-04-14,12:22:06
39.906686,116.473499,0,110,39917.5154050926,2009-04-14,12:22:11
39.906674,116.473597,0,105,39917.515462963,2009-04-14,12:22:16
39.906677,116.473712,0,102,39917.5155208333,2009-04-14,12:22:21
39.906682,116.473823,0,114,39917.5155787037,2009-04-14,12:22:26
39.906665,116.473908,0,129,39917.5156365741,2009-04-14,12:22:31
39.906693,116.474032,0,130,39917.5156944444,2009-04-14,12:22:36
39.906695,116.474166,0,132,39917.5157523148,2009-04-14,12:22:41
39.906684,116.474308,0,127,39917.5158101852,2009-04-14,12:22:46
39.906644,116.474421,0,127,39917.5158680556,2009-04-14,12:22:51
39.906623,116.474527,0,130,39917.5159259259,2009-04-14,12:22:56
39.906606,116.47462,0,132,39917.5159837963,2009-04-14,12:23:01
39.906598,116.474711,0,131,39917.5160416667,2009-04-14,12:23:06
39.906571,116.474791,0,126,39917.516099537,2009-04-14,12:23:11
39.906551,116.474832,0,124,39917.5161574074,2009-04-14,12:23:16
39.906543,116.474843,0,124,39917.5162152778,2009-04-14,12:23:21
39.906543,116.474846,0,123,39917.5162731481,2009-04-14,12:23:26
39.906542,116.474848,0,123,39917.5163310185,2009-04-14,12:23:31
39.906542,116.474843,0,122,39917.5163888889,2009-04-14,12:23:36
39.906542,116.474843,0,122,39917.5164236111,2009-04-14,12:23:39
39.906541,116.474848,0,122,39917.5164467593,2009-04-14,12:23:41
39.906541,116.474857,0,122,39917.5165046296,2009-04-14,12:23:46
39.906541,116.474863,0,122,39917.5165625,2009-04-14,12:23:51
39.906634,116.475108,0,68,39917.5278472222,2009-04-14,12:40:06
39.90664,116.475271,0,71,39917.5279050926,2009-04-14,12:40:11
39.90674,116.47548,0,76,39917.527962963,2009-04-14,12:40:16
39.906887,116.475649,0,58,39917.5280208333,2009-04-14,12:40:21
39.906838,116.476207,0,36,39917.5280787037,2009-04-14,12:40:26
39.906875,116.476814,0,16,39917.5281365741,2009-04-14,12:40:31
39.906928,116.477439,0,0,39917.5281944444,2009-04-14,12:40:36
39.906937,116.478108,0,-3,39917.5282523148,2009-04-14,12:40:41
39.906911,116.478846,0,0,39917.5283101852,2009-04-14,12:40:46
39.906906,116.479656,0,9,39917.5283680556,2009-04-14,12:40:51
39.906889,116.480477,0,18,39917.5284259259,2009-04-14,12:40:56
39.906882,116.481273,0,24,39917.5284837963,2009-04-14,12:41:01
39.90688,116.481994,0,34,39917.5285416667,2009-04-14,12:41:06
39.906879,116.482603,0,39,39917.528599537,2009-04-14,12:41:11
39.906873,116.482979,0,45,39917.5286574074,2009-04-14,12:41:16
39.906835,116.483348,0,58,39917.5287152778,2009-04-14,12:41:21
39.906834,116.483737,0,65,39917.5287731481,2009-04-14,12:41:26
39.906851,116.484051,0,72,39917.5288310185,2009-04-14,12:41:31
39.906841,116.484303,0,79,39917.5288888889,2009-04-14,12:41:36
39.906833,116.484582,0,82,39917.5289467593,2009-04-14,12:41:41
39.906824,116.484857,0,80,39917.5290046296,2009-04-14,12:41:46
39.906828,116.485049,0,83,39917.5290625,2009-04-14,12:41:51
39.906817,116.485201,0,88,39917.5291203704,2009-04-14,12:41:56
39.90682,116.485345,0,92,39917.5291782407,2009-04-14,12:42:01
39.906821,116.485455,0,98,39917.5292361111,2009-04-14,12:42:06
39.906835,116.485554,0,101,39917.5292939815,2009-04-14,12:42:11
39.906841,116.485691,0,100,39917.5293518519,2009-04-14,12:42:16
39.906841,116.485869,0,103,39917.5294097222,2009-04-14,12:42:21
39.906841,116.485984,0,109,39917.5294675926,2009-04-14,12:42:26
39.906836,116.486045,0,110,39917.529525463,2009-04-14,12:42:31
39.906835,116.486053,0,113,39917.5295833333,2009-04-14,12:42:36
39.906835,116.486053,0,113,39917.5296180556,2009-04-14,12:42:39
39.906835,116.486058,0,113,39917.5296412037,2009-04-14,12:42:41
39.906835,116.486069,0,114,39917.5296990741,2009-04-14,12:42:46
39.906842,116.486199,0,111,39917.5297569444,2009-04-14,12:42:51
39.90682,116.48634,0,112,39917.5298148148,2009-04-14,12:42:56
39.906817,116.486416,0,114,39917.5298726852,2009-04-14,12:43:01
39.906806,116.486443,0,117,39917.5299305556,2009-04-14,12:43:06
39.906804,116.486489,0,120,39917.5299884259,2009-04-14,12:43:11
39.906801,116.486509,0,120,39917.5300462963,2009-04-14,12:43:16
39.906792,116.486572,0,120,39917.5301041667,2009-04-14,12:43:21
39.906798,116.486698,0,120,39917.530162037,2009-04-14,12:43:26
39.90681,116.486868,0,122,39917.5302199074,2009-04-14,12:43:31
39.906813,116.486996,0,117,39917.5302777778,2009-04-14,12:43:36
39.906818,116.487076,0,116,39917.5303356481,2009-04-14,12:43:41
39.906803,116.487085,0,120,39917.5303935185,2009-04-14,12:43:46
39.906799,116.487101,0,119,39917.5304513889,2009-04-14,12:43:51
39.90679,116.487203,0,118,39917.5305092593,2009-04-14,12:43:56
39.906791,116.487274,0,114,39917.5305671296,2009-04-14,12:44:01
39.9068,116.487367,0,110,39917.530625,2009-04-14,12:44:06
39.906796,116.487529,0,116,39917.5306828704,2009-04-14,12:44:11
39.906812,116.487583,0,117,39917.5307407407,2009-04-14,12:44:16
39.906813,116.487612,0,119,39917.5307986111,2009-04-14,12:44:21
39.906819,116.487672,0,121,39917.5308564815,2009-04-14,12:44:26
39.906824,116.487758,0,124,39917.5309143519,2009-04-14,12:44:31
39.90683,116.487832,0,127,39917.5309722222,2009-04-14,12:44:36
39.906835,116.487839,0,128,39917.5310300926,2009-04-14,12:44:41
39.906835,116.487839,0,128,39917.5310648148,2009-04-14,12:44:44
39.906838,116.487834,0,128,39917.531087963,2009-04-14,12:44:46
39.906833,116.487851,0,130,39917.5311458333,2009-04-14,12:44:51
39.906824,116.48795,0,128,39917.5312037037,2009-04-14,12:44:56
39.906833,116.488108,0,128,39917.5312615741,2009-04-14,12:45:01
39.906847,116.488179,0,138,39917.5313194444,2009-04-14,12:45:06
39.906852,116.488199,0,140,39917.5313773148,2009-04-14,12:45:11
39.906858,116.488212,0,143,39917.5314351852,2009-04-14,12:45:16
39.906857,116.488234,0,145,39917.5314930556,2009-04-14,12:45:21
39.906841,116.488327,0,145,39917.5315509259,2009-04-14,12:45:26
39.906839,116.488483,0,147,39917.5316087963,2009-04-14,12:45:31
39.906829,116.488576,0,150,39917.5316666667,2009-04-14,12:45:36
39.906824,116.488641,0,148,39917.531724537,2009-04-14,12:45:41
39.906817,116.488662,0,143,39917.5317824074,2009-04-14,12:45:46
39.906827,116.488675,0,144,39917.5318402778,2009-04-14,12:45:51
39.906838,116.488682,0,148,39917.5318981481,2009-04-14,12:45:56
39.906849,116.488783,0,154,39917.5319560185,2009-04-14,12:46:01
39.906861,116.488844,0,156,39917.5320138889,2009-04-14,12:46:06
39.906879,116.488825,0,158,39917.5320717593,2009-04-14,12:46:11
39.906884,116.48884,0,160,39917.5321296296,2009-04-14,12:46:16
39.906897,116.488923,0,165,39917.5321875,2009-04-14,12:46:21
39.906895,116.488959,0,169,39917.5322453704,2009-04-14,12:46:26
39.906884,116.489019,0,171,39917.5323032407,2009-04-14,12:46:31
39.90687,116.489123,0,170,39917.5323611111,2009-04-14,12:46:36
39.90686,116.489272,0,170,39917.5324189815,2009-04-14,12:46:41
39.90685,116.489366,0,164,39917.5324768518,2009-04-14,12:46:46
39.906839,116.489544,0,154,39917.5325347222,2009-04-14,12:46:51
39.906822,116.489717,0,151,39917.5325925926,2009-04-14,12:46:56
39.906824,116.489803,0,146,39917.532650463,2009-04-14,12:47:01
39.906809,116.48982,0,147,39917.5327083333,2009-04-14,12:47:06
39.906798,116.48982,0,146,39917.5327662037,2009-04-14,12:47:11
39.906807,116.489892,0,141,39917.5328240741,2009-04-14,12:47:16
39.906828,116.489955,0,142,39917.5328819444,2009-04-14,12:47:21
39.9068,116.490046,0,140,39917.5329398148,2009-04-14,12:47:26
39.906794,116.490205,0,137,39917.5329976852,2009-04-14,12:47:31
39.906791,116.490365,0,137,39917.5330555556,2009-04-14,12:47:36
39.906794,116.49052,0,135,39917.5331134259,2009-04-14,12:47:41
39.906796,116.490644,0,134,39917.5331712963,2009-04-14,12:47:46
39.90677,116.490811,0,135,39917.5332291667,2009-04-14,12:47:51
39.906764,116.490903,0,139,39917.533287037,2009-04-14,12:47:56
39.90675,116.491059,0,138,39917.5333449074,2009-04-14,12:48:01
39.906785,116.491208,0,140,39917.5334027778,2009-04-14,12:48:06
39.90681,116.491255,0,144,39917.5334606481,2009-04-14,12:48:11
39.906786,116.491338,0,145,39917.5335185185,2009-04-14,12:48:16
39.906798,116.491463,0,152,39917.5335763889,2009-04-14,12:48:21
39.906807,116.491499,0,158,39917.5336342593,2009-04-14,12:48:26
39.906761,116.491539,0,162,39917.5336921296,2009-04-14,12:48:31
39.906732,116.491627,0,165,39917.53375,2009-04-14,12:48:36
39.90673,116.491721,0,165,39917.5338078704,2009-04-14,12:48:41
39.906736,116.491795,0,162,39917.5338657407,2009-04-14,12:48:46
39.906747,116.491897,0,154,39917.5339236111,2009-04-14,12:48:51
39.906755,116.492014,0,146,39917.5339814815,2009-04-14,12:48:56
39.90677,116.492113,0,143,39917.5340393518,2009-04-14,12:49:01
39.906763,116.492278,0,142,39917.5340972222,2009-04-14,12:49:06
39.906779,116.492431,0,143,39917.5341550926,2009-04-14,12:49:11
39.906813,116.492488,0,147,39917.534212963,2009-04-14,12:49:16
39.906797,116.492534,0,151,39917.5342708333,2009-04-14,12:49:21
39.90677,116.492723,0,156,39917.5343287037,2009-04-14,12:49:26
39.906764,116.492941,0,159,39917.5343865741,2009-04-14,12:49:31
39.906742,116.493128,0,163,39917.5344444444,2009-04-14,12:49:36
39.906736,116.493235,0,163,39917.5345023148,2009-04-14,12:49:41
39.906735,116.493297,0,165,39917.5345601852,2009-04-14,12:49:46
39.906715,116.493454,0,164,39917.5346180556,2009-04-14,12:49:51
39.90671,116.493557,0,161,39917.5346759259,2009-04-14,12:49:56
39.906715,116.493669,0,153,39917.5347337963,2009-04-14,12:50:01
39.906727,116.493751,0,144,39917.5347916667,2009-04-14,12:50:06
39.906737,116.493842,0,139,39917.534849537,2009-04-14,12:50:11
39.906725,116.493947,0,139,39917.5349074074,2009-04-14,12:50:16
39.906715,116.494082,0,137,39917.5349652778,2009-04-14,12:50:21
39.906715,116.494222,0,135,39917.5350231482,2009-04-14,12:50:26
39.90671,116.494315,0,131,39917.5350810185,2009-04-14,12:50:31
39.906744,116.494402,0,130,39917.5351388889,2009-04-14,12:50:36
39.906751,116.494588,0,127,39917.5351967593,2009-04-14,12:50:41
39.906753,116.494702,0,124,39917.5352546296,2009-04-14,12:50:46
39.906745,116.494854,0,124,39917.5353125,2009-04-14,12:50:51
39.906729,116.494995,0,120,39917.5353703704,2009-04-14,12:50:56
39.906731,116.495129,0,116,39917.5354282407,2009-04-14,12:51:01
39.906728,116.495227,0,116,39917.5354861111,2009-04-14,12:51:06
39.906719,116.495313,0,118,39917.5355439815,2009-04-14,12:51:11
39.906706,116.495382,0,118,39917.5356018519,2009-04-14,12:51:16
39.906702,116.495536,0,109,39917.5356597222,2009-04-14,12:51:21
39.90672,116.495616,0,108,39917.5357175926,2009-04-14,12:51:26
39.906733,116.495656,0,105,39917.535775463,2009-04-14,12:51:31
39.906731,116.495712,0,107,39917.5358333333,2009-04-14,12:51:36
39.906725,116.495794,0,104,39917.5358912037,2009-04-14,12:51:41
39.906722,116.495908,0,102,39917.5359490741,2009-04-14,12:51:46
39.906721,116.49596,0,100,39917.5360069444,2009-04-14,12:51:51
39.906721,116.496009,0,103,39917.5360648148,2009-04-14,12:51:56
39.906709,116.496072,0,108,39917.5361226852,2009-04-14,12:52:01
39.906707,116.496191,0,111,39917.5361805556,2009-04-14,12:52:06
39.906713,116.496349,0,113,39917.5362384259,2009-04-14,12:52:11
39.906706,116.496555,0,112,39917.5362962963,2009-04-14,12:52:16
39.906719,116.496733,0,106,39917.5363541667,2009-04-14,12:52:21
39.906731,116.49695,0,109,39917.536412037,2009-04-14,12:52:26
39.906727,116.497127,0,110,39917.5364699074,2009-04-14,12:52:31
39.906716,116.497306,0,110,39917.5365277778,2009-04-14,12:52:36
39.906704,116.497521,0,102,39917.5365856481,2009-04-14,12:52:41
39.9067,116.497793,0,100,39917.5366435185,2009-04-14,12:52:46
39.90671,116.498086,0,103,39917.5367013889,2009-04-14,12:52:51
39.906677,116.498523,0,99,39917.5367592593,2009-04-14,12:52:56
39.906679,116.499073,0,98,39917.5368171296,2009-04-14,12:53:01
39.906689,116.499773,0,92,39917.536875,2009-04-14,12:53:06
39.906698,116.500401,0,98,39917.5369328704,2009-04-14,12:53:11
39.906683,116.501046,0,96,39917.5369907407,2009-04-14,12:53:16
39.906668,116.501762,0,93,39917.5370486111,2009-04-14,12:53:21
39.906619,116.502558,0,87,39917.5371064815,2009-04-14,12:53:26
39.906601,116.503534,0,80,39917.5371643519,2009-04-14,12:53:31
39.906599,116.504571,0,84,39917.5372222222,2009-04-14,12:53:36
39.906613,116.505663,0,86,39917.5372800926,2009-04-14,12:53:41
39.906608,116.506794,0,90,39917.537337963,2009-04-14,12:53:46
39.906588,116.50794,0,93,39917.5373958333,2009-04-14,12:53:51
39.906581,116.509039,0,86,39917.5374537037,2009-04-14,12:53:56
39.906588,116.510131,0,79,39917.5375115741,2009-04-14,12:54:01
39.906589,116.511257,0,75,39917.5375694444,2009-04-14,12:54:06
39.906591,116.512327,0,71,39917.5376273148,2009-04-14,12:54:11
39.906615,116.513371,0,67,39917.5376851852,2009-04-14,12:54:16
39.906719,116.514437,0,67,39917.5377430556,2009-04-14,12:54:21
39.906905,116.515472,0,78,39917.5378009259,2009-04-14,12:54:26
39.907122,116.516541,0,77,39917.5378587963,2009-04-14,12:54:31
39.907345,116.517604,0,78,39917.5379166667,2009-04-14,12:54:36
39.907579,116.518686,0,75,39917.537974537,2009-04-14,12:54:41
39.907792,116.519767,0,69,39917.5380324074,2009-04-14,12:54:46
39.907981,116.520889,0,62,39917.5380902778,2009-04-14,12:54:51
39.908096,116.522011,0,61,39917.5381481481,2009-04-14,12:54:56
39.908158,116.523141,0,74,39917.5382060185,2009-04-14,12:55:01
39.908174,116.524275,0,85,39917.5382638889,2009-04-14,12:55:06
39.908172,116.52536,0,91,39917.5383217593,2009-04-14,12:55:11
39.908176,116.52645,0,96,39917.5383796296,2009-04-14,12:55:16
39.908148,116.52754,0,94,39917.5384375,2009-04-14,12:55:21
39.908139,116.528611,0,87,39917.5384953704,2009-04-14,12:55:26
39.908122,116.529623,0,87,39917.5385532407,2009-04-14,12:55:31
39.908094,116.530601,0,82,39917.5386111111,2009-04-14,12:55:36
39.908082,116.53158,0,79,39917.5386689815,2009-04-14,12:55:41
39.908063,116.532605,0,79,39917.5387268519,2009-04-14,12:55:46
39.908026,116.533682,0,79,39917.5387847222,2009-04-14,12:55:51
39.908009,116.534774,0,82,39917.5388425926,2009-04-14,12:55:56
39.907996,116.5359,0,85,39917.538900463,2009-04-14,12:56:01
39.907983,116.537046,0,92,39917.5389583333,2009-04-14,12:56:06
39.90797,116.538198,0,89,39917.5390162037,2009-04-14,12:56:11
39.907964,116.539308,0,89,39917.5390740741,2009-04-14,12:56:16
39.907957,116.540438,0,90,39917.5391319444,2009-04-14,12:56:21
39.907946,116.541565,0,80,39917.5391898148,2009-04-14,12:56:26
39.907933,116.542668,0,86,39917.5392476852,2009-04-14,12:56:31
39.90793,116.543768,0,85,39917.5393055556,2009-04-14,12:56:36
39.907925,116.544901,0,86,39917.5393634259,2009-04-14,12:56:41
39.907932,116.546031,0,81,39917.5394212963,2009-04-14,12:56:46
39.907929,116.547098,0,81,39917.5394791667,2009-04-14,12:56:51
39.907944,116.548184,0,77,39917.539537037,2009-04-14,12:56:56
39.907972,116.549263,0,76,39917.5395949074,2009-04-14,12:57:01
39.907976,116.550318,0,77,39917.5396527778,2009-04-14,12:57:06
39.907991,116.551473,0,80,39917.5397106481,2009-04-14,12:57:11
39.908016,116.55259,0,83,39917.5397685185,2009-04-14,12:57:16
39.908035,116.553687,0,85,39917.5398263889,2009-04-14,12:57:21
39.908065,116.55479,0,86,39917.5398842593,2009-04-14,12:57:26
39.90811,116.555842,0,92,39917.5399421296,2009-04-14,12:57:31
39.908145,116.556866,0,103,39917.54,2009-04-14,12:57:36
39.908183,116.557891,0,115,39917.5400578704,2009-04-14,12:57:41
39.908196,116.558899,0,122,39917.5401157407,2009-04-14,12:57:46
39.908217,116.559926,0,131,39917.5401736111,2009-04-14,12:57:51
39.908214,116.560955,0,130,39917.5402314815,2009-04-14,12:57:56
39.908221,116.562,0,121,39917.5402893518,2009-04-14,12:58:01
39.908234,116.562987,0,114,39917.5403472222,2009-04-14,12:58:06
39.908242,116.563946,0,103,39917.5404050926,2009-04-14,12:58:11
39.90831,116.564946,0,97,39917.540462963,2009-04-14,12:58:16
39.9084,116.565944,0,84,39917.5405208333,2009-04-14,12:58:21
39.908516,116.566955,0,85,39917.5405787037,2009-04-14,12:58:26
39.908631,116.567964,0,83,39917.5406365741,2009-04-14,12:58:31
39.908748,116.568936,0,92,39917.5406944444,2009-04-14,12:58:36
39.908862,116.569886,0,96,39917.5407523148,2009-04-14,12:58:41
39.908956,116.570818,0,104,39917.5408101852,2009-04-14,12:58:46
39.909037,116.571783,0,106,39917.5408680556,2009-04-14,12:58:51
39.909071,116.572758,0,97,39917.5409259259,2009-04-14,12:58:56
39.909058,116.573762,0,90,39917.5409837963,2009-04-14,12:59:01
39.90901,116.574801,0,90,39917.5410416667,2009-04-14,12:59:06
39.908927,116.575882,0,85,39917.541099537,2009-04-14,12:59:11
39.908803,116.576948,0,86,39917.5411574074,2009-04-14,12:59:16
39.908698,116.577979,0,90,39917.5412152778,2009-04-14,12:59:21
39.908583,116.579014,0,96,39917.5412731481,2009-04-14,12:59:26
39.908472,116.58001,0,102,39917.5413310185,2009-04-14,12:59:31
39.908357,116.581052,0,102,39917.5413888889,2009-04-14,12:59:36
39.908269,116.582121,0,98,39917.5414467593,2009-04-14,12:59:41
39.908204,116.583214,0,97,39917.5415046296,2009-04-14,12:59:46
39.908159,116.584292,0,98,39917.5415625,2009-04-14,12:59:51
39.908131,116.585389,0,100,39917.5416203704,2009-04-14,12:59:56
39.9081,116.586467,0,102,39917.5416782407,2009-04-14,13:00:01
39.908071,116.587511,0,103,39917.5417361111,2009-04-14,13:00:06
39.908047,116.588588,0,105,39917.5417939815,2009-04-14,13:00:11
39.908023,116.58967,0,109,39917.5418518518,2009-04-14,13:00:16
39.907995,116.59074,0,111,39917.5419097222,2009-04-14,13:00:21
39.907985,116.591789,0,112,39917.5419675926,2009-04-14,13:00:26
39.907968,116.592837,0,119,39917.542025463,2009-04-14,13:00:31
39.907956,116.59384,0,126,39917.5420833333,2009-04-14,13:00:36
39.907938,116.594862,0,134,39917.5421412037,2009-04-14,13:00:41
39.907906,116.595892,0,144,39917.5421990741,2009-04-14,13:00:46
39.907862,116.596956,0,144,39917.5422569444,2009-04-14,13:00:51
39.907817,116.598046,0,135,39917.5423148148,2009-04-14,13:00:56
39.907792,116.599159,0,128,39917.5423726852,2009-04-14,13:01:01
39.907754,116.600248,0,121,39917.5424305556,2009-04-14,13:01:06
39.907606,116.601249,0,119,39917.5424884259,2009-04-14,13:01:11
39.907328,116.602194,0,118,39917.5425462963,2009-04-14,13:01:16
39.906944,116.603048,0,129,39917.5426041667,2009-04-14,13:01:21
39.906621,116.603882,0,137,39917.542662037,2009-04-14,13:01:26
39.906426,116.604746,0,150,39917.5427199074,2009-04-14,13:01:31
39.906355,116.605689,0,157,39917.5427777778,2009-04-14,13:01:36
39.906394,116.606698,0,152,39917.5428356482,2009-04-14,13:01:41
39.906528,116.607717,0,135,39917.5428935185,2009-04-14,13:01:46
39.906689,116.608784,0,110,39917.5429513889,2009-04-14,13:01:51
39.906865,116.609865,0,94,39917.5430092593,2009-04-14,13:01:56
39.907043,116.610944,0,87,39917.5430671296,2009-04-14,13:02:01
39.907217,116.612036,0,86,39917.543125,2009-04-14,13:02:06
39.907382,116.613098,0,85,39917.5431828704,2009-04-14,13:02:11
39.907556,116.614125,0,86,39917.5432407407,2009-04-14,13:02:16
39.907823,116.615121,0,87,39917.5432986111,2009-04-14,13:02:21
39.908204,116.616026,0,90,39917.5433564815,2009-04-14,13:02:26
39.90872,116.616815,0,87,39917.5434143519,2009-04-14,13:02:31
39.909333,116.617497,0,82,39917.5434722222,2009-04-14,13:02:36
39.910041,116.618091,0,81,39917.5435300926,2009-04-14,13:02:41
39.910751,116.61864,0,82,39917.543587963,2009-04-14,13:02:46
39.911443,116.619214,0,89,39917.5436458333,2009-04-14,13:02:51
39.912073,116.619901,0,95,39917.5437037037,2009-04-14,13:02:56
39.912605,116.620743,0,100,39917.5437615741,2009-04-14,13:03:01
39.913037,116.621627,0,103,39917.5438194444,2009-04-14,13:03:06
39.913455,116.622538,0,104,39917.5438773148,2009-04-14,13:03:11
39.913879,116.623433,0,105,39917.5439351852,2009-04-14,13:03:16
39.914319,116.624367,0,105,39917.5439930556,2009-04-14,13:03:21
39.914724,116.625256,0,111,39917.5440509259,2009-04-14,13:03:26
39.915054,116.626051,0,125,39917.5441087963,2009-04-14,13:03:31
39.91539,116.626867,0,131,39917.5441666667,2009-04-14,13:03:36
39.915736,116.62766,0,128,39917.544224537,2009-04-14,13:03:41
39.916017,116.628415,0,132,39917.5442824074,2009-04-14,13:03:46
39.916186,116.629047,0,126,39917.5443402778,2009-04-14,13:03:51
39.916311,116.629509,0,129,39917.5443981481,2009-04-14,13:03:56
39.916417,116.629794,0,135,39917.5444560185,2009-04-14,13:04:01
39.916439,116.629878,0,133,39917.5445138889,2009-04-14,13:04:06
39.916426,116.629884,0,134,39917.5445717593,2009-04-14,13:04:11
39.91643,116.629908,0,135,39917.5446296296,2009-04-14,13:04:16
39.916457,116.629968,0,134,39917.5446875,2009-04-14,13:04:21
39.91657,116.630236,0,123,39917.5447453704,2009-04-14,13:04:26
39.916804,116.630665,0,106,39917.5448032407,2009-04-14,13:04:31
39.917094,116.631247,0,88,39917.5448611111,2009-04-14,13:04:36
39.917416,116.631816,0,86,39917.5449189815,2009-04-14,13:04:41
39.917846,116.632392,0,83,39917.5449768519,2009-04-14,13:04:46
39.918361,116.632936,0,84,39917.5450347222,2009-04-14,13:04:51
39.918863,116.633468,0,89,39917.5450925926,2009-04-14,13:04:56
39.919333,116.633993,0,93,39917.545150463,2009-04-14,13:05:01
39.919688,116.634356,0,97,39917.5452083333,2009-04-14,13:05:06
39.919922,116.634414,0,103,39917.5452662037,2009-04-14,13:05:11
39.920155,116.634286,0,107,39917.5453240741,2009-04-14,13:05:16
39.920336,116.634111,0,132,39917.5453819444,2009-04-14,13:05:21
39.920573,116.634009,0,167,39917.5454398148,2009-04-14,13:05:26
39.920808,116.633972,0,175,39917.5454976852,2009-04-14,13:05:31
39.920872,116.633943,0,184,39917.5455555556,2009-04-14,13:05:36
39.920892,116.633924,0,178,39917.5456134259,2009-04-14,13:05:41
39.920937,116.63387,0,177,39917.5456712963,2009-04-14,13:05:46
39.921143,116.633759,0,185,39917.5457291667,2009-04-14,13:05:51
39.92142,116.633646,0,183,39917.545787037,2009-04-14,13:05:56
39.921804,116.633584,0,180,39917.5458449074,2009-04-14,13:06:01
39.922215,116.633512,0,179,39917.5459027778,2009-04-14,13:06:06
39.922677,116.633459,0,178,39917.5459606481,2009-04-14,13:06:11
39.923177,116.633466,0,156,39917.5460185185,2009-04-14,13:06:16
39.923693,116.633395,0,141,39917.5460763889,2009-04-14,13:06:21
39.924167,116.63334,0,135,39917.5461342593,2009-04-14,13:06:26
39.924517,116.633344,0,145,39917.5461921296,2009-04-14,13:06:31
39.924709,116.633394,0,158,39917.54625,2009-04-14,13:06:36
39.924802,116.633431,0,169,39917.5463078704,2009-04-14,13:06:41
39.924813,116.633438,0,171,39917.5463657407,2009-04-14,13:06:46
39.924814,116.633428,0,172,39917.5464236111,2009-04-14,13:06:51
39.924814,116.633428,0,172,39917.5464583333,2009-04-14,13:06:54
39.924813,116.633424,0,172,39917.5464814815,2009-04-14,13:06:56
39.924817,116.633408,0,172,39917.5465393519,2009-04-14,13:07:01
39.92482,116.633398,0,173,39917.5465972222,2009-04-14,13:07:06
39.92482,116.63341,0,173,39917.5466550926,2009-04-14,13:07:11
39.924819,116.633422,0,173,39917.546712963,2009-04-14,13:07:16
39.924817,116.633426,0,173,39917.5467708333,2009-04-14,13:07:21
39.924819,116.633434,0,172,39917.5468287037,2009-04-14,13:07:26
39.924819,116.633434,0,172,39917.5468634259,2009-04-14,13:07:29
39.92482,116.633439,0,172,39917.5468865741,2009-04-14,13:07:31
39.924885,116.633396,0,173,39917.5469444444,2009-04-14,13:07:36
39.925119,116.633392,0,181,39917.5470023148,2009-04-14,13:07:41
39.925404,116.633472,0,175,39917.5470601852,2009-04-14,13:07:46
39.925646,116.633613,0,165,39917.5471180556,2009-04-14,13:07:51
39.925645,116.633908,0,155,39917.5471759259,2009-04-14,13:07:56
39.925571,116.63448,0,137,39917.5472337963,2009-04-14,13:08:01
39.925484,116.635242,0,126,39917.5472916667,2009-04-14,13:08:06
39.925428,116.636052,0,114,39917.547349537,2009-04-14,13:08:11
39.925387,116.636741,0,107,39917.5474074074,2009-04-14,13:08:16
39.925402,116.637004,0,107,39917.5474652778,2009-04-14,13:08:21
39.925417,116.63701,0,103,39917.5475231481,2009-04-14,13:08:26
39.925411,116.637003,0,102,39917.5475810185,2009-04-14,13:08:31
39.925411,116.637003,0,102,39917.5476157407,2009-04-14,13:08:34
39.92541,116.637003,0,101,39917.5476388889,2009-04-14,13:08:36
39.925415,116.636994,0,100,39917.5476967593,2009-04-14,13:08:41
39.925426,116.637059,0,99,39917.5477546296,2009-04-14,13:08:46
39.925448,116.637554,0,93,39917.5478125,2009-04-14,13:08:51
39.925477,116.638166,0,82,39917.5478703704,2009-04-14,13:08:56
39.925444,116.638904,0,75,39917.5479282407,2009-04-14,13:09:01
39.925472,116.639799,0,62,39917.5479861111,2009-04-14,13:09:06
39.925607,116.640671,0,79,39917.5480439815,2009-04-14,13:09:11
39.926003,116.641381,0,76,39917.5481018518,2009-04-14,13:09:16
39.926579,116.641807,0,72,39917.5481597222,2009-04-14,13:09:21
39.927226,116.642115,0,70,39917.5482175926,2009-04-14,13:09:26
39.92779,116.642383,0,72,39917.548275463,2009-04-14,13:09:31
39.928102,116.642682,0,72,39917.5483333333,2009-04-14,13:09:36
39.928015,116.643137,0,70,39917.5483912037,2009-04-14,13:09:41
39.927755,116.643725,0,75,39917.5484490741,2009-04-14,13:09:46
39.927475,116.644466,0,76,39917.5485069444,2009-04-14,13:09:51
39.927218,116.645239,0,79,39917.5485648148,2009-04-14,13:09:56
39.926922,116.646041,0,89,39917.5486226852,2009-04-14,13:10:01
39.926639,116.646866,0,94,39917.5486805556,2009-04-14,13:10:06
39.92633,116.647749,0,99,39917.5487384259,2009-04-14,13:10:11
39.926006,116.648666,0,106,39917.5487962963,2009-04-14,13:10:16
39.925716,116.649529,0,104,39917.5488541667,2009-04-14,13:10:21
39.92551,116.650068,0,101,39917.548912037,2009-04-14,13:10:26
39.925386,116.650403,0,92,39917.5489699074,2009-04-14,13:10:31
39.925289,116.650654,0,85,39917.5490277778,2009-04-14,13:10:36
39.925131,116.650881,0,83,39917.5490856481,2009-04-14,13:10:41
39.924839,116.650834,0,81,39917.5491435185,2009-04-14,13:10:46
39.92452,116.650656,0,91,39917.5492013889,2009-04-14,13:10:51
39.924423,116.650629,0,100,39917.5492592593,2009-04-14,13:10:56
39.924403,116.650625,0,106,39917.5493171296,2009-04-14,13:11:01
39.924401,116.650625,0,106,39917.549375,2009-04-14,13:11:06
39.924401,116.650625,0,106,39917.5494097222,2009-04-14,13:11:09
39.924402,116.650627,0,107,39917.5494328704,2009-04-14,13:11:11
39.924349,116.650624,0,104,39917.5494907407,2009-04-14,13:11:16
39.924086,116.650576,0,98,39917.5495486111,2009-04-14,13:11:21
39.923625,116.650467,0,90,39917.5496064815,2009-04-14,13:11:26
39.92303,116.650273,0,83,39917.5496643518,2009-04-14,13:11:31
39.922393,116.650064,0,78,39917.5497222222,2009-04-14,13:11:36
39.921814,116.649894,0,78,39917.5497800926,2009-04-14,13:11:41
39.921504,116.649773,0,87,39917.549837963,2009-04-14,13:11:46
39.921504,116.649773,0,87,39917.5498726852,2009-04-14,13:11:49
39.921503,116.649765,0,101,39917.5498958333,2009-04-14,13:11:51
39.921524,116.64978,0,102,39917.5499537037,2009-04-14,13:11:56
39.921536,116.649786,0,102,39917.5500115741,2009-04-14,13:12:01
39.921549,116.649792,0,102,39917.5500694444,2009-04-14,13:12:06
39.921563,116.649798,0,102,39917.5501273148,2009-04-14,13:12:11
39.921578,116.649803,0,101,39917.5501851852,2009-04-14,13:12:16
39.921591,116.649808,0,101,39917.5502430556,2009-04-14,13:12:21
39.921599,116.64981,0,100,39917.5503009259,2009-04-14,13:12:26
39.921604,116.649811,0,99,39917.5503587963,2009-04-14,13:12:31
39.921608,116.649811,0,98,39917.5504166667,2009-04-14,13:12:36
39.921612,116.649815,0,97,39917.550474537,2009-04-14,13:12:41
39.921616,116.649821,0,95,39917.5505324074,2009-04-14,13:12:46
39.921623,116.649827,0,93,39917.5505902778,2009-04-14,13:12:51
39.92163,116.649833,0,90,39917.5506481482,2009-04-14,13:12:56
39.921633,116.649834,0,86,39917.5507060185,2009-04-14,13:13:01
39.921634,116.64984,0,82,39917.5507638889,2009-04-14,13:13:06
39.921635,116.64984,0,78,39917.5508217593,2009-04-14,13:13:11
39.92164,116.649843,0,74,39917.5508796296,2009-04-14,13:13:16
39.921646,116.649843,0,70,39917.5509375,2009-04-14,13:13:21
39.92165,116.649845,0,66,39917.5509953704,2009-04-14,13:13:26
39.92165,116.649845,0,66,39917.5510300926,2009-04-14,13:13:29
39.921655,116.649844,0,62,39917.5510532407,2009-04-14,13:13:31
39.921613,116.649831,0,60,39917.5511111111,2009-04-14,13:13:36
39.921485,116.649812,0,59,39917.5511689815,2009-04-14,13:13:41
39.921416,116.649803,0,60,39917.5512268519,2009-04-14,13:13:46
39.921406,116.649794,0,57,39917.5512847222,2009-04-14,13:13:51
39.921406,116.649793,0,57,39917.5513425926,2009-04-14,13:13:56
39.921405,116.649792,0,58,39917.551400463,2009-04-14,13:14:01
39.921405,116.649792,0,58,39917.5514351852,2009-04-14,13:14:04
39.9214,116.64979,0,58,39917.5514583333,2009-04-14,13:14:06
39.921338,116.649795,0,56,39917.5515162037,2009-04-14,13:14:11
39.921179,116.649838,0,56,39917.5515740741,2009-04-14,13:14:16
39.921086,116.650046,0,65,39917.5516319444,2009-04-14,13:14:21
39.921131,116.650632,0,58,39917.5516898148,2009-04-14,13:14:26
39.921201,116.651397,0,39,39917.5517476852,2009-04-14,13:14:31
39.921257,116.652121,0,31,39917.5518055556,2009-04-14,13:14:36
39.921303,116.652759,0,24,39917.5518634259,2009-04-14,13:14:41
39.921397,116.653418,0,41,39917.5519212963,2009-04-14,13:14:46
39.92148,116.654169,0,48,39917.5519791667,2009-04-14,13:14:51
39.921542,116.65501,0,51,39917.552037037,2009-04-14,13:14:56
39.921606,116.655868,0,52,39917.5520949074,2009-04-14,13:15:01
39.921686,116.656755,0,46,39917.5521527778,2009-04-14,13:15:06
39.921759,116.657671,0,46,39917.5522106481,2009-04-14,13:15:11
39.921821,116.658644,0,45,39917.5522685185,2009-04-14,13:15:16
39.921888,116.65966,0,41,39917.5523263889,2009-04-14,13:15:21
39.92196,116.66071,0,39,39917.5523842593,2009-04-14,13:15:26
39.922028,116.661813,0,43,39917.5524421296,2009-04-14,13:15:31
39.922109,116.662957,0,47,39917.5525,2009-04-14,13:15:36
39.922178,116.664076,0,53,39917.5525578704,2009-04-14,13:15:41
39.92226,116.665203,0,53,39917.5526157407,2009-04-14,13:15:46
39.922334,116.666316,0,57,39917.5526736111,2009-04-14,13:15:51
39.922414,116.667432,0,62,39917.5527314815,2009-04-14,13:15:56
39.922483,116.66855,0,60,39917.5527893519,2009-04-14,13:16:01
39.922551,116.669674,0,56,39917.5528472222,2009-04-14,13:16:06
39.922614,116.670816,0,52,39917.5529050926,2009-04-14,13:16:11
39.922657,116.671955,0,54,39917.552962963,2009-04-14,13:16:16
39.922678,116.673078,0,53,39917.5530208333,2009-04-14,13:16:21
39.922664,116.674207,0,55,39917.5530787037,2009-04-14,13:16:26
39.922645,116.675306,0,50,39917.5531365741,2009-04-14,13:16:31
39.922613,116.676364,0,53,39917.5531944444,2009-04-14,13:16:36
39.922573,116.677408,0,56,39917.5532523148,2009-04-14,13:16:41
39.922554,116.678472,0,59,39917.5533101852,2009-04-14,13:16:46
39.922529,116.679516,0,61,39917.5533680556,2009-04-14,13:16:51
39.922516,116.680577,0,57,39917.5534259259,2009-04-14,13:16:56
39.922481,116.681651,0,51,39917.5534837963,2009-04-14,13:17:01
39.922459,116.682752,0,58,39917.5535416667,2009-04-14,13:17:06
39.922435,116.683852,0,64,39917.553599537,2009-04-14,13:17:11
39.92242,116.68495,0,63,39917.5536574074,2009-04-14,13:17:16
39.922402,116.686043,0,57,39917.5537152778,2009-04-14,13:17:21
39.922388,116.687138,0,57,39917.5537731481,2009-04-14,13:17:26
39.922376,116.688246,0,59,39917.5538310185,2009-04-14,13:17:31
39.922368,116.689349,0,57,39917.5538888889,2009-04-14,13:17:36
39.922356,116.690443,0,59,39917.5539467593,2009-04-14,13:17:41
39.922342,116.691557,0,62,39917.5540046296,2009-04-14,13:17:46
39.922343,116.69267,0,64,39917.5540625,2009-04-14,13:17:51
39.922337,116.693781,0,70,39917.5541203704,2009-04-14,13:17:56
39.922329,116.694886,0,73,39917.5541782407,2009-04-14,13:18:01
39.922321,116.695954,0,71,39917.5542361111,2009-04-14,13:18:06
39.922299,116.697036,0,72,39917.5542939815,2009-04-14,13:18:11
39.922291,116.698141,0,70,39917.5543518519,2009-04-14,13:18:16
39.922284,116.699241,0,68,39917.5544097222,2009-04-14,13:18:21
39.922273,116.700325,0,67,39917.5544675926,2009-04-14,13:18:26
39.922257,116.701401,0,61,39917.554525463,2009-04-14,13:18:31
39.922252,116.702469,0,56,39917.5545833333,2009-04-14,13:18:36
39.922227,116.703565,0,54,39917.5546412037,2009-04-14,13:18:41
39.922225,116.704664,0,59,39917.5546990741,2009-04-14,13:18:46
39.922223,116.705775,0,49,39917.5547569444,2009-04-14,13:18:51
39.922237,116.706837,0,39,39917.5548148148,2009-04-14,13:18:56
39.922274,116.707903,0,39,39917.5548726852,2009-04-14,13:19:01
39.922324,116.708966,0,36,39917.5549305556,2009-04-14,13:19:06
39.922406,116.71005,0,40,39917.5549884259,2009-04-14,13:19:11
39.922511,116.711139,0,48,39917.5550462963,2009-04-14,13:19:16
39.922631,116.71222,0,49,39917.5551041667,2009-04-14,13:19:21
39.922769,116.713297,0,48,39917.555162037,2009-04-14,13:19:26
39.922931,116.714369,0,51,39917.5552199074,2009-04-14,13:19:31
39.923141,116.715445,0,62,39917.5552777778,2009-04-14,13:19:36
39.923389,116.716511,0,61,39917.5553356481,2009-04-14,13:19:41
39.92365,116.717532,0,46,39917.5553935185,2009-04-14,13:19:46
39.923904,116.718585,0,49,39917.5554513889,2009-04-14,13:19:51
39.924173,116.719623,0,52,39917.5555092593,2009-04-14,13:19:56
39.924436,116.720653,0,52,39917.5555671296,2009-04-14,13:20:01
39.924695,116.721672,0,52,39917.555625,2009-04-14,13:20:06
39.924956,116.722704,0,55,39917.5556828704,2009-04-14,13:20:11
39.925219,116.723747,0,51,39917.5557407407,2009-04-14,13:20:16
39.925462,116.724781,0,44,39917.5557986111,2009-04-14,13:20:21
39.925713,116.725806,0,40,39917.5558564815,2009-04-14,13:20:26
39.92597,116.726829,0,50,39917.5559143518,2009-04-14,13:20:31
39.926224,116.727836,0,53,39917.5559722222,2009-04-14,13:20:36
39.926487,116.728864,0,61,39917.5560300926,2009-04-14,13:20:41
39.926745,116.729891,0,60,39917.556087963,2009-04-14,13:20:46
39.926996,116.730902,0,60,39917.5561458333,2009-04-14,13:20:51
39.927236,116.731884,0,62,39917.5562037037,2009-04-14,13:20:56
39.927485,116.732878,0,58,39917.5562615741,2009-04-14,13:21:01
39.927727,116.733898,0,53,39917.5563194444,2009-04-14,13:21:06
39.927966,116.734921,0,48,39917.5563773148,2009-04-14,13:21:11
39.928219,116.73599,0,41,39917.5564351852,2009-04-14,13:21:16
39.928471,116.737055,0,29,39917.5564930556,2009-04-14,13:21:21
39.928726,116.73813,0,31,39917.5565509259,2009-04-14,13:21:26
39.929012,116.739229,0,30,39917.5566087963,2009-04-14,13:21:31
39.929302,116.740315,0,26,39917.5566666667,2009-04-14,13:21:36
39.929569,116.741397,0,25,39917.556724537,2009-04-14,13:21:41
39.92985,116.742483,0,26,39917.5567824074,2009-04-14,13:21:46
39.930138,116.743581,0,28,39917.5568402778,2009-04-14,13:21:51
39.930414,116.744678,0,35,39917.5568981481,2009-04-14,13:21:56
39.930679,116.745785,0,39,39917.5569560185,2009-04-14,13:22:01
39.930928,116.74687,0,43,39917.5570138889,2009-04-14,13:22:06
39.931202,116.747912,0,40,39917.5570717593,2009-04-14,13:22:11
39.931473,116.748978,0,37,39917.5571296296,2009-04-14,13:22:16
39.931725,116.750041,0,33,39917.5571875,2009-04-14,13:22:21
39.931994,116.751111,0,35,39917.5572453704,2009-04-14,13:22:26
39.932244,116.752155,0,37,39917.5573032407,2009-04-14,13:22:31
39.932516,116.753205,0,46,39917.5573611111,2009-04-14,13:22:36
39.932756,116.754193,0,49,39917.5574189815,2009-04-14,13:22:41
39.932994,116.755171,0,49,39917.5574768518,2009-04-14,13:22:46
39.933238,116.756166,0,51,39917.5575347222,2009-04-14,13:22:51
39.933483,116.757155,0,54,39917.5575925926,2009-04-14,13:22:56
39.933675,116.758107,0,59,39917.557650463,2009-04-14,13:23:01
39.933793,116.75889,0,66,39917.5577083333,2009-04-14,13:23:06
39.933893,116.759383,0,59,39917.5577662037,2009-04-14,13:23:11
39.933951,116.759557,0,59,39917.5578240741,2009-04-14,13:23:16
39.934048,116.759817,0,40,39917.5578819444,2009-04-14,13:23:21
39.934291,116.760278,0,49,39917.5579398148,2009-04-14,13:23:26
39.934619,116.760921,0,45,39917.5579976852,2009-04-14,13:23:31
39.934961,116.761701,0,33,39917.5580555556,2009-04-14,13:23:36
39.935327,116.762554,0,21,39917.5581134259,2009-04-14,13:23:41
39.935712,116.763411,0,27,39917.5581712963,2009-04-14,13:23:46
39.936099,116.764299,0,30,39917.5582291667,2009-04-14,13:23:51
39.936507,116.765212,0,31,39917.558287037,2009-04-14,13:23:56
39.936926,116.766146,0,32,39917.5583449074,2009-04-14,13:24:01
39.937334,116.767088,0,33,39917.5584027778,2009-04-14,13:24:06
39.937741,116.76805,0,31,39917.5584606482,2009-04-14,13:24:11
39.93809,116.769032,0,31,39917.5585185185,2009-04-14,13:24:16
39.93842,116.770051,0,33,39917.5585763889,2009-04-14,13:24:21
39.938684,116.771117,0,36,39917.5586342593,2009-04-14,13:24:26
39.938876,116.772223,0,37,39917.5586921296,2009-04-14,13:24:31
39.939041,116.773326,0,40,39917.55875,2009-04-14,13:24:36
39.93922,116.774404,0,44,39917.5588078704,2009-04-14,13:24:41
39.939373,116.77548,0,43,39917.5588657407,2009-04-14,13:24:46
39.939526,116.776538,0,36,39917.5589236111,2009-04-14,13:24:51
39.939678,116.777616,0,37,39917.5589814815,2009-04-14,13:24:56
39.939846,116.778703,0,45,39917.5590393519,2009-04-14,13:25:01
39.940015,116.779812,0,52,39917.5590972222,2009-04-14,13:25:06
39.940176,116.780925,0,65,39917.5591550926,2009-04-14,13:25:11
39.940347,116.782041,0,73,39917.559212963,2009-04-14,13:25:16
39.940522,116.783091,0,83,39917.5592708333,2009-04-14,13:25:21
39.940674,116.784094,0,85,39917.5593287037,2009-04-14,13:25:26
39.940796,116.785052,0,81,39917.5593865741,2009-04-14,13:25:31
39.940914,116.786,0,71,39917.5594444444,2009-04-14,13:25:36
39.941037,116.786873,0,68,39917.5595023148,2009-04-14,13:25:41
39.941138,116.787591,0,61,39917.5595601852,2009-04-14,13:25:46
39.94123,116.788199,0,60,39917.5596180556,2009-04-14,13:25:51
39.941306,116.788765,0,67,39917.5596759259,2009-04-14,13:25:56
39.941366,116.789273,0,71,39917.5597337963,2009-04-14,13:26:01
39.941416,116.789594,0,71,39917.5597916667,2009-04-14,13:26:06
39.941459,116.789621,0,64,39917.559849537,2009-04-14,13:26:11
39.941459,116.789621,0,64,39917.5598842593,2009-04-14,13:26:14
39.941461,116.789623,0,65,39917.5599074074,2009-04-14,13:26:16
39.941487,116.789748,0,68,39917.5599652778,2009-04-14,13:26:21
39.941493,116.79016,0,74,39917.5600231481,2009-04-14,13:26:26
39.94154,116.790734,0,68,39917.5600810185,2009-04-14,13:26:31
39.941638,116.79144,0,73,39917.5601388889,2009-04-14,13:26:36
39.941733,116.792156,0,68,39917.5601967593,2009-04-14,13:26:41
39.941812,116.792835,0,56,39917.5602546296,2009-04-14,13:26:46
39.941891,116.793417,0,52,39917.5603125,2009-04-14,13:26:51
39.941984,116.793902,0,56,39917.5603703704,2009-04-14,13:26:56
39.942067,116.794363,0,58,39917.5604282407,2009-04-14,13:27:01
39.94214,116.794781,0,61,39917.5604861111,2009-04-14,13:27:06
39.942189,116.795175,0,70,39917.5605439815,2009-04-14,13:27:11
39.942234,116.795482,0,63,39917.5606018519,2009-04-14,13:27:16
39.942271,116.795618,0,73,39917.5606597222,2009-04-14,13:27:21
39.942307,116.795696,0,100,39917.5607175926,2009-04-14,13:27:26
39.94231,116.795713,0,104,39917.560775463,2009-04-14,13:27:31
39.942309,116.795706,0,105,39917.5608333333,2009-04-14,13:27:36
39.942307,116.795698,0,106,39917.5608912037,2009-04-14,13:27:41
39.942305,116.79569,0,107,39917.5609490741,2009-04-14,13:27:46
39.942306,116.795688,0,107,39917.5610069444,2009-04-14,13:27:51
39.942305,116.795685,0,107,39917.5610648148,2009-04-14,13:27:56
39.942305,116.795683,0,107,39917.5611226852,2009-04-14,13:28:01
39.942304,116.795682,0,108,39917.5611805556,2009-04-14,13:28:06
39.942304,116.795682,0,108,39917.5612152778,2009-04-14,13:28:09
39.942304,116.795683,0,108,39917.5612384259,2009-04-14,13:28:11
39.942346,116.795815,0,113,39917.5612962963,2009-04-14,13:28:16
39.942451,116.795867,0,123,39917.5613541667,2009-04-14,13:28:21
39.942655,116.795754,0,129,39917.561412037,2009-04-14,13:28:26
39.942879,116.79565,0,136,39917.5614699074,2009-04-14,13:28:31
39.943215,116.795534,0,136,39917.5615277778,2009-04-14,13:28:36
39.943492,116.795427,0,152,39917.5615856481,2009-04-14,13:28:41
39.94366,116.79548,0,151,39917.5616435185,2009-04-14,13:28:46
39.943691,116.795498,0,157,39917.5617013889,2009-04-14,13:28:51
39.943691,116.795498,0,157,39917.5617361111,2009-04-14,13:28:54
39.943697,116.795497,0,160,39917.5617592593,2009-04-14,13:28:56
39.943769,116.795488,0,160,39917.5618171296,2009-04-14,13:29:01
39.944037,116.795439,0,168,39917.561875,2009-04-14,13:29:06
39.944455,116.795335,0,170,39917.5619328704,2009-04-14,13:29:11
39.945002,116.795135,0,164,39917.5619907407,2009-04-14,13:29:16
39.945554,116.794986,0,154,39917.5620486111,2009-04-14,13:29:21
39.946059,116.794873,0,150,39917.5621064815,2009-04-14,13:29:26
39.946323,116.794828,0,119,39917.5621643519,2009-04-14,13:29:31
39.946371,116.794817,0,113,39917.5622222222,2009-04-14,13:29:36
39.946371,116.794817,0,113,39917.5622569444,2009-04-14,13:29:39
39.94637,116.794818,0,111,39917.5622800926,2009-04-14,13:29:41
39.946418,116.794799,0,114,39917.562337963,2009-04-14,13:29:46
39.946502,116.79476,0,116,39917.5623958333,2009-04-14,13:29:51
39.946552,116.794754,0,117,39917.5624537037,2009-04-14,13:29:56
39.946575,116.794752,0,118,39917.5625115741,2009-04-14,13:30:01
39.946589,116.794753,0,116,39917.5625694444,2009-04-14,13:30:06
39.946589,116.794753,0,116,39917.5626041667,2009-04-14,13:30:09
39.946596,116.79475,0,116,39917.5626273148,2009-04-14,13:30:11
39.946687,116.794713,0,119,39917.5626851852,2009-04-14,13:30:16
39.946873,116.794645,0,116,39917.5627430556,2009-04-14,13:30:21
39.947113,116.794563,0,113,39917.5628009259,2009-04-14,13:30:26
39.947399,116.794406,0,109,39917.5628587963,2009-04-14,13:30:31
39.947844,116.79416,0,97,39917.5629166667,2009-04-14,13:30:36
39.94836,116.793896,0,81,39917.562974537,2009-04-14,13:30:41
39.948883,116.793636,0,72,39917.5630324074,2009-04-14,13:30:46
39.949409,116.79336,0,65,39917.5630902778,2009-04-14,13:30:51
39.949882,116.793094,0,58,39917.5631481481,2009-04-14,13:30:56
39.950249,116.792953,0,62,39917.5632060185,2009-04-14,13:31:01
39.950433,116.792961,0,80,39917.5632638889,2009-04-14,13:31:06
39.950432,116.792988,0,81,39917.5633217593,2009-04-14,13:31:11
39.950435,116.792988,0,82,39917.5633796296,2009-04-14,13:31:16
39.950435,116.792988,0,82,39917.5634143518,2009-04-14,13:31:19
39.950443,116.792985,0,82,39917.5634375,2009-04-14,13:31:21
39.950552,116.792956,0,88,39917.5634953704,2009-04-14,13:31:26
39.950714,116.793134,0,89,39917.5635532407,2009-04-14,13:31:31
39.950791,116.793491,0,93,39917.5636111111,2009-04-14,13:31:36
39.950859,116.793922,0,95,39917.5636689815,2009-04-14,13:31:41
39.950926,116.794458,0,95,39917.5637268518,2009-04-14,13:31:46
39.95104,116.795144,0,106,39917.5637847222,2009-04-14,13:31:51
39.951138,116.795869,0,108,39917.5638425926,2009-04-14,13:31:56
39.95122,116.796601,0,112,39917.563900463,2009-04-14,13:32:01
39.951263,116.797293,0,108,39917.5639583333,2009-04-14,13:32:06
39.951357,116.797976,0,109,39917.5640162037,2009-04-14,13:32:11
39.951461,116.798469,0,114,39917.5640740741,2009-04-14,13:32:16
39.951483,116.798516,0,113,39917.5641319444,2009-04-14,13:32:21
39.951487,116.798499,0,113,39917.5641898148,2009-04-14,13:32:26
39.95148,116.798519,0,114,39917.5642476852,2009-04-14,13:32:31
39.951443,116.79859,0,127,39917.5643055556,2009-04-14,13:32:36
39.951421,116.798621,0,128,39917.5643634259,2009-04-14,13:32:41
39.951392,116.798659,0,131,39917.5644212963,2009-04-14,13:32:46
39.951401,116.798733,0,140,39917.5644791667,2009-04-14,13:32:51
39.951408,116.798795,0,144,39917.564537037,2009-04-14,13:32:56
39.951449,116.798861,0,143,39917.5645949074,2009-04-14,13:33:01
39.951447,116.798896,0,143,39917.5646527778,2009-04-14,13:33:06
39.95149,116.798933,0,143,39917.5647106481,2009-04-14,13:33:11
39.951516,116.79898,0,146,39917.5647685185,2009-04-14,13:33:16
39.951548,116.799126,0,148,39917.5648263889,2009-04-14,13:33:21
39.951543,116.79927,0,148,39917.5648842593,2009-04-14,13:33:26
39.95156,116.799408,0,142,39917.5649421296,2009-04-14,13:33:31
39.951564,116.799504,0,136,39917.565,2009-04-14,13:33:36
39.951586,116.799602,0,128,39917.5650578704,2009-04-14,13:33:41
39.9516,116.799675,0,122,39917.5651157407,2009-04-14,13:33:46
39.951612,116.799732,0,114,39917.5651736111,2009-04-14,13:33:51
39.951607,116.799778,0,110,39917.5652314815,2009-04-14,13:33:56
39.951609,116.799837,0,108,39917.5652893518,2009-04-14,13:34:01
39.951617,116.799934,0,112,39917.5653472222,2009-04-14,13:34:06
39.951612,116.800021,0,116,39917.5654050926,2009-04-14,13:34:11
39.95165,116.800131,0,117,39917.565462963,2009-04-14,13:34:16
39.951682,116.800212,0,118,39917.5655208333,2009-04-14,13:34:21
39.951713,116.80032,0,117,39917.5655787037,2009-04-14,13:34:26
39.951715,116.800399,0,117,39917.5656365741,2009-04-14,13:34:31
39.951742,116.800516,0,114,39917.5656944444,2009-04-14,13:34:36
39.951734,116.800612,0,116,39917.5657523148,2009-04-14,13:34:41
39.951728,116.800707,0,107,39917.5658101852,2009-04-14,13:34:46
39.951744,116.800793,0,101,39917.5658680556,2009-04-14,13:34:51
39.951744,116.800884,0,97,39917.5659259259,2009-04-14,13:34:56
39.951726,116.800955,0,96,39917.5659837963,2009-04-14,13:35:01
39.951716,116.80101,0,95,39917.5660416667,2009-04-14,13:35:06
39.951729,116.801124,0,99,39917.566099537,2009-04-14,13:35:11
39.951736,116.80119,0,97,39917.5661574074,2009-04-14,13:35:16
39.951743,116.8013,0,94,39917.5662152778,2009-04-14,13:35:21
39.951759,116.801381,0,93,39917.5662731482,2009-04-14,13:35:26
39.951762,116.801451,0,90,39917.5663310185,2009-04-14,13:35:31
39.951778,116.801542,0,87,39917.5663888889,2009-04-14,13:35:36
39.951789,116.801632,0,87,39917.5664467593,2009-04-14,13:35:41
39.951814,116.801723,0,85,39917.5665046296,2009-04-14,13:35:46
39.95163,116.801474,0,118,39917.5721180556,2009-04-14,13:43:51
39.951605,116.801475,0,118,39917.5721759259,2009-04-14,13:43:56
39.951585,116.801494,0,118,39917.5722337963,2009-04-14,13:44:01
39.951571,116.801531,0,118,39917.5722916667,2009-04-14,13:44:06
39.951565,116.801561,0,118,39917.572349537,2009-04-14,13:44:11
39.951555,116.801573,0,118,39917.5724074074,2009-04-14,13:44:16
39.951551,116.801584,0,118,39917.5724652778,2009-04-14,13:44:21
39.951578,116.801626,0,118,39917.5725231481,2009-04-14,13:44:26
39.951634,116.801655,0,118,39917.5725810185,2009-04-14,13:44:31
39.951654,116.801644,0,117,39917.5726388889,2009-04-14,13:44:36
39.951659,116.801612,0,117,39917.5726967593,2009-04-14,13:44:41
39.95166,116.801592,0,116,39917.5727546296,2009-04-14,13:44:46
39.951666,116.801567,0,116,39917.5728125,2009-04-14,13:44:51
39.95167,116.80158,0,116,39917.5728703704,2009-04-14,13:44:56
39.951702,116.801609,0,115,39917.5729282407,2009-04-14,13:45:01
39.951702,116.80161,0,115,39917.5729861111,2009-04-14,13:45:06
39.951701,116.801613,0,114,39917.5730439815,2009-04-14,13:45:11
39.951701,116.801613,0,114,39917.5730787037,2009-04-14,13:45:14
39.951702,116.801621,0,114,39917.5731018518,2009-04-14,13:45:16
39.951692,116.801628,0,113,39917.5731597222,2009-04-14,13:45:21
39.951662,116.801619,0,113,39917.5732175926,2009-04-14,13:45:26
39.951715,116.801533,0,112,39917.573275463,2009-04-14,13:45:31
39.951737,116.801507,0,112,39917.5733333333,2009-04-14,13:45:36
39.951734,116.801517,0,112,39917.5733912037,2009-04-14,13:45:41
39.951733,116.801523,0,111,39917.5734490741,2009-04-14,13:45:46
39.951732,116.801523,0,111,39917.5735069444,2009-04-14,13:45:51
39.95173,116.80153,0,111,39917.5735648148,2009-04-14,13:45:56
39.95173,116.80153,0,111,39917.573599537,2009-04-14,13:45:59
39.951729,116.801537,0,111,39917.5736226852,2009-04-14,13:46:01
39.951724,116.801565,0,113,39917.5736805556,2009-04-14,13:46:06
39.951711,116.801617,0,118,39917.5737384259,2009-04-14,13:46:11
39.95173,116.801643,0,122,39917.5737962963,2009-04-14,13:46:16
39.951768,116.801657,0,122,39917.5738541667,2009-04-14,13:46:21
39.951805,116.801672,0,116,39917.573912037,2009-04-14,13:46:26
39.951805,116.801672,0,116,39917.5739467593,2009-04-14,13:46:29
39.951806,116.801676,0,110,39917.5739699074,2009-04-14,13:46:31
39.95182,116.801671,0,110,39917.5740277778,2009-04-14,13:46:36
39.951832,116.801676,0,108,39917.5740856482,2009-04-14,13:46:41
39.951846,116.801719,0,108,39917.5741435185,2009-04-14,13:46:46
39.95188,116.801731,0,105,39917.5742013889,2009-04-14,13:46:51
39.951931,116.801725,0,104,39917.5742592593,2009-04-14,13:46:56
39.951957,116.801703,0,106,39917.5743171296,2009-04-14,13:47:01
39.951948,116.801705,0,108,39917.574375,2009-04-14,13:47:06
39.951925,116.801665,0,115,39917.5744328704,2009-04-14,13:47:11
39.951925,116.801665,0,115,39917.5744675926,2009-04-14,13:47:14
39.951923,116.801673,0,116,39917.5744907407,2009-04-14,13:47:16
39.95197,116.801706,0,122,39917.5745486111,2009-04-14,13:47:21
39.952003,116.801727,0,125,39917.5746064815,2009-04-14,13:47:26
39.952033,116.801866,0,123,39917.5746643519,2009-04-14,13:47:31
39.952072,116.801987,0,123,39917.5747222222,2009-04-14,13:47:36
39.952106,116.801992,0,122,39917.5747800926,2009-04-14,13:47:41
39.952131,116.801975,0,123,39917.574837963,2009-04-14,13:47:46
39.952201,116.801963,0,127,39917.5748958333,2009-04-14,13:47:51
39.952215,116.801953,0,129,39917.5749537037,2009-04-14,13:47:56
39.952215,116.801953,0,129,39917.5749884259,2009-04-14,13:47:59
39.952217,116.80195,0,129,39917.5750115741,2009-04-14,13:48:01
39.95224,116.801888,0,126,39917.5750694444,2009-04-14,13:48:06
39.952247,116.801868,0,125,39917.5751273148,2009-04-14,13:48:11
39.952248,116.801865,0,125,39917.5751851852,2009-04-14,13:48:16
39.952249,116.801862,0,125,39917.5752430556,2009-04-14,13:48:21
39.95225,116.801861,0,125,39917.5753009259,2009-04-14,13:48:26
39.95225,116.801862,0,125,39917.5753587963,2009-04-14,13:48:31
39.952251,116.801859,0,125,39917.5754166667,2009-04-14,13:48:36
39.952251,116.801854,0,125,39917.575474537,2009-04-14,13:48:41
39.952253,116.801848,0,125,39917.5755324074,2009-04-14,13:48:46
39.952256,116.801847,0,126,39917.5755902778,2009-04-14,13:48:51
39.952257,116.801852,0,126,39917.5756481481,2009-04-14,13:48:56
39.952258,116.801858,0,126,39917.5757060185,2009-04-14,13:49:01
39.952258,116.801858,0,126,39917.5757407407,2009-04-14,13:49:04
39.952259,116.801861,0,127,39917.5757638889,2009-04-14,13:49:06
39.952261,116.801833,0,130,39917.5758217593,2009-04-14,13:49:11
39.95228,116.801786,0,133,39917.5758796296,2009-04-14,13:49:16
39.952334,116.801737,0,135,39917.5759375,2009-04-14,13:49:21
39.952348,116.801671,0,140,39917.5759953704,2009-04-14,13:49:26
39.952343,116.801586,0,152,39917.5760532407,2009-04-14,13:49:31
39.952344,116.801576,0,153,39917.5761111111,2009-04-14,13:49:36
39.952345,116.801564,0,155,39917.5761689815,2009-04-14,13:49:41
39.952345,116.801564,0,155,39917.5762037037,2009-04-14,13:49:44
39.952348,116.80156,0,156,39917.5762268519,2009-04-14,13:49:46
39.952352,116.801548,0,159,39917.5762847222,2009-04-14,13:49:51
39.952357,116.801514,0,166,39917.5763425926,2009-04-14,13:49:56
39.952362,116.801503,0,171,39917.576400463,2009-04-14,13:50:01
39.952363,116.801501,0,174,39917.5764583333,2009-04-14,13:50:06
39.952362,116.801507,0,177,39917.5765162037,2009-04-14,13:50:11
39.952361,116.801509,0,179,39917.5765740741,2009-04-14,13:50:16
39.952361,116.801509,0,179,39917.5766319444,2009-04-14,13:50:21
39.952361,116.801509,0,179,39917.5766898148,2009-04-14,13:50:26
39.952361,116.801509,0,179,39917.5767476852,2009-04-14,13:50:31
39.952362,116.801509,0,179,39917.5768055556,2009-04-14,13:50:36
39.952362,116.801509,0,179,39917.5768634259,2009-04-14,13:50:41
39.952361,116.801509,0,179,39917.5769212963,2009-04-14,13:50:46
39.952361,116.801508,0,179,39917.5769791667,2009-04-14,13:50:51
39.952362,116.801509,0,179,39917.577037037,2009-04-14,13:50:56
39.952362,116.801509,0,179,39917.5770949074,2009-04-14,13:51:01
39.952361,116.801509,0,179,39917.5771527778,2009-04-14,13:51:06
39.952361,116.801509,0,179,39917.5772106481,2009-04-14,13:51:11
39.952362,116.801509,0,179,39917.5772685185,2009-04-14,13:51:16
39.952362,116.80151,0,179,39917.5773263889,2009-04-14,13:51:21
39.952363,116.80151,0,179,39917.5773842593,2009-04-14,13:51:26
39.952363,116.80151,0,179,39917.5774421296,2009-04-14,13:51:31
39.95236,116.80151,0,179,39917.5775,2009-04-14,13:51:36
39.95236,116.80151,0,179,39917.5775347222,2009-04-14,13:51:39
39.952359,116.80151,0,179,39917.5775578704,2009-04-14,13:51:41
39.952348,116.801506,0,179,39917.5776157407,2009-04-14,13:51:46
39.95233,116.801503,0,179,39917.5776736111,2009-04-14,13:51:51
39.952309,116.801499,0,179,39917.5777314815,2009-04-14,13:51:56
39.952163,116.80149,0,179,39917.5777893519,2009-04-14,13:52:01
39.952087,116.801475,0,179,39917.5778472222,2009-04-14,13:52:06
39.952072,116.801466,0,179,39917.5779050926,2009-04-14,13:52:11
39.952065,116.801462,0,179,39917.577962963,2009-04-14,13:52:16
39.952065,116.801462,0,179,39917.5779976852,2009-04-14,13:52:19
39.952059,116.801455,0,178,39917.5780208333,2009-04-14,13:52:21
39.952052,116.801443,0,178,39917.5780787037,2009-04-14,13:52:26
39.952063,116.801394,0,178,39917.5781365741,2009-04-14,13:52:31
39.952073,116.801367,0,178,39917.5781944444,2009-04-14,13:52:36
