# Supplementary material for: Research on differential privacy protection method based on user tendency
Source: PLoS One. 2023 Oct 26;18(10):e0288823. doi: 10.1371/journal.pone.0288823 (PMC10602288; doi:10.1371/journal.pone.0288823)
Supplement: S1 Data — (ZIP) [file pone.0288823.s001.zip › Data 5-1/000/Trajectory/20090415000406.plt]

Geolife trajectory
WGS 84
Altitude is in Feet
Reserved 3
0,2,255,My Track,0,0,2,8421376
0
39.950773,116.801289,0,82,39918.0028472222,2009-04-15,00:04:06
39.950749,116.801336,0,71,39918.0029050926,2009-04-15,00:04:11
39.95078,116.800995,0,64,39918.0100231481,2009-04-15,00:14:26
39.95074,116.800868,0,65,39918.0100810185,2009-04-15,00:14:31
39.950706,116.800764,0,62,39918.0101388889,2009-04-15,00:14:36
39.950707,116.800675,0,62,39918.0101967593,2009-04-15,00:14:41
39.950602,116.800689,0,70,39918.0102546296,2009-04-15,00:14:46
39.950428,116.800691,0,81,39918.0103125,2009-04-15,00:14:51
39.950354,116.800683,0,85,39918.0103703704,2009-04-15,00:14:56
39.950183,116.80067,0,94,39918.0104282407,2009-04-15,00:15:01
39.950111,116.800657,0,101,39918.0104861111,2009-04-15,00:15:06
39.94977,116.800726,0,108,39918.0105439815,2009-04-15,00:15:11
39.949525,116.800711,0,122,39918.0106018518,2009-04-15,00:15:16
39.949401,116.800733,0,140,39918.0106597222,2009-04-15,00:15:21
39.949247,116.800778,0,155,39918.0107175926,2009-04-15,00:15:26
39.949101,116.800795,0,162,39918.010775463,2009-04-15,00:15:31
39.948976,116.800791,0,167,39918.0108333333,2009-04-15,00:15:36
39.948924,116.800805,0,165,39918.0108912037,2009-04-15,00:15:41
39.948874,116.80085,0,160,39918.0109490741,2009-04-15,00:15:46
39.948858,116.800852,0,163,39918.0110069444,2009-04-15,00:15:51
39.948845,116.800856,0,165,39918.0110648148,2009-04-15,00:15:56
39.94882,116.800862,0,166,39918.0111226852,2009-04-15,00:16:01
39.948796,116.800875,0,166,39918.0111805556,2009-04-15,00:16:06
39.94876,116.800886,0,167,39918.0112384259,2009-04-15,00:16:11
39.948722,116.800892,0,167,39918.0112962963,2009-04-15,00:16:16
39.94864,116.800912,0,163,39918.0113541667,2009-04-15,00:16:21
39.948587,116.80093,0,159,39918.011412037,2009-04-15,00:16:26
39.948473,116.80093,0,161,39918.0114699074,2009-04-15,00:16:31
39.948349,116.800925,0,159,39918.0115277778,2009-04-15,00:16:36
39.948282,116.80092,0,156,39918.0115856482,2009-04-15,00:16:41
39.948245,116.800921,0,155,39918.0116435185,2009-04-15,00:16:46
39.948199,116.800924,0,154,39918.0117013889,2009-04-15,00:16:51
39.948123,116.800885,0,150,39918.0117592593,2009-04-15,00:16:56
39.94809,116.800793,0,151,39918.0118171296,2009-04-15,00:17:01
39.948053,116.800732,0,151,39918.011875,2009-04-15,00:17:06
39.948048,116.800663,0,151,39918.0119328704,2009-04-15,00:17:11
39.948047,116.800627,0,150,39918.0119907407,2009-04-15,00:17:16
39.948021,116.800546,0,144,39918.0120486111,2009-04-15,00:17:21
39.947982,116.800534,0,139,39918.0121064815,2009-04-15,00:17:26
39.947977,116.800536,0,138,39918.0121643519,2009-04-15,00:17:31
39.947977,116.800536,0,138,39918.0121990741,2009-04-15,00:17:34
39.947969,116.800537,0,137,39918.0122222222,2009-04-15,00:17:36
39.947958,116.800539,0,137,39918.0122800926,2009-04-15,00:17:41
39.947926,116.800508,0,136,39918.012337963,2009-04-15,00:17:46
39.947919,116.800498,0,136,39918.0123958333,2009-04-15,00:17:51
39.947902,116.800471,0,137,39918.0124537037,2009-04-15,00:17:56
39.947867,116.800439,0,137,39918.0125115741,2009-04-15,00:18:01
39.947798,116.800364,0,134,39918.0125694444,2009-04-15,00:18:06
39.947735,116.800293,0,128,39918.0126273148,2009-04-15,00:18:11
39.94772,116.800221,0,131,39918.0126851852,2009-04-15,00:18:16
39.947724,116.800177,0,138,39918.0127430556,2009-04-15,00:18:21
39.947706,116.800195,0,139,39918.0128009259,2009-04-15,00:18:26
39.947706,116.800195,0,139,39918.0128356481,2009-04-15,00:18:29
39.947706,116.800194,0,139,39918.0128587963,2009-04-15,00:18:31
39.947734,116.80011,0,145,39918.0129166667,2009-04-15,00:18:36
39.947704,116.80006,0,145,39918.012974537,2009-04-15,00:18:41
39.947675,116.800016,0,150,39918.0130324074,2009-04-15,00:18:46
39.947569,116.799916,0,161,39918.0130902778,2009-04-15,00:18:51
39.947396,116.799834,0,145,39918.0131481481,2009-04-15,00:18:56
39.947378,116.799679,0,146,39918.0132060185,2009-04-15,00:19:01
39.947282,116.799559,0,135,39918.0132638889,2009-04-15,00:19:06
39.947223,116.799347,0,134,39918.0133217593,2009-04-15,00:19:11
39.947177,116.799168,0,136,39918.0133796296,2009-04-15,00:19:16
39.947127,116.799037,0,139,39918.0134375,2009-04-15,00:19:21
39.947105,116.79885,0,139,39918.0134953704,2009-04-15,00:19:26
39.947085,116.798645,0,151,39918.0135532407,2009-04-15,00:19:31
39.947065,116.798416,0,161,39918.0136111111,2009-04-15,00:19:36
39.947047,116.798164,0,167,39918.0136689815,2009-04-15,00:19:41
39.947048,116.797827,0,163,39918.0137268519,2009-04-15,00:19:46
39.947046,116.797547,0,160,39918.0137847222,2009-04-15,00:19:51
39.947055,116.797338,0,160,39918.0138425926,2009-04-15,00:19:56
39.947044,116.797091,0,156,39918.013900463,2009-04-15,00:20:01
39.947036,116.796827,0,142,39918.0139583333,2009-04-15,00:20:06
39.947024,116.796559,0,135,39918.0140162037,2009-04-15,00:20:11
39.94699,116.79633,0,134,39918.0140740741,2009-04-15,00:20:16
39.946959,116.796075,0,138,39918.0141319444,2009-04-15,00:20:21
39.946956,116.795827,0,127,39918.0141898148,2009-04-15,00:20:26
39.946961,116.795609,0,127,39918.0142476852,2009-04-15,00:20:31
39.94695,116.795375,0,124,39918.0143055556,2009-04-15,00:20:36
39.94696,116.795122,0,123,39918.0143634259,2009-04-15,00:20:41
39.946941,116.794933,0,125,39918.0144212963,2009-04-15,00:20:46
39.946889,116.794731,0,129,39918.0144791667,2009-04-15,00:20:51
39.946871,116.794485,0,125,39918.014537037,2009-04-15,00:20:56
39.946834,116.794189,0,132,39918.0145949074,2009-04-15,00:21:01
39.94679,116.793894,0,135,39918.0146527778,2009-04-15,00:21:06
39.94677,116.793645,0,139,39918.0147106481,2009-04-15,00:21:11
39.946732,116.793402,0,142,39918.0147685185,2009-04-15,00:21:16
39.946697,116.793061,0,141,39918.0148263889,2009-04-15,00:21:21
39.946726,116.792711,0,128,39918.0148842593,2009-04-15,00:21:26
39.946739,116.792387,0,118,39918.0149421296,2009-04-15,00:21:31
39.946729,116.79211,0,113,39918.015,2009-04-15,00:21:36
39.946705,116.791806,0,110,39918.0150578704,2009-04-15,00:21:41
39.946714,116.7915,0,107,39918.0151157407,2009-04-15,00:21:46
39.946736,116.791201,0,113,39918.0151736111,2009-04-15,00:21:51
39.94671,116.790899,0,111,39918.0152314815,2009-04-15,00:21:56
39.946713,116.790584,0,102,39918.0152893519,2009-04-15,00:22:01
39.946657,116.790314,0,99,39918.0153472222,2009-04-15,00:22:06
39.94669,116.789994,0,94,39918.0154050926,2009-04-15,00:22:11
39.946712,116.789666,0,89,39918.015462963,2009-04-15,00:22:16
39.946717,116.78935,0,90,39918.0155208333,2009-04-15,00:22:21
39.946706,116.789018,0,89,39918.0155787037,2009-04-15,00:22:26
39.946688,116.788699,0,87,39918.0156365741,2009-04-15,00:22:31
39.946685,116.788395,0,91,39918.0156944444,2009-04-15,00:22:36
39.946655,116.78809,0,89,39918.0157523148,2009-04-15,00:22:41
39.946613,116.787813,0,89,39918.0158101852,2009-04-15,00:22:46
39.946578,116.787568,0,87,39918.0158680556,2009-04-15,00:22:51
39.946546,116.787324,0,84,39918.0159259259,2009-04-15,00:22:56
39.946488,116.787033,0,83,39918.0159837963,2009-04-15,00:23:01
39.946448,116.786794,0,83,39918.0160416667,2009-04-15,00:23:06
39.946392,116.786594,0,85,39918.016099537,2009-04-15,00:23:11
39.94638,116.786376,0,90,39918.0161574074,2009-04-15,00:23:16
39.946656,116.785912,0,86,39918.0162152778,2009-04-15,00:23:21
39.946761,116.785613,0,98,39918.0162731481,2009-04-15,00:23:26
39.946733,116.785361,0,104,39918.0163310185,2009-04-15,00:23:31
39.946748,116.78502,0,114,39918.0163888889,2009-04-15,00:23:36
39.946752,116.784756,0,120,39918.0164467593,2009-04-15,00:23:41
39.946791,116.784416,0,121,39918.0165046296,2009-04-15,00:23:46
39.946737,116.78416,0,130,39918.0165625,2009-04-15,00:23:51
39.94669,116.783878,0,142,39918.0166203704,2009-04-15,00:23:56
39.946726,116.783627,0,145,39918.0166782407,2009-04-15,00:24:01
39.946683,116.783365,0,154,39918.0167361111,2009-04-15,00:24:06
39.94664,116.783069,0,145,39918.0167939815,2009-04-15,00:24:11
39.946753,116.782756,0,149,39918.0168518518,2009-04-15,00:24:16
39.946785,116.782715,0,148,39918.0169097222,2009-04-15,00:24:21
39.946807,116.782725,0,145,39918.0169675926,2009-04-15,00:24:26
39.946817,116.782744,0,144,39918.017025463,2009-04-15,00:24:31
39.94685,116.782759,0,145,39918.0170833333,2009-04-15,00:24:36
39.946898,116.782761,0,145,39918.0171412037,2009-04-15,00:24:41
39.946905,116.782797,0,149,39918.0171990741,2009-04-15,00:24:46
39.946948,116.782846,0,155,39918.0172569444,2009-04-15,00:24:51
39.947077,116.782838,0,147,39918.0173148148,2009-04-15,00:24:56
39.94711,116.7829,0,133,39918.0173726852,2009-04-15,00:25:01
39.947058,116.782965,0,128,39918.0174305556,2009-04-15,00:25:06
39.947045,116.782985,0,126,39918.0174884259,2009-04-15,00:25:11
39.947043,116.782982,0,126,39918.0175462963,2009-04-15,00:25:16
39.947043,116.782975,0,126,39918.0176041667,2009-04-15,00:25:21
39.947043,116.782975,0,126,39918.0176388889,2009-04-15,00:25:24
39.947043,116.782969,0,126,39918.017662037,2009-04-15,00:25:26
39.946421,116.782568,0,267,39918.0189351852,2009-04-15,00:27:16
39.946381,116.782606,0,280,39918.0190509259,2009-04-15,00:27:26
39.946862,116.783111,0,140,39918.0191087963,2009-04-15,00:27:31
39.946907,116.783143,0,132,39918.0191666667,2009-04-15,00:27:36
39.946902,116.783127,0,132,39918.019224537,2009-04-15,00:27:41
39.94714,116.783251,0,-47,39918.0210185185,2009-04-15,00:30:16
39.94716,116.783236,0,-44,39918.0210763889,2009-04-15,00:30:21
