# Supplementary material for: Research on differential privacy protection method based on user tendency
Source: PLoS One. 2023 Oct 26;18(10):e0288823. doi: 10.1371/journal.pone.0288823 (PMC10602288; doi:10.1371/journal.pone.0288823)
Supplement: S1 Data — (ZIP) [file pone.0288823.s001.zip › Data 5-1/000/Trajectory/20090415074008.plt]

Geolife trajectory
WGS 84
Altitude is in Feet
Reserved 3
0,2,255,My Track,0,0,2,8421376
0
39.942822,116.795885,0,81,39918.319537037,2009-04-15,07:40:08
39.942822,116.795932,0,89,39918.3195949074,2009-04-15,07:40:13
39.942788,116.795947,0,101,39918.3196527778,2009-04-15,07:40:18
39.942795,116.795908,0,101,39918.3197106481,2009-04-15,07:40:23
39.942774,116.795929,0,109,39918.3197685185,2009-04-15,07:40:28
39.942741,116.795924,0,107,39918.3198263889,2009-04-15,07:40:33
39.942725,116.795932,0,104,39918.3198842593,2009-04-15,07:40:38
39.942722,116.795936,0,104,39918.3199421296,2009-04-15,07:40:43
39.94272,116.795935,0,104,39918.32,2009-04-15,07:40:48
39.94272,116.795935,0,104,39918.3200347222,2009-04-15,07:40:51
39.942717,116.795928,0,104,39918.3200578704,2009-04-15,07:40:53
39.942722,116.795915,0,104,39918.3201157407,2009-04-15,07:40:58
39.942732,116.795907,0,104,39918.3201736111,2009-04-15,07:41:03
39.942698,116.795933,0,104,39918.3202314815,2009-04-15,07:41:08
39.942612,116.795934,0,104,39918.3202893519,2009-04-15,07:41:13
39.942558,116.796,0,109,39918.3203472222,2009-04-15,07:41:18
39.942472,116.795949,0,106,39918.3204050926,2009-04-15,07:41:23
39.94236,116.79562,0,96,39918.320462963,2009-04-15,07:41:28
39.942358,116.795331,0,94,39918.3205208333,2009-04-15,07:41:33
39.942332,116.795201,0,92,39918.3205787037,2009-04-15,07:41:38
39.942317,116.795185,0,91,39918.3206365741,2009-04-15,07:41:43
39.942322,116.795174,0,90,39918.3206944444,2009-04-15,07:41:48
39.942322,116.795174,0,90,39918.3207291667,2009-04-15,07:41:51
39.942319,116.795171,0,90,39918.3207523148,2009-04-15,07:41:53
39.94231,116.795171,0,89,39918.3208101852,2009-04-15,07:41:58
39.942297,116.795174,0,89,39918.3208680556,2009-04-15,07:42:03
39.942292,116.794988,0,82,39918.3209259259,2009-04-15,07:42:08
39.942215,116.7947,0,83,39918.3209837963,2009-04-15,07:42:13
39.942113,116.794252,0,78,39918.3210416667,2009-04-15,07:42:18
39.942027,116.793694,0,76,39918.321099537,2009-04-15,07:42:23
39.941926,116.793198,0,74,39918.3211574074,2009-04-15,07:42:28
39.941908,116.792724,0,76,39918.3212152778,2009-04-15,07:42:33
39.94187,116.792373,0,91,39918.3212731481,2009-04-15,07:42:38
39.941804,116.791898,0,86,39918.3213310185,2009-04-15,07:42:43
39.941719,116.791294,0,87,39918.3213888889,2009-04-15,07:42:48
39.941604,116.790679,0,88,39918.3214467593,2009-04-15,07:42:53
39.941522,116.790099,0,84,39918.3215046296,2009-04-15,07:42:58
39.941485,116.789681,0,81,39918.3215625,2009-04-15,07:43:03
39.94147,116.789333,0,71,39918.3216203704,2009-04-15,07:43:08
39.941457,116.789162,0,79,39918.3216782407,2009-04-15,07:43:13
39.941454,116.789151,0,73,39918.3217361111,2009-04-15,07:43:18
39.941454,116.789151,0,73,39918.3217708333,2009-04-15,07:43:21
39.941454,116.789154,0,74,39918.3217939815,2009-04-15,07:43:23
39.941453,116.789138,0,74,39918.3218518518,2009-04-15,07:43:28
39.941379,116.788906,0,79,39918.3219097222,2009-04-15,07:43:33
39.941294,116.788473,0,83,39918.3219675926,2009-04-15,07:43:38
39.941212,116.787957,0,86,39918.322025463,2009-04-15,07:43:43
39.941165,116.787397,0,97,39918.3220833333,2009-04-15,07:43:48
39.941052,116.786692,0,82,39918.3221412037,2009-04-15,07:43:53
39.940949,116.785875,0,74,39918.3221990741,2009-04-15,07:43:58
39.940837,116.784967,0,70,39918.3222569444,2009-04-15,07:44:03
39.940721,116.78401,0,73,39918.3223148148,2009-04-15,07:44:08
39.940609,116.782989,0,76,39918.3223726852,2009-04-15,07:44:13
39.940453,116.78194,0,74,39918.3224305556,2009-04-15,07:44:18
39.940304,116.780886,0,72,39918.3224884259,2009-04-15,07:44:23
39.940136,116.779812,0,71,39918.3225462963,2009-04-15,07:44:28
39.939965,116.778745,0,75,39918.3226041667,2009-04-15,07:44:33
39.939809,116.777651,0,76,39918.322662037,2009-04-15,07:44:38
39.939642,116.776575,0,77,39918.3227199074,2009-04-15,07:44:43
39.939462,116.775528,0,78,39918.3227777778,2009-04-15,07:44:48
39.939301,116.774522,0,78,39918.3228356481,2009-04-15,07:44:53
39.939166,116.773586,0,76,39918.3228935185,2009-04-15,07:44:58
39.939042,116.772681,0,78,39918.3229513889,2009-04-15,07:45:03
39.938886,116.771735,0,77,39918.3230092593,2009-04-15,07:45:08
39.938682,116.770784,0,80,39918.3230671296,2009-04-15,07:45:13
39.938461,116.76989,0,87,39918.323125,2009-04-15,07:45:18
39.938224,116.76908,0,86,39918.3231828704,2009-04-15,07:45:23
39.937965,116.768352,0,82,39918.3232407407,2009-04-15,07:45:28
39.937746,116.767818,0,79,39918.3232986111,2009-04-15,07:45:33
39.937598,116.767474,0,78,39918.3233564815,2009-04-15,07:45:38
39.937454,116.767134,0,84,39918.3234143518,2009-04-15,07:45:43
39.937285,116.766703,0,86,39918.3234722222,2009-04-15,07:45:48
39.937048,116.76617,0,87,39918.3235300926,2009-04-15,07:45:53
39.936795,116.765606,0,86,39918.323587963,2009-04-15,07:45:58
39.936639,116.765183,0,82,39918.3236458333,2009-04-15,07:46:03
39.936512,116.764846,0,78,39918.3237037037,2009-04-15,07:46:08
39.936383,116.764546,0,78,39918.3237615741,2009-04-15,07:46:13
39.936264,116.764262,0,80,39918.3238194444,2009-04-15,07:46:18
39.936073,116.763867,0,85,39918.3238773148,2009-04-15,07:46:23
39.935852,116.763385,0,83,39918.3239351852,2009-04-15,07:46:28
39.935766,116.762992,0,75,39918.3239930556,2009-04-15,07:46:33
39.93581,116.762697,0,69,39918.3240509259,2009-04-15,07:46:38
39.935859,116.762348,0,68,39918.3241087963,2009-04-15,07:46:43
39.935891,116.762074,0,67,39918.3241666667,2009-04-15,07:46:48
39.93588,116.761827,0,73,39918.324224537,2009-04-15,07:46:53
39.935816,116.76164,0,71,39918.3242824074,2009-04-15,07:46:58
39.935758,116.761487,0,82,39918.3243402778,2009-04-15,07:47:03
39.935651,116.761271,0,80,39918.3243981482,2009-04-15,07:47:08
39.935556,116.761078,0,77,39918.3244560185,2009-04-15,07:47:13
39.935486,116.76099,0,82,39918.3245138889,2009-04-15,07:47:18
39.935453,116.760955,0,85,39918.3245717593,2009-04-15,07:47:23
39.935417,116.7609,0,88,39918.3246296296,2009-04-15,07:47:28
39.935382,116.760834,0,87,39918.3246875,2009-04-15,07:47:33
39.935365,116.760731,0,89,39918.3247453704,2009-04-15,07:47:38
39.935336,116.760669,0,94,39918.3248032407,2009-04-15,07:47:43
39.935318,116.760592,0,93,39918.3248611111,2009-04-15,07:47:48
39.935288,116.760463,0,93,39918.3249189815,2009-04-15,07:47:53
39.935186,116.760375,0,95,39918.3249768519,2009-04-15,07:47:58
39.935,116.760174,0,100,39918.3250347222,2009-04-15,07:48:03
39.934827,116.760075,0,119,39918.3250925926,2009-04-15,07:48:08
39.934617,116.759899,0,130,39918.325150463,2009-04-15,07:48:13
39.934521,116.759564,0,130,39918.3252083333,2009-04-15,07:48:18
39.934482,116.759387,0,129,39918.3252662037,2009-04-15,07:48:23
39.934462,116.759351,0,130,39918.3253240741,2009-04-15,07:48:28
39.934454,116.75926,0,130,39918.3253819444,2009-04-15,07:48:33
39.934374,116.759102,0,132,39918.3254398148,2009-04-15,07:48:38
39.934149,116.758749,0,137,39918.3254976852,2009-04-15,07:48:43
39.933909,116.758325,0,143,39918.3255555556,2009-04-15,07:48:48
39.93369,116.757536,0,137,39918.3256134259,2009-04-15,07:48:53
39.933482,116.756752,0,124,39918.3256712963,2009-04-15,07:48:58
39.933271,116.755928,0,113,39918.3257291667,2009-04-15,07:49:03
39.933061,116.755073,0,106,39918.325787037,2009-04-15,07:49:08
39.932842,116.754204,0,98,39918.3258449074,2009-04-15,07:49:13
39.932618,116.753323,0,95,39918.3259027778,2009-04-15,07:49:18
39.932403,116.752442,0,99,39918.3259606481,2009-04-15,07:49:23
39.932163,116.751526,0,101,39918.3260185185,2009-04-15,07:49:28
39.93192,116.75055,0,100,39918.3260763889,2009-04-15,07:49:33
39.931656,116.749543,0,101,39918.3261342593,2009-04-15,07:49:38
39.931407,116.748506,0,100,39918.3261921296,2009-04-15,07:49:43
39.931151,116.747451,0,93,39918.32625,2009-04-15,07:49:48
39.930908,116.746426,0,85,39918.3263078704,2009-04-15,07:49:53
39.930651,116.745389,0,82,39918.3263657407,2009-04-15,07:49:58
39.930405,116.744335,0,74,39918.3264236111,2009-04-15,07:50:03
39.930153,116.743285,0,63,39918.3264814815,2009-04-15,07:50:08
39.929904,116.742249,0,58,39918.3265393519,2009-04-15,07:50:13
39.929651,116.74123,0,57,39918.3265972222,2009-04-15,07:50:18
39.929388,116.740214,0,58,39918.3266550926,2009-04-15,07:50:23
39.929133,116.739199,0,63,39918.326712963,2009-04-15,07:50:28
39.928882,116.738148,0,59,39918.3267708333,2009-04-15,07:50:33
39.928625,116.737109,0,57,39918.3268287037,2009-04-15,07:50:38
39.928373,116.736095,0,60,39918.3268865741,2009-04-15,07:50:43
39.928127,116.735106,0,60,39918.3269444444,2009-04-15,07:50:48
39.927885,116.734123,0,61,39918.3270023148,2009-04-15,07:50:53
39.927632,116.733123,0,56,39918.3270601852,2009-04-15,07:50:58
39.927394,116.732163,0,55,39918.3271180556,2009-04-15,07:51:03
39.927165,116.731207,0,56,39918.3271759259,2009-04-15,07:51:08
39.926943,116.730256,0,60,39918.3272337963,2009-04-15,07:51:13
39.926706,116.729297,0,61,39918.3272916667,2009-04-15,07:51:18
39.926467,116.728339,0,63,39918.327349537,2009-04-15,07:51:23
39.926233,116.727407,0,69,39918.3274074074,2009-04-15,07:51:28
39.925999,116.72646,0,63,39918.3274652778,2009-04-15,07:51:33
39.925765,116.725483,0,65,39918.3275231481,2009-04-15,07:51:38
39.925512,116.724495,0,65,39918.3275810185,2009-04-15,07:51:43
39.925257,116.723485,0,65,39918.3276388889,2009-04-15,07:51:48
39.925,116.722458,0,64,39918.3276967593,2009-04-15,07:51:53
39.924749,116.721418,0,67,39918.3277546296,2009-04-15,07:51:58
39.924496,116.720384,0,71,39918.3278125,2009-04-15,07:52:03
39.92425,116.719361,0,72,39918.3278703704,2009-04-15,07:52:08
39.923998,116.718358,0,78,39918.3279282407,2009-04-15,07:52:13
39.923757,116.717361,0,82,39918.3279861111,2009-04-15,07:52:18
39.923521,116.71635,0,82,39918.3280439815,2009-04-15,07:52:23
39.923298,116.715325,0,79,39918.3281018519,2009-04-15,07:52:28
39.923092,116.714317,0,78,39918.3281597222,2009-04-15,07:52:33
39.92291,116.713357,0,77,39918.3282175926,2009-04-15,07:52:38
39.922749,116.712361,0,69,39918.328275463,2009-04-15,07:52:43
39.922615,116.711365,0,65,39918.3283333333,2009-04-15,07:52:48
39.922504,116.710374,0,61,39918.3283912037,2009-04-15,07:52:53
39.922445,116.709328,0,62,39918.3284490741,2009-04-15,07:52:58
39.922382,116.708335,0,60,39918.3285069444,2009-04-15,07:53:03
39.922345,116.707344,0,63,39918.3285648148,2009-04-15,07:53:08
39.922331,116.706323,0,66,39918.3286226852,2009-04-15,07:53:13
39.922321,116.7053,0,67,39918.3286805556,2009-04-15,07:53:18
39.922318,116.704248,0,55,39918.3287384259,2009-04-15,07:53:23
39.922328,116.703197,0,54,39918.3287962963,2009-04-15,07:53:28
39.922333,116.702167,0,49,39918.3288541667,2009-04-15,07:53:33
39.922347,116.701115,0,45,39918.328912037,2009-04-15,07:53:38
39.922363,116.700021,0,44,39918.3289699074,2009-04-15,07:53:43
39.922364,116.698919,0,42,39918.3290277778,2009-04-15,07:53:48
39.922367,116.697828,0,51,39918.3290856481,2009-04-15,07:53:53
39.922384,116.696736,0,52,39918.3291435185,2009-04-15,07:53:58
39.922392,116.695662,0,60,39918.3292013889,2009-04-15,07:54:03
39.922397,116.694574,0,63,39918.3292592593,2009-04-15,07:54:08
39.9224,116.693503,0,59,39918.3293171296,2009-04-15,07:54:13
39.922412,116.692367,0,52,39918.329375,2009-04-15,07:54:18
39.922432,116.691259,0,56,39918.3294328704,2009-04-15,07:54:23
39.922446,116.690167,0,55,39918.3294907407,2009-04-15,07:54:28
39.922462,116.689099,0,53,39918.3295486111,2009-04-15,07:54:33
39.92247,116.688009,0,49,39918.3296064815,2009-04-15,07:54:38
39.922493,116.686938,0,48,39918.3296643518,2009-04-15,07:54:43
39.922515,116.685934,0,54,39918.3297222222,2009-04-15,07:54:48
39.922524,116.68492,0,55,39918.3297800926,2009-04-15,07:54:53
39.922547,116.683897,0,59,39918.329837963,2009-04-15,07:54:58
39.922573,116.682882,0,67,39918.3298958333,2009-04-15,07:55:03
39.922595,116.681861,0,71,39918.3299537037,2009-04-15,07:55:08
39.922629,116.680799,0,81,39918.3300115741,2009-04-15,07:55:13
39.922646,116.679735,0,86,39918.3300694444,2009-04-15,07:55:18
39.92267,116.678691,0,85,39918.3301273148,2009-04-15,07:55:23
39.922691,116.677663,0,84,39918.3301851852,2009-04-15,07:55:28
39.922714,116.676663,0,83,39918.3302430556,2009-04-15,07:55:33
39.922731,116.675653,0,87,39918.3303009259,2009-04-15,07:55:38
39.922726,116.674609,0,88,39918.3303587963,2009-04-15,07:55:43
39.922717,116.673541,0,88,39918.3304166667,2009-04-15,07:55:48
39.922703,116.672463,0,84,39918.330474537,2009-04-15,07:55:53
39.922691,116.671365,0,83,39918.3305324074,2009-04-15,07:55:58
39.922657,116.670261,0,88,39918.3305902778,2009-04-15,07:56:03
39.922607,116.669142,0,88,39918.3306481481,2009-04-15,07:56:08
39.922532,116.668043,0,86,39918.3307060185,2009-04-15,07:56:13
39.922462,116.666952,0,88,39918.3307638889,2009-04-15,07:56:18
39.922391,116.665876,0,91,39918.3308217593,2009-04-15,07:56:23
39.922321,116.664797,0,95,39918.3308796296,2009-04-15,07:56:28
39.922252,116.663712,0,94,39918.3309375,2009-04-15,07:56:33
39.922187,116.662628,0,89,39918.3309953704,2009-04-15,07:56:38
39.922124,116.661524,0,86,39918.3310532407,2009-04-15,07:56:43
39.922064,116.660431,0,81,39918.3311111111,2009-04-15,07:56:48
39.922001,116.659348,0,80,39918.3311689815,2009-04-15,07:56:53
39.921927,116.658292,0,79,39918.3312268518,2009-04-15,07:56:58
39.921854,116.657237,0,79,39918.3312847222,2009-04-15,07:57:03
39.921785,116.656206,0,80,39918.3313425926,2009-04-15,07:57:08
39.921723,116.655219,0,80,39918.331400463,2009-04-15,07:57:13
39.921682,116.654298,0,80,39918.3314583333,2009-04-15,07:57:18
39.921658,116.653443,0,80,39918.3315162037,2009-04-15,07:57:23
39.921646,116.652672,0,83,39918.3315740741,2009-04-15,07:57:28
39.921626,116.651931,0,85,39918.3316319444,2009-04-15,07:57:33
39.921605,116.651252,0,84,39918.3316898148,2009-04-15,07:57:38
39.921751,116.650705,0,77,39918.3317476852,2009-04-15,07:57:43
39.922014,116.650339,0,76,39918.3318055556,2009-04-15,07:57:48
39.922317,116.650211,0,75,39918.3318634259,2009-04-15,07:57:53
39.922672,116.650328,0,74,39918.3319212963,2009-04-15,07:57:58
39.923033,116.650442,0,75,39918.3319791667,2009-04-15,07:58:03
39.923192,116.65049,0,77,39918.332037037,2009-04-15,07:58:08
39.923186,116.6505,0,77,39918.3320949074,2009-04-15,07:58:13
39.923181,116.650507,0,78,39918.3321527778,2009-04-15,07:58:18
39.923181,116.650507,0,78,39918.3321875,2009-04-15,07:58:21
39.923179,116.65051,0,78,39918.3322106482,2009-04-15,07:58:23
39.923369,116.650503,0,77,39918.3322685185,2009-04-15,07:58:28
39.923728,116.65053,0,77,39918.3323263889,2009-04-15,07:58:33
39.924185,116.65061,0,77,39918.3323842593,2009-04-15,07:58:38
39.924696,116.650769,0,78,39918.3324421296,2009-04-15,07:58:43
39.924962,116.650855,0,80,39918.3325,2009-04-15,07:58:48
39.924953,116.650871,0,80,39918.3325578704,2009-04-15,07:58:53
39.924954,116.650869,0,80,39918.3326157407,2009-04-15,07:58:58
39.924957,116.650861,0,81,39918.3326736111,2009-04-15,07:59:03
39.924958,116.650858,0,82,39918.3327314815,2009-04-15,07:59:08
39.924956,116.650864,0,82,39918.3327893519,2009-04-15,07:59:13
39.924954,116.65087,0,82,39918.3328472222,2009-04-15,07:59:18
39.924954,116.65087,0,82,39918.3328819444,2009-04-15,07:59:21
39.924952,116.650873,0,82,39918.3329050926,2009-04-15,07:59:23
39.924977,116.650885,0,81,39918.332962963,2009-04-15,07:59:28
39.92511,116.650935,0,77,39918.3330208333,2009-04-15,07:59:33
39.925199,116.650913,0,76,39918.3330787037,2009-04-15,07:59:38
39.925297,116.650849,0,71,39918.3331365741,2009-04-15,07:59:43
39.925436,116.650493,0,70,39918.3331944444,2009-04-15,07:59:48
39.925634,116.649916,0,69,39918.3332523148,2009-04-15,07:59:53
39.925882,116.6492,0,67,39918.3333101852,2009-04-15,07:59:58
39.926181,116.648364,0,68,39918.3333680556,2009-04-15,08:00:03
39.926483,116.647508,0,68,39918.3334259259,2009-04-15,08:00:08
39.926771,116.646667,0,71,39918.3334837963,2009-04-15,08:00:13
39.927034,116.645872,0,71,39918.3335416667,2009-04-15,08:00:18
39.927287,116.645148,0,65,39918.333599537,2009-04-15,08:00:23
39.927516,116.644506,0,60,39918.3336574074,2009-04-15,08:00:28
39.927728,116.643869,0,55,39918.3337152778,2009-04-15,08:00:33
39.927946,116.643258,0,52,39918.3337731481,2009-04-15,08:00:38
39.928146,116.642704,0,53,39918.3338310185,2009-04-15,08:00:43
39.928165,116.642335,0,59,39918.3338888889,2009-04-15,08:00:48
39.927881,116.642105,0,65,39918.3339467593,2009-04-15,08:00:53
39.927417,116.64186,0,69,39918.3340046296,2009-04-15,08:00:58
39.926833,116.64154,0,70,39918.3340625,2009-04-15,08:01:03
39.926243,116.641151,0,69,39918.3341203704,2009-04-15,08:01:08
39.925818,116.640557,0,69,39918.3341782407,2009-04-15,08:01:13
39.925648,116.639711,0,64,39918.3342361111,2009-04-15,08:01:18
39.925613,116.638752,0,71,39918.3342939815,2009-04-15,08:01:23
39.925589,116.637767,0,73,39918.3343518519,2009-04-15,08:01:28
39.925575,116.63686,0,79,39918.3344097222,2009-04-15,08:01:33
39.925578,116.636162,0,80,39918.3344675926,2009-04-15,08:01:38
39.925593,116.635834,0,76,39918.334525463,2009-04-15,08:01:43
39.925618,116.635653,0,78,39918.3345833333,2009-04-15,08:01:48
39.925607,116.63567,0,78,39918.3346412037,2009-04-15,08:01:53
39.925607,116.63567,0,78,39918.3346759259,2009-04-15,08:01:56
39.925606,116.635678,0,79,39918.3346990741,2009-04-15,08:01:58
39.925604,116.635692,0,79,39918.3347569444,2009-04-15,08:02:03
39.925625,116.635442,0,78,39918.3348148148,2009-04-15,08:02:08
39.925654,116.635028,0,77,39918.3348726852,2009-04-15,08:02:13
39.925688,116.634631,0,78,39918.3349305556,2009-04-15,08:02:18
39.925709,116.634211,0,82,39918.3349884259,2009-04-15,08:02:23
39.925728,116.633822,0,82,39918.3350462963,2009-04-15,08:02:28
39.925742,116.633626,0,76,39918.3351041667,2009-04-15,08:02:33
39.92574,116.63363,0,87,39918.335162037,2009-04-15,08:02:38
39.92574,116.633629,0,87,39918.3352199074,2009-04-15,08:02:43
39.92574,116.633629,0,87,39918.3352777778,2009-04-15,08:02:48
39.92574,116.633629,0,87,39918.3353125,2009-04-15,08:02:51
39.92574,116.63363,0,87,39918.3353356481,2009-04-15,08:02:53
39.925732,116.63353,0,87,39918.3353935185,2009-04-15,08:02:58
39.925677,116.633455,0,86,39918.3354513889,2009-04-15,08:03:03
39.925543,116.633435,0,87,39918.3355092593,2009-04-15,08:03:08
39.925444,116.63343,0,86,39918.3355671296,2009-04-15,08:03:13
39.925274,116.633462,0,86,39918.335625,2009-04-15,08:03:18
39.925048,116.633543,0,89,39918.3356828704,2009-04-15,08:03:23
39.924754,116.633559,0,90,39918.3357407407,2009-04-15,08:03:28
39.92459,116.633513,0,91,39918.3357986111,2009-04-15,08:03:33
39.924584,116.633509,0,90,39918.3358564815,2009-04-15,08:03:38
39.924582,116.633509,0,91,39918.3359143519,2009-04-15,08:03:43
39.924582,116.633509,0,91,39918.3359722222,2009-04-15,08:03:48
39.924582,116.633509,0,91,39918.3360069444,2009-04-15,08:03:51
39.92458,116.63351,0,91,39918.3360300926,2009-04-15,08:03:53
39.92457,116.633508,0,91,39918.336087963,2009-04-15,08:03:58
39.924392,116.633565,0,93,39918.3361458333,2009-04-15,08:04:03
39.924105,116.633637,0,96,39918.3362037037,2009-04-15,08:04:08
39.923673,116.633724,0,100,39918.3362615741,2009-04-15,08:04:13
39.923131,116.633805,0,106,39918.3363194444,2009-04-15,08:04:18
39.922529,116.633753,0,105,39918.3363773148,2009-04-15,08:04:23
39.921993,116.633815,0,110,39918.3364351852,2009-04-15,08:04:28
39.921595,116.633841,0,116,39918.3364930556,2009-04-15,08:04:33
39.92119,116.633879,0,120,39918.3365509259,2009-04-15,08:04:38
39.920808,116.63396,0,126,39918.3366087963,2009-04-15,08:04:43
39.920462,116.634056,0,129,39918.3366666667,2009-04-15,08:04:48
39.920101,116.634129,0,135,39918.336724537,2009-04-15,08:04:53
39.919801,116.633928,0,135,39918.3367824074,2009-04-15,08:04:58
39.919446,116.633579,0,142,39918.3368402778,2009-04-15,08:05:03
39.919021,116.633063,0,133,39918.3368981481,2009-04-15,08:05:08
39.918516,116.632582,0,130,39918.3369560185,2009-04-15,08:05:13
39.918027,116.63208,0,130,39918.3370138889,2009-04-15,08:05:18
39.917642,116.631538,0,135,39918.3370717593,2009-04-15,08:05:23
39.917361,116.630959,0,141,39918.3371296296,2009-04-15,08:05:28
39.917142,116.630385,0,145,39918.3371875,2009-04-15,08:05:33
39.916998,116.629942,0,145,39918.3372453704,2009-04-15,08:05:38
39.916948,116.629789,0,147,39918.3373032407,2009-04-15,08:05:43
39.916914,116.629748,0,150,39918.3373611111,2009-04-15,08:05:48
39.916905,116.629706,0,155,39918.3374189815,2009-04-15,08:05:53
39.916799,116.629489,0,159,39918.3374768518,2009-04-15,08:05:58
39.916553,116.629061,0,166,39918.3375347222,2009-04-15,08:06:03
39.916285,116.628536,0,172,39918.3375925926,2009-04-15,08:06:08
39.915996,116.627914,0,174,39918.337650463,2009-04-15,08:06:13
39.915699,116.627224,0,177,39918.3377083333,2009-04-15,08:06:18
39.915423,116.626379,0,170,39918.3377662037,2009-04-15,08:06:23
39.915158,116.625484,0,165,39918.3378240741,2009-04-15,08:06:28
39.91498,116.624466,0,164,39918.3378819444,2009-04-15,08:06:33
39.914787,116.623411,0,160,39918.3379398148,2009-04-15,08:06:38
39.914478,116.622439,0,166,39918.3379976852,2009-04-15,08:06:43
39.914062,116.621547,0,169,39918.3380555556,2009-04-15,08:06:48
39.913537,116.620753,0,175,39918.3381134259,2009-04-15,08:06:53
39.912907,116.620081,0,180,39918.3381712963,2009-04-15,08:06:58
39.9122,116.619485,0,177,39918.3382291667,2009-04-15,08:07:03
39.911514,116.61896,0,175,39918.338287037,2009-04-15,08:07:08
39.910832,116.61846,0,173,39918.3383449074,2009-04-15,08:07:13
39.910153,116.617971,0,175,39918.3384027778,2009-04-15,08:07:18
39.909461,116.617368,0,172,39918.3384606481,2009-04-15,08:07:23
39.908865,116.616751,0,175,39918.3385185185,2009-04-15,08:07:28
39.908385,116.616042,0,176,39918.3385763889,2009-04-15,08:07:33
39.907975,116.615217,0,179,39918.3386342593,2009-04-15,08:07:38
39.907682,116.614229,0,179,39918.3386921296,2009-04-15,08:07:43
39.907499,116.61319,0,174,39918.33875,2009-04-15,08:07:48
39.907335,116.612135,0,166,39918.3388078704,2009-04-15,08:07:53
39.907161,116.6111,0,155,39918.3388657407,2009-04-15,08:07:58
39.906995,116.610059,0,147,39918.3389236111,2009-04-15,08:08:03
39.906842,116.609021,0,144,39918.3389814815,2009-04-15,08:08:08
39.906724,116.60796,0,140,39918.3390393518,2009-04-15,08:08:13
39.906682,116.606919,0,133,39918.3390972222,2009-04-15,08:08:18
39.906761,116.605879,0,128,39918.3391550926,2009-04-15,08:08:23
39.906946,116.604821,0,120,39918.339212963,2009-04-15,08:08:28
39.907236,116.60383,0,113,39918.3392708333,2009-04-15,08:08:33
39.90755,116.602859,0,101,39918.3393287037,2009-04-15,08:08:38
39.907806,116.601902,0,86,39918.3393865741,2009-04-15,08:08:43
39.907973,116.600949,0,80,39918.3394444444,2009-04-15,08:08:48
39.908069,116.599968,0,80,39918.3395023148,2009-04-15,08:08:53
39.908098,116.59891,0,78,39918.3395601852,2009-04-15,08:08:58
39.908121,116.597818,0,80,39918.3396180556,2009-04-15,08:09:03
39.90815,116.596764,0,84,39918.3396759259,2009-04-15,08:09:08
39.908171,116.595721,0,89,39918.3397337963,2009-04-15,08:09:13
39.908192,116.594642,0,93,39918.3397916667,2009-04-15,08:09:18
39.908217,116.593607,0,97,39918.339849537,2009-04-15,08:09:23
39.908246,116.592575,0,94,39918.3399074074,2009-04-15,08:09:28
39.908281,116.591559,0,89,39918.3399652778,2009-04-15,08:09:33
39.908307,116.590554,0,88,39918.3400231482,2009-04-15,08:09:38
39.908337,116.589596,0,89,39918.3400810185,2009-04-15,08:09:43
39.908362,116.588755,0,93,39918.3401388889,2009-04-15,08:09:48
39.908386,116.587975,0,99,39918.3401967593,2009-04-15,08:09:53
39.908405,116.587101,0,98,39918.3402546296,2009-04-15,08:09:58
39.908426,116.586171,0,96,39918.3403125,2009-04-15,08:10:03
39.908448,116.585192,0,94,39918.3403703704,2009-04-15,08:10:08
39.908474,116.584169,0,93,39918.3404282407,2009-04-15,08:10:13
39.908512,116.583075,0,95,39918.3404861111,2009-04-15,08:10:18
39.908564,116.581979,0,90,39918.3405439815,2009-04-15,08:10:23
39.908654,116.58093,0,93,39918.3406018519,2009-04-15,08:10:28
39.908764,116.579922,0,98,39918.3406597222,2009-04-15,08:10:33
39.908891,116.578898,0,103,39918.3407175926,2009-04-15,08:10:38
39.909007,116.577865,0,109,39918.340775463,2009-04-15,08:10:43
39.909132,116.576832,0,108,39918.3408333333,2009-04-15,08:10:48
39.909258,116.575797,0,107,39918.3408912037,2009-04-15,08:10:53
39.909344,116.574747,0,105,39918.3409490741,2009-04-15,08:10:58
39.909389,116.573678,0,107,39918.3410069444,2009-04-15,08:11:03
39.909396,116.57264,0,112,39918.3410648148,2009-04-15,08:11:08
39.909373,116.571597,0,118,39918.3411226852,2009-04-15,08:11:13
39.909301,116.570538,0,127,39918.3411805556,2009-04-15,08:11:18
39.909192,116.569476,0,129,39918.3412384259,2009-04-15,08:11:23
39.909062,116.568422,0,121,39918.3412962963,2009-04-15,08:11:28
39.908937,116.567409,0,111,39918.3413541667,2009-04-15,08:11:33
39.908821,116.566434,0,102,39918.341412037,2009-04-15,08:11:38
39.90871,116.565451,0,98,39918.3414699074,2009-04-15,08:11:43
39.908622,116.564415,0,97,39918.3415277778,2009-04-15,08:11:48
39.908594,116.563331,0,96,39918.3415856481,2009-04-15,08:11:53
39.908563,116.562283,0,95,39918.3416435185,2009-04-15,08:11:58
39.908516,116.561264,0,89,39918.3417013889,2009-04-15,08:12:03
39.908482,116.560194,0,90,39918.3417592593,2009-04-15,08:12:08
39.908454,116.559131,0,92,39918.3418171296,2009-04-15,08:12:13
39.908429,116.558067,0,97,39918.341875,2009-04-15,08:12:18
39.908426,116.556962,0,104,39918.3419328704,2009-04-15,08:12:23
39.908408,116.555859,0,101,39918.3419907407,2009-04-15,08:12:28
39.908395,116.554761,0,103,39918.3420486111,2009-04-15,08:12:33
39.908371,116.55366,0,101,39918.3421064815,2009-04-15,08:12:38
39.908351,116.552575,0,100,39918.3421643519,2009-04-15,08:12:43
39.908326,116.551477,0,101,39918.3422222222,2009-04-15,08:12:48
39.908309,116.550372,0,105,39918.3422800926,2009-04-15,08:12:53
39.908294,116.549312,0,105,39918.342337963,2009-04-15,08:12:58
39.908268,116.548315,0,110,39918.3423958333,2009-04-15,08:13:03
39.908257,116.547301,0,105,39918.3424537037,2009-04-15,08:13:08
39.908242,116.546298,0,104,39918.3425115741,2009-04-15,08:13:13
39.908239,116.545306,0,103,39918.3425694444,2009-04-15,08:13:18
39.90824,116.544307,0,102,39918.3426273148,2009-04-15,08:13:23
39.908261,116.543269,0,101,39918.3426851852,2009-04-15,08:13:28
39.908269,116.54221,0,101,39918.3427430556,2009-04-15,08:13:33
39.90829,116.541162,0,106,39918.3428009259,2009-04-15,08:13:38
39.9083,116.540083,0,107,39918.3428587963,2009-04-15,08:13:43
39.908327,116.539008,0,110,39918.3429166667,2009-04-15,08:13:48
39.908327,116.537954,0,112,39918.342974537,2009-04-15,08:13:53
39.908387,116.536895,0,114,39918.3430324074,2009-04-15,08:13:58
39.908394,116.535822,0,114,39918.3430902778,2009-04-15,08:14:03
39.908401,116.534745,0,115,39918.3431481481,2009-04-15,08:14:08
39.908419,116.533667,0,116,39918.3432060185,2009-04-15,08:14:13
39.908405,116.532637,0,116,39918.3432638889,2009-04-15,08:14:18
39.908413,116.531613,0,118,39918.3433217593,2009-04-15,08:14:23
39.908432,116.530603,0,118,39918.3433796296,2009-04-15,08:14:28
39.908446,116.529578,0,123,39918.3434375,2009-04-15,08:14:33
39.908444,116.52854,0,127,39918.3434953704,2009-04-15,08:14:38
39.908439,116.527455,0,119,39918.3435532407,2009-04-15,08:14:43
39.908425,116.526362,0,120,39918.3436111111,2009-04-15,08:14:48
39.908438,116.525289,0,125,39918.3436689815,2009-04-15,08:14:53
39.908436,116.524233,0,131,39918.3437268519,2009-04-15,08:14:58
39.908452,116.523156,0,130,39918.3437847222,2009-04-15,08:15:03
39.908401,116.522092,0,129,39918.3438425926,2009-04-15,08:15:08
39.908303,116.521028,0,126,39918.343900463,2009-04-15,08:15:13
39.908149,116.520023,0,125,39918.3439583333,2009-04-15,08:15:18
39.907957,116.519053,0,125,39918.3440162037,2009-04-15,08:15:23
39.907764,116.518087,0,123,39918.3440740741,2009-04-15,08:15:28
39.907562,116.517125,0,125,39918.3441319444,2009-04-15,08:15:33
39.907369,116.516147,0,122,39918.3441898148,2009-04-15,08:15:38
39.907212,116.515171,0,128,39918.3442476852,2009-04-15,08:15:43
39.906986,116.514217,0,132,39918.3443055556,2009-04-15,08:15:48
39.906789,116.513205,0,135,39918.3443634259,2009-04-15,08:15:53
39.90671,116.512142,0,131,39918.3444212963,2009-04-15,08:15:58
39.906704,116.511093,0,135,39918.3444791667,2009-04-15,08:16:03
39.906708,116.51006,0,137,39918.344537037,2009-04-15,08:16:08
39.906724,116.509006,0,140,39918.3445949074,2009-04-15,08:16:13
39.906738,116.507958,0,143,39918.3446527778,2009-04-15,08:16:18
39.906747,116.506907,0,145,39918.3447106481,2009-04-15,08:16:23
39.906746,116.505877,0,144,39918.3447685185,2009-04-15,08:16:28
39.906755,116.504884,0,145,39918.3448263889,2009-04-15,08:16:33
39.906765,116.503928,0,143,39918.3448842593,2009-04-15,08:16:38
39.906761,116.502934,0,136,39918.3449421296,2009-04-15,08:16:43
39.906775,116.501909,0,137,39918.345,2009-04-15,08:16:48
39.906778,116.500893,0,128,39918.3450578704,2009-04-15,08:16:53
39.906773,116.499889,0,124,39918.3451157407,2009-04-15,08:16:58
39.906776,116.498856,0,117,39918.3451736111,2009-04-15,08:17:03
39.906783,116.497843,0,114,39918.3452314815,2009-04-15,08:17:08
39.906801,116.496826,0,118,39918.3452893518,2009-04-15,08:17:13
39.906805,116.495774,0,125,39918.3453472222,2009-04-15,08:17:18
39.906828,116.494702,0,125,39918.3454050926,2009-04-15,08:17:23
39.906839,116.493652,0,136,39918.345462963,2009-04-15,08:17:28
39.90685,116.492603,0,133,39918.3455208333,2009-04-15,08:17:33
39.906865,116.491589,0,142,39918.3455787037,2009-04-15,08:17:38
39.906882,116.490571,0,145,39918.3456365741,2009-04-15,08:17:43
39.906875,116.489557,0,146,39918.3456944444,2009-04-15,08:17:48
39.906893,116.488528,0,146,39918.3457523148,2009-04-15,08:17:53
39.906931,116.48746,0,139,39918.3458101852,2009-04-15,08:17:58
39.906949,116.486414,0,137,39918.3458680556,2009-04-15,08:18:03
39.906955,116.485382,0,138,39918.3459259259,2009-04-15,08:18:08
39.906965,116.484339,0,137,39918.3459837963,2009-04-15,08:18:13
39.906972,116.483288,0,138,39918.3460416667,2009-04-15,08:18:18
39.906975,116.482279,0,133,39918.346099537,2009-04-15,08:18:23
39.906972,116.481329,0,130,39918.3461574074,2009-04-15,08:18:28
39.906973,116.480385,0,130,39918.3462152778,2009-04-15,08:18:33
39.906993,116.479475,0,124,39918.3462731481,2009-04-15,08:18:38
39.907026,116.478613,0,119,39918.3463310185,2009-04-15,08:18:43
39.907073,116.477834,0,113,39918.3463888889,2009-04-15,08:18:48
39.907107,116.477112,0,111,39918.3464467593,2009-04-15,08:18:53
39.907112,116.476413,0,111,39918.3465046296,2009-04-15,08:18:58
39.90716,116.47585,0,109,39918.3465625,2009-04-15,08:19:03
39.907186,116.475367,0,112,39918.3466203704,2009-04-15,08:19:08
39.907188,116.474777,0,115,39918.3466782407,2009-04-15,08:19:13
39.907171,116.474262,0,117,39918.3467361111,2009-04-15,08:19:18
39.907147,116.473967,0,118,39918.3467939815,2009-04-15,08:19:23
39.907135,116.473801,0,116,39918.3468518518,2009-04-15,08:19:28
39.907136,116.473781,0,117,39918.3469097222,2009-04-15,08:19:33
39.907136,116.473781,0,117,39918.3469444444,2009-04-15,08:19:36
39.907136,116.473782,0,118,39918.3469675926,2009-04-15,08:19:38
39.907139,116.473763,0,118,39918.347025463,2009-04-15,08:19:43
39.90712,116.473709,0,118,39918.3470833333,2009-04-15,08:19:48
39.9071,116.473692,0,118,39918.3471412037,2009-04-15,08:19:53
39.9071,116.473695,0,118,39918.3471990741,2009-04-15,08:19:58
39.907098,116.473694,0,118,39918.3472569444,2009-04-15,08:20:03
39.907097,116.473696,0,118,39918.3473148148,2009-04-15,08:20:08
39.907097,116.473697,0,119,39918.3473726852,2009-04-15,08:20:13
39.907096,116.473696,0,119,39918.3474305556,2009-04-15,08:20:18
39.907095,116.473695,0,119,39918.3474884259,2009-04-15,08:20:23
39.907094,116.473694,0,119,39918.3475462963,2009-04-15,08:20:28
39.907088,116.473692,0,119,39918.3476041667,2009-04-15,08:20:33
39.907085,116.473691,0,119,39918.347662037,2009-04-15,08:20:38
39.907084,116.473691,0,119,39918.3477199074,2009-04-15,08:20:43
39.907084,116.47369,0,120,39918.3477777778,2009-04-15,08:20:48
39.907084,116.473691,0,120,39918.3478356482,2009-04-15,08:20:53
39.907082,116.473691,0,120,39918.3478935185,2009-04-15,08:20:58
39.907081,116.473691,0,120,39918.3479513889,2009-04-15,08:21:03
39.907081,116.473691,0,120,39918.3480092593,2009-04-15,08:21:08
39.907081,116.473691,0,120,39918.3480671296,2009-04-15,08:21:13
39.907081,116.473691,0,120,39918.3481018519,2009-04-15,08:21:16
39.90708,116.473691,0,120,39918.348125,2009-04-15,08:21:18
39.907087,116.473665,0,121,39918.3481828704,2009-04-15,08:21:23
39.907105,116.473423,0,124,39918.3482407407,2009-04-15,08:21:28
39.90712,116.473052,0,130,39918.3482986111,2009-04-15,08:21:33
39.907149,116.472667,0,138,39918.3483564815,2009-04-15,08:21:38
39.907154,116.472453,0,144,39918.3484143519,2009-04-15,08:21:43
39.907169,116.472286,0,149,39918.3484722222,2009-04-15,08:21:48
39.90717,116.472025,0,154,39918.3485300926,2009-04-15,08:21:53
39.907186,116.471801,0,159,39918.348587963,2009-04-15,08:21:58
39.90718,116.471496,0,163,39918.3486458333,2009-04-15,08:22:03
39.907177,116.470978,0,149,39918.3487037037,2009-04-15,08:22:08
39.907177,116.470465,0,150,39918.3487615741,2009-04-15,08:22:13
39.907175,116.47004,0,154,39918.3488194444,2009-04-15,08:22:18
39.907172,116.469811,0,156,39918.3488773148,2009-04-15,08:22:23
39.907191,116.469576,0,158,39918.3489351852,2009-04-15,08:22:28
39.907199,116.469399,0,154,39918.3489930556,2009-04-15,08:22:33
39.907185,116.46938,0,149,39918.3490509259,2009-04-15,08:22:38
39.907185,116.46938,0,149,39918.3490856481,2009-04-15,08:22:41
39.907184,116.46938,0,150,39918.3491087963,2009-04-15,08:22:43
39.907186,116.46937,0,150,39918.3491666667,2009-04-15,08:22:48
39.907186,116.469366,0,150,39918.349224537,2009-04-15,08:22:53
39.907185,116.469366,0,150,39918.3492824074,2009-04-15,08:22:58
39.907185,116.469366,0,150,39918.3493171296,2009-04-15,08:23:01
39.907186,116.469373,0,150,39918.3493402778,2009-04-15,08:23:03
39.907192,116.469431,0,148,39918.3493981481,2009-04-15,08:23:08
39.907202,116.469521,0,148,39918.3494560185,2009-04-15,08:23:13
39.907196,116.469594,0,147,39918.3495138889,2009-04-15,08:23:18
39.907189,116.469675,0,149,39918.3495717593,2009-04-15,08:23:23
39.90719,116.469756,0,149,39918.3496296296,2009-04-15,08:23:28
39.907224,116.469851,0,149,39918.3496875,2009-04-15,08:23:33
39.907251,116.469936,0,147,39918.3497453704,2009-04-15,08:23:38
39.907229,116.470012,0,146,39918.3498032407,2009-04-15,08:23:43
39.907228,116.470072,0,148,39918.3498611111,2009-04-15,08:23:48
39.907231,116.470138,0,152,39918.3499189815,2009-04-15,08:23:53
39.907209,116.470177,0,153,39918.3499768519,2009-04-15,08:23:58
39.907216,116.470298,0,153,39918.3500347222,2009-04-15,08:24:03
39.907238,116.470356,0,157,39918.3500925926,2009-04-15,08:24:08
39.907253,116.470466,0,158,39918.350150463,2009-04-15,08:24:13
39.907255,116.47057,0,162,39918.3502083333,2009-04-15,08:24:18
39.907252,116.470642,0,167,39918.3502662037,2009-04-15,08:24:23
39.907218,116.470698,0,171,39918.3503240741,2009-04-15,08:24:28
39.907252,116.470836,0,175,39918.3503819444,2009-04-15,08:24:33
39.907238,116.470897,0,174,39918.3504398148,2009-04-15,08:24:38
39.90725,116.470936,0,173,39918.3504976852,2009-04-15,08:24:43
39.907305,116.470928,0,171,39918.3505555556,2009-04-15,08:24:48
39.907358,116.470917,0,174,39918.3506134259,2009-04-15,08:24:53
39.907375,116.470894,0,179,39918.3506712963,2009-04-15,08:24:58
39.907377,116.470874,0,185,39918.3507291667,2009-04-15,08:25:03
39.907369,116.470855,0,191,39918.350787037,2009-04-15,08:25:08
39.907364,116.470845,0,196,39918.3508449074,2009-04-15,08:25:13
39.907352,116.470836,0,198,39918.3509027778,2009-04-15,08:25:18
39.975324,116.334062,0,598,39918.3846412037,2009-04-15,09:13:53
39.975334,116.333816,0,176,39918.3846990741,2009-04-15,09:13:58
39.975305,116.33386,0,168,39918.3847569444,2009-04-15,09:14:03
39.975366,116.333953,0,169,39918.3848148148,2009-04-15,09:14:08
39.975435,116.333957,0,174,39918.3848726852,2009-04-15,09:14:13
39.97546,116.333945,0,176,39918.3849305556,2009-04-15,09:14:18
39.975459,116.333921,0,176,39918.3849884259,2009-04-15,09:14:23
39.975452,116.3339,0,176,39918.3850462963,2009-04-15,09:14:28
39.975452,116.3339,0,176,39918.3850810185,2009-04-15,09:14:31
39.975452,116.3339,0,176,39918.3851041667,2009-04-15,09:14:33
39.975531,116.33398,0,175,39918.385162037,2009-04-15,09:14:38
39.97613,116.333918,0,169,39918.3852199074,2009-04-15,09:14:43
39.976801,116.333801,0,158,39918.3852777778,2009-04-15,09:14:48
39.977639,116.333593,0,144,39918.3853356481,2009-04-15,09:14:53
39.97862,116.333334,0,130,39918.3853935185,2009-04-15,09:14:58
39.979509,116.333165,0,123,39918.3854513889,2009-04-15,09:15:03
39.980401,116.332983,0,121,39918.3855092593,2009-04-15,09:15:08
39.981235,116.332815,0,121,39918.3855671296,2009-04-15,09:15:13
39.98203,116.332646,0,117,39918.385625,2009-04-15,09:15:18
39.982857,116.332483,0,112,39918.3856828704,2009-04-15,09:15:23
39.983742,116.33234,0,105,39918.3857407407,2009-04-15,09:15:28
39.984545,116.332194,0,99,39918.3857986111,2009-04-15,09:15:33
39.985351,116.332046,0,95,39918.3858564815,2009-04-15,09:15:38
39.986142,116.331959,0,89,39918.3859143518,2009-04-15,09:15:43
39.986948,116.331872,0,102,39918.3859722222,2009-04-15,09:15:48
39.98778,116.331845,0,117,39918.3860300926,2009-04-15,09:15:53
39.988594,116.331813,0,119,39918.386087963,2009-04-15,09:15:58
39.989399,116.331769,0,121,39918.3861458333,2009-04-15,09:16:03
39.990153,116.33176,0,117,39918.3862037037,2009-04-15,09:16:08
39.990708,116.33173,0,118,39918.3862615741,2009-04-15,09:16:13
39.991066,116.331677,0,124,39918.3863194444,2009-04-15,09:16:18
39.991423,116.33165,0,115,39918.3863773148,2009-04-15,09:16:23
39.991659,116.331582,0,106,39918.3864351852,2009-04-15,09:16:28
39.99181,116.331531,0,96,39918.3864930556,2009-04-15,09:16:33
39.991875,116.331494,0,87,39918.3865509259,2009-04-15,09:16:38
39.991871,116.331483,0,84,39918.3866087963,2009-04-15,09:16:43
39.991893,116.331486,0,83,39918.3866666667,2009-04-15,09:16:48
39.99192,116.331485,0,82,39918.386724537,2009-04-15,09:16:53
39.991918,116.331503,0,80,39918.3867824074,2009-04-15,09:16:58
39.991918,116.331503,0,80,39918.3868171296,2009-04-15,09:17:01
39.991919,116.331504,0,80,39918.3868402778,2009-04-15,09:17:03
39.991921,116.33149,0,79,39918.3868981482,2009-04-15,09:17:08
39.991922,116.331479,0,79,39918.3869560185,2009-04-15,09:17:13
39.991922,116.331482,0,79,39918.3870138889,2009-04-15,09:17:18
39.991922,116.331482,0,79,39918.3870486111,2009-04-15,09:17:21
39.991922,116.331488,0,79,39918.3870717593,2009-04-15,09:17:23
39.99192,116.331502,0,79,39918.3871296296,2009-04-15,09:17:28
39.991918,116.331524,0,79,39918.3871875,2009-04-15,09:17:33
39.991915,116.331549,0,79,39918.3872453704,2009-04-15,09:17:38
39.991913,116.331569,0,79,39918.3873032407,2009-04-15,09:17:43
39.991912,116.331583,0,79,39918.3873611111,2009-04-15,09:17:48
39.991915,116.331573,0,79,39918.3874189815,2009-04-15,09:17:53
39.991835,116.331385,0,83,39918.3874768519,2009-04-15,09:17:58
39.991841,116.331404,0,89,39918.3875347222,2009-04-15,09:18:03
39.991783,116.3314,0,92,39918.3875925926,2009-04-15,09:18:08
39.991742,116.331242,0,102,39918.387650463,2009-04-15,09:18:13
39.991715,116.331136,0,108,39918.3877083333,2009-04-15,09:18:18
39.991689,116.331062,0,109,39918.3877662037,2009-04-15,09:18:23
39.991701,116.330974,0,111,39918.3878240741,2009-04-15,09:18:28
39.991722,116.330899,0,115,39918.3878819444,2009-04-15,09:18:33
39.991703,116.330785,0,121,39918.3879398148,2009-04-15,09:18:38
39.991707,116.330671,0,123,39918.3879976852,2009-04-15,09:18:43
39.991675,116.33058,0,130,39918.3880555556,2009-04-15,09:18:48
39.991697,116.330486,0,131,39918.3881134259,2009-04-15,09:18:53
39.991687,116.330384,0,135,39918.3881712963,2009-04-15,09:18:58
39.991685,116.330296,0,137,39918.3882291667,2009-04-15,09:19:03
39.99167,116.330236,0,136,39918.388287037,2009-04-15,09:19:08
39.991667,116.330148,0,134,39918.3883449074,2009-04-15,09:19:13
39.991656,116.330079,0,133,39918.3884027778,2009-04-15,09:19:18
39.991633,116.330025,0,132,39918.3884606481,2009-04-15,09:19:23
39.991624,116.329929,0,131,39918.3885185185,2009-04-15,09:19:28
39.991609,116.329844,0,130,39918.3885763889,2009-04-15,09:19:33
39.991615,116.329778,0,128,39918.3886342593,2009-04-15,09:19:38
39.991604,116.329657,0,125,39918.3886921296,2009-04-15,09:19:43
39.991616,116.329487,0,124,39918.38875,2009-04-15,09:19:48
39.991579,116.329394,0,123,39918.3888078704,2009-04-15,09:19:53
39.991639,116.329301,0,127,39918.3888657407,2009-04-15,09:19:58
39.99167,116.329175,0,133,39918.3889236111,2009-04-15,09:20:03
39.991654,116.329096,0,131,39918.3889814815,2009-04-15,09:20:08
39.991641,116.329028,0,131,39918.3890393519,2009-04-15,09:20:13
39.991636,116.328952,0,128,39918.3890972222,2009-04-15,09:20:18
39.991628,116.328882,0,127,39918.3891550926,2009-04-15,09:20:23
39.991653,116.328807,0,124,39918.389212963,2009-04-15,09:20:28
39.99166,116.328688,0,120,39918.3892708333,2009-04-15,09:20:33
39.991642,116.328603,0,115,39918.3893287037,2009-04-15,09:20:38
39.991617,116.328537,0,111,39918.3893865741,2009-04-15,09:20:43
39.991594,116.328454,0,107,39918.3894444444,2009-04-15,09:20:48
39.991611,116.328375,0,101,39918.3895023148,2009-04-15,09:20:53
39.991655,116.328345,0,97,39918.3895601852,2009-04-15,09:20:58
39.991697,116.328236,0,98,39918.3896180556,2009-04-15,09:21:03
39.991744,116.328033,0,104,39918.3896759259,2009-04-15,09:21:08
39.99178,116.327939,0,107,39918.3897337963,2009-04-15,09:21:13
39.991811,116.327906,0,110,39918.3897916667,2009-04-15,09:21:18
39.991809,116.327826,0,107,39918.389849537,2009-04-15,09:21:23
39.991825,116.327727,0,105,39918.3899074074,2009-04-15,09:21:28
39.991875,116.327658,0,98,39918.3899652778,2009-04-15,09:21:33
39.99195,116.327592,0,86,39918.3900231481,2009-04-15,09:21:38
39.991999,116.327513,0,76,39918.3900810185,2009-04-15,09:21:43
39.99206,116.327382,0,65,39918.3901388889,2009-04-15,09:21:48
39.992141,116.327229,0,56,39918.3901967593,2009-04-15,09:21:53
39.992229,116.327138,0,47,39918.3902546296,2009-04-15,09:21:58
39.992311,116.327074,0,48,39918.3903125,2009-04-15,09:22:03
39.992387,116.327012,0,58,39918.3903703704,2009-04-15,09:22:08
39.992454,116.326944,0,63,39918.3904282407,2009-04-15,09:22:13
39.992519,116.326894,0,70,39918.3904861111,2009-04-15,09:22:18
39.992591,116.326894,0,70,39918.3905439815,2009-04-15,09:22:23
39.992638,116.32687,0,69,39918.3906018519,2009-04-15,09:22:28
39.99269,116.326872,0,68,39918.3906597222,2009-04-15,09:22:33
39.99277,116.326853,0,62,39918.3907175926,2009-04-15,09:22:38
39.992857,116.326834,0,62,39918.390775463,2009-04-15,09:22:43
39.992926,116.326853,0,68,39918.3908333333,2009-04-15,09:22:48
39.993008,116.326857,0,71,39918.3908912037,2009-04-15,09:22:53
39.993088,116.326855,0,80,39918.3909490741,2009-04-15,09:22:58
39.993167,116.326897,0,92,39918.3910069444,2009-04-15,09:23:03
39.993243,116.326893,0,97,39918.3910648148,2009-04-15,09:23:08
39.993316,116.326898,0,98,39918.3911226852,2009-04-15,09:23:13
39.993382,116.326924,0,90,39918.3911805556,2009-04-15,09:23:18
39.993443,116.326913,0,88,39918.3912384259,2009-04-15,09:23:23
39.993527,116.32694,0,82,39918.3912962963,2009-04-15,09:23:28
39.993616,116.326982,0,80,39918.3913541667,2009-04-15,09:23:33
39.993671,116.326968,0,75,39918.391412037,2009-04-15,09:23:38
39.993733,116.32696,0,69,39918.3914699074,2009-04-15,09:23:43
39.99383,116.326914,0,60,39918.3915277778,2009-04-15,09:23:48
39.993902,116.326894,0,60,39918.3915856481,2009-04-15,09:23:53
39.994024,116.326878,0,88,39918.3916435185,2009-04-15,09:23:58
39.994111,116.326873,0,110,39918.3917013889,2009-04-15,09:24:03
39.9942,116.32689,0,116,39918.3917592593,2009-04-15,09:24:08
39.994273,116.326913,0,131,39918.3918171296,2009-04-15,09:24:13
39.994356,116.326897,0,140,39918.391875,2009-04-15,09:24:18
39.994439,116.326891,0,146,39918.3919328704,2009-04-15,09:24:23
39.994502,116.326886,0,156,39918.3919907407,2009-04-15,09:24:28
39.99459,116.326891,0,157,39918.3920486111,2009-04-15,09:24:33
39.994651,116.326904,0,156,39918.3921064815,2009-04-15,09:24:38
39.994742,116.326914,0,147,39918.3921643518,2009-04-15,09:24:43
39.994827,116.326926,0,140,39918.3922222222,2009-04-15,09:24:48
39.994879,116.326912,0,148,39918.3922800926,2009-04-15,09:24:53
39.994876,116.326932,0,153,39918.392337963,2009-04-15,09:24:58
39.994877,116.326929,0,153,39918.3923958333,2009-04-15,09:25:03
39.994878,116.326925,0,153,39918.3924537037,2009-04-15,09:25:08
39.994878,116.326925,0,153,39918.3924884259,2009-04-15,09:25:11
39.994879,116.326919,0,153,39918.3925115741,2009-04-15,09:25:13
39.994924,116.326908,0,149,39918.3925694444,2009-04-15,09:25:18
39.99502,116.326872,0,148,39918.3926273148,2009-04-15,09:25:23
39.995107,116.326783,0,139,39918.3926851852,2009-04-15,09:25:28
39.995182,116.326744,0,136,39918.3927430556,2009-04-15,09:25:33
39.995227,116.326662,0,134,39918.3928009259,2009-04-15,09:25:38
39.995293,116.326626,0,134,39918.3928587963,2009-04-15,09:25:43
39.995347,116.326479,0,138,39918.3929166667,2009-04-15,09:25:48
39.995369,116.3264,0,137,39918.392974537,2009-04-15,09:25:53
39.995417,116.326421,0,136,39918.3930324074,2009-04-15,09:25:58
39.995491,116.326414,0,137,39918.3930902778,2009-04-15,09:26:03
39.995535,116.326388,0,137,39918.3931481481,2009-04-15,09:26:08
39.995556,116.32634,0,146,39918.3932060185,2009-04-15,09:26:13
39.995551,116.326327,0,146,39918.3932638889,2009-04-15,09:26:18
39.995558,116.326312,0,147,39918.3933217593,2009-04-15,09:26:23
39.995558,116.326312,0,147,39918.3933564815,2009-04-15,09:26:26
39.995557,116.326311,0,152,39918.3933796296,2009-04-15,09:26:28
39.995694,116.326321,0,148,39918.3934375,2009-04-15,09:26:33
39.995809,116.326331,0,143,39918.3934953704,2009-04-15,09:26:38
39.99597,116.326376,0,144,39918.3935532407,2009-04-15,09:26:43
39.996097,116.326397,0,138,39918.3936111111,2009-04-15,09:26:48
39.996177,116.326409,0,142,39918.3936689815,2009-04-15,09:26:53
39.996242,116.326478,0,141,39918.3937268518,2009-04-15,09:26:58
39.996269,116.326594,0,139,39918.3937847222,2009-04-15,09:27:03
39.996347,116.326664,0,141,39918.3938425926,2009-04-15,09:27:08
39.996491,116.326621,0,138,39918.393900463,2009-04-15,09:27:13
39.996658,116.326584,0,143,39918.3939583333,2009-04-15,09:27:18
39.996825,116.326564,0,157,39918.3940162037,2009-04-15,09:27:23
39.99705,116.326674,0,167,39918.3940740741,2009-04-15,09:27:28
39.997253,116.326719,0,173,39918.3941319444,2009-04-15,09:27:33
39.99743,116.326766,0,169,39918.3941898148,2009-04-15,09:27:38
39.997583,116.326756,0,180,39918.3942476852,2009-04-15,09:27:43
39.997724,116.326726,0,201,39918.3943055556,2009-04-15,09:27:48
39.99788,116.326689,0,194,39918.3943634259,2009-04-15,09:27:53
39.998048,116.326688,0,181,39918.3944212963,2009-04-15,09:27:58
39.99821,116.326681,0,178,39918.3944791667,2009-04-15,09:28:03
39.99836,116.326668,0,187,39918.394537037,2009-04-15,09:28:08
39.998562,116.326696,0,176,39918.3945949074,2009-04-15,09:28:13
39.998738,116.326677,0,164,39918.3946527778,2009-04-15,09:28:18
39.998907,116.326656,0,153,39918.3947106482,2009-04-15,09:28:23
39.999075,116.326664,0,143,39918.3947685185,2009-04-15,09:28:28
39.999198,116.326776,0,140,39918.3948263889,2009-04-15,09:28:33
39.999307,116.32691,0,138,39918.3948842593,2009-04-15,09:28:38
39.999447,116.327035,0,140,39918.3949421296,2009-04-15,09:28:43
39.99959,116.327077,0,135,39918.395,2009-04-15,09:28:48
39.999727,116.327127,0,127,39918.3950578704,2009-04-15,09:28:53
39.999828,116.327191,0,125,39918.3951157407,2009-04-15,09:28:58
39.999848,116.327255,0,128,39918.3951736111,2009-04-15,09:29:03
39.999871,116.327259,0,126,39918.3952314815,2009-04-15,09:29:08
39.999884,116.327267,0,124,39918.3952893519,2009-04-15,09:29:13
39.999892,116.327272,0,122,39918.3953472222,2009-04-15,09:29:18
39.999892,116.327272,0,122,39918.3953819444,2009-04-15,09:29:21
39.999894,116.327273,0,121,39918.3954050926,2009-04-15,09:29:23
39.999947,116.327261,0,121,39918.395462963,2009-04-15,09:29:28
39.99999,116.327231,0,117,39918.3955208333,2009-04-15,09:29:33
39.999982,116.327208,0,115,39918.3955787037,2009-04-15,09:29:38
39.999982,116.327208,0,115,39918.3956134259,2009-04-15,09:29:41
39.999983,116.327206,0,113,39918.3956365741,2009-04-15,09:29:43
39.999895,116.327199,0,111,39918.3956944444,2009-04-15,09:29:48
39.999888,116.327225,0,110,39918.3957523148,2009-04-15,09:29:53
39.999908,116.327265,0,110,39918.3958101852,2009-04-15,09:29:58
39.999979,116.327314,0,110,39918.3958680556,2009-04-15,09:30:03
40.000059,116.327346,0,111,39918.3959259259,2009-04-15,09:30:08
40.000132,116.327313,0,111,39918.3959837963,2009-04-15,09:30:13
40.000245,116.327309,0,112,39918.3960416667,2009-04-15,09:30:18
40.000368,116.327338,0,112,39918.396099537,2009-04-15,09:30:23
40.000481,116.327308,0,112,39918.3961574074,2009-04-15,09:30:28
39.999489,116.327725,0,150,39918.4145949074,2009-04-15,09:57:01
39.999789,116.327515,0,298,39918.4146643518,2009-04-15,09:57:07
39.999796,116.327407,0,295,39918.4147222222,2009-04-15,09:57:12
39.999796,116.327407,0,295,39918.4147569444,2009-04-15,09:57:15
39.999794,116.32741,0,294,39918.4147800926,2009-04-15,09:57:17
39.999797,116.327373,0,293,39918.414837963,2009-04-15,09:57:22
39.999758,116.327371,0,291,39918.4148958333,2009-04-15,09:57:27
39.999691,116.327291,0,272,39918.4149537037,2009-04-15,09:57:32
39.999685,116.327272,0,271,39918.4150115741,2009-04-15,09:57:37
39.999698,116.32726,0,272,39918.4150694444,2009-04-15,09:57:42
39.999706,116.327256,0,272,39918.4151273148,2009-04-15,09:57:47
39.999706,116.327256,0,272,39918.415162037,2009-04-15,09:57:50
39.999713,116.327263,0,271,39918.4151851852,2009-04-15,09:57:52
39.999725,116.327265,0,271,39918.4152430556,2009-04-15,09:57:57
39.999725,116.327265,0,271,39918.4152777778,2009-04-15,09:58:00
39.999724,116.327265,0,272,39918.4153009259,2009-04-15,09:58:02
39.999696,116.327248,0,272,39918.4153587963,2009-04-15,09:58:07
39.999702,116.327214,0,272,39918.4154166667,2009-04-15,09:58:12
39.999723,116.32714,0,272,39918.415474537,2009-04-15,09:58:17
39.999761,116.32706,0,271,39918.4155324074,2009-04-15,09:58:22
39.999769,116.327032,0,270,39918.4155902778,2009-04-15,09:58:27
39.999817,116.327108,0,267,39918.4156481481,2009-04-15,09:58:32
39.999893,116.327122,0,265,39918.4157060185,2009-04-15,09:58:37
39.999953,116.327121,0,264,39918.4157638889,2009-04-15,09:58:42
39.99996,116.32713,0,265,39918.4158217593,2009-04-15,09:58:47
39.999961,116.327104,0,263,39918.4158796296,2009-04-15,09:58:52
39.999994,116.327108,0,258,39918.4159143518,2009-04-15,09:58:55
40.000014,116.32713,0,257,39918.4159722222,2009-04-15,09:59:00
40.000014,116.32713,0,257,39918.4160069444,2009-04-15,09:59:03
40.000012,116.327124,0,256,39918.4160300926,2009-04-15,09:59:05
40.000014,116.327133,0,255,39918.416087963,2009-04-15,09:59:10
40.000017,116.327193,0,257,39918.4161458333,2009-04-15,09:59:15
39.999987,116.327236,0,256,39918.4162037037,2009-04-15,09:59:20
39.999939,116.327313,0,254,39918.4162615741,2009-04-15,09:59:25
40.000014,116.327315,0,252,39918.4163194444,2009-04-15,09:59:30
40.0002,116.327315,0,251,39918.4163773148,2009-04-15,09:59:35
40.000399,116.327028,0,231,39918.4164351852,2009-04-15,09:59:40
40.000503,116.327008,0,219,39918.4164930556,2009-04-15,09:59:45
40.000662,116.327017,0,210,39918.4165509259,2009-04-15,09:59:50
40.000944,116.327178,0,196,39918.4166087963,2009-04-15,09:59:55
40.001081,116.327144,0,173,39918.4166666667,2009-04-15,10:00:00
40.001219,116.327104,0,160,39918.416724537,2009-04-15,10:00:05
40.001308,116.327004,0,153,39918.4167824074,2009-04-15,10:00:10
40.001314,116.326912,0,147,39918.4168402778,2009-04-15,10:00:15
40.001393,116.326854,0,139,39918.4168981481,2009-04-15,10:00:20
40.001481,116.326819,0,131,39918.4169560185,2009-04-15,10:00:25
40.001604,116.326783,0,122,39918.4170138889,2009-04-15,10:00:30
40.001747,116.326749,0,124,39918.4170717593,2009-04-15,10:00:35
40.001904,116.326713,0,130,39918.4171296296,2009-04-15,10:00:40
40.002051,116.326681,0,137,39918.4171875,2009-04-15,10:00:45
40.002193,116.326636,0,136,39918.4172453704,2009-04-15,10:00:50
40.002313,116.326601,0,134,39918.4173032407,2009-04-15,10:00:55
40.002366,116.326487,0,134,39918.4173611111,2009-04-15,10:01:00
40.002384,116.326315,0,125,39918.4174189815,2009-04-15,10:01:05
40.002382,116.326129,0,120,39918.4174768519,2009-04-15,10:01:10
40.002384,116.325948,0,113,39918.4175347222,2009-04-15,10:01:15
40.002385,116.325777,0,106,39918.4175925926,2009-04-15,10:01:20
40.002367,116.325599,0,104,39918.417650463,2009-04-15,10:01:25
40.00237,116.325442,0,96,39918.4177083333,2009-04-15,10:01:30
40.002389,116.325274,0,95,39918.4177662037,2009-04-15,10:01:35
40.002507,116.325203,0,97,39918.4178240741,2009-04-15,10:01:40
40.002644,116.325205,0,103,39918.4178819444,2009-04-15,10:01:45
40.002781,116.325203,0,107,39918.4179398148,2009-04-15,10:01:50
40.002914,116.325195,0,111,39918.4179976852,2009-04-15,10:01:55
40.003043,116.32519,0,113,39918.4180555556,2009-04-15,10:02:00
40.003182,116.325175,0,120,39918.4181134259,2009-04-15,10:02:05
40.003331,116.32518,0,121,39918.4181712963,2009-04-15,10:02:10
40.003453,116.325119,0,121,39918.4182291667,2009-04-15,10:02:15
40.003496,116.325006,0,120,39918.418287037,2009-04-15,10:02:20
40.003489,116.324857,0,118,39918.4183449074,2009-04-15,10:02:25
40.003468,116.324699,0,116,39918.4184027778,2009-04-15,10:02:30
40.003454,116.324534,0,112,39918.4184606481,2009-04-15,10:02:35
40.003509,116.324413,0,115,39918.4185185185,2009-04-15,10:02:40
40.003614,116.324377,0,111,39918.4185763889,2009-04-15,10:02:45
40.003733,116.32436,0,106,39918.4186342593,2009-04-15,10:02:50
40.00388,116.32437,0,113,39918.4186921296,2009-04-15,10:02:55
40.00404,116.324372,0,104,39918.41875,2009-04-15,10:03:00
40.004231,116.324361,0,112,39918.4188078704,2009-04-15,10:03:05
40.004415,116.32436,0,118,39918.4188657407,2009-04-15,10:03:10
40.004582,116.324357,0,125,39918.4189236111,2009-04-15,10:03:15
40.004739,116.32434,0,123,39918.4189814815,2009-04-15,10:03:20
40.004885,116.324321,0,129,39918.4190393519,2009-04-15,10:03:25
40.005029,116.324315,0,135,39918.4190972222,2009-04-15,10:03:30
40.005177,116.324302,0,143,39918.4191550926,2009-04-15,10:03:35
40.005327,116.324304,0,142,39918.419212963,2009-04-15,10:03:40
40.005495,116.324317,0,146,39918.4192708333,2009-04-15,10:03:45
40.005657,116.324375,0,144,39918.4193287037,2009-04-15,10:03:50
40.005832,116.32432,0,128,39918.4193865741,2009-04-15,10:03:55
40.005964,116.324292,0,139,39918.4194444444,2009-04-15,10:04:00
40.006085,116.324262,0,143,39918.4195023148,2009-04-15,10:04:05
40.006205,116.324177,0,144,39918.4195601852,2009-04-15,10:04:10
40.006375,116.324245,0,143,39918.4196180556,2009-04-15,10:04:15
40.006532,116.324273,0,140,39918.4196759259,2009-04-15,10:04:20
40.006672,116.324279,0,138,39918.4197337963,2009-04-15,10:04:25
40.006819,116.324306,0,136,39918.4197916667,2009-04-15,10:04:30
40.006972,116.324303,0,133,39918.419849537,2009-04-15,10:04:35
40.007123,116.324292,0,132,39918.4199074074,2009-04-15,10:04:40
40.007277,116.324288,0,127,39918.4199652778,2009-04-15,10:04:45
40.007429,116.324277,0,127,39918.4200231481,2009-04-15,10:04:50
40.007573,116.324251,0,130,39918.4200810185,2009-04-15,10:04:55
40.007721,116.324264,0,128,39918.4201388889,2009-04-15,10:05:00
40.00786,116.324258,0,127,39918.4201967593,2009-04-15,10:05:05
40.008005,116.32423,0,129,39918.4202546296,2009-04-15,10:05:10
40.00816,116.324226,0,128,39918.4203125,2009-04-15,10:05:15
40.008315,116.324211,0,129,39918.4203703704,2009-04-15,10:05:20
40.008474,116.324204,0,129,39918.4204282407,2009-04-15,10:05:25
40.008626,116.324178,0,125,39918.4204861111,2009-04-15,10:05:30
40.008787,116.324168,0,116,39918.4205439815,2009-04-15,10:05:35
40.008936,116.324155,0,112,39918.4206018519,2009-04-15,10:05:40
40.00908,116.324136,0,114,39918.4206597222,2009-04-15,10:05:45
40.009222,116.324128,0,117,39918.4207175926,2009-04-15,10:05:50
40.009356,116.324118,0,119,39918.420775463,2009-04-15,10:05:55
40.009486,116.324075,0,117,39918.4208333333,2009-04-15,10:06:00
40.009599,116.323975,0,113,39918.4208912037,2009-04-15,10:06:05
40.00963,116.323795,0,107,39918.4209490741,2009-04-15,10:06:10
40.009607,116.32361,0,101,39918.4210069444,2009-04-15,10:06:15
40.009597,116.323446,0,97,39918.4210648148,2009-04-15,10:06:20
40.009585,116.323237,0,95,39918.4211226852,2009-04-15,10:06:25
40.009606,116.323015,0,93,39918.4211805556,2009-04-15,10:06:30
40.00961,116.322834,0,90,39918.4212384259,2009-04-15,10:06:35
40.009649,116.322669,0,88,39918.4212962963,2009-04-15,10:06:40
40.009771,116.322582,0,88,39918.4213541667,2009-04-15,10:06:45
40.009872,116.322584,0,95,39918.421412037,2009-04-15,10:06:50
40.009939,116.322613,0,99,39918.4214699074,2009-04-15,10:06:55
40.009989,116.322643,0,102,39918.4215277778,2009-04-15,10:07:00
40.01003,116.322669,0,104,39918.4215856481,2009-04-15,10:07:05
40.010053,116.322655,0,101,39918.4216435185,2009-04-15,10:07:10
40.010055,116.322638,0,98,39918.4217013889,2009-04-15,10:07:15
40.010054,116.322639,0,97,39918.4217592593,2009-04-15,10:07:20
40.010056,116.322632,0,97,39918.4218171296,2009-04-15,10:07:25
40.010056,116.322632,0,97,39918.4218518519,2009-04-15,10:07:28
40.010057,116.322628,0,97,39918.421875,2009-04-15,10:07:30
40.01006,116.322617,0,97,39918.4219328704,2009-04-15,10:07:35
40.010062,116.322612,0,97,39918.4219907407,2009-04-15,10:07:40
40.010062,116.322612,0,97,39918.422025463,2009-04-15,10:07:43
40.010061,116.322618,0,97,39918.4220486111,2009-04-15,10:07:45
40.010064,116.322608,0,97,39918.4221064815,2009-04-15,10:07:50
40.010074,116.322581,0,97,39918.4221643518,2009-04-15,10:07:55
40.010298,116.322062,0,159,39918.4242476852,2009-04-15,10:10:55
40.010332,116.32235,0,170,39918.4275462963,2009-04-15,10:15:40
40.010348,116.322414,0,169,39918.4276041667,2009-04-15,10:15:45
40.010347,116.322437,0,168,39918.427662037,2009-04-15,10:15:50
40.010335,116.322399,0,169,39918.4277199074,2009-04-15,10:15:55
40.010335,116.322379,0,169,39918.4277777778,2009-04-15,10:16:00
40.010337,116.322367,0,169,39918.4278356481,2009-04-15,10:16:05
40.010306,116.322281,0,169,39918.4278935185,2009-04-15,10:16:10
40.010306,116.322233,0,170,39918.4279513889,2009-04-15,10:16:15
40.010307,116.322237,0,170,39918.4280092593,2009-04-15,10:16:20
40.010307,116.322237,0,170,39918.4280439815,2009-04-15,10:16:23
40.010307,116.322238,0,170,39918.4280671296,2009-04-15,10:16:25
40.010305,116.322247,0,169,39918.428125,2009-04-15,10:16:30
40.010303,116.322252,0,169,39918.4281828704,2009-04-15,10:16:35
40.010303,116.322252,0,169,39918.4282407407,2009-04-15,10:16:40
40.010303,116.322252,0,169,39918.4282986111,2009-04-15,10:16:45
40.010304,116.322246,0,169,39918.4283564815,2009-04-15,10:16:50
40.010304,116.322243,0,169,39918.4284143519,2009-04-15,10:16:55
40.010304,116.322243,0,169,39918.4284490741,2009-04-15,10:16:58
40.010305,116.322235,0,170,39918.4284722222,2009-04-15,10:17:00
40.010311,116.322224,0,170,39918.4285300926,2009-04-15,10:17:05
40.010311,116.322224,0,170,39918.4285648148,2009-04-15,10:17:08
40.010319,116.32222,0,172,39918.428587963,2009-04-15,10:17:10
40.010313,116.322234,0,172,39918.4286458333,2009-04-15,10:17:15
40.010312,116.322242,0,172,39918.4287037037,2009-04-15,10:17:20
40.010312,116.322242,0,172,39918.4287384259,2009-04-15,10:17:23
40.01031,116.322247,0,173,39918.4287615741,2009-04-15,10:17:25
40.010304,116.322212,0,173,39918.4288194444,2009-04-15,10:17:30
40.010291,116.322112,0,176,39918.4288773148,2009-04-15,10:17:35
40.010298,116.322055,0,177,39918.4289351852,2009-04-15,10:17:40
40.010264,116.32196,0,175,39918.4289930556,2009-04-15,10:17:45
40.010243,116.321912,0,176,39918.4290509259,2009-04-15,10:17:50
40.010227,116.321903,0,178,39918.4291087963,2009-04-15,10:17:55
40.010238,116.321879,0,179,39918.4291666667,2009-04-15,10:18:00
40.010255,116.321847,0,183,39918.429224537,2009-04-15,10:18:05
40.010255,116.321837,0,186,39918.4292824074,2009-04-15,10:18:10
40.010246,116.321859,0,187,39918.4293402778,2009-04-15,10:18:15
40.010245,116.321866,0,187,39918.4293981481,2009-04-15,10:18:20
40.010245,116.321866,0,187,39918.4294328704,2009-04-15,10:18:23
40.010244,116.321874,0,187,39918.4294560185,2009-04-15,10:18:25
40.010247,116.321891,0,187,39918.4295138889,2009-04-15,10:18:30
40.010254,116.321901,0,188,39918.4295717593,2009-04-15,10:18:35
40.010254,116.321901,0,188,39918.4296064815,2009-04-15,10:18:38
40.010254,116.321902,0,188,39918.4296296296,2009-04-15,10:18:40
40.010253,116.321919,0,186,39918.4296875,2009-04-15,10:18:45
40.010256,116.321906,0,184,39918.4297453704,2009-04-15,10:18:50
40.010256,116.321906,0,184,39918.4297800926,2009-04-15,10:18:53
40.010257,116.321901,0,184,39918.4298032407,2009-04-15,10:18:55
40.010259,116.321891,0,184,39918.4298611111,2009-04-15,10:19:00
40.010259,116.321891,0,184,39918.4298958333,2009-04-15,10:19:03
40.010259,116.321894,0,184,39918.4299189815,2009-04-15,10:19:05
40.010263,116.321927,0,185,39918.4299768518,2009-04-15,10:19:10
40.010252,116.321995,0,187,39918.4300347222,2009-04-15,10:19:15
40.010269,116.322053,0,185,39918.4300925926,2009-04-15,10:19:20
40.010289,116.322099,0,184,39918.430150463,2009-04-15,10:19:25
40.010291,116.32211,0,184,39918.4302083333,2009-04-15,10:19:30
40.010295,116.32212,0,183,39918.4302662037,2009-04-15,10:19:35
40.010295,116.322117,0,183,39918.4303240741,2009-04-15,10:19:40
40.010295,116.322119,0,183,39918.4303819444,2009-04-15,10:19:45
40.010296,116.322119,0,183,39918.4304398148,2009-04-15,10:19:50
40.010297,116.322112,0,183,39918.4304976852,2009-04-15,10:19:55
40.010297,116.322109,0,183,39918.4305555556,2009-04-15,10:20:00
40.010296,116.32211,0,183,39918.4306134259,2009-04-15,10:20:05
40.010296,116.32211,0,183,39918.4306712963,2009-04-15,10:20:10
40.010296,116.32211,0,183,39918.4307060185,2009-04-15,10:20:13
40.010298,116.322105,0,183,39918.4307291667,2009-04-15,10:20:15
40.0103,116.322093,0,183,39918.430787037,2009-04-15,10:20:20
40.0103,116.322093,0,183,39918.4308217593,2009-04-15,10:20:23
40.010299,116.322095,0,183,39918.4308449074,2009-04-15,10:20:25
40.010295,116.322039,0,184,39918.4309027778,2009-04-15,10:20:30
40.010302,116.321937,0,185,39918.4309606481,2009-04-15,10:20:35
40.010299,116.321925,0,186,39918.4310185185,2009-04-15,10:20:40
40.010265,116.321894,0,187,39918.4310763889,2009-04-15,10:20:45
40.010213,116.321832,0,188,39918.4311342593,2009-04-15,10:20:50
40.010169,116.321797,0,189,39918.4311921296,2009-04-15,10:20:55
40.010118,116.321798,0,189,39918.43125,2009-04-15,10:21:00
40.010115,116.321761,0,189,39918.4313078704,2009-04-15,10:21:05
40.010114,116.321729,0,190,39918.4313657407,2009-04-15,10:21:10
40.010122,116.321693,0,191,39918.4314236111,2009-04-15,10:21:15
40.010122,116.321693,0,191,39918.4314583333,2009-04-15,10:21:18
40.010124,116.321693,0,192,39918.4314814815,2009-04-15,10:21:20
40.010138,116.321728,0,191,39918.4315393518,2009-04-15,10:21:25
40.01014,116.321724,0,191,39918.4315972222,2009-04-15,10:21:30
40.01014,116.321724,0,191,39918.4316319444,2009-04-15,10:21:33
40.010141,116.321724,0,191,39918.4316550926,2009-04-15,10:21:35
40.010151,116.32177,0,191,39918.431712963,2009-04-15,10:21:40
40.010183,116.321919,0,192,39918.4317708333,2009-04-15,10:21:45
40.010225,116.322043,0,193,39918.4318287037,2009-04-15,10:21:50
40.010239,116.322166,0,193,39918.4318865741,2009-04-15,10:21:55
40.010269,116.322231,0,193,39918.4319444444,2009-04-15,10:22:00
40.010303,116.322278,0,193,39918.4320023148,2009-04-15,10:22:05
40.010119,116.322477,0,186,39918.4377893518,2009-04-15,10:30:25
40.009774,116.322552,0,287,39918.4380208333,2009-04-15,10:30:45
40.009783,116.322546,0,285,39918.4380787037,2009-04-15,10:30:50
40.009788,116.322556,0,288,39918.4381365741,2009-04-15,10:30:55
40.009777,116.322538,0,287,39918.4381944444,2009-04-15,10:31:00
40.009775,116.322525,0,284,39918.4382523148,2009-04-15,10:31:05
40.009783,116.322462,0,289,39918.4383101852,2009-04-15,10:31:10
40.009787,116.322468,0,288,39918.4383680556,2009-04-15,10:31:15
40.009787,116.322468,0,288,39918.4384027778,2009-04-15,10:31:18
40.009795,116.322467,0,286,39918.4384259259,2009-04-15,10:31:20
40.009849,116.322397,0,288,39918.4384837963,2009-04-15,10:31:25
40.009865,116.322409,0,282,39918.4385416667,2009-04-15,10:31:30
40.009895,116.322554,0,248,39918.438599537,2009-04-15,10:31:35
40.009885,116.322643,0,221,39918.4386574074,2009-04-15,10:31:40
40.009856,116.322588,0,210,39918.4387152778,2009-04-15,10:31:45
40.009797,116.322543,0,201,39918.4387731481,2009-04-15,10:31:50
40.009752,116.322533,0,195,39918.4388310185,2009-04-15,10:31:55
40.009703,116.322545,0,188,39918.4388888889,2009-04-15,10:32:00
40.009621,116.322581,0,169,39918.4389467593,2009-04-15,10:32:05
40.009584,116.322637,0,156,39918.4390046296,2009-04-15,10:32:10
40.009559,116.322717,0,145,39918.4390625,2009-04-15,10:32:15
40.009546,116.322808,0,127,39918.4391203704,2009-04-15,10:32:20
40.009562,116.322925,0,117,39918.4391782407,2009-04-15,10:32:25
40.009563,116.323038,0,109,39918.4392361111,2009-04-15,10:32:30
40.009563,116.323158,0,103,39918.4392939815,2009-04-15,10:32:35
40.009568,116.323274,0,96,39918.4393518518,2009-04-15,10:32:40
40.009589,116.323406,0,93,39918.4394097222,2009-04-15,10:32:45
40.009606,116.323535,0,89,39918.4394675926,2009-04-15,10:32:50
40.009621,116.323657,0,89,39918.439525463,2009-04-15,10:32:55
40.009638,116.323782,0,93,39918.4395833333,2009-04-15,10:33:00
40.00964,116.323877,0,91,39918.4396412037,2009-04-15,10:33:05
40.009603,116.323948,0,89,39918.4396990741,2009-04-15,10:33:10
40.009527,116.323993,0,87,39918.4397569444,2009-04-15,10:33:15
40.009438,116.32399,0,86,39918.4398148148,2009-04-15,10:33:20
40.009346,116.324005,0,88,39918.4398726852,2009-04-15,10:33:25
40.009234,116.324021,0,92,39918.4399305556,2009-04-15,10:33:30
40.009118,116.324018,0,94,39918.4399884259,2009-04-15,10:33:35
40.008988,116.324032,0,98,39918.4400462963,2009-04-15,10:33:40
40.008876,116.324045,0,99,39918.4401041667,2009-04-15,10:33:45
40.008751,116.324058,0,97,39918.440162037,2009-04-15,10:33:50
40.008654,116.324071,0,101,39918.4402199074,2009-04-15,10:33:55
40.008561,116.324069,0,101,39918.4402777778,2009-04-15,10:34:00
40.008485,116.324057,0,97,39918.4403356481,2009-04-15,10:34:05
40.0084,116.324063,0,97,39918.4403935185,2009-04-15,10:34:10
40.008301,116.324069,0,98,39918.4404513889,2009-04-15,10:34:15
40.008211,116.324079,0,98,39918.4405092593,2009-04-15,10:34:20
40.008125,116.324094,0,99,39918.4405671296,2009-04-15,10:34:25
40.008031,116.324097,0,99,39918.440625,2009-04-15,10:34:30
40.00795,116.324103,0,98,39918.4406828704,2009-04-15,10:34:35
40.007848,116.324126,0,99,39918.4407407407,2009-04-15,10:34:40
40.007741,116.324155,0,101,39918.4407986111,2009-04-15,10:34:45
40.007625,116.324163,0,101,39918.4408564815,2009-04-15,10:34:50
40.007512,116.324158,0,97,39918.4409143519,2009-04-15,10:34:55
40.007389,116.324191,0,94,39918.4409722222,2009-04-15,10:35:00
40.007278,116.324183,0,90,39918.4410300926,2009-04-15,10:35:05
40.007161,116.324177,0,98,39918.441087963,2009-04-15,10:35:10
40.007058,116.324184,0,94,39918.4411458333,2009-04-15,10:35:15
40.006938,116.324195,0,99,39918.4412037037,2009-04-15,10:35:20
40.006821,116.324205,0,116,39918.4412615741,2009-04-15,10:35:25
40.006712,116.324214,0,121,39918.4413194444,2009-04-15,10:35:30
40.006612,116.324215,0,117,39918.4413773148,2009-04-15,10:35:35
40.006502,116.324208,0,112,39918.4414351852,2009-04-15,10:35:40
40.006368,116.32426,0,110,39918.4414930556,2009-04-15,10:35:45
40.006241,116.324287,0,111,39918.4415509259,2009-04-15,10:35:50
40.006115,116.324306,0,109,39918.4416087963,2009-04-15,10:35:55
40.005977,116.324331,0,108,39918.4416666667,2009-04-15,10:36:00
40.005859,116.324373,0,112,39918.441724537,2009-04-15,10:36:05
40.00573,116.324347,0,112,39918.4417824074,2009-04-15,10:36:10
40.005594,116.324349,0,121,39918.4418402778,2009-04-15,10:36:15
40.005457,116.324364,0,127,39918.4418981481,2009-04-15,10:36:20
40.005325,116.324374,0,131,39918.4419560185,2009-04-15,10:36:25
40.005174,116.324354,0,117,39918.4420138889,2009-04-15,10:36:30
40.005027,116.32434,0,109,39918.4420717593,2009-04-15,10:36:35
40.004876,116.324345,0,96,39918.4421296296,2009-04-15,10:36:40
40.004733,116.324349,0,86,39918.4421875,2009-04-15,10:36:45
40.004575,116.324388,0,98,39918.4422453704,2009-04-15,10:36:50
40.004435,116.32441,0,110,39918.4423032407,2009-04-15,10:36:55
40.004303,116.32441,0,116,39918.4423611111,2009-04-15,10:37:00
40.004145,116.324397,0,117,39918.4424189815,2009-04-15,10:37:05
40.003967,116.324405,0,123,39918.4424768519,2009-04-15,10:37:10
40.003811,116.32442,0,123,39918.4425347222,2009-04-15,10:37:15
40.003664,116.324442,0,122,39918.4425925926,2009-04-15,10:37:20
40.003545,116.324455,0,125,39918.442650463,2009-04-15,10:37:25
40.003504,116.324559,0,133,39918.4427083333,2009-04-15,10:37:30
40.00347,116.324695,0,141,39918.4427662037,2009-04-15,10:37:35
40.00345,116.324862,0,145,39918.4428240741,2009-04-15,10:37:40
40.003486,116.325016,0,151,39918.4428819444,2009-04-15,10:37:45
40.003428,116.325133,0,142,39918.4429398148,2009-04-15,10:37:50
40.003302,116.325142,0,131,39918.4429976852,2009-04-15,10:37:55
40.003166,116.325142,0,123,39918.4430555556,2009-04-15,10:38:00
40.003033,116.325144,0,118,39918.4431134259,2009-04-15,10:38:05
40.002905,116.325138,0,116,39918.4431712963,2009-04-15,10:38:10
40.002768,116.325172,0,116,39918.4432291667,2009-04-15,10:38:15
40.002647,116.325165,0,114,39918.443287037,2009-04-15,10:38:20
40.002512,116.325194,0,119,39918.4433449074,2009-04-15,10:38:25
40.002407,116.325274,0,116,39918.4434027778,2009-04-15,10:38:30
40.002389,116.325454,0,115,39918.4434606481,2009-04-15,10:38:35
40.00237,116.325625,0,115,39918.4435185185,2009-04-15,10:38:40
40.002352,116.325793,0,114,39918.4435763889,2009-04-15,10:38:45
40.002367,116.325968,0,113,39918.4436342593,2009-04-15,10:38:50
40.002379,116.326142,0,114,39918.4436921296,2009-04-15,10:38:55
40.002393,116.326326,0,118,39918.44375,2009-04-15,10:39:00
40.002377,116.326515,0,124,39918.4438078704,2009-04-15,10:39:05
40.002274,116.326579,0,123,39918.4438657407,2009-04-15,10:39:10
40.002154,116.326593,0,123,39918.4439236111,2009-04-15,10:39:15
40.002037,116.326601,0,121,39918.4439814815,2009-04-15,10:39:20
40.0019,116.326628,0,121,39918.4440393519,2009-04-15,10:39:25
40.001766,116.326669,0,120,39918.4440972222,2009-04-15,10:39:30
40.001646,116.3267,0,120,39918.4441550926,2009-04-15,10:39:35
40.001535,116.326742,0,119,39918.444212963,2009-04-15,10:39:40
40.001446,116.326789,0,118,39918.4442708333,2009-04-15,10:39:45
40.001366,116.326919,0,118,39918.4443287037,2009-04-15,10:39:50
40.001333,116.327039,0,121,39918.4443865741,2009-04-15,10:39:55
40.001223,116.327012,0,122,39918.4444444444,2009-04-15,10:40:00
40.001058,116.327044,0,121,39918.4445023148,2009-04-15,10:40:05
40.000936,116.327076,0,124,39918.4445601852,2009-04-15,10:40:10
40.000878,116.327149,0,134,39918.4446180556,2009-04-15,10:40:15
40.000608,116.327094,0,126,39918.4446759259,2009-04-15,10:40:20
40.000456,116.327084,0,116,39918.4447337963,2009-04-15,10:40:25
40.00035,116.327068,0,114,39918.4447916667,2009-04-15,10:40:30
40.000207,116.327101,0,107,39918.444849537,2009-04-15,10:40:35
40.000088,116.327137,0,106,39918.4449074074,2009-04-15,10:40:40
39.999953,116.327163,0,112,39918.4449652778,2009-04-15,10:40:45
39.999928,116.327203,0,121,39918.4450231481,2009-04-15,10:40:50
39.999923,116.327209,0,122,39918.4450810185,2009-04-15,10:40:55
39.999923,116.327209,0,122,39918.4451157407,2009-04-15,10:40:58
39.999924,116.327208,0,122,39918.4451388889,2009-04-15,10:41:00
39.999926,116.327253,0,125,39918.4451967593,2009-04-15,10:41:05
39.999936,116.327307,0,127,39918.4452546296,2009-04-15,10:41:10
39.999938,116.327352,0,129,39918.4453125,2009-04-15,10:41:15
39.999936,116.327356,0,131,39918.4453703704,2009-04-15,10:41:20
39.999936,116.327356,0,131,39918.4454050926,2009-04-15,10:41:23
39.999943,116.32735,0,131,39918.4454282407,2009-04-15,10:41:25
39.999972,116.327328,0,132,39918.4454861111,2009-04-15,10:41:30
40.000007,116.327334,0,132,39918.4455439815,2009-04-15,10:41:35
39.999996,116.327363,0,132,39918.4456018518,2009-04-15,10:41:40
39.999965,116.327381,0,132,39918.4456597222,2009-04-15,10:41:45
39.999935,116.327404,0,132,39918.4457175926,2009-04-15,10:41:50
39.999939,116.327436,0,132,39918.445775463,2009-04-15,10:41:55
39.999966,116.327459,0,132,39918.4458333333,2009-04-15,10:42:00
40.000003,116.327481,0,132,39918.4458912037,2009-04-15,10:42:05
40.000007,116.327472,0,132,39918.4459490741,2009-04-15,10:42:10
40.000024,116.327442,0,132,39918.4460069444,2009-04-15,10:42:15
40.000057,116.327391,0,132,39918.4460648148,2009-04-15,10:42:20
40.000095,116.327375,0,132,39918.4461226852,2009-04-15,10:42:25
40.000131,116.327379,0,132,39918.4461805556,2009-04-15,10:42:30
40.000178,116.327395,0,132,39918.4462384259,2009-04-15,10:42:35
40.000249,116.327394,0,133,39918.4462962963,2009-04-15,10:42:40
40.000347,116.327356,0,133,39918.4463541667,2009-04-15,10:42:45
