# Supplementary material for: Research on differential privacy protection method based on user tendency
Source: PLoS One. 2023 Oct 26;18(10):e0288823. doi: 10.1371/journal.pone.0288823 (PMC10602288; doi:10.1371/journal.pone.0288823)
Supplement: S1 Data — (ZIP) [file pone.0288823.s001.zip › Data 5-1/000/Trajectory/20090416002705.plt]

Geolife trajectory
WGS 84
Altitude is in Feet
Reserved 3
0,2,255,My Track,0,0,2,8421376
0
39.999852,116.327191,0,110,39919.0188078704,2009-04-16,00:27:05
39.999842,116.327238,0,132,39919.0188657407,2009-04-16,00:27:10
39.999842,116.327238,0,132,39919.018900463,2009-04-16,00:27:13
39.999844,116.327238,0,133,39919.0189236111,2009-04-16,00:27:15
39.999774,116.327183,0,140,39919.0189814815,2009-04-16,00:27:20
39.999607,116.327127,0,144,39919.0190393519,2009-04-16,00:27:25
39.999468,116.327052,0,144,39919.0190972222,2009-04-16,00:27:30
39.999325,116.326925,0,130,39919.0191550926,2009-04-16,00:27:35
39.999216,116.326801,0,132,39919.019212963,2009-04-16,00:27:40
39.999078,116.326755,0,128,39919.0192708333,2009-04-16,00:27:45
39.998931,116.326772,0,125,39919.0193287037,2009-04-16,00:27:50
39.998798,116.326767,0,122,39919.0193865741,2009-04-16,00:27:55
39.998667,116.326771,0,116,39919.0194444444,2009-04-16,00:28:00
39.998504,116.326786,0,111,39919.0195023148,2009-04-16,00:28:05
39.998328,116.326778,0,105,39919.0195601852,2009-04-16,00:28:10
39.998206,116.326777,0,99,39919.0196180556,2009-04-16,00:28:15
39.998103,116.326786,0,94,39919.0196759259,2009-04-16,00:28:20
39.997844,116.326783,0,96,39919.0197337963,2009-04-16,00:28:25
39.99768,116.326724,0,90,39919.0197916667,2009-04-16,00:28:30
39.997558,116.326725,0,82,39919.019849537,2009-04-16,00:28:35
39.997475,116.326754,0,77,39919.0199074074,2009-04-16,00:28:40
39.997265,116.326771,0,70,39919.0199652778,2009-04-16,00:28:45
39.99714,116.326771,0,60,39919.0200231481,2009-04-16,00:28:50
39.99714,116.326771,0,60,39919.0200578704,2009-04-16,00:28:53
39.997147,116.326778,0,51,39919.0200810185,2009-04-16,00:28:55
39.997101,116.326787,0,44,39919.0201388889,2009-04-16,00:29:00
39.996974,116.326801,0,38,39919.0201967593,2009-04-16,00:29:05
39.996448,116.326787,0,31,39919.0202546296,2009-04-16,00:29:10
39.996317,116.326593,0,22,39919.0203125,2009-04-16,00:29:15
39.99629,116.326555,0,19,39919.0203240741,2009-04-16,00:29:16
39.996219,116.326334,0,5,39919.0203819444,2009-04-16,00:29:21
39.996148,116.32611,0,-10,39919.0204398148,2009-04-16,00:29:26
39.996075,116.325899,0,-24,39919.0204976852,2009-04-16,00:29:31
39.99603,116.325695,0,-35,39919.0205555556,2009-04-16,00:29:36
39.996012,116.32543,0,-41,39919.0206134259,2009-04-16,00:29:41
39.996009,116.325241,0,-45,39919.0206712963,2009-04-16,00:29:46
39.995965,116.325219,0,-35,39919.0207291667,2009-04-16,00:29:51
39.995827,116.325292,0,-27,39919.020787037,2009-04-16,00:29:56
39.995806,116.325322,0,-31,39919.0208449074,2009-04-16,00:30:01
39.995789,116.325355,0,-36,39919.0209027778,2009-04-16,00:30:06
39.995779,116.325363,0,-39,39919.0209606481,2009-04-16,00:30:11
39.995578,116.325375,0,-42,39919.0210185185,2009-04-16,00:30:16
39.995525,116.325407,0,-42,39919.0210763889,2009-04-16,00:30:21
39.995525,116.325407,0,-42,39919.0211111111,2009-04-16,00:30:24
39.995518,116.325404,0,-43,39919.0211342593,2009-04-16,00:30:26
39.9955,116.32544,0,-46,39919.0211921296,2009-04-16,00:30:31
39.995489,116.325448,0,-47,39919.02125,2009-04-16,00:30:36
39.995482,116.325447,0,-48,39919.0213078704,2009-04-16,00:30:41
39.995474,116.325446,0,-49,39919.0213657407,2009-04-16,00:30:46
39.995474,116.325446,0,-49,39919.021400463,2009-04-16,00:30:49
39.995475,116.325445,0,-49,39919.0214236111,2009-04-16,00:30:51
39.996043,116.325373,0,492,39919.1750231481,2009-04-16,04:12:02
39.996078,116.325411,0,492,39919.1750810185,2009-04-16,04:12:07
39.996021,116.32551,0,492,39919.1751388889,2009-04-16,04:12:12
39.995995,116.325576,0,492,39919.1751967593,2009-04-16,04:12:17
39.996015,116.325677,0,492,39919.1752546296,2009-04-16,04:12:22
39.99603,116.32575,0,492,39919.1753125,2009-04-16,04:12:27
39.996055,116.325428,0,336,39919.1753703704,2009-04-16,04:12:32
39.99622,116.325132,0,203,39919.1754282407,2009-04-16,04:12:37
39.996235,116.325178,0,196,39919.1754861111,2009-04-16,04:12:42
39.996206,116.325188,0,191,39919.1755439815,2009-04-16,04:12:47
39.996195,116.325239,0,184,39919.1756018519,2009-04-16,04:12:52
39.996187,116.325301,0,179,39919.1756597222,2009-04-16,04:12:57
39.996207,116.325362,0,176,39919.1757175926,2009-04-16,04:13:02
39.996226,116.325432,0,172,39919.175775463,2009-04-16,04:13:07
39.996232,116.325511,0,168,39919.1758333333,2009-04-16,04:13:12
39.996233,116.325574,0,163,39919.1758912037,2009-04-16,04:13:17
39.996235,116.325653,0,157,39919.1759490741,2009-04-16,04:13:22
39.996244,116.325726,0,153,39919.1760069444,2009-04-16,04:13:27
39.996241,116.325788,0,147,39919.1760648148,2009-04-16,04:13:32
39.996249,116.325866,0,143,39919.1761226852,2009-04-16,04:13:37
39.996223,116.325924,0,139,39919.1761805556,2009-04-16,04:13:42
39.996247,116.326039,0,143,39919.1762384259,2009-04-16,04:13:47
39.996241,116.326129,0,140,39919.1762962963,2009-04-16,04:13:52
39.996236,116.326215,0,139,39919.1763541667,2009-04-16,04:13:57
39.996233,116.326295,0,134,39919.176412037,2009-04-16,04:14:02
39.996224,116.32635,0,131,39919.1764699074,2009-04-16,04:14:07
39.996226,116.326389,0,131,39919.1765277778,2009-04-16,04:14:12
39.996252,116.326401,0,129,39919.1765856481,2009-04-16,04:14:17
39.996318,116.326386,0,125,39919.1766435185,2009-04-16,04:14:22
39.996374,116.326349,0,124,39919.1767013889,2009-04-16,04:14:27
39.996442,116.326341,0,126,39919.1767592593,2009-04-16,04:14:32
39.996527,116.326341,0,129,39919.1768171296,2009-04-16,04:14:37
39.9966,116.326319,0,134,39919.176875,2009-04-16,04:14:42
39.996667,116.32629,0,139,39919.1769328704,2009-04-16,04:14:47
39.996752,116.326269,0,143,39919.1769907407,2009-04-16,04:14:52
39.996841,116.326251,0,148,39919.1770486111,2009-04-16,04:14:57
39.996928,116.326214,0,152,39919.1771064815,2009-04-16,04:15:02
39.997029,116.326193,0,153,39919.1771643519,2009-04-16,04:15:07
39.997133,116.326184,0,158,39919.1772222222,2009-04-16,04:15:12
39.99723,116.326187,0,167,39919.1772800926,2009-04-16,04:15:17
39.997346,116.326183,0,159,39919.177337963,2009-04-16,04:15:22
39.997455,116.326169,0,161,39919.1773958333,2009-04-16,04:15:27
39.997554,116.326151,0,163,39919.1774537037,2009-04-16,04:15:32
39.997647,116.326153,0,163,39919.1775115741,2009-04-16,04:15:37
39.997756,116.326163,0,162,39919.1775694444,2009-04-16,04:15:42
39.997842,116.326152,0,166,39919.1776273148,2009-04-16,04:15:47
39.997933,116.326167,0,170,39919.1776851852,2009-04-16,04:15:52
39.99801,116.32618,0,171,39919.1777430556,2009-04-16,04:15:57
39.998121,116.326168,0,164,39919.1778009259,2009-04-16,04:16:02
39.998213,116.326153,0,161,39919.1778587963,2009-04-16,04:16:07
39.998279,116.326151,0,165,39919.1779166667,2009-04-16,04:16:12
39.998357,116.326153,0,170,39919.177974537,2009-04-16,04:16:17
39.998459,116.326102,0,161,39919.1780324074,2009-04-16,04:16:22
39.99857,116.326095,0,157,39919.1780902778,2009-04-16,04:16:27
39.998682,116.326103,0,150,39919.1781481481,2009-04-16,04:16:32
39.998765,116.326099,0,154,39919.1782060185,2009-04-16,04:16:37
39.998862,116.326081,0,158,39919.1782638889,2009-04-16,04:16:42
39.998967,116.326052,0,156,39919.1783217593,2009-04-16,04:16:47
39.999078,116.32601,0,157,39919.1783796296,2009-04-16,04:16:52
39.999161,116.325938,0,156,39919.1784375,2009-04-16,04:16:57
39.999229,116.325836,0,156,39919.1784953704,2009-04-16,04:17:02
39.999339,116.32573,0,153,39919.1785532407,2009-04-16,04:17:07
39.99945,116.325647,0,150,39919.1786111111,2009-04-16,04:17:12
39.999563,116.325592,0,148,39919.1786689815,2009-04-16,04:17:17
39.999666,116.325565,0,145,39919.1787268519,2009-04-16,04:17:22
39.999749,116.325483,0,141,39919.1787847222,2009-04-16,04:17:27
39.999772,116.325336,0,137,39919.1788425926,2009-04-16,04:17:32
39.999791,116.325194,0,136,39919.178900463,2009-04-16,04:17:37
39.99978,116.325063,0,138,39919.1789583333,2009-04-16,04:17:42
39.999806,116.324923,0,137,39919.1790162037,2009-04-16,04:17:47
39.999841,116.324778,0,142,39919.1790740741,2009-04-16,04:17:52
39.999906,116.324696,0,150,39919.1791319444,2009-04-16,04:17:57
39.99994,116.324656,0,152,39919.1791898148,2009-04-16,04:18:02
40.000037,116.324618,0,155,39919.1792476852,2009-04-16,04:18:07
40.000129,116.324551,0,163,39919.1793055556,2009-04-16,04:18:12
40.000237,116.32449,0,171,39919.1793634259,2009-04-16,04:18:17
40.000347,116.324473,0,181,39919.1794212963,2009-04-16,04:18:22
40.000454,116.324461,0,182,39919.1794791667,2009-04-16,04:18:27
40.000636,116.324314,0,168,39919.179537037,2009-04-16,04:18:32
40.000795,116.324269,0,167,39919.1795949074,2009-04-16,04:18:37
40.000888,116.324324,0,168,39919.1796527778,2009-04-16,04:18:42
40.000986,116.32443,0,173,39919.1797106481,2009-04-16,04:18:47
40.001097,116.324503,0,178,39919.1797685185,2009-04-16,04:18:52
40.001211,116.324578,0,194,39919.1798263889,2009-04-16,04:18:57
40.00131,116.324606,0,210,39919.1798842593,2009-04-16,04:19:02
40.001489,116.3246,0,225,39919.1799421296,2009-04-16,04:19:07
40.001653,116.324525,0,240,39919.18,2009-04-16,04:19:12
40.001772,116.324478,0,254,39919.1800578704,2009-04-16,04:19:17
40.001881,116.324479,0,268,39919.1801157407,2009-04-16,04:19:22
40.002037,116.324491,0,279,39919.1801736111,2009-04-16,04:19:27
40.002152,116.324467,0,285,39919.1802314815,2009-04-16,04:19:32
40.002277,116.324471,0,282,39919.1802893518,2009-04-16,04:19:37
40.002402,116.324467,0,294,39919.1803472222,2009-04-16,04:19:42
40.002502,116.324475,0,303,39919.1804050926,2009-04-16,04:19:47
40.002643,116.324434,0,303,39919.180462963,2009-04-16,04:19:52
40.002782,116.324418,0,311,39919.1805208333,2009-04-16,04:19:57
40.002907,116.324418,0,307,39919.1805787037,2009-04-16,04:20:02
40.003058,116.324418,0,301,39919.1806365741,2009-04-16,04:20:07
40.003174,116.324421,0,297,39919.1806944444,2009-04-16,04:20:12
40.003294,116.324424,0,290,39919.1807523148,2009-04-16,04:20:17
40.003428,116.324411,0,292,39919.1808101852,2009-04-16,04:20:22
40.003577,116.324373,0,287,39919.1808680556,2009-04-16,04:20:27
40.003786,116.324365,0,274,39919.1809259259,2009-04-16,04:20:32
40.00399,116.324317,0,268,39919.1809837963,2009-04-16,04:20:37
40.004182,116.324316,0,265,39919.1810416667,2009-04-16,04:20:42
40.004364,116.324273,0,259,39919.181099537,2009-04-16,04:20:47
40.0045,116.324263,0,259,39919.1811574074,2009-04-16,04:20:52
40.004668,116.324179,0,251,39919.1812152778,2009-04-16,04:20:57
40.004793,116.324172,0,258,39919.1812731481,2009-04-16,04:21:02
40.004906,116.324172,0,238,39919.1813310185,2009-04-16,04:21:07
40.005017,116.324172,0,239,39919.1813888889,2009-04-16,04:21:12
40.005191,116.324161,0,247,39919.1814467593,2009-04-16,04:21:17
40.005348,116.324192,0,252,39919.1815046296,2009-04-16,04:21:22
40.005489,116.324172,0,262,39919.1815625,2009-04-16,04:21:27
40.005684,116.324094,0,233,39919.1816203704,2009-04-16,04:21:32
40.005855,116.324074,0,215,39919.1816782407,2009-04-16,04:21:37
40.006,116.324064,0,214,39919.1817361111,2009-04-16,04:21:42
40.006135,116.32409,0,223,39919.1817939815,2009-04-16,04:21:47
40.006356,116.323944,0,162,39919.1818518518,2009-04-16,04:21:52
40.006538,116.323998,0,157,39919.1819097222,2009-04-16,04:21:57
40.00675,116.324052,0,167,39919.1819675926,2009-04-16,04:22:02
40.006906,116.324042,0,167,39919.182025463,2009-04-16,04:22:07
40.006968,116.324044,0,168,39919.1820486111,2009-04-16,04:22:09
40.007143,116.324054,0,168,39919.1821064815,2009-04-16,04:22:14
40.007316,116.32402,0,155,39919.1821643518,2009-04-16,04:22:19
40.007472,116.324,0,149,39919.1822222222,2009-04-16,04:22:24
40.007632,116.323994,0,146,39919.1822800926,2009-04-16,04:22:29
40.007788,116.323975,0,136,39919.182337963,2009-04-16,04:22:34
40.007952,116.323961,0,129,39919.1823958333,2009-04-16,04:22:39
40.008129,116.323943,0,130,39919.1824537037,2009-04-16,04:22:44
40.008278,116.323925,0,127,39919.1825115741,2009-04-16,04:22:49
40.008431,116.323901,0,124,39919.1825694444,2009-04-16,04:22:54
40.008582,116.323876,0,126,39919.1826273148,2009-04-16,04:22:59
40.00875,116.323868,0,131,39919.1826851852,2009-04-16,04:23:04
40.008907,116.323852,0,131,39919.1827430556,2009-04-16,04:23:09
40.00908,116.32385,0,135,39919.1828009259,2009-04-16,04:23:14
40.009242,116.32385,0,136,39919.1828587963,2009-04-16,04:23:19
40.009376,116.323813,0,141,39919.1829166667,2009-04-16,04:23:24
40.009478,116.323708,0,139,39919.182974537,2009-04-16,04:23:29
40.009505,116.323545,0,139,39919.1830324074,2009-04-16,04:23:34
40.00951,116.323383,0,143,39919.1830902778,2009-04-16,04:23:39
40.00951,116.32323,0,148,39919.1831481481,2009-04-16,04:23:44
40.009506,116.323078,0,154,39919.1832060185,2009-04-16,04:23:49
40.00951,116.322933,0,159,39919.1832638889,2009-04-16,04:23:54
40.009504,116.32278,0,160,39919.1833217593,2009-04-16,04:23:59
40.009538,116.322681,0,163,39919.1833796296,2009-04-16,04:24:04
40.009628,116.322658,0,166,39919.1834375,2009-04-16,04:24:09
40.009745,116.322546,0,155,39919.1834953704,2009-04-16,04:24:14
40.009833,116.322478,0,145,39919.1835532407,2009-04-16,04:24:19
40.009923,116.322501,0,134,39919.1836111111,2009-04-16,04:24:24
40.009964,116.322496,0,128,39919.1836689815,2009-04-16,04:24:29
40.010002,116.322459,0,130,39919.1837268519,2009-04-16,04:24:34
40.010016,116.322437,0,131,39919.1837847222,2009-04-16,04:24:39
40.010016,116.322437,0,131,39919.1838194444,2009-04-16,04:24:42
40.010017,116.322444,0,131,39919.1838425926,2009-04-16,04:24:44
40.010018,116.322458,0,131,39919.183900463,2009-04-16,04:24:49
40.010017,116.322486,0,132,39919.1839583333,2009-04-16,04:24:54
40.010018,116.322504,0,132,39919.1840162037,2009-04-16,04:24:59
40.010018,116.322506,0,132,39919.1840740741,2009-04-16,04:25:04
40.010018,116.322503,0,131,39919.1841319444,2009-04-16,04:25:09
40.010018,116.322503,0,131,39919.1841666667,2009-04-16,04:25:12
40.010019,116.322504,0,131,39919.1841898148,2009-04-16,04:25:14
40.010019,116.322514,0,132,39919.1842476852,2009-04-16,04:25:19
40.010019,116.322512,0,132,39919.1843055556,2009-04-16,04:25:24
40.010019,116.322517,0,133,39919.1843634259,2009-04-16,04:25:29
40.010019,116.322517,0,133,39919.1843981481,2009-04-16,04:25:32
40.010019,116.322517,0,133,39919.1844212963,2009-04-16,04:25:34
40.01003,116.322523,0,133,39919.1844791667,2009-04-16,04:25:39
40.010051,116.322517,0,132,39919.184537037,2009-04-16,04:25:44
40.010069,116.322508,0,131,39919.1845949074,2009-04-16,04:25:49
40.010125,116.322477,0,129,39919.1846527778,2009-04-16,04:25:54
40.010134,116.322465,0,127,39919.1847106481,2009-04-16,04:25:59
40.01015,116.322465,0,127,39919.1847685185,2009-04-16,04:26:04
40.010169,116.322475,0,127,39919.1848263889,2009-04-16,04:26:09
40.010176,116.322485,0,127,39919.1848842593,2009-04-16,04:26:14
40.010172,116.322486,0,127,39919.1849421296,2009-04-16,04:26:19
40.010172,116.322486,0,127,39919.1849768519,2009-04-16,04:26:22
40.01017,116.322478,0,127,39919.185,2009-04-16,04:26:24
40.010168,116.322465,0,127,39919.1850578704,2009-04-16,04:26:29
40.010165,116.322462,0,127,39919.1851157407,2009-04-16,04:26:34
40.010165,116.322462,0,127,39919.185150463,2009-04-16,04:26:37
40.010161,116.322465,0,127,39919.1851736111,2009-04-16,04:26:39
40.010159,116.322476,0,128,39919.1852314815,2009-04-16,04:26:44
40.010095,116.322804,0,127,39919.1852893519,2009-04-16,04:26:49
40.010029,116.322973,0,128,39919.1853472222,2009-04-16,04:26:54
40.009973,116.323044,0,128,39919.1854050926,2009-04-16,04:26:59
40.009963,116.323077,0,128,39919.185462963,2009-04-16,04:27:04
40.00992,116.323056,0,128,39919.1855208333,2009-04-16,04:27:09
40.009892,116.323081,0,129,39919.1855787037,2009-04-16,04:27:14
40.009891,116.323119,0,129,39919.1856365741,2009-04-16,04:27:19
40.009911,116.323106,0,129,39919.1856944444,2009-04-16,04:27:24
40.009906,116.323093,0,129,39919.1857523148,2009-04-16,04:27:29
40.009701,116.320946,0,-288,39919.1871990741,2009-04-16,04:29:34
40.009668,116.321106,0,-83,39919.1872569444,2009-04-16,04:29:39
40.009817,116.321207,0,-66,39919.1873032407,2009-04-16,04:29:43
40.009844,116.321253,0,-57,39919.187337963,2009-04-16,04:29:46
40.009867,116.321291,0,-50,39919.1873958333,2009-04-16,04:29:51
40.009875,116.32133,0,-45,39919.1874537037,2009-04-16,04:29:56
40.009856,116.321353,0,-40,39919.1875115741,2009-04-16,04:30:01
40.009856,116.321353,0,-40,39919.1875462963,2009-04-16,04:30:04
40.009855,116.321354,0,-40,39919.1875694444,2009-04-16,04:30:06
40.009853,116.321341,0,-40,39919.1876273148,2009-04-16,04:30:11
40.009851,116.321335,0,-39,39919.1876851852,2009-04-16,04:30:16
40.00985,116.321333,0,-39,39919.1877430556,2009-04-16,04:30:21
40.00985,116.321329,0,-39,39919.1878009259,2009-04-16,04:30:26
40.00985,116.321335,0,-39,39919.1878587963,2009-04-16,04:30:31
40.00985,116.321335,0,-39,39919.1878935185,2009-04-16,04:30:34
40.009852,116.321343,0,-39,39919.1879166667,2009-04-16,04:30:36
40.009855,116.321353,0,-39,39919.187974537,2009-04-16,04:30:41
40.009858,116.321366,0,-39,39919.1880324074,2009-04-16,04:30:46
40.009927,116.321388,0,-37,39919.1880902778,2009-04-16,04:30:51
40.010042,116.321493,0,-34,39919.1881481481,2009-04-16,04:30:56
40.010198,116.32168,0,-31,39919.1882060185,2009-04-16,04:31:01
40.010371,116.321951,0,-26,39919.1882638889,2009-04-16,04:31:06
40.010554,116.3222,0,-22,39919.1883217593,2009-04-16,04:31:11
40.010688,116.322428,0,-19,39919.1883796296,2009-04-16,04:31:16
40.010739,116.322512,0,-17,39919.1884375,2009-04-16,04:31:21
40.010721,116.322473,0,-16,39919.1884953704,2009-04-16,04:31:26
40.010721,116.322473,0,-16,39919.1885300926,2009-04-16,04:31:29
40.010721,116.322479,0,-16,39919.1885532407,2009-04-16,04:31:31
40.010719,116.322419,0,-16,39919.1886111111,2009-04-16,04:31:36
40.01063,116.32233,0,-18,39919.1886689815,2009-04-16,04:31:41
40.010522,116.322208,0,-16,39919.1887268518,2009-04-16,04:31:46
40.010431,116.322108,0,-16,39919.1887847222,2009-04-16,04:31:51
40.010375,116.322066,0,-15,39919.1888425926,2009-04-16,04:31:56
40.010107,116.321662,0,-4,39919.188900463,2009-04-16,04:32:01
40.009986,116.321448,0,8,39919.1889583333,2009-04-16,04:32:06
40.009914,116.321268,0,24,39919.1890162037,2009-04-16,04:32:11
40.009896,116.321156,0,40,39919.1890740741,2009-04-16,04:32:16
40.009869,116.3211,0,53,39919.1891319444,2009-04-16,04:32:21
40.009877,116.321103,0,59,39919.1891898148,2009-04-16,04:32:26
40.009876,116.321105,0,60,39919.1892476852,2009-04-16,04:32:31
40.009875,116.3211,0,60,39919.1893055556,2009-04-16,04:32:36
40.009875,116.3211,0,60,39919.1893402778,2009-04-16,04:32:39
40.009873,116.321108,0,62,39919.1893634259,2009-04-16,04:32:41
40.00988,116.321122,0,64,39919.1894212963,2009-04-16,04:32:46
40.009903,116.321192,0,64,39919.1894791667,2009-04-16,04:32:51
40.009872,116.321212,0,67,39919.189537037,2009-04-16,04:32:56
40.009919,116.321307,0,78,39919.1895949074,2009-04-16,04:33:01
40.009948,116.321369,0,81,39919.1896527778,2009-04-16,04:33:06
40.009972,116.321392,0,82,39919.1897106481,2009-04-16,04:33:11
40.010002,116.321445,0,83,39919.1897685185,2009-04-16,04:33:16
40.010004,116.321486,0,82,39919.1898263889,2009-04-16,04:33:21
40.010017,116.321514,0,82,39919.1898842593,2009-04-16,04:33:26
40.010048,116.321538,0,81,39919.1899421296,2009-04-16,04:33:31
40.010071,116.321556,0,78,39919.19,2009-04-16,04:33:36
40.010071,116.321556,0,78,39919.1900347222,2009-04-16,04:33:39
40.010077,116.321556,0,78,39919.1900578704,2009-04-16,04:33:41
40.010074,116.321578,0,78,39919.1901157407,2009-04-16,04:33:46
40.010074,116.321578,0,78,39919.190150463,2009-04-16,04:33:49
40.010071,116.321583,0,78,39919.1901736111,2009-04-16,04:33:51
40.010053,116.32163,0,78,39919.1902314815,2009-04-16,04:33:56
40.010058,116.321652,0,80,39919.1902893518,2009-04-16,04:34:01
40.010062,116.321608,0,92,39919.1903472222,2009-04-16,04:34:06
40.009988,116.321444,0,108,39919.1904050926,2009-04-16,04:34:11
40.009957,116.321378,0,125,39919.190462963,2009-04-16,04:34:16
40.009962,116.321393,0,130,39919.1905208333,2009-04-16,04:34:21
40.009995,116.321366,0,130,39919.1905787037,2009-04-16,04:34:26
40.009996,116.321375,0,130,39919.1906365741,2009-04-16,04:34:31
40.010002,116.321387,0,133,39919.1906944444,2009-04-16,04:34:36
40.010059,116.321432,0,147,39919.1907523148,2009-04-16,04:34:41
40.010118,116.32145,0,161,39919.1908101852,2009-04-16,04:34:46
40.010118,116.32145,0,161,39919.1908449074,2009-04-16,04:34:49
40.010124,116.321451,0,165,39919.1908680556,2009-04-16,04:34:51
40.01012,116.321477,0,165,39919.1909259259,2009-04-16,04:34:56
40.010107,116.321489,0,164,39919.1909837963,2009-04-16,04:35:01
40.010104,116.321477,0,164,39919.1910416667,2009-04-16,04:35:06
40.010104,116.321477,0,164,39919.1910763889,2009-04-16,04:35:09
40.010105,116.321485,0,164,39919.191099537,2009-04-16,04:35:11
40.010163,116.321559,0,165,39919.1911574074,2009-04-16,04:35:16
40.010227,116.321623,0,168,39919.1912152778,2009-04-16,04:35:21
40.010309,116.321658,0,169,39919.1912731482,2009-04-16,04:35:26
40.010363,116.321657,0,170,39919.1913310185,2009-04-16,04:35:31
40.010345,116.32162,0,167,39919.1913888889,2009-04-16,04:35:36
40.010291,116.321576,0,168,39919.1914467593,2009-04-16,04:35:41
40.010209,116.321542,0,169,39919.1915046296,2009-04-16,04:35:46
40.010209,116.321542,0,169,39919.1915393519,2009-04-16,04:35:49
40.01021,116.321542,0,170,39919.1915625,2009-04-16,04:35:51
40.010216,116.321523,0,170,39919.1916203704,2009-04-16,04:35:56
40.010216,116.32147,0,172,39919.1916782407,2009-04-16,04:36:01
40.010173,116.321461,0,175,39919.1917361111,2009-04-16,04:36:06
40.010156,116.321418,0,179,39919.1917939815,2009-04-16,04:36:11
40.010123,116.321743,0,111,39919.1942708333,2009-04-16,04:39:45
40.010189,116.321802,0,112,39919.1943287037,2009-04-16,04:39:50
40.010208,116.321809,0,116,39919.1943865741,2009-04-16,04:39:55
40.010208,116.321809,0,116,39919.1944212963,2009-04-16,04:39:58
40.010205,116.321808,0,119,39919.1944444444,2009-04-16,04:40:00
40.010229,116.321828,0,121,39919.1945023148,2009-04-16,04:40:05
40.010245,116.32183,0,122,39919.1945601852,2009-04-16,04:40:10
40.010225,116.321825,0,123,39919.1946180556,2009-04-16,04:40:15
40.010223,116.321828,0,123,39919.1946759259,2009-04-16,04:40:20
40.010223,116.321832,0,123,39919.1947337963,2009-04-16,04:40:25
40.010223,116.321832,0,123,39919.1947685185,2009-04-16,04:40:28
40.010224,116.321831,0,123,39919.1947916667,2009-04-16,04:40:30
40.010214,116.321772,0,128,39919.194849537,2009-04-16,04:40:35
40.010211,116.321732,0,130,39919.1949074074,2009-04-16,04:40:40
40.01022,116.321763,0,129,39919.1949652778,2009-04-16,04:40:45
40.010206,116.32177,0,129,39919.1950231481,2009-04-16,04:40:50
40.010188,116.321739,0,130,39919.1950810185,2009-04-16,04:40:55
40.010186,116.321726,0,130,39919.1951388889,2009-04-16,04:41:00
40.010183,116.321711,0,130,39919.1951967593,2009-04-16,04:41:05
40.010183,116.321711,0,130,39919.1952314815,2009-04-16,04:41:08
40.010183,116.321708,0,130,39919.1952546296,2009-04-16,04:41:10
40.010194,116.321718,0,132,39919.1953125,2009-04-16,04:41:15
40.010202,116.321703,0,134,39919.1953703704,2009-04-16,04:41:20
40.010203,116.321706,0,135,39919.1954282407,2009-04-16,04:41:25
40.010203,116.32171,0,135,39919.1954861111,2009-04-16,04:41:30
40.010203,116.32171,0,135,39919.1955208333,2009-04-16,04:41:33
40.010204,116.32171,0,135,39919.1955439815,2009-04-16,04:41:35
40.010205,116.321698,0,136,39919.1956018518,2009-04-16,04:41:40
40.010205,116.321691,0,136,39919.1956597222,2009-04-16,04:41:45
40.010205,116.321699,0,136,39919.1957175926,2009-04-16,04:41:50
40.010205,116.321699,0,136,39919.1957523148,2009-04-16,04:41:53
40.010206,116.321704,0,136,39919.195775463,2009-04-16,04:41:55
40.010248,116.321763,0,136,39919.1958333333,2009-04-16,04:42:00
40.010275,116.321819,0,134,39919.1958912037,2009-04-16,04:42:05
40.010257,116.321823,0,133,39919.1959490741,2009-04-16,04:42:10
40.010243,116.321839,0,133,39919.1960069444,2009-04-16,04:42:15
40.010244,116.32189,0,134,39919.1960648148,2009-04-16,04:42:20
40.01025,116.321902,0,138,39919.1961226852,2009-04-16,04:42:25
40.010232,116.321837,0,147,39919.1961805556,2009-04-16,04:42:30
40.010233,116.321802,0,155,39919.1962384259,2009-04-16,04:42:35
40.010224,116.321759,0,164,39919.1962962963,2009-04-16,04:42:40
40.010224,116.321759,0,164,39919.1963310185,2009-04-16,04:42:43
40.010229,116.321767,0,165,39919.1963541667,2009-04-16,04:42:45
40.010246,116.321785,0,165,39919.196412037,2009-04-16,04:42:50
40.010246,116.321785,0,165,39919.1964467593,2009-04-16,04:42:53
40.010246,116.321792,0,165,39919.1964699074,2009-04-16,04:42:55
40.010238,116.321825,0,166,39919.1965277778,2009-04-16,04:43:00
40.010208,116.321845,0,167,39919.1965856481,2009-04-16,04:43:05
40.010215,116.321856,0,167,39919.1966435185,2009-04-16,04:43:10
40.010203,116.32182,0,169,39919.1967013889,2009-04-16,04:43:15
40.010211,116.321795,0,169,39919.1967592593,2009-04-16,04:43:20
40.010282,116.321811,0,169,39919.1968171296,2009-04-16,04:43:25
40.010304,116.321815,0,169,39919.196875,2009-04-16,04:43:30
40.010306,116.321822,0,169,39919.1969328704,2009-04-16,04:43:35
40.010307,116.321829,0,169,39919.1969907407,2009-04-16,04:43:40
40.010308,116.321825,0,169,39919.1970486111,2009-04-16,04:43:45
40.010308,116.321825,0,169,39919.1970833333,2009-04-16,04:43:48
40.010305,116.321823,0,169,39919.1971064815,2009-04-16,04:43:50
40.010301,116.321809,0,170,39919.1971643518,2009-04-16,04:43:55
40.010298,116.321793,0,170,39919.1972222222,2009-04-16,04:44:00
40.01024,116.321668,0,175,39919.1972800926,2009-04-16,04:44:05
40.010206,116.32159,0,181,39919.197337963,2009-04-16,04:44:10
40.010178,116.321524,0,184,39919.1973958333,2009-04-16,04:44:15
40.010111,116.321429,0,190,39919.1974537037,2009-04-16,04:44:20
40.009997,116.321357,0,192,39919.1975115741,2009-04-16,04:44:25
40.009974,116.321315,0,194,39919.1975694444,2009-04-16,04:44:30
40.009955,116.321303,0,195,39919.1976273148,2009-04-16,04:44:35
40.009955,116.321317,0,195,39919.1976851852,2009-04-16,04:44:40
40.009955,116.321317,0,195,39919.1977199074,2009-04-16,04:44:43
40.009956,116.321318,0,195,39919.1977430556,2009-04-16,04:44:45
40.009917,116.321252,0,195,39919.1978009259,2009-04-16,04:44:50
40.009821,116.32119,0,196,39919.1978587963,2009-04-16,04:44:55
40.009769,116.321172,0,197,39919.1979166667,2009-04-16,04:45:00
40.009761,116.321122,0,197,39919.197974537,2009-04-16,04:45:05
40.009741,116.321102,0,195,39919.1980324074,2009-04-16,04:45:10
40.009703,116.321048,0,192,39919.1980902778,2009-04-16,04:45:15
40.00968,116.320996,0,191,39919.1981481481,2009-04-16,04:45:20
40.00974,116.321051,0,190,39919.1982060185,2009-04-16,04:45:25
40.009797,116.321127,0,193,39919.1982638889,2009-04-16,04:45:30
40.009916,116.321305,0,196,39919.1983217593,2009-04-16,04:45:35
40.009966,116.321384,0,197,39919.1983796296,2009-04-16,04:45:40
40.009981,116.321388,0,198,39919.1984375,2009-04-16,04:45:45
40.009996,116.321404,0,199,39919.1984953704,2009-04-16,04:45:50
40.01,116.321434,0,198,39919.1985532407,2009-04-16,04:45:55
40.010057,116.321581,0,198,39919.1986111111,2009-04-16,04:46:00
40.010081,116.321624,0,197,39919.1986689815,2009-04-16,04:46:05
40.010063,116.321617,0,197,39919.1987268519,2009-04-16,04:46:10
40.010074,116.321683,0,195,39919.1987847222,2009-04-16,04:46:15
40.010122,116.321752,0,193,39919.1988425926,2009-04-16,04:46:20
40.01016,116.321783,0,191,39919.198900463,2009-04-16,04:46:25
40.01016,116.321793,0,190,39919.1989583333,2009-04-16,04:46:30
40.010159,116.321787,0,190,39919.1990162037,2009-04-16,04:46:35
40.010159,116.321787,0,190,39919.1990509259,2009-04-16,04:46:38
40.010157,116.321782,0,191,39919.1990740741,2009-04-16,04:46:40
40.010108,116.321742,0,191,39919.1991319444,2009-04-16,04:46:45
40.010088,116.32173,0,191,39919.1991898148,2009-04-16,04:46:50
40.010088,116.32173,0,191,39919.199224537,2009-04-16,04:46:53
40.010088,116.321737,0,191,39919.1992476852,2009-04-16,04:46:55
40.010141,116.321783,0,191,39919.1993055556,2009-04-16,04:47:00
40.010133,116.321779,0,191,39919.1993634259,2009-04-16,04:47:05
40.010136,116.321781,0,191,39919.199375,2009-04-16,04:47:06
40.01013,116.321758,0,191,39919.1994097222,2009-04-16,04:47:09
40.010137,116.321745,0,191,39919.1994560185,2009-04-16,04:47:13
40.010127,116.321733,0,190,39919.1994907407,2009-04-16,04:47:16
40.010085,116.321697,0,190,39919.199537037,2009-04-16,04:47:20
40.010075,116.32169,0,190,39919.1995717593,2009-04-16,04:47:23
40.010074,116.321692,0,190,39919.1996180556,2009-04-16,04:47:27
40.010072,116.321686,0,190,39919.1996527778,2009-04-16,04:47:30
40.010071,116.321679,0,190,39919.1996990741,2009-04-16,04:47:34
40.010071,116.321679,0,190,39919.1997106481,2009-04-16,04:47:35
40.010071,116.321675,0,190,39919.1997337963,2009-04-16,04:47:37
40.010051,116.321703,0,189,39919.1997800926,2009-04-16,04:47:41
40.009973,116.321708,0,189,39919.1998148148,2009-04-16,04:47:44
40.009888,116.321726,0,184,39919.1998611111,2009-04-16,04:47:48
40.009864,116.32178,0,183,39919.1998958333,2009-04-16,04:47:51
40.009846,116.321898,0,184,39919.1999421296,2009-04-16,04:47:55
40.00986,116.321981,0,184,39919.1999768519,2009-04-16,04:47:58
40.00989,116.322022,0,184,39919.2000231481,2009-04-16,04:48:02
40.009918,116.322035,0,184,39919.2000578704,2009-04-16,04:48:05
40.009937,116.322071,0,183,39919.2001041667,2009-04-16,04:48:09
40.009894,116.322102,0,183,39919.200150463,2009-04-16,04:48:13
40.009846,116.322121,0,182,39919.2001851852,2009-04-16,04:48:16
40.009836,116.322129,0,183,39919.2002199074,2009-04-16,04:48:19
40.009855,116.322171,0,184,39919.2002662037,2009-04-16,04:48:23
40.009875,116.322213,0,185,39919.2003125,2009-04-16,04:48:27
40.009908,116.322243,0,185,39919.2003472222,2009-04-16,04:48:30
40.00995,116.322259,0,187,39919.2003935185,2009-04-16,04:48:34
40.010443,116.322276,0,40,39919.2005902778,2009-04-16,04:48:51
40.009994,116.322091,0,183,39919.2006365741,2009-04-16,04:48:55
40.010011,116.322088,0,204,39919.2006712963,2009-04-16,04:48:58
40.009991,116.322148,0,221,39919.2007175926,2009-04-16,04:49:02
40.010012,116.322166,0,226,39919.2007523148,2009-04-16,04:49:05
40.010013,116.322176,0,228,39919.2007986111,2009-04-16,04:49:09
40.010042,116.322214,0,241,39919.2008333333,2009-04-16,04:49:12
40.010025,116.322326,0,241,39919.2008796296,2009-04-16,04:49:16
40.010025,116.322347,0,235,39919.2009143519,2009-04-16,04:49:19
40.010021,116.322367,0,231,39919.2009606481,2009-04-16,04:49:23
40.010021,116.322367,0,231,39919.2009722222,2009-04-16,04:49:24
40.010021,116.32237,0,231,39919.2009953704,2009-04-16,04:49:26
40.010021,116.322395,0,223,39919.2010416667,2009-04-16,04:49:30
40.010017,116.322405,0,216,39919.201099537,2009-04-16,04:49:35
40.010017,116.322406,0,216,39919.2011111111,2009-04-16,04:49:36
40.010029,116.322446,0,205,39919.2011574074,2009-04-16,04:49:40
40.01004,116.322459,0,201,39919.2011921296,2009-04-16,04:49:43
40.010041,116.322458,0,201,39919.2012384259,2009-04-16,04:49:47
40.010041,116.322458,0,201,39919.20125,2009-04-16,04:49:48
40.010045,116.322456,0,200,39919.2012731481,2009-04-16,04:49:50
40.010054,116.322428,0,193,39919.2013194444,2009-04-16,04:49:54
40.010054,116.322414,0,188,39919.2013541667,2009-04-16,04:49:57
40.010033,116.322394,0,184,39919.201400463,2009-04-16,04:50:01
40.010009,116.322414,0,178,39919.2014351852,2009-04-16,04:50:04
40.009977,116.322453,0,173,39919.2014814815,2009-04-16,04:50:08
40.009945,116.322477,0,171,39919.2015162037,2009-04-16,04:50:11
40.009893,116.322499,0,169,39919.2015625,2009-04-16,04:50:15
40.009854,116.322512,0,165,39919.2016203704,2009-04-16,04:50:20
40.009759,116.322502,0,160,39919.2016782407,2009-04-16,04:50:25
40.009683,116.322555,0,150,39919.2017361111,2009-04-16,04:50:30
40.009658,116.322693,0,137,39919.2017939815,2009-04-16,04:50:35
40.009564,116.322778,0,133,39919.2018518519,2009-04-16,04:50:40
40.009556,116.322916,0,120,39919.2019097222,2009-04-16,04:50:45
40.009518,116.323042,0,109,39919.2019675926,2009-04-16,04:50:50
40.009497,116.323132,0,103,39919.202025463,2009-04-16,04:50:55
40.009493,116.323259,0,96,39919.2020833333,2009-04-16,04:51:00
40.009499,116.323444,0,92,39919.2021412037,2009-04-16,04:51:05
40.009519,116.323586,0,89,39919.2021990741,2009-04-16,04:51:10
40.009515,116.323775,0,96,39919.2022569444,2009-04-16,04:51:15
40.009447,116.323884,0,109,39919.2023148148,2009-04-16,04:51:20
40.009309,116.323928,0,106,39919.2023726852,2009-04-16,04:51:25
40.00915,116.323956,0,100,39919.2024305556,2009-04-16,04:51:30
40.009011,116.323996,0,99,39919.2024884259,2009-04-16,04:51:35
40.008915,116.324049,0,92,39919.2025462963,2009-04-16,04:51:40
40.008758,116.324079,0,92,39919.2026041667,2009-04-16,04:51:45
40.008603,116.324074,0,92,39919.202662037,2009-04-16,04:51:50
40.00848,116.324082,0,85,39919.2027199074,2009-04-16,04:51:55
40.008323,116.324066,0,82,39919.2027777778,2009-04-16,04:52:00
40.008203,116.324097,0,82,39919.2028356481,2009-04-16,04:52:05
40.008027,116.324129,0,89,39919.2028935185,2009-04-16,04:52:10
40.007923,116.324148,0,93,39919.2029513889,2009-04-16,04:52:15
40.007788,116.324139,0,91,39919.2030092593,2009-04-16,04:52:20
40.007678,116.324156,0,90,39919.2030671296,2009-04-16,04:52:25
40.00754,116.324161,0,91,39919.203125,2009-04-16,04:52:30
40.007379,116.32415,0,96,39919.2031828704,2009-04-16,04:52:35
40.007225,116.324141,0,104,39919.2032407407,2009-04-16,04:52:40
40.007073,116.324155,0,105,39919.2032986111,2009-04-16,04:52:45
40.006944,116.324212,0,102,39919.2033564815,2009-04-16,04:52:50
40.006794,116.324189,0,109,39919.2034143518,2009-04-16,04:52:55
40.006661,116.32415,0,112,39919.2034722222,2009-04-16,04:53:00
40.006501,116.324152,0,121,39919.2035300926,2009-04-16,04:53:05
40.006302,116.324168,0,130,39919.203587963,2009-04-16,04:53:10
40.006135,116.32428,0,137,39919.2036458333,2009-04-16,04:53:15
40.005967,116.324268,0,148,39919.2037037037,2009-04-16,04:53:20
40.005815,116.324266,0,150,39919.2037615741,2009-04-16,04:53:25
40.005656,116.324299,0,153,39919.2038194444,2009-04-16,04:53:30
40.005508,116.324304,0,159,39919.2038773148,2009-04-16,04:53:35
40.005373,116.324259,0,150,39919.2039351852,2009-04-16,04:53:40
40.005217,116.324255,0,143,39919.2039930556,2009-04-16,04:53:45
40.005091,116.324284,0,135,39919.2040509259,2009-04-16,04:53:50
40.004973,116.324301,0,117,39919.2041087963,2009-04-16,04:53:55
40.004812,116.324275,0,113,39919.2041666667,2009-04-16,04:54:00
40.004623,116.324257,0,108,39919.204224537,2009-04-16,04:54:05
40.004435,116.32427,0,115,39919.2042824074,2009-04-16,04:54:10
40.004281,116.324285,0,120,39919.2043402778,2009-04-16,04:54:15
40.004171,116.324332,0,115,39919.2043981481,2009-04-16,04:54:20
40.004069,116.324381,0,113,39919.2044560185,2009-04-16,04:54:25
40.003893,116.324351,0,117,39919.2045138889,2009-04-16,04:54:30
40.003771,116.324343,0,123,39919.2045717593,2009-04-16,04:54:35
40.003671,116.324322,0,127,39919.2046296296,2009-04-16,04:54:40
40.003599,116.324465,0,121,39919.2046875,2009-04-16,04:54:45
40.003487,116.324645,0,123,39919.2047453704,2009-04-16,04:54:50
40.003461,116.324807,0,119,39919.2048032407,2009-04-16,04:54:55
40.003444,116.32494,0,113,39919.2048611111,2009-04-16,04:55:00
40.003374,116.325024,0,113,39919.2049189815,2009-04-16,04:55:05
40.003238,116.325066,0,115,39919.2049768518,2009-04-16,04:55:10
40.003095,116.325099,0,111,39919.2050347222,2009-04-16,04:55:15
40.002948,116.325108,0,116,39919.2050925926,2009-04-16,04:55:20
40.002783,116.325126,0,114,39919.205150463,2009-04-16,04:55:25
40.002629,116.325146,0,108,39919.2052083333,2009-04-16,04:55:30
40.002504,116.325189,0,109,39919.2052662037,2009-04-16,04:55:35
40.002434,116.325354,0,111,39919.2053240741,2009-04-16,04:55:40
40.002379,116.325522,0,111,39919.2053819444,2009-04-16,04:55:45
40.002349,116.325715,0,115,39919.2054398148,2009-04-16,04:55:50
40.002345,116.325885,0,116,39919.2054976852,2009-04-16,04:55:55
40.002348,116.326073,0,114,39919.2055555556,2009-04-16,04:56:00
40.00235,116.326261,0,115,39919.2056134259,2009-04-16,04:56:05
40.002345,116.326443,0,117,39919.2056712963,2009-04-16,04:56:10
40.002259,116.326529,0,124,39919.2057291667,2009-04-16,04:56:15
40.002144,116.326557,0,127,39919.205787037,2009-04-16,04:56:20
40.00203,116.326567,0,128,39919.2058449074,2009-04-16,04:56:25
40.001895,116.326583,0,132,39919.2059027778,2009-04-16,04:56:30
40.001756,116.326615,0,137,39919.2059606481,2009-04-16,04:56:35
40.001624,116.326597,0,144,39919.2060185185,2009-04-16,04:56:40
40.001448,116.326667,0,145,39919.2060763889,2009-04-16,04:56:45
40.001368,116.326825,0,142,39919.2061342593,2009-04-16,04:56:50
40.001331,116.326949,0,144,39919.2061921296,2009-04-16,04:56:55
40.001215,116.326989,0,143,39919.20625,2009-04-16,04:57:00
40.001066,116.326998,0,144,39919.2063078704,2009-04-16,04:57:05
40.000916,116.327051,0,154,39919.2063657407,2009-04-16,04:57:10
40.000754,116.327078,0,164,39919.2064236111,2009-04-16,04:57:15
40.000644,116.327098,0,167,39919.2064814815,2009-04-16,04:57:20
40.000531,116.327086,0,169,39919.2065393519,2009-04-16,04:57:25
40.000479,116.327109,0,172,39919.2065972222,2009-04-16,04:57:30
40.000412,116.327112,0,172,39919.2066550926,2009-04-16,04:57:35
40.000273,116.327127,0,173,39919.206712963,2009-04-16,04:57:40
40.00011,116.32714,0,178,39919.2067708333,2009-04-16,04:57:45
39.99994,116.327185,0,161,39919.2068287037,2009-04-16,04:57:50
39.999894,116.327271,0,152,39919.2068865741,2009-04-16,04:57:55
39.999879,116.327323,0,146,39919.2069444444,2009-04-16,04:58:00
39.999899,116.327348,0,141,39919.2070023148,2009-04-16,04:58:05
39.999913,116.327324,0,135,39919.2070601852,2009-04-16,04:58:10
39.999925,116.327312,0,132,39919.2071180556,2009-04-16,04:58:15
39.999932,116.327316,0,130,39919.2071759259,2009-04-16,04:58:20
39.999931,116.327316,0,128,39919.2072337963,2009-04-16,04:58:25
39.999931,116.327316,0,128,39919.2072685185,2009-04-16,04:58:28
39.99993,116.327317,0,128,39919.2072916667,2009-04-16,04:58:30
39.99993,116.327341,0,128,39919.207349537,2009-04-16,04:58:35
39.99994,116.327337,0,129,39919.2074074074,2009-04-16,04:58:40
39.99994,116.327337,0,129,39919.2074421296,2009-04-16,04:58:43
39.999943,116.327335,0,128,39919.2074652778,2009-04-16,04:58:45
39.999959,116.327323,0,128,39919.2075231481,2009-04-16,04:58:50
39.999979,116.327312,0,127,39919.2075810185,2009-04-16,04:58:55
39.999988,116.327281,0,126,39919.2076388889,2009-04-16,04:59:00
39.999976,116.327236,0,124,39919.2076967593,2009-04-16,04:59:05
39.999947,116.327203,0,123,39919.2077546296,2009-04-16,04:59:10
39.999914,116.327195,0,122,39919.2078125,2009-04-16,04:59:15
39.999833,116.327158,0,122,39919.2078703704,2009-04-16,04:59:20
39.999749,116.327143,0,121,39919.2079282407,2009-04-16,04:59:25
39.999681,116.327129,0,121,39919.2079861111,2009-04-16,04:59:30
39.999668,116.327016,0,121,39919.2080439815,2009-04-16,04:59:35
39.999726,116.32694,0,121,39919.2081018519,2009-04-16,04:59:40
39.999793,116.326935,0,122,39919.2081597222,2009-04-16,04:59:45
39.999815,116.326955,0,123,39919.2082175926,2009-04-16,04:59:50
39.999815,116.326955,0,123,39919.2082523148,2009-04-16,04:59:53
39.999821,116.326951,0,123,39919.208275463,2009-04-16,04:59:55
39.999908,116.327031,0,123,39919.2083333333,2009-04-16,05:00:00
39.999973,116.326936,0,123,39919.2083912037,2009-04-16,05:00:05
40.000011,116.327178,0,123,39919.2084490741,2009-04-16,05:00:10
40.000057,116.327184,0,123,39919.2085069444,2009-04-16,05:00:15
40.000091,116.327217,0,122,39919.2085648148,2009-04-16,05:00:20
40.000125,116.327281,0,121,39919.2086226852,2009-04-16,05:00:25
40.000175,116.327364,0,121,39919.2086805556,2009-04-16,05:00:30
40.000259,116.327376,0,120,39919.2087384259,2009-04-16,05:00:35
40.000346,116.327419,0,120,39919.2087962963,2009-04-16,05:00:40
40.000423,116.327486,0,120,39919.2088541667,2009-04-16,05:00:45
40.000487,116.327523,0,120,39919.208912037,2009-04-16,05:00:50
40.000559,116.327485,0,121,39919.2089699074,2009-04-16,05:00:55
40.000628,116.32751,0,122,39919.2090277778,2009-04-16,05:01:00
40.000638,116.327514,0,122,39919.2090393519,2009-04-16,05:01:01
40.00067,116.327511,0,122,39919.2090856481,2009-04-16,05:01:05
40.000662,116.327468,0,122,39919.2091203704,2009-04-16,05:01:08
40.000601,116.327329,0,124,39919.2091666667,2009-04-16,05:01:12
40.000571,116.327245,0,125,39919.2092013889,2009-04-16,05:01:15
40.000498,116.327139,0,128,39919.2092476852,2009-04-16,05:01:19
40.000492,116.327096,0,130,39919.2092939815,2009-04-16,05:01:23
40.000519,116.327096,0,132,39919.2093287037,2009-04-16,05:01:26
40.000499,116.327056,0,135,39919.209375,2009-04-16,05:01:30
40.00047,116.327005,0,137,39919.2094097222,2009-04-16,05:01:33
40.000448,116.32696,0,139,39919.2094560185,2009-04-16,05:01:37
40.00042,116.326923,0,141,39919.2094907407,2009-04-16,05:01:40
40.000409,116.326913,0,142,39919.209537037,2009-04-16,05:01:44
40.000391,116.326889,0,143,39919.2095717593,2009-04-16,05:01:47
40.000361,116.326868,0,144,39919.2096180556,2009-04-16,05:01:51
40.000349,116.326858,0,144,39919.2096527778,2009-04-16,05:01:54
40.000317,116.326796,0,141,39919.2097800926,2009-04-16,05:02:05
40.000511,116.326998,0,158,39919.2115277778,2009-04-16,05:04:36
40.000593,116.327035,0,159,39919.2115740741,2009-04-16,05:04:40
40.000402,116.326769,0,160,39919.212349537,2009-04-16,05:05:47
40.000407,116.326753,0,162,39919.2123842593,2009-04-16,05:05:50
40.000389,116.326737,0,163,39919.2124305556,2009-04-16,05:05:54
40.000347,116.32672,0,163,39919.2124652778,2009-04-16,05:05:57
40.000321,116.326713,0,164,39919.2125115741,2009-04-16,05:06:01
40.000313,116.326728,0,164,39919.2125462963,2009-04-16,05:06:04
40.000319,116.326747,0,165,39919.2125925926,2009-04-16,05:06:08
40.000358,116.326779,0,165,39919.2126273148,2009-04-16,05:06:11
40.000454,116.326791,0,166,39919.2126736111,2009-04-16,05:06:15
40.000554,116.326776,0,166,39919.2127083333,2009-04-16,05:06:18
40.000629,116.326775,0,169,39919.2127546296,2009-04-16,05:06:22
40.000685,116.326778,0,171,39919.2127893518,2009-04-16,05:06:25
40.000675,116.326736,0,173,39919.2128356481,2009-04-16,05:06:29
40.000648,116.326706,0,174,39919.2128703704,2009-04-16,05:06:32
40.000643,116.326671,0,174,39919.2129166667,2009-04-16,05:06:36
40.000653,116.326659,0,174,39919.2129513889,2009-04-16,05:06:39
40.000633,116.326684,0,176,39919.2129976852,2009-04-16,05:06:43
40.000651,116.326712,0,179,39919.2130439815,2009-04-16,05:06:47
40.000621,116.326729,0,181,39919.2130787037,2009-04-16,05:06:50
40.00061,116.326785,0,185,39919.213125,2009-04-16,05:06:54
40.000566,116.326802,0,188,39919.2131597222,2009-04-16,05:06:57
40.000586,116.32691,0,193,39919.2132060185,2009-04-16,05:07:01
40.000674,116.327026,0,195,39919.2132407407,2009-04-16,05:07:04
40.000627,116.32704,0,197,39919.213287037,2009-04-16,05:07:08
40.000597,116.327055,0,199,39919.2133217593,2009-04-16,05:07:11
40.000446,116.326997,0,100,39919.2158912037,2009-04-16,05:10:53
40.000539,116.327131,0,124,39919.2159490741,2009-04-16,05:10:58
40.00041,116.327089,0,123,39919.2160069444,2009-04-16,05:11:03
40.000277,116.327041,0,126,39919.2160648148,2009-04-16,05:11:08
40.000426,116.327164,0,127,39919.2161226852,2009-04-16,05:11:13
40.000469,116.327203,0,127,39919.2161805556,2009-04-16,05:11:18
40.000476,116.327164,0,124,39919.2162384259,2009-04-16,05:11:23
40.000525,116.327175,0,122,39919.2162962963,2009-04-16,05:11:28
40.000666,116.327227,0,124,39919.2163541667,2009-04-16,05:11:33
40.000678,116.327203,0,125,39919.216412037,2009-04-16,05:11:38
40.000685,116.327199,0,125,39919.2164699074,2009-04-16,05:11:43
40.000691,116.327195,0,125,39919.2165277778,2009-04-16,05:11:48
40.000691,116.327195,0,125,39919.2165625,2009-04-16,05:11:51
40.000698,116.327192,0,126,39919.2165856481,2009-04-16,05:11:53
40.000707,116.327188,0,126,39919.2166435185,2009-04-16,05:11:58
40.00071,116.327186,0,126,39919.2167013889,2009-04-16,05:12:03
40.000702,116.327192,0,126,39919.2167592593,2009-04-16,05:12:08
40.000702,116.327192,0,126,39919.2167939815,2009-04-16,05:12:11
40.000698,116.327192,0,126,39919.2168171296,2009-04-16,05:12:13
40.000679,116.327207,0,125,39919.216875,2009-04-16,05:12:18
40.000679,116.327207,0,125,39919.2169097222,2009-04-16,05:12:21
40.00068,116.327209,0,125,39919.2169328704,2009-04-16,05:12:23
40.000641,116.327246,0,125,39919.2169907407,2009-04-16,05:12:28
40.000554,116.327269,0,127,39919.2170486111,2009-04-16,05:12:33
40.000518,116.327254,0,127,39919.2171064815,2009-04-16,05:12:38
40.000487,116.32724,0,126,39919.2171643519,2009-04-16,05:12:43
40.000425,116.327243,0,123,39919.2172222222,2009-04-16,05:12:48
40.000343,116.327202,0,123,39919.2172800926,2009-04-16,05:12:53
40.000297,116.327178,0,121,39919.217337963,2009-04-16,05:12:58
40.000274,116.327176,0,117,39919.2173958333,2009-04-16,05:13:03
40.000238,116.327247,0,111,39919.2174537037,2009-04-16,05:13:08
40.000168,116.327179,0,114,39919.2175115741,2009-04-16,05:13:13
40.000115,116.327124,0,118,39919.2175694444,2009-04-16,05:13:18
40.000078,116.327199,0,119,39919.2176273148,2009-04-16,05:13:23
39.999989,116.327264,0,121,39919.2176851852,2009-04-16,05:13:28
39.999959,116.327276,0,124,39919.2177430556,2009-04-16,05:13:33
39.999982,116.327285,0,128,39919.2178009259,2009-04-16,05:13:38
39.999994,116.327333,0,133,39919.2178587963,2009-04-16,05:13:43
39.999973,116.327377,0,138,39919.2179166667,2009-04-16,05:13:48
39.99996,116.327392,0,144,39919.217974537,2009-04-16,05:13:53
39.99992,116.327188,0,146,39919.2180324074,2009-04-16,05:13:58
39.999864,116.327152,0,150,39919.2180902778,2009-04-16,05:14:03
39.999828,116.327214,0,163,39919.2181481481,2009-04-16,05:14:08
39.99982,116.327223,0,170,39919.2182060185,2009-04-16,05:14:13
39.999839,116.327265,0,163,39919.2182638889,2009-04-16,05:14:18
39.999868,116.32731,0,167,39919.2183217593,2009-04-16,05:14:23
39.999884,116.327319,0,170,39919.2183796296,2009-04-16,05:14:28
39.999891,116.327339,0,171,39919.2184375,2009-04-16,05:14:33
39.999891,116.327339,0,171,39919.2184722222,2009-04-16,05:14:36
39.999888,116.327346,0,173,39919.2184953704,2009-04-16,05:14:38
39.999907,116.327366,0,176,39919.2185532407,2009-04-16,05:14:43
39.999911,116.327375,0,176,39919.2186111111,2009-04-16,05:14:48
39.999906,116.327362,0,177,39919.2186689815,2009-04-16,05:14:53
39.999908,116.327292,0,173,39919.2187268519,2009-04-16,05:14:58
39.999909,116.32717,0,158,39919.2187847222,2009-04-16,05:15:03
39.999863,116.32712,0,145,39919.2188425926,2009-04-16,05:15:08
39.999839,116.327111,0,137,39919.218900463,2009-04-16,05:15:13
39.999802,116.327117,0,131,39919.2189583333,2009-04-16,05:15:18
39.999735,116.327107,0,125,39919.2190162037,2009-04-16,05:15:23
39.999692,116.327088,0,118,39919.2190740741,2009-04-16,05:15:28
39.999613,116.327051,0,114,39919.2191319444,2009-04-16,05:15:33
39.999517,116.326986,0,110,39919.2191898148,2009-04-16,05:15:38
39.99944,116.326896,0,104,39919.2192476852,2009-04-16,05:15:43
39.999356,116.326808,0,101,39919.2193055556,2009-04-16,05:15:48
39.9993,116.326699,0,96,39919.2193634259,2009-04-16,05:15:53
39.999265,116.326579,0,90,39919.2194212963,2009-04-16,05:15:58
39.999266,116.326458,0,89,39919.2194791667,2009-04-16,05:16:03
39.999265,116.326325,0,88,39919.219537037,2009-04-16,05:16:08
39.99924,116.326209,0,86,39919.2195949074,2009-04-16,05:16:13
39.999145,116.326206,0,89,39919.2196527778,2009-04-16,05:16:18
39.999057,116.3262,0,91,39919.2197106481,2009-04-16,05:16:23
39.99897,116.326204,0,94,39919.2197685185,2009-04-16,05:16:28
39.998892,116.326201,0,96,39919.2198263889,2009-04-16,05:16:33
39.998831,116.3262,0,101,39919.2198842593,2009-04-16,05:16:38
39.998752,116.3262,0,104,39919.2199421296,2009-04-16,05:16:43
39.998678,116.326188,0,108,39919.22,2009-04-16,05:16:48
39.998584,116.326189,0,112,39919.2200578704,2009-04-16,05:16:53
39.99851,116.32619,0,117,39919.2201157407,2009-04-16,05:16:58
39.998445,116.326184,0,123,39919.2201736111,2009-04-16,05:17:03
39.998364,116.326188,0,126,39919.2202314815,2009-04-16,05:17:08
39.99827,116.326197,0,130,39919.2202893518,2009-04-16,05:17:13
39.998158,116.326192,0,137,39919.2203472222,2009-04-16,05:17:18
39.997987,116.326231,0,127,39919.2204050926,2009-04-16,05:17:23
39.997843,116.326233,0,118,39919.220462963,2009-04-16,05:17:28
39.997769,116.326236,0,110,39919.2205208333,2009-04-16,05:17:33
39.997715,116.326255,0,110,39919.2205787037,2009-04-16,05:17:38
39.997661,116.326249,0,105,39919.2206365741,2009-04-16,05:17:43
39.997578,116.326245,0,110,39919.2206944444,2009-04-16,05:17:48
39.997493,116.326252,0,110,39919.2207523148,2009-04-16,05:17:53
39.997418,116.326256,0,109,39919.2208101852,2009-04-16,05:17:58
39.99733,116.326255,0,112,39919.2208680556,2009-04-16,05:18:03
39.997249,116.326244,0,119,39919.2209259259,2009-04-16,05:18:08
39.997161,116.326258,0,125,39919.2209837963,2009-04-16,05:18:13
39.99707,116.32627,0,134,39919.2210416667,2009-04-16,05:18:18
39.996979,116.326252,0,143,39919.221099537,2009-04-16,05:18:23
39.996886,116.326241,0,152,39919.2211574074,2009-04-16,05:18:28
39.996772,116.326254,0,157,39919.2212152778,2009-04-16,05:18:33
39.996639,116.326253,0,166,39919.2212731481,2009-04-16,05:18:38
39.996541,116.326264,0,169,39919.2213310185,2009-04-16,05:18:43
39.996493,116.326251,0,172,39919.2213888889,2009-04-16,05:18:48
39.996422,116.326222,0,174,39919.2214467593,2009-04-16,05:18:53
39.996328,116.32619,0,155,39919.2215046296,2009-04-16,05:18:58
39.996297,116.32612,0,151,39919.2215625,2009-04-16,05:19:03
39.996322,116.325977,0,147,39919.2216203704,2009-04-16,05:19:08
39.996321,116.325876,0,145,39919.2216782407,2009-04-16,05:19:13
39.996321,116.325785,0,146,39919.2217361111,2009-04-16,05:19:18
39.996309,116.325638,0,155,39919.2217939815,2009-04-16,05:19:23
39.996291,116.325527,0,143,39919.2218518518,2009-04-16,05:19:28
39.996274,116.325404,0,137,39919.2219097222,2009-04-16,05:19:33
39.99631,116.32524,0,143,39919.2219675926,2009-04-16,05:19:38
39.996324,116.325143,0,147,39919.222025463,2009-04-16,05:19:43
39.996321,116.325053,0,152,39919.2220833333,2009-04-16,05:19:48
39.996309,116.324921,0,155,39919.2221412037,2009-04-16,05:19:53
39.996299,116.324729,0,143,39919.2221990741,2009-04-16,05:19:58
39.996185,116.324686,0,144,39919.2222569444,2009-04-16,05:20:03
39.996013,116.324693,0,147,39919.2223148148,2009-04-16,05:20:08
39.995967,116.324728,0,148,39919.2223726852,2009-04-16,05:20:13
39.995953,116.324732,0,146,39919.2224305556,2009-04-16,05:20:18
39.995953,116.324732,0,146,39919.2224652778,2009-04-16,05:20:21
39.995949,116.324733,0,145,39919.2224884259,2009-04-16,05:20:23
39.99592,116.324746,0,148,39919.2225462963,2009-04-16,05:20:28
39.995892,116.324766,0,149,39919.2226041667,2009-04-16,05:20:33
39.995881,116.324723,0,153,39919.222662037,2009-04-16,05:20:38
39.995884,116.324714,0,156,39919.2227199074,2009-04-16,05:20:43
39.995891,116.324684,0,153,39919.2227777778,2009-04-16,05:20:48
39.995891,116.324684,0,153,39919.2228125,2009-04-16,05:20:51
39.995887,116.324677,0,151,39919.2228356482,2009-04-16,05:20:53
39.995884,116.324691,0,149,39919.2228935185,2009-04-16,05:20:58
39.995857,116.324708,0,152,39919.2229513889,2009-04-16,05:21:03
39.995829,116.324697,0,154,39919.2230092593,2009-04-16,05:21:08
39.995797,116.324688,0,154,39919.2230671296,2009-04-16,05:21:13
39.995755,116.324676,0,160,39919.223125,2009-04-16,05:21:18
39.995731,116.324683,0,162,39919.2231828704,2009-04-16,05:21:23
39.995707,116.324675,0,164,39919.2232407407,2009-04-16,05:21:28
39.995688,116.324666,0,165,39919.2232986111,2009-04-16,05:21:33
39.995697,116.324647,0,165,39919.2233564815,2009-04-16,05:21:38
39.995697,116.324647,0,165,39919.2233912037,2009-04-16,05:21:41
39.995701,116.324648,0,166,39919.2234143519,2009-04-16,05:21:43
39.995757,116.324754,0,166,39919.2234722222,2009-04-16,05:21:48
39.995803,116.324839,0,168,39919.2235300926,2009-04-16,05:21:53
39.995842,116.324892,0,170,39919.223587963,2009-04-16,05:21:58
39.995864,116.324926,0,173,39919.2236458333,2009-04-16,05:22:03
39.997056,116.3258,0,328,39919.2249189815,2009-04-16,05:23:53
39.996519,116.325838,0,175,39919.2249768519,2009-04-16,05:23:58
39.996149,116.325802,0,167,39919.2250347222,2009-04-16,05:24:03
39.995878,116.325785,0,165,39919.2250925926,2009-04-16,05:24:08
39.995433,116.325755,0,164,39919.225150463,2009-04-16,05:24:13
39.995519,116.325746,0,164,39919.2252083333,2009-04-16,05:24:18
39.995562,116.325745,0,164,39919.2252662037,2009-04-16,05:24:23
39.995522,116.32574,0,164,39919.2253240741,2009-04-16,05:24:28
39.995447,116.325732,0,165,39919.2253819444,2009-04-16,05:24:33
39.995337,116.32572,0,166,39919.2254398148,2009-04-16,05:24:38
39.995312,116.325687,0,167,39919.2254976852,2009-04-16,05:24:43
39.995405,116.325602,0,168,39919.2255555556,2009-04-16,05:24:48
39.995454,116.325536,0,169,39919.2256134259,2009-04-16,05:24:53
39.995493,116.325435,0,169,39919.2256712963,2009-04-16,05:24:58
39.995496,116.325345,0,170,39919.2257291667,2009-04-16,05:25:03
39.995495,116.325288,0,170,39919.225787037,2009-04-16,05:25:08
39.995506,116.325266,0,171,39919.2258449074,2009-04-16,05:25:13
39.995472,116.325341,0,172,39919.2259027778,2009-04-16,05:25:18
39.99543,116.32544,0,173,39919.2259606481,2009-04-16,05:25:23
39.995387,116.325538,0,173,39919.2260185185,2009-04-16,05:25:28
39.995319,116.325618,0,174,39919.2260763889,2009-04-16,05:25:33
39.995251,116.325671,0,175,39919.2261342593,2009-04-16,05:25:38
39.995189,116.325694,0,176,39919.2261921296,2009-04-16,05:25:43
39.995135,116.325693,0,177,39919.22625,2009-04-16,05:25:48
39.99509,116.325671,0,178,39919.2263078704,2009-04-16,05:25:53
39.995026,116.325629,0,178,39919.2263657407,2009-04-16,05:25:58
39.994961,116.325574,0,179,39919.2264236111,2009-04-16,05:26:03
39.994901,116.325514,0,180,39919.2264814815,2009-04-16,05:26:08
39.994827,116.325607,0,181,39919.2265393519,2009-04-16,05:26:13
39.99486,116.325636,0,182,39919.2265972222,2009-04-16,05:26:18
39.99491,116.325573,0,182,39919.2266550926,2009-04-16,05:26:23
39.994907,116.325554,0,183,39919.226712963,2009-04-16,05:26:28
39.994877,116.325562,0,183,39919.2267708333,2009-04-16,05:26:33
39.994841,116.325596,0,184,39919.2268287037,2009-04-16,05:26:38
39.994794,116.325632,0,185,39919.2268865741,2009-04-16,05:26:43
39.994746,116.325649,0,185,39919.2269444444,2009-04-16,05:26:48
39.994662,116.325728,0,186,39919.2270023148,2009-04-16,05:26:53
39.994532,116.325808,0,187,39919.2270601852,2009-04-16,05:26:58
39.99627,116.324781,0,206,39919.3138425926,2009-04-16,07:31:56
39.996209,116.324878,0,207,39919.313900463,2009-04-16,07:32:01
39.996151,116.325014,0,177,39919.3139583333,2009-04-16,07:32:06
39.996112,116.325218,0,154,39919.3140162037,2009-04-16,07:32:11
39.996112,116.325433,0,147,39919.3140740741,2009-04-16,07:32:16
39.996096,116.325672,0,135,39919.3141319444,2009-04-16,07:32:21
39.996096,116.325876,0,123,39919.3141898148,2009-04-16,07:32:26
39.996121,116.326083,0,119,39919.3142476852,2009-04-16,07:32:31
39.996121,116.326299,0,112,39919.3143055556,2009-04-16,07:32:36
39.996105,116.326354,0,111,39919.3143634259,2009-04-16,07:32:41
39.996089,116.32636,0,105,39919.3144212963,2009-04-16,07:32:46
39.996072,116.326389,0,102,39919.3144791667,2009-04-16,07:32:51
39.995913,116.326421,0,101,39919.314537037,2009-04-16,07:32:56
39.995727,116.326477,0,97,39919.3145949074,2009-04-16,07:33:01
39.995447,116.3265,0,90,39919.3146527778,2009-04-16,07:33:06
39.995278,116.326505,0,90,39919.3147106481,2009-04-16,07:33:11
39.995209,116.326453,0,86,39919.3147685185,2009-04-16,07:33:16
39.995118,116.326421,0,84,39919.3148263889,2009-04-16,07:33:21
39.995072,116.326414,0,84,39919.3148842593,2009-04-16,07:33:26
39.995056,116.326526,0,89,39919.3149421296,2009-04-16,07:33:31
39.995025,116.326739,0,93,39919.315,2009-04-16,07:33:36
39.994982,116.32695,0,89,39919.3150578704,2009-04-16,07:33:41
39.994959,116.327177,0,85,39919.3151157407,2009-04-16,07:33:46
39.99493,116.327391,0,85,39919.3151736111,2009-04-16,07:33:51
39.994968,116.327566,0,84,39919.3152314815,2009-04-16,07:33:56
39.995069,116.327695,0,86,39919.3152893518,2009-04-16,07:34:01
39.995265,116.32786,0,98,39919.3153472222,2009-04-16,07:34:06
39.99546,116.328045,0,103,39919.3154050926,2009-04-16,07:34:11
39.995594,116.328163,0,110,39919.315462963,2009-04-16,07:34:16
39.995784,116.328285,0,127,39919.3155208333,2009-04-16,07:34:21
39.995931,116.32842,0,114,39919.3155787037,2009-04-16,07:34:26
39.996058,116.328608,0,120,39919.3156365741,2009-04-16,07:34:31
39.996251,116.32873,0,94,39919.318125,2009-04-16,07:38:06
39.996427,116.328442,0,79,39919.3182407407,2009-04-16,07:38:16
39.99646,116.328525,0,108,39919.3182986111,2009-04-16,07:38:21
39.996432,116.32856,0,108,39919.3183564815,2009-04-16,07:38:26
39.996435,116.328564,0,108,39919.3184143519,2009-04-16,07:38:31
39.996435,116.328564,0,108,39919.3184490741,2009-04-16,07:38:34
39.996431,116.328564,0,108,39919.3184722222,2009-04-16,07:38:36
39.996342,116.328656,0,106,39919.3185300926,2009-04-16,07:38:41
39.996333,116.328674,0,105,39919.318587963,2009-04-16,07:38:46
39.996339,116.328684,0,105,39919.3186458333,2009-04-16,07:38:51
39.996342,116.328693,0,105,39919.3187037037,2009-04-16,07:38:56
39.996342,116.328694,0,105,39919.3187615741,2009-04-16,07:39:01
39.996337,116.328692,0,105,39919.3188194444,2009-04-16,07:39:06
39.996337,116.328692,0,105,39919.3188541667,2009-04-16,07:39:09
39.99633,116.328688,0,105,39919.3188773148,2009-04-16,07:39:11
39.996217,116.328752,0,107,39919.3189351852,2009-04-16,07:39:16
39.996091,116.328833,0,107,39919.3189930556,2009-04-16,07:39:21
39.996085,116.328843,0,107,39919.3190509259,2009-04-16,07:39:26
39.996085,116.328843,0,107,39919.3190856481,2009-04-16,07:39:29
39.996091,116.328851,0,107,39919.3191087963,2009-04-16,07:39:31
39.996103,116.328857,0,108,39919.3191666667,2009-04-16,07:39:36
39.99611,116.328869,0,109,39919.319224537,2009-04-16,07:39:41
39.996082,116.328848,0,108,39919.3192824074,2009-04-16,07:39:46
39.996082,116.328848,0,108,39919.3193171296,2009-04-16,07:39:49
39.99608,116.328845,0,108,39919.3193402778,2009-04-16,07:39:51
39.996113,116.328805,0,107,39919.3193981481,2009-04-16,07:39:56
39.995937,116.328921,0,116,39919.3194560185,2009-04-16,07:40:01
39.995927,116.328883,0,115,39919.3195138889,2009-04-16,07:40:06
39.995924,116.328857,0,115,39919.3195486111,2009-04-16,07:40:09
39.995906,116.328852,0,115,39919.3196064815,2009-04-16,07:40:14
39.995887,116.328873,0,115,39919.3196643519,2009-04-16,07:40:19
39.995884,116.328878,0,115,39919.3196759259,2009-04-16,07:40:20
39.995942,116.328671,0,234,39919.3206828704,2009-04-16,07:41:47
39.99595,116.32895,0,169,39919.3207407407,2009-04-16,07:41:52
39.995966,116.328946,0,168,39919.3207523148,2009-04-16,07:41:53
39.996023,116.328894,0,168,39919.3208101852,2009-04-16,07:41:58
39.996079,116.328967,0,160,39919.3208680556,2009-04-16,07:42:03
39.99607,116.329008,0,162,39919.3209259259,2009-04-16,07:42:08
39.99607,116.329008,0,162,39919.3209606481,2009-04-16,07:42:11
39.996068,116.329015,0,166,39919.3209837963,2009-04-16,07:42:13
39.996058,116.328968,0,166,39919.3210416667,2009-04-16,07:42:18
39.995948,116.328877,0,175,39919.321099537,2009-04-16,07:42:23
39.995809,116.328702,0,177,39919.3211574074,2009-04-16,07:42:28
39.995672,116.328519,0,175,39919.3212152778,2009-04-16,07:42:33
39.995527,116.32836,0,175,39919.3212731481,2009-04-16,07:42:38
39.995395,116.328173,0,166,39919.3213310185,2009-04-16,07:42:43
39.995265,116.328009,0,150,39919.3213888889,2009-04-16,07:42:48
39.995136,116.327798,0,142,39919.3214467593,2009-04-16,07:42:53
39.99499,116.32764,0,141,39919.3215046296,2009-04-16,07:42:58
39.994966,116.327467,0,144,39919.3215625,2009-04-16,07:43:03
39.99501,116.327218,0,136,39919.3216203704,2009-04-16,07:43:08
39.995007,116.326989,0,136,39919.3216782407,2009-04-16,07:43:13
39.995048,116.326789,0,138,39919.3217361111,2009-04-16,07:43:18
39.995098,116.326601,0,134,39919.3217939815,2009-04-16,07:43:23
39.994935,116.326517,0,137,39919.3218518518,2009-04-16,07:43:28
39.994748,116.3265,0,134,39919.3219097222,2009-04-16,07:43:33
39.994568,116.326493,0,134,39919.3219675926,2009-04-16,07:43:38
39.994427,116.326469,0,134,39919.322025463,2009-04-16,07:43:43
39.994286,116.32648,0,141,39919.3220833333,2009-04-16,07:43:48
39.994164,116.32649,0,140,39919.3221412037,2009-04-16,07:43:53
39.994073,116.326462,0,136,39919.3221990741,2009-04-16,07:43:58
39.994093,116.32639,0,142,39919.3222569444,2009-04-16,07:44:03
39.994078,116.326161,0,141,39919.3223148148,2009-04-16,07:44:08
39.993916,116.32601,0,149,39919.3223726852,2009-04-16,07:44:13
39.993739,116.326028,0,161,39919.3224305556,2009-04-16,07:44:18
39.993689,116.326073,0,178,39919.3224884259,2009-04-16,07:44:23
39.993692,116.326038,0,194,39919.3225462963,2009-04-16,07:44:28
39.993721,116.326044,0,198,39919.3226041667,2009-04-16,07:44:33
39.993778,116.326,0,202,39919.322662037,2009-04-16,07:44:38
39.993804,116.325987,0,205,39919.3227199074,2009-04-16,07:44:43
39.993793,116.325894,0,210,39919.3227777778,2009-04-16,07:44:48
39.993777,116.325844,0,214,39919.3228356481,2009-04-16,07:44:53
39.993758,116.325865,0,211,39919.3228935185,2009-04-16,07:44:58
39.99373,116.325979,0,210,39919.3229513889,2009-04-16,07:45:03
39.9937,116.326061,0,210,39919.3230092593,2009-04-16,07:45:08
39.993665,116.32615,0,210,39919.3230671296,2009-04-16,07:45:13
39.99363,116.326221,0,210,39919.323125,2009-04-16,07:45:18
39.993632,116.326249,0,209,39919.3231828704,2009-04-16,07:45:23
39.993628,116.32627,0,211,39919.3232407407,2009-04-16,07:45:28
39.993628,116.32627,0,211,39919.323275463,2009-04-16,07:45:31
39.993629,116.326276,0,212,39919.3232986111,2009-04-16,07:45:33
39.993643,116.326298,0,213,39919.3233564815,2009-04-16,07:45:38
39.993636,116.3263,0,214,39919.3234143518,2009-04-16,07:45:43
39.993636,116.3263,0,214,39919.3234490741,2009-04-16,07:45:46
39.993629,116.326306,0,215,39919.3234722222,2009-04-16,07:45:48
39.993638,116.326302,0,215,39919.3235300926,2009-04-16,07:45:53
39.993753,116.326259,0,212,39919.323587963,2009-04-16,07:45:58
39.993815,116.326001,0,191,39919.3236458333,2009-04-16,07:46:03
39.993819,116.325923,0,169,39919.3237037037,2009-04-16,07:46:08
39.993806,116.325948,0,168,39919.3237615741,2009-04-16,07:46:13
39.993736,116.325971,0,171,39919.3238194444,2009-04-16,07:46:18
39.993736,116.325958,0,170,39919.3238773148,2009-04-16,07:46:23
39.993725,116.325962,0,168,39919.3239351852,2009-04-16,07:46:28
39.993786,116.325885,0,167,39919.3239930556,2009-04-16,07:46:33
39.993853,116.32588,0,167,39919.3240509259,2009-04-16,07:46:38
39.99392,116.325842,0,168,39919.3241087963,2009-04-16,07:46:43
39.993961,116.32584,0,165,39919.3241666667,2009-04-16,07:46:48
39.994042,116.32591,0,170,39919.324224537,2009-04-16,07:46:53
39.994109,116.326091,0,179,39919.3242824074,2009-04-16,07:46:58
39.994114,116.326337,0,189,39919.3243402778,2009-04-16,07:47:03
39.994249,116.326318,0,204,39919.3243981482,2009-04-16,07:47:08
39.994352,116.326275,0,200,39919.3244560185,2009-04-16,07:47:13
39.994469,116.326229,0,202,39919.3245138889,2009-04-16,07:47:18
39.994566,116.326184,0,197,39919.3245717593,2009-04-16,07:47:23
39.99472,116.326245,0,201,39919.3246296296,2009-04-16,07:47:28
39.994898,116.32628,0,205,39919.3246875,2009-04-16,07:47:33
39.995016,116.326332,0,205,39919.3247453704,2009-04-16,07:47:38
39.99519,116.326422,0,213,39919.3248032407,2009-04-16,07:47:43
39.995439,116.326497,0,227,39919.3248611111,2009-04-16,07:47:48
39.995632,116.326538,0,237,39919.3249189815,2009-04-16,07:47:53
39.995787,116.326497,0,233,39919.3249768519,2009-04-16,07:47:58
39.995949,116.326461,0,235,39919.3250347222,2009-04-16,07:48:03
39.99622,116.3266,0,231,39919.3250925926,2009-04-16,07:48:08
39.996386,116.326719,0,217,39919.325150463,2009-04-16,07:48:13
39.996473,116.326689,0,206,39919.3252083333,2009-04-16,07:48:18
39.996623,116.326675,0,205,39919.3252662037,2009-04-16,07:48:23
39.99676,116.326602,0,204,39919.3253240741,2009-04-16,07:48:28
39.996914,116.326545,0,207,39919.3253819444,2009-04-16,07:48:33
39.997106,116.326524,0,210,39919.3254398148,2009-04-16,07:48:38
39.997391,116.326648,0,206,39919.3254976852,2009-04-16,07:48:43
39.997645,116.326703,0,205,39919.3255555556,2009-04-16,07:48:48
39.997858,116.326691,0,202,39919.3256134259,2009-04-16,07:48:53
39.998076,116.326688,0,196,39919.3256712963,2009-04-16,07:48:58
39.998273,116.326656,0,192,39919.3257291667,2009-04-16,07:49:03
39.99847,116.32663,0,187,39919.325787037,2009-04-16,07:49:08
39.998722,116.32666,0,180,39919.3258449074,2009-04-16,07:49:13
39.998919,116.326647,0,180,39919.3259027778,2009-04-16,07:49:18
39.999158,116.326655,0,178,39919.3259606481,2009-04-16,07:49:23
39.999316,116.32685,0,174,39919.3260185185,2009-04-16,07:49:28
39.999482,116.32705,0,165,39919.3260763889,2009-04-16,07:49:33
39.999679,116.327138,0,155,39919.3261342593,2009-04-16,07:49:38
39.999838,116.327216,0,151,39919.3261921296,2009-04-16,07:49:43
39.999862,116.327364,0,148,39919.32625,2009-04-16,07:49:48
39.999931,116.327366,0,143,39919.3263078704,2009-04-16,07:49:53
39.99994,116.327362,0,158,39919.3263657407,2009-04-16,07:49:58
39.999941,116.327374,0,156,39919.3264236111,2009-04-16,07:50:03
40.000003,116.327378,0,157,39919.3264814815,2009-04-16,07:50:08
40.000044,116.327371,0,157,39919.3265393519,2009-04-16,07:50:13
40.00007,116.327345,0,156,39919.3265972222,2009-04-16,07:50:18
40.000057,116.327323,0,156,39919.3266550926,2009-04-16,07:50:23
40.000012,116.327323,0,155,39919.326712963,2009-04-16,07:50:28
39.999975,116.327326,0,155,39919.3267708333,2009-04-16,07:50:33
39.999961,116.327317,0,155,39919.3268287037,2009-04-16,07:50:38
39.999998,116.32733,0,155,39919.3268865741,2009-04-16,07:50:43
40.000038,116.327365,0,155,39919.3269444444,2009-04-16,07:50:48
39.999823,116.327661,0,332,39919.3598958333,2009-04-16,08:38:15
39.999868,116.32752,0,306,39919.3599652778,2009-04-16,08:38:21
39.999857,116.327457,0,309,39919.3600347222,2009-04-16,08:38:27
39.999835,116.327462,0,312,39919.3600925926,2009-04-16,08:38:32
39.999873,116.327378,0,269,39919.360150463,2009-04-16,08:38:37
39.999798,116.327141,0,239,39919.3602083333,2009-04-16,08:38:42
39.999648,116.326991,0,201,39919.3602662037,2009-04-16,08:38:47
39.99951,116.326851,0,172,39919.3603240741,2009-04-16,08:38:52
39.99937,116.326708,0,151,39919.3603819444,2009-04-16,08:38:57
39.999226,116.326594,0,147,39919.3604398148,2009-04-16,08:39:02
39.999066,116.326572,0,142,39919.3604976852,2009-04-16,08:39:07
39.998931,116.326546,0,138,39919.3605555556,2009-04-16,08:39:12
39.998797,116.326505,0,129,39919.3606134259,2009-04-16,08:39:17
39.998681,116.326474,0,134,39919.3606712963,2009-04-16,08:39:22
39.998481,116.326473,0,127,39919.3607291667,2009-04-16,08:39:27
39.998268,116.326491,0,124,39919.360787037,2009-04-16,08:39:32
39.998036,116.326524,0,124,39919.3608449074,2009-04-16,08:39:37
39.997817,116.326547,0,122,39919.3609027778,2009-04-16,08:39:42
39.997608,116.326587,0,129,39919.3609606481,2009-04-16,08:39:47
39.997403,116.326611,0,117,39919.3610185185,2009-04-16,08:39:52
39.997172,116.326654,0,106,39919.3610763889,2009-04-16,08:39:57
39.996979,116.326684,0,97,39919.3611342593,2009-04-16,08:40:02
39.99679,116.326667,0,90,39919.3611921296,2009-04-16,08:40:07
39.996604,116.326632,0,83,39919.36125,2009-04-16,08:40:12
39.996412,116.326646,0,77,39919.3613078704,2009-04-16,08:40:17
39.996266,116.326505,0,81,39919.3613657407,2009-04-16,08:40:22
39.996049,116.326421,0,91,39919.3614236111,2009-04-16,08:40:27
39.995846,116.326397,0,82,39919.3614814815,2009-04-16,08:40:32
39.9956,116.326349,0,86,39919.3615393518,2009-04-16,08:40:37
39.995401,116.326455,0,86,39919.3615972222,2009-04-16,08:40:42
39.995217,116.32649,0,84,39919.3616550926,2009-04-16,08:40:47
39.995075,116.326412,0,81,39919.361712963,2009-04-16,08:40:52
39.99492,116.326421,0,78,39919.3617708333,2009-04-16,08:40:57
39.994744,116.32638,0,89,39919.3618287037,2009-04-16,08:41:02
39.994604,116.326386,0,101,39919.3618865741,2009-04-16,08:41:07
39.994521,116.326375,0,112,39919.3619444444,2009-04-16,08:41:12
39.994445,116.32635,0,106,39919.3620023148,2009-04-16,08:41:17
39.994332,116.326386,0,113,39919.3620601852,2009-04-16,08:41:22
39.994215,116.326388,0,121,39919.3621180556,2009-04-16,08:41:27
39.994126,116.326383,0,126,39919.3621759259,2009-04-16,08:41:32
39.994083,116.326302,0,119,39919.3622337963,2009-04-16,08:41:37
39.994058,116.326124,0,116,39919.3622916667,2009-04-16,08:41:42
39.99404,116.325988,0,111,39919.362349537,2009-04-16,08:41:47
39.99388,116.325943,0,111,39919.3624074074,2009-04-16,08:41:52
39.993781,116.3259,0,108,39919.3624652778,2009-04-16,08:41:57
39.993729,116.325923,0,102,39919.3625231481,2009-04-16,08:42:02
39.993731,116.325926,0,101,39919.3625810185,2009-04-16,08:42:07
39.993731,116.325926,0,101,39919.3626157407,2009-04-16,08:42:10
39.993731,116.325923,0,101,39919.3626388889,2009-04-16,08:42:12
39.993732,116.325912,0,100,39919.3626967593,2009-04-16,08:42:17
39.993762,116.325878,0,103,39919.3627546296,2009-04-16,08:42:22
39.993785,116.32585,0,103,39919.3628125,2009-04-16,08:42:27
39.993798,116.32582,0,103,39919.3628703704,2009-04-16,08:42:32
39.993842,116.325835,0,103,39919.3629282407,2009-04-16,08:42:37
39.993879,116.325818,0,103,39919.3629861111,2009-04-16,08:42:42
39.993917,116.325818,0,103,39919.3630439815,2009-04-16,08:42:47
39.993904,116.325771,0,103,39919.3631018519,2009-04-16,08:42:52
39.993855,116.325771,0,103,39919.3631597222,2009-04-16,08:42:57
39.993854,116.325773,0,103,39919.3632175926,2009-04-16,08:43:02
39.993855,116.325781,0,103,39919.363275463,2009-04-16,08:43:07
39.993853,116.32578,0,103,39919.3633333333,2009-04-16,08:43:12
39.993852,116.325776,0,103,39919.3633912037,2009-04-16,08:43:17
39.993851,116.325773,0,103,39919.3634490741,2009-04-16,08:43:22
39.99385,116.325769,0,103,39919.3635069444,2009-04-16,08:43:27
39.99385,116.325769,0,103,39919.3635416667,2009-04-16,08:43:30
39.993849,116.325761,0,103,39919.3635648148,2009-04-16,08:43:32
39.99385,116.325752,0,103,39919.3636226852,2009-04-16,08:43:37
39.993849,116.325743,0,103,39919.3636805556,2009-04-16,08:43:42
39.993848,116.325741,0,104,39919.3637384259,2009-04-16,08:43:47
39.993848,116.325741,0,104,39919.3637731481,2009-04-16,08:43:50
39.993846,116.325746,0,104,39919.3637962963,2009-04-16,08:43:52
39.993754,116.325674,0,103,39919.3638541667,2009-04-16,08:43:57
39.993796,116.326203,0,115,39919.3639699074,2009-04-16,08:44:07
39.993859,116.326236,0,146,39919.3640277778,2009-04-16,08:44:12
39.993796,116.326079,0,147,39919.3640856481,2009-04-16,08:44:17
39.993806,116.325988,0,153,39919.3641435185,2009-04-16,08:44:22
39.993738,116.326009,0,147,39919.3642013889,2009-04-16,08:44:27
39.993725,116.325969,0,136,39919.3642592593,2009-04-16,08:44:32
39.993719,116.325961,0,132,39919.3643171296,2009-04-16,08:44:37
39.993719,116.325961,0,132,39919.3643518519,2009-04-16,08:44:40
39.993719,116.325955,0,130,39919.364375,2009-04-16,08:44:42
39.993795,116.325946,0,130,39919.3644328704,2009-04-16,08:44:47
39.993905,116.32592,0,133,39919.3644907407,2009-04-16,08:44:52
39.99402,116.325926,0,136,39919.3645486111,2009-04-16,08:44:57
39.994092,116.326042,0,135,39919.3646064815,2009-04-16,08:45:02
39.994076,116.326291,0,134,39919.3646643519,2009-04-16,08:45:07
39.99409,116.326428,0,139,39919.3647222222,2009-04-16,08:45:12
39.994221,116.326429,0,139,39919.3647800926,2009-04-16,08:45:17
39.994343,116.326397,0,151,39919.364837963,2009-04-16,08:45:22
39.994463,116.326378,0,171,39919.3648958333,2009-04-16,08:45:27
39.994572,116.326381,0,180,39919.3649537037,2009-04-16,08:45:32
39.994709,116.326383,0,187,39919.3650115741,2009-04-16,08:45:37
39.994837,116.326379,0,205,39919.3650694444,2009-04-16,08:45:42
39.994967,116.326419,0,225,39919.3651273148,2009-04-16,08:45:47
39.995091,116.326503,0,241,39919.3651851852,2009-04-16,08:45:52
39.995291,116.326584,0,259,39919.3652430556,2009-04-16,08:45:57
39.995451,116.326601,0,263,39919.3653009259,2009-04-16,08:46:02
39.995602,116.326598,0,271,39919.3653587963,2009-04-16,08:46:07
39.99572,116.326581,0,293,39919.3654166667,2009-04-16,08:46:12
39.995915,116.32656,0,280,39919.365474537,2009-04-16,08:46:17
39.996027,116.326442,0,296,39919.3655324074,2009-04-16,08:46:22
39.996151,116.326413,0,297,39919.3655902778,2009-04-16,08:46:27
39.996354,116.326252,0,270,39919.3656481481,2009-04-16,08:46:32
39.996586,116.326265,0,267,39919.3657060185,2009-04-16,08:46:37
39.996808,116.32628,0,271,39919.3657638889,2009-04-16,08:46:42
39.997005,116.326293,0,265,39919.3658217593,2009-04-16,08:46:47
39.997228,116.326337,0,255,39919.3658796296,2009-04-16,08:46:52
39.99745,116.326274,0,214,39919.3659375,2009-04-16,08:46:57
39.997661,116.326239,0,208,39919.3659953704,2009-04-16,08:47:02
39.997843,116.326212,0,205,39919.3660532407,2009-04-16,08:47:07
39.998023,116.326186,0,203,39919.3661111111,2009-04-16,08:47:12
39.998203,116.326196,0,196,39919.3661689815,2009-04-16,08:47:17
39.998382,116.326183,0,177,39919.3662268519,2009-04-16,08:47:22
39.998585,116.326198,0,156,39919.3662847222,2009-04-16,08:47:27
39.998774,116.326195,0,162,39919.3663425926,2009-04-16,08:47:32
39.998971,116.32617,0,168,39919.366400463,2009-04-16,08:47:37
39.999142,116.326071,0,164,39919.3664583333,2009-04-16,08:47:42
39.999262,116.325866,0,156,39919.3665162037,2009-04-16,08:47:47
39.999428,116.325729,0,143,39919.3665740741,2009-04-16,08:47:52
39.99961,116.325653,0,139,39919.3666319444,2009-04-16,08:47:57
39.999754,116.325529,0,135,39919.3666898148,2009-04-16,08:48:02
39.999778,116.325285,0,132,39919.3667476852,2009-04-16,08:48:07
39.999775,116.325059,0,135,39919.3668055556,2009-04-16,08:48:12
39.999799,116.324798,0,136,39919.3668634259,2009-04-16,08:48:17
39.999892,116.324593,0,135,39919.3669212963,2009-04-16,08:48:22
40.000088,116.324525,0,132,39919.3669791667,2009-04-16,08:48:27
40.000239,116.324495,0,125,39919.367037037,2009-04-16,08:48:32
40.00038,116.324456,0,133,39919.3670949074,2009-04-16,08:48:37
40.000589,116.324432,0,143,39919.3671527778,2009-04-16,08:48:42
40.000792,116.324429,0,157,39919.3672106481,2009-04-16,08:48:47
40.000988,116.324431,0,165,39919.3672685185,2009-04-16,08:48:52
40.001146,116.324442,0,169,39919.3673263889,2009-04-16,08:48:57
40.001376,116.324417,0,174,39919.3673842593,2009-04-16,08:49:02
40.001578,116.324381,0,185,39919.3674421296,2009-04-16,08:49:07
40.001818,116.324358,0,191,39919.3675,2009-04-16,08:49:12
40.002058,116.324412,0,190,39919.3675578704,2009-04-16,08:49:17
40.002277,116.324408,0,174,39919.3676157407,2009-04-16,08:49:22
40.002454,116.32436,0,174,39919.3676736111,2009-04-16,08:49:27
40.00268,116.324321,0,171,39919.3677314815,2009-04-16,08:49:32
40.0029,116.324302,0,173,39919.3677893518,2009-04-16,08:49:37
40.003088,116.324255,0,185,39919.3678472222,2009-04-16,08:49:42
40.003275,116.32425,0,207,39919.3679050926,2009-04-16,08:49:47
40.003455,116.324259,0,214,39919.367962963,2009-04-16,08:49:52
40.003669,116.324272,0,206,39919.3680208333,2009-04-16,08:49:57
40.003894,116.324291,0,195,39919.3680787037,2009-04-16,08:50:02
40.004174,116.324309,0,175,39919.3681365741,2009-04-16,08:50:07
40.004414,116.324272,0,169,39919.3681944444,2009-04-16,08:50:12
40.004641,116.324257,0,156,39919.3682523148,2009-04-16,08:50:17
40.004852,116.324226,0,153,39919.3683101852,2009-04-16,08:50:22
40.005024,116.324197,0,153,39919.3683680556,2009-04-16,08:50:27
40.005182,116.324192,0,155,39919.3684259259,2009-04-16,08:50:32
40.005342,116.324488,0,114,39919.3684837963,2009-04-16,08:50:37
40.005404,116.324729,0,112,39919.3685416667,2009-04-16,08:50:42
40.005432,116.32493,0,106,39919.368599537,2009-04-16,08:50:47
40.005499,116.325133,0,106,39919.3686574074,2009-04-16,08:50:52
40.005585,116.325219,0,108,39919.3687152778,2009-04-16,08:50:57
40.005696,116.325315,0,109,39919.3687731481,2009-04-16,08:51:02
40.005695,116.325458,0,111,39919.3688310185,2009-04-16,08:51:07
40.00571,116.325527,0,112,39919.3688888889,2009-04-16,08:51:12
40.005686,116.325606,0,112,39919.3689467593,2009-04-16,08:51:17
40.005649,116.325759,0,112,39919.3690046296,2009-04-16,08:51:22
40.005645,116.325951,0,112,39919.3690625,2009-04-16,08:51:27
40.005619,116.326102,0,106,39919.3691203704,2009-04-16,08:51:32
40.005524,116.326159,0,105,39919.3691782407,2009-04-16,08:51:37
40.005569,116.325914,0,143,39919.4225925926,2009-04-16,10:08:32
40.005524,116.325769,0,145,39919.422650463,2009-04-16,10:08:37
40.005616,116.325709,0,155,39919.4227083333,2009-04-16,10:08:42
40.005738,116.325647,0,159,39919.4227662037,2009-04-16,10:08:47
40.00577,116.325574,0,154,39919.4228240741,2009-04-16,10:08:52
40.005753,116.325433,0,144,39919.4228819444,2009-04-16,10:08:57
40.005709,116.325302,0,133,39919.4229398148,2009-04-16,10:09:02
40.005659,116.325197,0,129,39919.4229976852,2009-04-16,10:09:07
40.005567,116.325183,0,125,39919.4230555556,2009-04-16,10:09:12
40.005473,116.32518,0,122,39919.4231134259,2009-04-16,10:09:17
40.005408,116.325147,0,122,39919.4231712963,2009-04-16,10:09:22
40.005377,116.325038,0,119,39919.4232291667,2009-04-16,10:09:27
40.005348,116.324932,0,121,39919.423287037,2009-04-16,10:09:32
40.005336,116.324781,0,124,39919.4233449074,2009-04-16,10:09:37
40.005341,116.324626,0,126,39919.4234027778,2009-04-16,10:09:42
40.00533,116.324507,0,130,39919.4234606481,2009-04-16,10:09:47
40.005327,116.324395,0,135,39919.4235185185,2009-04-16,10:09:52
40.005359,116.324339,0,144,39919.4235763889,2009-04-16,10:09:57
40.00541,116.32431,0,149,39919.4236342593,2009-04-16,10:10:02
40.005485,116.324282,0,154,39919.4236921296,2009-04-16,10:10:07
40.005574,116.324271,0,160,39919.42375,2009-04-16,10:10:12
40.005672,116.324186,0,149,39919.4238078704,2009-04-16,10:10:17
40.005775,116.324156,0,160,39919.4238657407,2009-04-16,10:10:22
40.005875,116.324142,0,173,39919.4239236111,2009-04-16,10:10:27
40.006013,116.324172,0,184,39919.4239814815,2009-04-16,10:10:32
40.006139,116.324165,0,206,39919.4240393518,2009-04-16,10:10:37
40.006312,116.32418,0,200,39919.4240972222,2009-04-16,10:10:42
40.006477,116.324189,0,190,39919.4241550926,2009-04-16,10:10:47
40.006593,116.324154,0,166,39919.424212963,2009-04-16,10:10:52
40.006646,116.324052,0,157,39919.4242708333,2009-04-16,10:10:57
40.006677,116.323912,0,146,39919.4243287037,2009-04-16,10:11:02
40.006666,116.323765,0,137,39919.4243865741,2009-04-16,10:11:07
40.006654,116.32359,0,131,39919.4244444444,2009-04-16,10:11:12
40.006652,116.323397,0,126,39919.4245023148,2009-04-16,10:11:17
40.006654,116.323223,0,122,39919.4245601852,2009-04-16,10:11:22
40.006641,116.323024,0,120,39919.4246180556,2009-04-16,10:11:27
40.006654,116.322836,0,117,39919.4246759259,2009-04-16,10:11:32
40.006632,116.32265,0,119,39919.4247337963,2009-04-16,10:11:37
40.006717,116.322472,0,122,39919.4247916667,2009-04-16,10:11:42
40.006782,116.32227,0,124,39919.424849537,2009-04-16,10:11:47
40.00681,116.322075,0,127,39919.4249074074,2009-04-16,10:11:52
40.00681,116.321889,0,132,39919.4249652778,2009-04-16,10:11:57
40.006747,116.321639,0,136,39919.4250231481,2009-04-16,10:12:02
40.006665,116.321431,0,133,39919.4250810185,2009-04-16,10:12:07
40.006714,116.321274,0,135,39919.4251388889,2009-04-16,10:12:12
40.006821,116.321238,0,136,39919.4251967593,2009-04-16,10:12:17
40.006937,116.321224,0,141,39919.4252546296,2009-04-16,10:12:22
40.007064,116.321205,0,154,39919.4253125,2009-04-16,10:12:27
40.007228,116.321146,0,130,39919.4253703704,2009-04-16,10:12:32
40.007351,116.321086,0,123,39919.4254282407,2009-04-16,10:12:37
40.007398,116.320942,0,126,39919.4254861111,2009-04-16,10:12:42
40.007396,116.32078,0,125,39919.4255439815,2009-04-16,10:12:47
40.007372,116.320621,0,119,39919.4256018519,2009-04-16,10:12:52
40.007366,116.320469,0,112,39919.4256597222,2009-04-16,10:12:57
40.007383,116.320299,0,110,39919.4257175926,2009-04-16,10:13:02
40.007398,116.320114,0,117,39919.425775463,2009-04-16,10:13:07
40.007392,116.319873,0,120,39919.4258333333,2009-04-16,10:13:12
40.007512,116.319815,0,119,39919.4258912037,2009-04-16,10:13:17
40.007626,116.319745,0,129,39919.4259490741,2009-04-16,10:13:22
40.00766,116.319642,0,143,39919.4260069444,2009-04-16,10:13:27
40.007659,116.319641,0,143,39919.4260648148,2009-04-16,10:13:32
40.007659,116.319641,0,143,39919.426099537,2009-04-16,10:13:35
40.007659,116.319642,0,143,39919.4261226852,2009-04-16,10:13:37
40.00765,116.319644,0,144,39919.4261805556,2009-04-16,10:13:42
40.00763,116.319648,0,145,39919.4262384259,2009-04-16,10:13:47
40.00761,116.319654,0,145,39919.4262962963,2009-04-16,10:13:52
40.007607,116.319656,0,146,39919.4263541667,2009-04-16,10:13:57
40.007607,116.319656,0,146,39919.4263888889,2009-04-16,10:14:00
40.007614,116.319657,0,147,39919.426412037,2009-04-16,10:14:02
40.007627,116.319657,0,147,39919.4264699074,2009-04-16,10:14:07
40.007646,116.319654,0,147,39919.4265277778,2009-04-16,10:14:12
40.00768,116.319648,0,148,39919.4265856481,2009-04-16,10:14:17
40.007703,116.319639,0,149,39919.4266435185,2009-04-16,10:14:22
40.007702,116.319639,0,149,39919.4267013889,2009-04-16,10:14:27
40.007702,116.319639,0,149,39919.4267361111,2009-04-16,10:14:30
40.007708,116.319639,0,149,39919.4267592593,2009-04-16,10:14:32
40.007721,116.319639,0,150,39919.4268171296,2009-04-16,10:14:37
40.007721,116.319639,0,150,39919.4268518519,2009-04-16,10:14:40
40.007727,116.319638,0,150,39919.426875,2009-04-16,10:14:42
40.007738,116.319638,0,151,39919.4269907407,2009-04-16,10:14:52
40.007738,116.319638,0,151,39919.427025463,2009-04-16,10:14:55
40.007744,116.319638,0,151,39919.4270486111,2009-04-16,10:14:57
40.007661,116.319692,0,151,39919.4672569444,2009-04-16,11:12:51
40.007679,116.319692,0,112,39919.4673148148,2009-04-16,11:12:56
40.007679,116.319692,0,112,39919.467349537,2009-04-16,11:12:59
40.007686,116.319684,0,108,39919.4673726852,2009-04-16,11:13:01
40.007696,116.319695,0,121,39919.4674305556,2009-04-16,11:13:06
40.007696,116.319695,0,121,39919.4674652778,2009-04-16,11:13:09
40.007702,116.319695,0,120,39919.4674884259,2009-04-16,11:13:11
40.007693,116.319712,0,122,39919.4675462963,2009-04-16,11:13:16
40.007684,116.319722,0,121,39919.4676041667,2009-04-16,11:13:21
40.007629,116.319763,0,126,39919.467662037,2009-04-16,11:13:26
40.007563,116.319808,0,129,39919.4677199074,2009-04-16,11:13:31
40.00743,116.319856,0,133,39919.4677777778,2009-04-16,11:13:36
40.007346,116.319947,0,137,39919.4678356481,2009-04-16,11:13:41
40.007345,116.320113,0,136,39919.4678935185,2009-04-16,11:13:46
40.007309,116.32029,0,129,39919.4679513889,2009-04-16,11:13:51
40.007306,116.320449,0,125,39919.4680092593,2009-04-16,11:13:56
40.007279,116.320521,0,125,39919.4680671296,2009-04-16,11:14:01
40.007234,116.320551,0,117,39919.468125,2009-04-16,11:14:06
40.007242,116.320528,0,122,39919.4681828704,2009-04-16,11:14:11
40.007235,116.320537,0,121,39919.4682407407,2009-04-16,11:14:16
40.007215,116.320535,0,123,39919.4682986111,2009-04-16,11:14:21
40.007204,116.320537,0,122,39919.4683564815,2009-04-16,11:14:26
40.007194,116.320571,0,122,39919.4684143519,2009-04-16,11:14:31
40.007182,116.320606,0,122,39919.4684722222,2009-04-16,11:14:36
40.007158,116.320633,0,122,39919.4685300926,2009-04-16,11:14:41
40.007127,116.320704,0,121,39919.468587963,2009-04-16,11:14:46
40.007085,116.320766,0,121,39919.4686458333,2009-04-16,11:14:51
40.007026,116.320812,0,121,39919.4687037037,2009-04-16,11:14:56
40.007012,116.320811,0,121,39919.4687615741,2009-04-16,11:15:01
40.007003,116.320815,0,121,39919.4688194444,2009-04-16,11:15:06
40.006998,116.320817,0,121,39919.4688773148,2009-04-16,11:15:11
40.006998,116.320817,0,121,39919.468912037,2009-04-16,11:15:14
40.007002,116.320816,0,121,39919.4689351852,2009-04-16,11:15:16
40.007029,116.320831,0,121,39919.4689930556,2009-04-16,11:15:21
40.007073,116.320834,0,122,39919.4690509259,2009-04-16,11:15:26
40.007126,116.320817,0,121,39919.4691087963,2009-04-16,11:15:31
40.00715,116.320797,0,121,39919.4691666667,2009-04-16,11:15:36
40.00715,116.320752,0,121,39919.469224537,2009-04-16,11:15:41
40.00714,116.320735,0,121,39919.4692824074,2009-04-16,11:15:46
40.007133,116.320735,0,121,39919.4693402778,2009-04-16,11:15:51
40.007137,116.320734,0,121,39919.4693981481,2009-04-16,11:15:56
40.007137,116.320734,0,121,39919.4694328704,2009-04-16,11:15:59
40.007144,116.320732,0,121,39919.4694560185,2009-04-16,11:16:01
40.007147,116.320762,0,121,39919.4695138889,2009-04-16,11:16:06
40.007149,116.320761,0,121,39919.4695717593,2009-04-16,11:16:11
40.007152,116.320765,0,121,39919.4696296296,2009-04-16,11:16:16
40.007147,116.320766,0,121,39919.4696875,2009-04-16,11:16:21
40.007147,116.320767,0,121,39919.4697453704,2009-04-16,11:16:26
40.007152,116.320764,0,120,39919.4698032407,2009-04-16,11:16:31
40.007154,116.320763,0,120,39919.4698611111,2009-04-16,11:16:36
40.007154,116.320763,0,120,39919.4699189815,2009-04-16,11:16:41
40.007151,116.320764,0,120,39919.4699768518,2009-04-16,11:16:46
40.007148,116.320765,0,120,39919.4700347222,2009-04-16,11:16:51
40.007143,116.320766,0,120,39919.4700925926,2009-04-16,11:16:56
40.007138,116.320767,0,120,39919.470150463,2009-04-16,11:17:01
40.007132,116.320768,0,120,39919.4702083333,2009-04-16,11:17:06
40.007135,116.320768,0,120,39919.4702662037,2009-04-16,11:17:11
40.007132,116.320769,0,120,39919.4703240741,2009-04-16,11:17:16
40.00713,116.32077,0,120,39919.4703819444,2009-04-16,11:17:21
40.00713,116.32077,0,120,39919.4704398148,2009-04-16,11:17:26
40.007134,116.320768,0,120,39919.4704976852,2009-04-16,11:17:31
40.007134,116.320768,0,120,39919.4705555556,2009-04-16,11:17:36
40.007131,116.320769,0,120,39919.4706134259,2009-04-16,11:17:41
40.007124,116.320771,0,120,39919.4706712963,2009-04-16,11:17:46
40.007127,116.320769,0,120,39919.4707291667,2009-04-16,11:17:51
40.007131,116.320767,0,120,39919.470787037,2009-04-16,11:17:56
40.007138,116.320764,0,120,39919.4708449074,2009-04-16,11:18:01
40.007138,116.320764,0,120,39919.4708796296,2009-04-16,11:18:04
40.007145,116.320761,0,120,39919.4709027778,2009-04-16,11:18:06
40.007154,116.320756,0,120,39919.4709606481,2009-04-16,11:18:11
40.00716,116.320754,0,120,39919.4710185185,2009-04-16,11:18:16
40.007168,116.320752,0,120,39919.4710763889,2009-04-16,11:18:21
40.007168,116.320752,0,120,39919.4711111111,2009-04-16,11:18:24
40.007166,116.320753,0,120,39919.4711342593,2009-04-16,11:18:26
40.007129,116.320762,0,120,39919.4711921296,2009-04-16,11:18:31
40.007132,116.32076,0,120,39919.47125,2009-04-16,11:18:36
40.007139,116.320756,0,120,39919.4713078704,2009-04-16,11:18:41
40.007139,116.320756,0,120,39919.4713425926,2009-04-16,11:18:44
40.007135,116.320755,0,120,39919.4713657407,2009-04-16,11:18:46
40.007097,116.320759,0,132,39919.4714236111,2009-04-16,11:18:51
40.007092,116.320749,0,133,39919.4714814815,2009-04-16,11:18:56
40.007092,116.320749,0,133,39919.4715162037,2009-04-16,11:18:59
40.0071,116.320744,0,133,39919.4715393518,2009-04-16,11:19:01
40.007131,116.320709,0,134,39919.4715972222,2009-04-16,11:19:06
40.00715,116.320704,0,134,39919.4716550926,2009-04-16,11:19:11
40.007129,116.320686,0,135,39919.471712963,2009-04-16,11:19:16
40.007105,116.320687,0,136,39919.4717708333,2009-04-16,11:19:21
40.007112,116.320685,0,136,39919.4718287037,2009-04-16,11:19:26
40.007112,116.320685,0,136,39919.4718634259,2009-04-16,11:19:29
40.007116,116.320685,0,136,39919.4718865741,2009-04-16,11:19:31
40.007161,116.320703,0,138,39919.4719444444,2009-04-16,11:19:36
40.00713,116.320758,0,140,39919.4720023148,2009-04-16,11:19:41
40.00713,116.320758,0,140,39919.472037037,2009-04-16,11:19:44
40.007133,116.320752,0,137,39919.4720601852,2009-04-16,11:19:46
40.007154,116.320745,0,138,39919.4721180556,2009-04-16,11:19:51
40.007161,116.320742,0,137,39919.4721759259,2009-04-16,11:19:56
40.007165,116.32074,0,137,39919.4722337963,2009-04-16,11:20:01
40.007166,116.32074,0,137,39919.4722916667,2009-04-16,11:20:06
40.007159,116.320742,0,137,39919.472349537,2009-04-16,11:20:11
40.007156,116.320742,0,137,39919.4724074074,2009-04-16,11:20:16
40.007157,116.320742,0,137,39919.4724652778,2009-04-16,11:20:21
40.00716,116.320741,0,137,39919.4725231482,2009-04-16,11:20:26
40.007157,116.320742,0,137,39919.4725810185,2009-04-16,11:20:31
40.007152,116.320744,0,137,39919.4726388889,2009-04-16,11:20:36
40.007152,116.320745,0,137,39919.4726967593,2009-04-16,11:20:41
40.007152,116.320745,0,137,39919.4727314815,2009-04-16,11:20:44
40.007153,116.320745,0,137,39919.4727546296,2009-04-16,11:20:46
40.00717,116.320738,0,138,39919.4728125,2009-04-16,11:20:51
40.007184,116.320741,0,138,39919.4728703704,2009-04-16,11:20:56
40.007191,116.320739,0,138,39919.4729282407,2009-04-16,11:21:01
40.007193,116.320739,0,138,39919.4729861111,2009-04-16,11:21:06
40.007191,116.320741,0,138,39919.4730439815,2009-04-16,11:21:11
40.007186,116.320744,0,139,39919.4731018519,2009-04-16,11:21:16
40.00718,116.320747,0,139,39919.4731597222,2009-04-16,11:21:21
40.007174,116.320748,0,139,39919.4732175926,2009-04-16,11:21:26
40.007172,116.320754,0,138,39919.473275463,2009-04-16,11:21:31
40.007174,116.320753,0,138,39919.4733333333,2009-04-16,11:21:36
40.007176,116.320751,0,138,39919.4733912037,2009-04-16,11:21:41
40.007179,116.32075,0,138,39919.4734490741,2009-04-16,11:21:46
40.007176,116.320752,0,138,39919.4735069444,2009-04-16,11:21:51
40.007176,116.320753,0,138,39919.4735648148,2009-04-16,11:21:56
40.007176,116.320753,0,138,39919.4736226852,2009-04-16,11:22:01
40.007175,116.320753,0,138,39919.4736805556,2009-04-16,11:22:06
40.007171,116.320754,0,138,39919.4737384259,2009-04-16,11:22:11
40.007169,116.320756,0,139,39919.4737962963,2009-04-16,11:22:16
40.007171,116.320756,0,139,39919.4738541667,2009-04-16,11:22:21
40.007179,116.320753,0,139,39919.473912037,2009-04-16,11:22:26
40.007179,116.320753,0,139,39919.4739467593,2009-04-16,11:22:29
40.007185,116.320751,0,139,39919.4739699074,2009-04-16,11:22:31
40.007176,116.320761,0,139,39919.4740277778,2009-04-16,11:22:36
40.007172,116.320796,0,146,39919.4740856481,2009-04-16,11:22:41
40.007166,116.3208,0,146,39919.4741435185,2009-04-16,11:22:46
40.007163,116.320802,0,146,39919.4742013889,2009-04-16,11:22:51
40.007159,116.320803,0,146,39919.4742592593,2009-04-16,11:22:56
40.007155,116.320804,0,146,39919.4743171296,2009-04-16,11:23:01
40.007153,116.320804,0,146,39919.474375,2009-04-16,11:23:06
40.007149,116.320805,0,146,39919.4744328704,2009-04-16,11:23:11
40.007141,116.320808,0,146,39919.4744907407,2009-04-16,11:23:16
40.00714,116.320808,0,146,39919.4745486111,2009-04-16,11:23:21
40.007147,116.320806,0,146,39919.4746064815,2009-04-16,11:23:26
40.007154,116.320804,0,146,39919.4746643519,2009-04-16,11:23:31
40.007153,116.320804,0,146,39919.4747222222,2009-04-16,11:23:36
40.007149,116.320806,0,146,39919.4747800926,2009-04-16,11:23:41
40.007142,116.320809,0,146,39919.474837963,2009-04-16,11:23:46
40.007136,116.320811,0,146,39919.4748958333,2009-04-16,11:23:51
40.00713,116.320813,0,146,39919.4749537037,2009-04-16,11:23:56
40.007126,116.320814,0,146,39919.4750115741,2009-04-16,11:24:01
40.007121,116.320815,0,146,39919.4750694444,2009-04-16,11:24:06
40.007121,116.320815,0,146,39919.4751041667,2009-04-16,11:24:09
40.007127,116.320807,0,146,39919.4751273148,2009-04-16,11:24:11
40.007165,116.320779,0,144,39919.4751851852,2009-04-16,11:24:16
40.007179,116.320769,0,142,39919.4752430556,2009-04-16,11:24:21
40.007184,116.320767,0,143,39919.4753009259,2009-04-16,11:24:26
40.007188,116.320766,0,143,39919.4753587963,2009-04-16,11:24:31
40.00719,116.320765,0,143,39919.4754166667,2009-04-16,11:24:36
40.00719,116.320765,0,143,39919.4754513889,2009-04-16,11:24:39
40.007198,116.320762,0,144,39919.475474537,2009-04-16,11:24:41
40.007202,116.320747,0,147,39919.4755324074,2009-04-16,11:24:46
40.007198,116.320757,0,146,39919.4755902778,2009-04-16,11:24:51
40.0072,116.320757,0,147,39919.4756481481,2009-04-16,11:24:56
40.007196,116.320759,0,147,39919.4757060185,2009-04-16,11:25:01
40.007193,116.320761,0,147,39919.4757638889,2009-04-16,11:25:06
40.007193,116.320761,0,147,39919.4758217593,2009-04-16,11:25:11
40.007193,116.320762,0,147,39919.4758796296,2009-04-16,11:25:16
40.007194,116.320762,0,147,39919.4759375,2009-04-16,11:25:21
40.007189,116.320763,0,146,39919.4759953704,2009-04-16,11:25:26
40.007189,116.320763,0,146,39919.4760532407,2009-04-16,11:25:31
40.007189,116.320763,0,146,39919.4761111111,2009-04-16,11:25:36
40.007192,116.320762,0,146,39919.4761689815,2009-04-16,11:25:41
40.007191,116.320761,0,146,39919.4762268519,2009-04-16,11:25:46
40.007193,116.32076,0,146,39919.4762847222,2009-04-16,11:25:51
40.007196,116.32076,0,146,39919.4763425926,2009-04-16,11:25:56
40.007192,116.320763,0,147,39919.476400463,2009-04-16,11:26:01
40.007194,116.320764,0,147,39919.4764583333,2009-04-16,11:26:06
40.0072,116.320761,0,147,39919.4765162037,2009-04-16,11:26:11
40.007206,116.320758,0,147,39919.4765740741,2009-04-16,11:26:16
40.007199,116.32076,0,147,39919.4766319444,2009-04-16,11:26:21
40.007195,116.320761,0,147,39919.4766898148,2009-04-16,11:26:26
40.007199,116.320758,0,146,39919.4767476852,2009-04-16,11:26:31
40.007202,116.320758,0,146,39919.4768055556,2009-04-16,11:26:36
40.007199,116.32076,0,146,39919.4768634259,2009-04-16,11:26:41
40.0072,116.32076,0,146,39919.4769212963,2009-04-16,11:26:46
40.007207,116.320758,0,147,39919.4769791667,2009-04-16,11:26:51
40.007206,116.320759,0,147,39919.477037037,2009-04-16,11:26:56
40.007206,116.32076,0,147,39919.4770949074,2009-04-16,11:27:01
40.007208,116.320759,0,147,39919.4771527778,2009-04-16,11:27:06
40.007206,116.32076,0,146,39919.4772106481,2009-04-16,11:27:11
40.007206,116.32076,0,146,39919.4772453704,2009-04-16,11:27:14
40.007207,116.32076,0,146,39919.4772685185,2009-04-16,11:27:16
40.007222,116.320757,0,146,39919.4773263889,2009-04-16,11:27:21
40.007266,116.320751,0,144,39919.4773842593,2009-04-16,11:27:26
40.007266,116.320751,0,144,39919.4774189815,2009-04-16,11:27:29
40.007274,116.320752,0,145,39919.4774421296,2009-04-16,11:27:31
40.007284,116.320756,0,145,39919.4775,2009-04-16,11:27:36
40.007293,116.320746,0,146,39919.4775578704,2009-04-16,11:27:41
40.007291,116.320747,0,146,39919.4776157407,2009-04-16,11:27:46
40.007287,116.320747,0,146,39919.4776736111,2009-04-16,11:27:51
40.007285,116.320747,0,147,39919.4777314815,2009-04-16,11:27:56
40.007278,116.320749,0,147,39919.4777893518,2009-04-16,11:28:01
40.007274,116.32075,0,147,39919.4778472222,2009-04-16,11:28:06
40.00727,116.320751,0,147,39919.4779050926,2009-04-16,11:28:11
40.007268,116.320751,0,147,39919.477962963,2009-04-16,11:28:16
40.007268,116.320751,0,147,39919.4780208333,2009-04-16,11:28:21
40.007268,116.320751,0,147,39919.4780555556,2009-04-16,11:28:24
40.007263,116.320753,0,147,39919.4780787037,2009-04-16,11:28:26
40.007205,116.320764,0,147,39919.4781365741,2009-04-16,11:28:31
40.007187,116.320768,0,148,39919.4781944444,2009-04-16,11:28:36
40.007185,116.320768,0,149,39919.4782523148,2009-04-16,11:28:41
40.007183,116.32077,0,149,39919.4783101852,2009-04-16,11:28:46
40.007179,116.320772,0,150,39919.4783680556,2009-04-16,11:28:51
40.007174,116.320773,0,150,39919.4784259259,2009-04-16,11:28:56
40.007176,116.320771,0,150,39919.4784837963,2009-04-16,11:29:01
40.007176,116.320769,0,149,39919.4785416667,2009-04-16,11:29:06
40.007176,116.320769,0,149,39919.4785763889,2009-04-16,11:29:09
40.007179,116.320767,0,149,39919.478599537,2009-04-16,11:29:11
40.00719,116.320763,0,149,39919.4786574074,2009-04-16,11:29:16
40.007198,116.320759,0,149,39919.4787152778,2009-04-16,11:29:21
40.007202,116.320758,0,149,39919.4787731481,2009-04-16,11:29:26
40.007205,116.320757,0,149,39919.4788310185,2009-04-16,11:29:31
40.007205,116.320757,0,149,39919.4788657407,2009-04-16,11:29:34
40.0072,116.320759,0,150,39919.4788888889,2009-04-16,11:29:36
40.007191,116.320763,0,150,39919.4789467593,2009-04-16,11:29:41
40.007181,116.320768,0,150,39919.4790046296,2009-04-16,11:29:46
40.007172,116.320771,0,150,39919.4790625,2009-04-16,11:29:51
40.007166,116.320773,0,150,39919.4791203704,2009-04-16,11:29:56
40.007166,116.320773,0,150,39919.4791550926,2009-04-16,11:29:59
40.007171,116.320772,0,150,39919.4791782407,2009-04-16,11:30:01
40.007186,116.320774,0,149,39919.4792361111,2009-04-16,11:30:06
40.007164,116.320787,0,149,39919.4792939815,2009-04-16,11:30:11
40.007159,116.32079,0,149,39919.4793518518,2009-04-16,11:30:16
40.007154,116.320792,0,149,39919.4794097222,2009-04-16,11:30:21
40.007153,116.320793,0,149,39919.4794675926,2009-04-16,11:30:26
40.007152,116.320793,0,149,39919.479525463,2009-04-16,11:30:31
40.007151,116.320794,0,149,39919.4795833333,2009-04-16,11:30:36
40.007155,116.320792,0,149,39919.4796412037,2009-04-16,11:30:41
40.007157,116.320792,0,148,39919.4796990741,2009-04-16,11:30:46
40.007158,116.320792,0,149,39919.4797569444,2009-04-16,11:30:51
40.007154,116.320794,0,149,39919.4798148148,2009-04-16,11:30:56
40.007156,116.320793,0,149,39919.4798726852,2009-04-16,11:31:01
40.007157,116.320793,0,149,39919.4799305556,2009-04-16,11:31:06
40.007163,116.320793,0,150,39919.4799884259,2009-04-16,11:31:11
40.007167,116.320792,0,153,39919.4800462963,2009-04-16,11:31:16
40.007167,116.320792,0,153,39919.4800810185,2009-04-16,11:31:19
40.007171,116.32079,0,154,39919.4801041667,2009-04-16,11:31:21
40.00718,116.320787,0,154,39919.480162037,2009-04-16,11:31:26
40.007182,116.320786,0,154,39919.4802199074,2009-04-16,11:31:31
40.007181,116.320787,0,154,39919.4802777778,2009-04-16,11:31:36
40.00718,116.320786,0,154,39919.4803356482,2009-04-16,11:31:41
40.00718,116.320787,0,154,39919.4803935185,2009-04-16,11:31:46
40.007179,116.320788,0,154,39919.4804513889,2009-04-16,11:31:51
40.007182,116.320787,0,154,39919.4805092593,2009-04-16,11:31:56
40.007182,116.320787,0,154,39919.4805439815,2009-04-16,11:31:59
40.007189,116.320784,0,154,39919.4805671296,2009-04-16,11:32:01
40.0072,116.320776,0,153,39919.480625,2009-04-16,11:32:06
40.007206,116.320774,0,152,39919.4806828704,2009-04-16,11:32:11
40.007206,116.320774,0,152,39919.4807175926,2009-04-16,11:32:14
40.007213,116.320771,0,152,39919.4807407407,2009-04-16,11:32:16
40.007222,116.320767,0,152,39919.4807986111,2009-04-16,11:32:21
40.007231,116.320766,0,151,39919.4808564815,2009-04-16,11:32:26
40.007226,116.320772,0,151,39919.4809143519,2009-04-16,11:32:31
40.007226,116.320772,0,151,39919.4809490741,2009-04-16,11:32:34
40.007227,116.320773,0,151,39919.4809722222,2009-04-16,11:32:36
40.007238,116.32077,0,151,39919.4810300926,2009-04-16,11:32:41
40.007246,116.320768,0,151,39919.481087963,2009-04-16,11:32:46
40.007247,116.320769,0,152,39919.4811458333,2009-04-16,11:32:51
40.007248,116.32077,0,152,39919.4812037037,2009-04-16,11:32:56
40.007253,116.320769,0,153,39919.4812615741,2009-04-16,11:33:01
40.007248,116.32077,0,153,39919.4813194444,2009-04-16,11:33:06
40.007244,116.320772,0,153,39919.4813773148,2009-04-16,11:33:11
40.00724,116.320773,0,152,39919.4814351852,2009-04-16,11:33:16
40.007238,116.320775,0,152,39919.4814930556,2009-04-16,11:33:21
40.007238,116.320776,0,152,39919.4815509259,2009-04-16,11:33:26
40.007239,116.320776,0,153,39919.4816087963,2009-04-16,11:33:31
40.007233,116.320777,0,153,39919.4816666667,2009-04-16,11:33:36
40.007231,116.320777,0,153,39919.481724537,2009-04-16,11:33:41
40.007225,116.320779,0,152,39919.4817824074,2009-04-16,11:33:46
40.007217,116.320781,0,152,39919.4818402778,2009-04-16,11:33:51
40.007211,116.320784,0,152,39919.4818981481,2009-04-16,11:33:56
40.007213,116.320783,0,152,39919.4819560185,2009-04-16,11:34:01
40.007213,116.320783,0,152,39919.4819907407,2009-04-16,11:34:04
40.007221,116.320775,0,153,39919.4820138889,2009-04-16,11:34:06
40.007204,116.320774,0,156,39919.4820717593,2009-04-16,11:34:11
40.007207,116.320774,0,156,39919.4821296296,2009-04-16,11:34:16
40.007207,116.320775,0,157,39919.4821875,2009-04-16,11:34:21
40.007209,116.320774,0,157,39919.4822453704,2009-04-16,11:34:26
40.007209,116.320774,0,157,39919.4822800926,2009-04-16,11:34:29
40.007201,116.320774,0,158,39919.4823032407,2009-04-16,11:34:31
40.007182,116.320767,0,157,39919.4823611111,2009-04-16,11:34:36
40.007182,116.320767,0,157,39919.4823958333,2009-04-16,11:34:39
40.007174,116.32077,0,157,39919.4824189815,2009-04-16,11:34:41
40.007164,116.320774,0,157,39919.4824768519,2009-04-16,11:34:46
40.007161,116.320774,0,157,39919.4825347222,2009-04-16,11:34:51
40.007155,116.320774,0,157,39919.4825925926,2009-04-16,11:34:56
40.007155,116.320774,0,157,39919.4826273148,2009-04-16,11:34:59
40.00716,116.320772,0,160,39919.482650463,2009-04-16,11:35:01
40.007196,116.32072,0,160,39919.4827083333,2009-04-16,11:35:06
40.007284,116.32062,0,158,39919.4827662037,2009-04-16,11:35:11
40.007304,116.320591,0,156,39919.4828240741,2009-04-16,11:35:16
40.007309,116.32059,0,156,39919.4828819444,2009-04-16,11:35:21
40.007309,116.32059,0,156,39919.4829166667,2009-04-16,11:35:24
40.007307,116.320592,0,156,39919.4829398148,2009-04-16,11:35:26
40.007317,116.320579,0,154,39919.4829976852,2009-04-16,11:35:31
40.007367,116.320563,0,150,39919.4830555556,2009-04-16,11:35:36
40.007413,116.320605,0,150,39919.4831134259,2009-04-16,11:35:41
40.007409,116.320688,0,150,39919.4831712963,2009-04-16,11:35:46
40.007394,116.320783,0,150,39919.4832291667,2009-04-16,11:35:51
40.007362,116.320922,0,152,39919.483287037,2009-04-16,11:35:56
40.007366,116.321059,0,151,39919.4833449074,2009-04-16,11:36:01
40.007281,116.321165,0,147,39919.4834027778,2009-04-16,11:36:06
40.007176,116.321206,0,146,39919.4834606481,2009-04-16,11:36:11
40.007064,116.321219,0,145,39919.4835185185,2009-04-16,11:36:16
40.00695,116.321236,0,144,39919.4835763889,2009-04-16,11:36:21
40.006806,116.321236,0,143,39919.4836342593,2009-04-16,11:36:26
40.0067,116.321229,0,141,39919.4836921296,2009-04-16,11:36:31
40.006546,116.321244,0,140,39919.48375,2009-04-16,11:36:36
40.006384,116.321231,0,147,39919.4838078704,2009-04-16,11:36:41
40.006246,116.321229,0,150,39919.4838657407,2009-04-16,11:36:46
40.006119,116.321253,0,154,39919.4839236111,2009-04-16,11:36:51
40.006013,116.321246,0,155,39919.4839814815,2009-04-16,11:36:56
40.005923,116.321217,0,160,39919.4840393519,2009-04-16,11:37:01
40.005808,116.32122,0,168,39919.4840972222,2009-04-16,11:37:06
40.005695,116.321234,0,174,39919.4841550926,2009-04-16,11:37:11
40.005531,116.321211,0,182,39919.484212963,2009-04-16,11:37:16
40.005352,116.321241,0,197,39919.4842708333,2009-04-16,11:37:21
40.005145,116.321338,0,186,39919.4843287037,2009-04-16,11:37:26
40.005005,116.321348,0,194,39919.4843865741,2009-04-16,11:37:31
40.004893,116.321361,0,202,39919.4844444444,2009-04-16,11:37:36
40.004734,116.32135,0,207,39919.4845023148,2009-04-16,11:37:41
40.004617,116.321341,0,213,39919.4845601852,2009-04-16,11:37:46
40.004524,116.321351,0,217,39919.4846180556,2009-04-16,11:37:51
40.004424,116.321349,0,221,39919.4846759259,2009-04-16,11:37:56
40.004314,116.321358,0,231,39919.4847337963,2009-04-16,11:38:01
40.00417,116.321356,0,238,39919.4847916667,2009-04-16,11:38:06
40.004028,116.321376,0,247,39919.484849537,2009-04-16,11:38:11
40.003898,116.321388,0,254,39919.4849074074,2009-04-16,11:38:16
40.003775,116.321381,0,265,39919.4849652778,2009-04-16,11:38:21
40.003648,116.321375,0,277,39919.4850231481,2009-04-16,11:38:26
40.003487,116.321421,0,280,39919.4850810185,2009-04-16,11:38:31
40.003327,116.321449,0,282,39919.4851388889,2009-04-16,11:38:36
40.003162,116.32145,0,287,39919.4851967593,2009-04-16,11:38:41
40.003044,116.321462,0,299,39919.4852546296,2009-04-16,11:38:46
40.002908,116.321466,0,301,39919.4853125,2009-04-16,11:38:51
40.002743,116.321473,0,309,39919.4853703704,2009-04-16,11:38:56
40.002615,116.321473,0,314,39919.4854282407,2009-04-16,11:39:01
40.002428,116.321497,0,308,39919.4854861111,2009-04-16,11:39:06
40.002284,116.321502,0,304,39919.4855439815,2009-04-16,11:39:11
40.00212,116.321537,0,305,39919.4856018518,2009-04-16,11:39:16
40.001946,116.321562,0,308,39919.4856597222,2009-04-16,11:39:21
40.001791,116.321597,0,301,39919.4857175926,2009-04-16,11:39:26
40.001575,116.321631,0,287,39919.485775463,2009-04-16,11:39:31
40.001321,116.321611,0,269,39919.4858333333,2009-04-16,11:39:36
40.001183,116.321611,0,264,39919.4858912037,2009-04-16,11:39:41
40.001067,116.321636,0,276,39919.4859490741,2009-04-16,11:39:46
40.000901,116.321664,0,284,39919.4860069444,2009-04-16,11:39:51
40.000738,116.321642,0,291,39919.4860648148,2009-04-16,11:39:56
40.00061,116.321656,0,294,39919.4861226852,2009-04-16,11:40:01
40.000454,116.321689,0,290,39919.4861805556,2009-04-16,11:40:06
40.00023,116.321753,0,275,39919.4862384259,2009-04-16,11:40:11
39.99998,116.32187,0,253,39919.4862962963,2009-04-16,11:40:16
39.999828,116.32201,0,218,39919.4863541667,2009-04-16,11:40:21
39.999692,116.322205,0,184,39919.486412037,2009-04-16,11:40:26
39.999624,116.322372,0,162,39919.4864699074,2009-04-16,11:40:31
39.99961,116.322564,0,161,39919.4865277778,2009-04-16,11:40:36
39.999605,116.322776,0,174,39919.4865856481,2009-04-16,11:40:41
39.999624,116.322984,0,189,39919.4866435185,2009-04-16,11:40:46
39.999635,116.3232,0,213,39919.4867013889,2009-04-16,11:40:51
39.999591,116.323399,0,228,39919.4867592593,2009-04-16,11:40:56
39.999592,116.323589,0,244,39919.4868171296,2009-04-16,11:41:01
39.999617,116.323796,0,246,39919.486875,2009-04-16,11:41:06
39.999704,116.324056,0,252,39919.4869328704,2009-04-16,11:41:11
39.999787,116.324309,0,269,39919.4869907407,2009-04-16,11:41:16
39.999866,116.324529,0,277,39919.4870486111,2009-04-16,11:41:21
39.999877,116.324679,0,283,39919.4871064815,2009-04-16,11:41:26
39.99978,116.324991,0,255,39919.4871643518,2009-04-16,11:41:31
39.999805,116.325228,0,244,39919.4872222222,2009-04-16,11:41:36
39.999829,116.325481,0,236,39919.4872800926,2009-04-16,11:41:41
39.999815,116.325716,0,223,39919.487337963,2009-04-16,11:41:46
39.999794,116.325938,0,205,39919.4873958333,2009-04-16,11:41:51
39.999779,116.326169,0,195,39919.4874537037,2009-04-16,11:41:56
39.9998,116.326421,0,188,39919.4875115741,2009-04-16,11:42:01
39.999809,116.326654,0,185,39919.4875694444,2009-04-16,11:42:06
39.999807,116.326871,0,184,39919.4876273148,2009-04-16,11:42:11
39.999814,116.327068,0,178,39919.4876851852,2009-04-16,11:42:16
39.999822,116.327266,0,177,39919.4877430556,2009-04-16,11:42:21
39.999875,116.327374,0,176,39919.4878009259,2009-04-16,11:42:26
39.999901,116.327374,0,166,39919.4878587963,2009-04-16,11:42:31
39.999902,116.327378,0,165,39919.4879166667,2009-04-16,11:42:36
39.999902,116.327378,0,165,39919.4879513889,2009-04-16,11:42:39
39.999903,116.327386,0,165,39919.487974537,2009-04-16,11:42:41
39.999902,116.327376,0,165,39919.4880324074,2009-04-16,11:42:46
39.999903,116.327365,0,164,39919.4880902778,2009-04-16,11:42:51
39.999917,116.327348,0,164,39919.4881481482,2009-04-16,11:42:56
39.999917,116.327342,0,164,39919.4882060185,2009-04-16,11:43:01
39.999917,116.327342,0,164,39919.4882407407,2009-04-16,11:43:04
39.999918,116.327348,0,164,39919.4882638889,2009-04-16,11:43:06
39.99992,116.327362,0,164,39919.4883217593,2009-04-16,11:43:11
39.99992,116.327362,0,164,39919.4883564815,2009-04-16,11:43:14
39.999914,116.327362,0,164,39919.4883796296,2009-04-16,11:43:16
39.999882,116.327346,0,164,39919.4884375,2009-04-16,11:43:21
39.999882,116.327346,0,164,39919.4884722222,2009-04-16,11:43:24
39.999883,116.327348,0,164,39919.4884953704,2009-04-16,11:43:26
39.999884,116.327365,0,164,39919.4885532407,2009-04-16,11:43:31
40.000138,116.327473,0,52,39919.6458333333,2009-04-16,15:30:00
39.999965,116.327412,0,118,39919.6458912037,2009-04-16,15:30:05
39.999882,116.327301,0,155,39919.6459490741,2009-04-16,15:30:10
39.99986,116.327228,0,156,39919.6460069444,2009-04-16,15:30:15
39.99984,116.327115,0,160,39919.6460648148,2009-04-16,15:30:20
39.999814,116.326991,0,157,39919.6461226852,2009-04-16,15:30:25
39.999781,116.326864,0,158,39919.6461805556,2009-04-16,15:30:30
39.999806,116.326703,0,146,39919.6462384259,2009-04-16,15:30:35
39.999787,116.326544,0,150,39919.6462962963,2009-04-16,15:30:40
39.999798,116.326408,0,139,39919.6463541667,2009-04-16,15:30:45
39.999783,116.326227,0,140,39919.646412037,2009-04-16,15:30:50
39.999805,116.326043,0,128,39919.6464699074,2009-04-16,15:30:55
39.999825,116.325889,0,116,39919.6465277778,2009-04-16,15:31:00
39.999844,116.325693,0,106,39919.6465856481,2009-04-16,15:31:05
39.99986,116.325502,0,96,39919.6466435185,2009-04-16,15:31:10
39.999869,116.325328,0,86,39919.6467013889,2009-04-16,15:31:15
39.999891,116.325154,0,75,39919.6467592593,2009-04-16,15:31:20
39.999915,116.325016,0,64,39919.6468171296,2009-04-16,15:31:25
39.999873,116.324859,0,55,39919.646875,2009-04-16,15:31:30
39.99991,116.324756,0,52,39919.6469328704,2009-04-16,15:31:35
39.999952,116.324723,0,50,39919.6469907407,2009-04-16,15:31:40
40.000136,116.324658,0,50,39919.6470486111,2009-04-16,15:31:45
40.000298,116.324655,0,42,39919.6471064815,2009-04-16,15:31:50
40.000469,116.324647,0,42,39919.6471643519,2009-04-16,15:31:55
40.000612,116.324602,0,45,39919.6472222222,2009-04-16,15:32:00
40.000745,116.324589,0,50,39919.6472800926,2009-04-16,15:32:05
40.000868,116.324572,0,55,39919.647337963,2009-04-16,15:32:10
40.001014,116.324554,0,62,39919.6473958333,2009-04-16,15:32:15
40.001164,116.324559,0,73,39919.6474537037,2009-04-16,15:32:20
40.001276,116.324548,0,92,39919.6475115741,2009-04-16,15:32:25
40.001376,116.324525,0,105,39919.6475694444,2009-04-16,15:32:30
40.001523,116.324512,0,111,39919.6476273148,2009-04-16,15:32:35
40.001627,116.324469,0,113,39919.6476851852,2009-04-16,15:32:40
40.001744,116.324458,0,115,39919.6477430556,2009-04-16,15:32:45
40.001929,116.32443,0,123,39919.6478009259,2009-04-16,15:32:50
40.002039,116.324425,0,124,39919.6478587963,2009-04-16,15:32:55
40.002124,116.324503,0,117,39919.6479166667,2009-04-16,15:33:00
40.002255,116.324509,0,125,39919.647974537,2009-04-16,15:33:05
40.002402,116.324458,0,124,39919.6480324074,2009-04-16,15:33:10
40.002508,116.324416,0,129,39919.6480902778,2009-04-16,15:33:15
40.002593,116.324369,0,132,39919.6481481481,2009-04-16,15:33:20
40.002734,116.324346,0,139,39919.6482060185,2009-04-16,15:33:25
40.002851,116.324306,0,145,39919.6482638889,2009-04-16,15:33:30
40.003023,116.32434,0,144,39919.6483217593,2009-04-16,15:33:35
40.003203,116.324432,0,141,39919.6483796296,2009-04-16,15:33:40
40.003307,116.32444,0,142,39919.6484375,2009-04-16,15:33:45
40.003418,116.324401,0,141,39919.6484953704,2009-04-16,15:33:50
40.003555,116.324411,0,133,39919.6485532407,2009-04-16,15:33:55
40.003771,116.324434,0,124,39919.6486111111,2009-04-16,15:34:00
40.003912,116.324448,0,107,39919.6486689815,2009-04-16,15:34:05
40.004119,116.324501,0,98,39919.6487268518,2009-04-16,15:34:10
40.004432,116.324531,0,88,39919.6487847222,2009-04-16,15:34:15
40.004742,116.324417,0,96,39919.6488425926,2009-04-16,15:34:20
40.004912,116.324385,0,96,39919.648900463,2009-04-16,15:34:25
40.005015,116.324376,0,85,39919.6489583333,2009-04-16,15:34:30
40.005133,116.324321,0,82,39919.6490162037,2009-04-16,15:34:35
40.005226,116.32426,0,84,39919.6490740741,2009-04-16,15:34:40
40.005314,116.3241,0,97,39919.6491319444,2009-04-16,15:34:45
40.005326,116.323947,0,94,39919.6491898148,2009-04-16,15:34:50
40.005316,116.323776,0,84,39919.6492476852,2009-04-16,15:34:55
40.005327,116.323577,0,81,39919.6493055556,2009-04-16,15:35:00
40.005371,116.32338,0,77,39919.6493634259,2009-04-16,15:35:05
40.005375,116.323159,0,74,39919.6494212963,2009-04-16,15:35:10
40.00539,116.322971,0,77,39919.6494791667,2009-04-16,15:35:15
40.005357,116.322779,0,79,39919.649537037,2009-04-16,15:35:20
40.005344,116.322654,0,77,39919.6495949074,2009-04-16,15:35:25
40.005358,116.322492,0,85,39919.6496527778,2009-04-16,15:35:30
40.005417,116.322412,0,81,39919.6497106481,2009-04-16,15:35:35
40.005527,116.322381,0,78,39919.6497685185,2009-04-16,15:35:40
40.005595,116.322348,0,74,39919.6498263889,2009-04-16,15:35:45
40.005653,116.322325,0,68,39919.6498842593,2009-04-16,15:35:50
40.005717,116.32224,0,66,39919.6499421296,2009-04-16,15:35:55
40.005752,116.322144,0,72,39919.65,2009-04-16,15:36:00
40.005727,116.321926,0,77,39919.6500578704,2009-04-16,15:36:05
40.005709,116.321723,0,83,39919.6501157407,2009-04-16,15:36:10
40.005752,116.321667,0,90,39919.6501736111,2009-04-16,15:36:15
40.005771,116.321635,0,89,39919.6502314815,2009-04-16,15:36:20
40.005808,116.321612,0,86,39919.6502893518,2009-04-16,15:36:25
40.005899,116.321509,0,85,39919.6503472222,2009-04-16,15:36:30
40.006029,116.321455,0,83,39919.6504050926,2009-04-16,15:36:35
40.006213,116.321559,0,75,39919.650462963,2009-04-16,15:36:40
40.006395,116.32153,0,73,39919.6505208333,2009-04-16,15:36:45
40.006605,116.321437,0,77,39919.6505787037,2009-04-16,15:36:50
40.006668,116.321337,0,80,39919.6506365741,2009-04-16,15:36:55
40.006682,116.321169,0,76,39919.6506944444,2009-04-16,15:37:00
40.006691,116.320996,0,73,39919.6507523148,2009-04-16,15:37:05
40.006699,116.320823,0,71,39919.6508101852,2009-04-16,15:37:10
40.006708,116.320647,0,70,39919.6508680556,2009-04-16,15:37:15
40.006739,116.320438,0,74,39919.6509259259,2009-04-16,15:37:20
40.006776,116.320207,0,81,39919.6509837963,2009-04-16,15:37:25
40.006814,116.320005,0,81,39919.6510416667,2009-04-16,15:37:30
40.006776,116.319869,0,82,39919.651099537,2009-04-16,15:37:35
40.006787,116.319804,0,74,39919.6511574074,2009-04-16,15:37:40
40.006774,116.319792,0,67,39919.6512152778,2009-04-16,15:37:45
40.006765,116.319719,0,62,39919.6512731481,2009-04-16,15:37:50
40.006779,116.319614,0,59,39919.6513310185,2009-04-16,15:37:55
40.00677,116.319502,0,58,39919.6513888889,2009-04-16,15:38:00
40.006766,116.319406,0,61,39919.6514467593,2009-04-16,15:38:05
40.006718,116.319464,0,57,39919.6515046296,2009-04-16,15:38:10
40.006876,116.319412,0,56,39919.6515625,2009-04-16,15:38:15
40.006966,116.319464,0,52,39919.6516203704,2009-04-16,15:38:20
40.00701,116.319553,0,45,39919.6516782407,2009-04-16,15:38:25
40.007089,116.319629,0,40,39919.6517361111,2009-04-16,15:38:30
40.007196,116.319686,0,41,39919.6517939815,2009-04-16,15:38:35
40.007251,116.319789,0,40,39919.6518518519,2009-04-16,15:38:40
40.007296,116.319873,0,35,39919.6519097222,2009-04-16,15:38:45
40.007424,116.319762,0,43,39919.6519675926,2009-04-16,15:38:50
40.007415,116.319747,0,44,39919.652025463,2009-04-16,15:38:55
40.007431,116.319697,0,46,39919.6520833333,2009-04-16,15:39:00
40.007454,116.319583,0,52,39919.6521412037,2009-04-16,15:39:05
40.00742,116.319546,0,60,39919.6521990741,2009-04-16,15:39:10
40.00742,116.319534,0,69,39919.6522569444,2009-04-16,15:39:15
40.007418,116.319545,0,70,39919.6523148148,2009-04-16,15:39:20
40.007416,116.319604,0,65,39919.6523726852,2009-04-16,15:39:25
40.007442,116.319762,0,48,39919.6524305556,2009-04-16,15:39:30
40.007499,116.319773,0,48,39919.6524884259,2009-04-16,15:39:35
40.007545,116.319768,0,48,39919.6525462963,2009-04-16,15:39:40
40.007631,116.31977,0,46,39919.6526041667,2009-04-16,15:39:45
40.007718,116.319708,0,47,39919.652662037,2009-04-16,15:39:50
40.007776,116.319623,0,50,39919.6527199074,2009-04-16,15:39:55
40.007777,116.319641,0,54,39919.6527777778,2009-04-16,15:40:00
40.007779,116.31965,0,54,39919.6528356481,2009-04-16,15:40:05
40.007778,116.319661,0,53,39919.6528935185,2009-04-16,15:40:10
40.007768,116.319629,0,54,39919.6529513889,2009-04-16,15:40:15
40.007752,116.319615,0,58,39919.6530092593,2009-04-16,15:40:20
40.007771,116.319616,0,60,39919.6530671296,2009-04-16,15:40:25
40.007771,116.319616,0,60,39919.653125,2009-04-16,15:40:30
40.007771,116.319616,0,60,39919.6531597222,2009-04-16,15:40:33
40.007771,116.319623,0,60,39919.6531828704,2009-04-16,15:40:35
40.007752,116.319642,0,61,39919.6532407407,2009-04-16,15:40:40
40.007749,116.319643,0,62,39919.6532986111,2009-04-16,15:40:45
40.007748,116.319651,0,62,39919.6533564815,2009-04-16,15:40:50
40.007748,116.319655,0,62,39919.6534143519,2009-04-16,15:40:55
40.007748,116.319655,0,62,39919.6534490741,2009-04-16,15:40:58
40.007749,116.319649,0,62,39919.6534722222,2009-04-16,15:41:00
40.007853,116.319635,0,62,39919.6535300926,2009-04-16,15:41:05
40.007904,116.319654,0,62,39919.653587963,2009-04-16,15:41:10
40.007904,116.319654,0,62,39919.6536226852,2009-04-16,15:41:13
40.007905,116.31966,0,62,39919.6536458333,2009-04-16,15:41:15
40.007903,116.31969,0,63,39919.6537037037,2009-04-16,15:41:20
40.007907,116.319761,0,64,39919.6537615741,2009-04-16,15:41:25
40.007931,116.319845,0,65,39919.6538194444,2009-04-16,15:41:30
40.007943,116.319906,0,65,39919.6538773148,2009-04-16,15:41:35
40.007939,116.319954,0,65,39919.6539351852,2009-04-16,15:41:40
40.007934,116.319987,0,65,39919.6539930556,2009-04-16,15:41:45
40.007926,116.320002,0,65,39919.6540509259,2009-04-16,15:41:50
40.007943,116.319897,0,65,39919.6541087963,2009-04-16,15:41:55
40.007943,116.319847,0,71,39919.6541666667,2009-04-16,15:42:00
40.007988,116.319653,0,71,39919.654224537,2009-04-16,15:42:05
40.008069,116.319481,0,71,39919.6542824074,2009-04-16,15:42:10
40.008194,116.31931,0,70,39919.6543402778,2009-04-16,15:42:15
