# Supplementary material for: Research on differential privacy protection method based on user tendency
Source: PLoS One. 2023 Oct 26;18(10):e0288823. doi: 10.1371/journal.pone.0288823 (PMC10602288; doi:10.1371/journal.pone.0288823)
Supplement: S1 Data — (ZIP) [file pone.0288823.s001.zip › Data 5-1/000/Trajectory/20090417002430.plt]

Geolife trajectory
WGS 84
Altitude is in Feet
Reserved 3
0,2,255,My Track,0,0,2,8421376
0
40.007662,116.319754,0,181,39920.0170138889,2009-04-17,00:24:30
40.007604,116.319791,0,104,39920.0170717593,2009-04-17,00:24:35
40.007645,116.319804,0,108,39920.0171296296,2009-04-17,00:24:40
40.007572,116.319825,0,115,39920.0171875,2009-04-17,00:24:45
40.007598,116.319852,0,121,39920.0172453704,2009-04-17,00:24:50
40.007498,116.320014,0,125,39920.0173032407,2009-04-17,00:24:55
40.007356,116.32024,0,123,39920.0173611111,2009-04-17,00:25:00
40.007426,116.320416,0,119,39920.0174189815,2009-04-17,00:25:05
40.007375,116.320475,0,120,39920.0174768518,2009-04-17,00:25:10
40.007358,116.320473,0,121,39920.0175347222,2009-04-17,00:25:15
40.007354,116.320461,0,121,39920.0175925926,2009-04-17,00:25:20
40.007354,116.320459,0,121,39920.017650463,2009-04-17,00:25:25
40.007353,116.320455,0,121,39920.0177083333,2009-04-17,00:25:30
40.007352,116.320452,0,121,39920.0177662037,2009-04-17,00:25:35
40.007352,116.320452,0,121,39920.0178009259,2009-04-17,00:25:38
40.007351,116.320444,0,121,39920.0178240741,2009-04-17,00:25:40
40.007348,116.320433,0,121,39920.0178819444,2009-04-17,00:25:45
40.007345,116.320418,0,121,39920.0179398148,2009-04-17,00:25:50
40.007342,116.320409,0,121,39920.0179976852,2009-04-17,00:25:55
40.007342,116.320409,0,121,39920.0180324074,2009-04-17,00:25:58
40.007343,116.320416,0,121,39920.0180555556,2009-04-17,00:26:00
40.007345,116.320432,0,121,39920.0181134259,2009-04-17,00:26:05
40.007347,116.320452,0,121,39920.0181712963,2009-04-17,00:26:10
40.007347,116.320462,0,121,39920.0182291667,2009-04-17,00:26:15
40.007347,116.320462,0,121,39920.0182638889,2009-04-17,00:26:18
40.007347,116.320468,0,121,39920.018287037,2009-04-17,00:26:20
40.007348,116.320482,0,121,39920.0183449074,2009-04-17,00:26:25
40.00735,116.320503,0,121,39920.0184027778,2009-04-17,00:26:30
40.007355,116.320539,0,121,39920.0184606481,2009-04-17,00:26:35
40.007318,116.32065,0,122,39920.0185185185,2009-04-17,00:26:40
40.007493,116.320832,0,135,39920.0217013889,2009-04-17,00:31:15
40.007427,116.321008,0,142,39920.0217592593,2009-04-17,00:31:20
40.007423,116.321162,0,142,39920.0218171296,2009-04-17,00:31:25
40.007315,116.321146,0,139,39920.021875,2009-04-17,00:31:30
40.007088,116.321105,0,136,39920.0219328704,2009-04-17,00:31:35
40.006826,116.321159,0,135,39920.0219907407,2009-04-17,00:31:40
40.00667,116.321215,0,139,39920.0220486111,2009-04-17,00:31:45
40.006452,116.321182,0,140,39920.0221064815,2009-04-17,00:31:50
40.006223,116.321215,0,137,39920.0221643519,2009-04-17,00:31:55
40.00606,116.32133,0,131,39920.0222222222,2009-04-17,00:32:00
40.00598,116.321261,0,127,39920.0222800926,2009-04-17,00:32:05
40.005768,116.321262,0,124,39920.022337963,2009-04-17,00:32:10
40.005641,116.321262,0,120,39920.0223958333,2009-04-17,00:32:15
40.005605,116.321257,0,116,39920.0224537037,2009-04-17,00:32:20
40.005534,116.321255,0,121,39920.0225115741,2009-04-17,00:32:25
40.005409,116.321229,0,122,39920.0225694444,2009-04-17,00:32:30
40.005007,116.321292,0,125,39920.0226273148,2009-04-17,00:32:35
40.004868,116.32126,0,128,39920.0226851852,2009-04-17,00:32:40
40.004792,116.32128,0,128,39920.0227430556,2009-04-17,00:32:45
40.004655,116.321256,0,130,39920.0228009259,2009-04-17,00:32:50
40.004536,116.32125,0,128,39920.0228587963,2009-04-17,00:32:55
40.004431,116.321272,0,118,39920.0229166667,2009-04-17,00:33:00
40.004318,116.321264,0,114,39920.022974537,2009-04-17,00:33:05
40.004076,116.321323,0,115,39920.0230324074,2009-04-17,00:33:10
40.003703,116.321368,0,109,39920.0230902778,2009-04-17,00:33:15
40.003611,116.32135,0,111,39920.0231481481,2009-04-17,00:33:20
40.003554,116.321362,0,109,39920.0232060185,2009-04-17,00:33:25
40.003457,116.321387,0,111,39920.0232638889,2009-04-17,00:33:30
40.002761,116.321405,0,116,39920.0233217593,2009-04-17,00:33:35
40.00256,116.321497,0,118,39920.0233796296,2009-04-17,00:33:40
40.00256,116.321497,0,118,39920.0234143519,2009-04-17,00:33:43
40.002553,116.321497,0,121,39920.0234375,2009-04-17,00:33:45
40.002341,116.321497,0,127,39920.0234953704,2009-04-17,00:33:50
40.002159,116.3215,0,122,39920.0235532407,2009-04-17,00:33:55
40.002131,116.321503,0,120,39920.0236111111,2009-04-17,00:34:00
40.002023,116.321527,0,117,39920.0236689815,2009-04-17,00:34:05
40.001917,116.321524,0,108,39920.0237268518,2009-04-17,00:34:10
40.00187,116.321525,0,106,39920.0237847222,2009-04-17,00:34:15
40.001666,116.321534,0,108,39920.0238425926,2009-04-17,00:34:20
40.001419,116.321554,0,113,39920.023900463,2009-04-17,00:34:25
40.001166,116.321579,0,102,39920.0239583333,2009-04-17,00:34:30
40.000392,116.321711,0,96,39920.0240162037,2009-04-17,00:34:35
39.999989,116.321825,0,94,39920.0240740741,2009-04-17,00:34:40
39.99984,116.321948,0,92,39920.0241319444,2009-04-17,00:34:45
39.999772,116.322092,0,94,39920.0241898148,2009-04-17,00:34:50
39.999709,116.322269,0,100,39920.0242476852,2009-04-17,00:34:55
39.999663,116.322453,0,98,39920.0243055556,2009-04-17,00:35:00
39.999666,116.322629,0,96,39920.0243634259,2009-04-17,00:35:05
39.999646,116.322794,0,89,39920.0244212963,2009-04-17,00:35:10
39.99964,116.322936,0,86,39920.0244791667,2009-04-17,00:35:15
39.999605,116.323083,0,73,39920.024537037,2009-04-17,00:35:20
39.999547,116.323341,0,30,39920.0245949074,2009-04-17,00:35:25
39.999517,116.323491,0,10,39920.0246527778,2009-04-17,00:35:30
39.999467,116.323729,0,-26,39920.0247106481,2009-04-17,00:35:35
39.999413,116.323851,0,-51,39920.0247685185,2009-04-17,00:35:40
39.999323,116.324051,0,-62,39920.0248263889,2009-04-17,00:35:45
39.99921,116.324263,0,-83,39920.0248842593,2009-04-17,00:35:50
39.99916,116.324444,0,-99,39920.0249421296,2009-04-17,00:35:55
39.999129,116.32461,0,-114,39920.025,2009-04-17,00:36:00
39.999172,116.324925,0,-121,39920.0250578704,2009-04-17,00:36:05
39.998944,116.325153,0,-132,39920.0251157407,2009-04-17,00:36:10
39.998819,116.325367,0,-144,39920.0251736111,2009-04-17,00:36:15
39.998635,116.325428,0,-157,39920.0252314815,2009-04-17,00:36:20
39.998488,116.325511,0,-165,39920.0252893518,2009-04-17,00:36:25
39.998379,116.325613,0,-167,39920.0253472222,2009-04-17,00:36:30
39.998167,116.325604,0,-173,39920.0254050926,2009-04-17,00:36:35
39.998,116.325669,0,-176,39920.025462963,2009-04-17,00:36:40
39.997786,116.325674,0,-181,39920.0255208333,2009-04-17,00:36:45
39.997612,116.325713,0,-177,39920.0255787037,2009-04-17,00:36:50
39.997428,116.325711,0,-180,39920.0256365741,2009-04-17,00:36:55
39.997437,116.326022,0,-117,39920.0256944444,2009-04-17,00:37:00
39.997128,116.325987,0,-123,39920.0257523148,2009-04-17,00:37:05
39.996959,116.325982,0,-130,39920.0258101852,2009-04-17,00:37:10
39.996704,116.325985,0,-126,39920.0258680556,2009-04-17,00:37:15
39.996557,116.325957,0,-134,39920.0259259259,2009-04-17,00:37:20
39.99637,116.325948,0,-135,39920.0259837963,2009-04-17,00:37:25
39.996271,116.326073,0,-109,39920.0260416667,2009-04-17,00:37:30
39.996341,116.326197,0,-72,39920.026099537,2009-04-17,00:37:35
39.996362,116.32601,0,-52,39920.0261574074,2009-04-17,00:37:40
39.996362,116.325847,0,-47,39920.0262152778,2009-04-17,00:37:45
39.996452,116.325525,0,-18,39920.0262731481,2009-04-17,00:37:50
39.996426,116.325293,0,-19,39920.0263310185,2009-04-17,00:37:55
39.996327,116.325087,0,-16,39920.0263888889,2009-04-17,00:38:00
39.99629,116.324956,0,-17,39920.0264467593,2009-04-17,00:38:05
39.996093,116.324889,0,-8,39920.0265046296,2009-04-17,00:38:10
39.995945,116.324866,0,17,39920.0265625,2009-04-17,00:38:15
39.995935,116.324856,0,25,39920.0266203704,2009-04-17,00:38:20
39.995931,116.324856,0,24,39920.0266782407,2009-04-17,00:38:25
39.995932,116.324855,0,24,39920.0267361111,2009-04-17,00:38:30
39.99593,116.324854,0,24,39920.0267939815,2009-04-17,00:38:35
39.99593,116.324854,0,24,39920.0268287037,2009-04-17,00:38:38
39.995929,116.324848,0,24,39920.0268518519,2009-04-17,00:38:40
39.995902,116.324843,0,25,39920.0269097222,2009-04-17,00:38:45
39.995902,116.324843,0,25,39920.0269444444,2009-04-17,00:38:48
39.995901,116.324841,0,25,39920.0269675926,2009-04-17,00:38:50
39.995913,116.324843,0,26,39920.027025463,2009-04-17,00:38:55
39.995913,116.324843,0,26,39920.0270601852,2009-04-17,00:38:58
39.995907,116.324841,0,26,39920.0270833333,2009-04-17,00:39:00
39.995896,116.324838,0,26,39920.0271412037,2009-04-17,00:39:05
39.995877,116.324826,0,26,39920.0271990741,2009-04-17,00:39:10
39.995885,116.32481,0,26,39920.0272569444,2009-04-17,00:39:15
39.995885,116.32481,0,26,39920.0272916667,2009-04-17,00:39:18
39.99588,116.324809,0,26,39920.0273148148,2009-04-17,00:39:20
39.995852,116.324837,0,26,39920.0273726852,2009-04-17,00:39:25
39.995826,116.324875,0,26,39920.0274305556,2009-04-17,00:39:30
39.995798,116.3249,0,27,39920.0274884259,2009-04-17,00:39:35
39.995759,116.324916,0,27,39920.0275462963,2009-04-17,00:39:40
39.995685,116.324922,0,27,39920.0276041667,2009-04-17,00:39:45
39.995582,116.324924,0,27,39920.027662037,2009-04-17,00:39:50
39.995506,116.324929,0,27,39920.0277199074,2009-04-17,00:39:55
39.995469,116.324933,0,26,39920.0277777778,2009-04-17,00:40:00
39.995447,116.324915,0,26,39920.0278356481,2009-04-17,00:40:05
39.995418,116.324872,0,26,39920.0278935185,2009-04-17,00:40:10
39.995383,116.324824,0,26,39920.0279513889,2009-04-17,00:40:15
39.996194,116.324781,0,161,39920.1812037037,2009-04-17,04:20:56
39.99623,116.324838,0,129,39920.1812615741,2009-04-17,04:21:01
39.996251,116.32488,0,151,39920.1813194444,2009-04-17,04:21:06
39.996235,116.324974,0,141,39920.1813773148,2009-04-17,04:21:11
39.996246,116.325071,0,136,39920.1814351852,2009-04-17,04:21:16
39.996251,116.325167,0,137,39920.1814930556,2009-04-17,04:21:21
39.996287,116.325281,0,135,39920.1815509259,2009-04-17,04:21:26
39.996287,116.325381,0,132,39920.1816087963,2009-04-17,04:21:31
39.996286,116.325476,0,132,39920.1816666667,2009-04-17,04:21:36
39.996286,116.325581,0,134,39920.181724537,2009-04-17,04:21:41
39.996268,116.325689,0,137,39920.1817824074,2009-04-17,04:21:46
39.996275,116.325811,0,139,39920.1818402778,2009-04-17,04:21:51
39.996278,116.325922,0,139,39920.1818981481,2009-04-17,04:21:56
39.996285,116.326042,0,136,39920.1819560185,2009-04-17,04:22:01
39.996281,116.32616,0,138,39920.1820138889,2009-04-17,04:22:06
39.996272,116.326265,0,141,39920.1820717593,2009-04-17,04:22:11
39.996316,116.326299,0,141,39920.1821296296,2009-04-17,04:22:16
39.99637,116.32626,0,136,39920.1821875,2009-04-17,04:22:21
39.996433,116.326236,0,129,39920.1822453704,2009-04-17,04:22:26
39.9965,116.326226,0,130,39920.1823032407,2009-04-17,04:22:31
39.996553,116.326173,0,134,39920.1823611111,2009-04-17,04:22:36
39.996624,116.326156,0,132,39920.1824189815,2009-04-17,04:22:41
39.996724,116.326038,0,139,39920.1824768518,2009-04-17,04:22:46
39.996842,116.326028,0,140,39920.1825347222,2009-04-17,04:22:51
39.996963,116.325996,0,140,39920.1825925926,2009-04-17,04:22:56
39.997049,116.326003,0,136,39920.182650463,2009-04-17,04:23:01
39.997159,116.326063,0,136,39920.1827083333,2009-04-17,04:23:06
39.997221,116.326129,0,161,39920.1827662037,2009-04-17,04:23:11
39.9973,116.326099,0,168,39920.1828240741,2009-04-17,04:23:16
39.997372,116.326056,0,167,39920.1828819444,2009-04-17,04:23:21
39.997475,116.326052,0,163,39920.1829398148,2009-04-17,04:23:26
39.997567,116.326037,0,159,39920.1829976852,2009-04-17,04:23:31
39.997667,116.326041,0,153,39920.1830555556,2009-04-17,04:23:36
39.997771,116.326067,0,147,39920.1831134259,2009-04-17,04:23:41
39.997879,116.32608,0,145,39920.1831712963,2009-04-17,04:23:46
39.997957,116.326197,0,138,39920.1832291667,2009-04-17,04:23:51
39.998037,116.326216,0,135,39920.183287037,2009-04-17,04:23:56
39.998155,116.326239,0,135,39920.1833449074,2009-04-17,04:24:01
39.998272,116.326227,0,135,39920.1834027778,2009-04-17,04:24:06
39.998376,116.326203,0,139,39920.1834606482,2009-04-17,04:24:11
39.998487,116.326159,0,137,39920.1835185185,2009-04-17,04:24:16
39.998597,116.326176,0,131,39920.1835763889,2009-04-17,04:24:21
39.998717,116.326188,0,128,39920.1836342593,2009-04-17,04:24:26
39.998832,116.326175,0,125,39920.1836921296,2009-04-17,04:24:31
39.998957,116.326171,0,124,39920.18375,2009-04-17,04:24:36
39.999072,116.326157,0,127,39920.1838078704,2009-04-17,04:24:41
39.99918,116.326098,0,125,39920.1838657407,2009-04-17,04:24:46
39.999247,116.325968,0,123,39920.1839236111,2009-04-17,04:24:51
39.999327,116.325849,0,119,39920.1839814815,2009-04-17,04:24:56
39.999425,116.325744,0,113,39920.1840393519,2009-04-17,04:25:01
39.999533,116.325675,0,109,39920.1840972222,2009-04-17,04:25:06
39.999647,116.325618,0,107,39920.1841550926,2009-04-17,04:25:11
39.999759,116.325576,0,107,39920.184212963,2009-04-17,04:25:16
39.99979,116.325429,0,105,39920.1842708333,2009-04-17,04:25:21
39.999796,116.325273,0,108,39920.1843287037,2009-04-17,04:25:26
39.999791,116.325121,0,110,39920.1843865741,2009-04-17,04:25:31
39.999786,116.324957,0,111,39920.1844444444,2009-04-17,04:25:36
39.999761,116.324803,0,113,39920.1845023148,2009-04-17,04:25:41
39.999775,116.324653,0,117,39920.1845601852,2009-04-17,04:25:46
39.999888,116.324566,0,119,39920.1846180556,2009-04-17,04:25:51
40.000012,116.324517,0,120,39920.1846759259,2009-04-17,04:25:56
40.000122,116.324475,0,123,39920.1847337963,2009-04-17,04:26:01
40.000234,116.324438,0,131,39920.1847916667,2009-04-17,04:26:06
40.000366,116.324423,0,137,39920.184849537,2009-04-17,04:26:11
40.000524,116.324417,0,147,39920.1849074074,2009-04-17,04:26:16
40.000649,116.324396,0,151,39920.1849652778,2009-04-17,04:26:21
40.000745,116.32436,0,152,39920.1850231481,2009-04-17,04:26:26
40.000875,116.324347,0,161,39920.1850810185,2009-04-17,04:26:31
40.000969,116.324357,0,164,39920.1851388889,2009-04-17,04:26:36
40.001122,116.324388,0,168,39920.1851967593,2009-04-17,04:26:41
40.001253,116.324455,0,176,39920.1852546296,2009-04-17,04:26:46
40.001361,116.324469,0,184,39920.1853125,2009-04-17,04:26:51
40.001507,116.324473,0,199,39920.1853703704,2009-04-17,04:26:56
40.001627,116.324462,0,208,39920.1854282407,2009-04-17,04:27:01
40.001812,116.324317,0,175,39920.1854861111,2009-04-17,04:27:06
40.001943,116.324298,0,162,39920.1855439815,2009-04-17,04:27:11
40.00209,116.324302,0,159,39920.1856018519,2009-04-17,04:27:16
40.002228,116.324352,0,151,39920.1856597222,2009-04-17,04:27:21
40.002368,116.324368,0,150,39920.1857175926,2009-04-17,04:27:26
40.002506,116.324347,0,159,39920.185775463,2009-04-17,04:27:31
40.002634,116.324384,0,166,39920.1858333333,2009-04-17,04:27:36
40.002772,116.324399,0,177,39920.1858912037,2009-04-17,04:27:41
40.002921,116.32432,0,160,39920.1859490741,2009-04-17,04:27:46
40.003088,116.324268,0,155,39920.1860069444,2009-04-17,04:27:51
40.003239,116.324265,0,148,39920.1860648148,2009-04-17,04:27:56
40.00337,116.32428,0,142,39920.1861226852,2009-04-17,04:28:01
40.003468,116.324264,0,141,39920.1861805556,2009-04-17,04:28:06
40.003584,116.324245,0,133,39920.1862384259,2009-04-17,04:28:11
40.003719,116.324204,0,123,39920.1862962963,2009-04-17,04:28:16
40.003925,116.32419,0,114,39920.1863541667,2009-04-17,04:28:21
40.004169,116.324186,0,121,39920.186412037,2009-04-17,04:28:26
40.00439,116.324203,0,126,39920.1864699074,2009-04-17,04:28:31
40.004571,116.324193,0,120,39920.1865277778,2009-04-17,04:28:36
40.004735,116.324161,0,121,39920.1865856481,2009-04-17,04:28:41
40.004875,116.324151,0,121,39920.1866435185,2009-04-17,04:28:46
40.005018,116.324149,0,121,39920.1867013889,2009-04-17,04:28:51
40.005187,116.324155,0,112,39920.1867592593,2009-04-17,04:28:56
40.005315,116.324136,0,105,39920.1868171296,2009-04-17,04:29:01
40.0055,116.324173,0,114,39920.186875,2009-04-17,04:29:06
40.005661,116.324141,0,115,39920.1869328704,2009-04-17,04:29:11
40.005832,116.324156,0,111,39920.1869907407,2009-04-17,04:29:16
40.005981,116.324151,0,113,39920.1870486111,2009-04-17,04:29:21
40.006151,116.324166,0,113,39920.1871064815,2009-04-17,04:29:26
40.006307,116.324176,0,118,39920.1871643519,2009-04-17,04:29:31
40.006477,116.324181,0,122,39920.1872222222,2009-04-17,04:29:36
40.006618,116.324152,0,124,39920.1872800926,2009-04-17,04:29:41
40.00677,116.324141,0,126,39920.187337963,2009-04-17,04:29:46
40.006924,116.324138,0,132,39920.1873958333,2009-04-17,04:29:51
40.007102,116.324142,0,134,39920.1874537037,2009-04-17,04:29:56
40.007264,116.324133,0,138,39920.1875115741,2009-04-17,04:30:01
40.007411,116.324086,0,131,39920.1875694444,2009-04-17,04:30:06
40.007559,116.324084,0,132,39920.1876273148,2009-04-17,04:30:11
40.007713,116.324077,0,127,39920.1876851852,2009-04-17,04:30:16
40.007865,116.324067,0,117,39920.1877430556,2009-04-17,04:30:21
40.008019,116.324063,0,114,39920.1878009259,2009-04-17,04:30:26
40.008179,116.324057,0,113,39920.1878587963,2009-04-17,04:30:31
40.00833,116.324045,0,116,39920.1879166667,2009-04-17,04:30:36
40.008476,116.324016,0,117,39920.187974537,2009-04-17,04:30:41
40.008634,116.323993,0,116,39920.1880324074,2009-04-17,04:30:46
40.008791,116.323968,0,122,39920.1880902778,2009-04-17,04:30:51
40.00895,116.323981,0,115,39920.1881481481,2009-04-17,04:30:56
40.009113,116.323992,0,109,39920.1882060185,2009-04-17,04:31:01
40.00927,116.323986,0,105,39920.1882638889,2009-04-17,04:31:06
40.009419,116.323965,0,98,39920.1883217593,2009-04-17,04:31:11
40.009552,116.323924,0,92,39920.1883796296,2009-04-17,04:31:16
40.009623,116.32377,0,90,39920.1884375,2009-04-17,04:31:21
40.009636,116.32359,0,89,39920.1884953704,2009-04-17,04:31:26
40.009651,116.323403,0,90,39920.1885532407,2009-04-17,04:31:31
40.009651,116.32321,0,87,39920.1886111111,2009-04-17,04:31:36
40.009645,116.323014,0,88,39920.1886689815,2009-04-17,04:31:41
40.009633,116.322832,0,89,39920.1887268518,2009-04-17,04:31:46
40.00962,116.322666,0,89,39920.1887847222,2009-04-17,04:31:51
40.0097,116.322544,0,90,39920.1888425926,2009-04-17,04:31:56
40.00982,116.322521,0,87,39920.188900463,2009-04-17,04:32:01
40.009932,116.322492,0,86,39920.1889583333,2009-04-17,04:32:06
40.009985,116.322398,0,88,39920.1890162037,2009-04-17,04:32:11
40.010024,116.322322,0,90,39920.1890740741,2009-04-17,04:32:16
40.010071,116.32232,0,93,39920.1891319444,2009-04-17,04:32:21
40.010072,116.322324,0,94,39920.1891898148,2009-04-17,04:32:26
40.010073,116.322326,0,94,39920.1892476852,2009-04-17,04:32:31
40.010074,116.322327,0,94,39920.1893055556,2009-04-17,04:32:36
40.010074,116.322327,0,94,39920.1893402778,2009-04-17,04:32:39
40.010074,116.322329,0,94,39920.1893634259,2009-04-17,04:32:41
40.010071,116.322348,0,94,39920.1894212963,2009-04-17,04:32:46
40.010068,116.322372,0,94,39920.1894791667,2009-04-17,04:32:51
40.010073,116.322384,0,93,39920.189537037,2009-04-17,04:32:56
40.010099,116.322383,0,93,39920.1895949074,2009-04-17,04:33:01
40.010127,116.322372,0,94,39920.1896527778,2009-04-17,04:33:06
40.010127,116.322372,0,94,39920.1896875,2009-04-17,04:33:09
40.010129,116.322364,0,95,39920.1897106481,2009-04-17,04:33:11
40.010132,116.322334,0,95,39920.1897685185,2009-04-17,04:33:16
40.010132,116.322304,0,95,39920.1898263889,2009-04-17,04:33:21
40.010135,116.32228,0,95,39920.1898842593,2009-04-17,04:33:26
40.01042,116.322845,0,120,39920.1902314815,2009-04-17,04:33:56
40.010442,116.322774,0,95,39920.1902893518,2009-04-17,04:34:01
40.010372,116.322789,0,94,39920.1903472222,2009-04-17,04:34:06
40.0103,116.32278,0,95,39920.1904050926,2009-04-17,04:34:11
40.010233,116.322765,0,95,39920.190462963,2009-04-17,04:34:16
40.010195,116.322753,0,95,39920.1905208333,2009-04-17,04:34:21
40.010137,116.322776,0,96,39920.1905787037,2009-04-17,04:34:26
40.008073,116.318127,0,-4,39920.2006365741,2009-04-17,04:48:55
40.00817,116.318305,0,-13,39920.2006944444,2009-04-17,04:49:00
40.00821,116.318397,0,-13,39920.2007523148,2009-04-17,04:49:05
40.008227,116.318411,0,-13,39920.2008101852,2009-04-17,04:49:10
40.008288,116.31862,0,-15,39920.2008680556,2009-04-17,04:49:15
40.008358,116.318862,0,-9,39920.2009259259,2009-04-17,04:49:20
40.00836,116.318871,0,-8,39920.2009837963,2009-04-17,04:49:25
40.008363,116.318872,0,-7,39920.2010416667,2009-04-17,04:49:30
40.008366,116.318868,0,-6,39920.201099537,2009-04-17,04:49:35
40.008366,116.318868,0,-6,39920.2011342593,2009-04-17,04:49:38
40.008374,116.318867,0,-6,39920.2011574074,2009-04-17,04:49:40
40.008378,116.318882,0,-6,39920.2012152778,2009-04-17,04:49:45
40.009543,116.322769,0,506,39920.2013888889,2009-04-17,04:50:00
40.009783,116.322787,0,451,39920.2014467593,2009-04-17,04:50:05
40.009762,116.322887,0,466,39920.2015046296,2009-04-17,04:50:10
40.009505,116.322741,0,529,39920.2015625,2009-04-17,04:50:15
40.009441,116.322728,0,518,39920.2016203704,2009-04-17,04:50:20
40.009361,116.322784,0,509,39920.2016782407,2009-04-17,04:50:25
40.009361,116.322784,0,509,39920.201712963,2009-04-17,04:50:28
40.009353,116.322785,0,508,39920.2017361111,2009-04-17,04:50:30
40.009352,116.322766,0,504,39920.2017939815,2009-04-17,04:50:35
40.009352,116.322766,0,504,39920.2018287037,2009-04-17,04:50:38
40.009352,116.322766,0,503,39920.2018518519,2009-04-17,04:50:40
40.009382,116.322789,0,500,39920.2019097222,2009-04-17,04:50:45
40.009397,116.322771,0,499,39920.2019675926,2009-04-17,04:50:50
40.009392,116.322711,0,490,39920.202025463,2009-04-17,04:50:55
40.009432,116.322724,0,474,39920.2020833333,2009-04-17,04:51:00
40.009516,116.322751,0,466,39920.2021412037,2009-04-17,04:51:05
40.009581,116.322755,0,455,39920.2021990741,2009-04-17,04:51:10
40.009544,116.322762,0,448,39920.2022569444,2009-04-17,04:51:15
40.009477,116.322815,0,439,39920.2023148148,2009-04-17,04:51:20
40.00943,116.322813,0,436,39920.2023726852,2009-04-17,04:51:25
40.00945,116.322665,0,426,39920.2024305556,2009-04-17,04:51:30
40.009454,116.322494,0,414,39920.2024884259,2009-04-17,04:51:35
40.009416,116.322364,0,400,39920.2025462963,2009-04-17,04:51:40
40.009357,116.322214,0,387,39920.2026041667,2009-04-17,04:51:45
40.009276,116.32208,0,373,39920.202662037,2009-04-17,04:51:50
40.009182,116.321937,0,349,39920.2027199074,2009-04-17,04:51:55
40.009105,116.321828,0,334,39920.2027777778,2009-04-17,04:52:00
40.009008,116.321706,0,317,39920.2028356481,2009-04-17,04:52:05
40.008907,116.321526,0,278,39920.2028935185,2009-04-17,04:52:10
40.008794,116.321381,0,250,39920.2029513889,2009-04-17,04:52:15
40.008668,116.32127,0,234,39920.2030092593,2009-04-17,04:52:20
40.008532,116.321211,0,217,39920.2030671296,2009-04-17,04:52:25
40.008381,116.321143,0,197,39920.203125,2009-04-17,04:52:30
40.008239,116.321134,0,186,39920.2031828704,2009-04-17,04:52:35
40.008104,116.321127,0,169,39920.2032407407,2009-04-17,04:52:40
40.008038,116.321004,0,157,39920.2032986111,2009-04-17,04:52:45
40.008073,116.320852,0,155,39920.2033564815,2009-04-17,04:52:50
40.008099,116.320679,0,157,39920.2034143518,2009-04-17,04:52:55
40.008076,116.320489,0,151,39920.2034722222,2009-04-17,04:53:00
40.007965,116.320306,0,146,39920.2035300926,2009-04-17,04:53:05
40.007811,116.320245,0,133,39920.203587963,2009-04-17,04:53:10
40.007734,116.320121,0,126,39920.2036458333,2009-04-17,04:53:15
40.00771,116.319937,0,124,39920.2037037037,2009-04-17,04:53:20
40.007721,116.319762,0,122,39920.2037615741,2009-04-17,04:53:25
40.007772,116.319681,0,123,39920.2038194444,2009-04-17,04:53:30
40.007759,116.3197,0,124,39920.2038773148,2009-04-17,04:53:35
40.00776,116.319709,0,124,39920.2039351852,2009-04-17,04:53:40
40.007762,116.319723,0,124,39920.2039930556,2009-04-17,04:53:45
40.007763,116.319736,0,124,39920.2040509259,2009-04-17,04:53:50
40.007764,116.319743,0,124,39920.2041087963,2009-04-17,04:53:55
40.007764,116.319743,0,124,39920.2041435185,2009-04-17,04:53:58
40.007765,116.319751,0,124,39920.2041666667,2009-04-17,04:54:00
40.00777,116.31974,0,124,39920.204224537,2009-04-17,04:54:05
40.007789,116.319713,0,124,39920.2042824074,2009-04-17,04:54:10
40.007786,116.31969,0,125,39920.2043402778,2009-04-17,04:54:15
40.007776,116.319643,0,125,39920.2043981481,2009-04-17,04:54:20
40.007764,116.319604,0,125,39920.2044560185,2009-04-17,04:54:25
40.00775,116.319518,0,126,39920.2045138889,2009-04-17,04:54:30
40.007749,116.319438,0,126,39920.2045717593,2009-04-17,04:54:35
40.007791,116.319379,0,127,39920.2046296296,2009-04-17,04:54:40
40.00781,116.319342,0,128,39920.2046875,2009-04-17,04:54:45
40.007812,116.319313,0,128,39920.2047453704,2009-04-17,04:54:50
40.007823,116.319277,0,129,39920.2048032407,2009-04-17,04:54:55
40.007858,116.319283,0,130,39920.2048611111,2009-04-17,04:55:00
40.007906,116.319293,0,130,39920.2049189815,2009-04-17,04:55:05
40.007977,116.319374,0,131,39920.2049768518,2009-04-17,04:55:10
40.00804,116.319471,0,132,39920.2050347222,2009-04-17,04:55:15
40.008081,116.319554,0,132,39920.2050925926,2009-04-17,04:55:20
40.00809,116.319558,0,134,39920.205150463,2009-04-17,04:55:25
40.008116,116.319544,0,135,39920.2052083333,2009-04-17,04:55:30
40.008105,116.319511,0,136,39920.2052662037,2009-04-17,04:55:35
40.008091,116.319511,0,136,39920.2053240741,2009-04-17,04:55:40
40.008092,116.319512,0,136,39920.2053819444,2009-04-17,04:55:45
40.008092,116.319512,0,136,39920.2054166667,2009-04-17,04:55:48
40.008092,116.319504,0,136,39920.2054398148,2009-04-17,04:55:50
40.00809,116.319494,0,136,39920.2054976852,2009-04-17,04:55:55
40.00809,116.319494,0,136,39920.2055324074,2009-04-17,04:55:58
40.008091,116.319488,0,136,39920.2055555556,2009-04-17,04:56:00
40.008105,116.31947,0,136,39920.2056134259,2009-04-17,04:56:05
40.008101,116.319438,0,136,39920.2056712963,2009-04-17,04:56:10
40.008079,116.319417,0,136,39920.2057291667,2009-04-17,04:56:15
40.008082,116.319402,0,136,39920.205787037,2009-04-17,04:56:20
40.008082,116.319403,0,136,39920.2058449074,2009-04-17,04:56:25
40.008082,116.319406,0,136,39920.2059027778,2009-04-17,04:56:30
40.008082,116.319406,0,136,39920.2059375,2009-04-17,04:56:33
40.008079,116.319398,0,136,39920.2059606481,2009-04-17,04:56:35
40.008076,116.319386,0,136,39920.2060185185,2009-04-17,04:56:40
40.00756,116.319624,0,56,39920.2135532407,2009-04-17,05:07:31
40.007612,116.319578,0,18,39920.2136226852,2009-04-17,05:07:37
40.00764,116.319545,0,63,39920.2136805556,2009-04-17,05:07:42
40.007537,116.319736,0,139,39920.2137384259,2009-04-17,05:07:47
40.007459,116.319879,0,135,39920.2137962963,2009-04-17,05:07:52
40.007504,116.320057,0,146,39920.2138541667,2009-04-17,05:07:57
40.007508,116.320241,0,164,39920.213912037,2009-04-17,05:08:02
40.007507,116.320428,0,174,39920.2139699074,2009-04-17,05:08:07
40.007509,116.320632,0,188,39920.2140277778,2009-04-17,05:08:12
40.007537,116.320828,0,204,39920.2140856481,2009-04-17,05:08:17
40.007478,116.321052,0,212,39920.2141435185,2009-04-17,05:08:22
40.007245,116.321133,0,200,39920.2142013889,2009-04-17,05:08:27
40.007046,116.321152,0,198,39920.2142592593,2009-04-17,05:08:32
40.006864,116.32123,0,170,39920.2143171296,2009-04-17,05:08:37
40.006695,116.321244,0,170,39920.214375,2009-04-17,05:08:42
40.006515,116.321213,0,180,39920.2144328704,2009-04-17,05:08:47
40.006352,116.32119,0,185,39920.2144907407,2009-04-17,05:08:52
40.006173,116.321225,0,170,39920.2145486111,2009-04-17,05:08:57
40.005994,116.321252,0,156,39920.2146064815,2009-04-17,05:09:02
40.005827,116.321276,0,153,39920.2146643519,2009-04-17,05:09:07
40.005661,116.321263,0,145,39920.2147222222,2009-04-17,05:09:12
40.005483,116.321224,0,144,39920.2147800926,2009-04-17,05:09:17
40.005319,116.32121,0,146,39920.214837963,2009-04-17,05:09:22
40.005164,116.321243,0,144,39920.2148958333,2009-04-17,05:09:27
40.005011,116.321295,0,134,39920.2149537037,2009-04-17,05:09:32
40.004823,116.321264,0,137,39920.2150115741,2009-04-17,05:09:37
40.004655,116.321315,0,133,39920.2150694444,2009-04-17,05:09:42
40.004513,116.321364,0,130,39920.2151273148,2009-04-17,05:09:47
40.004356,116.321404,0,126,39920.2151851852,2009-04-17,05:09:52
40.004166,116.321433,0,119,39920.2152430556,2009-04-17,05:09:57
40.003954,116.321399,0,115,39920.2153009259,2009-04-17,05:10:02
40.003756,116.321391,0,112,39920.2153587963,2009-04-17,05:10:07
40.003622,116.321391,0,111,39920.2154166667,2009-04-17,05:10:12
40.003467,116.321399,0,113,39920.215474537,2009-04-17,05:10:17
40.003438,116.321503,0,123,39920.2155324074,2009-04-17,05:10:22
40.003444,116.3217,0,136,39920.2155902778,2009-04-17,05:10:27
40.003477,116.321966,0,148,39920.2156481481,2009-04-17,05:10:32
40.003488,116.322203,0,163,39920.2157060185,2009-04-17,05:10:37
40.003528,116.322393,0,181,39920.2157638889,2009-04-17,05:10:42
40.003518,116.322821,0,192,39920.2158217593,2009-04-17,05:10:47
40.003539,116.323054,0,196,39920.2158796296,2009-04-17,05:10:52
40.003565,116.323292,0,198,39920.2159375,2009-04-17,05:10:57
40.003587,116.323608,0,198,39920.2159953704,2009-04-17,05:11:02
40.003589,116.323885,0,193,39920.2160532407,2009-04-17,05:11:07
40.003584,116.324105,0,185,39920.2161111111,2009-04-17,05:11:12
40.003669,116.324274,0,173,39920.2161689815,2009-04-17,05:11:17
40.003653,116.324503,0,195,39920.2162268519,2009-04-17,05:11:22
40.003692,116.32462,0,208,39920.2162847222,2009-04-17,05:11:27
40.003578,116.324839,0,241,39920.2163425926,2009-04-17,05:11:32
40.003281,116.324904,0,265,39920.216400463,2009-04-17,05:11:37
40.00303,116.325004,0,225,39920.2164583333,2009-04-17,05:11:42
40.002861,116.325065,0,195,39920.2165162037,2009-04-17,05:11:47
40.002703,116.325083,0,177,39920.2165740741,2009-04-17,05:11:52
40.002544,116.325107,0,163,39920.2166319444,2009-04-17,05:11:57
40.002426,116.325254,0,153,39920.2166898148,2009-04-17,05:12:02
40.002413,116.325459,0,144,39920.2167476852,2009-04-17,05:12:07
40.002416,116.32569,0,149,39920.2168055556,2009-04-17,05:12:12
40.002467,116.325934,0,181,39920.2168634259,2009-04-17,05:12:17
40.002512,116.326162,0,229,39920.2169212963,2009-04-17,05:12:22
40.002528,116.326429,0,273,39920.2169791667,2009-04-17,05:12:27
40.002351,116.326445,0,295,39920.217037037,2009-04-17,05:12:32
40.002146,116.326421,0,309,39920.2170949074,2009-04-17,05:12:37
40.001915,116.326386,0,335,39920.2171527778,2009-04-17,05:12:42
40.001744,116.3264,0,348,39920.2172106481,2009-04-17,05:12:47
40.001563,116.326491,0,358,39920.2172685185,2009-04-17,05:12:52
40.001441,116.326673,0,349,39920.2173263889,2009-04-17,05:12:57
40.001427,116.326935,0,344,39920.2173842593,2009-04-17,05:13:02
40.001187,116.32696,0,342,39920.2174421296,2009-04-17,05:13:07
40.001018,116.326933,0,347,39920.2175,2009-04-17,05:13:12
40.000769,116.326907,0,348,39920.2175578704,2009-04-17,05:13:17
40.000608,116.326962,0,355,39920.2176157407,2009-04-17,05:13:22
40.000417,116.326966,0,356,39920.2176736111,2009-04-17,05:13:27
40.000243,116.327004,0,359,39920.2177314815,2009-04-17,05:13:32
40.000004,116.327048,0,351,39920.2177893519,2009-04-17,05:13:37
39.9999,116.327113,0,328,39920.2178472222,2009-04-17,05:13:42
39.999856,116.32724,0,322,39920.2179050926,2009-04-17,05:13:47
39.999891,116.327349,0,322,39920.217962963,2009-04-17,05:13:52
39.999886,116.327345,0,323,39920.2180208333,2009-04-17,05:13:57
39.999886,116.327345,0,323,39920.2180555556,2009-04-17,05:14:00
39.999878,116.327341,0,323,39920.2180787037,2009-04-17,05:14:02
39.999881,116.327357,0,322,39920.2181365741,2009-04-17,05:14:07
39.999881,116.327357,0,322,39920.2181712963,2009-04-17,05:14:10
39.999884,116.327355,0,321,39920.2181944444,2009-04-17,05:14:12
39.999894,116.327364,0,321,39920.2182523148,2009-04-17,05:14:17
39.999917,116.327383,0,320,39920.2183101852,2009-04-17,05:14:22
39.999938,116.32739,0,320,39920.2183680556,2009-04-17,05:14:27
39.999948,116.32739,0,319,39920.2184259259,2009-04-17,05:14:32
39.999846,116.327219,0,148,39920.3917476852,2009-04-17,09:24:07
39.999862,116.327187,0,141,39920.3918055556,2009-04-17,09:24:12
39.999879,116.327181,0,127,39920.3918634259,2009-04-17,09:24:17
39.999866,116.32725,0,134,39920.3919212963,2009-04-17,09:24:22
39.999898,116.327262,0,128,39920.3919791667,2009-04-17,09:24:27
39.999916,116.32726,0,131,39920.392037037,2009-04-17,09:24:32
39.999887,116.327265,0,131,39920.3920949074,2009-04-17,09:24:37
39.999867,116.327228,0,134,39920.3921527778,2009-04-17,09:24:42
39.999856,116.327171,0,137,39920.3922106481,2009-04-17,09:24:47
39.999862,116.32712,0,137,39920.3922685185,2009-04-17,09:24:52
39.999888,116.327082,0,138,39920.3923263889,2009-04-17,09:24:57
39.999923,116.327092,0,138,39920.3923842593,2009-04-17,09:25:02
40.000092,116.327089,0,139,39920.3924421296,2009-04-17,09:25:07
40.000455,116.327011,0,140,39920.3925,2009-04-17,09:25:12
40.000422,116.327017,0,142,39920.3925578704,2009-04-17,09:25:17
40.000504,116.327,0,144,39920.3926157407,2009-04-17,09:25:22
40.000605,116.327039,0,142,39920.3926736111,2009-04-17,09:25:27
40.000717,116.327074,0,140,39920.3927314815,2009-04-17,09:25:32
40.000933,116.32707,0,140,39920.3927893518,2009-04-17,09:25:37
40.001424,116.326917,0,141,39920.3928472222,2009-04-17,09:25:42
40.001443,116.326865,0,144,39920.3929050926,2009-04-17,09:25:47
40.001493,116.326751,0,148,39920.392962963,2009-04-17,09:25:52
40.00159,116.326734,0,149,39920.3930208333,2009-04-17,09:25:57
40.001696,116.326695,0,146,39920.3930787037,2009-04-17,09:26:02
40.001895,116.326683,0,139,39920.3931365741,2009-04-17,09:26:07
40.002042,116.326705,0,124,39920.3931944444,2009-04-17,09:26:12
40.002121,116.326744,0,86,39920.3932523148,2009-04-17,09:26:17
40.002307,116.32661,0,69,39920.3933101852,2009-04-17,09:26:22
40.002403,116.326158,0,57,39920.3933680556,2009-04-17,09:26:27
40.002421,116.325849,0,58,39920.3934259259,2009-04-17,09:26:32
40.002428,116.325667,0,48,39920.3934837963,2009-04-17,09:26:37
40.002436,116.325498,0,37,39920.3935416667,2009-04-17,09:26:42
40.002556,116.325302,0,32,39920.393599537,2009-04-17,09:26:47
40.002759,116.325202,0,37,39920.3936574074,2009-04-17,09:26:52
40.002941,116.325218,0,18,39920.3937152778,2009-04-17,09:26:57
40.003115,116.325225,0,12,39920.3937731481,2009-04-17,09:27:02
40.00316,116.325215,0,43,39920.3938310185,2009-04-17,09:27:07
40.003307,116.325147,0,34,39920.3938888889,2009-04-17,09:27:12
40.003485,116.325074,0,52,39920.3939467593,2009-04-17,09:27:17
40.003538,116.324898,0,82,39920.3940046296,2009-04-17,09:27:22
40.003573,116.324692,0,98,39920.3940625,2009-04-17,09:27:27
40.003661,116.324621,0,98,39920.3941203704,2009-04-17,09:27:32
40.003822,116.3246,0,84,39920.3941782407,2009-04-17,09:27:37
40.003944,116.324512,0,78,39920.3942361111,2009-04-17,09:27:42
40.004174,116.324462,0,59,39920.3942939815,2009-04-17,09:27:47
40.004418,116.32449,0,51,39920.3943518519,2009-04-17,09:27:52
40.004624,116.324503,0,48,39920.3944097222,2009-04-17,09:27:57
40.004881,116.3245,0,40,39920.3944675926,2009-04-17,09:28:02
40.005053,116.324508,0,37,39920.394525463,2009-04-17,09:28:07
40.005207,116.324492,0,36,39920.3945833333,2009-04-17,09:28:12
40.005418,116.324465,0,23,39920.3946412037,2009-04-17,09:28:17
40.005597,116.324558,0,8,39920.3946990741,2009-04-17,09:28:22
40.005809,116.32448,0,-14,39920.3947569444,2009-04-17,09:28:27
40.006004,116.324517,0,-17,39920.3948148148,2009-04-17,09:28:32
40.006171,116.324482,0,-1,39920.3948726852,2009-04-17,09:28:37
40.006342,116.324462,0,-13,39920.3949305556,2009-04-17,09:28:42
40.006537,116.324479,0,-39,39920.3949884259,2009-04-17,09:28:47
40.006642,116.324355,0,27,39920.3950462963,2009-04-17,09:28:52
40.006767,116.324318,0,49,39920.3951041667,2009-04-17,09:28:57
40.006911,116.324371,0,67,39920.395162037,2009-04-17,09:29:02
40.006993,116.324312,0,74,39920.3952199074,2009-04-17,09:29:07
40.006978,116.324043,0,74,39920.3952777778,2009-04-17,09:29:12
40.00691,116.323913,0,70,39920.3953356481,2009-04-17,09:29:17
40.006705,116.323773,0,78,39920.3953935185,2009-04-17,09:29:22
40.006751,116.323627,0,71,39920.3954513889,2009-04-17,09:29:27
40.006763,116.323431,0,74,39920.3955092593,2009-04-17,09:29:32
40.006832,116.323234,0,76,39920.3955671296,2009-04-17,09:29:37
40.006917,116.323272,0,71,39920.395625,2009-04-17,09:29:42
40.007089,116.323193,0,50,39920.3956828704,2009-04-17,09:29:47
40.007111,116.32317,0,33,39920.3957407407,2009-04-17,09:29:52
40.007159,116.323229,0,21,39920.3957986111,2009-04-17,09:29:57
40.007211,116.323232,0,13,39920.3958564815,2009-04-17,09:30:02
40.007248,116.323241,0,7,39920.3959143519,2009-04-17,09:30:07
40.007287,116.32322,0,5,39920.3959722222,2009-04-17,09:30:12
40.007303,116.323209,0,8,39920.3960300926,2009-04-17,09:30:17
40.007282,116.323307,0,8,39920.396087963,2009-04-17,09:30:22
40.007277,116.323443,0,13,39920.3961458333,2009-04-17,09:30:27
40.00731,116.323508,0,19,39920.3962037037,2009-04-17,09:30:32
40.007226,116.323445,0,25,39920.3962615741,2009-04-17,09:30:37
40.007212,116.323404,0,36,39920.3963194444,2009-04-17,09:30:42
40.007172,116.323364,0,37,39920.3963773148,2009-04-17,09:30:47
40.006994,116.323323,0,33,39920.3964351852,2009-04-17,09:30:52
40.006848,116.323304,0,32,39920.3964930556,2009-04-17,09:30:57
40.006811,116.323298,0,30,39920.3965509259,2009-04-17,09:31:02
40.006812,116.323247,0,36,39920.3966087963,2009-04-17,09:31:07
40.006826,116.323166,0,45,39920.3966666667,2009-04-17,09:31:12
40.006819,116.323033,0,47,39920.396724537,2009-04-17,09:31:17
40.006837,116.322908,0,51,39920.3967824074,2009-04-17,09:31:22
40.006791,116.322742,0,49,39920.3968402778,2009-04-17,09:31:27
40.00675,116.322597,0,48,39920.3968981481,2009-04-17,09:31:32
40.006688,116.322462,0,74,39920.3969560185,2009-04-17,09:31:37
40.006665,116.322348,0,89,39920.3970138889,2009-04-17,09:31:42
40.006631,116.322247,0,93,39920.3970717593,2009-04-17,09:31:47
40.006608,116.322227,0,99,39920.3971296296,2009-04-17,09:31:52
40.006608,116.322227,0,99,39920.3971643519,2009-04-17,09:31:55
40.006608,116.322219,0,98,39920.3971875,2009-04-17,09:31:57
40.006631,116.322153,0,102,39920.3972453704,2009-04-17,09:32:02
40.00663,116.322074,0,107,39920.3973032407,2009-04-17,09:32:07
40.006648,116.321989,0,107,39920.3973611111,2009-04-17,09:32:12
40.006651,116.32187,0,112,39920.3974189815,2009-04-17,09:32:17
40.006638,116.321717,0,112,39920.3974768519,2009-04-17,09:32:22
40.006638,116.321584,0,112,39920.3975347222,2009-04-17,09:32:27
40.006686,116.321432,0,120,39920.3975925926,2009-04-17,09:32:32
40.006714,116.321338,0,112,39920.397650463,2009-04-17,09:32:37
40.006714,116.321308,0,111,39920.3977083333,2009-04-17,09:32:42
40.006734,116.321261,0,118,39920.3977662037,2009-04-17,09:32:47
40.006716,116.321204,0,119,39920.3978240741,2009-04-17,09:32:52
40.00674,116.321163,0,119,39920.3978819444,2009-04-17,09:32:57
40.006761,116.321134,0,117,39920.3979398148,2009-04-17,09:33:02
40.006765,116.321045,0,113,39920.3979976852,2009-04-17,09:33:07
40.006779,116.321036,0,116,39920.3980555556,2009-04-17,09:33:12
40.006778,116.321035,0,115,39920.3981134259,2009-04-17,09:33:17
40.006777,116.321035,0,115,39920.3981712963,2009-04-17,09:33:22
40.006777,116.321035,0,115,39920.3982060185,2009-04-17,09:33:25
40.006784,116.321033,0,115,39920.3982291667,2009-04-17,09:33:27
40.006824,116.321018,0,114,39920.398287037,2009-04-17,09:33:32
40.006828,116.321029,0,114,39920.3983449074,2009-04-17,09:33:37
40.006828,116.321029,0,114,39920.3983796296,2009-04-17,09:33:40
40.006834,116.321031,0,114,39920.3984027778,2009-04-17,09:33:42
40.006862,116.321037,0,114,39920.3984606481,2009-04-17,09:33:47
40.006906,116.321039,0,114,39920.3985185185,2009-04-17,09:33:52
40.006982,116.321006,0,114,39920.3985763889,2009-04-17,09:33:57
40.007045,116.321007,0,115,39920.3986342593,2009-04-17,09:34:02
40.007052,116.320687,0,130,39920.4022222222,2009-04-17,09:39:12
40.007046,116.320642,0,129,39920.4022800926,2009-04-17,09:39:17
40.007038,116.320639,0,130,39920.402337963,2009-04-17,09:39:22
40.00703,116.320635,0,130,39920.4023958333,2009-04-17,09:39:27
40.007027,116.320634,0,130,39920.4024537037,2009-04-17,09:39:32
40.007025,116.320633,0,130,39920.4025115741,2009-04-17,09:39:37
40.00702,116.320632,0,130,39920.4025694444,2009-04-17,09:39:42
40.00702,116.320632,0,130,39920.4026041667,2009-04-17,09:39:45
40.007024,116.320639,0,130,39920.4026273148,2009-04-17,09:39:47
40.00704,116.320656,0,130,39920.4026851852,2009-04-17,09:39:52
40.007074,116.320716,0,128,39920.4027430556,2009-04-17,09:39:57
40.007082,116.32071,0,129,39920.4028009259,2009-04-17,09:40:02
40.007085,116.320711,0,129,39920.4028587963,2009-04-17,09:40:07
40.007086,116.320711,0,129,39920.4029166667,2009-04-17,09:40:12
40.007094,116.320714,0,129,39920.402974537,2009-04-17,09:40:17
40.007101,116.320715,0,129,39920.4030324074,2009-04-17,09:40:22
40.007101,116.320715,0,129,39920.4030902778,2009-04-17,09:40:27
40.007099,116.320714,0,129,39920.4031481481,2009-04-17,09:40:32
40.007095,116.320714,0,128,39920.4032060185,2009-04-17,09:40:37
40.007095,116.320714,0,128,39920.4032407407,2009-04-17,09:40:40
40.007101,116.320715,0,129,39920.4032638889,2009-04-17,09:40:42
40.00711,116.320718,0,129,39920.4033217593,2009-04-17,09:40:47
40.007114,116.320719,0,129,39920.4033796296,2009-04-17,09:40:52
40.007109,116.320717,0,130,39920.4034375,2009-04-17,09:40:57
40.007109,116.320717,0,130,39920.4034722222,2009-04-17,09:41:00
40.007109,116.320717,0,130,39920.4034953704,2009-04-17,09:41:02
40.007124,116.320726,0,130,39920.4035532407,2009-04-17,09:41:07
40.007122,116.320748,0,131,39920.4036111111,2009-04-17,09:41:12
40.007108,116.320756,0,132,39920.4036689815,2009-04-17,09:41:17
40.007117,116.32076,0,132,39920.4037268519,2009-04-17,09:41:22
40.007128,116.320763,0,132,39920.4037847222,2009-04-17,09:41:27
40.007124,116.320745,0,132,39920.4038425926,2009-04-17,09:41:32
40.007112,116.320734,0,132,39920.403900463,2009-04-17,09:41:37
40.007107,116.320732,0,132,39920.4039583333,2009-04-17,09:41:42
40.007107,116.320732,0,132,39920.4039930556,2009-04-17,09:41:45
40.007099,116.320729,0,133,39920.4040162037,2009-04-17,09:41:47
40.00709,116.320727,0,133,39920.4040740741,2009-04-17,09:41:52
40.007067,116.320691,0,132,39920.4041319444,2009-04-17,09:41:57
40.007044,116.320655,0,131,39920.4041898148,2009-04-17,09:42:02
40.00704,116.320654,0,131,39920.4042476852,2009-04-17,09:42:07
40.007037,116.320654,0,131,39920.4043055556,2009-04-17,09:42:12
40.00703,116.320653,0,131,39920.4043634259,2009-04-17,09:42:17
40.007028,116.320652,0,131,39920.4044212963,2009-04-17,09:42:22
40.00702,116.32065,0,131,39920.4044791667,2009-04-17,09:42:27
40.007014,116.320648,0,131,39920.404537037,2009-04-17,09:42:32
40.007013,116.320649,0,131,39920.4045949074,2009-04-17,09:42:37
40.007012,116.320649,0,131,39920.4046527778,2009-04-17,09:42:42
40.00701,116.320649,0,131,39920.4047106481,2009-04-17,09:42:47
40.00701,116.320649,0,131,39920.4047453704,2009-04-17,09:42:50
40.007015,116.320651,0,131,39920.4047685185,2009-04-17,09:42:52
40.007031,116.320661,0,131,39920.4048263889,2009-04-17,09:42:57
40.007042,116.320683,0,128,39920.4048842593,2009-04-17,09:43:02
40.007042,116.320683,0,128,39920.4049189815,2009-04-17,09:43:05
40.007041,116.320683,0,128,39920.4049421296,2009-04-17,09:43:07
40.007038,116.320651,0,128,39920.405,2009-04-17,09:43:12
40.007032,116.320643,0,127,39920.4050578704,2009-04-17,09:43:17
40.007029,116.320643,0,127,39920.4051157407,2009-04-17,09:43:22
40.007028,116.320642,0,128,39920.4051736111,2009-04-17,09:43:27
40.007022,116.32064,0,128,39920.4052314815,2009-04-17,09:43:32
40.007017,116.320639,0,128,39920.4052893519,2009-04-17,09:43:37
40.007017,116.32064,0,128,39920.4053472222,2009-04-17,09:43:42
40.007017,116.32064,0,128,39920.4053819444,2009-04-17,09:43:45
40.007024,116.320645,0,128,39920.4054050926,2009-04-17,09:43:47
40.007039,116.320633,0,129,39920.405462963,2009-04-17,09:43:52
40.007048,116.320634,0,129,39920.4055208333,2009-04-17,09:43:57
40.007052,116.320636,0,130,39920.4055787037,2009-04-17,09:44:02
40.007056,116.320637,0,130,39920.4056365741,2009-04-17,09:44:07
40.007056,116.320637,0,130,39920.4056944444,2009-04-17,09:44:12
40.007056,116.320637,0,130,39920.4057291667,2009-04-17,09:44:15
40.007052,116.320637,0,130,39920.4057523148,2009-04-17,09:44:17
40.007031,116.320628,0,129,39920.4058101852,2009-04-17,09:44:22
40.00702,116.320643,0,129,39920.4058680556,2009-04-17,09:44:27
40.00702,116.320643,0,129,39920.4059027778,2009-04-17,09:44:30
40.007018,116.320643,0,129,39920.4059259259,2009-04-17,09:44:32
40.007056,116.320607,0,127,39920.4059837963,2009-04-17,09:44:37
40.007112,116.320625,0,128,39920.4060416667,2009-04-17,09:44:42
40.007188,116.320532,0,118,39920.406099537,2009-04-17,09:44:47
40.007282,116.320537,0,117,39920.4061574074,2009-04-17,09:44:52
40.007365,116.320544,0,122,39920.4062152778,2009-04-17,09:44:57
40.007435,116.320527,0,123,39920.4062731481,2009-04-17,09:45:02
40.007508,116.320497,0,123,39920.4063310185,2009-04-17,09:45:07
40.007538,116.32043,0,121,39920.4063888889,2009-04-17,09:45:12
40.00753,116.320363,0,121,39920.4064467593,2009-04-17,09:45:17
40.007511,116.320289,0,121,39920.4065046296,2009-04-17,09:45:22
40.007523,116.32019,0,121,39920.4065625,2009-04-17,09:45:27
40.007501,116.320126,0,122,39920.4066203704,2009-04-17,09:45:32
40.007463,116.320051,0,122,39920.4066782407,2009-04-17,09:45:37
40.007616,116.319897,0,129,39920.4067361111,2009-04-17,09:45:42
40.007664,116.319843,0,131,39920.4067939815,2009-04-17,09:45:47
40.00771,116.319792,0,130,39920.4068518518,2009-04-17,09:45:52
40.007716,116.319777,0,129,39920.4069097222,2009-04-17,09:45:57
40.007791,116.319732,0,130,39920.4069675926,2009-04-17,09:46:02
40.007763,116.319747,0,133,39920.407025463,2009-04-17,09:46:07
40.007748,116.319808,0,136,39920.4070833333,2009-04-17,09:46:12
40.007614,116.319642,0,203,39920.4075462963,2009-04-17,09:46:52
40.007533,116.319584,0,147,39920.4076041667,2009-04-17,09:46:57
40.007597,116.319537,0,131,39920.407662037,2009-04-17,09:47:02
40.007656,116.319523,0,128,39920.4077199074,2009-04-17,09:47:07
40.007691,116.319524,0,127,39920.4077777778,2009-04-17,09:47:12
40.007724,116.31952,0,127,39920.4078356481,2009-04-17,09:47:17
40.007761,116.319473,0,126,39920.4078935185,2009-04-17,09:47:22
40.007777,116.319456,0,126,39920.4079513889,2009-04-17,09:47:27
40.007845,116.31945,0,125,39920.4080092593,2009-04-17,09:47:32
40.007912,116.319436,0,125,39920.4080671296,2009-04-17,09:47:37
40.007928,116.319431,0,125,39920.408125,2009-04-17,09:47:42
40.007928,116.319431,0,125,39920.4082175926,2009-04-17,09:47:50
40.007935,116.31943,0,125,39920.4082407407,2009-04-17,09:47:52
40.007967,116.319432,0,124,39920.4082986111,2009-04-17,09:47:57
40.007847,116.319431,0,124,39920.4083564815,2009-04-17,09:48:02
40.007786,116.319438,0,125,39920.4084143518,2009-04-17,09:48:07
40.007774,116.319445,0,125,39920.4084722222,2009-04-17,09:48:12
40.007787,116.319467,0,125,39920.4085300926,2009-04-17,09:48:17
40.007835,116.31963,0,125,39920.408587963,2009-04-17,09:48:22
40.007842,116.319755,0,125,39920.4086458333,2009-04-17,09:48:27
40.007798,116.319767,0,125,39920.4087037037,2009-04-17,09:48:32
40.007726,116.319761,0,123,39920.4087615741,2009-04-17,09:48:37
40.007646,116.319726,0,122,39920.4088194444,2009-04-17,09:48:42
40.00758,116.319739,0,120,39920.4088773148,2009-04-17,09:48:47
40.00753,116.319755,0,118,39920.4089351852,2009-04-17,09:48:52
40.007471,116.319801,0,111,39920.4089930556,2009-04-17,09:48:57
40.007394,116.319869,0,104,39920.4090509259,2009-04-17,09:49:02
40.007337,116.319934,0,101,39920.4091087963,2009-04-17,09:49:07
40.007314,116.31998,0,103,39920.4091666667,2009-04-17,09:49:12
40.007311,116.320049,0,99,39920.409224537,2009-04-17,09:49:17
40.007317,116.320127,0,95,39920.4092824074,2009-04-17,09:49:22
40.007328,116.320208,0,90,39920.4093402778,2009-04-17,09:49:27
40.007308,116.320275,0,88,39920.4093981481,2009-04-17,09:49:32
40.007323,116.320373,0,87,39920.4094560185,2009-04-17,09:49:37
40.007281,116.320448,0,81,39920.4095138889,2009-04-17,09:49:42
40.007227,116.320487,0,76,39920.4095717593,2009-04-17,09:49:47
40.007193,116.320518,0,73,39920.4096296296,2009-04-17,09:49:52
40.007166,116.320575,0,69,39920.4096875,2009-04-17,09:49:57
40.00714,116.320634,0,66,39920.4097453704,2009-04-17,09:50:02
40.006983,116.320868,0,72,39920.4120023148,2009-04-17,09:53:17
40.006951,116.320908,0,74,39920.4120601852,2009-04-17,09:53:22
40.006917,116.320962,0,77,39920.4121180556,2009-04-17,09:53:27
40.006883,116.321022,0,91,39920.4121759259,2009-04-17,09:53:32
40.006836,116.321061,0,90,39920.4122337963,2009-04-17,09:53:37
40.006806,116.321062,0,93,39920.4122916667,2009-04-17,09:53:42
40.006794,116.321046,0,95,39920.412349537,2009-04-17,09:53:47
40.006794,116.321061,0,93,39920.4124074074,2009-04-17,09:53:52
40.006784,116.32106,0,92,39920.4124652778,2009-04-17,09:53:57
40.006784,116.32106,0,92,39920.4125,2009-04-17,09:54:00
40.006784,116.32106,0,92,39920.4125231481,2009-04-17,09:54:02
40.006779,116.32107,0,91,39920.4125810185,2009-04-17,09:54:07
40.006757,116.321055,0,92,39920.4126388889,2009-04-17,09:54:12
40.006725,116.321078,0,92,39920.4126967593,2009-04-17,09:54:17
40.006713,116.321099,0,89,39920.4127546296,2009-04-17,09:54:22
40.006686,116.321193,0,87,39920.4128125,2009-04-17,09:54:27
40.006628,116.321214,0,86,39920.4128703704,2009-04-17,09:54:32
40.006567,116.321203,0,88,39920.4129282407,2009-04-17,09:54:37
40.006485,116.321193,0,91,39920.4129861111,2009-04-17,09:54:42
40.006381,116.321222,0,88,39920.4130439815,2009-04-17,09:54:47
40.006288,116.321217,0,90,39920.4131018519,2009-04-17,09:54:52
40.006222,116.321191,0,90,39920.4131597222,2009-04-17,09:54:57
40.006154,116.321178,0,92,39920.4132175926,2009-04-17,09:55:02
40.006082,116.32121,0,94,39920.413275463,2009-04-17,09:55:07
40.005993,116.321214,0,91,39920.4133333333,2009-04-17,09:55:12
40.005931,116.321186,0,91,39920.4133912037,2009-04-17,09:55:17
40.005844,116.321193,0,92,39920.4134490741,2009-04-17,09:55:22
40.005768,116.321198,0,91,39920.4135069444,2009-04-17,09:55:27
40.005702,116.321179,0,91,39920.4135648148,2009-04-17,09:55:32
40.005618,116.321164,0,95,39920.4136226852,2009-04-17,09:55:37
40.005528,116.321154,0,94,39920.4136805556,2009-04-17,09:55:42
40.00545,116.321134,0,94,39920.4137384259,2009-04-17,09:55:47
40.005366,116.321151,0,97,39920.4137962963,2009-04-17,09:55:52
40.005288,116.321226,0,100,39920.4138541667,2009-04-17,09:55:57
40.005165,116.321344,0,105,39920.413912037,2009-04-17,09:56:02
40.005057,116.321329,0,107,39920.4139699074,2009-04-17,09:56:07
40.004992,116.321346,0,110,39920.4140277778,2009-04-17,09:56:12
40.004904,116.321342,0,114,39920.4140856481,2009-04-17,09:56:17
40.004829,116.321331,0,114,39920.4141435185,2009-04-17,09:56:22
40.004738,116.321308,0,110,39920.4142013889,2009-04-17,09:56:27
40.004653,116.321299,0,107,39920.4142592593,2009-04-17,09:56:32
40.004535,116.321308,0,103,39920.4143171296,2009-04-17,09:56:37
40.004424,116.321342,0,100,39920.414375,2009-04-17,09:56:42
40.004323,116.32136,0,98,39920.4144328704,2009-04-17,09:56:47
40.004238,116.321375,0,99,39920.4144907407,2009-04-17,09:56:52
40.004133,116.321362,0,99,39920.4145486111,2009-04-17,09:56:57
40.004033,116.321367,0,100,39920.4146064815,2009-04-17,09:57:02
40.003935,116.321364,0,99,39920.4146643518,2009-04-17,09:57:07
40.003835,116.321382,0,101,39920.4147222222,2009-04-17,09:57:12
40.003741,116.321383,0,104,39920.4147800926,2009-04-17,09:57:17
40.003627,116.321388,0,103,39920.414837963,2009-04-17,09:57:22
40.003538,116.321394,0,101,39920.4148958333,2009-04-17,09:57:27
40.003437,116.321392,0,101,39920.4149537037,2009-04-17,09:57:32
40.00336,116.321387,0,101,39920.4150115741,2009-04-17,09:57:37
40.003256,116.321409,0,99,39920.4150694444,2009-04-17,09:57:42
40.003151,116.321427,0,99,39920.4151273148,2009-04-17,09:57:47
40.00304,116.321445,0,95,39920.4151851852,2009-04-17,09:57:52
40.002946,116.321422,0,97,39920.4152430556,2009-04-17,09:57:57
40.002862,116.321391,0,98,39920.4153009259,2009-04-17,09:58:02
40.002748,116.321405,0,99,39920.4153587963,2009-04-17,09:58:07
40.002629,116.321453,0,99,39920.4154166667,2009-04-17,09:58:12
40.002543,116.321493,0,101,39920.415474537,2009-04-17,09:58:17
40.002423,116.321514,0,103,39920.4155324074,2009-04-17,09:58:22
40.002309,116.321537,0,107,39920.4155902778,2009-04-17,09:58:27
40.002192,116.321539,0,110,39920.4156481481,2009-04-17,09:58:32
40.0021,116.321527,0,111,39920.4157060185,2009-04-17,09:58:37
40.001987,116.321506,0,115,39920.4157638889,2009-04-17,09:58:42
40.001857,116.321551,0,114,39920.4158217593,2009-04-17,09:58:47
40.001728,116.321606,0,108,39920.4158796296,2009-04-17,09:58:52
40.0016,116.321623,0,106,39920.4159375,2009-04-17,09:58:57
40.001476,116.321618,0,102,39920.4159953704,2009-04-17,09:59:02
40.001367,116.321622,0,98,39920.4160532407,2009-04-17,09:59:07
40.001242,116.321649,0,98,39920.4161111111,2009-04-17,09:59:12
40.001122,116.321655,0,94,39920.4161689815,2009-04-17,09:59:17
40.001002,116.321669,0,91,39920.4162268518,2009-04-17,09:59:22
40.000874,116.321672,0,88,39920.4162847222,2009-04-17,09:59:27
40.00076,116.321672,0,88,39920.4163425926,2009-04-17,09:59:32
40.00065,116.321689,0,94,39920.416400463,2009-04-17,09:59:37
40.000522,116.321713,0,94,39920.4164583333,2009-04-17,09:59:42
40.000402,116.321723,0,97,39920.4165162037,2009-04-17,09:59:47
40.000281,116.321736,0,96,39920.4165740741,2009-04-17,09:59:52
40.000146,116.321751,0,101,39920.4166319444,2009-04-17,09:59:57
40.00003,116.321748,0,108,39920.4166898148,2009-04-17,10:00:02
39.999925,116.321759,0,108,39920.4167476852,2009-04-17,10:00:07
39.99984,116.321705,0,106,39920.4168055556,2009-04-17,10:00:12
39.999751,116.321701,0,103,39920.4168634259,2009-04-17,10:00:17
39.999735,116.321722,0,101,39920.4169212963,2009-04-17,10:00:22
39.999735,116.321722,0,101,39920.4169560185,2009-04-17,10:00:25
39.999733,116.321726,0,98,39920.4169791667,2009-04-17,10:00:27
39.999699,116.321795,0,103,39920.417037037,2009-04-17,10:00:32
39.999682,116.321887,0,102,39920.4170949074,2009-04-17,10:00:37
39.999659,116.322,0,101,39920.4171527778,2009-04-17,10:00:42
39.999654,116.322118,0,104,39920.4172106481,2009-04-17,10:00:47
39.999643,116.322252,0,107,39920.4172685185,2009-04-17,10:00:52
39.999656,116.322413,0,112,39920.4173263889,2009-04-17,10:00:57
39.999685,116.32257,0,117,39920.4173842593,2009-04-17,10:01:02
39.999682,116.322709,0,124,39920.4174421296,2009-04-17,10:01:07
39.999698,116.322865,0,127,39920.4175,2009-04-17,10:01:12
39.999693,116.323025,0,131,39920.4175578704,2009-04-17,10:01:17
39.999705,116.323182,0,133,39920.4176157407,2009-04-17,10:01:22
39.999692,116.323346,0,134,39920.4176736111,2009-04-17,10:01:27
39.999685,116.323505,0,141,39920.4177314815,2009-04-17,10:01:32
39.999694,116.323683,0,138,39920.4177893519,2009-04-17,10:01:37
39.999701,116.323852,0,144,39920.4178472222,2009-04-17,10:01:42
39.999674,116.323997,0,150,39920.4179050926,2009-04-17,10:01:47
39.999659,116.324172,0,156,39920.417962963,2009-04-17,10:01:52
39.999693,116.32435,0,153,39920.4180208333,2009-04-17,10:01:57
39.999729,116.324511,0,160,39920.4180787037,2009-04-17,10:02:02
39.999772,116.324677,0,169,39920.4181365741,2009-04-17,10:02:07
39.999794,116.324833,0,179,39920.4181944444,2009-04-17,10:02:12
39.999781,116.325028,0,173,39920.4182523148,2009-04-17,10:02:17
39.999766,116.325212,0,172,39920.4183101852,2009-04-17,10:02:22
39.999774,116.325378,0,174,39920.4183680556,2009-04-17,10:02:27
39.999796,116.325556,0,168,39920.4184259259,2009-04-17,10:02:32
39.999789,116.325707,0,168,39920.4184837963,2009-04-17,10:02:37
39.999785,116.325866,0,168,39920.4185416667,2009-04-17,10:02:42
39.999776,116.326051,0,168,39920.418599537,2009-04-17,10:02:47
39.999765,116.326231,0,168,39920.4186574074,2009-04-17,10:02:52
39.999785,116.326418,0,165,39920.4187152778,2009-04-17,10:02:57
39.999803,116.326611,0,162,39920.4187731481,2009-04-17,10:03:02
39.999818,116.326801,0,151,39920.4188310185,2009-04-17,10:03:07
39.999824,116.326965,0,151,39920.4188888889,2009-04-17,10:03:12
39.999824,116.327115,0,154,39920.4189467593,2009-04-17,10:03:17
39.999838,116.327247,0,157,39920.4190046296,2009-04-17,10:03:22
39.999884,116.327343,0,158,39920.4190625,2009-04-17,10:03:27
39.999902,116.327391,0,161,39920.4191203704,2009-04-17,10:03:32
39.999891,116.327364,0,165,39920.4191782407,2009-04-17,10:03:37
39.99989,116.327374,0,166,39920.4192361111,2009-04-17,10:03:42
39.999889,116.327384,0,166,39920.4192939815,2009-04-17,10:03:47
39.999889,116.327384,0,166,39920.4193287037,2009-04-17,10:03:50
39.999894,116.327384,0,167,39920.4193518519,2009-04-17,10:03:52
39.999905,116.327363,0,168,39920.4194097222,2009-04-17,10:03:57
39.999905,116.327363,0,168,39920.4194444444,2009-04-17,10:04:00
39.999905,116.32737,0,168,39920.4194675926,2009-04-17,10:04:02
39.999905,116.327388,0,168,39920.419525463,2009-04-17,10:04:07
39.999904,116.327413,0,169,39920.4195833333,2009-04-17,10:04:12
39.99991,116.327447,0,169,39920.4196412037,2009-04-17,10:04:17
39.999912,116.327473,0,169,39920.4196990741,2009-04-17,10:04:22
39.999889,116.327481,0,169,39920.4197569444,2009-04-17,10:04:27
39.999884,116.327552,0,169,39920.4198148148,2009-04-17,10:04:32
39.999914,116.32756,0,169,39920.4198726852,2009-04-17,10:04:37
39.999942,116.327499,0,169,39920.4199305556,2009-04-17,10:04:42
39.99998,116.327518,0,168,39920.4199884259,2009-04-17,10:04:47
40.000018,116.327486,0,168,39920.4200462963,2009-04-17,10:04:52
40.000054,116.327432,0,167,39920.4201041667,2009-04-17,10:04:57
40.000085,116.327282,0,166,39920.420162037,2009-04-17,10:05:02
40.000091,116.327269,0,165,39920.4202199074,2009-04-17,10:05:07
40.000172,116.327258,0,164,39920.4202777778,2009-04-17,10:05:12
40.000196,116.327253,0,163,39920.4203356481,2009-04-17,10:05:17
40.000271,116.327193,0,163,39920.4203935185,2009-04-17,10:05:22
40.000327,116.327173,0,163,39920.4204513889,2009-04-17,10:05:27
40.00034,116.327171,0,164,39920.4205092593,2009-04-17,10:05:32
