# Supplementary material for: Research on differential privacy protection method based on user tendency
Source: PLoS One. 2023 Oct 26;18(10):e0288823. doi: 10.1371/journal.pone.0288823 (PMC10602288; doi:10.1371/journal.pone.0288823)
Supplement: S1 Data — (ZIP) [file pone.0288823.s001.zip › Data 5-1/000/Trajectory/20090418172238.plt]

Geolife trajectory
WGS 84
Altitude is in Feet
Reserved 3
0,2,255,My Track,0,0,2,8421376
0
40.000027,116.324323,0,488,39921.7240509259,2009-04-18,17:22:38
40.000009,116.324212,0,487,39921.7241087963,2009-04-18,17:22:43
40.00001,116.324153,0,483,39921.7241666667,2009-04-18,17:22:48
40.000005,116.324095,0,480,39921.724224537,2009-04-18,17:22:53
39.99989,116.326351,0,152,39921.7242824074,2009-04-18,17:22:58
39.999878,116.326039,0,147,39921.7243402778,2009-04-18,17:23:03
39.999872,116.325877,0,145,39921.7243981481,2009-04-18,17:23:08
39.99988,116.325594,0,144,39921.7244560185,2009-04-18,17:23:13
39.999865,116.325544,0,132,39921.7245138889,2009-04-18,17:23:18
39.999841,116.325423,0,128,39921.7245717593,2009-04-18,17:23:23
39.999825,116.325282,0,125,39921.7246296296,2009-04-18,17:23:28
39.999813,116.325147,0,121,39921.7246875,2009-04-18,17:23:33
39.999803,116.325045,0,118,39921.7247453704,2009-04-18,17:23:38
39.999809,116.32498,0,114,39921.7248032407,2009-04-18,17:23:43
39.999813,116.324902,0,109,39921.7248611111,2009-04-18,17:23:48
39.999832,116.324865,0,104,39921.7249189815,2009-04-18,17:23:53
39.999815,116.324759,0,96,39921.7249768519,2009-04-18,17:23:58
39.999813,116.324686,0,92,39921.7250347222,2009-04-18,17:24:03
39.999798,116.324554,0,85,39921.7250925926,2009-04-18,17:24:08
39.999776,116.324416,0,80,39921.725150463,2009-04-18,17:24:13
39.999773,116.324229,0,74,39921.7252083333,2009-04-18,17:24:18
39.999769,116.324099,0,69,39921.7252662037,2009-04-18,17:24:23
39.999813,116.324003,0,65,39921.7253240741,2009-04-18,17:24:28
39.999857,116.323865,0,61,39921.7253819444,2009-04-18,17:24:33
39.999829,116.323699,0,54,39921.7254398148,2009-04-18,17:24:38
39.999815,116.323551,0,50,39921.7254976852,2009-04-18,17:24:43
39.999797,116.323458,0,45,39921.7255555556,2009-04-18,17:24:48
39.999806,116.323282,0,45,39921.7256134259,2009-04-18,17:24:53
39.999781,116.323117,0,40,39921.7256712963,2009-04-18,17:24:58
39.999771,116.323016,0,36,39921.7257291667,2009-04-18,17:25:03
39.999767,116.32286,0,41,39921.725787037,2009-04-18,17:25:08
39.999748,116.322707,0,36,39921.7258449074,2009-04-18,17:25:13
39.999744,116.322582,0,32,39921.7259027778,2009-04-18,17:25:18
39.999783,116.322426,0,28,39921.7259606481,2009-04-18,17:25:23
39.999882,116.322277,0,25,39921.7260185185,2009-04-18,17:25:28
39.999932,116.322198,0,19,39921.7260763889,2009-04-18,17:25:33
40.00002,116.322156,0,10,39921.7261342593,2009-04-18,17:25:38
40.000107,116.322142,0,0,39921.7261921296,2009-04-18,17:25:43
40.000247,116.322178,0,-7,39921.72625,2009-04-18,17:25:48
40.000326,116.322197,0,-14,39921.7263078704,2009-04-18,17:25:53
40.000426,116.322197,0,-18,39921.7263657407,2009-04-18,17:25:58
40.000546,116.322171,0,-22,39921.7264236111,2009-04-18,17:26:03
40.000644,116.322162,0,-22,39921.7264814815,2009-04-18,17:26:08
40.000727,116.322142,0,-21,39921.7265393519,2009-04-18,17:26:13
40.000852,116.322096,0,-17,39921.7265972222,2009-04-18,17:26:18
40.000922,116.322071,0,-13,39921.7266550926,2009-04-18,17:26:23
40.001025,116.322086,0,-6,39921.726712963,2009-04-18,17:26:28
40.001114,116.322063,0,0,39921.7267708333,2009-04-18,17:26:33
40.001228,116.322032,0,11,39921.7268287037,2009-04-18,17:26:38
40.001394,116.322111,0,39,39921.7268865741,2009-04-18,17:26:43
40.001524,116.322249,0,55,39921.7269444444,2009-04-18,17:26:48
40.00161,116.322247,0,62,39921.7270023148,2009-04-18,17:26:53
40.001725,116.32225,0,76,39921.7270601852,2009-04-18,17:26:58
40.00179,116.32224,0,79,39921.7271180556,2009-04-18,17:27:03
40.001881,116.322224,0,83,39921.7271759259,2009-04-18,17:27:08
40.001978,116.322194,0,85,39921.7272337963,2009-04-18,17:27:13
40.002085,116.322151,0,80,39921.7272916667,2009-04-18,17:27:18
40.002181,116.322149,0,77,39921.727349537,2009-04-18,17:27:23
40.00226,116.322126,0,74,39921.7274074074,2009-04-18,17:27:28
40.002371,116.322094,0,71,39921.7274652778,2009-04-18,17:27:33
40.002506,116.32204,0,62,39921.7275231481,2009-04-18,17:27:38
40.002672,116.322003,0,59,39921.7275810185,2009-04-18,17:27:43
40.002785,116.321992,0,54,39921.7276388889,2009-04-18,17:27:48
40.002905,116.321974,0,56,39921.7276967593,2009-04-18,17:27:53
40.003043,116.321948,0,52,39921.7277546296,2009-04-18,17:27:58
40.003173,116.321941,0,45,39921.7278125,2009-04-18,17:28:03
40.003254,116.321904,0,41,39921.7278703704,2009-04-18,17:28:08
40.003363,116.321891,0,33,39921.7279282407,2009-04-18,17:28:13
40.003485,116.321863,0,23,39921.7279861111,2009-04-18,17:28:18
40.00362,116.321821,0,17,39921.7280439815,2009-04-18,17:28:23
40.003728,116.321746,0,40,39921.7281018518,2009-04-18,17:28:28
40.003804,116.321723,0,37,39921.7281597222,2009-04-18,17:28:33
40.003923,116.321688,0,37,39921.7282175926,2009-04-18,17:28:38
40.004049,116.32169,0,35,39921.728275463,2009-04-18,17:28:43
40.004171,116.321678,0,37,39921.7283333333,2009-04-18,17:28:48
40.004289,116.321709,0,44,39921.7283912037,2009-04-18,17:28:53
40.004375,116.321681,0,43,39921.7284490741,2009-04-18,17:28:58
40.004447,116.321658,0,43,39921.7285069444,2009-04-18,17:29:03
40.004542,116.321649,0,47,39921.7285648148,2009-04-18,17:29:08
40.004692,116.321601,0,67,39921.7286226852,2009-04-18,17:29:13
40.004784,116.321604,0,70,39921.7286805556,2009-04-18,17:29:18
40.004895,116.321603,0,72,39921.7287384259,2009-04-18,17:29:23
40.004966,116.321448,0,93,39921.7287962963,2009-04-18,17:29:28
40.004952,116.321204,0,87,39921.7288541667,2009-04-18,17:29:33
40.004938,116.320989,0,83,39921.728912037,2009-04-18,17:29:38
40.004916,116.320681,0,76,39921.7289699074,2009-04-18,17:29:43
40.004895,116.320368,0,69,39921.7290277778,2009-04-18,17:29:48
40.004888,116.320143,0,66,39921.7290856481,2009-04-18,17:29:53
40.004888,116.319912,0,65,39921.7291435185,2009-04-18,17:29:58
40.00487,116.319656,0,62,39921.7292013889,2009-04-18,17:30:03
40.0049,116.319401,0,61,39921.7292592593,2009-04-18,17:30:08
40.004935,116.319154,0,53,39921.7293171296,2009-04-18,17:30:13
40.004908,116.31895,0,40,39921.729375,2009-04-18,17:30:18
40.004894,116.318765,0,24,39921.7294328704,2009-04-18,17:30:23
40.004893,116.318567,0,16,39921.7294907407,2009-04-18,17:30:28
40.004893,116.318273,0,18,39921.7295486111,2009-04-18,17:30:33
40.004956,116.318064,0,18,39921.7296064815,2009-04-18,17:30:38
40.005112,116.31798,0,7,39921.7296643518,2009-04-18,17:30:43
40.005269,116.317962,0,-8,39921.7297222222,2009-04-18,17:30:48
40.005418,116.317953,0,-18,39921.7297800926,2009-04-18,17:30:53
40.005623,116.318051,0,-20,39921.729837963,2009-04-18,17:30:58
40.005808,116.318069,0,-32,39921.7298958333,2009-04-18,17:31:03
40.005995,116.318042,0,-43,39921.7299537037,2009-04-18,17:31:08
40.006152,116.317982,0,-44,39921.7300115741,2009-04-18,17:31:13
40.006315,116.31797,0,-42,39921.7300694444,2009-04-18,17:31:18
40.006485,116.317981,0,-35,39921.7301273148,2009-04-18,17:31:23
40.006665,116.317977,0,-14,39921.7301851852,2009-04-18,17:31:28
40.006837,116.317949,0,-6,39921.7302430556,2009-04-18,17:31:33
40.007032,116.317897,0,1,39921.7303009259,2009-04-18,17:31:38
40.007231,116.317908,0,22,39921.7303587963,2009-04-18,17:31:43
40.007388,116.317915,0,37,39921.7304166667,2009-04-18,17:31:48
40.007565,116.317906,0,41,39921.730474537,2009-04-18,17:31:53
40.00775,116.317878,0,47,39921.7305324074,2009-04-18,17:31:58
40.007946,116.317875,0,49,39921.7305902778,2009-04-18,17:32:03
40.008126,116.317858,0,46,39921.7306481482,2009-04-18,17:32:08
40.008293,116.317856,0,46,39921.7307060185,2009-04-18,17:32:13
40.008463,116.317833,0,49,39921.7307638889,2009-04-18,17:32:18
40.008607,116.317807,0,45,39921.7308217593,2009-04-18,17:32:23
40.008788,116.317812,0,45,39921.7308796296,2009-04-18,17:32:28
40.008947,116.317814,0,46,39921.7309375,2009-04-18,17:32:33
40.009096,116.317699,0,37,39921.7309953704,2009-04-18,17:32:38
40.009121,116.317482,0,52,39921.7310532407,2009-04-18,17:32:43
40.009121,116.317282,0,47,39921.7311111111,2009-04-18,17:32:48
40.009123,116.317074,0,38,39921.7311689815,2009-04-18,17:32:53
40.009092,116.316925,0,36,39921.7312268519,2009-04-18,17:32:58
40.00906,116.316777,0,34,39921.7312847222,2009-04-18,17:33:03
40.00908,116.316547,0,39,39921.7313425926,2009-04-18,17:33:08
40.009208,116.316472,0,36,39921.731400463,2009-04-18,17:33:13
40.009343,116.316458,0,34,39921.7314583333,2009-04-18,17:33:18
40.00949,116.316421,0,32,39921.7315162037,2009-04-18,17:33:23
40.009639,116.316384,0,28,39921.7315740741,2009-04-18,17:33:28
40.009756,116.316233,0,45,39921.7316319444,2009-04-18,17:33:33
40.00978,116.316013,0,52,39921.7316898148,2009-04-18,17:33:38
40.009792,116.315827,0,53,39921.7317476852,2009-04-18,17:33:43
40.009782,116.315611,0,53,39921.7318055556,2009-04-18,17:33:48
40.009781,116.315439,0,42,39921.7318634259,2009-04-18,17:33:53
40.0098,116.315255,0,29,39921.7319212963,2009-04-18,17:33:58
40.009743,116.315091,0,35,39921.7319791667,2009-04-18,17:34:03
40.009682,116.314938,0,36,39921.732037037,2009-04-18,17:34:08
40.009721,116.31487,0,22,39921.7320949074,2009-04-18,17:34:13
40.009869,116.314822,0,13,39921.7321527778,2009-04-18,17:34:18
40.009878,116.314892,0,16,39921.7322106481,2009-04-18,17:34:23
40.009927,116.314987,0,14,39921.7322685185,2009-04-18,17:34:28
40.00994,116.315124,0,3,39921.7323263889,2009-04-18,17:34:33
40.009867,116.315289,0,3,39921.7323842593,2009-04-18,17:34:38
40.009869,116.3153,0,3,39921.7324421296,2009-04-18,17:34:43
40.009853,116.315298,0,3,39921.7325,2009-04-18,17:34:48
40.009841,116.315279,0,8,39921.7325578704,2009-04-18,17:34:53
40.009828,116.315243,0,14,39921.7326157407,2009-04-18,17:34:58
40.009849,116.315244,0,14,39921.7326736111,2009-04-18,17:35:03
40.009873,116.315228,0,15,39921.7327314815,2009-04-18,17:35:08
40.009882,116.315216,0,15,39921.7327893519,2009-04-18,17:35:13
40.009872,116.315195,0,15,39921.7328472222,2009-04-18,17:35:18
40.009892,116.315182,0,15,39921.7329050926,2009-04-18,17:35:23
40.009892,116.315182,0,15,39921.7329398148,2009-04-18,17:35:26
40.009888,116.315181,0,15,39921.732962963,2009-04-18,17:35:28
40.009907,116.315181,0,15,39921.7330208333,2009-04-18,17:35:33
40.009982,116.315174,0,16,39921.7330787037,2009-04-18,17:35:38
40.010015,116.31518,0,17,39921.7331365741,2009-04-18,17:35:43
40.010033,116.315173,0,17,39921.7331944444,2009-04-18,17:35:48
40.010039,116.315168,0,17,39921.7332523148,2009-04-18,17:35:53
40.010039,116.315168,0,17,39921.7333101852,2009-04-18,17:35:58
40.010039,116.315168,0,17,39921.7333449074,2009-04-18,17:36:01
40.01004,116.315168,0,17,39921.7333680556,2009-04-18,17:36:03
40.010035,116.315183,0,17,39921.7334259259,2009-04-18,17:36:08
40.010059,116.315193,0,17,39921.7334837963,2009-04-18,17:36:13
40.010057,116.315196,0,17,39921.7335416667,2009-04-18,17:36:18
40.010055,116.315198,0,17,39921.733599537,2009-04-18,17:36:23
40.010051,116.315201,0,17,39921.7336574074,2009-04-18,17:36:28
40.010051,116.315201,0,17,39921.7336921296,2009-04-18,17:36:31
40.010043,116.315207,0,17,39921.7337152778,2009-04-18,17:36:33
40.010004,116.315203,0,17,39921.7337731481,2009-04-18,17:36:38
40.009819,116.315191,0,17,39921.7338310185,2009-04-18,17:36:43
40.009794,116.315197,0,18,39921.7338888889,2009-04-18,17:36:48
40.009799,116.31522,0,16,39921.7339467593,2009-04-18,17:36:53
40.009803,116.315218,0,16,39921.7340046296,2009-04-18,17:36:58
40.009803,116.315218,0,16,39921.7340393519,2009-04-18,17:37:01
40.009808,116.315213,0,16,39921.7340625,2009-04-18,17:37:03
