# Supplementary material for: Research on differential privacy protection method based on user tendency
Source: PLoS One. 2023 Oct 26;18(10):e0288823. doi: 10.1371/journal.pone.0288823 (PMC10602288; doi:10.1371/journal.pone.0288823)
Supplement: S1 Data — (ZIP) [file pone.0288823.s001.zip › Data 5-1/000/Trajectory/20090419005226.plt]

Geolife trajectory
WGS 84
Altitude is in Feet
Reserved 3
0,2,255,My Track,0,0,2,8421376
0
40.009942,116.31511,0,189,39922.036412037,2009-04-19,00:52:26
40.009958,116.315113,0,196,39922.0364699074,2009-04-19,00:52:31
40.010033,116.315091,0,191,39922.0365277778,2009-04-19,00:52:36
40.01006,116.315058,0,187,39922.0365856481,2009-04-19,00:52:41
40.010072,116.315011,0,190,39922.0366435185,2009-04-19,00:52:46
40.010072,116.314957,0,193,39922.0367013889,2009-04-19,00:52:51
40.010145,116.314773,0,195,39922.0367592593,2009-04-19,00:52:56
40.010101,116.314628,0,192,39922.0368171296,2009-04-19,00:53:01
40.010098,116.314547,0,195,39922.036875,2009-04-19,00:53:06
40.010053,116.314512,0,194,39922.0369328704,2009-04-19,00:53:11
40.009942,116.314529,0,194,39922.0369907407,2009-04-19,00:53:16
40.009655,116.314674,0,194,39922.0370486111,2009-04-19,00:53:21
40.00955,116.314767,0,197,39922.0371064815,2009-04-19,00:53:26
40.009538,116.314903,0,199,39922.0371643519,2009-04-19,00:53:31
40.009557,116.315214,0,193,39922.0372222222,2009-04-19,00:53:36
40.00956,116.315497,0,187,39922.0372800926,2009-04-19,00:53:41
40.009487,116.315702,0,179,39922.037337963,2009-04-19,00:53:46
40.009459,116.315819,0,177,39922.0373958333,2009-04-19,00:53:51
40.009374,116.315981,0,165,39922.0374537037,2009-04-19,00:53:56
40.009131,116.316068,0,156,39922.0375115741,2009-04-19,00:54:01
40.008967,116.316327,0,155,39922.0375694444,2009-04-19,00:54:06
40.008911,116.316691,0,147,39922.0376273148,2009-04-19,00:54:11
40.008936,116.316967,0,134,39922.0376851852,2009-04-19,00:54:16
40.008925,116.317202,0,118,39922.0377430556,2009-04-19,00:54:21
40.008922,116.317436,0,104,39922.0378009259,2009-04-19,00:54:26
40.008982,116.317643,0,80,39922.0378587963,2009-04-19,00:54:31
40.008876,116.317662,0,68,39922.0379166667,2009-04-19,00:54:36
40.008756,116.317674,0,73,39922.037974537,2009-04-19,00:54:41
40.008548,116.317659,0,84,39922.0380324074,2009-04-19,00:54:46
40.008356,116.317679,0,91,39922.0380902778,2009-04-19,00:54:51
40.008207,116.317689,0,94,39922.0381481481,2009-04-19,00:54:56
40.008041,116.31771,0,98,39922.0382060185,2009-04-19,00:55:01
40.00789,116.317674,0,100,39922.0382638889,2009-04-19,00:55:06
40.00766,116.31777,0,110,39922.0383217593,2009-04-19,00:55:11
40.007519,116.31776,0,115,39922.0383796296,2009-04-19,00:55:16
40.007381,116.317785,0,120,39922.0384375,2009-04-19,00:55:21
40.007181,116.317769,0,122,39922.0384953704,2009-04-19,00:55:26
40.006932,116.317794,0,128,39922.0385532407,2009-04-19,00:55:31
40.006682,116.317806,0,129,39922.0386111111,2009-04-19,00:55:36
40.006475,116.317783,0,126,39922.0386689815,2009-04-19,00:55:41
40.00629,116.317768,0,122,39922.0387268519,2009-04-19,00:55:46
40.006134,116.3178,0,117,39922.0387847222,2009-04-19,00:55:51
40.005867,116.317776,0,110,39922.0388425926,2009-04-19,00:55:56
40.005628,116.317804,0,107,39922.038900463,2009-04-19,00:56:01
40.005436,116.317871,0,100,39922.0389583333,2009-04-19,00:56:06
40.005252,116.317868,0,101,39922.0390162037,2009-04-19,00:56:11
40.005069,116.31789,0,97,39922.0390740741,2009-04-19,00:56:16
40.004885,116.318068,0,95,39922.0391319444,2009-04-19,00:56:21
40.004779,116.318296,0,93,39922.0391898148,2009-04-19,00:56:26
40.00475,116.318504,0,89,39922.0392476852,2009-04-19,00:56:31
40.00473,116.31877,0,81,39922.0393055556,2009-04-19,00:56:36
40.004774,116.319078,0,79,39922.0393634259,2009-04-19,00:56:41
40.004781,116.31934,0,74,39922.0394212963,2009-04-19,00:56:46
40.00477,116.319624,0,66,39922.0394791667,2009-04-19,00:56:51
40.004773,116.319903,0,64,39922.039537037,2009-04-19,00:56:56
40.004773,116.320149,0,62,39922.0395949074,2009-04-19,00:57:01
40.004773,116.320371,0,57,39922.0396527778,2009-04-19,00:57:06
40.004753,116.320626,0,52,39922.0397106481,2009-04-19,00:57:11
40.004729,116.320856,0,51,39922.0397685185,2009-04-19,00:57:16
40.004707,116.321095,0,49,39922.0398263889,2009-04-19,00:57:21
40.004653,116.321237,0,49,39922.0398842593,2009-04-19,00:57:26
40.004589,116.321262,0,56,39922.0399421296,2009-04-19,00:57:31
40.004463,116.321281,0,57,39922.04,2009-04-19,00:57:36
40.004372,116.321306,0,57,39922.0400578704,2009-04-19,00:57:41
40.004199,116.321382,0,61,39922.0401157407,2009-04-19,00:57:46
40.004013,116.321402,0,65,39922.0401736111,2009-04-19,00:57:51
40.003798,116.321409,0,67,39922.0402314815,2009-04-19,00:57:56
40.003623,116.321434,0,73,39922.0402893518,2009-04-19,00:58:01
40.003426,116.321494,0,81,39922.0403472222,2009-04-19,00:58:06
40.003219,116.321508,0,77,39922.0404050926,2009-04-19,00:58:11
40.003038,116.321546,0,83,39922.040462963,2009-04-19,00:58:16
40.002866,116.321566,0,89,39922.0405208333,2009-04-19,00:58:21
40.002601,116.321566,0,92,39922.0405787037,2009-04-19,00:58:26
40.002364,116.321571,0,98,39922.0406365741,2009-04-19,00:58:31
40.002157,116.321583,0,99,39922.0406944444,2009-04-19,00:58:36
40.001968,116.321601,0,102,39922.0407523148,2009-04-19,00:58:41
40.001724,116.321633,0,104,39922.0408101852,2009-04-19,00:58:46
40.001518,116.321684,0,106,39922.0408680556,2009-04-19,00:58:51
40.001351,116.321769,0,110,39922.0409259259,2009-04-19,00:58:56
40.001119,116.321765,0,111,39922.0409837963,2009-04-19,00:59:01
40.000861,116.321738,0,115,39922.0410416667,2009-04-19,00:59:06
40.000688,116.321742,0,120,39922.041099537,2009-04-19,00:59:11
40.000448,116.321718,0,123,39922.0411574074,2009-04-19,00:59:16
40.000238,116.321754,0,126,39922.0412152778,2009-04-19,00:59:21
40.000036,116.321827,0,126,39922.0412731481,2009-04-19,00:59:26
39.999859,116.321892,0,125,39922.0413310185,2009-04-19,00:59:31
39.99976,116.32203,0,124,39922.0413888889,2009-04-19,00:59:36
39.999672,116.322188,0,126,39922.0414467593,2009-04-19,00:59:41
39.999673,116.322493,0,131,39922.0415046296,2009-04-19,00:59:46
39.999653,116.322765,0,131,39922.0415625,2009-04-19,00:59:51
39.99962,116.323016,0,127,39922.0416203704,2009-04-19,00:59:56
39.999608,116.323281,0,124,39922.0416782407,2009-04-19,01:00:01
39.999565,116.323525,0,122,39922.0417361111,2009-04-19,01:00:06
39.999488,116.323707,0,122,39922.0417939815,2009-04-19,01:00:11
39.999444,116.323909,0,119,39922.0418518518,2009-04-19,01:00:16
39.999443,116.324182,0,109,39922.0419097222,2009-04-19,01:00:21
39.999403,116.324461,0,90,39922.0419675926,2009-04-19,01:00:26
39.999316,116.324743,0,68,39922.042025463,2009-04-19,01:00:31
39.999354,116.325,0,50,39922.0420833333,2009-04-19,01:00:36
39.999497,116.325256,0,40,39922.0421412037,2009-04-19,01:00:41
39.999512,116.325456,0,39,39922.0421990741,2009-04-19,01:00:46
39.999374,116.325544,0,39,39922.0422569444,2009-04-19,01:00:51
39.999221,116.325696,0,37,39922.0423148148,2009-04-19,01:00:56
39.999114,116.325964,0,51,39922.0423726852,2009-04-19,01:01:01
39.999022,116.326147,0,77,39922.0424305556,2009-04-19,01:01:06
39.998867,116.326196,0,91,39922.0424884259,2009-04-19,01:01:11
39.998695,116.3262,0,99,39922.0425462963,2009-04-19,01:01:16
39.998495,116.326236,0,108,39922.0426041667,2009-04-19,01:01:21
39.998281,116.326226,0,114,39922.042662037,2009-04-19,01:01:26
39.998069,116.326221,0,121,39922.0427199074,2009-04-19,01:01:31
39.997852,116.326221,0,124,39922.0427777778,2009-04-19,01:01:36
39.997676,116.326325,0,136,39922.0428356482,2009-04-19,01:01:41
39.997483,116.326335,0,145,39922.0428935185,2009-04-19,01:01:46
39.997299,116.326352,0,149,39922.0429513889,2009-04-19,01:01:51
39.99707,116.326346,0,155,39922.0430092593,2009-04-19,01:01:56
39.996855,116.326364,0,157,39922.0430671296,2009-04-19,01:02:01
39.99665,116.326396,0,162,39922.043125,2009-04-19,01:02:06
39.996501,116.326437,0,165,39922.0431828704,2009-04-19,01:02:11
39.99641,116.326507,0,171,39922.0432407407,2009-04-19,01:02:16
39.996312,116.326466,0,174,39922.0432986111,2009-04-19,01:02:21
39.996241,116.326436,0,174,39922.0433564815,2009-04-19,01:02:26
39.996065,116.326383,0,173,39922.0434143519,2009-04-19,01:02:31
39.995931,116.326374,0,175,39922.0434722222,2009-04-19,01:02:36
39.995801,116.326405,0,177,39922.0435300926,2009-04-19,01:02:41
39.995717,116.326413,0,177,39922.043587963,2009-04-19,01:02:46
39.995702,116.326396,0,179,39922.0436458333,2009-04-19,01:02:51
39.995702,116.326396,0,179,39922.0436805556,2009-04-19,01:02:54
39.995704,116.326396,0,179,39922.0437037037,2009-04-19,01:02:56
39.995651,116.326428,0,179,39922.0437615741,2009-04-19,01:03:01
39.995588,116.326489,0,181,39922.0438194444,2009-04-19,01:03:06
39.995601,116.326546,0,183,39922.0438773148,2009-04-19,01:03:11
39.995601,116.326575,0,183,39922.0439351852,2009-04-19,01:03:16
39.995505,116.32663,0,189,39922.0439930556,2009-04-19,01:03:21
39.995426,116.326726,0,195,39922.0440509259,2009-04-19,01:03:26
39.995339,116.326742,0,199,39922.0441087963,2009-04-19,01:03:31
39.995312,116.326698,0,194,39922.0441666667,2009-04-19,01:03:36
39.995183,116.326629,0,188,39922.044224537,2009-04-19,01:03:41
39.995138,116.326691,0,183,39922.0442824074,2009-04-19,01:03:46
39.995085,116.326745,0,185,39922.0443402778,2009-04-19,01:03:51
39.995055,116.326822,0,181,39922.0443981481,2009-04-19,01:03:56
39.99502,116.326834,0,182,39922.0444560185,2009-04-19,01:04:01
39.99496,116.326849,0,183,39922.0445138889,2009-04-19,01:04:06
39.994907,116.326862,0,187,39922.0445717593,2009-04-19,01:04:11
39.99485,116.326857,0,193,39922.0446296296,2009-04-19,01:04:16
39.994762,116.326834,0,196,39922.0446875,2009-04-19,01:04:21
39.994641,116.326879,0,199,39922.0447453704,2009-04-19,01:04:26
39.994535,116.326896,0,197,39922.0448032407,2009-04-19,01:04:31
39.994463,116.326903,0,192,39922.0448611111,2009-04-19,01:04:36
39.994401,116.326926,0,190,39922.0449189815,2009-04-19,01:04:41
39.994322,116.326913,0,183,39922.0449768519,2009-04-19,01:04:46
39.994275,116.326889,0,176,39922.0450347222,2009-04-19,01:04:51
39.994221,116.326844,0,171,39922.0450925926,2009-04-19,01:04:56
39.994188,116.3268,0,167,39922.045150463,2009-04-19,01:05:01
39.994133,116.326818,0,164,39922.0452083333,2009-04-19,01:05:06
39.994019,116.326787,0,163,39922.0452662037,2009-04-19,01:05:11
39.993989,116.326872,0,161,39922.0453240741,2009-04-19,01:05:16
39.993959,116.326874,0,159,39922.0453819444,2009-04-19,01:05:21
39.993886,116.326869,0,156,39922.0454398148,2009-04-19,01:05:26
39.993712,116.326893,0,155,39922.0454976852,2009-04-19,01:05:31
39.993574,116.326912,0,153,39922.0455555556,2009-04-19,01:05:36
39.993486,116.326922,0,154,39922.0456134259,2009-04-19,01:05:41
39.993319,116.32691,0,155,39922.0456712963,2009-04-19,01:05:46
39.993306,116.326943,0,151,39922.0457291667,2009-04-19,01:05:51
39.993277,116.326952,0,151,39922.045787037,2009-04-19,01:05:56
39.993218,116.326984,0,148,39922.0458449074,2009-04-19,01:06:01
39.993172,116.32701,0,145,39922.0459027778,2009-04-19,01:06:06
39.993095,116.327042,0,139,39922.0459606481,2009-04-19,01:06:11
39.992994,116.327073,0,135,39922.0460185185,2009-04-19,01:06:16
39.992982,116.327099,0,135,39922.0460763889,2009-04-19,01:06:21
39.992962,116.327082,0,134,39922.0461342593,2009-04-19,01:06:26
39.992907,116.327141,0,135,39922.0461921296,2009-04-19,01:06:31
39.992809,116.32718,0,136,39922.04625,2009-04-19,01:06:36
39.99279,116.32718,0,137,39922.0463078704,2009-04-19,01:06:41
39.992692,116.327178,0,137,39922.0463657407,2009-04-19,01:06:46
39.992666,116.327174,0,137,39922.0464236111,2009-04-19,01:06:51
39.992609,116.327204,0,137,39922.0464814815,2009-04-19,01:06:56
39.992527,116.327244,0,137,39922.0465393519,2009-04-19,01:07:01
39.992466,116.327283,0,137,39922.0465972222,2009-04-19,01:07:06
39.992417,116.32733,0,137,39922.0466550926,2009-04-19,01:07:11
39.992344,116.327371,0,137,39922.046712963,2009-04-19,01:07:16
39.99229,116.32742,0,136,39922.0467708333,2009-04-19,01:07:21
39.992224,116.327487,0,136,39922.0468287037,2009-04-19,01:07:26
39.992184,116.327563,0,139,39922.0468865741,2009-04-19,01:07:31
39.992139,116.327631,0,141,39922.0469444444,2009-04-19,01:07:36
39.9921,116.327694,0,145,39922.0470023148,2009-04-19,01:07:41
39.992065,116.327763,0,147,39922.0470601852,2009-04-19,01:07:46
39.991999,116.327832,0,150,39922.0471180556,2009-04-19,01:07:51
39.991939,116.327906,0,155,39922.0471759259,2009-04-19,01:07:56
39.991911,116.327997,0,158,39922.0472337963,2009-04-19,01:08:01
39.991946,116.328131,0,161,39922.0472916667,2009-04-19,01:08:06
39.991924,116.328183,0,170,39922.047349537,2009-04-19,01:08:11
39.991896,116.328235,0,170,39922.0474074074,2009-04-19,01:08:16
39.991856,116.328281,0,163,39922.0474652778,2009-04-19,01:08:21
39.991768,116.328348,0,155,39922.0475231481,2009-04-19,01:08:26
39.991718,116.328429,0,156,39922.0475810185,2009-04-19,01:08:31
39.991692,116.328508,0,155,39922.0476388889,2009-04-19,01:08:36
39.991622,116.328578,0,159,39922.0476967593,2009-04-19,01:08:41
39.991568,116.328656,0,163,39922.0477546296,2009-04-19,01:08:46
39.991524,116.328706,0,164,39922.0478125,2009-04-19,01:08:51
39.991498,116.328762,0,166,39922.0478703704,2009-04-19,01:08:56
39.991488,116.328836,0,166,39922.0479282407,2009-04-19,01:09:01
39.991477,116.328918,0,169,39922.0479861111,2009-04-19,01:09:06
39.991431,116.328991,0,173,39922.0480439815,2009-04-19,01:09:11
39.991385,116.329124,0,179,39922.0481018518,2009-04-19,01:09:16
39.991386,116.329247,0,176,39922.0481597222,2009-04-19,01:09:21
39.991354,116.329332,0,174,39922.0482175926,2009-04-19,01:09:26
39.991201,116.329329,0,172,39922.048275463,2009-04-19,01:09:31
39.991052,116.329334,0,166,39922.0483333333,2009-04-19,01:09:36
39.990995,116.329393,0,163,39922.0483912037,2009-04-19,01:09:41
39.991,116.32946,0,157,39922.0484490741,2009-04-19,01:09:46
39.990942,116.329509,0,156,39922.0485069444,2009-04-19,01:09:51
39.990927,116.329626,0,151,39922.0485648148,2009-04-19,01:09:56
39.99092,116.329729,0,145,39922.0486226852,2009-04-19,01:10:01
39.990977,116.329877,0,136,39922.0486805556,2009-04-19,01:10:06
39.991145,116.330084,0,128,39922.0487384259,2009-04-19,01:10:11
39.991334,116.330232,0,124,39922.0487962963,2009-04-19,01:10:16
39.991425,116.330297,0,121,39922.0488541667,2009-04-19,01:10:21
39.991512,116.330349,0,118,39922.048912037,2009-04-19,01:10:26
39.991508,116.330425,0,115,39922.0489699074,2009-04-19,01:10:31
39.991467,116.330608,0,115,39922.0490277778,2009-04-19,01:10:36
39.991423,116.330725,0,118,39922.0490856481,2009-04-19,01:10:41
39.99137,116.330826,0,123,39922.0491435185,2009-04-19,01:10:46
39.991335,116.33092,0,125,39922.0492013889,2009-04-19,01:10:51
39.991302,116.330996,0,133,39922.0492592593,2009-04-19,01:10:56
39.991273,116.331021,0,140,39922.0493171296,2009-04-19,01:11:01
39.991272,116.331041,0,146,39922.049375,2009-04-19,01:11:06
39.991268,116.331082,0,148,39922.0494328704,2009-04-19,01:11:11
39.991269,116.331097,0,149,39922.0494907407,2009-04-19,01:11:16
39.991266,116.331097,0,150,39922.0495486111,2009-04-19,01:11:21
39.991268,116.331097,0,150,39922.0496064815,2009-04-19,01:11:26
39.991272,116.331098,0,151,39922.0496643518,2009-04-19,01:11:31
39.991272,116.331098,0,151,39922.0496990741,2009-04-19,01:11:34
39.991277,116.331098,0,151,39922.0497222222,2009-04-19,01:11:36
39.991297,116.331116,0,151,39922.0497800926,2009-04-19,01:11:41
39.991307,116.3312,0,147,39922.049837963,2009-04-19,01:11:46
39.991326,116.331208,0,147,39922.0498958333,2009-04-19,01:11:51
39.991411,116.331299,0,145,39922.0499537037,2009-04-19,01:11:56
39.99142,116.331358,0,144,39922.0500115741,2009-04-19,01:12:01
39.991396,116.331385,0,140,39922.0500694444,2009-04-19,01:12:06
39.991398,116.331426,0,137,39922.0501273148,2009-04-19,01:12:11
39.991398,116.331469,0,138,39922.0501851852,2009-04-19,01:12:16
39.991415,116.331492,0,136,39922.0502430556,2009-04-19,01:12:21
39.991459,116.33151,0,136,39922.0503009259,2009-04-19,01:12:26
39.991477,116.331518,0,136,39922.0503587963,2009-04-19,01:12:31
39.991477,116.331518,0,136,39922.0503935185,2009-04-19,01:12:34
39.991474,116.331524,0,135,39922.0504166667,2009-04-19,01:12:36
39.991444,116.331528,0,134,39922.050474537,2009-04-19,01:12:41
39.991373,116.331537,0,133,39922.0505324074,2009-04-19,01:12:46
39.991094,116.331559,0,131,39922.0505902778,2009-04-19,01:12:51
39.990654,116.33158,0,129,39922.0506481482,2009-04-19,01:12:56
39.990097,116.33164,0,130,39922.0507060185,2009-04-19,01:13:01
39.989332,116.331729,0,132,39922.0507638889,2009-04-19,01:13:06
39.988199,116.331736,0,135,39922.0508217593,2009-04-19,01:13:11
39.987083,116.33184,0,139,39922.0508796296,2009-04-19,01:13:16
39.986173,116.331873,0,143,39922.0509375,2009-04-19,01:13:21
39.98529,116.332017,0,145,39922.0509953704,2009-04-19,01:13:26
39.984445,116.332155,0,146,39922.0510532407,2009-04-19,01:13:31
39.983568,116.332281,0,130,39922.0511111111,2009-04-19,01:13:36
39.98267,116.332412,0,114,39922.0511689815,2009-04-19,01:13:41
39.981807,116.332551,0,106,39922.0512268519,2009-04-19,01:13:46
39.980947,116.332692,0,96,39922.0512847222,2009-04-19,01:13:51
39.980112,116.332812,0,88,39922.0513425926,2009-04-19,01:13:56
39.979255,116.33293,0,79,39922.051400463,2009-04-19,01:14:01
39.97839,116.333062,0,75,39922.0514583333,2009-04-19,01:14:06
39.977572,116.333214,0,73,39922.0515162037,2009-04-19,01:14:11
39.9769,116.333357,0,70,39922.0515740741,2009-04-19,01:14:16
39.976335,116.33349,0,71,39922.0516319444,2009-04-19,01:14:21
39.975873,116.333585,0,78,39922.0516898148,2009-04-19,01:14:26
39.975516,116.333647,0,84,39922.0517476852,2009-04-19,01:14:31
39.975282,116.333673,0,88,39922.0518055556,2009-04-19,01:14:36
39.975186,116.333684,0,92,39922.0518634259,2009-04-19,01:14:41
39.975133,116.333682,0,93,39922.0519212963,2009-04-19,01:14:46
39.97511,116.333686,0,94,39922.0519791667,2009-04-19,01:14:51
39.97511,116.333686,0,94,39922.0520138889,2009-04-19,01:14:54
39.975105,116.333687,0,95,39922.052037037,2009-04-19,01:14:56
39.975093,116.333688,0,96,39922.0520949074,2009-04-19,01:15:01
39.975064,116.333696,0,97,39922.0521527778,2009-04-19,01:15:06
39.97502,116.333709,0,97,39922.0522106481,2009-04-19,01:15:11
39.974989,116.333717,0,97,39922.0522685185,2009-04-19,01:15:16
39.97498,116.333721,0,98,39922.0523263889,2009-04-19,01:15:21
39.974988,116.33372,0,98,39922.0523842593,2009-04-19,01:15:26
39.974989,116.333722,0,99,39922.0524421296,2009-04-19,01:15:31
39.974989,116.333722,0,99,39922.0524768519,2009-04-19,01:15:34
39.974991,116.333723,0,100,39922.0525,2009-04-19,01:15:36
39.975,116.333722,0,100,39922.0525578704,2009-04-19,01:15:41
39.975011,116.333722,0,100,39922.0526157407,2009-04-19,01:15:46
39.975011,116.333722,0,100,39922.052650463,2009-04-19,01:15:49
39.975004,116.333725,0,100,39922.0526736111,2009-04-19,01:15:51
39.974967,116.333768,0,100,39922.0527314815,2009-04-19,01:15:56
39.974925,116.333818,0,101,39922.0527893519,2009-04-19,01:16:01
39.879805,116.45489,0,-208,39922.0847916667,2009-04-19,02:02:06
39.879204,116.454726,0,127,39922.084849537,2009-04-19,02:02:11
39.879196,116.454766,0,151,39922.0849074074,2009-04-19,02:02:16
39.879238,116.454768,0,155,39922.0849652778,2009-04-19,02:02:21
39.879281,116.454775,0,146,39922.0850231481,2009-04-19,02:02:26
39.879334,116.454809,0,160,39922.0850810185,2009-04-19,02:02:31
39.879334,116.454809,0,160,39922.0851157407,2009-04-19,02:02:34
39.879338,116.454804,0,151,39922.0851388889,2009-04-19,02:02:36
39.879347,116.454784,0,146,39922.0851967593,2009-04-19,02:02:41
39.879358,116.454762,0,138,39922.0852546296,2009-04-19,02:02:46
39.879366,116.454736,0,128,39922.0853125,2009-04-19,02:02:51
39.879366,116.454736,0,128,39922.0853472222,2009-04-19,02:02:54
39.879365,116.454732,0,125,39922.0853703704,2009-04-19,02:02:56
39.879366,116.454704,0,117,39922.0854282407,2009-04-19,02:03:01
39.879357,116.454697,0,113,39922.0854861111,2009-04-19,02:03:06
39.879363,116.454695,0,108,39922.0855439815,2009-04-19,02:03:11
39.879368,116.454694,0,106,39922.0856018519,2009-04-19,02:03:16
39.879368,116.454694,0,106,39922.0856365741,2009-04-19,02:03:19
39.879375,116.454693,0,104,39922.0856597222,2009-04-19,02:03:21
39.87941,116.454723,0,102,39922.0857175926,2009-04-19,02:03:26
39.879376,116.454676,0,101,39922.085775463,2009-04-19,02:03:31
39.879395,116.454671,0,108,39922.0858333333,2009-04-19,02:03:36
39.879382,116.454655,0,108,39922.0858912037,2009-04-19,02:03:41
39.879382,116.454655,0,108,39922.0859259259,2009-04-19,02:03:44
39.879377,116.454655,0,107,39922.0859490741,2009-04-19,02:03:46
39.87939,116.454667,0,109,39922.0860069444,2009-04-19,02:03:51
39.879417,116.454706,0,109,39922.0860648148,2009-04-19,02:03:56
39.879399,116.454716,0,110,39922.0861226852,2009-04-19,02:04:01
39.8794,116.454713,0,110,39922.0861805556,2009-04-19,02:04:06
39.879405,116.454713,0,109,39922.0862384259,2009-04-19,02:04:11
39.879405,116.454713,0,109,39922.0862731481,2009-04-19,02:04:14
39.879413,116.454712,0,108,39922.0862962963,2009-04-19,02:04:16
39.879422,116.45471,0,107,39922.0863541667,2009-04-19,02:04:21
39.879475,116.454717,0,98,39922.086412037,2009-04-19,02:04:26
39.879475,116.454717,0,98,39922.0864467593,2009-04-19,02:04:29
39.879479,116.454718,0,91,39922.0864699074,2009-04-19,02:04:31
39.879477,116.454734,0,94,39922.0865277778,2009-04-19,02:04:36
39.879457,116.45472,0,103,39922.0865856481,2009-04-19,02:04:41
39.879399,116.454684,0,107,39922.0866435185,2009-04-19,02:04:46
39.879377,116.454688,0,108,39922.0867013889,2009-04-19,02:04:51
39.879366,116.454674,0,107,39922.0867592593,2009-04-19,02:04:56
39.87938,116.454688,0,104,39922.0868171296,2009-04-19,02:05:01
39.879382,116.454693,0,104,39922.086875,2009-04-19,02:05:06
39.879382,116.454693,0,104,39922.0869097222,2009-04-19,02:05:09
39.879382,116.454693,0,104,39922.0869328704,2009-04-19,02:05:11
39.879397,116.454698,0,103,39922.0869907407,2009-04-19,02:05:16
39.879421,116.454692,0,102,39922.0870486111,2009-04-19,02:05:21
39.879431,116.454712,0,107,39922.0871064815,2009-04-19,02:05:26
39.879414,116.454704,0,108,39922.0871643518,2009-04-19,02:05:31
39.879256,116.454654,0,108,39922.0872222222,2009-04-19,02:05:36
39.879018,116.454684,0,112,39922.0872800926,2009-04-19,02:05:41
39.878711,116.454711,0,111,39922.087337963,2009-04-19,02:05:46
39.878312,116.454739,0,111,39922.0873958333,2009-04-19,02:05:51
39.8778,116.454692,0,111,39922.0874537037,2009-04-19,02:05:56
39.877294,116.454672,0,111,39922.0875115741,2009-04-19,02:06:01
39.876839,116.454685,0,107,39922.0875694444,2009-04-19,02:06:06
39.876397,116.45466,0,103,39922.0876273148,2009-04-19,02:06:11
39.875988,116.45462,0,99,39922.0876851852,2009-04-19,02:06:16
39.875571,116.454598,0,100,39922.0877430556,2009-04-19,02:06:21
39.875145,116.454616,0,100,39922.0878009259,2009-04-19,02:06:26
39.874792,116.454612,0,96,39922.0878587963,2009-04-19,02:06:31
39.874625,116.454639,0,92,39922.0879166667,2009-04-19,02:06:36
39.874559,116.454678,0,89,39922.087974537,2009-04-19,02:06:41
39.87453,116.454713,0,84,39922.0880324074,2009-04-19,02:06:46
39.874447,116.454806,0,82,39922.0880902778,2009-04-19,02:06:51
39.874327,116.454861,0,80,39922.0881481481,2009-04-19,02:06:56
39.874302,116.454721,0,80,39922.0882060185,2009-04-19,02:07:01
39.874062,116.454763,0,78,39922.0882638889,2009-04-19,02:07:06
39.873758,116.45478,0,74,39922.0883217593,2009-04-19,02:07:11
39.873395,116.45475,0,71,39922.0883796296,2009-04-19,02:07:16
39.872958,116.454653,0,82,39922.0884375,2009-04-19,02:07:21
39.872393,116.454525,0,88,39922.0884953704,2009-04-19,02:07:26
39.871929,116.45451,0,84,39922.0885532407,2009-04-19,02:07:31
39.871517,116.454465,0,83,39922.0886111111,2009-04-19,02:07:36
39.871283,116.454398,0,90,39922.0886689815,2009-04-19,02:07:41
39.871105,116.454392,0,94,39922.0887268518,2009-04-19,02:07:46
39.870987,116.454425,0,99,39922.0887847222,2009-04-19,02:07:51
39.870909,116.454427,0,105,39922.0888425926,2009-04-19,02:07:56
39.870866,116.454426,0,106,39922.088900463,2009-04-19,02:08:01
39.870779,116.454388,0,113,39922.0889583333,2009-04-19,02:08:06
39.870725,116.454342,0,119,39922.0890162037,2009-04-19,02:08:11
39.870611,116.454319,0,124,39922.0890740741,2009-04-19,02:08:16
39.870494,116.454344,0,129,39922.0891319444,2009-04-19,02:08:21
39.870248,116.454337,0,144,39922.0891898148,2009-04-19,02:08:26
39.870141,116.454344,0,152,39922.0892476852,2009-04-19,02:08:31
39.870003,116.45439,0,158,39922.0893055556,2009-04-19,02:08:36
39.869856,116.454403,0,153,39922.0893634259,2009-04-19,02:08:41
39.869716,116.454375,0,149,39922.0894212963,2009-04-19,02:08:46
39.869547,116.454371,0,152,39922.0894791667,2009-04-19,02:08:51
39.869377,116.45428,0,166,39922.089537037,2009-04-19,02:08:56
39.869244,116.454204,0,178,39922.0895949074,2009-04-19,02:09:01
39.86905,116.454194,0,185,39922.0896527778,2009-04-19,02:09:06
39.868812,116.454338,0,189,39922.0897106482,2009-04-19,02:09:11
39.86859,116.454364,0,185,39922.0897685185,2009-04-19,02:09:16
39.868473,116.454373,0,175,39922.0898263889,2009-04-19,02:09:21
39.868268,116.454314,0,173,39922.0898842593,2009-04-19,02:09:26
39.868167,116.454256,0,160,39922.0899421296,2009-04-19,02:09:31
39.86814,116.454247,0,155,39922.09,2009-04-19,02:09:36
39.868128,116.454249,0,151,39922.0900578704,2009-04-19,02:09:41
39.868096,116.454256,0,149,39922.0901157407,2009-04-19,02:09:46
39.868019,116.454202,0,150,39922.0901736111,2009-04-19,02:09:51
39.867729,116.454201,0,189,39922.0902314815,2009-04-19,02:09:56
39.867593,116.454144,0,201,39922.0902893519,2009-04-19,02:10:01
39.867499,116.454177,0,211,39922.0903472222,2009-04-19,02:10:06
39.867499,116.454189,0,215,39922.0904050926,2009-04-19,02:10:11
39.867486,116.454232,0,217,39922.090462963,2009-04-19,02:10:16
39.867335,116.454345,0,229,39922.0905208333,2009-04-19,02:10:21
39.867318,116.454355,0,232,39922.0905787037,2009-04-19,02:10:26
39.867296,116.454363,0,241,39922.0906365741,2009-04-19,02:10:31
39.867278,116.454344,0,249,39922.0906944444,2009-04-19,02:10:36
39.867248,116.454284,0,251,39922.0907523148,2009-04-19,02:10:41
39.867251,116.454276,0,251,39922.0908101852,2009-04-19,02:10:46
39.867246,116.454283,0,253,39922.0908680556,2009-04-19,02:10:51
39.867245,116.454281,0,254,39922.0909259259,2009-04-19,02:10:56
39.867245,116.454281,0,254,39922.0909606481,2009-04-19,02:10:59
39.867247,116.454273,0,255,39922.0909837963,2009-04-19,02:11:01
39.867228,116.454267,0,257,39922.0910416667,2009-04-19,02:11:06
39.867081,116.454253,0,256,39922.091099537,2009-04-19,02:11:11
39.866935,116.454217,0,251,39922.0911574074,2009-04-19,02:11:16
39.866793,116.45409,0,234,39922.0912152778,2009-04-19,02:11:21
39.866607,116.453982,0,201,39922.0912731481,2009-04-19,02:11:26
39.866488,116.453838,0,184,39922.0913310185,2009-04-19,02:11:31
39.866453,116.453769,0,176,39922.0913888889,2009-04-19,02:11:36
39.866457,116.453766,0,170,39922.0914467593,2009-04-19,02:11:41
39.866454,116.453766,0,167,39922.0915046296,2009-04-19,02:11:46
39.866454,116.453766,0,167,39922.0915393519,2009-04-19,02:11:49
39.866453,116.453766,0,167,39922.0915625,2009-04-19,02:11:51
39.86644,116.453765,0,167,39922.0916203704,2009-04-19,02:11:56
39.866217,116.453673,0,170,39922.0916782407,2009-04-19,02:12:01
39.865995,116.453553,0,169,39922.0917361111,2009-04-19,02:12:06
39.86582,116.453393,0,165,39922.0917939815,2009-04-19,02:12:11
39.865666,116.45325,0,160,39922.0918518519,2009-04-19,02:12:16
39.865642,116.45323,0,159,39922.0919097222,2009-04-19,02:12:21
39.865642,116.45323,0,159,39922.0919444444,2009-04-19,02:12:24
39.865636,116.45323,0,157,39922.0919675926,2009-04-19,02:12:26
39.865622,116.45323,0,156,39922.092025463,2009-04-19,02:12:31
39.86561,116.453229,0,156,39922.0920833333,2009-04-19,02:12:36
39.865598,116.453227,0,156,39922.0921412037,2009-04-19,02:12:41
39.865575,116.453204,0,156,39922.0921990741,2009-04-19,02:12:46
39.865573,116.453203,0,155,39922.0922569444,2009-04-19,02:12:51
39.865568,116.453199,0,155,39922.0923148148,2009-04-19,02:12:56
39.865567,116.453197,0,155,39922.0923726852,2009-04-19,02:13:01
39.865568,116.453196,0,155,39922.0924305556,2009-04-19,02:13:06
39.865565,116.453195,0,155,39922.0924884259,2009-04-19,02:13:11
39.865566,116.453193,0,155,39922.0925462963,2009-04-19,02:13:16
39.865566,116.453191,0,154,39922.0926041667,2009-04-19,02:13:21
39.865563,116.45319,0,154,39922.092662037,2009-04-19,02:13:26
39.86556,116.453188,0,154,39922.0927199074,2009-04-19,02:13:31
39.86556,116.453186,0,154,39922.0927777778,2009-04-19,02:13:36
39.86556,116.453186,0,154,39922.0928125,2009-04-19,02:13:39
39.865559,116.453185,0,154,39922.0928356481,2009-04-19,02:13:41
39.865532,116.453128,0,153,39922.0928935185,2009-04-19,02:13:46
39.865475,116.453025,0,151,39922.0929513889,2009-04-19,02:13:51
39.86548,116.45298,0,151,39922.0930092593,2009-04-19,02:13:56
39.865456,116.452938,0,156,39922.0930671296,2009-04-19,02:14:01
39.865426,116.452892,0,158,39922.093125,2009-04-19,02:14:06
39.865422,116.452938,0,158,39922.0931828704,2009-04-19,02:14:11
39.865408,116.452943,0,159,39922.0932407407,2009-04-19,02:14:16
39.865395,116.452945,0,160,39922.0932986111,2009-04-19,02:14:21
39.865391,116.452946,0,162,39922.0933564815,2009-04-19,02:14:26
39.86539,116.452942,0,163,39922.0934143519,2009-04-19,02:14:31
39.865391,116.452934,0,164,39922.0934722222,2009-04-19,02:14:36
39.865392,116.452926,0,165,39922.0935300926,2009-04-19,02:14:41
39.865392,116.452926,0,165,39922.0935648148,2009-04-19,02:14:44
39.8654,116.452925,0,166,39922.093587963,2009-04-19,02:14:46
39.865411,116.452928,0,167,39922.0936458333,2009-04-19,02:14:51
39.865424,116.452929,0,167,39922.0937037037,2009-04-19,02:14:56
39.865441,116.452953,0,168,39922.0937615741,2009-04-19,02:15:01
39.865449,116.452958,0,168,39922.0938194444,2009-04-19,02:15:06
39.865454,116.452961,0,169,39922.0938773148,2009-04-19,02:15:11
39.865452,116.452964,0,170,39922.0939351852,2009-04-19,02:15:16
39.865452,116.452964,0,170,39922.0939699074,2009-04-19,02:15:19
39.865446,116.452963,0,170,39922.0939930556,2009-04-19,02:15:21
39.865412,116.452936,0,174,39922.0940509259,2009-04-19,02:15:26
39.865354,116.452892,0,170,39922.0941087963,2009-04-19,02:15:31
39.865292,116.452792,0,167,39922.0941666667,2009-04-19,02:15:36
39.865226,116.452683,0,165,39922.094224537,2009-04-19,02:15:41
39.865159,116.452585,0,166,39922.0942824074,2009-04-19,02:15:46
39.865163,116.452578,0,165,39922.0943402778,2009-04-19,02:15:51
39.86517,116.452576,0,165,39922.0943981481,2009-04-19,02:15:56
39.865175,116.452575,0,165,39922.0944560185,2009-04-19,02:16:01
39.86517,116.452576,0,165,39922.0945138889,2009-04-19,02:16:06
39.865172,116.452575,0,165,39922.0945717593,2009-04-19,02:16:11
39.865168,116.452575,0,165,39922.0946296296,2009-04-19,02:16:16
39.865163,116.452575,0,165,39922.0946875,2009-04-19,02:16:21
39.865163,116.452575,0,165,39922.0947222222,2009-04-19,02:16:24
39.865161,116.452575,0,164,39922.0947453704,2009-04-19,02:16:26
39.865126,116.452556,0,164,39922.0948032407,2009-04-19,02:16:31
39.865036,116.452504,0,169,39922.0948611111,2009-04-19,02:16:36
39.865021,116.452477,0,166,39922.0949189815,2009-04-19,02:16:41
39.865027,116.452425,0,164,39922.0949768518,2009-04-19,02:16:46
39.865007,116.452445,0,164,39922.0950347222,2009-04-19,02:16:51
39.864932,116.452412,0,162,39922.0950925926,2009-04-19,02:16:56
39.864886,116.452398,0,161,39922.095150463,2009-04-19,02:17:01
39.864846,116.452425,0,160,39922.0952083333,2009-04-19,02:17:06
39.864752,116.452516,0,160,39922.0952662037,2009-04-19,02:17:11
39.864499,116.452905,0,170,39922.0953240741,2009-04-19,02:17:16
39.864425,116.453024,0,164,39922.0953819444,2009-04-19,02:17:21
39.864366,116.453113,0,158,39922.0954398148,2009-04-19,02:17:26
39.864248,116.453345,0,151,39922.0954976852,2009-04-19,02:17:31
39.864088,116.453505,0,143,39922.0955555556,2009-04-19,02:17:36
39.864029,116.453623,0,141,39922.0956134259,2009-04-19,02:17:41
39.864029,116.453623,0,141,39922.0956481481,2009-04-19,02:17:44
39.864027,116.453619,0,138,39922.0956712963,2009-04-19,02:17:46
39.864011,116.4537,0,135,39922.0957291667,2009-04-19,02:17:51
39.863978,116.453758,0,135,39922.095787037,2009-04-19,02:17:56
39.863965,116.453798,0,135,39922.0958449074,2009-04-19,02:18:01
39.863956,116.453836,0,135,39922.0959027778,2009-04-19,02:18:06
39.863909,116.453946,0,135,39922.0959606481,2009-04-19,02:18:11
39.863832,116.453991,0,135,39922.0960185185,2009-04-19,02:18:16
39.863776,116.454057,0,136,39922.0960763889,2009-04-19,02:18:21
39.863723,116.45411,0,136,39922.0961342593,2009-04-19,02:18:26
39.863679,116.454168,0,132,39922.0961921296,2009-04-19,02:18:31
39.863636,116.454206,0,134,39922.09625,2009-04-19,02:18:36
39.863574,116.454305,0,136,39922.0963078704,2009-04-19,02:18:41
39.863541,116.454401,0,131,39922.0963657407,2009-04-19,02:18:46
39.863459,116.454506,0,126,39922.0964236111,2009-04-19,02:18:51
39.863405,116.454608,0,121,39922.0964814815,2009-04-19,02:18:56
39.863344,116.454686,0,120,39922.0965393518,2009-04-19,02:19:01
39.863314,116.454742,0,118,39922.0965972222,2009-04-19,02:19:06
39.863262,116.454809,0,121,39922.0966550926,2009-04-19,02:19:11
39.863224,116.45487,0,121,39922.096712963,2009-04-19,02:19:16
39.863179,116.454967,0,124,39922.0967708333,2009-04-19,02:19:21
39.863168,116.455058,0,130,39922.0968287037,2009-04-19,02:19:26
39.863147,116.455126,0,137,39922.0968865741,2009-04-19,02:19:31
39.863102,116.455159,0,140,39922.0969444444,2009-04-19,02:19:36
39.863046,116.455263,0,146,39922.0970023148,2009-04-19,02:19:41
39.863013,116.455384,0,144,39922.0970601852,2009-04-19,02:19:46
39.862971,116.45547,0,143,39922.0971180556,2009-04-19,02:19:51
39.862924,116.455546,0,145,39922.0971759259,2009-04-19,02:19:56
39.862877,116.455627,0,145,39922.0972337963,2009-04-19,02:20:01
39.862849,116.455679,0,143,39922.0972916667,2009-04-19,02:20:06
39.862805,116.455729,0,142,39922.097349537,2009-04-19,02:20:11
39.86277,116.455804,0,144,39922.0974074074,2009-04-19,02:20:16
39.862759,116.455829,0,144,39922.0974652778,2009-04-19,02:20:21
39.862759,116.455829,0,144,39922.0975,2009-04-19,02:20:24
39.862756,116.455837,0,144,39922.0975231482,2009-04-19,02:20:26
39.862777,116.455879,0,142,39922.0975810185,2009-04-19,02:20:31
39.862761,116.455993,0,140,39922.0976388889,2009-04-19,02:20:36
39.862754,116.456073,0,139,39922.0976967593,2009-04-19,02:20:41
39.86279,116.456146,0,133,39922.0977546296,2009-04-19,02:20:46
39.862793,116.456161,0,132,39922.0978125,2009-04-19,02:20:51
39.862797,116.456154,0,131,39922.0978703704,2009-04-19,02:20:56
39.862797,116.456154,0,131,39922.0979050926,2009-04-19,02:20:59
39.862803,116.456148,0,131,39922.0979282407,2009-04-19,02:21:01
39.862807,116.456138,0,130,39922.0979861111,2009-04-19,02:21:06
39.862807,116.456138,0,130,39922.0980208333,2009-04-19,02:21:09
39.862809,116.456134,0,130,39922.0980439815,2009-04-19,02:21:11
39.862812,116.456124,0,130,39922.0981018519,2009-04-19,02:21:16
39.862817,116.456111,0,130,39922.0981597222,2009-04-19,02:21:21
39.862821,116.456102,0,130,39922.0982175926,2009-04-19,02:21:26
39.862825,116.456116,0,130,39922.098275463,2009-04-19,02:21:31
39.862826,116.456146,0,130,39922.0983333333,2009-04-19,02:21:36
39.862847,116.456231,0,130,39922.0983912037,2009-04-19,02:21:41
39.862736,116.456165,0,134,39922.0984490741,2009-04-19,02:21:46
39.862594,116.456084,0,139,39922.0985069444,2009-04-19,02:21:51
39.862522,116.456086,0,142,39922.0985648148,2009-04-19,02:21:56
39.862478,116.456104,0,143,39922.0986226852,2009-04-19,02:22:01
39.862481,116.456101,0,144,39922.0986805556,2009-04-19,02:22:06
39.862485,116.456093,0,144,39922.0987384259,2009-04-19,02:22:11
39.862485,116.456093,0,144,39922.0987731481,2009-04-19,02:22:14
39.862487,116.456092,0,144,39922.0987962963,2009-04-19,02:22:16
39.862522,116.456156,0,145,39922.0988541667,2009-04-19,02:22:21
39.862623,116.456284,0,145,39922.098912037,2009-04-19,02:22:26
39.862679,116.456349,0,146,39922.0989699074,2009-04-19,02:22:31
39.862679,116.456349,0,146,39922.0990046296,2009-04-19,02:22:34
39.862681,116.456346,0,146,39922.0990277778,2009-04-19,02:22:36
39.862727,116.456378,0,146,39922.0990856481,2009-04-19,02:22:41
39.862779,116.456453,0,147,39922.0991435185,2009-04-19,02:22:46
39.86286,116.456548,0,148,39922.0992013889,2009-04-19,02:22:51
39.862917,116.456612,0,148,39922.0992592593,2009-04-19,02:22:56
39.86296,116.456656,0,149,39922.0993171296,2009-04-19,02:23:01
39.863014,116.456706,0,149,39922.099375,2009-04-19,02:23:06
39.863051,116.45673,0,149,39922.0994328704,2009-04-19,02:23:11
39.863057,116.45674,0,149,39922.0994907407,2009-04-19,02:23:16
39.86303,116.456791,0,149,39922.0995486111,2009-04-19,02:23:21
39.863015,116.456825,0,149,39922.0996064815,2009-04-19,02:23:26
39.863043,116.456844,0,149,39922.0996643519,2009-04-19,02:23:31
39.863143,116.456887,0,148,39922.0997222222,2009-04-19,02:23:36
39.863189,116.456927,0,147,39922.0997800926,2009-04-19,02:23:41
39.863434,116.456995,0,142,39922.1022106481,2009-04-19,02:27:11
39.863464,116.457012,0,142,39922.1022685185,2009-04-19,02:27:16
39.863483,116.457013,0,142,39922.1023263889,2009-04-19,02:27:21
39.863483,116.457013,0,142,39922.1023611111,2009-04-19,02:27:24
39.863484,116.457017,0,142,39922.1023842593,2009-04-19,02:27:26
39.863452,116.457033,0,142,39922.1024421296,2009-04-19,02:27:31
39.863472,116.457045,0,142,39922.1025,2009-04-19,02:27:36
39.863463,116.457043,0,142,39922.1025578704,2009-04-19,02:27:41
39.863454,116.457071,0,142,39922.1026157407,2009-04-19,02:27:46
39.863435,116.457089,0,142,39922.1026736111,2009-04-19,02:27:51
39.863407,116.457068,0,142,39922.1027314815,2009-04-19,02:27:56
39.863385,116.457057,0,142,39922.1027893518,2009-04-19,02:28:01
39.863374,116.457032,0,142,39922.1028472222,2009-04-19,02:28:06
39.863351,116.457006,0,141,39922.1029050926,2009-04-19,02:28:11
39.863331,116.456975,0,141,39922.102962963,2009-04-19,02:28:16
39.863308,116.456959,0,141,39922.1030208333,2009-04-19,02:28:21
39.863293,116.456936,0,141,39922.1030787037,2009-04-19,02:28:26
39.863267,116.456931,0,141,39922.1031365741,2009-04-19,02:28:31
39.863251,116.456945,0,141,39922.1031944444,2009-04-19,02:28:36
39.863283,116.456983,0,141,39922.1032523148,2009-04-19,02:28:41
39.86328,116.457021,0,141,39922.1033101852,2009-04-19,02:28:46
39.863263,116.457048,0,141,39922.1033680556,2009-04-19,02:28:51
39.863273,116.457061,0,141,39922.1034259259,2009-04-19,02:28:56
39.863297,116.457059,0,141,39922.1034837963,2009-04-19,02:29:01
39.863315,116.457041,0,141,39922.1035416667,2009-04-19,02:29:06
39.863328,116.457055,0,141,39922.103599537,2009-04-19,02:29:11
39.863333,116.45706,0,141,39922.1036574074,2009-04-19,02:29:16
39.863332,116.457061,0,141,39922.1037152778,2009-04-19,02:29:21
39.863332,116.457057,0,141,39922.1037731481,2009-04-19,02:29:26
39.863332,116.457057,0,141,39922.1038078704,2009-04-19,02:29:29
39.863332,116.457054,0,141,39922.1038310185,2009-04-19,02:29:31
39.863314,116.457013,0,141,39922.1038888889,2009-04-19,02:29:36
39.863323,116.457,0,140,39922.1039467593,2009-04-19,02:29:41
39.863331,116.457015,0,140,39922.1040046296,2009-04-19,02:29:46
39.863345,116.457034,0,140,39922.1040625,2009-04-19,02:29:51
39.863351,116.457073,0,140,39922.1041203704,2009-04-19,02:29:56
39.863369,116.457133,0,140,39922.1041782407,2009-04-19,02:30:01
39.863379,116.457128,0,140,39922.1042361111,2009-04-19,02:30:06
39.863373,116.457139,0,140,39922.1042939815,2009-04-19,02:30:11
39.863366,116.457149,0,140,39922.1043518518,2009-04-19,02:30:16
39.8634,116.457207,0,140,39922.1044097222,2009-04-19,02:30:21
39.863456,116.457305,0,140,39922.1044675926,2009-04-19,02:30:26
39.863475,116.457328,0,140,39922.104525463,2009-04-19,02:30:31
39.86343,116.457286,0,140,39922.1045833333,2009-04-19,02:30:36
39.863327,116.457236,0,139,39922.1046412037,2009-04-19,02:30:41
39.863305,116.457246,0,139,39922.1046990741,2009-04-19,02:30:46
39.863294,116.457261,0,139,39922.1047569444,2009-04-19,02:30:51
39.863311,116.457242,0,139,39922.1048148148,2009-04-19,02:30:56
39.863311,116.457242,0,139,39922.104849537,2009-04-19,02:30:59
39.863312,116.457238,0,139,39922.1048726852,2009-04-19,02:31:01
39.863321,116.457229,0,139,39922.1049305556,2009-04-19,02:31:06
39.863326,116.457187,0,139,39922.1049884259,2009-04-19,02:31:11
39.863344,116.45714,0,140,39922.1050462963,2009-04-19,02:31:16
39.863371,116.457101,0,140,39922.1051041667,2009-04-19,02:31:21
39.863403,116.457098,0,139,39922.105162037,2009-04-19,02:31:26
39.86343,116.457104,0,139,39922.1052199074,2009-04-19,02:31:31
39.863455,116.457108,0,138,39922.1052777778,2009-04-19,02:31:36
39.863466,116.457124,0,138,39922.1053356482,2009-04-19,02:31:41
39.863451,116.457113,0,137,39922.1053935185,2009-04-19,02:31:46
39.863452,116.457075,0,137,39922.1054513889,2009-04-19,02:31:51
39.863452,116.457058,0,137,39922.1055092593,2009-04-19,02:31:56
39.863474,116.457033,0,138,39922.1055671296,2009-04-19,02:32:01
39.863474,116.457033,0,138,39922.1056018519,2009-04-19,02:32:04
39.863476,116.457027,0,138,39922.105625,2009-04-19,02:32:06
39.863472,116.457041,0,138,39922.1056828704,2009-04-19,02:32:11
39.86345,116.457061,0,137,39922.1057407407,2009-04-19,02:32:16
39.863419,116.457056,0,136,39922.1057986111,2009-04-19,02:32:21
39.863419,116.457056,0,136,39922.1058333333,2009-04-19,02:32:24
39.863418,116.457063,0,136,39922.1058564815,2009-04-19,02:32:26
39.863402,116.457031,0,136,39922.1059143519,2009-04-19,02:32:31
39.863293,116.456963,0,135,39922.1059722222,2009-04-19,02:32:36
39.863296,116.456908,0,135,39922.1060300926,2009-04-19,02:32:41
39.863331,116.456923,0,135,39922.106087963,2009-04-19,02:32:46
39.863315,116.456901,0,135,39922.1061458333,2009-04-19,02:32:51
39.863253,116.45687,0,134,39922.1062037037,2009-04-19,02:32:56
39.863249,116.456914,0,134,39922.1062615741,2009-04-19,02:33:01
39.863244,116.457032,0,134,39922.1063194444,2009-04-19,02:33:06
39.863234,116.457132,0,133,39922.1063773148,2009-04-19,02:33:11
39.863244,116.457168,0,133,39922.1064351852,2009-04-19,02:33:16
39.86323,116.457177,0,134,39922.1064930556,2009-04-19,02:33:21
39.863244,116.457174,0,134,39922.1065509259,2009-04-19,02:33:26
39.867029,116.44922,0,705,39922.1073611111,2009-04-19,02:34:36
39.863208,116.456401,0,915,39922.1074189815,2009-04-19,02:34:41
39.863182,116.456729,0,637,39922.1074768519,2009-04-19,02:34:46
39.863153,116.456754,0,621,39922.1075347222,2009-04-19,02:34:51
39.863156,116.456728,0,395,39922.1075925926,2009-04-19,02:34:56
39.863158,116.456665,0,227,39922.107650463,2009-04-19,02:35:01
39.863147,116.456629,0,158,39922.1077083333,2009-04-19,02:35:06
39.863134,116.456561,0,128,39922.1077662037,2009-04-19,02:35:11
39.86314,116.456505,0,130,39922.1078240741,2009-04-19,02:35:16
39.863174,116.456359,0,69,39922.1078819444,2009-04-19,02:35:21
39.863173,116.456328,0,44,39922.1079398148,2009-04-19,02:35:26
39.863165,116.456337,0,45,39922.1079976852,2009-04-19,02:35:31
39.863165,116.456337,0,45,39922.1080324074,2009-04-19,02:35:34
39.863163,116.456336,0,45,39922.1080555556,2009-04-19,02:35:36
39.863063,116.45629,0,43,39922.1081134259,2009-04-19,02:35:41
39.862989,116.456142,0,36,39922.1081712963,2009-04-19,02:35:46
39.862978,116.456065,0,17,39922.1082291667,2009-04-19,02:35:51
39.863002,116.455978,0,21,39922.108287037,2009-04-19,02:35:56
39.863022,116.45589,0,17,39922.1083449074,2009-04-19,02:36:01
39.863051,116.455817,0,10,39922.1084027778,2009-04-19,02:36:06
39.863105,116.455705,0,7,39922.1084606481,2009-04-19,02:36:11
39.863154,116.455603,0,4,39922.1085185185,2009-04-19,02:36:16
39.86321,116.455477,0,1,39922.1085763889,2009-04-19,02:36:21
39.863248,116.455398,0,-4,39922.1086342593,2009-04-19,02:36:26
39.863293,116.45532,0,-8,39922.1086921296,2009-04-19,02:36:31
39.8633,116.455218,0,-18,39922.10875,2009-04-19,02:36:36
39.86334,116.455143,0,-27,39922.1088078704,2009-04-19,02:36:41
39.863399,116.455049,0,-28,39922.1088657407,2009-04-19,02:36:46
39.863442,116.454934,0,-31,39922.1089236111,2009-04-19,02:36:51
39.863494,116.454851,0,-33,39922.1089814815,2009-04-19,02:36:56
39.863532,116.45475,0,-35,39922.1090393519,2009-04-19,02:37:01
39.863625,116.454625,0,-35,39922.1090972222,2009-04-19,02:37:06
39.863683,116.454546,0,-33,39922.1091550926,2009-04-19,02:37:11
39.863688,116.454471,0,-26,39922.109212963,2009-04-19,02:37:16
39.863719,116.454452,0,-25,39922.1092708333,2009-04-19,02:37:21
39.863741,116.454382,0,-27,39922.1093287037,2009-04-19,02:37:26
39.863763,116.454298,0,-31,39922.1093865741,2009-04-19,02:37:31
39.863799,116.454248,0,-29,39922.1094444444,2009-04-19,02:37:36
39.86381,116.454237,0,-29,39922.1095023148,2009-04-19,02:37:41
39.863812,116.454234,0,-29,39922.1095601852,2009-04-19,02:37:46
39.863814,116.454233,0,-29,39922.1096180556,2009-04-19,02:37:51
39.863814,116.454233,0,-29,39922.1096527778,2009-04-19,02:37:54
39.863814,116.454233,0,-29,39922.1096759259,2009-04-19,02:37:56
39.863825,116.45423,0,-29,39922.1097337963,2009-04-19,02:38:01
39.863823,116.454193,0,-28,39922.1097916667,2009-04-19,02:38:06
39.863848,116.454181,0,-26,39922.109849537,2009-04-19,02:38:11
39.863913,116.454159,0,-26,39922.1099074074,2009-04-19,02:38:16
39.863969,116.454053,0,-24,39922.1099652778,2009-04-19,02:38:21
39.864082,116.454004,0,63,39922.115,2009-04-19,02:45:36
39.864224,116.453775,0,63,39922.1150578704,2009-04-19,02:45:41
39.864455,116.453343,0,64,39922.1151157407,2009-04-19,02:45:46
39.864582,116.453092,0,65,39922.1151736111,2009-04-19,02:45:51
39.864598,116.453046,0,64,39922.1152314815,2009-04-19,02:45:56
39.864639,116.453018,0,67,39922.1152893519,2009-04-19,02:46:01
39.864663,116.453019,0,72,39922.1153472222,2009-04-19,02:46:06
39.864798,116.453065,0,76,39922.1154050926,2009-04-19,02:46:11
39.864983,116.453259,0,79,39922.115462963,2009-04-19,02:46:16
39.865201,116.453554,0,84,39922.1155208333,2009-04-19,02:46:21
39.86544,116.453926,0,87,39922.1155787037,2009-04-19,02:46:26
39.865573,116.454109,0,89,39922.1156365741,2009-04-19,02:46:31
39.865705,116.454239,0,93,39922.1156944444,2009-04-19,02:46:36
39.86577,116.454303,0,97,39922.1157523148,2009-04-19,02:46:41
39.86576,116.454328,0,98,39922.1158101852,2009-04-19,02:46:46
39.865771,116.454306,0,98,39922.1158680556,2009-04-19,02:46:51
39.865832,116.454347,0,112,39922.1159259259,2009-04-19,02:46:56
39.865803,116.454284,0,145,39922.1159837963,2009-04-19,02:47:01
39.865834,116.454394,0,173,39922.1160416667,2009-04-19,02:47:06
39.866038,116.454515,0,188,39922.116099537,2009-04-19,02:47:11
39.866442,116.454489,0,200,39922.1161574074,2009-04-19,02:47:16
39.866693,116.454527,0,227,39922.1162152778,2009-04-19,02:47:21
39.866802,116.454545,0,247,39922.1162731481,2009-04-19,02:47:26
39.86696,116.454615,0,263,39922.1163310185,2009-04-19,02:47:31
39.867238,116.454679,0,279,39922.1163888889,2009-04-19,02:47:36
39.867454,116.454763,0,296,39922.1164467593,2009-04-19,02:47:41
39.8676,116.454826,0,319,39922.1165046296,2009-04-19,02:47:46
39.867828,116.454891,0,333,39922.1165625,2009-04-19,02:47:51
39.867844,116.454887,0,328,39922.1166203704,2009-04-19,02:47:56
39.867843,116.454892,0,331,39922.1166782407,2009-04-19,02:48:01
39.867844,116.454895,0,331,39922.1167361111,2009-04-19,02:48:06
39.867847,116.454893,0,332,39922.1167939815,2009-04-19,02:48:11
39.867847,116.454893,0,332,39922.1168287037,2009-04-19,02:48:14
39.867847,116.454893,0,332,39922.1168518519,2009-04-19,02:48:16
39.867867,116.454915,0,333,39922.1169097222,2009-04-19,02:48:21
39.86794,116.454934,0,340,39922.1169675926,2009-04-19,02:48:26
39.86796,116.454924,0,343,39922.117025463,2009-04-19,02:48:31
39.86796,116.454924,0,343,39922.1170601852,2009-04-19,02:48:34
39.867961,116.454925,0,343,39922.1170833333,2009-04-19,02:48:36
39.868022,116.454944,0,346,39922.1171412037,2009-04-19,02:48:41
39.868097,116.455007,0,349,39922.1171990741,2009-04-19,02:48:46
39.868161,116.455024,0,353,39922.1172569444,2009-04-19,02:48:51
39.868163,116.455025,0,354,39922.1173148148,2009-04-19,02:48:56
39.868163,116.455025,0,354,39922.117349537,2009-04-19,02:48:59
39.868164,116.455027,0,354,39922.1173726852,2009-04-19,02:49:01
39.868209,116.455015,0,358,39922.1174305556,2009-04-19,02:49:06
39.868414,116.455059,0,370,39922.1174884259,2009-04-19,02:49:11
39.868723,116.455097,0,371,39922.1175462963,2009-04-19,02:49:16
39.868987,116.455142,0,371,39922.1176041667,2009-04-19,02:49:21
39.869171,116.455214,0,365,39922.117662037,2009-04-19,02:49:26
39.869451,116.45563,0,387,39922.1177199074,2009-04-19,02:49:31
39.869975,116.455886,0,323,39922.1177777778,2009-04-19,02:49:36
39.870087,116.456321,0,285,39922.1178356481,2009-04-19,02:49:41
39.87018,116.456364,0,260,39922.1178935185,2009-04-19,02:49:46
39.870182,116.456373,0,260,39922.1179513889,2009-04-19,02:49:51
39.870208,116.456516,0,246,39922.1180092593,2009-04-19,02:49:56
39.870258,116.456928,0,222,39922.1180671296,2009-04-19,02:50:01
39.870295,116.457526,0,206,39922.118125,2009-04-19,02:50:06
39.87034,116.45824,0,197,39922.1181828704,2009-04-19,02:50:11
39.870356,116.459015,0,184,39922.1182407407,2009-04-19,02:50:16
39.870376,116.459799,0,185,39922.1182986111,2009-04-19,02:50:21
39.87037,116.460525,0,173,39922.1183564815,2009-04-19,02:50:26
39.870367,116.461072,0,174,39922.1184143518,2009-04-19,02:50:31
39.87037,116.46125,0,164,39922.1184722222,2009-04-19,02:50:36
39.870371,116.461239,0,151,39922.1185300926,2009-04-19,02:50:41
39.870369,116.461235,0,150,39922.118587963,2009-04-19,02:50:46
39.870369,116.461236,0,150,39922.1186458333,2009-04-19,02:50:51
39.870368,116.461232,0,149,39922.1187037037,2009-04-19,02:50:56
39.870367,116.461231,0,149,39922.1187615741,2009-04-19,02:51:01
39.870367,116.461231,0,149,39922.1188194444,2009-04-19,02:51:06
39.870366,116.461232,0,149,39922.1188773148,2009-04-19,02:51:11
39.870365,116.461232,0,149,39922.1189351852,2009-04-19,02:51:16
39.870364,116.461233,0,149,39922.1189930556,2009-04-19,02:51:21
39.870364,116.461233,0,149,39922.1190277778,2009-04-19,02:51:24
39.870363,116.461233,0,149,39922.1190509259,2009-04-19,02:51:26
39.870299,116.461237,0,139,39922.1191087963,2009-04-19,02:51:31
39.870272,116.461337,0,137,39922.1191666667,2009-04-19,02:51:36
39.87028,116.461688,0,132,39922.119224537,2009-04-19,02:51:41
39.870284,116.462221,0,129,39922.1192824074,2009-04-19,02:51:46
39.870305,116.462568,0,137,39922.1193402778,2009-04-19,02:51:51
39.870353,116.462566,0,131,39922.1193981481,2009-04-19,02:51:56
39.870381,116.462598,0,129,39922.1194560185,2009-04-19,02:52:01
39.87045,116.462909,0,129,39922.1195138889,2009-04-19,02:52:06
39.8704,116.463417,0,120,39922.1195717593,2009-04-19,02:52:11
39.870278,116.46405,0,117,39922.1196296296,2009-04-19,02:52:16
39.870281,116.464803,0,127,39922.1196875,2009-04-19,02:52:21
39.870289,116.465588,0,125,39922.1197453704,2009-04-19,02:52:26
39.870288,116.466292,0,125,39922.1198032407,2009-04-19,02:52:31
39.870278,116.466795,0,136,39922.1198611111,2009-04-19,02:52:36
39.870298,116.467007,0,138,39922.1199189815,2009-04-19,02:52:41
39.870299,116.467056,0,129,39922.1199768518,2009-04-19,02:52:46
39.870292,116.467026,0,127,39922.1200347222,2009-04-19,02:52:51
39.870292,116.467022,0,127,39922.1200925926,2009-04-19,02:52:56
39.870292,116.467022,0,127,39922.1201273148,2009-04-19,02:52:59
39.870293,116.467026,0,126,39922.120150463,2009-04-19,02:53:01
39.870278,116.467199,0,132,39922.1202083333,2009-04-19,02:53:06
39.870298,116.467577,0,136,39922.1202662037,2009-04-19,02:53:11
39.870333,116.468068,0,144,39922.1203240741,2009-04-19,02:53:16
39.870365,116.468601,0,147,39922.1203819444,2009-04-19,02:53:21
39.87027,116.469094,0,138,39922.1204398148,2009-04-19,02:53:26
39.870214,116.469626,0,126,39922.1204976852,2009-04-19,02:53:31
39.870197,116.469889,0,120,39922.1205555556,2009-04-19,02:53:36
39.870147,116.470116,0,99,39922.1206134259,2009-04-19,02:53:41
39.870113,116.47051,0,97,39922.1206712963,2009-04-19,02:53:46
39.87008,116.470813,0,93,39922.1207291667,2009-04-19,02:53:51
39.870061,116.470925,0,81,39922.120787037,2009-04-19,02:53:56
39.870066,116.470901,0,73,39922.1208449074,2009-04-19,02:54:01
39.870065,116.470894,0,72,39922.1209027778,2009-04-19,02:54:06
39.870065,116.470894,0,72,39922.1209375,2009-04-19,02:54:09
39.870065,116.470901,0,72,39922.1209606482,2009-04-19,02:54:11
39.870093,116.471072,0,72,39922.1210185185,2009-04-19,02:54:16
39.87032,116.471214,0,69,39922.1210763889,2009-04-19,02:54:21
39.870628,116.471229,0,66,39922.1211342593,2009-04-19,02:54:26
39.870745,116.471221,0,61,39922.1211921296,2009-04-19,02:54:31
39.870988,116.471228,0,52,39922.12125,2009-04-19,02:54:36
39.871408,116.471239,0,41,39922.1213078704,2009-04-19,02:54:41
39.871898,116.471178,0,36,39922.1213657407,2009-04-19,02:54:46
39.872489,116.471191,0,56,39922.1214236111,2009-04-19,02:54:51
39.872957,116.47124,0,66,39922.1214814815,2009-04-19,02:54:56
39.87307,116.471225,0,79,39922.1215393519,2009-04-19,02:55:01
39.873049,116.471221,0,77,39922.1215972222,2009-04-19,02:55:06
39.873152,116.471235,0,80,39922.1216550926,2009-04-19,02:55:11
39.873545,116.471207,0,82,39922.121712963,2009-04-19,02:55:16
39.874115,116.471227,0,100,39922.1217708333,2009-04-19,02:55:21
39.874666,116.471257,0,100,39922.1218287037,2009-04-19,02:55:26
39.875245,116.471289,0,91,39922.1218865741,2009-04-19,02:55:31
39.875808,116.471297,0,89,39922.1219444444,2009-04-19,02:55:36
39.876227,116.471287,0,93,39922.1220023148,2009-04-19,02:55:41
39.876566,116.471275,0,92,39922.1220601852,2009-04-19,02:55:46
39.876593,116.471315,0,110,39922.1221180556,2009-04-19,02:55:51
39.876623,116.471316,0,109,39922.1221759259,2009-04-19,02:55:56
39.876871,116.471329,0,109,39922.1222337963,2009-04-19,02:56:01
39.877256,116.47128,0,98,39922.1222916667,2009-04-19,02:56:06
39.877445,116.471257,0,107,39922.122349537,2009-04-19,02:56:11
39.877501,116.471233,0,114,39922.1224074074,2009-04-19,02:56:16
39.877623,116.471163,0,120,39922.1224652778,2009-04-19,02:56:21
39.877874,116.471183,0,127,39922.1225231481,2009-04-19,02:56:26
39.87822,116.471221,0,123,39922.1225810185,2009-04-19,02:56:31
39.878707,116.471254,0,119,39922.1226388889,2009-04-19,02:56:36
39.879188,116.471277,0,107,39922.1226967593,2009-04-19,02:56:41
39.879557,116.47128,0,103,39922.1227546296,2009-04-19,02:56:46
39.879808,116.471272,0,109,39922.1228125,2009-04-19,02:56:51
39.879887,116.471268,0,124,39922.1228703704,2009-04-19,02:56:56
39.879927,116.471273,0,122,39922.1229282407,2009-04-19,02:57:01
39.880156,116.471288,0,121,39922.1229861111,2009-04-19,02:57:06
39.880213,116.471285,0,133,39922.1230439815,2009-04-19,02:57:11
39.880289,116.471272,0,133,39922.1231018519,2009-04-19,02:57:16
39.880517,116.47128,0,126,39922.1231597222,2009-04-19,02:57:21
39.880643,116.471294,0,122,39922.1232175926,2009-04-19,02:57:26
39.880652,116.471304,0,107,39922.123275463,2009-04-19,02:57:31
39.880652,116.471304,0,104,39922.1233333333,2009-04-19,02:57:36
39.880653,116.471304,0,102,39922.1233912037,2009-04-19,02:57:41
39.880653,116.471304,0,102,39922.1234259259,2009-04-19,02:57:44
39.88066,116.471304,0,99,39922.1234490741,2009-04-19,02:57:46
39.880671,116.471304,0,97,39922.1235069444,2009-04-19,02:57:51
39.880671,116.471304,0,97,39922.1235416667,2009-04-19,02:57:54
39.880677,116.471304,0,95,39922.1235648148,2009-04-19,02:57:56
39.880814,116.471296,0,93,39922.1236226852,2009-04-19,02:58:01
39.880998,116.471238,0,72,39922.1236805556,2009-04-19,02:58:06
39.881352,116.471189,0,57,39922.1237384259,2009-04-19,02:58:11
39.881682,116.471194,0,59,39922.1237962963,2009-04-19,02:58:16
39.88195,116.471161,0,54,39922.1238541667,2009-04-19,02:58:21
39.882179,116.471148,0,50,39922.123912037,2009-04-19,02:58:26
39.882527,116.471133,0,37,39922.1239699074,2009-04-19,02:58:31
39.882874,116.471152,0,39,39922.1240277778,2009-04-19,02:58:36
39.883189,116.471168,0,49,39922.1240856481,2009-04-19,02:58:41
39.883357,116.471157,0,47,39922.1241435185,2009-04-19,02:58:46
39.883379,116.471093,0,30,39922.1242013889,2009-04-19,02:58:51
39.883379,116.471093,0,30,39922.1242361111,2009-04-19,02:58:54
39.883383,116.471092,0,31,39922.1242592593,2009-04-19,02:58:56
39.883437,116.471074,0,34,39922.1243171296,2009-04-19,02:59:01
39.883567,116.471077,0,44,39922.124375,2009-04-19,02:59:06
39.883588,116.471075,0,60,39922.1244328704,2009-04-19,02:59:11
39.88363,116.471076,0,62,39922.1244907407,2009-04-19,02:59:16
39.883804,116.471038,0,63,39922.1245486111,2009-04-19,02:59:21
39.883854,116.471005,0,64,39922.1246064815,2009-04-19,02:59:26
39.883866,116.470999,0,72,39922.1246643519,2009-04-19,02:59:31
39.883866,116.470999,0,72,39922.1246990741,2009-04-19,02:59:34
39.883868,116.470999,0,71,39922.1247222222,2009-04-19,02:59:36
39.883915,116.470991,0,74,39922.1247800926,2009-04-19,02:59:41
39.884176,116.471036,0,77,39922.124837963,2009-04-19,02:59:46
39.884583,116.47113,0,73,39922.1248958333,2009-04-19,02:59:51
39.885039,116.471121,0,64,39922.1249537037,2009-04-19,02:59:56
39.88556,116.471141,0,66,39922.1250115741,2009-04-19,03:00:01
39.886217,116.471087,0,76,39922.1250694444,2009-04-19,03:00:06
39.886721,116.471093,0,79,39922.1251273148,2009-04-19,03:00:11
39.886975,116.471098,0,82,39922.1251851852,2009-04-19,03:00:16
39.887009,116.471093,0,94,39922.1252430556,2009-04-19,03:00:21
39.886999,116.471092,0,111,39922.1253009259,2009-04-19,03:00:26
39.886954,116.47103,0,124,39922.1253587963,2009-04-19,03:00:31
39.88695,116.471058,0,145,39922.1254166667,2009-04-19,03:00:36
39.886922,116.471051,0,149,39922.125474537,2009-04-19,03:00:41
39.886932,116.471056,0,151,39922.1255324074,2009-04-19,03:00:46
39.887073,116.471051,0,158,39922.1255902778,2009-04-19,03:00:51
39.887526,116.471078,0,162,39922.1256481481,2009-04-19,03:00:56
39.887934,116.471117,0,165,39922.1257060185,2009-04-19,03:01:01
39.888534,116.471067,0,154,39922.1257638889,2009-04-19,03:01:06
39.889143,116.471067,0,153,39922.1258217593,2009-04-19,03:01:11
39.889542,116.47106,0,144,39922.1258796296,2009-04-19,03:01:16
39.889699,116.471078,0,164,39922.1259375,2009-04-19,03:01:21
39.889737,116.471114,0,163,39922.1259953704,2009-04-19,03:01:26
39.889881,116.471226,0,159,39922.1260532407,2009-04-19,03:01:31
39.890166,116.471243,0,167,39922.1261111111,2009-04-19,03:01:36
39.890656,116.471255,0,167,39922.1261689815,2009-04-19,03:01:41
39.891245,116.47132,0,172,39922.1262268518,2009-04-19,03:01:46
39.891823,116.47138,0,142,39922.1262847222,2009-04-19,03:01:51
39.892415,116.47137,0,134,39922.1263425926,2009-04-19,03:01:56
39.892917,116.471368,0,130,39922.126400463,2009-04-19,03:02:01
39.893387,116.471371,0,116,39922.1264583333,2009-04-19,03:02:06
39.89392,116.471346,0,144,39922.1265162037,2009-04-19,03:02:11
39.894246,116.471322,0,142,39922.1265740741,2009-04-19,03:02:16
39.894331,116.471323,0,157,39922.1266319444,2009-04-19,03:02:21
39.894393,116.471309,0,164,39922.1266898148,2009-04-19,03:02:26
39.894441,116.471363,0,175,39922.1267476852,2009-04-19,03:02:31
39.894472,116.471375,0,181,39922.1268055556,2009-04-19,03:02:36
39.894438,116.471402,0,192,39922.1268634259,2009-04-19,03:02:41
39.89445,116.471461,0,200,39922.1269212963,2009-04-19,03:02:46
39.894505,116.47148,0,212,39922.1269791667,2009-04-19,03:02:51
39.894465,116.471426,0,246,39922.127037037,2009-04-19,03:02:56
39.894465,116.471426,0,246,39922.1270717593,2009-04-19,03:02:59
39.894465,116.471426,0,247,39922.1270949074,2009-04-19,03:03:01
39.894477,116.471424,0,248,39922.1271527778,2009-04-19,03:03:06
39.894495,116.471433,0,251,39922.1272106481,2009-04-19,03:03:11
39.894682,116.471569,0,267,39922.1272685185,2009-04-19,03:03:16
39.894963,116.471688,0,271,39922.1273263889,2009-04-19,03:03:21
39.895468,116.471681,0,268,39922.1273842593,2009-04-19,03:03:26
39.896066,116.471676,0,262,39922.1274421296,2009-04-19,03:03:31
39.896701,116.471672,0,253,39922.1275,2009-04-19,03:03:36
39.897415,116.471741,0,238,39922.1275578704,2009-04-19,03:03:41
39.897874,116.471798,0,225,39922.1276157407,2009-04-19,03:03:46
39.898139,116.471807,0,212,39922.1276736111,2009-04-19,03:03:51
39.898276,116.471803,0,197,39922.1277314815,2009-04-19,03:03:56
39.898299,116.471775,0,186,39922.1277893518,2009-04-19,03:04:01
39.898288,116.471786,0,211,39922.1278472222,2009-04-19,03:04:06
39.898282,116.471771,0,211,39922.1279050926,2009-04-19,03:04:11
39.898296,116.471778,0,209,39922.127962963,2009-04-19,03:04:16
39.898321,116.471769,0,211,39922.1280208333,2009-04-19,03:04:21
39.898328,116.471728,0,210,39922.1280787037,2009-04-19,03:04:26
39.89834,116.471696,0,205,39922.1281365741,2009-04-19,03:04:31
39.898342,116.471678,0,202,39922.1281944444,2009-04-19,03:04:36
39.89836,116.471695,0,199,39922.1282523148,2009-04-19,03:04:41
39.898342,116.471673,0,195,39922.1283101852,2009-04-19,03:04:46
39.898456,116.471648,0,191,39922.1283680556,2009-04-19,03:04:51
39.898642,116.471718,0,190,39922.1284259259,2009-04-19,03:04:56
39.898928,116.471739,0,184,39922.1284837963,2009-04-19,03:05:01
39.899437,116.471706,0,147,39922.1285416667,2009-04-19,03:05:06
39.899852,116.471754,0,136,39922.128599537,2009-04-19,03:05:11
39.900341,116.471772,0,126,39922.1286574074,2009-04-19,03:05:16
39.900829,116.471779,0,119,39922.1287152778,2009-04-19,03:05:21
39.901288,116.47171,0,138,39922.1287731482,2009-04-19,03:05:26
39.901668,116.471641,0,162,39922.1288310185,2009-04-19,03:05:31
39.902091,116.471665,0,177,39922.1288888889,2009-04-19,03:05:36
39.902588,116.471713,0,107,39922.1289467593,2009-04-19,03:05:41
39.902886,116.471741,0,95,39922.1290046296,2009-04-19,03:05:46
39.903129,116.47181,0,75,39922.1290625,2009-04-19,03:05:51
39.903232,116.471824,0,63,39922.1291203704,2009-04-19,03:05:56
39.903232,116.471824,0,63,39922.1291550926,2009-04-19,03:05:59
39.903226,116.471821,0,58,39922.1291782407,2009-04-19,03:06:01
39.903196,116.471825,0,57,39922.1292361111,2009-04-19,03:06:06
39.90325,116.471827,0,50,39922.1292939815,2009-04-19,03:06:11
39.903345,116.471824,0,36,39922.1293518519,2009-04-19,03:06:16
39.903488,116.471796,0,41,39922.1294097222,2009-04-19,03:06:21
39.903692,116.47179,0,54,39922.1294675926,2009-04-19,03:06:26
39.903989,116.471823,0,54,39922.129525463,2009-04-19,03:06:31
39.904208,116.471752,0,58,39922.1295833333,2009-04-19,03:06:36
39.904324,116.47173,0,64,39922.1296412037,2009-04-19,03:06:41
39.904349,116.471757,0,67,39922.1296990741,2009-04-19,03:06:46
39.904349,116.471757,0,67,39922.1297337963,2009-04-19,03:06:49
39.904352,116.471751,0,70,39922.1297569444,2009-04-19,03:06:51
39.904349,116.47172,0,69,39922.1298148148,2009-04-19,03:06:56
39.904321,116.471726,0,63,39922.1298726852,2009-04-19,03:07:01
39.904351,116.471744,0,62,39922.1299305556,2009-04-19,03:07:06
39.904493,116.471798,0,59,39922.1299884259,2009-04-19,03:07:11
39.904567,116.471818,0,58,39922.1300462963,2009-04-19,03:07:16
39.904616,116.47181,0,54,39922.1301041667,2009-04-19,03:07:21
39.904725,116.471919,0,56,39922.130162037,2009-04-19,03:07:26
39.904755,116.471837,0,61,39922.1302199074,2009-04-19,03:07:31
39.904793,116.471862,0,62,39922.1302777778,2009-04-19,03:07:36
39.904827,116.471887,0,63,39922.1303356481,2009-04-19,03:07:41
39.904921,116.47193,0,58,39922.1303935185,2009-04-19,03:07:46
39.904994,116.471991,0,54,39922.1304513889,2009-04-19,03:07:51
39.905067,116.472031,0,47,39922.1305092593,2009-04-19,03:07:56
39.90509,116.472071,0,38,39922.1305671296,2009-04-19,03:08:01
39.905122,116.472129,0,39,39922.130625,2009-04-19,03:08:06
39.905157,116.472173,0,38,39922.1306828704,2009-04-19,03:08:11
39.905225,116.472168,0,38,39922.1307407407,2009-04-19,03:08:16
39.90525,116.472202,0,37,39922.1307986111,2009-04-19,03:08:21
39.905411,116.472158,0,36,39922.1308564815,2009-04-19,03:08:26
39.905596,116.472122,0,38,39922.1309143519,2009-04-19,03:08:31
39.905804,116.472064,0,35,39922.1309722222,2009-04-19,03:08:36
39.905912,116.472062,0,37,39922.1310300926,2009-04-19,03:08:41
39.905999,116.472057,0,34,39922.131087963,2009-04-19,03:08:46
39.906089,116.472048,0,35,39922.1311458333,2009-04-19,03:08:51
39.90616,116.472042,0,35,39922.1312037037,2009-04-19,03:08:56
39.906222,116.472016,0,33,39922.1312615741,2009-04-19,03:09:01
39.906266,116.471977,0,34,39922.1313194444,2009-04-19,03:09:06
39.906343,116.471946,0,35,39922.1313773148,2009-04-19,03:09:11
39.906402,116.471972,0,37,39922.1314351852,2009-04-19,03:09:16
39.906438,116.47203,0,43,39922.1314930556,2009-04-19,03:09:21
39.906502,116.47206,0,45,39922.1315509259,2009-04-19,03:09:26
39.906541,116.472103,0,49,39922.1316087963,2009-04-19,03:09:31
39.906546,116.472186,0,51,39922.1316666667,2009-04-19,03:09:36
39.906547,116.472233,0,55,39922.131724537,2009-04-19,03:09:41
39.906565,116.472276,0,59,39922.1317824074,2009-04-19,03:09:46
39.906546,116.472365,0,69,39922.1318402778,2009-04-19,03:09:51
39.906551,116.47246,0,70,39922.1318981481,2009-04-19,03:09:56
39.906542,116.4726,0,77,39922.1319560185,2009-04-19,03:10:01
39.906553,116.472718,0,83,39922.1320138889,2009-04-19,03:10:06
39.906536,116.4728,0,92,39922.1320717593,2009-04-19,03:10:11
39.906513,116.472953,0,99,39922.1321296296,2009-04-19,03:10:16
39.906601,116.473029,0,111,39922.1321875,2009-04-19,03:10:21
39.906596,116.473179,0,125,39922.1322453704,2009-04-19,03:10:26
39.906651,116.473293,0,134,39922.1323032407,2009-04-19,03:10:31
39.906662,116.473367,0,136,39922.1323611111,2009-04-19,03:10:36
39.906641,116.473475,0,136,39922.1324189815,2009-04-19,03:10:41
39.906546,116.47358,0,141,39922.1324768519,2009-04-19,03:10:46
39.906537,116.473642,0,140,39922.1325347222,2009-04-19,03:10:51
39.906616,116.473777,0,131,39922.1325925926,2009-04-19,03:10:56
39.906618,116.473893,0,128,39922.132650463,2009-04-19,03:11:01
39.906617,116.473998,0,126,39922.1327083333,2009-04-19,03:11:06
39.906591,116.474102,0,125,39922.1327662037,2009-04-19,03:11:11
39.90658,116.474183,0,113,39922.1328240741,2009-04-19,03:11:16
39.906566,116.47433,0,103,39922.1328819444,2009-04-19,03:11:21
39.906576,116.474446,0,97,39922.1329398148,2009-04-19,03:11:26
39.906568,116.474529,0,95,39922.1329976852,2009-04-19,03:11:31
39.906578,116.474625,0,94,39922.1330555556,2009-04-19,03:11:36
39.906552,116.474705,0,98,39922.1331134259,2009-04-19,03:11:41
39.906571,116.474765,0,95,39922.1331712963,2009-04-19,03:11:46
39.906602,116.474782,0,94,39922.1332291667,2009-04-19,03:11:51
39.906606,116.47484,0,96,39922.133287037,2009-04-19,03:11:56
39.906717,116.474979,0,87,39922.1401157407,2009-04-19,03:21:46
39.906746,116.475208,0,84,39922.1401736111,2009-04-19,03:21:51
39.90675,116.475481,0,87,39922.1402314815,2009-04-19,03:21:56
39.90681,116.475913,0,78,39922.1402893519,2009-04-19,03:22:01
39.906852,116.476514,0,72,39922.1403472222,2009-04-19,03:22:06
39.906865,116.477342,0,67,39922.1404050926,2009-04-19,03:22:11
39.906846,116.478173,0,64,39922.140462963,2009-04-19,03:22:16
39.906842,116.479073,0,63,39922.1405208333,2009-04-19,03:22:21
39.906831,116.480001,0,64,39922.1405787037,2009-04-19,03:22:26
39.906824,116.480946,0,67,39922.1406365741,2009-04-19,03:22:31
39.906801,116.48197,0,69,39922.1406944444,2009-04-19,03:22:36
39.906784,116.483031,0,67,39922.1407523148,2009-04-19,03:22:41
39.906775,116.484131,0,71,39922.1408101852,2009-04-19,03:22:46
39.906766,116.485246,0,68,39922.1408680556,2009-04-19,03:22:51
39.906763,116.486356,0,71,39922.1409259259,2009-04-19,03:22:56
39.906752,116.487464,0,79,39922.1409837963,2009-04-19,03:23:01
39.906746,116.488558,0,83,39922.1410416667,2009-04-19,03:23:06
39.906753,116.489619,0,88,39922.141099537,2009-04-19,03:23:11
39.906773,116.490669,0,101,39922.1411574074,2009-04-19,03:23:16
39.906775,116.491683,0,105,39922.1412152778,2009-04-19,03:23:21
39.90675,116.492723,0,103,39922.1412731481,2009-04-19,03:23:26
39.906729,116.493782,0,106,39922.1413310185,2009-04-19,03:23:31
39.906724,116.494831,0,107,39922.1413888889,2009-04-19,03:23:36
39.9067,116.49588,0,101,39922.1414467593,2009-04-19,03:23:41
39.906714,116.496884,0,108,39922.1415046296,2009-04-19,03:23:46
39.906686,116.497881,0,101,39922.1415625,2009-04-19,03:23:51
39.906675,116.498853,0,95,39922.1416203704,2009-04-19,03:23:56
39.90667,116.499878,0,89,39922.1416782407,2009-04-19,03:24:01
39.906669,116.500934,0,86,39922.1417361111,2009-04-19,03:24:06
39.906634,116.502049,0,81,39922.1417939815,2009-04-19,03:24:11
39.906623,116.503148,0,88,39922.1418518518,2009-04-19,03:24:16
39.906609,116.504212,0,88,39922.1419097222,2009-04-19,03:24:21
39.906584,116.505251,0,86,39922.1419675926,2009-04-19,03:24:26
39.906595,116.506252,0,89,39922.142025463,2009-04-19,03:24:31
39.90659,116.507205,0,90,39922.1420833333,2009-04-19,03:24:36
39.906568,116.508185,0,88,39922.1421412037,2009-04-19,03:24:41
39.906568,116.509164,0,82,39922.1421990741,2009-04-19,03:24:46
39.906578,116.510145,0,79,39922.1422569444,2009-04-19,03:24:51
39.906581,116.511134,0,75,39922.1423148148,2009-04-19,03:24:56
39.906576,116.512175,0,70,39922.1423726852,2009-04-19,03:25:01
39.906588,116.513233,0,71,39922.1424305556,2009-04-19,03:25:06
39.906682,116.514277,0,58,39922.1424884259,2009-04-19,03:25:11
39.906851,116.515291,0,57,39922.1425462963,2009-04-19,03:25:16
39.907068,116.516325,0,58,39922.1426041667,2009-04-19,03:25:21
39.90728,116.517376,0,64,39922.142662037,2009-04-19,03:25:26
39.907513,116.518428,0,60,39922.1427199074,2009-04-19,03:25:31
39.907726,116.519505,0,52,39922.1427777778,2009-04-19,03:25:36
39.907903,116.520595,0,50,39922.1428356481,2009-04-19,03:25:41
39.908043,116.5217,0,61,39922.1428935185,2009-04-19,03:25:46
39.908119,116.522811,0,77,39922.1429513889,2009-04-19,03:25:51
39.908142,116.523899,0,84,39922.1430092593,2009-04-19,03:25:56
39.908142,116.524986,0,87,39922.1430671296,2009-04-19,03:26:01
39.908123,116.526043,0,98,39922.143125,2009-04-19,03:26:06
39.908098,116.52704,0,96,39922.1431828704,2009-04-19,03:26:11
39.90812,116.527997,0,92,39922.1432407407,2009-04-19,03:26:16
39.908109,116.528954,0,85,39922.1432986111,2009-04-19,03:26:21
39.908092,116.529903,0,74,39922.1433564815,2009-04-19,03:26:26
39.908077,116.530806,0,70,39922.1434143518,2009-04-19,03:26:31
39.90808,116.531666,0,74,39922.1434722222,2009-04-19,03:26:36
39.908078,116.532578,0,75,39922.1435300926,2009-04-19,03:26:41
39.908062,116.533567,0,67,39922.143587963,2009-04-19,03:26:46
39.908006,116.534653,0,63,39922.1436458333,2009-04-19,03:26:51
39.907991,116.535787,0,61,39922.1437037037,2009-04-19,03:26:56
39.907979,116.536918,0,65,39922.1437615741,2009-04-19,03:27:01
39.907968,116.538037,0,63,39922.1438194444,2009-04-19,03:27:06
39.907958,116.539153,0,61,39922.1438773148,2009-04-19,03:27:11
39.907932,116.540242,0,60,39922.1439351852,2009-04-19,03:27:16
39.907937,116.541289,0,65,39922.1439930556,2009-04-19,03:27:21
39.907932,116.542317,0,64,39922.1440509259,2009-04-19,03:27:26
39.907937,116.54333,0,59,39922.1441087963,2009-04-19,03:27:31
39.907912,116.544322,0,45,39922.1441666667,2009-04-19,03:27:36
39.907892,116.545225,0,45,39922.144224537,2009-04-19,03:27:41
39.907903,116.546163,0,62,39922.1442824074,2009-04-19,03:27:46
39.907913,116.547186,0,75,39922.1443402778,2009-04-19,03:27:51
39.907916,116.548271,0,89,39922.1443981482,2009-04-19,03:27:56
39.907934,116.549381,0,102,39922.1444560185,2009-04-19,03:28:01
39.907948,116.550482,0,113,39922.1445138889,2009-04-19,03:28:06
39.907993,116.551577,0,114,39922.1445717593,2009-04-19,03:28:11
39.908003,116.552673,0,113,39922.1446296296,2009-04-19,03:28:16
39.90801,116.553748,0,113,39922.1446875,2009-04-19,03:28:21
39.908023,116.554838,0,103,39922.1447453704,2009-04-19,03:28:26
39.908051,116.555919,0,93,39922.1448032407,2009-04-19,03:28:31
39.908063,116.556994,0,80,39922.1448611111,2009-04-19,03:28:36
39.90807,116.558045,0,72,39922.1449189815,2009-04-19,03:28:41
39.908089,116.559135,0,59,39922.1449768519,2009-04-19,03:28:46
39.908121,116.560213,0,60,39922.1450347222,2009-04-19,03:28:51
39.908128,116.561309,0,49,39922.1450925926,2009-04-19,03:28:56
39.908163,116.562369,0,49,39922.145150463,2009-04-19,03:29:01
39.908179,116.563401,0,52,39922.1452083333,2009-04-19,03:29:06
39.908222,116.564385,0,54,39922.1452662037,2009-04-19,03:29:11
39.908325,116.565403,0,60,39922.1453240741,2009-04-19,03:29:16
39.908435,116.566447,0,67,39922.1453819444,2009-04-19,03:29:21
39.908548,116.567494,0,70,39922.1454398148,2009-04-19,03:29:26
39.908679,116.568561,0,76,39922.1454976852,2009-04-19,03:29:31
39.908805,116.569611,0,81,39922.1455555556,2009-04-19,03:29:36
39.908898,116.570667,0,69,39922.1456134259,2009-04-19,03:29:41
39.909008,116.571706,0,68,39922.1456712963,2009-04-19,03:29:46
39.909066,116.57275,0,67,39922.1457291667,2009-04-19,03:29:51
39.909061,116.573807,0,62,39922.145787037,2009-04-19,03:29:56
39.909008,116.574846,0,60,39922.1458449074,2009-04-19,03:30:01
39.90892,116.575867,0,54,39922.1459027778,2009-04-19,03:30:06
39.90882,116.576816,0,46,39922.1459606481,2009-04-19,03:30:11
39.908715,116.577799,0,50,39922.1460185185,2009-04-19,03:30:16
39.908598,116.578827,0,51,39922.1460763889,2009-04-19,03:30:21
39.908479,116.579867,0,56,39922.1461342593,2009-04-19,03:30:26
39.908358,116.580937,0,48,39922.1461921296,2009-04-19,03:30:31
39.908221,116.582006,0,49,39922.14625,2009-04-19,03:30:36
39.908149,116.583057,0,52,39922.1463078704,2009-04-19,03:30:41
39.908104,116.584095,0,50,39922.1463657407,2009-04-19,03:30:46
39.908059,116.585159,0,52,39922.1464236111,2009-04-19,03:30:51
39.908028,116.586263,0,52,39922.1464814815,2009-04-19,03:30:56
39.908017,116.587323,0,51,39922.1465393519,2009-04-19,03:31:01
39.907999,116.588378,0,52,39922.1465972222,2009-04-19,03:31:06
39.908002,116.589445,0,49,39922.1466550926,2009-04-19,03:31:11
39.907984,116.59056,0,49,39922.146712963,2009-04-19,03:31:16
39.90796,116.591658,0,54,39922.1467708333,2009-04-19,03:31:21
39.907956,116.592735,0,66,39922.1468287037,2009-04-19,03:31:26
39.907912,116.59382,0,81,39922.1468865741,2009-04-19,03:31:31
39.907885,116.594905,0,86,39922.1469444444,2009-04-19,03:31:36
39.907838,116.596006,0,88,39922.1470023148,2009-04-19,03:31:41
39.907812,116.597114,0,83,39922.1470601852,2009-04-19,03:31:46
39.907774,116.598213,0,73,39922.1471180556,2009-04-19,03:31:51
39.907742,116.599296,0,70,39922.1471759259,2009-04-19,03:31:56
39.907713,116.600377,0,68,39922.1472337963,2009-04-19,03:32:01
39.90755,116.601395,0,67,39922.1472916667,2009-04-19,03:32:06
39.907231,116.602359,0,72,39922.147349537,2009-04-19,03:32:11
39.90682,116.603274,0,74,39922.1474074074,2009-04-19,03:32:16
39.906511,116.604212,0,80,39922.1474652778,2009-04-19,03:32:21
39.906335,116.605195,0,85,39922.1475231481,2009-04-19,03:32:26
39.906289,116.606239,0,90,39922.1475810185,2009-04-19,03:32:31
39.906403,116.607265,0,90,39922.1476388889,2009-04-19,03:32:36
39.906595,116.60829,0,68,39922.1476967593,2009-04-19,03:32:41
39.906758,116.60939,0,56,39922.1477546296,2009-04-19,03:32:46
39.906945,116.61049,0,47,39922.1478125,2009-04-19,03:32:51
39.907134,116.611595,0,49,39922.1478703704,2009-04-19,03:32:56
39.907318,116.612668,0,57,39922.1479282407,2009-04-19,03:33:01
39.907466,116.613741,0,74,39922.1479861111,2009-04-19,03:33:06
39.907685,116.614735,0,89,39922.1480439815,2009-04-19,03:33:11
39.908027,116.615721,0,96,39922.1481018519,2009-04-19,03:33:16
39.908506,116.616603,0,89,39922.1481597222,2009-04-19,03:33:21
39.909125,116.61732,0,69,39922.1482175926,2009-04-19,03:33:26
39.909821,116.617968,0,48,39922.148275463,2009-04-19,03:33:31
39.910595,116.618551,0,42,39922.1483333333,2009-04-19,03:33:36
39.91134,116.619154,0,49,39922.1483912037,2009-04-19,03:33:41
39.91201,116.619873,0,66,39922.1484490741,2009-04-19,03:33:46
39.912566,116.620747,0,76,39922.1485069444,2009-04-19,03:33:51
39.913028,116.621674,0,77,39922.1485648148,2009-04-19,03:33:56
39.913437,116.622562,0,72,39922.1486226852,2009-04-19,03:34:01
39.913851,116.623481,0,65,39922.1486805556,2009-04-19,03:34:06
39.91429,116.624427,0,61,39922.1487384259,2009-04-19,03:34:11
39.914713,116.625354,0,55,39922.1487962963,2009-04-19,03:34:16
39.915116,116.62627,0,48,39922.1488541667,2009-04-19,03:34:21
39.915501,116.627146,0,50,39922.148912037,2009-04-19,03:34:26
39.915846,116.628018,0,47,39922.1489699074,2009-04-19,03:34:31
39.916066,116.62874,0,45,39922.1490277778,2009-04-19,03:34:36
39.91621,116.629227,0,47,39922.1490856481,2009-04-19,03:34:41
39.916329,116.629555,0,40,39922.1491435185,2009-04-19,03:34:46
39.916412,116.629779,0,40,39922.1492013889,2009-04-19,03:34:51
39.91649,116.630027,0,52,39922.1492592593,2009-04-19,03:34:56
39.916682,116.630413,0,54,39922.1493171296,2009-04-19,03:35:01
39.916955,116.630953,0,51,39922.149375,2009-04-19,03:35:06
39.917259,116.631589,0,52,39922.1494328704,2009-04-19,03:35:11
39.917635,116.632208,0,53,39922.1494907407,2009-04-19,03:35:16
39.918064,116.632781,0,47,39922.1495486111,2009-04-19,03:35:21
39.918542,116.633282,0,44,39922.1496064815,2009-04-19,03:35:26
39.918935,116.633667,0,43,39922.1496643518,2009-04-19,03:35:31
39.919054,116.63377,0,32,39922.1497222222,2009-04-19,03:35:36
39.919014,116.6337,0,46,39922.1497800926,2009-04-19,03:35:41
39.919014,116.6337,0,46,39922.1498148148,2009-04-19,03:35:44
39.919012,116.633693,0,46,39922.149837963,2009-04-19,03:35:46
39.919135,116.633829,0,49,39922.1498958333,2009-04-19,03:35:51
39.919391,116.634027,0,53,39922.1499537037,2009-04-19,03:35:56
39.919569,116.634155,0,52,39922.1500115741,2009-04-19,03:36:01
39.919589,116.634114,0,48,39922.1500694444,2009-04-19,03:36:06
39.919589,116.634114,0,48,39922.1501041667,2009-04-19,03:36:09
39.919589,116.634112,0,47,39922.1501273148,2009-04-19,03:36:11
39.919582,116.634099,0,48,39922.1501851852,2009-04-19,03:36:16
39.919578,116.634092,0,48,39922.1502430556,2009-04-19,03:36:21
39.919578,116.634091,0,49,39922.1503009259,2009-04-19,03:36:26
39.919581,116.634096,0,49,39922.1503587963,2009-04-19,03:36:31
39.919585,116.634102,0,49,39922.1504166667,2009-04-19,03:36:36
39.919587,116.634106,0,49,39922.150474537,2009-04-19,03:36:41
39.919584,116.634102,0,50,39922.1505324074,2009-04-19,03:36:46
39.919582,116.634097,0,50,39922.1505902778,2009-04-19,03:36:51
39.919583,116.634098,0,50,39922.1506481481,2009-04-19,03:36:56
39.919583,116.634098,0,50,39922.1506828704,2009-04-19,03:36:59
39.919584,116.6341,0,50,39922.1507060185,2009-04-19,03:37:01
39.919664,116.634228,0,48,39922.1507638889,2009-04-19,03:37:06
39.919956,116.634361,0,47,39922.1508217593,2009-04-19,03:37:11
39.920301,116.634649,0,49,39922.1508796296,2009-04-19,03:37:16
39.920687,116.635161,0,50,39922.1509375,2009-04-19,03:37:21
39.92108,116.635891,0,52,39922.1509953704,2009-04-19,03:37:26
39.92137,116.636766,0,53,39922.1510532407,2009-04-19,03:37:31
39.921571,116.637735,0,55,39922.1511111111,2009-04-19,03:37:36
39.921681,116.638764,0,58,39922.1511689815,2009-04-19,03:37:41
39.921617,116.639762,0,62,39922.1512268518,2009-04-19,03:37:46
39.921516,116.640772,0,68,39922.1512847222,2009-04-19,03:37:51
39.921395,116.641666,0,78,39922.1513425926,2009-04-19,03:37:56
39.921286,116.642243,0,94,39922.151400463,2009-04-19,03:38:01
39.921209,116.642559,0,110,39922.1514583333,2009-04-19,03:38:06
39.921145,116.642847,0,125,39922.1515162037,2009-04-19,03:38:11
39.921131,116.642904,0,131,39922.1515740741,2009-04-19,03:38:16
39.921137,116.642892,0,131,39922.1516319444,2009-04-19,03:38:21
39.921139,116.642893,0,132,39922.1516898148,2009-04-19,03:38:26
39.921137,116.642895,0,133,39922.1517476852,2009-04-19,03:38:31
39.921137,116.642897,0,133,39922.1518055556,2009-04-19,03:38:36
39.921135,116.642897,0,133,39922.1518634259,2009-04-19,03:38:41
39.921134,116.642895,0,133,39922.1519212963,2009-04-19,03:38:46
39.921132,116.642892,0,133,39922.1519791667,2009-04-19,03:38:51
39.921129,116.64289,0,133,39922.152037037,2009-04-19,03:38:56
39.921128,116.642891,0,133,39922.1520949074,2009-04-19,03:39:01
39.921126,116.64289,0,133,39922.1521527778,2009-04-19,03:39:06
39.921125,116.642888,0,133,39922.1522106482,2009-04-19,03:39:11
39.921125,116.642888,0,133,39922.1522453704,2009-04-19,03:39:14
39.921126,116.642889,0,132,39922.1522685185,2009-04-19,03:39:16
39.921118,116.64296,0,134,39922.1523263889,2009-04-19,03:39:21
39.92103,116.643276,0,125,39922.1523842593,2009-04-19,03:39:26
39.920942,116.643834,0,119,39922.1524421296,2009-04-19,03:39:31
39.920859,116.644536,0,100,39922.1525,2009-04-19,03:39:36
39.92083,116.645311,0,82,39922.1525578704,2009-04-19,03:39:41
39.920882,116.645986,0,74,39922.1526157407,2009-04-19,03:39:46
39.920937,116.646696,0,65,39922.1526736111,2009-04-19,03:39:51
39.920985,116.647406,0,59,39922.1527314815,2009-04-19,03:39:56
39.921016,116.647975,0,53,39922.1527893519,2009-04-19,03:40:01
39.921009,116.648161,0,37,39922.1528472222,2009-04-19,03:40:06
39.920968,116.648165,0,33,39922.1529050926,2009-04-19,03:40:11
39.920962,116.648154,0,32,39922.152962963,2009-04-19,03:40:16
39.92095,116.648132,0,32,39922.1530208333,2009-04-19,03:40:21
39.920943,116.648118,0,32,39922.1530787037,2009-04-19,03:40:26
39.92094,116.648112,0,32,39922.1531365741,2009-04-19,03:40:31
39.92094,116.648112,0,32,39922.1531712963,2009-04-19,03:40:34
39.920944,116.648118,0,32,39922.1531944444,2009-04-19,03:40:36
39.920963,116.648137,0,32,39922.1532523148,2009-04-19,03:40:41
39.920969,116.648148,0,32,39922.1533101852,2009-04-19,03:40:46
39.920977,116.648174,0,33,39922.1533680556,2009-04-19,03:40:51
39.920984,116.648187,0,33,39922.1534259259,2009-04-19,03:40:56
39.920984,116.648187,0,33,39922.1534606481,2009-04-19,03:40:59
39.920984,116.648187,0,33,39922.1534837963,2009-04-19,03:41:01
39.92099,116.648209,0,33,39922.1535416667,2009-04-19,03:41:06
39.920973,116.648399,0,37,39922.153599537,2009-04-19,03:41:11
39.92095,116.648815,0,43,39922.1536574074,2009-04-19,03:41:16
39.920962,116.649363,0,53,39922.1537152778,2009-04-19,03:41:21
39.92104,116.650047,0,61,39922.1537731481,2009-04-19,03:41:26
39.921107,116.650719,0,62,39922.1538310185,2009-04-19,03:41:31
39.921168,116.651368,0,71,39922.1538888889,2009-04-19,03:41:36
39.921233,116.651932,0,75,39922.1539467593,2009-04-19,03:41:41
39.921286,116.652418,0,67,39922.1540046296,2009-04-19,03:41:46
39.921348,116.652946,0,61,39922.1540625,2009-04-19,03:41:51
39.921465,116.653607,0,53,39922.1541203704,2009-04-19,03:41:56
39.921555,116.654404,0,53,39922.1541782407,2009-04-19,03:42:01
39.921644,116.655351,0,48,39922.1542361111,2009-04-19,03:42:06
39.921708,116.656336,0,46,39922.1542939815,2009-04-19,03:42:11
39.92178,116.657351,0,48,39922.1543518519,2009-04-19,03:42:16
39.921852,116.658421,0,53,39922.1544097222,2009-04-19,03:42:21
39.921925,116.659548,0,62,39922.1544675926,2009-04-19,03:42:26
39.922004,116.660657,0,66,39922.154525463,2009-04-19,03:42:31
39.922078,116.661788,0,73,39922.1545833333,2009-04-19,03:42:36
39.922165,116.662921,0,73,39922.1546412037,2009-04-19,03:42:41
39.922237,116.664046,0,65,39922.1546990741,2009-04-19,03:42:46
39.922323,116.665172,0,57,39922.1547569444,2009-04-19,03:42:51
39.922399,116.666301,0,53,39922.1548148148,2009-04-19,03:42:56
39.922474,116.667416,0,52,39922.1548726852,2009-04-19,03:43:01
39.922531,116.668546,0,44,39922.1549305556,2009-04-19,03:43:06
39.922609,116.669646,0,41,39922.1549884259,2009-04-19,03:43:11
39.92265,116.670711,0,47,39922.1550462963,2009-04-19,03:43:16
39.922692,116.671636,0,44,39922.1551041667,2009-04-19,03:43:21
39.922715,116.672568,0,37,39922.155162037,2009-04-19,03:43:26
39.922717,116.673571,0,34,39922.1552199074,2009-04-19,03:43:31
39.922721,116.674647,0,31,39922.1552777778,2009-04-19,03:43:36
39.922704,116.675733,0,22,39922.1553356481,2009-04-19,03:43:41
39.922667,116.676853,0,15,39922.1553935185,2009-04-19,03:43:46
39.922641,116.677977,0,20,39922.1554513889,2009-04-19,03:43:51
39.92262,116.679094,0,29,39922.1555092593,2009-04-19,03:43:56
39.92259,116.680185,0,37,39922.1555671296,2009-04-19,03:44:01
39.92256,116.681311,0,46,39922.155625,2009-04-19,03:44:06
39.922542,116.682399,0,44,39922.1556828704,2009-04-19,03:44:11
39.922518,116.683471,0,47,39922.1557407407,2009-04-19,03:44:16
39.922489,116.684565,0,46,39922.1557986111,2009-04-19,03:44:21
39.922475,116.685675,0,42,39922.1558564815,2009-04-19,03:44:26
39.922452,116.686767,0,37,39922.1559143519,2009-04-19,03:44:31
39.922427,116.687857,0,28,39922.1559722222,2009-04-19,03:44:36
39.922424,116.688976,0,27,39922.1560300926,2009-04-19,03:44:41
39.922415,116.690111,0,29,39922.156087963,2009-04-19,03:44:46
39.922402,116.69122,0,29,39922.1561458333,2009-04-19,03:44:51
39.922391,116.692326,0,30,39922.1562037037,2009-04-19,03:44:56
39.922376,116.693446,0,28,39922.1562615741,2009-04-19,03:45:01
39.922362,116.694576,0,23,39922.1563194444,2009-04-19,03:45:06
39.922365,116.695716,0,29,39922.1563773148,2009-04-19,03:45:11
39.922364,116.696835,0,29,39922.1564351852,2009-04-19,03:45:16
39.922356,116.697942,0,32,39922.1564930556,2009-04-19,03:45:21
39.922348,116.699057,0,37,39922.1565509259,2009-04-19,03:45:26
39.92234,116.700146,0,40,39922.1566087963,2009-04-19,03:45:31
39.922322,116.70122,0,45,39922.1566666667,2009-04-19,03:45:36
39.922296,116.702265,0,43,39922.156724537,2009-04-19,03:45:41
39.922284,116.7033,0,36,39922.1567824074,2009-04-19,03:45:46
39.922294,116.704301,0,33,39922.1568402778,2009-04-19,03:45:51
39.922306,116.705367,0,28,39922.1568981481,2009-04-19,03:45:56
39.922317,116.706486,0,23,39922.1569560185,2009-04-19,03:46:01
39.922325,116.707627,0,25,39922.1570138889,2009-04-19,03:46:06
39.922364,116.708739,0,27,39922.1570717593,2009-04-19,03:46:11
39.922437,116.709842,0,26,39922.1571296296,2009-04-19,03:46:16
39.922526,116.710934,0,29,39922.1571875,2009-04-19,03:46:21
39.922649,116.712066,0,32,39922.1572453704,2009-04-19,03:46:26
39.922811,116.713195,0,35,39922.1573032407,2009-04-19,03:46:31
39.922993,116.714352,0,32,39922.1573611111,2009-04-19,03:46:36
39.923204,116.715472,0,29,39922.1574189815,2009-04-19,03:46:41
39.923423,116.716496,0,25,39922.1574768518,2009-04-19,03:46:46
39.923671,116.717527,0,21,39922.1575347222,2009-04-19,03:46:51
39.923935,116.718536,0,17,39922.1575925926,2009-04-19,03:46:56
39.9242,116.719554,0,17,39922.157650463,2009-04-19,03:47:01
39.92445,116.720614,0,17,39922.1577083333,2009-04-19,03:47:06
39.924717,116.721694,0,16,39922.1577662037,2009-04-19,03:47:11
39.924989,116.72278,0,20,39922.1578240741,2009-04-19,03:47:16
39.925264,116.723826,0,26,39922.1578819444,2009-04-19,03:47:21
39.925523,116.724876,0,25,39922.1579398148,2009-04-19,03:47:26
39.925784,116.725951,0,23,39922.1579976852,2009-04-19,03:47:31
39.926043,116.727033,0,19,39922.1580555556,2009-04-19,03:47:36
39.926311,116.728104,0,23,39922.1581134259,2009-04-19,03:47:41
39.926581,116.729175,0,28,39922.1581712963,2009-04-19,03:47:46
39.926825,116.730235,0,29,39922.1582291667,2009-04-19,03:47:51
39.927118,116.731268,0,31,39922.158287037,2009-04-19,03:47:56
39.927381,116.732352,0,35,39922.1583449074,2009-04-19,03:48:01
39.927636,116.73341,0,37,39922.1584027778,2009-04-19,03:48:06
39.92789,116.734465,0,31,39922.1584606481,2009-04-19,03:48:11
39.928165,116.73553,0,28,39922.1585185185,2009-04-19,03:48:16
39.928439,116.736594,0,26,39922.1585763889,2009-04-19,03:48:21
39.928693,116.737675,0,25,39922.1586342593,2009-04-19,03:48:26
39.928954,116.738761,0,26,39922.1586921296,2009-04-19,03:48:31
39.929211,116.739871,0,28,39922.15875,2009-04-19,03:48:36
39.929491,116.740939,0,31,39922.1588078704,2009-04-19,03:48:41
39.929758,116.741993,0,38,39922.1588657407,2009-04-19,03:48:46
39.930032,116.743056,0,41,39922.1589236111,2009-04-19,03:48:51
39.930278,116.744101,0,42,39922.1589814815,2009-04-19,03:48:56
39.930531,116.7451,0,32,39922.1590393518,2009-04-19,03:49:01
39.930779,116.746149,0,33,39922.1590972222,2009-04-19,03:49:06
39.93105,116.747216,0,27,39922.1591550926,2009-04-19,03:49:11
39.931298,116.748287,0,21,39922.159212963,2009-04-19,03:49:16
39.931564,116.749379,0,22,39922.1592708333,2009-04-19,03:49:21
39.931833,116.750428,0,20,39922.1593287037,2009-04-19,03:49:26
39.932104,116.751471,0,21,39922.1593865741,2009-04-19,03:49:31
39.932369,116.752491,0,22,39922.1594444444,2009-04-19,03:49:36
39.932603,116.753465,0,18,39922.1595023148,2009-04-19,03:49:41
39.932824,116.754402,0,18,39922.1595601852,2009-04-19,03:49:46
39.93303,116.755302,0,5,39922.1596180556,2009-04-19,03:49:51
39.933249,116.756158,0,10,39922.1596759259,2009-04-19,03:49:56
39.933447,116.756961,0,10,39922.1597337963,2009-04-19,03:50:01
39.933614,116.757779,0,14,39922.1597916667,2009-04-19,03:50:06
39.933718,116.75855,0,19,39922.159849537,2009-04-19,03:50:11
39.933815,116.759174,0,22,39922.1599074074,2009-04-19,03:50:16
39.933932,116.759574,0,26,39922.1599652778,2009-04-19,03:50:21
39.934105,116.759928,0,19,39922.1600231482,2009-04-19,03:50:26
39.934427,116.760488,0,13,39922.1600810185,2009-04-19,03:50:31
39.934744,116.761214,0,14,39922.1601388889,2009-04-19,03:50:36
39.935118,116.762034,0,8,39922.1601967593,2009-04-19,03:50:41
39.935492,116.762891,0,14,39922.1602546296,2009-04-19,03:50:46
39.935884,116.763715,0,19,39922.1603125,2009-04-19,03:50:51
39.936257,116.764546,0,23,39922.1603703704,2009-04-19,03:50:56
39.936676,116.765403,0,33,39922.1604282407,2009-04-19,03:51:01
39.937075,116.766275,0,41,39922.1604861111,2009-04-19,03:51:06
39.937457,116.767131,0,52,39922.1605439815,2009-04-19,03:51:11
39.937798,116.76801,0,55,39922.1606018519,2009-04-19,03:51:16
39.938124,116.768924,0,52,39922.1606597222,2009-04-19,03:51:21
39.938439,116.769913,0,46,39922.1607175926,2009-04-19,03:51:26
39.938726,116.770971,0,41,39922.160775463,2009-04-19,03:51:31
39.938945,116.771984,0,37,39922.1608333333,2009-04-19,03:51:36
39.939083,116.772963,0,39,39922.1608912037,2009-04-19,03:51:41
39.939214,116.773979,0,39,39922.1609490741,2009-04-19,03:51:46
39.939349,116.775032,0,37,39922.1610069444,2009-04-19,03:51:51
39.939488,116.776072,0,40,39922.1610648148,2009-04-19,03:51:56
39.939644,116.777125,0,40,39922.1611226852,2009-04-19,03:52:01
39.939796,116.778181,0,41,39922.1611805556,2009-04-19,03:52:06
39.939953,116.779243,0,44,39922.1612384259,2009-04-19,03:52:11
39.940108,116.780314,0,43,39922.1612962963,2009-04-19,03:52:16
39.940259,116.781412,0,40,39922.1613541667,2009-04-19,03:52:21
39.940411,116.782497,0,40,39922.161412037,2009-04-19,03:52:26
39.940554,116.783526,0,45,39922.1614699074,2009-04-19,03:52:31
39.940697,116.784501,0,48,39922.1615277778,2009-04-19,03:52:36
39.940834,116.785429,0,48,39922.1615856481,2009-04-19,03:52:41
39.940954,116.78632,0,45,39922.1616435185,2009-04-19,03:52:46
39.94107,116.786998,0,41,39922.1617013889,2009-04-19,03:52:51
39.941139,116.787568,0,49,39922.1617592593,2009-04-19,03:52:56
39.94122,116.788162,0,52,39922.1618171296,2009-04-19,03:53:01
39.941256,116.788546,0,50,39922.161875,2009-04-19,03:53:06
39.941274,116.78871,0,46,39922.1619328704,2009-04-19,03:53:11
39.941257,116.788834,0,55,39922.1619907407,2009-04-19,03:53:16
39.941262,116.789023,0,64,39922.1620486111,2009-04-19,03:53:21
39.941293,116.789201,0,69,39922.1621064815,2009-04-19,03:53:26
39.941343,116.789347,0,67,39922.1621643519,2009-04-19,03:53:31
39.941414,116.789392,0,70,39922.1622222222,2009-04-19,03:53:36
39.941425,116.789399,0,65,39922.1622800926,2009-04-19,03:53:41
39.941424,116.7894,0,65,39922.162337963,2009-04-19,03:53:46
39.941421,116.789392,0,65,39922.1623958333,2009-04-19,03:53:51
39.941421,116.789392,0,65,39922.1624305556,2009-04-19,03:53:54
39.941415,116.789392,0,65,39922.1624537037,2009-04-19,03:53:56
39.941427,116.789457,0,62,39922.1625115741,2009-04-19,03:54:01
39.941435,116.789526,0,63,39922.1625694444,2009-04-19,03:54:06
39.94142,116.789618,0,73,39922.1626273148,2009-04-19,03:54:11
39.941417,116.789699,0,83,39922.1626851852,2009-04-19,03:54:16
39.941445,116.789772,0,88,39922.1627430556,2009-04-19,03:54:21
39.941447,116.789815,0,88,39922.1628009259,2009-04-19,03:54:26
39.941492,116.789852,0,83,39922.1628587963,2009-04-19,03:54:31
39.941463,116.789846,0,91,39922.1629166667,2009-04-19,03:54:36
39.941448,116.789843,0,94,39922.162974537,2009-04-19,03:54:41
39.941451,116.789851,0,95,39922.1630324074,2009-04-19,03:54:46
39.941454,116.789854,0,95,39922.1630902778,2009-04-19,03:54:51
39.941454,116.789854,0,95,39922.163125,2009-04-19,03:54:54
39.941457,116.789852,0,95,39922.1631481481,2009-04-19,03:54:56
39.94148,116.789824,0,95,39922.1632060185,2009-04-19,03:55:01
39.941495,116.789761,0,100,39922.1632638889,2009-04-19,03:55:06
39.941503,116.789763,0,101,39922.1633217593,2009-04-19,03:55:11
39.941504,116.789766,0,101,39922.1633796296,2009-04-19,03:55:16
39.941504,116.789766,0,101,39922.1634143519,2009-04-19,03:55:19
39.941506,116.78977,0,102,39922.1634375,2009-04-19,03:55:21
39.941549,116.789724,0,112,39922.1634953704,2009-04-19,03:55:26
39.941566,116.789721,0,116,39922.1635532407,2009-04-19,03:55:31
39.941579,116.789771,0,118,39922.1636111111,2009-04-19,03:55:36
39.941613,116.789779,0,118,39922.1636689815,2009-04-19,03:55:41
39.941652,116.789785,0,115,39922.1637268519,2009-04-19,03:55:46
39.941737,116.789771,0,108,39922.1637847222,2009-04-19,03:55:51
39.941814,116.789767,0,108,39922.1638425926,2009-04-19,03:55:56
39.941933,116.789764,0,105,39922.163900463,2009-04-19,03:56:01
39.941979,116.789733,0,101,39922.1639583333,2009-04-19,03:56:06
39.942046,116.789709,0,102,39922.1640162037,2009-04-19,03:56:11
39.94212,116.78968,0,99,39922.1640740741,2009-04-19,03:56:16
39.942177,116.789669,0,101,39922.1641319444,2009-04-19,03:56:21
39.942241,116.789661,0,98,39922.1641898148,2009-04-19,03:56:26
39.942315,116.789626,0,96,39922.1642476852,2009-04-19,03:56:31
39.942407,116.789594,0,97,39922.1643055556,2009-04-19,03:56:36
39.942493,116.78958,0,97,39922.1643634259,2009-04-19,03:56:41
39.942561,116.789574,0,95,39922.1644212963,2009-04-19,03:56:46
39.942666,116.789576,0,89,39922.1644791667,2009-04-19,03:56:51
39.942747,116.789552,0,85,39922.164537037,2009-04-19,03:56:56
39.942849,116.789536,0,84,39922.1645949074,2009-04-19,03:57:01
39.942939,116.789535,0,81,39922.1646527778,2009-04-19,03:57:06
39.943027,116.789505,0,80,39922.1647106481,2009-04-19,03:57:11
39.94311,116.789477,0,78,39922.1647685185,2009-04-19,03:57:16
39.943194,116.789459,0,71,39922.1648263889,2009-04-19,03:57:21
39.943284,116.789468,0,65,39922.1648842593,2009-04-19,03:57:26
39.943362,116.789458,0,63,39922.1649421296,2009-04-19,03:57:31
39.943433,116.789433,0,55,39922.165,2009-04-19,03:57:36
39.943512,116.789381,0,55,39922.1650578704,2009-04-19,03:57:41
39.943592,116.789361,0,58,39922.1651157407,2009-04-19,03:57:46
39.943692,116.789349,0,58,39922.1651736111,2009-04-19,03:57:51
39.943764,116.789342,0,61,39922.1652314815,2009-04-19,03:57:56
39.943836,116.789313,0,68,39922.1652893518,2009-04-19,03:58:01
39.943908,116.789295,0,65,39922.1653472222,2009-04-19,03:58:06
39.943979,116.789267,0,62,39922.1654050926,2009-04-19,03:58:11
39.944052,116.789272,0,52,39922.165462963,2009-04-19,03:58:16
39.944125,116.789244,0,52,39922.1655208333,2009-04-19,03:58:21
39.944209,116.78921,0,54,39922.1655787037,2009-04-19,03:58:26
39.94431,116.789184,0,50,39922.1656365741,2009-04-19,03:58:31
39.944387,116.789188,0,52,39922.1656944444,2009-04-19,03:58:36
39.944463,116.78916,0,52,39922.1657523148,2009-04-19,03:58:41
39.944531,116.789131,0,49,39922.1658101852,2009-04-19,03:58:46
39.944599,116.789098,0,54,39922.1658680556,2009-04-19,03:58:51
39.94469,116.789067,0,50,39922.1659259259,2009-04-19,03:58:56
39.944764,116.789079,0,50,39922.1659837963,2009-04-19,03:59:01
39.944835,116.789062,0,44,39922.1660416667,2009-04-19,03:59:06
39.944902,116.78903,0,55,39922.166099537,2009-04-19,03:59:11
39.944977,116.789022,0,47,39922.1661574074,2009-04-19,03:59:16
39.945042,116.789009,0,47,39922.1662152778,2009-04-19,03:59:21
39.945133,116.789002,0,49,39922.1662731481,2009-04-19,03:59:26
39.94521,116.788985,0,45,39922.1663310185,2009-04-19,03:59:31
39.945285,116.788947,0,46,39922.1663888889,2009-04-19,03:59:36
39.945358,116.7889,0,53,39922.1664467593,2009-04-19,03:59:41
39.945436,116.788884,0,52,39922.1665046296,2009-04-19,03:59:46
39.94552,116.788864,0,50,39922.1665625,2009-04-19,03:59:51
39.945544,116.788826,0,84,39922.1666203704,2009-04-19,03:59:56
39.945603,116.788807,0,99,39922.1666782407,2009-04-19,04:00:01
39.945682,116.78879,0,108,39922.1667361111,2009-04-19,04:00:06
39.945751,116.788764,0,112,39922.1667939815,2009-04-19,04:00:11
39.945827,116.788723,0,118,39922.1668518518,2009-04-19,04:00:16
39.945867,116.788734,0,121,39922.1669097222,2009-04-19,04:00:21
39.945943,116.788719,0,130,39922.1669675926,2009-04-19,04:00:26
39.946026,116.788692,0,135,39922.167025463,2009-04-19,04:00:31
39.946128,116.788676,0,141,39922.1670833333,2009-04-19,04:00:36
39.946218,116.788686,0,145,39922.1671412037,2009-04-19,04:00:41
39.946306,116.788654,0,139,39922.1671990741,2009-04-19,04:00:46
39.946329,116.788591,0,133,39922.1672569444,2009-04-19,04:00:51
39.946391,116.788574,0,120,39922.1673148148,2009-04-19,04:00:56
39.946429,116.788519,0,107,39922.1673726852,2009-04-19,04:01:01
39.946451,116.788449,0,93,39922.1674305556,2009-04-19,04:01:06
39.946482,116.788418,0,83,39922.1674884259,2009-04-19,04:01:11
39.946531,116.788382,0,79,39922.1675462963,2009-04-19,04:01:16
39.946568,116.788318,0,77,39922.1676041667,2009-04-19,04:01:21
39.946577,116.788231,0,74,39922.167662037,2009-04-19,04:01:26
39.946601,116.788167,0,69,39922.1677199074,2009-04-19,04:01:31
39.946595,116.788145,0,69,39922.1677777778,2009-04-19,04:01:36
39.946622,116.788172,0,70,39922.1678356482,2009-04-19,04:01:41
39.94665,116.788179,0,69,39922.1678935185,2009-04-19,04:01:46
39.94665,116.788179,0,69,39922.1679282407,2009-04-19,04:01:49
39.946652,116.78818,0,68,39922.1679513889,2009-04-19,04:01:51
39.946647,116.788246,0,68,39922.1680092593,2009-04-19,04:01:56
39.946642,116.788394,0,69,39922.1680671296,2009-04-19,04:02:01
39.946648,116.78857,0,72,39922.168125,2009-04-19,04:02:06
39.946638,116.788745,0,81,39922.1681828704,2009-04-19,04:02:11
39.946627,116.788926,0,92,39922.1682407407,2009-04-19,04:02:16
39.946612,116.789109,0,97,39922.1682986111,2009-04-19,04:02:21
39.946594,116.789321,0,107,39922.1683564815,2009-04-19,04:02:26
39.946641,116.789547,0,102,39922.1684143519,2009-04-19,04:02:31
39.946656,116.789766,0,105,39922.1684722222,2009-04-19,04:02:36
39.946671,116.789974,0,103,39922.1685300926,2009-04-19,04:02:41
39.94669,116.790182,0,114,39922.168587963,2009-04-19,04:02:46
39.9467,116.790432,0,106,39922.1686458333,2009-04-19,04:02:51
39.946696,116.790662,0,95,39922.1687037037,2009-04-19,04:02:56
39.946694,116.790888,0,93,39922.1687615741,2009-04-19,04:03:01
39.946692,116.791128,0,99,39922.1688194444,2009-04-19,04:03:06
39.946755,116.791356,0,103,39922.1688773148,2009-04-19,04:03:11
39.946729,116.791592,0,111,39922.1689351852,2009-04-19,04:03:16
39.946748,116.791841,0,98,39922.1689930556,2009-04-19,04:03:21
39.946739,116.792062,0,94,39922.1690509259,2009-04-19,04:03:26
39.946686,116.792278,0,109,39922.1691087963,2009-04-19,04:03:31
39.946676,116.792502,0,125,39922.1691666667,2009-04-19,04:03:36
39.946692,116.79274,0,130,39922.169224537,2009-04-19,04:03:41
39.946781,116.792995,0,121,39922.1692824074,2009-04-19,04:03:46
39.946905,116.793238,0,99,39922.1693402778,2009-04-19,04:03:51
39.946914,116.793439,0,81,39922.1693981481,2009-04-19,04:03:56
39.946908,116.79365,0,64,39922.1694560185,2009-04-19,04:04:01
39.946888,116.793844,0,53,39922.1695138889,2009-04-19,04:04:06
39.946896,116.794061,0,44,39922.1695717593,2009-04-19,04:04:11
39.946939,116.794214,0,48,39922.1696296296,2009-04-19,04:04:16
39.94693,116.794326,0,49,39922.1696875,2009-04-19,04:04:21
39.946862,116.794466,0,50,39922.1697453704,2009-04-19,04:04:26
39.946787,116.794614,0,52,39922.1698032407,2009-04-19,04:04:31
39.946671,116.794674,0,61,39922.1698611111,2009-04-19,04:04:36
39.946484,116.794703,0,63,39922.1699189815,2009-04-19,04:04:41
39.94632,116.794747,0,62,39922.1699768519,2009-04-19,04:04:46
39.946162,116.794828,0,71,39922.1700347222,2009-04-19,04:04:51
39.946014,116.794816,0,72,39922.1700925926,2009-04-19,04:04:56
39.945913,116.794831,0,74,39922.170150463,2009-04-19,04:05:01
39.945813,116.794845,0,72,39922.1702083333,2009-04-19,04:05:06
39.945713,116.794821,0,72,39922.1702662037,2009-04-19,04:05:11
39.945651,116.794827,0,66,39922.1703240741,2009-04-19,04:05:16
39.945654,116.794826,0,67,39922.1703819444,2009-04-19,04:05:21
39.945658,116.794825,0,68,39922.1704398148,2009-04-19,04:05:26
39.945662,116.794825,0,69,39922.1704976852,2009-04-19,04:05:31
39.945659,116.794826,0,69,39922.1705555556,2009-04-19,04:05:36
39.945659,116.794826,0,69,39922.1705902778,2009-04-19,04:05:39
39.945656,116.794829,0,70,39922.1706134259,2009-04-19,04:05:41
39.945645,116.794834,0,70,39922.1706712963,2009-04-19,04:05:46
39.945636,116.794838,0,70,39922.1707291667,2009-04-19,04:05:51
39.945629,116.794842,0,70,39922.170787037,2009-04-19,04:05:56
39.945623,116.794845,0,70,39922.1708449074,2009-04-19,04:06:01
39.945623,116.794845,0,70,39922.1708796296,2009-04-19,04:06:04
39.945616,116.794847,0,70,39922.1709027778,2009-04-19,04:06:06
39.945592,116.794847,0,70,39922.1709606481,2009-04-19,04:06:11
39.945551,116.794656,0,68,39922.1710185185,2009-04-19,04:06:16
39.945602,116.794473,0,69,39922.1710763889,2009-04-19,04:06:21
39.945602,116.794473,0,69,39922.1711111111,2009-04-19,04:06:24
39.945601,116.79447,0,69,39922.1711342593,2009-04-19,04:06:26
39.945558,116.794398,0,72,39922.1711921296,2009-04-19,04:06:31
39.945518,116.794334,0,76,39922.17125,2009-04-19,04:06:36
39.945564,116.794282,0,77,39922.1713078704,2009-04-19,04:06:41
39.945682,116.794524,0,120,39922.1827083333,2009-04-19,04:23:06
39.945757,116.79461,0,128,39922.1827662037,2009-04-19,04:23:11
39.945823,116.794687,0,136,39922.1828240741,2009-04-19,04:23:16
39.945823,116.794687,0,136,39922.1828587963,2009-04-19,04:23:19
39.945817,116.794684,0,148,39922.1828819444,2009-04-19,04:23:21
39.945757,116.794633,0,161,39922.1829398148,2009-04-19,04:23:26
39.945693,116.794525,0,163,39922.1829976852,2009-04-19,04:23:31
39.945624,116.794391,0,169,39922.1830555556,2009-04-19,04:23:36
39.945627,116.794356,0,169,39922.1831134259,2009-04-19,04:23:41
39.945639,116.794344,0,172,39922.1831712963,2009-04-19,04:23:46
39.945636,116.794366,0,181,39922.1832291667,2009-04-19,04:23:51
39.945577,116.794315,0,185,39922.183287037,2009-04-19,04:23:56
39.945559,116.794345,0,185,39922.1833449074,2009-04-19,04:24:01
39.945551,116.794371,0,183,39922.1834027778,2009-04-19,04:24:06
39.945577,116.794421,0,177,39922.1834606482,2009-04-19,04:24:11
39.945604,116.794455,0,173,39922.1835185185,2009-04-19,04:24:16
39.945604,116.79445,0,169,39922.1835763889,2009-04-19,04:24:21
39.945604,116.79445,0,169,39922.1836111111,2009-04-19,04:24:24
39.945608,116.794448,0,169,39922.1836342593,2009-04-19,04:24:26
39.945593,116.79443,0,169,39922.1836921296,2009-04-19,04:24:31
39.945613,116.794387,0,171,39922.18375,2009-04-19,04:24:36
39.945646,116.794345,0,171,39922.1838078704,2009-04-19,04:24:41
39.94567,116.79432,0,170,39922.1838657407,2009-04-19,04:24:46
39.94571,116.794269,0,170,39922.1839236111,2009-04-19,04:24:51
39.94576,116.794224,0,169,39922.1839814815,2009-04-19,04:24:56
39.945768,116.794288,0,169,39922.1840393519,2009-04-19,04:25:01
39.945769,116.794322,0,169,39922.1840972222,2009-04-19,04:25:06
39.945764,116.794378,0,171,39922.1841550926,2009-04-19,04:25:11
39.945763,116.79438,0,171,39922.184212963,2009-04-19,04:25:16
39.945764,116.794381,0,171,39922.1842708333,2009-04-19,04:25:21
39.945761,116.794381,0,171,39922.1843287037,2009-04-19,04:25:26
39.945759,116.794381,0,171,39922.1843865741,2009-04-19,04:25:31
39.945759,116.794381,0,171,39922.1844212963,2009-04-19,04:25:34
39.945767,116.794377,0,171,39922.1844444444,2009-04-19,04:25:36
39.945698,116.794263,0,170,39922.1845023148,2009-04-19,04:25:41
39.945692,116.794168,0,173,39922.1845601852,2009-04-19,04:25:46
39.94567,116.794134,0,172,39922.1846180556,2009-04-19,04:25:51
39.945672,116.794133,0,172,39922.1846759259,2009-04-19,04:25:56
39.945672,116.794133,0,172,39922.1847106481,2009-04-19,04:25:59
39.945667,116.794134,0,172,39922.1847337963,2009-04-19,04:26:01
39.945658,116.794137,0,172,39922.1847916667,2009-04-19,04:26:06
39.945658,116.794137,0,172,39922.1848263889,2009-04-19,04:26:09
39.945656,116.794137,0,172,39922.184849537,2009-04-19,04:26:11
39.945696,116.794168,0,166,39922.1849074074,2009-04-19,04:26:16
39.945689,116.794173,0,161,39922.1849652778,2009-04-19,04:26:21
39.945684,116.79417,0,161,39922.1850231481,2009-04-19,04:26:26
39.945684,116.79417,0,161,39922.1850578704,2009-04-19,04:26:29
39.945692,116.79417,0,161,39922.1850810185,2009-04-19,04:26:31
39.945703,116.794168,0,163,39922.1851388889,2009-04-19,04:26:36
39.945717,116.794153,0,169,39922.1851967593,2009-04-19,04:26:41
39.945699,116.794136,0,170,39922.1852546296,2009-04-19,04:26:46
39.945703,116.794135,0,171,39922.1853125,2009-04-19,04:26:51
39.945703,116.794135,0,171,39922.1853472222,2009-04-19,04:26:54
39.945702,116.794136,0,171,39922.1853703704,2009-04-19,04:26:56
39.945711,116.794148,0,170,39922.1854282407,2009-04-19,04:27:01
39.945722,116.794182,0,169,39922.1854861111,2009-04-19,04:27:06
39.945727,116.794192,0,167,39922.1855439815,2009-04-19,04:27:11
39.945718,116.794195,0,167,39922.1856018519,2009-04-19,04:27:16
39.945707,116.794198,0,167,39922.1856597222,2009-04-19,04:27:21
39.945699,116.794201,0,167,39922.1857175926,2009-04-19,04:27:26
39.945699,116.794201,0,167,39922.1857523148,2009-04-19,04:27:29
39.945703,116.794201,0,167,39922.185775463,2009-04-19,04:27:31
39.945703,116.794217,0,167,39922.1858333333,2009-04-19,04:27:36
39.945716,116.794224,0,167,39922.1858912037,2009-04-19,04:27:41
39.945695,116.794206,0,168,39922.1859490741,2009-04-19,04:27:46
39.945704,116.794203,0,169,39922.1860069444,2009-04-19,04:27:51
39.945712,116.7942,0,169,39922.1860648148,2009-04-19,04:27:56
39.945716,116.794198,0,169,39922.1861226852,2009-04-19,04:28:01
39.945713,116.794199,0,170,39922.1861805556,2009-04-19,04:28:06
39.945711,116.794199,0,170,39922.1862384259,2009-04-19,04:28:11
39.945708,116.7942,0,170,39922.1862962963,2009-04-19,04:28:16
39.945709,116.794199,0,170,39922.1863541667,2009-04-19,04:28:21
39.94571,116.794198,0,170,39922.186412037,2009-04-19,04:28:26
39.945705,116.794198,0,170,39922.1864699074,2009-04-19,04:28:31
39.9457,116.794202,0,170,39922.1865277778,2009-04-19,04:28:36
39.945692,116.794209,0,170,39922.1865856481,2009-04-19,04:28:41
39.945692,116.794209,0,170,39922.1866203704,2009-04-19,04:28:44
39.945696,116.79421,0,170,39922.1866435185,2009-04-19,04:28:46
39.945757,116.794255,0,169,39922.1867013889,2009-04-19,04:28:51
39.945772,116.794281,0,166,39922.1867592593,2009-04-19,04:28:56
39.945772,116.794281,0,166,39922.1867939815,2009-04-19,04:28:59
39.945771,116.794281,0,166,39922.1868171296,2009-04-19,04:29:01
39.945777,116.794329,0,166,39922.186875,2009-04-19,04:29:06
39.945777,116.794347,0,165,39922.1869328704,2009-04-19,04:29:11
39.945765,116.794351,0,165,39922.1869907407,2009-04-19,04:29:16
39.945676,116.79436,0,165,39922.1870486111,2009-04-19,04:29:21
39.945677,116.794426,0,166,39922.1871064815,2009-04-19,04:29:26
39.945678,116.794443,0,166,39922.1871643519,2009-04-19,04:29:31
39.945682,116.794439,0,166,39922.1872222222,2009-04-19,04:29:36
39.94568,116.794438,0,166,39922.1872800926,2009-04-19,04:29:41
39.945677,116.794436,0,166,39922.187337963,2009-04-19,04:29:46
39.945675,116.794434,0,167,39922.1873958333,2009-04-19,04:29:51
39.945676,116.794432,0,167,39922.1874537037,2009-04-19,04:29:56
39.945668,116.794431,0,167,39922.1875115741,2009-04-19,04:30:01
39.945668,116.79443,0,167,39922.1875694444,2009-04-19,04:30:06
39.945668,116.79443,0,167,39922.1876041667,2009-04-19,04:30:09
39.945671,116.794428,0,167,39922.1876273148,2009-04-19,04:30:11
39.94566,116.794432,0,168,39922.1876851852,2009-04-19,04:30:16
39.945653,116.794433,0,168,39922.1877430556,2009-04-19,04:30:21
39.945648,116.794434,0,168,39922.1878009259,2009-04-19,04:30:26
39.945648,116.794434,0,168,39922.1878356481,2009-04-19,04:30:29
39.945647,116.794434,0,168,39922.1878587963,2009-04-19,04:30:31
39.945611,116.794423,0,172,39922.1879166667,2009-04-19,04:30:36
39.945591,116.794442,0,179,39922.187974537,2009-04-19,04:30:41
39.945586,116.794444,0,179,39922.1880324074,2009-04-19,04:30:46
39.945586,116.794444,0,179,39922.1880671296,2009-04-19,04:30:49
39.945579,116.794448,0,180,39922.1880902778,2009-04-19,04:30:51
39.945555,116.794403,0,185,39922.1881481481,2009-04-19,04:30:56
39.945538,116.794374,0,187,39922.1882060185,2009-04-19,04:31:01
39.945529,116.794377,0,187,39922.1882638889,2009-04-19,04:31:06
39.94553,116.794377,0,187,39922.1883217593,2009-04-19,04:31:11
39.94553,116.794377,0,187,39922.1883564815,2009-04-19,04:31:14
39.945533,116.794378,0,189,39922.1883796296,2009-04-19,04:31:16
39.945541,116.794353,0,192,39922.1884375,2009-04-19,04:31:21
39.945533,116.794355,0,192,39922.1884953704,2009-04-19,04:31:26
39.945533,116.794355,0,192,39922.1885300926,2009-04-19,04:31:29
39.945528,116.79436,0,192,39922.1885532407,2009-04-19,04:31:31
39.945551,116.794364,0,192,39922.1886111111,2009-04-19,04:31:36
39.945645,116.794394,0,194,39922.1886689815,2009-04-19,04:31:41
39.945723,116.794442,0,197,39922.1887268518,2009-04-19,04:31:46
39.945745,116.794419,0,199,39922.1887847222,2009-04-19,04:31:51
39.945683,116.794299,0,206,39922.1888425926,2009-04-19,04:31:56
39.945653,116.794212,0,212,39922.188900463,2009-04-19,04:32:01
39.945642,116.794217,0,217,39922.1889583333,2009-04-19,04:32:06
39.94567,116.794235,0,224,39922.1890162037,2009-04-19,04:32:11
39.945684,116.794227,0,233,39922.1890740741,2009-04-19,04:32:16
39.945688,116.794201,0,244,39922.1891319444,2009-04-19,04:32:21
39.945721,116.794232,0,253,39922.1891898148,2009-04-19,04:32:26
39.945733,116.794224,0,263,39922.1892476852,2009-04-19,04:32:31
39.945718,116.794214,0,263,39922.1893055556,2009-04-19,04:32:36
39.945718,116.794214,0,263,39922.1893402778,2009-04-19,04:32:39
39.94571,116.794216,0,264,39922.1893634259,2009-04-19,04:32:41
39.945675,116.794195,0,265,39922.1894212963,2009-04-19,04:32:46
39.945675,116.794142,0,268,39922.1894791667,2009-04-19,04:32:51
39.945673,116.79414,0,268,39922.189537037,2009-04-19,04:32:56
39.945669,116.794138,0,268,39922.1895949074,2009-04-19,04:33:01
39.945673,116.794137,0,268,39922.1896527778,2009-04-19,04:33:06
39.945675,116.794138,0,268,39922.1897106481,2009-04-19,04:33:11
39.945675,116.794138,0,268,39922.1897453704,2009-04-19,04:33:14
39.945672,116.794139,0,268,39922.1897685185,2009-04-19,04:33:16
39.945664,116.794169,0,267,39922.1898263889,2009-04-19,04:33:21
39.945659,116.7942,0,267,39922.1898842593,2009-04-19,04:33:26
39.945662,116.794207,0,267,39922.1899421296,2009-04-19,04:33:31
39.945669,116.794207,0,267,39922.19,2009-04-19,04:33:36
39.945676,116.794206,0,266,39922.1900578704,2009-04-19,04:33:41
39.945676,116.794208,0,266,39922.1901157407,2009-04-19,04:33:46
39.945676,116.794208,0,266,39922.190150463,2009-04-19,04:33:49
39.945668,116.79421,0,266,39922.1901736111,2009-04-19,04:33:51
39.945656,116.794212,0,266,39922.1902314815,2009-04-19,04:33:56
39.945601,116.794175,0,264,39922.1902893518,2009-04-19,04:34:01
39.945574,116.794153,0,263,39922.1903472222,2009-04-19,04:34:06
39.945578,116.794152,0,263,39922.1904050926,2009-04-19,04:34:11
39.945578,116.794152,0,263,39922.1904398148,2009-04-19,04:34:14
39.945576,116.794158,0,264,39922.190462963,2009-04-19,04:34:16
39.945575,116.79419,0,267,39922.1905208333,2009-04-19,04:34:21
39.945556,116.7942,0,269,39922.1905787037,2009-04-19,04:34:26
39.945545,116.794211,0,270,39922.1906365741,2009-04-19,04:34:31
39.945543,116.794206,0,272,39922.1906944444,2009-04-19,04:34:36
39.945541,116.794206,0,271,39922.1907523148,2009-04-19,04:34:41
39.945544,116.794204,0,271,39922.1908101852,2009-04-19,04:34:46
39.945546,116.794202,0,272,39922.1908680556,2009-04-19,04:34:51
39.945546,116.794202,0,272,39922.1909027778,2009-04-19,04:34:54
39.94554,116.794202,0,272,39922.1909259259,2009-04-19,04:34:56
39.945492,116.794172,0,273,39922.1909837963,2009-04-19,04:35:01
39.945446,116.794141,0,274,39922.1910416667,2009-04-19,04:35:06
39.945459,116.794144,0,273,39922.191099537,2009-04-19,04:35:11
39.945526,116.794152,0,276,39922.1911574074,2009-04-19,04:35:16
39.945615,116.79414,0,277,39922.1912152778,2009-04-19,04:35:21
39.945622,116.794119,0,271,39922.1912731482,2009-04-19,04:35:26
39.945613,116.79411,0,267,39922.1913310185,2009-04-19,04:35:31
39.945613,116.79411,0,267,39922.1913657407,2009-04-19,04:35:34
39.945612,116.79411,0,267,39922.1913888889,2009-04-19,04:35:36
39.945685,116.794158,0,267,39922.1914467593,2009-04-19,04:35:41
39.945731,116.794217,0,268,39922.1915046296,2009-04-19,04:35:46
39.945745,116.794279,0,269,39922.1915625,2009-04-19,04:35:51
39.945776,116.794333,0,270,39922.1916203704,2009-04-19,04:35:56
39.945826,116.7944,0,271,39922.1916782407,2009-04-19,04:36:01
39.945873,116.794512,0,273,39922.1917361111,2009-04-19,04:36:06
39.945961,116.794638,0,274,39922.1917939815,2009-04-19,04:36:11
39.946078,116.794765,0,276,39922.1918518519,2009-04-19,04:36:16
39.946186,116.794902,0,277,39922.1919097222,2009-04-19,04:36:21
39.946346,116.794982,0,249,39922.1919675926,2009-04-19,04:36:26
39.946521,116.795227,0,265,39922.192025463,2009-04-19,04:36:31
39.946652,116.795451,0,269,39922.1920833333,2009-04-19,04:36:36
39.946737,116.795647,0,271,39922.1921412037,2009-04-19,04:36:41
39.946725,116.795756,0,272,39922.1921990741,2009-04-19,04:36:46
39.946216,116.794909,0,271,39922.1922569444,2009-04-19,04:36:51
39.945806,116.794305,0,273,39922.1923148148,2009-04-19,04:36:56
39.94572,116.794237,0,267,39922.1923726852,2009-04-19,04:37:01
39.945698,116.794233,0,258,39922.1924305556,2009-04-19,04:37:06
39.945726,116.79429,0,258,39922.1924884259,2009-04-19,04:37:11
39.945743,116.794304,0,259,39922.1925462963,2009-04-19,04:37:16
39.945755,116.794303,0,259,39922.1926041667,2009-04-19,04:37:21
39.945761,116.794305,0,260,39922.192662037,2009-04-19,04:37:26
39.945761,116.794306,0,260,39922.1927199074,2009-04-19,04:37:31
39.945757,116.794309,0,260,39922.1927777778,2009-04-19,04:37:36
39.945759,116.794301,0,260,39922.1928356481,2009-04-19,04:37:41
39.945759,116.794301,0,260,39922.1928703704,2009-04-19,04:37:44
39.945761,116.794296,0,260,39922.1928935185,2009-04-19,04:37:46
39.945727,116.794309,0,260,39922.1929513889,2009-04-19,04:37:51
39.945662,116.794345,0,261,39922.1930092593,2009-04-19,04:37:56
39.945633,116.794427,0,261,39922.1930671296,2009-04-19,04:38:01
39.945641,116.794537,0,259,39922.193125,2009-04-19,04:38:06
39.945711,116.794709,0,256,39922.1931828704,2009-04-19,04:38:11
39.945782,116.794841,0,253,39922.1932407407,2009-04-19,04:38:16
39.945852,116.794972,0,249,39922.1932986111,2009-04-19,04:38:21
39.945955,116.795032,0,242,39922.1933564815,2009-04-19,04:38:26
39.94603,116.795084,0,238,39922.1934143519,2009-04-19,04:38:31
39.946125,116.795194,0,236,39922.1934722222,2009-04-19,04:38:36
39.946238,116.795314,0,234,39922.1935300926,2009-04-19,04:38:41
39.946229,116.795301,0,230,39922.193587963,2009-04-19,04:38:46
39.946187,116.795248,0,230,39922.1936458333,2009-04-19,04:38:51
39.946037,116.795033,0,232,39922.1937037037,2009-04-19,04:38:56
39.946037,116.794997,0,234,39922.1937615741,2009-04-19,04:39:01
39.945929,116.794763,0,236,39922.1938194444,2009-04-19,04:39:06
39.94588,116.794599,0,235,39922.1938773148,2009-04-19,04:39:11
39.945815,116.794386,0,234,39922.1939351852,2009-04-19,04:39:16
39.945825,116.794236,0,233,39922.1939930556,2009-04-19,04:39:21
39.94582,116.794143,0,234,39922.1940509259,2009-04-19,04:39:26
39.945924,116.794134,0,234,39922.1941087963,2009-04-19,04:39:31
39.945966,116.794092,0,234,39922.1941666667,2009-04-19,04:39:36
39.945997,116.794093,0,235,39922.194224537,2009-04-19,04:39:41
39.946023,116.794082,0,235,39922.1942824074,2009-04-19,04:39:46
39.945997,116.794112,0,233,39922.1943402778,2009-04-19,04:39:51
39.945982,116.79412,0,233,39922.1943981481,2009-04-19,04:39:56
39.945956,116.794142,0,230,39922.1944560185,2009-04-19,04:40:01
39.945907,116.79413,0,227,39922.1945138889,2009-04-19,04:40:06
39.94588,116.794159,0,226,39922.1945717593,2009-04-19,04:40:11
39.945812,116.794139,0,221,39922.1946296296,2009-04-19,04:40:16
39.945749,116.794097,0,215,39922.1946875,2009-04-19,04:40:21
39.94572,116.794091,0,211,39922.1947453704,2009-04-19,04:40:26
39.945729,116.794159,0,210,39922.1948032407,2009-04-19,04:40:31
39.945709,116.794202,0,209,39922.1948611111,2009-04-19,04:40:36
39.945709,116.794202,0,209,39922.1948958333,2009-04-19,04:40:39
39.945707,116.794202,0,206,39922.1949189815,2009-04-19,04:40:41
39.945717,116.794234,0,206,39922.1949768519,2009-04-19,04:40:46
39.945736,116.794285,0,204,39922.1950347222,2009-04-19,04:40:51
39.945768,116.794328,0,197,39922.1950925926,2009-04-19,04:40:56
39.945789,116.794319,0,194,39922.195150463,2009-04-19,04:41:01
39.945793,116.794305,0,191,39922.1952083333,2009-04-19,04:41:06
39.945791,116.794294,0,191,39922.1952662037,2009-04-19,04:41:11
39.945825,116.794346,0,193,39922.1953240741,2009-04-19,04:41:16
39.945885,116.794431,0,203,39922.1953819444,2009-04-19,04:41:21
39.94588,116.794468,0,209,39922.1954398148,2009-04-19,04:41:26
39.945852,116.794549,0,217,39922.1954976852,2009-04-19,04:41:31
39.945817,116.794536,0,220,39922.1955555556,2009-04-19,04:41:36
39.945806,116.79453,0,220,39922.1956134259,2009-04-19,04:41:41
39.945713,116.794446,0,216,39922.1956712963,2009-04-19,04:41:46
39.945677,116.794433,0,217,39922.1957291667,2009-04-19,04:41:51
39.945703,116.794437,0,220,39922.195787037,2009-04-19,04:41:56
39.945722,116.794427,0,219,39922.1958449074,2009-04-19,04:42:01
39.945722,116.794427,0,219,39922.1958796296,2009-04-19,04:42:04
39.945723,116.79443,0,218,39922.1959027778,2009-04-19,04:42:06
39.945737,116.794416,0,218,39922.1959606481,2009-04-19,04:42:11
39.945712,116.794402,0,214,39922.1960185185,2009-04-19,04:42:16
39.945773,116.794409,0,206,39922.1960763889,2009-04-19,04:42:21
39.945803,116.794435,0,204,39922.1961342593,2009-04-19,04:42:26
39.945802,116.794413,0,210,39922.1961921296,2009-04-19,04:42:31
39.945731,116.794297,0,211,39922.19625,2009-04-19,04:42:36
39.945685,116.794172,0,213,39922.1963078704,2009-04-19,04:42:41
39.945606,116.794084,0,212,39922.1963657407,2009-04-19,04:42:46
39.945597,116.794057,0,224,39922.1964236111,2009-04-19,04:42:51
39.945587,116.794026,0,230,39922.1964814815,2009-04-19,04:42:56
39.945587,116.794026,0,230,39922.1965162037,2009-04-19,04:42:59
39.94558,116.794029,0,231,39922.1965393518,2009-04-19,04:43:01
39.945605,116.794169,0,230,39922.1965972222,2009-04-19,04:43:06
39.945675,116.794395,0,250,39922.1966550926,2009-04-19,04:43:11
39.945673,116.794411,0,252,39922.196712963,2009-04-19,04:43:16
39.945721,116.794495,0,257,39922.1967708333,2009-04-19,04:43:21
39.945741,116.794511,0,255,39922.1968287037,2009-04-19,04:43:26
39.945696,116.794747,0,222,39922.1968865741,2009-04-19,04:43:31
39.945705,116.794912,0,207,39922.1969444444,2009-04-19,04:43:36
39.945662,116.79509,0,201,39922.1970023148,2009-04-19,04:43:41
39.945582,116.795087,0,195,39922.1970601852,2009-04-19,04:43:46
39.945578,116.795121,0,198,39922.1971180556,2009-04-19,04:43:51
39.945563,116.795156,0,199,39922.1971759259,2009-04-19,04:43:56
39.945556,116.795191,0,206,39922.1972337963,2009-04-19,04:44:01
39.945542,116.79521,0,211,39922.1972916667,2009-04-19,04:44:06
39.945537,116.795239,0,215,39922.197349537,2009-04-19,04:44:11
39.945558,116.795253,0,212,39922.1974074074,2009-04-19,04:44:16
39.945619,116.795259,0,215,39922.1974652778,2009-04-19,04:44:21
39.945683,116.795237,0,216,39922.1975231481,2009-04-19,04:44:26
39.945787,116.795192,0,216,39922.1975810185,2009-04-19,04:44:31
39.945874,116.795124,0,218,39922.1976388889,2009-04-19,04:44:36
39.94598,116.795079,0,220,39922.1976967593,2009-04-19,04:44:41
39.946095,116.795029,0,223,39922.1977546296,2009-04-19,04:44:46
39.946232,116.795011,0,214,39922.1978125,2009-04-19,04:44:51
39.946375,116.794946,0,203,39922.1978703704,2009-04-19,04:44:56
39.946588,116.794787,0,176,39922.1979282407,2009-04-19,04:45:01
39.946763,116.794671,0,149,39922.1979861111,2009-04-19,04:45:06
39.946879,116.794552,0,119,39922.1980439815,2009-04-19,04:45:11
39.947007,116.794498,0,121,39922.1981018518,2009-04-19,04:45:16
39.947029,116.794326,0,116,39922.1981597222,2009-04-19,04:45:21
39.947027,116.79412,0,113,39922.1982175926,2009-04-19,04:45:26
39.947011,116.793963,0,110,39922.198275463,2009-04-19,04:45:31
39.946986,116.79378,0,102,39922.1983333333,2009-04-19,04:45:36
39.946975,116.793624,0,99,39922.1983912037,2009-04-19,04:45:41
39.94694,116.793424,0,95,39922.1984490741,2009-04-19,04:45:46
39.94696,116.793158,0,79,39922.1985069444,2009-04-19,04:45:51
39.946926,116.792902,0,57,39922.1985648148,2009-04-19,04:45:56
39.946907,116.792661,0,45,39922.1986226852,2009-04-19,04:46:01
39.946853,116.792351,0,43,39922.1986805556,2009-04-19,04:46:06
39.946871,116.792189,0,43,39922.1987384259,2009-04-19,04:46:11
39.946864,116.791992,0,41,39922.1987962963,2009-04-19,04:46:16
39.946888,116.791798,0,36,39922.1988541667,2009-04-19,04:46:21
39.946902,116.791601,0,38,39922.198912037,2009-04-19,04:46:26
39.946903,116.791389,0,37,39922.1989699074,2009-04-19,04:46:31
39.946879,116.791144,0,42,39922.1990277778,2009-04-19,04:46:36
39.946882,116.790924,0,39,39922.1990856482,2009-04-19,04:46:41
39.946867,116.790676,0,27,39922.1991435185,2009-04-19,04:46:46
39.94686,116.790437,0,20,39922.1992013889,2009-04-19,04:46:51
39.946851,116.790197,0,20,39922.1992592593,2009-04-19,04:46:56
39.946834,116.789951,0,19,39922.1993171296,2009-04-19,04:47:01
39.946805,116.789697,0,16,39922.199375,2009-04-19,04:47:06
39.946776,116.789464,0,14,39922.1994328704,2009-04-19,04:47:11
39.946798,116.789234,0,17,39922.1994907407,2009-04-19,04:47:16
39.946814,116.789063,0,23,39922.1995486111,2009-04-19,04:47:21
39.946811,116.788874,0,37,39922.1996064815,2009-04-19,04:47:26
39.94675,116.78866,0,50,39922.1996643519,2009-04-19,04:47:31
39.946743,116.788426,0,62,39922.1997222222,2009-04-19,04:47:36
39.946728,116.788192,0,72,39922.1997800926,2009-04-19,04:47:41
39.946793,116.787989,0,71,39922.199837963,2009-04-19,04:47:46
39.946758,116.787758,0,74,39922.1998958333,2009-04-19,04:47:51
39.946759,116.78757,0,72,39922.1999537037,2009-04-19,04:47:56
39.946752,116.787356,0,72,39922.2000115741,2009-04-19,04:48:01
39.946757,116.787123,0,78,39922.2000694444,2009-04-19,04:48:06
39.946785,116.786889,0,77,39922.2001273148,2009-04-19,04:48:11
39.946773,116.786642,0,74,39922.2001851852,2009-04-19,04:48:16
39.94672,116.786389,0,76,39922.2002430556,2009-04-19,04:48:21
39.946719,116.786127,0,82,39922.2003009259,2009-04-19,04:48:26
39.946691,116.785809,0,47,39922.2003587963,2009-04-19,04:48:31
39.94666,116.78555,0,36,39922.2004166667,2009-04-19,04:48:36
39.946655,116.785285,0,32,39922.200474537,2009-04-19,04:48:41
39.946625,116.785016,0,30,39922.2005324074,2009-04-19,04:48:46
39.946583,116.784703,0,27,39922.2005902778,2009-04-19,04:48:51
39.94657,116.784414,0,23,39922.2006481481,2009-04-19,04:48:56
39.946554,116.784136,0,19,39922.2007060185,2009-04-19,04:49:01
39.946557,116.783868,0,14,39922.2007638889,2009-04-19,04:49:06
39.946551,116.783605,0,11,39922.2008217593,2009-04-19,04:49:11
39.946523,116.783342,0,3,39922.2008796296,2009-04-19,04:49:16
39.946502,116.783078,0,0,39922.2009375,2009-04-19,04:49:21
39.946551,116.78285,0,-7,39922.2009953704,2009-04-19,04:49:26
39.94667,116.78279,0,-10,39922.2010532407,2009-04-19,04:49:31
39.946787,116.782762,0,-9,39922.2011111111,2009-04-19,04:49:36
39.946939,116.782688,0,-9,39922.2011689815,2009-04-19,04:49:41
39.947087,116.782759,0,-6,39922.2012268519,2009-04-19,04:49:46
39.947137,116.782924,0,-6,39922.2012847222,2009-04-19,04:49:51
39.94711,116.78299,0,0,39922.2013425926,2009-04-19,04:49:56
39.947109,116.783003,0,1,39922.201400463,2009-04-19,04:50:01
39.947109,116.783003,0,1,39922.2014351852,2009-04-19,04:50:04
39.947113,116.783003,0,1,39922.2014583333,2009-04-19,04:50:06
39.94713,116.783,0,1,39922.2015162037,2009-04-19,04:50:11
39.947155,116.782993,0,1,39922.2015740741,2009-04-19,04:50:16
39.947176,116.782981,0,1,39922.2016319444,2009-04-19,04:50:21
39.947198,116.782973,0,1,39922.2016898148,2009-04-19,04:50:26
39.949252,116.783185,0,102,39922.2029050926,2009-04-19,04:52:11
39.948003,116.783274,0,32,39922.202962963,2009-04-19,04:52:16
39.947934,116.783296,0,6,39922.2030208333,2009-04-19,04:52:21
39.947776,116.783249,0,2,39922.2030787037,2009-04-19,04:52:26
39.947833,116.783274,0,2,39922.2031365741,2009-04-19,04:52:31
39.947881,116.783292,0,5,39922.2031944444,2009-04-19,04:52:36
39.947886,116.783351,0,5,39922.2032523148,2009-04-19,04:52:41
39.947803,116.783286,0,4,39922.2033101852,2009-04-19,04:52:46
39.948045,116.783295,0,5,39922.2033680556,2009-04-19,04:52:51
39.948045,116.783295,0,5,39922.2034027778,2009-04-19,04:52:54
39.948041,116.783302,0,6,39922.2034259259,2009-04-19,04:52:56
39.948126,116.783298,0,9,39922.2034837963,2009-04-19,04:53:01
39.94819,116.783294,0,9,39922.2035416667,2009-04-19,04:53:06
39.94817,116.783195,0,12,39922.203599537,2009-04-19,04:53:11
39.94811,116.783178,0,12,39922.2036574074,2009-04-19,04:53:16
39.948044,116.783195,0,14,39922.2037152778,2009-04-19,04:53:21
39.947981,116.783209,0,13,39922.2037731481,2009-04-19,04:53:26
39.947909,116.783181,0,15,39922.2038310185,2009-04-19,04:53:31
39.947892,116.783201,0,15,39922.2038888889,2009-04-19,04:53:36
39.947844,116.78332,0,18,39922.2039467593,2009-04-19,04:53:41
39.947842,116.783334,0,19,39922.2040046296,2009-04-19,04:53:46
39.94774,116.783274,0,16,39922.2040625,2009-04-19,04:53:51
39.9476,116.783237,0,13,39922.2041203704,2009-04-19,04:53:56
39.947515,116.783208,0,13,39922.2041782407,2009-04-19,04:54:01
39.947418,116.783147,0,13,39922.2042361111,2009-04-19,04:54:06
39.947406,116.783163,0,13,39922.2042939815,2009-04-19,04:54:11
39.947345,116.783185,0,13,39922.2043518518,2009-04-19,04:54:16
39.947334,116.783194,0,12,39922.2044097222,2009-04-19,04:54:21
39.94737,116.783187,0,12,39922.2044675926,2009-04-19,04:54:26
39.947446,116.783181,0,13,39922.204525463,2009-04-19,04:54:31
39.947365,116.783133,0,11,39922.2045833333,2009-04-19,04:54:36
39.946951,116.783228,0,13,39922.2046412037,2009-04-19,04:54:41
39.947088,116.783219,0,14,39922.2046990741,2009-04-19,04:54:46
39.947118,116.783186,0,18,39922.2047569444,2009-04-19,04:54:51
39.947408,116.78318,0,31,39922.2048148148,2009-04-19,04:54:56
39.947513,116.783183,0,36,39922.2048726852,2009-04-19,04:55:01
39.947499,116.783149,0,38,39922.2049305556,2009-04-19,04:55:06
39.947511,116.783038,0,45,39922.2049884259,2009-04-19,04:55:11
39.947513,116.783039,0,46,39922.2050462963,2009-04-19,04:55:16
39.947513,116.783039,0,46,39922.2050810185,2009-04-19,04:55:19
39.947513,116.783039,0,45,39922.2051041667,2009-04-19,04:55:21
39.947585,116.783077,0,44,39922.205162037,2009-04-19,04:55:26
39.947656,116.783048,0,41,39922.2052199074,2009-04-19,04:55:31
39.947723,116.783012,0,39,39922.2052777778,2009-04-19,04:55:36
39.947826,116.783029,0,42,39922.2053356481,2009-04-19,04:55:41
39.947859,116.783032,0,42,39922.2053935185,2009-04-19,04:55:46
39.947845,116.783056,0,47,39922.2054513889,2009-04-19,04:55:51
39.947807,116.783049,0,50,39922.2055092593,2009-04-19,04:55:56
39.94781,116.783094,0,53,39922.2055671296,2009-04-19,04:56:01
39.947818,116.783045,0,73,39922.205625,2009-04-19,04:56:06
39.947775,116.783003,0,71,39922.2056828704,2009-04-19,04:56:11
39.947798,116.782984,0,69,39922.2057407407,2009-04-19,04:56:16
39.947768,116.783036,0,82,39922.2057986111,2009-04-19,04:56:21
39.947759,116.783071,0,88,39922.2058564815,2009-04-19,04:56:26
39.947763,116.783071,0,88,39922.2059143518,2009-04-19,04:56:31
39.947763,116.783071,0,88,39922.2059490741,2009-04-19,04:56:34
39.947761,116.783071,0,87,39922.2059722222,2009-04-19,04:56:36
39.947708,116.783018,0,88,39922.2060300926,2009-04-19,04:56:41
39.947551,116.782914,0,78,39922.206087963,2009-04-19,04:56:46
39.94757,116.78296,0,78,39922.2061458333,2009-04-19,04:56:51
39.947702,116.783049,0,82,39922.2062037037,2009-04-19,04:56:56
39.947772,116.783057,0,69,39922.2062615741,2009-04-19,04:57:01
39.947815,116.783096,0,55,39922.2063194444,2009-04-19,04:57:06
39.947798,116.783093,0,35,39922.2063773148,2009-04-19,04:57:11
39.94774,116.78308,0,23,39922.2064351852,2009-04-19,04:57:16
39.947702,116.782985,0,27,39922.2064930556,2009-04-19,04:57:21
39.947831,116.783052,0,28,39922.2065509259,2009-04-19,04:57:26
39.947921,116.783068,0,26,39922.2066087963,2009-04-19,04:57:31
39.947828,116.783183,0,28,39922.2066666667,2009-04-19,04:57:36
39.947818,116.783185,0,28,39922.206724537,2009-04-19,04:57:41
39.947838,116.783191,0,29,39922.2067824074,2009-04-19,04:57:46
39.947463,116.783443,0,29,39922.2068402778,2009-04-19,04:57:51
39.947625,116.783498,0,29,39922.2068981482,2009-04-19,04:57:56
39.947708,116.78349,0,30,39922.2069560185,2009-04-19,04:58:01
39.947279,116.783891,0,32,39922.2070138889,2009-04-19,04:58:06
39.948845,116.783643,0,30,39922.2070717593,2009-04-19,04:58:11
39.948508,116.783614,0,30,39922.2071296296,2009-04-19,04:58:16
39.948241,116.783568,0,31,39922.2071875,2009-04-19,04:58:21
39.95197,116.800774,0,492,39922.4261226852,2009-04-19,10:13:37
39.952005,116.800686,0,492,39922.4261805556,2009-04-19,10:13:42
39.952041,116.800585,0,493,39922.4262384259,2009-04-19,10:13:47
39.951977,116.800534,0,493,39922.4262962963,2009-04-19,10:13:52
39.951951,116.800457,0,493,39922.4263541667,2009-04-19,10:13:57
39.951978,116.800326,0,493,39922.426412037,2009-04-19,10:14:02
39.951985,116.8002,0,493,39922.4264699074,2009-04-19,10:14:07
39.951951,116.800118,0,493,39922.4265277778,2009-04-19,10:14:12
39.951936,116.800006,0,492,39922.4265856481,2009-04-19,10:14:17
39.951922,116.7999,0,492,39922.4266435185,2009-04-19,10:14:22
39.951915,116.799776,0,492,39922.4267013889,2009-04-19,10:14:27
39.951903,116.799681,0,491,39922.4267592593,2009-04-19,10:14:32
39.951885,116.799584,0,491,39922.4268171296,2009-04-19,10:14:37
39.951864,116.799478,0,491,39922.426875,2009-04-19,10:14:42
39.951853,116.799381,0,491,39922.4269328704,2009-04-19,10:14:47
39.951852,116.799276,0,490,39922.4269907407,2009-04-19,10:14:52
39.951825,116.799169,0,488,39922.4270486111,2009-04-19,10:14:57
39.951823,116.799078,0,487,39922.4271064815,2009-04-19,10:15:02
39.951808,116.799043,0,485,39922.4271643519,2009-04-19,10:15:07
39.951765,116.79897,0,483,39922.4272222222,2009-04-19,10:15:12
39.951784,116.798913,0,482,39922.4272800926,2009-04-19,10:15:17
39.951799,116.798889,0,483,39922.427337963,2009-04-19,10:15:22
39.951789,116.798886,0,483,39922.4273958333,2009-04-19,10:15:27
39.951768,116.798889,0,483,39922.4274537037,2009-04-19,10:15:32
39.951734,116.7989,0,484,39922.4275115741,2009-04-19,10:15:37
39.951685,116.798901,0,484,39922.4275694444,2009-04-19,10:15:42
39.951726,116.798922,0,484,39922.4276273148,2009-04-19,10:15:47
39.951598,116.798612,0,144,39922.4276851852,2009-04-19,10:15:52
39.951591,116.798598,0,143,39922.4277430556,2009-04-19,10:15:57
39.951575,116.798579,0,142,39922.4278009259,2009-04-19,10:16:02
39.951565,116.798579,0,142,39922.4278587963,2009-04-19,10:16:07
39.951556,116.79858,0,141,39922.4279166667,2009-04-19,10:16:12
39.95151,116.798563,0,142,39922.427974537,2009-04-19,10:16:17
39.951476,116.798557,0,142,39922.4280324074,2009-04-19,10:16:22
39.951472,116.798563,0,142,39922.4280902778,2009-04-19,10:16:27
39.951472,116.798563,0,142,39922.428125,2009-04-19,10:16:30
39.951475,116.79856,0,142,39922.4281481481,2009-04-19,10:16:32
39.951494,116.798551,0,142,39922.4282060185,2009-04-19,10:16:37
39.951492,116.798551,0,142,39922.4282638889,2009-04-19,10:16:42
39.951492,116.798552,0,142,39922.4283217593,2009-04-19,10:16:47
39.951493,116.798553,0,142,39922.4283796296,2009-04-19,10:16:52
39.951492,116.798554,0,143,39922.4284375,2009-04-19,10:16:57
39.951489,116.798556,0,143,39922.4284953704,2009-04-19,10:17:02
39.951482,116.798556,0,142,39922.4285532407,2009-04-19,10:17:07
39.951477,116.798558,0,142,39922.4286111111,2009-04-19,10:17:12
39.951475,116.798559,0,142,39922.4286689815,2009-04-19,10:17:17
39.951473,116.798562,0,142,39922.4287268519,2009-04-19,10:17:22
39.951472,116.798562,0,141,39922.4287847222,2009-04-19,10:17:27
39.951467,116.798565,0,141,39922.4288425926,2009-04-19,10:17:32
39.951464,116.798565,0,141,39922.428900463,2009-04-19,10:17:37
39.95146,116.798562,0,141,39922.4289583333,2009-04-19,10:17:42
39.951458,116.798566,0,142,39922.4290162037,2009-04-19,10:17:47
39.951451,116.798559,0,142,39922.4290740741,2009-04-19,10:17:52
39.951443,116.798553,0,142,39922.4291319444,2009-04-19,10:17:57
39.951441,116.798556,0,142,39922.4291898148,2009-04-19,10:18:02
39.951435,116.798562,0,142,39922.4292476852,2009-04-19,10:18:07
39.951435,116.798562,0,142,39922.4292824074,2009-04-19,10:18:10
39.95144,116.798567,0,142,39922.4293055556,2009-04-19,10:18:12
39.951445,116.798576,0,142,39922.4293634259,2009-04-19,10:18:17
39.951441,116.798578,0,142,39922.4294212963,2009-04-19,10:18:22
39.951436,116.798578,0,142,39922.4294791667,2009-04-19,10:18:27
39.951443,116.798583,0,142,39922.429537037,2009-04-19,10:18:32
39.951443,116.798583,0,142,39922.4295717593,2009-04-19,10:18:35
39.951445,116.79858,0,142,39922.4295949074,2009-04-19,10:18:37
39.95144,116.798553,0,142,39922.4296527778,2009-04-19,10:18:42
39.951405,116.798294,0,140,39922.4297106481,2009-04-19,10:18:47
39.951306,116.79785,0,136,39922.4297685185,2009-04-19,10:18:52
39.951233,116.797224,0,132,39922.4298263889,2009-04-19,10:18:57
39.951144,116.796484,0,129,39922.4298842593,2009-04-19,10:19:02
39.951072,116.795769,0,124,39922.4299421296,2009-04-19,10:19:07
39.950988,116.795159,0,119,39922.43,2009-04-19,10:19:12
39.950917,116.794731,0,113,39922.4300578704,2009-04-19,10:19:17
39.950865,116.794279,0,106,39922.4301157407,2009-04-19,10:19:22
39.950826,116.793775,0,99,39922.4301736111,2009-04-19,10:19:27
39.950714,116.793282,0,88,39922.4302314815,2009-04-19,10:19:32
39.950703,116.792996,0,82,39922.4302893518,2009-04-19,10:19:37
39.950659,116.792881,0,75,39922.4303472222,2009-04-19,10:19:42
39.950477,116.792869,0,71,39922.4304050926,2009-04-19,10:19:47
39.950405,116.792859,0,68,39922.430462963,2009-04-19,10:19:52
39.950394,116.792862,0,64,39922.4305208333,2009-04-19,10:19:57
39.950382,116.792866,0,63,39922.4305787037,2009-04-19,10:20:02
39.950375,116.792869,0,63,39922.4306365741,2009-04-19,10:20:07
39.950372,116.79287,0,64,39922.4306944444,2009-04-19,10:20:12
39.950371,116.792871,0,64,39922.4307523148,2009-04-19,10:20:17
39.950371,116.792873,0,64,39922.4308101852,2009-04-19,10:20:22
39.950371,116.792873,0,64,39922.4308449074,2009-04-19,10:20:25
39.950363,116.792877,0,64,39922.4308680556,2009-04-19,10:20:27
39.950336,116.792888,0,65,39922.4309259259,2009-04-19,10:20:32
39.95021,116.792977,0,63,39922.4309837963,2009-04-19,10:20:37
39.949919,116.793082,0,47,39922.4310416667,2009-04-19,10:20:42
39.949533,116.793265,0,26,39922.431099537,2009-04-19,10:20:47
39.949116,116.793438,0,5,39922.4311574074,2009-04-19,10:20:52
39.948784,116.793597,0,-5,39922.4312152778,2009-04-19,10:20:57
39.948481,116.793761,0,-14,39922.4312731481,2009-04-19,10:21:02
39.948174,116.793941,0,-19,39922.4313310185,2009-04-19,10:21:07
39.947907,116.794078,0,-22,39922.4313888889,2009-04-19,10:21:12
39.947624,116.794222,0,-8,39922.4314467593,2009-04-19,10:21:17
39.947413,116.794331,0,-3,39922.4315046296,2009-04-19,10:21:22
39.947277,116.794418,0,-6,39922.4315625,2009-04-19,10:21:27
39.947145,116.794454,0,-9,39922.4316203704,2009-04-19,10:21:32
39.94713,116.794478,0,-8,39922.4316782407,2009-04-19,10:21:37
39.94713,116.794478,0,-8,39922.431712963,2009-04-19,10:21:40
39.94713,116.794479,0,-10,39922.4317361111,2009-04-19,10:21:42
39.947084,116.794553,0,-11,39922.4317939815,2009-04-19,10:21:47
39.946915,116.794663,0,-11,39922.4318518518,2009-04-19,10:21:52
39.946605,116.794738,0,-11,39922.4319097222,2009-04-19,10:21:57
39.94616,116.794833,0,-12,39922.4319675926,2009-04-19,10:22:02
39.945745,116.79489,0,-11,39922.432025463,2009-04-19,10:22:07
39.945274,116.795036,0,-10,39922.4320833333,2009-04-19,10:22:12
39.944778,116.795165,0,-7,39922.4321412037,2009-04-19,10:22:17
39.944383,116.795265,0,-1,39922.4321990741,2009-04-19,10:22:22
39.944088,116.795285,0,6,39922.4322569444,2009-04-19,10:22:27
39.943862,116.795271,0,12,39922.4323148148,2009-04-19,10:22:32
39.94364,116.795342,0,20,39922.4323726852,2009-04-19,10:22:37
39.943431,116.795465,0,24,39922.4324305556,2009-04-19,10:22:42
39.943294,116.795485,0,29,39922.4324884259,2009-04-19,10:22:47
39.943153,116.795545,0,36,39922.4325462963,2009-04-19,10:22:52
39.942976,116.795673,0,44,39922.4326041667,2009-04-19,10:22:57
39.942795,116.795695,0,69,39922.432662037,2009-04-19,10:23:02
39.942732,116.795742,0,79,39922.4327199074,2009-04-19,10:23:07
39.942707,116.795746,0,82,39922.4327777778,2009-04-19,10:23:12
39.942698,116.79575,0,82,39922.4328356481,2009-04-19,10:23:17
39.942687,116.795756,0,82,39922.4328935185,2009-04-19,10:23:22
39.942675,116.795761,0,83,39922.4329513889,2009-04-19,10:23:27
39.942655,116.795765,0,83,39922.4330092593,2009-04-19,10:23:32
39.942655,116.795765,0,83,39922.4330439815,2009-04-19,10:23:35
39.942651,116.795764,0,83,39922.4330671296,2009-04-19,10:23:37
39.94263,116.795759,0,83,39922.433125,2009-04-19,10:23:42
39.942608,116.795736,0,83,39922.4331828704,2009-04-19,10:23:47
39.9426,116.795737,0,83,39922.4332407407,2009-04-19,10:23:52
39.942599,116.795738,0,83,39922.4332986111,2009-04-19,10:23:57
39.942603,116.795736,0,82,39922.4333564815,2009-04-19,10:24:02
39.942603,116.795736,0,82,39922.4333912037,2009-04-19,10:24:05
39.942602,116.795737,0,82,39922.4334143519,2009-04-19,10:24:07
39.94259,116.79574,0,83,39922.4334722222,2009-04-19,10:24:12
39.942571,116.795751,0,83,39922.4335300926,2009-04-19,10:24:17
39.942555,116.795753,0,84,39922.433587963,2009-04-19,10:24:22
39.942541,116.795753,0,84,39922.4336458333,2009-04-19,10:24:27
39.942541,116.795753,0,84,39922.4336805556,2009-04-19,10:24:30
39.942533,116.795752,0,85,39922.4337037037,2009-04-19,10:24:32
39.942483,116.795761,0,85,39922.4337615741,2009-04-19,10:24:37
39.942393,116.795572,0,94,39922.4338194444,2009-04-19,10:24:42
39.942338,116.795287,0,97,39922.4338773148,2009-04-19,10:24:47
39.94228,116.795082,0,99,39922.4339351852,2009-04-19,10:24:52
39.942244,116.795068,0,102,39922.4339930556,2009-04-19,10:24:57
39.942244,116.795067,0,102,39922.4340509259,2009-04-19,10:25:02
39.942244,116.795067,0,102,39922.4340856481,2009-04-19,10:25:05
39.942242,116.795064,0,102,39922.4341087963,2009-04-19,10:25:07
39.942218,116.794915,0,106,39922.4341666667,2009-04-19,10:25:12
39.942176,116.794524,0,118,39922.434224537,2009-04-19,10:25:17
39.942082,116.793968,0,127,39922.4342824074,2009-04-19,10:25:22
39.942002,116.793241,0,134,39922.4343402778,2009-04-19,10:25:27
39.941864,116.792419,0,138,39922.4343981481,2009-04-19,10:25:32
39.941764,116.791523,0,139,39922.4344560185,2009-04-19,10:25:37
39.94164,116.790731,0,142,39922.4345138889,2009-04-19,10:25:42
39.941552,116.790077,0,161,39922.4345717593,2009-04-19,10:25:47
39.941512,116.789654,0,182,39922.4346296296,2009-04-19,10:25:52
39.941431,116.789375,0,216,39922.4346875,2009-04-19,10:25:57
39.9414,116.789108,0,205,39922.4347453704,2009-04-19,10:26:02
39.941385,116.788921,0,191,39922.4348032407,2009-04-19,10:26:07
39.941377,116.788908,0,184,39922.4348611111,2009-04-19,10:26:12
39.941376,116.788905,0,184,39922.4349189815,2009-04-19,10:26:17
39.941376,116.788906,0,183,39922.4349768519,2009-04-19,10:26:22
39.941376,116.788903,0,182,39922.4350347222,2009-04-19,10:26:27
39.941376,116.788899,0,182,39922.4350925926,2009-04-19,10:26:32
39.941376,116.788899,0,182,39922.4351273148,2009-04-19,10:26:35
39.941375,116.788895,0,183,39922.435150463,2009-04-19,10:26:37
39.941346,116.788768,0,183,39922.4352083333,2009-04-19,10:26:42
39.941308,116.78835,0,181,39922.4352662037,2009-04-19,10:26:47
39.941287,116.788034,0,165,39922.4353240741,2009-04-19,10:26:52
39.941242,116.78766,0,146,39922.4353819444,2009-04-19,10:26:57
39.941202,116.787202,0,141,39922.4354398148,2009-04-19,10:27:02
39.9411,116.786744,0,124,39922.4354976852,2009-04-19,10:27:07
39.941035,116.786108,0,95,39922.4355555556,2009-04-19,10:27:12
39.940944,116.785371,0,56,39922.4356134259,2009-04-19,10:27:17
39.940822,116.78453,0,42,39922.4356712963,2009-04-19,10:27:22
39.940684,116.783598,0,44,39922.4357291667,2009-04-19,10:27:27
39.940543,116.782582,0,46,39922.435787037,2009-04-19,10:27:32
39.940389,116.781471,0,52,39922.4358449074,2009-04-19,10:27:37
39.940221,116.780309,0,53,39922.4359027778,2009-04-19,10:27:42
39.940043,116.779206,0,44,39922.4359606481,2009-04-19,10:27:47
39.939868,116.778059,0,34,39922.4360185185,2009-04-19,10:27:52
39.939698,116.776938,0,29,39922.4360763889,2009-04-19,10:27:57
39.939516,116.775807,0,29,39922.4361342593,2009-04-19,10:28:02
39.939343,116.774647,0,20,39922.4361921296,2009-04-19,10:28:07
39.939186,116.773493,0,5,39922.43625,2009-04-19,10:28:12
39.939025,116.77238,0,1,39922.4363078704,2009-04-19,10:28:17
39.938849,116.771288,0,3,39922.4363657407,2009-04-19,10:28:22
39.938593,116.770233,0,7,39922.4364236111,2009-04-19,10:28:27
39.938313,116.769242,0,32,39922.4364814815,2009-04-19,10:28:32
39.937993,116.768277,0,33,39922.4365393519,2009-04-19,10:28:37
39.937673,116.767469,0,36,39922.4365972222,2009-04-19,10:28:42
39.937397,116.766863,0,49,39922.4366550926,2009-04-19,10:28:47
39.937137,116.766332,0,47,39922.436712963,2009-04-19,10:28:52
39.936939,116.765885,0,43,39922.4367708333,2009-04-19,10:28:57
39.93677,116.765497,0,42,39922.4368287037,2009-04-19,10:29:02
39.936602,116.765138,0,41,39922.4368865741,2009-04-19,10:29:07
39.936477,116.764859,0,45,39922.4369444444,2009-04-19,10:29:12
39.936315,116.764545,0,43,39922.4370023148,2009-04-19,10:29:17
39.936142,116.764154,0,43,39922.4370601852,2009-04-19,10:29:22
39.936012,116.763885,0,46,39922.4371180556,2009-04-19,10:29:27
39.935868,116.76345,0,43,39922.4371759259,2009-04-19,10:29:32
39.935746,116.762955,0,41,39922.4372337963,2009-04-19,10:29:37
39.93582,116.762591,0,37,39922.4372916667,2009-04-19,10:29:42
39.935876,116.762451,0,33,39922.437349537,2009-04-19,10:29:47
39.93593,116.762036,0,30,39922.4374074074,2009-04-19,10:29:52
39.935844,116.761569,0,38,39922.4374652778,2009-04-19,10:29:57
39.935733,116.761199,0,46,39922.4375231481,2009-04-19,10:30:02
39.935536,116.76091,0,37,39922.4375810185,2009-04-19,10:30:07
39.935409,116.760652,0,52,39922.4376388889,2009-04-19,10:30:12
39.935345,116.760414,0,51,39922.4376967593,2009-04-19,10:30:17
39.935219,116.760202,0,59,39922.4377546296,2009-04-19,10:30:22
39.93498,116.760056,0,52,39922.4378125,2009-04-19,10:30:27
39.934753,116.759928,0,54,39922.4378703704,2009-04-19,10:30:32
39.934615,116.759652,0,50,39922.4379282407,2009-04-19,10:30:37
39.934534,116.759385,0,48,39922.4379861111,2009-04-19,10:30:42
39.9345,116.759251,0,51,39922.4380439815,2009-04-19,10:30:47
39.934455,116.759106,0,56,39922.4381018518,2009-04-19,10:30:52
39.934279,116.758739,0,32,39922.4381597222,2009-04-19,10:30:57
39.934023,116.758186,0,18,39922.4382175926,2009-04-19,10:31:02
39.933771,116.757564,0,24,39922.438275463,2009-04-19,10:31:07
39.933508,116.756817,0,24,39922.4383333333,2009-04-19,10:31:12
39.933263,116.755882,0,28,39922.4383912037,2009-04-19,10:31:17
39.932992,116.754887,0,27,39922.4384490741,2009-04-19,10:31:22
39.932711,116.753764,0,33,39922.4385069444,2009-04-19,10:31:27
39.932423,116.75263,0,36,39922.4385648148,2009-04-19,10:31:32
39.932142,116.751494,0,36,39922.4386226852,2009-04-19,10:31:37
39.931878,116.750378,0,38,39922.4386805556,2009-04-19,10:31:42
39.93161,116.749251,0,47,39922.4387384259,2009-04-19,10:31:47
39.931323,116.748128,0,57,39922.4387962963,2009-04-19,10:31:52
39.931054,116.746981,0,65,39922.4388541667,2009-04-19,10:31:57
39.930769,116.745832,0,67,39922.438912037,2009-04-19,10:32:02
39.930475,116.744702,0,68,39922.4389699074,2009-04-19,10:32:07
39.930197,116.743574,0,69,39922.4390277778,2009-04-19,10:32:12
39.929921,116.742495,0,71,39922.4390856481,2009-04-19,10:32:17
39.929665,116.741423,0,62,39922.4391435185,2009-04-19,10:32:22
39.929417,116.740327,0,58,39922.4392013889,2009-04-19,10:32:27
39.929134,116.73924,0,59,39922.4392592593,2009-04-19,10:32:32
39.928848,116.738116,0,65,39922.4393171296,2009-04-19,10:32:37
39.928571,116.737029,0,64,39922.439375,2009-04-19,10:32:42
39.928293,116.735929,0,61,39922.4394328704,2009-04-19,10:32:47
39.928039,116.734841,0,51,39922.4394907407,2009-04-19,10:32:52
39.927767,116.733761,0,48,39922.4395486111,2009-04-19,10:32:57
39.927518,116.732683,0,52,39922.4396064815,2009-04-19,10:33:02
39.927274,116.731615,0,38,39922.4396643518,2009-04-19,10:33:07
39.927004,116.730561,0,47,39922.4397222222,2009-04-19,10:33:12
39.926738,116.72953,0,61,39922.4397800926,2009-04-19,10:33:17
39.926475,116.728502,0,71,39922.439837963,2009-04-19,10:33:22
39.92623,116.727521,0,70,39922.4398958333,2009-04-19,10:33:27
39.926,116.726554,0,67,39922.4399537037,2009-04-19,10:33:32
39.925757,116.725533,0,51,39922.4400115741,2009-04-19,10:33:37
39.925497,116.724489,0,37,39922.4400694444,2009-04-19,10:33:42
39.925224,116.723414,0,40,39922.4401273148,2009-04-19,10:33:47
39.924945,116.722346,0,53,39922.4401851852,2009-04-19,10:33:52
39.924677,116.72127,0,53,39922.4402430556,2009-04-19,10:33:57
39.924419,116.720185,0,48,39922.4403009259,2009-04-19,10:34:02
39.924142,116.71909,0,48,39922.4403587963,2009-04-19,10:34:07
39.923846,116.717986,0,58,39922.4404166667,2009-04-19,10:34:12
39.923541,116.716834,0,70,39922.440474537,2009-04-19,10:34:17
39.923306,116.715703,0,69,39922.4405324074,2009-04-19,10:34:22
39.923108,116.714563,0,67,39922.4405902778,2009-04-19,10:34:27
39.922916,116.713431,0,60,39922.4406481481,2009-04-19,10:34:32
39.92275,116.712311,0,51,39922.4407060185,2009-04-19,10:34:37
39.922623,116.711158,0,47,39922.4407638889,2009-04-19,10:34:42
39.92252,116.709981,0,47,39922.4408217593,2009-04-19,10:34:47
39.922432,116.708792,0,47,39922.4408796296,2009-04-19,10:34:52
39.92238,116.707637,0,42,39922.4409375,2009-04-19,10:34:57
39.922359,116.706491,0,51,39922.4409953704,2009-04-19,10:35:02
39.922359,116.70532,0,56,39922.4410532407,2009-04-19,10:35:07
39.922365,116.704171,0,65,39922.4411111111,2009-04-19,10:35:12
39.92238,116.702987,0,73,39922.4411689815,2009-04-19,10:35:17
39.922398,116.701879,0,91,39922.4412268519,2009-04-19,10:35:22
39.922395,116.700755,0,98,39922.4412847222,2009-04-19,10:35:27
39.922425,116.69966,0,107,39922.4413425926,2009-04-19,10:35:32
39.922441,116.698517,0,112,39922.441400463,2009-04-19,10:35:37
39.922454,116.697392,0,116,39922.4414583333,2009-04-19,10:35:42
39.922468,116.696238,0,116,39922.4415162037,2009-04-19,10:35:47
39.922472,116.695108,0,110,39922.4415740741,2009-04-19,10:35:52
39.922494,116.694016,0,101,39922.4416319444,2009-04-19,10:35:57
39.922492,116.692915,0,84,39922.4416898148,2009-04-19,10:36:02
39.922526,116.69185,0,70,39922.4417476852,2009-04-19,10:36:07
39.922545,116.690748,0,66,39922.4418055556,2009-04-19,10:36:12
39.922555,116.689629,0,65,39922.4418634259,2009-04-19,10:36:17
39.922546,116.688512,0,59,39922.4419212963,2009-04-19,10:36:22
39.922548,116.687425,0,49,39922.4419791667,2009-04-19,10:36:27
39.922571,116.686342,0,48,39922.442037037,2009-04-19,10:36:32
39.922565,116.685271,0,60,39922.4420949074,2009-04-19,10:36:37
39.922588,116.68421,0,65,39922.4421527778,2009-04-19,10:36:42
39.922598,116.683119,0,64,39922.4422106481,2009-04-19,10:36:47
39.922631,116.682022,0,65,39922.4422685185,2009-04-19,10:36:52
39.922634,116.680884,0,45,39922.4423263889,2009-04-19,10:36:57
39.922645,116.679752,0,37,39922.4423842593,2009-04-19,10:37:02
39.922686,116.678627,0,30,39922.4424421296,2009-04-19,10:37:07
39.922717,116.677487,0,30,39922.4425,2009-04-19,10:37:12
39.922742,116.676344,0,34,39922.4425578704,2009-04-19,10:37:17
39.922787,116.675165,0,28,39922.4426157407,2009-04-19,10:37:22
39.922783,116.674009,0,28,39922.4426736111,2009-04-19,10:37:27
39.922829,116.672866,0,33,39922.4427314815,2009-04-19,10:37:32
39.922805,116.671705,0,41,39922.4427893519,2009-04-19,10:37:37
39.922748,116.67055,0,42,39922.4428472222,2009-04-19,10:37:42
39.922675,116.669361,0,40,39922.4429050926,2009-04-19,10:37:47
39.922605,116.668202,0,37,39922.442962963,2009-04-19,10:37:52
39.922535,116.667023,0,34,39922.4430208333,2009-04-19,10:37:57
39.922461,116.665872,0,26,39922.4430787037,2009-04-19,10:38:02
39.922382,116.664755,0,21,39922.4431365741,2009-04-19,10:38:07
39.922295,116.663624,0,12,39922.4431944444,2009-04-19,10:38:12
39.922208,116.662467,0,10,39922.4432523148,2009-04-19,10:38:17
39.922134,116.661317,0,10,39922.4433101852,2009-04-19,10:38:22
39.922049,116.660169,0,3,39922.4433680556,2009-04-19,10:38:27
39.921964,116.659043,0,0,39922.4434259259,2009-04-19,10:38:32
39.92189,116.657962,0,-4,39922.4434837963,2009-04-19,10:38:37
39.921808,116.656862,0,-5,39922.4435416667,2009-04-19,10:38:42
39.921712,116.655771,0,-15,39922.443599537,2009-04-19,10:38:47
39.921645,116.654709,0,-25,39922.4436574074,2009-04-19,10:38:52
39.921648,116.653753,0,-28,39922.4437152778,2009-04-19,10:38:57
39.921637,116.652937,0,-20,39922.4437731481,2009-04-19,10:39:02
39.921638,116.652212,0,-12,39922.4438310185,2009-04-19,10:39:07
39.921639,116.65151,0,-18,39922.4438888889,2009-04-19,10:39:12
39.921724,116.650893,0,-13,39922.4439467593,2009-04-19,10:39:17
39.92197,116.650433,0,-14,39922.4440046296,2009-04-19,10:39:22
39.922261,116.650186,0,-10,39922.4440625,2009-04-19,10:39:27
39.922665,116.650333,0,-1,39922.4441203704,2009-04-19,10:39:32
39.923084,116.650518,0,-3,39922.4441782407,2009-04-19,10:39:37
39.923248,116.65058,0,-4,39922.4442361111,2009-04-19,10:39:42
39.923254,116.650606,0,-5,39922.4442939815,2009-04-19,10:39:47
39.923251,116.650608,0,-5,39922.4443518519,2009-04-19,10:39:52
39.923251,116.650606,0,-5,39922.4444097222,2009-04-19,10:39:57
39.923251,116.650606,0,-5,39922.4444444444,2009-04-19,10:40:00
39.92325,116.650605,0,-5,39922.4444675926,2009-04-19,10:40:02
39.923252,116.650596,0,-5,39922.444525463,2009-04-19,10:40:07
39.923256,116.650585,0,-5,39922.4445833333,2009-04-19,10:40:12
39.923386,116.650579,0,-11,39922.4446412037,2009-04-19,10:40:17
39.923665,116.650598,0,-22,39922.4446990741,2009-04-19,10:40:22
39.923895,116.650629,0,-25,39922.4447569444,2009-04-19,10:40:27
39.924091,116.650675,0,-18,39922.4448148148,2009-04-19,10:40:32
39.924261,116.650752,0,-14,39922.4448726852,2009-04-19,10:40:37
39.924327,116.65079,0,-17,39922.4449305556,2009-04-19,10:40:42
39.924408,116.650818,0,-19,39922.4449884259,2009-04-19,10:40:47
39.924556,116.650866,0,-23,39922.4450462963,2009-04-19,10:40:52
39.924627,116.650897,0,-26,39922.4451041667,2009-04-19,10:40:57
39.924697,116.650914,0,-27,39922.445162037,2009-04-19,10:41:02
39.924865,116.650993,0,-17,39922.4452199074,2009-04-19,10:41:07
39.925091,116.651044,0,-18,39922.4452777778,2009-04-19,10:41:12
39.925163,116.651053,0,-17,39922.4453356481,2009-04-19,10:41:17
39.925209,116.651011,0,-7,39922.4453935185,2009-04-19,10:41:22
39.925359,116.650824,0,1,39922.4454513889,2009-04-19,10:41:27
39.925499,116.650281,0,20,39922.4455092593,2009-04-19,10:41:32
39.925738,116.649554,0,17,39922.4455671296,2009-04-19,10:41:37
39.926032,116.648691,0,17,39922.445625,2009-04-19,10:41:42
39.926367,116.647731,0,26,39922.4456828704,2009-04-19,10:41:47
39.926709,116.646793,0,39,39922.4457407407,2009-04-19,10:41:52
39.926957,116.64605,0,54,39922.4457986111,2009-04-19,10:41:57
39.927257,116.645258,0,53,39922.4458564815,2009-04-19,10:42:02
39.927561,116.644376,0,50,39922.4459143518,2009-04-19,10:42:07
39.927889,116.643439,0,56,39922.4459722222,2009-04-19,10:42:12
39.928121,116.642768,0,59,39922.4460300926,2009-04-19,10:42:17
39.92817,116.642367,0,45,39922.446087963,2009-04-19,10:42:22
39.927883,116.642117,0,39,39922.4461458333,2009-04-19,10:42:27
39.92736,116.641867,0,35,39922.4462037037,2009-04-19,10:42:32
39.926733,116.641552,0,38,39922.4462615741,2009-04-19,10:42:37
39.926074,116.641094,0,39,39922.4463194444,2009-04-19,10:42:42
39.925695,116.640253,0,36,39922.4463773148,2009-04-19,10:42:47
39.925623,116.639193,0,36,39922.4464351852,2009-04-19,10:42:52
39.925611,116.638074,0,39,39922.4464930556,2009-04-19,10:42:57
39.925601,116.637028,0,43,39922.4465509259,2009-04-19,10:43:02
39.925612,116.636189,0,48,39922.4466087963,2009-04-19,10:43:07
39.925663,116.635732,0,46,39922.4466666667,2009-04-19,10:43:12
39.925736,116.635649,0,47,39922.446724537,2009-04-19,10:43:17
39.925739,116.635666,0,47,39922.4467824074,2009-04-19,10:43:22
39.925736,116.635677,0,47,39922.4468402778,2009-04-19,10:43:27
39.925736,116.635677,0,47,39922.446875,2009-04-19,10:43:30
39.925735,116.63568,0,47,39922.4468981481,2009-04-19,10:43:32
39.925723,116.635512,0,46,39922.4469560185,2009-04-19,10:43:37
39.925727,116.635089,0,47,39922.4470138889,2009-04-19,10:43:42
39.925764,116.634553,0,45,39922.4470717593,2009-04-19,10:43:47
39.925787,116.634036,0,47,39922.4471296296,2009-04-19,10:43:52
39.925771,116.633769,0,53,39922.4471875,2009-04-19,10:43:57
39.925793,116.633638,0,56,39922.4472453704,2009-04-19,10:44:02
39.925747,116.633451,0,50,39922.4473032407,2009-04-19,10:44:07
39.92568,116.633385,0,43,39922.4473611111,2009-04-19,10:44:12
39.925574,116.633347,0,42,39922.4474189815,2009-04-19,10:44:17
39.92535,116.633393,0,35,39922.4474768518,2009-04-19,10:44:22
39.92502,116.633452,0,37,39922.4475347222,2009-04-19,10:44:27
39.924794,116.633465,0,42,39922.4475925926,2009-04-19,10:44:32
39.924595,116.633489,0,43,39922.447650463,2009-04-19,10:44:37
39.924547,116.633492,0,44,39922.4477083333,2009-04-19,10:44:42
39.924536,116.633493,0,45,39922.4477662037,2009-04-19,10:44:47
39.924526,116.633495,0,45,39922.4478240741,2009-04-19,10:44:52
39.924512,116.633497,0,45,39922.4478819444,2009-04-19,10:44:57
39.924395,116.633516,0,45,39922.4479398148,2009-04-19,10:45:02
39.924074,116.633584,0,48,39922.4479976852,2009-04-19,10:45:07
39.923552,116.633584,0,51,39922.4480555556,2009-04-19,10:45:12
39.922997,116.633648,0,55,39922.4481134259,2009-04-19,10:45:17
39.922432,116.633719,0,56,39922.4481712963,2009-04-19,10:45:22
39.921842,116.633804,0,53,39922.4482291667,2009-04-19,10:45:27
39.921374,116.633839,0,54,39922.448287037,2009-04-19,10:45:32
39.920902,116.633892,0,52,39922.4483449074,2009-04-19,10:45:37
39.920584,116.633908,0,64,39922.4484027778,2009-04-19,10:45:42
39.920361,116.6339,0,62,39922.4484606481,2009-04-19,10:45:47
39.920095,116.633929,0,55,39922.4485185185,2009-04-19,10:45:52
39.91976,116.633814,0,55,39922.4485763889,2009-04-19,10:45:57
39.919337,116.63346,0,54,39922.4486342593,2009-04-19,10:46:02
39.918841,116.632959,0,50,39922.4486921296,2009-04-19,10:46:07
39.918294,116.632392,0,49,39922.44875,2009-04-19,10:46:12
39.917767,116.631743,0,39,39922.4488078704,2009-04-19,10:46:17
39.917374,116.631034,0,24,39922.4488657407,2009-04-19,10:46:22
39.917138,116.630471,0,13,39922.4489236111,2009-04-19,10:46:27
39.917056,116.630266,0,4,39922.4489814815,2009-04-19,10:46:32
39.917083,116.63028,0,6,39922.4490393519,2009-04-19,10:46:37
39.91708,116.630271,0,5,39922.4490972222,2009-04-19,10:46:42
39.917075,116.630256,0,5,39922.4491550926,2009-04-19,10:46:47
39.917065,116.630173,0,11,39922.449212963,2009-04-19,10:46:52
39.917037,116.630049,0,13,39922.4492708333,2009-04-19,10:46:57
39.917013,116.629962,0,12,39922.4493287037,2009-04-19,10:47:02
39.916972,116.629882,0,9,39922.4493865741,2009-04-19,10:47:07
39.916914,116.629772,0,11,39922.4494444444,2009-04-19,10:47:12
39.916881,116.629661,0,10,39922.4495023148,2009-04-19,10:47:17
39.916776,116.629435,0,6,39922.4495601852,2009-04-19,10:47:22
39.916566,116.629059,0,11,39922.4496180556,2009-04-19,10:47:27
39.916298,116.628547,0,13,39922.4496759259,2009-04-19,10:47:32
39.915967,116.627879,0,10,39922.4497337963,2009-04-19,10:47:37
39.915629,116.627109,0,10,39922.4497916667,2009-04-19,10:47:42
39.915322,116.626232,0,15,39922.449849537,2009-04-19,10:47:47
39.915084,116.625227,0,18,39922.4499074074,2009-04-19,10:47:52
39.914906,116.624134,0,36,39922.4499652778,2009-04-19,10:47:57
39.914711,116.623038,0,57,39922.4500231481,2009-04-19,10:48:02
39.914344,116.622005,0,79,39922.4500810185,2009-04-19,10:48:07
39.91385,116.62112,0,99,39922.4501388889,2009-04-19,10:48:12
39.913221,116.620345,0,117,39922.4501967593,2009-04-19,10:48:17
39.912522,116.619714,0,115,39922.4502546296,2009-04-19,10:48:22
39.911785,116.619187,0,111,39922.4503125,2009-04-19,10:48:27
39.911052,116.618662,0,94,39922.4503703704,2009-04-19,10:48:32
39.910349,116.618133,0,79,39922.4504282407,2009-04-19,10:48:37
39.909614,116.61759,0,78,39922.4504861111,2009-04-19,10:48:42
39.908974,116.616923,0,79,39922.4505439815,2009-04-19,10:48:47
39.908422,116.61614,0,83,39922.4506018519,2009-04-19,10:48:52
39.907962,116.615194,0,89,39922.4506597222,2009-04-19,10:48:57
39.907657,116.614151,0,93,39922.4507175926,2009-04-19,10:49:02
39.90746,116.613026,0,85,39922.450775463,2009-04-19,10:49:07
39.907294,116.611921,0,73,39922.4508333333,2009-04-19,10:49:12
39.907149,116.610813,0,67,39922.4508912037,2009-04-19,10:49:17
39.906965,116.609719,0,55,39922.4509490741,2009-04-19,10:49:22
39.906788,116.608634,0,48,39922.4510069444,2009-04-19,10:49:27
39.906671,116.60755,0,48,39922.4510648148,2009-04-19,10:49:32
39.906696,116.606415,0,47,39922.4511226852,2009-04-19,10:49:37
39.906817,116.605256,0,62,39922.4511805556,2009-04-19,10:49:42
39.90711,116.604125,0,71,39922.4512384259,2009-04-19,10:49:47
39.907501,116.603088,0,74,39922.4512962963,2009-04-19,10:49:52
39.907807,116.602113,0,78,39922.4513541667,2009-04-19,10:49:57
39.907987,116.601142,0,74,39922.451412037,2009-04-19,10:50:02
39.908106,116.60011,0,84,39922.4514699074,2009-04-19,10:50:07
39.908087,116.598951,0,93,39922.4515277778,2009-04-19,10:50:12
39.90812,116.597749,0,91,39922.4515856481,2009-04-19,10:50:17
39.908167,116.59659,0,109,39922.4516435185,2009-04-19,10:50:22
39.908215,116.595465,0,127,39922.4517013889,2009-04-19,10:50:27
39.908278,116.594356,0,134,39922.4517592593,2009-04-19,10:50:32
39.908301,116.593305,0,141,39922.4518171296,2009-04-19,10:50:37
39.908319,116.592263,0,137,39922.451875,2009-04-19,10:50:42
39.908347,116.591195,0,127,39922.4519328704,2009-04-19,10:50:47
39.908347,116.590154,0,132,39922.4519907407,2009-04-19,10:50:52
39.90838,116.589122,0,131,39922.4520486111,2009-04-19,10:50:57
39.90839,116.588074,0,133,39922.4521064815,2009-04-19,10:51:02
39.908414,116.587039,0,132,39922.4521643519,2009-04-19,10:51:07
39.90844,116.585982,0,131,39922.4522222222,2009-04-19,10:51:12
39.908485,116.584937,0,125,39922.4522800926,2009-04-19,10:51:17
39.90852,116.583889,0,122,39922.452337963,2009-04-19,10:51:22
39.908572,116.582836,0,118,39922.4523958333,2009-04-19,10:51:27
39.908621,116.581765,0,105,39922.4524537037,2009-04-19,10:51:32
39.908701,116.580686,0,100,39922.4525115741,2009-04-19,10:51:37
39.908809,116.579627,0,91,39922.4525694444,2009-04-19,10:51:42
39.908906,116.578538,0,92,39922.4526273148,2009-04-19,10:51:47
39.909018,116.577463,0,96,39922.4526851852,2009-04-19,10:51:52
39.909174,116.576353,0,96,39922.4527430556,2009-04-19,10:51:57
39.909328,116.575242,0,96,39922.4528009259,2009-04-19,10:52:02
39.909421,116.574131,0,101,39922.4528587963,2009-04-19,10:52:07
39.909453,116.573033,0,111,39922.4529166667,2009-04-19,10:52:12
39.909375,116.571945,0,119,39922.452974537,2009-04-19,10:52:17
39.90927,116.57084,0,123,39922.4530324074,2009-04-19,10:52:22
39.909161,116.569725,0,115,39922.4530902778,2009-04-19,10:52:27
39.909023,116.568624,0,105,39922.4531481481,2009-04-19,10:52:32
39.908878,116.567512,0,93,39922.4532060185,2009-04-19,10:52:37
39.90875,116.566369,0,86,39922.4532638889,2009-04-19,10:52:42
39.908625,116.56524,0,79,39922.4533217593,2009-04-19,10:52:47
39.908548,116.564032,0,81,39922.4533796296,2009-04-19,10:52:52
39.908505,116.562894,0,83,39922.4534375,2009-04-19,10:52:57
39.90849,116.561783,0,98,39922.4534953704,2009-04-19,10:53:02
39.908457,116.56062,0,101,39922.4535532407,2009-04-19,10:53:07
39.908439,116.559424,0,112,39922.4536111111,2009-04-19,10:53:12
39.908403,116.558245,0,130,39922.4536689815,2009-04-19,10:53:17
39.908366,116.557105,0,123,39922.4537268518,2009-04-19,10:53:22
39.90837,116.555944,0,122,39922.4537847222,2009-04-19,10:53:27
39.908365,116.554826,0,129,39922.4538425926,2009-04-19,10:53:32
39.908354,116.553672,0,132,39922.453900463,2009-04-19,10:53:37
39.908314,116.552519,0,134,39922.4539583333,2009-04-19,10:53:42
39.908312,116.551412,0,130,39922.4540162037,2009-04-19,10:53:47
39.908317,116.550298,0,131,39922.4540740741,2009-04-19,10:53:52
39.908275,116.549205,0,129,39922.4541319444,2009-04-19,10:53:57
39.908269,116.54809,0,131,39922.4541898148,2009-04-19,10:54:02
39.908249,116.546975,0,126,39922.4542476852,2009-04-19,10:54:07
39.908256,116.545879,0,118,39922.4543055556,2009-04-19,10:54:12
39.908248,116.544818,0,109,39922.4543634259,2009-04-19,10:54:17
39.908259,116.543786,0,95,39922.4544212963,2009-04-19,10:54:22
39.908258,116.542706,0,89,39922.4544791667,2009-04-19,10:54:27
39.908276,116.541592,0,89,39922.454537037,2009-04-19,10:54:32
39.908275,116.540477,0,86,39922.4545949074,2009-04-19,10:54:37
39.908283,116.539356,0,93,39922.4546527778,2009-04-19,10:54:42
39.908292,116.53825,0,96,39922.4547106481,2009-04-19,10:54:47
39.908314,116.5372,0,99,39922.4547685185,2009-04-19,10:54:52
39.908297,116.536162,0,98,39922.4548263889,2009-04-19,10:54:57
39.908347,116.53508,0,92,39922.4548842593,2009-04-19,10:55:02
39.908361,116.533935,0,86,39922.4549421296,2009-04-19,10:55:07
39.908408,116.532816,0,89,39922.455,2009-04-19,10:55:12
39.908444,116.531686,0,99,39922.4550578704,2009-04-19,10:55:17
39.908428,116.530529,0,107,39922.4551157407,2009-04-19,10:55:22
39.908452,116.529343,0,113,39922.4551736111,2009-04-19,10:55:27
39.908469,116.528162,0,111,39922.4552314815,2009-04-19,10:55:32
39.908448,116.527001,0,115,39922.4552893518,2009-04-19,10:55:37
39.908468,116.525837,0,126,39922.4553472222,2009-04-19,10:55:42
39.908471,116.524691,0,134,39922.4554050926,2009-04-19,10:55:47
39.908456,116.523572,0,139,39922.455462963,2009-04-19,10:55:52
39.908432,116.522448,0,138,39922.4555208333,2009-04-19,10:55:57
39.908355,116.521299,0,131,39922.4555787037,2009-04-19,10:56:02
39.908177,116.520162,0,121,39922.4556365741,2009-04-19,10:56:07
39.907961,116.519028,0,113,39922.4556944444,2009-04-19,10:56:12
39.907728,116.517908,0,108,39922.4557523148,2009-04-19,10:56:17
39.907483,116.516819,0,109,39922.4558101852,2009-04-19,10:56:22
39.90731,116.515795,0,117,39922.4558680556,2009-04-19,10:56:27
39.907082,116.514769,0,120,39922.4559259259,2009-04-19,10:56:32
39.906856,116.513727,0,118,39922.4559837963,2009-04-19,10:56:37
39.906689,116.512721,0,113,39922.4560416667,2009-04-19,10:56:42
39.906662,116.511703,0,112,39922.456099537,2009-04-19,10:56:47
39.906663,116.510611,0,113,39922.4561574074,2009-04-19,10:56:52
39.906689,116.509503,0,110,39922.4562152778,2009-04-19,10:56:57
39.906673,116.5084,0,108,39922.4562731481,2009-04-19,10:57:02
39.906702,116.507227,0,98,39922.4563310185,2009-04-19,10:57:07
39.906689,116.506056,0,91,39922.4563888889,2009-04-19,10:57:12
39.906698,116.504948,0,94,39922.4564467593,2009-04-19,10:57:17
39.906705,116.50383,0,101,39922.4565046296,2009-04-19,10:57:22
39.906705,116.502716,0,103,39922.4565625,2009-04-19,10:57:27
39.906724,116.501568,0,101,39922.4566203704,2009-04-19,10:57:32
39.906748,116.500441,0,97,39922.4566782407,2009-04-19,10:57:37
39.906766,116.49939,0,101,39922.4567361111,2009-04-19,10:57:42
39.906776,116.498348,0,105,39922.4567939815,2009-04-19,10:57:47
39.906794,116.497323,0,110,39922.4568518519,2009-04-19,10:57:52
39.906798,116.496228,0,103,39922.4569097222,2009-04-19,10:57:57
39.906815,116.495104,0,97,39922.4569675926,2009-04-19,10:58:02
39.90684,116.493998,0,106,39922.457025463,2009-04-19,10:58:07
39.906834,116.492914,0,109,39922.4570833333,2009-04-19,10:58:12
39.90686,116.491883,0,131,39922.4571412037,2009-04-19,10:58:17
39.906873,116.490909,0,148,39922.4571990741,2009-04-19,10:58:22
39.906874,116.489956,0,155,39922.4572569444,2009-04-19,10:58:27
39.906916,116.488931,0,164,39922.4573148148,2009-04-19,10:58:32
39.906961,116.48783,0,170,39922.4573726852,2009-04-19,10:58:37
39.906985,116.486661,0,175,39922.4574305556,2009-04-19,10:58:42
39.906986,116.48549,0,174,39922.4574884259,2009-04-19,10:58:47
39.90697,116.484279,0,176,39922.4575462963,2009-04-19,10:58:52
39.906986,116.483037,0,179,39922.4576041667,2009-04-19,10:58:57
39.906997,116.481859,0,185,39922.457662037,2009-04-19,10:59:02
39.906979,116.480859,0,188,39922.4577199074,2009-04-19,10:59:07
39.907008,116.47992,0,191,39922.4577777778,2009-04-19,10:59:12
39.907011,116.478922,0,184,39922.4578356481,2009-04-19,10:59:17
39.906997,116.478025,0,184,39922.4578935185,2009-04-19,10:59:22
39.907028,116.477186,0,182,39922.4579513889,2009-04-19,10:59:27
39.907044,116.476352,0,191,39922.4580092593,2009-04-19,10:59:32
39.907078,116.475529,0,201,39922.4580671296,2009-04-19,10:59:37
39.90708,116.47459,0,212,39922.458125,2009-04-19,10:59:42
39.907093,116.473538,0,221,39922.4581828704,2009-04-19,10:59:47
39.907114,116.472539,0,223,39922.4582407407,2009-04-19,10:59:52
39.90711,116.471742,0,215,39922.4582986111,2009-04-19,10:59:57
39.907175,116.471221,0,208,39922.4583564815,2009-04-19,11:00:02
39.907165,116.470696,0,207,39922.4584143519,2009-04-19,11:00:07
39.907188,116.470333,0,200,39922.4584722222,2009-04-19,11:00:12
39.90718,116.46999,0,196,39922.4585300926,2009-04-19,11:00:17
39.907163,116.469642,0,192,39922.458587963,2009-04-19,11:00:22
39.907147,116.469503,0,201,39922.4586458333,2009-04-19,11:00:27
39.907125,116.469488,0,209,39922.4587037037,2009-04-19,11:00:32
39.907127,116.469471,0,213,39922.4587615741,2009-04-19,11:00:37
39.907131,116.46947,0,215,39922.4588194444,2009-04-19,11:00:42
39.907134,116.469475,0,216,39922.4588773148,2009-04-19,11:00:47
39.907135,116.469477,0,216,39922.4589351852,2009-04-19,11:00:52
39.907135,116.469477,0,216,39922.4589699074,2009-04-19,11:00:55
39.907137,116.469485,0,216,39922.4589930556,2009-04-19,11:00:57
39.907149,116.469528,0,218,39922.4590509259,2009-04-19,11:01:02
39.907163,116.469575,0,218,39922.4591087963,2009-04-19,11:01:07
39.907166,116.469672,0,213,39922.4591666667,2009-04-19,11:01:12
39.907156,116.469725,0,211,39922.459224537,2009-04-19,11:01:17
39.90717,116.469758,0,208,39922.4592824074,2009-04-19,11:01:22
39.907181,116.469779,0,207,39922.4593402778,2009-04-19,11:01:27
39.907219,116.469847,0,203,39922.4593981481,2009-04-19,11:01:32
39.907257,116.469922,0,201,39922.4594560185,2009-04-19,11:01:37
39.907262,116.469982,0,201,39922.4595138889,2009-04-19,11:01:42
39.907252,116.470013,0,202,39922.4595717593,2009-04-19,11:01:47
39.907256,116.470057,0,201,39922.4596296296,2009-04-19,11:01:52
39.907266,116.470104,0,202,39922.4596875,2009-04-19,11:01:57
39.907285,116.470178,0,202,39922.4597453704,2009-04-19,11:02:02
39.907258,116.470195,0,204,39922.4598032407,2009-04-19,11:02:07
39.907261,116.470263,0,205,39922.4598611111,2009-04-19,11:02:12
39.907261,116.470372,0,203,39922.4599189815,2009-04-19,11:02:17
39.907297,116.470459,0,194,39922.4599768519,2009-04-19,11:02:22
39.907319,116.470544,0,188,39922.4600347222,2009-04-19,11:02:27
39.907312,116.470625,0,185,39922.4600925926,2009-04-19,11:02:32
39.907313,116.470716,0,175,39922.460150463,2009-04-19,11:02:37
39.90732,116.470812,0,167,39922.4602083333,2009-04-19,11:02:42
39.907318,116.470898,0,160,39922.4602662037,2009-04-19,11:02:47
39.907312,116.471022,0,151,39922.4603240741,2009-04-19,11:02:52
39.907328,116.471013,0,145,39922.4603819444,2009-04-19,11:02:57
39.90737,116.471006,0,142,39922.4604398148,2009-04-19,11:03:02
39.907363,116.47097,0,139,39922.4604976852,2009-04-19,11:03:07
39.907357,116.470921,0,136,39922.4605555556,2009-04-19,11:03:12
39.90737,116.470878,0,134,39922.4606134259,2009-04-19,11:03:17
39.907364,116.470845,0,132,39922.4606712963,2009-04-19,11:03:22
39.907314,116.470796,0,130,39922.4607291667,2009-04-19,11:03:27
39.975796,116.33388,0,-115,39922.4930787037,2009-04-19,11:50:02
39.975534,116.333813,0,63,39922.4968981481,2009-04-19,11:55:32
39.975524,116.333803,0,63,39922.4969560185,2009-04-19,11:55:37
39.975519,116.333794,0,63,39922.4970138889,2009-04-19,11:55:42
39.975662,116.333722,0,63,39922.4970717593,2009-04-19,11:55:47
39.976385,116.333648,0,65,39922.4971296296,2009-04-19,11:55:52
39.977462,116.333477,0,66,39922.4971875,2009-04-19,11:55:57
39.978579,116.333292,0,65,39922.4972453704,2009-04-19,11:56:02
39.979443,116.333123,0,62,39922.4973032407,2009-04-19,11:56:07
39.980269,116.33297,0,59,39922.4973611111,2009-04-19,11:56:12
39.981088,116.332798,0,54,39922.4974189815,2009-04-19,11:56:17
39.981943,116.332637,0,48,39922.4974768519,2009-04-19,11:56:22
39.982733,116.33252,0,40,39922.4975347222,2009-04-19,11:56:27
39.983486,116.332389,0,33,39922.4975925926,2009-04-19,11:56:32
39.984265,116.332237,0,24,39922.497650463,2009-04-19,11:56:37
39.985085,116.332091,0,13,39922.4977083333,2009-04-19,11:56:42
39.985912,116.331945,0,3,39922.4977662037,2009-04-19,11:56:47
39.986707,116.331864,0,-9,39922.4978240741,2009-04-19,11:56:52
39.987537,116.331816,0,-20,39922.4978819444,2009-04-19,11:56:57
39.988364,116.331772,0,-28,39922.4979398148,2009-04-19,11:57:02
39.98916,116.331745,0,-32,39922.4979976852,2009-04-19,11:57:07
39.989853,116.331722,0,-36,39922.4980555556,2009-04-19,11:57:12
39.990449,116.331698,0,-37,39922.4981134259,2009-04-19,11:57:17
39.990895,116.331674,0,-29,39922.4981712963,2009-04-19,11:57:22
39.991211,116.331669,0,-15,39922.4982291667,2009-04-19,11:57:27
39.991453,116.331672,0,-8,39922.498287037,2009-04-19,11:57:32
39.99162,116.33176,0,-8,39922.4983449074,2009-04-19,11:57:37
39.991708,116.331892,0,1,39922.4984027778,2009-04-19,11:57:42
39.991773,116.331904,0,23,39922.4984606481,2009-04-19,11:57:47
39.991835,116.331856,0,38,39922.4985185185,2009-04-19,11:57:52
39.99187,116.331831,0,49,39922.4985763889,2009-04-19,11:57:57
39.991884,116.331799,0,56,39922.4986342593,2009-04-19,11:58:02
39.991886,116.331787,0,62,39922.4986921296,2009-04-19,11:58:07
39.991886,116.331787,0,62,39922.4987268519,2009-04-19,11:58:10
39.991893,116.33178,0,65,39922.49875,2009-04-19,11:58:12
39.991908,116.331776,0,68,39922.4988078704,2009-04-19,11:58:17
39.991924,116.331776,0,72,39922.4988657407,2009-04-19,11:58:22
39.991936,116.331781,0,76,39922.4989236111,2009-04-19,11:58:27
39.991945,116.331787,0,79,39922.4989814815,2009-04-19,11:58:32
39.991955,116.331786,0,83,39922.4990393519,2009-04-19,11:58:37
39.991963,116.331785,0,86,39922.4990972222,2009-04-19,11:58:42
39.991963,116.331785,0,86,39922.4991319444,2009-04-19,11:58:45
39.991971,116.331784,0,88,39922.4991550926,2009-04-19,11:58:47
39.991786,116.331484,0,90,39922.499212963,2009-04-19,11:58:52
39.991862,116.331469,0,110,39922.4992708333,2009-04-19,11:58:57
39.991843,116.33143,0,127,39922.4993287037,2009-04-19,11:59:02
39.991814,116.331377,0,127,39922.4993865741,2009-04-19,11:59:07
39.99179,116.331309,0,129,39922.4994444444,2009-04-19,11:59:12
39.991765,116.331182,0,133,39922.4995023148,2009-04-19,11:59:17
39.991748,116.331072,0,137,39922.4995601852,2009-04-19,11:59:22
39.991735,116.330954,0,137,39922.4996180556,2009-04-19,11:59:27
39.991755,116.330845,0,140,39922.4996759259,2009-04-19,11:59:32
39.991703,116.330763,0,140,39922.4997337963,2009-04-19,11:59:37
39.991709,116.330668,0,142,39922.4997916667,2009-04-19,11:59:42
39.991716,116.330571,0,139,39922.499849537,2009-04-19,11:59:47
39.991726,116.330508,0,136,39922.4999074074,2009-04-19,11:59:52
39.991752,116.330423,0,142,39922.4999652778,2009-04-19,11:59:57
39.991736,116.330367,0,138,39922.5000231481,2009-04-19,12:00:02
39.991747,116.33027,0,141,39922.5000810185,2009-04-19,12:00:07
39.991735,116.330198,0,137,39922.5001388889,2009-04-19,12:00:12
39.991726,116.330125,0,140,39922.5001967593,2009-04-19,12:00:17
39.991725,116.330089,0,141,39922.5002546296,2009-04-19,12:00:22
39.991699,116.330022,0,142,39922.5003125,2009-04-19,12:00:27
39.991674,116.32997,0,147,39922.5003703704,2009-04-19,12:00:32
39.991677,116.329875,0,148,39922.5004282407,2009-04-19,12:00:37
39.991673,116.329756,0,150,39922.5004861111,2009-04-19,12:00:42
39.991672,116.329633,0,157,39922.5005439815,2009-04-19,12:00:47
39.991675,116.329516,0,160,39922.5006018518,2009-04-19,12:00:52
39.991688,116.329432,0,163,39922.5006597222,2009-04-19,12:00:57
39.991728,116.32933,0,167,39922.5007175926,2009-04-19,12:01:02
39.991734,116.329218,0,172,39922.500775463,2009-04-19,12:01:07
39.991751,116.329139,0,170,39922.5008333333,2009-04-19,12:01:12
39.991726,116.329058,0,172,39922.5008912037,2009-04-19,12:01:17
39.99169,116.328967,0,171,39922.5009490741,2009-04-19,12:01:22
39.991669,116.328911,0,168,39922.5010069444,2009-04-19,12:01:27
39.991632,116.328897,0,168,39922.5010648148,2009-04-19,12:01:32
39.991638,116.328842,0,166,39922.5011226852,2009-04-19,12:01:37
39.991684,116.328713,0,163,39922.5011805556,2009-04-19,12:01:42
39.99169,116.328635,0,166,39922.5012384259,2009-04-19,12:01:47
39.9917,116.328548,0,169,39922.5012962963,2009-04-19,12:01:52
39.991664,116.32849,0,174,39922.5013541667,2009-04-19,12:01:57
39.991661,116.328378,0,182,39922.501412037,2009-04-19,12:02:02
39.99168,116.328277,0,192,39922.5014699074,2009-04-19,12:02:07
39.991761,116.328111,0,204,39922.5015277778,2009-04-19,12:02:12
39.991819,116.327986,0,206,39922.5015856481,2009-04-19,12:02:17
39.991878,116.327866,0,209,39922.5016435185,2009-04-19,12:02:22
39.991896,116.327756,0,210,39922.5017013889,2009-04-19,12:02:27
39.991926,116.327686,0,209,39922.5017592593,2009-04-19,12:02:32
39.991966,116.327656,0,210,39922.5018171296,2009-04-19,12:02:37
39.992014,116.327591,0,212,39922.501875,2009-04-19,12:02:42
39.99207,116.327567,0,210,39922.5019328704,2009-04-19,12:02:47
39.99212,116.327562,0,199,39922.5019907407,2009-04-19,12:02:52
39.992167,116.327527,0,194,39922.5020486111,2009-04-19,12:02:57
39.992212,116.327475,0,188,39922.5021064815,2009-04-19,12:03:02
39.992281,116.327465,0,180,39922.5021643518,2009-04-19,12:03:07
39.992346,116.32738,0,172,39922.5022222222,2009-04-19,12:03:12
39.992396,116.327342,0,172,39922.5022800926,2009-04-19,12:03:17
39.992453,116.327295,0,164,39922.502337963,2009-04-19,12:03:22
39.992508,116.327246,0,148,39922.5023958333,2009-04-19,12:03:27
39.992576,116.327219,0,138,39922.5024537037,2009-04-19,12:03:32
39.99265,116.327178,0,126,39922.5025115741,2009-04-19,12:03:37
39.992722,116.327111,0,117,39922.5025694444,2009-04-19,12:03:42
39.992765,116.326989,0,107,39922.5026273148,2009-04-19,12:03:47
39.992827,116.326959,0,112,39922.5026851852,2009-04-19,12:03:52
39.992892,116.326977,0,111,39922.5027430556,2009-04-19,12:03:57
39.992977,116.326943,0,114,39922.5028009259,2009-04-19,12:04:02
39.993053,116.326941,0,123,39922.5028587963,2009-04-19,12:04:07
39.993125,116.326949,0,133,39922.5029166667,2009-04-19,12:04:12
39.9932,116.326948,0,141,39922.502974537,2009-04-19,12:04:17
39.993275,116.326952,0,148,39922.5030324074,2009-04-19,12:04:22
39.993365,116.326941,0,141,39922.5030902778,2009-04-19,12:04:27
39.993448,116.326934,0,135,39922.5031481481,2009-04-19,12:04:32
39.993512,116.326903,0,149,39922.5032060185,2009-04-19,12:04:37
39.993597,116.326901,0,144,39922.5032638889,2009-04-19,12:04:42
39.993683,116.326899,0,138,39922.5033217593,2009-04-19,12:04:47
39.993774,116.32692,0,127,39922.5033796296,2009-04-19,12:04:52
39.993847,116.326915,0,143,39922.5034375,2009-04-19,12:04:57
39.993908,116.326895,0,149,39922.5034953704,2009-04-19,12:05:02
39.993995,116.326887,0,157,39922.5035532407,2009-04-19,12:05:07
39.994051,116.326864,0,174,39922.5036111111,2009-04-19,12:05:12
39.994062,116.326878,0,167,39922.5036689815,2009-04-19,12:05:17
39.99411,116.326888,0,169,39922.5037268519,2009-04-19,12:05:22
39.9942,116.326875,0,172,39922.5037847222,2009-04-19,12:05:27
39.994271,116.32687,0,169,39922.5038425926,2009-04-19,12:05:32
39.994346,116.326874,0,173,39922.503900463,2009-04-19,12:05:37
39.994424,116.326851,0,180,39922.5039583333,2009-04-19,12:05:42
39.994503,116.326868,0,186,39922.5040162037,2009-04-19,12:05:47
39.994594,116.32686,0,187,39922.5040740741,2009-04-19,12:05:52
39.994672,116.326879,0,184,39922.5041319444,2009-04-19,12:05:57
39.994747,116.326877,0,193,39922.5041898148,2009-04-19,12:06:02
39.994825,116.326879,0,195,39922.5042476852,2009-04-19,12:06:07
39.994897,116.32684,0,177,39922.5043055556,2009-04-19,12:06:12
39.994971,116.326832,0,172,39922.5043634259,2009-04-19,12:06:17
39.995052,116.326816,0,170,39922.5044212963,2009-04-19,12:06:22
39.995121,116.326753,0,163,39922.5044791667,2009-04-19,12:06:27
39.995174,116.326718,0,163,39922.504537037,2009-04-19,12:06:32
39.995232,116.326681,0,160,39922.5045949074,2009-04-19,12:06:37
39.99528,116.32668,0,153,39922.5046527778,2009-04-19,12:06:42
39.995353,116.326644,0,150,39922.5047106481,2009-04-19,12:06:47
39.995379,116.326543,0,144,39922.5047685185,2009-04-19,12:06:52
39.995369,116.326442,0,145,39922.5048263889,2009-04-19,12:06:57
39.99534,116.326379,0,147,39922.5048842593,2009-04-19,12:07:02
39.995426,116.326339,0,151,39922.5049421296,2009-04-19,12:07:07
39.995493,116.326329,0,161,39922.505,2009-04-19,12:07:12
39.995542,116.326352,0,163,39922.5050578704,2009-04-19,12:07:17
39.99558,116.326332,0,168,39922.5051157407,2009-04-19,12:07:22
39.995567,116.326341,0,169,39922.5051736111,2009-04-19,12:07:27
39.995559,116.32635,0,169,39922.5052314815,2009-04-19,12:07:32
39.995557,116.326356,0,169,39922.5052893519,2009-04-19,12:07:37
39.995557,116.32636,0,169,39922.5053472222,2009-04-19,12:07:42
39.995557,116.326367,0,169,39922.5054050926,2009-04-19,12:07:47
39.995557,116.326367,0,169,39922.5054398148,2009-04-19,12:07:50
39.995557,116.326372,0,169,39922.505462963,2009-04-19,12:07:52
39.995515,116.326457,0,170,39922.5055208333,2009-04-19,12:07:57
39.995515,116.326457,0,170,39922.5055555556,2009-04-19,12:08:00
39.995516,116.326457,0,170,39922.5055787037,2009-04-19,12:08:02
39.99553,116.326458,0,171,39922.5056365741,2009-04-19,12:08:07
39.995603,116.326475,0,174,39922.5056944444,2009-04-19,12:08:12
39.995729,116.326483,0,174,39922.5057523148,2009-04-19,12:08:17
39.995828,116.326423,0,172,39922.5058101852,2009-04-19,12:08:22
39.99594,116.326401,0,174,39922.5058680556,2009-04-19,12:08:27
39.996061,116.326307,0,176,39922.5059259259,2009-04-19,12:08:32
39.9961,116.326293,0,172,39922.5059837963,2009-04-19,12:08:37
39.996152,116.326277,0,190,39922.5060416667,2009-04-19,12:08:42
39.996187,116.326364,0,206,39922.506099537,2009-04-19,12:08:47
39.996234,116.326491,0,224,39922.5061574074,2009-04-19,12:08:52
39.996349,116.326527,0,239,39922.5062152778,2009-04-19,12:08:57
39.996487,116.32653,0,245,39922.5062731481,2009-04-19,12:09:02
39.996587,116.326509,0,253,39922.5063310185,2009-04-19,12:09:07
39.996676,116.326471,0,269,39922.5063888889,2009-04-19,12:09:12
39.996839,116.326506,0,272,39922.5064467593,2009-04-19,12:09:17
39.997001,116.326512,0,287,39922.5065046296,2009-04-19,12:09:22
39.99722,116.326543,0,283,39922.5065625,2009-04-19,12:09:27
39.997447,116.326574,0,262,39922.5066203704,2009-04-19,12:09:32
39.997643,116.326577,0,253,39922.5066782407,2009-04-19,12:09:37
39.997799,116.326567,0,245,39922.5067361111,2009-04-19,12:09:42
39.997964,116.326596,0,242,39922.5067939815,2009-04-19,12:09:47
39.998134,116.326599,0,233,39922.5068518519,2009-04-19,12:09:52
39.998306,116.326606,0,221,39922.5069097222,2009-04-19,12:09:57
39.99856,116.326706,0,159,39922.5069675926,2009-04-19,12:10:02
39.998744,116.326707,0,152,39922.507025463,2009-04-19,12:10:07
39.99892,116.326692,0,150,39922.5070833333,2009-04-19,12:10:12
39.999076,116.326667,0,152,39922.5071412037,2009-04-19,12:10:17
39.999214,116.326771,0,160,39922.5071990741,2009-04-19,12:10:22
39.999315,116.326931,0,160,39922.5072569444,2009-04-19,12:10:27
39.999443,116.327061,0,157,39922.5073148148,2009-04-19,12:10:32
39.999614,116.327135,0,144,39922.5073726852,2009-04-19,12:10:37
39.999744,116.327171,0,144,39922.5074305556,2009-04-19,12:10:42
39.999816,116.327226,0,143,39922.5074884259,2009-04-19,12:10:47
39.999874,116.327313,0,143,39922.5075462963,2009-04-19,12:10:52
39.999906,116.327378,0,143,39922.5076041667,2009-04-19,12:10:57
39.999923,116.327394,0,143,39922.507662037,2009-04-19,12:11:02
39.999924,116.327399,0,143,39922.5077199074,2009-04-19,12:11:07
39.999924,116.327399,0,143,39922.5077546296,2009-04-19,12:11:10
39.999923,116.327396,0,143,39922.5077777778,2009-04-19,12:11:12
39.999977,116.327397,0,145,39922.5078356481,2009-04-19,12:11:17
39.999982,116.327384,0,144,39922.5078935185,2009-04-19,12:11:22
39.999981,116.327372,0,144,39922.5079513889,2009-04-19,12:11:27
40.000012,116.327407,0,144,39922.5080092593,2009-04-19,12:11:32
40.000034,116.327396,0,144,39922.5080671296,2009-04-19,12:11:37
39.999982,116.327359,0,143,39922.508125,2009-04-19,12:11:42
39.999958,116.327382,0,143,39922.5081828704,2009-04-19,12:11:47
39.999964,116.327402,0,142,39922.5082407407,2009-04-19,12:11:52
39.999982,116.327347,0,143,39922.5082986111,2009-04-19,12:11:57
39.999984,116.327348,0,143,39922.5083564815,2009-04-19,12:12:02
39.999984,116.327348,0,143,39922.5083912037,2009-04-19,12:12:05
39.999988,116.327355,0,143,39922.5084143518,2009-04-19,12:12:07
40.00001,116.327367,0,143,39922.5084722222,2009-04-19,12:12:12
40.00007,116.327376,0,143,39922.5085300926,2009-04-19,12:12:17
40.000169,116.327413,0,142,39922.508587963,2009-04-19,12:12:22
40.000259,116.327439,0,142,39922.5086458333,2009-04-19,12:12:27
40.000298,116.327473,0,142,39922.5087037037,2009-04-19,12:12:32
40.000387,116.327429,0,142,39922.5087615741,2009-04-19,12:12:37
40.00042,116.326509,0,148,39922.5089351852,2009-04-19,12:12:52
40.00042,116.326509,0,148,39922.5089699074,2009-04-19,12:12:55
40.00042,116.326513,0,148,39922.5089930556,2009-04-19,12:12:57
40.000431,116.326544,0,151,39922.5090509259,2009-04-19,12:13:02
