# Supplementary material for: Research on differential privacy protection method based on user tendency
Source: PLoS One. 2023 Oct 26;18(10):e0288823. doi: 10.1371/journal.pone.0288823 (PMC10602288; doi:10.1371/journal.pone.0288823)
Supplement: S1 Data — (ZIP) [file pone.0288823.s001.zip › Data 5-1/000/Trajectory/20090419175500.plt]

Geolife trajectory
WGS 84
Altitude is in Feet
Reserved 3
0,2,255,My Track,0,0,2,8421376
0
39.999986,116.329018,0,492,39922.7465277778,2009-04-19,17:55:00
39.999886,116.327437,0,125,39922.7465856481,2009-04-19,17:55:05
39.999881,116.327404,0,120,39922.7466435185,2009-04-19,17:55:10
39.999887,116.327418,0,115,39922.7467013889,2009-04-19,17:55:15
39.999888,116.327478,0,120,39922.7467592593,2009-04-19,17:55:20
39.999915,116.327489,0,110,39922.7468171296,2009-04-19,17:55:25
39.999879,116.327341,0,96,39922.746875,2009-04-19,17:55:30
39.999882,116.327353,0,93,39922.7469328704,2009-04-19,17:55:35
39.999939,116.327399,0,92,39922.7469907407,2009-04-19,17:55:40
39.999969,116.327402,0,92,39922.7470486111,2009-04-19,17:55:45
39.999927,116.327305,0,96,39922.7471064815,2009-04-19,17:55:50
39.999912,116.32728,0,90,39922.7471643519,2009-04-19,17:55:55
39.999909,116.327162,0,83,39922.7472222222,2009-04-19,17:56:00
39.999893,116.327022,0,76,39922.7472800926,2009-04-19,17:56:05
39.999906,116.32689,0,69,39922.747337963,2009-04-19,17:56:10
39.999893,116.326729,0,57,39922.7473958333,2009-04-19,17:56:15
39.999881,116.326615,0,54,39922.7474537037,2009-04-19,17:56:20
39.99989,116.326501,0,47,39922.7475115741,2009-04-19,17:56:25
39.99987,116.326357,0,44,39922.7475694444,2009-04-19,17:56:30
39.999868,116.326211,0,42,39922.7476273148,2009-04-19,17:56:35
39.999866,116.326063,0,41,39922.7476851852,2009-04-19,17:56:40
39.999857,116.3259,0,41,39922.7477430556,2009-04-19,17:56:45
39.999871,116.32577,0,39,39922.7478009259,2009-04-19,17:56:50
39.999855,116.325616,0,37,39922.7478587963,2009-04-19,17:56:55
39.999845,116.325486,0,34,39922.7479166667,2009-04-19,17:57:00
39.999834,116.325336,0,28,39922.747974537,2009-04-19,17:57:05
39.999846,116.325217,0,24,39922.7480324074,2009-04-19,17:57:10
39.999839,116.325096,0,12,39922.7480902778,2009-04-19,17:57:15
39.999813,116.324986,0,10,39922.7481481481,2009-04-19,17:57:20
39.999794,116.32489,0,1,39922.7482060185,2009-04-19,17:57:25
39.999788,116.324795,0,-11,39922.7482638889,2009-04-19,17:57:30
39.999773,116.324649,0,-24,39922.7483217593,2009-04-19,17:57:35
39.999875,116.32437,0,-21,39922.7483796296,2009-04-19,17:57:40
39.999883,116.324196,0,-15,39922.7484375,2009-04-19,17:57:45
39.999868,116.324035,0,-14,39922.7484953704,2009-04-19,17:57:50
39.999865,116.323917,0,-11,39922.7485532407,2009-04-19,17:57:55
39.999895,116.323774,0,-12,39922.7486111111,2009-04-19,17:58:00
39.999896,116.323576,0,-15,39922.7486689815,2009-04-19,17:58:05
39.99989,116.323429,0,-18,39922.7487268519,2009-04-19,17:58:10
39.99987,116.323264,0,-24,39922.7487847222,2009-04-19,17:58:15
39.999899,116.323145,0,-27,39922.7488425926,2009-04-19,17:58:20
39.999893,116.32301,0,-32,39922.748900463,2009-04-19,17:58:25
39.999895,116.322799,0,-17,39922.7489583333,2009-04-19,17:58:30
39.999891,116.322656,0,-26,39922.7490162037,2009-04-19,17:58:35
39.999937,116.322462,0,-23,39922.7490740741,2009-04-19,17:58:40
39.999965,116.322292,0,-20,39922.7491319444,2009-04-19,17:58:45
40.000088,116.322224,0,-24,39922.7491898148,2009-04-19,17:58:50
40.00021,116.322197,0,-34,39922.7492476852,2009-04-19,17:58:55
40.000279,116.322204,0,-47,39922.7493055556,2009-04-19,17:59:00
40.000312,116.322237,0,-61,39922.7493634259,2009-04-19,17:59:05
40.00038,116.322253,0,-69,39922.7494212963,2009-04-19,17:59:10
40.000454,116.322271,0,-76,39922.7494791667,2009-04-19,17:59:15
40.000547,116.322265,0,-82,39922.749537037,2009-04-19,17:59:20
40.000701,116.322258,0,-94,39922.7495949074,2009-04-19,17:59:25
40.000796,116.322265,0,-100,39922.7496527778,2009-04-19,17:59:30
40.000879,116.322266,0,-104,39922.7497106481,2009-04-19,17:59:35
40.001023,116.322268,0,-113,39922.7497685185,2009-04-19,17:59:40
40.001166,116.322257,0,-108,39922.7498263889,2009-04-19,17:59:45
40.001429,116.322215,0,-133,39922.7498842593,2009-04-19,17:59:50
40.001541,116.322209,0,-136,39922.7499421296,2009-04-19,17:59:55
40.001627,116.322231,0,-143,39922.75,2009-04-19,18:00:00
40.001694,116.322276,0,-148,39922.7500578704,2009-04-19,18:00:05
40.00178,116.322292,0,-150,39922.7501157407,2009-04-19,18:00:10
40.001896,116.322273,0,-160,39922.7501736111,2009-04-19,18:00:15
40.001997,116.32223,0,-183,39922.7502314815,2009-04-19,18:00:20
40.002134,116.322214,0,-186,39922.7502893518,2009-04-19,18:00:25
40.002278,116.322217,0,-183,39922.7503472222,2009-04-19,18:00:30
40.002342,116.322236,0,-178,39922.7504050926,2009-04-19,18:00:35
40.002441,116.322224,0,-191,39922.750462963,2009-04-19,18:00:40
40.002528,116.322246,0,-196,39922.7505208333,2009-04-19,18:00:45
40.002731,116.322258,0,-195,39922.7505787037,2009-04-19,18:00:50
40.002865,116.322259,0,-192,39922.7506365741,2009-04-19,18:00:55
40.002953,116.322274,0,-202,39922.7506944444,2009-04-19,18:01:00
40.003022,116.322294,0,-193,39922.7507523148,2009-04-19,18:01:05
40.003152,116.3223,0,-193,39922.7508101852,2009-04-19,18:01:10
40.003276,116.322286,0,-190,39922.7508680556,2009-04-19,18:01:15
40.003407,116.32224,0,-177,39922.7509259259,2009-04-19,18:01:20
40.003534,116.322253,0,-179,39922.7509837963,2009-04-19,18:01:25
40.003666,116.322248,0,-183,39922.7510416667,2009-04-19,18:01:30
40.003772,116.322242,0,-186,39922.751099537,2009-04-19,18:01:35
40.003809,116.322255,0,-196,39922.7511574074,2009-04-19,18:01:40
40.003963,116.322231,0,-206,39922.7512152778,2009-04-19,18:01:45
40.004058,116.322193,0,-228,39922.7512731481,2009-04-19,18:01:50
40.004194,116.322201,0,-246,39922.7513310185,2009-04-19,18:01:55
40.004313,116.322238,0,-252,39922.7513888889,2009-04-19,18:02:00
40.004397,116.322253,0,-261,39922.7514467593,2009-04-19,18:02:05
40.004511,116.322255,0,-271,39922.7515046296,2009-04-19,18:02:10
40.004639,116.322205,0,-273,39922.7515625,2009-04-19,18:02:15
40.004797,116.322223,0,-267,39922.7516203704,2009-04-19,18:02:20
40.005,116.322214,0,-257,39922.7516782407,2009-04-19,18:02:25
40.00526,116.322111,0,-242,39922.7517361111,2009-04-19,18:02:30
40.005512,116.322071,0,-229,39922.7517939815,2009-04-19,18:02:35
40.005624,116.322069,0,-220,39922.7518518518,2009-04-19,18:02:40
40.005813,116.322034,0,-206,39922.7519097222,2009-04-19,18:02:45
40.00605,116.321942,0,-192,39922.7519675926,2009-04-19,18:02:50
40.00619,116.321918,0,-187,39922.752025463,2009-04-19,18:02:55
40.006305,116.321912,0,-196,39922.7520833333,2009-04-19,18:03:00
40.006388,116.321903,0,-199,39922.7521412037,2009-04-19,18:03:05
40.00654,116.321901,0,-208,39922.7521990741,2009-04-19,18:03:10
40.006687,116.321901,0,-215,39922.7522569444,2009-04-19,18:03:15
40.006833,116.321872,0,-219,39922.7523148148,2009-04-19,18:03:20
40.006898,116.321682,0,-201,39922.7523726852,2009-04-19,18:03:25
40.00686,116.321459,0,-147,39922.7524305556,2009-04-19,18:03:30
40.006832,116.321313,0,-145,39922.7524884259,2009-04-19,18:03:35
40.006835,116.321176,0,-157,39922.7525462963,2009-04-19,18:03:40
40.006789,116.32103,0,-151,39922.7526041667,2009-04-19,18:03:45
40.006739,116.320909,0,-151,39922.752662037,2009-04-19,18:03:50
40.006709,116.320819,0,-162,39922.7527199074,2009-04-19,18:03:55
40.006768,116.320603,0,-142,39922.7527777778,2009-04-19,18:04:00
40.006815,116.320392,0,-128,39922.7528356481,2009-04-19,18:04:05
40.006832,116.320211,0,-119,39922.7528935185,2009-04-19,18:04:10
40.006825,116.320035,0,-108,39922.7529513889,2009-04-19,18:04:15
40.006807,116.31989,0,-107,39922.7530092593,2009-04-19,18:04:20
40.006872,116.319746,0,-108,39922.7530671296,2009-04-19,18:04:25
40.006957,116.319747,0,-121,39922.753125,2009-04-19,18:04:30
40.006982,116.319801,0,-125,39922.7531828704,2009-04-19,18:04:35
40.006983,116.319806,0,-123,39922.7532407407,2009-04-19,18:04:40
40.006983,116.319806,0,-123,39922.753275463,2009-04-19,18:04:43
40.006984,116.319805,0,-125,39922.7532986111,2009-04-19,18:04:45
40.007014,116.319776,0,-125,39922.7533564815,2009-04-19,18:04:50
40.007066,116.319752,0,-124,39922.7534143519,2009-04-19,18:04:55
40.007121,116.319792,0,-124,39922.7534722222,2009-04-19,18:05:00
40.007177,116.319855,0,-125,39922.7535300926,2009-04-19,18:05:05
40.007226,116.319924,0,-128,39922.753587963,2009-04-19,18:05:10
40.007329,116.319991,0,-132,39922.7536458333,2009-04-19,18:05:15
40.007441,116.320049,0,-135,39922.7537037037,2009-04-19,18:05:20
40.007494,116.320124,0,-138,39922.7537615741,2009-04-19,18:05:25
40.007524,116.320223,0,-141,39922.7538194444,2009-04-19,18:05:30
40.007579,116.320231,0,-147,39922.7538773148,2009-04-19,18:05:35
40.007588,116.320178,0,-147,39922.7539351852,2009-04-19,18:05:40
40.007606,116.320159,0,-148,39922.7539930556,2009-04-19,18:05:45
40.007787,116.320188,0,-149,39922.7540509259,2009-04-19,18:05:50
40.007815,116.320172,0,-152,39922.7541087963,2009-04-19,18:05:55
40.007815,116.320172,0,-152,39922.7541435185,2009-04-19,18:05:58
40.007816,116.320175,0,-152,39922.7541666667,2009-04-19,18:06:00
40.007853,116.320161,0,-151,39922.754224537,2009-04-19,18:06:05
40.007878,116.320143,0,-150,39922.7542824074,2009-04-19,18:06:10
40.007905,116.320116,0,-145,39922.7543402778,2009-04-19,18:06:15
40.007926,116.320078,0,-138,39922.7543981481,2009-04-19,18:06:20
40.007991,116.319986,0,-122,39922.7544560185,2009-04-19,18:06:25
40.008007,116.319957,0,-120,39922.7545138889,2009-04-19,18:06:30
40.008007,116.319957,0,-120,39922.7545486111,2009-04-19,18:06:33
40.008014,116.319964,0,-119,39922.7545717593,2009-04-19,18:06:35
40.008027,116.319956,0,-117,39922.7546296296,2009-04-19,18:06:40
40.008063,116.31998,0,-115,39922.7546875,2009-04-19,18:06:45
40.008093,116.31999,0,-114,39922.7547453704,2009-04-19,18:06:50
40.008092,116.319989,0,-114,39922.7548032407,2009-04-19,18:06:55
40.008091,116.319986,0,-114,39922.7548611111,2009-04-19,18:07:00
40.008091,116.319986,0,-114,39922.7548958333,2009-04-19,18:07:03
40.008091,116.319981,0,-114,39922.7549189815,2009-04-19,18:07:05
40.008086,116.319953,0,-113,39922.7549768519,2009-04-19,18:07:10
40.008041,116.319752,0,-109,39922.7550347222,2009-04-19,18:07:15
40.008073,116.319633,0,-108,39922.7550925926,2009-04-19,18:07:20
40.008118,116.319544,0,-108,39922.755150463,2009-04-19,18:07:25
40.00821,116.319421,0,-107,39922.7552083333,2009-04-19,18:07:30
40.008229,116.319469,0,-105,39922.7552662037,2009-04-19,18:07:35
40.008272,116.319452,0,-104,39922.7553240741,2009-04-19,18:07:40
40.008296,116.319435,0,-103,39922.7553819444,2009-04-19,18:07:45
40.008296,116.319435,0,-103,39922.7554166667,2009-04-19,18:07:48
40.008299,116.319436,0,-101,39922.7554398148,2009-04-19,18:07:50
40.008356,116.319445,0,-100,39922.7554976852,2009-04-19,18:07:55
40.00839,116.31926,0,-92,39922.755787037,2009-04-19,18:08:20
40.00839,116.319236,0,-92,39922.7558449074,2009-04-19,18:08:25
40.00839,116.319217,0,-92,39922.7559027778,2009-04-19,18:08:30
40.00839,116.319199,0,-92,39922.7559606481,2009-04-19,18:08:35
40.00838,116.318996,0,-91,39922.7560185185,2009-04-19,18:08:40
40.008425,116.318824,0,-90,39922.7561921296,2009-04-19,18:08:55
40.008395,116.318867,0,-88,39922.75625,2009-04-19,18:09:00
40.008371,116.318882,0,-92,39922.7563078704,2009-04-19,18:09:05
40.008368,116.318867,0,-92,39922.7563657407,2009-04-19,18:09:10
40.008286,116.318794,0,-89,39922.7564236111,2009-04-19,18:09:15
40.008265,116.318736,0,-90,39922.7564814815,2009-04-19,18:09:20
40.00824,116.318584,0,-87,39922.7565393519,2009-04-19,18:09:25
40.008247,116.31872,0,-84,39922.7565972222,2009-04-19,18:09:30
40.008276,116.318815,0,-83,39922.7566550926,2009-04-19,18:09:35
40.00828,116.318854,0,-82,39922.756712963,2009-04-19,18:09:40
40.008314,116.318986,0,-80,39922.7567708333,2009-04-19,18:09:45
40.008314,116.318986,0,-80,39922.7568055556,2009-04-19,18:09:48
40.008307,116.318985,0,-77,39922.7568287037,2009-04-19,18:09:50
40.00829,116.318926,0,-75,39922.7568865741,2009-04-19,18:09:55
40.008291,116.318936,0,-75,39922.7569444444,2009-04-19,18:10:00
40.008291,116.318936,0,-75,39922.7569791667,2009-04-19,18:10:03
40.00829,116.31894,0,-75,39922.7570023148,2009-04-19,18:10:05
40.008254,116.318876,0,-75,39922.7570601852,2009-04-19,18:10:10
40.00824,116.318844,0,-76,39922.7571180556,2009-04-19,18:10:15
40.008186,116.318749,0,-75,39922.7571759259,2009-04-19,18:10:20
40.008162,116.318695,0,-75,39922.7572337963,2009-04-19,18:10:25
40.008166,116.318644,0,-74,39922.7572916667,2009-04-19,18:10:30
40.008181,116.31864,0,-74,39922.757349537,2009-04-19,18:10:35
40.008122,116.318456,0,-74,39922.7574074074,2009-04-19,18:10:40
40.008076,116.318319,0,-73,39922.7574652778,2009-04-19,18:10:45
40.008039,116.318172,0,-72,39922.7575231481,2009-04-19,18:10:50
40.008041,116.318099,0,-72,39922.7575810185,2009-04-19,18:10:55
40.008028,116.318,0,-72,39922.7576388889,2009-04-19,18:11:00
40.008021,116.317942,0,-72,39922.7576967593,2009-04-19,18:11:05
40.008032,116.317959,0,-72,39922.7577546296,2009-04-19,18:11:10
40.008037,116.317932,0,-71,39922.7578125,2009-04-19,18:11:15
40.008054,116.317893,0,-71,39922.7578703704,2009-04-19,18:11:20
40.008075,116.317997,0,-69,39922.7579282407,2009-04-19,18:11:25
40.008082,116.318018,0,-69,39922.7579861111,2009-04-19,18:11:30
40.008083,116.318028,0,-69,39922.7580439815,2009-04-19,18:11:35
40.008082,116.318027,0,-69,39922.7581018518,2009-04-19,18:11:40
40.00808,116.318023,0,-69,39922.7581597222,2009-04-19,18:11:45
40.008079,116.318024,0,-69,39922.7582175926,2009-04-19,18:11:50
40.008079,116.318024,0,-69,39922.7582523148,2009-04-19,18:11:53
40.008078,116.318022,0,-69,39922.758275463,2009-04-19,18:11:55
40.008076,116.318007,0,-69,39922.7583333333,2009-04-19,18:12:00
40.008072,116.317986,0,-69,39922.7583912037,2009-04-19,18:12:05
40.00806,116.317961,0,-71,39922.7584490741,2009-04-19,18:12:10
40.008059,116.317952,0,-71,39922.7585069444,2009-04-19,18:12:15
40.008057,116.317938,0,-71,39922.7585648148,2009-04-19,18:12:20
40.00802,116.317875,0,-71,39922.7586226852,2009-04-19,18:12:25
40.007977,116.31785,0,-72,39922.7586805556,2009-04-19,18:12:30
40.00792,116.317761,0,-74,39922.7587384259,2009-04-19,18:12:35
40.007896,116.317694,0,-74,39922.7587962963,2009-04-19,18:12:40
40.007859,116.317685,0,-75,39922.7588541667,2009-04-19,18:12:45
40.007848,116.317829,0,-76,39922.758912037,2009-04-19,18:12:50
40.007838,116.31784,0,-77,39922.7589699074,2009-04-19,18:12:55
40.00781,116.317776,0,-77,39922.7590277778,2009-04-19,18:13:00
40.007798,116.317705,0,-78,39922.7590856481,2009-04-19,18:13:05
40.007801,116.317636,0,-78,39922.7591435185,2009-04-19,18:13:10
40.007821,116.317627,0,-78,39922.7592013889,2009-04-19,18:13:15
40.00782,116.317579,0,-78,39922.7592592593,2009-04-19,18:13:20
40.007817,116.317569,0,-78,39922.7593171296,2009-04-19,18:13:25
40.007819,116.317578,0,-78,39922.759375,2009-04-19,18:13:30
40.007822,116.317602,0,-78,39922.7594907407,2009-04-19,18:13:40
40.007822,116.317602,0,-78,39922.7597569444,2009-04-19,18:14:03
40.007824,116.317599,0,-78,39922.7597800926,2009-04-19,18:14:05
40.00783,116.31765,0,-78,39922.759837963,2009-04-19,18:14:10
40.008013,116.319088,0,-75,39922.7598958333,2009-04-19,18:14:15
40.008048,116.319127,0,-74,39922.7599537037,2009-04-19,18:14:20
40.008126,116.319124,0,-72,39922.7600115741,2009-04-19,18:14:25
40.008161,116.319092,0,-70,39922.7600694444,2009-04-19,18:14:30
40.008163,116.319103,0,-70,39922.7601273148,2009-04-19,18:14:35
40.008214,116.319162,0,-69,39922.7601851852,2009-04-19,18:14:40
40.008276,116.31931,0,-67,39922.7602430556,2009-04-19,18:14:45
40.008046,116.319445,0,-46,39922.7625,2009-04-19,18:18:00
40.008048,116.319507,0,-38,39922.7625578704,2009-04-19,18:18:05
40.008061,116.319547,0,-30,39922.7626157407,2009-04-19,18:18:10
40.008061,116.319562,0,-29,39922.7626736111,2009-04-19,18:18:15
40.008061,116.319553,0,-28,39922.7627314815,2009-04-19,18:18:20
40.008056,116.31949,0,-22,39922.7627893519,2009-04-19,18:18:25
40.008042,116.319406,0,-13,39922.7628472222,2009-04-19,18:18:30
40.008034,116.319314,0,-3,39922.7629050926,2009-04-19,18:18:35
40.008009,116.319227,0,7,39922.762962963,2009-04-19,18:18:40
40.008,116.319215,0,15,39922.7630208333,2009-04-19,18:18:45
40.008005,116.319239,0,21,39922.7630787037,2009-04-19,18:18:50
40.00801,116.319265,0,25,39922.7631365741,2009-04-19,18:18:55
40.008004,116.319283,0,31,39922.7631944444,2009-04-19,18:19:00
40.008004,116.319283,0,31,39922.7632291667,2009-04-19,18:19:03
40.008006,116.319284,0,32,39922.7632523148,2009-04-19,18:19:05
40.008012,116.3193,0,34,39922.7633101852,2009-04-19,18:19:10
40.008032,116.319321,0,38,39922.7633680556,2009-04-19,18:19:15
40.008049,116.319363,0,41,39922.7634259259,2009-04-19,18:19:20
40.008056,116.319375,0,43,39922.7634837963,2009-04-19,18:19:25
40.008056,116.319373,0,43,39922.7635416667,2009-04-19,18:19:30
40.008056,116.319373,0,43,39922.7635763889,2009-04-19,18:19:33
40.008055,116.319366,0,43,39922.763599537,2009-04-19,18:19:35
40.008059,116.319411,0,44,39922.7636574074,2009-04-19,18:19:40
40.008069,116.319616,0,49,39922.7637152778,2009-04-19,18:19:45
40.008078,116.31976,0,54,39922.7637731481,2009-04-19,18:19:50
40.008089,116.319856,0,58,39922.7638310185,2009-04-19,18:19:55
40.008117,116.319879,0,63,39922.7638888889,2009-04-19,18:20:00
40.008146,116.319885,0,71,39922.7639467593,2009-04-19,18:20:05
40.008131,116.319895,0,74,39922.7640046296,2009-04-19,18:20:10
40.008093,116.31987,0,80,39922.7640625,2009-04-19,18:20:15
40.008084,116.319849,0,82,39922.7641203704,2009-04-19,18:20:20
40.008084,116.319849,0,82,39922.7641550926,2009-04-19,18:20:23
40.008084,116.319844,0,82,39922.7641782407,2009-04-19,18:20:25
40.008084,116.319835,0,82,39922.7642361111,2009-04-19,18:20:30
40.008085,116.319832,0,82,39922.7642939815,2009-04-19,18:20:35
40.008085,116.319832,0,82,39922.7643287037,2009-04-19,18:20:38
40.008086,116.319839,0,82,39922.7643518519,2009-04-19,18:20:40
40.008088,116.319852,0,83,39922.7644097222,2009-04-19,18:20:45
40.008088,116.319852,0,83,39922.7644444444,2009-04-19,18:20:48
40.00809,116.31986,0,83,39922.7644675926,2009-04-19,18:20:50
40.008073,116.319794,0,86,39922.764525463,2009-04-19,18:20:55
40.008063,116.31975,0,88,39922.7645833333,2009-04-19,18:21:00
40.00807,116.319771,0,90,39922.7646412037,2009-04-19,18:21:05
40.008076,116.319817,0,92,39922.7646990741,2009-04-19,18:21:10
40.008048,116.319875,0,97,39922.7647569444,2009-04-19,18:21:15
40.008036,116.319897,0,99,39922.7648148148,2009-04-19,18:21:20
40.008061,116.31995,0,99,39922.7648726852,2009-04-19,18:21:25
40.008066,116.319977,0,99,39922.7649305556,2009-04-19,18:21:30
40.008067,116.31999,0,99,39922.7649884259,2009-04-19,18:21:35
