# Supplementary material for: Research on differential privacy protection method based on user tendency
Source: PLoS One. 2023 Oct 26;18(10):e0288823. doi: 10.1371/journal.pone.0288823 (PMC10602288; doi:10.1371/journal.pone.0288823)
Supplement: S1 Data — (ZIP) [file pone.0288823.s001.zip › Data 5-1/000/Trajectory/20090420013034.plt]

Geolife trajectory
WGS 84
Altitude is in Feet
Reserved 3
0,2,255,My Track,0,0,2,8421376
0
40.007468,116.319836,0,168,39923.0628935185,2009-04-20,01:30:34
40.007453,116.319888,0,155,39923.0629513889,2009-04-20,01:30:39
40.007462,116.319895,0,155,39923.0630092593,2009-04-20,01:30:44
40.007452,116.319878,0,156,39923.0630671296,2009-04-20,01:30:49
40.007619,116.319799,0,155,39923.063125,2009-04-20,01:30:54
40.007641,116.319686,0,147,39923.0631828704,2009-04-20,01:30:59
40.007581,116.3197,0,141,39923.0632407407,2009-04-20,01:31:04
40.007484,116.319775,0,132,39923.0632986111,2009-04-20,01:31:09
40.007429,116.319918,0,132,39923.0633564815,2009-04-20,01:31:14
40.007399,116.320042,0,132,39923.0634143518,2009-04-20,01:31:19
40.007391,116.320188,0,128,39923.0634722222,2009-04-20,01:31:24
40.007373,116.32032,0,124,39923.0635300926,2009-04-20,01:31:29
40.007355,116.320469,0,125,39923.063587963,2009-04-20,01:31:34
40.007327,116.320569,0,121,39923.0636458333,2009-04-20,01:31:39
40.007312,116.320573,0,117,39923.0637037037,2009-04-20,01:31:44
40.007312,116.320573,0,117,39923.0637384259,2009-04-20,01:31:47
40.007308,116.320579,0,119,39923.0637615741,2009-04-20,01:31:49
40.00727,116.32056,0,119,39923.0638194444,2009-04-20,01:31:54
40.007242,116.320548,0,117,39923.0638773148,2009-04-20,01:31:59
40.007226,116.320548,0,117,39923.0639351852,2009-04-20,01:32:04
40.007202,116.320574,0,115,39923.0639930556,2009-04-20,01:32:09
40.007197,116.320588,0,115,39923.0640509259,2009-04-20,01:32:14
40.00743,116.320721,0,130,39923.0706481481,2009-04-20,01:41:44
40.007445,116.32085,0,127,39923.0707060185,2009-04-20,01:41:49
40.007451,116.320981,0,127,39923.0707638889,2009-04-20,01:41:54
40.007445,116.321108,0,123,39923.0708217593,2009-04-20,01:41:59
40.007384,116.321213,0,122,39923.0708796296,2009-04-20,01:42:04
40.007259,116.321205,0,119,39923.0709375,2009-04-20,01:42:09
40.007146,116.321207,0,114,39923.0709953704,2009-04-20,01:42:14
40.007039,116.32121,0,111,39923.0710532407,2009-04-20,01:42:19
40.006937,116.321197,0,111,39923.0711111111,2009-04-20,01:42:24
40.006837,116.321194,0,111,39923.0711689815,2009-04-20,01:42:29
40.006759,116.321175,0,114,39923.0712268518,2009-04-20,01:42:34
40.006634,116.321202,0,123,39923.0712847222,2009-04-20,01:42:39
40.006557,116.321143,0,129,39923.0713425926,2009-04-20,01:42:44
40.006412,116.321222,0,126,39923.071400463,2009-04-20,01:42:49
40.006278,116.321236,0,124,39923.0714583333,2009-04-20,01:42:54
40.006158,116.321241,0,120,39923.0715162037,2009-04-20,01:42:59
40.006002,116.321236,0,126,39923.0715740741,2009-04-20,01:43:04
40.005855,116.321263,0,124,39923.0716319444,2009-04-20,01:43:09
40.005748,116.321264,0,126,39923.0716898148,2009-04-20,01:43:14
40.005642,116.321261,0,125,39923.0717476852,2009-04-20,01:43:19
40.005515,116.321258,0,124,39923.0718055556,2009-04-20,01:43:24
40.005393,116.321282,0,119,39923.0718634259,2009-04-20,01:43:29
40.005278,116.321291,0,119,39923.0719212963,2009-04-20,01:43:34
40.005152,116.321321,0,116,39923.0719791667,2009-04-20,01:43:39
40.005042,116.321314,0,119,39923.072037037,2009-04-20,01:43:44
40.004879,116.321363,0,125,39923.0720949074,2009-04-20,01:43:49
40.004736,116.321381,0,122,39923.0721527778,2009-04-20,01:43:54
40.004622,116.321379,0,120,39923.0722106481,2009-04-20,01:43:59
40.00451,116.321385,0,119,39923.0722685185,2009-04-20,01:44:04
40.004371,116.3214,0,117,39923.0723263889,2009-04-20,01:44:09
40.004239,116.321396,0,115,39923.0723842593,2009-04-20,01:44:14
40.004057,116.321431,0,121,39923.0724421296,2009-04-20,01:44:19
40.003921,116.321443,0,117,39923.0725,2009-04-20,01:44:24
40.003801,116.32145,0,117,39923.0725578704,2009-04-20,01:44:29
40.003684,116.321437,0,121,39923.0726157407,2009-04-20,01:44:34
40.003555,116.321462,0,134,39923.0726736111,2009-04-20,01:44:39
40.003431,116.321476,0,131,39923.0727314815,2009-04-20,01:44:44
40.003314,116.321467,0,135,39923.0727893518,2009-04-20,01:44:49
40.003175,116.321498,0,131,39923.0728472222,2009-04-20,01:44:54
40.003045,116.3215,0,127,39923.0729050926,2009-04-20,01:44:59
40.002903,116.321502,0,125,39923.072962963,2009-04-20,01:45:04
40.002753,116.321517,0,133,39923.0730208333,2009-04-20,01:45:09
40.002618,116.321548,0,131,39923.0730787037,2009-04-20,01:45:14
40.00248,116.321571,0,133,39923.0731365741,2009-04-20,01:45:19
40.002362,116.321586,0,134,39923.0731944444,2009-04-20,01:45:24
40.002247,116.321569,0,148,39923.0732523148,2009-04-20,01:45:29
40.002167,116.321552,0,150,39923.0733101852,2009-04-20,01:45:34
40.002051,116.321547,0,151,39923.0733680556,2009-04-20,01:45:39
40.001868,116.321598,0,146,39923.0734259259,2009-04-20,01:45:44
40.001683,116.321659,0,137,39923.0734837963,2009-04-20,01:45:49
40.001539,116.321675,0,143,39923.0735416667,2009-04-20,01:45:54
40.001378,116.321678,0,140,39923.073599537,2009-04-20,01:45:59
40.001207,116.321694,0,142,39923.0736574074,2009-04-20,01:46:04
40.001072,116.321727,0,139,39923.0737152778,2009-04-20,01:46:09
40.000927,116.321739,0,135,39923.0737731481,2009-04-20,01:46:14
40.000799,116.321747,0,135,39923.0738310185,2009-04-20,01:46:19
40.000636,116.321765,0,130,39923.0738888889,2009-04-20,01:46:24
40.000488,116.321781,0,128,39923.0739467593,2009-04-20,01:46:29
40.000333,116.321794,0,125,39923.0740046296,2009-04-20,01:46:34
40.000178,116.321829,0,120,39923.0740625,2009-04-20,01:46:39
40.000046,116.32183,0,125,39923.0741203704,2009-04-20,01:46:44
39.999919,116.321849,0,131,39923.0741782407,2009-04-20,01:46:49
39.999793,116.32197,0,135,39923.0742361111,2009-04-20,01:46:54
39.999699,116.322175,0,138,39923.0742939815,2009-04-20,01:46:59
39.999699,116.322352,0,140,39923.0743518519,2009-04-20,01:47:04
39.999694,116.32252,0,135,39923.0744097222,2009-04-20,01:47:09
39.999689,116.322684,0,135,39923.0744675926,2009-04-20,01:47:14
39.9997,116.322854,0,133,39923.074525463,2009-04-20,01:47:19
39.999693,116.323022,0,127,39923.0745833333,2009-04-20,01:47:24
39.99968,116.323207,0,124,39923.0746412037,2009-04-20,01:47:29
39.999655,116.323382,0,125,39923.0746990741,2009-04-20,01:47:34
39.999642,116.323551,0,132,39923.0747569444,2009-04-20,01:47:39
39.99964,116.323714,0,140,39923.0748148148,2009-04-20,01:47:44
39.999656,116.323924,0,145,39923.0748726852,2009-04-20,01:47:49
39.999711,116.324127,0,138,39923.0749305556,2009-04-20,01:47:54
39.999755,116.324321,0,145,39923.0749884259,2009-04-20,01:47:59
39.999752,116.324499,0,147,39923.0750462963,2009-04-20,01:48:04
39.999699,116.324646,0,151,39923.0751041667,2009-04-20,01:48:09
39.999715,116.324841,0,154,39923.075162037,2009-04-20,01:48:14
39.999736,116.325033,0,159,39923.0752199074,2009-04-20,01:48:19
39.999753,116.325252,0,162,39923.0752777778,2009-04-20,01:48:24
39.999811,116.325474,0,169,39923.0753356481,2009-04-20,01:48:29
39.999839,116.325687,0,170,39923.0753935185,2009-04-20,01:48:34
39.999794,116.325861,0,167,39923.0754513889,2009-04-20,01:48:39
39.999794,116.326055,0,163,39923.0755092593,2009-04-20,01:48:44
39.999784,116.326258,0,156,39923.0755671296,2009-04-20,01:48:49
39.999808,116.326467,0,151,39923.075625,2009-04-20,01:48:54
39.999821,116.326647,0,152,39923.0756828704,2009-04-20,01:48:59
39.999822,116.326828,0,150,39923.0757407407,2009-04-20,01:49:04
39.999824,116.327008,0,151,39923.0757986111,2009-04-20,01:49:09
39.999829,116.327176,0,152,39923.0758564815,2009-04-20,01:49:14
39.999855,116.327333,0,154,39923.0759143519,2009-04-20,01:49:19
39.999865,116.327407,0,157,39923.0759722222,2009-04-20,01:49:24
39.999903,116.327389,0,161,39923.0760300926,2009-04-20,01:49:29
39.999903,116.327386,0,161,39923.076087963,2009-04-20,01:49:34
39.999903,116.327382,0,161,39923.0761458333,2009-04-20,01:49:39
39.999903,116.327384,0,161,39923.0762037037,2009-04-20,01:49:44
39.999903,116.327384,0,161,39923.0762615741,2009-04-20,01:49:49
39.999905,116.327382,0,162,39923.0763194444,2009-04-20,01:49:54
39.999905,116.327379,0,162,39923.0763773148,2009-04-20,01:49:59
39.999906,116.327379,0,162,39923.0764351852,2009-04-20,01:50:04
39.999906,116.327384,0,162,39923.0764930556,2009-04-20,01:50:09
39.999906,116.327384,0,162,39923.0765277778,2009-04-20,01:50:12
39.999906,116.327386,0,162,39923.0765509259,2009-04-20,01:50:14
39.999906,116.327371,0,162,39923.0766087963,2009-04-20,01:50:19
39.999905,116.327336,0,162,39923.0766666667,2009-04-20,01:50:24
39.999895,116.327265,0,162,39923.076724537,2009-04-20,01:50:29
39.999837,116.327172,0,162,39923.0767824074,2009-04-20,01:50:34
39.999838,116.327218,0,162,39923.0768402778,2009-04-20,01:50:39
39.999875,116.327323,0,162,39923.0768981481,2009-04-20,01:50:44
39.9999,116.327389,0,162,39923.0769560185,2009-04-20,01:50:49
39.999901,116.327399,0,162,39923.0770138889,2009-04-20,01:50:54
39.999922,116.327449,0,162,39923.0770717593,2009-04-20,01:50:59
40.000008,116.327475,0,162,39923.0771296296,2009-04-20,01:51:04
40.000073,116.327465,0,162,39923.0771875,2009-04-20,01:51:09
40.000103,116.327479,0,162,39923.0772453704,2009-04-20,01:51:14
40.000129,116.327473,0,162,39923.0773032407,2009-04-20,01:51:19
40.000138,116.327454,0,162,39923.0773611111,2009-04-20,01:51:24
40.000139,116.327444,0,162,39923.0774189815,2009-04-20,01:51:29
40.000461,116.327023,0,80,39923.077650463,2009-04-20,01:51:49
40.00046,116.327014,0,80,39923.0777083333,2009-04-20,01:51:54
40.000463,116.327012,0,80,39923.0777662037,2009-04-20,01:51:59
40.000463,116.327012,0,80,39923.0778009259,2009-04-20,01:52:02
40.000463,116.32701,0,80,39923.0778240741,2009-04-20,01:52:04
40.000661,116.327067,0,180,39923.0778819444,2009-04-20,01:52:09
39.999991,116.32727,0,62,39923.1673032407,2009-04-20,04:00:55
40.00001,116.327249,0,79,39923.1673611111,2009-04-20,04:01:00
40.000033,116.327269,0,79,39923.1674189815,2009-04-20,04:01:05
40.000037,116.327341,0,87,39923.1674768519,2009-04-20,04:01:10
39.999997,116.327355,0,93,39923.1675347222,2009-04-20,04:01:15
40.000007,116.327358,0,96,39923.1675925926,2009-04-20,04:01:20
40.000007,116.327358,0,96,39923.1676273148,2009-04-20,04:01:23
40.000001,116.327361,0,98,39923.167650463,2009-04-20,04:01:25
39.999979,116.327337,0,97,39923.1677083333,2009-04-20,04:01:30
39.999945,116.327332,0,99,39923.1677662037,2009-04-20,04:01:35
39.99993,116.32731,0,99,39923.1678240741,2009-04-20,04:01:40
39.999917,116.327227,0,98,39923.1678819444,2009-04-20,04:01:45
39.99992,116.327141,0,101,39923.1679398148,2009-04-20,04:01:50
39.999935,116.327068,0,107,39923.1679976852,2009-04-20,04:01:55
39.999934,116.326981,0,106,39923.1680555556,2009-04-20,04:02:00
39.999937,116.326876,0,106,39923.1681134259,2009-04-20,04:02:05
39.999933,116.326804,0,107,39923.1681712963,2009-04-20,04:02:10
39.999928,116.326709,0,108,39923.1682291667,2009-04-20,04:02:15
39.999931,116.326607,0,110,39923.168287037,2009-04-20,04:02:20
39.999927,116.326483,0,112,39923.1683449074,2009-04-20,04:02:25
39.999918,116.326351,0,111,39923.1684027778,2009-04-20,04:02:30
39.999891,116.326193,0,110,39923.1684606481,2009-04-20,04:02:35
39.999891,116.326042,0,108,39923.1685185185,2009-04-20,04:02:40
39.999899,116.325896,0,109,39923.1685763889,2009-04-20,04:02:45
39.999969,116.32578,0,110,39923.1686342593,2009-04-20,04:02:50
40.000053,116.325655,0,121,39923.1686921296,2009-04-20,04:02:55
40.000133,116.325621,0,125,39923.16875,2009-04-20,04:03:00
40.000158,116.325595,0,129,39923.1688078704,2009-04-20,04:03:05
40.000261,116.325582,0,130,39923.1688657407,2009-04-20,04:03:10
40.000428,116.325658,0,124,39923.1689236111,2009-04-20,04:03:15
40.000661,116.325671,0,126,39923.1689814815,2009-04-20,04:03:20
40.000862,116.325663,0,139,39923.1690393519,2009-04-20,04:03:25
40.001013,116.325585,0,142,39923.1690972222,2009-04-20,04:03:30
40.00116,116.325582,0,143,39923.1691550926,2009-04-20,04:03:35
40.001272,116.325488,0,136,39923.169212963,2009-04-20,04:03:40
40.001325,116.325301,0,125,39923.1692708333,2009-04-20,04:03:45
40.001334,116.32511,0,123,39923.1693287037,2009-04-20,04:03:50
40.001346,116.324925,0,116,39923.1693865741,2009-04-20,04:03:55
40.001318,116.324739,0,109,39923.1694444444,2009-04-20,04:04:00
40.001318,116.32458,0,109,39923.1695023148,2009-04-20,04:04:05
40.001405,116.324556,0,106,39923.1695601852,2009-04-20,04:04:10
40.001538,116.324566,0,102,39923.1696180556,2009-04-20,04:04:15
40.001676,116.324525,0,98,39923.1696759259,2009-04-20,04:04:20
40.001823,116.32447,0,90,39923.1697337963,2009-04-20,04:04:25
40.00195,116.324455,0,92,39923.1697916667,2009-04-20,04:04:30
40.002091,116.324491,0,99,39923.169849537,2009-04-20,04:04:35
40.002241,116.324493,0,104,39923.1699074074,2009-04-20,04:04:40
40.002406,116.32448,0,108,39923.1699652778,2009-04-20,04:04:45
40.002568,116.324472,0,123,39923.1700231481,2009-04-20,04:04:50
40.002717,116.324455,0,128,39923.1700810185,2009-04-20,04:04:55
40.002843,116.324444,0,128,39923.1701388889,2009-04-20,04:05:00
40.002974,116.324441,0,123,39923.1701967593,2009-04-20,04:05:05
40.003102,116.324413,0,115,39923.1702546296,2009-04-20,04:05:10
40.003235,116.324445,0,114,39923.1703125,2009-04-20,04:05:15
40.003383,116.324445,0,121,39923.1703703704,2009-04-20,04:05:20
40.003506,116.324446,0,121,39923.1704282407,2009-04-20,04:05:25
40.003685,116.324428,0,122,39923.1704861111,2009-04-20,04:05:30
40.003825,116.324403,0,108,39923.1705439815,2009-04-20,04:05:35
40.00401,116.324405,0,110,39923.1706018519,2009-04-20,04:05:40
40.004207,116.3244,0,99,39923.1706597222,2009-04-20,04:05:45
40.004485,116.324334,0,109,39923.1707175926,2009-04-20,04:05:50
40.004687,116.324328,0,113,39923.170775463,2009-04-20,04:05:55
40.004874,116.324306,0,119,39923.1708333333,2009-04-20,04:06:00
40.005006,116.3243,0,114,39923.1708912037,2009-04-20,04:06:05
40.00513,116.324261,0,114,39923.1709490741,2009-04-20,04:06:10
40.005254,116.324261,0,122,39923.1710069444,2009-04-20,04:06:15
40.005418,116.324273,0,150,39923.1710648148,2009-04-20,04:06:20
40.005574,116.324277,0,161,39923.1711226852,2009-04-20,04:06:25
40.005709,116.324235,0,168,39923.1711805556,2009-04-20,04:06:30
40.005852,116.32419,0,158,39923.1712384259,2009-04-20,04:06:35
40.005992,116.324188,0,154,39923.1712962963,2009-04-20,04:06:40
40.006124,116.324251,0,165,39923.1713541667,2009-04-20,04:06:45
40.006278,116.324284,0,166,39923.171412037,2009-04-20,04:06:50
40.006446,116.324262,0,158,39923.1714699074,2009-04-20,04:06:55
40.006601,116.324226,0,140,39923.1715277778,2009-04-20,04:07:00
40.006719,116.324206,0,120,39923.1715856481,2009-04-20,04:07:05
40.00684,116.324196,0,103,39923.1716435185,2009-04-20,04:07:10
40.006995,116.324195,0,104,39923.1717013889,2009-04-20,04:07:15
40.007136,116.324206,0,105,39923.1717592593,2009-04-20,04:07:20
40.007256,116.324203,0,96,39923.1718171296,2009-04-20,04:07:25
40.007396,116.324186,0,101,39923.171875,2009-04-20,04:07:30
40.007559,116.324184,0,101,39923.1719328704,2009-04-20,04:07:35
40.007699,116.324188,0,100,39923.1719907407,2009-04-20,04:07:40
40.007832,116.324208,0,101,39923.1720486111,2009-04-20,04:07:45
40.007969,116.324215,0,101,39923.1721064815,2009-04-20,04:07:50
40.008093,116.324193,0,94,39923.1721643518,2009-04-20,04:07:55
40.008217,116.324181,0,86,39923.1722222222,2009-04-20,04:08:00
40.008352,116.32418,0,87,39923.1722800926,2009-04-20,04:08:05
40.008497,116.324166,0,89,39923.172337963,2009-04-20,04:08:10
40.008633,116.324148,0,93,39923.1723958333,2009-04-20,04:08:15
40.008775,116.324129,0,94,39923.1724537037,2009-04-20,04:08:20
40.00892,116.324118,0,95,39923.1725115741,2009-04-20,04:08:25
40.009038,116.324128,0,94,39923.1725694444,2009-04-20,04:08:30
40.00916,116.324123,0,84,39923.1726273148,2009-04-20,04:08:35
40.009293,116.324115,0,82,39923.1726851852,2009-04-20,04:08:40
40.009446,116.324088,0,83,39923.1727430556,2009-04-20,04:08:45
40.00959,116.324017,0,74,39923.1728009259,2009-04-20,04:08:50
40.009667,116.323845,0,70,39923.1728587963,2009-04-20,04:08:55
40.009689,116.323612,0,64,39923.1729166667,2009-04-20,04:09:00
40.009694,116.323392,0,60,39923.172974537,2009-04-20,04:09:05
40.009682,116.323184,0,60,39923.1730324074,2009-04-20,04:09:10
40.00964,116.322969,0,63,39923.1730902778,2009-04-20,04:09:15
40.009658,116.322787,0,60,39923.1731481481,2009-04-20,04:09:20
40.009689,116.322631,0,57,39923.1732060185,2009-04-20,04:09:25
40.009768,116.322568,0,57,39923.1732638889,2009-04-20,04:09:30
40.009851,116.322588,0,59,39923.1733217593,2009-04-20,04:09:35
40.009925,116.322575,0,58,39923.1733796296,2009-04-20,04:09:40
40.009969,116.322568,0,62,39923.1734375,2009-04-20,04:09:45
40.009988,116.322591,0,60,39923.1734953704,2009-04-20,04:09:50
40.00999,116.322584,0,59,39923.1735532407,2009-04-20,04:09:55
40.00999,116.322579,0,59,39923.1736111111,2009-04-20,04:10:00
40.00999,116.322579,0,59,39923.1736458333,2009-04-20,04:10:03
40.00999,116.322574,0,59,39923.1736689815,2009-04-20,04:10:05
40.009989,116.322587,0,59,39923.1737268518,2009-04-20,04:10:10
40.009989,116.322587,0,59,39923.1737615741,2009-04-20,04:10:13
40.00999,116.322595,0,59,39923.1737847222,2009-04-20,04:10:15
40.009995,116.322575,0,60,39923.1738425926,2009-04-20,04:10:20
40.010016,116.322547,0,60,39923.173900463,2009-04-20,04:10:25
40.010022,116.322517,0,60,39923.1739583333,2009-04-20,04:10:30
40.010018,116.322491,0,61,39923.1740162037,2009-04-20,04:10:35
40.010021,116.322474,0,61,39923.1740740741,2009-04-20,04:10:40
40.010025,116.322463,0,61,39923.1741319444,2009-04-20,04:10:45
40.010025,116.322463,0,61,39923.1741666667,2009-04-20,04:10:48
40.010026,116.322455,0,61,39923.1741898148,2009-04-20,04:10:50
40.010029,116.322437,0,61,39923.1742476852,2009-04-20,04:10:55
40.010032,116.322422,0,61,39923.1743055556,2009-04-20,04:11:00
40.010034,116.322408,0,61,39923.1743634259,2009-04-20,04:11:05
40.010035,116.322399,0,61,39923.1744212963,2009-04-20,04:11:10
40.010035,116.322399,0,61,39923.1744560185,2009-04-20,04:11:13
40.010036,116.322401,0,62,39923.1744791667,2009-04-20,04:11:15
40.010057,116.322419,0,62,39923.174537037,2009-04-20,04:11:20
40.010423,116.322594,0,28,39923.1748263889,2009-04-20,04:11:45
40.010457,116.322678,0,11,39923.1748842593,2009-04-20,04:11:50
40.010441,116.322682,0,13,39923.1749421296,2009-04-20,04:11:55
40.010438,116.322692,0,13,39923.175,2009-04-20,04:12:00
40.010384,116.322611,0,15,39923.1750578704,2009-04-20,04:12:05
40.010475,116.322487,0,21,39923.1751157407,2009-04-20,04:12:10
40.010521,116.322454,0,26,39923.1751736111,2009-04-20,04:12:15
40.010521,116.322454,0,26,39923.1752083333,2009-04-20,04:12:18
40.010525,116.322458,0,28,39923.1752314815,2009-04-20,04:12:20
40.011268,116.32348,0,66,39923.1765046296,2009-04-20,04:14:10
40.011234,116.3234,0,63,39923.1766203704,2009-04-20,04:14:20
40.011222,116.323373,0,65,39923.1766782407,2009-04-20,04:14:25
40.00993,116.320246,0,78,39923.1767361111,2009-04-20,04:14:30
40.010043,116.320594,0,69,39923.1767939815,2009-04-20,04:14:35
40.010129,116.320829,0,70,39923.1768518519,2009-04-20,04:14:40
40.010179,116.321202,0,69,39923.1769097222,2009-04-20,04:14:45
40.010428,116.322039,0,133,39923.1773148148,2009-04-20,04:15:20
40.01031,116.321817,0,147,39923.1773726852,2009-04-20,04:15:25
40.010371,116.321919,0,127,39923.1774305556,2009-04-20,04:15:30
40.010544,116.322336,0,95,39923.1774884259,2009-04-20,04:15:35
40.010636,116.32255,0,86,39923.1775462963,2009-04-20,04:15:40
40.010641,116.322619,0,81,39923.1776041667,2009-04-20,04:15:45
40.010588,116.322545,0,78,39923.177662037,2009-04-20,04:15:50
40.01058,116.322549,0,78,39923.1777199074,2009-04-20,04:15:55
40.01058,116.322548,0,78,39923.1777777778,2009-04-20,04:16:00
40.01058,116.322548,0,78,39923.1778125,2009-04-20,04:16:03
40.01058,116.322543,0,78,39923.1778356481,2009-04-20,04:16:05
40.010582,116.322533,0,78,39923.1778935185,2009-04-20,04:16:10
40.010583,116.322527,0,78,39923.1779513889,2009-04-20,04:16:15
40.010583,116.322527,0,78,39923.1779861111,2009-04-20,04:16:18
40.010582,116.322528,0,78,39923.1780092593,2009-04-20,04:16:20
40.010584,116.322517,0,78,39923.1780671296,2009-04-20,04:16:25
40.010588,116.322506,0,78,39923.178125,2009-04-20,04:16:30
40.010595,116.322466,0,78,39923.1781828704,2009-04-20,04:16:35
40.010602,116.322433,0,78,39923.1782407407,2009-04-20,04:16:40
40.010603,116.32242,0,78,39923.1782986111,2009-04-20,04:16:45
40.010603,116.32242,0,78,39923.1783912037,2009-04-20,04:16:53
40.010604,116.322412,0,78,39923.1784143519,2009-04-20,04:16:55
40.01054,116.322336,0,77,39923.1784722222,2009-04-20,04:17:00
40.010532,116.322213,0,77,39923.1785300926,2009-04-20,04:17:05
40.010535,116.322127,0,77,39923.178587963,2009-04-20,04:17:10
40.010531,116.3221,0,77,39923.1786458333,2009-04-20,04:17:15
40.010523,116.322151,0,77,39923.1787037037,2009-04-20,04:17:20
40.010571,116.32227,0,77,39923.1787615741,2009-04-20,04:17:25
40.010612,116.322404,0,78,39923.1788194444,2009-04-20,04:17:30
40.010625,116.322583,0,78,39923.1788773148,2009-04-20,04:17:35
40.010644,116.322721,0,79,39923.1789351852,2009-04-20,04:17:40
40.012242,116.325606,0,46,39923.1850694444,2009-04-20,04:26:30
40.012188,116.325535,0,56,39923.1851273148,2009-04-20,04:26:35
40.012115,116.325423,0,58,39923.1851851852,2009-04-20,04:26:40
40.010676,116.323019,0,57,39923.1852430556,2009-04-20,04:26:45
40.010595,116.322877,0,102,39923.1853009259,2009-04-20,04:26:50
40.010589,116.32286,0,163,39923.1853587963,2009-04-20,04:26:55
40.010619,116.322851,0,167,39923.1854166667,2009-04-20,04:27:00
40.010593,116.322805,0,147,39923.185474537,2009-04-20,04:27:05
40.010564,116.322712,0,139,39923.1855324074,2009-04-20,04:27:10
40.010517,116.32259,0,115,39923.1855902778,2009-04-20,04:27:15
40.010439,116.322511,0,103,39923.1856481481,2009-04-20,04:27:20
40.010433,116.322479,0,100,39923.1857060185,2009-04-20,04:27:25
40.010367,116.322407,0,111,39923.1857638889,2009-04-20,04:27:30
40.010217,116.322312,0,148,39923.1858217593,2009-04-20,04:27:35
40.010174,116.322292,0,153,39923.1858796296,2009-04-20,04:27:40
40.010111,116.322285,0,155,39923.1859375,2009-04-20,04:27:45
40.010089,116.322281,0,158,39923.1859953704,2009-04-20,04:27:50
40.010104,116.322246,0,159,39923.1860532407,2009-04-20,04:27:55
40.010101,116.322175,0,157,39923.1861111111,2009-04-20,04:28:00
40.010066,116.322129,0,155,39923.1861689815,2009-04-20,04:28:05
40.010038,116.322123,0,156,39923.1862268519,2009-04-20,04:28:10
40.010033,116.322126,0,154,39923.1862847222,2009-04-20,04:28:15
40.010034,116.322123,0,154,39923.1863425926,2009-04-20,04:28:20
40.010034,116.322123,0,154,39923.1863773148,2009-04-20,04:28:23
40.010034,116.322131,0,154,39923.186400463,2009-04-20,04:28:25
40.010112,116.322258,0,154,39923.1864583333,2009-04-20,04:28:30
40.010076,116.322266,0,159,39923.1865162037,2009-04-20,04:28:35
40.010071,116.322447,0,201,39923.1865740741,2009-04-20,04:28:40
40.01011,116.322431,0,160,39923.1866319444,2009-04-20,04:28:45
40.010112,116.322467,0,145,39923.1866898148,2009-04-20,04:28:50
40.010084,116.322584,0,142,39923.1867476852,2009-04-20,04:28:55
40.010078,116.322643,0,134,39923.1868055556,2009-04-20,04:29:00
40.010062,116.322668,0,130,39923.1868634259,2009-04-20,04:29:05
40.010049,116.322642,0,129,39923.1869212963,2009-04-20,04:29:10
40.010061,116.322656,0,130,39923.1869791667,2009-04-20,04:29:15
40.010061,116.322669,0,128,39923.187037037,2009-04-20,04:29:20
40.010065,116.322678,0,127,39923.1870949074,2009-04-20,04:29:25
40.010065,116.322678,0,127,39923.1871296296,2009-04-20,04:29:28
40.010064,116.322682,0,127,39923.1871527778,2009-04-20,04:29:30
40.010065,116.322673,0,127,39923.1872106481,2009-04-20,04:29:35
40.010051,116.322654,0,128,39923.1872685185,2009-04-20,04:29:40
40.009993,116.322629,0,131,39923.1873263889,2009-04-20,04:29:45
40.009934,116.322605,0,132,39923.1873842593,2009-04-20,04:29:50
40.009834,116.322492,0,127,39923.1874421296,2009-04-20,04:29:55
40.009723,116.322493,0,116,39923.1875,2009-04-20,04:30:00
40.009665,116.322518,0,114,39923.1875578704,2009-04-20,04:30:05
40.009635,116.322585,0,111,39923.1876157407,2009-04-20,04:30:10
40.009598,116.322714,0,111,39923.1876736111,2009-04-20,04:30:15
40.009552,116.322824,0,102,39923.1877314815,2009-04-20,04:30:20
40.009517,116.32295,0,98,39923.1877893518,2009-04-20,04:30:25
40.009474,116.323067,0,92,39923.1878472222,2009-04-20,04:30:30
40.009492,116.32326,0,85,39923.1879050926,2009-04-20,04:30:35
40.009619,116.323454,0,76,39923.187962963,2009-04-20,04:30:40
40.00963,116.323636,0,77,39923.1880208333,2009-04-20,04:30:45
40.009623,116.323806,0,75,39923.1880787037,2009-04-20,04:30:50
40.009569,116.323943,0,69,39923.1881365741,2009-04-20,04:30:55
40.009458,116.323944,0,68,39923.1881944444,2009-04-20,04:31:00
40.009334,116.323963,0,69,39923.1882523148,2009-04-20,04:31:05
40.009212,116.32396,0,69,39923.1883101852,2009-04-20,04:31:10
40.009053,116.323974,0,71,39923.1883680556,2009-04-20,04:31:15
40.008924,116.323988,0,73,39923.1884259259,2009-04-20,04:31:20
40.008783,116.324005,0,73,39923.1884837963,2009-04-20,04:31:25
40.008652,116.324035,0,77,39923.1885416667,2009-04-20,04:31:30
40.008525,116.324036,0,75,39923.188599537,2009-04-20,04:31:35
40.00836,116.324057,0,79,39923.1886574074,2009-04-20,04:31:40
40.008195,116.324065,0,80,39923.1887152778,2009-04-20,04:31:45
40.008088,116.324095,0,77,39923.1887731481,2009-04-20,04:31:50
40.00793,116.324093,0,76,39923.1888310185,2009-04-20,04:31:55
40.007797,116.324112,0,72,39923.1888888889,2009-04-20,04:32:00
40.007639,116.324108,0,67,39923.1889467593,2009-04-20,04:32:05
40.007497,116.324129,0,70,39923.1890046296,2009-04-20,04:32:10
40.007359,116.32417,0,78,39923.1890625,2009-04-20,04:32:15
40.007192,116.324186,0,83,39923.1891203704,2009-04-20,04:32:20
40.007011,116.324184,0,87,39923.1891782407,2009-04-20,04:32:25
40.006843,116.324192,0,88,39923.1892361111,2009-04-20,04:32:30
40.006697,116.32422,0,96,39923.1892939815,2009-04-20,04:32:35
40.006553,116.324222,0,101,39923.1893518518,2009-04-20,04:32:40
40.006372,116.324238,0,112,39923.1894097222,2009-04-20,04:32:45
40.006207,116.32429,0,125,39923.1894675926,2009-04-20,04:32:50
40.006028,116.324291,0,126,39923.189525463,2009-04-20,04:32:55
40.005864,116.324282,0,132,39923.1895833333,2009-04-20,04:33:00
40.005676,116.324303,0,137,39923.1896412037,2009-04-20,04:33:05
40.005464,116.324311,0,137,39923.1896990741,2009-04-20,04:33:10
40.005294,116.324323,0,139,39923.1897569444,2009-04-20,04:33:15
40.005163,116.324335,0,143,39923.1898148148,2009-04-20,04:33:20
40.00505,116.324383,0,143,39923.1898726852,2009-04-20,04:33:25
40.00489,116.324373,0,140,39923.1899305556,2009-04-20,04:33:30
40.004735,116.324359,0,146,39923.1899884259,2009-04-20,04:33:35
40.004549,116.324388,0,146,39923.1900462963,2009-04-20,04:33:40
40.004361,116.32441,0,146,39923.1901041667,2009-04-20,04:33:45
40.004234,116.324396,0,140,39923.190162037,2009-04-20,04:33:50
40.004106,116.324403,0,139,39923.1902199074,2009-04-20,04:33:55
40.003953,116.324397,0,141,39923.1902777778,2009-04-20,04:34:00
40.003803,116.324405,0,139,39923.1903356481,2009-04-20,04:34:05
40.003647,116.324393,0,136,39923.1903935185,2009-04-20,04:34:10
40.00354,116.32446,0,130,39923.1904513889,2009-04-20,04:34:15
40.003511,116.324633,0,123,39923.1905092593,2009-04-20,04:34:20
40.003525,116.324824,0,116,39923.1905671296,2009-04-20,04:34:25
40.003526,116.324985,0,110,39923.190625,2009-04-20,04:34:30
40.003453,116.325064,0,105,39923.1906828704,2009-04-20,04:34:35
40.003321,116.325082,0,101,39923.1907407407,2009-04-20,04:34:40
40.003152,116.325118,0,97,39923.1907986111,2009-04-20,04:34:45
40.002984,116.325103,0,91,39923.1908564815,2009-04-20,04:34:50
40.002825,116.325091,0,85,39923.1909143519,2009-04-20,04:34:55
40.002646,116.325076,0,79,39923.1909722222,2009-04-20,04:35:00
40.002503,116.325115,0,70,39923.1910300926,2009-04-20,04:35:05
40.00239,116.325334,0,69,39923.191087963,2009-04-20,04:35:10
40.002339,116.325574,0,64,39923.1911458333,2009-04-20,04:35:15
40.002356,116.325841,0,56,39923.1912037037,2009-04-20,04:35:20
40.002368,116.326093,0,58,39923.1912615741,2009-04-20,04:35:25
40.002405,116.32638,0,68,39923.1913194444,2009-04-20,04:35:30
40.002301,116.326565,0,74,39923.1913773148,2009-04-20,04:35:35
40.002177,116.326584,0,81,39923.1914351852,2009-04-20,04:35:40
40.002066,116.32656,0,84,39923.1914930556,2009-04-20,04:35:45
40.001946,116.326582,0,87,39923.1915509259,2009-04-20,04:35:50
40.001769,116.326641,0,95,39923.1916087963,2009-04-20,04:35:55
40.001621,116.32666,0,97,39923.1916666667,2009-04-20,04:36:00
40.001476,116.326752,0,100,39923.191724537,2009-04-20,04:36:05
40.001358,116.326933,0,90,39923.1917824074,2009-04-20,04:36:10
40.00117,116.326977,0,84,39923.1918402778,2009-04-20,04:36:15
40.000978,116.326938,0,81,39923.1918981481,2009-04-20,04:36:20
40.000805,116.326922,0,77,39923.1919560185,2009-04-20,04:36:25
40.000668,116.326953,0,79,39923.1920138889,2009-04-20,04:36:30
40.00051,116.327001,0,89,39923.1920717593,2009-04-20,04:36:35
40.000318,116.327043,0,94,39923.1921296296,2009-04-20,04:36:40
40.00015,116.327156,0,107,39923.1921875,2009-04-20,04:36:45
40.000059,116.327281,0,116,39923.1922453704,2009-04-20,04:36:50
40.000055,116.327436,0,119,39923.1923032407,2009-04-20,04:36:55
40.000037,116.327443,0,113,39923.1923611111,2009-04-20,04:37:00
40.000039,116.327444,0,112,39923.1924189815,2009-04-20,04:37:05
40.000039,116.327444,0,112,39923.1924537037,2009-04-20,04:37:08
40.000037,116.327447,0,112,39923.1924768519,2009-04-20,04:37:10
40.000033,116.327456,0,113,39923.1925347222,2009-04-20,04:37:15
40.000026,116.327473,0,114,39923.1925925926,2009-04-20,04:37:20
40.000023,116.327482,0,114,39923.192650463,2009-04-20,04:37:25
40.000024,116.327481,0,115,39923.1926736111,2009-04-20,04:37:27
40.000029,116.32747,0,115,39923.1927314815,2009-04-20,04:37:32
40.000037,116.32745,0,115,39923.1927893519,2009-04-20,04:37:37
40.000051,116.327419,0,115,39923.1928472222,2009-04-20,04:37:42
40.000067,116.327356,0,115,39923.1929050926,2009-04-20,04:37:47
40.000075,116.327267,0,114,39923.192962963,2009-04-20,04:37:52
39.999872,116.327303,0,128,39923.402337963,2009-04-20,09:39:22
39.999915,116.327265,0,134,39923.4023958333,2009-04-20,09:39:27
39.999907,116.327293,0,143,39923.4024537037,2009-04-20,09:39:32
39.999859,116.327296,0,160,39923.4025115741,2009-04-20,09:39:37
39.999862,116.32728,0,164,39923.4025694444,2009-04-20,09:39:42
39.999841,116.327236,0,164,39923.4026273148,2009-04-20,09:39:47
39.999834,116.327139,0,165,39923.4026851852,2009-04-20,09:39:52
39.999859,116.327043,0,164,39923.4027430556,2009-04-20,09:39:57
39.99985,116.326895,0,161,39923.4028009259,2009-04-20,09:40:02
39.999874,116.326782,0,163,39923.4028587963,2009-04-20,09:40:07
39.999878,116.326662,0,159,39923.4029166667,2009-04-20,09:40:12
39.999869,116.326605,0,154,39923.402974537,2009-04-20,09:40:17
39.999884,116.326548,0,145,39923.4030324074,2009-04-20,09:40:22
39.999884,116.326442,0,134,39923.4030902778,2009-04-20,09:40:27
39.999862,116.326309,0,123,39923.4031481481,2009-04-20,09:40:32
39.999886,116.32621,0,113,39923.4032060185,2009-04-20,09:40:37
39.999899,116.32608,0,103,39923.4032638889,2009-04-20,09:40:42
39.999848,116.325876,0,97,39923.4033217593,2009-04-20,09:40:47
39.999834,116.325654,0,95,39923.4033796296,2009-04-20,09:40:52
39.999826,116.325487,0,86,39923.4034375,2009-04-20,09:40:57
39.999818,116.325326,0,76,39923.4034953704,2009-04-20,09:41:02
39.999818,116.325175,0,67,39923.4035532407,2009-04-20,09:41:07
39.99983,116.325027,0,58,39923.4036111111,2009-04-20,09:41:12
39.999854,116.324895,0,51,39923.4036689815,2009-04-20,09:41:17
39.999819,116.324727,0,62,39923.4037268519,2009-04-20,09:41:22
39.999937,116.324664,0,66,39923.4037847222,2009-04-20,09:41:27
40.000096,116.324673,0,66,39923.4038425926,2009-04-20,09:41:32
40.000243,116.324681,0,62,39923.403900463,2009-04-20,09:41:37
40.000378,116.324702,0,75,39923.4039583333,2009-04-20,09:41:42
40.000513,116.324706,0,77,39923.4040162037,2009-04-20,09:41:47
40.00065,116.324683,0,86,39923.4040740741,2009-04-20,09:41:52
40.000789,116.324645,0,99,39923.4041319444,2009-04-20,09:41:57
40.000936,116.324642,0,105,39923.4041898148,2009-04-20,09:42:02
40.001081,116.324625,0,117,39923.4042476852,2009-04-20,09:42:07
40.00124,116.324637,0,128,39923.4043055556,2009-04-20,09:42:12
40.001387,116.324666,0,143,39923.4043634259,2009-04-20,09:42:17
40.00154,116.324647,0,151,39923.4044212963,2009-04-20,09:42:22
40.001688,116.324622,0,150,39923.4044791667,2009-04-20,09:42:27
40.001809,116.324599,0,161,39923.404537037,2009-04-20,09:42:32
40.001954,116.324554,0,157,39923.4045949074,2009-04-20,09:42:37
40.002105,116.324543,0,154,39923.4046527778,2009-04-20,09:42:42
40.00224,116.324573,0,151,39923.4047106481,2009-04-20,09:42:47
40.002367,116.324632,0,151,39923.4047685185,2009-04-20,09:42:52
40.002532,116.324554,0,166,39923.4048263889,2009-04-20,09:42:57
40.002664,116.32453,0,170,39923.4048842593,2009-04-20,09:43:02
40.002812,116.324489,0,173,39923.4049421296,2009-04-20,09:43:07
40.003,116.324421,0,138,39923.405,2009-04-20,09:43:12
40.00315,116.324397,0,137,39923.4050578704,2009-04-20,09:43:17
40.003306,116.32439,0,136,39923.4051157407,2009-04-20,09:43:22
40.003441,116.324369,0,140,39923.4051736111,2009-04-20,09:43:27
40.003581,116.324363,0,149,39923.4052314815,2009-04-20,09:43:32
40.003741,116.324329,0,147,39923.4052893519,2009-04-20,09:43:37
40.003911,116.324305,0,139,39923.4053472222,2009-04-20,09:43:42
40.004118,116.324254,0,132,39923.4054050926,2009-04-20,09:43:47
40.004311,116.324257,0,135,39923.405462963,2009-04-20,09:43:52
40.00451,116.324241,0,135,39923.4055208333,2009-04-20,09:43:57
40.004703,116.324234,0,132,39923.4055787037,2009-04-20,09:44:02
40.004889,116.324238,0,126,39923.4056365741,2009-04-20,09:44:07
40.00507,116.324217,0,135,39923.4056944444,2009-04-20,09:44:12
40.005228,116.324196,0,138,39923.4057523148,2009-04-20,09:44:17
40.00539,116.324196,0,136,39923.4058101852,2009-04-20,09:44:22
40.005556,116.324214,0,141,39923.4058680556,2009-04-20,09:44:27
40.005736,116.324202,0,133,39923.4059259259,2009-04-20,09:44:32
40.005898,116.324181,0,134,39923.4059837963,2009-04-20,09:44:37
40.006056,116.324171,0,129,39923.4060416667,2009-04-20,09:44:42
40.006222,116.324154,0,131,39923.406099537,2009-04-20,09:44:47
40.006391,116.324137,0,133,39923.4061574074,2009-04-20,09:44:52
40.006573,116.324138,0,131,39923.4062152778,2009-04-20,09:44:57
40.006771,116.324169,0,128,39923.4062731481,2009-04-20,09:45:02
40.006952,116.324186,0,135,39923.4063310185,2009-04-20,09:45:07
40.007133,116.324178,0,129,39923.4063888889,2009-04-20,09:45:12
40.007317,116.324174,0,119,39923.4064467593,2009-04-20,09:45:17
40.00748,116.324157,0,120,39923.4065046296,2009-04-20,09:45:22
40.007659,116.324146,0,114,39923.4065625,2009-04-20,09:45:27
40.007821,116.324133,0,110,39923.4066203704,2009-04-20,09:45:32
40.007986,116.324117,0,111,39923.4066782407,2009-04-20,09:45:37
40.008153,116.324102,0,108,39923.4067361111,2009-04-20,09:45:42
40.00832,116.324091,0,107,39923.4067939815,2009-04-20,09:45:47
40.008488,116.324077,0,105,39923.4068518518,2009-04-20,09:45:52
40.008661,116.324057,0,101,39923.4069097222,2009-04-20,09:45:57
40.008839,116.324071,0,101,39923.4069675926,2009-04-20,09:46:02
40.009013,116.324076,0,105,39923.407025463,2009-04-20,09:46:07
40.009167,116.324064,0,109,39923.4070833333,2009-04-20,09:46:12
40.009308,116.324032,0,114,39923.4071412037,2009-04-20,09:46:17
40.009475,116.324013,0,113,39923.4071990741,2009-04-20,09:46:22
40.009588,116.323903,0,115,39923.4072569444,2009-04-20,09:46:27
40.009611,116.323703,0,117,39923.4073148148,2009-04-20,09:46:32
40.009598,116.323527,0,117,39923.4073726852,2009-04-20,09:46:37
40.009564,116.323372,0,116,39923.4074305556,2009-04-20,09:46:42
40.009539,116.323206,0,116,39923.4074884259,2009-04-20,09:46:47
40.009591,116.322912,0,113,39923.4075462963,2009-04-20,09:46:52
40.009622,116.322751,0,116,39923.4076041667,2009-04-20,09:46:57
40.009676,116.322651,0,119,39923.407662037,2009-04-20,09:47:02
40.009771,116.322598,0,118,39923.4077199074,2009-04-20,09:47:07
40.009869,116.322541,0,115,39923.4077777778,2009-04-20,09:47:12
40.009935,116.32245,0,111,39923.4078356481,2009-04-20,09:47:17
40.009974,116.322374,0,107,39923.4078935185,2009-04-20,09:47:22
40.009991,116.322367,0,101,39923.4079513889,2009-04-20,09:47:27
40.009994,116.322366,0,98,39923.4080092593,2009-04-20,09:47:32
40.009994,116.322366,0,98,39923.4080439815,2009-04-20,09:47:35
40.009986,116.322368,0,97,39923.4080671296,2009-04-20,09:47:37
40.010001,116.322362,0,96,39923.408125,2009-04-20,09:47:42
40.010009,116.322349,0,97,39923.4081828704,2009-04-20,09:47:47
40.010018,116.322347,0,98,39923.4082407407,2009-04-20,09:47:52
40.010029,116.322345,0,99,39923.4082986111,2009-04-20,09:47:57
40.010027,116.322346,0,100,39923.4083564815,2009-04-20,09:48:02
40.010027,116.322346,0,100,39923.4083912037,2009-04-20,09:48:05
40.01002,116.322349,0,100,39923.4084143518,2009-04-20,09:48:07
40.010003,116.322354,0,101,39923.4084722222,2009-04-20,09:48:12
40.009969,116.322369,0,101,39923.4085300926,2009-04-20,09:48:17
40.009948,116.322383,0,102,39923.408587963,2009-04-20,09:48:22
40.010231,116.321871,0,128,39923.4115393519,2009-04-20,09:52:37
40.010223,116.321919,0,123,39923.4115972222,2009-04-20,09:52:42
40.009813,116.32266,0,100,39923.4122916667,2009-04-20,09:53:42
40.010601,116.322581,0,154,39923.4126967593,2009-04-20,09:54:17
40.010557,116.322489,0,150,39923.4127546296,2009-04-20,09:54:22
40.010535,116.322503,0,151,39923.4128125,2009-04-20,09:54:27
40.010509,116.322486,0,152,39923.4128703704,2009-04-20,09:54:32
40.010518,116.322556,0,125,39923.4129282407,2009-04-20,09:54:37
40.010525,116.322574,0,100,39923.4129861111,2009-04-20,09:54:42
40.009875,116.322037,0,108,39923.4133912037,2009-04-20,09:55:17
40.009961,116.322265,0,103,39923.4134490741,2009-04-20,09:55:22
40.009982,116.322282,0,103,39923.4135069444,2009-04-20,09:55:27
40.010043,116.322325,0,102,39923.4135648148,2009-04-20,09:55:32
40.010173,116.322433,0,100,39923.4136226852,2009-04-20,09:55:37
40.010219,116.322453,0,100,39923.4136805556,2009-04-20,09:55:42
40.010112,116.322371,0,99,39923.4144907407,2009-04-20,09:56:52
40.010145,116.322415,0,101,39923.4145486111,2009-04-20,09:56:57
40.010171,116.322374,0,101,39923.4146064815,2009-04-20,09:57:02
40.010207,116.322325,0,101,39923.4146643518,2009-04-20,09:57:07
40.010641,116.322793,0,-92,39923.4159953704,2009-04-20,09:59:02
40.010571,116.322702,0,-21,39923.4160532407,2009-04-20,09:59:07
40.009076,116.321844,0,116,39923.4186574074,2009-04-20,10:02:52
40.009586,116.32191,0,138,39923.4187152778,2009-04-20,10:02:57
40.009661,116.321925,0,118,39923.4188310185,2009-04-20,10:03:07
40.009661,116.321925,0,118,39923.4188657407,2009-04-20,10:03:10
40.009658,116.32193,0,118,39923.4188888889,2009-04-20,10:03:12
40.009653,116.32194,0,118,39923.4190625,2009-04-20,10:03:27
40.009727,116.321886,0,115,39923.4191203704,2009-04-20,10:03:32
40.009771,116.3219,0,114,39923.4194675926,2009-04-20,10:04:02
40.010203,116.3218,0,77,39923.4212615741,2009-04-20,10:06:37
40.010203,116.3218,0,77,39923.4212962963,2009-04-20,10:06:40
40.010208,116.3218,0,78,39923.4213194444,2009-04-20,10:06:42
40.010281,116.321886,0,81,39923.4213773148,2009-04-20,10:06:47
40.01031,116.32194,0,85,39923.4214351852,2009-04-20,10:06:52
40.010326,116.321955,0,87,39923.4214930556,2009-04-20,10:06:57
40.009524,116.322081,0,112,39923.4224768518,2009-04-20,10:08:22
40.009502,116.322018,0,103,39923.4225347222,2009-04-20,10:08:27
40.00958,116.322053,0,102,39923.4225925926,2009-04-20,10:08:32
40.009602,116.322111,0,102,39923.422650463,2009-04-20,10:08:37
40.009628,116.322149,0,103,39923.4227083333,2009-04-20,10:08:42
40.009641,116.322203,0,104,39923.4227662037,2009-04-20,10:08:47
40.009627,116.322254,0,104,39923.4228240741,2009-04-20,10:08:52
40.010251,116.322286,0,101,39923.4230555556,2009-04-20,10:09:12
40.010245,116.322247,0,112,39923.4231134259,2009-04-20,10:09:17
40.010201,116.3222,0,115,39923.4231712963,2009-04-20,10:09:22
40.010192,116.322176,0,119,39923.4232291667,2009-04-20,10:09:27
40.010165,116.322273,0,118,39923.423287037,2009-04-20,10:09:32
40.010117,116.322331,0,127,39923.4233449074,2009-04-20,10:09:37
40.010067,116.32238,0,128,39923.4234027778,2009-04-20,10:09:42
40.010051,116.322415,0,126,39923.4234606481,2009-04-20,10:09:47
40.009958,116.322372,0,208,39923.4240393518,2009-04-20,10:10:37
40.010038,116.322589,0,225,39923.4240972222,2009-04-20,10:10:42
40.010064,116.322595,0,155,39923.4241550926,2009-04-20,10:10:47
40.010081,116.322598,0,127,39923.424212963,2009-04-20,10:10:52
40.010057,116.322606,0,119,39923.4242708333,2009-04-20,10:10:57
40.010051,116.322594,0,113,39923.4243287037,2009-04-20,10:11:02
40.010062,116.322582,0,113,39923.4243865741,2009-04-20,10:11:07
40.010052,116.32252,0,115,39923.4244444444,2009-04-20,10:11:12
40.010043,116.322508,0,115,39923.4245023148,2009-04-20,10:11:17
40.010051,116.322505,0,115,39923.4245601852,2009-04-20,10:11:22
40.010059,116.322504,0,115,39923.4246180556,2009-04-20,10:11:27
40.010059,116.322504,0,115,39923.4246527778,2009-04-20,10:11:30
40.010063,116.322505,0,115,39923.4246759259,2009-04-20,10:11:32
40.010066,116.322514,0,115,39923.4247337963,2009-04-20,10:11:37
40.010028,116.322533,0,116,39923.4247916667,2009-04-20,10:11:42
40.009977,116.32257,0,116,39923.424849537,2009-04-20,10:11:47
40.009912,116.322593,0,115,39923.4249074074,2009-04-20,10:11:52
40.009843,116.322603,0,112,39923.4249652778,2009-04-20,10:11:57
40.009775,116.3226,0,109,39923.4250231481,2009-04-20,10:12:02
40.009696,116.322562,0,105,39923.4250810185,2009-04-20,10:12:07
40.009619,116.322557,0,98,39923.4251388889,2009-04-20,10:12:12
40.009571,116.322514,0,88,39923.4251967593,2009-04-20,10:12:17
40.009584,116.322451,0,86,39923.4252546296,2009-04-20,10:12:22
40.009552,116.322417,0,86,39923.4253125,2009-04-20,10:12:27
40.009571,116.32239,0,84,39923.4253703704,2009-04-20,10:12:32
40.009571,116.32239,0,84,39923.4254050926,2009-04-20,10:12:35
40.009577,116.322396,0,78,39923.4254282407,2009-04-20,10:12:37
40.00959,116.32238,0,73,39923.4254861111,2009-04-20,10:12:42
40.009601,116.32236,0,72,39923.4255439815,2009-04-20,10:12:47
40.00961,116.322367,0,71,39923.4256018519,2009-04-20,10:12:52
40.009621,116.322363,0,68,39923.4256597222,2009-04-20,10:12:57
40.009636,116.322354,0,64,39923.4257175926,2009-04-20,10:13:02
40.009625,116.322314,0,63,39923.425775463,2009-04-20,10:13:07
40.009613,116.32223,0,61,39923.4258333333,2009-04-20,10:13:12
40.009597,116.322122,0,60,39923.4258912037,2009-04-20,10:13:17
40.009591,116.321981,0,59,39923.4259490741,2009-04-20,10:13:22
40.00955,116.321926,0,56,39923.4260069444,2009-04-20,10:13:27
40.009527,116.321848,0,55,39923.4260648148,2009-04-20,10:13:32
40.009451,116.321767,0,54,39923.4261226852,2009-04-20,10:13:37
40.009327,116.321699,0,49,39923.4261805556,2009-04-20,10:13:42
40.009261,116.321581,0,45,39923.4262384259,2009-04-20,10:13:47
40.00916,116.321506,0,39,39923.4262962963,2009-04-20,10:13:52
40.009086,116.321405,0,34,39923.4263541667,2009-04-20,10:13:57
40.008951,116.321351,0,30,39923.426412037,2009-04-20,10:14:02
40.008849,116.32128,0,24,39923.4264699074,2009-04-20,10:14:07
40.008735,116.321167,0,17,39923.4265277778,2009-04-20,10:14:12
40.008633,116.321102,0,9,39923.4265856481,2009-04-20,10:14:17
40.00852,116.321055,0,1,39923.4266435185,2009-04-20,10:14:22
40.008404,116.321053,0,-1,39923.4267013889,2009-04-20,10:14:27
40.008277,116.321022,0,-3,39923.4267592593,2009-04-20,10:14:32
40.008161,116.321057,0,10,39923.4268171296,2009-04-20,10:14:37
40.008115,116.320985,0,9,39923.426875,2009-04-20,10:14:42
40.00813,116.320942,0,14,39923.4269328704,2009-04-20,10:14:47
40.008121,116.320906,0,13,39923.4269907407,2009-04-20,10:14:52
40.008151,116.320816,0,13,39923.4270486111,2009-04-20,10:14:57
40.00816,116.320778,0,12,39923.4271064815,2009-04-20,10:15:02
40.008104,116.320647,0,7,39923.4271643519,2009-04-20,10:15:07
40.00793,116.320408,0,11,39923.4272222222,2009-04-20,10:15:12
40.007824,116.320252,0,9,39923.4272800926,2009-04-20,10:15:17
40.007829,116.320234,0,5,39923.427337963,2009-04-20,10:15:22
40.007837,116.320062,0,8,39923.4273958333,2009-04-20,10:15:27
40.007862,116.319959,0,7,39923.4274537037,2009-04-20,10:15:32
40.007904,116.319902,0,3,39923.4275115741,2009-04-20,10:15:37
40.007917,116.319859,0,-5,39923.4275694444,2009-04-20,10:15:42
40.007935,116.319825,0,-2,39923.4276273148,2009-04-20,10:15:47
40.007935,116.319825,0,-2,39923.427662037,2009-04-20,10:15:50
40.00793,116.31983,0,0,39923.4276851852,2009-04-20,10:15:52
40.007931,116.319819,0,-1,39923.4277430556,2009-04-20,10:15:57
40.007931,116.319803,0,-2,39923.4278009259,2009-04-20,10:16:02
40.007931,116.319789,0,-2,39923.4278587963,2009-04-20,10:16:07
40.007944,116.319782,0,-2,39923.4279166667,2009-04-20,10:16:12
40.007944,116.319782,0,-2,39923.4279513889,2009-04-20,10:16:15
40.007944,116.319782,0,-2,39923.427974537,2009-04-20,10:16:17
40.008127,116.319164,0,26,39923.4283217593,2009-04-20,10:16:47
40.00801,116.319265,0,139,39923.4283796296,2009-04-20,10:16:52
40.007973,116.31926,0,207,39923.4284375,2009-04-20,10:16:57
40.008237,116.319028,0,11,39923.4284953704,2009-04-20,10:17:02
40.008283,116.319021,0,-3,39923.4285532407,2009-04-20,10:17:07
40.00836,116.318966,0,-9,39923.4286111111,2009-04-20,10:17:12
40.008357,116.31899,0,-10,39923.4286689815,2009-04-20,10:17:17
40.008394,116.318954,0,-12,39923.4287268519,2009-04-20,10:17:22
40.008424,116.318913,0,-14,39923.4287847222,2009-04-20,10:17:27
40.008415,116.318933,0,-3,39923.4288425926,2009-04-20,10:17:32
40.008418,116.318989,0,3,39923.428900463,2009-04-20,10:17:37
40.008418,116.318989,0,3,39923.4289351852,2009-04-20,10:17:40
40.008418,116.318993,0,4,39923.4289583333,2009-04-20,10:17:42
40.008419,116.319002,0,4,39923.4290162037,2009-04-20,10:17:47
40.008422,116.319013,0,4,39923.4290740741,2009-04-20,10:17:52
40.008434,116.319041,0,4,39923.4291319444,2009-04-20,10:17:57
40.008477,116.319095,0,7,39923.4291898148,2009-04-20,10:18:02
40.008485,116.319107,0,7,39923.4292476852,2009-04-20,10:18:07
40.008484,116.319116,0,7,39923.4293055556,2009-04-20,10:18:12
40.008484,116.319116,0,7,39923.4293402778,2009-04-20,10:18:15
40.008484,116.319124,0,7,39923.4293634259,2009-04-20,10:18:17
40.008484,116.319136,0,7,39923.4294212963,2009-04-20,10:18:22
40.008484,116.319136,0,7,39923.4294560185,2009-04-20,10:18:25
40.008484,116.319141,0,7,39923.4294791667,2009-04-20,10:18:27
40.008464,116.319127,0,7,39923.429537037,2009-04-20,10:18:32
40.008412,116.319069,0,7,39923.4295949074,2009-04-20,10:18:37
40.00838,116.319036,0,7,39923.4296527778,2009-04-20,10:18:42
40.00838,116.319024,0,7,39923.4297106481,2009-04-20,10:18:47
40.008386,116.319003,0,7,39923.4297685185,2009-04-20,10:18:52
40.008389,116.318988,0,6,39923.4298263889,2009-04-20,10:18:57
40.008389,116.318979,0,6,39923.4298842593,2009-04-20,10:19:02
40.008393,116.318985,0,6,39923.4299421296,2009-04-20,10:19:07
40.008397,116.318985,0,6,39923.43,2009-04-20,10:19:12
40.008397,116.318985,0,6,39923.4300347222,2009-04-20,10:19:15
40.008396,116.318985,0,6,39923.4300578704,2009-04-20,10:19:17
40.008417,116.318982,0,6,39923.4301157407,2009-04-20,10:19:22
40.008417,116.318982,0,6,39923.430150463,2009-04-20,10:19:25
40.008411,116.318981,0,6,39923.4301736111,2009-04-20,10:19:27
40.008369,116.318946,0,5,39923.4302314815,2009-04-20,10:19:32
40.008278,116.318956,0,4,39923.4302893518,2009-04-20,10:19:37
40.008263,116.319159,0,4,39923.4303472222,2009-04-20,10:19:42
40.008237,116.319192,0,3,39923.4304050926,2009-04-20,10:19:47
40.00809,116.319339,0,4,39923.430462963,2009-04-20,10:19:52
40.007958,116.319594,0,12,39923.4305208333,2009-04-20,10:19:57
40.007928,116.319598,0,42,39923.4305787037,2009-04-20,10:20:02
40.007788,116.319738,0,78,39923.4306365741,2009-04-20,10:20:07
40.007648,116.319711,0,88,39923.4306944444,2009-04-20,10:20:12
40.007508,116.319867,0,91,39923.4307523148,2009-04-20,10:20:17
40.007427,116.320146,0,92,39923.4308101852,2009-04-20,10:20:22
40.007421,116.320341,0,89,39923.4308680556,2009-04-20,10:20:27
40.007458,116.320546,0,83,39923.4309259259,2009-04-20,10:20:32
40.007526,116.320761,0,82,39923.4309837963,2009-04-20,10:20:37
40.007542,116.320996,0,79,39923.4310416667,2009-04-20,10:20:42
40.00732,116.321132,0,89,39923.431099537,2009-04-20,10:20:47
40.007135,116.321157,0,93,39923.4311574074,2009-04-20,10:20:52
40.006959,116.321234,0,81,39923.4312152778,2009-04-20,10:20:57
40.006781,116.321232,0,77,39923.4312731481,2009-04-20,10:21:02
40.006647,116.321243,0,75,39923.4313310185,2009-04-20,10:21:07
40.006492,116.321261,0,69,39923.4313888889,2009-04-20,10:21:12
40.006303,116.321279,0,60,39923.4314467593,2009-04-20,10:21:17
40.006143,116.321296,0,49,39923.4315046296,2009-04-20,10:21:22
40.005999,116.321315,0,37,39923.4315625,2009-04-20,10:21:27
40.005846,116.321342,0,24,39923.4316203704,2009-04-20,10:21:32
40.005752,116.321354,0,13,39923.4316782407,2009-04-20,10:21:37
40.005612,116.321314,0,6,39923.4317361111,2009-04-20,10:21:42
40.005462,116.321308,0,-2,39923.4317939815,2009-04-20,10:21:47
40.005274,116.321371,0,-4,39923.4318518518,2009-04-20,10:21:52
40.005037,116.321356,0,18,39923.4319097222,2009-04-20,10:21:57
40.004848,116.321367,0,24,39923.4319675926,2009-04-20,10:22:02
40.004682,116.321385,0,17,39923.432025463,2009-04-20,10:22:07
40.004524,116.321407,0,12,39923.4320833333,2009-04-20,10:22:12
40.004408,116.321412,0,9,39923.4321412037,2009-04-20,10:22:17
40.004198,116.321431,0,7,39923.4321990741,2009-04-20,10:22:22
40.004059,116.32143,0,5,39923.4322569444,2009-04-20,10:22:27
40.003925,116.321422,0,0,39923.4323148148,2009-04-20,10:22:32
40.003747,116.321421,0,0,39923.4323726852,2009-04-20,10:22:37
40.003497,116.321466,0,-2,39923.4324305556,2009-04-20,10:22:42
40.003321,116.321482,0,-6,39923.4324884259,2009-04-20,10:22:47
40.003203,116.321486,0,-11,39923.4325462963,2009-04-20,10:22:52
40.003037,116.321492,0,-14,39923.4326041667,2009-04-20,10:22:57
40.002783,116.321522,0,-16,39923.432662037,2009-04-20,10:23:02
40.002579,116.321556,0,-20,39923.4327199074,2009-04-20,10:23:07
40.002378,116.32157,0,-25,39923.4327777778,2009-04-20,10:23:12
40.002241,116.321567,0,-28,39923.4328356481,2009-04-20,10:23:17
40.002071,116.321584,0,-29,39923.4328935185,2009-04-20,10:23:22
40.001909,116.321605,0,-29,39923.4329513889,2009-04-20,10:23:27
40.001619,116.321626,0,15,39923.4330092593,2009-04-20,10:23:32
40.001411,116.321676,0,16,39923.4330671296,2009-04-20,10:23:37
40.001191,116.321694,0,14,39923.433125,2009-04-20,10:23:42
40.000986,116.321741,0,16,39923.4331828704,2009-04-20,10:23:47
40.000824,116.321749,0,11,39923.4332407407,2009-04-20,10:23:52
40.000661,116.321716,0,2,39923.4332986111,2009-04-20,10:23:57
40.00047,116.321711,0,-2,39923.4333564815,2009-04-20,10:24:02
40.000236,116.32176,0,1,39923.4334143519,2009-04-20,10:24:07
40.000032,116.32179,0,1,39923.4334722222,2009-04-20,10:24:12
39.999867,116.321978,0,11,39923.4335300926,2009-04-20,10:24:17
39.999757,116.322213,0,19,39923.433587963,2009-04-20,10:24:22
39.999762,116.322418,0,18,39923.4336458333,2009-04-20,10:24:27
39.999758,116.322623,0,20,39923.4337037037,2009-04-20,10:24:32
39.999752,116.322845,0,24,39923.4337615741,2009-04-20,10:24:37
39.999765,116.323072,0,27,39923.4338194444,2009-04-20,10:24:42
39.99978,116.32329,0,27,39923.4338773148,2009-04-20,10:24:47
39.999809,116.323509,0,28,39923.4339351852,2009-04-20,10:24:52
39.999834,116.323736,0,27,39923.4339930556,2009-04-20,10:24:57
39.999812,116.324023,0,32,39923.4340509259,2009-04-20,10:25:02
39.999856,116.324339,0,36,39923.4341087963,2009-04-20,10:25:07
39.999824,116.32466,0,46,39923.4341666667,2009-04-20,10:25:12
39.999802,116.324978,0,56,39923.434224537,2009-04-20,10:25:17
39.999948,116.325256,0,74,39923.4342824074,2009-04-20,10:25:22
39.999921,116.325564,0,96,39923.4343402778,2009-04-20,10:25:27
39.999905,116.325844,0,99,39923.4343981481,2009-04-20,10:25:32
39.999879,116.326112,0,109,39923.4344560185,2009-04-20,10:25:37
39.99989,116.326377,0,111,39923.4345138889,2009-04-20,10:25:42
39.999895,116.326661,0,115,39923.4345717593,2009-04-20,10:25:47
39.9999,116.326911,0,113,39923.4346296296,2009-04-20,10:25:52
39.999897,116.327154,0,115,39923.4346875,2009-04-20,10:25:57
39.999868,116.327328,0,118,39923.4347453704,2009-04-20,10:26:02
39.999914,116.327383,0,115,39923.4348032407,2009-04-20,10:26:07
39.999926,116.327359,0,118,39923.4348611111,2009-04-20,10:26:12
39.999926,116.327347,0,122,39923.4349189815,2009-04-20,10:26:17
39.999914,116.327352,0,125,39923.4349768519,2009-04-20,10:26:22
39.999914,116.327352,0,125,39923.4350115741,2009-04-20,10:26:25
39.999913,116.327354,0,126,39923.4350347222,2009-04-20,10:26:27
39.999967,116.327346,0,127,39923.4350925926,2009-04-20,10:26:32
39.999979,116.327348,0,127,39923.435150463,2009-04-20,10:26:37
40.000056,116.327239,0,2,39923.6455324074,2009-04-20,15:29:34
39.999909,116.32736,0,145,39923.6455902778,2009-04-20,15:29:39
39.999902,116.32735,0,158,39923.6456481481,2009-04-20,15:29:44
39.999916,116.32735,0,148,39923.6457060185,2009-04-20,15:29:49
39.999951,116.327296,0,107,39923.6457638889,2009-04-20,15:29:54
39.999973,116.327295,0,89,39923.6458217593,2009-04-20,15:29:59
39.999961,116.32731,0,86,39923.6458796296,2009-04-20,15:30:04
39.999961,116.32731,0,86,39923.6459143519,2009-04-20,15:30:07
39.999953,116.327306,0,85,39923.6459375,2009-04-20,15:30:09
39.999916,116.327299,0,87,39923.6459953704,2009-04-20,15:30:14
39.999922,116.327174,0,85,39923.6460532407,2009-04-20,15:30:19
39.999952,116.326979,0,84,39923.6461111111,2009-04-20,15:30:24
39.999951,116.32677,0,84,39923.6461689815,2009-04-20,15:30:29
39.999976,116.326538,0,79,39923.6462268519,2009-04-20,15:30:34
39.999951,116.326335,0,80,39923.6462847222,2009-04-20,15:30:39
39.999987,116.326122,0,75,39923.6463425926,2009-04-20,15:30:44
39.999966,116.325938,0,71,39923.646400463,2009-04-20,15:30:49
39.999929,116.32575,0,67,39923.6464583333,2009-04-20,15:30:54
39.999926,116.325539,0,65,39923.6465162037,2009-04-20,15:30:59
39.999934,116.325342,0,63,39923.6465740741,2009-04-20,15:31:04
39.999934,116.325224,0,56,39923.6466319444,2009-04-20,15:31:09
39.99992,116.325038,0,55,39923.6466898148,2009-04-20,15:31:14
39.999908,116.32482,0,50,39923.6467476852,2009-04-20,15:31:19
39.99992,116.324646,0,45,39923.6468055556,2009-04-20,15:31:24
39.999986,116.324322,0,41,39923.6468634259,2009-04-20,15:31:29
39.999977,116.324076,0,36,39923.6469212963,2009-04-20,15:31:34
39.999955,116.323852,0,32,39923.6469791667,2009-04-20,15:31:39
39.999922,116.323612,0,33,39923.647037037,2009-04-20,15:31:44
39.999927,116.323346,0,32,39923.6470949074,2009-04-20,15:31:49
39.999911,116.323093,0,35,39923.6471527778,2009-04-20,15:31:54
39.999898,116.322867,0,40,39923.6472106481,2009-04-20,15:31:59
39.999879,116.322644,0,47,39923.6472685185,2009-04-20,15:32:04
39.999853,116.322431,0,54,39923.6473263889,2009-04-20,15:32:09
39.999878,116.322204,0,55,39923.6473842593,2009-04-20,15:32:14
39.999986,116.322005,0,55,39923.6474421296,2009-04-20,15:32:19
40.000093,116.321876,0,57,39923.6475,2009-04-20,15:32:24
40.000215,116.321813,0,57,39923.6475578704,2009-04-20,15:32:29
40.000291,116.321786,0,61,39923.6476157407,2009-04-20,15:32:34
40.000408,116.321824,0,63,39923.6476736111,2009-04-20,15:32:39
40.00055,116.321792,0,69,39923.6477314815,2009-04-20,15:32:44
40.000704,116.321777,0,71,39923.6477893519,2009-04-20,15:32:49
40.000892,116.321802,0,73,39923.6478472222,2009-04-20,15:32:54
40.001097,116.321675,0,81,39923.6479050926,2009-04-20,15:32:59
40.001318,116.321597,0,93,39923.647962963,2009-04-20,15:33:04
40.001477,116.321585,0,98,39923.6480208333,2009-04-20,15:33:09
40.001668,116.321644,0,106,39923.6480787037,2009-04-20,15:33:14
40.001847,116.321585,0,115,39923.6481365741,2009-04-20,15:33:19
40.002036,116.321653,0,116,39923.6481944444,2009-04-20,15:33:24
40.002192,116.321689,0,112,39923.6482523148,2009-04-20,15:33:29
40.002349,116.321645,0,113,39923.6483101852,2009-04-20,15:33:34
40.002596,116.321639,0,114,39923.6483680556,2009-04-20,15:33:39
40.002797,116.321637,0,107,39923.6484259259,2009-04-20,15:33:44
40.002998,116.321656,0,103,39923.6484837963,2009-04-20,15:33:49
40.003204,116.321609,0,101,39923.6485416667,2009-04-20,15:33:54
40.003396,116.321581,0,110,39923.648599537,2009-04-20,15:33:59
40.003585,116.321554,0,115,39923.6486574074,2009-04-20,15:34:04
40.003732,116.321529,0,105,39923.6487152778,2009-04-20,15:34:09
40.003904,116.321512,0,90,39923.6487731481,2009-04-20,15:34:14
40.004045,116.321474,0,81,39923.6488310185,2009-04-20,15:34:19
40.004163,116.321494,0,78,39923.6488888889,2009-04-20,15:34:24
40.004382,116.321513,0,77,39923.6489467593,2009-04-20,15:34:29
40.004559,116.321515,0,76,39923.6490046296,2009-04-20,15:34:34
40.004672,116.321296,0,74,39923.6490625,2009-04-20,15:34:39
40.004806,116.321043,0,76,39923.6491203704,2009-04-20,15:34:44
40.004834,116.320787,0,82,39923.6491782407,2009-04-20,15:34:49
40.004909,116.320473,0,79,39923.6492361111,2009-04-20,15:34:54
40.004894,116.32022,0,77,39923.6492939815,2009-04-20,15:34:59
40.004903,116.319992,0,71,39923.6493518518,2009-04-20,15:35:04
40.004911,116.319731,0,69,39923.6494097222,2009-04-20,15:35:09
40.004916,116.319475,0,63,39923.6494675926,2009-04-20,15:35:14
40.00489,116.319222,0,55,39923.649525463,2009-04-20,15:35:19
40.00488,116.318988,0,49,39923.6495833333,2009-04-20,15:35:24
40.00489,116.318748,0,44,39923.6496412037,2009-04-20,15:35:29
40.004871,116.318551,0,44,39923.6496990741,2009-04-20,15:35:34
40.004884,116.318318,0,42,39923.6497569444,2009-04-20,15:35:39
40.00488,116.318107,0,42,39923.6498148148,2009-04-20,15:35:44
40.004914,116.317933,0,44,39923.6498726852,2009-04-20,15:35:49
40.005029,116.317802,0,46,39923.6499305556,2009-04-20,15:35:54
40.005211,116.317761,0,43,39923.6499884259,2009-04-20,15:35:59
40.005379,116.317767,0,43,39923.6500462963,2009-04-20,15:36:04
40.005536,116.317751,0,43,39923.6501041667,2009-04-20,15:36:09
40.00569,116.317809,0,41,39923.650162037,2009-04-20,15:36:14
40.005859,116.317759,0,46,39923.6502199074,2009-04-20,15:36:19
40.006027,116.317741,0,48,39923.6502777778,2009-04-20,15:36:24
40.006213,116.317791,0,48,39923.6503356481,2009-04-20,15:36:29
40.006372,116.31772,0,66,39923.6503935185,2009-04-20,15:36:34
40.006533,116.31773,0,73,39923.6504513889,2009-04-20,15:36:39
40.006709,116.317765,0,73,39923.6505092593,2009-04-20,15:36:44
40.006846,116.31778,0,89,39923.6505671296,2009-04-20,15:36:49
40.007027,116.317772,0,102,39923.650625,2009-04-20,15:36:54
40.007198,116.317715,0,104,39923.6506828704,2009-04-20,15:36:59
40.007392,116.317688,0,98,39923.6507407407,2009-04-20,15:37:04
40.007543,116.317665,0,99,39923.6507986111,2009-04-20,15:37:09
40.007725,116.317628,0,81,39923.6508564815,2009-04-20,15:37:14
40.007885,116.317707,0,88,39923.6509143518,2009-04-20,15:37:19
40.008087,116.317694,0,88,39923.6509722222,2009-04-20,15:37:24
40.008293,116.317681,0,85,39923.6510300926,2009-04-20,15:37:29
40.008465,116.317679,0,86,39923.651087963,2009-04-20,15:37:34
40.008584,116.317707,0,94,39923.6511458333,2009-04-20,15:37:39
40.00873,116.317729,0,92,39923.6512037037,2009-04-20,15:37:44
40.008959,116.317726,0,77,39923.6512615741,2009-04-20,15:37:49
40.009057,116.317587,0,89,39923.6513194444,2009-04-20,15:37:54
40.009063,116.317342,0,91,39923.6513773148,2009-04-20,15:37:59
40.009074,116.317106,0,90,39923.6514351852,2009-04-20,15:38:04
40.009144,116.316845,0,85,39923.6514930556,2009-04-20,15:38:09
40.009156,116.316577,0,74,39923.6515509259,2009-04-20,15:38:14
40.009078,116.316423,0,75,39923.6516087963,2009-04-20,15:38:19
40.00914,116.316307,0,73,39923.6516666667,2009-04-20,15:38:24
40.009225,116.316274,0,79,39923.651724537,2009-04-20,15:38:29
40.009333,116.316272,0,78,39923.6517824074,2009-04-20,15:38:34
40.009476,116.316215,0,85,39923.6518402778,2009-04-20,15:38:39
40.009566,116.316213,0,93,39923.6518981481,2009-04-20,15:38:44
40.009675,116.316013,0,90,39923.6519560185,2009-04-20,15:38:49
40.009719,116.315812,0,84,39923.6520138889,2009-04-20,15:38:54
40.009763,116.315589,0,83,39923.6520717593,2009-04-20,15:38:59
40.009753,116.315412,0,90,39923.6521296296,2009-04-20,15:39:04
40.009762,116.315205,0,86,39923.6521875,2009-04-20,15:39:09
40.009774,116.314968,0,70,39923.6522453704,2009-04-20,15:39:14
40.009734,116.31479,0,71,39923.6523032407,2009-04-20,15:39:19
40.00971,116.314629,0,75,39923.6523611111,2009-04-20,15:39:24
40.009683,116.314577,0,80,39923.6524189815,2009-04-20,15:39:29
40.00975,116.314523,0,89,39923.6524768519,2009-04-20,15:39:34
40.009814,116.314594,0,89,39923.6525347222,2009-04-20,15:39:39
40.009818,116.314737,0,87,39923.6525925926,2009-04-20,15:39:44
40.009813,116.314871,0,87,39923.652650463,2009-04-20,15:39:49
40.009828,116.314986,0,86,39923.6527083333,2009-04-20,15:39:54
40.009847,116.315036,0,85,39923.6527662037,2009-04-20,15:39:59
40.009901,116.315101,0,90,39923.6528240741,2009-04-20,15:40:04
40.009923,116.315104,0,91,39923.6528819444,2009-04-20,15:40:09
40.009925,116.3151,0,92,39923.6529398148,2009-04-20,15:40:14
40.009925,116.3151,0,92,39923.652974537,2009-04-20,15:40:17
40.009925,116.315101,0,92,39923.6529976852,2009-04-20,15:40:19
40.009948,116.315068,0,96,39923.6530555556,2009-04-20,15:40:24
40.009979,116.315017,0,98,39923.6531134259,2009-04-20,15:40:29
40.010049,116.314979,0,99,39923.6531712963,2009-04-20,15:40:34
40.010113,116.314964,0,100,39923.6532291667,2009-04-20,15:40:39
40.010156,116.314974,0,101,39923.653287037,2009-04-20,15:40:44
40.010179,116.314974,0,102,39923.6533449074,2009-04-20,15:40:49
40.010182,116.314958,0,103,39923.6534027778,2009-04-20,15:40:54
40.010182,116.314947,0,103,39923.6534606481,2009-04-20,15:40:59
40.010181,116.314925,0,103,39923.6535185185,2009-04-20,15:41:04
40.010205,116.314899,0,103,39923.6535763889,2009-04-20,15:41:09
40.010205,116.314885,0,103,39923.6536342593,2009-04-20,15:41:14
40.010206,116.314883,0,103,39923.6536921296,2009-04-20,15:41:19
40.010206,116.314884,0,103,39923.65375,2009-04-20,15:41:24
40.010206,116.314889,0,103,39923.6538078704,2009-04-20,15:41:29
40.010205,116.314892,0,103,39923.6538657407,2009-04-20,15:41:34
40.010205,116.314892,0,103,39923.653900463,2009-04-20,15:41:37
40.010204,116.314897,0,103,39923.6539236111,2009-04-20,15:41:39
40.009806,116.314801,0,102,39923.6539814815,2009-04-20,15:41:44
40.009801,116.314846,0,98,39923.6540393519,2009-04-20,15:41:49
40.009737,116.315029,0,99,39923.6540972222,2009-04-20,15:41:54
40.009654,116.315151,0,101,39923.6541550926,2009-04-20,15:41:59
40.00965,116.315161,0,101,39923.654212963,2009-04-20,15:42:04
