# Supplementary material for: Research on differential privacy protection method based on user tendency
Source: PLoS One. 2023 Oct 26;18(10):e0288823. doi: 10.1371/journal.pone.0288823 (PMC10602288; doi:10.1371/journal.pone.0288823)
Supplement: S1 Data — (ZIP) [file pone.0288823.s001.zip › Data 5-1/000/Trajectory/20090420235106.plt]

Geolife trajectory
WGS 84
Altitude is in Feet
Reserved 3
0,2,255,My Track,0,0,2,8421376
0
40.010521,116.315554,0,492,39923.9938194444,2009-04-20,23:51:06
40.010497,116.315568,0,492,39923.9938773148,2009-04-20,23:51:11
40.009649,116.315005,0,123,39923.9939351852,2009-04-20,23:51:16
40.00973,116.315054,0,123,39923.9939930556,2009-04-20,23:51:21
40.009788,116.315122,0,157,39923.9940509259,2009-04-20,23:51:26
40.009788,116.315122,0,157,39923.9940856481,2009-04-20,23:51:29
40.00979,116.315119,0,155,39923.9941087963,2009-04-20,23:51:31
40.009858,116.315072,0,147,39923.9941666667,2009-04-20,23:51:36
40.009858,116.315032,0,145,39923.994224537,2009-04-20,23:51:41
40.009848,116.314925,0,143,39923.9942824074,2009-04-20,23:51:46
40.009767,116.314795,0,140,39923.9943402778,2009-04-20,23:51:51
40.00988,116.314615,0,139,39923.9943981481,2009-04-20,23:51:56
40.009893,116.3145,0,144,39923.9944560185,2009-04-20,23:52:01
40.009842,116.314383,0,149,39923.9945138889,2009-04-20,23:52:06
40.009754,116.314452,0,152,39923.9945717593,2009-04-20,23:52:11
40.009688,116.314527,0,156,39923.9946296296,2009-04-20,23:52:16
40.009628,116.314652,0,159,39923.9946875,2009-04-20,23:52:21
40.009641,116.314813,0,164,39923.9947453704,2009-04-20,23:52:26
40.009698,116.314981,0,171,39923.9948032407,2009-04-20,23:52:31
40.0097,116.315146,0,181,39923.9948611111,2009-04-20,23:52:36
40.009702,116.315307,0,190,39923.9949189815,2009-04-20,23:52:41
40.009725,116.315462,0,201,39923.9949768518,2009-04-20,23:52:46
40.009823,116.315633,0,206,39923.9950347222,2009-04-20,23:52:51
40.009805,116.315784,0,215,39923.9950925926,2009-04-20,23:52:56
40.009717,116.315922,0,223,39923.995150463,2009-04-20,23:53:01
40.009568,116.316021,0,230,39923.9952083333,2009-04-20,23:53:06
40.009453,116.316054,0,231,39923.9952662037,2009-04-20,23:53:11
40.009399,116.316087,0,227,39923.9953240741,2009-04-20,23:53:16
40.009336,116.316204,0,225,39923.9953819444,2009-04-20,23:53:21
40.009337,116.316402,0,225,39923.9954398148,2009-04-20,23:53:26
40.009347,116.316656,0,225,39923.9954976852,2009-04-20,23:53:31
40.009336,116.316827,0,224,39923.9955555556,2009-04-20,23:53:36
40.009284,116.31702,0,220,39923.9956134259,2009-04-20,23:53:41
40.009277,116.317197,0,216,39923.9956712963,2009-04-20,23:53:46
40.009318,116.317344,0,219,39923.9957291667,2009-04-20,23:53:51
40.009235,116.317453,0,221,39923.995787037,2009-04-20,23:53:56
40.009122,116.317549,0,228,39923.9958449074,2009-04-20,23:54:01
40.008983,116.317571,0,218,39923.9959027778,2009-04-20,23:54:06
40.008849,116.317613,0,214,39923.9959606482,2009-04-20,23:54:11
40.008739,116.3176,0,213,39923.9960185185,2009-04-20,23:54:16
40.008599,116.317569,0,214,39923.9960763889,2009-04-20,23:54:21
40.008514,116.317522,0,214,39923.9961342593,2009-04-20,23:54:26
40.008407,116.317488,0,214,39923.9961921296,2009-04-20,23:54:31
40.008305,116.317505,0,216,39923.99625,2009-04-20,23:54:36
40.008246,116.31753,0,220,39923.9963078704,2009-04-20,23:54:41
40.00814,116.317524,0,218,39923.9963657407,2009-04-20,23:54:46
40.008061,116.317511,0,219,39923.9964236111,2009-04-20,23:54:51
40.007985,116.317473,0,218,39923.9964814815,2009-04-20,23:54:56
40.007757,116.317438,0,222,39923.9965393519,2009-04-20,23:55:01
40.007602,116.317402,0,225,39923.9965972222,2009-04-20,23:55:06
40.007396,116.317428,0,230,39923.9966550926,2009-04-20,23:55:11
40.007291,116.317462,0,231,39923.996712963,2009-04-20,23:55:16
40.006918,116.317485,0,228,39923.9967708333,2009-04-20,23:55:21
40.006706,116.317519,0,224,39923.9968287037,2009-04-20,23:55:26
40.006551,116.317514,0,228,39923.9968865741,2009-04-20,23:55:31
40.006379,116.317483,0,231,39923.9969444444,2009-04-20,23:55:36
40.006288,116.317516,0,233,39923.9970023148,2009-04-20,23:55:41
40.006243,116.317484,0,232,39923.9970601852,2009-04-20,23:55:46
40.005921,116.317486,0,236,39923.9971180556,2009-04-20,23:55:51
40.005757,116.317522,0,235,39923.9971759259,2009-04-20,23:55:56
40.005694,116.317588,0,233,39923.9972337963,2009-04-20,23:56:01
40.005537,116.317656,0,241,39923.9972916667,2009-04-20,23:56:06
40.005451,116.317761,0,248,39923.997349537,2009-04-20,23:56:11
40.005432,116.317897,0,253,39923.9974074074,2009-04-20,23:56:16
40.005415,116.31803,0,261,39923.9974652778,2009-04-20,23:56:21
40.005409,116.318183,0,268,39923.9975231481,2009-04-20,23:56:26
40.005408,116.31836,0,272,39923.9975810185,2009-04-20,23:56:31
40.005433,116.31852,0,276,39923.9976388889,2009-04-20,23:56:36
40.005439,116.318684,0,280,39923.9976967593,2009-04-20,23:56:41
40.005394,116.318833,0,289,39923.9977546296,2009-04-20,23:56:46
40.005395,116.318995,0,298,39923.9978125,2009-04-20,23:56:51
40.005407,116.319153,0,303,39923.9978703704,2009-04-20,23:56:56
40.005427,116.319316,0,308,39923.9979282407,2009-04-20,23:57:01
40.005459,116.319453,0,315,39923.9979861111,2009-04-20,23:57:06
40.005498,116.319609,0,321,39923.9980439815,2009-04-20,23:57:11
40.004981,116.320886,0,99,39923.9981018519,2009-04-20,23:57:16
40.005217,116.320913,0,117,39924.0009953704,2009-04-21,00:01:26
40.005258,116.320914,0,118,39924.0010532407,2009-04-21,00:01:31
40.005282,116.3209,0,118,39924.0011111111,2009-04-21,00:01:36
40.005283,116.320882,0,120,39924.0011689815,2009-04-21,00:01:41
40.005264,116.320821,0,122,39924.0012268518,2009-04-21,00:01:46
40.005265,116.320774,0,124,39924.0012847222,2009-04-21,00:01:51
40.005279,116.320754,0,123,39924.0013425926,2009-04-21,00:01:56
40.005281,116.320746,0,122,39924.001400463,2009-04-21,00:02:01
40.005281,116.320746,0,122,39924.0014351852,2009-04-21,00:02:04
40.005275,116.320741,0,123,39924.0014583333,2009-04-21,00:02:06
40.005261,116.320763,0,121,39924.0015162037,2009-04-21,00:02:11
40.005222,116.320805,0,121,39924.0015740741,2009-04-21,00:02:16
40.005213,116.320833,0,122,39924.0016319444,2009-04-21,00:02:21
40.005239,116.320828,0,123,39924.0016898148,2009-04-21,00:02:26
40.005244,116.320817,0,124,39924.0017476852,2009-04-21,00:02:31
40.005217,116.320818,0,125,39924.0018055556,2009-04-21,00:02:36
40.005136,116.320838,0,126,39924.0018634259,2009-04-21,00:02:41
40.005121,116.320856,0,126,39924.0019212963,2009-04-21,00:02:46
40.005121,116.320856,0,126,39924.0019560185,2009-04-21,00:02:49
40.005124,116.320851,0,125,39924.0019791667,2009-04-21,00:02:51
40.005151,116.320862,0,125,39924.002037037,2009-04-21,00:02:56
40.005186,116.320846,0,130,39924.0020949074,2009-04-21,00:03:01
40.005206,116.320824,0,138,39924.0021527778,2009-04-21,00:03:06
40.00519,116.320845,0,136,39924.0022106481,2009-04-21,00:03:11
40.005165,116.320868,0,136,39924.0022685185,2009-04-21,00:03:16
40.005114,116.320899,0,135,39924.0023263889,2009-04-21,00:03:21
40.005045,116.32091,0,134,39924.0023842593,2009-04-21,00:03:26
40.005018,116.320978,0,134,39924.0024421296,2009-04-21,00:03:31
40.004947,116.320996,0,130,39924.0025,2009-04-21,00:03:36
40.004911,116.321001,0,128,39924.0025578704,2009-04-21,00:03:41
40.004904,116.321,0,127,39924.0026157407,2009-04-21,00:03:46
40.004904,116.321,0,127,39924.002650463,2009-04-21,00:03:49
40.004903,116.321007,0,127,39924.0026736111,2009-04-21,00:03:51
40.004802,116.321086,0,128,39924.0027314815,2009-04-21,00:03:56
40.004822,116.321187,0,127,39924.0027893518,2009-04-21,00:04:01
40.004843,116.321296,0,123,39924.0028472222,2009-04-21,00:04:06
40.004768,116.321322,0,119,39924.0029050926,2009-04-21,00:04:11
40.004721,116.321327,0,115,39924.002962963,2009-04-21,00:04:16
40.004657,116.321331,0,110,39924.0030208333,2009-04-21,00:04:21
40.004588,116.321341,0,105,39924.0030787037,2009-04-21,00:04:26
40.004522,116.321344,0,103,39924.0031365741,2009-04-21,00:04:31
40.004379,116.321354,0,100,39924.0031944444,2009-04-21,00:04:36
40.004074,116.321337,0,101,39924.0032523148,2009-04-21,00:04:41
40.003869,116.321325,0,101,39924.0033101852,2009-04-21,00:04:46
40.003657,116.321371,0,101,39924.0033680556,2009-04-21,00:04:51
40.003611,116.321499,0,101,39924.0034259259,2009-04-21,00:04:56
40.003586,116.321659,0,100,39924.0034837963,2009-04-21,00:05:01
40.003621,116.321839,0,101,39924.0035416667,2009-04-21,00:05:06
40.003536,116.322091,0,107,39924.003599537,2009-04-21,00:05:11
40.003461,116.322489,0,113,39924.0036574074,2009-04-21,00:05:16
40.003446,116.322691,0,116,39924.0037152778,2009-04-21,00:05:21
40.003528,116.322852,0,118,39924.0037731482,2009-04-21,00:05:26
40.003638,116.323014,0,114,39924.0038310185,2009-04-21,00:05:31
40.003715,116.323182,0,117,39924.0038888889,2009-04-21,00:05:36
40.003669,116.323399,0,120,39924.0039467593,2009-04-21,00:05:41
40.003529,116.323823,0,127,39924.0040046296,2009-04-21,00:05:46
40.003562,116.323927,0,127,39924.0040625,2009-04-21,00:05:51
40.003432,116.324157,0,123,39924.0041203704,2009-04-21,00:05:56
40.003333,116.324203,0,128,39924.0041782407,2009-04-21,00:06:01
40.003149,116.324275,0,131,39924.0042361111,2009-04-21,00:06:06
40.002957,116.324245,0,130,39924.0042939815,2009-04-21,00:06:11
40.002865,116.324216,0,128,39924.0043518519,2009-04-21,00:06:16
40.002681,116.32419,0,129,39924.0044097222,2009-04-21,00:06:21
40.002427,116.324211,0,134,39924.0044675926,2009-04-21,00:06:26
40.002264,116.324291,0,146,39924.004525463,2009-04-21,00:06:31
40.002129,116.324353,0,151,39924.0045833333,2009-04-21,00:06:36
40.001963,116.324355,0,154,39924.0046412037,2009-04-21,00:06:41
40.001823,116.324379,0,157,39924.0046990741,2009-04-21,00:06:46
40.001644,116.324356,0,163,39924.0047569444,2009-04-21,00:06:51
40.00156,116.324394,0,170,39924.0048148148,2009-04-21,00:06:56
40.001421,116.324611,0,178,39924.0048726852,2009-04-21,00:07:01
40.001419,116.324816,0,181,39924.0049305556,2009-04-21,00:07:06
40.001427,116.325005,0,186,39924.0049884259,2009-04-21,00:07:11
40.00144,116.325253,0,195,39924.0050462963,2009-04-21,00:07:16
40.001428,116.325524,0,202,39924.0051041667,2009-04-21,00:07:21
40.001425,116.325888,0,217,39924.005162037,2009-04-21,00:07:26
40.001455,116.326093,0,218,39924.0052199074,2009-04-21,00:07:31
40.001446,116.326379,0,222,39924.0052777778,2009-04-21,00:07:36
40.001447,116.326596,0,223,39924.0053356481,2009-04-21,00:07:41
40.001416,116.326808,0,227,39924.0053935185,2009-04-21,00:07:46
40.00143,116.326899,0,232,39924.0054513889,2009-04-21,00:07:51
40.001272,116.326898,0,236,39924.0055092593,2009-04-21,00:07:56
40.00118,116.326878,0,236,39924.0055671296,2009-04-21,00:08:01
40.001166,116.326903,0,234,39924.005625,2009-04-21,00:08:06
40.001169,116.32694,0,237,39924.0056828704,2009-04-21,00:08:11
40.000913,116.326869,0,235,39924.0057407407,2009-04-21,00:08:16
40.00075,116.326874,0,241,39924.0057986111,2009-04-21,00:08:21
40.000567,116.326887,0,242,39924.0058564815,2009-04-21,00:08:26
40.000401,116.326996,0,247,39924.0059143519,2009-04-21,00:08:31
40.000152,116.327211,0,225,39924.0059722222,2009-04-21,00:08:36
40.000132,116.327262,0,196,39924.0060300926,2009-04-21,00:08:41
40.000116,116.327264,0,191,39924.006087963,2009-04-21,00:08:46
40.000116,116.327264,0,191,39924.0061226852,2009-04-21,00:08:49
40.000112,116.327263,0,189,39924.0061458333,2009-04-21,00:08:51
40.000102,116.327272,0,187,39924.0062037037,2009-04-21,00:08:56
40.000146,116.327286,0,186,39924.0062615741,2009-04-21,00:09:01
40.000147,116.327296,0,186,39924.0063194444,2009-04-21,00:09:06
40.000143,116.327298,0,186,39924.0063773148,2009-04-21,00:09:11
40.000143,116.327298,0,186,39924.006412037,2009-04-21,00:09:14
40.000141,116.327296,0,186,39924.0064351852,2009-04-21,00:09:16
40.000244,116.327163,0,187,39924.0064930556,2009-04-21,00:09:21
40.000321,116.327124,0,188,39924.0065509259,2009-04-21,00:09:26
40.000372,116.32707,0,189,39924.0066087963,2009-04-21,00:09:31
40.000414,116.327023,0,192,39924.0066666667,2009-04-21,00:09:36
40.000509,116.327003,0,194,39924.006724537,2009-04-21,00:09:41
40.000574,116.326999,0,197,39924.0067824074,2009-04-21,00:09:46
40.000576,116.327017,0,199,39924.0068402778,2009-04-21,00:09:51
40.000478,116.327053,0,203,39924.0068981481,2009-04-21,00:09:56
40.000478,116.327053,0,203,39924.0069328704,2009-04-21,00:09:59
40.000486,116.327058,0,204,39924.0069560185,2009-04-21,00:10:01
40.000566,116.327067,0,204,39924.0070138889,2009-04-21,00:10:06
40.000622,116.327068,0,204,39924.0070717593,2009-04-21,00:10:11
40.000687,116.327051,0,202,39924.0071296296,2009-04-21,00:10:16
40.000787,116.327008,0,200,39924.0071875,2009-04-21,00:10:21
40.000841,116.32697,0,197,39924.0072453704,2009-04-21,00:10:26
40.00081,116.326962,0,196,39924.0073032407,2009-04-21,00:10:31
40.000814,116.326953,0,197,39924.0073611111,2009-04-21,00:10:36
40.000814,116.326953,0,197,39924.0073958333,2009-04-21,00:10:39
40.000816,116.326953,0,197,39924.0074189815,2009-04-21,00:10:41
40.00072,116.326808,0,197,39924.0075347222,2009-04-21,00:10:51
40.000681,116.326837,0,196,39924.0075925926,2009-04-21,00:10:56
40.000676,116.326837,0,196,39924.007650463,2009-04-21,00:11:01
40.000676,116.326837,0,196,39924.0076851852,2009-04-21,00:11:04
40.00067,116.326845,0,195,39924.0077083333,2009-04-21,00:11:06
39.999949,116.327372,0,125,39924.1701967593,2009-04-21,04:05:05
39.999916,116.32735,0,146,39924.1702546296,2009-04-21,04:05:10
39.999918,116.327317,0,143,39924.1703125,2009-04-21,04:05:15
39.999935,116.327258,0,127,39924.1703703704,2009-04-21,04:05:20
39.999952,116.327188,0,117,39924.1704282407,2009-04-21,04:05:25
39.999948,116.327089,0,116,39924.1704861111,2009-04-21,04:05:30
39.999957,116.326939,0,117,39924.1705439815,2009-04-21,04:05:35
39.999951,116.326791,0,112,39924.1706018519,2009-04-21,04:05:40
39.999949,116.326643,0,116,39924.1706597222,2009-04-21,04:05:45
39.999923,116.326464,0,120,39924.1707175926,2009-04-21,04:05:50
39.999892,116.326292,0,119,39924.170775463,2009-04-21,04:05:55
39.999885,116.326099,0,117,39924.1708333333,2009-04-21,04:06:00
39.999878,116.32592,0,114,39924.1708912037,2009-04-21,04:06:05
39.999865,116.325737,0,115,39924.1709490741,2009-04-21,04:06:10
39.999846,116.325538,0,113,39924.1710069444,2009-04-21,04:06:15
39.999829,116.325357,0,116,39924.1710648148,2009-04-21,04:06:20
39.999813,116.325179,0,123,39924.1711226852,2009-04-21,04:06:25
39.999796,116.325029,0,125,39924.1711805556,2009-04-21,04:06:30
39.999824,116.324827,0,125,39924.1712384259,2009-04-21,04:06:35
39.999852,116.324682,0,131,39924.1712962963,2009-04-21,04:06:40
39.999919,116.324588,0,132,39924.1713541667,2009-04-21,04:06:45
40.000021,116.324512,0,135,39924.171412037,2009-04-21,04:06:50
40.000143,116.324491,0,143,39924.1714699074,2009-04-21,04:06:55
40.000261,116.324438,0,155,39924.1715277778,2009-04-21,04:07:00
40.000402,116.324398,0,164,39924.1715856481,2009-04-21,04:07:05
40.000534,116.324349,0,172,39924.1716435185,2009-04-21,04:07:10
40.000669,116.324324,0,179,39924.1717013889,2009-04-21,04:07:15
40.000803,116.324306,0,187,39924.1717592593,2009-04-21,04:07:20
40.000978,116.324321,0,195,39924.1718171296,2009-04-21,04:07:25
40.001131,116.324363,0,203,39924.171875,2009-04-21,04:07:30
40.001282,116.324345,0,204,39924.1719328704,2009-04-21,04:07:35
40.001436,116.324354,0,211,39924.1719907407,2009-04-21,04:07:40
40.001598,116.324351,0,210,39924.1720486111,2009-04-21,04:07:45
40.001768,116.324349,0,211,39924.1721064815,2009-04-21,04:07:50
40.001971,116.324266,0,190,39924.1721643518,2009-04-21,04:07:55
40.002132,116.324264,0,182,39924.1722222222,2009-04-21,04:08:00
40.002306,116.324326,0,180,39924.1722800926,2009-04-21,04:08:05
40.002487,116.324311,0,181,39924.172337963,2009-04-21,04:08:10
40.002639,116.324267,0,176,39924.1723958333,2009-04-21,04:08:15
40.002787,116.324252,0,172,39924.1724537037,2009-04-21,04:08:20
40.002977,116.324245,0,174,39924.1725115741,2009-04-21,04:08:25
40.003135,116.324218,0,166,39924.1725694444,2009-04-21,04:08:30
40.003289,116.324219,0,164,39924.1726273148,2009-04-21,04:08:35
40.00344,116.324208,0,160,39924.1726851852,2009-04-21,04:08:40
40.003565,116.324185,0,158,39924.1727430556,2009-04-21,04:08:45
40.003702,116.324187,0,150,39924.1728009259,2009-04-21,04:08:50
40.003826,116.324187,0,155,39924.1728587963,2009-04-21,04:08:55
40.003979,116.324171,0,136,39924.1729166667,2009-04-21,04:09:00
40.004172,116.324165,0,141,39924.172974537,2009-04-21,04:09:05
40.004389,116.324156,0,143,39924.1730324074,2009-04-21,04:09:10
40.004598,116.324154,0,147,39924.1730902778,2009-04-21,04:09:15
40.004768,116.324167,0,150,39924.1731481481,2009-04-21,04:09:20
40.004925,116.324142,0,149,39924.1732060185,2009-04-21,04:09:25
40.005034,116.324127,0,146,39924.1732638889,2009-04-21,04:09:30
40.005116,116.324104,0,151,39924.1733217593,2009-04-21,04:09:35
40.005221,116.324024,0,143,39924.1733796296,2009-04-21,04:09:40
40.005314,116.323924,0,138,39924.1734375,2009-04-21,04:09:45
40.005356,116.323755,0,132,39924.1734953704,2009-04-21,04:09:50
40.005372,116.323563,0,129,39924.1735532407,2009-04-21,04:09:55
40.005368,116.323344,0,122,39924.1736111111,2009-04-21,04:10:00
40.005365,116.323125,0,121,39924.1736689815,2009-04-21,04:10:05
40.005378,116.322914,0,122,39924.1737268518,2009-04-21,04:10:10
40.005379,116.322711,0,125,39924.1737847222,2009-04-21,04:10:15
40.005357,116.322506,0,122,39924.1738425926,2009-04-21,04:10:20
40.005334,116.322363,0,116,39924.173900463,2009-04-21,04:10:25
40.00535,116.32226,0,112,39924.1739583333,2009-04-21,04:10:30
40.005411,116.322215,0,107,39924.1740162037,2009-04-21,04:10:35
40.005432,116.322215,0,109,39924.1740740741,2009-04-21,04:10:40
40.005423,116.322199,0,111,39924.1741319444,2009-04-21,04:10:45
40.005436,116.322208,0,113,39924.1741898148,2009-04-21,04:10:50
40.005466,116.322197,0,116,39924.1742476852,2009-04-21,04:10:55
40.005501,116.322163,0,118,39924.1743055556,2009-04-21,04:11:00
40.005522,116.322184,0,122,39924.1743634259,2009-04-21,04:11:05
40.005535,116.322219,0,122,39924.1744212963,2009-04-21,04:11:10
40.00554,116.322262,0,123,39924.1744791667,2009-04-21,04:11:15
40.00554,116.322302,0,123,39924.174537037,2009-04-21,04:11:20
40.005543,116.322326,0,124,39924.1745949074,2009-04-21,04:11:25
40.005544,116.322328,0,125,39924.1746527778,2009-04-21,04:11:30
40.005543,116.322325,0,125,39924.1747106481,2009-04-21,04:11:35
40.005541,116.322323,0,125,39924.1747685185,2009-04-21,04:11:40
40.005539,116.322319,0,125,39924.1748263889,2009-04-21,04:11:45
40.005539,116.322319,0,125,39924.1748611111,2009-04-21,04:11:48
40.005536,116.322311,0,125,39924.1748842593,2009-04-21,04:11:50
40.005532,116.322298,0,126,39924.1749421296,2009-04-21,04:11:55
40.005527,116.322281,0,126,39924.175,2009-04-21,04:12:00
40.005521,116.322258,0,126,39924.1750578704,2009-04-21,04:12:05
40.005498,116.322229,0,126,39924.1751157407,2009-04-21,04:12:10
40.005444,116.322246,0,126,39924.1751736111,2009-04-21,04:12:15
40.005375,116.322255,0,126,39924.1752314815,2009-04-21,04:12:20
40.005309,116.322226,0,127,39924.1752893519,2009-04-21,04:12:25
40.005266,116.322258,0,127,39924.1753472222,2009-04-21,04:12:30
40.005246,116.322309,0,127,39924.1754050926,2009-04-21,04:12:35
40.00529,116.32236,0,126,39924.175462963,2009-04-21,04:12:40
40.00529,116.32236,0,126,39924.1754976852,2009-04-21,04:12:43
40.00529,116.322356,0,127,39924.1755208333,2009-04-21,04:12:45
40.005289,116.322346,0,127,39924.1755787037,2009-04-21,04:12:50
40.005291,116.322349,0,127,39924.1756365741,2009-04-21,04:12:55
40.005292,116.322357,0,127,39924.1756944444,2009-04-21,04:13:00
40.005292,116.322357,0,127,39924.1757291667,2009-04-21,04:13:03
40.005292,116.322349,0,127,39924.1757523148,2009-04-21,04:13:05
40.005291,116.322334,0,127,39924.1758101852,2009-04-21,04:13:10
40.00529,116.322322,0,127,39924.1758680556,2009-04-21,04:13:15
40.00529,116.322322,0,127,39924.1759027778,2009-04-21,04:13:18
40.005286,116.322315,0,127,39924.1759259259,2009-04-21,04:13:20
40.005314,116.322574,0,96,39924.1777199074,2009-04-21,04:15:55
40.005312,116.322484,0,126,39924.1777777778,2009-04-21,04:16:00
40.005293,116.322458,0,124,39924.1778356481,2009-04-21,04:16:05
40.005278,116.322348,0,124,39924.1778935185,2009-04-21,04:16:10
40.005104,116.32148,0,347,39924.1798032407,2009-04-21,04:18:55
40.005444,116.322062,0,134,39924.1798611111,2009-04-21,04:19:00
40.005509,116.32204,0,139,39924.1799189815,2009-04-21,04:19:05
40.005509,116.32204,0,139,39924.1799537037,2009-04-21,04:19:08
40.005509,116.322039,0,147,39924.1799768518,2009-04-21,04:19:10
40.005502,116.322029,0,141,39924.1800347222,2009-04-21,04:19:15
40.005472,116.322045,0,141,39924.1800925926,2009-04-21,04:19:20
40.005497,116.322135,0,144,39924.180150463,2009-04-21,04:19:25
40.005512,116.322221,0,145,39924.1802083333,2009-04-21,04:19:30
40.005512,116.322221,0,145,39924.1802430556,2009-04-21,04:19:33
40.005512,116.322226,0,144,39924.1802662037,2009-04-21,04:19:35
40.005487,116.322213,0,143,39924.1803240741,2009-04-21,04:19:40
40.005461,116.32221,0,142,39924.1803819444,2009-04-21,04:19:45
40.005464,116.322228,0,144,39924.1804398148,2009-04-21,04:19:50
40.005464,116.322228,0,144,39924.180474537,2009-04-21,04:19:53
40.005464,116.32223,0,144,39924.1804976852,2009-04-21,04:19:55
40.00543,116.322279,0,138,39924.1805555556,2009-04-21,04:20:00
40.005381,116.322312,0,138,39924.1806134259,2009-04-21,04:20:05
40.005337,116.322414,0,136,39924.1806712963,2009-04-21,04:20:10
40.005355,116.322516,0,136,39924.1807291667,2009-04-21,04:20:15
40.005375,116.322675,0,140,39924.180787037,2009-04-21,04:20:20
40.005375,116.322858,0,130,39924.1808449074,2009-04-21,04:20:25
40.005372,116.323031,0,130,39924.1809027778,2009-04-21,04:20:30
40.005374,116.323224,0,127,39924.1809606481,2009-04-21,04:20:35
40.005386,116.323376,0,130,39924.1810185185,2009-04-21,04:20:40
40.005393,116.323566,0,131,39924.1810763889,2009-04-21,04:20:45
40.005428,116.323792,0,122,39924.1811342593,2009-04-21,04:20:50
40.005405,116.323978,0,122,39924.1811921296,2009-04-21,04:20:55
40.005382,116.324155,0,118,39924.18125,2009-04-21,04:21:00
40.005234,116.32426,0,113,39924.1813078704,2009-04-21,04:21:05
40.005055,116.324263,0,115,39924.1813657407,2009-04-21,04:21:10
40.004898,116.324281,0,117,39924.1814236111,2009-04-21,04:21:15
40.00477,116.324306,0,122,39924.1814814815,2009-04-21,04:21:20
40.00461,116.324319,0,136,39924.1815393518,2009-04-21,04:21:25
40.004434,116.324357,0,145,39924.1815972222,2009-04-21,04:21:30
40.004268,116.324375,0,148,39924.1816550926,2009-04-21,04:21:35
40.004119,116.324406,0,150,39924.181712963,2009-04-21,04:21:40
40.003983,116.324425,0,151,39924.1817708333,2009-04-21,04:21:45
40.003817,116.324439,0,157,39924.1818287037,2009-04-21,04:21:50
40.003657,116.324443,0,163,39924.1818865741,2009-04-21,04:21:55
40.00355,116.324447,0,167,39924.1819444444,2009-04-21,04:22:00
40.003478,116.324483,0,166,39924.1820023148,2009-04-21,04:22:05
40.003484,116.324586,0,153,39924.1820601852,2009-04-21,04:22:10
40.003492,116.324738,0,140,39924.1821180556,2009-04-21,04:22:15
40.003533,116.324915,0,130,39924.1821759259,2009-04-21,04:22:20
40.003528,116.325092,0,121,39924.1822337963,2009-04-21,04:22:25
40.003362,116.325142,0,120,39924.1822916667,2009-04-21,04:22:30
40.003174,116.325154,0,132,39924.182349537,2009-04-21,04:22:35
40.003014,116.325186,0,145,39924.1824074074,2009-04-21,04:22:40
40.002851,116.325203,0,162,39924.1824652778,2009-04-21,04:22:45
40.002698,116.325218,0,163,39924.1825231481,2009-04-21,04:22:50
40.002554,116.32522,0,159,39924.1825810185,2009-04-21,04:22:55
40.002444,116.325264,0,145,39924.1826388889,2009-04-21,04:23:00
40.002382,116.325399,0,128,39924.1826967593,2009-04-21,04:23:05
40.002372,116.325585,0,121,39924.1827546296,2009-04-21,04:23:10
40.002355,116.325772,0,118,39924.1828125,2009-04-21,04:23:15
40.002366,116.325959,0,119,39924.1828703704,2009-04-21,04:23:20
40.002394,116.326151,0,118,39924.1829282407,2009-04-21,04:23:25
40.002385,116.326323,0,118,39924.1829861111,2009-04-21,04:23:30
40.002394,116.326483,0,116,39924.1830439815,2009-04-21,04:23:35
40.002313,116.326583,0,116,39924.1831018519,2009-04-21,04:23:40
40.002172,116.326585,0,116,39924.1831597222,2009-04-21,04:23:45
40.002037,116.326613,0,119,39924.1832175926,2009-04-21,04:23:50
40.00191,116.326645,0,120,39924.183275463,2009-04-21,04:23:55
40.001787,116.326683,0,125,39924.1833333333,2009-04-21,04:24:00
40.001655,116.32672,0,130,39924.1833912037,2009-04-21,04:24:05
40.001514,116.32673,0,137,39924.1834490741,2009-04-21,04:24:10
40.001411,116.326767,0,140,39924.1835069444,2009-04-21,04:24:15
40.001394,116.326864,0,137,39924.1835648148,2009-04-21,04:24:20
40.001388,116.32702,0,128,39924.1836226852,2009-04-21,04:24:25
40.00127,116.32707,0,122,39924.1836805556,2009-04-21,04:24:30
40.001144,116.327059,0,118,39924.1837384259,2009-04-21,04:24:35
40.001017,116.327043,0,112,39924.1837962963,2009-04-21,04:24:40
40.000873,116.327033,0,111,39924.1838541667,2009-04-21,04:24:45
40.000713,116.327062,0,116,39924.183912037,2009-04-21,04:24:50
40.000535,116.327163,0,132,39924.1839699074,2009-04-21,04:24:55
40.000391,116.327156,0,131,39924.1840277778,2009-04-21,04:25:00
40.000231,116.327118,0,123,39924.1840856481,2009-04-21,04:25:05
40.000085,116.327148,0,122,39924.1841435185,2009-04-21,04:25:10
39.999981,116.327207,0,126,39924.1842013889,2009-04-21,04:25:15
39.999915,116.32727,0,127,39924.1842592593,2009-04-21,04:25:20
39.999917,116.327373,0,128,39924.1843171296,2009-04-21,04:25:25
39.999942,116.32737,0,127,39924.184375,2009-04-21,04:25:30
39.999938,116.32735,0,119,39924.1844328704,2009-04-21,04:25:35
39.999943,116.327336,0,117,39924.1844907407,2009-04-21,04:25:40
39.999967,116.327353,0,117,39924.1845486111,2009-04-21,04:25:45
40.000025,116.327368,0,117,39924.1846064815,2009-04-21,04:25:50
40.000062,116.327378,0,117,39924.1846643519,2009-04-21,04:25:55
40.000062,116.327378,0,117,39924.1846990741,2009-04-21,04:25:58
40.000067,116.327371,0,117,39924.1847222222,2009-04-21,04:26:00
40.000073,116.327362,0,116,39924.1847800926,2009-04-21,04:26:05
40.000058,116.327361,0,116,39924.184837963,2009-04-21,04:26:10
39.999981,116.327355,0,116,39924.1848958333,2009-04-21,04:26:15
39.999914,116.327318,0,119,39924.1849537037,2009-04-21,04:26:20
39.999873,116.327311,0,122,39924.1850115741,2009-04-21,04:26:25
39.999861,116.327307,0,127,39924.1850694444,2009-04-21,04:26:30
39.999861,116.327289,0,133,39924.1851273148,2009-04-21,04:26:35
39.999873,116.327272,0,139,39924.1851851852,2009-04-21,04:26:40
39.999908,116.327223,0,143,39924.1852430556,2009-04-21,04:26:45
39.999926,116.327209,0,145,39924.1853009259,2009-04-21,04:26:50
39.999924,116.327193,0,147,39924.1853587963,2009-04-21,04:26:55
39.999902,116.32718,0,147,39924.1854166667,2009-04-21,04:27:00
39.999811,116.327095,0,148,39924.185474537,2009-04-21,04:27:05
39.999822,116.327082,0,150,39924.1855324074,2009-04-21,04:27:10
39.999852,116.327121,0,152,39924.1855902778,2009-04-21,04:27:15
39.999852,116.327121,0,152,39924.185625,2009-04-21,04:27:18
39.999852,116.327121,0,153,39924.1856481481,2009-04-21,04:27:20
39.999891,116.327088,0,153,39924.1857060185,2009-04-21,04:27:25
39.999929,116.32709,0,153,39924.1857638889,2009-04-21,04:27:30
39.999926,116.327241,0,151,39924.1858217593,2009-04-21,04:27:35
39.999993,116.327298,0,150,39924.1858796296,2009-04-21,04:27:40
40.000073,116.327293,0,149,39924.1859375,2009-04-21,04:27:45
40.000084,116.327294,0,149,39924.1859953704,2009-04-21,04:27:50
40.000084,116.327294,0,149,39924.1860300926,2009-04-21,04:27:53
40.000088,116.327289,0,150,39924.1860532407,2009-04-21,04:27:55
40.000211,116.327084,0,148,39924.1862268519,2009-04-21,04:28:10
40.000246,116.327017,0,147,39924.1862847222,2009-04-21,04:28:15
40.000216,116.326918,0,146,39924.1863425926,2009-04-21,04:28:20
40.000218,116.326902,0,146,39924.186400463,2009-04-21,04:28:25
39.999491,116.326398,0,492,39924.4232175926,2009-04-21,10:09:26
39.999894,116.327276,0,154,39924.423275463,2009-04-21,10:09:31
40.000183,116.32727,0,149,39924.4233333333,2009-04-21,10:09:36
40.000082,116.327142,0,146,39924.4233912037,2009-04-21,10:09:41
40.000016,116.326938,0,139,39924.4234490741,2009-04-21,10:09:46
39.999976,116.326688,0,129,39924.4235069444,2009-04-21,10:09:51
39.999925,116.326435,0,114,39924.4235648148,2009-04-21,10:09:56
39.999905,116.326149,0,104,39924.4236226852,2009-04-21,10:10:01
39.999896,116.325887,0,96,39924.4236805556,2009-04-21,10:10:06
40.000004,116.325719,0,90,39924.4237384259,2009-04-21,10:10:11
40.00016,116.325615,0,78,39924.4237962963,2009-04-21,10:10:16
40.000306,116.325564,0,66,39924.4238541667,2009-04-21,10:10:21
40.00048,116.325553,0,57,39924.423912037,2009-04-21,10:10:26
40.000661,116.32552,0,57,39924.4239699074,2009-04-21,10:10:31
40.000944,116.325484,0,61,39924.4240277778,2009-04-21,10:10:36
40.001133,116.325547,0,73,39924.4240856481,2009-04-21,10:10:41
40.001232,116.325426,0,81,39924.4241435185,2009-04-21,10:10:46
40.00123,116.32521,0,83,39924.4242013889,2009-04-21,10:10:51
40.00118,116.324977,0,78,39924.4242592593,2009-04-21,10:10:56
40.001119,116.324745,0,77,39924.4243171296,2009-04-21,10:11:01
40.001256,116.324611,0,72,39924.424375,2009-04-21,10:11:06
40.00143,116.324473,0,74,39924.4244328704,2009-04-21,10:11:11
40.001603,116.324418,0,72,39924.4244907407,2009-04-21,10:11:16
40.001735,116.324366,0,71,39924.4245486111,2009-04-21,10:11:21
40.001852,116.324405,0,77,39924.4246064815,2009-04-21,10:11:26
40.001965,116.324396,0,79,39924.4246643518,2009-04-21,10:11:31
40.002148,116.324396,0,81,39924.4247222222,2009-04-21,10:11:36
40.002315,116.324408,0,82,39924.4247800926,2009-04-21,10:11:41
40.002447,116.324388,0,82,39924.424837963,2009-04-21,10:11:46
40.002573,116.324342,0,79,39924.4248958333,2009-04-21,10:11:51
40.002709,116.324306,0,79,39924.4249537037,2009-04-21,10:11:56
40.002847,116.324275,0,81,39924.4250115741,2009-04-21,10:12:01
40.002982,116.324259,0,82,39924.4250694444,2009-04-21,10:12:06
40.003116,116.324333,0,97,39924.4251273148,2009-04-21,10:12:11
40.00327,116.324329,0,101,39924.4251851852,2009-04-21,10:12:16
40.003365,116.324328,0,101,39924.4252430556,2009-04-21,10:12:21
40.003482,116.324344,0,102,39924.4253009259,2009-04-21,10:12:26
40.003617,116.324311,0,102,39924.4253587963,2009-04-21,10:12:31
40.003772,116.324314,0,102,39924.4254166667,2009-04-21,10:12:36
40.003892,116.324324,0,101,39924.425474537,2009-04-21,10:12:41
40.004037,116.324295,0,99,39924.4255324074,2009-04-21,10:12:46
40.0042,116.324291,0,104,39924.4255902778,2009-04-21,10:12:51
40.004398,116.32428,0,110,39924.4256481482,2009-04-21,10:12:56
40.004537,116.324252,0,113,39924.4257060185,2009-04-21,10:13:01
40.004679,116.324249,0,114,39924.4257638889,2009-04-21,10:13:06
40.004797,116.324227,0,115,39924.4258217593,2009-04-21,10:13:11
40.004919,116.324276,0,121,39924.4258796296,2009-04-21,10:13:16
40.005014,116.324268,0,130,39924.4259375,2009-04-21,10:13:21
40.00507,116.324253,0,134,39924.4259953704,2009-04-21,10:13:26
40.00514,116.324243,0,138,39924.4260532407,2009-04-21,10:13:31
40.005232,116.324275,0,139,39924.4261111111,2009-04-21,10:13:36
40.005329,116.324287,0,142,39924.4261689815,2009-04-21,10:13:41
40.005363,116.324272,0,143,39924.4262268519,2009-04-21,10:13:46
40.00543,116.324259,0,150,39924.4262847222,2009-04-21,10:13:51
40.00549,116.324245,0,154,39924.4263425926,2009-04-21,10:13:56
40.00554,116.324249,0,162,39924.426400463,2009-04-21,10:14:01
40.005597,116.324242,0,165,39924.4264583333,2009-04-21,10:14:06
40.005665,116.324255,0,171,39924.4265162037,2009-04-21,10:14:11
40.005747,116.324272,0,177,39924.4265740741,2009-04-21,10:14:16
40.005811,116.32424,0,179,39924.4266319444,2009-04-21,10:14:21
40.005927,116.32425,0,184,39924.4266898148,2009-04-21,10:14:26
40.006045,116.324233,0,179,39924.4267476852,2009-04-21,10:14:31
40.006179,116.324174,0,169,39924.4268055556,2009-04-21,10:14:36
40.006313,116.324163,0,159,39924.4268634259,2009-04-21,10:14:41
40.006479,116.324156,0,151,39924.4269212963,2009-04-21,10:14:46
40.00661,116.324153,0,148,39924.4269791667,2009-04-21,10:14:51
40.006734,116.324179,0,145,39924.427037037,2009-04-21,10:14:56
40.006849,116.324173,0,140,39924.4270949074,2009-04-21,10:15:01
40.006961,116.324164,0,137,39924.4271527778,2009-04-21,10:15:06
40.007089,116.324162,0,135,39924.4272106481,2009-04-21,10:15:11
40.007206,116.324169,0,134,39924.4272685185,2009-04-21,10:15:16
40.007341,116.324147,0,131,39924.4273263889,2009-04-21,10:15:21
40.007463,116.324174,0,138,39924.4273842593,2009-04-21,10:15:26
40.007605,116.324167,0,139,39924.4274421296,2009-04-21,10:15:31
40.007722,116.324163,0,141,39924.4275,2009-04-21,10:15:36
40.007847,116.324144,0,141,39924.4275578704,2009-04-21,10:15:41
40.008,116.32414,0,137,39924.4276157407,2009-04-21,10:15:46
40.008135,116.324137,0,129,39924.4276736111,2009-04-21,10:15:51
40.008297,116.324118,0,123,39924.4277314815,2009-04-21,10:15:56
40.008474,116.324106,0,113,39924.4277893519,2009-04-21,10:16:01
40.008635,116.324101,0,116,39924.4278472222,2009-04-21,10:16:06
40.008785,116.324071,0,115,39924.4279050926,2009-04-21,10:16:11
40.008943,116.324048,0,107,39924.427962963,2009-04-21,10:16:16
40.009084,116.324035,0,111,39924.4280208333,2009-04-21,10:16:21
40.009232,116.324016,0,115,39924.4280787037,2009-04-21,10:16:26
40.009385,116.32399,0,120,39924.4281365741,2009-04-21,10:16:31
40.009523,116.32394,0,122,39924.4281944444,2009-04-21,10:16:36
40.009601,116.323787,0,122,39924.4282523148,2009-04-21,10:16:41
40.009624,116.323609,0,123,39924.4283101852,2009-04-21,10:16:46
40.009614,116.323433,0,120,39924.4283680556,2009-04-21,10:16:51
40.009589,116.323276,0,127,39924.4284259259,2009-04-21,10:16:56
40.009586,116.323116,0,126,39924.4284837963,2009-04-21,10:17:01
40.009582,116.32294,0,127,39924.4285416667,2009-04-21,10:17:06
40.009587,116.3228,0,120,39924.428599537,2009-04-21,10:17:11
40.009604,116.322641,0,115,39924.4286574074,2009-04-21,10:17:16
40.009667,116.322579,0,120,39924.4287152778,2009-04-21,10:17:21
40.009678,116.32253,0,118,39924.4287731481,2009-04-21,10:17:26
40.0098,116.32251,0,114,39924.4288310185,2009-04-21,10:17:31
40.009836,116.322505,0,113,39924.4288888889,2009-04-21,10:17:36
40.009871,116.322481,0,112,39924.4289467593,2009-04-21,10:17:41
40.009907,116.322446,0,114,39924.4290046296,2009-04-21,10:17:46
40.009962,116.322454,0,115,39924.4290625,2009-04-21,10:17:51
40.009991,116.32247,0,116,39924.4291203704,2009-04-21,10:17:56
40.009979,116.322496,0,116,39924.4291782407,2009-04-21,10:18:01
40.009955,116.322521,0,117,39924.4292361111,2009-04-21,10:18:06
40.009955,116.322521,0,117,39924.4292708333,2009-04-21,10:18:09
40.009957,116.322523,0,117,39924.4292939815,2009-04-21,10:18:11
40.009963,116.322494,0,118,39924.4293518519,2009-04-21,10:18:16
40.010005,116.322417,0,129,39924.4294097222,2009-04-21,10:18:21
40.010033,116.32239,0,128,39924.4294675926,2009-04-21,10:18:26
40.010075,116.322472,0,125,39924.429525463,2009-04-21,10:18:31
40.010165,116.322548,0,122,39924.4295833333,2009-04-21,10:18:36
40.010234,116.322529,0,111,39924.4296412037,2009-04-21,10:18:41
40.010282,116.322525,0,107,39924.4296990741,2009-04-21,10:18:46
40.010332,116.322549,0,100,39924.4297569444,2009-04-21,10:18:51
40.010372,116.322571,0,96,39924.4298148148,2009-04-21,10:18:56
40.010378,116.322588,0,91,39924.4298726852,2009-04-21,10:19:01
40.010123,116.322405,0,111,39924.4305671296,2009-04-21,10:20:01
40.010292,116.322245,0,134,39924.430625,2009-04-21,10:20:06
40.010323,116.322175,0,136,39924.4306828704,2009-04-21,10:20:11
40.002323,116.325971,0,183,39924.4530208333,2009-04-21,10:52:21
40.002332,116.326067,0,163,39924.4530787037,2009-04-21,10:52:26
40.002359,116.326196,0,145,39924.4531365741,2009-04-21,10:52:31
40.002361,116.326383,0,132,39924.4531944444,2009-04-21,10:52:36
40.002311,116.326548,0,121,39924.4532523148,2009-04-21,10:52:41
40.002189,116.326579,0,107,39924.4533101852,2009-04-21,10:52:46
40.002083,116.326598,0,92,39924.4533680556,2009-04-21,10:52:51
40.001964,116.326635,0,77,39924.4534259259,2009-04-21,10:52:56
40.001853,116.326668,0,61,39924.4534837963,2009-04-21,10:53:01
40.001734,116.326716,0,45,39924.4535416667,2009-04-21,10:53:06
40.00159,116.326737,0,30,39924.453599537,2009-04-21,10:53:11
40.001437,116.326712,0,22,39924.4536574074,2009-04-21,10:53:16
40.001379,116.326833,0,13,39924.4537152778,2009-04-21,10:53:21
40.001275,116.326925,0,6,39924.4537731481,2009-04-21,10:53:26
40.001177,116.326921,0,6,39924.4538310185,2009-04-21,10:53:31
40.001107,116.326911,0,4,39924.4538888889,2009-04-21,10:53:36
40.001027,116.326945,0,0,39924.4539467593,2009-04-21,10:53:41
40.000929,116.327071,0,-3,39924.4540046296,2009-04-21,10:53:46
40.000832,116.327098,0,-8,39924.4540625,2009-04-21,10:53:51
40.000682,116.327097,0,-12,39924.4541203704,2009-04-21,10:53:56
40.00054,116.327072,0,-21,39924.4541782407,2009-04-21,10:54:01
40.000345,116.327091,0,-31,39924.4542361111,2009-04-21,10:54:06
40.000178,116.327071,0,-42,39924.4542939815,2009-04-21,10:54:11
39.999884,116.327104,0,-40,39924.4543518518,2009-04-21,10:54:16
39.999914,116.32721,0,-17,39924.4544097222,2009-04-21,10:54:21
39.999932,116.327277,0,9,39924.4544675926,2009-04-21,10:54:26
39.99994,116.327345,0,16,39924.454525463,2009-04-21,10:54:31
39.999959,116.327385,0,23,39924.4545833333,2009-04-21,10:54:36
39.999959,116.327385,0,23,39924.4546180556,2009-04-21,10:54:39
39.999963,116.327383,0,25,39924.4546412037,2009-04-21,10:54:41
39.999978,116.327353,0,31,39924.4546990741,2009-04-21,10:54:46
39.999978,116.327353,0,31,39924.4547337963,2009-04-21,10:54:49
39.999973,116.327352,0,32,39924.4547569444,2009-04-21,10:54:51
39.999994,116.32735,0,32,39924.4548148148,2009-04-21,10:54:56
39.999994,116.32735,0,32,39924.454849537,2009-04-21,10:54:59
39.999997,116.327351,0,31,39924.4548726852,2009-04-21,10:55:01
