# Supplementary material for: Research on differential privacy protection method based on user tendency
Source: PLoS One. 2023 Oct 26;18(10):e0288823. doi: 10.1371/journal.pone.0288823 (PMC10602288; doi:10.1371/journal.pone.0288823)
Supplement: S1 Data — (ZIP) [file pone.0288823.s001.zip › Data 5-1/000/Trajectory/20090422023859.plt]

Geolife trajectory
WGS 84
Altitude is in Feet
Reserved 3
0,2,255,My Track,0,0,2,8421376
0
40.0106,116.322961,0,743,39925.1104050926,2009-04-22,02:38:59
40.011088,116.321958,0,164,39925.110462963,2009-04-22,02:39:04
40.010708,116.322189,0,398,39925.1105208333,2009-04-22,02:39:09
40.010852,116.322042,0,292,39925.1105787037,2009-04-22,02:39:14
40.01109,116.321948,0,208,39925.1106365741,2009-04-22,02:39:19
40.011148,116.321922,0,187,39925.1106944444,2009-04-22,02:39:24
40.011151,116.321749,0,129,39925.1107523148,2009-04-22,02:39:29
40.011001,116.321702,0,148,39925.1108101852,2009-04-22,02:39:34
40.010768,116.321831,0,169,39925.1108680556,2009-04-22,02:39:39
40.0106,116.321939,0,166,39925.1109259259,2009-04-22,02:39:44
40.010408,116.32208,0,167,39925.1109837963,2009-04-22,02:39:49
40.010288,116.322236,0,134,39925.1110416667,2009-04-22,02:39:54
40.010144,116.322373,0,133,39925.111099537,2009-04-22,02:39:59
40.00997,116.322483,0,130,39925.1111574074,2009-04-22,02:40:04
40.0098,116.322531,0,118,39925.1112152778,2009-04-22,02:40:09
40.009622,116.322642,0,117,39925.1112731481,2009-04-22,02:40:14
40.009523,116.32282,0,108,39925.1113310185,2009-04-22,02:40:19
40.00954,116.323085,0,104,39925.1113888889,2009-04-22,02:40:24
40.009544,116.323365,0,102,39925.1114467593,2009-04-22,02:40:29
40.009589,116.323591,0,92,39925.1115046296,2009-04-22,02:40:34
40.009589,116.323849,0,81,39925.1115625,2009-04-22,02:40:39
40.009504,116.323971,0,71,39925.1116203704,2009-04-22,02:40:44
40.009314,116.323991,0,66,39925.1116782407,2009-04-22,02:40:49
40.009113,116.323997,0,59,39925.1117361111,2009-04-22,02:40:54
40.008907,116.323996,0,58,39925.1117939815,2009-04-22,02:40:59
40.008701,116.324032,0,62,39925.1118518518,2009-04-22,02:41:04
40.008515,116.324048,0,66,39925.1119097222,2009-04-22,02:41:09
40.008308,116.324074,0,79,39925.1119675926,2009-04-22,02:41:14
40.008096,116.324118,0,88,39925.112025463,2009-04-22,02:41:19
40.007906,116.324141,0,91,39925.1120833333,2009-04-22,02:41:24
40.007709,116.324187,0,99,39925.1121412037,2009-04-22,02:41:29
40.007507,116.324201,0,105,39925.1121990741,2009-04-22,02:41:34
40.007306,116.324221,0,108,39925.1122569444,2009-04-22,02:41:39
40.007103,116.324228,0,110,39925.1123148148,2009-04-22,02:41:44
40.006904,116.324199,0,112,39925.1123726852,2009-04-22,02:41:49
40.006689,116.324138,0,114,39925.1124305556,2009-04-22,02:41:54
40.006471,116.32412,0,118,39925.1124884259,2009-04-22,02:41:59
40.006244,116.32415,0,119,39925.1125462963,2009-04-22,02:42:04
40.006045,116.32419,0,119,39925.1126041667,2009-04-22,02:42:09
40.005857,116.324242,0,119,39925.112662037,2009-04-22,02:42:14
40.00566,116.324247,0,121,39925.1127199074,2009-04-22,02:42:19
40.005412,116.324248,0,123,39925.1127777778,2009-04-22,02:42:24
40.005175,116.324296,0,128,39925.1128356481,2009-04-22,02:42:29
40.004954,116.324283,0,131,39925.1128935185,2009-04-22,02:42:34
40.00473,116.324285,0,131,39925.1129513889,2009-04-22,02:42:39
40.004532,116.324296,0,128,39925.1130092593,2009-04-22,02:42:44
40.004332,116.324318,0,126,39925.1130671296,2009-04-22,02:42:49
40.004095,116.324323,0,123,39925.113125,2009-04-22,02:42:54
40.003948,116.324333,0,123,39925.1131828704,2009-04-22,02:42:59
40.003817,116.324359,0,122,39925.1132407407,2009-04-22,02:43:04
40.003688,116.324374,0,123,39925.1132986111,2009-04-22,02:43:09
40.003566,116.324393,0,120,39925.1133564815,2009-04-22,02:43:14
40.003415,116.324391,0,119,39925.1134143519,2009-04-22,02:43:19
40.003266,116.324399,0,116,39925.1134722222,2009-04-22,02:43:24
40.00309,116.324413,0,118,39925.1135300926,2009-04-22,02:43:29
40.002938,116.324439,0,119,39925.113587963,2009-04-22,02:43:34
40.002764,116.324434,0,122,39925.1136458333,2009-04-22,02:43:39
40.00261,116.324421,0,122,39925.1137037037,2009-04-22,02:43:44
40.002451,116.324456,0,121,39925.1137615741,2009-04-22,02:43:49
40.002317,116.324421,0,120,39925.1138194444,2009-04-22,02:43:54
40.00214,116.324468,0,123,39925.1138773148,2009-04-22,02:43:59
40.001977,116.324499,0,122,39925.1139351852,2009-04-22,02:44:04
40.001795,116.324514,0,121,39925.1139930556,2009-04-22,02:44:09
40.001626,116.324534,0,122,39925.1140509259,2009-04-22,02:44:14
40.001424,116.324546,0,124,39925.1141087963,2009-04-22,02:44:19
40.001253,116.324548,0,125,39925.1141666667,2009-04-22,02:44:24
40.001084,116.324501,0,126,39925.114224537,2009-04-22,02:44:29
40.000913,116.324525,0,127,39925.1142824074,2009-04-22,02:44:34
40.000739,116.32455,0,129,39925.1143402778,2009-04-22,02:44:39
40.000588,116.324576,0,127,39925.1143981481,2009-04-22,02:44:44
40.000424,116.324581,0,129,39925.1144560185,2009-04-22,02:44:49
40.000258,116.324571,0,134,39925.1145138889,2009-04-22,02:44:54
40.00008,116.32464,0,130,39925.1145717593,2009-04-22,02:44:59
39.999926,116.324711,0,136,39925.1146296296,2009-04-22,02:45:04
39.999906,116.324797,0,137,39925.1146875,2009-04-22,02:45:09
39.999787,116.325032,0,131,39925.1147453704,2009-04-22,02:45:14
39.999785,116.325229,0,133,39925.1148032407,2009-04-22,02:45:19
39.999776,116.325441,0,130,39925.1148611111,2009-04-22,02:45:24
39.999772,116.325713,0,123,39925.1149189815,2009-04-22,02:45:29
39.999782,116.325978,0,118,39925.1149768519,2009-04-22,02:45:34
39.999787,116.32623,0,114,39925.1150347222,2009-04-22,02:45:39
39.999791,116.326484,0,104,39925.1150925926,2009-04-22,02:45:44
39.999807,116.326728,0,99,39925.115150463,2009-04-22,02:45:49
39.99982,116.326974,0,92,39925.1152083333,2009-04-22,02:45:54
39.999865,116.327158,0,89,39925.1152662037,2009-04-22,02:45:59
39.999889,116.32727,0,91,39925.1153240741,2009-04-22,02:46:04
39.999893,116.327381,0,94,39925.1153819444,2009-04-22,02:46:09
39.999894,116.327384,0,99,39925.1154398148,2009-04-22,02:46:14
39.999892,116.327378,0,98,39925.1154976852,2009-04-22,02:46:19
39.999892,116.327378,0,98,39925.1155324074,2009-04-22,02:46:22
39.999894,116.327382,0,98,39925.1155555556,2009-04-22,02:46:24
39.999932,116.327396,0,101,39925.1156134259,2009-04-22,02:46:29
39.999947,116.327423,0,104,39925.1156712963,2009-04-22,02:46:34
39.999959,116.327435,0,104,39925.1157291667,2009-04-22,02:46:39
39.999972,116.327424,0,104,39925.115787037,2009-04-22,02:46:44
39.999914,116.327354,0,120,39925.1299652778,2009-04-22,03:07:09
39.999937,116.327377,0,118,39925.1300231481,2009-04-22,03:07:14
39.999865,116.327402,0,138,39925.1300925926,2009-04-22,03:07:20
39.999886,116.3274,0,127,39925.130150463,2009-04-22,03:07:25
39.999886,116.3274,0,127,39925.1301851852,2009-04-22,03:07:28
39.999881,116.327399,0,124,39925.1302083333,2009-04-22,03:07:30
39.999904,116.32738,0,110,39925.1302662037,2009-04-22,03:07:35
39.999889,116.327374,0,113,39925.1303240741,2009-04-22,03:07:40
39.999889,116.327374,0,113,39925.1303587963,2009-04-22,03:07:43
39.999893,116.327369,0,113,39925.1303819444,2009-04-22,03:07:45
39.999877,116.327295,0,117,39925.1304398148,2009-04-22,03:07:50
39.999857,116.327166,0,122,39925.1304976852,2009-04-22,03:07:55
39.999753,116.327105,0,123,39925.1305555556,2009-04-22,03:08:00
39.999603,116.327076,0,129,39925.1306134259,2009-04-22,03:08:05
39.999479,116.326996,0,144,39925.1306712963,2009-04-22,03:08:10
39.999389,116.326897,0,152,39925.1307291667,2009-04-22,03:08:15
39.999321,116.326745,0,160,39925.130787037,2009-04-22,03:08:20
39.999191,116.326609,0,159,39925.1308449074,2009-04-22,03:08:25
39.999008,116.326603,0,153,39925.1309027778,2009-04-22,03:08:30
39.998826,116.326609,0,147,39925.1309606481,2009-04-22,03:08:35
39.9987,116.326612,0,141,39925.1310185185,2009-04-22,03:08:40
39.998565,116.32664,0,136,39925.1310763889,2009-04-22,03:08:45
39.998375,116.326652,0,138,39925.1311342593,2009-04-22,03:08:50
39.998195,116.326654,0,137,39925.1311921296,2009-04-22,03:08:55
39.998004,116.326677,0,132,39925.13125,2009-04-22,03:09:00
39.997813,116.32669,0,130,39925.1313078704,2009-04-22,03:09:05
39.997621,116.326701,0,128,39925.1313657407,2009-04-22,03:09:10
39.997424,116.326729,0,124,39925.1314236111,2009-04-22,03:09:15
39.997222,116.32673,0,122,39925.1314814815,2009-04-22,03:09:20
39.997006,116.326739,0,121,39925.1315393519,2009-04-22,03:09:25
39.996793,116.326746,0,121,39925.1315972222,2009-04-22,03:09:30
39.996608,116.326752,0,119,39925.1316550926,2009-04-22,03:09:35
39.996418,116.326778,0,117,39925.131712963,2009-04-22,03:09:40
39.996236,116.326721,0,120,39925.1317708333,2009-04-22,03:09:45
39.996051,116.326723,0,121,39925.1318287037,2009-04-22,03:09:50
39.995856,116.326746,0,125,39925.1318865741,2009-04-22,03:09:55
39.995653,116.32673,0,129,39925.1319444444,2009-04-22,03:10:00
39.995467,116.326736,0,130,39925.1320023148,2009-04-22,03:10:05
39.995299,116.326738,0,134,39925.1320601852,2009-04-22,03:10:10
39.995155,116.326769,0,136,39925.1321180556,2009-04-22,03:10:15
39.995,116.326827,0,134,39925.1321759259,2009-04-22,03:10:20
39.994838,116.326826,0,129,39925.1322337963,2009-04-22,03:10:25
39.994673,116.326835,0,127,39925.1322916667,2009-04-22,03:10:30
39.994517,116.326843,0,122,39925.132349537,2009-04-22,03:10:35
39.994341,116.32682,0,120,39925.1324074074,2009-04-22,03:10:40
39.994152,116.326776,0,118,39925.1324652778,2009-04-22,03:10:45
39.993922,116.32675,0,121,39925.1325231481,2009-04-22,03:10:50
39.99373,116.326758,0,118,39925.1325810185,2009-04-22,03:10:55
39.993543,116.326759,0,116,39925.1326388889,2009-04-22,03:11:00
39.993374,116.3268,0,116,39925.1326967593,2009-04-22,03:11:05
39.993194,116.326811,0,119,39925.1327546296,2009-04-22,03:11:10
39.99301,116.32681,0,112,39925.1328125,2009-04-22,03:11:15
39.992827,116.326846,0,112,39925.1328703704,2009-04-22,03:11:20
39.992654,116.326878,0,110,39925.1329282407,2009-04-22,03:11:25
39.992472,116.326914,0,103,39925.1329861111,2009-04-22,03:11:30
39.992288,116.326924,0,99,39925.1330439815,2009-04-22,03:11:35
39.99209,116.32691,0,99,39925.1331018518,2009-04-22,03:11:40
39.991895,116.326905,0,98,39925.1331597222,2009-04-22,03:11:45
39.991711,116.326921,0,99,39925.1332175926,2009-04-22,03:11:50
39.991555,116.326939,0,96,39925.133275463,2009-04-22,03:11:55
39.991414,116.326948,0,100,39925.1333333333,2009-04-22,03:12:00
39.991297,116.326946,0,98,39925.1333912037,2009-04-22,03:12:05
39.991187,116.326963,0,101,39925.1334490741,2009-04-22,03:12:10
39.991011,116.326959,0,102,39925.1335069444,2009-04-22,03:12:15
39.990831,116.326967,0,95,39925.1335648148,2009-04-22,03:12:20
39.990645,116.326962,0,98,39925.1336226852,2009-04-22,03:12:25
39.990509,116.327018,0,98,39925.1336805556,2009-04-22,03:12:30
39.990395,116.327027,0,102,39925.1337384259,2009-04-22,03:12:35
39.990244,116.32705,0,99,39925.1337962963,2009-04-22,03:12:40
39.990048,116.326994,0,102,39925.1338541667,2009-04-22,03:12:45
39.989868,116.326982,0,105,39925.133912037,2009-04-22,03:12:50
39.989673,116.326972,0,109,39925.1339699074,2009-04-22,03:12:55
39.989484,116.326967,0,112,39925.1340277778,2009-04-22,03:13:00
39.989302,116.326984,0,114,39925.1340856481,2009-04-22,03:13:05
39.989119,116.326993,0,115,39925.1341435185,2009-04-22,03:13:10
39.988941,116.327007,0,115,39925.1342013889,2009-04-22,03:13:15
39.988751,116.327018,0,115,39925.1342592593,2009-04-22,03:13:20
39.988574,116.327024,0,112,39925.1343171296,2009-04-22,03:13:25
39.98839,116.327037,0,111,39925.134375,2009-04-22,03:13:30
39.988195,116.327065,0,122,39925.1344328704,2009-04-22,03:13:35
39.988011,116.327088,0,130,39925.1344907407,2009-04-22,03:13:40
39.987814,116.327088,0,134,39925.1345486111,2009-04-22,03:13:45
39.987618,116.327093,0,134,39925.1346064815,2009-04-22,03:13:50
39.987434,116.3271,0,135,39925.1346643518,2009-04-22,03:13:55
39.987236,116.327103,0,134,39925.1347222222,2009-04-22,03:14:00
39.987033,116.327112,0,126,39925.1347800926,2009-04-22,03:14:05
39.986844,116.327153,0,126,39925.134837963,2009-04-22,03:14:10
39.986651,116.327199,0,128,39925.1348958333,2009-04-22,03:14:15
39.986478,116.327227,0,126,39925.1349537037,2009-04-22,03:14:20
39.986294,116.327264,0,121,39925.1350115741,2009-04-22,03:14:25
39.986092,116.32722,0,124,39925.1350694444,2009-04-22,03:14:30
39.985902,116.327221,0,126,39925.1351273148,2009-04-22,03:14:35
39.985724,116.327237,0,128,39925.1351851852,2009-04-22,03:14:40
39.985539,116.327298,0,131,39925.1352430556,2009-04-22,03:14:45
39.985326,116.327247,0,131,39925.1353009259,2009-04-22,03:14:50
39.985173,116.327239,0,133,39925.1353587963,2009-04-22,03:14:55
39.985103,116.327124,0,137,39925.1354166667,2009-04-22,03:15:00
39.985077,116.326984,0,139,39925.135474537,2009-04-22,03:15:05
39.985077,116.326871,0,137,39925.1355324074,2009-04-22,03:15:10
39.985043,116.326859,0,138,39925.1355902778,2009-04-22,03:15:15
39.985026,116.326853,0,137,39925.1356481481,2009-04-22,03:15:20
39.985026,116.326853,0,137,39925.1356828704,2009-04-22,03:15:23
39.98502,116.326853,0,137,39925.1357060185,2009-04-22,03:15:25
39.984948,116.32686,0,138,39925.1357638889,2009-04-22,03:15:30
39.984799,116.326852,0,135,39925.1358217593,2009-04-22,03:15:35
39.984661,116.326851,0,131,39925.1358796296,2009-04-22,03:15:40
39.984584,116.326844,0,127,39925.1359375,2009-04-22,03:15:45
39.984584,116.326844,0,127,39925.1359722222,2009-04-22,03:15:48
39.98458,116.326845,0,125,39925.1359953704,2009-04-22,03:15:50
39.984488,116.326842,0,121,39925.1360532407,2009-04-22,03:15:55
39.984311,116.326852,0,122,39925.1361111111,2009-04-22,03:16:00
39.984125,116.326859,0,123,39925.1361689815,2009-04-22,03:16:05
39.983949,116.326854,0,118,39925.1362268519,2009-04-22,03:16:10
39.983775,116.326865,0,117,39925.1362847222,2009-04-22,03:16:15
39.983598,116.326894,0,120,39925.1363425926,2009-04-22,03:16:20
39.983423,116.32691,0,120,39925.136400463,2009-04-22,03:16:25
39.983236,116.326934,0,124,39925.1364583333,2009-04-22,03:16:30
39.983051,116.326973,0,126,39925.1365162037,2009-04-22,03:16:35
39.982842,116.326965,0,133,39925.1365740741,2009-04-22,03:16:40
39.982643,116.326976,0,137,39925.1366319444,2009-04-22,03:16:45
39.982448,116.327004,0,141,39925.1366898148,2009-04-22,03:16:50
39.982248,116.327028,0,144,39925.1367476852,2009-04-22,03:16:55
39.982035,116.327043,0,144,39925.1368055556,2009-04-22,03:17:00
39.98186,116.327037,0,137,39925.1368634259,2009-04-22,03:17:05
39.981666,116.32704,0,134,39925.1369212963,2009-04-22,03:17:10
39.981465,116.327057,0,137,39925.1369791667,2009-04-22,03:17:15
39.981242,116.327078,0,141,39925.137037037,2009-04-22,03:17:20
39.98104,116.327072,0,142,39925.1370949074,2009-04-22,03:17:25
39.980838,116.32709,0,142,39925.1371527778,2009-04-22,03:17:30
39.980641,116.327087,0,142,39925.1372106481,2009-04-22,03:17:35
39.980438,116.327076,0,139,39925.1372685185,2009-04-22,03:17:40
39.980239,116.327084,0,136,39925.1373263889,2009-04-22,03:17:45
39.98005,116.327086,0,137,39925.1373842593,2009-04-22,03:17:50
39.979894,116.32708,0,137,39925.1374421296,2009-04-22,03:17:55
39.979762,116.327087,0,143,39925.1375,2009-04-22,03:18:00
39.979602,116.327133,0,141,39925.1375578704,2009-04-22,03:18:05
39.979424,116.327166,0,139,39925.1376157407,2009-04-22,03:18:10
39.97924,116.327167,0,135,39925.1376736111,2009-04-22,03:18:15
39.979044,116.327166,0,127,39925.1377314815,2009-04-22,03:18:20
39.978822,116.327187,0,130,39925.1377893519,2009-04-22,03:18:25
39.978606,116.327189,0,133,39925.1378472222,2009-04-22,03:18:30
39.9784,116.327196,0,131,39925.1379050926,2009-04-22,03:18:35
39.978212,116.327202,0,130,39925.137962963,2009-04-22,03:18:40
39.978035,116.327193,0,127,39925.1380208333,2009-04-22,03:18:45
39.977852,116.327189,0,129,39925.1380787037,2009-04-22,03:18:50
39.977601,116.327143,0,135,39925.1381365741,2009-04-22,03:18:55
39.977355,116.327211,0,159,39925.1381944444,2009-04-22,03:19:00
39.977152,116.327258,0,172,39925.1382523148,2009-04-22,03:19:05
39.976964,116.327279,0,164,39925.1383101852,2009-04-22,03:19:10
39.976801,116.327276,0,142,39925.1383680556,2009-04-22,03:19:15
39.976617,116.32729,0,132,39925.1384259259,2009-04-22,03:19:20
39.97642,116.327288,0,127,39925.1384837963,2009-04-22,03:19:25
39.976208,116.327283,0,122,39925.1385416667,2009-04-22,03:19:30
39.975993,116.327268,0,117,39925.138599537,2009-04-22,03:19:35
39.975781,116.327291,0,112,39925.1386574074,2009-04-22,03:19:40
39.97558,116.3273,0,108,39925.1387152778,2009-04-22,03:19:45
39.975424,116.327335,0,109,39925.1387731481,2009-04-22,03:19:50
39.97535,116.32745,0,111,39925.1388310185,2009-04-22,03:19:55
39.975344,116.327522,0,112,39925.1388888889,2009-04-22,03:20:00
39.975345,116.327527,0,117,39925.1389467593,2009-04-22,03:20:05
39.975346,116.327525,0,118,39925.1390046296,2009-04-22,03:20:10
39.975346,116.327525,0,118,39925.1390393519,2009-04-22,03:20:13
39.975349,116.32753,0,118,39925.1390625,2009-04-22,03:20:15
39.975307,116.327652,0,118,39925.1391203704,2009-04-22,03:20:20
39.975249,116.327753,0,113,39925.1391782407,2009-04-22,03:20:25
39.975163,116.327851,0,118,39925.1392361111,2009-04-22,03:20:30
39.975115,116.328037,0,122,39925.1392939815,2009-04-22,03:20:35
39.975123,116.328253,0,121,39925.1393518519,2009-04-22,03:20:40
39.975141,116.328479,0,122,39925.1394097222,2009-04-22,03:20:45
39.975157,116.32872,0,130,39925.1394675926,2009-04-22,03:20:50
39.975141,116.32895,0,125,39925.139525463,2009-04-22,03:20:55
39.975113,116.329184,0,128,39925.1395833333,2009-04-22,03:21:00
39.975098,116.329415,0,131,39925.1396412037,2009-04-22,03:21:05
39.97509,116.329658,0,132,39925.1396990741,2009-04-22,03:21:10
39.975072,116.329895,0,132,39925.1397569444,2009-04-22,03:21:15
39.975065,116.33013,0,135,39925.1398148148,2009-04-22,03:21:20
39.975011,116.330359,0,146,39925.1398726852,2009-04-22,03:21:25
39.975023,116.330616,0,137,39925.1399305556,2009-04-22,03:21:30
39.975007,116.330863,0,133,39925.1399884259,2009-04-22,03:21:35
39.975003,116.331103,0,136,39925.1400462963,2009-04-22,03:21:40
39.975004,116.331336,0,139,39925.1401041667,2009-04-22,03:21:45
39.975009,116.331543,0,141,39925.140162037,2009-04-22,03:21:50
39.974943,116.331718,0,137,39925.1402199074,2009-04-22,03:21:55
39.974759,116.331772,0,130,39925.1402777778,2009-04-22,03:22:00
39.974581,116.331809,0,122,39925.1403356481,2009-04-22,03:22:05
39.974421,116.331804,0,118,39925.1403935185,2009-04-22,03:22:10
39.974291,116.33181,0,114,39925.1404513889,2009-04-22,03:22:15
39.97418,116.331809,0,113,39925.1405092593,2009-04-22,03:22:20
39.97412,116.331795,0,121,39925.1405671296,2009-04-22,03:22:25
39.974111,116.331794,0,116,39925.140625,2009-04-22,03:22:30
39.974111,116.331794,0,116,39925.1406597222,2009-04-22,03:22:33
39.974108,116.331795,0,115,39925.1406828704,2009-04-22,03:22:35
39.974099,116.331798,0,114,39925.1407407407,2009-04-22,03:22:40
39.974096,116.331801,0,115,39925.1407986111,2009-04-22,03:22:45
39.974096,116.331801,0,115,39925.1408333333,2009-04-22,03:22:48
39.974092,116.331802,0,116,39925.1408564815,2009-04-22,03:22:50
39.974082,116.331804,0,116,39925.1409143518,2009-04-22,03:22:55
39.974067,116.331802,0,116,39925.1409722222,2009-04-22,03:23:00
39.974039,116.331814,0,114,39925.1410300926,2009-04-22,03:23:05
39.974025,116.331951,0,121,39925.141087963,2009-04-22,03:23:10
39.973959,116.332037,0,124,39925.1411458333,2009-04-22,03:23:15
39.973963,116.332023,0,128,39925.1412037037,2009-04-22,03:23:20
39.973944,116.332023,0,130,39925.1412615741,2009-04-22,03:23:25
39.97388,116.332041,0,134,39925.1413194444,2009-04-22,03:23:30
39.973816,116.332062,0,137,39925.1413773148,2009-04-22,03:23:35
39.973741,116.33214,0,144,39925.1414351852,2009-04-22,03:23:40
39.973721,116.332232,0,152,39925.1414930556,2009-04-22,03:23:45
39.973689,116.33232,0,159,39925.1415509259,2009-04-22,03:23:50
39.973631,116.332348,0,157,39925.1416087963,2009-04-22,03:23:55
39.973572,116.332369,0,155,39925.1416666667,2009-04-22,03:24:00
39.973543,116.332323,0,150,39925.141724537,2009-04-22,03:24:05
39.97353,116.332318,0,150,39925.1417824074,2009-04-22,03:24:10
39.973511,116.332317,0,153,39925.1418402778,2009-04-22,03:24:15
39.973512,116.332304,0,166,39925.1418981481,2009-04-22,03:24:20
39.973486,116.33229,0,171,39925.1419560185,2009-04-22,03:24:25
39.973472,116.332279,0,171,39925.1420138889,2009-04-22,03:24:30
39.97347,116.332278,0,172,39925.1420717593,2009-04-22,03:24:35
39.973473,116.332277,0,172,39925.1421296296,2009-04-22,03:24:40
39.973473,116.332276,0,172,39925.1421875,2009-04-22,03:24:45
39.973473,116.332276,0,172,39925.1422222222,2009-04-22,03:24:48
39.973473,116.332276,0,172,39925.1422453704,2009-04-22,03:24:50
39.973588,116.333712,0,263,39925.1443287037,2009-04-22,03:27:50
39.973437,116.33237,0,298,39925.1611921296,2009-04-22,03:52:07
39.973325,116.332079,0,302,39925.16125,2009-04-22,03:52:12
39.973294,116.332154,0,250,39925.1613194444,2009-04-22,03:52:18
39.97331,116.332119,0,250,39925.1613773148,2009-04-22,03:52:23
39.97333,116.332066,0,243,39925.1614351852,2009-04-22,03:52:28
39.973387,116.332119,0,241,39925.1614930556,2009-04-22,03:52:33
39.973455,116.332092,0,234,39925.1615509259,2009-04-22,03:52:38
39.973515,116.332022,0,224,39925.1616087963,2009-04-22,03:52:43
39.973579,116.331967,0,209,39925.1616666667,2009-04-22,03:52:48
39.973671,116.331983,0,187,39925.161724537,2009-04-22,03:52:53
39.973714,116.331982,0,185,39925.1617824074,2009-04-22,03:52:58
39.973777,116.332001,0,175,39925.1618402778,2009-04-22,03:53:03
39.973835,116.33199,0,171,39925.1618981481,2009-04-22,03:53:08
39.973872,116.331914,0,172,39925.1619560185,2009-04-22,03:53:13
39.973921,116.331935,0,178,39925.1620138889,2009-04-22,03:53:18
39.973934,116.331989,0,191,39925.1620717593,2009-04-22,03:53:23
39.973977,116.33207,0,203,39925.1621296296,2009-04-22,03:53:28
39.974014,116.332131,0,213,39925.1621875,2009-04-22,03:53:33
39.974045,116.332176,0,216,39925.1622453704,2009-04-22,03:53:38
39.974078,116.332166,0,213,39925.1623032407,2009-04-22,03:53:43
39.974075,116.332172,0,215,39925.1623611111,2009-04-22,03:53:48
39.974075,116.332172,0,215,39925.1623958333,2009-04-22,03:53:51
39.974075,116.332174,0,215,39925.1624189815,2009-04-22,03:53:53
39.974089,116.332132,0,215,39925.1624768519,2009-04-22,03:53:58
39.974089,116.332132,0,215,39925.1625115741,2009-04-22,03:54:01
39.974089,116.332131,0,215,39925.1625347222,2009-04-22,03:54:03
39.974105,116.332114,0,214,39925.1625925926,2009-04-22,03:54:08
39.9742,116.332178,0,220,39925.162650463,2009-04-22,03:54:13
39.974238,116.33216,0,223,39925.1627083333,2009-04-22,03:54:18
39.974294,116.332099,0,228,39925.1627662037,2009-04-22,03:54:23
39.974384,116.332057,0,225,39925.1628240741,2009-04-22,03:54:28
39.974499,116.332016,0,223,39925.1628819444,2009-04-22,03:54:33
39.974602,116.331971,0,214,39925.1629398148,2009-04-22,03:54:38
39.974693,116.331904,0,201,39925.1629976852,2009-04-22,03:54:43
39.974776,116.331864,0,195,39925.1630555556,2009-04-22,03:54:48
39.974873,116.331764,0,177,39925.1631134259,2009-04-22,03:54:53
39.97496,116.331644,0,159,39925.1631712963,2009-04-22,03:54:58
39.974987,116.331546,0,151,39925.1632291667,2009-04-22,03:55:03
39.974986,116.331408,0,138,39925.163287037,2009-04-22,03:55:08
39.974992,116.331256,0,134,39925.1633449074,2009-04-22,03:55:13
39.975007,116.331111,0,140,39925.1634027778,2009-04-22,03:55:18
39.974995,116.330945,0,143,39925.1634606481,2009-04-22,03:55:23
39.97506,116.330764,0,149,39925.1635185185,2009-04-22,03:55:28
39.975069,116.33058,0,157,39925.1635763889,2009-04-22,03:55:33
39.975058,116.33037,0,163,39925.1636342593,2009-04-22,03:55:38
39.975069,116.330164,0,167,39925.1636921296,2009-04-22,03:55:43
39.9751,116.329988,0,168,39925.16375,2009-04-22,03:55:48
39.975093,116.329787,0,166,39925.1638078704,2009-04-22,03:55:53
39.975067,116.329564,0,165,39925.1638657407,2009-04-22,03:55:58
39.975019,116.329353,0,155,39925.1639236111,2009-04-22,03:56:03
39.9751,116.329165,0,154,39925.1639814815,2009-04-22,03:56:08
39.975104,116.328964,0,152,39925.1640393519,2009-04-22,03:56:13
39.975123,116.328746,0,144,39925.1640972222,2009-04-22,03:56:18
39.975105,116.328503,0,139,39925.1641550926,2009-04-22,03:56:23
39.975112,116.328299,0,137,39925.164212963,2009-04-22,03:56:28
39.975171,116.328152,0,124,39925.1642708333,2009-04-22,03:56:33
39.975169,116.327988,0,114,39925.1643287037,2009-04-22,03:56:38
39.975165,116.327919,0,104,39925.1643865741,2009-04-22,03:56:43
39.975164,116.327915,0,104,39925.1644444444,2009-04-22,03:56:48
39.975163,116.327917,0,102,39925.1645023148,2009-04-22,03:56:53
39.975163,116.327915,0,102,39925.1645601852,2009-04-22,03:56:58
39.975163,116.327915,0,102,39925.1646180556,2009-04-22,03:57:03
39.975163,116.327913,0,103,39925.1646759259,2009-04-22,03:57:08
39.975162,116.327909,0,103,39925.1647337963,2009-04-22,03:57:13
39.975162,116.327909,0,103,39925.1647685185,2009-04-22,03:57:16
39.975162,116.327907,0,103,39925.1647916667,2009-04-22,03:57:18
39.975169,116.327896,0,104,39925.164849537,2009-04-22,03:57:23
39.975189,116.327895,0,104,39925.1649074074,2009-04-22,03:57:28
39.975199,116.327894,0,104,39925.1649652778,2009-04-22,03:57:33
39.975199,116.327894,0,104,39925.165,2009-04-22,03:57:36
39.975199,116.327897,0,104,39925.1650231481,2009-04-22,03:57:38
39.975209,116.327895,0,105,39925.1650810185,2009-04-22,03:57:43
39.97522,116.327893,0,105,39925.1651388889,2009-04-22,03:57:48
39.975229,116.32789,0,106,39925.1651967593,2009-04-22,03:57:53
39.975288,116.327847,0,109,39925.1652546296,2009-04-22,03:57:58
39.975426,116.327785,0,108,39925.1653125,2009-04-22,03:58:03
39.975551,116.327768,0,103,39925.1653703704,2009-04-22,03:58:08
39.975719,116.327779,0,112,39925.1654282407,2009-04-22,03:58:13
39.9759,116.327731,0,112,39925.1654861111,2009-04-22,03:58:18
39.976087,116.327674,0,120,39925.1655439815,2009-04-22,03:58:23
39.97626,116.327596,0,147,39925.1656018518,2009-04-22,03:58:28
39.976427,116.327482,0,164,39925.1656597222,2009-04-22,03:58:33
39.976632,116.327488,0,168,39925.1657175926,2009-04-22,03:58:38
39.97681,116.327468,0,176,39925.165775463,2009-04-22,03:58:43
39.977023,116.327416,0,204,39925.1658333333,2009-04-22,03:58:48
39.977236,116.327392,0,223,39925.1658912037,2009-04-22,03:58:53
39.977425,116.327441,0,212,39925.1659490741,2009-04-22,03:58:58
39.977643,116.327434,0,216,39925.1660069444,2009-04-22,03:59:03
39.977879,116.327393,0,212,39925.1660648148,2009-04-22,03:59:08
39.978033,116.327341,0,210,39925.1661226852,2009-04-22,03:59:13
39.978173,116.327335,0,207,39925.1661805556,2009-04-22,03:59:18
39.978315,116.327408,0,181,39925.1662384259,2009-04-22,03:59:23
39.97842,116.327392,0,177,39925.1662962963,2009-04-22,03:59:28
39.978502,116.327307,0,174,39925.1663541667,2009-04-22,03:59:33
39.978588,116.32726,0,175,39925.166412037,2009-04-22,03:59:38
39.978695,116.327308,0,201,39925.1664699074,2009-04-22,03:59:43
39.97884,116.327344,0,199,39925.1665277778,2009-04-22,03:59:48
39.978972,116.327357,0,206,39925.1665856481,2009-04-22,03:59:53
39.979178,116.327284,0,215,39925.1666435185,2009-04-22,03:59:58
39.979377,116.327198,0,236,39925.1667013889,2009-04-22,04:00:03
39.97953,116.327069,0,276,39925.1667592593,2009-04-22,04:00:08
39.979662,116.326978,0,301,39925.1668171296,2009-04-22,04:00:13
39.979767,116.326893,0,308,39925.166875,2009-04-22,04:00:18
39.979917,116.32681,0,323,39925.1669328704,2009-04-22,04:00:23
39.980068,116.326752,0,322,39925.1669907407,2009-04-22,04:00:28
39.980245,116.326657,0,337,39925.1670486111,2009-04-22,04:00:33
39.980522,116.326743,0,323,39925.1671064815,2009-04-22,04:00:38
39.980795,116.326808,0,317,39925.1671643518,2009-04-22,04:00:43
39.981027,116.326836,0,314,39925.1672222222,2009-04-22,04:00:48
39.981199,116.326911,0,289,39925.1672800926,2009-04-22,04:00:53
39.981329,116.327099,0,237,39925.167337963,2009-04-22,04:00:58
39.981514,116.327211,0,202,39925.1673958333,2009-04-22,04:01:03
39.981716,116.32722,0,185,39925.1674537037,2009-04-22,04:01:08
39.981869,116.327163,0,178,39925.1675115741,2009-04-22,04:01:13
39.98207,116.327133,0,171,39925.1675694444,2009-04-22,04:01:18
39.982316,116.327199,0,144,39925.1676273148,2009-04-22,04:01:23
39.982536,116.327244,0,125,39925.1676851852,2009-04-22,04:01:28
39.982756,116.327259,0,102,39925.1677430556,2009-04-22,04:01:33
39.982977,116.32729,0,115,39925.1678009259,2009-04-22,04:01:38
39.983178,116.32725,0,124,39925.1678587963,2009-04-22,04:01:43
39.983382,116.327252,0,126,39925.1679166667,2009-04-22,04:01:48
39.983581,116.327395,0,107,39925.167974537,2009-04-22,04:01:53
39.983791,116.327382,0,110,39925.1680324074,2009-04-22,04:01:58
39.984006,116.327363,0,115,39925.1680902778,2009-04-22,04:02:03
39.984186,116.327334,0,111,39925.1681481482,2009-04-22,04:02:08
39.984325,116.327306,0,113,39925.1682060185,2009-04-22,04:02:13
39.984391,116.327327,0,121,39925.1682638889,2009-04-22,04:02:18
39.984426,116.327339,0,126,39925.1683217593,2009-04-22,04:02:23
39.984426,116.327339,0,126,39925.1683564815,2009-04-22,04:02:26
39.984434,116.327341,0,129,39925.1683796296,2009-04-22,04:02:28
39.984512,116.327325,0,128,39925.1684375,2009-04-22,04:02:33
39.984686,116.327294,0,128,39925.1684953704,2009-04-22,04:02:38
39.984852,116.327284,0,124,39925.1685532407,2009-04-22,04:02:43
39.985002,116.327254,0,120,39925.1686111111,2009-04-22,04:02:48
39.985129,116.327195,0,122,39925.1686689815,2009-04-22,04:02:53
39.985284,116.327225,0,111,39925.1687268519,2009-04-22,04:02:58
39.985478,116.327218,0,117,39925.1687847222,2009-04-22,04:03:03
39.985642,116.3272,0,111,39925.1688425926,2009-04-22,04:03:08
39.985794,116.327178,0,109,39925.168900463,2009-04-22,04:03:13
39.985991,116.32715,0,114,39925.1689583333,2009-04-22,04:03:18
39.986183,116.327148,0,114,39925.1690162037,2009-04-22,04:03:23
39.986381,116.327138,0,120,39925.1690740741,2009-04-22,04:03:28
39.986604,116.327081,0,133,39925.1691319444,2009-04-22,04:03:33
39.986856,116.327049,0,146,39925.1691898148,2009-04-22,04:03:38
39.987061,116.32705,0,141,39925.1692476852,2009-04-22,04:03:43
39.987305,116.327072,0,133,39925.1693055556,2009-04-22,04:03:48
39.987532,116.327069,0,129,39925.1693634259,2009-04-22,04:03:53
39.987755,116.327052,0,132,39925.1694212963,2009-04-22,04:03:58
39.987982,116.327038,0,129,39925.1694791667,2009-04-22,04:04:03
39.98822,116.327042,0,130,39925.169537037,2009-04-22,04:04:08
39.988459,116.327032,0,129,39925.1695949074,2009-04-22,04:04:13
39.988683,116.327021,0,125,39925.1696527778,2009-04-22,04:04:18
39.98891,116.327026,0,121,39925.1697106481,2009-04-22,04:04:23
39.989126,116.327008,0,118,39925.1697685185,2009-04-22,04:04:28
39.989341,116.326996,0,115,39925.1698263889,2009-04-22,04:04:33
39.989555,116.326974,0,118,39925.1698842593,2009-04-22,04:04:38
39.989773,116.326952,0,123,39925.1699421296,2009-04-22,04:04:43
39.989986,116.326925,0,124,39925.17,2009-04-22,04:04:48
39.9902,116.326934,0,126,39925.1700578704,2009-04-22,04:04:53
39.990401,116.326942,0,125,39925.1701157407,2009-04-22,04:04:58
39.990604,116.32697,0,128,39925.1701736111,2009-04-22,04:05:03
39.990821,116.326959,0,124,39925.1702314815,2009-04-22,04:05:08
39.991028,116.32694,0,126,39925.1702893519,2009-04-22,04:05:13
39.991199,116.326939,0,137,39925.1703472222,2009-04-22,04:05:18
39.991337,116.326998,0,136,39925.1704050926,2009-04-22,04:05:23
39.991403,116.327024,0,141,39925.170462963,2009-04-22,04:05:28
39.991413,116.327032,0,148,39925.1705208333,2009-04-22,04:05:33
39.991474,116.327018,0,154,39925.1705787037,2009-04-22,04:05:38
39.991585,116.326991,0,154,39925.1706365741,2009-04-22,04:05:43
39.991739,116.326932,0,143,39925.1706944444,2009-04-22,04:05:48
39.99191,116.326944,0,139,39925.1707523148,2009-04-22,04:05:53
39.992078,116.326933,0,129,39925.1708101852,2009-04-22,04:05:58
39.992264,116.326903,0,123,39925.1708680556,2009-04-22,04:06:03
39.992446,116.326922,0,117,39925.1709259259,2009-04-22,04:06:08
39.992666,116.326789,0,124,39925.1709837963,2009-04-22,04:06:13
39.992875,116.32677,0,134,39925.1710416667,2009-04-22,04:06:18
39.9931,116.326795,0,131,39925.171099537,2009-04-22,04:06:23
39.99331,116.326797,0,134,39925.1711574074,2009-04-22,04:06:28
39.993532,116.326769,0,133,39925.1712152778,2009-04-22,04:06:33
39.993745,116.326774,0,134,39925.1712731481,2009-04-22,04:06:38
39.993921,116.326766,0,139,39925.1713310185,2009-04-22,04:06:43
39.994055,116.326807,0,149,39925.1713888889,2009-04-22,04:06:48
39.994092,116.326889,0,146,39925.1714467593,2009-04-22,04:06:53
39.994105,116.326906,0,149,39925.1715046296,2009-04-22,04:06:58
39.994107,116.326907,0,150,39925.1715625,2009-04-22,04:07:03
39.994107,116.326907,0,151,39925.1716203704,2009-04-22,04:07:08
39.994107,116.326907,0,151,39925.1716550926,2009-04-22,04:07:11
39.99411,116.326907,0,151,39925.1716782407,2009-04-22,04:07:13
39.994178,116.326908,0,143,39925.1717361111,2009-04-22,04:07:18
39.994277,116.326849,0,135,39925.1717939815,2009-04-22,04:07:23
39.994387,116.326853,0,130,39925.1718518519,2009-04-22,04:07:28
39.994534,116.326855,0,126,39925.1719097222,2009-04-22,04:07:33
39.994713,116.326867,0,127,39925.1719675926,2009-04-22,04:07:38
39.994877,116.326826,0,127,39925.172025463,2009-04-22,04:07:43
39.995047,116.326802,0,123,39925.1720833333,2009-04-22,04:07:48
39.995192,116.326752,0,122,39925.1721412037,2009-04-22,04:07:53
39.995311,116.326723,0,127,39925.1721990741,2009-04-22,04:07:58
39.995462,116.326683,0,114,39925.1722569444,2009-04-22,04:08:03
39.995637,116.326668,0,105,39925.1723148148,2009-04-22,04:08:08
39.995832,116.32667,0,104,39925.1723726852,2009-04-22,04:08:13
39.99605,116.326643,0,106,39925.1724305556,2009-04-22,04:08:18
39.996266,116.326727,0,115,39925.1724884259,2009-04-22,04:08:23
39.996434,116.326774,0,113,39925.1725462963,2009-04-22,04:08:28
39.996572,116.326862,0,113,39925.1726041667,2009-04-22,04:08:33
39.996766,116.326824,0,121,39925.172662037,2009-04-22,04:08:38
39.996982,116.326831,0,124,39925.1727199074,2009-04-22,04:08:43
39.997171,116.326795,0,123,39925.1727777778,2009-04-22,04:08:48
39.997365,116.326766,0,127,39925.1728356481,2009-04-22,04:08:53
39.997561,116.326793,0,110,39925.1728935185,2009-04-22,04:08:58
39.997735,116.326775,0,103,39925.1729513889,2009-04-22,04:09:03
39.997949,116.326779,0,108,39925.1730092593,2009-04-22,04:09:08
39.998142,116.326762,0,107,39925.1730671296,2009-04-22,04:09:13
39.998356,116.326757,0,108,39925.173125,2009-04-22,04:09:18
39.998565,116.326748,0,103,39925.1731828704,2009-04-22,04:09:23
39.998751,116.326711,0,114,39925.1732407407,2009-04-22,04:09:28
39.998964,116.326742,0,114,39925.1732986111,2009-04-22,04:09:33
39.999162,116.326721,0,111,39925.1733564815,2009-04-22,04:09:38
39.99931,116.326881,0,107,39925.1734143518,2009-04-22,04:09:43
39.999511,116.327049,0,110,39925.1734722222,2009-04-22,04:09:48
39.999704,116.327122,0,110,39925.1735300926,2009-04-22,04:09:53
39.999826,116.32725,0,113,39925.173587963,2009-04-22,04:09:58
39.999861,116.32739,0,112,39925.1736458333,2009-04-22,04:10:03
39.999911,116.327355,0,116,39925.1737037037,2009-04-22,04:10:08
39.999921,116.32735,0,122,39925.1737615741,2009-04-22,04:10:13
39.999921,116.32735,0,122,39925.1738194444,2009-04-22,04:10:18
39.999921,116.327351,0,122,39925.1738773148,2009-04-22,04:10:23
39.99992,116.327352,0,122,39925.1739351852,2009-04-22,04:10:28
39.99992,116.327352,0,122,39925.1739699074,2009-04-22,04:10:31
39.999923,116.327359,0,122,39925.1739930556,2009-04-22,04:10:33
39.99994,116.327357,0,122,39925.1740509259,2009-04-22,04:10:38
39.999962,116.327351,0,121,39925.1741087963,2009-04-22,04:10:43
39.999969,116.327347,0,121,39925.1741666667,2009-04-22,04:10:48
39.999974,116.327345,0,121,39925.174224537,2009-04-22,04:10:53
39.999974,116.327345,0,121,39925.1742592593,2009-04-22,04:10:56
39.999972,116.327346,0,121,39925.1742824074,2009-04-22,04:10:58
39.999956,116.327358,0,121,39925.1743402778,2009-04-22,04:11:03
39.999931,116.327373,0,121,39925.1743981481,2009-04-22,04:11:08
39.999891,116.327387,0,121,39925.1744560185,2009-04-22,04:11:13
39.999862,116.327462,0,121,39925.1745138889,2009-04-22,04:11:18
39.999864,116.327584,0,121,39925.1745717593,2009-04-22,04:11:23
39.999878,116.327602,0,122,39925.1746296296,2009-04-22,04:11:28
39.99991,116.327618,0,123,39925.1746875,2009-04-22,04:11:33
39.999966,116.327623,0,122,39925.1747453704,2009-04-22,04:11:38
39.99997,116.327622,0,122,39925.1748032407,2009-04-22,04:11:43
39.999975,116.327621,0,122,39925.1748611111,2009-04-22,04:11:48
39.999975,116.327621,0,122,39925.1748958333,2009-04-22,04:11:51
39.99998,116.327617,0,122,39925.1749189815,2009-04-22,04:11:53
40.008059,116.329534,0,153,39925.1756712963,2009-04-22,04:12:58
40.000032,116.327407,0,134,39925.1793287037,2009-04-22,04:18:14
39.999943,116.3273,0,117,39925.1793865741,2009-04-22,04:18:19
39.999986,116.327363,0,124,39925.1794560185,2009-04-22,04:18:25
39.999986,116.327363,0,124,39925.1794907407,2009-04-22,04:18:28
39.999994,116.327361,0,109,39925.1795138889,2009-04-22,04:18:30
39.999986,116.327346,0,108,39925.1795717593,2009-04-22,04:18:35
39.999993,116.327362,0,108,39925.1796296296,2009-04-22,04:18:40
39.999982,116.327355,0,109,39925.1796875,2009-04-22,04:18:45
39.999982,116.327355,0,109,39925.1797222222,2009-04-22,04:18:48
39.999978,116.327355,0,108,39925.1797453704,2009-04-22,04:18:50
39.999943,116.327352,0,108,39925.1798032407,2009-04-22,04:18:55
39.999898,116.327306,0,106,39925.1798611111,2009-04-22,04:19:00
39.999883,116.327177,0,103,39925.1799189815,2009-04-22,04:19:05
39.999877,116.327007,0,102,39925.1799768518,2009-04-22,04:19:10
39.999886,116.326828,0,104,39925.1800347222,2009-04-22,04:19:15
39.999887,116.326622,0,106,39925.1800925926,2009-04-22,04:19:20
39.999885,116.326412,0,107,39925.180150463,2009-04-22,04:19:25
39.999889,116.326185,0,108,39925.1802083333,2009-04-22,04:19:30
39.999882,116.325962,0,106,39925.1802662037,2009-04-22,04:19:35
39.999877,116.32574,0,108,39925.1803240741,2009-04-22,04:19:40
39.999855,116.325516,0,114,39925.1803819444,2009-04-22,04:19:45
39.99983,116.325315,0,117,39925.1804398148,2009-04-22,04:19:50
39.999835,116.325095,0,118,39925.1804976852,2009-04-22,04:19:55
39.999849,116.324879,0,122,39925.1805555556,2009-04-22,04:20:00
39.999851,116.324664,0,125,39925.1806134259,2009-04-22,04:20:05
39.99985,116.324446,0,128,39925.1806712963,2009-04-22,04:20:10
39.999833,116.324179,0,136,39925.1807291667,2009-04-22,04:20:15
39.999816,116.323914,0,139,39925.180787037,2009-04-22,04:20:20
39.999808,116.32365,0,134,39925.1808449074,2009-04-22,04:20:25
39.999818,116.323396,0,138,39925.1809027778,2009-04-22,04:20:30
39.999817,116.323154,0,140,39925.1809606481,2009-04-22,04:20:35
39.999805,116.322876,0,140,39925.1810185185,2009-04-22,04:20:40
39.999773,116.322583,0,130,39925.1810763889,2009-04-22,04:20:45
39.999761,116.322318,0,126,39925.1811342593,2009-04-22,04:20:50
39.999797,116.322048,0,126,39925.1811921296,2009-04-22,04:20:55
39.999941,116.321857,0,121,39925.18125,2009-04-22,04:21:00
40.000115,116.32181,0,122,39925.1813078704,2009-04-22,04:21:05
40.000251,116.321775,0,127,39925.1813657407,2009-04-22,04:21:10
40.000447,116.321768,0,130,39925.1814236111,2009-04-22,04:21:15
40.000619,116.32173,0,133,39925.1814814815,2009-04-22,04:21:20
40.000849,116.321748,0,138,39925.1815393518,2009-04-22,04:21:25
40.001046,116.321774,0,152,39925.1815972222,2009-04-22,04:21:30
40.001264,116.321708,0,167,39925.1816550926,2009-04-22,04:21:35
40.001429,116.32171,0,173,39925.181712963,2009-04-22,04:21:40
40.001557,116.321713,0,178,39925.1817708333,2009-04-22,04:21:45
40.00174,116.321647,0,179,39925.1818287037,2009-04-22,04:21:50
40.001882,116.321635,0,185,39925.1818865741,2009-04-22,04:21:55
40.002064,116.321656,0,180,39925.1819444444,2009-04-22,04:22:00
40.002214,116.321652,0,176,39925.1820023148,2009-04-22,04:22:05
40.002402,116.321585,0,165,39925.1820601852,2009-04-22,04:22:10
40.002567,116.32157,0,161,39925.1821180556,2009-04-22,04:22:15
40.002731,116.321522,0,166,39925.1821759259,2009-04-22,04:22:20
40.002883,116.321515,0,158,39925.1822337963,2009-04-22,04:22:25
40.003032,116.321531,0,161,39925.1822916667,2009-04-22,04:22:30
40.003168,116.321518,0,157,39925.182349537,2009-04-22,04:22:35
40.003318,116.321518,0,147,39925.1824074074,2009-04-22,04:22:40
40.003483,116.321507,0,136,39925.1824652778,2009-04-22,04:22:45
40.003638,116.321484,0,132,39925.1825231481,2009-04-22,04:22:50
40.003866,116.32146,0,126,39925.1825810185,2009-04-22,04:22:55
40.003993,116.321423,0,115,39925.1826388889,2009-04-22,04:23:00
40.004174,116.32143,0,113,39925.1826967593,2009-04-22,04:23:05
40.004361,116.321431,0,112,39925.1827546296,2009-04-22,04:23:10
40.004527,116.321409,0,105,39925.1828125,2009-04-22,04:23:15
40.004692,116.321357,0,103,39925.1828703704,2009-04-22,04:23:20
40.004802,116.321341,0,111,39925.1829282407,2009-04-22,04:23:25
40.004913,116.321271,0,118,39925.1829861111,2009-04-22,04:23:30
40.004934,116.3211,0,126,39925.1830439815,2009-04-22,04:23:35
40.004938,116.320903,0,134,39925.1831018519,2009-04-22,04:23:40
40.00497,116.320649,0,140,39925.1831597222,2009-04-22,04:23:45
40.004972,116.320402,0,143,39925.1832175926,2009-04-22,04:23:50
40.004957,116.320124,0,148,39925.183275463,2009-04-22,04:23:55
40.004935,116.319865,0,146,39925.1833333333,2009-04-22,04:24:00
40.004908,116.319573,0,139,39925.1833912037,2009-04-22,04:24:05
40.00487,116.319283,0,123,39925.1834490741,2009-04-22,04:24:10
40.004865,116.319031,0,123,39925.1835069444,2009-04-22,04:24:15
40.004867,116.318777,0,126,39925.1835648148,2009-04-22,04:24:20
40.004852,116.318542,0,130,39925.1836226852,2009-04-22,04:24:25
40.004862,116.318339,0,138,39925.1836805556,2009-04-22,04:24:30
40.004856,116.318134,0,144,39925.1837384259,2009-04-22,04:24:35
40.004924,116.317913,0,145,39925.1837962963,2009-04-22,04:24:40
40.00509,116.31782,0,140,39925.1838541667,2009-04-22,04:24:45
40.005267,116.317765,0,136,39925.183912037,2009-04-22,04:24:50
40.005419,116.317716,0,135,39925.1839699074,2009-04-22,04:24:55
40.005472,116.31755,0,136,39925.1840277778,2009-04-22,04:25:00
40.005453,116.317343,0,138,39925.1840856481,2009-04-22,04:25:05
40.005456,116.317162,0,137,39925.1841435185,2009-04-22,04:25:10
40.005537,116.3171,0,138,39925.1842013889,2009-04-22,04:25:15
40.005556,116.317052,0,142,39925.1842592593,2009-04-22,04:25:20
40.005544,116.317047,0,148,39925.1843171296,2009-04-22,04:25:25
40.005538,116.317058,0,150,39925.184375,2009-04-22,04:25:30
40.005547,116.317032,0,152,39925.1844328704,2009-04-22,04:25:35
40.00556,116.316937,0,152,39925.1844907407,2009-04-22,04:25:40
40.005563,116.316735,0,158,39925.1845486111,2009-04-22,04:25:45
40.005601,116.316676,0,164,39925.1846064815,2009-04-22,04:25:50
40.005623,116.316662,0,169,39925.1846643519,2009-04-22,04:25:55
40.005635,116.316686,0,173,39925.1847222222,2009-04-22,04:26:00
40.005649,116.316668,0,178,39925.1847800926,2009-04-22,04:26:05
40.005647,116.316714,0,182,39925.184837963,2009-04-22,04:26:10
40.005658,116.316742,0,188,39925.1848958333,2009-04-22,04:26:15
40.005654,116.316787,0,194,39925.1849537037,2009-04-22,04:26:20
40.005646,116.31684,0,201,39925.1850115741,2009-04-22,04:26:25
40.005662,116.31685,0,206,39925.1850694444,2009-04-22,04:26:30
40.005691,116.316796,0,208,39925.1851273148,2009-04-22,04:26:35
40.005741,116.316757,0,212,39925.1851851852,2009-04-22,04:26:40
40.005751,116.316736,0,218,39925.1852430556,2009-04-22,04:26:45
40.005732,116.316706,0,222,39925.1853009259,2009-04-22,04:26:50
40.005729,116.316694,0,223,39925.1853587963,2009-04-22,04:26:55
40.005761,116.316706,0,225,39925.1854166667,2009-04-22,04:27:00
40.0057,116.316534,0,227,39925.185474537,2009-04-22,04:27:05
40.005527,116.3166,0,385,39925.1861111111,2009-04-22,04:28:00
40.005417,116.317045,0,398,39925.1861689815,2009-04-22,04:28:05
40.005367,116.317297,0,236,39925.1862847222,2009-04-22,04:28:15
40.002724,116.318847,0,468,39925.1877893518,2009-04-22,04:30:25
40.003068,116.318384,0,286,39925.1878472222,2009-04-22,04:30:30
40.005538,116.316032,0,-531,39925.1905092593,2009-04-22,04:34:20
40.005535,116.315604,0,170,39925.1905671296,2009-04-22,04:34:25
40.005664,116.31555,0,208,39925.190625,2009-04-22,04:34:30
40.005771,116.315562,0,212,39925.1906828704,2009-04-22,04:34:35
40.005814,116.315554,0,212,39925.1907407407,2009-04-22,04:34:40
40.005905,116.315565,0,212,39925.1907986111,2009-04-22,04:34:45
40.005925,116.315758,0,204,39925.1908564815,2009-04-22,04:34:50
40.005859,116.315699,0,204,39925.1909143519,2009-04-22,04:34:55
40.005922,116.315757,0,205,39925.1909722222,2009-04-22,04:35:00
40.005962,116.315806,0,207,39925.1910300926,2009-04-22,04:35:05
40.00599,116.315893,0,209,39925.191087963,2009-04-22,04:35:10
40.006055,116.315973,0,213,39925.1911458333,2009-04-22,04:35:15
40.006107,116.316018,0,216,39925.1912037037,2009-04-22,04:35:20
40.006125,116.316023,0,217,39925.1912615741,2009-04-22,04:35:25
40.006108,116.316134,0,212,39925.1913194444,2009-04-22,04:35:30
40.006458,116.316969,0,14,39925.1932291667,2009-04-22,04:38:15
40.00596,116.316687,0,81,39925.193287037,2009-04-22,04:38:20
40.005929,116.316605,0,67,39925.1933449074,2009-04-22,04:38:25
40.005916,116.316542,0,64,39925.1934027778,2009-04-22,04:38:30
40.005913,116.316369,0,21,39925.1934606481,2009-04-22,04:38:35
40.005868,116.316355,0,17,39925.1935185185,2009-04-22,04:38:40
40.005825,116.316337,0,7,39925.1935763889,2009-04-22,04:38:45
40.005782,116.316292,0,-7,39925.1936342593,2009-04-22,04:38:50
40.005787,116.316273,0,-6,39925.1936921296,2009-04-22,04:38:55
40.005787,116.316273,0,-6,39925.1937268519,2009-04-22,04:38:58
40.005785,116.316274,0,-6,39925.19375,2009-04-22,04:39:00
40.005772,116.316293,0,-5,39925.1938078704,2009-04-22,04:39:05
40.005772,116.316293,0,-5,39925.1938425926,2009-04-22,04:39:08
40.005771,116.316295,0,-4,39925.1938657407,2009-04-22,04:39:10
40.005771,116.316327,0,-3,39925.1939236111,2009-04-22,04:39:15
40.005762,116.31635,0,0,39925.1939814815,2009-04-22,04:39:20
40.005754,116.316363,0,5,39925.1940393519,2009-04-22,04:39:25
40.005747,116.316372,0,7,39925.1940972222,2009-04-22,04:39:30
40.00571,116.316379,0,5,39925.1941550926,2009-04-22,04:39:35
40.005689,116.316343,0,0,39925.194212963,2009-04-22,04:39:40
40.005687,116.316363,0,-1,39925.1942708333,2009-04-22,04:39:45
40.005673,116.31639,0,6,39925.1943287037,2009-04-22,04:39:50
40.005657,116.316403,0,14,39925.1943865741,2009-04-22,04:39:55
40.005657,116.316403,0,14,39925.1944212963,2009-04-22,04:39:58
40.005665,116.316401,0,19,39925.1944444444,2009-04-22,04:40:00
40.005676,116.316426,0,23,39925.1945023148,2009-04-22,04:40:05
40.005676,116.316426,0,23,39925.194537037,2009-04-22,04:40:08
40.005684,116.316432,0,25,39925.1945601852,2009-04-22,04:40:10
40.005719,116.316437,0,30,39925.1946180556,2009-04-22,04:40:15
40.005751,116.316431,0,37,39925.1946759259,2009-04-22,04:40:20
40.005753,116.316446,0,40,39925.1947337963,2009-04-22,04:40:25
40.005698,116.316466,0,45,39925.1947916667,2009-04-22,04:40:30
40.0056,116.31648,0,48,39925.194849537,2009-04-22,04:40:35
40.005514,116.316423,0,51,39925.1949074074,2009-04-22,04:40:40
40.005446,116.316345,0,55,39925.1949652778,2009-04-22,04:40:45
40.00543,116.316256,0,59,39925.1950231481,2009-04-22,04:40:50
40.00545,116.316176,0,62,39925.1950810185,2009-04-22,04:40:55
40.004455,116.316797,0,362,39925.2024884259,2009-04-22,04:51:35
40.005404,116.316974,0,81,39925.2025462963,2009-04-22,04:51:40
40.005505,116.316973,0,82,39925.2026041667,2009-04-22,04:51:45
40.005536,116.316964,0,84,39925.202662037,2009-04-22,04:51:50
40.005703,116.317052,0,95,39925.2027199074,2009-04-22,04:51:55
40.00563,116.316912,0,86,39925.2027777778,2009-04-22,04:52:00
40.005583,116.316818,0,77,39925.2028356481,2009-04-22,04:52:05
40.005568,116.316792,0,70,39925.2028935185,2009-04-22,04:52:10
40.005536,116.316777,0,66,39925.2029513889,2009-04-22,04:52:15
40.005502,116.316791,0,55,39925.2030092593,2009-04-22,04:52:20
40.005465,116.316825,0,50,39925.2030671296,2009-04-22,04:52:25
40.0055,116.316857,0,46,39925.203125,2009-04-22,04:52:30
40.005519,116.316906,0,46,39925.2031828704,2009-04-22,04:52:35
40.005503,116.316943,0,46,39925.2032407407,2009-04-22,04:52:40
40.005504,116.316939,0,44,39925.2032986111,2009-04-22,04:52:45
40.005504,116.316939,0,44,39925.2033564815,2009-04-22,04:52:50
40.005503,116.31694,0,43,39925.2034143518,2009-04-22,04:52:55
40.005503,116.31694,0,43,39925.2034490741,2009-04-22,04:52:58
40.005504,116.316941,0,44,39925.2034722222,2009-04-22,04:53:00
40.005487,116.316998,0,46,39925.2035300926,2009-04-22,04:53:05
40.005446,116.31703,0,45,39925.203587963,2009-04-22,04:53:10
40.005388,116.317073,0,44,39925.2036458333,2009-04-22,04:53:15
40.005399,116.317227,0,44,39925.2037037037,2009-04-22,04:53:20
40.005424,116.317393,0,45,39925.2037615741,2009-04-22,04:53:25
40.005467,116.317551,0,46,39925.2038194444,2009-04-22,04:53:30
40.005399,116.317697,0,50,39925.2038773148,2009-04-22,04:53:35
40.005262,116.317685,0,54,39925.2039351852,2009-04-22,04:53:40
40.005127,116.317644,0,57,39925.2039930556,2009-04-22,04:53:45
40.004992,116.31763,0,67,39925.2040509259,2009-04-22,04:53:50
40.004867,116.317717,0,63,39925.2041087963,2009-04-22,04:53:55
40.004776,116.31796,0,67,39925.2041666667,2009-04-22,04:54:00
40.004754,116.318197,0,70,39925.204224537,2009-04-22,04:54:05
40.004763,116.318406,0,69,39925.2042824074,2009-04-22,04:54:10
40.004789,116.3186,0,57,39925.2043402778,2009-04-22,04:54:15
40.004823,116.318788,0,57,39925.2043981481,2009-04-22,04:54:20
40.004857,116.318969,0,59,39925.2044560185,2009-04-22,04:54:25
40.00488,116.319205,0,57,39925.2045138889,2009-04-22,04:54:30
40.004878,116.319436,0,60,39925.2045717593,2009-04-22,04:54:35
40.004879,116.319666,0,67,39925.2046296296,2009-04-22,04:54:40
40.004884,116.319875,0,70,39925.2046875,2009-04-22,04:54:45
40.004893,116.320091,0,64,39925.2047453704,2009-04-22,04:54:50
40.004912,116.320289,0,62,39925.2048032407,2009-04-22,04:54:55
40.004919,116.320497,0,56,39925.2048611111,2009-04-22,04:55:00
40.004921,116.320716,0,52,39925.2049189815,2009-04-22,04:55:05
40.004928,116.320912,0,52,39925.2049768518,2009-04-22,04:55:10
40.004942,116.321101,0,45,39925.2050347222,2009-04-22,04:55:15
40.004948,116.321261,0,29,39925.2050925926,2009-04-22,04:55:20
40.004825,116.321298,0,46,39925.205150463,2009-04-22,04:55:25
40.004693,116.321263,0,45,39925.2052083333,2009-04-22,04:55:30
40.004549,116.321213,0,42,39925.2052662037,2009-04-22,04:55:35
40.004426,116.32119,0,42,39925.2053240741,2009-04-22,04:55:40
40.004285,116.321162,0,37,39925.2053819444,2009-04-22,04:55:45
40.004138,116.321184,0,27,39925.2054398148,2009-04-22,04:55:50
40.003985,116.321167,0,31,39925.2054976852,2009-04-22,04:55:55
40.003838,116.321165,0,35,39925.2055555556,2009-04-22,04:56:00
40.003702,116.321173,0,43,39925.2056134259,2009-04-22,04:56:05
40.003568,116.321179,0,47,39925.2056712963,2009-04-22,04:56:10
40.003424,116.321166,0,46,39925.2057291667,2009-04-22,04:56:15
40.003271,116.321177,0,50,39925.205787037,2009-04-22,04:56:20
40.003123,116.321176,0,56,39925.2058449074,2009-04-22,04:56:25
40.002948,116.321177,0,64,39925.2059027778,2009-04-22,04:56:30
40.002782,116.321186,0,72,39925.2059606481,2009-04-22,04:56:35
40.002629,116.321144,0,79,39925.2060185185,2009-04-22,04:56:40
40.002468,116.321118,0,90,39925.2060763889,2009-04-22,04:56:45
40.002302,116.321104,0,101,39925.2061342593,2009-04-22,04:56:50
40.002128,116.321122,0,106,39925.2061921296,2009-04-22,04:56:55
40.00196,116.321122,0,109,39925.20625,2009-04-22,04:57:00
40.001781,116.321169,0,115,39925.2063078704,2009-04-22,04:57:05
40.001581,116.321222,0,114,39925.2063657407,2009-04-22,04:57:10
40.001422,116.321224,0,118,39925.2064236111,2009-04-22,04:57:15
40.001239,116.321293,0,121,39925.2064814815,2009-04-22,04:57:20
40.001015,116.321519,0,100,39925.2065393519,2009-04-22,04:57:25
40.000853,116.321529,0,95,39925.2065972222,2009-04-22,04:57:30
40.000675,116.321574,0,89,39925.2066550926,2009-04-22,04:57:35
40.00051,116.321572,0,87,39925.206712963,2009-04-22,04:57:40
40.000338,116.321587,0,86,39925.2067708333,2009-04-22,04:57:45
40.000173,116.321618,0,82,39925.2068287037,2009-04-22,04:57:50
40.000021,116.321585,0,83,39925.2068865741,2009-04-22,04:57:55
39.999848,116.321769,0,85,39925.2069444444,2009-04-22,04:58:00
39.999765,116.322112,0,91,39925.2070023148,2009-04-22,04:58:05
39.999737,116.322286,0,80,39925.2070601852,2009-04-22,04:58:10
39.999734,116.322488,0,73,39925.2071180556,2009-04-22,04:58:15
39.999728,116.322752,0,60,39925.2071759259,2009-04-22,04:58:20
39.999745,116.322944,0,52,39925.2072337963,2009-04-22,04:58:25
39.999762,116.323193,0,49,39925.2072916667,2009-04-22,04:58:30
39.999767,116.323417,0,44,39925.207349537,2009-04-22,04:58:35
39.99978,116.323634,0,42,39925.2074074074,2009-04-22,04:58:40
39.999794,116.323899,0,39,39925.2074652778,2009-04-22,04:58:45
39.999776,116.324103,0,47,39925.2075231481,2009-04-22,04:58:50
39.99979,116.3243,0,59,39925.2075810185,2009-04-22,04:58:55
39.999847,116.324528,0,87,39925.2076388889,2009-04-22,04:59:00
39.999866,116.32473,0,97,39925.2076967593,2009-04-22,04:59:05
39.999874,116.324898,0,101,39925.2077546296,2009-04-22,04:59:10
39.999839,116.325116,0,89,39925.2078125,2009-04-22,04:59:15
39.999832,116.325328,0,82,39925.2078703704,2009-04-22,04:59:20
39.999829,116.325536,0,84,39925.2079282407,2009-04-22,04:59:25
39.999835,116.32576,0,78,39925.2079861111,2009-04-22,04:59:30
39.999853,116.325959,0,73,39925.2080439815,2009-04-22,04:59:35
39.999863,116.326185,0,72,39925.2081018519,2009-04-22,04:59:40
39.999852,116.326391,0,71,39925.2081597222,2009-04-22,04:59:45
39.999866,116.326614,0,68,39925.2082175926,2009-04-22,04:59:50
39.99987,116.326833,0,67,39925.208275463,2009-04-22,04:59:55
39.999872,116.327014,0,75,39925.2083333333,2009-04-22,05:00:00
39.999864,116.327148,0,83,39925.2083912037,2009-04-22,05:00:05
39.999888,116.327165,0,96,39925.2084490741,2009-04-22,05:00:10
39.999893,116.327175,0,97,39925.2085069444,2009-04-22,05:00:15
39.999921,116.327243,0,96,39925.2085648148,2009-04-22,05:00:20
39.999951,116.327319,0,98,39925.2086226852,2009-04-22,05:00:25
39.999969,116.32729,0,102,39925.2086805556,2009-04-22,05:00:30
39.999972,116.327263,0,108,39925.2087384259,2009-04-22,05:00:35
39.999972,116.327263,0,108,39925.2087731481,2009-04-22,05:00:38
39.999971,116.327263,0,109,39925.2087962963,2009-04-22,05:00:40
39.999972,116.327274,0,109,39925.2088541667,2009-04-22,05:00:45
39.999972,116.327268,0,110,39925.208912037,2009-04-22,05:00:50
39.999972,116.327268,0,110,39925.2089467593,2009-04-22,05:00:53
39.999972,116.32726,0,110,39925.2089699074,2009-04-22,05:00:55
39.999971,116.32725,0,110,39925.2090277778,2009-04-22,05:01:00
39.999971,116.32725,0,110,39925.2090625,2009-04-22,05:01:03
39.999971,116.327242,0,110,39925.2090856481,2009-04-22,05:01:05
39.999799,116.327297,0,112,39925.4087037037,2009-04-22,09:48:32
39.999862,116.327369,0,118,39925.4087615741,2009-04-22,09:48:37
39.99987,116.327345,0,118,39925.4088194444,2009-04-22,09:48:42
39.999908,116.327265,0,112,39925.4088773148,2009-04-22,09:48:47
39.999958,116.32715,0,111,39925.4089351852,2009-04-22,09:48:52
39.999911,116.326967,0,107,39925.4089930556,2009-04-22,09:48:57
39.999903,116.32683,0,105,39925.4090509259,2009-04-22,09:49:02
39.999903,116.326661,0,107,39925.4091087963,2009-04-22,09:49:07
39.999932,116.326506,0,107,39925.4091666667,2009-04-22,09:49:12
39.999933,116.326327,0,102,39925.409224537,2009-04-22,09:49:17
39.999925,116.326152,0,103,39925.4092824074,2009-04-22,09:49:22
39.999897,116.325971,0,99,39925.4093402778,2009-04-22,09:49:27
39.999895,116.325803,0,100,39925.4093981481,2009-04-22,09:49:32
39.999887,116.32562,0,103,39925.4094560185,2009-04-22,09:49:37
39.999877,116.325441,0,103,39925.4095138889,2009-04-22,09:49:42
39.999863,116.325288,0,103,39925.4095717593,2009-04-22,09:49:47
39.999882,116.325147,0,100,39925.4096296296,2009-04-22,09:49:52
39.999901,116.325003,0,98,39925.4096875,2009-04-22,09:49:57
39.999967,116.324889,0,95,39925.4097453704,2009-04-22,09:50:02
40.000023,116.324779,0,100,39925.4098032407,2009-04-22,09:50:07
40.000049,116.3247,0,97,39925.4098611111,2009-04-22,09:50:12
40.000113,116.324667,0,101,39925.4099189815,2009-04-22,09:50:17
40.000238,116.324662,0,101,39925.4099768519,2009-04-22,09:50:22
40.00036,116.324673,0,100,39925.4100347222,2009-04-22,09:50:27
40.000498,116.32465,0,102,39925.4100925926,2009-04-22,09:50:32
40.000653,116.324641,0,101,39925.410150463,2009-04-22,09:50:37
40.000797,116.324636,0,96,39925.4102083333,2009-04-22,09:50:42
40.000915,116.324627,0,94,39925.4102662037,2009-04-22,09:50:47
40.001028,116.324609,0,94,39925.4103240741,2009-04-22,09:50:52
40.001125,116.324517,0,131,39925.4103819444,2009-04-22,09:50:57
40.001235,116.32455,0,164,39925.4104398148,2009-04-22,09:51:02
40.001355,116.324539,0,172,39925.4104976852,2009-04-22,09:51:07
40.001506,116.324529,0,167,39925.4105555556,2009-04-22,09:51:12
40.001671,116.324529,0,180,39925.4106134259,2009-04-22,09:51:17
40.001869,116.324449,0,175,39925.4106712963,2009-04-22,09:51:22
40.002027,116.324459,0,173,39925.4107291667,2009-04-22,09:51:27
40.002172,116.324475,0,169,39925.410787037,2009-04-22,09:51:32
40.002301,116.324518,0,179,39925.4108449074,2009-04-22,09:51:37
40.002426,116.324452,0,190,39925.4109027778,2009-04-22,09:51:42
40.002566,116.324466,0,194,39925.4109606481,2009-04-22,09:51:47
40.002752,116.324471,0,205,39925.4110185185,2009-04-22,09:51:52
40.002933,116.324419,0,208,39925.4110763889,2009-04-22,09:51:57
40.003085,116.32437,0,203,39925.4111342593,2009-04-22,09:52:02
40.003232,116.324396,0,205,39925.4111921296,2009-04-22,09:52:07
40.003407,116.324444,0,205,39925.41125,2009-04-22,09:52:12
40.003563,116.32444,0,197,39925.4113078704,2009-04-22,09:52:17
40.003749,116.324427,0,196,39925.4113657407,2009-04-22,09:52:22
40.00394,116.324398,0,188,39925.4114236111,2009-04-22,09:52:27
40.004182,116.324337,0,183,39925.4114814815,2009-04-22,09:52:32
40.004367,116.32433,0,192,39925.4115393519,2009-04-22,09:52:37
40.004566,116.324298,0,205,39925.4115972222,2009-04-22,09:52:42
40.004735,116.32432,0,220,39925.4116550926,2009-04-22,09:52:47
40.004902,116.324334,0,211,39925.411712963,2009-04-22,09:52:52
40.005033,116.324237,0,224,39925.4117708333,2009-04-22,09:52:57
40.005211,116.324234,0,224,39925.4118287037,2009-04-22,09:53:02
40.005423,116.324267,0,252,39925.4118865741,2009-04-22,09:53:07
40.005558,116.324293,0,265,39925.4119444444,2009-04-22,09:53:12
40.005776,116.324243,0,244,39925.4120023148,2009-04-22,09:53:17
40.005959,116.324257,0,230,39925.4120601852,2009-04-22,09:53:22
40.006107,116.324207,0,241,39925.4121180556,2009-04-22,09:53:27
40.006246,116.324177,0,245,39925.4121759259,2009-04-22,09:53:32
40.006424,116.324166,0,246,39925.4122337963,2009-04-22,09:53:37
40.006564,116.324174,0,269,39925.4122916667,2009-04-22,09:53:42
40.006748,116.324165,0,274,39925.412349537,2009-04-22,09:53:47
40.006944,116.324168,0,272,39925.4124074074,2009-04-22,09:53:52
40.007139,116.324207,0,270,39925.4124652778,2009-04-22,09:53:57
40.00733,116.324213,0,264,39925.4125231481,2009-04-22,09:54:02
40.007514,116.324217,0,262,39925.4125810185,2009-04-22,09:54:07
40.007692,116.32422,0,244,39925.4126388889,2009-04-22,09:54:12
40.007849,116.324228,0,235,39925.4126967593,2009-04-22,09:54:17
40.00802,116.324191,0,223,39925.4127546296,2009-04-22,09:54:22
40.008202,116.324176,0,213,39925.4128125,2009-04-22,09:54:27
40.008393,116.324154,0,175,39925.4128703704,2009-04-22,09:54:32
40.008561,116.324149,0,170,39925.4129282407,2009-04-22,09:54:37
40.008739,116.324137,0,165,39925.4129861111,2009-04-22,09:54:42
40.008914,116.324123,0,155,39925.4130439815,2009-04-22,09:54:47
40.009081,116.324106,0,144,39925.4131018519,2009-04-22,09:54:52
40.009248,116.324102,0,141,39925.4131597222,2009-04-22,09:54:57
40.009419,116.324081,0,141,39925.4132175926,2009-04-22,09:55:02
40.00956,116.323996,0,135,39925.413275463,2009-04-22,09:55:07
40.00964,116.323832,0,141,39925.4133333333,2009-04-22,09:55:12
40.009643,116.323599,0,139,39925.4133912037,2009-04-22,09:55:17
40.009639,116.323381,0,128,39925.4134490741,2009-04-22,09:55:22
40.009646,116.323176,0,121,39925.4135069444,2009-04-22,09:55:27
40.009641,116.322963,0,117,39925.4135648148,2009-04-22,09:55:32
40.00966,116.322744,0,104,39925.4136226852,2009-04-22,09:55:37
40.009704,116.322583,0,96,39925.4136805556,2009-04-22,09:55:42
40.009814,116.32254,0,94,39925.4137384259,2009-04-22,09:55:47
40.009934,116.322504,0,91,39925.4137962963,2009-04-22,09:55:52
40.010009,116.322443,0,83,39925.4138541667,2009-04-22,09:55:57
40.010029,116.322396,0,81,39925.413912037,2009-04-22,09:56:02
40.010034,116.322388,0,79,39925.4139351852,2009-04-22,09:56:04
40.010042,116.322383,0,76,39925.4139930556,2009-04-22,09:56:09
40.010044,116.322386,0,75,39925.4140509259,2009-04-22,09:56:14
40.010046,116.322386,0,75,39925.4141087963,2009-04-22,09:56:19
40.010046,116.322386,0,75,39925.4141435185,2009-04-22,09:56:22
40.010046,116.322391,0,75,39925.4141666667,2009-04-22,09:56:24
40.010116,116.322463,0,76,39925.414224537,2009-04-22,09:56:29
40.010178,116.322496,0,77,39925.4142824074,2009-04-22,09:56:34
40.010213,116.322513,0,79,39925.4143402778,2009-04-22,09:56:39
40.010235,116.322505,0,80,39925.4143981481,2009-04-22,09:56:44
40.010252,116.322497,0,80,39925.4144560185,2009-04-22,09:56:49
40.010261,116.322488,0,80,39925.4145138889,2009-04-22,09:56:54
40.010275,116.322477,0,80,39925.4145717593,2009-04-22,09:56:59
40.010294,116.322478,0,80,39925.4146296296,2009-04-22,09:57:04
40.010307,116.32247,0,80,39925.4146875,2009-04-22,09:57:09
40.01032,116.322462,0,80,39925.4147453704,2009-04-22,09:57:14
40.01069,116.322022,0,-134,39925.4227314815,2009-04-22,10:08:44
40.010679,116.321988,0,-123,39925.4227893518,2009-04-22,10:08:49
40.010681,116.32199,0,-116,39925.4228472222,2009-04-22,10:08:54
40.010681,116.32199,0,-116,39925.4228819444,2009-04-22,10:08:57
40.010681,116.321989,0,-113,39925.4229050926,2009-04-22,10:08:59
40.010069,116.321801,0,36,39925.4265509259,2009-04-22,10:14:14
40.010001,116.322438,0,336,39925.4266087963,2009-04-22,10:14:19
40.010134,116.322296,0,256,39925.4266666667,2009-04-22,10:14:24
40.010177,116.322271,0,231,39925.426724537,2009-04-22,10:14:29
40.010176,116.32227,0,231,39925.4267824074,2009-04-22,10:14:34
40.010176,116.32227,0,231,39925.4268171296,2009-04-22,10:14:37
40.010178,116.322267,0,230,39925.4268402778,2009-04-22,10:14:39
40.00982,116.322645,0,256,39925.4269560185,2009-04-22,10:14:49
40.009902,116.322545,0,153,39925.4270138889,2009-04-22,10:14:54
40.009904,116.322543,0,153,39925.4270717593,2009-04-22,10:14:59
40.009904,116.322543,0,153,39925.4271064815,2009-04-22,10:15:02
40.009899,116.322546,0,153,39925.4271296296,2009-04-22,10:15:04
40.00993,116.322559,0,147,39925.4271875,2009-04-22,10:15:09
40.009923,116.322431,0,176,39925.4272453704,2009-04-22,10:15:14
40.009914,116.322425,0,164,39925.4273032407,2009-04-22,10:15:19
40.009963,116.322391,0,165,39925.4273611111,2009-04-22,10:15:24
40.010034,116.322442,0,150,39925.4274189815,2009-04-22,10:15:29
40.010033,116.322468,0,148,39925.4274768519,2009-04-22,10:15:34
40.010064,116.322442,0,137,39925.4275347222,2009-04-22,10:15:39
40.010085,116.322425,0,129,39925.4275925926,2009-04-22,10:15:44
40.010091,116.322422,0,126,39925.427650463,2009-04-22,10:15:49
40.010092,116.322422,0,126,39925.4277083333,2009-04-22,10:15:54
40.010095,116.322422,0,126,39925.4277662037,2009-04-22,10:15:59
40.010095,116.322422,0,126,39925.4278009259,2009-04-22,10:16:02
40.010089,116.322426,0,126,39925.4278240741,2009-04-22,10:16:04
40.010035,116.322513,0,127,39925.4278819444,2009-04-22,10:16:09
40.009955,116.32249,0,116,39925.4279398148,2009-04-22,10:16:14
40.009828,116.322541,0,103,39925.4279976852,2009-04-22,10:16:19
40.009734,116.322521,0,99,39925.4280555556,2009-04-22,10:16:24
40.009661,116.322555,0,91,39925.4281134259,2009-04-22,10:16:29
40.009621,116.322686,0,95,39925.4281712963,2009-04-22,10:16:34
40.009601,116.322857,0,89,39925.4282291667,2009-04-22,10:16:39
40.009612,116.323033,0,82,39925.428287037,2009-04-22,10:16:44
40.009626,116.323192,0,78,39925.4283449074,2009-04-22,10:16:49
40.009636,116.323351,0,74,39925.4284027778,2009-04-22,10:16:54
40.009658,116.323491,0,88,39925.4284606481,2009-04-22,10:16:59
40.009667,116.323628,0,89,39925.4285185185,2009-04-22,10:17:04
40.009685,116.323741,0,86,39925.4285763889,2009-04-22,10:17:09
40.009698,116.323864,0,76,39925.4286342593,2009-04-22,10:17:14
40.009582,116.323925,0,70,39925.4286921296,2009-04-22,10:17:19
40.009471,116.323949,0,62,39925.42875,2009-04-22,10:17:24
40.009348,116.32394,0,48,39925.4288078704,2009-04-22,10:17:29
40.009229,116.323933,0,35,39925.4288657407,2009-04-22,10:17:34
40.009106,116.323943,0,21,39925.4289236111,2009-04-22,10:17:39
40.008981,116.323951,0,11,39925.4289814815,2009-04-22,10:17:44
40.008853,116.32395,0,6,39925.4290393519,2009-04-22,10:17:49
40.008727,116.323956,0,1,39925.4290972222,2009-04-22,10:17:54
40.008582,116.323976,0,12,39925.4291550926,2009-04-22,10:17:59
40.00846,116.323984,0,21,39925.429212963,2009-04-22,10:18:04
40.008347,116.323977,0,16,39925.4292708333,2009-04-22,10:18:09
40.008221,116.323994,0,15,39925.4293287037,2009-04-22,10:18:14
40.008107,116.324007,0,5,39925.4293865741,2009-04-22,10:18:19
40.008,116.324027,0,-7,39925.4294444444,2009-04-22,10:18:24
40.007891,116.324033,0,-12,39925.4295023148,2009-04-22,10:18:29
40.007795,116.324044,0,-18,39925.4295601852,2009-04-22,10:18:34
40.007654,116.324056,0,-26,39925.4296180556,2009-04-22,10:18:39
40.007523,116.324044,0,-35,39925.4296759259,2009-04-22,10:18:44
40.007386,116.324039,0,-46,39925.4297337963,2009-04-22,10:18:49
40.00724,116.324038,0,-56,39925.4297916667,2009-04-22,10:18:54
40.007095,116.324034,0,-65,39925.429849537,2009-04-22,10:18:59
40.006948,116.324012,0,-71,39925.4299074074,2009-04-22,10:19:04
40.006788,116.324054,0,-79,39925.4299652778,2009-04-22,10:19:09
40.006646,116.32402,0,-90,39925.4300231481,2009-04-22,10:19:14
40.006507,116.323997,0,-97,39925.4300810185,2009-04-22,10:19:19
40.006364,116.324005,0,-103,39925.4301388889,2009-04-22,10:19:24
40.00619,116.324036,0,-112,39925.4301967593,2009-04-22,10:19:29
40.006007,116.324089,0,-117,39925.4302546296,2009-04-22,10:19:34
40.005827,116.324132,0,-123,39925.4303125,2009-04-22,10:19:39
40.005658,116.324093,0,-127,39925.4303703704,2009-04-22,10:19:44
40.005515,116.324043,0,-124,39925.4304282407,2009-04-22,10:19:49
40.005379,116.324093,0,-126,39925.4304861111,2009-04-22,10:19:54
40.005191,116.324113,0,-126,39925.4305439815,2009-04-22,10:19:59
40.005036,116.324162,0,-127,39925.4306018518,2009-04-22,10:20:04
40.004865,116.324134,0,-131,39925.4306597222,2009-04-22,10:20:09
40.004658,116.324158,0,-133,39925.4307175926,2009-04-22,10:20:14
40.004489,116.324156,0,-133,39925.430775463,2009-04-22,10:20:19
40.004356,116.324144,0,-133,39925.4308333333,2009-04-22,10:20:24
40.004224,116.324178,0,-135,39925.4308912037,2009-04-22,10:20:29
40.004152,116.324151,0,-134,39925.4309490741,2009-04-22,10:20:34
40.003978,116.324149,0,-130,39925.4310069444,2009-04-22,10:20:39
40.003831,116.324211,0,-127,39925.4310648148,2009-04-22,10:20:44
40.003722,116.32442,0,-102,39925.4311226852,2009-04-22,10:20:49
40.003736,116.324698,0,-70,39925.4311805556,2009-04-22,10:20:54
40.003731,116.324889,0,-45,39925.4312384259,2009-04-22,10:20:59
40.003647,116.325046,0,-10,39925.4312962963,2009-04-22,10:21:04
40.003456,116.325052,0,11,39925.4313541667,2009-04-22,10:21:09
40.003316,116.325042,0,13,39925.431412037,2009-04-22,10:21:14
40.003167,116.325037,0,22,39925.4314699074,2009-04-22,10:21:19
40.003023,116.325029,0,37,39925.4315277778,2009-04-22,10:21:24
40.002882,116.325046,0,40,39925.4315856481,2009-04-22,10:21:29
40.002752,116.325029,0,46,39925.4316435185,2009-04-22,10:21:34
40.002613,116.325079,0,55,39925.4317013889,2009-04-22,10:21:39
40.002484,116.325199,0,62,39925.4317592593,2009-04-22,10:21:44
40.00243,116.325406,0,80,39925.4318171296,2009-04-22,10:21:49
40.002447,116.325643,0,105,39925.431875,2009-04-22,10:21:54
40.002425,116.325869,0,119,39925.4319328704,2009-04-22,10:21:59
40.002392,116.326094,0,125,39925.4319907407,2009-04-22,10:22:04
40.002396,116.326309,0,127,39925.4320486111,2009-04-22,10:22:09
40.002375,116.326533,0,124,39925.4321064815,2009-04-22,10:22:14
40.002241,116.326599,0,117,39925.4321643518,2009-04-22,10:22:19
40.002107,116.326571,0,108,39925.4322222222,2009-04-22,10:22:24
40.00197,116.326551,0,101,39925.4322800926,2009-04-22,10:22:29
40.001856,116.326525,0,95,39925.432337963,2009-04-22,10:22:34
40.001735,116.326568,0,89,39925.4323958333,2009-04-22,10:22:39
40.00159,116.326586,0,83,39925.4324537037,2009-04-22,10:22:44
40.001487,116.326715,0,81,39925.4325115741,2009-04-22,10:22:49
40.001326,116.327007,0,78,39925.4325694444,2009-04-22,10:22:54
40.00119,116.32702,0,80,39925.4326273148,2009-04-22,10:22:59
40.001041,116.327032,0,88,39925.4326851852,2009-04-22,10:23:04
40.000964,116.327185,0,86,39925.4327430556,2009-04-22,10:23:09
40.000965,116.327241,0,84,39925.4328009259,2009-04-22,10:23:14
40.000753,116.327205,0,84,39925.4328587963,2009-04-22,10:23:19
40.000496,116.327115,0,84,39925.4329166667,2009-04-22,10:23:24
40.000301,116.327043,0,91,39925.432974537,2009-04-22,10:23:29
40.000211,116.327001,0,101,39925.4330324074,2009-04-22,10:23:34
40.000076,116.327035,0,117,39925.4330902778,2009-04-22,10:23:39
40.000061,116.327105,0,119,39925.4331481481,2009-04-22,10:23:44
40.000061,116.327107,0,118,39925.4332060185,2009-04-22,10:23:49
40.000061,116.327107,0,118,39925.4332407407,2009-04-22,10:23:52
40.000059,116.327107,0,118,39925.4332638889,2009-04-22,10:23:54
40.000039,116.327142,0,119,39925.4333217593,2009-04-22,10:23:59
40.000057,116.327242,0,122,39925.4333796296,2009-04-22,10:24:04
40.000043,116.32725,0,122,39925.4333912037,2009-04-22,10:24:05
40.000056,116.327312,0,129,39925.4334490741,2009-04-22,10:24:10
40.00007,116.327334,0,131,39925.4335069444,2009-04-22,10:24:15
40.000087,116.327354,0,132,39925.4335648148,2009-04-22,10:24:20
40.000098,116.327345,0,132,39925.4336226852,2009-04-22,10:24:25
40.000106,116.327338,0,133,39925.4336805556,2009-04-22,10:24:30
40.000106,116.327338,0,133,39925.4337152778,2009-04-22,10:24:33
40.000108,116.327337,0,133,39925.4337384259,2009-04-22,10:24:35
40.000063,116.327326,0,133,39925.4337962963,2009-04-22,10:24:40
40.000023,116.327352,0,132,39925.4338541667,2009-04-22,10:24:45
40.000023,116.327352,0,132,39925.4338888889,2009-04-22,10:24:48
40.000024,116.327356,0,132,39925.433912037,2009-04-22,10:24:50
40.000061,116.327345,0,132,39925.4339699074,2009-04-22,10:24:55
40.000107,116.327351,0,132,39925.4340277778,2009-04-22,10:25:00
40.000144,116.327383,0,133,39925.4340856481,2009-04-22,10:25:05
40.0002,116.327372,0,134,39925.4341435185,2009-04-22,10:25:10
40.000271,116.327356,0,136,39925.4342013889,2009-04-22,10:25:15
40.000332,116.32733,0,137,39925.4342592593,2009-04-22,10:25:20
40.000408,116.327282,0,139,39925.4343171296,2009-04-22,10:25:25
