# Supplementary material for: Research on differential privacy protection method based on user tendency
Source: PLoS One. 2023 Oct 26;18(10):e0288823. doi: 10.1371/journal.pone.0288823 (PMC10602288; doi:10.1371/journal.pone.0288823)
Supplement: S1 Data — (ZIP) [file pone.0288823.s001.zip › Data 5-1/000/Trajectory/20090422203607.plt]

Geolife trajectory
WGS 84
Altitude is in Feet
Reserved 3
0,2,255,My Track,0,0,2,8421376
0
39.999992,116.3272,0,118,39925.8584143519,2009-04-22,20:36:07
39.999946,116.327372,0,134,39925.8584722222,2009-04-22,20:36:12
39.999934,116.32729,0,135,39925.8585300926,2009-04-22,20:36:17
39.999965,116.327295,0,138,39925.858587963,2009-04-22,20:36:22
40.000035,116.327308,0,139,39925.8586458333,2009-04-22,20:36:27
40.000097,116.327343,0,140,39925.8587037037,2009-04-22,20:36:32
40.000165,116.327345,0,142,39925.8587615741,2009-04-22,20:36:37
40.000332,116.327295,0,142,39925.8588194444,2009-04-22,20:36:42
40.000601,116.327274,0,141,39925.8588773148,2009-04-22,20:36:47
40.000861,116.327238,0,137,39925.8589351852,2009-04-22,20:36:52
40.001038,116.327183,0,133,39925.8589930556,2009-04-22,20:36:57
40.001196,116.326979,0,124,39925.8590509259,2009-04-22,20:37:02
40.001308,116.326891,0,120,39925.8591087963,2009-04-22,20:37:07
40.001437,116.326866,0,116,39925.8591666667,2009-04-22,20:37:12
40.001633,116.326844,0,113,39925.859224537,2009-04-22,20:37:17
40.001787,116.326825,0,110,39925.8592824074,2009-04-22,20:37:22
40.001954,116.326787,0,124,39925.8593402778,2009-04-22,20:37:27
40.00209,116.326757,0,122,39925.8593981481,2009-04-22,20:37:32
40.002187,116.326604,0,115,39925.8594560185,2009-04-22,20:37:37
40.002275,116.326371,0,105,39925.8595138889,2009-04-22,20:37:42
40.002337,116.32612,0,97,39925.8595717593,2009-04-22,20:37:47
40.002345,116.325908,0,90,39925.8596296296,2009-04-22,20:37:52
40.00237,116.325689,0,82,39925.8596875,2009-04-22,20:37:57
40.002375,116.325494,0,75,39925.8597453704,2009-04-22,20:38:02
40.002367,116.325282,0,69,39925.8598032407,2009-04-22,20:38:07
40.002375,116.325053,0,65,39925.8598611111,2009-04-22,20:38:12
40.002383,116.324832,0,62,39925.8599189815,2009-04-22,20:38:17
40.002383,116.324698,0,61,39925.8599768518,2009-04-22,20:38:22
40.002433,116.324618,0,58,39925.8600347222,2009-04-22,20:38:27
40.00254,116.324577,0,53,39925.8600925926,2009-04-22,20:38:32
40.002655,116.324496,0,50,39925.860150463,2009-04-22,20:38:37
40.002797,116.324485,0,41,39925.8602083333,2009-04-22,20:38:42
40.002945,116.324489,0,30,39925.8602662037,2009-04-22,20:38:47
40.003109,116.324524,0,23,39925.8603240741,2009-04-22,20:38:52
40.003277,116.324567,0,20,39925.8603819444,2009-04-22,20:38:57
40.003449,116.324588,0,14,39925.8604398148,2009-04-22,20:39:02
40.003643,116.324576,0,12,39925.8604976852,2009-04-22,20:39:07
40.003831,116.324587,0,15,39925.8605555556,2009-04-22,20:39:12
40.004084,116.324578,0,28,39925.8606134259,2009-04-22,20:39:17
40.004317,116.3246,0,36,39925.8606712963,2009-04-22,20:39:22
40.004493,116.32462,0,34,39925.8607291667,2009-04-22,20:39:27
40.004638,116.32458,0,36,39925.860787037,2009-04-22,20:39:32
40.004804,116.324584,0,30,39925.8608449074,2009-04-22,20:39:37
40.005043,116.324553,0,24,39925.8609027778,2009-04-22,20:39:42
40.005286,116.324451,0,32,39925.8609606481,2009-04-22,20:39:47
40.005497,116.324424,0,27,39925.8610185185,2009-04-22,20:39:52
40.005661,116.324455,0,36,39925.8610763889,2009-04-22,20:39:57
40.005844,116.324467,0,88,39925.8611342593,2009-04-22,20:40:02
40.006006,116.324463,0,105,39925.8611921296,2009-04-22,20:40:07
40.006197,116.324415,0,116,39925.86125,2009-04-22,20:40:12
40.006343,116.324367,0,127,39925.8613078704,2009-04-22,20:40:17
40.006459,116.324138,0,110,39925.8613657407,2009-04-22,20:40:22
40.006499,116.323923,0,107,39925.8614236111,2009-04-22,20:40:27
40.006696,116.323577,0,107,39925.8614814815,2009-04-22,20:40:32
40.006693,116.323324,0,101,39925.8615393518,2009-04-22,20:40:37
40.006704,116.323052,0,98,39925.8615972222,2009-04-22,20:40:42
40.006693,116.322807,0,100,39925.8616550926,2009-04-22,20:40:47
40.006734,116.3226,0,109,39925.861712963,2009-04-22,20:40:52
40.00677,116.32244,0,114,39925.8617708333,2009-04-22,20:40:57
40.006763,116.322254,0,113,39925.8618287037,2009-04-22,20:41:02
40.006748,116.321976,0,112,39925.8618865741,2009-04-22,20:41:07
40.0067,116.321738,0,111,39925.8619444444,2009-04-22,20:41:12
40.006698,116.321526,0,105,39925.8620023148,2009-04-22,20:41:17
40.006657,116.321293,0,114,39925.8620601852,2009-04-22,20:41:22
40.006863,116.321288,0,112,39925.8621180556,2009-04-22,20:41:27
40.007029,116.321253,0,108,39925.8621759259,2009-04-22,20:41:32
40.007225,116.321258,0,104,39925.8622337963,2009-04-22,20:41:37
40.007308,116.321111,0,100,39925.8622916667,2009-04-22,20:41:42
40.007406,116.320891,0,92,39925.862349537,2009-04-22,20:41:47
40.007383,116.320748,0,79,39925.8624074074,2009-04-22,20:41:52
40.007368,116.320593,0,72,39925.8624652778,2009-04-22,20:41:57
40.007283,116.320451,0,60,39925.8625231481,2009-04-22,20:42:02
40.007233,116.320333,0,49,39925.8625810185,2009-04-22,20:42:07
40.007281,116.320209,0,41,39925.8626388889,2009-04-22,20:42:12
40.007367,116.320184,0,34,39925.8626967593,2009-04-22,20:42:17
40.007445,116.320162,0,21,39925.8627546296,2009-04-22,20:42:22
40.007463,116.320161,0,13,39925.8628125,2009-04-22,20:42:27
40.007493,116.320164,0,5,39925.8628703704,2009-04-22,20:42:32
40.007509,116.320173,0,-2,39925.8629282407,2009-04-22,20:42:37
40.007521,116.320178,0,-8,39925.8629861111,2009-04-22,20:42:42
40.007539,116.320183,0,-11,39925.8630439815,2009-04-22,20:42:47
40.007565,116.320187,0,-14,39925.8631018519,2009-04-22,20:42:52
40.00759,116.320194,0,-17,39925.8631597222,2009-04-22,20:42:57
40.007617,116.320203,0,-20,39925.8632175926,2009-04-22,20:43:02
40.007638,116.320204,0,-23,39925.863275463,2009-04-22,20:43:07
40.007655,116.320203,0,-27,39925.8633333333,2009-04-22,20:43:12
40.007663,116.320186,0,-29,39925.8633912037,2009-04-22,20:43:17
40.007671,116.320177,0,-30,39925.8634490741,2009-04-22,20:43:22
40.007681,116.320176,0,-31,39925.8635069444,2009-04-22,20:43:27
40.007689,116.320177,0,-32,39925.8635648148,2009-04-22,20:43:32
40.007689,116.320177,0,-32,39925.863599537,2009-04-22,20:43:35
40.007695,116.32017,0,-33,39925.8636226852,2009-04-22,20:43:37
40.007785,116.321114,0,87,39925.8638541667,2009-04-22,20:43:57
40.007944,116.320762,0,17,39925.863912037,2009-04-22,20:44:02
40.00785,116.320459,0,11,39925.8639699074,2009-04-22,20:44:07
