# Supplementary material for: Research on differential privacy protection method based on user tendency
Source: PLoS One. 2023 Oct 26;18(10):e0288823. doi: 10.1371/journal.pone.0288823 (PMC10602288; doi:10.1371/journal.pone.0288823)
Supplement: S1 Data — (ZIP) [file pone.0288823.s001.zip › Data 5-1/000/Trajectory/20090423092838.plt]

Geolife trajectory
WGS 84
Altitude is in Feet
Reserved 3
0,2,255,My Track,0,0,2,8421376
0
39.9998,116.327305,0,140,39926.3948842593,2009-04-23,09:28:38
39.999814,116.327284,0,137,39926.3949421296,2009-04-23,09:28:43
39.999819,116.32727,0,142,39926.395,2009-04-23,09:28:48
39.999836,116.327277,0,146,39926.3950578704,2009-04-23,09:28:53
39.999839,116.327366,0,148,39926.3951157407,2009-04-23,09:28:58
39.999884,116.327394,0,147,39926.3951736111,2009-04-23,09:29:03
39.999863,116.327387,0,147,39926.3952314815,2009-04-23,09:29:08
39.999867,116.327348,0,146,39926.3952893519,2009-04-23,09:29:13
39.999897,116.327323,0,146,39926.3953472222,2009-04-23,09:29:18
39.999954,116.327247,0,146,39926.3954050926,2009-04-23,09:29:23
39.999929,116.327174,0,145,39926.395462963,2009-04-23,09:29:28
39.999923,116.327149,0,145,39926.3955208333,2009-04-23,09:29:33
40.000029,116.327115,0,144,39926.3955787037,2009-04-23,09:29:38
40.000323,116.327107,0,146,39926.3956365741,2009-04-23,09:29:43
40.000365,116.327103,0,143,39926.3956944444,2009-04-23,09:29:48
40.000435,116.327104,0,142,39926.3957523148,2009-04-23,09:29:53
40.000383,116.327114,0,142,39926.3958101852,2009-04-23,09:29:58
40.000396,116.327184,0,141,39926.3958680556,2009-04-23,09:30:03
40.000422,116.327143,0,141,39926.3959259259,2009-04-23,09:30:08
40.000495,116.327045,0,141,39926.3959837963,2009-04-23,09:30:13
40.000519,116.327023,0,139,39926.3960416667,2009-04-23,09:30:18
40.000591,116.32704,0,137,39926.396099537,2009-04-23,09:30:23
40.00073,116.327076,0,134,39926.3961574074,2009-04-23,09:30:28
40.000883,116.327084,0,136,39926.3962152778,2009-04-23,09:30:33
40.000992,116.327086,0,132,39926.3962731481,2009-04-23,09:30:38
40.001085,116.327123,0,126,39926.3963310185,2009-04-23,09:30:43
40.001142,116.327098,0,124,39926.3963888889,2009-04-23,09:30:48
40.001237,116.327053,0,123,39926.3964467593,2009-04-23,09:30:53
40.001296,116.326974,0,122,39926.3965046296,2009-04-23,09:30:58
40.001329,116.326915,0,122,39926.3965625,2009-04-23,09:31:03
40.001347,116.326839,0,126,39926.3966203704,2009-04-23,09:31:08
40.001414,116.326762,0,123,39926.3966782407,2009-04-23,09:31:13
40.001513,116.326761,0,122,39926.3967361111,2009-04-23,09:31:18
40.001597,116.326754,0,118,39926.3967939815,2009-04-23,09:31:23
40.001697,116.326762,0,114,39926.3968518519,2009-04-23,09:31:28
40.001765,116.326745,0,113,39926.3969097222,2009-04-23,09:31:33
40.001877,116.32674,0,107,39926.3969675926,2009-04-23,09:31:38
40.00194,116.326723,0,113,39926.397025463,2009-04-23,09:31:43
40.00203,116.326714,0,113,39926.3970833333,2009-04-23,09:31:48
40.002121,116.326705,0,110,39926.3971412037,2009-04-23,09:31:53
40.002195,116.32667,0,124,39926.3971990741,2009-04-23,09:31:58
40.002293,116.326634,0,126,39926.3972569444,2009-04-23,09:32:03
40.002369,116.326559,0,122,39926.3973148148,2009-04-23,09:32:08
40.002389,116.326453,0,119,39926.3973726852,2009-04-23,09:32:13
40.00248,116.326352,0,120,39926.3974305556,2009-04-23,09:32:18
40.002471,116.326241,0,120,39926.3974884259,2009-04-23,09:32:23
40.002455,116.326117,0,119,39926.3975462963,2009-04-23,09:32:28
40.002436,116.325942,0,117,39926.3976041667,2009-04-23,09:32:33
40.002437,116.325767,0,114,39926.397662037,2009-04-23,09:32:38
40.002416,116.325618,0,108,39926.3977199074,2009-04-23,09:32:43
40.002382,116.325415,0,106,39926.3977777778,2009-04-23,09:32:48
40.002438,116.325236,0,110,39926.3978356481,2009-04-23,09:32:53
40.002549,116.325204,0,109,39926.3978935185,2009-04-23,09:32:58
40.00265,116.325205,0,99,39926.3979513889,2009-04-23,09:33:03
40.002789,116.325203,0,94,39926.3980092593,2009-04-23,09:33:08
40.002908,116.3252,0,93,39926.3980671296,2009-04-23,09:33:13
40.003084,116.32519,0,97,39926.398125,2009-04-23,09:33:18
40.003232,116.32519,0,99,39926.3981828704,2009-04-23,09:33:23
40.003373,116.325165,0,112,39926.3982407407,2009-04-23,09:33:28
40.003498,116.325117,0,121,39926.3982986111,2009-04-23,09:33:33
40.003542,116.325026,0,124,39926.3983564815,2009-04-23,09:33:38
40.00357,116.324952,0,125,39926.3984143519,2009-04-23,09:33:43
40.003537,116.324792,0,118,39926.3984722222,2009-04-23,09:33:48
40.003535,116.324578,0,113,39926.3985300926,2009-04-23,09:33:53
40.003535,116.324449,0,108,39926.398587963,2009-04-23,09:33:58
40.003566,116.32419,0,113,39926.3986458333,2009-04-23,09:34:03
40.003556,116.324008,0,110,39926.3987037037,2009-04-23,09:34:08
40.003511,116.323786,0,107,39926.3987615741,2009-04-23,09:34:13
40.003515,116.323642,0,100,39926.3988194444,2009-04-23,09:34:18
40.003515,116.323543,0,91,39926.3988773148,2009-04-23,09:34:23
40.003538,116.323426,0,81,39926.3989351852,2009-04-23,09:34:28
40.003542,116.323287,0,68,39926.3989930556,2009-04-23,09:34:33
40.003547,116.32319,0,54,39926.3990509259,2009-04-23,09:34:38
40.003547,116.32307,0,40,39926.3991087963,2009-04-23,09:34:43
40.003546,116.322864,0,26,39926.3991666667,2009-04-23,09:34:48
40.003567,116.322589,0,25,39926.399224537,2009-04-23,09:34:53
40.003643,116.322591,0,28,39926.3992824074,2009-04-23,09:34:58
40.00372,116.322605,0,22,39926.3993402778,2009-04-23,09:35:03
40.003759,116.322602,0,18,39926.3993981481,2009-04-23,09:35:08
40.003807,116.322585,0,10,39926.3994560185,2009-04-23,09:35:13
40.003834,116.322564,0,1,39926.3995138889,2009-04-23,09:35:18
40.003859,116.322521,0,-7,39926.3995717593,2009-04-23,09:35:23
40.003855,116.322465,0,-10,39926.3996296296,2009-04-23,09:35:28
40.003864,116.32247,0,-15,39926.3996875,2009-04-23,09:35:33
40.004025,116.322426,0,-5,39926.3997453704,2009-04-23,09:35:38
40.004056,116.322415,0,-9,39926.3998032407,2009-04-23,09:35:43
40.004056,116.322415,0,-9,39926.399837963,2009-04-23,09:35:46
40.004064,116.322415,0,-12,39926.3998611111,2009-04-23,09:35:48
40.004141,116.322441,0,-13,39926.3999189815,2009-04-23,09:35:53
40.004173,116.322442,0,-15,39926.3999768518,2009-04-23,09:35:58
40.004181,116.322442,0,-18,39926.4000347222,2009-04-23,09:36:03
40.004188,116.322442,0,-20,39926.4000925926,2009-04-23,09:36:08
40.004193,116.322441,0,-23,39926.400150463,2009-04-23,09:36:13
40.004193,116.322441,0,-23,39926.4001851852,2009-04-23,09:36:16
40.0042,116.32244,0,-25,39926.4002083333,2009-04-23,09:36:18
40.004225,116.322405,0,-27,39926.4002662037,2009-04-23,09:36:23
40.004235,116.322399,0,-27,39926.4003240741,2009-04-23,09:36:28
40.004277,116.322314,0,-29,39926.4003819444,2009-04-23,09:36:33
40.00431,116.322292,0,-28,39926.4004398148,2009-04-23,09:36:38
40.004319,116.322282,0,-30,39926.4004976852,2009-04-23,09:36:43
40.004328,116.322282,0,-32,39926.4005555556,2009-04-23,09:36:48
40.004336,116.322281,0,-34,39926.4006134259,2009-04-23,09:36:53
40.004338,116.32228,0,-36,39926.4006712963,2009-04-23,09:36:58
40.004336,116.32228,0,-36,39926.4007291667,2009-04-23,09:37:03
40.004336,116.322279,0,-37,39926.400787037,2009-04-23,09:37:08
40.004334,116.322278,0,-37,39926.4008449074,2009-04-23,09:37:13
40.004334,116.322278,0,-37,39926.4009027778,2009-04-23,09:37:18
40.004334,116.322278,0,-37,39926.4009375,2009-04-23,09:37:21
40.004332,116.322278,0,-37,39926.4009606481,2009-04-23,09:37:23
40.004323,116.322279,0,-37,39926.4010185185,2009-04-23,09:37:28
40.00433,116.322289,0,-36,39926.4010763889,2009-04-23,09:37:33
40.004335,116.322291,0,-36,39926.4011342593,2009-04-23,09:37:38
40.004335,116.32229,0,-36,39926.4011921296,2009-04-23,09:37:43
40.004335,116.32229,0,-36,39926.4012268518,2009-04-23,09:37:46
40.004342,116.32229,0,-36,39926.40125,2009-04-23,09:37:48
40.00436,116.322285,0,-32,39926.4013078704,2009-04-23,09:37:53
40.00436,116.322294,0,-31,39926.4013657407,2009-04-23,09:37:58
40.004362,116.322295,0,-31,39926.4014236111,2009-04-23,09:38:03
40.004362,116.322295,0,-31,39926.4014583333,2009-04-23,09:38:06
40.00436,116.322295,0,-31,39926.4014814815,2009-04-23,09:38:08
40.004373,116.322313,0,-27,39926.4015393518,2009-04-23,09:38:13
40.004385,116.322317,0,-27,39926.4015972222,2009-04-23,09:38:18
40.004392,116.32233,0,-24,39926.4016550926,2009-04-23,09:38:23
40.004403,116.322337,0,-24,39926.401712963,2009-04-23,09:38:28
40.004207,116.322392,0,158,39926.4120138889,2009-04-23,09:53:18
40.004108,116.322368,0,157,39926.4120717593,2009-04-23,09:53:23
40.004022,116.322368,0,155,39926.4121296296,2009-04-23,09:53:28
40.003934,116.322355,0,153,39926.4121875,2009-04-23,09:53:33
40.003849,116.322347,0,149,39926.4122453704,2009-04-23,09:53:38
40.003801,116.322306,0,143,39926.4123032407,2009-04-23,09:53:43
40.003801,116.322306,0,143,39926.412337963,2009-04-23,09:53:46
40.003794,116.322302,0,139,39926.4123611111,2009-04-23,09:53:48
40.003782,116.322303,0,137,39926.4124189815,2009-04-23,09:53:53
40.003775,116.322303,0,137,39926.4124768519,2009-04-23,09:53:58
40.003776,116.322303,0,136,39926.4125347222,2009-04-23,09:54:03
40.003774,116.322304,0,136,39926.4125925926,2009-04-23,09:54:08
40.003776,116.322305,0,136,39926.412650463,2009-04-23,09:54:13
40.003776,116.322305,0,136,39926.4126851852,2009-04-23,09:54:16
40.003783,116.322306,0,136,39926.4127083333,2009-04-23,09:54:18
40.003814,116.322341,0,136,39926.4127662037,2009-04-23,09:54:23
40.003875,116.3224,0,136,39926.4128240741,2009-04-23,09:54:28
40.003915,116.322446,0,136,39926.4128819444,2009-04-23,09:54:33
40.00393,116.32247,0,136,39926.4129398148,2009-04-23,09:54:38
40.003935,116.322489,0,136,39926.4129976852,2009-04-23,09:54:43
40.003942,116.322501,0,136,39926.4130555556,2009-04-23,09:54:48
40.003939,116.322519,0,136,39926.4131134259,2009-04-23,09:54:53
40.003928,116.32255,0,136,39926.4131712963,2009-04-23,09:54:58
40.003958,116.322544,0,136,39926.4132291667,2009-04-23,09:55:03
40.00392,116.322534,0,136,39926.413287037,2009-04-23,09:55:08
40.003891,116.322512,0,136,39926.4133449074,2009-04-23,09:55:13
40.003882,116.322512,0,136,39926.4134027778,2009-04-23,09:55:18
40.003832,116.322513,0,137,39926.4134606481,2009-04-23,09:55:23
40.00382,116.322514,0,137,39926.4135185185,2009-04-23,09:55:28
40.003829,116.322519,0,137,39926.4135763889,2009-04-23,09:55:33
40.003829,116.322519,0,137,39926.4136111111,2009-04-23,09:55:36
40.003832,116.32252,0,137,39926.4136342593,2009-04-23,09:55:38
40.003842,116.322519,0,137,39926.4136921296,2009-04-23,09:55:43
40.003852,116.322519,0,137,39926.41375,2009-04-23,09:55:48
40.003852,116.322519,0,137,39926.4137847222,2009-04-23,09:55:51
40.00385,116.322519,0,137,39926.4138078704,2009-04-23,09:55:53
40.003779,116.322535,0,137,39926.4138657407,2009-04-23,09:55:58
40.003711,116.32257,0,138,39926.4139236111,2009-04-23,09:56:03
40.003672,116.322585,0,138,39926.4139814815,2009-04-23,09:56:08
40.003672,116.322585,0,138,39926.4140162037,2009-04-23,09:56:11
40.003668,116.322591,0,138,39926.4140393519,2009-04-23,09:56:13
40.003701,116.322585,0,138,39926.4140972222,2009-04-23,09:56:18
40.003751,116.322582,0,136,39926.4141550926,2009-04-23,09:56:23
40.003798,116.322583,0,135,39926.414212963,2009-04-23,09:56:28
40.003929,116.322597,0,135,39926.4142708333,2009-04-23,09:56:33
40.004041,116.322608,0,135,39926.4143287037,2009-04-23,09:56:38
40.004151,116.322649,0,135,39926.4143865741,2009-04-23,09:56:43
40.004257,116.322717,0,135,39926.4144444444,2009-04-23,09:56:48
40.00439,116.322807,0,135,39926.4145023148,2009-04-23,09:56:53
40.004022,116.322626,0,135,39926.4145601852,2009-04-23,09:56:58
40.003926,116.322541,0,136,39926.4146180556,2009-04-23,09:57:03
40.003894,116.322526,0,137,39926.4146759259,2009-04-23,09:57:08
40.003893,116.322527,0,137,39926.4147337963,2009-04-23,09:57:13
40.003886,116.322526,0,137,39926.4147916667,2009-04-23,09:57:18
40.003881,116.322523,0,137,39926.414849537,2009-04-23,09:57:23
40.003878,116.322522,0,137,39926.4149074074,2009-04-23,09:57:28
40.003878,116.322522,0,137,39926.4149421296,2009-04-23,09:57:31
40.003874,116.322518,0,137,39926.4149652778,2009-04-23,09:57:33
40.003865,116.322517,0,137,39926.4150231481,2009-04-23,09:57:38
40.003856,116.322516,0,137,39926.4150810185,2009-04-23,09:57:43
40.003856,116.322516,0,137,39926.4151157407,2009-04-23,09:57:46
40.003849,116.322513,0,137,39926.4151388889,2009-04-23,09:57:48
40.003771,116.322374,0,136,39926.4151967593,2009-04-23,09:57:53
40.003774,116.322321,0,136,39926.4152546296,2009-04-23,09:57:58
40.003774,116.322321,0,136,39926.4152893518,2009-04-23,09:58:01
40.003775,116.322321,0,136,39926.4153125,2009-04-23,09:58:03
40.003751,116.322302,0,139,39926.4153703704,2009-04-23,09:58:08
40.003729,116.322295,0,141,39926.4154282407,2009-04-23,09:58:13
40.003644,116.322276,0,144,39926.4154861111,2009-04-23,09:58:18
40.003559,116.3223,0,144,39926.4155439815,2009-04-23,09:58:23
40.003481,116.322322,0,145,39926.4156018518,2009-04-23,09:58:28
40.003431,116.322392,0,134,39926.4156597222,2009-04-23,09:58:33
40.003425,116.322457,0,130,39926.4157175926,2009-04-23,09:58:38
40.003471,116.322556,0,130,39926.415775463,2009-04-23,09:58:43
40.003513,116.322663,0,130,39926.4158333333,2009-04-23,09:58:48
40.003528,116.322778,0,131,39926.4158912037,2009-04-23,09:58:53
40.003533,116.322906,0,134,39926.4159490741,2009-04-23,09:58:58
40.003553,116.32301,0,139,39926.4160069444,2009-04-23,09:59:03
40.003563,116.323095,0,140,39926.4160648148,2009-04-23,09:59:08
40.003517,116.323318,0,138,39926.4161226852,2009-04-23,09:59:13
40.003519,116.323429,0,138,39926.4161805556,2009-04-23,09:59:18
40.003548,116.323559,0,138,39926.4162384259,2009-04-23,09:59:23
40.003543,116.323699,0,137,39926.4162962963,2009-04-23,09:59:28
40.003546,116.323826,0,137,39926.4163541667,2009-04-23,09:59:33
40.003561,116.323953,0,136,39926.416412037,2009-04-23,09:59:38
40.003485,116.324139,0,136,39926.4164699074,2009-04-23,09:59:43
40.003474,116.324282,0,138,39926.4165277778,2009-04-23,09:59:48
40.003474,116.324447,0,134,39926.4165856481,2009-04-23,09:59:53
40.003474,116.324606,0,134,39926.4166435185,2009-04-23,09:59:58
40.003479,116.324776,0,136,39926.4167013889,2009-04-23,10:00:03
40.003505,116.324963,0,136,39926.4167592593,2009-04-23,10:00:08
40.003447,116.325037,0,134,39926.4168171296,2009-04-23,10:00:13
40.003325,116.325056,0,130,39926.416875,2009-04-23,10:00:18
40.003156,116.325146,0,127,39926.4169328704,2009-04-23,10:00:23
40.003036,116.325149,0,122,39926.4169907407,2009-04-23,10:00:28
40.002911,116.325166,0,115,39926.4170486111,2009-04-23,10:00:33
40.002771,116.325146,0,108,39926.4171064815,2009-04-23,10:00:38
40.002645,116.325134,0,100,39926.4171643518,2009-04-23,10:00:43
40.002517,116.325138,0,95,39926.4172222222,2009-04-23,10:00:48
40.002405,116.32518,0,94,39926.4172800926,2009-04-23,10:00:53
40.002348,116.325328,0,92,39926.417337963,2009-04-23,10:00:58
40.002376,116.32553,0,84,39926.4173958333,2009-04-23,10:01:03
40.002379,116.325704,0,78,39926.4174537037,2009-04-23,10:01:08
40.002403,116.325917,0,73,39926.4175115741,2009-04-23,10:01:13
40.002419,116.326115,0,65,39926.4175694444,2009-04-23,10:01:18
40.00243,116.326307,0,60,39926.4176273148,2009-04-23,10:01:23
40.002435,116.326484,0,56,39926.4176851852,2009-04-23,10:01:28
40.002321,116.326581,0,74,39926.4177430556,2009-04-23,10:01:33
40.002207,116.326611,0,69,39926.4178009259,2009-04-23,10:01:38
40.002104,116.326647,0,65,39926.4178587963,2009-04-23,10:01:43
40.001975,116.326738,0,59,39926.4179166667,2009-04-23,10:01:48
40.00186,116.32678,0,53,39926.417974537,2009-04-23,10:01:53
40.001774,116.326808,0,48,39926.4180324074,2009-04-23,10:01:58
40.00171,116.326836,0,43,39926.4180902778,2009-04-23,10:02:03
40.001645,116.326871,0,40,39926.4181481482,2009-04-23,10:02:08
40.001444,116.326883,0,38,39926.4182060185,2009-04-23,10:02:13
40.001368,116.326958,0,56,39926.4182638889,2009-04-23,10:02:18
40.001346,116.327034,0,52,39926.4183217593,2009-04-23,10:02:23
40.001366,116.327075,0,45,39926.4183796296,2009-04-23,10:02:28
40.001395,116.327161,0,47,39926.4184375,2009-04-23,10:02:33
40.001366,116.327236,0,47,39926.4184953704,2009-04-23,10:02:38
40.001286,116.327299,0,47,39926.4185532407,2009-04-23,10:02:43
40.001167,116.3273,0,42,39926.4186111111,2009-04-23,10:02:48
40.000956,116.327324,0,36,39926.4186689815,2009-04-23,10:02:53
40.00059,116.327276,0,30,39926.4187268519,2009-04-23,10:02:58
40.000314,116.327319,0,23,39926.4187847222,2009-04-23,10:03:03
40.000092,116.327223,0,35,39926.4188425926,2009-04-23,10:03:08
40.000016,116.327194,0,42,39926.418900463,2009-04-23,10:03:13
40.000023,116.327194,0,47,39926.4189583333,2009-04-23,10:03:18
40.000019,116.327187,0,47,39926.4190162037,2009-04-23,10:03:23
40.000019,116.327187,0,47,39926.4190509259,2009-04-23,10:03:26
40.000011,116.327189,0,47,39926.4190740741,2009-04-23,10:03:28
40.000022,116.327259,0,63,39926.4191319444,2009-04-23,10:03:33
40.000061,116.327302,0,70,39926.4191898148,2009-04-23,10:03:38
40.000092,116.327329,0,62,39926.4192476852,2009-04-23,10:03:43
40.000115,116.327346,0,53,39926.4193055556,2009-04-23,10:03:48
40.000147,116.327364,0,43,39926.4193634259,2009-04-23,10:03:53
40.000156,116.32737,0,43,39926.4194212963,2009-04-23,10:03:58
40.000167,116.327392,0,41,39926.4194791667,2009-04-23,10:04:03
40.000181,116.327351,0,40,39926.419537037,2009-04-23,10:04:08
40.000175,116.327374,0,39,39926.4195949074,2009-04-23,10:04:13
40.00018,116.327423,0,38,39926.4196527778,2009-04-23,10:04:18
40.000204,116.327424,0,37,39926.4197106481,2009-04-23,10:04:23
40.000229,116.327364,0,37,39926.4197685185,2009-04-23,10:04:28
40.000259,116.327254,0,37,39926.4198263889,2009-04-23,10:04:33
40.000294,116.327205,0,38,39926.4198842593,2009-04-23,10:04:38
40.000383,116.327161,0,38,39926.4199421296,2009-04-23,10:04:43
40.000451,116.327113,0,38,39926.42,2009-04-23,10:04:48
40.000491,116.327099,0,39,39926.4200578704,2009-04-23,10:04:53
40.000521,116.327098,0,40,39926.4201157407,2009-04-23,10:04:58
40.000521,116.327098,0,40,39926.420150463,2009-04-23,10:05:01
40.000522,116.3271,0,40,39926.4201736111,2009-04-23,10:05:03
40.000491,116.327142,0,40,39926.4202314815,2009-04-23,10:05:08
40.000445,116.327215,0,41,39926.4202893519,2009-04-23,10:05:13
40.00047,116.327193,0,41,39926.4203472222,2009-04-23,10:05:18
