# Supplementary material for: Research on differential privacy protection method based on user tendency
Source: PLoS One. 2023 Oct 26;18(10):e0288823. doi: 10.1371/journal.pone.0288823 (PMC10602288; doi:10.1371/journal.pone.0288823)
Supplement: S1 Data — (ZIP) [file pone.0288823.s001.zip › Data 5-1/000/Trajectory/20090423181101.plt]

Geolife trajectory
WGS 84
Altitude is in Feet
Reserved 3
0,2,255,My Track,0,0,2,8421376
0
39.999388,116.328107,0,491,39926.757650463,2009-04-23,18:11:01
39.999398,116.328104,0,491,39926.7577083333,2009-04-23,18:11:06
39.999365,116.327943,0,491,39926.7577662037,2009-04-23,18:11:11
39.999402,116.327937,0,491,39926.7578240741,2009-04-23,18:11:16
39.999483,116.327983,0,491,39926.7578819444,2009-04-23,18:11:21
39.999758,116.328117,0,490,39926.7579398148,2009-04-23,18:11:26
39.99952,116.327625,0,368,39926.7579976852,2009-04-23,18:11:31
39.999527,116.327507,0,353,39926.7580555556,2009-04-23,18:11:36
39.999497,116.327422,0,345,39926.7581134259,2009-04-23,18:11:41
39.999664,116.327252,0,329,39926.7581712963,2009-04-23,18:11:46
39.999683,116.32722,0,327,39926.7582291667,2009-04-23,18:11:51
39.999693,116.327223,0,325,39926.758287037,2009-04-23,18:11:56
39.999811,116.327159,0,320,39926.7583449074,2009-04-23,18:12:01
39.99983,116.327036,0,271,39926.7584027778,2009-04-23,18:12:06
39.999832,116.326908,0,245,39926.7584606481,2009-04-23,18:12:11
39.999829,116.326779,0,209,39926.7585185185,2009-04-23,18:12:16
39.999831,116.326645,0,188,39926.7585763889,2009-04-23,18:12:21
39.99983,116.32652,0,166,39926.7586342593,2009-04-23,18:12:26
39.999854,116.326404,0,156,39926.7586921296,2009-04-23,18:12:31
39.999877,116.32628,0,149,39926.75875,2009-04-23,18:12:36
39.999875,116.326139,0,142,39926.7588078704,2009-04-23,18:12:41
39.999874,116.325999,0,136,39926.7588657407,2009-04-23,18:12:46
39.99986,116.325841,0,126,39926.7589236111,2009-04-23,18:12:51
39.999833,116.325667,0,113,39926.7589814815,2009-04-23,18:12:56
39.999803,116.325513,0,105,39926.7590393518,2009-04-23,18:13:01
39.999809,116.325383,0,100,39926.7590972222,2009-04-23,18:13:06
39.99983,116.325261,0,100,39926.7591550926,2009-04-23,18:13:11
39.999828,116.325128,0,99,39926.759212963,2009-04-23,18:13:16
39.999841,116.325029,0,95,39926.7592708333,2009-04-23,18:13:21
39.999825,116.324872,0,92,39926.7593287037,2009-04-23,18:13:26
39.999827,116.324759,0,88,39926.7593865741,2009-04-23,18:13:31
39.99986,116.324695,0,82,39926.7594444444,2009-04-23,18:13:36
39.999951,116.324717,0,75,39926.7595023148,2009-04-23,18:13:41
40.000043,116.324734,0,67,39926.7595601852,2009-04-23,18:13:46
40.000169,116.324704,0,65,39926.7596180556,2009-04-23,18:13:51
40.000299,116.324658,0,62,39926.7596759259,2009-04-23,18:13:56
40.000395,116.324608,0,54,39926.7597337963,2009-04-23,18:14:01
40.000476,116.3246,0,52,39926.7597916667,2009-04-23,18:14:06
40.000532,116.324604,0,49,39926.759849537,2009-04-23,18:14:11
40.000649,116.324606,0,48,39926.7599074074,2009-04-23,18:14:16
40.000774,116.324594,0,51,39926.7599652778,2009-04-23,18:14:21
40.000916,116.324602,0,56,39926.7600231481,2009-04-23,18:14:26
40.001063,116.324541,0,63,39926.7600810185,2009-04-23,18:14:31
40.001143,116.324535,0,65,39926.7601388889,2009-04-23,18:14:36
40.001253,116.324483,0,68,39926.7601967593,2009-04-23,18:14:41
40.001407,116.324511,0,63,39926.7602546296,2009-04-23,18:14:46
40.001494,116.324466,0,51,39926.7603125,2009-04-23,18:14:51
40.001592,116.324425,0,40,39926.7603703704,2009-04-23,18:14:56
40.001707,116.324413,0,31,39926.7604282407,2009-04-23,18:15:01
40.001818,116.3244,0,27,39926.7604861111,2009-04-23,18:15:06
40.001988,116.324435,0,26,39926.7605439815,2009-04-23,18:15:11
40.002052,116.324462,0,52,39926.7606018518,2009-04-23,18:15:16
40.00212,116.324472,0,57,39926.7606597222,2009-04-23,18:15:21
40.002202,116.324423,0,62,39926.7607175926,2009-04-23,18:15:26
40.002312,116.324411,0,64,39926.760775463,2009-04-23,18:15:31
40.00244,116.324393,0,64,39926.7608333333,2009-04-23,18:15:36
40.002535,116.324328,0,66,39926.7608912037,2009-04-23,18:15:41
40.002681,116.324355,0,61,39926.7609490741,2009-04-23,18:15:46
40.002816,116.324369,0,57,39926.7610069444,2009-04-23,18:15:51
40.002913,116.324347,0,64,39926.7610648148,2009-04-23,18:15:56
40.00303,116.324314,0,75,39926.7611226852,2009-04-23,18:16:01
40.003117,116.324337,0,92,39926.7611805556,2009-04-23,18:16:06
40.003207,116.324365,0,105,39926.7612384259,2009-04-23,18:16:11
40.003296,116.324379,0,110,39926.7612962963,2009-04-23,18:16:16
40.003453,116.324383,0,108,39926.7613541667,2009-04-23,18:16:21
40.003553,116.324377,0,110,39926.761412037,2009-04-23,18:16:26
40.003641,116.324395,0,117,39926.7614699074,2009-04-23,18:16:31
40.003757,116.324401,0,121,39926.7615277778,2009-04-23,18:16:36
40.003847,116.324422,0,130,39926.7615856482,2009-04-23,18:16:41
40.00394,116.324408,0,139,39926.7616435185,2009-04-23,18:16:46
40.00408,116.324415,0,155,39926.7617013889,2009-04-23,18:16:51
40.00426,116.324419,0,163,39926.7617592593,2009-04-23,18:16:56
40.004441,116.324395,0,154,39926.7618171296,2009-04-23,18:17:01
40.004578,116.324397,0,155,39926.761875,2009-04-23,18:17:06
40.004686,116.324386,0,165,39926.7619328704,2009-04-23,18:17:11
40.004792,116.324376,0,162,39926.7619907407,2009-04-23,18:17:16
40.004898,116.324351,0,157,39926.7620486111,2009-04-23,18:17:21
40.005041,116.324341,0,143,39926.7621064815,2009-04-23,18:17:26
40.005143,116.324304,0,146,39926.7621643519,2009-04-23,18:17:31
40.005264,116.324269,0,143,39926.7622222222,2009-04-23,18:17:36
40.005407,116.324283,0,135,39926.7622800926,2009-04-23,18:17:41
40.005517,116.324287,0,122,39926.762337963,2009-04-23,18:17:46
40.00563,116.32425,0,121,39926.7623958333,2009-04-23,18:17:51
40.005721,116.324236,0,116,39926.7624537037,2009-04-23,18:17:56
40.005817,116.324236,0,125,39926.7625115741,2009-04-23,18:18:01
40.005923,116.32423,0,135,39926.7625694444,2009-04-23,18:18:06
40.006035,116.324246,0,129,39926.7626273148,2009-04-23,18:18:11
40.006134,116.324265,0,139,39926.7626851852,2009-04-23,18:18:16
40.006212,116.324283,0,154,39926.7627430556,2009-04-23,18:18:21
40.006309,116.324277,0,158,39926.7628009259,2009-04-23,18:18:26
40.006397,116.32428,0,165,39926.7628587963,2009-04-23,18:18:31
40.006513,116.324214,0,158,39926.7629166667,2009-04-23,18:18:36
40.00661,116.324188,0,140,39926.762974537,2009-04-23,18:18:41
40.006674,116.324089,0,114,39926.7630324074,2009-04-23,18:18:46
40.006695,116.323983,0,104,39926.7630902778,2009-04-23,18:18:51
40.006742,116.323865,0,100,39926.7631481481,2009-04-23,18:18:56
40.00677,116.323755,0,96,39926.7632060185,2009-04-23,18:19:01
40.006772,116.323647,0,97,39926.7632638889,2009-04-23,18:19:06
40.006758,116.323501,0,92,39926.7633217593,2009-04-23,18:19:11
40.006743,116.323367,0,83,39926.7633796296,2009-04-23,18:19:16
40.006722,116.32322,0,73,39926.7634375,2009-04-23,18:19:21
40.006697,116.323056,0,66,39926.7634953704,2009-04-23,18:19:26
40.006717,116.322921,0,65,39926.7635532407,2009-04-23,18:19:31
40.006746,116.3228,0,70,39926.7636111111,2009-04-23,18:19:36
40.006722,116.322679,0,78,39926.7636689815,2009-04-23,18:19:41
40.006717,116.322559,0,75,39926.7637268519,2009-04-23,18:19:46
40.006719,116.32246,0,80,39926.7637847222,2009-04-23,18:19:51
40.006748,116.322362,0,81,39926.7638425926,2009-04-23,18:19:56
40.006791,116.322259,0,84,39926.763900463,2009-04-23,18:20:01
40.006804,116.322148,0,84,39926.7639583333,2009-04-23,18:20:06
40.006814,116.322029,0,86,39926.7640162037,2009-04-23,18:20:11
40.006794,116.321906,0,86,39926.7640740741,2009-04-23,18:20:16
40.006778,116.321788,0,87,39926.7641319444,2009-04-23,18:20:21
40.00678,116.321677,0,89,39926.7641898148,2009-04-23,18:20:26
40.006743,116.321562,0,90,39926.7642476852,2009-04-23,18:20:31
40.006728,116.321441,0,94,39926.7643055556,2009-04-23,18:20:36
40.006744,116.321345,0,96,39926.7643634259,2009-04-23,18:20:41
40.006776,116.321266,0,98,39926.7644212963,2009-04-23,18:20:46
40.00679,116.321126,0,101,39926.7644791667,2009-04-23,18:20:51
40.006775,116.32101,0,107,39926.764537037,2009-04-23,18:20:56
40.006779,116.320875,0,109,39926.7645949074,2009-04-23,18:21:01
40.006801,116.320762,0,113,39926.7646527778,2009-04-23,18:21:06
40.006803,116.320649,0,115,39926.7647106481,2009-04-23,18:21:11
40.006789,116.320537,0,117,39926.7647685185,2009-04-23,18:21:16
40.006793,116.320428,0,122,39926.7648263889,2009-04-23,18:21:21
40.006793,116.320308,0,123,39926.7648842593,2009-04-23,18:21:26
40.006805,116.320199,0,127,39926.7649421296,2009-04-23,18:21:31
40.006769,116.320078,0,132,39926.765,2009-04-23,18:21:36
40.006759,116.319971,0,136,39926.7650578704,2009-04-23,18:21:41
40.006748,116.319857,0,138,39926.7651157407,2009-04-23,18:21:46
40.006733,116.319722,0,141,39926.7651736111,2009-04-23,18:21:51
40.006704,116.319557,0,144,39926.7652314815,2009-04-23,18:21:56
40.006701,116.319432,0,147,39926.7652893519,2009-04-23,18:22:01
40.006655,116.319291,0,155,39926.7653472222,2009-04-23,18:22:06
40.006604,116.319144,0,160,39926.7654050926,2009-04-23,18:22:11
40.006568,116.319012,0,163,39926.765462963,2009-04-23,18:22:16
40.006542,116.31877,0,165,39926.7655208333,2009-04-23,18:22:21
40.006534,116.318562,0,166,39926.7655787037,2009-04-23,18:22:26
40.006515,116.318346,0,173,39926.7656365741,2009-04-23,18:22:31
40.006514,116.31815,0,181,39926.7656944444,2009-04-23,18:22:36
40.006514,116.317968,0,187,39926.7657523148,2009-04-23,18:22:41
40.006522,116.317795,0,184,39926.7658101852,2009-04-23,18:22:46
40.006663,116.317777,0,183,39926.7658680556,2009-04-23,18:22:51
40.00678,116.3178,0,185,39926.7659259259,2009-04-23,18:22:56
40.006895,116.317775,0,189,39926.7659837963,2009-04-23,18:23:01
40.007025,116.317809,0,189,39926.7660416667,2009-04-23,18:23:06
40.007149,116.31781,0,192,39926.766099537,2009-04-23,18:23:11
40.007331,116.317808,0,185,39926.7661574074,2009-04-23,18:23:16
40.007451,116.317818,0,183,39926.7662152778,2009-04-23,18:23:21
40.007587,116.317764,0,187,39926.7662731481,2009-04-23,18:23:26
40.007755,116.31775,0,179,39926.7663310185,2009-04-23,18:23:31
40.007903,116.317747,0,172,39926.7663888889,2009-04-23,18:23:36
40.008043,116.31776,0,169,39926.7664467593,2009-04-23,18:23:41
40.008194,116.31774,0,157,39926.7665046296,2009-04-23,18:23:46
40.008317,116.317743,0,154,39926.7665625,2009-04-23,18:23:51
40.008453,116.317734,0,153,39926.7666203704,2009-04-23,18:23:56
40.008615,116.317756,0,146,39926.7666782407,2009-04-23,18:24:01
40.008746,116.317731,0,142,39926.7667361111,2009-04-23,18:24:06
40.008855,116.317749,0,141,39926.7667939815,2009-04-23,18:24:11
40.008971,116.317733,0,131,39926.7668518518,2009-04-23,18:24:16
40.009076,116.317618,0,120,39926.7669097222,2009-04-23,18:24:21
40.0091,116.31744,0,115,39926.7669675926,2009-04-23,18:24:26
40.009123,116.317257,0,110,39926.767025463,2009-04-23,18:24:31
40.009098,116.317062,0,107,39926.7670833333,2009-04-23,18:24:36
40.009078,116.316886,0,104,39926.7671412037,2009-04-23,18:24:41
40.009032,116.316712,0,108,39926.7671990741,2009-04-23,18:24:46
40.008991,116.316541,0,107,39926.7672569444,2009-04-23,18:24:51
40.009007,116.316383,0,106,39926.7673148148,2009-04-23,18:24:56
40.009108,116.316309,0,104,39926.7673726852,2009-04-23,18:25:01
40.009237,116.316263,0,102,39926.7674305556,2009-04-23,18:25:06
40.009357,116.316241,0,100,39926.7674884259,2009-04-23,18:25:11
40.009471,116.316251,0,105,39926.7675462963,2009-04-23,18:25:16
40.009598,116.316239,0,103,39926.7676041667,2009-04-23,18:25:21
40.009685,116.316119,0,100,39926.767662037,2009-04-23,18:25:26
40.009695,116.315937,0,105,39926.7677199074,2009-04-23,18:25:31
40.00969,116.315748,0,105,39926.7677777778,2009-04-23,18:25:36
40.009681,116.315568,0,106,39926.7678356481,2009-04-23,18:25:41
40.009668,116.315414,0,106,39926.7678935185,2009-04-23,18:25:46
40.009651,116.31522,0,109,39926.7679513889,2009-04-23,18:25:51
40.009646,116.315056,0,112,39926.7680092593,2009-04-23,18:25:56
40.00964,116.314877,0,113,39926.7680671296,2009-04-23,18:26:01
40.009637,116.314731,0,114,39926.768125,2009-04-23,18:26:06
40.009665,116.314627,0,117,39926.7681828704,2009-04-23,18:26:11
40.009709,116.314566,0,116,39926.7682407407,2009-04-23,18:26:16
40.009755,116.314525,0,111,39926.7682986111,2009-04-23,18:26:21
40.009809,116.314536,0,111,39926.7683564815,2009-04-23,18:26:26
40.009835,116.314595,0,113,39926.7684143518,2009-04-23,18:26:31
40.00988,116.314691,0,116,39926.7684722222,2009-04-23,18:26:36
40.009944,116.314782,0,119,39926.7685300926,2009-04-23,18:26:41
40.010022,116.31492,0,121,39926.768587963,2009-04-23,18:26:46
40.010052,116.315042,0,123,39926.7686458333,2009-04-23,18:26:51
40.010094,116.315077,0,122,39926.7687037037,2009-04-23,18:26:56
40.010106,116.315077,0,121,39926.7687615741,2009-04-23,18:27:01
40.010106,116.315077,0,121,39926.7687962963,2009-04-23,18:27:04
40.010107,116.31508,0,122,39926.7688194444,2009-04-23,18:27:06
40.010122,116.315054,0,122,39926.7688773148,2009-04-23,18:27:11
40.010149,116.315033,0,122,39926.7689351852,2009-04-23,18:27:16
40.010192,116.315006,0,122,39926.7689930556,2009-04-23,18:27:21
40.010211,116.31499,0,122,39926.7690509259,2009-04-23,18:27:26
40.010211,116.31499,0,122,39926.7690856481,2009-04-23,18:27:29
40.010217,116.31499,0,122,39926.7691087963,2009-04-23,18:27:31
40.01023,116.314988,0,122,39926.7691666667,2009-04-23,18:27:36
40.010233,116.314975,0,122,39926.769224537,2009-04-23,18:27:41
40.010222,116.314946,0,122,39926.7692824074,2009-04-23,18:27:46
40.010201,116.314951,0,122,39926.7693402778,2009-04-23,18:27:51
40.010199,116.314934,0,122,39926.7693981482,2009-04-23,18:27:56
40.010199,116.314928,0,122,39926.7694560185,2009-04-23,18:28:01
40.010199,116.314928,0,122,39926.7694907407,2009-04-23,18:28:04
40.010198,116.31493,0,122,39926.7695138889,2009-04-23,18:28:06
40.010199,116.314941,0,122,39926.7695717593,2009-04-23,18:28:11
40.0102,116.314947,0,122,39926.7696296296,2009-04-23,18:28:16
40.0102,116.31495,0,122,39926.7696875,2009-04-23,18:28:21
40.0102,116.31495,0,122,39926.7697222222,2009-04-23,18:28:24
40.0102,116.314944,0,122,39926.7697453704,2009-04-23,18:28:26
40.010194,116.314917,0,122,39926.7698032407,2009-04-23,18:28:31
40.010173,116.314865,0,121,39926.7698611111,2009-04-23,18:28:36
40.010038,116.314755,0,120,39926.7699189815,2009-04-23,18:28:41
40.009833,116.314741,0,119,39926.7699768519,2009-04-23,18:28:46
40.009799,116.314823,0,118,39926.7700347222,2009-04-23,18:28:51
40.009799,116.314834,0,118,39926.7700925926,2009-04-23,18:28:56
40.009799,116.314848,0,118,39926.770150463,2009-04-23,18:29:01
40.009792,116.314882,0,118,39926.7702083333,2009-04-23,18:29:06
