# Supplementary material for: Research on differential privacy protection method based on user tendency
Source: PLoS One. 2023 Oct 26;18(10):e0288823. doi: 10.1371/journal.pone.0288823 (PMC10602288; doi:10.1371/journal.pone.0288823)
Supplement: S1 Data — (ZIP) [file pone.0288823.s001.zip › Data 5-1/000/Trajectory/20090424004737.plt]

Geolife trajectory
WGS 84
Altitude is in Feet
Reserved 3
0,2,255,My Track,0,0,2,8421376
0
40.010089,116.315241,0,121,39927.0330671296,2009-04-24,00:47:37
40.010079,116.315222,0,126,39927.033125,2009-04-24,00:47:42
40.010056,116.315211,0,126,39927.0331828704,2009-04-24,00:47:47
40.010071,116.315205,0,127,39927.0332407407,2009-04-24,00:47:52
40.010102,116.315218,0,134,39927.0332986111,2009-04-24,00:47:57
40.010124,116.315173,0,139,39927.0333564815,2009-04-24,00:48:02
40.010146,116.315129,0,143,39927.0334143518,2009-04-24,00:48:07
40.010158,116.315076,0,145,39927.0334722222,2009-04-24,00:48:12
40.009921,116.314873,0,142,39927.0335300926,2009-04-24,00:48:17
40.009915,116.314785,0,143,39927.033587963,2009-04-24,00:48:22
40.009835,116.31469,0,140,39927.0336458333,2009-04-24,00:48:27
40.009787,116.314588,0,136,39927.0337037037,2009-04-24,00:48:32
40.009722,116.31463,0,132,39927.0337615741,2009-04-24,00:48:37
40.009679,116.314719,0,130,39927.0338194444,2009-04-24,00:48:42
40.009723,116.314845,0,129,39927.0338773148,2009-04-24,00:48:47
40.009793,116.314959,0,130,39927.0339351852,2009-04-24,00:48:52
40.009846,116.315089,0,132,39927.0339930556,2009-04-24,00:48:57
40.009904,116.31521,0,132,39927.0340509259,2009-04-24,00:49:02
40.009933,116.315326,0,133,39927.0341087963,2009-04-24,00:49:07
40.009987,116.315438,0,132,39927.0341666667,2009-04-24,00:49:12
40.009988,116.315491,0,130,39927.034224537,2009-04-24,00:49:17
40.009908,116.315532,0,128,39927.0342824074,2009-04-24,00:49:22
40.009801,116.315551,0,123,39927.0343402778,2009-04-24,00:49:27
40.009607,116.315648,0,114,39927.0343981481,2009-04-24,00:49:32
40.00951,116.315693,0,105,39927.0344560185,2009-04-24,00:49:37
40.009537,116.315769,0,97,39927.0345138889,2009-04-24,00:49:42
40.009536,116.315939,0,85,39927.0345717593,2009-04-24,00:49:47
40.009631,116.316071,0,73,39927.0346296296,2009-04-24,00:49:52
40.009616,116.31621,0,62,39927.0346875,2009-04-24,00:49:57
40.009592,116.316389,0,51,39927.0347453704,2009-04-24,00:50:02
40.009572,116.316587,0,41,39927.0348032407,2009-04-24,00:50:07
40.009534,116.316711,0,34,39927.0348611111,2009-04-24,00:50:12
40.009411,116.31685,0,26,39927.0349189815,2009-04-24,00:50:17
40.009213,116.316965,0,18,39927.0349768519,2009-04-24,00:50:22
40.00904,116.317073,0,14,39927.0350347222,2009-04-24,00:50:27
40.008879,116.31709,0,9,39927.0350925926,2009-04-24,00:50:32
40.008739,116.317143,0,5,39927.035150463,2009-04-24,00:50:37
40.008553,116.317227,0,-5,39927.0352083333,2009-04-24,00:50:42
40.008386,116.317233,0,-10,39927.0352662037,2009-04-24,00:50:47
40.00792,116.317707,0,-5,39927.0353240741,2009-04-24,00:50:52
40.007744,116.317773,0,-10,39927.0353819444,2009-04-24,00:50:57
40.007623,116.317797,0,-16,39927.0354398148,2009-04-24,00:51:02
40.007482,116.317845,0,-23,39927.0354976852,2009-04-24,00:51:07
40.007322,116.317839,0,-35,39927.0355555556,2009-04-24,00:51:12
40.00712,116.317903,0,-45,39927.0356134259,2009-04-24,00:51:17
40.006857,116.318054,0,-57,39927.0356712963,2009-04-24,00:51:22
40.006656,116.318071,0,-74,39927.0357291667,2009-04-24,00:51:27
40.006517,116.318111,0,-87,39927.035787037,2009-04-24,00:51:32
40.006375,116.318131,0,-97,39927.0358449074,2009-04-24,00:51:37
40.006258,116.318214,0,-109,39927.0359027778,2009-04-24,00:51:42
40.006131,116.318232,0,-122,39927.0359606481,2009-04-24,00:51:47
40.005955,116.318238,0,-138,39927.0360185185,2009-04-24,00:51:52
40.005756,116.318227,0,-158,39927.0360763889,2009-04-24,00:51:57
40.005549,116.318277,0,-174,39927.0361342593,2009-04-24,00:52:02
40.00541,116.318321,0,-181,39927.0361921296,2009-04-24,00:52:07
40.005253,116.31836,0,-188,39927.03625,2009-04-24,00:52:12
40.005167,116.318427,0,-201,39927.0363078704,2009-04-24,00:52:17
40.005058,116.318624,0,-213,39927.0363657407,2009-04-24,00:52:22
40.005032,116.318835,0,-224,39927.0364236111,2009-04-24,00:52:27
40.005034,116.318987,0,-232,39927.0364814815,2009-04-24,00:52:32
40.005041,116.319153,0,-239,39927.0365393519,2009-04-24,00:52:37
40.004989,116.319368,0,-245,39927.0365972222,2009-04-24,00:52:42
40.005011,116.319573,0,-250,39927.0366550926,2009-04-24,00:52:47
40.005031,116.319763,0,-255,39927.036712963,2009-04-24,00:52:52
40.005041,116.319954,0,-262,39927.0367708333,2009-04-24,00:52:57
40.004999,116.320169,0,-269,39927.0368287037,2009-04-24,00:53:02
40.004994,116.320322,0,-274,39927.0368865741,2009-04-24,00:53:07
40.004996,116.320482,0,-278,39927.0369444444,2009-04-24,00:53:12
40.004983,116.320671,0,-283,39927.0370023148,2009-04-24,00:53:17
40.005007,116.320913,0,-286,39927.0370601852,2009-04-24,00:53:22
40.004993,116.321108,0,-285,39927.0371180556,2009-04-24,00:53:27
40.004956,116.321266,0,-275,39927.0371759259,2009-04-24,00:53:32
40.004936,116.321369,0,-260,39927.0372337963,2009-04-24,00:53:37
40.004936,116.321369,0,-260,39927.0372685185,2009-04-24,00:53:40
40.004936,116.321376,0,-261,39927.0372916667,2009-04-24,00:53:42
40.004949,116.321362,0,-262,39927.037349537,2009-04-24,00:53:47
40.004949,116.321362,0,-262,39927.0373842593,2009-04-24,00:53:50
40.004957,116.321357,0,-262,39927.0374074074,2009-04-24,00:53:52
40.004957,116.321375,0,-262,39927.0374652778,2009-04-24,00:53:57
40.004968,116.321391,0,-262,39927.0375231481,2009-04-24,00:54:02
40.004985,116.321399,0,-262,39927.0375810185,2009-04-24,00:54:07
40.005007,116.32141,0,-262,39927.0376388889,2009-04-24,00:54:12
40.005033,116.321418,0,-261,39927.0376967593,2009-04-24,00:54:17
40.005053,116.321419,0,-261,39927.0377546296,2009-04-24,00:54:22
40.005066,116.321414,0,-261,39927.0378125,2009-04-24,00:54:27
40.005078,116.321404,0,-261,39927.0378703704,2009-04-24,00:54:32
40.005089,116.321392,0,-261,39927.0379282407,2009-04-24,00:54:37
40.005102,116.321381,0,-260,39927.0379861111,2009-04-24,00:54:42
40.00512,116.321372,0,-260,39927.0380439815,2009-04-24,00:54:47
40.005143,116.321349,0,-256,39927.0381018519,2009-04-24,00:54:52
40.005185,116.321333,0,-257,39927.0381597222,2009-04-24,00:54:57
40.005218,116.321323,0,-256,39927.0382175926,2009-04-24,00:55:02
40.005478,116.321325,0,-35,39927.0412268518,2009-04-24,00:59:22
40.005503,116.321485,0,-8,39927.0412847222,2009-04-24,00:59:27
40.005439,116.321592,0,3,39927.0413425926,2009-04-24,00:59:32
40.005389,116.321666,0,7,39927.041400463,2009-04-24,00:59:37
40.005315,116.321673,0,9,39927.0414583333,2009-04-24,00:59:42
40.005183,116.321701,0,12,39927.0415162037,2009-04-24,00:59:47
40.00511,116.321723,0,14,39927.0415740741,2009-04-24,00:59:52
40.005052,116.321757,0,16,39927.0416319444,2009-04-24,00:59:57
40.004965,116.321808,0,18,39927.0416898148,2009-04-24,01:00:02
40.004895,116.321836,0,21,39927.0417476852,2009-04-24,01:00:07
40.004805,116.321873,0,25,39927.0418055556,2009-04-24,01:00:12
40.004713,116.321893,0,28,39927.0418634259,2009-04-24,01:00:17
40.004617,116.32192,0,23,39927.0419212963,2009-04-24,01:00:22
40.00454,116.322078,0,23,39927.0419791667,2009-04-24,01:00:27
40.004498,116.322251,0,24,39927.042037037,2009-04-24,01:00:32
40.004431,116.322422,0,28,39927.0420949074,2009-04-24,01:00:37
40.004348,116.322574,0,28,39927.0421527778,2009-04-24,01:00:42
40.00426,116.322733,0,30,39927.0422106481,2009-04-24,01:00:47
40.004009,116.323029,0,41,39927.0422685185,2009-04-24,01:00:52
40.003887,116.32317,0,46,39927.0423263889,2009-04-24,01:00:57
40.00378,116.323308,0,48,39927.0423842593,2009-04-24,01:01:02
40.003598,116.3235,0,54,39927.0424421296,2009-04-24,01:01:07
40.003518,116.323689,0,58,39927.0425,2009-04-24,01:01:12
40.003463,116.323855,0,61,39927.0425578704,2009-04-24,01:01:17
40.003445,116.324008,0,63,39927.0426157407,2009-04-24,01:01:22
40.003359,116.324164,0,64,39927.0426736111,2009-04-24,01:01:27
40.003352,116.324239,0,64,39927.0427314815,2009-04-24,01:01:32
40.003294,116.324294,0,63,39927.0427893519,2009-04-24,01:01:37
40.003243,116.324332,0,65,39927.0428472222,2009-04-24,01:01:42
40.00323,116.324397,0,68,39927.0429050926,2009-04-24,01:01:47
40.003175,116.324423,0,69,39927.042962963,2009-04-24,01:01:52
40.003119,116.324448,0,72,39927.0430208333,2009-04-24,01:01:57
40.003005,116.324522,0,74,39927.0430787037,2009-04-24,01:02:02
40.002929,116.324434,0,72,39927.0431365741,2009-04-24,01:02:07
40.002837,116.324638,0,90,39927.0431944444,2009-04-24,01:02:12
40.002776,116.324742,0,97,39927.0432523148,2009-04-24,01:02:17
40.002696,116.324786,0,100,39927.0433101852,2009-04-24,01:02:22
40.002604,116.324799,0,95,39927.0433680556,2009-04-24,01:02:27
40.002541,116.324833,0,97,39927.0434259259,2009-04-24,01:02:32
40.002453,116.324928,0,102,39927.0434837963,2009-04-24,01:02:37
40.002384,116.325098,0,104,39927.0435416667,2009-04-24,01:02:42
40.002028,116.325591,0,115,39927.043599537,2009-04-24,01:02:47
40.001936,116.325767,0,113,39927.0436574074,2009-04-24,01:02:52
40.001941,116.325947,0,116,39927.0437152778,2009-04-24,01:02:57
40.00189,116.326109,0,116,39927.0437731481,2009-04-24,01:03:02
40.001911,116.326323,0,119,39927.0438310185,2009-04-24,01:03:07
40.001908,116.326503,0,121,39927.0438888889,2009-04-24,01:03:12
40.0019,116.326695,0,125,39927.0439467593,2009-04-24,01:03:17
40.001862,116.326863,0,134,39927.0440046296,2009-04-24,01:03:22
40.001719,116.326974,0,136,39927.0440625,2009-04-24,01:03:27
40.001701,116.327129,0,147,39927.0441203704,2009-04-24,01:03:32
40.001703,116.327261,0,147,39927.0441782407,2009-04-24,01:03:37
40.00185,116.327373,0,149,39927.0442361111,2009-04-24,01:03:42
40.001498,116.327544,0,150,39927.0442939815,2009-04-24,01:03:47
40.001088,116.327399,0,153,39927.0443518519,2009-04-24,01:03:52
40.001069,116.327343,0,160,39927.0444097222,2009-04-24,01:03:57
40.00109,116.327391,0,165,39927.0444675926,2009-04-24,01:04:02
40.00107,116.327479,0,170,39927.044525463,2009-04-24,01:04:07
40.00107,116.327515,0,170,39927.0445833333,2009-04-24,01:04:12
40.001058,116.327544,0,170,39927.0446412037,2009-04-24,01:04:17
40.000947,116.327592,0,158,39927.0446990741,2009-04-24,01:04:22
40.000731,116.327803,0,152,39927.0447569444,2009-04-24,01:04:27
40.000621,116.327842,0,136,39927.0448148148,2009-04-24,01:04:32
40.000669,116.327893,0,130,39927.0448726852,2009-04-24,01:04:37
40.000673,116.3279,0,130,39927.0449305556,2009-04-24,01:04:42
40.000671,116.327902,0,129,39927.0449884259,2009-04-24,01:04:47
40.000673,116.327897,0,129,39927.0450462963,2009-04-24,01:04:52
40.000673,116.327897,0,129,39927.0450810185,2009-04-24,01:04:55
40.000673,116.327892,0,129,39927.0451041667,2009-04-24,01:04:57
40.000751,116.327905,0,123,39927.045162037,2009-04-24,01:05:02
40.000814,116.32793,0,120,39927.0452199074,2009-04-24,01:05:07
40.000832,116.327931,0,118,39927.0452777778,2009-04-24,01:05:12
40.000819,116.327928,0,119,39927.0453356481,2009-04-24,01:05:17
40.000151,116.327734,0,126,39927.0453935185,2009-04-24,01:05:22
40.00008,116.327771,0,124,39927.0454513889,2009-04-24,01:05:27
40.000066,116.327747,0,123,39927.0455092593,2009-04-24,01:05:32
40.000071,116.327723,0,122,39927.0455671296,2009-04-24,01:05:37
40.000089,116.327678,0,120,39927.045625,2009-04-24,01:05:42
40.000114,116.327665,0,118,39927.0456828704,2009-04-24,01:05:47
40.000137,116.327556,0,117,39927.0457407407,2009-04-24,01:05:52
40.000161,116.327477,0,116,39927.0457986111,2009-04-24,01:05:57
40.000183,116.327435,0,115,39927.0458564815,2009-04-24,01:06:02
40.000209,116.327377,0,113,39927.0459143519,2009-04-24,01:06:07
40.00027,116.327331,0,109,39927.0460300926,2009-04-24,01:06:17
40.000391,116.327228,0,107,39927.046087963,2009-04-24,01:06:22
40.000486,116.327175,0,105,39927.0461458333,2009-04-24,01:06:27
40.000511,116.32716,0,103,39927.0462037037,2009-04-24,01:06:32
40.000541,116.327162,0,102,39927.0462615741,2009-04-24,01:06:37
40.000574,116.327114,0,100,39927.0463194444,2009-04-24,01:06:42
40.000574,116.327114,0,100,39927.0463541667,2009-04-24,01:06:45
40.000572,116.327109,0,98,39927.0463773148,2009-04-24,01:06:47
40.000619,116.327114,0,96,39927.0464351852,2009-04-24,01:06:52
40.00062,116.327123,0,93,39927.0464930556,2009-04-24,01:06:57
40.000621,116.327117,0,93,39927.0465509259,2009-04-24,01:07:02
40.000625,116.327112,0,93,39927.0466087963,2009-04-24,01:07:07
40.000625,116.327112,0,93,39927.0466435185,2009-04-24,01:07:10
40.000628,116.327109,0,92,39927.0466666667,2009-04-24,01:07:12
40.004068,116.32207,0,404,39927.1628703704,2009-04-24,03:54:32
40.004278,116.322509,0,226,39927.1629282407,2009-04-24,03:54:37
40.004351,116.322489,0,216,39927.1629861111,2009-04-24,03:54:42
40.004372,116.32246,0,216,39927.1630439815,2009-04-24,03:54:47
40.004391,116.322411,0,211,39927.1631018519,2009-04-24,03:54:52
40.004377,116.322378,0,201,39927.1631597222,2009-04-24,03:54:57
40.0044,116.322362,0,195,39927.1632175926,2009-04-24,03:55:02
40.0044,116.322348,0,189,39927.163275463,2009-04-24,03:55:07
40.004393,116.32232,0,186,39927.1633333333,2009-04-24,03:55:12
40.004369,116.322246,0,179,39927.1633912037,2009-04-24,03:55:17
40.004368,116.322194,0,178,39927.1634490741,2009-04-24,03:55:22
40.004368,116.322183,0,177,39927.1635069444,2009-04-24,03:55:27
40.004368,116.322183,0,177,39927.1635416667,2009-04-24,03:55:30
40.004366,116.322181,0,177,39927.1635648148,2009-04-24,03:55:32
40.004375,116.32219,0,177,39927.1636226852,2009-04-24,03:55:37
40.004388,116.322206,0,176,39927.1636805556,2009-04-24,03:55:42
40.004407,116.322227,0,176,39927.1637384259,2009-04-24,03:55:47
40.004418,116.322231,0,176,39927.1637962963,2009-04-24,03:55:52
40.004418,116.322231,0,176,39927.1638310185,2009-04-24,03:55:55
40.004411,116.322232,0,174,39927.1638541667,2009-04-24,03:55:57
40.004397,116.32223,0,174,39927.163912037,2009-04-24,03:56:02
40.004388,116.322238,0,173,39927.1639699074,2009-04-24,03:56:07
40.004382,116.322248,0,173,39927.1640277778,2009-04-24,03:56:12
40.004385,116.322249,0,173,39927.1640856481,2009-04-24,03:56:17
40.004389,116.322252,0,173,39927.1641435185,2009-04-24,03:56:22
40.004391,116.322253,0,173,39927.1642013889,2009-04-24,03:56:27
40.004387,116.322246,0,173,39927.1642592593,2009-04-24,03:56:32
40.004387,116.322246,0,173,39927.1642939815,2009-04-24,03:56:35
40.004382,116.322239,0,173,39927.1643171296,2009-04-24,03:56:37
40.004364,116.322218,0,173,39927.164375,2009-04-24,03:56:42
40.004348,116.322221,0,174,39927.1644328704,2009-04-24,03:56:47
40.004345,116.322221,0,174,39927.1644907407,2009-04-24,03:56:52
40.004345,116.322221,0,174,39927.164525463,2009-04-24,03:56:55
40.004343,116.322227,0,174,39927.1645486111,2009-04-24,03:56:57
40.004329,116.322211,0,174,39927.1646064815,2009-04-24,03:57:02
40.004291,116.322189,0,173,39927.1646643518,2009-04-24,03:57:07
40.004273,116.322154,0,173,39927.1647222222,2009-04-24,03:57:12
40.004432,116.322432,0,155,39927.1690046296,2009-04-24,04:03:22
40.004541,116.322359,0,150,39927.1690625,2009-04-24,04:03:27
40.004612,116.322304,0,149,39927.1691203704,2009-04-24,04:03:32
40.004675,116.322272,0,151,39927.1691782407,2009-04-24,04:03:37
40.004776,116.322255,0,156,39927.1692361111,2009-04-24,04:03:42
40.004889,116.322217,0,160,39927.1692939815,2009-04-24,04:03:47
40.005031,116.322224,0,167,39927.1693518519,2009-04-24,04:03:52
40.005075,116.322188,0,172,39927.1694097222,2009-04-24,04:03:57
40.005107,116.322234,0,175,39927.1694675926,2009-04-24,04:04:02
40.005139,116.322342,0,179,39927.169525463,2009-04-24,04:04:07
40.005117,116.322615,0,179,39927.1695833333,2009-04-24,04:04:12
40.005103,116.322848,0,181,39927.1696412037,2009-04-24,04:04:17
40.005222,116.323066,0,173,39927.1696990741,2009-04-24,04:04:22
40.005179,116.32325,0,175,39927.1697569444,2009-04-24,04:04:27
40.005173,116.323451,0,171,39927.1698148148,2009-04-24,04:04:32
40.005145,116.32368,0,168,39927.1698726852,2009-04-24,04:04:37
40.005132,116.323912,0,165,39927.1699305556,2009-04-24,04:04:42
40.005241,116.324101,0,152,39927.1699884259,2009-04-24,04:04:47
40.005246,116.324226,0,149,39927.1700462963,2009-04-24,04:04:52
40.005252,116.32435,0,153,39927.1701041667,2009-04-24,04:04:57
40.005258,116.324525,0,155,39927.170162037,2009-04-24,04:05:02
40.005258,116.324728,0,155,39927.1702199074,2009-04-24,04:05:07
40.005281,116.324991,0,154,39927.1702777778,2009-04-24,04:05:12
40.005358,116.325075,0,159,39927.1703356481,2009-04-24,04:05:17
40.005409,116.325106,0,156,39927.1703935185,2009-04-24,04:05:22
40.00552,116.325234,0,150,39927.1704513889,2009-04-24,04:05:27
40.005611,116.325361,0,145,39927.1705092593,2009-04-24,04:05:32
40.005719,116.325477,0,140,39927.1705671296,2009-04-24,04:05:37
40.005956,116.325616,0,143,39927.170625,2009-04-24,04:05:42
40.006061,116.32565,0,136,39927.1706828704,2009-04-24,04:05:47
40.00606,116.325653,0,135,39927.1707407407,2009-04-24,04:05:52
40.00606,116.325653,0,135,39927.170775463,2009-04-24,04:05:55
40.006063,116.325654,0,135,39927.1707986111,2009-04-24,04:05:57
40.006072,116.325657,0,136,39927.1708564815,2009-04-24,04:06:02
40.006088,116.325676,0,136,39927.1709143519,2009-04-24,04:06:07
40.006089,116.325665,0,135,39927.1709722222,2009-04-24,04:06:12
40.006117,116.325627,0,137,39927.1710300926,2009-04-24,04:06:17
40.006135,116.325614,0,135,39927.171087963,2009-04-24,04:06:22
40.006123,116.325599,0,135,39927.1711458333,2009-04-24,04:06:27
40.006101,116.325613,0,135,39927.1712037037,2009-04-24,04:06:32
40.006092,116.325617,0,135,39927.1712615741,2009-04-24,04:06:37
40.006146,116.325628,0,153,39927.2181597222,2009-04-24,05:14:09
40.006155,116.32562,0,78,39927.2182175926,2009-04-24,05:14:14
40.006167,116.325589,0,40,39927.218275463,2009-04-24,05:14:19
40.006167,116.325589,0,40,39927.2183101852,2009-04-24,05:14:22
40.006164,116.325589,0,50,39927.2183333333,2009-04-24,05:14:24
40.006153,116.325643,0,78,39927.2183912037,2009-04-24,05:14:29
40.006129,116.32565,0,78,39927.2184490741,2009-04-24,05:14:34
40.006084,116.325647,0,74,39927.2185069444,2009-04-24,05:14:39
40.006051,116.325644,0,78,39927.2185648148,2009-04-24,05:14:44
40.00605,116.325642,0,74,39927.2186226852,2009-04-24,05:14:49
40.006048,116.325639,0,75,39927.2186805556,2009-04-24,05:14:54
40.00605,116.325646,0,80,39927.2187384259,2009-04-24,05:14:59
40.006055,116.325653,0,81,39927.2187962963,2009-04-24,05:15:04
40.006055,116.325653,0,81,39927.2188310185,2009-04-24,05:15:07
40.00606,116.325655,0,81,39927.2188541667,2009-04-24,05:15:09
40.006074,116.325667,0,82,39927.218912037,2009-04-24,05:15:14
40.006101,116.325701,0,78,39927.2189699074,2009-04-24,05:15:19
40.006095,116.325701,0,81,39927.2190277778,2009-04-24,05:15:24
40.006095,116.325701,0,81,39927.2190625,2009-04-24,05:15:27
40.006101,116.3257,0,81,39927.2190856481,2009-04-24,05:15:29
40.006155,116.325727,0,82,39927.2191435185,2009-04-24,05:15:34
40.00622,116.32574,0,83,39927.2192013889,2009-04-24,05:15:39
40.006284,116.325742,0,83,39927.2192592593,2009-04-24,05:15:44
40.006422,116.325711,0,82,39927.2193171296,2009-04-24,05:15:49
40.006553,116.325701,0,81,39927.219375,2009-04-24,05:15:54
40.006678,116.325674,0,80,39927.2194328704,2009-04-24,05:15:59
40.006731,116.325586,0,90,39927.2194907407,2009-04-24,05:16:04
40.006751,116.325434,0,91,39927.2195486111,2009-04-24,05:16:09
40.006741,116.325279,0,95,39927.2196064815,2009-04-24,05:16:14
40.006723,116.325121,0,98,39927.2196643518,2009-04-24,05:16:19
40.006725,116.324912,0,98,39927.2197222222,2009-04-24,05:16:24
40.006733,116.324703,0,100,39927.2197800926,2009-04-24,05:16:29
40.006712,116.324532,0,104,39927.219837963,2009-04-24,05:16:34
40.006694,116.324374,0,107,39927.2198958333,2009-04-24,05:16:39
40.006697,116.324223,0,113,39927.2199537037,2009-04-24,05:16:44
40.006686,116.324061,0,110,39927.2200115741,2009-04-24,05:16:49
40.006678,116.323869,0,104,39927.2200694444,2009-04-24,05:16:54
40.00667,116.323693,0,101,39927.2201273148,2009-04-24,05:16:59
40.006673,116.323508,0,98,39927.2201851852,2009-04-24,05:17:04
40.006687,116.323306,0,99,39927.2202430556,2009-04-24,05:17:09
40.006694,116.323106,0,98,39927.2203009259,2009-04-24,05:17:14
40.00669,116.322938,0,97,39927.2203587963,2009-04-24,05:17:19
40.006684,116.322781,0,99,39927.2204166667,2009-04-24,05:17:24
40.006665,116.322626,0,97,39927.220474537,2009-04-24,05:17:29
40.006659,116.322473,0,97,39927.2205324074,2009-04-24,05:17:34
40.006679,116.322287,0,103,39927.2205902778,2009-04-24,05:17:39
40.006676,116.322122,0,103,39927.2206481481,2009-04-24,05:17:44
40.00669,116.321965,0,104,39927.2207060185,2009-04-24,05:17:49
40.006716,116.321802,0,101,39927.2207638889,2009-04-24,05:17:54
40.006723,116.321636,0,102,39927.2208217593,2009-04-24,05:17:59
40.00672,116.321489,0,99,39927.2208796296,2009-04-24,05:18:04
40.006692,116.321344,0,96,39927.2209375,2009-04-24,05:18:09
40.006718,116.321271,0,93,39927.2209953704,2009-04-24,05:18:14
40.006727,116.32123,0,91,39927.2210532407,2009-04-24,05:18:19
40.006758,116.321146,0,89,39927.2211111111,2009-04-24,05:18:24
40.006776,116.321001,0,87,39927.2211689815,2009-04-24,05:18:29
40.006764,116.320847,0,87,39927.2212268518,2009-04-24,05:18:34
40.006758,116.320691,0,87,39927.2212847222,2009-04-24,05:18:39
40.006764,116.320526,0,88,39927.2213425926,2009-04-24,05:18:44
40.006724,116.320338,0,87,39927.221400463,2009-04-24,05:18:49
40.006714,116.320165,0,88,39927.2214583333,2009-04-24,05:18:54
40.006708,116.319988,0,88,39927.2215162037,2009-04-24,05:18:59
40.006723,116.319795,0,94,39927.2215740741,2009-04-24,05:19:04
40.006696,116.319598,0,99,39927.2216319444,2009-04-24,05:19:09
40.006679,116.319422,0,103,39927.2216898148,2009-04-24,05:19:14
40.006646,116.319277,0,106,39927.2217476852,2009-04-24,05:19:19
40.006595,116.31914,0,107,39927.2218055556,2009-04-24,05:19:24
40.006563,116.319059,0,103,39927.2218634259,2009-04-24,05:19:29
40.006534,116.318888,0,102,39927.2219212963,2009-04-24,05:19:34
40.00651,116.318658,0,99,39927.2219791667,2009-04-24,05:19:39
40.006484,116.318465,0,98,39927.222037037,2009-04-24,05:19:44
40.006456,116.318286,0,96,39927.2220949074,2009-04-24,05:19:49
40.006434,116.318131,0,94,39927.2221527778,2009-04-24,05:19:54
40.006443,116.317954,0,97,39927.2222106481,2009-04-24,05:19:59
40.006478,116.317768,0,104,39927.2222685185,2009-04-24,05:20:04
40.006604,116.317715,0,106,39927.2223263889,2009-04-24,05:20:09
40.00675,116.317719,0,106,39927.2223842593,2009-04-24,05:20:14
40.006893,116.317708,0,111,39927.2224421296,2009-04-24,05:20:19
40.007053,116.317713,0,103,39927.2225,2009-04-24,05:20:24
40.007203,116.317687,0,108,39927.2225578704,2009-04-24,05:20:29
40.007367,116.31768,0,99,39927.2226157407,2009-04-24,05:20:34
40.007527,116.317693,0,103,39927.2226736111,2009-04-24,05:20:39
40.007671,116.317651,0,108,39927.2227314815,2009-04-24,05:20:44
40.007872,116.317718,0,103,39927.2227893519,2009-04-24,05:20:49
40.008048,116.31771,0,105,39927.2228472222,2009-04-24,05:20:54
40.008222,116.317728,0,96,39927.2229050926,2009-04-24,05:20:59
40.008401,116.317714,0,96,39927.222962963,2009-04-24,05:21:04
40.008551,116.317725,0,85,39927.2230208333,2009-04-24,05:21:09
40.008724,116.317739,0,92,39927.2230787037,2009-04-24,05:21:14
40.008884,116.317729,0,78,39927.2231365741,2009-04-24,05:21:19
40.008998,116.317743,0,68,39927.2231944444,2009-04-24,05:21:24
40.009141,116.317652,0,80,39927.2232523148,2009-04-24,05:21:29
40.009171,116.317458,0,86,39927.2233101852,2009-04-24,05:21:34
40.009156,116.317276,0,83,39927.2233680556,2009-04-24,05:21:39
40.009129,116.317059,0,78,39927.2234259259,2009-04-24,05:21:44
40.009117,116.316848,0,80,39927.2234837963,2009-04-24,05:21:49
40.009058,116.316637,0,83,39927.2235416667,2009-04-24,05:21:54
40.009024,116.316433,0,89,39927.223599537,2009-04-24,05:21:59
40.009137,116.316307,0,91,39927.2236574074,2009-04-24,05:22:04
40.009281,116.316272,0,88,39927.2237152778,2009-04-24,05:22:09
40.009416,116.31623,0,95,39927.2237731481,2009-04-24,05:22:14
40.009573,116.316209,0,86,39927.2238310185,2009-04-24,05:22:19
40.009675,116.316172,0,79,39927.2238888889,2009-04-24,05:22:24
40.009692,116.316018,0,73,39927.2239467593,2009-04-24,05:22:29
40.009698,116.315828,0,76,39927.2240046296,2009-04-24,05:22:34
40.009699,116.315629,0,77,39927.2240625,2009-04-24,05:22:39
40.009714,116.315408,0,82,39927.2241203704,2009-04-24,05:22:44
40.009688,116.315202,0,78,39927.2241782407,2009-04-24,05:22:49
40.0097,116.314999,0,82,39927.2242361111,2009-04-24,05:22:54
40.00967,116.314836,0,88,39927.2242939815,2009-04-24,05:22:59
40.009647,116.314632,0,88,39927.2243518519,2009-04-24,05:23:04
40.009712,116.314534,0,85,39927.2244097222,2009-04-24,05:23:09
40.009781,116.314428,0,93,39927.2244675926,2009-04-24,05:23:14
40.009843,116.314514,0,86,39927.224525463,2009-04-24,05:23:19
40.009845,116.314683,0,82,39927.2245833333,2009-04-24,05:23:24
40.009849,116.314828,0,77,39927.2246412037,2009-04-24,05:23:29
40.009844,116.314955,0,72,39927.2246990741,2009-04-24,05:23:34
40.009837,116.315025,0,72,39927.2247569444,2009-04-24,05:23:39
40.009837,116.315025,0,72,39927.2248148148,2009-04-24,05:23:44
40.009837,116.315025,0,72,39927.224849537,2009-04-24,05:23:47
40.009838,116.315025,0,71,39927.2248726852,2009-04-24,05:23:49
40.009847,116.315031,0,71,39927.2249305556,2009-04-24,05:23:54
40.009862,116.315037,0,71,39927.2249884259,2009-04-24,05:23:59
40.009863,116.315014,0,71,39927.2250462963,2009-04-24,05:24:04
40.009863,116.315014,0,71,39927.2250810185,2009-04-24,05:24:07
40.009859,116.315009,0,71,39927.2251041667,2009-04-24,05:24:09
40.009872,116.315013,0,71,39927.225162037,2009-04-24,05:24:14
40.009967,116.314968,0,72,39927.2252199074,2009-04-24,05:24:19
40.010052,116.314963,0,72,39927.2252777778,2009-04-24,05:24:24
40.010101,116.314986,0,73,39927.2253356481,2009-04-24,05:24:29
40.010162,116.314993,0,75,39927.2253935185,2009-04-24,05:24:34
40.010209,116.314977,0,76,39927.2254513889,2009-04-24,05:24:39
40.010222,116.315015,0,78,39927.2255092593,2009-04-24,05:24:44
40.010219,116.315002,0,80,39927.2255671296,2009-04-24,05:24:49
40.010219,116.315002,0,80,39927.2256018519,2009-04-24,05:24:52
40.010215,116.315,0,80,39927.225625,2009-04-24,05:24:54
40.010204,116.314991,0,80,39927.2256828704,2009-04-24,05:24:59
40.010165,116.315032,0,80,39927.2257407407,2009-04-24,05:25:04
40.010168,116.315017,0,80,39927.2257986111,2009-04-24,05:25:09
40.010166,116.315014,0,81,39927.2258564815,2009-04-24,05:25:14
40.010166,116.315014,0,81,39927.2258912037,2009-04-24,05:25:17
40.010167,116.315015,0,81,39927.2259143519,2009-04-24,05:25:19
40.010189,116.315026,0,81,39927.2259722222,2009-04-24,05:25:24
40.010212,116.315019,0,81,39927.2260300926,2009-04-24,05:25:29
40.010212,116.315019,0,81,39927.2260648148,2009-04-24,05:25:32
40.01022,116.315024,0,81,39927.226087963,2009-04-24,05:25:34
40.01018,116.314987,0,81,39927.2261458333,2009-04-24,05:25:39
40.010123,116.314968,0,81,39927.2262037037,2009-04-24,05:25:44
40.010064,116.314951,0,80,39927.2262615741,2009-04-24,05:25:49
40.010064,116.314952,0,80,39927.2263194444,2009-04-24,05:25:54
40.010064,116.314952,0,80,39927.2263541667,2009-04-24,05:25:57
40.010056,116.31495,0,80,39927.2263773148,2009-04-24,05:25:59
40.009792,116.314958,0,79,39927.2264351852,2009-04-24,05:26:04
40.01196,116.312247,0,630,39927.2662152778,2009-04-24,06:23:21
40.011539,116.312565,0,607,39927.2662731481,2009-04-24,06:23:26
40.010074,116.315201,0,134,39927.2663425926,2009-04-24,06:23:32
40.01008,116.315181,0,137,39927.266400463,2009-04-24,06:23:37
40.010004,116.31522,0,138,39927.2664583333,2009-04-24,06:23:42
40.009954,116.315284,0,100,39927.2665162037,2009-04-24,06:23:47
40.009944,116.315296,0,97,39927.2665740741,2009-04-24,06:23:52
40.00992,116.315285,0,116,39927.2666319444,2009-04-24,06:23:57
40.00992,116.315285,0,116,39927.2666666667,2009-04-24,06:24:00
40.009913,116.315292,0,121,39927.2666898148,2009-04-24,06:24:02
40.009941,116.315294,0,120,39927.2667476852,2009-04-24,06:24:07
40.009913,116.315296,0,108,39927.2668055556,2009-04-24,06:24:12
40.00991,116.315318,0,101,39927.2668865741,2009-04-24,06:24:19
40.009882,116.315281,0,98,39927.2669444444,2009-04-24,06:24:24
40.009878,116.315273,0,98,39927.2670023148,2009-04-24,06:24:29
40.009878,116.315273,0,98,39927.267037037,2009-04-24,06:24:32
40.009874,116.315268,0,98,39927.2670601852,2009-04-24,06:24:34
40.009872,116.315258,0,98,39927.2671180556,2009-04-24,06:24:39
40.009872,116.315258,0,98,39927.2671527778,2009-04-24,06:24:42
40.00987,116.315255,0,98,39927.2671759259,2009-04-24,06:24:44
40.009893,116.315184,0,96,39927.2672337963,2009-04-24,06:24:49
40.009929,116.31505,0,97,39927.2672916667,2009-04-24,06:24:54
40.009922,116.314948,0,99,39927.267349537,2009-04-24,06:24:59
40.00988,116.314902,0,100,39927.2674074074,2009-04-24,06:25:04
40.009827,116.314847,0,101,39927.2674652778,2009-04-24,06:25:09
40.009707,116.314782,0,96,39927.2675231481,2009-04-24,06:25:14
40.009617,116.314788,0,91,39927.2675810185,2009-04-24,06:25:19
40.009525,116.314813,0,87,39927.2676388889,2009-04-24,06:25:24
40.009507,116.314935,0,91,39927.2676967593,2009-04-24,06:25:29
40.009592,116.315117,0,92,39927.2677546296,2009-04-24,06:25:34
40.009596,116.315324,0,86,39927.2678125,2009-04-24,06:25:39
40.009629,116.315527,0,83,39927.2678703704,2009-04-24,06:25:44
40.009646,116.315731,0,89,39927.2679282407,2009-04-24,06:25:49
40.009658,116.315952,0,90,39927.2679861111,2009-04-24,06:25:54
40.009614,116.316147,0,88,39927.2680439815,2009-04-24,06:25:59
40.009443,116.3162,0,89,39927.2681018518,2009-04-24,06:26:04
40.009264,116.316239,0,91,39927.2681597222,2009-04-24,06:26:09
40.009083,116.316277,0,98,39927.2682175926,2009-04-24,06:26:14
40.008964,116.316401,0,100,39927.268275463,2009-04-24,06:26:19
40.008996,116.316645,0,98,39927.2683333333,2009-04-24,06:26:24
40.009045,116.316874,0,96,39927.2683912037,2009-04-24,06:26:29
40.009065,116.317104,0,96,39927.2684490741,2009-04-24,06:26:34
40.009089,116.317335,0,94,39927.2685069444,2009-04-24,06:26:39
40.009088,116.317544,0,95,39927.2685648148,2009-04-24,06:26:44
40.008992,116.31768,0,98,39927.2686226852,2009-04-24,06:26:49
40.008857,116.317684,0,96,39927.2686805556,2009-04-24,06:26:54
40.008656,116.317704,0,97,39927.2687384259,2009-04-24,06:26:59
40.008478,116.317704,0,93,39927.2687962963,2009-04-24,06:27:04
40.008305,116.317714,0,85,39927.2688541667,2009-04-24,06:27:09
40.008135,116.31771,0,83,39927.268912037,2009-04-24,06:27:14
40.007949,116.317681,0,84,39927.2689699074,2009-04-24,06:27:19
40.007766,116.317686,0,86,39927.2690277778,2009-04-24,06:27:24
40.007587,116.317689,0,83,39927.2690856481,2009-04-24,06:27:29
40.007399,116.317696,0,80,39927.2691435185,2009-04-24,06:27:34
40.007202,116.317715,0,75,39927.2692013889,2009-04-24,06:27:39
40.007027,116.317679,0,76,39927.2692592593,2009-04-24,06:27:44
40.00684,116.317683,0,74,39927.2693171296,2009-04-24,06:27:49
40.006668,116.317684,0,75,39927.269375,2009-04-24,06:27:54
40.006479,116.317691,0,77,39927.2694328704,2009-04-24,06:27:59
40.006316,116.317663,0,77,39927.2694907407,2009-04-24,06:28:04
40.006137,116.317659,0,75,39927.2695486111,2009-04-24,06:28:09
40.00595,116.317673,0,69,39927.2696064815,2009-04-24,06:28:14
40.005745,116.317684,0,72,39927.2696643519,2009-04-24,06:28:19
40.00555,116.317719,0,66,39927.2697222222,2009-04-24,06:28:24
40.005369,116.317743,0,60,39927.2697800926,2009-04-24,06:28:29
40.005184,116.317753,0,64,39927.269837963,2009-04-24,06:28:34
40.005018,116.317756,0,62,39927.2698958333,2009-04-24,06:28:39
40.004892,116.317809,0,56,39927.2699537037,2009-04-24,06:28:44
40.0048,116.317944,0,50,39927.2700115741,2009-04-24,06:28:49
40.00477,116.318134,0,49,39927.2700694444,2009-04-24,06:28:54
40.004781,116.31839,0,65,39927.2701273148,2009-04-24,06:28:59
40.004772,116.318647,0,76,39927.2701851852,2009-04-24,06:29:04
40.004774,116.318884,0,80,39927.2702430556,2009-04-24,06:29:09
40.00478,116.31913,0,90,39927.2703009259,2009-04-24,06:29:14
40.004786,116.319379,0,98,39927.2703587963,2009-04-24,06:29:19
40.004801,116.319613,0,103,39927.2704166667,2009-04-24,06:29:24
40.004811,116.319858,0,101,39927.270474537,2009-04-24,06:29:29
40.004833,116.320092,0,109,39927.2705324074,2009-04-24,06:29:34
40.004837,116.320287,0,110,39927.2705902778,2009-04-24,06:29:39
40.004843,116.320497,0,109,39927.2706481481,2009-04-24,06:29:44
40.004849,116.320713,0,106,39927.2707060185,2009-04-24,06:29:49
40.004851,116.320916,0,109,39927.2707638889,2009-04-24,06:29:54
40.004842,116.321118,0,117,39927.2708217593,2009-04-24,06:29:59
40.004823,116.321295,0,126,39927.2708796296,2009-04-24,06:30:04
40.004705,116.32135,0,132,39927.2709375,2009-04-24,06:30:09
40.004573,116.321353,0,138,39927.2709953704,2009-04-24,06:30:14
40.004421,116.321379,0,140,39927.2710532407,2009-04-24,06:30:19
40.004272,116.321387,0,136,39927.2711111111,2009-04-24,06:30:24
40.004109,116.321404,0,135,39927.2711689815,2009-04-24,06:30:29
40.003921,116.321404,0,140,39927.2712268519,2009-04-24,06:30:34
40.003733,116.321418,0,144,39927.2712847222,2009-04-24,06:30:39
40.00358,116.321406,0,145,39927.2713425926,2009-04-24,06:30:44
40.003437,116.321459,0,143,39927.271400463,2009-04-24,06:30:49
40.003348,116.321606,0,138,39927.2714583333,2009-04-24,06:30:54
40.003359,116.321787,0,124,39927.2715162037,2009-04-24,06:30:59
40.003352,116.322011,0,125,39927.2715740741,2009-04-24,06:31:04
40.003356,116.322216,0,127,39927.2716319444,2009-04-24,06:31:09
40.003363,116.322423,0,127,39927.2716898148,2009-04-24,06:31:14
40.003364,116.322645,0,130,39927.2717476852,2009-04-24,06:31:19
40.003361,116.322858,0,131,39927.2718055556,2009-04-24,06:31:24
40.003378,116.323077,0,132,39927.2718634259,2009-04-24,06:31:29
40.003389,116.323317,0,140,39927.2719212963,2009-04-24,06:31:34
40.003395,116.323537,0,146,39927.2719791667,2009-04-24,06:31:39
40.003399,116.323755,0,153,39927.272037037,2009-04-24,06:31:44
40.003408,116.323952,0,156,39927.2720949074,2009-04-24,06:31:49
40.003399,116.324145,0,166,39927.2721527778,2009-04-24,06:31:54
40.003341,116.3243,0,174,39927.2722106481,2009-04-24,06:31:59
40.003203,116.324355,0,181,39927.2722685185,2009-04-24,06:32:04
40.00304,116.324373,0,187,39927.2723263889,2009-04-24,06:32:09
40.002897,116.324379,0,191,39927.2723842593,2009-04-24,06:32:14
40.002711,116.324367,0,197,39927.2724421296,2009-04-24,06:32:19
40.002525,116.324323,0,191,39927.2725,2009-04-24,06:32:24
40.002361,116.324458,0,197,39927.2725578704,2009-04-24,06:32:29
40.002304,116.32474,0,180,39927.2726157407,2009-04-24,06:32:34
40.002305,116.324988,0,168,39927.2726736111,2009-04-24,06:32:39
40.002306,116.325261,0,167,39927.2727314815,2009-04-24,06:32:44
40.002317,116.32549,0,161,39927.2727893519,2009-04-24,06:32:49
40.002364,116.325707,0,159,39927.2728472222,2009-04-24,06:32:54
40.002339,116.325946,0,156,39927.2729050926,2009-04-24,06:32:59
40.002345,116.326173,0,146,39927.272962963,2009-04-24,06:33:04
40.002364,116.326405,0,145,39927.2730208333,2009-04-24,06:33:09
40.002252,116.326554,0,139,39927.2730787037,2009-04-24,06:33:14
40.002083,116.326563,0,132,39927.2731365741,2009-04-24,06:33:19
40.001912,116.326589,0,129,39927.2731944444,2009-04-24,06:33:24
40.00176,116.326665,0,129,39927.2732523148,2009-04-24,06:33:29
40.001625,116.326717,0,129,39927.2733101852,2009-04-24,06:33:34
40.001488,116.326736,0,130,39927.2733680556,2009-04-24,06:33:39
40.001359,116.326811,0,135,39927.2734259259,2009-04-24,06:33:44
40.001295,116.326986,0,141,39927.2734837963,2009-04-24,06:33:49
40.001157,116.327041,0,146,39927.2735416667,2009-04-24,06:33:54
40.000971,116.327041,0,144,39927.273599537,2009-04-24,06:33:59
40.000813,116.327045,0,139,39927.2736574074,2009-04-24,06:34:04
40.00072,116.327056,0,138,39927.2737152778,2009-04-24,06:34:09
40.000682,116.32704,0,138,39927.2737731481,2009-04-24,06:34:14
40.000645,116.327048,0,135,39927.2738310185,2009-04-24,06:34:19
40.000474,116.326953,0,133,39927.2738888889,2009-04-24,06:34:24
40.00041,116.326931,0,136,39927.2739467593,2009-04-24,06:34:29
40.000376,116.326935,0,139,39927.2740046296,2009-04-24,06:34:34
40.000324,116.326908,0,140,39927.2740625,2009-04-24,06:34:39
40.000256,116.326929,0,141,39927.2741203704,2009-04-24,06:34:44
40.000148,116.327001,0,143,39927.2741782407,2009-04-24,06:34:49
40.000049,116.327091,0,145,39927.2742361111,2009-04-24,06:34:54
40.000014,116.327122,0,146,39927.2742939815,2009-04-24,06:34:59
40.000001,116.327111,0,149,39927.2743518518,2009-04-24,06:35:04
40.000001,116.327111,0,149,39927.2743865741,2009-04-24,06:35:07
40,116.327118,0,149,39927.2744097222,2009-04-24,06:35:09
39.999981,116.327162,0,152,39927.2744675926,2009-04-24,06:35:14
39.999926,116.327174,0,156,39927.274525463,2009-04-24,06:35:19
39.999919,116.32727,0,160,39927.2745833333,2009-04-24,06:35:24
39.999938,116.327308,0,164,39927.2746412037,2009-04-24,06:35:29
39.999961,116.327331,0,165,39927.2746990741,2009-04-24,06:35:34
39.99996,116.327342,0,165,39927.2747569444,2009-04-24,06:35:39
39.999957,116.327353,0,165,39927.2748148148,2009-04-24,06:35:44
39.999955,116.327363,0,165,39927.2748726852,2009-04-24,06:35:49
39.999952,116.32737,0,165,39927.2749305556,2009-04-24,06:35:54
39.999952,116.32737,0,165,39927.2749652778,2009-04-24,06:35:57
39.999949,116.32737,0,166,39927.2749884259,2009-04-24,06:35:59
39.999948,116.32738,0,166,39927.2750462963,2009-04-24,06:36:04
39.999946,116.327393,0,166,39927.2751041667,2009-04-24,06:36:09
39.999945,116.327399,0,166,39927.275162037,2009-04-24,06:36:14
39.999946,116.327397,0,166,39927.2752199074,2009-04-24,06:36:19
39.999946,116.327397,0,166,39927.2752546296,2009-04-24,06:36:22
39.999947,116.327401,0,166,39927.2752777778,2009-04-24,06:36:24
39.999948,116.327412,0,166,39927.2753356481,2009-04-24,06:36:29
39.99997,116.327466,0,165,39927.2753935185,2009-04-24,06:36:34
39.999975,116.327508,0,165,39927.2754513889,2009-04-24,06:36:39
39.999995,116.327487,0,165,39927.2755092593,2009-04-24,06:36:44
39.999995,116.327492,0,165,39927.2755671296,2009-04-24,06:36:49
39.999995,116.327492,0,165,39927.2756018518,2009-04-24,06:36:52
39.999995,116.327497,0,165,39927.275625,2009-04-24,06:36:54
39.999998,116.327487,0,166,39927.2756828704,2009-04-24,06:36:59
40.000069,116.327394,0,166,39927.2757407407,2009-04-24,06:37:04
40.000226,116.327162,0,166,39927.2757986111,2009-04-24,06:37:09
40.000305,116.327001,0,165,39927.2758564815,2009-04-24,06:37:14
40.000297,116.326936,0,165,39927.2759143518,2009-04-24,06:37:19
40.000378,116.326879,0,164,39927.2759722222,2009-04-24,06:37:24
40.000402,116.32682,0,163,39927.2760300926,2009-04-24,06:37:29
40.000419,116.326719,0,163,39927.276087963,2009-04-24,06:37:34
40.000469,116.326617,0,164,39927.2761458333,2009-04-24,06:37:39
40.000488,116.32659,0,164,39927.2762037037,2009-04-24,06:37:44
40.000462,116.326734,0,163,39927.2762615741,2009-04-24,06:37:49
40.000462,116.326762,0,163,39927.2763194444,2009-04-24,06:37:54
40.000428,116.326729,0,163,39927.2763773148,2009-04-24,06:37:59
40.000532,116.327048,0,165,39927.2764351852,2009-04-24,06:38:04
40.000529,116.327079,0,165,39927.2764930556,2009-04-24,06:38:09
40.000556,116.327069,0,164,39927.2765509259,2009-04-24,06:38:14
40.000587,116.327066,0,164,39927.2766087963,2009-04-24,06:38:19
40.000616,116.327061,0,164,39927.2766666667,2009-04-24,06:38:24
40.000617,116.327036,0,164,39927.276724537,2009-04-24,06:38:29
39.999836,116.327338,0,165,39927.2786574074,2009-04-24,06:41:16
39.999784,116.327309,0,179,39927.2787152778,2009-04-24,06:41:21
39.999799,116.327292,0,171,39927.2787731481,2009-04-24,06:41:26
39.999886,116.32737,0,154,39927.2788425926,2009-04-24,06:41:32
39.999874,116.327344,0,154,39927.278900463,2009-04-24,06:41:37
39.999874,116.327384,0,146,39927.2789583333,2009-04-24,06:41:42
39.999862,116.327379,0,148,39927.2790162037,2009-04-24,06:41:47
39.999861,116.327378,0,149,39927.2790740741,2009-04-24,06:41:52
39.999862,116.32738,0,149,39927.2791319444,2009-04-24,06:41:57
39.999862,116.32738,0,149,39927.2791898148,2009-04-24,06:42:02
39.999862,116.32738,0,149,39927.279224537,2009-04-24,06:42:05
39.99986,116.327378,0,149,39927.2792476852,2009-04-24,06:42:07
39.999861,116.327228,0,145,39927.2793055556,2009-04-24,06:42:12
39.999899,116.327026,0,143,39927.2793634259,2009-04-24,06:42:17
39.999898,116.326806,0,137,39927.2794212963,2009-04-24,06:42:22
39.999915,116.326648,0,139,39927.2794791667,2009-04-24,06:42:27
39.999893,116.326485,0,142,39927.279537037,2009-04-24,06:42:32
39.999889,116.326301,0,144,39927.2795949074,2009-04-24,06:42:37
39.999872,116.326086,0,146,39927.2796527778,2009-04-24,06:42:42
39.999867,116.325872,0,147,39927.2797106481,2009-04-24,06:42:47
39.999849,116.325624,0,146,39927.2797685185,2009-04-24,06:42:52
39.999853,116.325411,0,153,39927.2798263889,2009-04-24,06:42:57
39.999859,116.325241,0,156,39927.2798842593,2009-04-24,06:43:02
39.999875,116.325089,0,160,39927.2799421296,2009-04-24,06:43:07
39.999947,116.324905,0,163,39927.28,2009-04-24,06:43:12
39.999987,116.324738,0,162,39927.2800578704,2009-04-24,06:43:17
40.000012,116.324565,0,163,39927.2801157407,2009-04-24,06:43:22
39.99982,116.324137,0,161,39927.2801736111,2009-04-24,06:43:27
39.99982,116.323961,0,158,39927.2802314815,2009-04-24,06:43:32
39.999832,116.323751,0,153,39927.2802893519,2009-04-24,06:43:37
39.999763,116.323537,0,155,39927.2803472222,2009-04-24,06:43:42
39.999719,116.323298,0,154,39927.2804050926,2009-04-24,06:43:47
39.999705,116.323031,0,163,39927.280462963,2009-04-24,06:43:52
39.999702,116.322702,0,156,39927.2805208333,2009-04-24,06:43:57
39.999717,116.322449,0,148,39927.2805787037,2009-04-24,06:44:02
39.999701,116.322191,0,145,39927.2806365741,2009-04-24,06:44:07
39.999633,116.322009,0,139,39927.2806944444,2009-04-24,06:44:12
39.999484,116.321921,0,153,39927.2807523148,2009-04-24,06:44:17
39.999256,116.321922,0,144,39927.2808101852,2009-04-24,06:44:22
39.999091,116.321948,0,157,39927.2808680556,2009-04-24,06:44:27
39.998903,116.321955,0,160,39927.2809259259,2009-04-24,06:44:32
39.998695,116.321979,0,157,39927.2809837963,2009-04-24,06:44:37
39.998511,116.321996,0,157,39927.2810416667,2009-04-24,06:44:42
39.998348,116.32198,0,156,39927.281099537,2009-04-24,06:44:47
39.99822,116.321965,0,163,39927.2811574074,2009-04-24,06:44:52
39.998071,116.321963,0,169,39927.2812152778,2009-04-24,06:44:57
39.997914,116.321983,0,177,39927.2812731481,2009-04-24,06:45:02
39.997711,116.321989,0,183,39927.2813310185,2009-04-24,06:45:07
39.997546,116.322029,0,189,39927.2813888889,2009-04-24,06:45:12
39.997387,116.322083,0,199,39927.2814467593,2009-04-24,06:45:17
39.997182,116.322086,0,187,39927.2815046296,2009-04-24,06:45:22
39.997076,116.322099,0,190,39927.2815625,2009-04-24,06:45:27
39.996908,116.322151,0,198,39927.2816203704,2009-04-24,06:45:32
39.996855,116.322039,0,201,39927.2816782407,2009-04-24,06:45:37
39.996858,116.321868,0,204,39927.2817361111,2009-04-24,06:45:42
39.996826,116.321639,0,214,39927.2817939815,2009-04-24,06:45:47
39.996806,116.321436,0,214,39927.2818518518,2009-04-24,06:45:52
39.996845,116.321206,0,206,39927.2819097222,2009-04-24,06:45:57
39.996783,116.321133,0,202,39927.2819675926,2009-04-24,06:46:02
39.996692,116.321139,0,203,39927.282025463,2009-04-24,06:46:07
39.996439,116.321114,0,191,39927.2820833333,2009-04-24,06:46:12
39.99619,116.321149,0,179,39927.2821412037,2009-04-24,06:46:17
39.996029,116.321146,0,185,39927.2821990741,2009-04-24,06:46:22
39.995801,116.321173,0,176,39927.2822569444,2009-04-24,06:46:27
39.995598,116.321198,0,177,39927.2823148148,2009-04-24,06:46:32
39.995388,116.321187,0,167,39927.2823726852,2009-04-24,06:46:37
39.995187,116.321187,0,156,39927.2824305556,2009-04-24,06:46:42
39.995057,116.321205,0,157,39927.2824884259,2009-04-24,06:46:47
39.994933,116.321171,0,168,39927.2825462963,2009-04-24,06:46:52
39.994901,116.320973,0,171,39927.2826041667,2009-04-24,06:46:57
39.99484,116.320706,0,159,39927.282662037,2009-04-24,06:47:02
39.994826,116.320492,0,156,39927.2827199074,2009-04-24,06:47:07
39.994804,116.320329,0,149,39927.2827777778,2009-04-24,06:47:12
39.99466,116.32034,0,150,39927.2828356481,2009-04-24,06:47:17
39.994443,116.320336,0,154,39927.2828935185,2009-04-24,06:47:22
39.994191,116.320332,0,149,39927.2829513889,2009-04-24,06:47:27
39.993973,116.320358,0,140,39927.2830092593,2009-04-24,06:47:32
39.99381,116.320437,0,141,39927.2830671296,2009-04-24,06:47:37
39.993593,116.32044,0,140,39927.283125,2009-04-24,06:47:42
39.993405,116.320479,0,137,39927.2831828704,2009-04-24,06:47:47
39.993245,116.320482,0,138,39927.2832407407,2009-04-24,06:47:52
39.99311,116.320426,0,136,39927.2832986111,2009-04-24,06:47:57
39.992956,116.320272,0,143,39927.2833564815,2009-04-24,06:48:02
39.992809,116.320242,0,139,39927.2834143518,2009-04-24,06:48:07
39.992633,116.320299,0,140,39927.2834722222,2009-04-24,06:48:12
39.992425,116.32031,0,134,39927.2835300926,2009-04-24,06:48:17
39.99221,116.320276,0,132,39927.283587963,2009-04-24,06:48:22
39.992049,116.320221,0,136,39927.2836458333,2009-04-24,06:48:27
39.991903,116.320365,0,152,39927.2837037037,2009-04-24,06:48:32
39.991792,116.320345,0,144,39927.2837615741,2009-04-24,06:48:37
39.991775,116.320312,0,146,39927.2838194444,2009-04-24,06:48:42
39.991775,116.320312,0,146,39927.2838541667,2009-04-24,06:48:45
39.991775,116.320312,0,145,39927.2838773148,2009-04-24,06:48:47
39.991777,116.320334,0,146,39927.2839351852,2009-04-24,06:48:52
39.991754,116.320335,0,145,39927.2839930556,2009-04-24,06:48:57
39.991686,116.320345,0,146,39927.2840509259,2009-04-24,06:49:02
39.991641,116.320287,0,143,39927.2841087963,2009-04-24,06:49:07
39.991602,116.32025,0,141,39927.2841666667,2009-04-24,06:49:12
39.991595,116.320235,0,141,39927.284224537,2009-04-24,06:49:17
39.991579,116.32022,0,141,39927.2842824074,2009-04-24,06:49:22
39.991516,116.32016,0,142,39927.2843402778,2009-04-24,06:49:27
39.991435,116.320125,0,142,39927.2843981481,2009-04-24,06:49:32
39.991378,116.320175,0,142,39927.2844560185,2009-04-24,06:49:37
39.991302,116.32023,0,142,39927.2845138889,2009-04-24,06:49:42
39.991212,116.320242,0,143,39927.2845717593,2009-04-24,06:49:47
39.991165,116.320435,0,147,39927.2846296296,2009-04-24,06:49:52
39.991115,116.320468,0,155,39927.2846875,2009-04-24,06:49:57
39.991064,116.320377,0,164,39927.2847453704,2009-04-24,06:50:02
39.99112,116.320108,0,173,39927.2848032407,2009-04-24,06:50:07
39.991291,116.319765,0,182,39927.2848611111,2009-04-24,06:50:12
39.99139,116.319501,0,190,39927.2849189815,2009-04-24,06:50:17
39.991396,116.319443,0,193,39927.2849421296,2009-04-24,06:50:19
39.991386,116.319321,0,197,39927.285,2009-04-24,06:50:24
39.991377,116.319226,0,201,39927.2850578704,2009-04-24,06:50:29
39.991391,116.319041,0,208,39927.2851157407,2009-04-24,06:50:34
39.991422,116.318927,0,204,39927.2851736111,2009-04-24,06:50:39
39.991426,116.318833,0,207,39927.2852314815,2009-04-24,06:50:44
39.991434,116.31877,0,211,39927.2852893519,2009-04-24,06:50:49
39.991436,116.318704,0,217,39927.2853472222,2009-04-24,06:50:54
39.99141,116.318631,0,224,39927.2854050926,2009-04-24,06:50:59
39.991355,116.318532,0,229,39927.285462963,2009-04-24,06:51:04
39.991389,116.318369,0,224,39927.2855208333,2009-04-24,06:51:09
39.991367,116.318264,0,225,39927.2855787037,2009-04-24,06:51:14
39.991385,116.3182,0,230,39927.2856365741,2009-04-24,06:51:19
39.99139,116.318084,0,237,39927.2856944444,2009-04-24,06:51:24
39.991365,116.318021,0,240,39927.2857523148,2009-04-24,06:51:29
39.991312,116.317927,0,246,39927.2858101852,2009-04-24,06:51:34
39.991289,116.31782,0,250,39927.2858680556,2009-04-24,06:51:39
39.991239,116.31776,0,258,39927.2859259259,2009-04-24,06:51:44
39.991194,116.31774,0,265,39927.2859837963,2009-04-24,06:51:49
39.991142,116.317738,0,271,39927.2860416667,2009-04-24,06:51:54
39.991066,116.317734,0,278,39927.286099537,2009-04-24,06:51:59
39.991024,116.317733,0,281,39927.2861574074,2009-04-24,06:52:04
39.990992,116.31773,0,284,39927.2862152778,2009-04-24,06:52:09
39.990948,116.317723,0,289,39927.2862731481,2009-04-24,06:52:14
39.990892,116.317733,0,293,39927.2863310185,2009-04-24,06:52:19
39.990832,116.317756,0,297,39927.2863888889,2009-04-24,06:52:24
39.991028,116.317849,0,342,39927.2969212963,2009-04-24,07:07:34
39.991271,116.317889,0,287,39927.2969791667,2009-04-24,07:07:39
39.991291,116.31802,0,295,39927.297037037,2009-04-24,07:07:44
39.991252,116.318089,0,283,39927.2970949074,2009-04-24,07:07:49
39.991206,116.318231,0,271,39927.2971527778,2009-04-24,07:07:54
39.991273,116.318393,0,238,39927.2972106481,2009-04-24,07:07:59
39.991282,116.318572,0,241,39927.2972685185,2009-04-24,07:08:04
39.991283,116.318755,0,237,39927.2973263889,2009-04-24,07:08:09
39.991305,116.31894,0,233,39927.2973842593,2009-04-24,07:08:14
39.991351,116.319144,0,236,39927.2974421296,2009-04-24,07:08:19
39.991348,116.319334,0,230,39927.2975,2009-04-24,07:08:24
39.991353,116.319447,0,223,39927.2975578704,2009-04-24,07:08:29
39.991338,116.31961,0,217,39927.2976157407,2009-04-24,07:08:34
39.99134,116.319759,0,218,39927.2976736111,2009-04-24,07:08:39
39.991363,116.319913,0,210,39927.2977314815,2009-04-24,07:08:44
39.991457,116.320047,0,202,39927.2977893518,2009-04-24,07:08:49
39.991536,116.32015,0,194,39927.2978472222,2009-04-24,07:08:54
39.991559,116.320191,0,190,39927.2979050926,2009-04-24,07:08:59
39.991583,116.320221,0,187,39927.297962963,2009-04-24,07:09:04
39.991606,116.320245,0,184,39927.2980208333,2009-04-24,07:09:09
39.991617,116.320266,0,181,39927.2980787037,2009-04-24,07:09:14
39.991618,116.32028,0,178,39927.2981365741,2009-04-24,07:09:19
39.991618,116.32028,0,178,39927.2981712963,2009-04-24,07:09:22
39.991618,116.320287,0,177,39927.2981944444,2009-04-24,07:09:24
39.991617,116.320278,0,177,39927.2982523148,2009-04-24,07:09:29
39.991609,116.32025,0,177,39927.2983101852,2009-04-24,07:09:34
39.991603,116.320235,0,177,39927.2984259259,2009-04-24,07:09:44
39.991603,116.320235,0,177,39927.2984606481,2009-04-24,07:09:47
39.991602,116.320233,0,177,39927.2984837963,2009-04-24,07:09:49
39.991281,116.320576,0,173,39927.3141087963,2009-04-24,07:32:19
39.991432,116.32043,0,163,39927.3141666667,2009-04-24,07:32:24
39.991532,116.320484,0,166,39927.314224537,2009-04-24,07:32:29
39.991652,116.320403,0,160,39927.3142824074,2009-04-24,07:32:34
39.991737,116.320331,0,155,39927.3143402778,2009-04-24,07:32:39
39.99178,116.320314,0,156,39927.3143981481,2009-04-24,07:32:44
39.991796,116.320294,0,159,39927.3144560185,2009-04-24,07:32:49
39.991773,116.320317,0,157,39927.3145138889,2009-04-24,07:32:54
39.991785,116.320323,0,157,39927.3145717593,2009-04-24,07:32:59
39.991789,116.320314,0,157,39927.3146296296,2009-04-24,07:33:04
39.991807,116.320265,0,158,39927.3146875,2009-04-24,07:33:09
39.991809,116.320271,0,159,39927.3147453704,2009-04-24,07:33:14
39.991809,116.320271,0,159,39927.3147800926,2009-04-24,07:33:17
39.991812,116.320277,0,160,39927.3148032407,2009-04-24,07:33:19
39.991807,116.320287,0,161,39927.3148611111,2009-04-24,07:33:24
39.991816,116.3203,0,160,39927.3149189815,2009-04-24,07:33:29
39.991877,116.320353,0,160,39927.3149768518,2009-04-24,07:33:34
39.991888,116.320353,0,160,39927.3149884259,2009-04-24,07:33:35
39.991994,116.320281,0,157,39927.3150462963,2009-04-24,07:33:40
39.992152,116.32012,0,142,39927.3151041667,2009-04-24,07:33:45
39.992262,116.320133,0,131,39927.315162037,2009-04-24,07:33:50
39.992363,116.320157,0,121,39927.3152199074,2009-04-24,07:33:55
39.992458,116.320116,0,115,39927.3152777778,2009-04-24,07:34:00
39.992484,116.320011,0,112,39927.3153356481,2009-04-24,07:34:05
39.99246,116.319679,0,109,39927.3153935185,2009-04-24,07:34:10
39.992508,116.319556,0,99,39927.3154513889,2009-04-24,07:34:15
39.992634,116.319611,0,98,39927.3155092593,2009-04-24,07:34:20
39.992863,116.32024,0,103,39927.3155671296,2009-04-24,07:34:25
39.993166,116.320366,0,104,39927.315625,2009-04-24,07:34:30
39.993315,116.320339,0,104,39927.3156828704,2009-04-24,07:34:35
39.993531,116.32034,0,104,39927.3157407407,2009-04-24,07:34:40
39.993735,116.320248,0,113,39927.3157986111,2009-04-24,07:34:45
39.993866,116.320151,0,114,39927.3158564815,2009-04-24,07:34:50
39.994081,116.320138,0,110,39927.3159143519,2009-04-24,07:34:55
39.994321,116.320142,0,110,39927.3159722222,2009-04-24,07:35:00
39.994484,116.320058,0,111,39927.3160300926,2009-04-24,07:35:05
39.994625,116.320024,0,109,39927.316087963,2009-04-24,07:35:10
39.994748,116.320365,0,103,39927.3161458333,2009-04-24,07:35:15
39.99478,116.320643,0,93,39927.3162037037,2009-04-24,07:35:20
39.994769,116.3209,0,94,39927.3162615741,2009-04-24,07:35:25
39.994809,116.321084,0,96,39927.3163194444,2009-04-24,07:35:30
39.994899,116.321175,0,91,39927.3163773148,2009-04-24,07:35:35
39.995056,116.321179,0,86,39927.3164351852,2009-04-24,07:35:40
39.995257,116.321107,0,80,39927.3164930556,2009-04-24,07:35:45
39.995411,116.321057,0,73,39927.3165509259,2009-04-24,07:35:50
39.995568,116.320949,0,73,39927.3166087963,2009-04-24,07:35:55
39.995738,116.320876,0,74,39927.3166666667,2009-04-24,07:36:00
39.995951,116.320904,0,70,39927.316724537,2009-04-24,07:36:05
39.996108,116.320917,0,70,39927.3167824074,2009-04-24,07:36:10
39.996299,116.320935,0,67,39927.3168402778,2009-04-24,07:36:15
39.996459,116.320934,0,68,39927.3168981481,2009-04-24,07:36:20
39.996742,116.32097,0,81,39927.3169560185,2009-04-24,07:36:25
39.996773,116.321263,0,84,39927.3170138889,2009-04-24,07:36:30
39.996795,116.321502,0,73,39927.3170717593,2009-04-24,07:36:35
39.996801,116.321733,0,64,39927.3171296296,2009-04-24,07:36:40
39.996808,116.321966,0,62,39927.3171875,2009-04-24,07:36:45
39.996866,116.322082,0,61,39927.3172453704,2009-04-24,07:36:50
39.996999,116.322011,0,54,39927.3173032407,2009-04-24,07:36:55
39.997184,116.321963,0,51,39927.3173611111,2009-04-24,07:37:00
39.997384,116.321981,0,51,39927.3174189815,2009-04-24,07:37:05
39.997527,116.321929,0,57,39927.3174768519,2009-04-24,07:37:10
39.997759,116.321978,0,59,39927.3175347222,2009-04-24,07:37:15
39.997917,116.321984,0,74,39927.3175925926,2009-04-24,07:37:20
39.998125,116.321857,0,79,39927.317650463,2009-04-24,07:37:25
39.99834,116.321821,0,86,39927.3177083333,2009-04-24,07:37:30
39.998573,116.321836,0,87,39927.3177662037,2009-04-24,07:37:35
39.998758,116.321804,0,85,39927.3178240741,2009-04-24,07:37:40
39.998992,116.321823,0,97,39927.3178819444,2009-04-24,07:37:45
39.999189,116.321829,0,103,39927.3179398148,2009-04-24,07:37:50
39.999418,116.321822,0,112,39927.3179976852,2009-04-24,07:37:55
39.999597,116.321914,0,118,39927.3180555556,2009-04-24,07:38:00
39.999646,116.322242,0,123,39927.3181134259,2009-04-24,07:38:05
39.999688,116.322524,0,125,39927.3181712963,2009-04-24,07:38:10
39.999715,116.322786,0,124,39927.3182291667,2009-04-24,07:38:15
39.999733,116.322887,0,125,39927.3182523148,2009-04-24,07:38:17
39.999751,116.32315,0,124,39927.3183101852,2009-04-24,07:38:22
39.999761,116.323419,0,125,39927.3183680556,2009-04-24,07:38:27
39.99974,116.323707,0,129,39927.3184259259,2009-04-24,07:38:32
39.999755,116.324006,0,131,39927.3184837963,2009-04-24,07:38:37
39.99975,116.324278,0,133,39927.3185416667,2009-04-24,07:38:42
39.999778,116.324526,0,132,39927.318599537,2009-04-24,07:38:47
39.999777,116.324792,0,130,39927.3186574074,2009-04-24,07:38:52
39.999782,116.325091,0,130,39927.3187152778,2009-04-24,07:38:57
39.999794,116.325396,0,130,39927.3187731481,2009-04-24,07:39:02
39.999794,116.32566,0,124,39927.3188310185,2009-04-24,07:39:07
39.999796,116.325936,0,122,39927.3188888889,2009-04-24,07:39:12
39.999814,116.326202,0,127,39927.3189467593,2009-04-24,07:39:17
39.999807,116.326462,0,123,39927.3190046296,2009-04-24,07:39:22
39.999838,116.326724,0,127,39927.3190625,2009-04-24,07:39:27
39.99986,116.32699,0,127,39927.3191203704,2009-04-24,07:39:32
39.999868,116.327237,0,123,39927.3191782407,2009-04-24,07:39:37
39.999891,116.327431,0,119,39927.3192361111,2009-04-24,07:39:42
39.999928,116.327419,0,115,39927.3192939815,2009-04-24,07:39:47
39.999915,116.327395,0,112,39927.3193518519,2009-04-24,07:39:52
39.999915,116.327392,0,109,39927.3194097222,2009-04-24,07:39:57
39.999914,116.327386,0,108,39927.3194675926,2009-04-24,07:40:02
39.999915,116.327388,0,108,39927.319525463,2009-04-24,07:40:07
39.999915,116.327388,0,108,39927.3195601852,2009-04-24,07:40:10
39.999917,116.327396,0,108,39927.3195833333,2009-04-24,07:40:12
39.999927,116.327416,0,108,39927.3196412037,2009-04-24,07:40:17
39.99996,116.32738,0,108,39927.3196990741,2009-04-24,07:40:22
39.999989,116.327355,0,108,39927.3197569444,2009-04-24,07:40:27
39.999994,116.32731,0,108,39927.3198148148,2009-04-24,07:40:32
39.99998,116.327262,0,107,39927.3198726852,2009-04-24,07:40:37
39.999959,116.327278,0,107,39927.3199305556,2009-04-24,07:40:42
39.999959,116.327277,0,107,39927.3199884259,2009-04-24,07:40:47
39.999959,116.327274,0,107,39927.3200347222,2009-04-24,07:40:51
39.999959,116.327274,0,107,39927.3200694444,2009-04-24,07:40:54
39.99996,116.32728,0,107,39927.3200925926,2009-04-24,07:40:56
39.999962,116.32729,0,107,39927.320150463,2009-04-24,07:41:01
40.000006,116.327398,0,107,39927.3202083333,2009-04-24,07:41:06
40.000051,116.327476,0,106,39927.3202662037,2009-04-24,07:41:11
40.000113,116.327557,0,106,39927.3203240741,2009-04-24,07:41:16
40.00016,116.327638,0,106,39927.3203819444,2009-04-24,07:41:21
40.000207,116.327707,0,106,39927.3204398148,2009-04-24,07:41:26
40.00024,116.327737,0,106,39927.3204976852,2009-04-24,07:41:31
40.00024,116.327748,0,106,39927.3205439815,2009-04-24,07:41:35
39.999878,116.327413,0,164,39927.3236458333,2009-04-24,07:46:03
39.999905,116.327433,0,220,39927.3237037037,2009-04-24,07:46:08
39.999918,116.327448,0,245,39927.3237615741,2009-04-24,07:46:13
39.999933,116.327457,0,256,39927.3238194444,2009-04-24,07:46:18
39.999952,116.327441,0,267,39927.3238773148,2009-04-24,07:46:23
39.999982,116.327402,0,272,39927.3239351852,2009-04-24,07:46:28
39.999916,116.327515,0,247,39927.3249768519,2009-04-24,07:47:58
39.999932,116.32754,0,309,39927.3250347222,2009-04-24,07:48:03
39.999921,116.327528,0,313,39927.3251041667,2009-04-24,07:48:09
39.999895,116.327461,0,315,39927.325162037,2009-04-24,07:48:14
39.999907,116.327216,0,313,39927.3252199074,2009-04-24,07:48:19
39.99991,116.326967,0,311,39927.3252777778,2009-04-24,07:48:24
39.999902,116.326689,0,308,39927.3253356481,2009-04-24,07:48:29
39.999892,116.326408,0,305,39927.3253935185,2009-04-24,07:48:34
39.999899,116.326132,0,301,39927.3254513889,2009-04-24,07:48:39
39.999879,116.325848,0,297,39927.3255092593,2009-04-24,07:48:44
39.999899,116.325566,0,294,39927.3255671296,2009-04-24,07:48:49
39.999949,116.325356,0,291,39927.325625,2009-04-24,07:48:54
39.999995,116.325104,0,288,39927.3256828704,2009-04-24,07:48:59
39.99992,116.32487,0,285,39927.3257407407,2009-04-24,07:49:04
39.999895,116.324565,0,284,39927.3257986111,2009-04-24,07:49:09
39.999873,116.324273,0,281,39927.3258564815,2009-04-24,07:49:14
39.999862,116.323952,0,277,39927.3259143519,2009-04-24,07:49:19
39.99982,116.32361,0,273,39927.3259722222,2009-04-24,07:49:24
39.999813,116.323263,0,267,39927.3260300926,2009-04-24,07:49:29
39.999797,116.32296,0,260,39927.326087963,2009-04-24,07:49:34
39.999784,116.322633,0,255,39927.3261458333,2009-04-24,07:49:39
39.999742,116.322285,0,251,39927.3262037037,2009-04-24,07:49:44
39.999522,116.322001,0,242,39927.3262615741,2009-04-24,07:49:49
39.9993,116.321996,0,236,39927.3263194444,2009-04-24,07:49:54
39.999067,116.322037,0,227,39927.3263773148,2009-04-24,07:49:59
39.998839,116.322067,0,216,39927.3264351852,2009-04-24,07:50:04
39.998604,116.32206,0,204,39927.3264930556,2009-04-24,07:50:09
39.998436,116.322041,0,189,39927.3265509259,2009-04-24,07:50:14
39.998372,116.321789,0,173,39927.3266087963,2009-04-24,07:50:19
39.998327,116.321487,0,160,39927.3266666667,2009-04-24,07:50:24
39.998324,116.321199,0,143,39927.326724537,2009-04-24,07:50:29
39.998314,116.320939,0,127,39927.3267824074,2009-04-24,07:50:34
39.998304,116.320626,0,113,39927.3268402778,2009-04-24,07:50:39
39.998314,116.320304,0,98,39927.3268981481,2009-04-24,07:50:44
39.998321,116.319987,0,84,39927.3269560185,2009-04-24,07:50:49
39.998335,116.319719,0,72,39927.3270138889,2009-04-24,07:50:54
39.998378,116.319448,0,63,39927.3270717593,2009-04-24,07:50:59
39.998313,116.31932,0,51,39927.3271296296,2009-04-24,07:51:04
39.998073,116.319314,0,41,39927.3271875,2009-04-24,07:51:09
39.997857,116.319212,0,20,39927.3272453704,2009-04-24,07:51:14
39.997622,116.319159,0,14,39927.3273032407,2009-04-24,07:51:19
39.997588,116.319048,0,6,39927.3273611111,2009-04-24,07:51:24
39.997586,116.318816,0,-7,39927.3274189815,2009-04-24,07:51:29
39.997555,116.31862,0,-15,39927.3274768519,2009-04-24,07:51:34
39.997568,116.318529,0,-26,39927.3275347222,2009-04-24,07:51:39
39.997529,116.318366,0,-21,39927.3275925926,2009-04-24,07:51:44
39.99749,116.318137,0,-14,39927.327650463,2009-04-24,07:51:49
39.997456,116.317942,0,-19,39927.3277083333,2009-04-24,07:51:54
39.997375,116.317853,0,-26,39927.3277662037,2009-04-24,07:51:59
39.997339,116.317805,0,-31,39927.3278240741,2009-04-24,07:52:04
39.997342,116.31776,0,-31,39927.3278819444,2009-04-24,07:52:09
39.997342,116.31776,0,-31,39927.3279166667,2009-04-24,07:52:12
39.997345,116.317754,0,-32,39927.3279398148,2009-04-24,07:52:14
39.997343,116.31774,0,-33,39927.3279976852,2009-04-24,07:52:19
39.997343,116.31774,0,-33,39927.3280324074,2009-04-24,07:52:22
39.997336,116.317733,0,-33,39927.3280555556,2009-04-24,07:52:24
39.997321,116.317727,0,-33,39927.3281134259,2009-04-24,07:52:29
39.997302,116.317713,0,-33,39927.3281712963,2009-04-24,07:52:34
39.997282,116.317688,0,-33,39927.3282291667,2009-04-24,07:52:39
39.997327,116.31774,0,90,39927.3283449074,2009-04-24,07:52:49
39.997327,116.31774,0,90,39927.3283796296,2009-04-24,07:52:52
39.997331,116.317744,0,103,39927.3284027778,2009-04-24,07:52:54
39.997264,116.317808,0,113,39927.3284606481,2009-04-24,07:52:59
39.997271,116.317839,0,127,39927.3285763889,2009-04-24,07:53:09
39.997226,116.317658,0,129,39927.3286342593,2009-04-24,07:53:14
39.997213,116.317629,0,129,39927.3286921296,2009-04-24,07:53:19
39.997205,116.317609,0,128,39927.32875,2009-04-24,07:53:24
39.997204,116.3176,0,128,39927.3288078704,2009-04-24,07:53:29
39.997366,116.317754,0,125,39927.3288657407,2009-04-24,07:53:34
39.997492,116.317984,0,125,39927.3289236111,2009-04-24,07:53:39
39.997502,116.318152,0,129,39927.3289814815,2009-04-24,07:53:44
39.997505,116.31828,0,133,39927.3290393518,2009-04-24,07:53:49
39.9975,116.31837,0,139,39927.3290972222,2009-04-24,07:53:54
39.997472,116.318419,0,143,39927.3291550926,2009-04-24,07:53:59
39.997481,116.318515,0,148,39927.329212963,2009-04-24,07:54:04
39.99747,116.318659,0,155,39927.3292708333,2009-04-24,07:54:09
39.997476,116.318789,0,157,39927.3293287037,2009-04-24,07:54:14
39.997461,116.318922,0,159,39927.3293865741,2009-04-24,07:54:19
39.997447,116.319049,0,164,39927.3294444444,2009-04-24,07:54:24
39.997536,116.319159,0,171,39927.3295023148,2009-04-24,07:54:29
39.997669,116.319236,0,177,39927.3295601852,2009-04-24,07:54:34
39.997827,116.319282,0,177,39927.3296180556,2009-04-24,07:54:39
39.997968,116.319272,0,182,39927.3296759259,2009-04-24,07:54:44
39.998166,116.319333,0,186,39927.3297337963,2009-04-24,07:54:49
39.998279,116.31939,0,190,39927.3297916667,2009-04-24,07:54:54
39.998299,116.319535,0,196,39927.329849537,2009-04-24,07:54:59
39.998319,116.319745,0,194,39927.3299074074,2009-04-24,07:55:04
39.998371,116.319881,0,192,39927.3299652778,2009-04-24,07:55:09
39.998498,116.319985,0,188,39927.3300231481,2009-04-24,07:55:14
39.998712,116.320138,0,180,39927.3300810185,2009-04-24,07:55:19
39.998899,116.320236,0,179,39927.3301388889,2009-04-24,07:55:24
39.999172,116.320219,0,174,39927.3301967593,2009-04-24,07:55:29
39.999396,116.32029,0,170,39927.3302546296,2009-04-24,07:55:34
39.999587,116.320356,0,162,39927.3303125,2009-04-24,07:55:39
39.999639,116.3205,0,152,39927.3303703704,2009-04-24,07:55:44
39.999607,116.320682,0,144,39927.3304282407,2009-04-24,07:55:49
39.999618,116.320893,0,138,39927.3304861111,2009-04-24,07:55:54
39.999622,116.321137,0,132,39927.3305439815,2009-04-24,07:55:59
39.9996,116.321408,0,133,39927.3306018518,2009-04-24,07:56:04
39.999626,116.3218,0,124,39927.3306597222,2009-04-24,07:56:09
39.999632,116.322081,0,121,39927.3307175926,2009-04-24,07:56:14
39.999638,116.322303,0,118,39927.330775463,2009-04-24,07:56:19
39.999627,116.32256,0,113,39927.3308333333,2009-04-24,07:56:24
39.999663,116.322856,0,104,39927.3308912037,2009-04-24,07:56:29
39.99966,116.323126,0,92,39927.3309490741,2009-04-24,07:56:34
39.999658,116.323343,0,83,39927.3310069444,2009-04-24,07:56:39
39.99965,116.32357,0,75,39927.3310648148,2009-04-24,07:56:44
39.999659,116.323822,0,67,39927.3311226852,2009-04-24,07:56:49
39.999668,116.324159,0,64,39927.3311805556,2009-04-24,07:56:54
39.999661,116.32441,0,66,39927.3312384259,2009-04-24,07:56:59
39.999674,116.324654,0,60,39927.3312962963,2009-04-24,07:57:04
39.999715,116.325046,0,69,39927.3313541667,2009-04-24,07:57:09
39.999739,116.325344,0,76,39927.331412037,2009-04-24,07:57:14
39.999742,116.325656,0,88,39927.3314699074,2009-04-24,07:57:19
39.999745,116.325978,0,109,39927.3315277778,2009-04-24,07:57:24
39.999788,116.326298,0,99,39927.3315856481,2009-04-24,07:57:29
39.999836,116.326612,0,97,39927.3316435185,2009-04-24,07:57:34
39.999843,116.3269,0,118,39927.3317013889,2009-04-24,07:57:39
39.999842,116.327173,0,139,39927.3317592593,2009-04-24,07:57:44
39.99985,116.327402,0,152,39927.3318171296,2009-04-24,07:57:49
39.999893,116.327377,0,157,39927.331875,2009-04-24,07:57:54
39.999894,116.327364,0,163,39927.3319328704,2009-04-24,07:57:59
39.999893,116.327355,0,164,39927.3319907407,2009-04-24,07:58:04
39.99991,116.327386,0,165,39927.3320486111,2009-04-24,07:58:09
39.999898,116.327405,0,168,39927.3321064815,2009-04-24,07:58:14
39.999864,116.327427,0,170,39927.3321643519,2009-04-24,07:58:19
39.999852,116.327453,0,173,39927.3322222222,2009-04-24,07:58:24
39.99971,116.327213,0,294,39927.3927662037,2009-04-24,09:25:35
39.999744,116.327212,0,297,39927.3928240741,2009-04-24,09:25:40
39.999779,116.327238,0,261,39927.3928819444,2009-04-24,09:25:45
39.999779,116.327238,0,261,39927.3929166667,2009-04-24,09:25:48
39.999784,116.327239,0,263,39927.3929398148,2009-04-24,09:25:50
39.999783,116.327209,0,259,39927.3929976852,2009-04-24,09:25:55
39.999778,116.327181,0,260,39927.3930555556,2009-04-24,09:26:00
39.999787,116.327174,0,260,39927.3931134259,2009-04-24,09:26:05
39.999772,116.327146,0,257,39927.3931712963,2009-04-24,09:26:10
39.999757,116.327058,0,257,39927.3932291667,2009-04-24,09:26:15
39.999743,116.326996,0,252,39927.393287037,2009-04-24,09:26:20
39.999741,116.326936,0,247,39927.3933449074,2009-04-24,09:26:25
39.999752,116.326848,0,248,39927.3934027778,2009-04-24,09:26:30
39.999751,116.326751,0,248,39927.3934606481,2009-04-24,09:26:35
39.99977,116.326687,0,246,39927.3935185185,2009-04-24,09:26:40
39.999806,116.326667,0,240,39927.3935763889,2009-04-24,09:26:45
39.99984,116.326621,0,238,39927.3936342593,2009-04-24,09:26:50
39.999842,116.326564,0,237,39927.3936921296,2009-04-24,09:26:55
39.999889,116.326504,0,236,39927.39375,2009-04-24,09:27:00
39.999928,116.326429,0,236,39927.3938078704,2009-04-24,09:27:05
39.999883,116.326285,0,238,39927.3938657407,2009-04-24,09:27:10
39.99989,116.326141,0,232,39927.3939236111,2009-04-24,09:27:15
39.999866,116.325967,0,232,39927.3939814815,2009-04-24,09:27:20
39.999867,116.32583,0,232,39927.3940393519,2009-04-24,09:27:25
39.999818,116.325688,0,232,39927.3940972222,2009-04-24,09:27:30
39.99977,116.325566,0,233,39927.3941550926,2009-04-24,09:27:35
39.999718,116.325505,0,234,39927.394212963,2009-04-24,09:27:40
39.99969,116.325472,0,234,39927.3942708333,2009-04-24,09:27:45
39.999649,116.325376,0,234,39927.3943287037,2009-04-24,09:27:50
39.999666,116.325271,0,234,39927.3943865741,2009-04-24,09:27:55
39.999677,116.325177,0,235,39927.3944444444,2009-04-24,09:28:00
39.999684,116.325099,0,236,39927.3945023148,2009-04-24,09:28:05
39.999733,116.325014,0,237,39927.3945601852,2009-04-24,09:28:10
39.999805,116.324769,0,237,39927.3946180556,2009-04-24,09:28:15
39.999756,116.324592,0,240,39927.3946759259,2009-04-24,09:28:20
39.999828,116.324549,0,243,39927.3947337963,2009-04-24,09:28:25
39.999927,116.324533,0,240,39927.3947916667,2009-04-24,09:28:30
40.000032,116.324532,0,236,39927.394849537,2009-04-24,09:28:35
40.000206,116.324671,0,219,39927.3949074074,2009-04-24,09:28:40
40.000291,116.324694,0,214,39927.3949652778,2009-04-24,09:28:45
40.000413,116.32469,0,195,39927.3950231481,2009-04-24,09:28:50
40.000519,116.32464,0,183,39927.3950810185,2009-04-24,09:28:55
40.000628,116.324556,0,175,39927.3951388889,2009-04-24,09:29:00
40.000776,116.324584,0,150,39927.3951967593,2009-04-24,09:29:05
40.000895,116.324596,0,143,39927.3952546296,2009-04-24,09:29:10
40.001034,116.32464,0,118,39927.3953125,2009-04-24,09:29:15
40.001139,116.324757,0,87,39927.3953703704,2009-04-24,09:29:20
40.001212,116.324857,0,78,39927.3954282407,2009-04-24,09:29:25
40.00131,116.324889,0,64,39927.3954861111,2009-04-24,09:29:30
40.001427,116.324856,0,50,39927.3955439815,2009-04-24,09:29:35
40.001553,116.32485,0,31,39927.3956018519,2009-04-24,09:29:40
40.001659,116.324848,0,30,39927.3956597222,2009-04-24,09:29:45
40.001868,116.324592,0,55,39927.3957175926,2009-04-24,09:29:50
40.002001,116.324545,0,48,39927.395775463,2009-04-24,09:29:55
40.002109,116.324485,0,53,39927.3958333333,2009-04-24,09:30:00
40.002165,116.324613,0,68,39927.3958912037,2009-04-24,09:30:05
40.002285,116.324723,0,64,39927.3959490741,2009-04-24,09:30:10
40.002406,116.324794,0,48,39927.3960069444,2009-04-24,09:30:15
40.002546,116.32482,0,35,39927.3960648148,2009-04-24,09:30:20
40.002662,116.324842,0,24,39927.3961226852,2009-04-24,09:30:25
40.002799,116.324848,0,17,39927.3961805556,2009-04-24,09:30:30
40.002927,116.324853,0,14,39927.3962384259,2009-04-24,09:30:35
40.003156,116.324475,0,18,39927.3962962963,2009-04-24,09:30:40
40.00325,116.324508,0,26,39927.3963541667,2009-04-24,09:30:45
40.003355,116.324639,0,25,39927.396412037,2009-04-24,09:30:50
40.003422,116.324688,0,28,39927.3964699074,2009-04-24,09:30:55
40.003511,116.324642,0,30,39927.3965277778,2009-04-24,09:31:00
40.003721,116.324564,0,39,39927.3965856481,2009-04-24,09:31:05
40.003911,116.324487,0,40,39927.3966435185,2009-04-24,09:31:10
40.004142,116.32434,0,49,39927.3967013889,2009-04-24,09:31:15
40.004306,116.324374,0,90,39927.3967592593,2009-04-24,09:31:20
40.004487,116.32434,0,129,39927.3968171296,2009-04-24,09:31:25
40.004626,116.324384,0,112,39927.396875,2009-04-24,09:31:30
40.004762,116.324381,0,118,39927.3969328704,2009-04-24,09:31:35
40.004882,116.324404,0,141,39927.3969907407,2009-04-24,09:31:40
40.004999,116.324378,0,158,39927.3970486111,2009-04-24,09:31:45
40.005163,116.324416,0,146,39927.3971064815,2009-04-24,09:31:50
40.00532,116.324485,0,119,39927.3971643519,2009-04-24,09:31:55
40.00545,116.324542,0,114,39927.3972222222,2009-04-24,09:32:00
40.005578,116.324603,0,105,39927.3972800926,2009-04-24,09:32:05
40.005699,116.324575,0,119,39927.397337963,2009-04-24,09:32:10
40.00589,116.324335,0,144,39927.3973958333,2009-04-24,09:32:15
40.006005,116.324278,0,175,39927.3974537037,2009-04-24,09:32:20
40.006114,116.324201,0,221,39927.3975115741,2009-04-24,09:32:25
40.006222,116.324186,0,260,39927.3975694444,2009-04-24,09:32:30
40.006376,116.324197,0,256,39927.3976273148,2009-04-24,09:32:35
40.006568,116.324243,0,191,39927.3976851852,2009-04-24,09:32:40
40.006733,116.324269,0,122,39927.3977430556,2009-04-24,09:32:45
40.006872,116.324331,0,101,39927.3978009259,2009-04-24,09:32:50
40.007035,116.32431,0,88,39927.3978587963,2009-04-24,09:32:55
40.007178,116.324308,0,76,39927.3979166667,2009-04-24,09:33:00
40.007324,116.324289,0,80,39927.397974537,2009-04-24,09:33:05
40.007452,116.324258,0,104,39927.3980324074,2009-04-24,09:33:10
40.007579,116.324237,0,110,39927.3980902778,2009-04-24,09:33:15
40.007748,116.324256,0,92,39927.3981481481,2009-04-24,09:33:20
40.007887,116.324279,0,100,39927.3982060185,2009-04-24,09:33:25
40.008045,116.324262,0,103,39927.3982638889,2009-04-24,09:33:30
40.008203,116.324226,0,113,39927.3983217593,2009-04-24,09:33:35
40.008357,116.324214,0,102,39927.3983796296,2009-04-24,09:33:40
40.008527,116.324187,0,93,39927.3984375,2009-04-24,09:33:45
40.008687,116.324175,0,84,39927.3984953704,2009-04-24,09:33:50
40.008859,116.324161,0,81,39927.3985532407,2009-04-24,09:33:55
40.009002,116.324156,0,85,39927.3986111111,2009-04-24,09:34:00
40.009152,116.32414,0,90,39927.3986689815,2009-04-24,09:34:05
40.009302,116.32413,0,84,39927.3987268518,2009-04-24,09:34:10
40.009425,116.32412,0,90,39927.3987847222,2009-04-24,09:34:15
40.009534,116.324013,0,106,39927.3988425926,2009-04-24,09:34:20
40.009572,116.323878,0,125,39927.398900463,2009-04-24,09:34:25
40.009543,116.323705,0,130,39927.3989583333,2009-04-24,09:34:30
40.009519,116.323511,0,132,39927.3990162037,2009-04-24,09:34:35
40.009484,116.323362,0,140,39927.3990740741,2009-04-24,09:34:40
40.009458,116.323161,0,146,39927.3991319444,2009-04-24,09:34:45
40.009527,116.322886,0,161,39927.3991898148,2009-04-24,09:34:50
40.009537,116.322737,0,181,39927.3992476852,2009-04-24,09:34:55
40.009558,116.322552,0,196,39927.3993055556,2009-04-24,09:35:00
40.009579,116.322386,0,203,39927.3993634259,2009-04-24,09:35:05
40.009535,116.322255,0,207,39927.3994212963,2009-04-24,09:35:10
40.009451,116.322132,0,209,39927.3994791667,2009-04-24,09:35:15
40.009352,116.321989,0,208,39927.399537037,2009-04-24,09:35:20
40.009219,116.321928,0,210,39927.3995949074,2009-04-24,09:35:25
40.009131,116.321814,0,207,39927.3996527778,2009-04-24,09:35:30
40.009051,116.321653,0,204,39927.3997106481,2009-04-24,09:35:35
40.008998,116.321565,0,187,39927.3997685185,2009-04-24,09:35:40
40.008912,116.321505,0,172,39927.3998263889,2009-04-24,09:35:45
40.008873,116.321347,0,172,39927.3998842593,2009-04-24,09:35:50
40.008967,116.321192,0,166,39927.3999421296,2009-04-24,09:35:55
40.009042,116.321018,0,158,39927.4,2009-04-24,09:36:00
40.009073,116.320845,0,128,39927.4000578704,2009-04-24,09:36:05
40.009152,116.320732,0,117,39927.4001157407,2009-04-24,09:36:10
40.009244,116.320655,0,107,39927.4001736111,2009-04-24,09:36:15
40.009265,116.320462,0,112,39927.4002314815,2009-04-24,09:36:20
40.009344,116.320356,0,103,39927.4002893518,2009-04-24,09:36:25
40.009335,116.32035,0,102,39927.4003472222,2009-04-24,09:36:30
40.009336,116.32035,0,101,39927.4004050926,2009-04-24,09:36:35
40.009336,116.32035,0,101,39927.4004398148,2009-04-24,09:36:38
40.009341,116.320349,0,101,39927.400462963,2009-04-24,09:36:40
40.009368,116.320337,0,102,39927.4005208333,2009-04-24,09:36:45
40.009398,116.320353,0,103,39927.4005787037,2009-04-24,09:36:50
40.00941,116.320354,0,104,39927.4006365741,2009-04-24,09:36:55
40.00942,116.320354,0,105,39927.4006944444,2009-04-24,09:37:00
40.00942,116.320354,0,105,39927.4007291667,2009-04-24,09:37:03
40.009415,116.320356,0,106,39927.4007523148,2009-04-24,09:37:05
40.009405,116.320361,0,107,39927.4008101852,2009-04-24,09:37:10
40.009395,116.320363,0,108,39927.4008680556,2009-04-24,09:37:15
40.009395,116.320363,0,108,39927.4009027778,2009-04-24,09:37:18
40.00939,116.320364,0,108,39927.4009259259,2009-04-24,09:37:20
40.00945,116.323995,0,106,39927.4213773148,2009-04-24,10:06:47
40.009291,116.324038,0,94,39927.4214351852,2009-04-24,10:06:52
40.009207,116.324038,0,78,39927.4214930556,2009-04-24,10:06:57
40.009115,116.324017,0,69,39927.4215509259,2009-04-24,10:07:02
40.009019,116.32403,0,62,39927.4216087963,2009-04-24,10:07:07
40.008922,116.324003,0,47,39927.4216666667,2009-04-24,10:07:12
40.008804,116.324023,0,40,39927.421724537,2009-04-24,10:07:17
40.008701,116.324015,0,32,39927.4217824074,2009-04-24,10:07:22
40.008598,116.324016,0,27,39927.4218402778,2009-04-24,10:07:27
40.008501,116.324037,0,21,39927.4218981481,2009-04-24,10:07:32
40.008403,116.324024,0,10,39927.4219560185,2009-04-24,10:07:37
40.008281,116.324027,0,6,39927.4220138889,2009-04-24,10:07:42
40.008162,116.324056,0,2,39927.4220717593,2009-04-24,10:07:47
40.008072,116.324048,0,-2,39927.4221296296,2009-04-24,10:07:52
40.007921,116.324066,0,9,39927.4221875,2009-04-24,10:07:57
40.007836,116.324084,0,3,39927.4222453704,2009-04-24,10:08:02
40.007753,116.324095,0,-8,39927.4223032407,2009-04-24,10:08:07
40.007647,116.324096,0,-8,39927.4223611111,2009-04-24,10:08:12
40.007547,116.324091,0,-20,39927.4224189815,2009-04-24,10:08:17
40.007452,116.324058,0,-30,39927.4224768518,2009-04-24,10:08:22
40.007323,116.324087,0,-37,39927.4225347222,2009-04-24,10:08:27
40.00719,116.32407,0,-33,39927.4225925926,2009-04-24,10:08:32
40.007059,116.324089,0,-36,39927.422650463,2009-04-24,10:08:37
40.006895,116.324089,0,-38,39927.4227083333,2009-04-24,10:08:42
40.006784,116.324115,0,-42,39927.4227662037,2009-04-24,10:08:47
40.006641,116.324119,0,-47,39927.4228240741,2009-04-24,10:08:52
40.006512,116.324135,0,-35,39927.4228819444,2009-04-24,10:08:57
40.006401,116.324112,0,-33,39927.4229398148,2009-04-24,10:09:02
40.006282,116.324106,0,-35,39927.4229976852,2009-04-24,10:09:07
40.006153,116.324131,0,-34,39927.4230555556,2009-04-24,10:09:12
40.005946,116.324138,0,-23,39927.4231134259,2009-04-24,10:09:17
40.005814,116.324122,0,-17,39927.4231712963,2009-04-24,10:09:22
40.005698,116.324114,0,-19,39927.4232291667,2009-04-24,10:09:27
40.005504,116.324144,0,-16,39927.423287037,2009-04-24,10:09:32
40.005356,116.324164,0,-15,39927.4233449074,2009-04-24,10:09:37
40.005284,116.324187,0,-13,39927.4234027778,2009-04-24,10:09:42
40.005125,116.324172,0,-12,39927.4234606481,2009-04-24,10:09:47
40.005053,116.324147,0,-14,39927.4235185185,2009-04-24,10:09:52
40.004981,116.324108,0,-13,39927.4235763889,2009-04-24,10:09:57
40.004907,116.3241,0,-9,39927.4236342593,2009-04-24,10:10:02
40.004772,116.324098,0,1,39927.4236921296,2009-04-24,10:10:07
40.004592,116.324127,0,7,39927.42375,2009-04-24,10:10:12
40.004429,116.324149,0,8,39927.4238078704,2009-04-24,10:10:17
40.004278,116.324169,0,9,39927.4238657407,2009-04-24,10:10:22
40.004175,116.324185,0,11,39927.4239236111,2009-04-24,10:10:27
40.004065,116.324137,0,13,39927.4239814815,2009-04-24,10:10:32
40.003972,116.32412,0,13,39927.4240393518,2009-04-24,10:10:37
40.003663,116.324305,0,39,39927.4240972222,2009-04-24,10:10:42
40.003569,116.324494,0,56,39927.4241550926,2009-04-24,10:10:47
40.003536,116.324691,0,76,39927.424212963,2009-04-24,10:10:52
40.003535,116.324868,0,81,39927.4242708333,2009-04-24,10:10:57
40.003482,116.325047,0,79,39927.4243287037,2009-04-24,10:11:02
40.00334,116.325091,0,75,39927.4243865741,2009-04-24,10:11:07
40.003208,116.325128,0,70,39927.4244444444,2009-04-24,10:11:12
40.003072,116.325131,0,65,39927.4245023148,2009-04-24,10:11:17
40.002936,116.325123,0,60,39927.4245601852,2009-04-24,10:11:22
40.002782,116.325111,0,55,39927.4246180556,2009-04-24,10:11:27
40.002642,116.32514,0,51,39927.4246759259,2009-04-24,10:11:32
40.002508,116.325201,0,47,39927.4247337963,2009-04-24,10:11:37
40.002375,116.325425,0,63,39927.4247916667,2009-04-24,10:11:42
40.002363,116.325624,0,67,39927.424849537,2009-04-24,10:11:47
40.002356,116.325826,0,67,39927.4249074074,2009-04-24,10:11:52
40.002336,116.326015,0,68,39927.4249652778,2009-04-24,10:11:57
40.002335,116.326186,0,67,39927.4250231481,2009-04-24,10:12:02
40.002323,116.326382,0,65,39927.4250810185,2009-04-24,10:12:07
40.002281,116.326567,0,72,39927.4251388889,2009-04-24,10:12:12
40.002186,116.326602,0,69,39927.4251967593,2009-04-24,10:12:17
40.002101,116.326591,0,64,39927.4252546296,2009-04-24,10:12:22
40.001978,116.326611,0,58,39927.4253125,2009-04-24,10:12:27
40.001866,116.326646,0,52,39927.4253703704,2009-04-24,10:12:32
40.001752,116.326659,0,48,39927.4254282407,2009-04-24,10:12:37
40.001632,116.326668,0,46,39927.4254861111,2009-04-24,10:12:42
40.001532,116.326659,0,49,39927.4255439815,2009-04-24,10:12:47
40.001449,116.326868,0,59,39927.4256018519,2009-04-24,10:12:52
40.001369,116.326968,0,61,39927.4256597222,2009-04-24,10:12:57
40.001277,116.326955,0,62,39927.4257175926,2009-04-24,10:13:02
40.001083,116.326976,0,64,39927.425775463,2009-04-24,10:13:07
40.000936,116.327026,0,63,39927.4258333333,2009-04-24,10:13:12
40.00076,116.32708,0,58,39927.4258912037,2009-04-24,10:13:17
40.000627,116.327055,0,54,39927.4259490741,2009-04-24,10:13:22
40.000554,116.327057,0,52,39927.4260069444,2009-04-24,10:13:27
40.000476,116.326997,0,55,39927.4260648148,2009-04-24,10:13:32
40.000198,116.327001,0,62,39927.4261226852,2009-04-24,10:13:37
40.000063,116.327064,0,77,39927.4261805556,2009-04-24,10:13:42
40.000036,116.327156,0,95,39927.4262384259,2009-04-24,10:13:47
40.000025,116.327159,0,96,39927.4262962963,2009-04-24,10:13:52
40.000031,116.327141,0,96,39927.4263541667,2009-04-24,10:13:57
40.000031,116.327141,0,96,39927.4263888889,2009-04-24,10:14:00
40.00003,116.327148,0,96,39927.426412037,2009-04-24,10:14:02
40.000004,116.327263,0,96,39927.4264699074,2009-04-24,10:14:07
40.000069,116.327336,0,98,39927.4265277778,2009-04-24,10:14:12
40.000134,116.327394,0,101,39927.4265856481,2009-04-24,10:14:17
40.000134,116.327399,0,101,39927.4265972222,2009-04-24,10:14:18
40.00013,116.327424,0,100,39927.4266550926,2009-04-24,10:14:23
40.000134,116.327454,0,100,39927.426712963,2009-04-24,10:14:28
