# Supplementary material for: Research on differential privacy protection method based on user tendency
Source: PLoS One. 2023 Oct 26;18(10):e0288823. doi: 10.1371/journal.pone.0288823 (PMC10602288; doi:10.1371/journal.pone.0288823)
Supplement: S1 Data — (ZIP) [file pone.0288823.s001.zip › Data 5-1/000/Trajectory/20090424171137.plt]

Geolife trajectory
WGS 84
Altitude is in Feet
Reserved 3
0,2,255,My Track,0,0,2,8421376
0
39.999983,116.327177,0,157,39927.716400463,2009-04-24,17:11:37
39.999855,116.326977,0,285,39927.7164583333,2009-04-24,17:11:42
39.999779,116.326873,0,340,39927.7165162037,2009-04-24,17:11:47
39.99979,116.326903,0,312,39927.7165740741,2009-04-24,17:11:52
39.999807,116.326912,0,302,39927.7166319444,2009-04-24,17:11:57
39.999834,116.326926,0,301,39927.7166898148,2009-04-24,17:12:02
39.999843,116.326933,0,279,39927.7167476852,2009-04-24,17:12:07
39.999866,116.327003,0,267,39927.7168055556,2009-04-24,17:12:12
39.999898,116.327027,0,228,39927.7168634259,2009-04-24,17:12:17
39.999882,116.326904,0,198,39927.7169212963,2009-04-24,17:12:22
39.999901,116.326748,0,180,39927.7169791667,2009-04-24,17:12:27
39.999887,116.32658,0,168,39927.717037037,2009-04-24,17:12:32
39.999864,116.326429,0,159,39927.7170949074,2009-04-24,17:12:37
39.999882,116.326288,0,154,39927.7171527778,2009-04-24,17:12:42
39.999873,116.326119,0,150,39927.7172106481,2009-04-24,17:12:47
39.999876,116.325964,0,144,39927.7172685185,2009-04-24,17:12:52
39.999884,116.325821,0,136,39927.7173263889,2009-04-24,17:12:57
39.999881,116.325664,0,125,39927.7173842593,2009-04-24,17:13:02
39.999851,116.325476,0,126,39927.7174421296,2009-04-24,17:13:07
39.999851,116.325299,0,127,39927.7175,2009-04-24,17:13:12
39.999838,116.32511,0,128,39927.7175578704,2009-04-24,17:13:17
39.99988,116.324954,0,117,39927.7176157407,2009-04-24,17:13:22
39.999894,116.324848,0,108,39927.7176736111,2009-04-24,17:13:27
39.999885,116.324675,0,106,39927.7177314815,2009-04-24,17:13:32
39.999924,116.324565,0,101,39927.7177893519,2009-04-24,17:13:37
39.99993,116.324429,0,92,39927.7178472222,2009-04-24,17:13:42
39.999883,116.324209,0,82,39927.7179050926,2009-04-24,17:13:47
39.9999,116.324016,0,76,39927.717962963,2009-04-24,17:13:52
39.999913,116.323841,0,71,39927.7180208333,2009-04-24,17:13:57
39.999899,116.323632,0,61,39927.7180787037,2009-04-24,17:14:02
39.999868,116.323422,0,63,39927.7181365741,2009-04-24,17:14:07
39.999882,116.323241,0,57,39927.7181944444,2009-04-24,17:14:12
39.999871,116.323046,0,56,39927.7182523148,2009-04-24,17:14:17
39.999848,116.322843,0,46,39927.7183101852,2009-04-24,17:14:22
39.999855,116.322645,0,33,39927.7183680556,2009-04-24,17:14:27
39.999849,116.322387,0,37,39927.7184259259,2009-04-24,17:14:32
39.999948,116.32222,0,36,39927.7184837963,2009-04-24,17:14:37
40.000081,116.322166,0,23,39927.7185416667,2009-04-24,17:14:42
40.000216,116.322143,0,-3,39927.718599537,2009-04-24,17:14:47
40.000332,116.322111,0,-4,39927.7186574074,2009-04-24,17:14:52
40.000472,116.32211,0,6,39927.7187152778,2009-04-24,17:14:57
40.000584,116.322114,0,7,39927.7187731481,2009-04-24,17:15:02
40.000722,116.322055,0,-6,39927.7188310185,2009-04-24,17:15:07
40.000875,116.322049,0,-7,39927.7188888889,2009-04-24,17:15:12
40.001033,116.32203,0,-4,39927.7189467593,2009-04-24,17:15:17
40.001198,116.322014,0,-6,39927.7190046296,2009-04-24,17:15:22
40.001313,116.321965,0,-24,39927.7190625,2009-04-24,17:15:27
40.001458,116.32196,0,-23,39927.7191203704,2009-04-24,17:15:32
40.001612,116.321993,0,-8,39927.7191782407,2009-04-24,17:15:37
40.001748,116.32198,0,-1,39927.7192361111,2009-04-24,17:15:42
40.001855,116.321948,0,-2,39927.7192939815,2009-04-24,17:15:47
40.002006,116.321902,0,-7,39927.7193518518,2009-04-24,17:15:52
40.002142,116.32186,0,0,39927.7194097222,2009-04-24,17:15:57
40.002292,116.321821,0,17,39927.7194675926,2009-04-24,17:16:02
40.002442,116.321815,0,22,39927.719525463,2009-04-24,17:16:07
40.002597,116.321793,0,12,39927.7195833333,2009-04-24,17:16:12
40.002744,116.32178,0,22,39927.7196412037,2009-04-24,17:16:17
40.002856,116.321775,0,23,39927.7196990741,2009-04-24,17:16:22
40.003008,116.321755,0,10,39927.7197569444,2009-04-24,17:16:27
40.003201,116.32174,0,12,39927.7198148148,2009-04-24,17:16:32
40.00333,116.321718,0,10,39927.7198726852,2009-04-24,17:16:37
40.00344,116.321725,0,5,39927.7199305556,2009-04-24,17:16:42
40.003621,116.321699,0,0,39927.7199884259,2009-04-24,17:16:47
40.003773,116.321678,0,7,39927.7200462963,2009-04-24,17:16:52
40.00395,116.321663,0,2,39927.7201041667,2009-04-24,17:16:57
40.004104,116.32165,0,-9,39927.720162037,2009-04-24,17:17:02
40.004272,116.321667,0,-6,39927.7202199074,2009-04-24,17:17:07
40.00441,116.321656,0,-23,39927.7202777778,2009-04-24,17:17:12
40.004572,116.321605,0,-6,39927.7203356481,2009-04-24,17:17:17
40.004726,116.321561,0,-9,39927.7203935185,2009-04-24,17:17:22
40.004878,116.321558,0,1,39927.7204513889,2009-04-24,17:17:27
40.005046,116.321585,0,0,39927.7205092593,2009-04-24,17:17:32
40.005221,116.321577,0,0,39927.7205671296,2009-04-24,17:17:37
40.00539,116.321572,0,-4,39927.720625,2009-04-24,17:17:42
40.005533,116.321573,0,-12,39927.7206828704,2009-04-24,17:17:47
40.005683,116.321581,0,-11,39927.7207407407,2009-04-24,17:17:52
40.005801,116.321547,0,-3,39927.7207986111,2009-04-24,17:17:57
40.005903,116.321503,0,-12,39927.7208564815,2009-04-24,17:18:02
40.006044,116.321469,0,-24,39927.7209143518,2009-04-24,17:18:07
40.00624,116.321446,0,-16,39927.7209722222,2009-04-24,17:18:12
40.006283,116.321328,0,-12,39927.7210300926,2009-04-24,17:18:17
40.006295,116.321255,0,-20,39927.721087963,2009-04-24,17:18:22
40.006281,116.321156,0,-24,39927.7211458333,2009-04-24,17:18:27
40.006325,116.321075,0,-26,39927.7212037037,2009-04-24,17:18:32
40.0063,116.320952,0,-24,39927.7212615741,2009-04-24,17:18:37
40.0063,116.320844,0,-25,39927.7213194444,2009-04-24,17:18:42
40.006308,116.320814,0,-34,39927.7213773148,2009-04-24,17:18:47
40.006305,116.320814,0,-38,39927.7214351852,2009-04-24,17:18:52
40.006305,116.320814,0,-38,39927.7214699074,2009-04-24,17:18:55
40.006307,116.320814,0,-39,39927.7214930556,2009-04-24,17:18:57
40.006315,116.320776,0,-36,39927.7215509259,2009-04-24,17:19:02
40.006325,116.320769,0,-33,39927.7216087963,2009-04-24,17:19:07
40.006329,116.320813,0,-29,39927.7216666667,2009-04-24,17:19:12
40.006313,116.32082,0,-28,39927.721724537,2009-04-24,17:19:17
40.006309,116.32084,0,-27,39927.7217824074,2009-04-24,17:19:22
40.006332,116.320837,0,-26,39927.7218402778,2009-04-24,17:19:27
40.006322,116.320846,0,-18,39927.7218981481,2009-04-24,17:19:32
40.006392,116.320805,0,-4,39927.7219560185,2009-04-24,17:19:37
40.006395,116.320817,0,-2,39927.7220138889,2009-04-24,17:19:42
40.006395,116.320817,0,-2,39927.7220486111,2009-04-24,17:19:45
40.006395,116.320818,0,-2,39927.7220717593,2009-04-24,17:19:47
40.006376,116.320837,0,-1,39927.7221296296,2009-04-24,17:19:52
40.006345,116.320858,0,-1,39927.7221875,2009-04-24,17:19:57
40.006325,116.320858,0,-1,39927.7222453704,2009-04-24,17:20:02
40.006166,116.319926,0,218,39927.7231134259,2009-04-24,17:21:17
40.006173,116.31994,0,210,39927.7231712963,2009-04-24,17:21:22
40.006234,116.320445,0,23,39927.7232291667,2009-04-24,17:21:27
40.006213,116.320617,0,-1,39927.723287037,2009-04-24,17:21:32
40.006398,116.320558,0,1,39927.7233449074,2009-04-24,17:21:37
40.006492,116.320476,0,2,39927.7234027778,2009-04-24,17:21:42
40.006503,116.320446,0,1,39927.7234606481,2009-04-24,17:21:47
40.006499,116.320446,0,1,39927.7235185185,2009-04-24,17:21:52
40.006499,116.320446,0,1,39927.7235532407,2009-04-24,17:21:55
40.006504,116.320444,0,1,39927.7235763889,2009-04-24,17:21:57
40.006514,116.32044,0,1,39927.7236342593,2009-04-24,17:22:02
40.006514,116.32044,0,1,39927.7236689815,2009-04-24,17:22:05
40.006512,116.32044,0,1,39927.7236921296,2009-04-24,17:22:07
40.006467,116.320453,0,1,39927.72375,2009-04-24,17:22:12
40.006452,116.320437,0,3,39927.7238078704,2009-04-24,17:22:17
