# Supplementary material for: Research on differential privacy protection method based on user tendency
Source: PLoS One. 2023 Oct 26;18(10):e0288823. doi: 10.1371/journal.pone.0288823 (PMC10602288; doi:10.1371/journal.pone.0288823)
Supplement: S1 Data — (ZIP) [file pone.0288823.s001.zip › Data 5-1/000/Trajectory/20090425005731.plt]

Geolife trajectory
WGS 84
Altitude is in Feet
Reserved 3
0,2,255,My Track,0,0,2,8421376
0
40.007907,116.321513,0,148,39928.0399421296,2009-04-25,00:57:31
40.008236,116.321673,0,177,39928.04,2009-04-25,00:57:36
40.007958,116.321515,0,152,39928.0400578704,2009-04-25,00:57:41
40.007479,116.32125,0,117,39928.0401157407,2009-04-25,00:57:46
40.007171,116.321072,0,91,39928.0401736111,2009-04-25,00:57:51
40.006883,116.320913,0,68,39928.0402314815,2009-04-25,00:57:56
40.006876,116.320903,0,68,39928.0402893518,2009-04-25,00:58:01
40.006852,116.320896,0,67,39928.0403472222,2009-04-25,00:58:06
40.006891,116.320851,0,67,39928.0404050926,2009-04-25,00:58:11
40.006867,116.320886,0,80,39928.040462963,2009-04-25,00:58:16
40.00669,116.320795,0,79,39928.0405208333,2009-04-25,00:58:21
40.006551,116.320787,0,86,39928.0405787037,2009-04-25,00:58:26
40.006489,116.320846,0,98,39928.0406365741,2009-04-25,00:58:31
40.006463,116.320944,0,115,39928.0406944444,2009-04-25,00:58:36
40.006371,116.32102,0,132,39928.0407523148,2009-04-25,00:58:41
40.006288,116.321166,0,146,39928.0408101852,2009-04-25,00:58:46
40.00617,116.321272,0,162,39928.0408680556,2009-04-25,00:58:51
40.006049,116.321421,0,178,39928.0409259259,2009-04-25,00:58:56
40.006011,116.321486,0,193,39928.0409837963,2009-04-25,00:59:01
40.005966,116.32156,0,209,39928.0410416667,2009-04-25,00:59:06
40.005798,116.321514,0,219,39928.041099537,2009-04-25,00:59:11
40.005706,116.321587,0,226,39928.0411574074,2009-04-25,00:59:16
40.005583,116.321666,0,224,39928.0412152778,2009-04-25,00:59:21
40.005479,116.321666,0,215,39928.0412731481,2009-04-25,00:59:26
40.005367,116.321689,0,218,39928.0413310185,2009-04-25,00:59:31
40.005256,116.321709,0,216,39928.0413888889,2009-04-25,00:59:36
40.005145,116.321749,0,223,39928.0414467593,2009-04-25,00:59:41
40.00503,116.321774,0,230,39928.0415046296,2009-04-25,00:59:46
40.004958,116.321822,0,240,39928.0415625,2009-04-25,00:59:51
40.004859,116.321883,0,250,39928.0416203704,2009-04-25,00:59:56
40.004745,116.321913,0,249,39928.0416782407,2009-04-25,01:00:01
40.004601,116.321938,0,249,39928.0417361111,2009-04-25,01:00:06
40.004433,116.32196,0,254,39928.0417939815,2009-04-25,01:00:11
40.004342,116.32199,0,259,39928.0418518518,2009-04-25,01:00:16
40.00424,116.322021,0,267,39928.0419097222,2009-04-25,01:00:21
40.004081,116.322077,0,270,39928.0419675926,2009-04-25,01:00:26
40.00387,116.322154,0,263,39928.042025463,2009-04-25,01:00:31
40.003969,116.322287,0,264,39928.0420833333,2009-04-25,01:00:36
40.003823,116.322286,0,272,39928.0421412037,2009-04-25,01:00:41
40.003756,116.322325,0,284,39928.0421990741,2009-04-25,01:00:46
40.003813,116.322507,0,295,39928.0422569444,2009-04-25,01:00:51
40.004045,116.322873,0,302,39928.0423148148,2009-04-25,01:00:56
40.003988,116.323041,0,307,39928.0423726852,2009-04-25,01:01:01
40.003921,116.323073,0,321,39928.0424305556,2009-04-25,01:01:06
40.00372,116.323049,0,315,39928.0424884259,2009-04-25,01:01:11
40.003508,116.323088,0,297,39928.0425462963,2009-04-25,01:01:16
40.003345,116.323158,0,290,39928.0426041667,2009-04-25,01:01:21
40.003275,116.323204,0,296,39928.042662037,2009-04-25,01:01:26
40.003141,116.323252,0,297,39928.0427199074,2009-04-25,01:01:31
40.003051,116.323283,0,310,39928.0427777778,2009-04-25,01:01:36
40.003,116.323259,0,318,39928.0428356482,2009-04-25,01:01:41
40.002463,116.323096,0,306,39928.0428935185,2009-04-25,01:01:46
40.00219,116.323104,0,310,39928.0429513889,2009-04-25,01:01:51
40.002147,116.323266,0,318,39928.0430092593,2009-04-25,01:01:56
40.002073,116.32337,0,328,39928.0430671296,2009-04-25,01:02:01
40.001967,116.32345,0,336,39928.043125,2009-04-25,01:02:06
40.001833,116.323529,0,347,39928.0431828704,2009-04-25,01:02:11
40.001809,116.32367,0,354,39928.0432407407,2009-04-25,01:02:16
40.002021,116.32417,0,358,39928.0432986111,2009-04-25,01:02:21
40.001865,116.324209,0,371,39928.0433564815,2009-04-25,01:02:26
40.001853,116.324513,0,375,39928.0434143519,2009-04-25,01:02:31
40.001617,116.3245,0,382,39928.0434722222,2009-04-25,01:02:36
40.001501,116.324573,0,394,39928.0435300926,2009-04-25,01:02:41
40.002001,116.32534,0,398,39928.043587963,2009-04-25,01:02:46
40.000937,116.324773,0,403,39928.0436458333,2009-04-25,01:02:51
40.000781,116.324759,0,406,39928.0437037037,2009-04-25,01:02:56
40.000651,116.325011,0,404,39928.0437615741,2009-04-25,01:03:01
40.000444,116.325062,0,406,39928.0438194444,2009-04-25,01:03:06
40.000289,116.325153,0,406,39928.0438773148,2009-04-25,01:03:11
40.000104,116.325238,0,404,39928.0439351852,2009-04-25,01:03:16
39.999992,116.325374,0,402,39928.0439930556,2009-04-25,01:03:21
39.999897,116.325497,0,408,39928.0440509259,2009-04-25,01:03:26
39.99988,116.325689,0,411,39928.0441087963,2009-04-25,01:03:31
39.999816,116.325851,0,407,39928.0441666667,2009-04-25,01:03:36
39.999641,116.325942,0,403,39928.044224537,2009-04-25,01:03:41
39.999558,116.326255,0,376,39928.0442824074,2009-04-25,01:03:46
39.999436,116.326327,0,378,39928.0443402778,2009-04-25,01:03:51
39.999228,116.326338,0,367,39928.0443981481,2009-04-25,01:03:56
39.999024,116.326318,0,371,39928.0444560185,2009-04-25,01:04:01
39.998797,116.326299,0,373,39928.0445138889,2009-04-25,01:04:06
39.99855,116.326285,0,372,39928.0445717593,2009-04-25,01:04:11
39.998354,116.326346,0,373,39928.0446296296,2009-04-25,01:04:16
39.998116,116.326275,0,371,39928.0446875,2009-04-25,01:04:21
39.997974,116.326294,0,371,39928.0447453704,2009-04-25,01:04:26
39.99778,116.326273,0,370,39928.0448032407,2009-04-25,01:04:31
39.997667,116.326288,0,367,39928.0448611111,2009-04-25,01:04:36
39.997473,116.326297,0,363,39928.0449189815,2009-04-25,01:04:41
39.997233,116.326326,0,365,39928.0449768519,2009-04-25,01:04:46
39.997051,116.326395,0,372,39928.0450347222,2009-04-25,01:04:51
39.996871,116.326465,0,380,39928.0450925926,2009-04-25,01:04:56
39.996701,116.326412,0,358,39928.045150463,2009-04-25,01:05:01
39.996395,116.326289,0,340,39928.0452083333,2009-04-25,01:05:06
39.996264,116.326318,0,329,39928.0452662037,2009-04-25,01:05:11
39.996225,116.326364,0,342,39928.0453240741,2009-04-25,01:05:16
39.996045,116.326352,0,338,39928.0453819444,2009-04-25,01:05:21
39.995701,116.32623,0,322,39928.0454398148,2009-04-25,01:05:26
39.996011,116.326913,0,302,39928.0454976852,2009-04-25,01:05:31
39.99561,116.326737,0,278,39928.0455555556,2009-04-25,01:05:36
39.995563,116.326781,0,265,39928.0456134259,2009-04-25,01:05:41
39.995419,116.326774,0,255,39928.0456712963,2009-04-25,01:05:46
39.995195,116.326717,0,248,39928.0457291667,2009-04-25,01:05:51
39.994971,116.326669,0,236,39928.045787037,2009-04-25,01:05:56
39.994727,116.326657,0,218,39928.0458449074,2009-04-25,01:06:01
39.994587,116.326661,0,213,39928.0459027778,2009-04-25,01:06:06
39.99442,116.326662,0,205,39928.0459606481,2009-04-25,01:06:11
39.994261,116.32667,0,200,39928.0460185185,2009-04-25,01:06:16
39.99407,116.326609,0,188,39928.0460763889,2009-04-25,01:06:21
39.993927,116.326555,0,182,39928.0461342593,2009-04-25,01:06:26
39.993669,116.326472,0,180,39928.0461921296,2009-04-25,01:06:31
39.993512,116.326482,0,169,39928.04625,2009-04-25,01:06:36
39.993347,116.326489,0,160,39928.0463078704,2009-04-25,01:06:41
39.993185,116.326518,0,149,39928.0463657407,2009-04-25,01:06:46
39.993061,116.326545,0,141,39928.0464236111,2009-04-25,01:06:51
39.99294,116.326572,0,133,39928.0464814815,2009-04-25,01:06:56
39.992805,116.326616,0,127,39928.0465393519,2009-04-25,01:07:01
39.991955,116.326123,0,155,39928.0466550926,2009-04-25,01:07:11
39.991526,116.326088,0,179,39928.046712963,2009-04-25,01:07:16
39.991336,116.32623,0,204,39928.0467708333,2009-04-25,01:07:21
39.991013,116.326004,0,200,39928.0468287037,2009-04-25,01:07:26
39.990962,116.326015,0,214,39928.0468865741,2009-04-25,01:07:31
39.990951,116.326034,0,218,39928.0469444444,2009-04-25,01:07:36
39.990944,116.326035,0,221,39928.0470023148,2009-04-25,01:07:41
39.990944,116.326035,0,221,39928.047037037,2009-04-25,01:07:44
39.99094,116.326035,0,222,39928.0470601852,2009-04-25,01:07:46
39.99095,116.326034,0,223,39928.0471180556,2009-04-25,01:07:51
39.990977,116.326028,0,223,39928.0471759259,2009-04-25,01:07:56
39.990977,116.326028,0,223,39928.0472106481,2009-04-25,01:07:59
39.990978,116.326029,0,223,39928.0472337963,2009-04-25,01:08:01
39.990987,116.326031,0,223,39928.0472916667,2009-04-25,01:08:06
39.990999,116.326031,0,222,39928.047349537,2009-04-25,01:08:11
39.990995,116.326031,0,221,39928.0474074074,2009-04-25,01:08:16
39.990998,116.32603,0,221,39928.0474652778,2009-04-25,01:08:21
39.991004,116.326029,0,221,39928.0475231481,2009-04-25,01:08:26
39.991004,116.326029,0,221,39928.0475578704,2009-04-25,01:08:29
39.991003,116.326024,0,222,39928.0475810185,2009-04-25,01:08:31
39.991032,116.326022,0,225,39928.0476388889,2009-04-25,01:08:36
39.991021,116.326028,0,227,39928.0476967593,2009-04-25,01:08:41
39.990994,116.326015,0,229,39928.0477546296,2009-04-25,01:08:46
39.990986,116.326004,0,230,39928.0478125,2009-04-25,01:08:51
39.990986,116.326004,0,230,39928.0478472222,2009-04-25,01:08:54
39.990991,116.326002,0,230,39928.0478703704,2009-04-25,01:08:56
39.991011,116.326,0,232,39928.0479282407,2009-04-25,01:09:01
39.990921,116.326006,0,239,39928.0479861111,2009-04-25,01:09:06
39.990737,116.326015,0,250,39928.0480439815,2009-04-25,01:09:11
39.990634,116.326121,0,267,39928.0481018518,2009-04-25,01:09:16
39.990603,116.3263,0,287,39928.0481597222,2009-04-25,01:09:21
39.990594,116.326498,0,303,39928.0482175926,2009-04-25,01:09:26
39.990593,116.326732,0,319,39928.048275463,2009-04-25,01:09:31
39.990584,116.326933,0,335,39928.0483333333,2009-04-25,01:09:36
39.99063,116.327194,0,345,39928.0483912037,2009-04-25,01:09:41
39.990683,116.327433,0,362,39928.0484490741,2009-04-25,01:09:46
39.990714,116.327693,0,373,39928.0485069444,2009-04-25,01:09:51
39.990783,116.327959,0,386,39928.0485648148,2009-04-25,01:09:56
39.990873,116.328234,0,400,39928.0486226852,2009-04-25,01:10:01
39.990951,116.328472,0,406,39928.0486805556,2009-04-25,01:10:06
39.991023,116.328699,0,411,39928.0487384259,2009-04-25,01:10:11
39.990971,116.328872,0,415,39928.0487962963,2009-04-25,01:10:16
39.991014,116.329152,0,407,39928.0488541667,2009-04-25,01:10:21
39.991056,116.329471,0,410,39928.048912037,2009-04-25,01:10:26
39.99137,116.330198,0,372,39928.0489699074,2009-04-25,01:10:31
39.991344,116.330359,0,386,39928.0490277778,2009-04-25,01:10:36
39.991272,116.330457,0,386,39928.0490856481,2009-04-25,01:10:41
39.991419,116.330629,0,382,39928.0491435185,2009-04-25,01:10:46
39.991436,116.330713,0,390,39928.0492013889,2009-04-25,01:10:51
39.991393,116.330755,0,397,39928.0492592593,2009-04-25,01:10:56
39.99132,116.330745,0,406,39928.0493171296,2009-04-25,01:11:01
39.991356,116.330765,0,415,39928.049375,2009-04-25,01:11:06
39.991356,116.330765,0,415,39928.0494097222,2009-04-25,01:11:09
39.991359,116.330766,0,420,39928.0494328704,2009-04-25,01:11:11
39.991368,116.330766,0,422,39928.0494907407,2009-04-25,01:11:16
39.991366,116.330781,0,423,39928.0495486111,2009-04-25,01:11:21
39.991416,116.330845,0,423,39928.0496064815,2009-04-25,01:11:26
39.991403,116.330848,0,425,39928.0496643518,2009-04-25,01:11:31
39.991435,116.330869,0,425,39928.0497222222,2009-04-25,01:11:36
39.991501,116.330941,0,426,39928.0497800926,2009-04-25,01:11:41
39.991535,116.330987,0,427,39928.049837963,2009-04-25,01:11:46
39.991545,116.331031,0,429,39928.0498958333,2009-04-25,01:11:51
39.991553,116.331071,0,430,39928.0499537037,2009-04-25,01:11:56
39.991551,116.331074,0,431,39928.0500115741,2009-04-25,01:12:01
39.991551,116.331074,0,431,39928.0500462963,2009-04-25,01:12:04
39.99155,116.331078,0,431,39928.0500694444,2009-04-25,01:12:06
39.991556,116.331087,0,432,39928.0501273148,2009-04-25,01:12:11
39.991488,116.33141,0,432,39928.0501851852,2009-04-25,01:12:16
39.991499,116.331443,0,433,39928.0502430556,2009-04-25,01:12:21
39.991499,116.331443,0,433,39928.0502777778,2009-04-25,01:12:24
39.991501,116.331447,0,432,39928.0503009259,2009-04-25,01:12:26
39.991491,116.331504,0,432,39928.0503587963,2009-04-25,01:12:31
39.991482,116.331574,0,435,39928.0504166667,2009-04-25,01:12:36
39.991508,116.331624,0,434,39928.050474537,2009-04-25,01:12:41
39.991512,116.33167,0,432,39928.0505324074,2009-04-25,01:12:46
39.991524,116.331687,0,433,39928.0505902778,2009-04-25,01:12:51
39.991524,116.331687,0,433,39928.050625,2009-04-25,01:12:54
39.991517,116.331688,0,433,39928.0506481482,2009-04-25,01:12:56
39.991548,116.331723,0,433,39928.0507060185,2009-04-25,01:13:01
39.991541,116.331723,0,433,39928.0507638889,2009-04-25,01:13:06
39.991547,116.331725,0,433,39928.0508217593,2009-04-25,01:13:11
39.991546,116.331724,0,433,39928.0508796296,2009-04-25,01:13:16
39.991547,116.331724,0,433,39928.0509375,2009-04-25,01:13:21
39.991551,116.331723,0,433,39928.0509953704,2009-04-25,01:13:26
39.991557,116.331723,0,433,39928.0510532407,2009-04-25,01:13:31
39.991562,116.331724,0,433,39928.0511111111,2009-04-25,01:13:36
39.991566,116.331726,0,434,39928.0511689815,2009-04-25,01:13:41
39.991571,116.331726,0,434,39928.0512268519,2009-04-25,01:13:46
39.991571,116.331726,0,434,39928.0512615741,2009-04-25,01:13:49
39.991578,116.331724,0,433,39928.0512847222,2009-04-25,01:13:51
39.99159,116.331712,0,428,39928.0513425926,2009-04-25,01:13:56
39.99159,116.331712,0,428,39928.0513773148,2009-04-25,01:13:59
39.991597,116.331718,0,425,39928.051400463,2009-04-25,01:14:01
39.991697,116.331593,0,428,39928.0514583333,2009-04-25,01:14:06
39.991704,116.331607,0,429,39928.0515162037,2009-04-25,01:14:11
39.99172,116.331607,0,428,39928.0515740741,2009-04-25,01:14:16
39.99172,116.331607,0,428,39928.0516087963,2009-04-25,01:14:19
39.991717,116.331607,0,428,39928.0516319444,2009-04-25,01:14:21
39.991737,116.33161,0,428,39928.0516898148,2009-04-25,01:14:26
39.991865,116.331657,0,425,39928.0517476852,2009-04-25,01:14:31
39.991858,116.331657,0,424,39928.0518055556,2009-04-25,01:14:36
39.991862,116.331658,0,424,39928.0518634259,2009-04-25,01:14:41
39.991868,116.331659,0,424,39928.0519212963,2009-04-25,01:14:46
39.991868,116.331659,0,424,39928.0519560185,2009-04-25,01:14:49
39.991869,116.33166,0,424,39928.0519791667,2009-04-25,01:14:51
39.991895,116.331639,0,426,39928.052037037,2009-04-25,01:14:56
39.991953,116.331624,0,435,39928.0520949074,2009-04-25,01:15:01
39.991982,116.331595,0,437,39928.0521527778,2009-04-25,01:15:06
39.99205,116.331607,0,456,39928.0522106481,2009-04-25,01:15:11
39.992055,116.331605,0,456,39928.0522685185,2009-04-25,01:15:16
39.992055,116.331605,0,456,39928.0523032407,2009-04-25,01:15:19
39.992062,116.331607,0,456,39928.0523263889,2009-04-25,01:15:21
39.992076,116.331588,0,456,39928.0523842593,2009-04-25,01:15:26
39.992113,116.331588,0,457,39928.0524421296,2009-04-25,01:15:31
39.992113,116.331588,0,457,39928.0524768519,2009-04-25,01:15:34
39.992116,116.331589,0,457,39928.0525,2009-04-25,01:15:36
39.992133,116.331601,0,458,39928.0525578704,2009-04-25,01:15:41
39.992163,116.331643,0,456,39928.0526157407,2009-04-25,01:15:46
39.992162,116.331644,0,456,39928.0526736111,2009-04-25,01:15:51
39.99216,116.331645,0,456,39928.0527314815,2009-04-25,01:15:56
39.992158,116.331645,0,456,39928.0527893519,2009-04-25,01:16:01
39.992153,116.331645,0,456,39928.0528472222,2009-04-25,01:16:06
39.992149,116.331644,0,456,39928.0529050926,2009-04-25,01:16:11
39.992149,116.331644,0,456,39928.052962963,2009-04-25,01:16:16
39.992144,116.331644,0,456,39928.0530208333,2009-04-25,01:16:21
39.99215,116.331645,0,456,39928.0530787037,2009-04-25,01:16:26
39.992152,116.331646,0,456,39928.0531365741,2009-04-25,01:16:31
39.992153,116.331645,0,456,39928.0531944444,2009-04-25,01:16:36
39.992153,116.331645,0,456,39928.0532291667,2009-04-25,01:16:39
39.992153,116.331645,0,456,39928.0532523148,2009-04-25,01:16:41
39.992163,116.331646,0,456,39928.0533101852,2009-04-25,01:16:46
39.992208,116.33165,0,457,39928.0533680556,2009-04-25,01:16:51
39.992241,116.331696,0,457,39928.0534259259,2009-04-25,01:16:56
39.992183,116.331727,0,456,39928.0534837963,2009-04-25,01:17:01
39.992139,116.331736,0,460,39928.0535416667,2009-04-25,01:17:06
39.992044,116.331767,0,458,39928.053599537,2009-04-25,01:17:11
39.991876,116.331838,0,457,39928.0536574074,2009-04-25,01:17:16
39.991508,116.331966,0,455,39928.0537152778,2009-04-25,01:17:21
39.990771,116.332198,0,448,39928.0537731481,2009-04-25,01:17:26
39.989996,116.332105,0,444,39928.0538310185,2009-04-25,01:17:31
39.988956,116.33217,0,437,39928.0538888889,2009-04-25,01:17:36
39.987888,116.332226,0,430,39928.0539467593,2009-04-25,01:17:41
39.986834,116.332235,0,425,39928.0540046296,2009-04-25,01:17:46
39.985714,116.332271,0,422,39928.0540625,2009-04-25,01:17:51
39.98473,116.332374,0,417,39928.0541203704,2009-04-25,01:17:56
39.983821,116.332508,0,412,39928.0541782407,2009-04-25,01:18:01
39.982937,116.332655,0,408,39928.0542361111,2009-04-25,01:18:06
39.982078,116.332818,0,405,39928.0542939815,2009-04-25,01:18:11
39.981206,116.332973,0,401,39928.0543518519,2009-04-25,01:18:16
39.980343,116.333126,0,395,39928.0544097222,2009-04-25,01:18:21
39.979444,116.333266,0,390,39928.0544675926,2009-04-25,01:18:26
39.978504,116.333374,0,376,39928.054525463,2009-04-25,01:18:31
39.977636,116.333541,0,361,39928.0545833333,2009-04-25,01:18:36
39.976836,116.333653,0,352,39928.0546412037,2009-04-25,01:18:41
39.976153,116.333774,0,346,39928.0546990741,2009-04-25,01:18:46
39.975624,116.333846,0,333,39928.0547569444,2009-04-25,01:18:51
39.975224,116.333935,0,324,39928.0548148148,2009-04-25,01:18:56
39.974961,116.334032,0,316,39928.0548726852,2009-04-25,01:19:01
39.974835,116.334154,0,306,39928.0549305556,2009-04-25,01:19:06
39.974878,116.334237,0,298,39928.0549884259,2009-04-25,01:19:11
39.974886,116.334246,0,290,39928.0550462963,2009-04-25,01:19:16
39.974886,116.334246,0,290,39928.0550810185,2009-04-25,01:19:19
39.974886,116.334245,0,289,39928.0551041667,2009-04-25,01:19:21
39.974897,116.334245,0,288,39928.055162037,2009-04-25,01:19:26
39.974912,116.334245,0,287,39928.0552199074,2009-04-25,01:19:31
39.974928,116.334244,0,286,39928.0552777778,2009-04-25,01:19:36
39.974944,116.334244,0,285,39928.0553356481,2009-04-25,01:19:41
39.974971,116.334243,0,284,39928.0553935185,2009-04-25,01:19:46
39.975036,116.334215,0,276,39928.0554513889,2009-04-25,01:19:51
39.975094,116.334171,0,265,39928.0555092593,2009-04-25,01:19:56
39.97508,116.334164,0,256,39928.0555671296,2009-04-25,01:20:01
39.974838,116.334152,0,249,39928.055625,2009-04-25,01:20:06
39.974174,116.334104,0,254,39928.0556828704,2009-04-25,01:20:11
39.973492,116.334241,0,252,39928.0557407407,2009-04-25,01:20:16
39.9729,116.334679,0,260,39928.0557986111,2009-04-25,01:20:21
39.9721,116.335223,0,261,39928.0558564815,2009-04-25,01:20:26
39.971115,116.336083,0,259,39928.0559143518,2009-04-25,01:20:31
39.970249,116.336809,0,253,39928.0559722222,2009-04-25,01:20:36
39.969452,116.337407,0,249,39928.0560300926,2009-04-25,01:20:41
39.968686,116.337981,0,247,39928.056087963,2009-04-25,01:20:46
39.967847,116.338441,0,243,39928.0561458333,2009-04-25,01:20:51
39.967111,116.338701,0,241,39928.0562037037,2009-04-25,01:20:56
39.966415,116.338861,0,234,39928.0562615741,2009-04-25,01:21:01
39.965906,116.338943,0,225,39928.0563194444,2009-04-25,01:21:06
39.965486,116.338981,0,221,39928.0563773148,2009-04-25,01:21:11
39.96518,116.339017,0,218,39928.0564351852,2009-04-25,01:21:16
39.965039,116.339001,0,217,39928.0564930556,2009-04-25,01:21:21
39.964958,116.338932,0,215,39928.0565509259,2009-04-25,01:21:26
39.964912,116.338828,0,215,39928.0566087963,2009-04-25,01:21:31
39.964917,116.338784,0,217,39928.0566666667,2009-04-25,01:21:36
39.964917,116.338784,0,217,39928.0567013889,2009-04-25,01:21:39
39.96492,116.338784,0,221,39928.056724537,2009-04-25,01:21:41
39.964929,116.33877,0,223,39928.0567824074,2009-04-25,01:21:46
39.96493,116.338772,0,225,39928.0568402778,2009-04-25,01:21:51
39.964935,116.338775,0,227,39928.0568981481,2009-04-25,01:21:56
39.964935,116.338775,0,227,39928.0569328704,2009-04-25,01:21:59
39.964937,116.338772,0,229,39928.0569560185,2009-04-25,01:22:01
39.964946,116.338771,0,233,39928.0570138889,2009-04-25,01:22:06
39.964956,116.338772,0,241,39928.0570717593,2009-04-25,01:22:11
39.964965,116.338772,0,251,39928.0571296296,2009-04-25,01:22:16
39.964948,116.338775,0,255,39928.0571875,2009-04-25,01:22:21
39.96468,116.339009,0,237,39928.0572453704,2009-04-25,01:22:26
39.964044,116.339255,0,242,39928.0573032407,2009-04-25,01:22:31
39.963254,116.339421,0,244,39928.0573611111,2009-04-25,01:22:36
39.962285,116.339569,0,229,39928.0574189815,2009-04-25,01:22:41
39.96128,116.339683,0,208,39928.0574768518,2009-04-25,01:22:46
39.960412,116.339856,0,200,39928.0575347222,2009-04-25,01:22:51
39.959628,116.340144,0,195,39928.0575925926,2009-04-25,01:22:56
39.958839,116.340545,0,189,39928.057650463,2009-04-25,01:23:01
39.958079,116.340955,0,178,39928.0577083333,2009-04-25,01:23:06
39.957319,116.341355,0,168,39928.0577662037,2009-04-25,01:23:11
39.956569,116.341693,0,156,39928.0578240741,2009-04-25,01:23:16
39.955805,116.342101,0,148,39928.0578819444,2009-04-25,01:23:21
39.955015,116.342534,0,137,39928.0579398148,2009-04-25,01:23:26
39.954203,116.342987,0,127,39928.0579976852,2009-04-25,01:23:31
39.953428,116.343438,0,120,39928.0580555556,2009-04-25,01:23:36
39.95264,116.343875,0,113,39928.0581134259,2009-04-25,01:23:41
39.951818,116.34433,0,109,39928.0581712963,2009-04-25,01:23:46
39.950996,116.344771,0,107,39928.0582291667,2009-04-25,01:23:51
39.950205,116.345215,0,107,39928.058287037,2009-04-25,01:23:56
39.949414,116.345546,0,112,39928.0583449074,2009-04-25,01:24:01
39.948573,116.345597,0,113,39928.0584027778,2009-04-25,01:24:06
39.947764,116.34543,0,112,39928.0584606482,2009-04-25,01:24:11
39.947045,116.345272,0,112,39928.0585185185,2009-04-25,01:24:16
39.94635,116.345177,0,114,39928.0585763889,2009-04-25,01:24:21
39.945686,116.345116,0,121,39928.0586342593,2009-04-25,01:24:26
39.945158,116.345156,0,127,39928.0586921296,2009-04-25,01:24:31
39.944749,116.345271,0,129,39928.05875,2009-04-25,01:24:36
39.944388,116.345404,0,126,39928.0588078704,2009-04-25,01:24:41
39.944075,116.345508,0,126,39928.0588657407,2009-04-25,01:24:46
39.943797,116.345617,0,126,39928.0589236111,2009-04-25,01:24:51
39.943553,116.345736,0,126,39928.0589814815,2009-04-25,01:24:56
39.943313,116.345876,0,122,39928.0590393519,2009-04-25,01:25:01
39.943049,116.345985,0,127,39928.0590972222,2009-04-25,01:25:06
39.94277,116.346099,0,128,39928.0591550926,2009-04-25,01:25:11
39.942501,116.346211,0,130,39928.059212963,2009-04-25,01:25:16
39.942247,116.346329,0,132,39928.0592708333,2009-04-25,01:25:21
39.942024,116.346371,0,131,39928.0593287037,2009-04-25,01:25:26
39.941854,116.346389,0,130,39928.0593865741,2009-04-25,01:25:31
39.941734,116.346425,0,133,39928.0594444444,2009-04-25,01:25:36
39.941625,116.346546,0,135,39928.0595023148,2009-04-25,01:25:41
39.941484,116.346697,0,138,39928.0595601852,2009-04-25,01:25:46
39.941198,116.346799,0,141,39928.0596180556,2009-04-25,01:25:51
39.940907,116.346871,0,149,39928.0596759259,2009-04-25,01:25:56
39.940768,116.346928,0,152,39928.0597337963,2009-04-25,01:26:01
39.940719,116.346923,0,156,39928.0597916667,2009-04-25,01:26:06
39.940693,116.346946,0,160,39928.059849537,2009-04-25,01:26:11
39.940672,116.346959,0,163,39928.0599074074,2009-04-25,01:26:16
39.940672,116.346959,0,163,39928.0599421296,2009-04-25,01:26:19
39.940664,116.346959,0,165,39928.0599652778,2009-04-25,01:26:21
39.940646,116.346952,0,166,39928.0600231481,2009-04-25,01:26:26
39.9406,116.346924,0,167,39928.0600810185,2009-04-25,01:26:31
39.940577,116.346908,0,168,39928.0601388889,2009-04-25,01:26:36
39.940556,116.346884,0,169,39928.0601967593,2009-04-25,01:26:41
39.940494,116.346889,0,169,39928.0602546296,2009-04-25,01:26:46
39.940438,116.346882,0,169,39928.0603125,2009-04-25,01:26:51
39.940399,116.346883,0,170,39928.0603703704,2009-04-25,01:26:56
39.940317,116.34685,0,169,39928.0604282407,2009-04-25,01:27:01
39.940368,116.346959,0,170,39928.0604861111,2009-04-25,01:27:06
39.940385,116.347007,0,171,39928.0605439815,2009-04-25,01:27:11
39.940342,116.347028,0,172,39928.0606018519,2009-04-25,01:27:16
39.940211,116.347103,0,170,39928.0606597222,2009-04-25,01:27:21
39.940154,116.347209,0,169,39928.0607175926,2009-04-25,01:27:26
39.940107,116.347303,0,170,39928.060775463,2009-04-25,01:27:31
39.940157,116.347397,0,169,39928.0608333333,2009-04-25,01:27:36
39.940142,116.347519,0,169,39928.0608912037,2009-04-25,01:27:41
39.940127,116.347588,0,170,39928.0609490741,2009-04-25,01:27:46
39.940176,116.347318,0,186,39928.0610069444,2009-04-25,01:27:51
39.939905,116.347409,0,250,39928.0610648148,2009-04-25,01:27:56
39.939616,116.347197,0,278,39928.0611226852,2009-04-25,01:28:01
39.939614,116.347249,0,272,39928.0611805556,2009-04-25,01:28:06
39.939505,116.347086,0,268,39928.0612384259,2009-04-25,01:28:11
39.939447,116.347134,0,255,39928.0612962963,2009-04-25,01:28:16
39.93944,116.347157,0,238,39928.0613541667,2009-04-25,01:28:21
39.939415,116.347255,0,230,39928.061412037,2009-04-25,01:28:26
39.939359,116.347443,0,222,39928.0614699074,2009-04-25,01:28:31
39.939286,116.34761,0,219,39928.0615277778,2009-04-25,01:28:36
39.93925,116.347751,0,215,39928.0615856481,2009-04-25,01:28:41
39.939262,116.347838,0,221,39928.0616435185,2009-04-25,01:28:46
39.939278,116.348007,0,224,39928.0617013889,2009-04-25,01:28:51
39.939355,116.348084,0,221,39928.0617592593,2009-04-25,01:28:56
39.939428,116.348117,0,220,39928.0618171296,2009-04-25,01:29:01
39.939506,116.348108,0,217,39928.061875,2009-04-25,01:29:06
39.939542,116.348122,0,219,39928.0619328704,2009-04-25,01:29:11
39.939556,116.348122,0,221,39928.0619907407,2009-04-25,01:29:16
39.939556,116.348122,0,221,39928.062025463,2009-04-25,01:29:19
39.939564,116.348123,0,221,39928.0620486111,2009-04-25,01:29:21
39.939618,116.348029,0,223,39928.0621064815,2009-04-25,01:29:26
39.906561,116.412659,0,365,39928.0851967593,2009-04-25,02:02:41
39.906561,116.412859,0,253,39928.0852430556,2009-04-25,02:02:45
39.906588,116.412946,0,237,39928.0853009259,2009-04-25,02:02:50
39.906576,116.413006,0,229,39928.0853587963,2009-04-25,02:02:55
39.906574,116.413062,0,225,39928.0853935185,2009-04-25,02:02:58
39.906581,116.413166,0,219,39928.0854513889,2009-04-25,02:03:03
39.906595,116.413234,0,215,39928.0855092593,2009-04-25,02:03:08
39.906596,116.4133,0,209,39928.0855671296,2009-04-25,02:03:13
39.906596,116.413361,0,205,39928.085625,2009-04-25,02:03:18
39.906599,116.413396,0,199,39928.0856828704,2009-04-25,02:03:23
39.906608,116.413475,0,203,39928.0857407407,2009-04-25,02:03:28
39.906582,116.413546,0,215,39928.0857986111,2009-04-25,02:03:33
39.906543,116.413633,0,234,39928.0858564815,2009-04-25,02:03:38
39.906509,116.413632,0,258,39928.0859143519,2009-04-25,02:03:43
39.906491,116.413692,0,270,39928.0859722222,2009-04-25,02:03:48
39.906483,116.413798,0,284,39928.0860300926,2009-04-25,02:03:53
39.906489,116.41385,0,297,39928.086087963,2009-04-25,02:03:58
39.906493,116.413891,0,297,39928.0861111111,2009-04-25,02:04:00
39.906526,116.414058,0,295,39928.0861689815,2009-04-25,02:04:05
39.906533,116.414192,0,296,39928.0862268518,2009-04-25,02:04:10
39.906553,116.414283,0,296,39928.0862847222,2009-04-25,02:04:15
39.906578,116.414369,0,292,39928.0863425926,2009-04-25,02:04:20
39.906614,116.414519,0,282,39928.086400463,2009-04-25,02:04:25
39.906597,116.414615,0,278,39928.0864583333,2009-04-25,02:04:30
39.906599,116.414628,0,277,39928.0864699074,2009-04-25,02:04:31
39.906605,116.414694,0,274,39928.0865277778,2009-04-25,02:04:36
39.906585,116.41479,0,275,39928.0865856481,2009-04-25,02:04:41
39.906591,116.414835,0,293,39928.0866435185,2009-04-25,02:04:46
39.90661,116.414958,0,303,39928.0867013889,2009-04-25,02:04:51
39.906603,116.415033,0,309,39928.0867592593,2009-04-25,02:04:56
39.906592,116.415113,0,312,39928.0868171296,2009-04-25,02:05:01
39.906589,116.415199,0,310,39928.086875,2009-04-25,02:05:06
39.9066,116.415254,0,310,39928.0869328704,2009-04-25,02:05:11
39.906601,116.41531,0,308,39928.0869907407,2009-04-25,02:05:16
39.906598,116.415375,0,304,39928.0870486111,2009-04-25,02:05:21
39.906547,116.415475,0,301,39928.0871064815,2009-04-25,02:05:26
39.906473,116.415531,0,298,39928.0871643518,2009-04-25,02:05:31
39.90641,116.415542,0,296,39928.0872222222,2009-04-25,02:05:36
39.906271,116.4156,0,280,39928.0872800926,2009-04-25,02:05:41
39.906259,116.415641,0,276,39928.087337963,2009-04-25,02:05:46
39.906239,116.415671,0,277,39928.0873958333,2009-04-25,02:05:51
39.906258,116.415691,0,275,39928.0874537037,2009-04-25,02:05:56
39.906291,116.415721,0,273,39928.0875,2009-04-25,02:06:00
39.90633,116.415767,0,271,39928.0875578704,2009-04-25,02:06:05
39.906362,116.415784,0,267,39928.0876157407,2009-04-25,02:06:10
39.906382,116.415836,0,267,39928.0876736111,2009-04-25,02:06:15
39.906415,116.415861,0,268,39928.0877314815,2009-04-25,02:06:20
39.906424,116.415875,0,267,39928.0877893518,2009-04-25,02:06:25
39.90642,116.415878,0,267,39928.0878472222,2009-04-25,02:06:30
39.906419,116.415878,0,267,39928.0879050926,2009-04-25,02:06:35
39.906419,116.415878,0,267,39928.0879398148,2009-04-25,02:06:38
39.906424,116.415877,0,267,39928.087962963,2009-04-25,02:06:40
39.906435,116.415874,0,267,39928.0880208333,2009-04-25,02:06:45
39.906445,116.415874,0,267,39928.0880787037,2009-04-25,02:06:50
39.906454,116.415874,0,267,39928.0881365741,2009-04-25,02:06:55
39.905877,116.41549,0,-140,39928.1201967593,2009-04-25,02:53:05
39.906575,116.415584,0,160,39928.1202546296,2009-04-25,02:53:10
39.906514,116.415574,0,177,39928.1203125,2009-04-25,02:53:15
39.906776,116.415574,0,272,39928.1203703704,2009-04-25,02:53:20
39.906842,116.4156,0,301,39928.1204282407,2009-04-25,02:53:25
39.906978,116.415557,0,325,39928.1204861111,2009-04-25,02:53:30
39.906988,116.415519,0,323,39928.1205439815,2009-04-25,02:53:35
39.907016,116.415431,0,306,39928.1206018519,2009-04-25,02:53:40
39.90704,116.415318,0,283,39928.1206597222,2009-04-25,02:53:45
39.907114,116.415204,0,284,39928.1207175926,2009-04-25,02:53:50
39.907089,116.415136,0,277,39928.120775463,2009-04-25,02:53:55
39.907151,116.415024,0,295,39928.1208333333,2009-04-25,02:54:00
39.907262,116.414908,0,333,39928.1208912037,2009-04-25,02:54:05
39.907303,116.414804,0,362,39928.1209490741,2009-04-25,02:54:10
39.907284,116.414734,0,368,39928.1210069444,2009-04-25,02:54:15
39.907327,116.414632,0,382,39928.1210648148,2009-04-25,02:54:20
39.907332,116.414574,0,391,39928.1211226852,2009-04-25,02:54:25
39.907404,116.414464,0,398,39928.1211805556,2009-04-25,02:54:30
39.907389,116.4144,0,395,39928.1212384259,2009-04-25,02:54:35
39.907378,116.414392,0,381,39928.1212962963,2009-04-25,02:54:40
39.907376,116.414392,0,380,39928.1213541667,2009-04-25,02:54:45
39.907376,116.414392,0,380,39928.121412037,2009-04-25,02:54:50
39.907378,116.414389,0,379,39928.1214699074,2009-04-25,02:54:55
39.907379,116.414388,0,378,39928.1215277778,2009-04-25,02:55:00
39.907377,116.414388,0,377,39928.1215856481,2009-04-25,02:55:05
39.907369,116.414392,0,377,39928.1216435185,2009-04-25,02:55:10
39.907364,116.414393,0,376,39928.1217013889,2009-04-25,02:55:15
39.90736,116.414394,0,375,39928.1217592593,2009-04-25,02:55:20
39.907356,116.414396,0,374,39928.1218171296,2009-04-25,02:55:25
39.907351,116.414398,0,374,39928.121875,2009-04-25,02:55:30
39.907349,116.414398,0,373,39928.1219328704,2009-04-25,02:55:35
39.907346,116.414399,0,372,39928.1219907407,2009-04-25,02:55:40
39.907338,116.414402,0,372,39928.1220486111,2009-04-25,02:55:45
39.907332,116.414404,0,371,39928.1221064815,2009-04-25,02:55:50
39.907328,116.414405,0,370,39928.1221643519,2009-04-25,02:55:55
39.907325,116.414405,0,370,39928.1222222222,2009-04-25,02:56:00
39.907325,116.414405,0,370,39928.1222569444,2009-04-25,02:56:03
39.907322,116.414403,0,369,39928.1222800926,2009-04-25,02:56:05
39.907094,116.414386,0,355,39928.122337963,2009-04-25,02:56:10
39.907058,116.414366,0,346,39928.1223958333,2009-04-25,02:56:15
39.907061,116.414303,0,343,39928.1224537037,2009-04-25,02:56:20
39.907051,116.414261,0,343,39928.1225115741,2009-04-25,02:56:25
39.907041,116.414187,0,338,39928.1225694444,2009-04-25,02:56:30
39.907034,116.4141,0,335,39928.1226273148,2009-04-25,02:56:35
39.907014,116.41399,0,330,39928.1226851852,2009-04-25,02:56:40
39.90697,116.413886,0,323,39928.1227430556,2009-04-25,02:56:45
39.906978,116.413809,0,325,39928.1228009259,2009-04-25,02:56:50
39.906984,116.413731,0,330,39928.1228587963,2009-04-25,02:56:55
39.907007,116.413659,0,332,39928.1229166667,2009-04-25,02:57:00
39.907022,116.413579,0,334,39928.122974537,2009-04-25,02:57:05
39.907049,116.413495,0,339,39928.1230324074,2009-04-25,02:57:10
39.907067,116.413409,0,338,39928.1230902778,2009-04-25,02:57:15
39.907065,116.413325,0,340,39928.1231481481,2009-04-25,02:57:20
39.907071,116.41325,0,341,39928.1232060185,2009-04-25,02:57:25
39.90709,116.413162,0,348,39928.1232638889,2009-04-25,02:57:30
39.907078,116.41307,0,349,39928.1233217593,2009-04-25,02:57:35
39.907037,116.412962,0,335,39928.1233796296,2009-04-25,02:57:40
39.907032,116.412851,0,335,39928.1234375,2009-04-25,02:57:45
39.907004,116.412778,0,328,39928.1234953704,2009-04-25,02:57:50
39.906938,116.412718,0,309,39928.1235532407,2009-04-25,02:57:55
39.906862,116.412678,0,299,39928.1236111111,2009-04-25,02:58:00
39.906782,116.412601,0,282,39928.1236689815,2009-04-25,02:58:05
39.90674,116.412548,0,273,39928.1237268519,2009-04-25,02:58:10
39.90673,116.412522,0,281,39928.1237847222,2009-04-25,02:58:15
39.906598,116.412464,0,249,39928.1238425926,2009-04-25,02:58:20
39.906538,116.412421,0,249,39928.123900463,2009-04-25,02:58:25
39.906397,116.412335,0,216,39928.1239583333,2009-04-25,02:58:30
39.906349,116.412288,0,215,39928.1240162037,2009-04-25,02:58:35
39.906289,116.412251,0,218,39928.1240740741,2009-04-25,02:58:40
39.90622,116.412251,0,219,39928.1241319444,2009-04-25,02:58:45
39.906141,116.412235,0,213,39928.1241898148,2009-04-25,02:58:50
39.906061,116.412233,0,211,39928.1242476852,2009-04-25,02:58:55
39.905952,116.412201,0,199,39928.1243055556,2009-04-25,02:59:00
39.905869,116.412184,0,200,39928.1243634259,2009-04-25,02:59:05
39.905772,116.412156,0,195,39928.1244212963,2009-04-25,02:59:10
39.905657,116.412131,0,181,39928.1244791667,2009-04-25,02:59:15
39.905585,116.412137,0,175,39928.124537037,2009-04-25,02:59:20
39.905528,116.412142,0,173,39928.1245949074,2009-04-25,02:59:25
39.905438,116.412138,0,172,39928.1246527778,2009-04-25,02:59:30
39.905365,116.412141,0,165,39928.1247106481,2009-04-25,02:59:35
39.905321,116.412165,0,166,39928.1247685185,2009-04-25,02:59:40
39.90526,116.412153,0,158,39928.1248263889,2009-04-25,02:59:45
39.905197,116.412131,0,158,39928.1248842593,2009-04-25,02:59:50
39.905139,116.412111,0,160,39928.1249421296,2009-04-25,02:59:55
39.905155,116.412087,0,163,39928.125,2009-04-25,03:00:00
39.905143,116.41201,0,170,39928.1250578704,2009-04-25,03:00:05
39.905093,116.41194,0,168,39928.1251157407,2009-04-25,03:00:10
39.905056,116.411849,0,164,39928.1251736111,2009-04-25,03:00:15
39.90503,116.411755,0,166,39928.1252314815,2009-04-25,03:00:20
39.905002,116.411669,0,158,39928.1252893518,2009-04-25,03:00:25
39.904961,116.411639,0,156,39928.1253472222,2009-04-25,03:00:30
39.9049,116.411651,0,159,39928.1254050926,2009-04-25,03:00:35
39.904841,116.411662,0,161,39928.125462963,2009-04-25,03:00:40
39.904783,116.411676,0,158,39928.1255208333,2009-04-25,03:00:45
39.904724,116.411673,0,157,39928.1255787037,2009-04-25,03:00:50
39.904713,116.411682,0,155,39928.1256365741,2009-04-25,03:00:55
39.904647,116.411699,0,154,39928.1256944444,2009-04-25,03:01:00
39.904592,116.411722,0,154,39928.1257523148,2009-04-25,03:01:05
39.904552,116.411739,0,156,39928.1258101852,2009-04-25,03:01:10
39.904497,116.411756,0,160,39928.1258680556,2009-04-25,03:01:15
39.90444,116.411745,0,164,39928.1259259259,2009-04-25,03:01:20
39.904384,116.411765,0,170,39928.1259837963,2009-04-25,03:01:25
39.904328,116.411759,0,175,39928.1260416667,2009-04-25,03:01:30
39.904249,116.411799,0,182,39928.126099537,2009-04-25,03:01:35
39.904215,116.411793,0,188,39928.1261574074,2009-04-25,03:01:40
39.904148,116.411788,0,195,39928.1262152778,2009-04-25,03:01:45
39.904078,116.411751,0,200,39928.1262731481,2009-04-25,03:01:50
39.904033,116.411772,0,200,39928.1263310185,2009-04-25,03:01:55
39.903977,116.411792,0,203,39928.1263888889,2009-04-25,03:02:00
39.903899,116.411815,0,205,39928.1264467593,2009-04-25,03:02:05
39.903764,116.411836,0,208,39928.1265046296,2009-04-25,03:02:10
39.903725,116.411833,0,213,39928.1265625,2009-04-25,03:02:15
39.903719,116.411821,0,217,39928.1266203704,2009-04-25,03:02:20
39.903658,116.411822,0,220,39928.1266782407,2009-04-25,03:02:25
39.903578,116.411836,0,219,39928.1267361111,2009-04-25,03:02:30
39.903594,116.411851,0,229,39928.1267939815,2009-04-25,03:02:35
39.903544,116.411843,0,231,39928.1268518518,2009-04-25,03:02:40
39.903412,116.41184,0,227,39928.1269097222,2009-04-25,03:02:45
39.903328,116.411814,0,224,39928.1269675926,2009-04-25,03:02:50
39.903248,116.411812,0,224,39928.127025463,2009-04-25,03:02:55
39.903202,116.41183,0,227,39928.1270833333,2009-04-25,03:03:00
39.90311,116.411844,0,229,39928.1271412037,2009-04-25,03:03:05
39.903078,116.411838,0,229,39928.1271990741,2009-04-25,03:03:10
39.903028,116.411826,0,231,39928.1272569444,2009-04-25,03:03:15
39.902989,116.411852,0,233,39928.1273148148,2009-04-25,03:03:20
39.902923,116.411869,0,236,39928.1273726852,2009-04-25,03:03:25
39.902844,116.411914,0,241,39928.1274305556,2009-04-25,03:03:30
39.902766,116.411902,0,241,39928.1274884259,2009-04-25,03:03:35
39.90269,116.411887,0,234,39928.1275462963,2009-04-25,03:03:40
39.902656,116.411865,0,226,39928.1276041667,2009-04-25,03:03:45
39.90258,116.411874,0,220,39928.127662037,2009-04-25,03:03:50
39.902525,116.411861,0,210,39928.1277199074,2009-04-25,03:03:55
39.902455,116.41186,0,199,39928.1277777778,2009-04-25,03:04:00
39.902404,116.411858,0,195,39928.1278356481,2009-04-25,03:04:05
39.902314,116.411893,0,190,39928.1278935185,2009-04-25,03:04:10
39.902236,116.411912,0,194,39928.1279513889,2009-04-25,03:04:15
39.902131,116.411888,0,189,39928.1280092593,2009-04-25,03:04:20
39.902054,116.411875,0,184,39928.1280671296,2009-04-25,03:04:25
39.902022,116.411896,0,187,39928.128125,2009-04-25,03:04:30
39.901989,116.411879,0,190,39928.1281828704,2009-04-25,03:04:35
39.901903,116.411899,0,195,39928.1282407407,2009-04-25,03:04:40
39.901836,116.411929,0,194,39928.1282986111,2009-04-25,03:04:45
39.901742,116.411933,0,199,39928.1283564815,2009-04-25,03:04:50
39.90167,116.411952,0,201,39928.1284143519,2009-04-25,03:04:55
39.901634,116.41196,0,202,39928.1284722222,2009-04-25,03:05:00
39.901587,116.411956,0,202,39928.1285300926,2009-04-25,03:05:05
39.901546,116.411941,0,199,39928.128587963,2009-04-25,03:05:10
39.90149,116.411968,0,199,39928.1286458333,2009-04-25,03:05:15
39.901433,116.411974,0,202,39928.1287037037,2009-04-25,03:05:20
39.901405,116.411975,0,204,39928.1287615741,2009-04-25,03:05:25
39.901328,116.411986,0,210,39928.1288194444,2009-04-25,03:05:30
39.901235,116.412003,0,214,39928.1288773148,2009-04-25,03:05:35
39.901166,116.412024,0,219,39928.1289351852,2009-04-25,03:05:40
39.901105,116.41209,0,222,39928.1289930556,2009-04-25,03:05:45
39.901082,116.412099,0,223,39928.1290509259,2009-04-25,03:05:50
39.901104,116.412114,0,224,39928.1291087963,2009-04-25,03:05:55
39.901146,116.412119,0,227,39928.1291666667,2009-04-25,03:06:00
39.901213,116.412107,0,231,39928.129224537,2009-04-25,03:06:05
39.901284,116.412119,0,232,39928.1292824074,2009-04-25,03:06:10
39.901365,116.412118,0,225,39928.1293402778,2009-04-25,03:06:15
39.901461,116.412105,0,216,39928.1293981481,2009-04-25,03:06:20
39.901534,116.412095,0,207,39928.1294560185,2009-04-25,03:06:25
39.901598,116.412053,0,193,39928.1295138889,2009-04-25,03:06:30
39.901645,116.412007,0,165,39928.1295717593,2009-04-25,03:06:35
39.901705,116.411954,0,146,39928.1296296296,2009-04-25,03:06:40
39.901795,116.411938,0,125,39928.1296875,2009-04-25,03:06:45
39.901882,116.41189,0,108,39928.1297453704,2009-04-25,03:06:50
39.901935,116.411883,0,106,39928.1298032407,2009-04-25,03:06:55
39.901936,116.411912,0,114,39928.1298611111,2009-04-25,03:07:00
39.901908,116.41188,0,117,39928.1299189815,2009-04-25,03:07:05
39.901885,116.411807,0,116,39928.1299768519,2009-04-25,03:07:10
39.901867,116.411755,0,117,39928.1300347222,2009-04-25,03:07:15
39.901873,116.411704,0,118,39928.1300925926,2009-04-25,03:07:20
39.90184,116.411694,0,122,39928.130150463,2009-04-25,03:07:25
39.90184,116.411694,0,122,39928.1301851852,2009-04-25,03:07:28
39.901839,116.411699,0,124,39928.1302083333,2009-04-25,03:07:30
39.90187,116.411669,0,128,39928.1302662037,2009-04-25,03:07:35
39.901816,116.411572,0,135,39928.1303240741,2009-04-25,03:07:40
39.901655,116.411582,0,144,39928.1303819444,2009-04-25,03:07:45
39.901665,116.411475,0,151,39928.1304398148,2009-04-25,03:07:50
39.901655,116.411366,0,164,39928.1304976852,2009-04-25,03:07:55
39.901755,116.41126,0,179,39928.1305555556,2009-04-25,03:08:00
39.901892,116.411138,0,201,39928.1306134259,2009-04-25,03:08:05
39.901862,116.411011,0,226,39928.1306712963,2009-04-25,03:08:10
39.901821,116.410928,0,240,39928.1307291667,2009-04-25,03:08:15
39.901763,116.410851,0,247,39928.130787037,2009-04-25,03:08:20
39.901749,116.410777,0,257,39928.1308449074,2009-04-25,03:08:25
39.90176,116.410694,0,269,39928.1309027778,2009-04-25,03:08:30
39.901734,116.41064,0,285,39928.1309606481,2009-04-25,03:08:35
39.901717,116.410561,0,294,39928.1310185185,2009-04-25,03:08:40
39.901745,116.410493,0,303,39928.1310763889,2009-04-25,03:08:45
39.901759,116.410389,0,311,39928.1311342593,2009-04-25,03:08:50
39.90186,116.410241,0,304,39928.1311921296,2009-04-25,03:08:55
39.90187,116.410166,0,309,39928.13125,2009-04-25,03:09:00
39.901853,116.410111,0,309,39928.1313078704,2009-04-25,03:09:05
39.901948,116.410071,0,286,39928.1313657407,2009-04-25,03:09:10
39.902007,116.41005,0,277,39928.1314236111,2009-04-25,03:09:15
39.902016,116.410059,0,275,39928.1314814815,2009-04-25,03:09:20
39.902028,116.410077,0,274,39928.1315393519,2009-04-25,03:09:25
39.902036,116.410075,0,273,39928.1315972222,2009-04-25,03:09:30
39.902039,116.410074,0,273,39928.1316550926,2009-04-25,03:09:35
39.90204,116.410073,0,273,39928.131712963,2009-04-25,03:09:40
39.90204,116.410073,0,273,39928.1317476852,2009-04-25,03:09:43
39.902043,116.41007,0,273,39928.1317708333,2009-04-25,03:09:45
39.902031,116.41007,0,270,39928.1318287037,2009-04-25,03:09:50
39.901957,116.410061,0,240,39928.1318865741,2009-04-25,03:09:55
39.901935,116.409996,0,233,39928.1319444444,2009-04-25,03:10:00
39.901966,116.409971,0,230,39928.1320023148,2009-04-25,03:10:05
39.901966,116.409903,0,240,39928.1320601852,2009-04-25,03:10:10
39.902014,116.409905,0,241,39928.1321180556,2009-04-25,03:10:15
39.90206,116.409888,0,239,39928.1321759259,2009-04-25,03:10:20
39.902108,116.409855,0,238,39928.1322337963,2009-04-25,03:10:25
39.902224,116.409849,0,218,39928.1322916667,2009-04-25,03:10:30
39.902284,116.409889,0,210,39928.132349537,2009-04-25,03:10:35
39.902338,116.409886,0,199,39928.1324074074,2009-04-25,03:10:40
39.902393,116.409883,0,187,39928.1324652778,2009-04-25,03:10:45
39.90246,116.409866,0,179,39928.1325231481,2009-04-25,03:10:50
39.902519,116.409862,0,174,39928.1325810185,2009-04-25,03:10:55
39.902588,116.409855,0,171,39928.1326388889,2009-04-25,03:11:00
39.902638,116.409865,0,166,39928.1326967593,2009-04-25,03:11:05
39.902675,116.409883,0,165,39928.1327546296,2009-04-25,03:11:10
39.902713,116.409894,0,158,39928.1328125,2009-04-25,03:11:15
39.902729,116.409882,0,156,39928.1328703704,2009-04-25,03:11:20
39.902764,116.409872,0,159,39928.1329282407,2009-04-25,03:11:25
39.902764,116.409872,0,159,39928.132962963,2009-04-25,03:11:28
39.902767,116.409864,0,157,39928.1329861111,2009-04-25,03:11:30
39.902747,116.409883,0,158,39928.1330439815,2009-04-25,03:11:35
39.902742,116.409899,0,157,39928.1331018518,2009-04-25,03:11:40
39.902742,116.409899,0,157,39928.1331365741,2009-04-25,03:11:43
39.90274,116.409897,0,157,39928.1331597222,2009-04-25,03:11:45
39.90274,116.409879,0,155,39928.1332175926,2009-04-25,03:11:50
39.902764,116.409844,0,153,39928.133275463,2009-04-25,03:11:55
39.902774,116.409834,0,151,39928.1333333333,2009-04-25,03:12:00
39.90279,116.409833,0,147,39928.1333912037,2009-04-25,03:12:05
39.902792,116.409833,0,147,39928.1334490741,2009-04-25,03:12:10
39.902795,116.409832,0,147,39928.1335069444,2009-04-25,03:12:15
39.902793,116.409835,0,147,39928.1335648148,2009-04-25,03:12:20
39.902792,116.409835,0,147,39928.1336226852,2009-04-25,03:12:25
39.902792,116.409835,0,147,39928.1336805556,2009-04-25,03:12:30
39.902792,116.409835,0,147,39928.1337152778,2009-04-25,03:12:33
39.902785,116.409836,0,146,39928.1337384259,2009-04-25,03:12:35
39.90278,116.409855,0,146,39928.1337962963,2009-04-25,03:12:40
39.902781,116.409856,0,146,39928.1338541667,2009-04-25,03:12:45
39.902783,116.409857,0,146,39928.133912037,2009-04-25,03:12:50
39.90278,116.40986,0,146,39928.1339699074,2009-04-25,03:12:55
39.90278,116.40986,0,146,39928.1340046296,2009-04-25,03:12:58
39.902775,116.409865,0,146,39928.1340277778,2009-04-25,03:13:00
39.902741,116.41001,0,145,39928.1340856481,2009-04-25,03:13:05
39.902733,116.410104,0,146,39928.1341435185,2009-04-25,03:13:10
39.902765,116.410122,0,146,39928.1342013889,2009-04-25,03:13:15
39.902776,116.410124,0,146,39928.1342592593,2009-04-25,03:13:20
39.902776,116.410123,0,146,39928.1343171296,2009-04-25,03:13:25
39.902776,116.410123,0,146,39928.1343518518,2009-04-25,03:13:28
39.902769,116.410125,0,146,39928.134375,2009-04-25,03:13:30
39.90276,116.410129,0,146,39928.1344328704,2009-04-25,03:13:35
39.90276,116.410129,0,146,39928.1344675926,2009-04-25,03:13:38
39.902759,116.410126,0,146,39928.1344907407,2009-04-25,03:13:40
39.902793,116.410049,0,147,39928.1345486111,2009-04-25,03:13:45
39.902799,116.409953,0,150,39928.1346064815,2009-04-25,03:13:50
39.902776,116.409897,0,152,39928.1346643518,2009-04-25,03:13:55
39.902785,116.409853,0,152,39928.1347222222,2009-04-25,03:14:00
39.902829,116.409787,0,153,39928.1347800926,2009-04-25,03:14:05
39.902827,116.409747,0,154,39928.134837963,2009-04-25,03:14:10
39.902827,116.409747,0,154,39928.1348726852,2009-04-25,03:14:13
39.902833,116.409742,0,154,39928.1348958333,2009-04-25,03:14:15
39.902859,116.40973,0,155,39928.1349537037,2009-04-25,03:14:20
39.902723,116.409822,0,167,39928.1350115741,2009-04-25,03:14:25
39.902708,116.409826,0,156,39928.1350694444,2009-04-25,03:14:30
39.902734,116.409775,0,154,39928.1351273148,2009-04-25,03:14:35
39.902784,116.409689,0,154,39928.1351851852,2009-04-25,03:14:40
39.902823,116.409547,0,151,39928.1352430556,2009-04-25,03:14:45
39.902777,116.409521,0,148,39928.1353009259,2009-04-25,03:14:50
39.902732,116.409516,0,150,39928.1353587963,2009-04-25,03:14:55
39.902676,116.409506,0,153,39928.1354166667,2009-04-25,03:15:00
39.902674,116.409487,0,157,39928.135474537,2009-04-25,03:15:05
39.902622,116.409468,0,159,39928.1355324074,2009-04-25,03:15:10
39.902578,116.4095,0,161,39928.1355902778,2009-04-25,03:15:15
39.902415,116.409555,0,162,39928.1356481481,2009-04-25,03:15:20
39.902308,116.409653,0,168,39928.1357060185,2009-04-25,03:15:25
39.902236,116.409652,0,174,39928.1357638889,2009-04-25,03:15:30
39.902091,116.409821,0,188,39928.1358217593,2009-04-25,03:15:35
39.902024,116.409884,0,191,39928.1358796296,2009-04-25,03:15:40
39.902044,116.409821,0,191,39928.1359375,2009-04-25,03:15:45
39.902047,116.409771,0,193,39928.1359953704,2009-04-25,03:15:50
39.902081,116.409647,0,196,39928.1360532407,2009-04-25,03:15:55
39.902102,116.409559,0,203,39928.1361111111,2009-04-25,03:16:00
39.902056,116.409502,0,213,39928.1361689815,2009-04-25,03:16:05
39.901953,116.409451,0,227,39928.1362268519,2009-04-25,03:16:10
39.901911,116.409384,0,231,39928.1362847222,2009-04-25,03:16:15
39.901888,116.409325,0,237,39928.1363425926,2009-04-25,03:16:20
39.901906,116.409265,0,254,39928.136400463,2009-04-25,03:16:25
39.901925,116.40919,0,268,39928.1364583333,2009-04-25,03:16:30
39.901816,116.409149,0,278,39928.1365162037,2009-04-25,03:16:35
39.901753,116.409103,0,294,39928.1365740741,2009-04-25,03:16:40
39.901751,116.409033,0,307,39928.1366319444,2009-04-25,03:16:45
39.901765,116.408959,0,316,39928.1366898148,2009-04-25,03:16:50
39.901772,116.408913,0,331,39928.1367476852,2009-04-25,03:16:55
39.901791,116.40891,0,335,39928.1368055556,2009-04-25,03:17:00
39.901783,116.408908,0,337,39928.1368634259,2009-04-25,03:17:05
39.901783,116.408908,0,337,39928.1368981482,2009-04-25,03:17:08
39.901776,116.40891,0,340,39928.1369212963,2009-04-25,03:17:10
39.901796,116.408886,0,341,39928.1369791667,2009-04-25,03:17:15
39.90186,116.408798,0,341,39928.137037037,2009-04-25,03:17:20
39.901888,116.408773,0,343,39928.1370949074,2009-04-25,03:17:25
39.901977,116.408477,0,340,39928.1371527778,2009-04-25,03:17:30
39.901887,116.408225,0,341,39928.1372106481,2009-04-25,03:17:35
39.901807,116.408084,0,339,39928.1372685185,2009-04-25,03:17:40
39.901816,116.408064,0,339,39928.1373263889,2009-04-25,03:17:45
39.901827,116.408057,0,339,39928.1373842593,2009-04-25,03:17:50
39.901804,116.408117,0,339,39928.1374421296,2009-04-25,03:17:55
39.901802,116.408143,0,335,39928.1375,2009-04-25,03:18:00
39.901802,116.408152,0,332,39928.1375578704,2009-04-25,03:18:05
39.901739,116.408056,0,326,39928.1376157407,2009-04-25,03:18:10
39.901728,116.408055,0,326,39928.1376736111,2009-04-25,03:18:15
39.901641,116.408024,0,322,39928.1377314815,2009-04-25,03:18:20
39.901683,116.407936,0,314,39928.1377893519,2009-04-25,03:18:25
39.901663,116.408133,0,304,39928.1378472222,2009-04-25,03:18:30
39.901709,116.408177,0,302,39928.1379050926,2009-04-25,03:18:35
39.901742,116.408209,0,301,39928.137962963,2009-04-25,03:18:40
39.901756,116.40826,0,301,39928.1380208333,2009-04-25,03:18:45
39.901818,116.408274,0,299,39928.1380787037,2009-04-25,03:18:50
39.901892,116.40825,0,297,39928.1381365741,2009-04-25,03:18:55
39.902085,116.408176,0,297,39928.1381944444,2009-04-25,03:19:00
39.902243,116.408162,0,297,39928.1382523148,2009-04-25,03:19:05
39.902373,116.408181,0,296,39928.1383101852,2009-04-25,03:19:10
39.902606,116.408128,0,301,39928.1383680556,2009-04-25,03:19:15
39.902588,116.40819,0,303,39928.1384259259,2009-04-25,03:19:20
39.902588,116.40819,0,303,39928.1384606481,2009-04-25,03:19:23
39.902592,116.408192,0,304,39928.1384837963,2009-04-25,03:19:25
39.90259,116.408202,0,304,39928.1385416667,2009-04-25,03:19:30
39.902575,116.408217,0,304,39928.138599537,2009-04-25,03:19:35
39.902549,116.408227,0,305,39928.1386574074,2009-04-25,03:19:40
39.902489,116.408362,0,416,39928.1387152778,2009-04-25,03:19:45
39.902389,116.40853,0,419,39928.1387731481,2009-04-25,03:19:50
39.90224,116.408589,0,409,39928.1388310185,2009-04-25,03:19:55
39.902152,116.408627,0,393,39928.1388888889,2009-04-25,03:20:00
39.902031,116.408652,0,346,39928.1389467593,2009-04-25,03:20:05
39.901915,116.408756,0,318,39928.1390046296,2009-04-25,03:20:10
39.901915,116.408823,0,299,39928.1390625,2009-04-25,03:20:15
39.901933,116.408905,0,298,39928.1391203704,2009-04-25,03:20:20
39.901916,116.408906,0,277,39928.1391782407,2009-04-25,03:20:25
39.901845,116.40901,0,263,39928.1392361111,2009-04-25,03:20:30
39.901852,116.409128,0,259,39928.1392939815,2009-04-25,03:20:35
39.90191,116.409265,0,260,39928.1393518519,2009-04-25,03:20:40
39.901921,116.409375,0,270,39928.1394097222,2009-04-25,03:20:45
39.901943,116.409451,0,271,39928.1394675926,2009-04-25,03:20:50
39.901953,116.409447,0,274,39928.139525463,2009-04-25,03:20:55
39.901993,116.409528,0,265,39928.1395833333,2009-04-25,03:21:00
39.901945,116.409719,0,249,39928.1396412037,2009-04-25,03:21:05
39.901873,116.409853,0,230,39928.1396990741,2009-04-25,03:21:10
39.901822,116.409898,0,234,39928.1397569444,2009-04-25,03:21:15
39.901743,116.409948,0,226,39928.1398148148,2009-04-25,03:21:20
39.90164,116.409997,0,223,39928.1398726852,2009-04-25,03:21:25
39.901537,116.410017,0,226,39928.1399305556,2009-04-25,03:21:30
39.901466,116.410009,0,228,39928.1399884259,2009-04-25,03:21:35
39.901469,116.409937,0,225,39928.1400462963,2009-04-25,03:21:40
39.90146,116.409955,0,225,39928.1401041667,2009-04-25,03:21:45
39.901413,116.409934,0,226,39928.140162037,2009-04-25,03:21:50
39.90135,116.409878,0,227,39928.1402199074,2009-04-25,03:21:55
39.901286,116.409879,0,228,39928.1402777778,2009-04-25,03:22:00
39.901229,116.409854,0,233,39928.1403356481,2009-04-25,03:22:05
39.901158,116.409808,0,234,39928.1403935185,2009-04-25,03:22:10
39.901072,116.409767,0,233,39928.1404513889,2009-04-25,03:22:15
39.900995,116.409742,0,242,39928.1405092593,2009-04-25,03:22:20
39.900959,116.40971,0,245,39928.1405671296,2009-04-25,03:22:25
39.900912,116.409707,0,250,39928.140625,2009-04-25,03:22:30
39.900862,116.409854,0,245,39928.1406828704,2009-04-25,03:22:35
39.90092,116.409817,0,233,39928.1407407407,2009-04-25,03:22:40
39.900934,116.409739,0,233,39928.1407986111,2009-04-25,03:22:45
39.900923,116.409664,0,232,39928.1408564815,2009-04-25,03:22:50
39.90092,116.409623,0,243,39928.1409143518,2009-04-25,03:22:55
39.900923,116.409555,0,249,39928.1409722222,2009-04-25,03:23:00
39.900916,116.409504,0,256,39928.1410300926,2009-04-25,03:23:05
39.900913,116.40944,0,259,39928.141087963,2009-04-25,03:23:10
39.900903,116.40936,0,260,39928.1411458333,2009-04-25,03:23:15
39.900907,116.40926,0,261,39928.1412037037,2009-04-25,03:23:20
39.90092,116.409185,0,264,39928.1412615741,2009-04-25,03:23:25
39.900923,116.409137,0,268,39928.1413194444,2009-04-25,03:23:30
39.900905,116.409046,0,271,39928.1413773148,2009-04-25,03:23:35
39.900785,116.408934,0,271,39928.1414351852,2009-04-25,03:23:40
39.90079,116.408795,0,273,39928.1414930556,2009-04-25,03:23:45
39.900841,116.408729,0,276,39928.1415509259,2009-04-25,03:23:50
39.900879,116.408668,0,280,39928.1416087963,2009-04-25,03:23:55
39.900895,116.408606,0,280,39928.1416666667,2009-04-25,03:24:00
39.900897,116.408555,0,282,39928.141724537,2009-04-25,03:24:05
39.900916,116.408449,0,283,39928.1417824074,2009-04-25,03:24:10
39.900926,116.408386,0,285,39928.1418402778,2009-04-25,03:24:15
39.900937,116.408276,0,284,39928.1418981481,2009-04-25,03:24:20
39.90096,116.408198,0,283,39928.1419560185,2009-04-25,03:24:25
39.900976,116.408132,0,281,39928.1420138889,2009-04-25,03:24:30
39.901021,116.408093,0,282,39928.1420717593,2009-04-25,03:24:35
39.901033,116.40808,0,286,39928.1421296296,2009-04-25,03:24:40
39.901019,116.408027,0,283,39928.1421875,2009-04-25,03:24:45
39.901031,116.407985,0,281,39928.1422453704,2009-04-25,03:24:50
39.901045,116.407941,0,271,39928.1423032407,2009-04-25,03:24:55
39.901071,116.407926,0,248,39928.1423611111,2009-04-25,03:25:00
39.901118,116.407924,0,235,39928.1424189815,2009-04-25,03:25:05
39.901168,116.407893,0,226,39928.1424768518,2009-04-25,03:25:10
39.901236,116.40786,0,217,39928.1425347222,2009-04-25,03:25:15
39.90131,116.407862,0,208,39928.1425925926,2009-04-25,03:25:20
39.901368,116.407867,0,199,39928.142650463,2009-04-25,03:25:25
39.901427,116.407842,0,186,39928.1427083333,2009-04-25,03:25:30
39.90151,116.407836,0,175,39928.1427662037,2009-04-25,03:25:35
39.90159,116.407835,0,159,39928.1428240741,2009-04-25,03:25:40
39.901678,116.407821,0,145,39928.1428819444,2009-04-25,03:25:45
39.901778,116.407829,0,131,39928.1429398148,2009-04-25,03:25:50
39.901857,116.407823,0,124,39928.1429976852,2009-04-25,03:25:55
39.901924,116.407828,0,124,39928.1430555556,2009-04-25,03:26:00
39.901976,116.407807,0,120,39928.1431134259,2009-04-25,03:26:05
39.902031,116.407822,0,120,39928.1431712963,2009-04-25,03:26:10
39.9021,116.407855,0,125,39928.1432291667,2009-04-25,03:26:15
39.902154,116.407884,0,130,39928.143287037,2009-04-25,03:26:20
39.902227,116.407938,0,129,39928.1433449074,2009-04-25,03:26:25
39.902249,116.407885,0,151,39928.1434027778,2009-04-25,03:26:30
39.90228,116.407869,0,167,39928.1434606481,2009-04-25,03:26:35
39.9023,116.407846,0,169,39928.1435185185,2009-04-25,03:26:40
39.902317,116.407825,0,181,39928.1435763889,2009-04-25,03:26:45
39.902342,116.407822,0,194,39928.1436342593,2009-04-25,03:26:50
39.902357,116.407797,0,185,39928.1436921296,2009-04-25,03:26:55
39.902363,116.407761,0,179,39928.14375,2009-04-25,03:27:00
39.9024,116.40772,0,166,39928.1438078704,2009-04-25,03:27:05
39.902419,116.407713,0,161,39928.1438657407,2009-04-25,03:27:10
39.90242,116.407712,0,161,39928.1439236111,2009-04-25,03:27:15
39.902418,116.407712,0,161,39928.1439814815,2009-04-25,03:27:20
39.902417,116.407713,0,161,39928.1440393519,2009-04-25,03:27:25
39.902417,116.407713,0,161,39928.1440740741,2009-04-25,03:27:28
39.902419,116.407711,0,160,39928.1440972222,2009-04-25,03:27:30
39.902421,116.407692,0,161,39928.1441550926,2009-04-25,03:27:35
39.902442,116.407743,0,157,39928.144212963,2009-04-25,03:27:40
39.902432,116.40777,0,156,39928.1442708333,2009-04-25,03:27:45
39.902387,116.407763,0,158,39928.1443287037,2009-04-25,03:27:50
39.902358,116.407769,0,164,39928.1443865741,2009-04-25,03:27:55
39.902298,116.407792,0,167,39928.1444444444,2009-04-25,03:28:00
39.902233,116.407806,0,169,39928.1445023148,2009-04-25,03:28:05
39.902203,116.40778,0,171,39928.1445601852,2009-04-25,03:28:10
39.902101,116.407784,0,175,39928.1446180556,2009-04-25,03:28:15
39.902038,116.40779,0,175,39928.1446759259,2009-04-25,03:28:20
39.901914,116.407809,0,175,39928.1447337963,2009-04-25,03:28:25
39.901784,116.407835,0,170,39928.1447916667,2009-04-25,03:28:30
39.901719,116.407838,0,167,39928.1448148148,2009-04-25,03:28:32
39.901626,116.40787,0,165,39928.1448726852,2009-04-25,03:28:37
39.901541,116.407852,0,166,39928.1449305556,2009-04-25,03:28:42
39.901464,116.407868,0,167,39928.1449884259,2009-04-25,03:28:47
39.901354,116.407847,0,166,39928.1450462963,2009-04-25,03:28:52
39.901324,116.407858,0,169,39928.1451041667,2009-04-25,03:28:57
39.901324,116.407858,0,169,39928.1451388889,2009-04-25,03:29:00
39.901328,116.407856,0,169,39928.145162037,2009-04-25,03:29:02
39.901345,116.407886,0,170,39928.1452199074,2009-04-25,03:29:07
39.901339,116.407906,0,173,39928.1452777778,2009-04-25,03:29:12
39.901364,116.407918,0,176,39928.1453356481,2009-04-25,03:29:17
39.901374,116.407901,0,176,39928.1453935185,2009-04-25,03:29:22
39.901276,116.407804,0,175,39928.1454513889,2009-04-25,03:29:27
39.901043,116.407734,0,169,39928.1455092593,2009-04-25,03:29:32
39.901057,116.407768,0,161,39928.1455671296,2009-04-25,03:29:37
39.901051,116.407839,0,157,39928.145625,2009-04-25,03:29:42
39.901039,116.407902,0,154,39928.1456828704,2009-04-25,03:29:47
39.901027,116.40803,0,150,39928.1457407407,2009-04-25,03:29:52
39.901029,116.408067,0,151,39928.1457986111,2009-04-25,03:29:57
39.901022,116.408071,0,151,39928.1458564815,2009-04-25,03:30:02
39.901014,116.408075,0,151,39928.1459143519,2009-04-25,03:30:07
39.901013,116.408077,0,151,39928.1459722222,2009-04-25,03:30:12
39.901013,116.408077,0,151,39928.1460069444,2009-04-25,03:30:15
39.901013,116.40808,0,150,39928.1460300926,2009-04-25,03:30:17
39.901027,116.408124,0,151,39928.146087963,2009-04-25,03:30:22
39.901023,116.408125,0,151,39928.1461458333,2009-04-25,03:30:27
39.901023,116.408125,0,151,39928.1461805556,2009-04-25,03:30:30
39.901017,116.408127,0,151,39928.1462037037,2009-04-25,03:30:32
39.901026,116.40815,0,148,39928.1462615741,2009-04-25,03:30:37
39.901002,116.408222,0,144,39928.1463194444,2009-04-25,03:30:42
39.901018,116.408287,0,145,39928.1463773148,2009-04-25,03:30:47
39.901016,116.40836,0,155,39928.1464351852,2009-04-25,03:30:52
39.901031,116.408421,0,158,39928.1464930556,2009-04-25,03:30:57
39.90107,116.408542,0,154,39928.1465509259,2009-04-25,03:31:02
39.901081,116.408542,0,143,39928.1466087963,2009-04-25,03:31:07
39.901073,116.408568,0,132,39928.1466666667,2009-04-25,03:31:12
39.901037,116.408623,0,136,39928.146724537,2009-04-25,03:31:17
39.901041,116.408657,0,130,39928.1467824074,2009-04-25,03:31:22
39.901062,116.408708,0,124,39928.1468402778,2009-04-25,03:31:27
39.901071,116.408762,0,118,39928.1468981481,2009-04-25,03:31:32
39.901082,116.408827,0,115,39928.1469560185,2009-04-25,03:31:37
39.901091,116.408953,0,109,39928.1470138889,2009-04-25,03:31:42
39.9011,116.409052,0,103,39928.1470717593,2009-04-25,03:31:47
39.90111,116.409179,0,95,39928.1471296296,2009-04-25,03:31:52
39.90111,116.409179,0,95,39928.1471643519,2009-04-25,03:31:55
39.901111,116.40918,0,95,39928.1471875,2009-04-25,03:31:57
39.901108,116.409199,0,98,39928.1472453704,2009-04-25,03:32:02
39.901108,116.40921,0,97,39928.1473032407,2009-04-25,03:32:07
39.901108,116.40921,0,97,39928.147337963,2009-04-25,03:32:10
39.901109,116.409211,0,98,39928.1473611111,2009-04-25,03:32:12
39.901066,116.409227,0,97,39928.1474189815,2009-04-25,03:32:17
39.90108,116.40926,0,96,39928.1474768519,2009-04-25,03:32:22
39.90108,116.409261,0,96,39928.1475347222,2009-04-25,03:32:27
39.90108,116.409261,0,96,39928.1475694444,2009-04-25,03:32:30
39.901079,116.409263,0,96,39928.1475925926,2009-04-25,03:32:32
39.901051,116.409279,0,111,39928.147650463,2009-04-25,03:32:37
39.901093,116.409352,0,114,39928.1477083333,2009-04-25,03:32:42
39.901093,116.409352,0,114,39928.1477430556,2009-04-25,03:32:45
39.901099,116.40936,0,114,39928.1477662037,2009-04-25,03:32:47
39.9011,116.409377,0,114,39928.1478240741,2009-04-25,03:32:52
39.901123,116.409418,0,117,39928.1478819444,2009-04-25,03:32:57
39.901113,116.40941,0,128,39928.1479398148,2009-04-25,03:33:02
39.901114,116.409436,0,126,39928.1479976852,2009-04-25,03:33:07
39.901114,116.409436,0,126,39928.1480324074,2009-04-25,03:33:10
39.901121,116.409431,0,125,39928.1480555556,2009-04-25,03:33:12
39.901101,116.409458,0,129,39928.1481134259,2009-04-25,03:33:17
39.901131,116.409466,0,129,39928.1481712963,2009-04-25,03:33:22
39.901085,116.409511,0,146,39928.1482291667,2009-04-25,03:33:27
39.901086,116.40955,0,151,39928.148287037,2009-04-25,03:33:32
39.901034,116.409568,0,148,39928.1483449074,2009-04-25,03:33:37
39.901034,116.409568,0,148,39928.1483796296,2009-04-25,03:33:40
39.901027,116.409571,0,148,39928.1484027778,2009-04-25,03:33:42
39.901018,116.409575,0,148,39928.1484606481,2009-04-25,03:33:47
39.900981,116.409591,0,148,39928.1485185185,2009-04-25,03:33:52
39.900968,116.409597,0,147,39928.1485763889,2009-04-25,03:33:57
39.900965,116.409598,0,147,39928.1486342593,2009-04-25,03:34:02
39.900959,116.4096,0,147,39928.1486921296,2009-04-25,03:34:07
39.900957,116.409603,0,147,39928.14875,2009-04-25,03:34:12
39.900957,116.409603,0,147,39928.1487847222,2009-04-25,03:34:15
39.900965,116.409605,0,145,39928.1488078704,2009-04-25,03:34:17
39.901,116.409577,0,144,39928.1488657407,2009-04-25,03:34:22
39.901027,116.409534,0,144,39928.1489236111,2009-04-25,03:34:27
39.901046,116.40947,0,144,39928.1489814815,2009-04-25,03:34:32
39.901193,116.409473,0,145,39928.1490393518,2009-04-25,03:34:37
39.901245,116.40941,0,150,39928.1490972222,2009-04-25,03:34:42
39.901279,116.409401,0,155,39928.1491550926,2009-04-25,03:34:47
39.901213,116.409416,0,168,39928.149212963,2009-04-25,03:34:52
39.901119,116.409496,0,175,39928.1492708333,2009-04-25,03:34:57
39.901113,116.409551,0,186,39928.1493287037,2009-04-25,03:35:02
39.901049,116.409547,0,196,39928.1493865741,2009-04-25,03:35:07
39.901114,116.409477,0,210,39928.1494444444,2009-04-25,03:35:12
39.901216,116.409368,0,222,39928.1495023148,2009-04-25,03:35:17
39.901268,116.409388,0,240,39928.1495601852,2009-04-25,03:35:22
39.901443,116.409705,0,283,39928.1496180556,2009-04-25,03:35:27
39.901594,116.409689,0,287,39928.1496759259,2009-04-25,03:35:32
39.901706,116.409728,0,294,39928.1497337963,2009-04-25,03:35:37
39.901732,116.409873,0,295,39928.1497916667,2009-04-25,03:35:42
39.901764,116.409982,0,285,39928.149849537,2009-04-25,03:35:47
39.901819,116.409999,0,272,39928.1499074074,2009-04-25,03:35:52
39.901861,116.410033,0,262,39928.1499652778,2009-04-25,03:35:57
39.90188,116.410048,0,256,39928.1500231481,2009-04-25,03:36:02
39.901883,116.410054,0,256,39928.1500810185,2009-04-25,03:36:07
39.901883,116.410054,0,256,39928.1501157407,2009-04-25,03:36:10
39.901888,116.410051,0,255,39928.1501388889,2009-04-25,03:36:12
39.901897,116.410048,0,255,39928.1501967593,2009-04-25,03:36:17
39.901897,116.410048,0,255,39928.1502314815,2009-04-25,03:36:20
39.901903,116.410047,0,255,39928.1502546296,2009-04-25,03:36:22
39.901858,116.410134,0,257,39928.1503125,2009-04-25,03:36:27
39.901798,116.410164,0,269,39928.1503703704,2009-04-25,03:36:32
39.901826,116.41015,0,280,39928.1504282407,2009-04-25,03:36:37
39.901807,116.410281,0,296,39928.1504861111,2009-04-25,03:36:42
39.901894,116.410311,0,306,39928.1505439815,2009-04-25,03:36:47
39.901998,116.410331,0,306,39928.1506018518,2009-04-25,03:36:52
39.902089,116.410324,0,301,39928.1506597222,2009-04-25,03:36:57
39.902181,116.41029,0,293,39928.1507175926,2009-04-25,03:37:02
39.902278,116.410228,0,292,39928.150775463,2009-04-25,03:37:07
39.902356,116.410151,0,283,39928.1508333333,2009-04-25,03:37:12
39.902373,116.410126,0,283,39928.1508912037,2009-04-25,03:37:17
39.902395,116.410091,0,282,39928.1509490741,2009-04-25,03:37:22
39.902459,116.410024,0,283,39928.1510069444,2009-04-25,03:37:27
39.902524,116.40997,0,283,39928.1510648148,2009-04-25,03:37:32
39.902561,116.409905,0,284,39928.1511226852,2009-04-25,03:37:37
39.902565,116.409832,0,286,39928.1511805556,2009-04-25,03:37:42
39.902583,116.409842,0,289,39928.1512384259,2009-04-25,03:37:47
39.902572,116.409795,0,293,39928.1512962963,2009-04-25,03:37:52
39.90258,116.40966,0,298,39928.1513541667,2009-04-25,03:37:57
39.902621,116.409559,0,305,39928.151412037,2009-04-25,03:38:02
39.902641,116.409535,0,311,39928.1514699074,2009-04-25,03:38:07
39.902635,116.409574,0,316,39928.1515277778,2009-04-25,03:38:12
39.902674,116.409555,0,320,39928.1515856481,2009-04-25,03:38:17
39.90267,116.409555,0,321,39928.1516435185,2009-04-25,03:38:22
39.902675,116.409552,0,321,39928.1517013889,2009-04-25,03:38:27
39.902675,116.409552,0,321,39928.1517361111,2009-04-25,03:38:30
39.902679,116.409549,0,321,39928.1517592593,2009-04-25,03:38:32
39.90267,116.409547,0,321,39928.1518171296,2009-04-25,03:38:37
39.902629,116.409536,0,321,39928.151875,2009-04-25,03:38:42
39.902623,116.409531,0,322,39928.1519328704,2009-04-25,03:38:47
39.902619,116.40953,0,323,39928.1519907407,2009-04-25,03:38:52
39.902619,116.40953,0,323,39928.152025463,2009-04-25,03:38:55
39.902616,116.40953,0,322,39928.1520486111,2009-04-25,03:38:57
39.90264,116.409554,0,322,39928.1521064815,2009-04-25,03:39:02
39.902649,116.409586,0,321,39928.1521643519,2009-04-25,03:39:07
39.902617,116.409578,0,320,39928.1522222222,2009-04-25,03:39:12
39.9026,116.409565,0,320,39928.1522800926,2009-04-25,03:39:17
39.902605,116.409593,0,319,39928.152337963,2009-04-25,03:39:22
39.902641,116.409568,0,320,39928.1523958333,2009-04-25,03:39:27
39.902693,116.409567,0,322,39928.1524537037,2009-04-25,03:39:32
39.902694,116.409549,0,321,39928.1525115741,2009-04-25,03:39:37
39.902678,116.409478,0,320,39928.1525694444,2009-04-25,03:39:42
39.902684,116.409403,0,319,39928.1526273148,2009-04-25,03:39:47
39.902657,116.409294,0,318,39928.1526851852,2009-04-25,03:39:52
39.902358,116.409539,0,735,39928.1554050926,2009-04-25,03:43:47
39.90238,116.409727,0,764,39928.155462963,2009-04-25,03:43:52
39.902364,116.409821,0,786,39928.1555208333,2009-04-25,03:43:57
39.902397,116.409795,0,801,39928.1555787037,2009-04-25,03:44:02
39.902408,116.409781,0,803,39928.1556365741,2009-04-25,03:44:07
39.902438,116.409738,0,797,39928.1556944444,2009-04-25,03:44:12
39.902482,116.409726,0,792,39928.1557523148,2009-04-25,03:44:17
39.902498,116.409696,0,791,39928.1558101852,2009-04-25,03:44:22
39.902604,116.409671,0,789,39928.1558680556,2009-04-25,03:44:27
39.902668,116.409638,0,456,39928.1564467593,2009-04-25,03:45:17
39.902685,116.409614,0,446,39928.1565046296,2009-04-25,03:45:22
39.90268,116.409618,0,446,39928.1565625,2009-04-25,03:45:27
39.90268,116.409618,0,446,39928.1565972222,2009-04-25,03:45:30
39.90268,116.409619,0,445,39928.1566203704,2009-04-25,03:45:32
39.90267,116.409628,0,439,39928.1566782407,2009-04-25,03:45:37
39.902677,116.409847,0,357,39928.1567361111,2009-04-25,03:45:42
39.902695,116.409853,0,335,39928.1567939815,2009-04-25,03:45:47
39.902717,116.409772,0,277,39928.1568518518,2009-04-25,03:45:52
39.902703,116.409818,0,246,39928.1569097222,2009-04-25,03:45:57
39.902692,116.409835,0,233,39928.1569675926,2009-04-25,03:46:02
39.902704,116.409842,0,213,39928.157025463,2009-04-25,03:46:07
39.902695,116.409861,0,209,39928.1570833333,2009-04-25,03:46:12
39.902676,116.409859,0,199,39928.1571412037,2009-04-25,03:46:17
39.902729,116.409792,0,185,39928.1571990741,2009-04-25,03:46:22
39.902729,116.409792,0,185,39928.1572337963,2009-04-25,03:46:25
39.902733,116.409789,0,174,39928.1572569444,2009-04-25,03:46:27
39.902722,116.40979,0,182,39928.1573148148,2009-04-25,03:46:32
39.902713,116.409792,0,182,39928.1573726852,2009-04-25,03:46:37
39.902632,116.409805,0,185,39928.1574305556,2009-04-25,03:46:42
39.902574,116.409818,0,184,39928.1574884259,2009-04-25,03:46:47
39.902554,116.409842,0,187,39928.1575462963,2009-04-25,03:46:52
39.902489,116.409879,0,187,39928.1576041667,2009-04-25,03:46:57
39.902442,116.409856,0,178,39928.157662037,2009-04-25,03:47:02
39.902391,116.409883,0,180,39928.1577199074,2009-04-25,03:47:07
39.902338,116.409893,0,180,39928.1577777778,2009-04-25,03:47:12
39.902305,116.409913,0,182,39928.1578356481,2009-04-25,03:47:17
39.902239,116.40989,0,188,39928.1578935185,2009-04-25,03:47:22
39.902195,116.409928,0,203,39928.1579513889,2009-04-25,03:47:27
39.902121,116.409975,0,212,39928.1580092593,2009-04-25,03:47:32
39.902094,116.409992,0,218,39928.1580671296,2009-04-25,03:47:37
39.902043,116.409951,0,221,39928.158125,2009-04-25,03:47:42
39.901968,116.409959,0,224,39928.1581828704,2009-04-25,03:47:47
39.901915,116.40997,0,219,39928.1582407407,2009-04-25,03:47:52
39.901852,116.409991,0,220,39928.1582986111,2009-04-25,03:47:57
39.901756,116.409998,0,224,39928.1583564815,2009-04-25,03:48:02
39.901692,116.409991,0,229,39928.1584143518,2009-04-25,03:48:07
39.901692,116.409991,0,229,39928.1584490741,2009-04-25,03:48:10
39.901686,116.409993,0,229,39928.1584722222,2009-04-25,03:48:12
39.901632,116.409971,0,232,39928.1585300926,2009-04-25,03:48:17
39.90157,116.409969,0,232,39928.158587963,2009-04-25,03:48:22
39.901501,116.409954,0,234,39928.1586458333,2009-04-25,03:48:27
39.901464,116.409948,0,238,39928.1587037037,2009-04-25,03:48:32
39.90137,116.40994,0,240,39928.1587615741,2009-04-25,03:48:37
39.90129,116.409942,0,243,39928.1588194444,2009-04-25,03:48:42
39.901217,116.409968,0,245,39928.1588773148,2009-04-25,03:48:47
39.90116,116.409958,0,252,39928.1589351852,2009-04-25,03:48:52
39.901085,116.409953,0,256,39928.1589930556,2009-04-25,03:48:57
39.901022,116.409964,0,262,39928.1590509259,2009-04-25,03:49:02
39.900926,116.409999,0,266,39928.1591087963,2009-04-25,03:49:07
39.900869,116.40997,0,269,39928.1591666667,2009-04-25,03:49:12
39.900839,116.410062,0,269,39928.159224537,2009-04-25,03:49:17
39.900846,116.410024,0,265,39928.1592824074,2009-04-25,03:49:22
39.900857,116.410021,0,266,39928.1593402778,2009-04-25,03:49:27
39.900873,116.410011,0,267,39928.1593981481,2009-04-25,03:49:32
39.900905,116.40999,0,276,39928.1594560185,2009-04-25,03:49:37
39.900912,116.410002,0,280,39928.1595138889,2009-04-25,03:49:42
39.90089,116.410069,0,292,39928.1595717593,2009-04-25,03:49:47
39.900918,116.410132,0,301,39928.1596296296,2009-04-25,03:49:52
39.900911,116.410136,0,302,39928.1596875,2009-04-25,03:49:57
39.900913,116.410137,0,302,39928.1597453704,2009-04-25,03:50:02
39.900913,116.410137,0,302,39928.1597800926,2009-04-25,03:50:05
39.900917,116.410138,0,303,39928.1598032407,2009-04-25,03:50:07
39.900878,116.410201,0,308,39928.1598611111,2009-04-25,03:50:12
39.900817,116.410359,0,316,39928.1599189815,2009-04-25,03:50:17
39.900796,116.410444,0,320,39928.1599768519,2009-04-25,03:50:22
39.900869,116.410615,0,328,39928.1600347222,2009-04-25,03:50:27
39.900877,116.410743,0,326,39928.1600925926,2009-04-25,03:50:32
39.900904,116.410838,0,320,39928.160150463,2009-04-25,03:50:37
39.90091,116.410929,0,315,39928.1602083333,2009-04-25,03:50:42
39.900917,116.411062,0,304,39928.1602662037,2009-04-25,03:50:47
39.900926,116.411194,0,294,39928.1603240741,2009-04-25,03:50:52
39.900864,116.411323,0,282,39928.1603819444,2009-04-25,03:50:57
39.90075,116.41136,0,271,39928.1604398148,2009-04-25,03:51:02
39.90071,116.411444,0,253,39928.1604976852,2009-04-25,03:51:07
39.900741,116.4116,0,232,39928.1605555556,2009-04-25,03:51:12
39.900739,116.411705,0,212,39928.1606134259,2009-04-25,03:51:17
39.90071,116.411748,0,200,39928.1606712963,2009-04-25,03:51:22
39.900732,116.411853,0,187,39928.1607291667,2009-04-25,03:51:27
39.900715,116.411901,0,178,39928.160787037,2009-04-25,03:51:32
39.900705,116.411915,0,173,39928.1608449074,2009-04-25,03:51:37
39.900604,116.411876,0,170,39928.1609027778,2009-04-25,03:51:42
39.900556,116.411829,0,162,39928.1609606481,2009-04-25,03:51:47
39.900589,116.411787,0,160,39928.1610185185,2009-04-25,03:51:52
39.900589,116.411787,0,160,39928.1610532407,2009-04-25,03:51:55
39.900594,116.411785,0,159,39928.1610763889,2009-04-25,03:51:57
39.900542,116.411777,0,156,39928.1611342593,2009-04-25,03:52:02
39.900485,116.411765,0,154,39928.1611921296,2009-04-25,03:52:07
39.900462,116.411763,0,152,39928.16125,2009-04-25,03:52:12
39.900455,116.411763,0,151,39928.1613078704,2009-04-25,03:52:17
39.900455,116.411763,0,151,39928.1613657407,2009-04-25,03:52:22
39.900454,116.411763,0,151,39928.1614236111,2009-04-25,03:52:27
39.900453,116.411764,0,151,39928.1614814815,2009-04-25,03:52:32
39.900454,116.411762,0,151,39928.1615393519,2009-04-25,03:52:37
39.900454,116.411762,0,151,39928.1615740741,2009-04-25,03:52:40
39.900457,116.41176,0,151,39928.1615972222,2009-04-25,03:52:42
39.900491,116.411746,0,151,39928.1616550926,2009-04-25,03:52:47
39.90053,116.411745,0,151,39928.161712963,2009-04-25,03:52:52
39.940447,116.347687,0,256,39928.1854398148,2009-04-25,04:27:02
39.940521,116.347622,0,183,39928.1854976852,2009-04-25,04:27:07
39.940565,116.347605,0,214,39928.1855555556,2009-04-25,04:27:12
39.940589,116.347583,0,223,39928.1856134259,2009-04-25,04:27:17
39.940589,116.347583,0,223,39928.1856481481,2009-04-25,04:27:20
39.940597,116.347589,0,232,39928.1856712963,2009-04-25,04:27:22
39.940605,116.347554,0,239,39928.1857291667,2009-04-25,04:27:27
39.940612,116.347529,0,242,39928.185787037,2009-04-25,04:27:32
39.94062,116.34748,0,246,39928.1858449074,2009-04-25,04:27:37
39.94064,116.347451,0,249,39928.1859027778,2009-04-25,04:27:42
39.940678,116.347396,0,253,39928.1859606481,2009-04-25,04:27:47
39.940741,116.347272,0,263,39928.1860185185,2009-04-25,04:27:52
39.94077,116.347222,0,268,39928.1860763889,2009-04-25,04:27:57
39.940808,116.347185,0,275,39928.1861342593,2009-04-25,04:28:02
39.940851,116.347073,0,283,39928.1861921296,2009-04-25,04:28:07
39.940951,116.347064,0,290,39928.18625,2009-04-25,04:28:12
39.941027,116.34711,0,301,39928.1863078704,2009-04-25,04:28:17
39.941125,116.347076,0,314,39928.1863657407,2009-04-25,04:28:22
39.941225,116.347039,0,324,39928.1864236111,2009-04-25,04:28:27
39.941255,116.347031,0,333,39928.1864814815,2009-04-25,04:28:32
39.941252,116.347001,0,336,39928.1865393519,2009-04-25,04:28:37
39.941272,116.346992,0,338,39928.1865972222,2009-04-25,04:28:42
39.941385,116.346972,0,343,39928.1866550926,2009-04-25,04:28:47
39.941565,116.347012,0,348,39928.186712963,2009-04-25,04:28:52
39.941704,116.347041,0,352,39928.1867708333,2009-04-25,04:28:57
39.941821,116.347074,0,354,39928.1868287037,2009-04-25,04:29:02
39.941912,116.347119,0,356,39928.1868865741,2009-04-25,04:29:07
39.941968,116.347175,0,356,39928.1869444444,2009-04-25,04:29:12
39.942157,116.347307,0,359,39928.1870023148,2009-04-25,04:29:17
39.941957,116.34726,0,363,39928.1870601852,2009-04-25,04:29:22
39.941693,116.34716,0,372,39928.1871180556,2009-04-25,04:29:27
39.941503,116.347134,0,360,39928.1871759259,2009-04-25,04:29:32
39.941375,116.347106,0,348,39928.1872337963,2009-04-25,04:29:37
39.941245,116.347143,0,333,39928.1872916667,2009-04-25,04:29:42
39.941132,116.347196,0,319,39928.187349537,2009-04-25,04:29:47
39.941086,116.34718,0,312,39928.1874074074,2009-04-25,04:29:52
39.940997,116.347199,0,300,39928.1874652778,2009-04-25,04:29:57
39.940979,116.347213,0,293,39928.1875231481,2009-04-25,04:30:02
39.94098,116.347161,0,292,39928.1875810185,2009-04-25,04:30:07
39.940964,116.347113,0,294,39928.1876388889,2009-04-25,04:30:12
39.940971,116.3471,0,296,39928.1876967593,2009-04-25,04:30:17
39.940977,116.347159,0,293,39928.1877546296,2009-04-25,04:30:22
39.940966,116.347185,0,294,39928.1878125,2009-04-25,04:30:27
39.940954,116.347193,0,293,39928.1878703704,2009-04-25,04:30:32
39.940963,116.347202,0,292,39928.1879282407,2009-04-25,04:30:37
39.940982,116.347144,0,290,39928.1879861111,2009-04-25,04:30:42
39.94094,116.347127,0,289,39928.1880439815,2009-04-25,04:30:47
39.940908,116.347137,0,293,39928.1881018518,2009-04-25,04:30:52
39.940839,116.347167,0,294,39928.1881597222,2009-04-25,04:30:57
39.940773,116.347205,0,289,39928.1882175926,2009-04-25,04:31:02
39.940697,116.347047,0,279,39928.188275463,2009-04-25,04:31:07
39.940703,116.347094,0,273,39928.1883333333,2009-04-25,04:31:12
39.940705,116.347122,0,271,39928.1883912037,2009-04-25,04:31:17
39.940691,116.347137,0,268,39928.1884490741,2009-04-25,04:31:22
39.940613,116.347171,0,271,39928.1885069444,2009-04-25,04:31:27
39.940659,116.347193,0,271,39928.1885648148,2009-04-25,04:31:32
39.940758,116.347172,0,269,39928.1886226852,2009-04-25,04:31:37
39.940775,116.347173,0,273,39928.1886805556,2009-04-25,04:31:42
39.94078,116.347122,0,273,39928.1887384259,2009-04-25,04:31:47
39.9408,116.347099,0,273,39928.1887962963,2009-04-25,04:31:52
39.940842,116.347046,0,273,39928.1888541667,2009-04-25,04:31:57
39.940894,116.347035,0,274,39928.188912037,2009-04-25,04:32:02
39.940947,116.346997,0,278,39928.1889699074,2009-04-25,04:32:07
39.940979,116.346923,0,279,39928.1890277778,2009-04-25,04:32:12
39.941047,116.346837,0,285,39928.1890856481,2009-04-25,04:32:17
39.941154,116.346694,0,295,39928.1891435185,2009-04-25,04:32:22
39.941253,116.346564,0,306,39928.1892013889,2009-04-25,04:32:27
39.941294,116.346532,0,315,39928.1892592593,2009-04-25,04:32:32
39.941318,116.34656,0,317,39928.1893171296,2009-04-25,04:32:37
39.941299,116.346615,0,318,39928.189375,2009-04-25,04:32:42
39.941288,116.346633,0,318,39928.1894328704,2009-04-25,04:32:47
39.94128,116.346622,0,319,39928.1894907407,2009-04-25,04:32:52
39.941285,116.346652,0,319,39928.1895486111,2009-04-25,04:32:57
39.941305,116.346671,0,319,39928.1896064815,2009-04-25,04:33:02
39.941299,116.346684,0,320,39928.1896643518,2009-04-25,04:33:07
39.9413,116.346683,0,320,39928.1897222222,2009-04-25,04:33:12
39.941297,116.346684,0,320,39928.1897800926,2009-04-25,04:33:17
39.941293,116.346685,0,321,39928.189837963,2009-04-25,04:33:22
39.941293,116.346685,0,321,39928.1898726852,2009-04-25,04:33:25
39.941289,116.346685,0,321,39928.1898958333,2009-04-25,04:33:27
39.941279,116.346689,0,321,39928.1899537037,2009-04-25,04:33:32
39.941263,116.346697,0,321,39928.1900115741,2009-04-25,04:33:37
39.941225,116.346724,0,321,39928.1900694444,2009-04-25,04:33:42
39.9412,116.346771,0,322,39928.1901273148,2009-04-25,04:33:47
39.94119,116.3468,0,322,39928.1901851852,2009-04-25,04:33:52
39.941187,116.346803,0,322,39928.1902430556,2009-04-25,04:33:57
39.941187,116.346803,0,322,39928.1902777778,2009-04-25,04:34:00
39.941192,116.346802,0,322,39928.1903009259,2009-04-25,04:34:02
39.941202,116.3468,0,322,39928.1903587963,2009-04-25,04:34:07
39.941225,116.346814,0,323,39928.1904166667,2009-04-25,04:34:12
39.94128,116.346846,0,323,39928.190474537,2009-04-25,04:34:17
39.941393,116.346892,0,324,39928.1905324074,2009-04-25,04:34:22
39.941465,116.346941,0,324,39928.1905902778,2009-04-25,04:34:27
39.941463,116.346909,0,325,39928.1906481481,2009-04-25,04:34:32
39.941478,116.346845,0,325,39928.1907060185,2009-04-25,04:34:37
39.941472,116.346797,0,325,39928.1907638889,2009-04-25,04:34:42
39.941475,116.346794,0,325,39928.1908217593,2009-04-25,04:34:47
39.94147,116.346794,0,325,39928.1908796296,2009-04-25,04:34:52
39.941467,116.346794,0,325,39928.1909375,2009-04-25,04:34:57
39.941475,116.346791,0,325,39928.1909953704,2009-04-25,04:35:02
39.941481,116.346787,0,325,39928.1910532407,2009-04-25,04:35:07
39.941481,116.346786,0,325,39928.1911111111,2009-04-25,04:35:12
39.941486,116.346783,0,325,39928.1911689815,2009-04-25,04:35:17
39.941486,116.346783,0,325,39928.1912037037,2009-04-25,04:35:20
39.941492,116.346776,0,325,39928.1912268519,2009-04-25,04:35:22
39.941659,116.346705,0,326,39928.1912847222,2009-04-25,04:35:27
39.942447,116.346406,0,325,39928.1913425926,2009-04-25,04:35:32
39.943391,116.346078,0,320,39928.191400463,2009-04-25,04:35:37
39.94423,116.34569,0,300,39928.1914583333,2009-04-25,04:35:42
39.944991,116.345347,0,276,39928.1915162037,2009-04-25,04:35:47
39.945833,116.34522,0,254,39928.1915740741,2009-04-25,04:35:52
39.946681,116.345267,0,236,39928.1916319444,2009-04-25,04:35:57
39.947526,116.345444,0,211,39928.1916898148,2009-04-25,04:36:02
39.948352,116.345567,0,193,39928.1917476852,2009-04-25,04:36:07
39.949162,116.345593,0,174,39928.1918055556,2009-04-25,04:36:12
39.949969,116.345362,0,161,39928.1918634259,2009-04-25,04:36:17
39.950775,116.344966,0,157,39928.1919212963,2009-04-25,04:36:22
39.951535,116.344562,0,148,39928.1919791667,2009-04-25,04:36:27
39.952315,116.344151,0,136,39928.192037037,2009-04-25,04:36:32
39.953075,116.343734,0,129,39928.1920949074,2009-04-25,04:36:37
39.95384,116.343326,0,117,39928.1921527778,2009-04-25,04:36:42
39.954566,116.342914,0,118,39928.1922106481,2009-04-25,04:36:47
39.955349,116.342408,0,123,39928.1922685185,2009-04-25,04:36:52
39.956088,116.341997,0,126,39928.1923263889,2009-04-25,04:36:57
39.956862,116.341608,0,121,39928.1923842593,2009-04-25,04:37:02
39.957619,116.341249,0,113,39928.1924421296,2009-04-25,04:37:07
39.958357,116.340859,0,110,39928.1925,2009-04-25,04:37:12
39.959061,116.340482,0,108,39928.1925578704,2009-04-25,04:37:17
39.95978,116.340117,0,111,39928.1926157407,2009-04-25,04:37:22
39.960504,116.339832,0,108,39928.1926736111,2009-04-25,04:37:27
39.961274,116.339594,0,109,39928.1927314815,2009-04-25,04:37:32
39.962098,116.339412,0,116,39928.1927893519,2009-04-25,04:37:37
39.96294,116.339288,0,114,39928.1928472222,2009-04-25,04:37:42
39.963685,116.339152,0,115,39928.1929050926,2009-04-25,04:37:47
39.964281,116.339062,0,110,39928.192962963,2009-04-25,04:37:52
39.964762,116.338977,0,109,39928.1930208333,2009-04-25,04:37:57
39.965144,116.338951,0,106,39928.1930787037,2009-04-25,04:38:02
39.965413,116.338964,0,99,39928.1931365741,2009-04-25,04:38:07
39.96554,116.338958,0,97,39928.1931944444,2009-04-25,04:38:12
39.965597,116.338949,0,88,39928.1932523148,2009-04-25,04:38:17
39.965603,116.338942,0,83,39928.1933101852,2009-04-25,04:38:22
39.965611,116.338938,0,82,39928.1933680556,2009-04-25,04:38:27
39.965612,116.338937,0,82,39928.1934259259,2009-04-25,04:38:32
39.965608,116.338937,0,83,39928.1934837963,2009-04-25,04:38:37
39.965608,116.338937,0,83,39928.1935185185,2009-04-25,04:38:40
39.965601,116.338934,0,83,39928.1935416667,2009-04-25,04:38:42
39.965581,116.338927,0,82,39928.193599537,2009-04-25,04:38:47
39.965584,116.338916,0,81,39928.1936574074,2009-04-25,04:38:52
39.966042,116.338957,0,103,39928.1937152778,2009-04-25,04:38:57
39.966617,116.338846,0,117,39928.1937731481,2009-04-25,04:39:02
39.967315,116.338651,0,142,39928.1938310185,2009-04-25,04:39:07
39.967996,116.338398,0,155,39928.1938888889,2009-04-25,04:39:12
39.968666,116.338044,0,154,39928.1939467593,2009-04-25,04:39:17
39.969262,116.337636,0,151,39928.1940046296,2009-04-25,04:39:22
39.969845,116.337146,0,151,39928.1940625,2009-04-25,04:39:27
39.97043,116.336654,0,142,39928.1941203704,2009-04-25,04:39:32
39.971029,116.336174,0,140,39928.1941782407,2009-04-25,04:39:37
39.971612,116.335707,0,132,39928.1942361111,2009-04-25,04:39:42
39.972166,116.335268,0,123,39928.1942939815,2009-04-25,04:39:47
39.972709,116.334838,0,114,39928.1943518519,2009-04-25,04:39:52
39.97325,116.334409,0,101,39928.1944097222,2009-04-25,04:39:57
39.973819,116.334074,0,97,39928.1944675926,2009-04-25,04:40:02
39.974382,116.33393,0,102,39928.194525463,2009-04-25,04:40:07
39.974827,116.333831,0,104,39928.1945833333,2009-04-25,04:40:12
39.97511,116.333779,0,101,39928.1946412037,2009-04-25,04:40:17
39.975258,116.333742,0,89,39928.1946990741,2009-04-25,04:40:22
39.975359,116.333718,0,82,39928.1947569444,2009-04-25,04:40:27
39.975402,116.333711,0,81,39928.1948148148,2009-04-25,04:40:32
39.975407,116.333715,0,89,39928.1948726852,2009-04-25,04:40:37
39.975413,116.333711,0,90,39928.1949305556,2009-04-25,04:40:42
39.975413,116.333711,0,90,39928.1949652778,2009-04-25,04:40:45
39.975414,116.33371,0,93,39928.1949884259,2009-04-25,04:40:47
39.975423,116.333707,0,93,39928.1950462963,2009-04-25,04:40:52
39.97544,116.333699,0,93,39928.1951041667,2009-04-25,04:40:57
39.975461,116.33369,0,93,39928.195162037,2009-04-25,04:41:02
39.975483,116.333671,0,93,39928.1952199074,2009-04-25,04:41:07
39.975507,116.333661,0,93,39928.1952777778,2009-04-25,04:41:12
39.975767,116.333644,0,96,39928.1953356481,2009-04-25,04:41:17
39.97639,116.333585,0,100,39928.1953935185,2009-04-25,04:41:22
39.977214,116.333423,0,97,39928.1954513889,2009-04-25,04:41:27
39.978063,116.333234,0,89,39928.1955092593,2009-04-25,04:41:32
39.978961,116.333015,0,85,39928.1955671296,2009-04-25,04:41:37
39.979803,116.332856,0,94,39928.195625,2009-04-25,04:41:42
39.980671,116.332723,0,100,39928.1956828704,2009-04-25,04:41:47
39.98144,116.332615,0,105,39928.1957407407,2009-04-25,04:41:52
39.982146,116.332531,0,117,39928.1957986111,2009-04-25,04:41:57
39.982937,116.332385,0,115,39928.1958564815,2009-04-25,04:42:02
39.983768,116.33225,0,128,39928.1959143518,2009-04-25,04:42:07
39.984598,116.332113,0,132,39928.1959722222,2009-04-25,04:42:12
39.985409,116.331954,0,134,39928.1960300926,2009-04-25,04:42:17
39.986227,116.331843,0,130,39928.196087963,2009-04-25,04:42:22
39.987034,116.331807,0,133,39928.1961458333,2009-04-25,04:42:27
39.987848,116.331769,0,144,39928.1962037037,2009-04-25,04:42:32
39.988642,116.331754,0,143,39928.1962615741,2009-04-25,04:42:37
39.98941,116.331716,0,135,39928.1963194444,2009-04-25,04:42:42
39.990082,116.331678,0,128,39928.1963773148,2009-04-25,04:42:47
39.990667,116.331655,0,126,39928.1964351852,2009-04-25,04:42:52
39.991086,116.331613,0,129,39928.1964930556,2009-04-25,04:42:57
39.991347,116.331651,0,131,39928.1965509259,2009-04-25,04:43:02
39.9916,116.331612,0,132,39928.1966087963,2009-04-25,04:43:07
39.991732,116.331527,0,135,39928.1966666667,2009-04-25,04:43:12
39.991819,116.331498,0,138,39928.196724537,2009-04-25,04:43:17
39.991852,116.331484,0,145,39928.1967824074,2009-04-25,04:43:22
39.991869,116.331479,0,149,39928.1968402778,2009-04-25,04:43:27
39.991869,116.331479,0,149,39928.196875,2009-04-25,04:43:30
39.991862,116.331487,0,148,39928.1968981481,2009-04-25,04:43:32
39.99185,116.331484,0,147,39928.1969560185,2009-04-25,04:43:37
39.991825,116.331472,0,146,39928.1970138889,2009-04-25,04:43:42
39.991806,116.331449,0,147,39928.1970717593,2009-04-25,04:43:47
39.991806,116.331449,0,147,39928.1971064815,2009-04-25,04:43:50
39.991799,116.331457,0,147,39928.1971296296,2009-04-25,04:43:52
39.991786,116.331468,0,146,39928.1971875,2009-04-25,04:43:57
39.991776,116.331476,0,146,39928.1972453704,2009-04-25,04:44:02
39.991776,116.331476,0,146,39928.1972800926,2009-04-25,04:44:05
39.991773,116.331477,0,146,39928.1973032407,2009-04-25,04:44:07
39.991782,116.331474,0,146,39928.1973611111,2009-04-25,04:44:12
39.991791,116.331478,0,146,39928.1974189815,2009-04-25,04:44:17
39.991807,116.331475,0,146,39928.1974768518,2009-04-25,04:44:22
39.991811,116.331473,0,146,39928.1975347222,2009-04-25,04:44:27
39.991811,116.331473,0,146,39928.1975925926,2009-04-25,04:44:32
39.991811,116.331473,0,146,39928.1976273148,2009-04-25,04:44:35
39.991804,116.331475,0,146,39928.197650463,2009-04-25,04:44:37
39.991794,116.331479,0,146,39928.1977083333,2009-04-25,04:44:42
39.991787,116.331482,0,146,39928.1977662037,2009-04-25,04:44:47
39.991787,116.331482,0,146,39928.1978009259,2009-04-25,04:44:50
39.991779,116.331485,0,146,39928.1978240741,2009-04-25,04:44:52
39.99176,116.331491,0,146,39928.1978819444,2009-04-25,04:44:57
39.991747,116.331494,0,146,39928.1979398148,2009-04-25,04:45:02
39.991736,116.331497,0,147,39928.1979976852,2009-04-25,04:45:07
39.991721,116.331501,0,147,39928.1980555556,2009-04-25,04:45:12
39.991702,116.331507,0,147,39928.1981134259,2009-04-25,04:45:17
39.991682,116.331511,0,148,39928.1981712963,2009-04-25,04:45:22
39.991674,116.331512,0,148,39928.1982291667,2009-04-25,04:45:27
39.991674,116.331512,0,148,39928.1982638889,2009-04-25,04:45:30
39.991677,116.331516,0,148,39928.198287037,2009-04-25,04:45:32
39.991666,116.331509,0,148,39928.1983449074,2009-04-25,04:45:37
39.991644,116.331477,0,148,39928.1984027778,2009-04-25,04:45:42
39.991644,116.331477,0,148,39928.1984375,2009-04-25,04:45:45
39.991641,116.331472,0,148,39928.1984606481,2009-04-25,04:45:47
39.991407,116.331641,0,155,39928.1985185185,2009-04-25,04:45:52
39.99139,116.331632,0,152,39928.1985763889,2009-04-25,04:45:57
39.991389,116.331631,0,152,39928.1986342593,2009-04-25,04:46:02
39.991385,116.331631,0,151,39928.1986921296,2009-04-25,04:46:07
39.991385,116.331631,0,151,39928.1987268519,2009-04-25,04:46:10
39.991383,116.331631,0,151,39928.19875,2009-04-25,04:46:12
39.99139,116.331617,0,153,39928.1988078704,2009-04-25,04:46:17
39.991386,116.331572,0,155,39928.1988657407,2009-04-25,04:46:22
39.99139,116.331559,0,154,39928.1989236111,2009-04-25,04:46:27
39.991402,116.331479,0,149,39928.1989814815,2009-04-25,04:46:32
39.9914,116.331375,0,146,39928.1990393519,2009-04-25,04:46:37
39.991381,116.331279,0,138,39928.1990972222,2009-04-25,04:46:42
39.991397,116.331186,0,135,39928.1991550926,2009-04-25,04:46:47
39.991441,116.33116,0,134,39928.199212963,2009-04-25,04:46:52
39.991469,116.331136,0,133,39928.1992708333,2009-04-25,04:46:57
39.991512,116.331123,0,134,39928.1993287037,2009-04-25,04:47:02
39.991549,116.331078,0,134,39928.1993865741,2009-04-25,04:47:07
39.991595,116.331043,0,133,39928.1994444444,2009-04-25,04:47:12
39.99161,116.33095,0,130,39928.1995023148,2009-04-25,04:47:17
39.99161,116.330818,0,129,39928.1995601852,2009-04-25,04:47:22
39.991616,116.330677,0,129,39928.1996180556,2009-04-25,04:47:27
39.991601,116.330535,0,126,39928.1996759259,2009-04-25,04:47:32
39.991603,116.330357,0,123,39928.1997337963,2009-04-25,04:47:37
39.991608,116.330157,0,130,39928.1997916667,2009-04-25,04:47:42
39.991581,116.330034,0,130,39928.199849537,2009-04-25,04:47:47
39.991566,116.329861,0,131,39928.1999074074,2009-04-25,04:47:52
39.991553,116.329679,0,124,39928.1999652778,2009-04-25,04:47:57
39.991567,116.329502,0,122,39928.2000231481,2009-04-25,04:48:02
39.991581,116.329325,0,115,39928.2000810185,2009-04-25,04:48:07
39.991568,116.329175,0,121,39928.2001388889,2009-04-25,04:48:12
39.991547,116.329011,0,119,39928.2001967593,2009-04-25,04:48:17
39.991556,116.328798,0,119,39928.2002546296,2009-04-25,04:48:22
39.991549,116.328607,0,121,39928.2003125,2009-04-25,04:48:27
39.991588,116.328406,0,137,39928.2003703704,2009-04-25,04:48:32
39.991596,116.328206,0,160,39928.2004282407,2009-04-25,04:48:37
39.991571,116.328061,0,167,39928.2004861111,2009-04-25,04:48:42
39.991533,116.327954,0,171,39928.2005439815,2009-04-25,04:48:47
39.991505,116.327853,0,176,39928.2006018519,2009-04-25,04:48:52
39.991463,116.32776,0,178,39928.2006597222,2009-04-25,04:48:57
39.991435,116.327637,0,172,39928.2007175926,2009-04-25,04:49:02
39.991539,116.327452,0,179,39928.200775463,2009-04-25,04:49:07
39.991722,116.327241,0,189,39928.2008333333,2009-04-25,04:49:12
39.991887,116.32716,0,192,39928.2008912037,2009-04-25,04:49:17
39.992035,116.327076,0,201,39928.2009490741,2009-04-25,04:49:22
39.992233,116.326962,0,194,39928.2010069444,2009-04-25,04:49:27
39.992372,116.326884,0,201,39928.2010648148,2009-04-25,04:49:32
39.992497,116.326841,0,208,39928.2011226852,2009-04-25,04:49:37
39.992632,116.32685,0,214,39928.2011805556,2009-04-25,04:49:42
39.992774,116.326844,0,223,39928.2012384259,2009-04-25,04:49:47
39.992951,116.326819,0,215,39928.2012962963,2009-04-25,04:49:52
39.993093,116.326774,0,213,39928.2013541667,2009-04-25,04:49:57
39.993241,116.326773,0,223,39928.201412037,2009-04-25,04:50:02
39.993423,116.326767,0,211,39928.2014699074,2009-04-25,04:50:07
39.993575,116.326789,0,216,39928.2015277778,2009-04-25,04:50:12
39.993717,116.326793,0,218,39928.2015856481,2009-04-25,04:50:17
39.993836,116.326779,0,225,39928.2016435185,2009-04-25,04:50:22
39.993957,116.326769,0,215,39928.2017013889,2009-04-25,04:50:27
39.99403,116.326798,0,212,39928.2017592593,2009-04-25,04:50:32
39.994053,116.326775,0,212,39928.2018171296,2009-04-25,04:50:37
39.994053,116.326775,0,212,39928.2018518519,2009-04-25,04:50:40
39.994052,116.32677,0,214,39928.201875,2009-04-25,04:50:42
39.994037,116.326756,0,215,39928.2019328704,2009-04-25,04:50:47
39.994019,116.32676,0,216,39928.2019907407,2009-04-25,04:50:52
39.994028,116.326747,0,215,39928.2020486111,2009-04-25,04:50:57
39.994108,116.326774,0,215,39928.2021064815,2009-04-25,04:51:02
39.994235,116.32681,0,217,39928.2021643519,2009-04-25,04:51:07
39.994353,116.32681,0,219,39928.2022222222,2009-04-25,04:51:12
39.994472,116.32682,0,220,39928.2022800926,2009-04-25,04:51:17
39.994605,116.326828,0,216,39928.202337963,2009-04-25,04:51:22
39.994751,116.326807,0,211,39928.2023958333,2009-04-25,04:51:27
39.994914,116.326811,0,198,39928.2024537037,2009-04-25,04:51:32
39.995039,116.326742,0,207,39928.2025115741,2009-04-25,04:51:37
39.995164,116.326785,0,196,39928.2025694444,2009-04-25,04:51:42
39.995246,116.326791,0,190,39928.2026273148,2009-04-25,04:51:47
39.995375,116.326744,0,192,39928.2026851852,2009-04-25,04:51:52
39.995537,116.326717,0,194,39928.2027430556,2009-04-25,04:51:57
39.995675,116.32673,0,192,39928.2028009259,2009-04-25,04:52:02
39.99581,116.326746,0,198,39928.2028587963,2009-04-25,04:52:07
39.995948,116.3267,0,202,39928.2029166667,2009-04-25,04:52:12
39.99608,116.326647,0,206,39928.202974537,2009-04-25,04:52:17
39.996202,116.326632,0,211,39928.2030324074,2009-04-25,04:52:22
39.99624,116.326609,0,216,39928.2030902778,2009-04-25,04:52:27
39.996238,116.32653,0,220,39928.2031481481,2009-04-25,04:52:32
39.996243,116.326338,0,229,39928.2032060185,2009-04-25,04:52:37
39.996289,116.326157,0,252,39928.2032638889,2009-04-25,04:52:42
39.996259,116.326055,0,269,39928.2033217593,2009-04-25,04:52:47
39.996228,116.32591,0,287,39928.2033796296,2009-04-25,04:52:52
39.996237,116.325773,0,308,39928.2034375,2009-04-25,04:52:57
39.996234,116.325599,0,327,39928.2034953704,2009-04-25,04:53:02
39.996232,116.325428,0,347,39928.2035532407,2009-04-25,04:53:07
39.996191,116.325275,0,359,39928.2036111111,2009-04-25,04:53:12
39.996161,116.325074,0,372,39928.2036689815,2009-04-25,04:53:17
39.996112,116.32492,0,382,39928.2037268518,2009-04-25,04:53:22
39.996118,116.324778,0,395,39928.2037847222,2009-04-25,04:53:27
39.996045,116.324646,0,405,39928.2038425926,2009-04-25,04:53:32
39.995999,116.324584,0,408,39928.203900463,2009-04-25,04:53:37
39.995967,116.324454,0,414,39928.2039583333,2009-04-25,04:53:42
39.995942,116.324306,0,420,39928.2040162037,2009-04-25,04:53:47
39.995962,116.324053,0,426,39928.2040740741,2009-04-25,04:53:52
39.995953,116.323833,0,431,39928.2041319444,2009-04-25,04:53:57
39.995975,116.323605,0,432,39928.2041898148,2009-04-25,04:54:02
39.99597,116.32343,0,439,39928.2042476852,2009-04-25,04:54:07
39.995965,116.323129,0,417,39928.2043055556,2009-04-25,04:54:12
39.996062,116.322952,0,408,39928.2043634259,2009-04-25,04:54:17
39.996194,116.322797,0,393,39928.2044212963,2009-04-25,04:54:22
39.996334,116.322644,0,376,39928.2044791667,2009-04-25,04:54:27
39.996462,116.32254,0,357,39928.204537037,2009-04-25,04:54:32
39.996564,116.322465,0,354,39928.2045949074,2009-04-25,04:54:37
39.996663,116.32238,0,317,39928.2046527778,2009-04-25,04:54:42
39.996665,116.322386,0,317,39928.2047106481,2009-04-25,04:54:47
39.996665,116.322386,0,317,39928.2047453704,2009-04-25,04:54:50
39.996664,116.32239,0,316,39928.2047685185,2009-04-25,04:54:52
39.996637,116.32236,0,313,39928.2048263889,2009-04-25,04:54:57
39.996629,116.322316,0,311,39928.2048842593,2009-04-25,04:55:02
39.996619,116.32223,0,310,39928.2049421296,2009-04-25,04:55:07
39.996632,116.322057,0,311,39928.205,2009-04-25,04:55:12
39.996659,116.321882,0,313,39928.2050578704,2009-04-25,04:55:17
39.996662,116.321643,0,318,39928.2051157407,2009-04-25,04:55:22
39.996691,116.321398,0,321,39928.2051736111,2009-04-25,04:55:27
39.996683,116.321185,0,325,39928.2052314815,2009-04-25,04:55:32
39.996625,116.320995,0,328,39928.2052893518,2009-04-25,04:55:37
39.996589,116.320838,0,334,39928.2053472222,2009-04-25,04:55:42
39.996549,116.320701,0,346,39928.2054050926,2009-04-25,04:55:47
39.996495,116.32055,0,355,39928.205462963,2009-04-25,04:55:52
39.996489,116.320342,0,368,39928.2055208333,2009-04-25,04:55:57
39.996515,116.320218,0,361,39928.2055787037,2009-04-25,04:56:02
39.99662,116.32009,0,360,39928.2056365741,2009-04-25,04:56:07
39.996739,116.319926,0,359,39928.2056944444,2009-04-25,04:56:12
39.996892,116.319775,0,350,39928.2057523148,2009-04-25,04:56:17
39.997026,116.319635,0,339,39928.2058101852,2009-04-25,04:56:22
39.997133,116.319557,0,338,39928.2058680556,2009-04-25,04:56:27
39.997282,116.319612,0,312,39928.2059259259,2009-04-25,04:56:32
39.997349,116.319386,0,298,39928.2059837963,2009-04-25,04:56:37
39.997395,116.319193,0,282,39928.2060416667,2009-04-25,04:56:42
39.997431,116.319058,0,272,39928.206099537,2009-04-25,04:56:47
39.997443,116.318976,0,272,39928.2061574074,2009-04-25,04:56:52
39.997455,116.318937,0,272,39928.2062152778,2009-04-25,04:56:57
39.997455,116.318927,0,272,39928.2062731481,2009-04-25,04:57:02
39.997458,116.318918,0,272,39928.2063310185,2009-04-25,04:57:07
39.997455,116.318869,0,272,39928.2063888889,2009-04-25,04:57:12
39.997455,116.318869,0,272,39928.2064236111,2009-04-25,04:57:15
39.997458,116.318864,0,273,39928.2064467593,2009-04-25,04:57:17
39.997477,116.318845,0,272,39928.2065046296,2009-04-25,04:57:22
39.99757,116.319163,0,197,39928.2131597222,2009-04-25,05:06:57
39.997582,116.319173,0,195,39928.2132175926,2009-04-25,05:07:02
39.997599,116.319189,0,192,39928.213275463,2009-04-25,05:07:07
39.997598,116.319183,0,191,39928.2133333333,2009-04-25,05:07:12
39.997598,116.319175,0,191,39928.2133912037,2009-04-25,05:07:17
39.997598,116.31917,0,191,39928.2134490741,2009-04-25,05:07:22
39.997599,116.31917,0,191,39928.2135069444,2009-04-25,05:07:27
39.997599,116.319172,0,191,39928.2135648148,2009-04-25,05:07:32
39.997599,116.319172,0,191,39928.2136226852,2009-04-25,05:07:37
39.9976,116.319178,0,191,39928.2136805556,2009-04-25,05:07:42
39.997602,116.319183,0,191,39928.2137384259,2009-04-25,05:07:47
39.997603,116.319181,0,191,39928.2137962963,2009-04-25,05:07:52
39.997603,116.319181,0,191,39928.2138310185,2009-04-25,05:07:55
39.997605,116.319184,0,191,39928.2138541667,2009-04-25,05:07:57
39.997628,116.319172,0,191,39928.213912037,2009-04-25,05:08:02
39.997648,116.31918,0,191,39928.2139699074,2009-04-25,05:08:07
39.997664,116.319206,0,190,39928.2140277778,2009-04-25,05:08:12
39.997664,116.319207,0,190,39928.2140856481,2009-04-25,05:08:17
39.997665,116.319209,0,190,39928.2141435185,2009-04-25,05:08:22
39.997665,116.319209,0,190,39928.2142013889,2009-04-25,05:08:27
39.997665,116.31921,0,190,39928.2142592593,2009-04-25,05:08:32
39.997665,116.31921,0,190,39928.2143171296,2009-04-25,05:08:37
39.997665,116.31921,0,190,39928.214375,2009-04-25,05:08:42
39.997665,116.31921,0,190,39928.2144328704,2009-04-25,05:08:47
39.997665,116.319211,0,190,39928.2144907407,2009-04-25,05:08:52
39.997665,116.319211,0,190,39928.2145486111,2009-04-25,05:08:57
39.997666,116.319211,0,190,39928.2146064815,2009-04-25,05:09:02
39.997666,116.319211,0,190,39928.2146643519,2009-04-25,05:09:07
39.997666,116.319211,0,190,39928.2147222222,2009-04-25,05:09:12
39.997666,116.31921,0,190,39928.2147800926,2009-04-25,05:09:17
39.997666,116.31921,0,190,39928.214837963,2009-04-25,05:09:22
39.997666,116.31921,0,190,39928.2148958333,2009-04-25,05:09:27
39.997666,116.31921,0,190,39928.2149537037,2009-04-25,05:09:32
39.997667,116.31921,0,190,39928.2150115741,2009-04-25,05:09:37
39.997667,116.319211,0,190,39928.2150694444,2009-04-25,05:09:42
39.997667,116.319211,0,189,39928.2151273148,2009-04-25,05:09:47
39.997667,116.319211,0,189,39928.2151851852,2009-04-25,05:09:52
39.997667,116.319211,0,189,39928.2152430556,2009-04-25,05:09:57
39.997667,116.319211,0,189,39928.2153009259,2009-04-25,05:10:02
39.997667,116.319211,0,189,39928.2153356481,2009-04-25,05:10:05
39.997666,116.319209,0,189,39928.2153587963,2009-04-25,05:10:07
39.997576,116.319201,0,184,39928.2154166667,2009-04-25,05:10:12
39.997512,116.31922,0,179,39928.215474537,2009-04-25,05:10:17
39.997447,116.319235,0,177,39928.2155324074,2009-04-25,05:10:22
39.997318,116.319211,0,175,39928.2155902778,2009-04-25,05:10:27
39.997198,116.319245,0,174,39928.2156481481,2009-04-25,05:10:32
39.997084,116.319292,0,173,39928.2157060185,2009-04-25,05:10:37
39.996954,116.319285,0,167,39928.2157638889,2009-04-25,05:10:42
39.996924,116.319164,0,164,39928.2158217593,2009-04-25,05:10:47
39.996863,116.319041,0,162,39928.2158796296,2009-04-25,05:10:52
39.996804,116.318918,0,162,39928.2159375,2009-04-25,05:10:57
39.99673,116.318783,0,159,39928.2159953704,2009-04-25,05:11:02
39.996631,116.318601,0,156,39928.2160532407,2009-04-25,05:11:07
39.996527,116.318452,0,146,39928.2161111111,2009-04-25,05:11:12
39.996448,116.318301,0,136,39928.2161689815,2009-04-25,05:11:17
39.996435,116.318124,0,128,39928.2162268519,2009-04-25,05:11:22
39.996433,116.317958,0,115,39928.2162847222,2009-04-25,05:11:27
39.996357,116.317877,0,108,39928.2163425926,2009-04-25,05:11:32
39.996285,116.317869,0,104,39928.216400463,2009-04-25,05:11:37
39.996241,116.317865,0,99,39928.2164583333,2009-04-25,05:11:42
39.99621,116.317899,0,95,39928.2165162037,2009-04-25,05:11:47
39.996101,116.317917,0,89,39928.2165740741,2009-04-25,05:11:52
39.996019,116.317914,0,81,39928.2166319444,2009-04-25,05:11:57
39.995945,116.317943,0,80,39928.2166898148,2009-04-25,05:12:02
39.995859,116.317968,0,79,39928.2167476852,2009-04-25,05:12:07
39.995744,116.317979,0,76,39928.2168055556,2009-04-25,05:12:12
39.995626,116.317988,0,78,39928.2168634259,2009-04-25,05:12:17
39.995542,116.317969,0,78,39928.2169212963,2009-04-25,05:12:22
39.995521,116.31797,0,76,39928.2169791667,2009-04-25,05:12:27
39.995516,116.317968,0,75,39928.217037037,2009-04-25,05:12:32
39.995516,116.317968,0,75,39928.2170717593,2009-04-25,05:12:35
39.995509,116.317966,0,74,39928.2170949074,2009-04-25,05:12:37
39.995472,116.317981,0,76,39928.2171527778,2009-04-25,05:12:42
39.995434,116.317999,0,76,39928.2172106481,2009-04-25,05:12:47
39.995352,116.318012,0,74,39928.2172685185,2009-04-25,05:12:52
39.995305,116.318038,0,74,39928.2173263889,2009-04-25,05:12:57
39.995268,116.318059,0,76,39928.2173842593,2009-04-25,05:13:02
39.995203,116.318058,0,77,39928.2174421296,2009-04-25,05:13:07
39.99515,116.318076,0,81,39928.2175,2009-04-25,05:13:12
39.995117,116.318072,0,82,39928.2175578704,2009-04-25,05:13:17
39.995115,116.318071,0,82,39928.2176157407,2009-04-25,05:13:22
39.995115,116.318072,0,82,39928.2176736111,2009-04-25,05:13:27
39.995111,116.31807,0,82,39928.2177314815,2009-04-25,05:13:32
39.995111,116.31807,0,82,39928.2177662037,2009-04-25,05:13:35
39.995108,116.318069,0,82,39928.2177893519,2009-04-25,05:13:37
39.995089,116.318081,0,82,39928.2178472222,2009-04-25,05:13:42
39.995073,116.318078,0,85,39928.2179050926,2009-04-25,05:13:47
39.995071,116.318078,0,85,39928.217962963,2009-04-25,05:13:52
39.99507,116.318079,0,85,39928.2180208333,2009-04-25,05:13:57
39.99507,116.318079,0,85,39928.2180555556,2009-04-25,05:14:00
39.995068,116.318079,0,85,39928.2180787037,2009-04-25,05:14:02
39.995072,116.318125,0,84,39928.2181365741,2009-04-25,05:14:07
39.995083,116.318154,0,86,39928.2181944444,2009-04-25,05:14:12
39.995078,116.318152,0,86,39928.2182523148,2009-04-25,05:14:17
39.995078,116.318152,0,86,39928.2183101852,2009-04-25,05:14:22
39.995073,116.31815,0,86,39928.2183680556,2009-04-25,05:14:27
39.995069,116.318148,0,86,39928.2184259259,2009-04-25,05:14:32
39.995066,116.318146,0,86,39928.2184837963,2009-04-25,05:14:37
39.995062,116.318145,0,86,39928.2185416667,2009-04-25,05:14:42
39.995062,116.318146,0,86,39928.218599537,2009-04-25,05:14:47
39.995062,116.318147,0,86,39928.2186574074,2009-04-25,05:14:52
39.995059,116.318146,0,86,39928.2187152778,2009-04-25,05:14:57
39.995059,116.318146,0,86,39928.21875,2009-04-25,05:15:00
39.995051,116.318142,0,86,39928.2187731481,2009-04-25,05:15:02
39.995038,116.318142,0,86,39928.2188310185,2009-04-25,05:15:07
39.995037,116.318149,0,87,39928.2188888889,2009-04-25,05:15:12
39.995036,116.318149,0,87,39928.2189467593,2009-04-25,05:15:17
39.995036,116.318149,0,87,39928.2189814815,2009-04-25,05:15:20
39.995032,116.318147,0,87,39928.2190046296,2009-04-25,05:15:22
39.995008,116.318159,0,87,39928.2190625,2009-04-25,05:15:27
39.994994,116.318173,0,88,39928.2191203704,2009-04-25,05:15:32
39.994992,116.318173,0,87,39928.2191782407,2009-04-25,05:15:37
39.994993,116.318175,0,87,39928.2192361111,2009-04-25,05:15:42
39.994999,116.318178,0,88,39928.2192939815,2009-04-25,05:15:47
39.994999,116.318179,0,88,39928.2193518518,2009-04-25,05:15:52
39.994999,116.318179,0,88,39928.2194097222,2009-04-25,05:15:57
39.994999,116.318179,0,88,39928.2194675926,2009-04-25,05:16:02
39.994993,116.318175,0,88,39928.219525463,2009-04-25,05:16:07
39.994992,116.318175,0,88,39928.2195833333,2009-04-25,05:16:12
39.994998,116.318179,0,88,39928.2196412037,2009-04-25,05:16:17
39.994999,116.31818,0,88,39928.2196990741,2009-04-25,05:16:22
39.994998,116.318179,0,88,39928.2197569444,2009-04-25,05:16:27
39.994942,116.3185,0,123,39928.3143171296,2009-04-25,07:32:37
39.994935,116.318534,0,125,39928.314375,2009-04-25,07:32:42
39.994935,116.318534,0,125,39928.3144097222,2009-04-25,07:32:45
39.994938,116.318535,0,129,39928.3144328704,2009-04-25,07:32:47
39.994956,116.318522,0,131,39928.3144907407,2009-04-25,07:32:52
39.994954,116.318535,0,132,39928.3145486111,2009-04-25,07:32:57
39.994953,116.318539,0,132,39928.3146064815,2009-04-25,07:33:02
39.994953,116.318539,0,132,39928.3146412037,2009-04-25,07:33:05
39.994959,116.318533,0,132,39928.3146643518,2009-04-25,07:33:07
39.994966,116.318519,0,133,39928.3147222222,2009-04-25,07:33:12
39.994971,116.318491,0,135,39928.3147800926,2009-04-25,07:33:17
39.994967,116.318477,0,136,39928.314837963,2009-04-25,07:33:22
39.994967,116.318477,0,136,39928.3148726852,2009-04-25,07:33:25
39.994969,116.318469,0,137,39928.3148958333,2009-04-25,07:33:27
39.994977,116.31846,0,141,39928.3149537037,2009-04-25,07:33:32
39.994972,116.318436,0,144,39928.3150115741,2009-04-25,07:33:37
39.994972,116.318426,0,145,39928.3150694444,2009-04-25,07:33:42
39.994966,116.318421,0,147,39928.3151273148,2009-04-25,07:33:47
39.994961,116.318416,0,149,39928.3151851852,2009-04-25,07:33:52
39.994962,116.318412,0,151,39928.3152430556,2009-04-25,07:33:57
39.994963,116.318413,0,153,39928.3153009259,2009-04-25,07:34:02
39.994967,116.318415,0,155,39928.3153587963,2009-04-25,07:34:07
39.994971,116.318413,0,158,39928.3154166667,2009-04-25,07:34:12
39.994974,116.318409,0,160,39928.315474537,2009-04-25,07:34:17
39.994973,116.318408,0,163,39928.3155324074,2009-04-25,07:34:22
39.994971,116.318402,0,165,39928.3155902778,2009-04-25,07:34:27
39.994972,116.318396,0,168,39928.3156481481,2009-04-25,07:34:32
39.994976,116.318394,0,170,39928.3157060185,2009-04-25,07:34:37
39.994983,116.318389,0,172,39928.3157638889,2009-04-25,07:34:42
39.994987,116.318385,0,174,39928.3158217593,2009-04-25,07:34:47
39.994987,116.318378,0,176,39928.3158796296,2009-04-25,07:34:52
39.994986,116.318378,0,177,39928.3159375,2009-04-25,07:34:57
39.994984,116.318377,0,178,39928.3159953704,2009-04-25,07:35:02
39.994982,116.318373,0,179,39928.3160532407,2009-04-25,07:35:07
39.994978,116.318373,0,180,39928.3161111111,2009-04-25,07:35:12
39.994975,116.318378,0,180,39928.3161689815,2009-04-25,07:35:17
39.994971,116.318385,0,181,39928.3162268519,2009-04-25,07:35:22
39.994971,116.318385,0,181,39928.3162615741,2009-04-25,07:35:25
39.994964,116.318393,0,181,39928.3162847222,2009-04-25,07:35:27
39.994954,116.318403,0,182,39928.3163425926,2009-04-25,07:35:32
39.994954,116.318403,0,182,39928.3163773148,2009-04-25,07:35:35
39.994947,116.318409,0,181,39928.316400463,2009-04-25,07:35:37
39.994937,116.318409,0,181,39928.3164583333,2009-04-25,07:35:42
39.994928,116.318407,0,180,39928.3165162037,2009-04-25,07:35:47
39.994928,116.318407,0,180,39928.3165509259,2009-04-25,07:35:50
39.99492,116.318409,0,179,39928.3165740741,2009-04-25,07:35:52
39.994905,116.318424,0,178,39928.3166319444,2009-04-25,07:35:57
39.994889,116.318432,0,174,39928.3166898148,2009-04-25,07:36:02
39.994846,116.318438,0,173,39928.3167476852,2009-04-25,07:36:07
39.994857,116.318446,0,172,39928.3168055556,2009-04-25,07:36:12
39.99485,116.318449,0,173,39928.3168634259,2009-04-25,07:36:17
39.994844,116.318457,0,172,39928.3169212963,2009-04-25,07:36:22
39.994844,116.318459,0,171,39928.3169791667,2009-04-25,07:36:27
39.994844,116.318459,0,171,39928.3170138889,2009-04-25,07:36:30
39.994847,116.318457,0,170,39928.317037037,2009-04-25,07:36:32
39.994856,116.31845,0,169,39928.3170949074,2009-04-25,07:36:37
39.994879,116.318418,0,167,39928.3171527778,2009-04-25,07:36:42
39.99489,116.318404,0,164,39928.3172106481,2009-04-25,07:36:47
39.994898,116.318394,0,163,39928.3172685185,2009-04-25,07:36:52
39.99494,116.318365,0,161,39928.3173263889,2009-04-25,07:36:57
39.994961,116.318367,0,163,39928.3173842593,2009-04-25,07:37:02
39.99497,116.318357,0,163,39928.3174421296,2009-04-25,07:37:07
39.994975,116.318346,0,162,39928.3175,2009-04-25,07:37:12
39.994976,116.318342,0,162,39928.3175578704,2009-04-25,07:37:17
39.994976,116.31834,0,161,39928.3176157407,2009-04-25,07:37:22
39.994973,116.318339,0,161,39928.3176736111,2009-04-25,07:37:27
39.994967,116.318339,0,161,39928.3177314815,2009-04-25,07:37:32
39.994959,116.318336,0,161,39928.3177893519,2009-04-25,07:37:37
39.994953,116.31833,0,161,39928.3178472222,2009-04-25,07:37:42
39.99495,116.318326,0,161,39928.3179050926,2009-04-25,07:37:47
39.994944,116.318325,0,162,39928.317962963,2009-04-25,07:37:52
39.99494,116.318325,0,163,39928.3180208333,2009-04-25,07:37:57
39.994941,116.318323,0,165,39928.3180787037,2009-04-25,07:38:02
39.994944,116.31832,0,166,39928.3181365741,2009-04-25,07:38:07
39.994949,116.318319,0,168,39928.3181944444,2009-04-25,07:38:12
39.994957,116.318318,0,170,39928.3182523148,2009-04-25,07:38:17
39.994957,116.318318,0,170,39928.318287037,2009-04-25,07:38:20
39.994965,116.31831,0,173,39928.3183101852,2009-04-25,07:38:22
39.994971,116.3183,0,176,39928.3183680556,2009-04-25,07:38:27
39.994977,116.318288,0,179,39928.3184259259,2009-04-25,07:38:32
39.994984,116.318277,0,183,39928.3184837963,2009-04-25,07:38:37
39.994988,116.318267,0,187,39928.3185416667,2009-04-25,07:38:42
39.994988,116.318259,0,191,39928.318599537,2009-04-25,07:38:47
39.994984,116.318256,0,196,39928.3186574074,2009-04-25,07:38:52
39.99498,116.318257,0,200,39928.3187152778,2009-04-25,07:38:57
39.994975,116.318259,0,204,39928.3187731481,2009-04-25,07:39:02
39.994972,116.318259,0,208,39928.3188310185,2009-04-25,07:39:07
39.994972,116.31826,0,211,39928.3188888889,2009-04-25,07:39:12
39.994975,116.318264,0,215,39928.3189467593,2009-04-25,07:39:17
39.994978,116.31827,0,218,39928.3190046296,2009-04-25,07:39:22
39.994978,116.318275,0,221,39928.3190625,2009-04-25,07:39:27
39.994978,116.318275,0,221,39928.3190972222,2009-04-25,07:39:30
39.994979,116.318282,0,223,39928.3191203704,2009-04-25,07:39:32
39.99498,116.318291,0,225,39928.3191782407,2009-04-25,07:39:37
39.994982,116.3183,0,226,39928.3192361111,2009-04-25,07:39:42
39.994984,116.318309,0,225,39928.3192939815,2009-04-25,07:39:47
39.994989,116.318315,0,224,39928.3193518519,2009-04-25,07:39:52
39.994992,116.31832,0,223,39928.3194097222,2009-04-25,07:39:57
39.994996,116.318322,0,222,39928.3194675926,2009-04-25,07:40:02
39.994998,116.318321,0,220,39928.319525463,2009-04-25,07:40:07
39.994996,116.318318,0,219,39928.3195833333,2009-04-25,07:40:12
39.994994,116.318312,0,217,39928.3196412037,2009-04-25,07:40:17
39.994991,116.318309,0,215,39928.3196990741,2009-04-25,07:40:22
39.99499,116.318307,0,213,39928.3197569444,2009-04-25,07:40:27
39.99499,116.318309,0,211,39928.3198148148,2009-04-25,07:40:32
39.994987,116.318313,0,209,39928.3198726852,2009-04-25,07:40:37
39.994986,116.318315,0,207,39928.3199305556,2009-04-25,07:40:42
39.994986,116.318315,0,205,39928.3199884259,2009-04-25,07:40:47
39.99499,116.318312,0,203,39928.3200462963,2009-04-25,07:40:52
39.994995,116.31831,0,200,39928.3201041667,2009-04-25,07:40:57
39.994995,116.31831,0,200,39928.3201388889,2009-04-25,07:41:00
39.994999,116.318306,0,197,39928.320162037,2009-04-25,07:41:02
39.995002,116.318297,0,194,39928.3202199074,2009-04-25,07:41:07
39.995004,116.318289,0,192,39928.3202777778,2009-04-25,07:41:12
39.995003,116.318283,0,189,39928.3203356481,2009-04-25,07:41:17
39.995003,116.318281,0,187,39928.3203935185,2009-04-25,07:41:22
39.995002,116.318276,0,184,39928.3204513889,2009-04-25,07:41:27
39.994999,116.318272,0,182,39928.3205092593,2009-04-25,07:41:32
39.994996,116.318269,0,180,39928.3205671296,2009-04-25,07:41:37
39.994993,116.318266,0,178,39928.320625,2009-04-25,07:41:42
39.994992,116.318266,0,175,39928.3206828704,2009-04-25,07:41:47
39.994988,116.318266,0,173,39928.3207407407,2009-04-25,07:41:52
39.994982,116.318267,0,171,39928.3207986111,2009-04-25,07:41:57
39.994977,116.318267,0,169,39928.3208564815,2009-04-25,07:42:02
39.994972,116.318268,0,166,39928.3209143518,2009-04-25,07:42:07
39.994967,116.318268,0,164,39928.3209722222,2009-04-25,07:42:12
39.994965,116.318266,0,161,39928.3210300926,2009-04-25,07:42:17
39.994964,116.318266,0,159,39928.321087963,2009-04-25,07:42:22
39.994961,116.318268,0,156,39928.3211458333,2009-04-25,07:42:27
39.99496,116.31827,0,154,39928.3212037037,2009-04-25,07:42:32
39.994961,116.318269,0,151,39928.3212615741,2009-04-25,07:42:37
39.994961,116.318267,0,149,39928.3213194444,2009-04-25,07:42:42
39.99496,116.318266,0,146,39928.3213773148,2009-04-25,07:42:47
39.994961,116.318264,0,144,39928.3214351852,2009-04-25,07:42:52
39.994963,116.318262,0,141,39928.3214930556,2009-04-25,07:42:57
39.994966,116.318257,0,139,39928.3215509259,2009-04-25,07:43:02
39.994966,116.318257,0,139,39928.3215856481,2009-04-25,07:43:05
39.994972,116.31825,0,137,39928.3216087963,2009-04-25,07:43:07
39.994979,116.318241,0,135,39928.3216666667,2009-04-25,07:43:12
39.994982,116.318236,0,134,39928.321724537,2009-04-25,07:43:17
39.994985,116.31823,0,132,39928.3217824074,2009-04-25,07:43:22
39.99499,116.318224,0,131,39928.3218402778,2009-04-25,07:43:27
39.994993,116.31822,0,130,39928.3218981481,2009-04-25,07:43:32
39.994994,116.318218,0,129,39928.3219560185,2009-04-25,07:43:37
39.994994,116.318219,0,128,39928.3220138889,2009-04-25,07:43:42
39.994993,116.31822,0,128,39928.3220717593,2009-04-25,07:43:47
39.994993,116.318221,0,128,39928.3221296296,2009-04-25,07:43:52
39.994993,116.318221,0,128,39928.3221875,2009-04-25,07:43:57
39.994993,116.318221,0,128,39928.3222453704,2009-04-25,07:44:02
39.994993,116.318221,0,128,39928.3223032407,2009-04-25,07:44:07
39.994993,116.318222,0,128,39928.3223611111,2009-04-25,07:44:12
39.994993,116.318223,0,128,39928.3224189815,2009-04-25,07:44:17
39.994993,116.318223,0,129,39928.3224768518,2009-04-25,07:44:22
39.994993,116.318223,0,129,39928.3225347222,2009-04-25,07:44:27
39.994993,116.318224,0,129,39928.3225925926,2009-04-25,07:44:32
39.994993,116.318224,0,129,39928.322650463,2009-04-25,07:44:37
39.994993,116.318225,0,129,39928.3227083333,2009-04-25,07:44:42
39.994993,116.318225,0,129,39928.3227662037,2009-04-25,07:44:47
39.994993,116.318226,0,129,39928.3228240741,2009-04-25,07:44:52
39.994993,116.318226,0,130,39928.3228819444,2009-04-25,07:44:57
39.994993,116.318227,0,130,39928.3229398148,2009-04-25,07:45:02
39.994993,116.318228,0,130,39928.3229976852,2009-04-25,07:45:07
39.994993,116.318228,0,130,39928.3230324074,2009-04-25,07:45:10
39.994994,116.318234,0,131,39928.3230555556,2009-04-25,07:45:12
39.994996,116.318243,0,132,39928.3231134259,2009-04-25,07:45:17
39.994998,116.318254,0,133,39928.3231712963,2009-04-25,07:45:22
39.994998,116.318265,0,135,39928.3232291667,2009-04-25,07:45:27
39.994998,116.318277,0,136,39928.323287037,2009-04-25,07:45:32
39.994998,116.318288,0,138,39928.3233449074,2009-04-25,07:45:37
39.994998,116.318295,0,140,39928.3234027778,2009-04-25,07:45:42
39.994997,116.3183,0,141,39928.3234606481,2009-04-25,07:45:47
39.994994,116.318303,0,143,39928.3235185185,2009-04-25,07:45:52
39.994991,116.318304,0,145,39928.3235763889,2009-04-25,07:45:57
39.99499,116.318303,0,147,39928.3236342593,2009-04-25,07:46:02
39.994989,116.318301,0,150,39928.3236921296,2009-04-25,07:46:07
39.994986,116.318299,0,152,39928.32375,2009-04-25,07:46:12
39.994983,116.318298,0,155,39928.3238078704,2009-04-25,07:46:17
39.994978,116.3183,0,158,39928.3238657407,2009-04-25,07:46:22
39.994974,116.318306,0,161,39928.3239236111,2009-04-25,07:46:27
39.994968,116.318313,0,164,39928.3239814815,2009-04-25,07:46:32
39.994968,116.318313,0,164,39928.3240162037,2009-04-25,07:46:35
39.994963,116.318321,0,167,39928.3240393519,2009-04-25,07:46:37
39.994956,116.318332,0,171,39928.3240972222,2009-04-25,07:46:42
39.994951,116.318344,0,174,39928.3241550926,2009-04-25,07:46:47
39.994947,116.318354,0,177,39928.324212963,2009-04-25,07:46:52
39.994947,116.318361,0,180,39928.3242708333,2009-04-25,07:46:57
39.994949,116.318363,0,183,39928.3243287037,2009-04-25,07:47:02
39.994954,116.318361,0,186,39928.3243865741,2009-04-25,07:47:07
39.994962,116.318358,0,188,39928.3244444444,2009-04-25,07:47:12
39.994962,116.318358,0,188,39928.3244791667,2009-04-25,07:47:15
39.99497,116.318354,0,191,39928.3245023148,2009-04-25,07:47:17
39.994981,116.318347,0,193,39928.3245601852,2009-04-25,07:47:22
39.994981,116.318347,0,193,39928.3245949074,2009-04-25,07:47:25
39.994989,116.318339,0,195,39928.3246180556,2009-04-25,07:47:27
39.994995,116.318328,0,198,39928.3246759259,2009-04-25,07:47:32
39.995,116.318318,0,200,39928.3247337963,2009-04-25,07:47:37
39.993149,116.326609,0,161,39928.4632060185,2009-04-25,11:07:01
39.992534,116.326044,0,186,39928.4633217593,2009-04-25,11:07:11
39.992351,116.326099,0,235,39928.4633796296,2009-04-25,11:07:16
39.992286,116.325961,0,232,39928.4634375,2009-04-25,11:07:21
39.992216,116.325955,0,227,39928.4634953704,2009-04-25,11:07:26
39.992159,116.32595,0,226,39928.4635532407,2009-04-25,11:07:31
39.992119,116.325959,0,225,39928.4636111111,2009-04-25,11:07:36
39.992088,116.326038,0,232,39928.4636689815,2009-04-25,11:07:41
39.992106,116.326118,0,225,39928.4637268518,2009-04-25,11:07:46
39.992135,116.326787,0,294,39928.4637847222,2009-04-25,11:07:51
39.991905,116.327027,0,414,39928.4638425926,2009-04-25,11:07:56
39.991905,116.327051,0,388,39928.463900463,2009-04-25,11:08:01
39.99184,116.32704,0,383,39928.4639583333,2009-04-25,11:08:06
39.99184,116.32704,0,383,39928.4639930556,2009-04-25,11:08:09
39.99184,116.327043,0,380,39928.4640162037,2009-04-25,11:08:11
39.991833,116.327064,0,366,39928.4640740741,2009-04-25,11:08:16
39.991816,116.327081,0,356,39928.4641319444,2009-04-25,11:08:21
39.99183,116.327144,0,322,39928.4641898148,2009-04-25,11:08:26
39.991851,116.327194,0,301,39928.4642476852,2009-04-25,11:08:31
39.991842,116.327251,0,278,39928.4643055556,2009-04-25,11:08:36
39.991823,116.327317,0,267,39928.4643634259,2009-04-25,11:08:41
39.991822,116.32739,0,258,39928.4644212963,2009-04-25,11:08:46
39.991835,116.327516,0,251,39928.4644791667,2009-04-25,11:08:51
39.991825,116.327634,0,247,39928.464537037,2009-04-25,11:08:56
39.991815,116.327732,0,244,39928.4645949074,2009-04-25,11:09:01
39.991723,116.327916,0,266,39928.4646527778,2009-04-25,11:09:06
39.991743,116.327916,0,260,39928.4647106482,2009-04-25,11:09:11
39.99185,116.32793,0,253,39928.4647685185,2009-04-25,11:09:16
39.99185,116.327987,0,248,39928.4648263889,2009-04-25,11:09:21
39.991732,116.328105,0,242,39928.4648842593,2009-04-25,11:09:26
39.99172,116.328171,0,234,39928.4649421296,2009-04-25,11:09:31
39.991735,116.328228,0,202,39928.465,2009-04-25,11:09:36
39.991718,116.328285,0,183,39928.4650578704,2009-04-25,11:09:41
39.99172,116.328322,0,179,39928.4651157407,2009-04-25,11:09:46
39.991756,116.328361,0,172,39928.4651736111,2009-04-25,11:09:51
39.991795,116.328422,0,172,39928.4652314815,2009-04-25,11:09:56
39.991832,116.32849,0,176,39928.4652893519,2009-04-25,11:10:01
39.991862,116.328498,0,173,39928.4653472222,2009-04-25,11:10:06
39.99188,116.328483,0,171,39928.4654050926,2009-04-25,11:10:11
39.991889,116.328482,0,170,39928.465462963,2009-04-25,11:10:16
39.991907,116.328477,0,168,39928.4655208333,2009-04-25,11:10:21
39.991907,116.328477,0,168,39928.4655555556,2009-04-25,11:10:24
39.991913,116.32847,0,168,39928.4655787037,2009-04-25,11:10:26
39.991904,116.328472,0,168,39928.4656365741,2009-04-25,11:10:31
39.991923,116.328454,0,168,39928.4656944444,2009-04-25,11:10:36
39.991923,116.328454,0,168,39928.4657291667,2009-04-25,11:10:39
39.991929,116.328449,0,168,39928.4657523148,2009-04-25,11:10:41
39.991914,116.328403,0,168,39928.4658101852,2009-04-25,11:10:46
39.991917,116.328388,0,168,39928.4658680556,2009-04-25,11:10:51
39.991922,116.328375,0,168,39928.4659259259,2009-04-25,11:10:56
39.991923,116.328363,0,168,39928.4659837963,2009-04-25,11:11:01
39.991915,116.328353,0,168,39928.4660416667,2009-04-25,11:11:06
39.991915,116.328353,0,168,39928.4660763889,2009-04-25,11:11:09
39.991908,116.328346,0,168,39928.466099537,2009-04-25,11:11:11
39.991899,116.328342,0,168,39928.4661574074,2009-04-25,11:11:16
39.991859,116.328378,0,169,39928.4662152778,2009-04-25,11:11:21
39.991832,116.328399,0,169,39928.4662731481,2009-04-25,11:11:26
39.991821,116.328404,0,169,39928.4663310185,2009-04-25,11:11:31
39.99181,116.328409,0,169,39928.4663888889,2009-04-25,11:11:36
39.991799,116.328416,0,169,39928.4664467593,2009-04-25,11:11:41
39.991782,116.32843,0,169,39928.4665046296,2009-04-25,11:11:46
39.991782,116.32843,0,169,39928.4665393519,2009-04-25,11:11:49
39.991782,116.328422,0,168,39928.4665625,2009-04-25,11:11:51
39.991765,116.328416,0,168,39928.4666203704,2009-04-25,11:11:56
39.991764,116.3284,0,168,39928.4666782407,2009-04-25,11:12:01
39.991751,116.328376,0,168,39928.4667361111,2009-04-25,11:12:06
39.99176,116.328334,0,169,39928.4667939815,2009-04-25,11:12:11
39.991781,116.328319,0,169,39928.4668518519,2009-04-25,11:12:16
39.991782,116.328308,0,169,39928.4669097222,2009-04-25,11:12:21
39.991806,116.32831,0,169,39928.4669675926,2009-04-25,11:12:26
39.99183,116.328329,0,170,39928.467025463,2009-04-25,11:12:31
39.991858,116.328337,0,170,39928.4670833333,2009-04-25,11:12:36
39.991891,116.328306,0,170,39928.4671412037,2009-04-25,11:12:41
39.991895,116.32829,0,171,39928.4671990741,2009-04-25,11:12:46
39.991895,116.32829,0,171,39928.4672337963,2009-04-25,11:12:49
39.991897,116.328292,0,172,39928.4672569444,2009-04-25,11:12:51
39.991897,116.328281,0,172,39928.4673148148,2009-04-25,11:12:56
39.991893,116.328274,0,172,39928.4673726852,2009-04-25,11:13:01
39.991893,116.328274,0,172,39928.4674074074,2009-04-25,11:13:04
39.991891,116.328268,0,172,39928.4674305556,2009-04-25,11:13:06
39.991487,116.328739,0,192,39928.4678935185,2009-04-25,11:13:46
39.99178,116.328456,0,206,39928.4679513889,2009-04-25,11:13:51
39.991909,116.328533,0,223,39928.4680092593,2009-04-25,11:13:56
39.991956,116.328655,0,201,39928.4680671296,2009-04-25,11:14:01
39.991909,116.328694,0,184,39928.468125,2009-04-25,11:14:06
39.991794,116.328755,0,184,39928.4681828704,2009-04-25,11:14:11
39.991656,116.328872,0,183,39928.4682407407,2009-04-25,11:14:16
39.991681,116.328982,0,176,39928.4682986111,2009-04-25,11:14:21
39.991689,116.329103,0,157,39928.4683564815,2009-04-25,11:14:26
39.991754,116.329157,0,149,39928.4684143519,2009-04-25,11:14:31
39.991783,116.329234,0,146,39928.4684722222,2009-04-25,11:14:36
39.991797,116.329255,0,149,39928.4685300926,2009-04-25,11:14:41
39.991844,116.329363,0,150,39928.468587963,2009-04-25,11:14:46
39.991863,116.329382,0,147,39928.4686458333,2009-04-25,11:14:51
39.991872,116.32948,0,136,39928.4687037037,2009-04-25,11:14:56
39.991906,116.329551,0,128,39928.4687615741,2009-04-25,11:15:01
39.991961,116.3296,0,124,39928.4688194444,2009-04-25,11:15:06
39.992035,116.329671,0,118,39928.4688773148,2009-04-25,11:15:11
39.992039,116.329756,0,114,39928.4689351852,2009-04-25,11:15:16
39.991975,116.329825,0,117,39928.4689930556,2009-04-25,11:15:21
39.991856,116.329966,0,120,39928.4690509259,2009-04-25,11:15:26
39.991712,116.330088,0,120,39928.4691087963,2009-04-25,11:15:31
39.991697,116.330146,0,123,39928.4691666667,2009-04-25,11:15:36
39.991717,116.330218,0,127,39928.469224537,2009-04-25,11:15:41
39.991697,116.330339,0,130,39928.4692824074,2009-04-25,11:15:46
39.991707,116.330413,0,126,39928.4693402778,2009-04-25,11:15:51
39.991717,116.330502,0,118,39928.4693981481,2009-04-25,11:15:56
39.991729,116.330611,0,111,39928.4694560185,2009-04-25,11:16:01
39.991746,116.330731,0,111,39928.4695138889,2009-04-25,11:16:06
39.991748,116.330798,0,113,39928.4695717593,2009-04-25,11:16:11
39.991754,116.330892,0,109,39928.4696296296,2009-04-25,11:16:16
39.991747,116.331004,0,112,39928.4696875,2009-04-25,11:16:21
39.991762,116.331066,0,117,39928.4697453704,2009-04-25,11:16:26
39.991749,116.33118,0,125,39928.4698032407,2009-04-25,11:16:31
39.991763,116.331378,0,140,39928.4698611111,2009-04-25,11:16:36
39.991753,116.331406,0,141,39928.4699189815,2009-04-25,11:16:41
39.991773,116.331463,0,142,39928.4699768518,2009-04-25,11:16:46
39.991778,116.331489,0,141,39928.4700347222,2009-04-25,11:16:51
39.991784,116.331516,0,140,39928.4700925926,2009-04-25,11:16:56
39.991796,116.331537,0,139,39928.470150463,2009-04-25,11:17:01
39.991808,116.331544,0,138,39928.4702083333,2009-04-25,11:17:06
39.991839,116.331534,0,137,39928.4702662037,2009-04-25,11:17:11
39.991871,116.331537,0,137,39928.4703240741,2009-04-25,11:17:16
39.991911,116.331564,0,137,39928.4703819444,2009-04-25,11:17:21
39.991946,116.331513,0,136,39928.4704398148,2009-04-25,11:17:26
39.991995,116.331396,0,140,39928.4704976852,2009-04-25,11:17:31
39.991957,116.331428,0,140,39928.4705555556,2009-04-25,11:17:36
39.99192,116.331452,0,140,39928.4706134259,2009-04-25,11:17:41
39.991849,116.331533,0,141,39928.4706712963,2009-04-25,11:17:46
39.991753,116.331548,0,143,39928.4707291667,2009-04-25,11:17:51
39.991688,116.331588,0,143,39928.470787037,2009-04-25,11:17:56
39.991609,116.331594,0,143,39928.4708449074,2009-04-25,11:18:01
39.991558,116.331652,0,143,39928.4709027778,2009-04-25,11:18:06
39.991535,116.331636,0,143,39928.4709606481,2009-04-25,11:18:11
39.991534,116.331635,0,143,39928.4710185185,2009-04-25,11:18:16
39.991533,116.331634,0,142,39928.4710763889,2009-04-25,11:18:21
39.991536,116.331634,0,142,39928.4711342593,2009-04-25,11:18:26
39.991536,116.331636,0,142,39928.4711921296,2009-04-25,11:18:31
39.991536,116.331636,0,142,39928.4712268518,2009-04-25,11:18:34
39.99154,116.331629,0,142,39928.47125,2009-04-25,11:18:36
39.991501,116.331646,0,142,39928.4713078704,2009-04-25,11:18:41
39.991417,116.331688,0,138,39928.4713657407,2009-04-25,11:18:46
39.991439,116.331739,0,137,39928.4714236111,2009-04-25,11:18:51
39.991439,116.331739,0,137,39928.4714583333,2009-04-25,11:18:54
39.991444,116.331741,0,137,39928.4714814815,2009-04-25,11:18:56
39.991453,116.331739,0,137,39928.4715393518,2009-04-25,11:19:01
39.991456,116.331736,0,136,39928.4715972222,2009-04-25,11:19:06
39.99146,116.331733,0,136,39928.4716550926,2009-04-25,11:19:11
39.991465,116.331729,0,136,39928.471712963,2009-04-25,11:19:16
39.991464,116.33173,0,136,39928.4717708333,2009-04-25,11:19:21
39.991465,116.33173,0,136,39928.4718287037,2009-04-25,11:19:26
39.991467,116.331725,0,136,39928.4718865741,2009-04-25,11:19:31
39.991467,116.331723,0,136,39928.4719444444,2009-04-25,11:19:36
39.991468,116.331722,0,136,39928.4720023148,2009-04-25,11:19:41
39.991468,116.331721,0,136,39928.4720601852,2009-04-25,11:19:46
39.991468,116.331721,0,137,39928.4721180556,2009-04-25,11:19:51
39.991467,116.331721,0,138,39928.4721759259,2009-04-25,11:19:56
39.991467,116.331721,0,138,39928.4722337963,2009-04-25,11:20:01
39.991466,116.331721,0,138,39928.4722916667,2009-04-25,11:20:06
39.991466,116.331721,0,138,39928.472349537,2009-04-25,11:20:11
39.991466,116.33172,0,138,39928.4724074074,2009-04-25,11:20:16
39.991467,116.33172,0,138,39928.4724652778,2009-04-25,11:20:21
39.991467,116.33172,0,138,39928.4725231482,2009-04-25,11:20:26
39.991467,116.331719,0,138,39928.4725810185,2009-04-25,11:20:31
39.991467,116.331718,0,139,39928.4726388889,2009-04-25,11:20:36
39.991467,116.331718,0,139,39928.4726967593,2009-04-25,11:20:41
39.991467,116.331718,0,139,39928.4727546296,2009-04-25,11:20:46
39.991467,116.331718,0,139,39928.4728125,2009-04-25,11:20:51
39.991466,116.33172,0,139,39928.4728703704,2009-04-25,11:20:56
39.991466,116.331722,0,138,39928.4729282407,2009-04-25,11:21:01
39.991466,116.331722,0,138,39928.472962963,2009-04-25,11:21:04
39.991465,116.331721,0,138,39928.4729861111,2009-04-25,11:21:06
39.99146,116.331712,0,138,39928.4730439815,2009-04-25,11:21:11
39.99148,116.331649,0,140,39928.4731018519,2009-04-25,11:21:16
39.991488,116.331588,0,147,39928.4731597222,2009-04-25,11:21:21
39.991459,116.331538,0,156,39928.4732175926,2009-04-25,11:21:26
39.991454,116.331511,0,160,39928.473275463,2009-04-25,11:21:31
39.99144,116.331476,0,165,39928.4733333333,2009-04-25,11:21:36
39.991453,116.331476,0,167,39928.4733912037,2009-04-25,11:21:41
39.991458,116.331467,0,168,39928.4734490741,2009-04-25,11:21:46
39.991458,116.331467,0,168,39928.4734837963,2009-04-25,11:21:49
39.99146,116.331461,0,170,39928.4735069444,2009-04-25,11:21:51
39.991325,116.331508,0,172,39928.4735648148,2009-04-25,11:21:56
39.990858,116.331574,0,175,39928.4736226852,2009-04-25,11:22:01
39.990142,116.331596,0,174,39928.4736805556,2009-04-25,11:22:06
39.98933,116.331605,0,174,39928.4737384259,2009-04-25,11:22:11
39.988361,116.331647,0,175,39928.4737962963,2009-04-25,11:22:16
39.987475,116.331676,0,178,39928.4738541667,2009-04-25,11:22:21
39.986648,116.331677,0,180,39928.473912037,2009-04-25,11:22:26
39.985776,116.331769,0,181,39928.4739699074,2009-04-25,11:22:31
39.98495,116.331943,0,178,39928.4740277778,2009-04-25,11:22:36
39.984115,116.332091,0,170,39928.4740856481,2009-04-25,11:22:41
39.983267,116.332181,0,154,39928.4741435185,2009-04-25,11:22:46
39.982424,116.332339,0,148,39928.4742013889,2009-04-25,11:22:51
39.981564,116.332511,0,144,39928.4742592593,2009-04-25,11:22:56
39.980741,116.332648,0,141,39928.4743171296,2009-04-25,11:23:01
39.979904,116.33279,0,137,39928.474375,2009-04-25,11:23:06
39.979059,116.332951,0,133,39928.4744328704,2009-04-25,11:23:11
39.978181,116.333062,0,125,39928.4744907407,2009-04-25,11:23:16
39.977325,116.333207,0,124,39928.4745486111,2009-04-25,11:23:21
39.976596,116.333329,0,125,39928.4746064815,2009-04-25,11:23:26
39.976035,116.333462,0,129,39928.4746643519,2009-04-25,11:23:31
39.975527,116.3336,0,130,39928.4747222222,2009-04-25,11:23:36
39.97506,116.333696,0,132,39928.4747800926,2009-04-25,11:23:41
39.974769,116.333732,0,134,39928.474837963,2009-04-25,11:23:46
39.974755,116.333702,0,137,39928.4748958333,2009-04-25,11:23:51
39.974771,116.333663,0,140,39928.4749537037,2009-04-25,11:23:56
39.97478,116.333635,0,144,39928.4750115741,2009-04-25,11:24:01
39.974909,116.333663,0,146,39928.4750694444,2009-04-25,11:24:06
39.974926,116.333726,0,138,39928.4751273148,2009-04-25,11:24:11
39.974876,116.333759,0,142,39928.4751851852,2009-04-25,11:24:16
39.974878,116.333772,0,142,39928.4752430556,2009-04-25,11:24:21
39.974869,116.333774,0,143,39928.4753009259,2009-04-25,11:24:26
39.974843,116.333758,0,130,39928.4753587963,2009-04-25,11:24:31
39.974861,116.333761,0,122,39928.4754166667,2009-04-25,11:24:36
39.974852,116.333762,0,122,39928.475474537,2009-04-25,11:24:41
39.974852,116.333762,0,122,39928.4755092593,2009-04-25,11:24:44
39.974851,116.333763,0,122,39928.4755324074,2009-04-25,11:24:46
39.974831,116.33376,0,122,39928.4755902778,2009-04-25,11:24:51
39.974815,116.333768,0,122,39928.4756481481,2009-04-25,11:24:56
39.974833,116.333798,0,122,39928.4757060185,2009-04-25,11:25:01
39.974848,116.333823,0,122,39928.4757638889,2009-04-25,11:25:06
39.974868,116.333861,0,122,39928.4758217593,2009-04-25,11:25:11
39.974872,116.333898,0,123,39928.4758796296,2009-04-25,11:25:16
39.974833,116.33393,0,123,39928.4759375,2009-04-25,11:25:21
39.97483,116.333954,0,123,39928.4759953704,2009-04-25,11:25:26
39.906025,116.468949,0,139,39928.5078356481,2009-04-25,12:11:17
39.906184,116.470987,0,189,39928.5082986111,2009-04-25,12:11:57
39.906359,116.471115,0,175,39928.5083564815,2009-04-25,12:12:02
39.906994,116.471358,0,776,39928.5084722222,2009-04-25,12:12:12
39.907189,116.471456,0,831,39928.5085300926,2009-04-25,12:12:17
39.907208,116.471466,0,831,39928.508587963,2009-04-25,12:12:22
39.907264,116.471545,0,831,39928.5086458333,2009-04-25,12:12:27
39.907342,116.471591,0,830,39928.5087037037,2009-04-25,12:12:32
39.907342,116.471591,0,830,39928.5087384259,2009-04-25,12:12:35
39.90735,116.471593,0,830,39928.5087615741,2009-04-25,12:12:37
39.907582,116.471567,0,881,39928.5091666667,2009-04-25,12:13:12
39.907503,116.471688,0,838,39928.509224537,2009-04-25,12:13:17
39.907432,116.471738,0,839,39928.5092824074,2009-04-25,12:13:22
39.9074,116.471722,0,839,39928.5093402778,2009-04-25,12:13:27
39.907105,116.471397,0,737,39928.5103240741,2009-04-25,12:14:52
39.907454,116.471464,0,783,39928.5103819444,2009-04-25,12:14:57
39.907454,116.471478,0,777,39928.5104398148,2009-04-25,12:15:02
39.907453,116.471479,0,777,39928.5104976852,2009-04-25,12:15:07
39.907453,116.471479,0,777,39928.5105324074,2009-04-25,12:15:10
39.907459,116.471479,0,777,39928.5105555556,2009-04-25,12:15:12
39.907526,116.471629,0,797,39928.5106134259,2009-04-25,12:15:17
39.907493,116.471679,0,800,39928.5106712963,2009-04-25,12:15:22
39.907483,116.471642,0,788,39928.5107291667,2009-04-25,12:15:27
39.907445,116.471658,0,771,39928.510787037,2009-04-25,12:15:32
39.907411,116.471644,0,751,39928.5108449074,2009-04-25,12:15:37
39.907418,116.471682,0,740,39928.5109027778,2009-04-25,12:15:42
39.907415,116.471697,0,731,39928.5109606481,2009-04-25,12:15:47
39.907405,116.471699,0,718,39928.5110185185,2009-04-25,12:15:52
39.907404,116.471747,0,713,39928.5110763889,2009-04-25,12:15:57
39.907406,116.471773,0,702,39928.5111342593,2009-04-25,12:16:02
39.907406,116.47181,0,692,39928.5111921296,2009-04-25,12:16:07
39.907406,116.47181,0,692,39928.5112268519,2009-04-25,12:16:10
39.907403,116.471815,0,683,39928.51125,2009-04-25,12:16:12
39.907362,116.471794,0,676,39928.5113078704,2009-04-25,12:16:17
39.907222,116.47186,0,666,39928.5113657407,2009-04-25,12:16:22
39.907002,116.471896,0,660,39928.5114236111,2009-04-25,12:16:27
39.906966,116.471896,0,661,39928.5114814815,2009-04-25,12:16:32
39.906973,116.471921,0,659,39928.5115393519,2009-04-25,12:16:37
39.906973,116.472048,0,648,39928.5115972222,2009-04-25,12:16:42
39.906979,116.472126,0,630,39928.5116550926,2009-04-25,12:16:47
39.906996,116.472214,0,613,39928.511712963,2009-04-25,12:16:52
39.907018,116.472294,0,599,39928.5117708333,2009-04-25,12:16:57
39.907028,116.472373,0,588,39928.5118287037,2009-04-25,12:17:02
39.907032,116.472442,0,578,39928.5118865741,2009-04-25,12:17:07
39.907002,116.472573,0,568,39928.5119444444,2009-04-25,12:17:12
39.906972,116.472666,0,561,39928.5120023148,2009-04-25,12:17:17
39.906946,116.472723,0,556,39928.5120601852,2009-04-25,12:17:22
39.906944,116.472755,0,555,39928.5121180556,2009-04-25,12:17:27
39.906946,116.472773,0,554,39928.5121759259,2009-04-25,12:17:32
39.906982,116.472863,0,552,39928.5122337963,2009-04-25,12:17:37
39.90701,116.472947,0,551,39928.5122916667,2009-04-25,12:17:42
39.907046,116.47307,0,549,39928.512349537,2009-04-25,12:17:47
39.907066,116.473179,0,547,39928.5124074074,2009-04-25,12:17:52
39.907086,116.473287,0,546,39928.5124652778,2009-04-25,12:17:57
39.907091,116.47339,0,541,39928.5125231481,2009-04-25,12:18:02
39.907103,116.473458,0,535,39928.5125810185,2009-04-25,12:18:07
39.907107,116.473518,0,536,39928.5126388889,2009-04-25,12:18:12
39.907121,116.473574,0,536,39928.5126967593,2009-04-25,12:18:17
39.907083,116.473668,0,535,39928.5127546296,2009-04-25,12:18:22
39.907045,116.473749,0,532,39928.5128125,2009-04-25,12:18:27
39.906989,116.473903,0,515,39928.5128703704,2009-04-25,12:18:32
39.90697,116.473965,0,509,39928.5129282407,2009-04-25,12:18:37
39.906933,116.474032,0,496,39928.5129861111,2009-04-25,12:18:42
39.906933,116.474032,0,496,39928.5130208333,2009-04-25,12:18:45
39.906926,116.474031,0,491,39928.5130439815,2009-04-25,12:18:47
39.906913,116.474046,0,482,39928.5131018519,2009-04-25,12:18:52
39.906843,116.473971,0,473,39928.5131597222,2009-04-25,12:18:57
39.906863,116.473936,0,472,39928.5132175926,2009-04-25,12:19:02
39.90686,116.473938,0,470,39928.513275463,2009-04-25,12:19:07
39.90686,116.473938,0,470,39928.5133101852,2009-04-25,12:19:10
39.906859,116.473943,0,469,39928.5133333333,2009-04-25,12:19:12
39.906883,116.47399,0,467,39928.5133912037,2009-04-25,12:19:17
39.906904,116.474081,0,463,39928.5134490741,2009-04-25,12:19:22
39.906918,116.47415,0,461,39928.5135069444,2009-04-25,12:19:27
39.906892,116.474329,0,455,39928.5135648148,2009-04-25,12:19:32
39.906885,116.474331,0,454,39928.5136226852,2009-04-25,12:19:37
39.906885,116.474331,0,454,39928.5136574074,2009-04-25,12:19:40
39.906878,116.474338,0,454,39928.5136805556,2009-04-25,12:19:42
39.906854,116.474614,0,449,39928.5137384259,2009-04-25,12:19:47
39.906826,116.474726,0,445,39928.5137962963,2009-04-25,12:19:52
39.906795,116.4748,0,440,39928.5138541667,2009-04-25,12:19:57
39.906793,116.474824,0,436,39928.513912037,2009-04-25,12:20:02
39.9068,116.474885,0,431,39928.5139699074,2009-04-25,12:20:07
39.906777,116.47492,0,426,39928.5140277778,2009-04-25,12:20:12
39.906778,116.47495,0,421,39928.5140856481,2009-04-25,12:20:17
39.906776,116.474951,0,418,39928.5141435185,2009-04-25,12:20:22
39.906781,116.47495,0,417,39928.5142013889,2009-04-25,12:20:27
39.906782,116.474951,0,417,39928.5142592593,2009-04-25,12:20:32
39.906776,116.474954,0,416,39928.5143171296,2009-04-25,12:20:37
39.906776,116.474954,0,416,39928.5143518519,2009-04-25,12:20:40
39.906778,116.474956,0,416,39928.514375,2009-04-25,12:20:42
39.906788,116.474955,0,415,39928.5144328704,2009-04-25,12:20:47
39.906793,116.474956,0,415,39928.5144907407,2009-04-25,12:20:52
39.906793,116.474956,0,415,39928.514525463,2009-04-25,12:20:55
39.906789,116.474956,0,414,39928.5145486111,2009-04-25,12:20:57
39.906778,116.474957,0,414,39928.5146064815,2009-04-25,12:21:02
39.906771,116.474982,0,409,39928.5146643519,2009-04-25,12:21:07
39.906765,116.474989,0,408,39928.5147222222,2009-04-25,12:21:12
39.906766,116.474989,0,408,39928.5147800926,2009-04-25,12:21:17
39.906764,116.47499,0,408,39928.514837963,2009-04-25,12:21:22
39.906759,116.474991,0,407,39928.5148958333,2009-04-25,12:21:27
39.906757,116.474992,0,407,39928.5149537037,2009-04-25,12:21:32
39.906759,116.474992,0,407,39928.5150115741,2009-04-25,12:21:37
39.906762,116.474992,0,406,39928.5150694444,2009-04-25,12:21:42
39.906762,116.474992,0,406,39928.5151041667,2009-04-25,12:21:45
39.906757,116.474993,0,406,39928.5151273148,2009-04-25,12:21:47
39.906746,116.474993,0,406,39928.5151851852,2009-04-25,12:21:52
39.906766,116.47499,0,405,39928.5152430556,2009-04-25,12:21:57
39.906801,116.475019,0,400,39928.5153009259,2009-04-25,12:22:02
39.906793,116.474989,0,397,39928.5153587963,2009-04-25,12:22:07
39.90679,116.474958,0,395,39928.5154166667,2009-04-25,12:22:12
39.906798,116.474961,0,395,39928.515474537,2009-04-25,12:22:17
39.906798,116.474961,0,395,39928.5155092593,2009-04-25,12:22:20
39.906806,116.47496,0,394,39928.5155324074,2009-04-25,12:22:22
39.906808,116.474981,0,392,39928.5155902778,2009-04-25,12:22:27
39.906846,116.474994,0,374,39928.5156481481,2009-04-25,12:22:32
39.906872,116.475007,0,358,39928.5157060185,2009-04-25,12:22:37
39.906833,116.474987,0,332,39928.5157638889,2009-04-25,12:22:42
39.906801,116.474957,0,299,39928.5158217593,2009-04-25,12:22:47
39.906798,116.474956,0,297,39928.5158796296,2009-04-25,12:22:52
39.906791,116.474956,0,296,39928.5159375,2009-04-25,12:22:57
39.906791,116.474956,0,295,39928.5159953704,2009-04-25,12:23:02
39.90679,116.474952,0,293,39928.5160532407,2009-04-25,12:23:07
39.906785,116.47496,0,286,39928.5161111111,2009-04-25,12:23:12
39.906786,116.47496,0,285,39928.5161689815,2009-04-25,12:23:17
39.906786,116.47496,0,285,39928.5162037037,2009-04-25,12:23:20
39.906787,116.474959,0,284,39928.5162268518,2009-04-25,12:23:22
39.906796,116.474954,0,272,39928.5162847222,2009-04-25,12:23:27
39.906814,116.474959,0,263,39928.5163425926,2009-04-25,12:23:32
39.906808,116.474926,0,245,39928.516400463,2009-04-25,12:23:37
39.906798,116.474876,0,235,39928.5164583333,2009-04-25,12:23:42
39.906782,116.474867,0,232,39928.5165162037,2009-04-25,12:23:47
39.906724,116.474855,0,225,39928.5165740741,2009-04-25,12:23:52
39.906695,116.47484,0,213,39928.5166319444,2009-04-25,12:23:57
39.906662,116.474854,0,195,39928.5166898148,2009-04-25,12:24:02
39.906648,116.474861,0,188,39928.5167476852,2009-04-25,12:24:07
39.906644,116.474856,0,184,39928.5168055556,2009-04-25,12:24:12
39.906644,116.474856,0,184,39928.5168402778,2009-04-25,12:24:15
39.906642,116.474849,0,179,39928.5168634259,2009-04-25,12:24:17
39.906643,116.474838,0,174,39928.5169212963,2009-04-25,12:24:22
39.906643,116.474831,0,169,39928.5169791667,2009-04-25,12:24:27
39.90664,116.474829,0,165,39928.517037037,2009-04-25,12:24:32
39.906634,116.474825,0,162,39928.5170949074,2009-04-25,12:24:37
39.906629,116.474817,0,158,39928.5171527778,2009-04-25,12:24:42
39.906626,116.474813,0,154,39928.5172106481,2009-04-25,12:24:47
39.906621,116.474815,0,151,39928.5172685185,2009-04-25,12:24:52
39.906616,116.474815,0,147,39928.5173263889,2009-04-25,12:24:57
39.906609,116.47481,0,144,39928.5173842593,2009-04-25,12:25:02
39.906602,116.474803,0,140,39928.5174421296,2009-04-25,12:25:07
39.906599,116.474802,0,137,39928.5175,2009-04-25,12:25:12
39.906596,116.474801,0,133,39928.5175578704,2009-04-25,12:25:17
39.906588,116.474803,0,129,39928.5176157407,2009-04-25,12:25:22
39.906588,116.474803,0,129,39928.517650463,2009-04-25,12:25:25
39.906586,116.474811,0,126,39928.5176736111,2009-04-25,12:25:27
39.906584,116.474823,0,122,39928.5177314815,2009-04-25,12:25:32
39.906584,116.474823,0,122,39928.5177662037,2009-04-25,12:25:35
39.906583,116.474831,0,119,39928.5177893518,2009-04-25,12:25:37
39.906586,116.474841,0,116,39928.5178472222,2009-04-25,12:25:42
39.906588,116.474846,0,113,39928.5179050926,2009-04-25,12:25:47
39.906586,116.474851,0,111,39928.517962963,2009-04-25,12:25:52
39.90658,116.474859,0,108,39928.5180208333,2009-04-25,12:25:57
39.906576,116.474861,0,106,39928.5180787037,2009-04-25,12:26:02
39.906575,116.474858,0,104,39928.5181365741,2009-04-25,12:26:07
39.906575,116.474858,0,104,39928.5181712963,2009-04-25,12:26:10
39.906574,116.474863,0,102,39928.5181944444,2009-04-25,12:26:12
39.906569,116.474874,0,101,39928.5182523148,2009-04-25,12:26:17
39.906566,116.474879,0,100,39928.5183101852,2009-04-25,12:26:22
39.906569,116.474875,0,99,39928.5183680556,2009-04-25,12:26:27
39.906571,116.474867,0,97,39928.5184259259,2009-04-25,12:26:32
39.906571,116.474867,0,97,39928.5184606481,2009-04-25,12:26:35
39.906568,116.474862,0,96,39928.5184837963,2009-04-25,12:26:37
39.906559,116.474864,0,96,39928.5185416667,2009-04-25,12:26:42
39.906559,116.474864,0,96,39928.5185763889,2009-04-25,12:26:45
39.906553,116.47486,0,96,39928.518599537,2009-04-25,12:26:47
39.906548,116.474847,0,95,39928.5186574074,2009-04-25,12:26:52
39.906544,116.474831,0,95,39928.5187152778,2009-04-25,12:26:57
39.906539,116.474817,0,95,39928.5187731481,2009-04-25,12:27:02
39.906536,116.474807,0,96,39928.5188310185,2009-04-25,12:27:07
39.906533,116.474798,0,96,39928.5188888889,2009-04-25,12:27:12
39.906529,116.474791,0,96,39928.5189467593,2009-04-25,12:27:17
39.906527,116.474783,0,95,39928.5190046296,2009-04-25,12:27:22
39.906525,116.474781,0,95,39928.5190625,2009-04-25,12:27:27
39.906529,116.474774,0,94,39928.5191203704,2009-04-25,12:27:32
39.906529,116.474766,0,92,39928.5191782407,2009-04-25,12:27:37
39.906526,116.474764,0,91,39928.5192361111,2009-04-25,12:27:42
39.906526,116.474764,0,91,39928.5192708333,2009-04-25,12:27:45
39.906518,116.47476,0,90,39928.5192939815,2009-04-25,12:27:47
39.90651,116.474751,0,88,39928.5193518519,2009-04-25,12:27:52
39.906504,116.474744,0,87,39928.5194097222,2009-04-25,12:27:57
39.9065,116.47474,0,87,39928.5194675926,2009-04-25,12:28:02
39.906502,116.474742,0,86,39928.519525463,2009-04-25,12:28:07
39.906502,116.474742,0,86,39928.5195601852,2009-04-25,12:28:10
39.906506,116.474737,0,86,39928.5195833333,2009-04-25,12:28:12
39.906512,116.474727,0,86,39928.5196412037,2009-04-25,12:28:17
39.906519,116.474724,0,86,39928.5196990741,2009-04-25,12:28:22
39.906523,116.474722,0,85,39928.5197569444,2009-04-25,12:28:27
39.906523,116.474719,0,85,39928.5198148148,2009-04-25,12:28:32
39.906521,116.474716,0,84,39928.5198726852,2009-04-25,12:28:37
39.906519,116.474716,0,84,39928.5199305556,2009-04-25,12:28:42
39.906519,116.474716,0,84,39928.5199884259,2009-04-25,12:28:47
39.90652,116.474718,0,84,39928.5200462963,2009-04-25,12:28:52
39.906521,116.474719,0,84,39928.5201041667,2009-04-25,12:28:57
39.906521,116.47472,0,84,39928.520162037,2009-04-25,12:29:02
39.90652,116.474719,0,84,39928.5202199074,2009-04-25,12:29:07
39.90652,116.47472,0,84,39928.5202777778,2009-04-25,12:29:12
39.90652,116.47472,0,84,39928.5203356481,2009-04-25,12:29:17
39.906521,116.47472,0,84,39928.5203935185,2009-04-25,12:29:22
39.906521,116.474721,0,84,39928.5204513889,2009-04-25,12:29:27
39.906521,116.474722,0,84,39928.5205092593,2009-04-25,12:29:32
39.90652,116.474723,0,84,39928.5205671296,2009-04-25,12:29:37
39.90652,116.474723,0,84,39928.520625,2009-04-25,12:29:42
39.90652,116.474723,0,84,39928.5206597222,2009-04-25,12:29:45
39.906516,116.474728,0,84,39928.5206828704,2009-04-25,12:29:47
39.906511,116.474739,0,84,39928.5207407407,2009-04-25,12:29:52
39.906506,116.474753,0,84,39928.5207986111,2009-04-25,12:29:57
39.906489,116.474749,0,85,39928.5208564815,2009-04-25,12:30:02
39.906489,116.474749,0,85,39928.5208912037,2009-04-25,12:30:05
39.906482,116.474757,0,85,39928.5209143519,2009-04-25,12:30:07
39.906475,116.474768,0,85,39928.5209722222,2009-04-25,12:30:12
39.906471,116.474774,0,86,39928.5210300926,2009-04-25,12:30:17
39.906471,116.474774,0,86,39928.5210648148,2009-04-25,12:30:20
39.906479,116.474768,0,87,39928.521087963,2009-04-25,12:30:22
39.906489,116.474762,0,87,39928.5211458333,2009-04-25,12:30:27
39.906498,116.474762,0,88,39928.5212037037,2009-04-25,12:30:32
39.906499,116.474763,0,89,39928.5212615741,2009-04-25,12:30:37
39.906493,116.474766,0,90,39928.5213194444,2009-04-25,12:30:42
39.906491,116.474765,0,92,39928.5213773148,2009-04-25,12:30:47
39.906491,116.474765,0,92,39928.521412037,2009-04-25,12:30:50
39.906488,116.47476,0,94,39928.5214351852,2009-04-25,12:30:52
39.90648,116.474748,0,96,39928.5214930556,2009-04-25,12:30:57
39.906531,116.474746,0,106,39928.5215509259,2009-04-25,12:31:02
39.906531,116.474746,0,106,39928.5215856481,2009-04-25,12:31:05
39.906538,116.474743,0,108,39928.5216087963,2009-04-25,12:31:07
39.906549,116.474739,0,111,39928.5216666667,2009-04-25,12:31:12
39.906558,116.474735,0,113,39928.521724537,2009-04-25,12:31:17
39.906564,116.474735,0,116,39928.5217824074,2009-04-25,12:31:22
39.906565,116.474735,0,119,39928.5218402778,2009-04-25,12:31:27
39.906563,116.474738,0,121,39928.5218981481,2009-04-25,12:31:32
39.906559,116.474743,0,124,39928.5219560185,2009-04-25,12:31:37
39.906557,116.474746,0,126,39928.5220138889,2009-04-25,12:31:42
39.906554,116.474747,0,128,39928.5220717593,2009-04-25,12:31:47
39.906555,116.47474,0,130,39928.5221296296,2009-04-25,12:31:52
39.906558,116.474736,0,131,39928.5221875,2009-04-25,12:31:57
39.906561,116.474737,0,133,39928.5222453704,2009-04-25,12:32:02
39.906561,116.474737,0,133,39928.5222800926,2009-04-25,12:32:05
39.906557,116.474744,0,134,39928.5223032407,2009-04-25,12:32:07
39.906553,116.474756,0,135,39928.5223611111,2009-04-25,12:32:12
39.906549,116.4748,0,136,39928.5224189815,2009-04-25,12:32:17
39.906538,116.474838,0,135,39928.5224768519,2009-04-25,12:32:22
39.906537,116.474849,0,135,39928.5225347222,2009-04-25,12:32:27
39.906549,116.474869,0,136,39928.5225925926,2009-04-25,12:32:32
39.906537,116.474887,0,136,39928.522650463,2009-04-25,12:32:37
39.906535,116.474897,0,136,39928.5227083333,2009-04-25,12:32:42
39.906548,116.474942,0,138,39928.5227662037,2009-04-25,12:32:47
39.906539,116.474899,0,135,39928.5228240741,2009-04-25,12:32:52
39.906536,116.474904,0,136,39928.5228819444,2009-04-25,12:32:57
39.906539,116.47491,0,137,39928.5229398148,2009-04-25,12:33:02
39.906543,116.474913,0,137,39928.5229976852,2009-04-25,12:33:07
39.906543,116.474913,0,137,39928.5230324074,2009-04-25,12:33:10
39.906549,116.474913,0,138,39928.5230555556,2009-04-25,12:33:12
39.906558,116.474915,0,138,39928.5231134259,2009-04-25,12:33:17
39.906569,116.474917,0,138,39928.5231712963,2009-04-25,12:33:22
39.906579,116.47492,0,139,39928.5232291667,2009-04-25,12:33:27
39.906585,116.474913,0,139,39928.523287037,2009-04-25,12:33:32
39.906591,116.474907,0,138,39928.5233449074,2009-04-25,12:33:37
39.906595,116.474904,0,137,39928.5234027778,2009-04-25,12:33:42
39.9066,116.4749,0,136,39928.5234606481,2009-04-25,12:33:47
39.9066,116.4749,0,136,39928.5234953704,2009-04-25,12:33:50
39.906603,116.474892,0,135,39928.5235185185,2009-04-25,12:33:52
39.906611,116.474883,0,134,39928.5235763889,2009-04-25,12:33:57
39.906624,116.474879,0,132,39928.5236342593,2009-04-25,12:34:02
39.906635,116.474874,0,131,39928.5236921296,2009-04-25,12:34:07
39.906627,116.4749,0,129,39928.52375,2009-04-25,12:34:12
39.906647,116.474905,0,128,39928.5238078704,2009-04-25,12:34:17
39.906664,116.474913,0,128,39928.5238657407,2009-04-25,12:34:22
39.906669,116.474933,0,127,39928.5239236111,2009-04-25,12:34:27
39.906678,116.474938,0,126,39928.5239814815,2009-04-25,12:34:32
39.906679,116.474936,0,125,39928.5240393518,2009-04-25,12:34:37
39.906682,116.474937,0,124,39928.5240972222,2009-04-25,12:34:42
39.906685,116.474939,0,123,39928.5241550926,2009-04-25,12:34:47
39.906685,116.474938,0,123,39928.524212963,2009-04-25,12:34:52
39.906685,116.474938,0,123,39928.5242708333,2009-04-25,12:34:57
39.906685,116.474938,0,123,39928.5243287037,2009-04-25,12:35:02
39.906685,116.474937,0,123,39928.5243865741,2009-04-25,12:35:07
39.906685,116.474936,0,123,39928.5244444444,2009-04-25,12:35:12
39.906686,116.474936,0,123,39928.5245023148,2009-04-25,12:35:17
39.906687,116.474935,0,123,39928.5245601852,2009-04-25,12:35:22
39.906688,116.474935,0,123,39928.5246180556,2009-04-25,12:35:27
39.906688,116.474935,0,123,39928.5246759259,2009-04-25,12:35:32
39.906689,116.474935,0,123,39928.5247337963,2009-04-25,12:35:37
39.906689,116.474935,0,123,39928.5247916667,2009-04-25,12:35:42
39.90669,116.474936,0,123,39928.524849537,2009-04-25,12:35:47
39.90669,116.474936,0,123,39928.5248842593,2009-04-25,12:35:50
39.906691,116.474936,0,123,39928.5249074074,2009-04-25,12:35:52
39.906723,116.474972,0,123,39928.5249652778,2009-04-25,12:35:57
39.906787,116.475101,0,123,39928.5250231481,2009-04-25,12:36:02
39.906862,116.475319,0,118,39928.5250810185,2009-04-25,12:36:07
39.906914,116.475614,0,113,39928.5251388889,2009-04-25,12:36:12
39.907045,116.475948,0,107,39928.5251967593,2009-04-25,12:36:17
39.907112,116.476414,0,96,39928.5252546296,2009-04-25,12:36:22
39.907101,116.477078,0,92,39928.5253125,2009-04-25,12:36:27
39.907086,116.477829,0,89,39928.5253703704,2009-04-25,12:36:32
39.907046,116.478578,0,92,39928.5254282407,2009-04-25,12:36:37
39.906926,116.479446,0,103,39928.5254861111,2009-04-25,12:36:42
39.906893,116.480165,0,113,39928.5255439815,2009-04-25,12:36:47
39.906876,116.48092,0,126,39928.5256018518,2009-04-25,12:36:52
39.906878,116.481741,0,137,39928.5256597222,2009-04-25,12:36:57
39.906878,116.482571,0,145,39928.5257175926,2009-04-25,12:37:02
39.906892,116.483445,0,147,39928.525775463,2009-04-25,12:37:07
39.906876,116.484315,0,140,39928.5258333333,2009-04-25,12:37:12
39.906873,116.48523,0,144,39928.5258912037,2009-04-25,12:37:17
39.906867,116.486195,0,144,39928.5259490741,2009-04-25,12:37:22
39.906863,116.487217,0,146,39928.5260069444,2009-04-25,12:37:27
39.906853,116.488241,0,135,39928.5260648148,2009-04-25,12:37:32
39.906833,116.489227,0,129,39928.5261226852,2009-04-25,12:37:37
39.906823,116.490138,0,127,39928.5261805556,2009-04-25,12:37:42
39.906791,116.490991,0,120,39928.5262384259,2009-04-25,12:37:47
39.906862,116.491813,0,128,39928.5262962963,2009-04-25,12:37:52
39.906917,116.492604,0,141,39928.5263541667,2009-04-25,12:37:57
39.906986,116.493276,0,149,39928.526412037,2009-04-25,12:38:02
39.907029,116.493845,0,151,39928.5264699074,2009-04-25,12:38:07
39.907035,116.494321,0,153,39928.5265277778,2009-04-25,12:38:12
39.907061,116.494753,0,159,39928.5265856481,2009-04-25,12:38:17
39.906994,116.49519,0,154,39928.5266435185,2009-04-25,12:38:22
39.907015,116.495735,0,146,39928.5267013889,2009-04-25,12:38:27
39.907033,116.496325,0,146,39928.5267592593,2009-04-25,12:38:32
39.907048,116.496955,0,139,39928.5268171296,2009-04-25,12:38:37
39.907072,116.497642,0,136,39928.526875,2009-04-25,12:38:42
39.907133,116.498384,0,145,39928.5269328704,2009-04-25,12:38:47
39.907145,116.499122,0,155,39928.5269907407,2009-04-25,12:38:52
39.907146,116.499932,0,159,39928.5270486111,2009-04-25,12:38:57
39.907134,116.500763,0,171,39928.5271064815,2009-04-25,12:39:02
39.907143,116.50165,0,169,39928.5271643519,2009-04-25,12:39:07
39.907154,116.502563,0,175,39928.5272222222,2009-04-25,12:39:12
39.907145,116.50347,0,177,39928.5272800926,2009-04-25,12:39:17
39.90708,116.504342,0,166,39928.527337963,2009-04-25,12:39:22
39.907038,116.505217,0,169,39928.5273958333,2009-04-25,12:39:27
39.906966,116.506051,0,174,39928.5274537037,2009-04-25,12:39:32
39.906855,116.50656,0,167,39928.5275115741,2009-04-25,12:39:37
39.906802,116.507003,0,151,39928.5275694444,2009-04-25,12:39:42
39.906744,116.507571,0,146,39928.5276273148,2009-04-25,12:39:47
39.906712,116.508262,0,144,39928.5276851852,2009-04-25,12:39:52
39.906671,116.508989,0,137,39928.5277430556,2009-04-25,12:39:57
39.906657,116.50977,0,128,39928.5278009259,2009-04-25,12:40:02
39.906645,116.51061,0,110,39928.5278587963,2009-04-25,12:40:07
39.906623,116.511445,0,109,39928.5279166667,2009-04-25,12:40:12
39.90661,116.512292,0,107,39928.527974537,2009-04-25,12:40:17
39.906604,116.513139,0,110,39928.5280324074,2009-04-25,12:40:22
39.906646,116.513993,0,107,39928.5280902778,2009-04-25,12:40:27
39.906737,116.514828,0,101,39928.5281481481,2009-04-25,12:40:32
39.906871,116.515618,0,101,39928.5282060185,2009-04-25,12:40:37
39.907017,116.516397,0,97,39928.5282638889,2009-04-25,12:40:42
39.907204,116.517173,0,98,39928.5283217593,2009-04-25,12:40:47
39.907388,116.518007,0,91,39928.5283796296,2009-04-25,12:40:52
39.907589,116.518885,0,97,39928.5284375,2009-04-25,12:40:57
39.907788,116.519812,0,107,39928.5284953704,2009-04-25,12:41:02
39.907988,116.520741,0,110,39928.5285532407,2009-04-25,12:41:07
39.908177,116.521654,0,125,39928.5286111111,2009-04-25,12:41:12
39.90829,116.522508,0,149,39928.5286689815,2009-04-25,12:41:17
39.908346,116.523358,0,159,39928.5287268519,2009-04-25,12:41:22
39.908346,116.524286,0,161,39928.5287847222,2009-04-25,12:41:27
39.908317,116.525247,0,160,39928.5288425926,2009-04-25,12:41:32
39.908279,116.526246,0,144,39928.528900463,2009-04-25,12:41:37
39.908262,116.52724,0,130,39928.5289583333,2009-04-25,12:41:42
39.908224,116.528241,0,126,39928.5290162037,2009-04-25,12:41:47
39.908174,116.529096,0,126,39928.5290740741,2009-04-25,12:41:52
39.90811,116.529802,0,126,39928.5291319444,2009-04-25,12:41:57
39.908093,116.53039,0,115,39928.5291898148,2009-04-25,12:42:02
39.908088,116.530914,0,104,39928.5292476852,2009-04-25,12:42:07
39.90809,116.531257,0,103,39928.5293055556,2009-04-25,12:42:12
39.908078,116.531608,0,95,39928.5293634259,2009-04-25,12:42:17
39.908059,116.532128,0,94,39928.5294212963,2009-04-25,12:42:22
39.908046,116.53274,0,88,39928.5294791667,2009-04-25,12:42:27
39.908011,116.533511,0,85,39928.529537037,2009-04-25,12:42:32
39.90799,116.534407,0,94,39928.5295949074,2009-04-25,12:42:37
39.908005,116.535386,0,93,39928.5296527778,2009-04-25,12:42:42
39.907995,116.53648,0,91,39928.5297106481,2009-04-25,12:42:47
39.907986,116.537591,0,95,39928.5297685185,2009-04-25,12:42:52
39.907969,116.538725,0,102,39928.5298263889,2009-04-25,12:42:57
39.907974,116.539856,0,105,39928.5298842593,2009-04-25,12:43:02
39.908003,116.540989,0,113,39928.5299421296,2009-04-25,12:43:07
39.908011,116.542089,0,118,39928.53,2009-04-25,12:43:12
39.908017,116.543122,0,120,39928.5300578704,2009-04-25,12:43:17
39.908035,116.544145,0,123,39928.5301157407,2009-04-25,12:43:22
39.908027,116.54512,0,123,39928.5301736111,2009-04-25,12:43:27
39.908019,116.546055,0,130,39928.5302314815,2009-04-25,12:43:32
39.908016,116.546996,0,133,39928.5302893519,2009-04-25,12:43:37
39.908008,116.54795,0,133,39928.5303472222,2009-04-25,12:43:42
39.908008,116.548918,0,133,39928.5304050926,2009-04-25,12:43:47
39.90801,116.549919,0,137,39928.530462963,2009-04-25,12:43:52
39.908036,116.550914,0,130,39928.5305208333,2009-04-25,12:43:57
39.908079,116.551798,0,125,39928.5305787037,2009-04-25,12:44:02
39.908104,116.552751,0,123,39928.5306365741,2009-04-25,12:44:07
39.908112,116.553776,0,120,39928.5306944444,2009-04-25,12:44:12
39.908106,116.554849,0,122,39928.5307523148,2009-04-25,12:44:17
39.908152,116.555961,0,114,39928.5308101852,2009-04-25,12:44:22
39.908184,116.557126,0,103,39928.5308680556,2009-04-25,12:44:27
39.90821,116.55828,0,103,39928.5309259259,2009-04-25,12:44:32
39.908239,116.55944,0,103,39928.5309837963,2009-04-25,12:44:37
39.908266,116.560567,0,109,39928.5310416667,2009-04-25,12:44:42
39.908292,116.561702,0,108,39928.531099537,2009-04-25,12:44:47
39.908319,116.562838,0,111,39928.5311574074,2009-04-25,12:44:52
39.90836,116.56394,0,107,39928.5312152778,2009-04-25,12:44:57
39.90843,116.565,0,114,39928.5312731481,2009-04-25,12:45:02
39.908501,116.566014,0,114,39928.5313310185,2009-04-25,12:45:07
39.908638,116.567084,0,119,39928.5313888889,2009-04-25,12:45:12
39.908774,116.568163,0,123,39928.5314467593,2009-04-25,12:45:17
39.908851,116.569225,0,121,39928.5315046296,2009-04-25,12:45:22
39.908934,116.570265,0,123,39928.5315625,2009-04-25,12:45:27
39.909027,116.571326,0,130,39928.5316203704,2009-04-25,12:45:32
39.909098,116.572436,0,131,39928.5316782407,2009-04-25,12:45:37
39.909133,116.573566,0,121,39928.5317361111,2009-04-25,12:45:42
39.909141,116.574744,0,106,39928.5317939815,2009-04-25,12:45:47
39.909094,116.575892,0,90,39928.5318518518,2009-04-25,12:45:52
39.908941,116.576966,0,85,39928.5319097222,2009-04-25,12:45:57
39.908771,116.578063,0,86,39928.5319675926,2009-04-25,12:46:02
39.908624,116.579165,0,89,39928.532025463,2009-04-25,12:46:07
39.908478,116.580312,0,85,39928.5320833333,2009-04-25,12:46:12
39.908338,116.581446,0,81,39928.5321412037,2009-04-25,12:46:17
39.908247,116.582555,0,72,39928.5321990741,2009-04-25,12:46:22
39.908182,116.583662,0,73,39928.5322569444,2009-04-25,12:46:27
39.908144,116.584753,0,75,39928.5323148148,2009-04-25,12:46:32
39.908124,116.585857,0,76,39928.5323726852,2009-04-25,12:46:37
39.908106,116.586975,0,75,39928.5324305556,2009-04-25,12:46:42
39.908088,116.588051,0,76,39928.5324884259,2009-04-25,12:46:47
39.908071,116.589087,0,75,39928.5325462963,2009-04-25,12:46:52
39.908046,116.590137,0,72,39928.5326041667,2009-04-25,12:46:57
39.90801,116.591222,0,74,39928.532662037,2009-04-25,12:47:02
39.907989,116.592318,0,79,39928.5327199074,2009-04-25,12:47:07
39.907964,116.593374,0,94,39928.5327777778,2009-04-25,12:47:12
39.907895,116.594403,0,109,39928.5328356481,2009-04-25,12:47:17
39.907842,116.595517,0,107,39928.5328935185,2009-04-25,12:47:22
39.907828,116.596678,0,101,39928.5329513889,2009-04-25,12:47:27
39.907805,116.597799,0,90,39928.5330092593,2009-04-25,12:47:32
39.907771,116.598964,0,79,39928.5330671296,2009-04-25,12:47:37
39.907778,116.600113,0,74,39928.533125,2009-04-25,12:47:42
39.907702,116.601232,0,77,39928.5331828704,2009-04-25,12:47:47
39.90746,116.602263,0,77,39928.5332407407,2009-04-25,12:47:52
39.907037,116.603167,0,104,39928.5332986111,2009-04-25,12:47:57
39.906684,116.604103,0,116,39928.5333564815,2009-04-25,12:48:02
39.906415,116.605066,0,117,39928.5334143518,2009-04-25,12:48:07
39.906272,116.60606,0,111,39928.5334722222,2009-04-25,12:48:12
39.906268,116.607084,0,97,39928.5335300926,2009-04-25,12:48:17
39.906427,116.608176,0,77,39928.533587963,2009-04-25,12:48:22
39.906505,116.609249,0,47,39928.5336458333,2009-04-25,12:48:27
39.906652,116.61029,0,27,39928.5337037037,2009-04-25,12:48:32
39.906817,116.611372,0,17,39928.5337615741,2009-04-25,12:48:37
39.907004,116.612429,0,19,39928.5338194444,2009-04-25,12:48:42
39.907221,116.613493,0,30,39928.5338773148,2009-04-25,12:48:47
39.907497,116.614518,0,44,39928.5339351852,2009-04-25,12:48:52
39.90784,116.615501,0,55,39928.5339930556,2009-04-25,12:48:57
39.908386,116.616397,0,67,39928.5340509259,2009-04-25,12:49:02
39.908999,116.617202,0,73,39928.5341087963,2009-04-25,12:49:07
39.909709,116.617862,0,76,39928.5341666667,2009-04-25,12:49:12
39.910468,116.618423,0,77,39928.534224537,2009-04-25,12:49:17
39.911226,116.619005,0,83,39928.5342824074,2009-04-25,12:49:22
39.911962,116.619685,0,87,39928.5343402778,2009-04-25,12:49:27
39.91257,116.620496,0,109,39928.5343981481,2009-04-25,12:49:32
39.913072,116.62139,0,122,39928.5344560185,2009-04-25,12:49:37
39.913478,116.62229,0,122,39928.5345138889,2009-04-25,12:49:42
39.91391,116.623172,0,118,39928.5345717593,2009-04-25,12:49:47
39.914332,116.624089,0,110,39928.5346296296,2009-04-25,12:49:52
39.914746,116.624993,0,110,39928.5346875,2009-04-25,12:49:57
39.91513,116.625914,0,104,39928.5347453704,2009-04-25,12:50:02
39.915491,116.626821,0,98,39928.5348032407,2009-04-25,12:50:07
39.91586,116.627723,0,94,39928.5348611111,2009-04-25,12:50:12
39.916183,116.62863,0,79,39928.5349189815,2009-04-25,12:50:17
39.916412,116.629318,0,68,39928.5349768519,2009-04-25,12:50:22
39.91648,116.629659,0,56,39928.5350347222,2009-04-25,12:50:27
39.916513,116.629819,0,58,39928.5350925926,2009-04-25,12:50:32
39.916485,116.629824,0,60,39928.535150463,2009-04-25,12:50:37
39.916484,116.629817,0,62,39928.5352083333,2009-04-25,12:50:42
39.916484,116.629817,0,62,39928.5352430556,2009-04-25,12:50:45
39.916481,116.629818,0,62,39928.5352662037,2009-04-25,12:50:47
39.916472,116.629822,0,63,39928.5353240741,2009-04-25,12:50:52
39.916552,116.629969,0,68,39928.5353819444,2009-04-25,12:50:57
39.9168,116.630452,0,76,39928.5354398148,2009-04-25,12:51:02
39.917111,116.631058,0,89,39928.5354976852,2009-04-25,12:51:07
39.917466,116.631701,0,95,39928.5355555556,2009-04-25,12:51:12
39.917877,116.632325,0,101,39928.5356134259,2009-04-25,12:51:17
39.918368,116.632899,0,98,39928.5356712963,2009-04-25,12:51:22
39.918834,116.633402,0,98,39928.5357291667,2009-04-25,12:51:27
39.919209,116.633725,0,98,39928.535787037,2009-04-25,12:51:32
39.919404,116.633878,0,95,39928.5358449074,2009-04-25,12:51:37
39.91948,116.633936,0,93,39928.5359027778,2009-04-25,12:51:42
39.919498,116.633897,0,94,39928.5359606481,2009-04-25,12:51:47
39.919522,116.633874,0,96,39928.5360185185,2009-04-25,12:51:52
39.919539,116.63387,0,100,39928.5360763889,2009-04-25,12:51:57
39.919563,116.633887,0,104,39928.5361342593,2009-04-25,12:52:02
39.919581,116.633903,0,109,39928.5361921296,2009-04-25,12:52:07
39.919595,116.633902,0,115,39928.53625,2009-04-25,12:52:12
39.919595,116.633902,0,115,39928.5362847222,2009-04-25,12:52:15
39.919598,116.633897,0,123,39928.5363078704,2009-04-25,12:52:17
39.919579,116.63395,0,127,39928.5363657407,2009-04-25,12:52:22
39.919575,116.63403,0,130,39928.5364236111,2009-04-25,12:52:27
39.919605,116.634124,0,135,39928.5364814815,2009-04-25,12:52:32
39.919664,116.6342,0,136,39928.5365393519,2009-04-25,12:52:37
39.919771,116.634247,0,138,39928.5365972222,2009-04-25,12:52:42
39.919959,116.634163,0,137,39928.5366550926,2009-04-25,12:52:47
39.920151,116.634123,0,129,39928.536712963,2009-04-25,12:52:52
39.920238,116.633927,0,133,39928.5367708333,2009-04-25,12:52:57
39.920391,116.633852,0,128,39928.5368287037,2009-04-25,12:53:02
39.920604,116.633813,0,119,39928.5368865741,2009-04-25,12:53:07
39.920886,116.633773,0,114,39928.5369444444,2009-04-25,12:53:12
39.92118,116.633713,0,107,39928.5370023148,2009-04-25,12:53:17
39.921375,116.633689,0,110,39928.5370601852,2009-04-25,12:53:22
39.921402,116.633703,0,122,39928.5371180556,2009-04-25,12:53:27
39.921418,116.633739,0,127,39928.5371759259,2009-04-25,12:53:32
39.921472,116.633766,0,131,39928.5372337963,2009-04-25,12:53:37
39.921731,116.633741,0,129,39928.5372916667,2009-04-25,12:53:42
39.922043,116.633711,0,133,39928.537349537,2009-04-25,12:53:47
39.922322,116.633617,0,132,39928.5374074074,2009-04-25,12:53:52
39.922641,116.633527,0,131,39928.5374652778,2009-04-25,12:53:57
39.923027,116.633487,0,132,39928.5375231481,2009-04-25,12:54:02
39.923375,116.633439,0,131,39928.5375810185,2009-04-25,12:54:07
39.923705,116.633379,0,138,39928.5376388889,2009-04-25,12:54:12
39.924006,116.633328,0,124,39928.5376967593,2009-04-25,12:54:17
39.924278,116.633284,0,127,39928.5377546296,2009-04-25,12:54:22
39.924519,116.633273,0,126,39928.5378125,2009-04-25,12:54:27
39.924801,116.633265,0,123,39928.5378703704,2009-04-25,12:54:32
39.924978,116.633284,0,136,39928.5379282407,2009-04-25,12:54:37
39.924986,116.633256,0,139,39928.5379861111,2009-04-25,12:54:42
39.92499,116.633254,0,142,39928.5380439815,2009-04-25,12:54:47
39.924986,116.633252,0,143,39928.5381018519,2009-04-25,12:54:52
39.924988,116.63325,0,143,39928.5381597222,2009-04-25,12:54:57
39.924988,116.63325,0,143,39928.5381944444,2009-04-25,12:55:00
39.924993,116.633248,0,143,39928.5382175926,2009-04-25,12:55:02
39.925003,116.633245,0,144,39928.538275463,2009-04-25,12:55:07
39.925003,116.633245,0,144,39928.5383101852,2009-04-25,12:55:10
39.925007,116.633244,0,145,39928.5383333333,2009-04-25,12:55:12
39.925019,116.633238,0,145,39928.5383912037,2009-04-25,12:55:17
39.925205,116.633227,0,138,39928.5384490741,2009-04-25,12:55:22
39.925432,116.633224,0,133,39928.5385069444,2009-04-25,12:55:27
39.925622,116.633331,0,127,39928.5385648148,2009-04-25,12:55:32
39.925682,116.633752,0,123,39928.5386226852,2009-04-25,12:55:37
39.925705,116.634488,0,108,39928.5386805556,2009-04-25,12:55:42
39.925655,116.635269,0,96,39928.5387384259,2009-04-25,12:55:47
39.925615,116.636147,0,87,39928.5387962963,2009-04-25,12:55:52
39.925578,116.636926,0,83,39928.5388541667,2009-04-25,12:55:57
39.925627,116.63741,0,82,39928.538912037,2009-04-25,12:56:02
39.925754,116.637387,0,74,39928.5389699074,2009-04-25,12:56:07
39.925819,116.637383,0,68,39928.5390277778,2009-04-25,12:56:12
39.925806,116.637409,0,66,39928.5390856481,2009-04-25,12:56:17
39.925792,116.637507,0,64,39928.5391435185,2009-04-25,12:56:22
39.925757,116.637846,0,65,39928.5392013889,2009-04-25,12:56:27
39.925709,116.638446,0,72,39928.5392592593,2009-04-25,12:56:32
39.925665,116.639306,0,92,39928.5393171296,2009-04-25,12:56:37
39.925693,116.640224,0,103,39928.539375,2009-04-25,12:56:42
39.925893,116.641044,0,112,39928.5394328704,2009-04-25,12:56:47
39.926292,116.641677,0,119,39928.5394907407,2009-04-25,12:56:52
39.926943,116.642079,0,103,39928.5395486111,2009-04-25,12:56:57
39.927552,116.642396,0,78,39928.5396064815,2009-04-25,12:57:02
39.92797,116.642634,0,64,39928.5396643518,2009-04-25,12:57:07
39.928141,116.642968,0,45,39928.5397222222,2009-04-25,12:57:12
39.9281,116.643452,0,33,39928.5397800926,2009-04-25,12:57:17
39.927876,116.644195,0,38,39928.539837963,2009-04-25,12:57:22
39.927632,116.644984,0,48,39928.5398958333,2009-04-25,12:57:27
39.927345,116.64582,0,63,39928.5399537037,2009-04-25,12:57:32
39.92698,116.646777,0,64,39928.5400115741,2009-04-25,12:57:37
39.926591,116.647755,0,70,39928.5400694444,2009-04-25,12:57:42
39.926207,116.648661,0,72,39928.5401273148,2009-04-25,12:57:47
39.925852,116.649583,0,85,39928.5401851852,2009-04-25,12:57:52
39.925509,116.650372,0,90,39928.5402430556,2009-04-25,12:57:57
39.92528,116.650887,0,112,39928.5403009259,2009-04-25,12:58:02
39.925054,116.651071,0,127,39928.5403587963,2009-04-25,12:58:07
39.924697,116.650863,0,119,39928.5404166667,2009-04-25,12:58:12
39.924401,116.65068,0,104,39928.540474537,2009-04-25,12:58:17
39.924374,116.650665,0,87,39928.5405324074,2009-04-25,12:58:22
39.924374,116.650665,0,87,39928.5405671296,2009-04-25,12:58:25
39.924376,116.650665,0,86,39928.5405902778,2009-04-25,12:58:27
39.924152,116.650642,0,88,39928.5406481481,2009-04-25,12:58:32
39.92369,116.650525,0,97,39928.5407060185,2009-04-25,12:58:37
39.923073,116.650364,0,108,39928.5407638889,2009-04-25,12:58:42
39.922331,116.650116,0,108,39928.5408217593,2009-04-25,12:58:47
39.921793,116.649946,0,105,39928.5408796296,2009-04-25,12:58:52
39.921582,116.649874,0,103,39928.5409375,2009-04-25,12:58:57
39.921548,116.649871,0,92,39928.5409953704,2009-04-25,12:59:02
39.921533,116.649868,0,88,39928.5410532407,2009-04-25,12:59:07
39.921533,116.649868,0,88,39928.541087963,2009-04-25,12:59:10
39.921538,116.649867,0,87,39928.5411111111,2009-04-25,12:59:12
39.921552,116.649865,0,85,39928.5411689815,2009-04-25,12:59:17
39.921566,116.649863,0,84,39928.5412268518,2009-04-25,12:59:22
39.921566,116.649863,0,84,39928.5412615741,2009-04-25,12:59:25
39.921573,116.649862,0,83,39928.5412847222,2009-04-25,12:59:27
39.921582,116.64986,0,82,39928.5413425926,2009-04-25,12:59:32
39.921584,116.64986,0,81,39928.541400463,2009-04-25,12:59:37
39.92159,116.64986,0,81,39928.5414583333,2009-04-25,12:59:42
39.92159,116.649861,0,82,39928.5415162037,2009-04-25,12:59:47
39.921592,116.649861,0,82,39928.5415740741,2009-04-25,12:59:52
39.921596,116.649861,0,83,39928.5416319444,2009-04-25,12:59:57
39.921597,116.649861,0,83,39928.5416898148,2009-04-25,13:00:02
39.921601,116.649861,0,83,39928.5417476852,2009-04-25,13:00:07
39.921604,116.64986,0,83,39928.5418055556,2009-04-25,13:00:12
39.921604,116.64986,0,84,39928.5418634259,2009-04-25,13:00:17
39.921602,116.649861,0,84,39928.5419212963,2009-04-25,13:00:22
39.921598,116.649862,0,84,39928.5419791667,2009-04-25,13:00:27
39.921595,116.649863,0,84,39928.542037037,2009-04-25,13:00:32
39.921595,116.649863,0,84,39928.5420717593,2009-04-25,13:00:35
39.921601,116.649863,0,84,39928.5420949074,2009-04-25,13:00:37
39.921584,116.649867,0,85,39928.5421527778,2009-04-25,13:00:42
39.921509,116.64991,0,87,39928.5422106481,2009-04-25,13:00:47
39.921492,116.649907,0,89,39928.5422685185,2009-04-25,13:00:52
39.921536,116.649898,0,91,39928.5423263889,2009-04-25,13:00:57
39.921536,116.649898,0,91,39928.5423611111,2009-04-25,13:01:00
39.92154,116.649903,0,94,39928.5423842593,2009-04-25,13:01:02
39.921527,116.649901,0,99,39928.5424421296,2009-04-25,13:01:07
39.921556,116.649893,0,102,39928.5425,2009-04-25,13:01:12
39.921479,116.649908,0,105,39928.5425578704,2009-04-25,13:01:17
39.921231,116.64998,0,109,39928.5426157407,2009-04-25,13:01:22
39.92117,116.650352,0,134,39928.5426736111,2009-04-25,13:01:27
39.921197,116.651063,0,153,39928.5427314815,2009-04-25,13:01:32
39.921225,116.651884,0,161,39928.5427893519,2009-04-25,13:01:37
39.92129,116.652707,0,146,39928.5428472222,2009-04-25,13:01:42
39.921403,116.653491,0,140,39928.5429050926,2009-04-25,13:01:47
39.921516,116.654399,0,120,39928.542962963,2009-04-25,13:01:52
39.921588,116.655411,0,124,39928.5430208333,2009-04-25,13:01:57
39.921662,116.656438,0,123,39928.5430787037,2009-04-25,13:02:02
39.921751,116.657562,0,116,39928.5431365741,2009-04-25,13:02:07
39.92186,116.658723,0,95,39928.5431944444,2009-04-25,13:02:12
39.921939,116.659856,0,88,39928.5432523148,2009-04-25,13:02:17
39.922025,116.660958,0,93,39928.5433101852,2009-04-25,13:02:22
39.922106,116.66206,0,91,39928.5433680556,2009-04-25,13:02:27
39.922175,116.663148,0,90,39928.5434259259,2009-04-25,13:02:32
39.922258,116.664244,0,86,39928.5434837963,2009-04-25,13:02:37
39.922339,116.665345,0,81,39928.5435416667,2009-04-25,13:02:42
39.922419,116.666452,0,76,39928.543599537,2009-04-25,13:02:47
39.92248,116.667522,0,70,39928.5436574074,2009-04-25,13:02:52
39.922555,116.668605,0,66,39928.5437152778,2009-04-25,13:02:57
39.922617,116.669695,0,61,39928.5437731481,2009-04-25,13:03:02
39.922664,116.670786,0,64,39928.5438310185,2009-04-25,13:03:07
39.922706,116.671885,0,64,39928.5438888889,2009-04-25,13:03:12
39.922763,116.672954,0,64,39928.5439467593,2009-04-25,13:03:17
39.922797,116.674046,0,68,39928.5440046296,2009-04-25,13:03:22
39.922788,116.675141,0,73,39928.5440625,2009-04-25,13:03:27
39.922765,116.676225,0,77,39928.5441203704,2009-04-25,13:03:32
39.922742,116.6773,0,83,39928.5441782407,2009-04-25,13:03:37
39.922685,116.678377,0,82,39928.5442361111,2009-04-25,13:03:42
39.92265,116.679483,0,81,39928.5442939815,2009-04-25,13:03:47
39.922609,116.680577,0,82,39928.5443518519,2009-04-25,13:03:52
39.922589,116.681643,0,90,39928.5444097222,2009-04-25,13:03:57
39.922569,116.68273,0,84,39928.5444675926,2009-04-25,13:04:02
39.922538,116.683827,0,82,39928.544525463,2009-04-25,13:04:07
39.92251,116.684921,0,75,39928.5445833333,2009-04-25,13:04:12
39.922488,116.686029,0,69,39928.5446412037,2009-04-25,13:04:17
39.92246,116.687136,0,69,39928.5446990741,2009-04-25,13:04:22
39.922447,116.688219,0,71,39928.5447569444,2009-04-25,13:04:27
39.922425,116.689287,0,73,39928.5448148148,2009-04-25,13:04:32
39.922421,116.690351,0,77,39928.5448726852,2009-04-25,13:04:37
39.922412,116.691436,0,78,39928.5449305556,2009-04-25,13:04:42
39.92239,116.692517,0,76,39928.5449884259,2009-04-25,13:04:47
39.922366,116.693612,0,77,39928.5450462963,2009-04-25,13:04:52
39.922363,116.69471,0,82,39928.5451041667,2009-04-25,13:04:57
39.922359,116.695816,0,85,39928.545162037,2009-04-25,13:05:02
39.922336,116.69693,0,82,39928.5452199074,2009-04-25,13:05:07
39.922321,116.698043,0,82,39928.5452777778,2009-04-25,13:05:12
39.922326,116.699165,0,82,39928.5453356481,2009-04-25,13:05:17
39.922329,116.700318,0,79,39928.5453935185,2009-04-25,13:05:22
39.922321,116.701464,0,79,39928.5454513889,2009-04-25,13:05:27
39.922302,116.702579,0,77,39928.5455092593,2009-04-25,13:05:32
39.922282,116.703703,0,78,39928.5455671296,2009-04-25,13:05:37
39.922273,116.704819,0,78,39928.545625,2009-04-25,13:05:42
39.922296,116.70594,0,79,39928.5456828704,2009-04-25,13:05:47
39.922312,116.707041,0,78,39928.5457407407,2009-04-25,13:05:52
39.922346,116.70813,0,82,39928.5457986111,2009-04-25,13:05:57
39.92239,116.709206,0,88,39928.5458564815,2009-04-25,13:06:02
39.92248,116.710285,0,95,39928.5459143519,2009-04-25,13:06:07
39.922591,116.711341,0,103,39928.5459722222,2009-04-25,13:06:12
39.92271,116.712416,0,110,39928.5460300926,2009-04-25,13:06:17
39.922858,116.713479,0,109,39928.546087963,2009-04-25,13:06:22
39.923043,116.714512,0,102,39928.5461458333,2009-04-25,13:06:27
39.923239,116.715555,0,98,39928.5462037037,2009-04-25,13:06:32
39.923454,116.716601,0,95,39928.5462615741,2009-04-25,13:06:37
39.923679,116.717661,0,93,39928.5463194444,2009-04-25,13:06:42
39.923937,116.7187,0,93,39928.5463773148,2009-04-25,13:06:47
39.924216,116.719744,0,100,39928.5464351852,2009-04-25,13:06:52
39.9245,116.720774,0,100,39928.5464930556,2009-04-25,13:06:57
39.92478,116.721817,0,102,39928.5465509259,2009-04-25,13:07:02
39.925064,116.722845,0,103,39928.5466087963,2009-04-25,13:07:07
39.925346,116.723863,0,106,39928.5466666667,2009-04-25,13:07:12
39.925591,116.724854,0,115,39928.546724537,2009-04-25,13:07:17
39.925809,116.725808,0,120,39928.5467824074,2009-04-25,13:07:22
39.926013,116.726753,0,121,39928.5468402778,2009-04-25,13:07:27
39.926255,116.727706,0,124,39928.5468981481,2009-04-25,13:07:32
39.926513,116.728726,0,117,39928.5469560185,2009-04-25,13:07:37
39.926762,116.729792,0,119,39928.5470138889,2009-04-25,13:07:42
39.927024,116.730852,0,124,39928.5470717593,2009-04-25,13:07:47
39.927257,116.731901,0,121,39928.5471296296,2009-04-25,13:07:52
39.927504,116.732969,0,125,39928.5471875,2009-04-25,13:07:57
39.927763,116.734021,0,129,39928.5472453704,2009-04-25,13:08:02
39.92803,116.735067,0,127,39928.5473032407,2009-04-25,13:08:07
39.928302,116.736098,0,119,39928.5473611111,2009-04-25,13:08:12
39.928596,116.737139,0,109,39928.5474189815,2009-04-25,13:08:17
39.92887,116.738174,0,105,39928.5474768518,2009-04-25,13:08:22
39.929108,116.739207,0,97,39928.5475347222,2009-04-25,13:08:27
39.929354,116.740244,0,91,39928.5475925926,2009-04-25,13:08:32
39.929608,116.74129,0,91,39928.547650463,2009-04-25,13:08:37
39.929834,116.742344,0,94,39928.5477083333,2009-04-25,13:08:42
39.930079,116.743417,0,95,39928.5477662037,2009-04-25,13:08:47
39.93033,116.744463,0,89,39928.5478240741,2009-04-25,13:08:52
39.930576,116.745478,0,87,39928.5478819444,2009-04-25,13:08:57
39.93083,116.746483,0,87,39928.5479398148,2009-04-25,13:09:02
39.93109,116.747495,0,92,39928.5479976852,2009-04-25,13:09:07
39.931356,116.748541,0,91,39928.5480555556,2009-04-25,13:09:12
39.931629,116.74958,0,84,39928.5481134259,2009-04-25,13:09:17
39.931913,116.750645,0,77,39928.5481712963,2009-04-25,13:09:22
39.932191,116.751707,0,72,39928.5482291667,2009-04-25,13:09:27
39.932467,116.752727,0,71,39928.548287037,2009-04-25,13:09:32
39.932715,116.753698,0,67,39928.5483449074,2009-04-25,13:09:37
39.93294,116.754597,0,69,39928.5484027778,2009-04-25,13:09:42
39.933162,116.755497,0,68,39928.5484606481,2009-04-25,13:09:47
39.933382,116.756396,0,77,39928.5485185185,2009-04-25,13:09:52
39.933588,116.757253,0,83,39928.5485763889,2009-04-25,13:09:57
39.933746,116.758087,0,79,39928.5486342593,2009-04-25,13:10:02
39.933868,116.75879,0,66,39928.5486921296,2009-04-25,13:10:07
39.933986,116.759294,0,59,39928.54875,2009-04-25,13:10:12
39.934052,116.759564,0,39,39928.5488078704,2009-04-25,13:10:17
39.93413,116.75986,0,26,39928.5488657407,2009-04-25,13:10:22
39.934214,116.760223,0,18,39928.5489236111,2009-04-25,13:10:27
39.934479,116.7607,0,37,39928.5489814815,2009-04-25,13:10:32
39.93482,116.761362,0,49,39928.5490393518,2009-04-25,13:10:37
39.935166,116.762174,0,53,39928.5490972222,2009-04-25,13:10:42
39.935547,116.763015,0,56,39928.5491550926,2009-04-25,13:10:47
39.935932,116.763896,0,64,39928.549212963,2009-04-25,13:10:52
39.936313,116.764791,0,70,39928.5492708333,2009-04-25,13:10:57
39.93674,116.765721,0,73,39928.5493287037,2009-04-25,13:11:02
39.937164,116.766666,0,77,39928.5493865741,2009-04-25,13:11:07
39.937565,116.767594,0,85,39928.5494444444,2009-04-25,13:11:12
39.937938,116.768553,0,89,39928.5495023148,2009-04-25,13:11:17
39.938303,116.769612,0,98,39928.5495601852,2009-04-25,13:11:22
39.938584,116.770644,0,95,39928.5496180556,2009-04-25,13:11:27
39.938826,116.771696,0,102,39928.5496759259,2009-04-25,13:11:32
39.939033,116.77276,0,108,39928.5497337963,2009-04-25,13:11:37
39.939213,116.773864,0,111,39928.5497916667,2009-04-25,13:11:42
39.939379,116.774905,0,114,39928.549849537,2009-04-25,13:11:47
39.939524,116.775956,0,114,39928.5499074074,2009-04-25,13:11:52
39.939674,116.777009,0,115,39928.5499652778,2009-04-25,13:11:57
39.939821,116.778016,0,111,39928.5500231481,2009-04-25,13:12:02
39.93998,116.779061,0,117,39928.5500810185,2009-04-25,13:12:07
39.94014,116.780103,0,124,39928.5501388889,2009-04-25,13:12:12
39.940286,116.781129,0,134,39928.5501967593,2009-04-25,13:12:17
39.940438,116.782135,0,133,39928.5502546296,2009-04-25,13:12:22
39.9406,116.783103,0,133,39928.5503125,2009-04-25,13:12:27
39.940752,116.784009,0,128,39928.5503703704,2009-04-25,13:12:32
39.940858,116.784826,0,126,39928.5504282407,2009-04-25,13:12:37
39.940962,116.785568,0,127,39928.5504861111,2009-04-25,13:12:42
39.941052,116.786165,0,133,39928.5505439815,2009-04-25,13:12:47
39.941086,116.786682,0,138,39928.5506018519,2009-04-25,13:12:52
39.941131,116.787212,0,123,39928.5506597222,2009-04-25,13:12:57
39.941196,116.787763,0,121,39928.5507175926,2009-04-25,13:13:02
39.941256,116.788296,0,105,39928.550775463,2009-04-25,13:13:07
39.941309,116.788799,0,100,39928.5508333333,2009-04-25,13:13:12
39.941374,116.789229,0,94,39928.5508912037,2009-04-25,13:13:17
39.941415,116.789502,0,96,39928.5509490741,2009-04-25,13:13:22
39.941445,116.789707,0,97,39928.5510069444,2009-04-25,13:13:27
39.941487,116.789915,0,82,39928.5510648148,2009-04-25,13:13:32
39.941561,116.790277,0,86,39928.5511226852,2009-04-25,13:13:37
39.941642,116.790757,0,84,39928.5511805556,2009-04-25,13:13:42
39.941707,116.791307,0,86,39928.5512384259,2009-04-25,13:13:47
39.941774,116.791885,0,85,39928.5512962963,2009-04-25,13:13:52
39.941848,116.792461,0,85,39928.5513541667,2009-04-25,13:13:57
39.941895,116.792951,0,63,39928.551412037,2009-04-25,13:14:02
39.941917,116.793326,0,52,39928.5514699074,2009-04-25,13:14:07
39.94191,116.79337,0,55,39928.5515277778,2009-04-25,13:14:12
39.941896,116.793366,0,56,39928.5515856481,2009-04-25,13:14:17
39.941882,116.793368,0,56,39928.5516435185,2009-04-25,13:14:22
39.94188,116.793525,0,57,39928.5517013889,2009-04-25,13:14:27
39.941968,116.793852,0,59,39928.5517592593,2009-04-25,13:14:32
39.942058,116.794256,0,65,39928.5518171296,2009-04-25,13:14:37
39.942137,116.79471,0,67,39928.551875,2009-04-25,13:14:42
39.942184,116.795103,0,77,39928.5519328704,2009-04-25,13:14:47
39.94222,116.795389,0,81,39928.5519907407,2009-04-25,13:14:52
39.942237,116.795585,0,85,39928.5520486111,2009-04-25,13:14:57
39.94226,116.795658,0,89,39928.5521064815,2009-04-25,13:15:02
39.942257,116.795657,0,91,39928.5521643519,2009-04-25,13:15:07
39.942249,116.795659,0,93,39928.5522222222,2009-04-25,13:15:12
39.942249,116.795659,0,93,39928.5522569444,2009-04-25,13:15:15
39.942241,116.79566,0,93,39928.5522800926,2009-04-25,13:15:17
39.942257,116.795656,0,94,39928.552337963,2009-04-25,13:15:22
39.94226,116.795655,0,94,39928.5523958333,2009-04-25,13:15:27
39.942254,116.795657,0,94,39928.5524537037,2009-04-25,13:15:32
39.942249,116.795658,0,94,39928.5525115741,2009-04-25,13:15:37
39.942244,116.795658,0,94,39928.5525694444,2009-04-25,13:15:42
39.942244,116.795658,0,94,39928.5526041667,2009-04-25,13:15:45
39.942251,116.795657,0,95,39928.5526273148,2009-04-25,13:15:47
39.942261,116.795656,0,95,39928.5526851852,2009-04-25,13:15:52
39.942275,116.795653,0,95,39928.5527430556,2009-04-25,13:15:57
39.942288,116.795651,0,95,39928.5528009259,2009-04-25,13:16:02
39.942294,116.795649,0,97,39928.5528587963,2009-04-25,13:16:07
39.942298,116.795649,0,99,39928.5529166667,2009-04-25,13:16:12
39.942304,116.795647,0,102,39928.552974537,2009-04-25,13:16:17
39.942304,116.795647,0,102,39928.5530092593,2009-04-25,13:16:20
39.942306,116.795647,0,103,39928.5530324074,2009-04-25,13:16:22
39.942316,116.795645,0,104,39928.5530902778,2009-04-25,13:16:27
39.942316,116.795644,0,104,39928.5531481481,2009-04-25,13:16:32
39.942316,116.795644,0,104,39928.5531828704,2009-04-25,13:16:35
39.942312,116.795646,0,105,39928.5532060185,2009-04-25,13:16:37
39.942282,116.795758,0,112,39928.5532638889,2009-04-25,13:16:42
39.942417,116.795861,0,109,39928.5533217593,2009-04-25,13:16:47
39.942669,116.795832,0,114,39928.5533796296,2009-04-25,13:16:52
39.943018,116.795692,0,108,39928.5534375,2009-04-25,13:16:57
39.943464,116.795556,0,104,39928.5534953704,2009-04-25,13:17:02
39.94379,116.795506,0,110,39928.5535532407,2009-04-25,13:17:07
39.94392,116.795493,0,115,39928.5536111111,2009-04-25,13:17:12
39.943903,116.795391,0,109,39928.5536689815,2009-04-25,13:17:17
39.943903,116.795391,0,109,39928.5537037037,2009-04-25,13:17:20
39.943897,116.795389,0,110,39928.5537268519,2009-04-25,13:17:22
39.94402,116.795328,0,109,39928.5537847222,2009-04-25,13:17:27
39.944344,116.795235,0,106,39928.5538425926,2009-04-25,13:17:32
39.944778,116.795108,0,100,39928.553900463,2009-04-25,13:17:37
39.945291,116.794964,0,94,39928.5539583333,2009-04-25,13:17:42
39.945777,116.79483,0,89,39928.5540162037,2009-04-25,13:17:47
39.946192,116.794685,0,81,39928.5540740741,2009-04-25,13:17:52
39.946405,116.794633,0,92,39928.5541319444,2009-04-25,13:17:57
39.946599,116.794637,0,88,39928.5541898148,2009-04-25,13:18:02
39.946863,116.794591,0,83,39928.5542476852,2009-04-25,13:18:07
39.94722,116.794417,0,80,39928.5543055556,2009-04-25,13:18:12
39.947663,116.794183,0,79,39928.5543634259,2009-04-25,13:18:17
39.94815,116.793954,0,79,39928.5544212963,2009-04-25,13:18:22
39.948607,116.793731,0,80,39928.5544791667,2009-04-25,13:18:27
39.949041,116.793478,0,76,39928.554537037,2009-04-25,13:18:32
39.949462,116.793252,0,72,39928.5545949074,2009-04-25,13:18:37
39.949843,116.793055,0,72,39928.5546527778,2009-04-25,13:18:42
39.950182,116.792952,0,73,39928.5547106481,2009-04-25,13:18:47
39.950401,116.792894,0,76,39928.5547685185,2009-04-25,13:18:52
39.950424,116.792895,0,83,39928.5548263889,2009-04-25,13:18:57
39.950428,116.792895,0,88,39928.5548842593,2009-04-25,13:19:02
39.950431,116.792894,0,90,39928.5549421296,2009-04-25,13:19:07
39.950431,116.792894,0,90,39928.555,2009-04-25,13:19:12
39.950433,116.792893,0,90,39928.5550578704,2009-04-25,13:19:17
39.950433,116.792893,0,90,39928.5550925926,2009-04-25,13:19:20
39.950436,116.792891,0,91,39928.5551157407,2009-04-25,13:19:22
39.950513,116.792861,0,92,39928.5551736111,2009-04-25,13:19:27
39.950708,116.792902,0,94,39928.5552314815,2009-04-25,13:19:32
39.950786,116.793217,0,100,39928.5552893518,2009-04-25,13:19:37
39.950865,116.79376,0,97,39928.5553472222,2009-04-25,13:19:42
39.950937,116.794392,0,97,39928.5554050926,2009-04-25,13:19:47
39.951021,116.794997,0,96,39928.555462963,2009-04-25,13:19:52
39.951066,116.795649,0,95,39928.5555208333,2009-04-25,13:19:57
39.951152,116.796296,0,97,39928.5555787037,2009-04-25,13:20:02
39.951247,116.796936,0,96,39928.5556365741,2009-04-25,13:20:07
39.951319,116.797607,0,95,39928.5556944444,2009-04-25,13:20:12
39.951393,116.798108,0,92,39928.5557523148,2009-04-25,13:20:17
39.951414,116.798343,0,95,39928.5558101852,2009-04-25,13:20:22
39.951387,116.798488,0,102,39928.5558680556,2009-04-25,13:20:27
39.951382,116.798493,0,104,39928.5559259259,2009-04-25,13:20:32
39.951382,116.798493,0,104,39928.5559606481,2009-04-25,13:20:35
39.951381,116.798501,0,104,39928.5559837963,2009-04-25,13:20:37
39.951442,116.798687,0,108,39928.5560416667,2009-04-25,13:20:42
39.951427,116.798785,0,108,39928.556099537,2009-04-25,13:20:47
39.951417,116.798875,0,102,39928.5561574074,2009-04-25,13:20:52
39.951431,116.798936,0,93,39928.5562152778,2009-04-25,13:20:57
39.951421,116.798994,0,92,39928.5562731481,2009-04-25,13:21:02
39.951444,116.799057,0,88,39928.5563310185,2009-04-25,13:21:07
39.951465,116.79916,0,85,39928.5563888889,2009-04-25,13:21:12
39.951478,116.799252,0,81,39928.5564467593,2009-04-25,13:21:17
39.951495,116.799336,0,79,39928.5565046296,2009-04-25,13:21:22
39.951502,116.799436,0,73,39928.5565625,2009-04-25,13:21:27
39.951514,116.79951,0,67,39928.5566203704,2009-04-25,13:21:32
39.95152,116.799589,0,65,39928.5566782407,2009-04-25,13:21:37
39.95153,116.799662,0,67,39928.5567361111,2009-04-25,13:21:42
39.951564,116.799733,0,62,39928.5567939815,2009-04-25,13:21:47
39.951587,116.799807,0,58,39928.5568518518,2009-04-25,13:21:52
39.951605,116.799897,0,52,39928.5569097222,2009-04-25,13:21:57
39.951617,116.800006,0,53,39928.5569675926,2009-04-25,13:22:02
39.95165,116.80008,0,45,39928.557025463,2009-04-25,13:22:07
39.951673,116.800166,0,39,39928.5570833333,2009-04-25,13:22:12
39.95168,116.800271,0,39,39928.5571412037,2009-04-25,13:22:17
39.951711,116.800358,0,41,39928.5571990741,2009-04-25,13:22:22
39.951734,116.800427,0,35,39928.5572569444,2009-04-25,13:22:27
39.951745,116.800501,0,30,39928.5573148148,2009-04-25,13:22:32
39.951734,116.800602,0,26,39928.5573726852,2009-04-25,13:22:37
39.951747,116.800712,0,22,39928.5574305556,2009-04-25,13:22:42
39.95177,116.800782,0,15,39928.5574884259,2009-04-25,13:22:47
39.95178,116.80086,0,14,39928.5575462963,2009-04-25,13:22:52
39.951756,116.800992,0,20,39928.5576041667,2009-04-25,13:22:57
39.951756,116.801111,0,18,39928.557662037,2009-04-25,13:23:02
39.951758,116.801207,0,19,39928.5577199074,2009-04-25,13:23:07
39.951743,116.801306,0,15,39928.5577777778,2009-04-25,13:23:12
39.951749,116.801417,0,13,39928.5578356481,2009-04-25,13:23:17
39.951749,116.801484,0,6,39928.5578935185,2009-04-25,13:23:22
39.95175,116.80157,0,12,39928.5579513889,2009-04-25,13:23:27
39.951791,116.801662,0,14,39928.5580092593,2009-04-25,13:23:32
39.951822,116.801704,0,15,39928.5580671296,2009-04-25,13:23:37
39.951884,116.801704,0,17,39928.558125,2009-04-25,13:23:42
39.95191,116.801709,0,24,39928.5581828704,2009-04-25,13:23:47
39.951973,116.801781,0,22,39928.5582407407,2009-04-25,13:23:52
39.952038,116.80185,0,21,39928.5582986111,2009-04-25,13:23:57
39.952097,116.801845,0,21,39928.5583564815,2009-04-25,13:24:02
39.952116,116.801875,0,24,39928.5584143519,2009-04-25,13:24:07
39.95215,116.801807,0,24,39928.5584722222,2009-04-25,13:24:12
39.952169,116.801811,0,26,39928.5585300926,2009-04-25,13:24:17
39.952168,116.80183,0,28,39928.558587963,2009-04-25,13:24:22
39.952169,116.801846,0,29,39928.5586458333,2009-04-25,13:24:27
39.952173,116.80187,0,27,39928.5587037037,2009-04-25,13:24:32
39.952221,116.801911,0,26,39928.5587615741,2009-04-25,13:24:37
39.952243,116.80197,0,24,39928.5588194444,2009-04-25,13:24:42
39.952256,116.802062,0,22,39928.5588773148,2009-04-25,13:24:47
39.95224,116.802133,0,21,39928.5589351852,2009-04-25,13:24:52
39.952268,116.802204,0,19,39928.5589930556,2009-04-25,13:24:57
39.95233,116.802267,0,17,39928.5590509259,2009-04-25,13:25:02
39.95235,116.802195,0,15,39928.5591087963,2009-04-25,13:25:07
39.952278,116.802021,0,13,39928.5591666667,2009-04-25,13:25:12
39.952203,116.801855,0,13,39928.559224537,2009-04-25,13:25:17
39.9522,116.80185,0,12,39928.5592824074,2009-04-25,13:25:22
39.9522,116.80185,0,12,39928.5593171296,2009-04-25,13:25:25
39.952199,116.801854,0,12,39928.5593402778,2009-04-25,13:25:27
39.952178,116.801886,0,12,39928.5593981481,2009-04-25,13:25:32
39.952085,116.801901,0,12,39928.5594560185,2009-04-25,13:25:37
39.952,116.801885,0,12,39928.5595138889,2009-04-25,13:25:42
39.952026,116.801832,0,12,39928.5595717593,2009-04-25,13:25:47
39.952365,116.801655,0,131,39928.7079398148,2009-04-25,16:59:26
39.952241,116.801755,0,94,39928.7079976852,2009-04-25,16:59:31
39.952244,116.801829,0,34,39928.7080555556,2009-04-25,16:59:36
39.952288,116.801909,0,-6,39928.7081134259,2009-04-25,16:59:41
39.952292,116.801949,0,-14,39928.7081712963,2009-04-25,16:59:46
39.952254,116.801954,0,4,39928.7082291667,2009-04-25,16:59:51
39.95216,116.802022,0,33,39928.708287037,2009-04-25,16:59:56
39.95205,116.802033,0,48,39928.7083449074,2009-04-25,17:00:01
39.951986,116.802,0,52,39928.7084027778,2009-04-25,17:00:06
39.951975,116.802061,0,89,39928.7084606481,2009-04-25,17:00:11
39.951864,116.801895,0,110,39928.7085185185,2009-04-25,17:00:16
39.951816,116.801768,0,112,39928.7085763889,2009-04-25,17:00:21
39.951806,116.801668,0,116,39928.7086342593,2009-04-25,17:00:26
39.9518,116.801538,0,115,39928.7086921296,2009-04-25,17:00:31
39.951815,116.801418,0,116,39928.70875,2009-04-25,17:00:36
39.951789,116.801295,0,120,39928.7088078704,2009-04-25,17:00:41
39.951766,116.801127,0,120,39928.7088657407,2009-04-25,17:00:46
39.951753,116.800875,0,125,39928.7089236111,2009-04-25,17:00:51
39.951651,116.800699,0,126,39928.7089814815,2009-04-25,17:00:56
39.951677,116.800502,0,125,39928.7090393519,2009-04-25,17:01:01
39.95164,116.800293,0,118,39928.7090972222,2009-04-25,17:01:06
39.951652,116.800105,0,119,39928.7091550926,2009-04-25,17:01:11
39.951686,116.799901,0,118,39928.709212963,2009-04-25,17:01:16
39.951688,116.799736,0,122,39928.7092708333,2009-04-25,17:01:21
39.95167,116.79962,0,120,39928.7093287037,2009-04-25,17:01:26
39.951658,116.799473,0,119,39928.7093865741,2009-04-25,17:01:31
39.951627,116.799286,0,121,39928.7094444444,2009-04-25,17:01:36
39.951602,116.799118,0,119,39928.7095023148,2009-04-25,17:01:41
39.951571,116.798957,0,112,39928.7095601852,2009-04-25,17:01:46
39.951536,116.798756,0,97,39928.7096180556,2009-04-25,17:01:51
39.951521,116.798591,0,86,39928.7096759259,2009-04-25,17:01:56
39.951507,116.798455,0,82,39928.7097337963,2009-04-25,17:02:01
39.951498,116.798278,0,79,39928.7097916667,2009-04-25,17:02:06
39.951489,116.798096,0,75,39928.709849537,2009-04-25,17:02:11
39.951464,116.79796,0,71,39928.7099074074,2009-04-25,17:02:16
39.951446,116.797754,0,68,39928.7099652778,2009-04-25,17:02:21
39.951418,116.797555,0,60,39928.7100231481,2009-04-25,17:02:26
39.951379,116.79737,0,60,39928.7100810185,2009-04-25,17:02:31
39.951355,116.797132,0,48,39928.7101388889,2009-04-25,17:02:36
39.951359,116.796969,0,50,39928.7101967593,2009-04-25,17:02:41
39.951324,116.796799,0,44,39928.7102546296,2009-04-25,17:02:46
39.951307,116.79664,0,39,39928.7103125,2009-04-25,17:02:51
39.951315,116.796483,0,34,39928.7103703704,2009-04-25,17:02:56
39.951258,116.7963,0,16,39928.7104282407,2009-04-25,17:03:01
39.951206,116.796054,0,-4,39928.7104861111,2009-04-25,17:03:06
39.951142,116.795842,0,-25,39928.7105439815,2009-04-25,17:03:11
39.95114,116.795651,0,-28,39928.7106018519,2009-04-25,17:03:16
39.951142,116.795433,0,-36,39928.7106597222,2009-04-25,17:03:21
39.951137,116.795264,0,-39,39928.7107175926,2009-04-25,17:03:26
39.951124,116.795105,0,-42,39928.710775463,2009-04-25,17:03:31
39.951073,116.794825,0,-68,39928.7108333333,2009-04-25,17:03:36
39.951026,116.794635,0,-81,39928.7108912037,2009-04-25,17:03:41
39.950969,116.794424,0,-98,39928.7109490741,2009-04-25,17:03:46
39.950967,116.794193,0,-108,39928.7110069444,2009-04-25,17:03:51
39.950943,116.793961,0,-116,39928.7110648148,2009-04-25,17:03:56
39.950903,116.793747,0,-127,39928.7111226852,2009-04-25,17:04:01
39.950836,116.793538,0,-118,39928.7111805556,2009-04-25,17:04:06
39.950688,116.793387,0,-97,39928.7112384259,2009-04-25,17:04:11
39.950493,116.793296,0,-79,39928.7112962963,2009-04-25,17:04:16
39.95027,116.793175,0,-66,39928.7113541667,2009-04-25,17:04:21
39.950063,116.793206,0,-55,39928.711412037,2009-04-25,17:04:26
39.949873,116.793299,0,-50,39928.7114699074,2009-04-25,17:04:31
39.949651,116.793439,0,-36,39928.7115277778,2009-04-25,17:04:36
39.949495,116.793472,0,-31,39928.7115856481,2009-04-25,17:04:41
39.949342,116.793531,0,-26,39928.7116435185,2009-04-25,17:04:46
39.949176,116.79363,0,-12,39928.7117013889,2009-04-25,17:04:51
39.949023,116.793712,0,-3,39928.7117592593,2009-04-25,17:04:56
39.948894,116.793752,0,2,39928.7118171296,2009-04-25,17:05:01
39.948754,116.793772,0,7,39928.711875,2009-04-25,17:05:06
39.948641,116.793784,0,12,39928.7119328704,2009-04-25,17:05:11
39.948507,116.793826,0,17,39928.7119907407,2009-04-25,17:05:16
39.948378,116.793873,0,22,39928.7120486111,2009-04-25,17:05:21
39.948239,116.79393,0,27,39928.7121064815,2009-04-25,17:05:26
39.948091,116.794008,0,34,39928.7121643518,2009-04-25,17:05:31
39.947953,116.794081,0,43,39928.7122222222,2009-04-25,17:05:36
39.94779,116.794193,0,54,39928.7122800926,2009-04-25,17:05:41
39.947655,116.794248,0,65,39928.712337963,2009-04-25,17:05:46
39.94752,116.79428,0,69,39928.7123958333,2009-04-25,17:05:51
39.947385,116.794326,0,69,39928.7124537037,2009-04-25,17:05:56
39.947235,116.794381,0,65,39928.7125115741,2009-04-25,17:06:01
39.947104,116.794459,0,67,39928.7125694444,2009-04-25,17:06:06
39.946963,116.794483,0,75,39928.7126273148,2009-04-25,17:06:11
39.94695,116.794336,0,50,39928.7126851852,2009-04-25,17:06:16
39.946947,116.794139,0,40,39928.7127430556,2009-04-25,17:06:21
39.946907,116.79396,0,34,39928.7128009259,2009-04-25,17:06:26
39.946883,116.793758,0,26,39928.7128587963,2009-04-25,17:06:31
39.946891,116.79362,0,23,39928.7129166667,2009-04-25,17:06:36
39.946907,116.79342,0,13,39928.712974537,2009-04-25,17:06:41
39.946906,116.793211,0,1,39928.7130324074,2009-04-25,17:06:46
39.946896,116.793004,0,-4,39928.7130902778,2009-04-25,17:06:51
39.946906,116.792815,0,-11,39928.7131481481,2009-04-25,17:06:56
39.946907,116.792623,0,-20,39928.7132060185,2009-04-25,17:07:01
39.946935,116.792463,0,-24,39928.7132638889,2009-04-25,17:07:06
39.946937,116.792243,0,-28,39928.7133217593,2009-04-25,17:07:11
39.946921,116.792027,0,-30,39928.7133796296,2009-04-25,17:07:16
39.946932,116.791833,0,-30,39928.7134375,2009-04-25,17:07:21
39.94694,116.791596,0,-26,39928.7134953704,2009-04-25,17:07:26
39.946932,116.791397,0,-33,39928.7135532407,2009-04-25,17:07:31
39.94689,116.791162,0,-32,39928.7136111111,2009-04-25,17:07:36
39.9469,116.790992,0,-35,39928.7136689815,2009-04-25,17:07:41
39.946892,116.790762,0,-34,39928.7137268518,2009-04-25,17:07:46
39.946871,116.790536,0,-34,39928.7137847222,2009-04-25,17:07:51
39.946824,116.79028,0,-22,39928.7138425926,2009-04-25,17:07:56
39.946818,116.790055,0,-27,39928.713900463,2009-04-25,17:08:01
39.946817,116.78983,0,-27,39928.7139583333,2009-04-25,17:08:06
39.946784,116.789595,0,-20,39928.7140162037,2009-04-25,17:08:11
39.946788,116.78939,0,-17,39928.7140740741,2009-04-25,17:08:16
39.946769,116.789189,0,-21,39928.7141319444,2009-04-25,17:08:21
39.946756,116.788943,0,-16,39928.7141898148,2009-04-25,17:08:26
39.946754,116.788715,0,-22,39928.7142476852,2009-04-25,17:08:31
39.946758,116.788559,0,-20,39928.7143055556,2009-04-25,17:08:36
39.946757,116.788382,0,-11,39928.7143634259,2009-04-25,17:08:41
39.946713,116.788188,0,-11,39928.7144212963,2009-04-25,17:08:46
39.946712,116.788,0,-18,39928.7144791667,2009-04-25,17:08:51
39.946706,116.787806,0,-31,39928.714537037,2009-04-25,17:08:56
39.94668,116.787577,0,-38,39928.7145949074,2009-04-25,17:09:01
39.946694,116.78738,0,-53,39928.7146527778,2009-04-25,17:09:06
39.946679,116.787184,0,-58,39928.7147106482,2009-04-25,17:09:11
39.946657,116.786971,0,-65,39928.7147685185,2009-04-25,17:09:16
39.946639,116.786789,0,-68,39928.7148263889,2009-04-25,17:09:21
39.946663,116.786731,0,-74,39928.7148842593,2009-04-25,17:09:26
39.946695,116.78676,0,-80,39928.7149421296,2009-04-25,17:09:31
39.946752,116.786776,0,-82,39928.715,2009-04-25,17:09:36
39.946911,116.786785,0,-86,39928.7150578704,2009-04-25,17:09:41
39.947059,116.786786,0,-90,39928.7151157407,2009-04-25,17:09:46
39.947192,116.786773,0,-94,39928.7151736111,2009-04-25,17:09:51
39.947278,116.786677,0,-80,39928.7152314815,2009-04-25,17:09:56
39.947328,116.786634,0,-77,39928.7152893519,2009-04-25,17:10:01
39.947318,116.786454,0,-54,39928.7153472222,2009-04-25,17:10:06
39.947453,116.786444,0,-44,39928.7154050926,2009-04-25,17:10:11
39.947622,116.786364,0,-41,39928.715462963,2009-04-25,17:10:16
39.947794,116.786248,0,-41,39928.7155208333,2009-04-25,17:10:21
39.947881,116.786148,0,-34,39928.7155787037,2009-04-25,17:10:26
39.947844,116.78607,0,-29,39928.7156365741,2009-04-25,17:10:31
39.947785,116.785977,0,-24,39928.7156944444,2009-04-25,17:10:36
39.947776,116.78585,0,-21,39928.7157523148,2009-04-25,17:10:41
39.947781,116.785719,0,-24,39928.7158101852,2009-04-25,17:10:46
39.947758,116.785695,0,-23,39928.7158680556,2009-04-25,17:10:51
39.947759,116.785685,0,-23,39928.7159259259,2009-04-25,17:10:56
39.94776,116.785682,0,-23,39928.7159837963,2009-04-25,17:11:01
39.94776,116.785682,0,-23,39928.7160416667,2009-04-25,17:11:06
39.94776,116.785677,0,-23,39928.716099537,2009-04-25,17:11:11
39.94776,116.785676,0,-22,39928.7161574074,2009-04-25,17:11:16
39.94776,116.785676,0,-22,39928.7161921296,2009-04-25,17:11:19
39.94776,116.78567,0,-22,39928.7162152778,2009-04-25,17:11:21
39.94326,116.78469,0,575,39928.718587963,2009-04-25,17:14:46
39.947019,116.783822,0,611,39928.7186458333,2009-04-25,17:14:51
39.947793,116.785677,0,3,39928.7187037037,2009-04-25,17:14:56
39.947848,116.785663,0,-24,39928.7187615741,2009-04-25,17:15:01
39.947882,116.785592,0,-28,39928.7188194444,2009-04-25,17:15:06
39.947894,116.785566,0,-30,39928.7188773148,2009-04-25,17:15:11
39.947875,116.78494,0,257,39928.7196296296,2009-04-25,17:16:16
39.94765,116.784863,0,189,39928.7196875,2009-04-25,17:16:21
39.947186,116.784968,0,-26,39928.7197453704,2009-04-25,17:16:26
39.946974,116.785033,0,-32,39928.7198032407,2009-04-25,17:16:31
39.94701,116.785153,0,-29,39928.7198611111,2009-04-25,17:16:36
39.947199,116.785339,0,-27,39928.7199189815,2009-04-25,17:16:41
39.947176,116.785401,0,-25,39928.7199768518,2009-04-25,17:16:46
39.947248,116.785408,0,-29,39928.720150463,2009-04-25,17:17:01
39.9522,116.785852,0,34,39928.7215972222,2009-04-25,17:19:06
39.947696,116.78555,0,52,39928.7468287037,2009-04-25,17:55:26
39.947733,116.78561,0,47,39928.7468865741,2009-04-25,17:55:31
39.947734,116.78562,0,46,39928.7469444444,2009-04-25,17:55:36
39.947833,116.78563,0,62,39928.7470023148,2009-04-25,17:55:41
39.947842,116.785672,0,58,39928.7470601852,2009-04-25,17:55:46
39.947865,116.785751,0,60,39928.7471180556,2009-04-25,17:55:51
39.947832,116.785794,0,63,39928.7471759259,2009-04-25,17:55:56
39.947853,116.785893,0,66,39928.7472337963,2009-04-25,17:56:01
39.947822,116.785945,0,72,39928.7472916667,2009-04-25,17:56:06
39.9478,116.785971,0,79,39928.747349537,2009-04-25,17:56:11
39.947807,116.785988,0,84,39928.7474074074,2009-04-25,17:56:16
39.947756,116.78602,0,85,39928.7474652778,2009-04-25,17:56:21
39.947637,116.786039,0,80,39928.7475231481,2009-04-25,17:56:26
39.947473,116.786078,0,74,39928.7475810185,2009-04-25,17:56:31
39.94725,116.786161,0,71,39928.7476388889,2009-04-25,17:56:36
39.947089,116.78617,0,71,39928.7476967593,2009-04-25,17:56:41
39.946949,116.786165,0,68,39928.7477546296,2009-04-25,17:56:46
39.946777,116.78617,0,66,39928.7478125,2009-04-25,17:56:51
39.946648,116.786197,0,69,39928.7478703704,2009-04-25,17:56:56
39.946693,116.786381,0,66,39928.7479282407,2009-04-25,17:57:01
39.946723,116.786488,0,71,39928.7479861111,2009-04-25,17:57:06
39.946719,116.786596,0,75,39928.7480439815,2009-04-25,17:57:11
39.946716,116.786711,0,79,39928.7481018519,2009-04-25,17:57:16
39.946822,116.786883,0,83,39928.7481597222,2009-04-25,17:57:21
39.946867,116.787036,0,86,39928.7482175926,2009-04-25,17:57:26
39.946924,116.787166,0,96,39928.748275463,2009-04-25,17:57:31
39.946943,116.787335,0,98,39928.7483333333,2009-04-25,17:57:36
39.946936,116.787466,0,101,39928.7483912037,2009-04-25,17:57:41
39.946928,116.787656,0,105,39928.7484490741,2009-04-25,17:57:46
39.946943,116.787816,0,106,39928.7485069444,2009-04-25,17:57:51
39.946942,116.787982,0,109,39928.7485648148,2009-04-25,17:57:56
39.946905,116.788145,0,112,39928.7486226852,2009-04-25,17:58:01
39.946887,116.788319,0,111,39928.7486805556,2009-04-25,17:58:06
39.946825,116.78851,0,106,39928.7487384259,2009-04-25,17:58:11
39.946764,116.788675,0,104,39928.7487962963,2009-04-25,17:58:16
39.946733,116.788875,0,104,39928.7488541667,2009-04-25,17:58:21
39.94674,116.789035,0,101,39928.748912037,2009-04-25,17:58:26
39.946731,116.789227,0,101,39928.7489699074,2009-04-25,17:58:31
39.946695,116.789476,0,122,39928.7490277778,2009-04-25,17:58:36
39.946662,116.78967,0,142,39928.7490856481,2009-04-25,17:58:41
39.946649,116.78987,0,158,39928.7491435185,2009-04-25,17:58:46
39.946654,116.790062,0,170,39928.7492013889,2009-04-25,17:58:51
39.946671,116.790217,0,169,39928.7492592593,2009-04-25,17:58:56
39.946662,116.790365,0,166,39928.7493171296,2009-04-25,17:59:01
39.946643,116.790555,0,175,39928.749375,2009-04-25,17:59:06
39.946661,116.790711,0,178,39928.7494328704,2009-04-25,17:59:11
39.946665,116.790866,0,181,39928.7494907407,2009-04-25,17:59:16
39.946684,116.791028,0,180,39928.7495486111,2009-04-25,17:59:21
39.946697,116.791162,0,173,39928.7496064815,2009-04-25,17:59:26
39.946727,116.791312,0,172,39928.7496643519,2009-04-25,17:59:31
39.946774,116.791467,0,152,39928.7497222222,2009-04-25,17:59:36
39.946804,116.791606,0,138,39928.7497800926,2009-04-25,17:59:41
39.946819,116.791755,0,123,39928.749837963,2009-04-25,17:59:46
39.946814,116.791941,0,116,39928.7498958333,2009-04-25,17:59:51
39.946816,116.79209,0,107,39928.7499537037,2009-04-25,17:59:56
39.946824,116.792264,0,97,39928.7500115741,2009-04-25,18:00:01
39.946816,116.792436,0,85,39928.7500694444,2009-04-25,18:00:06
39.946822,116.792609,0,77,39928.7501273148,2009-04-25,18:00:11
39.946817,116.792777,0,70,39928.7501851852,2009-04-25,18:00:16
39.946832,116.792952,0,62,39928.7502430556,2009-04-25,18:00:21
39.946847,116.793129,0,53,39928.7503009259,2009-04-25,18:00:26
39.946882,116.793305,0,50,39928.7503587963,2009-04-25,18:00:31
39.946898,116.793477,0,49,39928.7504166667,2009-04-25,18:00:36
39.946909,116.793663,0,49,39928.750474537,2009-04-25,18:00:41
39.946918,116.793855,0,52,39928.7505324074,2009-04-25,18:00:46
39.946944,116.794018,0,52,39928.7505902778,2009-04-25,18:00:51
39.946959,116.794161,0,49,39928.7506481481,2009-04-25,18:00:56
39.946967,116.794331,0,48,39928.7507060185,2009-04-25,18:01:01
39.946987,116.794432,0,50,39928.7507638889,2009-04-25,18:01:06
39.947001,116.794472,0,49,39928.7508217593,2009-04-25,18:01:11
39.947026,116.79452,0,51,39928.7508796296,2009-04-25,18:01:16
39.947067,116.794593,0,70,39928.7509375,2009-04-25,18:01:21
39.947195,116.794556,0,69,39928.7509953704,2009-04-25,18:01:26
39.947327,116.79451,0,54,39928.7510532407,2009-04-25,18:01:31
39.947454,116.794422,0,50,39928.7511111111,2009-04-25,18:01:36
39.947587,116.794347,0,46,39928.7511689815,2009-04-25,18:01:41
39.947709,116.794258,0,45,39928.7512268518,2009-04-25,18:01:46
39.947803,116.794207,0,40,39928.7512847222,2009-04-25,18:01:51
39.947945,116.794138,0,41,39928.7513425926,2009-04-25,18:01:56
39.948089,116.794066,0,34,39928.751400463,2009-04-25,18:02:01
39.948227,116.793988,0,41,39928.7514583333,2009-04-25,18:02:06
39.948377,116.79391,0,41,39928.7515162037,2009-04-25,18:02:11
39.948522,116.793809,0,39,39928.7515740741,2009-04-25,18:02:16
39.948673,116.79373,0,42,39928.7516319444,2009-04-25,18:02:21
39.948813,116.793647,0,42,39928.7516898148,2009-04-25,18:02:26
39.948963,116.793567,0,38,39928.7517476852,2009-04-25,18:02:31
39.94912,116.793484,0,35,39928.7518055556,2009-04-25,18:02:36
39.949266,116.793422,0,36,39928.7518634259,2009-04-25,18:02:41
39.94943,116.793333,0,35,39928.7519212963,2009-04-25,18:02:46
39.94958,116.793239,0,34,39928.7519791667,2009-04-25,18:02:51
39.949743,116.793168,0,38,39928.752037037,2009-04-25,18:02:56
39.949896,116.793132,0,48,39928.7520949074,2009-04-25,18:03:01
39.950034,116.793068,0,54,39928.7521527778,2009-04-25,18:03:06
39.950167,116.793035,0,60,39928.7522106481,2009-04-25,18:03:11
39.9503,116.792979,0,62,39928.7522685185,2009-04-25,18:03:16
39.95044,116.792936,0,73,39928.7523263889,2009-04-25,18:03:21
39.950601,116.792928,0,63,39928.7523842593,2009-04-25,18:03:26
39.9507,116.793013,0,63,39928.7524421296,2009-04-25,18:03:31
39.950763,116.793173,0,62,39928.7525,2009-04-25,18:03:36
39.950812,116.79336,0,62,39928.7525578704,2009-04-25,18:03:41
39.950826,116.793515,0,66,39928.7526157407,2009-04-25,18:03:46
39.95082,116.793672,0,66,39928.7526736111,2009-04-25,18:03:51
39.950815,116.793875,0,66,39928.7527314815,2009-04-25,18:03:56
39.950836,116.794084,0,72,39928.7527893518,2009-04-25,18:04:01
39.950884,116.794276,0,65,39928.7528472222,2009-04-25,18:04:06
39.950935,116.794491,0,52,39928.7529050926,2009-04-25,18:04:11
39.95096,116.794689,0,50,39928.752962963,2009-04-25,18:04:16
39.950985,116.794852,0,56,39928.7530208333,2009-04-25,18:04:21
39.950997,116.795044,0,72,39928.7530787037,2009-04-25,18:04:26
39.95099,116.795283,0,78,39928.7531365741,2009-04-25,18:04:31
39.951052,116.795501,0,82,39928.7531944444,2009-04-25,18:04:36
39.951083,116.795699,0,75,39928.7532523148,2009-04-25,18:04:41
39.951118,116.795908,0,88,39928.7533101852,2009-04-25,18:04:46
39.951174,116.796088,0,80,39928.7533680556,2009-04-25,18:04:51
39.951237,116.796289,0,74,39928.7534259259,2009-04-25,18:04:56
39.951292,116.796452,0,70,39928.7534837963,2009-04-25,18:05:01
39.951307,116.796643,0,60,39928.7535416667,2009-04-25,18:05:06
39.951247,116.796864,0,60,39928.753599537,2009-04-25,18:05:11
39.951234,116.797085,0,52,39928.7536574074,2009-04-25,18:05:16
39.951298,116.797328,0,63,39928.7537152778,2009-04-25,18:05:21
39.951331,116.797546,0,68,39928.7537731482,2009-04-25,18:05:26
39.951395,116.797756,0,61,39928.7538310185,2009-04-25,18:05:31
39.951455,116.797912,0,54,39928.7538888889,2009-04-25,18:05:36
39.951488,116.798069,0,35,39928.7539467593,2009-04-25,18:05:41
39.95149,116.798298,0,36,39928.7540046296,2009-04-25,18:05:46
39.951439,116.798549,0,58,39928.7540625,2009-04-25,18:05:51
39.951448,116.798754,0,56,39928.7541203704,2009-04-25,18:05:56
39.951482,116.798943,0,46,39928.7541782407,2009-04-25,18:06:01
39.951522,116.799142,0,45,39928.7542361111,2009-04-25,18:06:06
39.951567,116.799379,0,59,39928.7542939815,2009-04-25,18:06:11
39.951589,116.799594,0,55,39928.7543518519,2009-04-25,18:06:16
39.951604,116.799799,0,54,39928.7544097222,2009-04-25,18:06:21
39.951558,116.799984,0,65,39928.7544675926,2009-04-25,18:06:26
39.951569,116.800162,0,60,39928.754525463,2009-04-25,18:06:31
39.951567,116.800358,0,63,39928.7545833333,2009-04-25,18:06:36
39.951575,116.800551,0,59,39928.7546412037,2009-04-25,18:06:41
39.95158,116.800733,0,54,39928.7546990741,2009-04-25,18:06:46
39.951614,116.800934,0,50,39928.7547569444,2009-04-25,18:06:51
39.951632,116.801139,0,51,39928.7548148148,2009-04-25,18:06:56
39.951687,116.801382,0,52,39928.7548726852,2009-04-25,18:07:01
39.951756,116.801564,0,57,39928.7549305556,2009-04-25,18:07:06
39.951811,116.801724,0,59,39928.7549884259,2009-04-25,18:07:11
39.951876,116.801738,0,54,39928.7550462963,2009-04-25,18:07:16
39.951959,116.801741,0,54,39928.7551041667,2009-04-25,18:07:21
39.952037,116.801839,0,56,39928.755162037,2009-04-25,18:07:26
39.952034,116.801926,0,58,39928.7552199074,2009-04-25,18:07:31
39.952094,116.801921,0,52,39928.7552777778,2009-04-25,18:07:36
39.952136,116.801868,0,51,39928.7553356481,2009-04-25,18:07:41
39.95223,116.801805,0,47,39928.7553935185,2009-04-25,18:07:46
39.952241,116.801776,0,46,39928.7554513889,2009-04-25,18:07:51
39.95228,116.801752,0,48,39928.7555092593,2009-04-25,18:07:56
39.952349,116.801754,0,54,39928.7555671296,2009-04-25,18:08:01
39.952357,116.80176,0,56,39928.755625,2009-04-25,18:08:06
39.952357,116.80176,0,56,39928.7556597222,2009-04-25,18:08:09
39.952357,116.801761,0,55,39928.7556828704,2009-04-25,18:08:11
39.952369,116.801777,0,57,39928.7557407407,2009-04-25,18:08:16
39.952409,116.801798,0,56,39928.7557986111,2009-04-25,18:08:21
39.952409,116.801798,0,56,39928.7558333333,2009-04-25,18:08:24
39.952406,116.801793,0,56,39928.7558564815,2009-04-25,18:08:26
39.95244,116.801797,0,48,39928.7559143519,2009-04-25,18:08:31
39.952444,116.80182,0,45,39928.7559722222,2009-04-25,18:08:36
39.952443,116.801865,0,43,39928.7560300926,2009-04-25,18:08:41
39.952492,116.802005,0,40,39928.756087963,2009-04-25,18:08:46
39.952517,116.802049,0,39,39928.7561458333,2009-04-25,18:08:51
39.952466,116.80202,0,40,39928.7562037037,2009-04-25,18:08:56
39.952466,116.80202,0,40,39928.7562384259,2009-04-25,18:08:59
39.952458,116.802026,0,41,39928.7562615741,2009-04-25,18:09:01
39.952445,116.802017,0,41,39928.7563194444,2009-04-25,18:09:06
39.952445,116.802017,0,41,39928.7563541667,2009-04-25,18:09:09
39.952442,116.802015,0,41,39928.7563773148,2009-04-25,18:09:11
