# Supplementary material for: Research on differential privacy protection method based on user tendency
Source: PLoS One. 2023 Oct 26;18(10):e0288823. doi: 10.1371/journal.pone.0288823 (PMC10602288; doi:10.1371/journal.pone.0288823)
Supplement: S1 Data — (ZIP) [file pone.0288823.s001.zip › Data 5-1/000/Trajectory/20090426025714.plt]

Geolife trajectory
WGS 84
Altitude is in Feet
Reserved 3
0,2,255,My Track,0,0,2,8421376
0
39.950912,116.801468,0,757,39929.1230787037,2009-04-26,02:57:14
39.949695,116.801085,0,1274,39929.1231365741,2009-04-26,02:57:19
39.952451,116.802005,0,131,39929.1231944444,2009-04-26,02:57:24
39.952374,116.802004,0,128,39929.1232523148,2009-04-26,02:57:29
39.952293,116.801954,0,104,39929.1233101852,2009-04-26,02:57:34
39.952205,116.801907,0,100,39929.1233680556,2009-04-26,02:57:39
39.95217,116.801892,0,92,39929.1234259259,2009-04-26,02:57:44
39.95215,116.801886,0,90,39929.1234837963,2009-04-26,02:57:49
39.952153,116.80191,0,91,39929.1235416667,2009-04-26,02:57:54
39.952134,116.801892,0,96,39929.123599537,2009-04-26,02:57:59
39.95214,116.801876,0,95,39929.1236574074,2009-04-26,02:58:04
39.952119,116.801882,0,97,39929.1237152778,2009-04-26,02:58:09
39.952092,116.801851,0,96,39929.1237731481,2009-04-26,02:58:14
39.952074,116.801792,0,96,39929.1238310185,2009-04-26,02:58:19
39.952071,116.801722,0,95,39929.1238888889,2009-04-26,02:58:24
39.951999,116.801705,0,90,39929.1239467593,2009-04-26,02:58:29
39.951925,116.801678,0,90,39929.1240046296,2009-04-26,02:58:34
39.951905,116.801704,0,86,39929.1240625,2009-04-26,02:58:39
39.951847,116.801739,0,79,39929.1241203704,2009-04-26,02:58:44
39.951827,116.801735,0,78,39929.1241782407,2009-04-26,02:58:49
39.951761,116.801681,0,75,39929.1242361111,2009-04-26,02:58:54
39.951754,116.801692,0,69,39929.1242939815,2009-04-26,02:58:59
39.951731,116.80169,0,69,39929.1243518519,2009-04-26,02:59:04
39.951707,116.801672,0,72,39929.1244097222,2009-04-26,02:59:09
39.951707,116.801672,0,72,39929.1244444444,2009-04-26,02:59:12
39.95171,116.801679,0,72,39929.1244675926,2009-04-26,02:59:14
39.951668,116.801684,0,70,39929.124525463,2009-04-26,02:59:19
39.951621,116.801716,0,71,39929.1245833333,2009-04-26,02:59:24
39.951586,116.801706,0,71,39929.1246412037,2009-04-26,02:59:29
39.951533,116.801702,0,71,39929.1246990741,2009-04-26,02:59:34
39.951473,116.801703,0,71,39929.1247569444,2009-04-26,02:59:39
39.95138,116.80176,0,69,39929.1248148148,2009-04-26,02:59:44
39.951301,116.801806,0,69,39929.1248726852,2009-04-26,02:59:49
39.951272,116.801826,0,77,39929.1249305556,2009-04-26,02:59:54
39.951247,116.801808,0,78,39929.1249884259,2009-04-26,02:59:59
39.951194,116.801764,0,84,39929.1250462963,2009-04-26,03:00:04
39.951134,116.801763,0,86,39929.1251041667,2009-04-26,03:00:09
39.951078,116.801776,0,87,39929.125162037,2009-04-26,03:00:14
39.950987,116.801783,0,86,39929.1252199074,2009-04-26,03:00:19
39.950902,116.801775,0,85,39929.1252777778,2009-04-26,03:00:24
39.950828,116.801784,0,81,39929.1253356481,2009-04-26,03:00:29
39.950711,116.801777,0,85,39929.1253935185,2009-04-26,03:00:34
39.950673,116.801672,0,79,39929.1254513889,2009-04-26,03:00:39
39.950653,116.80155,0,75,39929.1255092593,2009-04-26,03:00:44
39.950647,116.801424,0,69,39929.1255671296,2009-04-26,03:00:49
39.950653,116.801302,0,64,39929.125625,2009-04-26,03:00:54
39.950654,116.801183,0,60,39929.1256828704,2009-04-26,03:00:59
39.950646,116.801041,0,55,39929.1257407407,2009-04-26,03:01:04
39.950633,116.800897,0,51,39929.1257986111,2009-04-26,03:01:09
39.950531,116.800854,0,51,39929.1258564815,2009-04-26,03:01:14
39.950386,116.80082,0,49,39929.1259143518,2009-04-26,03:01:19
39.950252,116.800833,0,54,39929.1259722222,2009-04-26,03:01:24
39.950145,116.800858,0,53,39929.1260300926,2009-04-26,03:01:29
39.949979,116.800871,0,50,39929.126087963,2009-04-26,03:01:34
39.949872,116.800764,0,46,39929.1261458333,2009-04-26,03:01:39
39.94988,116.80057,0,47,39929.1262037037,2009-04-26,03:01:44
39.949816,116.800382,0,54,39929.1262615741,2009-04-26,03:01:49
39.949811,116.800185,0,56,39929.1263194444,2009-04-26,03:01:54
39.949805,116.800017,0,59,39929.1263773148,2009-04-26,03:01:59
39.949781,116.799829,0,59,39929.1264351852,2009-04-26,03:02:04
39.949743,116.799571,0,48,39929.1264930556,2009-04-26,03:02:09
39.949656,116.799426,0,38,39929.1265509259,2009-04-26,03:02:14
39.949509,116.799431,0,41,39929.1266087963,2009-04-26,03:02:19
39.949343,116.799343,0,49,39929.1266666667,2009-04-26,03:02:24
39.949216,116.799365,0,51,39929.126724537,2009-04-26,03:02:29
39.949003,116.799427,0,50,39929.1267824074,2009-04-26,03:02:34
39.948811,116.799405,0,53,39929.1268402778,2009-04-26,03:02:39
39.948736,116.799406,0,56,39929.1268981481,2009-04-26,03:02:44
39.948673,116.799388,0,56,39929.1269560185,2009-04-26,03:02:49
39.948666,116.799386,0,55,39929.1270138889,2009-04-26,03:02:54
39.94866,116.799385,0,56,39929.1270717593,2009-04-26,03:02:59
39.948661,116.799384,0,56,39929.1271296296,2009-04-26,03:03:04
39.948658,116.799384,0,56,39929.1271875,2009-04-26,03:03:09
39.948659,116.799383,0,56,39929.1272453704,2009-04-26,03:03:14
39.948658,116.799383,0,57,39929.1273032407,2009-04-26,03:03:19
39.948657,116.799382,0,57,39929.1273611111,2009-04-26,03:03:24
39.948657,116.799382,0,57,39929.1273958333,2009-04-26,03:03:27
39.948654,116.799382,0,57,39929.1274189815,2009-04-26,03:03:29
39.948644,116.799383,0,57,39929.1274768518,2009-04-26,03:03:34
39.948635,116.799381,0,58,39929.1275347222,2009-04-26,03:03:39
39.948612,116.799379,0,59,39929.1275925926,2009-04-26,03:03:44
39.948521,116.79939,0,59,39929.127650463,2009-04-26,03:03:49
39.948383,116.79939,0,61,39929.1277083333,2009-04-26,03:03:54
39.94823,116.799408,0,61,39929.1277662037,2009-04-26,03:03:59
39.948063,116.799435,0,67,39929.1278240741,2009-04-26,03:04:04
39.94789,116.799451,0,65,39929.1278819444,2009-04-26,03:04:09
39.947771,116.799483,0,66,39929.1279398148,2009-04-26,03:04:14
39.947678,116.799483,0,77,39929.1279976852,2009-04-26,03:04:19
39.94753,116.799501,0,81,39929.1280555556,2009-04-26,03:04:24
39.947482,116.799693,0,82,39929.1281134259,2009-04-26,03:04:29
39.947475,116.799918,0,86,39929.1281712963,2009-04-26,03:04:34
39.947451,116.800108,0,80,39929.1282291667,2009-04-26,03:04:39
39.947346,116.800152,0,65,39929.128287037,2009-04-26,03:04:44
39.947215,116.800108,0,55,39929.1283449074,2009-04-26,03:04:49
39.947168,116.799954,0,52,39929.1284027778,2009-04-26,03:04:54
39.947159,116.79979,0,54,39929.1284606481,2009-04-26,03:04:59
39.947164,116.799578,0,52,39929.1285185185,2009-04-26,03:05:04
39.947168,116.799348,0,54,39929.1285763889,2009-04-26,03:05:09
39.947151,116.799125,0,55,39929.1286342593,2009-04-26,03:05:14
39.947119,116.798904,0,51,39929.1286921296,2009-04-26,03:05:19
39.947132,116.798686,0,55,39929.12875,2009-04-26,03:05:24
39.947128,116.798437,0,46,39929.1288078704,2009-04-26,03:05:29
39.947101,116.798174,0,51,39929.1288657407,2009-04-26,03:05:34
39.947094,116.797914,0,53,39929.1289236111,2009-04-26,03:05:39
39.947079,116.797667,0,53,39929.1289814815,2009-04-26,03:05:44
39.947064,116.797414,0,55,39929.1290393519,2009-04-26,03:05:49
39.947053,116.797186,0,57,39929.1290972222,2009-04-26,03:05:54
39.947049,116.796957,0,58,39929.1291550926,2009-04-26,03:05:59
39.947041,116.796721,0,56,39929.129212963,2009-04-26,03:06:04
39.947021,116.79647,0,51,39929.1292708333,2009-04-26,03:06:09
39.946998,116.796242,0,49,39929.1293287037,2009-04-26,03:06:14
39.947007,116.796037,0,47,39929.1293865741,2009-04-26,03:06:19
39.946997,116.7958,0,51,39929.1294444444,2009-04-26,03:06:24
39.946982,116.795578,0,50,39929.1295023148,2009-04-26,03:06:29
39.946979,116.795371,0,49,39929.1295601852,2009-04-26,03:06:34
39.946978,116.795162,0,52,39929.1296180556,2009-04-26,03:06:39
39.946954,116.794962,0,48,39929.1296759259,2009-04-26,03:06:44
39.946963,116.794758,0,39,39929.1297337963,2009-04-26,03:06:49
39.946943,116.79457,0,44,39929.1297916667,2009-04-26,03:06:54
39.94692,116.794371,0,42,39929.129849537,2009-04-26,03:06:59
39.94691,116.79413,0,44,39929.1299074074,2009-04-26,03:07:04
39.946895,116.793882,0,45,39929.1299652778,2009-04-26,03:07:09
39.946882,116.793642,0,41,39929.1300231481,2009-04-26,03:07:14
39.946872,116.793402,0,38,39929.1300810185,2009-04-26,03:07:19
39.946874,116.793151,0,37,39929.1301388889,2009-04-26,03:07:24
39.946876,116.792898,0,29,39929.1301967593,2009-04-26,03:07:29
39.946876,116.792649,0,28,39929.1302546296,2009-04-26,03:07:34
39.94686,116.79241,0,29,39929.1303125,2009-04-26,03:07:39
39.946854,116.792162,0,37,39929.1303703704,2009-04-26,03:07:44
39.946869,116.791912,0,37,39929.1304282407,2009-04-26,03:07:49
39.946867,116.791667,0,37,39929.1304861111,2009-04-26,03:07:54
39.946861,116.791403,0,40,39929.1305439815,2009-04-26,03:07:59
39.946838,116.791141,0,41,39929.1306018519,2009-04-26,03:08:04
39.946832,116.790881,0,47,39929.1306597222,2009-04-26,03:08:09
39.946817,116.790617,0,47,39929.1307175926,2009-04-26,03:08:14
39.946807,116.790344,0,42,39929.130775463,2009-04-26,03:08:19
39.946792,116.790073,0,41,39929.1308333333,2009-04-26,03:08:24
39.946772,116.789803,0,39,39929.1308912037,2009-04-26,03:08:29
39.946761,116.789528,0,38,39929.1309490741,2009-04-26,03:08:34
39.946742,116.789264,0,36,39929.1310069444,2009-04-26,03:08:39
39.946743,116.78902,0,31,39929.1310648148,2009-04-26,03:08:44
39.946716,116.788735,0,31,39929.1311226852,2009-04-26,03:08:49
39.946712,116.788474,0,24,39929.1311805556,2009-04-26,03:08:54
39.946707,116.788219,0,23,39929.1312384259,2009-04-26,03:08:59
39.94669,116.787964,0,24,39929.1312962963,2009-04-26,03:09:04
39.946674,116.787711,0,26,39929.1313541667,2009-04-26,03:09:09
39.946664,116.787439,0,22,39929.131412037,2009-04-26,03:09:14
39.946657,116.787155,0,26,39929.1314699074,2009-04-26,03:09:19
39.946637,116.786896,0,25,39929.1315277778,2009-04-26,03:09:24
39.946626,116.786659,0,23,39929.1315856481,2009-04-26,03:09:29
39.946604,116.786435,0,15,39929.1316435185,2009-04-26,03:09:34
39.946591,116.786222,0,23,39929.1317013889,2009-04-26,03:09:39
39.946579,116.78598,0,27,39929.1317592593,2009-04-26,03:09:44
39.946571,116.785742,0,29,39929.1318171296,2009-04-26,03:09:49
39.946563,116.785498,0,31,39929.131875,2009-04-26,03:09:54
39.946557,116.785245,0,25,39929.1319328704,2009-04-26,03:09:59
39.946538,116.784997,0,31,39929.1319907407,2009-04-26,03:10:04
39.946529,116.784744,0,33,39929.1320486111,2009-04-26,03:10:09
39.946511,116.784486,0,31,39929.1321064815,2009-04-26,03:10:14
39.946466,116.78422,0,37,39929.1321643519,2009-04-26,03:10:19
39.946446,116.783969,0,40,39929.1322222222,2009-04-26,03:10:24
39.946442,116.783755,0,42,39929.1322800926,2009-04-26,03:10:29
39.946435,116.783528,0,43,39929.132337963,2009-04-26,03:10:34
39.946417,116.78329,0,46,39929.1323958333,2009-04-26,03:10:39
39.946432,116.78308,0,44,39929.1324537037,2009-04-26,03:10:44
39.946466,116.782878,0,38,39929.1325115741,2009-04-26,03:10:49
39.946599,116.782808,0,38,39929.1325694444,2009-04-26,03:10:54
39.946704,116.782822,0,45,39929.1326273148,2009-04-26,03:10:59
39.946795,116.782799,0,60,39929.1326851852,2009-04-26,03:11:04
39.946929,116.7828,0,65,39929.1327430556,2009-04-26,03:11:09
39.947056,116.782809,0,60,39929.1328009259,2009-04-26,03:11:14
39.947049,116.782936,0,56,39929.1328587963,2009-04-26,03:11:19
39.947017,116.783007,0,59,39929.1329166667,2009-04-26,03:11:24
39.947017,116.783007,0,59,39929.1329513889,2009-04-26,03:11:27
39.947011,116.783005,0,52,39929.132974537,2009-04-26,03:11:29
39.947021,116.783018,0,53,39929.1330324074,2009-04-26,03:11:34
39.947039,116.78299,0,53,39929.1330902778,2009-04-26,03:11:39
39.947026,116.782957,0,53,39929.1331481481,2009-04-26,03:11:44
39.947027,116.782959,0,53,39929.1332060185,2009-04-26,03:11:49
39.947027,116.782959,0,53,39929.1332407407,2009-04-26,03:11:52
39.947022,116.782953,0,53,39929.1332638889,2009-04-26,03:11:54
39.947016,116.782944,0,53,39929.1333217593,2009-04-26,03:11:59
39.946618,116.783018,0,216,39929.1341898148,2009-04-26,03:13:14
39.946887,116.782927,0,96,39929.1342476852,2009-04-26,03:13:19
39.946942,116.782933,0,66,39929.1343055556,2009-04-26,03:13:24
39.946915,116.782878,0,69,39929.1343634259,2009-04-26,03:13:29
39.946933,116.782886,0,70,39929.1344212963,2009-04-26,03:13:34
39.94688,116.782941,0,70,39929.1344791667,2009-04-26,03:13:39
39.94688,116.782941,0,70,39929.1345138889,2009-04-26,03:13:42
39.946875,116.782942,0,71,39929.134537037,2009-04-26,03:13:44
39.946733,116.783895,0,70,39929.1346527778,2009-04-26,03:13:54
39.946687,116.783786,0,70,39929.1347106481,2009-04-26,03:13:59
39.946666,116.783707,0,71,39929.1347685185,2009-04-26,03:14:04
39.946661,116.783699,0,71,39929.1348263889,2009-04-26,03:14:09
39.946661,116.783699,0,71,39929.1348611111,2009-04-26,03:14:12
39.94666,116.783691,0,71,39929.1348842593,2009-04-26,03:14:14
39.94669,116.783319,0,72,39929.135,2009-04-26,03:14:24
39.946698,116.78329,0,76,39929.1350578704,2009-04-26,03:14:29
39.94675,116.783323,0,70,39929.1351157407,2009-04-26,03:14:34
39.946939,116.783588,0,121,39929.1355787037,2009-04-26,03:15:14
39.946916,116.783569,0,114,39929.1356365741,2009-04-26,03:15:19
39.946916,116.783569,0,114,39929.1356712963,2009-04-26,03:15:22
39.946918,116.783567,0,114,39929.1356944444,2009-04-26,03:15:24
39.946913,116.783558,0,114,39929.1357523148,2009-04-26,03:15:29
39.946904,116.783485,0,114,39929.1358101852,2009-04-26,03:15:34
39.943923,116.786784,0,100,39929.1359259259,2009-04-26,03:15:44
39.943789,116.78709,0,111,39929.1359837963,2009-04-26,03:15:49
39.946363,116.78274,0,148,39929.1362152778,2009-04-26,03:16:09
39.946412,116.782622,0,149,39929.1362731481,2009-04-26,03:16:14
39.946393,116.782602,0,151,39929.1363310185,2009-04-26,03:16:19
39.946365,116.782623,0,149,39929.1363888889,2009-04-26,03:16:24
39.946379,116.782667,0,148,39929.1364467593,2009-04-26,03:16:29
39.947025,116.782728,0,-76,39929.1365046296,2009-04-26,03:16:34
39.947044,116.782731,0,-81,39929.1365625,2009-04-26,03:16:39
39.947043,116.782731,0,-81,39929.1366203704,2009-04-26,03:16:44
39.947045,116.782733,0,-81,39929.1366782407,2009-04-26,03:16:49
39.947048,116.782736,0,-81,39929.1367361111,2009-04-26,03:16:54
39.94705,116.782739,0,-80,39929.1367939815,2009-04-26,03:16:59
39.94705,116.782741,0,-80,39929.1368518519,2009-04-26,03:17:04
39.947051,116.782743,0,-80,39929.1369097222,2009-04-26,03:17:09
39.947051,116.782743,0,-80,39929.1369444444,2009-04-26,03:17:12
39.947055,116.78275,0,-80,39929.1369675926,2009-04-26,03:17:14
39.947062,116.782762,0,-81,39929.137025463,2009-04-26,03:17:19
39.947059,116.78281,0,-81,39929.1370833333,2009-04-26,03:17:24
39.947061,116.78286,0,-81,39929.1371412037,2009-04-26,03:17:29
39.947059,116.782851,0,-81,39929.1371990741,2009-04-26,03:17:34
39.947057,116.782863,0,-80,39929.1372569444,2009-04-26,03:17:39
39.947061,116.782864,0,-80,39929.1373148148,2009-04-26,03:17:44
39.947064,116.782869,0,-80,39929.1373726852,2009-04-26,03:17:49
39.947067,116.782877,0,-80,39929.1374305556,2009-04-26,03:17:54
39.947067,116.782877,0,-80,39929.1374652778,2009-04-26,03:17:57
39.947064,116.782874,0,-80,39929.1374884259,2009-04-26,03:17:59
39.947285,116.783339,0,-76,39929.1376041667,2009-04-26,03:18:09
39.947226,116.783494,0,-80,39929.137662037,2009-04-26,03:18:14
39.947217,116.783466,0,-80,39929.1377199074,2009-04-26,03:18:19
39.947222,116.783471,0,-80,39929.1377777778,2009-04-26,03:18:24
39.947223,116.78347,0,-80,39929.1378356481,2009-04-26,03:18:29
39.947223,116.78347,0,-80,39929.1378703704,2009-04-26,03:18:32
39.947227,116.783478,0,-80,39929.1378935185,2009-04-26,03:18:34
39.94722,116.783385,0,-80,39929.1379513889,2009-04-26,03:18:39
39.947189,116.783272,0,-78,39929.1380092593,2009-04-26,03:18:44
39.946602,116.783306,0,10,39929.140787037,2009-04-26,03:22:44
39.946777,116.783331,0,-94,39929.1408449074,2009-04-26,03:22:49
39.946984,116.783388,0,-100,39929.1409027778,2009-04-26,03:22:54
39.947189,116.783501,0,-69,39929.1409606481,2009-04-26,03:22:59
39.947191,116.783451,0,-51,39929.1410185185,2009-04-26,03:23:04
39.947193,116.783427,0,-51,39929.1410763889,2009-04-26,03:23:09
39.947203,116.783424,0,-51,39929.1411342593,2009-04-26,03:23:14
39.947203,116.783424,0,-51,39929.1411689815,2009-04-26,03:23:17
39.947208,116.78343,0,-51,39929.1411921296,2009-04-26,03:23:19
39.94702,116.782835,0,87,39929.1445486111,2009-04-26,03:28:09
39.94727,116.782857,0,-42,39929.1446064815,2009-04-26,03:28:14
39.947299,116.782861,0,-50,39929.1446643519,2009-04-26,03:28:19
39.947266,116.782749,0,-46,39929.1450115741,2009-04-26,03:28:49
39.947259,116.782758,0,-41,39929.1450694444,2009-04-26,03:28:54
39.947259,116.782758,0,-41,39929.1451041667,2009-04-26,03:28:57
39.947257,116.78276,0,-40,39929.1451273148,2009-04-26,03:28:59
39.946834,116.783467,0,35,39929.1452430556,2009-04-26,03:29:09
39.946877,116.783369,0,14,39929.1453009259,2009-04-26,03:29:14
39.946874,116.783407,0,21,39929.1453587963,2009-04-26,03:29:19
39.946912,116.78337,0,29,39929.1454166667,2009-04-26,03:29:24
39.946924,116.783385,0,30,39929.145474537,2009-04-26,03:29:29
39.946924,116.783385,0,30,39929.1455092593,2009-04-26,03:29:32
39.946927,116.783389,0,25,39929.1455324074,2009-04-26,03:29:34
39.94693,116.783479,0,27,39929.1455902778,2009-04-26,03:29:39
39.946942,116.783525,0,28,39929.1456481481,2009-04-26,03:29:44
39.946944,116.783536,0,28,39929.1457060185,2009-04-26,03:29:49
39.946962,116.783554,0,28,39929.1457638889,2009-04-26,03:29:54
39.946986,116.783579,0,28,39929.1458217593,2009-04-26,03:29:59
39.946982,116.78357,0,28,39929.1458796296,2009-04-26,03:30:04
39.946977,116.783561,0,28,39929.1459375,2009-04-26,03:30:09
39.947008,116.783553,0,28,39929.1459953704,2009-04-26,03:30:14
39.947008,116.783553,0,28,39929.1460300926,2009-04-26,03:30:17
39.94701,116.783551,0,28,39929.1460532407,2009-04-26,03:30:19
39.947004,116.783538,0,28,39929.1461111111,2009-04-26,03:30:24
39.946994,116.783521,0,28,39929.1461689815,2009-04-26,03:30:29
39.946944,116.783353,0,28,39929.1462268519,2009-04-26,03:30:34
39.946958,116.783374,0,28,39929.1462847222,2009-04-26,03:30:39
39.946972,116.783387,0,28,39929.1463425926,2009-04-26,03:30:44
39.946991,116.783391,0,28,39929.146400463,2009-04-26,03:30:49
39.947026,116.7834,0,29,39929.1464583333,2009-04-26,03:30:54
39.947092,116.783392,0,29,39929.1465162037,2009-04-26,03:30:59
39.947118,116.783379,0,29,39929.1465740741,2009-04-26,03:31:04
39.94699,116.783155,0,30,39929.1489467593,2009-04-26,03:34:29
39.946967,116.783023,0,31,39929.1490046296,2009-04-26,03:34:34
39.946918,116.782896,0,31,39929.1490625,2009-04-26,03:34:39
39.946922,116.78277,0,31,39929.1491203704,2009-04-26,03:34:44
39.946897,116.782519,0,31,39929.1491782407,2009-04-26,03:34:49
39.94688,116.782299,0,31,39929.1492361111,2009-04-26,03:34:54
39.946834,116.7822,0,32,39929.1492939815,2009-04-26,03:34:59
39.946844,116.782286,0,32,39929.1493518518,2009-04-26,03:35:04
39.946874,116.782445,0,32,39929.1494097222,2009-04-26,03:35:09
39.946903,116.782537,0,32,39929.1494675926,2009-04-26,03:35:14
39.946931,116.782622,0,32,39929.149525463,2009-04-26,03:35:19
39.946954,116.782754,0,33,39929.1495833333,2009-04-26,03:35:24
39.946954,116.782754,0,33,39929.1496180556,2009-04-26,03:35:27
39.946956,116.782755,0,33,39929.1496412037,2009-04-26,03:35:29
39.946988,116.782752,0,33,39929.1496990741,2009-04-26,03:35:34
39.947045,116.782719,0,33,39929.1497569444,2009-04-26,03:35:39
39.947034,116.782717,0,33,39929.1498148148,2009-04-26,03:35:44
39.947056,116.78268,0,33,39929.1498726852,2009-04-26,03:35:49
39.946918,116.782055,0,31,39929.1500462963,2009-04-26,03:36:04
39.94693,116.782171,0,30,39929.1501041667,2009-04-26,03:36:09
39.94688,116.78226,0,33,39929.150162037,2009-04-26,03:36:14
39.946706,116.782278,0,103,39929.1502199074,2009-04-26,03:36:19
39.94671,116.782296,0,104,39929.1502777778,2009-04-26,03:36:24
39.94676,116.7823,0,91,39929.1503356481,2009-04-26,03:36:29
39.947049,116.781954,0,104,39929.150625,2009-04-26,03:36:54
39.947036,116.782009,0,104,39929.1506828704,2009-04-26,03:36:59
39.947036,116.782009,0,104,39929.1507175926,2009-04-26,03:37:02
39.947037,116.782016,0,104,39929.1507407407,2009-04-26,03:37:04
39.946934,116.782101,0,116,39929.1507986111,2009-04-26,03:37:09
39.94686,116.782255,0,116,39929.1508564815,2009-04-26,03:37:14
39.94686,116.782255,0,116,39929.1508912037,2009-04-26,03:37:17
39.946863,116.782262,0,116,39929.1509143518,2009-04-26,03:37:19
39.947029,116.782918,0,121,39929.151087963,2009-04-26,03:37:34
39.946997,116.78274,0,121,39929.1511458333,2009-04-26,03:37:39
39.946942,116.782698,0,123,39929.1512037037,2009-04-26,03:37:44
39.946946,116.782688,0,120,39929.1512615741,2009-04-26,03:37:49
39.946943,116.782701,0,122,39929.1513194444,2009-04-26,03:37:54
39.94695,116.782694,0,128,39929.1513773148,2009-04-26,03:37:59
39.94695,116.782694,0,128,39929.151412037,2009-04-26,03:38:02
39.946945,116.782689,0,128,39929.1514351852,2009-04-26,03:38:04
39.946895,116.782665,0,139,39929.1514930556,2009-04-26,03:38:09
39.947138,116.783179,0,50,39929.1515509259,2009-04-26,03:38:14
39.947134,116.78317,0,49,39929.1516087963,2009-04-26,03:38:19
39.947134,116.78317,0,49,39929.1516435185,2009-04-26,03:38:22
39.947137,116.783175,0,49,39929.1516666667,2009-04-26,03:38:24
39.947051,116.783255,0,64,39929.151724537,2009-04-26,03:38:29
39.946945,116.783275,0,79,39929.1517824074,2009-04-26,03:38:34
39.946937,116.78325,0,80,39929.1518402778,2009-04-26,03:38:39
39.946864,116.783227,0,86,39929.1518981481,2009-04-26,03:38:44
39.946831,116.783305,0,68,39929.1519560185,2009-04-26,03:38:49
39.946792,116.783379,0,55,39929.1520138889,2009-04-26,03:38:54
39.946736,116.783463,0,49,39929.1520717593,2009-04-26,03:38:59
39.946707,116.783574,0,44,39929.1521296296,2009-04-26,03:39:04
39.946798,116.783566,0,44,39929.1521875,2009-04-26,03:39:09
39.946792,116.783432,0,41,39929.1522453704,2009-04-26,03:39:14
39.946758,116.783394,0,40,39929.1523032407,2009-04-26,03:39:19
39.946663,116.783318,0,39,39929.1523611111,2009-04-26,03:39:24
39.94671,116.783247,0,38,39929.1524189815,2009-04-26,03:39:29
39.946735,116.783194,0,37,39929.1524768519,2009-04-26,03:39:34
39.946772,116.783168,0,35,39929.1525347222,2009-04-26,03:39:39
39.946793,116.783145,0,33,39929.1525925926,2009-04-26,03:39:44
39.94675,116.783117,0,31,39929.152650463,2009-04-26,03:39:49
39.946717,116.78306,0,30,39929.1527083333,2009-04-26,03:39:54
39.946759,116.783119,0,28,39929.1527662037,2009-04-26,03:39:59
39.946777,116.783136,0,27,39929.1528240741,2009-04-26,03:40:04
39.946777,116.783136,0,27,39929.1528587963,2009-04-26,03:40:07
39.946777,116.783141,0,27,39929.1528819444,2009-04-26,03:40:09
39.946778,116.783102,0,28,39929.1529398148,2009-04-26,03:40:14
39.946812,116.783129,0,27,39929.1529976852,2009-04-26,03:40:19
39.946865,116.783146,0,29,39929.1530555556,2009-04-26,03:40:24
39.946865,116.783146,0,29,39929.1530902778,2009-04-26,03:40:27
39.946862,116.783141,0,29,39929.1531134259,2009-04-26,03:40:29
39.946853,116.783132,0,29,39929.1531712963,2009-04-26,03:40:34
39.946912,116.783136,0,31,39929.1532291667,2009-04-26,03:40:39
39.946957,116.783169,0,35,39929.153287037,2009-04-26,03:40:44
39.946987,116.783235,0,40,39929.1533449074,2009-04-26,03:40:49
39.947037,116.783284,0,46,39929.1534027778,2009-04-26,03:40:54
39.946986,116.783418,0,47,39929.1534606481,2009-04-26,03:40:59
39.946976,116.783449,0,49,39929.1535185185,2009-04-26,03:41:04
39.946961,116.783475,0,51,39929.1535763889,2009-04-26,03:41:09
39.946936,116.783443,0,52,39929.1536342593,2009-04-26,03:41:14
39.94692,116.783346,0,53,39929.1536921296,2009-04-26,03:41:19
39.946901,116.783262,0,54,39929.15375,2009-04-26,03:41:24
39.946891,116.783208,0,55,39929.1538078704,2009-04-26,03:41:29
39.94689,116.783171,0,55,39929.1538657407,2009-04-26,03:41:34
39.946931,116.783178,0,56,39929.1539236111,2009-04-26,03:41:39
39.946937,116.783147,0,56,39929.1539814815,2009-04-26,03:41:44
39.946955,116.783122,0,56,39929.1540393519,2009-04-26,03:41:49
39.946967,116.783177,0,55,39929.1540972222,2009-04-26,03:41:54
39.946962,116.783212,0,55,39929.1541550926,2009-04-26,03:41:59
39.946994,116.783199,0,55,39929.154212963,2009-04-26,03:42:04
39.947006,116.783246,0,55,39929.1542708333,2009-04-26,03:42:09
39.946996,116.783266,0,55,39929.1543287037,2009-04-26,03:42:14
39.946984,116.783242,0,55,39929.1543865741,2009-04-26,03:42:19
39.946986,116.783223,0,55,39929.1544444444,2009-04-26,03:42:24
39.947043,116.783163,0,55,39929.1545023148,2009-04-26,03:42:29
39.947052,116.78316,0,55,39929.1545601852,2009-04-26,03:42:34
39.947058,116.78317,0,55,39929.1546180556,2009-04-26,03:42:39
39.947053,116.783169,0,55,39929.1546759259,2009-04-26,03:42:44
39.947051,116.783166,0,55,39929.1547337963,2009-04-26,03:42:49
39.947051,116.783166,0,55,39929.1547685185,2009-04-26,03:42:52
39.947045,116.783159,0,55,39929.1547916667,2009-04-26,03:42:54
39.947036,116.783152,0,55,39929.154849537,2009-04-26,03:42:59
39.947058,116.782357,0,55,39929.1583796296,2009-04-26,03:48:04
39.946923,116.782924,0,55,39929.1584375,2009-04-26,03:48:09
39.946617,116.78313,0,54,39929.1584953704,2009-04-26,03:48:14
39.946596,116.783181,0,54,39929.1585532407,2009-04-26,03:48:19
39.946614,116.783214,0,55,39929.1586111111,2009-04-26,03:48:24
39.946664,116.783137,0,54,39929.1586689815,2009-04-26,03:48:29
39.946678,116.783126,0,54,39929.1587268518,2009-04-26,03:48:34
39.946709,116.783072,0,55,39929.1587847222,2009-04-26,03:48:39
39.946715,116.783062,0,55,39929.1588425926,2009-04-26,03:48:44
39.946723,116.783094,0,55,39929.158900463,2009-04-26,03:48:49
39.946753,116.783199,0,56,39929.1589583333,2009-04-26,03:48:54
39.946747,116.783192,0,56,39929.1590162037,2009-04-26,03:48:59
39.946747,116.783192,0,56,39929.1590509259,2009-04-26,03:49:02
39.946748,116.783196,0,56,39929.1590740741,2009-04-26,03:49:04
39.946762,116.783231,0,56,39929.1591319444,2009-04-26,03:49:09
39.946777,116.783263,0,56,39929.1591898148,2009-04-26,03:49:14
39.946783,116.783263,0,56,39929.1592476852,2009-04-26,03:49:19
39.946783,116.783259,0,56,39929.1593055556,2009-04-26,03:49:24
39.946788,116.783264,0,56,39929.1593634259,2009-04-26,03:49:29
39.946788,116.783264,0,56,39929.1593981481,2009-04-26,03:49:32
39.946794,116.783271,0,56,39929.1594212963,2009-04-26,03:49:34
39.946817,116.783271,0,57,39929.1594791667,2009-04-26,03:49:39
39.94689,116.783234,0,57,39929.159537037,2009-04-26,03:49:44
39.946889,116.783166,0,58,39929.1595949074,2009-04-26,03:49:49
39.946897,116.783175,0,58,39929.1596527778,2009-04-26,03:49:54
39.946896,116.783174,0,58,39929.1597106481,2009-04-26,03:49:59
39.946901,116.783174,0,58,39929.1597685185,2009-04-26,03:50:04
39.946901,116.783174,0,58,39929.1598032407,2009-04-26,03:50:07
39.946903,116.783178,0,58,39929.1598263889,2009-04-26,03:50:09
39.94691,116.783187,0,58,39929.1598842593,2009-04-26,03:50:14
39.946911,116.783188,0,58,39929.1599421296,2009-04-26,03:50:19
39.946911,116.783188,0,58,39929.1599768519,2009-04-26,03:50:22
39.946909,116.783183,0,58,39929.16,2009-04-26,03:50:24
39.9469,116.783165,0,58,39929.1601157407,2009-04-26,03:50:34
39.9469,116.783165,0,58,39929.160150463,2009-04-26,03:50:37
39.946897,116.783161,0,58,39929.1601736111,2009-04-26,03:50:39
39.946926,116.783184,0,58,39929.1602314815,2009-04-26,03:50:44
39.946926,116.783184,0,58,39929.1602662037,2009-04-26,03:50:47
39.946924,116.78318,0,58,39929.1602893519,2009-04-26,03:50:49
39.947497,116.782986,0,124,39929.1631828704,2009-04-26,03:54:59
39.947273,116.783011,0,72,39929.1632407407,2009-04-26,03:55:04
39.947321,116.78299,0,70,39929.1632986111,2009-04-26,03:55:09
39.947351,116.783015,0,77,39929.1633564815,2009-04-26,03:55:14
39.947301,116.782985,0,79,39929.1634143519,2009-04-26,03:55:19
39.947352,116.782891,0,77,39929.1634722222,2009-04-26,03:55:24
39.947391,116.782817,0,76,39929.1635300926,2009-04-26,03:55:29
39.947398,116.782779,0,79,39929.163587963,2009-04-26,03:55:34
39.947433,116.782809,0,79,39929.1636458333,2009-04-26,03:55:39
39.947459,116.782756,0,80,39929.1637037037,2009-04-26,03:55:44
39.947413,116.782669,0,74,39929.1637615741,2009-04-26,03:55:49
39.947171,116.782687,0,57,39929.1638194444,2009-04-26,03:55:54
39.947,116.782706,0,46,39929.1638773148,2009-04-26,03:55:59
39.946854,116.782699,0,33,39929.1639351852,2009-04-26,03:56:04
39.946712,116.782687,0,20,39929.1639930556,2009-04-26,03:56:09
39.946574,116.78273,0,18,39929.1640509259,2009-04-26,03:56:14
39.946502,116.782865,0,19,39929.1641087963,2009-04-26,03:56:19
39.946464,116.783097,0,31,39929.1641666667,2009-04-26,03:56:24
39.94647,116.783315,0,40,39929.164224537,2009-04-26,03:56:29
39.946471,116.783557,0,49,39929.1642824074,2009-04-26,03:56:34
39.946475,116.783777,0,48,39929.1643402778,2009-04-26,03:56:39
39.946469,116.784003,0,52,39929.1643981481,2009-04-26,03:56:44
39.946467,116.784209,0,50,39929.1644560185,2009-04-26,03:56:49
39.946484,116.784429,0,55,39929.1645138889,2009-04-26,03:56:54
39.946504,116.784638,0,56,39929.1645717593,2009-04-26,03:56:59
39.946506,116.784837,0,57,39929.1646296296,2009-04-26,03:57:04
39.946524,116.785047,0,53,39929.1646875,2009-04-26,03:57:09
39.946521,116.78526,0,52,39929.1647453704,2009-04-26,03:57:14
39.946522,116.785487,0,50,39929.1648032407,2009-04-26,03:57:19
39.946551,116.785686,0,45,39929.1648611111,2009-04-26,03:57:24
39.946575,116.785916,0,50,39929.1649189815,2009-04-26,03:57:29
39.946577,116.786132,0,52,39929.1649768518,2009-04-26,03:57:34
39.946586,116.78625,0,50,39929.1650347222,2009-04-26,03:57:39
39.946571,116.786386,0,50,39929.1650925926,2009-04-26,03:57:44
39.94659,116.786555,0,50,39929.165150463,2009-04-26,03:57:49
39.946598,116.78675,0,46,39929.1652083333,2009-04-26,03:57:54
39.946613,116.786947,0,41,39929.1652662037,2009-04-26,03:57:59
39.946629,116.787147,0,36,39929.1653240741,2009-04-26,03:58:04
39.94665,116.787348,0,34,39929.1653819444,2009-04-26,03:58:09
39.946657,116.787565,0,38,39929.1654398148,2009-04-26,03:58:14
39.946644,116.787821,0,45,39929.1654976852,2009-04-26,03:58:19
39.946656,116.788025,0,49,39929.1655555556,2009-04-26,03:58:24
39.946659,116.78825,0,56,39929.1656134259,2009-04-26,03:58:29
39.946671,116.788472,0,59,39929.1656712963,2009-04-26,03:58:34
39.946675,116.788663,0,63,39929.1657291667,2009-04-26,03:58:39
39.946677,116.788886,0,64,39929.165787037,2009-04-26,03:58:44
39.946705,116.789103,0,66,39929.1658449074,2009-04-26,03:58:49
39.94672,116.789322,0,65,39929.1659027778,2009-04-26,03:58:54
39.946726,116.789548,0,66,39929.1659606481,2009-04-26,03:58:59
39.946729,116.789793,0,70,39929.1660185185,2009-04-26,03:59:04
39.946732,116.790033,0,73,39929.1660763889,2009-04-26,03:59:09
39.946741,116.790251,0,70,39929.1661342593,2009-04-26,03:59:14
39.946751,116.790486,0,66,39929.1661921296,2009-04-26,03:59:19
39.946762,116.790714,0,61,39929.16625,2009-04-26,03:59:24
39.946782,116.790966,0,56,39929.1663078704,2009-04-26,03:59:29
39.946793,116.79122,0,56,39929.1663657407,2009-04-26,03:59:34
39.946782,116.79149,0,50,39929.1664236111,2009-04-26,03:59:39
39.946786,116.791731,0,49,39929.1664814815,2009-04-26,03:59:44
39.946818,116.791966,0,46,39929.1665393518,2009-04-26,03:59:49
39.946808,116.792249,0,43,39929.1665972222,2009-04-26,03:59:54
39.946799,116.792512,0,35,39929.1666550926,2009-04-26,03:59:59
39.946805,116.792734,0,26,39929.166712963,2009-04-26,04:00:04
39.946812,116.792969,0,19,39929.1667708333,2009-04-26,04:00:09
39.94682,116.793203,0,19,39929.1668287037,2009-04-26,04:00:14
39.946833,116.793431,0,18,39929.1668865741,2009-04-26,04:00:19
39.946848,116.793581,0,17,39929.1669444444,2009-04-26,04:00:24
39.946814,116.793654,0,22,39929.1670023148,2009-04-26,04:00:29
39.946752,116.793716,0,23,39929.1670601852,2009-04-26,04:00:34
39.946728,116.793772,0,26,39929.1671180556,2009-04-26,04:00:39
39.946718,116.793834,0,27,39929.1671759259,2009-04-26,04:00:44
39.94673,116.79395,0,33,39929.1672337963,2009-04-26,04:00:49
39.946742,116.794118,0,41,39929.1672916667,2009-04-26,04:00:54
39.946752,116.794306,0,43,39929.167349537,2009-04-26,04:00:59
39.946765,116.794492,0,48,39929.1674074074,2009-04-26,04:01:04
39.946721,116.794622,0,47,39929.1674652778,2009-04-26,04:01:09
39.946591,116.79469,0,46,39929.1675231481,2009-04-26,04:01:14
39.946441,116.794723,0,44,39929.1675810185,2009-04-26,04:01:19
39.946279,116.794739,0,43,39929.1676388889,2009-04-26,04:01:24
39.946115,116.794763,0,40,39929.1676967593,2009-04-26,04:01:29
39.945975,116.794811,0,37,39929.1677546296,2009-04-26,04:01:34
39.945849,116.794855,0,41,39929.1678125,2009-04-26,04:01:39
39.945735,116.794824,0,42,39929.1678703704,2009-04-26,04:01:44
39.945649,116.7948,0,47,39929.1679282407,2009-04-26,04:01:49
39.945641,116.794809,0,50,39929.1679861111,2009-04-26,04:01:54
39.945637,116.794812,0,50,39929.1680439815,2009-04-26,04:01:59
39.945631,116.794815,0,50,39929.1681018519,2009-04-26,04:02:04
39.945627,116.794818,0,51,39929.1681597222,2009-04-26,04:02:09
39.945627,116.794818,0,51,39929.1681944444,2009-04-26,04:02:12
39.94562,116.794823,0,51,39929.1682175926,2009-04-26,04:02:14
39.945601,116.794857,0,51,39929.168275463,2009-04-26,04:02:19
39.945581,116.794905,0,51,39929.1683333333,2009-04-26,04:02:24
39.945563,116.794945,0,52,39929.1683912037,2009-04-26,04:02:29
39.94554,116.79498,0,52,39929.1684490741,2009-04-26,04:02:34
39.945455,116.795033,0,53,39929.1685069444,2009-04-26,04:02:39
39.945346,116.795042,0,54,39929.1685648148,2009-04-26,04:02:44
39.945302,116.795093,0,55,39929.1686226852,2009-04-26,04:02:49
39.945276,116.795127,0,57,39929.1686805556,2009-04-26,04:02:54
39.945284,116.795156,0,58,39929.1687384259,2009-04-26,04:02:59
39.94532,116.795153,0,60,39929.1687962963,2009-04-26,04:03:04
39.945377,116.795184,0,62,39929.1688541667,2009-04-26,04:03:09
39.945446,116.795233,0,63,39929.168912037,2009-04-26,04:03:14
39.945443,116.795237,0,63,39929.1689699074,2009-04-26,04:03:19
39.945445,116.795237,0,63,39929.1690277778,2009-04-26,04:03:24
39.945445,116.795237,0,63,39929.1690625,2009-04-26,04:03:27
39.94545,116.795235,0,63,39929.1690856481,2009-04-26,04:03:29
39.945479,116.795224,0,64,39929.1691435185,2009-04-26,04:03:34
39.945523,116.795225,0,65,39929.1692013889,2009-04-26,04:03:39
39.945539,116.795226,0,65,39929.1692592593,2009-04-26,04:03:44
39.945539,116.795226,0,65,39929.1692939815,2009-04-26,04:03:47
39.945541,116.795227,0,65,39929.1693171296,2009-04-26,04:03:49
39.945532,116.795232,0,65,39929.169375,2009-04-26,04:03:54
39.945551,116.79527,0,65,39929.1694328704,2009-04-26,04:03:59
39.945576,116.795294,0,66,39929.1694907407,2009-04-26,04:04:04
39.945569,116.795297,0,66,39929.1695486111,2009-04-26,04:04:09
39.945569,116.795297,0,66,39929.1695833333,2009-04-26,04:04:12
39.945575,116.795295,0,66,39929.1696064815,2009-04-26,04:04:14
39.945666,116.795286,0,66,39929.1696643519,2009-04-26,04:04:19
39.945773,116.795245,0,66,39929.1697222222,2009-04-26,04:04:24
39.945803,116.795216,0,66,39929.1697800926,2009-04-26,04:04:29
39.945855,116.795198,0,66,39929.169837963,2009-04-26,04:04:34
39.945806,116.795213,0,67,39929.1698958333,2009-04-26,04:04:39
39.945714,116.795143,0,67,39929.1699537037,2009-04-26,04:04:44
39.945714,116.795143,0,67,39929.1699884259,2009-04-26,04:04:47
39.945714,116.795142,0,67,39929.1700115741,2009-04-26,04:04:49
39.945719,116.795127,0,68,39929.1700694444,2009-04-26,04:04:54
39.945729,116.795122,0,68,39929.1701273148,2009-04-26,04:04:59
39.945738,116.795118,0,68,39929.1701851852,2009-04-26,04:05:04
39.945748,116.795113,0,68,39929.1702430556,2009-04-26,04:05:09
39.945748,116.795113,0,68,39929.1702777778,2009-04-26,04:05:12
39.945748,116.795109,0,68,39929.1703009259,2009-04-26,04:05:14
39.945746,116.795124,0,68,39929.1703587963,2009-04-26,04:05:19
39.94575,116.795122,0,68,39929.1704166667,2009-04-26,04:05:24
39.94575,116.795122,0,68,39929.1704513889,2009-04-26,04:05:27
39.945756,116.795119,0,68,39929.170474537,2009-04-26,04:05:29
39.945777,116.795108,0,68,39929.1705324074,2009-04-26,04:05:34
39.945822,116.795051,0,68,39929.1705902778,2009-04-26,04:05:39
39.945807,116.795016,0,70,39929.1706481481,2009-04-26,04:05:44
39.945709,116.794962,0,76,39929.1707060185,2009-04-26,04:05:49
39.945662,116.794945,0,77,39929.1707638889,2009-04-26,04:05:54
39.945664,116.794957,0,76,39929.1708217593,2009-04-26,04:05:59
39.945671,116.794937,0,75,39929.1708796296,2009-04-26,04:06:04
39.9457,116.794952,0,77,39929.1709375,2009-04-26,04:06:09
39.945719,116.794924,0,78,39929.1709953704,2009-04-26,04:06:14
39.945718,116.794908,0,78,39929.1710532407,2009-04-26,04:06:19
39.945728,116.794905,0,78,39929.1711111111,2009-04-26,04:06:24
39.945736,116.794902,0,78,39929.1711689815,2009-04-26,04:06:29
39.945736,116.794902,0,78,39929.1712037037,2009-04-26,04:06:32
39.945739,116.794901,0,78,39929.1712268519,2009-04-26,04:06:34
39.946087,116.795878,0,89,39929.1727893518,2009-04-26,04:08:49
39.946045,116.79535,0,83,39929.1728472222,2009-04-26,04:08:54
39.945625,116.794939,0,80,39929.1729050926,2009-04-26,04:08:59
39.945488,116.795219,0,94,39929.1753356481,2009-04-26,04:12:29
39.945496,116.795249,0,94,39929.1753935185,2009-04-26,04:12:34
39.945523,116.795255,0,95,39929.1754513889,2009-04-26,04:12:39
39.945548,116.795249,0,95,39929.1755092593,2009-04-26,04:12:44
39.945563,116.795217,0,95,39929.1755671296,2009-04-26,04:12:49
39.945558,116.795181,0,95,39929.175625,2009-04-26,04:12:54
39.945587,116.795148,0,95,39929.1756828704,2009-04-26,04:12:59
39.945608,116.795135,0,96,39929.1757407407,2009-04-26,04:13:04
39.945672,116.795131,0,96,39929.1757986111,2009-04-26,04:13:09
39.945678,116.795262,0,107,39929.1759722222,2009-04-26,04:13:24
39.945709,116.795234,0,98,39929.1760300926,2009-04-26,04:13:29
39.94572,116.795126,0,97,39929.176087963,2009-04-26,04:13:34
39.94572,116.795126,0,97,39929.1761226852,2009-04-26,04:13:37
39.945712,116.79513,0,97,39929.1761458333,2009-04-26,04:13:39
39.945703,116.795136,0,97,39929.1762037037,2009-04-26,04:13:44
39.945649,116.795155,0,97,39929.1762615741,2009-04-26,04:13:49
39.945619,116.795143,0,97,39929.1763194444,2009-04-26,04:13:54
39.945646,116.795114,0,97,39929.1763773148,2009-04-26,04:13:59
39.945646,116.795114,0,97,39929.176412037,2009-04-26,04:14:02
39.945641,116.795117,0,97,39929.1764351852,2009-04-26,04:14:04
39.945632,116.795121,0,97,39929.1764930556,2009-04-26,04:14:09
39.945631,116.79512,0,97,39929.1765509259,2009-04-26,04:14:14
39.945632,116.79512,0,97,39929.1766087963,2009-04-26,04:14:19
39.945632,116.79512,0,97,39929.1766435185,2009-04-26,04:14:22
39.945633,116.79512,0,97,39929.1766666667,2009-04-26,04:14:24
39.945693,116.795122,0,97,39929.176724537,2009-04-26,04:14:29
39.945727,116.795118,0,97,39929.1767824074,2009-04-26,04:14:34
39.94571,116.795108,0,98,39929.1768402778,2009-04-26,04:14:39
39.945711,116.795108,0,98,39929.1768981481,2009-04-26,04:14:44
39.945714,116.795107,0,98,39929.1769560185,2009-04-26,04:14:49
39.945716,116.795107,0,98,39929.1770138889,2009-04-26,04:14:54
39.945717,116.795107,0,98,39929.1770717593,2009-04-26,04:14:59
39.945717,116.795107,0,98,39929.1771064815,2009-04-26,04:15:02
39.945715,116.795105,0,98,39929.1771296296,2009-04-26,04:15:04
39.945704,116.795108,0,99,39929.1771875,2009-04-26,04:15:09
39.945693,116.795111,0,99,39929.1772453704,2009-04-26,04:15:14
39.945658,116.795104,0,99,39929.1773032407,2009-04-26,04:15:19
39.94565,116.795121,0,99,39929.1773611111,2009-04-26,04:15:24
39.945656,116.795135,0,102,39929.1774189815,2009-04-26,04:15:29
39.945652,116.795131,0,102,39929.1774768519,2009-04-26,04:15:34
39.945652,116.795131,0,102,39929.1775115741,2009-04-26,04:15:37
39.945657,116.795125,0,103,39929.1775347222,2009-04-26,04:15:39
39.94563,116.795114,0,104,39929.1775925926,2009-04-26,04:15:44
39.94563,116.795114,0,104,39929.1776273148,2009-04-26,04:15:47
39.945629,116.795117,0,104,39929.177650463,2009-04-26,04:15:49
39.945629,116.795107,0,104,39929.1777083333,2009-04-26,04:15:54
39.945626,116.795108,0,104,39929.1777662037,2009-04-26,04:15:59
39.945626,116.795108,0,104,39929.1778009259,2009-04-26,04:16:02
39.945416,116.79524,0,140,39929.1950115741,2009-04-26,04:40:49
39.945341,116.795204,0,137,39929.1950694444,2009-04-26,04:40:54
39.945292,116.795215,0,134,39929.1951273148,2009-04-26,04:40:59
39.945299,116.795245,0,131,39929.1951851852,2009-04-26,04:41:04
39.945335,116.795265,0,129,39929.1952430556,2009-04-26,04:41:09
39.945352,116.795268,0,130,39929.1953009259,2009-04-26,04:41:14
39.945469,116.795272,0,134,39929.1953587963,2009-04-26,04:41:19
39.94554,116.795241,0,136,39929.1954166667,2009-04-26,04:41:24
39.945615,116.795254,0,137,39929.195474537,2009-04-26,04:41:29
39.945628,116.795297,0,137,39929.1955324074,2009-04-26,04:41:34
39.945635,116.79528,0,138,39929.1955902778,2009-04-26,04:41:39
39.945632,116.795266,0,139,39929.1956481481,2009-04-26,04:41:44
39.945646,116.795205,0,139,39929.1957060185,2009-04-26,04:41:49
39.94566,116.795114,0,143,39929.1957638889,2009-04-26,04:41:54
39.945642,116.795059,0,151,39929.1958217593,2009-04-26,04:41:59
39.94558,116.795049,0,160,39929.1958796296,2009-04-26,04:42:04
39.945497,116.795078,0,168,39929.1959375,2009-04-26,04:42:09
39.945424,116.795146,0,175,39929.1959953704,2009-04-26,04:42:14
39.945425,116.795165,0,176,39929.1960532407,2009-04-26,04:42:19
39.94548,116.795185,0,176,39929.1961111111,2009-04-26,04:42:24
39.945491,116.795178,0,174,39929.1961689815,2009-04-26,04:42:29
39.945471,116.795158,0,170,39929.1962268518,2009-04-26,04:42:34
39.945412,116.79513,0,167,39929.1962847222,2009-04-26,04:42:39
39.945436,116.795137,0,163,39929.1963425926,2009-04-26,04:42:44
39.945436,116.795137,0,163,39929.1963773148,2009-04-26,04:42:47
39.945438,116.795133,0,162,39929.196400463,2009-04-26,04:42:49
39.945459,116.795117,0,157,39929.1964583333,2009-04-26,04:42:54
39.945437,116.795061,0,154,39929.1965162037,2009-04-26,04:42:59
39.94541,116.79498,0,152,39929.1965740741,2009-04-26,04:43:04
39.945414,116.794963,0,149,39929.1966319444,2009-04-26,04:43:09
39.94542,116.794987,0,146,39929.1966898148,2009-04-26,04:43:14
39.945457,116.795041,0,141,39929.1967476852,2009-04-26,04:43:19
39.945515,116.795028,0,139,39929.1968055556,2009-04-26,04:43:24
39.945539,116.79504,0,138,39929.1968634259,2009-04-26,04:43:29
39.945541,116.795028,0,138,39929.1969212963,2009-04-26,04:43:34
39.945578,116.794984,0,140,39929.1969791667,2009-04-26,04:43:39
39.945591,116.794918,0,142,39929.197037037,2009-04-26,04:43:44
39.945598,116.794903,0,145,39929.1970949074,2009-04-26,04:43:49
39.94563,116.795093,0,138,39929.1971527778,2009-04-26,04:43:54
39.94563,116.795093,0,138,39929.1971875,2009-04-26,04:43:57
39.945629,116.795095,0,140,39929.1972106481,2009-04-26,04:43:59
39.94565,116.795057,0,144,39929.1972685185,2009-04-26,04:44:04
39.945651,116.795111,0,154,39929.1973263889,2009-04-26,04:44:09
39.945661,116.795116,0,156,39929.1973842593,2009-04-26,04:44:14
39.945662,116.795115,0,156,39929.1974421296,2009-04-26,04:44:19
39.945654,116.795109,0,154,39929.1975,2009-04-26,04:44:24
39.945654,116.795109,0,154,39929.1975347222,2009-04-26,04:44:27
39.945651,116.79511,0,154,39929.1975578704,2009-04-26,04:44:29
39.945642,116.795091,0,149,39929.1976157407,2009-04-26,04:44:34
39.945654,116.795036,0,146,39929.1976736111,2009-04-26,04:44:39
39.945675,116.794984,0,143,39929.1977314815,2009-04-26,04:44:44
39.945684,116.794914,0,141,39929.1977893518,2009-04-26,04:44:49
39.945684,116.794914,0,141,39929.1978240741,2009-04-26,04:44:52
39.94569,116.794911,0,141,39929.1978472222,2009-04-26,04:44:54
39.945752,116.794882,0,140,39929.1979050926,2009-04-26,04:44:59
39.945805,116.794863,0,131,39929.197962963,2009-04-26,04:45:04
39.94587,116.794848,0,122,39929.1980208333,2009-04-26,04:45:09
39.945949,116.79482,0,112,39929.1980787037,2009-04-26,04:45:14
39.946051,116.794792,0,98,39929.1981365741,2009-04-26,04:45:19
39.946123,116.794818,0,88,39929.1981944444,2009-04-26,04:45:24
39.946227,116.794863,0,80,39929.1982523148,2009-04-26,04:45:29
39.946346,116.794858,0,85,39929.1983101852,2009-04-26,04:45:34
39.946442,116.794799,0,93,39929.1983680556,2009-04-26,04:45:39
39.946548,116.794761,0,96,39929.1984259259,2009-04-26,04:45:44
39.946619,116.794752,0,93,39929.1984837963,2009-04-26,04:45:49
39.946697,116.794741,0,92,39929.1985416667,2009-04-26,04:45:54
39.946779,116.794792,0,94,39929.198599537,2009-04-26,04:45:59
39.9468,116.794948,0,94,39929.1986574074,2009-04-26,04:46:04
39.946816,116.795116,0,95,39929.1987152778,2009-04-26,04:46:09
39.946847,116.795285,0,77,39929.1987731481,2009-04-26,04:46:14
39.94686,116.795476,0,67,39929.1988310185,2009-04-26,04:46:19
39.94689,116.795649,0,58,39929.1988888889,2009-04-26,04:46:24
39.946923,116.795809,0,51,39929.1989467593,2009-04-26,04:46:29
39.946924,116.796001,0,42,39929.1990046296,2009-04-26,04:46:34
39.946916,116.796193,0,37,39929.1990625,2009-04-26,04:46:39
39.946932,116.796387,0,37,39929.1991203704,2009-04-26,04:46:44
39.946946,116.796593,0,33,39929.1991782407,2009-04-26,04:46:49
39.946951,116.796806,0,29,39929.1992361111,2009-04-26,04:46:54
39.946965,116.797018,0,27,39929.1992939815,2009-04-26,04:46:59
39.946982,116.797223,0,32,39929.1993518519,2009-04-26,04:47:04
39.946992,116.797429,0,34,39929.1994097222,2009-04-26,04:47:09
39.947009,116.797635,0,33,39929.1994675926,2009-04-26,04:47:14
39.947014,116.797862,0,29,39929.199525463,2009-04-26,04:47:19
39.947032,116.798077,0,39,39929.1995833333,2009-04-26,04:47:24
39.94705,116.798271,0,52,39929.1996412037,2009-04-26,04:47:29
39.947064,116.798394,0,55,39929.1996990741,2009-04-26,04:47:34
39.947076,116.798549,0,51,39929.1997569444,2009-04-26,04:47:39
39.947123,116.798704,0,51,39929.1998148148,2009-04-26,04:47:44
39.947152,116.798873,0,55,39929.1998726852,2009-04-26,04:47:49
39.947156,116.799045,0,49,39929.1999305556,2009-04-26,04:47:54
39.947168,116.799229,0,43,39929.1999884259,2009-04-26,04:47:59
39.947167,116.799411,0,48,39929.2000462963,2009-04-26,04:48:04
39.947168,116.799579,0,39,39929.2001041667,2009-04-26,04:48:09
39.947194,116.79974,0,34,39929.200162037,2009-04-26,04:48:14
39.947216,116.799892,0,35,39929.2002199074,2009-04-26,04:48:19
39.947308,116.800026,0,30,39929.2002777778,2009-04-26,04:48:24
39.947419,116.800113,0,33,39929.2003356481,2009-04-26,04:48:29
39.947512,116.800028,0,33,39929.2003935185,2009-04-26,04:48:34
39.947527,116.799847,0,32,39929.2004513889,2009-04-26,04:48:39
39.947507,116.799656,0,31,39929.2005092593,2009-04-26,04:48:44
39.947535,116.799478,0,30,39929.2005671296,2009-04-26,04:48:49
39.947651,116.799462,0,52,39929.200625,2009-04-26,04:48:54
39.947786,116.799458,0,66,39929.2006828704,2009-04-26,04:48:59
39.947917,116.799439,0,76,39929.2007407407,2009-04-26,04:49:04
39.948071,116.799421,0,88,39929.2007986111,2009-04-26,04:49:09
39.94822,116.799411,0,92,39929.2008564815,2009-04-26,04:49:14
39.948375,116.799396,0,97,39929.2009143519,2009-04-26,04:49:19
39.94852,116.799385,0,98,39929.2009722222,2009-04-26,04:49:24
39.948591,116.799275,0,96,39929.2010300926,2009-04-26,04:49:29
39.948578,116.799109,0,95,39929.201087963,2009-04-26,04:49:34
39.948572,116.79892,0,95,39929.2011458333,2009-04-26,04:49:39
39.948572,116.798734,0,98,39929.2012037037,2009-04-26,04:49:44
39.948589,116.798676,0,109,39929.2012615741,2009-04-26,04:49:49
39.9486,116.798655,0,111,39929.2013194444,2009-04-26,04:49:54
39.948603,116.798618,0,111,39929.2013773148,2009-04-26,04:49:59
39.948573,116.798544,0,112,39929.2014351852,2009-04-26,04:50:04
39.94856,116.798451,0,112,39929.2014930556,2009-04-26,04:50:09
39.948557,116.798319,0,111,39929.2015509259,2009-04-26,04:50:14
39.948572,116.798251,0,110,39929.2016087963,2009-04-26,04:50:19
39.948585,116.79819,0,111,39929.2016666667,2009-04-26,04:50:24
39.948593,116.798133,0,110,39929.201724537,2009-04-26,04:50:29
39.948593,116.798133,0,110,39929.2017592593,2009-04-26,04:50:32
39.948597,116.79814,0,109,39929.2017824074,2009-04-26,04:50:34
39.948605,116.798126,0,109,39929.2018402778,2009-04-26,04:50:39
39.948611,116.798117,0,109,39929.2018981481,2009-04-26,04:50:44
39.948611,116.798117,0,109,39929.2019328704,2009-04-26,04:50:47
39.948618,116.798112,0,109,39929.2019560185,2009-04-26,04:50:49
39.948659,116.798108,0,110,39929.2020138889,2009-04-26,04:50:54
39.948708,116.798069,0,109,39929.2020717593,2009-04-26,04:50:59
39.948761,116.798055,0,109,39929.2021296296,2009-04-26,04:51:04
39.948774,116.798033,0,109,39929.2021875,2009-04-26,04:51:09
39.948767,116.79805,0,109,39929.2022453704,2009-04-26,04:51:14
39.948765,116.798063,0,109,39929.2023032407,2009-04-26,04:51:19
39.948765,116.798063,0,109,39929.202337963,2009-04-26,04:51:22
39.94877,116.798067,0,110,39929.2023611111,2009-04-26,04:51:24
39.948771,116.798078,0,110,39929.2024189815,2009-04-26,04:51:29
39.948731,116.798158,0,110,39929.2024768519,2009-04-26,04:51:34
39.948719,116.798202,0,109,39929.2025347222,2009-04-26,04:51:39
39.948721,116.798224,0,109,39929.2025925926,2009-04-26,04:51:44
39.9487,116.79826,0,109,39929.202650463,2009-04-26,04:51:49
39.948688,116.798264,0,109,39929.2027083333,2009-04-26,04:51:54
39.948689,116.798252,0,109,39929.2027662037,2009-04-26,04:51:59
39.948687,116.798258,0,109,39929.2028240741,2009-04-26,04:52:04
39.948687,116.798258,0,109,39929.2028587963,2009-04-26,04:52:07
39.948684,116.798253,0,109,39929.2028819444,2009-04-26,04:52:09
39.948668,116.798231,0,109,39929.2029398148,2009-04-26,04:52:14
39.948617,116.798198,0,110,39929.2029976852,2009-04-26,04:52:19
39.948594,116.798186,0,110,39929.2030555556,2009-04-26,04:52:24
39.948596,116.798179,0,110,39929.2031134259,2009-04-26,04:52:29
39.948599,116.798173,0,110,39929.2031712963,2009-04-26,04:52:34
39.948601,116.798166,0,110,39929.2032291667,2009-04-26,04:52:39
39.948603,116.79816,0,110,39929.203287037,2009-04-26,04:52:44
39.9486,116.798155,0,110,39929.2033449074,2009-04-26,04:52:49
39.9486,116.798155,0,110,39929.2033796296,2009-04-26,04:52:52
39.948596,116.798161,0,110,39929.2034027778,2009-04-26,04:52:54
39.948592,116.798172,0,110,39929.2034606481,2009-04-26,04:52:59
39.948587,116.798178,0,110,39929.2035185185,2009-04-26,04:53:04
39.948584,116.798175,0,110,39929.2035763889,2009-04-26,04:53:09
39.948582,116.798173,0,110,39929.2036342593,2009-04-26,04:53:14
39.948582,116.798173,0,110,39929.2036689815,2009-04-26,04:53:17
39.948586,116.798175,0,110,39929.2036921296,2009-04-26,04:53:19
39.94861,116.7982,0,110,39929.20375,2009-04-26,04:53:24
39.948623,116.798221,0,109,39929.2038078704,2009-04-26,04:53:29
39.948632,116.798219,0,109,39929.2038657407,2009-04-26,04:53:34
39.948638,116.798212,0,109,39929.2039236111,2009-04-26,04:53:39
39.948638,116.798212,0,109,39929.2039583333,2009-04-26,04:53:42
39.948641,116.798215,0,109,39929.2039814815,2009-04-26,04:53:44
39.948637,116.798265,0,109,39929.2040393518,2009-04-26,04:53:49
39.948645,116.798331,0,109,39929.2040972222,2009-04-26,04:53:54
39.94864,116.798335,0,110,39929.2041550926,2009-04-26,04:53:59
39.948642,116.798328,0,110,39929.204212963,2009-04-26,04:54:04
39.948642,116.798328,0,110,39929.2042476852,2009-04-26,04:54:07
39.948638,116.798322,0,110,39929.2042708333,2009-04-26,04:54:09
39.948632,116.798309,0,110,39929.2043287037,2009-04-26,04:54:14
39.948626,116.798297,0,110,39929.2043865741,2009-04-26,04:54:19
39.948621,116.798292,0,110,39929.2044444444,2009-04-26,04:54:24
39.948615,116.798285,0,110,39929.2045023148,2009-04-26,04:54:29
39.948608,116.798277,0,110,39929.2045601852,2009-04-26,04:54:34
39.948602,116.798271,0,110,39929.2046180556,2009-04-26,04:54:39
39.948594,116.798271,0,110,39929.2046759259,2009-04-26,04:54:44
39.94859,116.798275,0,111,39929.2047337963,2009-04-26,04:54:49
39.94859,116.798276,0,111,39929.2047916667,2009-04-26,04:54:54
39.94859,116.798276,0,111,39929.2048263889,2009-04-26,04:54:57
39.948593,116.798272,0,111,39929.204849537,2009-04-26,04:54:59
39.948595,116.79826,0,111,39929.2049074074,2009-04-26,04:55:04
39.948608,116.798255,0,112,39929.2049652778,2009-04-26,04:55:09
39.948615,116.798244,0,113,39929.2050231481,2009-04-26,04:55:14
39.94862,116.798238,0,114,39929.2050810185,2009-04-26,04:55:19
39.948614,116.798239,0,114,39929.2051388889,2009-04-26,04:55:24
39.948612,116.798238,0,114,39929.2051967593,2009-04-26,04:55:29
39.948616,116.798235,0,114,39929.2052546296,2009-04-26,04:55:34
39.948618,116.798236,0,115,39929.2053125,2009-04-26,04:55:39
39.948618,116.798236,0,115,39929.2053703704,2009-04-26,04:55:44
39.948618,116.798237,0,115,39929.2054282407,2009-04-26,04:55:49
39.948618,116.798238,0,115,39929.2054861111,2009-04-26,04:55:54
39.948618,116.79824,0,115,39929.2055439815,2009-04-26,04:55:59
39.948617,116.798241,0,116,39929.2056018518,2009-04-26,04:56:04
39.948617,116.798241,0,116,39929.2056597222,2009-04-26,04:56:09
39.948617,116.798243,0,116,39929.2057175926,2009-04-26,04:56:14
39.948617,116.798244,0,116,39929.205775463,2009-04-26,04:56:19
39.948617,116.798245,0,117,39929.2058333333,2009-04-26,04:56:24
39.948617,116.798245,0,117,39929.2058912037,2009-04-26,04:56:29
39.948616,116.798246,0,117,39929.2059490741,2009-04-26,04:56:34
39.948616,116.798245,0,116,39929.2060069444,2009-04-26,04:56:39
39.948616,116.798245,0,116,39929.2060648148,2009-04-26,04:56:44
39.948616,116.798244,0,116,39929.2061226852,2009-04-26,04:56:49
39.948615,116.798244,0,116,39929.2061805556,2009-04-26,04:56:54
39.948615,116.798244,0,116,39929.2062384259,2009-04-26,04:56:59
39.948616,116.798242,0,115,39929.2062962963,2009-04-26,04:57:04
39.948616,116.798241,0,115,39929.2063541667,2009-04-26,04:57:09
39.948617,116.798241,0,115,39929.206412037,2009-04-26,04:57:14
39.948617,116.798241,0,115,39929.2064699074,2009-04-26,04:57:19
39.948617,116.798241,0,115,39929.2065277778,2009-04-26,04:57:24
39.948618,116.798241,0,115,39929.2065856481,2009-04-26,04:57:29
39.948618,116.79824,0,115,39929.2066435185,2009-04-26,04:57:34
39.948619,116.798239,0,115,39929.2067013889,2009-04-26,04:57:39
39.948619,116.798238,0,115,39929.2067592593,2009-04-26,04:57:44
39.948619,116.798237,0,115,39929.2068171296,2009-04-26,04:57:49
39.948619,116.798236,0,115,39929.206875,2009-04-26,04:57:54
39.948619,116.798235,0,115,39929.2069328704,2009-04-26,04:57:59
39.948619,116.798234,0,115,39929.2069907407,2009-04-26,04:58:04
39.948619,116.798233,0,115,39929.2070486111,2009-04-26,04:58:09
39.948619,116.798233,0,115,39929.2071064815,2009-04-26,04:58:14
39.948619,116.798233,0,115,39929.2071643519,2009-04-26,04:58:19
39.948619,116.798233,0,115,39929.2072222222,2009-04-26,04:58:24
39.94862,116.798233,0,115,39929.2072800926,2009-04-26,04:58:29
39.94862,116.798234,0,115,39929.207337963,2009-04-26,04:58:34
39.94862,116.798235,0,116,39929.2073958333,2009-04-26,04:58:39
39.948621,116.798236,0,116,39929.2074537037,2009-04-26,04:58:44
39.948622,116.798237,0,116,39929.2075115741,2009-04-26,04:58:49
39.948622,116.798237,0,116,39929.2075694444,2009-04-26,04:58:54
39.948623,116.798238,0,116,39929.2076273148,2009-04-26,04:58:59
39.948624,116.798239,0,116,39929.2076851852,2009-04-26,04:59:04
39.948625,116.798239,0,116,39929.2077430556,2009-04-26,04:59:09
39.948625,116.798241,0,116,39929.2078009259,2009-04-26,04:59:14
39.948626,116.798242,0,116,39929.2078587963,2009-04-26,04:59:19
39.948626,116.798242,0,116,39929.2079166667,2009-04-26,04:59:24
39.948627,116.798243,0,116,39929.207974537,2009-04-26,04:59:29
39.948627,116.798243,0,116,39929.2080324074,2009-04-26,04:59:34
39.948628,116.798243,0,116,39929.2080902778,2009-04-26,04:59:39
39.948629,116.798243,0,116,39929.2081481481,2009-04-26,04:59:44
39.948629,116.798243,0,116,39929.2082060185,2009-04-26,04:59:49
39.948629,116.798244,0,116,39929.2082638889,2009-04-26,04:59:54
39.948629,116.798245,0,116,39929.2083217593,2009-04-26,04:59:59
39.94863,116.798245,0,116,39929.2083796296,2009-04-26,05:00:04
39.94863,116.798246,0,116,39929.2084375,2009-04-26,05:00:09
39.948631,116.798247,0,116,39929.2084953704,2009-04-26,05:00:14
39.948632,116.798248,0,116,39929.2085532407,2009-04-26,05:00:19
39.948633,116.798249,0,116,39929.2086111111,2009-04-26,05:00:24
39.948633,116.798249,0,116,39929.2086689815,2009-04-26,05:00:29
39.948634,116.798249,0,116,39929.2087268519,2009-04-26,05:00:34
39.948634,116.798249,0,116,39929.2087847222,2009-04-26,05:00:39
39.948634,116.798248,0,116,39929.2088425926,2009-04-26,05:00:44
39.948634,116.798248,0,116,39929.208900463,2009-04-26,05:00:49
39.948635,116.798247,0,116,39929.2089583333,2009-04-26,05:00:54
39.948635,116.798247,0,116,39929.2090162037,2009-04-26,05:00:59
39.948635,116.798248,0,116,39929.2090740741,2009-04-26,05:01:04
39.948635,116.798248,0,116,39929.2091319444,2009-04-26,05:01:09
39.948636,116.798248,0,115,39929.2091898148,2009-04-26,05:01:14
39.948636,116.798247,0,115,39929.2092476852,2009-04-26,05:01:19
39.948636,116.798248,0,116,39929.2093055556,2009-04-26,05:01:24
39.948636,116.798248,0,116,39929.2093634259,2009-04-26,05:01:29
39.948636,116.798249,0,116,39929.2094212963,2009-04-26,05:01:34
39.948636,116.798249,0,116,39929.2094791667,2009-04-26,05:01:39
39.948636,116.79825,0,116,39929.209537037,2009-04-26,05:01:44
39.948636,116.79825,0,116,39929.2095949074,2009-04-26,05:01:49
39.948636,116.79825,0,116,39929.2096527778,2009-04-26,05:01:54
39.948636,116.79825,0,116,39929.2097106481,2009-04-26,05:01:59
39.948637,116.79825,0,116,39929.2097685185,2009-04-26,05:02:04
39.948637,116.798249,0,116,39929.2098263889,2009-04-26,05:02:09
39.948637,116.798249,0,116,39929.2098842593,2009-04-26,05:02:14
39.948637,116.798249,0,116,39929.2099421296,2009-04-26,05:02:19
39.948637,116.798248,0,116,39929.21,2009-04-26,05:02:24
39.948637,116.798249,0,116,39929.2100578704,2009-04-26,05:02:29
39.948637,116.798249,0,116,39929.2101157407,2009-04-26,05:02:34
39.948637,116.79825,0,116,39929.2101736111,2009-04-26,05:02:39
39.948636,116.79825,0,116,39929.2102314815,2009-04-26,05:02:44
39.948636,116.798251,0,117,39929.2102893519,2009-04-26,05:02:49
39.948636,116.798251,0,117,39929.2103472222,2009-04-26,05:02:54
39.948635,116.798251,0,117,39929.2104050926,2009-04-26,05:02:59
39.948635,116.798251,0,117,39929.210462963,2009-04-26,05:03:04
39.948635,116.798251,0,117,39929.2105208333,2009-04-26,05:03:09
39.948635,116.798252,0,117,39929.2105787037,2009-04-26,05:03:14
39.948635,116.798251,0,117,39929.2106365741,2009-04-26,05:03:19
39.948635,116.798251,0,117,39929.2106944444,2009-04-26,05:03:24
39.948635,116.798251,0,117,39929.2107523148,2009-04-26,05:03:29
39.948636,116.798253,0,117,39929.2108101852,2009-04-26,05:03:34
39.948635,116.798253,0,117,39929.2108680556,2009-04-26,05:03:39
39.948635,116.798253,0,117,39929.2109259259,2009-04-26,05:03:44
39.948635,116.798253,0,116,39929.2109837963,2009-04-26,05:03:49
39.948635,116.798254,0,116,39929.2110416667,2009-04-26,05:03:54
39.948634,116.798254,0,116,39929.211099537,2009-04-26,05:03:59
39.948634,116.798256,0,116,39929.2111574074,2009-04-26,05:04:04
39.948634,116.798257,0,116,39929.2112152778,2009-04-26,05:04:09
39.948633,116.798259,0,116,39929.2112731481,2009-04-26,05:04:14
39.948632,116.798259,0,116,39929.2113310185,2009-04-26,05:04:19
39.948632,116.79826,0,116,39929.2113888889,2009-04-26,05:04:24
39.948632,116.79826,0,116,39929.2114467593,2009-04-26,05:04:29
39.948632,116.79826,0,116,39929.2115046296,2009-04-26,05:04:34
39.948632,116.798261,0,116,39929.2115625,2009-04-26,05:04:39
39.948631,116.798261,0,116,39929.2116203704,2009-04-26,05:04:44
39.948631,116.798262,0,116,39929.2116782407,2009-04-26,05:04:49
39.948631,116.798262,0,116,39929.2117361111,2009-04-26,05:04:54
39.948631,116.798263,0,116,39929.2117939815,2009-04-26,05:04:59
39.948631,116.798263,0,116,39929.2118518518,2009-04-26,05:05:04
39.948631,116.798263,0,116,39929.2119097222,2009-04-26,05:05:09
39.948631,116.798263,0,116,39929.2119675926,2009-04-26,05:05:14
39.948631,116.798263,0,116,39929.212025463,2009-04-26,05:05:19
39.948631,116.798263,0,116,39929.2120833333,2009-04-26,05:05:24
39.948631,116.798264,0,116,39929.2121412037,2009-04-26,05:05:29
39.94863,116.798264,0,116,39929.2121990741,2009-04-26,05:05:34
39.948631,116.798264,0,115,39929.2122569444,2009-04-26,05:05:39
39.948631,116.798265,0,115,39929.2123148148,2009-04-26,05:05:44
39.948631,116.798265,0,115,39929.2123726852,2009-04-26,05:05:49
39.948631,116.798265,0,115,39929.2124305556,2009-04-26,05:05:54
39.948631,116.798266,0,115,39929.2124884259,2009-04-26,05:05:59
39.948498,116.798494,0,128,39929.2899189815,2009-04-26,06:57:29
39.948507,116.798589,0,121,39929.2899768518,2009-04-26,06:57:34
39.948502,116.798707,0,114,39929.2900347222,2009-04-26,06:57:39
39.948505,116.798869,0,111,39929.2900925926,2009-04-26,06:57:44
39.948508,116.799027,0,107,39929.290150463,2009-04-26,06:57:49
39.948511,116.799181,0,99,39929.2902083333,2009-04-26,06:57:54
39.948504,116.79933,0,88,39929.2902662037,2009-04-26,06:57:59
39.948409,116.799406,0,82,39929.2903240741,2009-04-26,06:58:04
39.948276,116.799411,0,78,39929.2903819444,2009-04-26,06:58:09
39.948139,116.799449,0,71,39929.2904398148,2009-04-26,06:58:14
39.94799,116.799461,0,66,39929.2904976852,2009-04-26,06:58:19
39.947853,116.799483,0,60,39929.2905555556,2009-04-26,06:58:24
39.947697,116.799437,0,65,39929.2906134259,2009-04-26,06:58:29
39.947518,116.799474,0,72,39929.2906712963,2009-04-26,06:58:34
39.947447,116.799677,0,78,39929.2907291667,2009-04-26,06:58:39
39.947412,116.799862,0,76,39929.290787037,2009-04-26,06:58:44
39.947394,116.800041,0,78,39929.2908449074,2009-04-26,06:58:49
39.947379,116.800133,0,82,39929.2909027778,2009-04-26,06:58:54
39.94738,116.800128,0,81,39929.2909606481,2009-04-26,06:58:59
39.947379,116.800128,0,80,39929.2910185185,2009-04-26,06:59:04
39.947377,116.800133,0,80,39929.2910763889,2009-04-26,06:59:09
39.947377,116.800136,0,80,39929.2911342593,2009-04-26,06:59:14
39.947377,116.800136,0,80,39929.2911689815,2009-04-26,06:59:17
39.947375,116.800142,0,80,39929.2911921296,2009-04-26,06:59:19
39.947366,116.800158,0,80,39929.29125,2009-04-26,06:59:24
39.947337,116.800175,0,80,39929.2913078704,2009-04-26,06:59:29
39.947283,116.80015,0,80,39929.2913657407,2009-04-26,06:59:34
39.947268,116.800072,0,82,39929.2914236111,2009-04-26,06:59:39
39.947235,116.799938,0,83,39929.2914814815,2009-04-26,06:59:44
39.947233,116.799812,0,84,39929.2915393518,2009-04-26,06:59:49
39.947234,116.799714,0,83,39929.2915972222,2009-04-26,06:59:54
39.947219,116.79956,0,86,39929.2916550926,2009-04-26,06:59:59
39.947219,116.799383,0,85,39929.291712963,2009-04-26,07:00:04
39.947225,116.799208,0,83,39929.2917708333,2009-04-26,07:00:09
39.947237,116.799049,0,79,39929.2918287037,2009-04-26,07:00:14
39.947245,116.798896,0,76,39929.2918865741,2009-04-26,07:00:19
39.947255,116.798682,0,69,39929.2919444444,2009-04-26,07:00:24
39.947267,116.798489,0,66,39929.2920023148,2009-04-26,07:00:29
39.947286,116.798341,0,56,39929.2920601852,2009-04-26,07:00:34
39.947287,116.798148,0,48,39929.2921180556,2009-04-26,07:00:39
39.94734,116.797996,0,37,39929.2921759259,2009-04-26,07:00:44
39.947394,116.797907,0,24,39929.2922337963,2009-04-26,07:00:49
39.947421,116.797711,0,5,39929.2922916667,2009-04-26,07:00:54
39.947448,116.797565,0,-13,39929.292349537,2009-04-26,07:00:59
39.947479,116.797438,0,-30,39929.2924074074,2009-04-26,07:01:04
39.947511,116.797311,0,-48,39929.2924652778,2009-04-26,07:01:09
39.947586,116.797146,0,-74,39929.2925231481,2009-04-26,07:01:14
39.947723,116.796882,0,-97,39929.2925810185,2009-04-26,07:01:19
39.947791,116.796762,0,-119,39929.2926388889,2009-04-26,07:01:24
39.947816,116.7966,0,-134,39929.2926967593,2009-04-26,07:01:29
39.947833,116.796493,0,-133,39929.2927546296,2009-04-26,07:01:34
39.947802,116.796266,0,-145,39929.2928125,2009-04-26,07:01:39
39.947754,116.79604,0,-159,39929.2928703704,2009-04-26,07:01:44
39.947747,116.795819,0,-172,39929.2929282407,2009-04-26,07:01:49
39.947705,116.795668,0,-175,39929.2929861111,2009-04-26,07:01:54
39.947702,116.795651,0,-175,39929.2930439815,2009-04-26,07:01:59
39.947701,116.795638,0,-175,39929.2931018519,2009-04-26,07:02:04
39.947706,116.795612,0,-176,39929.2931597222,2009-04-26,07:02:09
39.947711,116.795587,0,-176,39929.2932175926,2009-04-26,07:02:14
39.94771,116.79558,0,-176,39929.293275463,2009-04-26,07:02:19
39.94771,116.79558,0,-176,39929.2933101852,2009-04-26,07:02:22
39.947709,116.795577,0,-175,39929.2933333333,2009-04-26,07:02:24
39.94772,116.79554,0,-175,39929.2933912037,2009-04-26,07:02:29
39.947674,116.795406,0,-166,39929.2934490741,2009-04-26,07:02:34
39.947666,116.795372,0,-158,39929.2935069444,2009-04-26,07:02:39
39.947658,116.795374,0,-150,39929.2935648148,2009-04-26,07:02:44
39.947658,116.795374,0,-150,39929.293599537,2009-04-26,07:02:47
39.947656,116.795372,0,-149,39929.2936226852,2009-04-26,07:02:49
39.947654,116.795362,0,-147,39929.2936805556,2009-04-26,07:02:54
39.947654,116.795362,0,-147,39929.2937152778,2009-04-26,07:02:57
39.947653,116.795355,0,-146,39929.2937384259,2009-04-26,07:02:59
39.947625,116.795305,0,-137,39929.2937962963,2009-04-26,07:03:04
39.947625,116.795223,0,-126,39929.2938541667,2009-04-26,07:03:09
39.947625,116.795134,0,-106,39929.293912037,2009-04-26,07:03:14
39.947631,116.795071,0,-107,39929.2939699074,2009-04-26,07:03:19
39.94763,116.795067,0,-107,39929.2940277778,2009-04-26,07:03:24
39.947629,116.795067,0,-106,39929.2940856481,2009-04-26,07:03:29
39.947627,116.795066,0,-105,39929.2941435185,2009-04-26,07:03:34
39.947629,116.795061,0,-105,39929.2942013889,2009-04-26,07:03:39
39.947627,116.795053,0,-104,39929.2942592593,2009-04-26,07:03:44
39.947625,116.79505,0,-103,39929.2943171296,2009-04-26,07:03:49
39.947625,116.795049,0,-103,39929.294375,2009-04-26,07:03:54
39.947625,116.795046,0,-103,39929.2944328704,2009-04-26,07:03:59
39.947625,116.795047,0,-103,39929.2944907407,2009-04-26,07:04:04
39.947625,116.795047,0,-103,39929.294525463,2009-04-26,07:04:07
39.947621,116.795048,0,-103,39929.2945486111,2009-04-26,07:04:09
39.947442,116.794889,0,-24,39929.2946064815,2009-04-26,07:04:14
39.947334,116.794842,0,-2,39929.2946643519,2009-04-26,07:04:19
39.947334,116.794842,0,-2,39929.2946990741,2009-04-26,07:04:22
39.947331,116.794839,0,-2,39929.2947222222,2009-04-26,07:04:24
39.947023,116.794813,0,-4,39929.2947800926,2009-04-26,07:04:29
39.946558,116.79491,0,-2,39929.294837963,2009-04-26,07:04:34
39.946466,116.794925,0,-2,39929.294849537,2009-04-26,07:04:35
39.946101,116.794982,0,0,39929.2948958333,2009-04-26,07:04:39
39.945844,116.795036,0,0,39929.2949305556,2009-04-26,07:04:42
39.945383,116.795148,0,0,39929.2949884259,2009-04-26,07:04:47
39.944903,116.795252,0,3,39929.2950462963,2009-04-26,07:04:52
39.94446,116.795323,0,5,39929.2951041667,2009-04-26,07:04:57
39.944033,116.795405,0,7,39929.295162037,2009-04-26,07:05:02
39.943623,116.795487,0,7,39929.2952199074,2009-04-26,07:05:07
39.943302,116.795558,0,8,39929.2952777778,2009-04-26,07:05:12
39.943004,116.795656,0,10,39929.2953356481,2009-04-26,07:05:17
39.942712,116.795716,0,12,39929.2953935185,2009-04-26,07:05:22
39.94254,116.795808,0,15,39929.2954513889,2009-04-26,07:05:27
39.942479,116.795807,0,15,39929.2955092593,2009-04-26,07:05:32
39.942473,116.795817,0,15,39929.2955671296,2009-04-26,07:05:37
39.942444,116.795818,0,14,39929.295625,2009-04-26,07:05:42
39.942444,116.795818,0,14,39929.2956597222,2009-04-26,07:05:45
39.942437,116.795819,0,14,39929.2956828704,2009-04-26,07:05:47
39.942394,116.795807,0,16,39929.2957407407,2009-04-26,07:05:52
39.942339,116.795634,0,22,39929.2957986111,2009-04-26,07:05:57
39.942314,116.795321,0,23,39929.2958564815,2009-04-26,07:06:02
39.942314,116.795158,0,25,39929.2958912037,2009-04-26,07:06:05
39.942303,116.79505,0,29,39929.2959490741,2009-04-26,07:06:10
39.942291,116.795042,0,31,39929.2960069444,2009-04-26,07:06:15
39.942291,116.795035,0,32,39929.2960648148,2009-04-26,07:06:20
39.942291,116.795035,0,32,39929.296099537,2009-04-26,07:06:23
39.942288,116.795032,0,32,39929.2961226852,2009-04-26,07:06:25
39.942247,116.795002,0,34,39929.2961805556,2009-04-26,07:06:30
39.942203,116.794838,0,42,39929.2962384259,2009-04-26,07:06:35
39.942145,116.794563,0,47,39929.2962962963,2009-04-26,07:06:40
39.942051,116.794123,0,54,39929.2963541667,2009-04-26,07:06:45
39.941972,116.793504,0,58,39929.296412037,2009-04-26,07:06:50
39.941892,116.79289,0,61,39929.2964699074,2009-04-26,07:06:55
39.94183,116.792333,0,66,39929.2965277778,2009-04-26,07:07:00
39.941742,116.791749,0,71,39929.2965856481,2009-04-26,07:07:05
39.941645,116.791213,0,78,39929.2966435185,2009-04-26,07:07:10
39.941534,116.790662,0,87,39929.2967013889,2009-04-26,07:07:15
39.941471,116.790173,0,98,39929.2967592593,2009-04-26,07:07:20
39.941388,116.789838,0,109,39929.2968171296,2009-04-26,07:07:25
39.941362,116.789586,0,119,39929.296875,2009-04-26,07:07:30
39.941332,116.789225,0,127,39929.2969328704,2009-04-26,07:07:35
39.941336,116.788936,0,133,39929.2969907407,2009-04-26,07:07:40
39.94131,116.788883,0,135,39929.2970486111,2009-04-26,07:07:45
39.941299,116.78889,0,136,39929.2971064815,2009-04-26,07:07:50
39.94126,116.788909,0,137,39929.2971643518,2009-04-26,07:07:55
39.94124,116.788921,0,139,39929.2972222222,2009-04-26,07:08:00
39.94124,116.788921,0,139,39929.2972569444,2009-04-26,07:08:03
39.941239,116.788929,0,140,39929.2972800926,2009-04-26,07:08:05
39.941253,116.788782,0,139,39929.297337963,2009-04-26,07:08:10
39.941238,116.788397,0,139,39929.2973958333,2009-04-26,07:08:15
39.941229,116.787844,0,139,39929.2974537037,2009-04-26,07:08:20
39.941179,116.78718,0,140,39929.2975115741,2009-04-26,07:08:25
39.941085,116.786237,0,130,39929.2975694444,2009-04-26,07:08:30
39.940967,116.785344,0,127,39929.2976273148,2009-04-26,07:08:35
39.940842,116.784377,0,130,39929.2976851852,2009-04-26,07:08:40
39.940677,116.783326,0,128,39929.2977430556,2009-04-26,07:08:45
39.940498,116.782265,0,131,39929.2978009259,2009-04-26,07:08:50
39.940339,116.78113,0,123,39929.2978587963,2009-04-26,07:08:55
39.940162,116.779966,0,113,39929.2979166667,2009-04-26,07:09:00
39.94,116.778841,0,114,39929.297974537,2009-04-26,07:09:05
39.939852,116.777739,0,115,39929.2980324074,2009-04-26,07:09:10
39.939695,116.776628,0,113,39929.2980902778,2009-04-26,07:09:15
39.939532,116.775575,0,110,39929.2981481481,2009-04-26,07:09:20
39.939369,116.774463,0,105,39929.2982060185,2009-04-26,07:09:25
39.939201,116.773371,0,102,39929.2982638889,2009-04-26,07:09:30
39.939032,116.772265,0,102,39929.2983217593,2009-04-26,07:09:35
39.93882,116.771171,0,101,39929.2983796296,2009-04-26,07:09:40
39.938559,116.770125,0,97,39929.2984375,2009-04-26,07:09:45
39.93824,116.769147,0,91,39929.2984953704,2009-04-26,07:09:50
39.937915,116.768218,0,92,39929.2985532407,2009-04-26,07:09:55
39.937565,116.767321,0,90,39929.2986111111,2009-04-26,07:10:00
39.937185,116.766435,0,86,39929.2986689815,2009-04-26,07:10:05
39.936807,116.765569,0,84,39929.2987268518,2009-04-26,07:10:10
39.936413,116.764749,0,82,39929.2987847222,2009-04-26,07:10:15
39.936072,116.764014,0,84,39929.2988425926,2009-04-26,07:10:20
39.93581,116.763329,0,80,39929.298900463,2009-04-26,07:10:25
39.935712,116.762685,0,72,39929.2989583333,2009-04-26,07:10:30
39.935867,116.762204,0,71,39929.2990162037,2009-04-26,07:10:35
39.935881,116.76174,0,69,39929.2990740741,2009-04-26,07:10:40
39.935751,116.761353,0,65,39929.2991319444,2009-04-26,07:10:45
39.935618,116.761107,0,65,39929.2991898148,2009-04-26,07:10:50
39.935452,116.760873,0,63,39929.2992476852,2009-04-26,07:10:55
39.935363,116.760699,0,65,39929.2993055556,2009-04-26,07:11:00
39.93534,116.760664,0,62,39929.2993634259,2009-04-26,07:11:05
39.935309,116.76058,0,61,39929.2994212963,2009-04-26,07:11:10
39.935269,116.760461,0,57,39929.2994791667,2009-04-26,07:11:15
39.935184,116.760315,0,56,39929.299537037,2009-04-26,07:11:20
39.934993,116.760198,0,61,39929.2995949074,2009-04-26,07:11:25
39.934778,116.760143,0,64,39929.2996527778,2009-04-26,07:11:30
39.934664,116.760007,0,66,39929.2997106481,2009-04-26,07:11:35
39.9346,116.759804,0,66,39929.2997685185,2009-04-26,07:11:40
39.934559,116.759702,0,66,39929.2998263889,2009-04-26,07:11:45
39.934513,116.759609,0,66,39929.2998842593,2009-04-26,07:11:50
39.93452,116.759539,0,66,39929.2999421296,2009-04-26,07:11:55
39.934504,116.759495,0,67,39929.3,2009-04-26,07:12:00
39.934479,116.759441,0,68,39929.3000578704,2009-04-26,07:12:05
39.93446,116.759398,0,70,39929.3001157407,2009-04-26,07:12:10
39.934432,116.759377,0,72,39929.3001736111,2009-04-26,07:12:15
39.934429,116.759363,0,74,39929.3002314815,2009-04-26,07:12:20
39.934429,116.759375,0,76,39929.3002893519,2009-04-26,07:12:25
39.934414,116.759307,0,78,39929.3003472222,2009-04-26,07:12:30
39.934318,116.758918,0,74,39929.3004050926,2009-04-26,07:12:35
39.934114,116.7584,0,70,39929.300462963,2009-04-26,07:12:40
39.933894,116.757773,0,65,39929.3005208333,2009-04-26,07:12:45
39.93372,116.757074,0,58,39929.3005787037,2009-04-26,07:12:50
39.933531,116.756309,0,47,39929.3006365741,2009-04-26,07:12:55
39.933328,116.75549,0,35,39929.3006944444,2009-04-26,07:13:00
39.93309,116.754571,0,25,39929.3007523148,2009-04-26,07:13:05
39.93284,116.753598,0,11,39929.3008101852,2009-04-26,07:13:10
39.932592,116.752514,0,0,39929.3008680556,2009-04-26,07:13:15
39.932284,116.751446,0,-2,39929.3009259259,2009-04-26,07:13:20
39.931973,116.75043,0,1,39929.3009837963,2009-04-26,07:13:25
39.931689,116.749452,0,4,39929.3010416667,2009-04-26,07:13:30
39.931439,116.748466,0,13,39929.301099537,2009-04-26,07:13:35
39.93116,116.747446,0,22,39929.3011574074,2009-04-26,07:13:40
39.93088,116.746374,0,31,39929.3012152778,2009-04-26,07:13:45
39.930657,116.74527,0,39,39929.3012731481,2009-04-26,07:13:50
39.930391,116.744177,0,37,39929.3013310185,2009-04-26,07:13:55
39.930125,116.743088,0,37,39929.3013888889,2009-04-26,07:14:00
39.929872,116.742036,0,40,39929.3014467593,2009-04-26,07:14:05
39.929595,116.740974,0,43,39929.3015046296,2009-04-26,07:14:10
39.929312,116.739905,0,53,39929.3015625,2009-04-26,07:14:15
39.929021,116.738795,0,61,39929.3016203704,2009-04-26,07:14:20
39.928767,116.737723,0,70,39929.3016782407,2009-04-26,07:14:25
39.92849,116.736675,0,72,39929.3017361111,2009-04-26,07:14:30
39.928193,116.735602,0,69,39929.3017939815,2009-04-26,07:14:35
39.927926,116.734555,0,75,39929.3018518519,2009-04-26,07:14:40
39.927668,116.733514,0,77,39929.3019097222,2009-04-26,07:14:45
39.927447,116.732497,0,80,39929.3019675926,2009-04-26,07:14:50
39.927222,116.731512,0,80,39929.302025463,2009-04-26,07:14:55
39.926986,116.730523,0,79,39929.3020833333,2009-04-26,07:15:00
39.926752,116.729551,0,79,39929.3021412037,2009-04-26,07:15:05
39.926496,116.728597,0,78,39929.3021990741,2009-04-26,07:15:10
39.92625,116.727591,0,77,39929.3022569444,2009-04-26,07:15:15
39.926022,116.726598,0,78,39929.3023148148,2009-04-26,07:15:20
39.925767,116.725616,0,76,39929.3023726852,2009-04-26,07:15:25
39.925528,116.724599,0,79,39929.3024305556,2009-04-26,07:15:30
39.925281,116.723578,0,81,39929.3024884259,2009-04-26,07:15:35
39.925005,116.722567,0,80,39929.3025462963,2009-04-26,07:15:40
39.924748,116.721553,0,79,39929.3026041667,2009-04-26,07:15:45
39.924489,116.720511,0,74,39929.302662037,2009-04-26,07:15:50
39.92422,116.719468,0,78,39929.3027199074,2009-04-26,07:15:55
39.92397,116.71843,0,87,39929.3027777778,2009-04-26,07:16:00
39.923723,116.717419,0,96,39929.3028356481,2009-04-26,07:16:05
39.923501,116.716376,0,105,39929.3028935185,2009-04-26,07:16:10
39.923288,116.715363,0,106,39929.3029513889,2009-04-26,07:16:15
39.923102,116.714318,0,102,39929.3030092593,2009-04-26,07:16:20
39.922904,116.713294,0,91,39929.3030671296,2009-04-26,07:16:25
39.922746,116.712222,0,84,39929.303125,2009-04-26,07:16:30
39.922606,116.711144,0,86,39929.3031828704,2009-04-26,07:16:35
39.9225,116.710078,0,94,39929.3032407407,2009-04-26,07:16:40
39.922426,116.708988,0,96,39929.3032986111,2009-04-26,07:16:45
39.922397,116.707863,0,99,39929.3033564815,2009-04-26,07:16:50
39.922378,116.706787,0,102,39929.3034143519,2009-04-26,07:16:55
39.922352,116.705724,0,92,39929.3034722222,2009-04-26,07:17:00
39.922342,116.704673,0,88,39929.3035300926,2009-04-26,07:17:05
39.92234,116.703622,0,84,39929.303587963,2009-04-26,07:17:10
39.922364,116.702578,0,87,39929.3036458333,2009-04-26,07:17:15
39.922354,116.701525,0,96,39929.3037037037,2009-04-26,07:17:20
39.922358,116.700459,0,105,39929.3037615741,2009-04-26,07:17:25
39.922356,116.699352,0,110,39929.3038194444,2009-04-26,07:17:30
39.92238,116.698178,0,118,39929.3038773148,2009-04-26,07:17:35
39.922373,116.69699,0,129,39929.3039351852,2009-04-26,07:17:40
39.922389,116.695835,0,144,39929.3039930556,2009-04-26,07:17:45
39.922407,116.694717,0,156,39929.3040509259,2009-04-26,07:17:50
39.922459,116.693618,0,158,39929.3041087963,2009-04-26,07:17:55
39.922473,116.692522,0,162,39929.3041666667,2009-04-26,07:18:00
39.92247,116.691472,0,164,39929.304224537,2009-04-26,07:18:05
39.922459,116.690409,0,165,39929.3042824074,2009-04-26,07:18:10
39.922484,116.689341,0,170,39929.3043402778,2009-04-26,07:18:15
39.922496,116.688272,0,169,39929.3043981481,2009-04-26,07:18:20
39.922508,116.687174,0,166,39929.3044560185,2009-04-26,07:18:25
39.922518,116.686068,0,168,39929.3045138889,2009-04-26,07:18:30
39.92253,116.685022,0,174,39929.3045717593,2009-04-26,07:18:35
39.922558,116.683927,0,182,39929.3046296296,2009-04-26,07:18:40
39.922583,116.682809,0,190,39929.3046875,2009-04-26,07:18:45
39.922602,116.681672,0,199,39929.3047453704,2009-04-26,07:18:50
39.922636,116.680524,0,206,39929.3048032407,2009-04-26,07:18:55
39.922666,116.679391,0,207,39929.3048611111,2009-04-26,07:19:00
39.922709,116.678246,0,206,39929.3049189815,2009-04-26,07:19:05
39.922732,116.67713,0,205,39929.3049768518,2009-04-26,07:19:10
39.922764,116.67605,0,203,39929.3050347222,2009-04-26,07:19:15
39.922793,116.674988,0,199,39929.3050925926,2009-04-26,07:19:20
39.922817,116.673911,0,198,39929.305150463,2009-04-26,07:19:25
39.922839,116.672827,0,192,39929.3052083333,2009-04-26,07:19:30
39.922822,116.671724,0,187,39929.3052662037,2009-04-26,07:19:35
39.922772,116.670654,0,175,39929.3053240741,2009-04-26,07:19:40
39.922733,116.669596,0,164,39929.3053819444,2009-04-26,07:19:45
39.922662,116.668495,0,155,39929.3054398148,2009-04-26,07:19:50
39.922575,116.667406,0,152,39929.3054976852,2009-04-26,07:19:55
39.92249,116.66632,0,154,39929.3055555556,2009-04-26,07:20:00
39.922427,116.665248,0,154,39929.3056134259,2009-04-26,07:20:05
39.922347,116.664192,0,155,39929.3056712963,2009-04-26,07:20:10
39.922269,116.663115,0,154,39929.3057291667,2009-04-26,07:20:15
39.922199,116.662032,0,157,39929.305787037,2009-04-26,07:20:20
39.922144,116.660903,0,159,39929.3058449074,2009-04-26,07:20:25
39.92206,116.659829,0,159,39929.3059027778,2009-04-26,07:20:30
39.921984,116.658789,0,160,39929.3059606481,2009-04-26,07:20:35
39.921912,116.657736,0,161,39929.3060185185,2009-04-26,07:20:40
39.921846,116.656615,0,161,39929.3060763889,2009-04-26,07:20:45
39.92178,116.655507,0,163,39929.3061342593,2009-04-26,07:20:50
39.921705,116.654458,0,171,39929.3061921296,2009-04-26,07:20:55
39.921632,116.653528,0,170,39929.30625,2009-04-26,07:21:00
39.921598,116.652747,0,170,39929.3063078704,2009-04-26,07:21:05
39.921609,116.652167,0,175,39929.3063657407,2009-04-26,07:21:10
39.921643,116.651608,0,166,39929.3064236111,2009-04-26,07:21:15
39.92162,116.650996,0,156,39929.3064814815,2009-04-26,07:21:20
39.921771,116.650467,0,153,39929.3065393518,2009-04-26,07:21:25
39.922097,116.650125,0,146,39929.3065972222,2009-04-26,07:21:30
39.922435,116.650121,0,143,39929.3066550926,2009-04-26,07:21:35
39.922825,116.65025,0,146,39929.306712963,2009-04-26,07:21:40
39.923191,116.650338,0,145,39929.3067708333,2009-04-26,07:21:45
39.923286,116.650328,0,149,39929.3068287037,2009-04-26,07:21:50
39.92329,116.650295,0,147,39929.3068865741,2009-04-26,07:21:55
39.923293,116.650281,0,147,39929.3069444444,2009-04-26,07:22:00
39.923503,116.650326,0,134,39929.3070023148,2009-04-26,07:22:05
39.923936,116.650457,0,123,39929.3070601852,2009-04-26,07:22:10
39.924425,116.650605,0,117,39929.3071180556,2009-04-26,07:22:15
39.924888,116.650751,0,119,39929.3071759259,2009-04-26,07:22:20
39.925186,116.650884,0,94,39929.3072337963,2009-04-26,07:22:25
39.925362,116.650791,0,81,39929.3072916667,2009-04-26,07:22:30
39.92544,116.650516,0,66,39929.307349537,2009-04-26,07:22:35
39.925587,116.650019,0,59,39929.3074074074,2009-04-26,07:22:40
39.925851,116.649321,0,50,39929.3074652778,2009-04-26,07:22:45
39.926144,116.648481,0,34,39929.3075231481,2009-04-26,07:22:50
39.926435,116.647598,0,19,39929.3075810185,2009-04-26,07:22:55
39.926745,116.646702,0,10,39929.3076388889,2009-04-26,07:23:00
39.927033,116.645836,0,7,39929.3076967593,2009-04-26,07:23:05
39.927314,116.645001,0,5,39929.3077546296,2009-04-26,07:23:10
39.927571,116.644175,0,0,39929.3078125,2009-04-26,07:23:15
39.927845,116.643372,0,-3,39929.3078703704,2009-04-26,07:23:20
39.92808,116.642727,0,0,39929.3079282407,2009-04-26,07:23:25
39.92816,116.642313,0,15,39929.3079861111,2009-04-26,07:23:30
39.927888,116.642092,0,37,39929.3080439815,2009-04-26,07:23:35
39.927349,116.641817,0,48,39929.3081018519,2009-04-26,07:23:40
39.926721,116.641542,0,60,39929.3081597222,2009-04-26,07:23:45
39.926119,116.641168,0,65,39929.3082175926,2009-04-26,07:23:50
39.92569,116.640527,0,60,39929.308275463,2009-04-26,07:23:55
39.925591,116.639632,0,44,39929.3083333333,2009-04-26,07:24:00
39.925563,116.638737,0,41,39929.3083912037,2009-04-26,07:24:05
39.925555,116.63782,0,43,39929.3084490741,2009-04-26,07:24:10
39.925539,116.636915,0,46,39929.3085069444,2009-04-26,07:24:15
39.925538,116.636151,0,56,39929.3085648148,2009-04-26,07:24:20
39.925565,116.635644,0,71,39929.3086226852,2009-04-26,07:24:25
39.925617,116.635578,0,78,39929.3086805556,2009-04-26,07:24:30
39.925617,116.635578,0,78,39929.3087152778,2009-04-26,07:24:33
39.925618,116.635581,0,78,39929.3087384259,2009-04-26,07:24:35
39.925637,116.635431,0,75,39929.3087962963,2009-04-26,07:24:40
39.925648,116.634975,0,72,39929.3088541667,2009-04-26,07:24:45
39.925689,116.634304,0,72,39929.308912037,2009-04-26,07:24:50
39.925715,116.633676,0,78,39929.3089699074,2009-04-26,07:24:55
39.925698,116.633376,0,86,39929.3090277778,2009-04-26,07:25:00
39.925599,116.633321,0,89,39929.3090856481,2009-04-26,07:25:05
39.925313,116.633363,0,95,39929.3091435185,2009-04-26,07:25:10
39.924917,116.633444,0,106,39929.3092013889,2009-04-26,07:25:15
39.924646,116.633495,0,118,39929.3092592593,2009-04-26,07:25:20
39.924553,116.633501,0,128,39929.3093171296,2009-04-26,07:25:25
39.924542,116.633535,0,125,39929.309375,2009-04-26,07:25:30
39.924538,116.63356,0,127,39929.3094328704,2009-04-26,07:25:35
39.924493,116.633584,0,129,39929.3094907407,2009-04-26,07:25:40
39.924255,116.633679,0,130,39929.3095486111,2009-04-26,07:25:45
39.923891,116.633749,0,136,39929.3096064815,2009-04-26,07:25:50
39.923394,116.633831,0,149,39929.3096643519,2009-04-26,07:25:55
39.92284,116.633814,0,164,39929.3097222222,2009-04-26,07:26:00
39.922266,116.633807,0,163,39929.3097800926,2009-04-26,07:26:05
39.921711,116.633861,0,171,39929.309837963,2009-04-26,07:26:10
39.921221,116.633893,0,176,39929.3098958333,2009-04-26,07:26:15
39.920809,116.633928,0,183,39929.3099537037,2009-04-26,07:26:20
39.92057,116.633979,0,193,39929.3100115741,2009-04-26,07:26:25
39.920446,116.63395,0,201,39929.3100694444,2009-04-26,07:26:30
39.920369,116.633976,0,220,39929.3101273148,2009-04-26,07:26:35
39.920332,116.633993,0,244,39929.3101851852,2009-04-26,07:26:40
39.920308,116.633976,0,256,39929.3102430556,2009-04-26,07:26:45
39.920165,116.63395,0,262,39929.3103009259,2009-04-26,07:26:50
39.919842,116.633838,0,255,39929.3103587963,2009-04-26,07:26:55
39.919437,116.633566,0,249,39929.3104166667,2009-04-26,07:27:00
39.918978,116.633097,0,234,39929.310474537,2009-04-26,07:27:05
39.918456,116.632581,0,223,39929.3105324074,2009-04-26,07:27:10
39.917928,116.631978,0,218,39929.3105902778,2009-04-26,07:27:15
39.91751,116.631244,0,203,39929.3106481481,2009-04-26,07:27:20
39.917222,116.630455,0,180,39929.3107060185,2009-04-26,07:27:25
39.917027,116.629874,0,167,39929.3107638889,2009-04-26,07:27:30
39.916943,116.629537,0,176,39929.3108217593,2009-04-26,07:27:35
39.916927,116.629229,0,207,39929.3108796296,2009-04-26,07:27:40
39.916819,116.629089,0,215,39929.3109375,2009-04-26,07:27:45
39.916605,116.628703,0,219,39929.3109953704,2009-04-26,07:27:50
39.916335,116.628132,0,224,39929.3110532407,2009-04-26,07:27:55
39.916016,116.627411,0,218,39929.3111111111,2009-04-26,07:28:00
39.915675,116.626577,0,192,39929.3111689815,2009-04-26,07:28:05
39.915371,116.625674,0,184,39929.3112268519,2009-04-26,07:28:10
39.915135,116.624715,0,169,39929.3112847222,2009-04-26,07:28:15
39.914921,116.623735,0,167,39929.3113425926,2009-04-26,07:28:20
39.914683,116.622783,0,172,39929.311400463,2009-04-26,07:28:25
39.914347,116.621929,0,178,39929.3114583333,2009-04-26,07:28:30
39.913936,116.621147,0,186,39929.3115162037,2009-04-26,07:28:35
39.913378,116.620466,0,180,39929.3115740741,2009-04-26,07:28:40
39.912735,116.619855,0,172,39929.3116319444,2009-04-26,07:28:45
39.912003,116.61931,0,163,39929.3116898148,2009-04-26,07:28:50
39.911244,116.618747,0,159,39929.3117476852,2009-04-26,07:28:55
39.91048,116.618181,0,157,39929.3118055556,2009-04-26,07:29:00
39.909723,116.617618,0,154,39929.3118634259,2009-04-26,07:29:05
39.909032,116.617002,0,155,39929.3119212963,2009-04-26,07:29:10
39.908429,116.616155,0,158,39929.3119791667,2009-04-26,07:29:15
39.907958,116.615142,0,154,39929.312037037,2009-04-26,07:29:20
39.907651,116.614124,0,155,39929.3120949074,2009-04-26,07:29:25
39.907479,116.613107,0,162,39929.3121527778,2009-04-26,07:29:30
39.907325,116.612118,0,158,39929.3122106481,2009-04-26,07:29:35
39.907171,116.611137,0,158,39929.3122685185,2009-04-26,07:29:40
39.907002,116.610092,0,156,39929.3123263889,2009-04-26,07:29:45
39.906847,116.609008,0,158,39929.3123842593,2009-04-26,07:29:50
39.906698,116.607945,0,158,39929.3124421296,2009-04-26,07:29:55
39.906638,116.606837,0,165,39929.3125,2009-04-26,07:30:00
39.906721,116.605734,0,175,39929.3125578704,2009-04-26,07:30:05
39.906938,116.604615,0,173,39929.3126157407,2009-04-26,07:30:10
39.907227,116.603625,0,170,39929.3126736111,2009-04-26,07:30:15
39.907577,116.602627,0,166,39929.3127314815,2009-04-26,07:30:20
39.907884,116.601643,0,164,39929.3127893518,2009-04-26,07:30:25
39.908068,116.600607,0,162,39929.3128472222,2009-04-26,07:30:30
39.908141,116.599539,0,160,39929.3129050926,2009-04-26,07:30:35
39.908145,116.598431,0,158,39929.312962963,2009-04-26,07:30:40
39.908148,116.597335,0,159,39929.3130208333,2009-04-26,07:30:45
39.908163,116.59626,0,168,39929.3130787037,2009-04-26,07:30:50
39.908198,116.59521,0,182,39929.3131365741,2009-04-26,07:30:55
39.908214,116.59413,0,194,39929.3131944444,2009-04-26,07:31:00
39.908254,116.59302,0,201,39929.3132523148,2009-04-26,07:31:05
39.908288,116.591892,0,203,39929.3133101852,2009-04-26,07:31:10
39.908308,116.590764,0,207,39929.3133680556,2009-04-26,07:31:15
39.908316,116.589673,0,213,39929.3134259259,2009-04-26,07:31:20
39.908364,116.588559,0,219,39929.3134837963,2009-04-26,07:31:25
39.908376,116.587513,0,226,39929.3135416667,2009-04-26,07:31:30
39.908401,116.586521,0,231,39929.313599537,2009-04-26,07:31:35
39.908436,116.585485,0,240,39929.3136574074,2009-04-26,07:31:40
39.908449,116.584424,0,248,39929.3137152778,2009-04-26,07:31:45
39.908488,116.583305,0,254,39929.3137731481,2009-04-26,07:31:50
39.908595,116.582124,0,250,39929.3138310185,2009-04-26,07:31:55
39.908742,116.581017,0,244,39929.3138888889,2009-04-26,07:32:00
39.908832,116.579949,0,223,39929.3139467593,2009-04-26,07:32:05
39.908941,116.578865,0,213,39929.3140046296,2009-04-26,07:32:10
39.909075,116.577774,0,213,39929.3140625,2009-04-26,07:32:15
39.909212,116.576686,0,211,39929.3141203704,2009-04-26,07:32:20
39.909346,116.575568,0,211,39929.3141782407,2009-04-26,07:32:25
39.909437,116.574505,0,210,39929.3142361111,2009-04-26,07:32:30
39.90944,116.573437,0,207,39929.3142939815,2009-04-26,07:32:35
39.909443,116.572354,0,215,39929.3143518518,2009-04-26,07:32:40
39.909365,116.571242,0,213,39929.3144097222,2009-04-26,07:32:45
39.909282,116.570079,0,214,39929.3144675926,2009-04-26,07:32:50
39.909162,116.568991,0,222,39929.314525463,2009-04-26,07:32:55
39.909053,116.567854,0,221,39929.3145833333,2009-04-26,07:33:00
39.908917,116.566714,0,218,39929.3146412037,2009-04-26,07:33:05
39.908781,116.565611,0,216,39929.3146990741,2009-04-26,07:33:10
39.908672,116.564552,0,215,39929.3147569444,2009-04-26,07:33:15
39.9086,116.563538,0,216,39929.3148148148,2009-04-26,07:33:20
39.908573,116.562545,0,218,39929.3148726852,2009-04-26,07:33:25
39.908542,116.56158,0,220,39929.3149305556,2009-04-26,07:33:30
39.908517,116.560522,0,218,39929.3149884259,2009-04-26,07:33:35
39.908507,116.559433,0,221,39929.3150462963,2009-04-26,07:33:40
39.908483,116.558354,0,228,39929.3151041667,2009-04-26,07:33:45
39.908424,116.557275,0,231,39929.315162037,2009-04-26,07:33:50
39.908335,116.556205,0,232,39929.3152199074,2009-04-26,07:33:55
39.908302,116.555128,0,234,39929.3152777778,2009-04-26,07:34:00
39.90835,116.554045,0,235,39929.3153356481,2009-04-26,07:34:05
39.908361,116.553029,0,234,39929.3153935185,2009-04-26,07:34:10
39.908363,116.552033,0,229,39929.3154513889,2009-04-26,07:34:15
39.908358,116.551007,0,227,39929.3155092593,2009-04-26,07:34:20
39.908326,116.549915,0,225,39929.3155671296,2009-04-26,07:34:25
39.90828,116.548872,0,222,39929.315625,2009-04-26,07:34:30
39.908257,116.547814,0,226,39929.3156828704,2009-04-26,07:34:35
39.908231,116.546645,0,222,39929.3157407407,2009-04-26,07:34:40
39.908187,116.545577,0,221,39929.3157986111,2009-04-26,07:34:45
39.908184,116.544547,0,219,39929.3158564815,2009-04-26,07:34:50
39.908215,116.543498,0,217,39929.3159143519,2009-04-26,07:34:55
39.908237,116.542395,0,211,39929.3159722222,2009-04-26,07:35:00
39.908251,116.541274,0,205,39929.3160300926,2009-04-26,07:35:05
39.908257,116.540171,0,202,39929.316087963,2009-04-26,07:35:10
39.908277,116.539116,0,197,39929.3161458333,2009-04-26,07:35:15
39.908324,116.538034,0,195,39929.3162037037,2009-04-26,07:35:20
39.908352,116.536916,0,193,39929.3162615741,2009-04-26,07:35:25
39.908357,116.535793,0,187,39929.3163194444,2009-04-26,07:35:30
39.908381,116.534672,0,182,39929.3163773148,2009-04-26,07:35:35
39.908424,116.533519,0,180,39929.3164351852,2009-04-26,07:35:40
39.908413,116.532402,0,174,39929.3164930556,2009-04-26,07:35:45
39.908373,116.531328,0,172,39929.3165509259,2009-04-26,07:35:50
39.908366,116.530252,0,169,39929.3166087963,2009-04-26,07:35:55
39.908355,116.529163,0,170,39929.3166666667,2009-04-26,07:36:00
39.908406,116.528012,0,175,39929.316724537,2009-04-26,07:36:05
39.908442,116.526872,0,179,39929.3167824074,2009-04-26,07:36:10
39.908479,116.525778,0,174,39929.3168402778,2009-04-26,07:36:15
39.908477,116.524731,0,183,39929.3168981481,2009-04-26,07:36:20
39.908491,116.52368,0,189,39929.3169560185,2009-04-26,07:36:25
39.908487,116.522627,0,197,39929.3170138889,2009-04-26,07:36:30
39.908411,116.521768,0,204,39929.3170717593,2009-04-26,07:36:35
39.908345,116.521061,0,208,39929.3171296296,2009-04-26,07:36:40
39.908272,116.520502,0,214,39929.3171875,2009-04-26,07:36:45
39.908193,116.520022,0,221,39929.3172453704,2009-04-26,07:36:50
39.908135,116.51972,0,229,39929.3173032407,2009-04-26,07:36:55
39.908117,116.519404,0,236,39929.3173611111,2009-04-26,07:37:00
39.908085,116.519091,0,244,39929.3174189815,2009-04-26,07:37:05
39.908048,116.518781,0,254,39929.3174768519,2009-04-26,07:37:10
39.908,116.5185,0,259,39929.3175347222,2009-04-26,07:37:15
39.907933,116.518172,0,259,39929.3175925926,2009-04-26,07:37:20
39.907876,116.517822,0,260,39929.317650463,2009-04-26,07:37:25
39.907791,116.517477,0,258,39929.3177083333,2009-04-26,07:37:30
39.907727,116.517138,0,252,39929.3177662037,2009-04-26,07:37:35
39.907681,116.516892,0,244,39929.3178240741,2009-04-26,07:37:40
39.907638,116.516688,0,243,39929.3178819444,2009-04-26,07:37:45
39.907615,116.516489,0,233,39929.3179398148,2009-04-26,07:37:50
39.90755,116.516215,0,223,39929.3179976852,2009-04-26,07:37:55
39.907479,116.515898,0,220,39929.3180555556,2009-04-26,07:38:00
39.90738,116.515538,0,212,39929.3181134259,2009-04-26,07:38:05
39.907312,116.515235,0,209,39929.3181712963,2009-04-26,07:38:10
39.907264,116.514917,0,208,39929.3182291667,2009-04-26,07:38:15
39.90719,116.514562,0,215,39929.318287037,2009-04-26,07:38:20
39.907108,116.514208,0,217,39929.3183449074,2009-04-26,07:38:25
39.907041,116.513876,0,216,39929.3184027778,2009-04-26,07:38:30
39.90698,116.513585,0,216,39929.3184606481,2009-04-26,07:38:35
39.906931,116.513308,0,211,39929.3185185185,2009-04-26,07:38:40
39.906808,116.513027,0,146,39929.3185763889,2009-04-26,07:38:45
39.906743,116.512705,0,132,39929.3186342593,2009-04-26,07:38:50
39.906702,116.512352,0,131,39929.3186921296,2009-04-26,07:38:55
39.90668,116.511955,0,133,39929.31875,2009-04-26,07:39:00
39.906671,116.511518,0,136,39929.3188078704,2009-04-26,07:39:05
39.906652,116.511019,0,140,39929.3188657407,2009-04-26,07:39:10
39.906661,116.510545,0,145,39929.3189236111,2009-04-26,07:39:15
39.906677,116.51003,0,149,39929.3189814815,2009-04-26,07:39:20
39.906687,116.5095,0,154,39929.3190393519,2009-04-26,07:39:25
39.906715,116.50889,0,156,39929.3190972222,2009-04-26,07:39:30
39.906731,116.508146,0,159,39929.3191550926,2009-04-26,07:39:35
39.906723,116.507403,0,164,39929.319212963,2009-04-26,07:39:40
39.906749,116.506713,0,167,39929.3192708333,2009-04-26,07:39:45
39.906718,116.506348,0,170,39929.3193287037,2009-04-26,07:39:50
39.906705,116.506157,0,172,39929.3193865741,2009-04-26,07:39:55
39.906719,116.505985,0,177,39929.3194444444,2009-04-26,07:40:00
39.90675,116.505698,0,182,39929.3195023148,2009-04-26,07:40:05
39.906747,116.505337,0,188,39929.3195601852,2009-04-26,07:40:10
39.90673,116.504962,0,194,39929.3196180556,2009-04-26,07:40:15
39.906753,116.504628,0,199,39929.3196759259,2009-04-26,07:40:20
39.906808,116.504076,0,199,39929.3197337963,2009-04-26,07:40:25
39.906837,116.503474,0,191,39929.3197916667,2009-04-26,07:40:30
39.906877,116.502961,0,196,39929.319849537,2009-04-26,07:40:35
39.906904,116.502357,0,203,39929.3199074074,2009-04-26,07:40:40
39.906906,116.501713,0,205,39929.3199652778,2009-04-26,07:40:45
39.906917,116.501084,0,211,39929.3200231481,2009-04-26,07:40:50
39.906911,116.500461,0,215,39929.3200810185,2009-04-26,07:40:55
39.906911,116.499846,0,218,39929.3201388889,2009-04-26,07:41:00
39.906916,116.499263,0,223,39929.3201967593,2009-04-26,07:41:05
39.906893,116.498767,0,226,39929.3202546296,2009-04-26,07:41:10
39.906898,116.498439,0,227,39929.3203125,2009-04-26,07:41:15
39.906889,116.498123,0,227,39929.3203703704,2009-04-26,07:41:20
39.906822,116.497821,0,218,39929.3204282407,2009-04-26,07:41:25
39.906791,116.497594,0,214,39929.3204861111,2009-04-26,07:41:30
39.906787,116.497346,0,214,39929.3205439815,2009-04-26,07:41:35
39.906794,116.497144,0,215,39929.3206018518,2009-04-26,07:41:40
39.906791,116.496928,0,216,39929.3206597222,2009-04-26,07:41:45
39.906752,116.496782,0,216,39929.3207175926,2009-04-26,07:41:50
39.906766,116.496591,0,217,39929.320775463,2009-04-26,07:41:55
39.906764,116.496256,0,219,39929.3208333333,2009-04-26,07:42:00
39.906782,116.495953,0,219,39929.3208912037,2009-04-26,07:42:05
39.906813,116.495535,0,221,39929.3209490741,2009-04-26,07:42:10
39.906826,116.494968,0,222,39929.3210069444,2009-04-26,07:42:15
39.90679,116.49445,0,223,39929.3210648148,2009-04-26,07:42:20
39.906828,116.494069,0,210,39929.3211226852,2009-04-26,07:42:25
39.90682,116.493698,0,207,39929.3211805556,2009-04-26,07:42:30
39.906834,116.493192,0,199,39929.3212384259,2009-04-26,07:42:35
39.906837,116.492618,0,189,39929.3212962963,2009-04-26,07:42:40
39.906828,116.492292,0,179,39929.3213541667,2009-04-26,07:42:45
39.906852,116.491968,0,172,39929.321412037,2009-04-26,07:42:50
39.906867,116.491514,0,167,39929.3214699074,2009-04-26,07:42:55
39.906894,116.49108,0,164,39929.3215277778,2009-04-26,07:43:00
39.906883,116.490528,0,163,39929.3215856481,2009-04-26,07:43:05
39.906865,116.489865,0,162,39929.3216435185,2009-04-26,07:43:10
39.906898,116.489149,0,161,39929.3217013889,2009-04-26,07:43:15
39.906951,116.488357,0,162,39929.3217592593,2009-04-26,07:43:20
39.90701,116.48747,0,162,39929.3218171296,2009-04-26,07:43:25
39.907032,116.486467,0,164,39929.321875,2009-04-26,07:43:30
39.907023,116.485432,0,165,39929.3219328704,2009-04-26,07:43:35
39.906996,116.484365,0,169,39929.3219907407,2009-04-26,07:43:40
39.906978,116.483269,0,177,39929.3220486111,2009-04-26,07:43:45
39.906946,116.482179,0,185,39929.3221064815,2009-04-26,07:43:50
39.906897,116.481141,0,192,39929.3221643518,2009-04-26,07:43:55
39.906891,116.48017,0,199,39929.3222222222,2009-04-26,07:44:00
39.90694,116.479246,0,191,39929.3222800926,2009-04-26,07:44:05
39.906944,116.478304,0,187,39929.322337963,2009-04-26,07:44:10
39.906949,116.477423,0,186,39929.3223958333,2009-04-26,07:44:15
39.906957,116.476788,0,185,39929.3224537037,2009-04-26,07:44:20
39.906938,116.476289,0,187,39929.3225115741,2009-04-26,07:44:25
39.906914,116.475929,0,194,39929.3225694444,2009-04-26,07:44:30
39.906923,116.475569,0,202,39929.3226273148,2009-04-26,07:44:35
39.906955,116.47519,0,203,39929.3226851852,2009-04-26,07:44:40
39.907019,116.474799,0,201,39929.3227430556,2009-04-26,07:44:45
39.907046,116.474588,0,199,39929.3228009259,2009-04-26,07:44:50
39.90705,116.474505,0,200,39929.3228587963,2009-04-26,07:44:55
39.907004,116.474447,0,204,39929.3229166667,2009-04-26,07:45:00
39.906978,116.474376,0,206,39929.322974537,2009-04-26,07:45:05
39.906977,116.474355,0,214,39929.3230324074,2009-04-26,07:45:10
39.906961,116.474267,0,217,39929.3230902778,2009-04-26,07:45:15
39.906954,116.474006,0,218,39929.3231481481,2009-04-26,07:45:20
39.906965,116.473665,0,212,39929.3232060185,2009-04-26,07:45:25
39.907012,116.473291,0,200,39929.3232638889,2009-04-26,07:45:30
39.907041,116.472894,0,202,39929.3233217593,2009-04-26,07:45:35
39.907037,116.472595,0,206,39929.3233796296,2009-04-26,07:45:40
39.907053,116.47243,0,204,39929.3234375,2009-04-26,07:45:45
39.907091,116.47224,0,199,39929.3234953704,2009-04-26,07:45:50
39.907094,116.471878,0,192,39929.3235532407,2009-04-26,07:45:55
39.907036,116.471643,0,180,39929.3236111111,2009-04-26,07:46:00
39.907015,116.471325,0,175,39929.3236689815,2009-04-26,07:46:05
39.907051,116.470981,0,171,39929.3237268519,2009-04-26,07:46:10
39.90706,116.47052,0,167,39929.3237847222,2009-04-26,07:46:15
39.907057,116.470067,0,164,39929.3238425926,2009-04-26,07:46:20
39.907051,116.469871,0,161,39929.323900463,2009-04-26,07:46:25
39.907019,116.469859,0,154,39929.3239583333,2009-04-26,07:46:30
39.907033,116.469813,0,155,39929.3240162037,2009-04-26,07:46:35
39.907065,116.469629,0,153,39929.3240740741,2009-04-26,07:46:40
39.907076,116.469496,0,144,39929.3241319444,2009-04-26,07:46:45
39.907067,116.469448,0,141,39929.3241898148,2009-04-26,07:46:50
39.907133,116.46943,0,140,39929.3242476852,2009-04-26,07:46:55
39.907102,116.469461,0,136,39929.3243055556,2009-04-26,07:47:00
39.907125,116.46949,0,134,39929.3243634259,2009-04-26,07:47:05
39.9072,116.469522,0,135,39929.3244212963,2009-04-26,07:47:10
39.907209,116.469571,0,135,39929.3244791667,2009-04-26,07:47:15
39.907274,116.469683,0,132,39929.324537037,2009-04-26,07:47:20
39.907288,116.469788,0,128,39929.3245949074,2009-04-26,07:47:25
39.907314,116.469843,0,127,39929.3246527778,2009-04-26,07:47:30
39.907343,116.469896,0,126,39929.3247106481,2009-04-26,07:47:35
39.907338,116.469933,0,126,39929.3247685185,2009-04-26,07:47:40
39.907329,116.469994,0,126,39929.3248263889,2009-04-26,07:47:45
39.907355,116.47007,0,125,39929.3248842593,2009-04-26,07:47:50
39.907344,116.470171,0,128,39929.3249421296,2009-04-26,07:47:55
39.907343,116.47024,0,129,39929.325,2009-04-26,07:48:00
39.907357,116.470287,0,129,39929.3250578704,2009-04-26,07:48:05
39.90737,116.470379,0,129,39929.3251157407,2009-04-26,07:48:10
39.907384,116.470476,0,131,39929.3251736111,2009-04-26,07:48:15
39.907377,116.470519,0,132,39929.3252314815,2009-04-26,07:48:20
39.907353,116.470567,0,134,39929.3252893519,2009-04-26,07:48:25
39.907308,116.470678,0,136,39929.3253472222,2009-04-26,07:48:30
39.907318,116.470782,0,138,39929.3254050926,2009-04-26,07:48:35
39.907298,116.470864,0,138,39929.325462963,2009-04-26,07:48:40
39.907307,116.470949,0,136,39929.3255208333,2009-04-26,07:48:45
39.907302,116.471029,0,132,39929.3255787037,2009-04-26,07:48:50
39.907344,116.471034,0,133,39929.3256365741,2009-04-26,07:48:55
39.90736,116.471032,0,132,39929.3256944444,2009-04-26,07:49:00
39.907364,116.471023,0,132,39929.3257523148,2009-04-26,07:49:05
39.907359,116.470945,0,132,39929.3258101852,2009-04-26,07:49:10
39.907373,116.470899,0,132,39929.3258680556,2009-04-26,07:49:15
39.976396,116.333235,0,367,39929.3614583333,2009-04-26,08:40:30
39.975539,116.333578,0,18,39929.3615162037,2009-04-26,08:40:35
39.975618,116.333583,0,10,39929.3615740741,2009-04-26,08:40:40
39.975662,116.333601,0,23,39929.3616319444,2009-04-26,08:40:45
39.975662,116.333648,0,41,39929.3616898148,2009-04-26,08:40:50
39.97565,116.333691,0,40,39929.3617476852,2009-04-26,08:40:55
39.97565,116.333691,0,40,39929.3617824074,2009-04-26,08:40:58
39.975648,116.333699,0,20,39929.3618055556,2009-04-26,08:41:00
39.975623,116.333726,0,19,39929.3618634259,2009-04-26,08:41:05
39.975467,116.333667,0,49,39929.3619212963,2009-04-26,08:41:10
39.975457,116.333664,0,50,39929.3619791667,2009-04-26,08:41:15
39.975456,116.333669,0,49,39929.362037037,2009-04-26,08:41:20
39.975456,116.333667,0,48,39929.3620949074,2009-04-26,08:41:25
39.975456,116.333669,0,49,39929.3621527778,2009-04-26,08:41:30
39.975454,116.333671,0,50,39929.3622106481,2009-04-26,08:41:35
39.975448,116.33367,0,51,39929.3622685185,2009-04-26,08:41:40
39.975446,116.33367,0,52,39929.3623263889,2009-04-26,08:41:45
39.975442,116.333671,0,52,39929.3623842593,2009-04-26,08:41:50
39.975441,116.33367,0,52,39929.3624421296,2009-04-26,08:41:55
39.97544,116.33367,0,53,39929.3625,2009-04-26,08:42:00
39.975439,116.33367,0,53,39929.3625578704,2009-04-26,08:42:05
39.975439,116.33367,0,53,39929.3626157407,2009-04-26,08:42:10
39.975439,116.333669,0,53,39929.3626736111,2009-04-26,08:42:15
39.975439,116.333669,0,53,39929.3627314815,2009-04-26,08:42:20
39.975439,116.333668,0,54,39929.3627893519,2009-04-26,08:42:25
39.975438,116.333668,0,54,39929.3628472222,2009-04-26,08:42:30
39.975439,116.333668,0,54,39929.3629050926,2009-04-26,08:42:35
39.975438,116.333668,0,54,39929.362962963,2009-04-26,08:42:40
39.975438,116.333669,0,54,39929.3630208333,2009-04-26,08:42:45
39.975438,116.333669,0,54,39929.3630787037,2009-04-26,08:42:50
39.975439,116.333669,0,54,39929.3631365741,2009-04-26,08:42:55
39.975439,116.333669,0,54,39929.3631944444,2009-04-26,08:43:00
39.975439,116.333671,0,54,39929.3632523148,2009-04-26,08:43:05
39.975439,116.333674,0,54,39929.3633101852,2009-04-26,08:43:10
39.975439,116.333674,0,54,39929.3633680556,2009-04-26,08:43:15
39.975439,116.333674,0,54,39929.3634259259,2009-04-26,08:43:20
39.975439,116.333674,0,54,39929.3634606482,2009-04-26,08:43:23
39.97544,116.333675,0,54,39929.3634837963,2009-04-26,08:43:25
39.975453,116.333674,0,54,39929.3635416667,2009-04-26,08:43:30
39.975578,116.333659,0,54,39929.363599537,2009-04-26,08:43:35
39.975633,116.333635,0,54,39929.3636574074,2009-04-26,08:43:40
39.975704,116.333589,0,53,39929.3637152778,2009-04-26,08:43:45
39.975814,116.333532,0,54,39929.3637731481,2009-04-26,08:43:50
39.975989,116.333476,0,54,39929.3638310185,2009-04-26,08:43:55
39.978039,116.334222,0,54,39929.3638888889,2009-04-26,08:44:00
39.981236,116.332792,0,53,39929.3639467593,2009-04-26,08:44:05
39.982795,116.332134,0,50,39929.3640046296,2009-04-26,08:44:10
39.98409,116.331778,0,47,39929.3640625,2009-04-26,08:44:15
39.984899,116.331918,0,44,39929.3641203704,2009-04-26,08:44:20
39.985743,116.331895,0,39,39929.3641782407,2009-04-26,08:44:25
39.986579,116.331855,0,38,39929.3642361111,2009-04-26,08:44:30
39.987435,116.33179,0,36,39929.3642939815,2009-04-26,08:44:35
39.988263,116.33175,0,37,39929.3643518519,2009-04-26,08:44:40
39.989042,116.331691,0,37,39929.3644097222,2009-04-26,08:44:45
39.989731,116.331687,0,39,39929.3644675926,2009-04-26,08:44:50
39.990287,116.331735,0,49,39929.364525463,2009-04-26,08:44:55
39.990786,116.331736,0,56,39929.3645833333,2009-04-26,08:45:00
39.991203,116.331687,0,59,39929.3646412037,2009-04-26,08:45:05
39.991531,116.331609,0,55,39929.3646990741,2009-04-26,08:45:10
39.99171,116.331556,0,51,39929.3647569444,2009-04-26,08:45:15
39.991791,116.331501,0,46,39929.3648148148,2009-04-26,08:45:20
39.991813,116.331517,0,43,39929.3648726852,2009-04-26,08:45:25
39.991807,116.331546,0,40,39929.3649305556,2009-04-26,08:45:30
39.991807,116.331557,0,38,39929.3649884259,2009-04-26,08:45:35
39.991817,116.331579,0,39,39929.3650462963,2009-04-26,08:45:40
39.991824,116.331595,0,40,39929.3651041667,2009-04-26,08:45:45
39.991826,116.331602,0,40,39929.365162037,2009-04-26,08:45:50
39.991829,116.331609,0,41,39929.3652199074,2009-04-26,08:45:55
39.991829,116.331609,0,41,39929.3652546296,2009-04-26,08:45:58
39.991836,116.331612,0,42,39929.3652777778,2009-04-26,08:46:00
39.991846,116.33161,0,42,39929.3653356481,2009-04-26,08:46:05
39.991855,116.331606,0,43,39929.3653935185,2009-04-26,08:46:10
39.991863,116.331601,0,44,39929.3654513889,2009-04-26,08:46:15
39.991863,116.331601,0,44,39929.3654861111,2009-04-26,08:46:18
39.991871,116.331594,0,44,39929.3655092593,2009-04-26,08:46:20
39.991915,116.331536,0,37,39929.365625,2009-04-26,08:46:30
39.991725,116.331305,0,125,39929.3656828704,2009-04-26,08:46:35
39.991698,116.331237,0,125,39929.3657407407,2009-04-26,08:46:40
39.991652,116.331228,0,137,39929.3657986111,2009-04-26,08:46:45
39.991651,116.331211,0,158,39929.3658564815,2009-04-26,08:46:50
39.991644,116.3312,0,161,39929.3659143519,2009-04-26,08:46:55
39.991642,116.331153,0,175,39929.3659722222,2009-04-26,08:47:00
39.991649,116.331097,0,167,39929.3660300926,2009-04-26,08:47:05
39.991653,116.331065,0,170,39929.366087963,2009-04-26,08:47:10
39.991647,116.330978,0,172,39929.3661458333,2009-04-26,08:47:15
39.991656,116.330917,0,179,39929.3662037037,2009-04-26,08:47:20
39.991644,116.330838,0,175,39929.3662615741,2009-04-26,08:47:25
39.99164,116.33079,0,163,39929.3663194444,2009-04-26,08:47:30
39.991657,116.330735,0,155,39929.3663773148,2009-04-26,08:47:35
39.99166,116.330637,0,147,39929.3664351852,2009-04-26,08:47:40
39.991655,116.330523,0,136,39929.3664930556,2009-04-26,08:47:45
39.991658,116.330441,0,132,39929.3665509259,2009-04-26,08:47:50
39.991666,116.330373,0,128,39929.3666087963,2009-04-26,08:47:55
39.991671,116.330286,0,123,39929.3666666667,2009-04-26,08:48:00
39.991624,116.330222,0,136,39929.366724537,2009-04-26,08:48:05
39.991623,116.33014,0,143,39929.3667824074,2009-04-26,08:48:10
39.99164,116.330063,0,152,39929.3668402778,2009-04-26,08:48:15
39.991616,116.32993,0,155,39929.3668981481,2009-04-26,08:48:20
39.991596,116.329833,0,162,39929.3669560185,2009-04-26,08:48:25
39.991579,116.329738,0,170,39929.3670138889,2009-04-26,08:48:30
39.991602,116.329636,0,181,39929.3670717593,2009-04-26,08:48:35
39.99164,116.329543,0,193,39929.3671296296,2009-04-26,08:48:40
39.99162,116.329432,0,201,39929.3671875,2009-04-26,08:48:45
39.991624,116.329316,0,215,39929.3672453704,2009-04-26,08:48:50
39.991649,116.329195,0,223,39929.3673032407,2009-04-26,08:48:55
39.991671,116.329082,0,228,39929.3673611111,2009-04-26,08:49:00
39.991676,116.32898,0,237,39929.3674189815,2009-04-26,08:49:05
39.991666,116.328896,0,246,39929.3674768518,2009-04-26,08:49:10
39.991652,116.328832,0,255,39929.3675347222,2009-04-26,08:49:15
39.991655,116.328808,0,264,39929.3675925926,2009-04-26,08:49:20
39.991637,116.328735,0,267,39929.367650463,2009-04-26,08:49:25
39.991631,116.328642,0,274,39929.3677083333,2009-04-26,08:49:30
39.991645,116.328582,0,283,39929.3677662037,2009-04-26,08:49:35
39.991647,116.328514,0,288,39929.3678240741,2009-04-26,08:49:40
39.991615,116.328418,0,290,39929.3678819444,2009-04-26,08:49:45
39.991587,116.328312,0,298,39929.3679398148,2009-04-26,08:49:50
39.991611,116.328252,0,300,39929.3679976852,2009-04-26,08:49:55
39.991663,116.32822,0,300,39929.3680555556,2009-04-26,08:50:00
39.991683,116.32818,0,304,39929.3681134259,2009-04-26,08:50:05
39.991714,116.328113,0,308,39929.3681712963,2009-04-26,08:50:10
39.991736,116.328046,0,308,39929.3682291667,2009-04-26,08:50:15
39.991764,116.327974,0,307,39929.368287037,2009-04-26,08:50:20
39.991758,116.327874,0,305,39929.3683449074,2009-04-26,08:50:25
39.991777,116.327781,0,287,39929.3684027778,2009-04-26,08:50:30
39.9918,116.32772,0,271,39929.3684606481,2009-04-26,08:50:35
39.991886,116.327713,0,255,39929.3685185185,2009-04-26,08:50:40
39.991956,116.327678,0,245,39929.3685763889,2009-04-26,08:50:45
39.992007,116.327646,0,235,39929.3686342593,2009-04-26,08:50:50
39.992075,116.327614,0,229,39929.3686921296,2009-04-26,08:50:55
39.992127,116.327584,0,227,39929.36875,2009-04-26,08:51:00
39.99219,116.327575,0,224,39929.3688078704,2009-04-26,08:51:05
39.992242,116.327512,0,213,39929.3688657407,2009-04-26,08:51:10
39.992296,116.327468,0,210,39929.3689236111,2009-04-26,08:51:15
39.992331,116.327413,0,200,39929.3689814815,2009-04-26,08:51:20
39.992379,116.327381,0,194,39929.3690393518,2009-04-26,08:51:25
39.992447,116.327352,0,192,39929.3690972222,2009-04-26,08:51:30
39.992528,116.327323,0,185,39929.3691550926,2009-04-26,08:51:35
39.992559,116.327213,0,186,39929.369212963,2009-04-26,08:51:40
39.992616,116.327187,0,184,39929.3692708333,2009-04-26,08:51:45
39.992646,116.3271,0,179,39929.3693287037,2009-04-26,08:51:50
39.992646,116.326938,0,157,39929.3693865741,2009-04-26,08:51:55
39.99271,116.326888,0,149,39929.3694444444,2009-04-26,08:52:00
39.992772,116.326871,0,146,39929.3695023148,2009-04-26,08:52:05
39.992835,116.32687,0,143,39929.3695601852,2009-04-26,08:52:10
39.99289,116.326866,0,136,39929.3696180556,2009-04-26,08:52:15
39.992964,116.326865,0,136,39929.3696759259,2009-04-26,08:52:20
39.993003,116.326857,0,131,39929.3697337963,2009-04-26,08:52:25
39.993054,116.326842,0,129,39929.3697916667,2009-04-26,08:52:30
39.993146,116.326826,0,126,39929.369849537,2009-04-26,08:52:35
39.993231,116.326848,0,121,39929.3699074074,2009-04-26,08:52:40
39.993305,116.32686,0,123,39929.3699652778,2009-04-26,08:52:45
39.99338,116.326867,0,120,39929.3700231481,2009-04-26,08:52:50
39.993477,116.326869,0,124,39929.3700810185,2009-04-26,08:52:55
39.993559,116.326875,0,123,39929.3701388889,2009-04-26,08:53:00
39.993655,116.32684,0,122,39929.3701967593,2009-04-26,08:53:05
39.993729,116.326836,0,122,39929.3702546296,2009-04-26,08:53:10
39.993805,116.326833,0,124,39929.3703125,2009-04-26,08:53:15
39.993846,116.326738,0,110,39929.3703703704,2009-04-26,08:53:20
39.993923,116.326762,0,112,39929.3704282407,2009-04-26,08:53:25
39.993993,116.326789,0,117,39929.3704861111,2009-04-26,08:53:30
39.994078,116.326813,0,127,39929.3705439815,2009-04-26,08:53:35
39.994093,116.326828,0,129,39929.3706018519,2009-04-26,08:53:40
39.994139,116.326849,0,125,39929.3706597222,2009-04-26,08:53:45
39.994219,116.32682,0,120,39929.3707175926,2009-04-26,08:53:50
39.994285,116.326797,0,110,39929.370775463,2009-04-26,08:53:55
39.994365,116.326778,0,101,39929.3708333333,2009-04-26,08:54:00
39.994446,116.326778,0,98,39929.3708912037,2009-04-26,08:54:05
39.994533,116.326799,0,106,39929.3709490741,2009-04-26,08:54:10
39.994617,116.326789,0,111,39929.3710069444,2009-04-26,08:54:15
39.994699,116.326773,0,116,39929.3710648148,2009-04-26,08:54:20
39.994782,116.32678,0,111,39929.3711226852,2009-04-26,08:54:25
39.994846,116.326797,0,116,39929.3711805556,2009-04-26,08:54:30
39.99491,116.326799,0,115,39929.3712384259,2009-04-26,08:54:35
39.994976,116.326777,0,97,39929.3712962963,2009-04-26,08:54:40
39.995066,116.326754,0,106,39929.3713541667,2009-04-26,08:54:45
39.995125,116.326685,0,113,39929.371412037,2009-04-26,08:54:50
39.995196,116.326627,0,121,39929.3714699074,2009-04-26,08:54:55
39.995263,116.326601,0,127,39929.3715277778,2009-04-26,08:55:00
39.995296,116.326581,0,133,39929.3715856481,2009-04-26,08:55:05
39.99533,116.326548,0,134,39929.3716435185,2009-04-26,08:55:10
39.995376,116.326484,0,135,39929.3717013889,2009-04-26,08:55:15
39.995434,116.326395,0,137,39929.3717592593,2009-04-26,08:55:20
39.995493,116.326374,0,135,39929.3718171296,2009-04-26,08:55:25
39.995558,116.326371,0,136,39929.371875,2009-04-26,08:55:30
39.995594,116.326303,0,138,39929.3719328704,2009-04-26,08:55:35
39.9956,116.326227,0,140,39929.3719907407,2009-04-26,08:55:40
39.995585,116.326204,0,145,39929.3720486111,2009-04-26,08:55:45
39.995585,116.326204,0,145,39929.3720833333,2009-04-26,08:55:48
39.995579,116.326208,0,143,39929.3721064815,2009-04-26,08:55:50
39.99559,116.326201,0,137,39929.3721643519,2009-04-26,08:55:55
39.995598,116.326196,0,137,39929.3722222222,2009-04-26,08:56:00
39.995598,116.326196,0,137,39929.3722569444,2009-04-26,08:56:03
39.995597,116.326198,0,137,39929.3722800926,2009-04-26,08:56:05
39.995613,116.32627,0,141,39929.372337963,2009-04-26,08:56:10
39.995706,116.326247,0,139,39929.3723958333,2009-04-26,08:56:15
39.995799,116.326241,0,138,39929.3724537037,2009-04-26,08:56:20
39.995894,116.326247,0,137,39929.3725115741,2009-04-26,08:56:25
39.996009,116.326252,0,135,39929.3725694444,2009-04-26,08:56:30
39.996094,116.326256,0,142,39929.3726273148,2009-04-26,08:56:35
39.996138,116.326216,0,135,39929.3726851852,2009-04-26,08:56:40
39.996189,116.326384,0,144,39929.3727430556,2009-04-26,08:56:45
39.996231,116.326516,0,143,39929.3728009259,2009-04-26,08:56:50
39.996295,116.326655,0,140,39929.3728587963,2009-04-26,08:56:55
39.996354,116.326683,0,137,39929.3729166667,2009-04-26,08:57:00
39.996474,116.326647,0,132,39929.372974537,2009-04-26,08:57:05
39.996628,116.326644,0,129,39929.3730324074,2009-04-26,08:57:10
39.996776,116.326628,0,129,39929.3730902778,2009-04-26,08:57:15
39.996939,116.326614,0,133,39929.3731481481,2009-04-26,08:57:20
39.997087,116.326598,0,140,39929.3732060185,2009-04-26,08:57:25
39.997265,116.326642,0,145,39929.3732638889,2009-04-26,08:57:30
39.997435,116.326666,0,150,39929.3733217593,2009-04-26,08:57:35
39.99759,116.326659,0,151,39929.3733796296,2009-04-26,08:57:40
39.997746,116.326664,0,154,39929.3734375,2009-04-26,08:57:45
39.997875,116.32671,0,150,39929.3734953704,2009-04-26,08:57:50
39.998047,116.326705,0,150,39929.3735532407,2009-04-26,08:57:55
39.998224,116.326694,0,147,39929.3736111111,2009-04-26,08:58:00
39.998407,116.326681,0,150,39929.3736689815,2009-04-26,08:58:05
39.998577,116.326684,0,148,39929.3737268519,2009-04-26,08:58:10
39.998768,116.326694,0,150,39929.3737847222,2009-04-26,08:58:15
39.998958,116.326694,0,149,39929.3738425926,2009-04-26,08:58:20
39.999145,116.326708,0,155,39929.373900463,2009-04-26,08:58:25
39.999287,116.326789,0,154,39929.3739583333,2009-04-26,08:58:30
39.999411,116.326949,0,145,39929.3740162037,2009-04-26,08:58:35
39.999559,116.327059,0,148,39929.3740740741,2009-04-26,08:58:40
39.999725,116.32711,0,149,39929.3741319444,2009-04-26,08:58:45
39.999859,116.327126,0,149,39929.3741898148,2009-04-26,08:58:50
39.999926,116.32711,0,146,39929.3742476852,2009-04-26,08:58:55
39.999947,116.327134,0,143,39929.3743055556,2009-04-26,08:59:00
39.999952,116.327154,0,139,39929.3743634259,2009-04-26,08:59:05
39.99996,116.327156,0,137,39929.3744212963,2009-04-26,08:59:10
39.99996,116.327156,0,137,39929.3744560185,2009-04-26,08:59:13
39.999968,116.327159,0,136,39929.3744791667,2009-04-26,08:59:15
39.999998,116.327186,0,135,39929.374537037,2009-04-26,08:59:20
39.999999,116.327227,0,136,39929.3745949074,2009-04-26,08:59:25
40.000012,116.327247,0,136,39929.3746527778,2009-04-26,08:59:30
40.000026,116.327258,0,134,39929.3747106481,2009-04-26,08:59:35
40.000009,116.327287,0,134,39929.3747685185,2009-04-26,08:59:40
39.999966,116.327339,0,132,39929.3748263889,2009-04-26,08:59:45
39.999963,116.327407,0,131,39929.3748842593,2009-04-26,08:59:50
39.999988,116.327339,0,130,39929.3749421296,2009-04-26,08:59:55
40.000019,116.327331,0,129,39929.375,2009-04-26,09:00:00
40.000056,116.327311,0,128,39929.3750578704,2009-04-26,09:00:05
40.000121,116.327288,0,128,39929.3751157407,2009-04-26,09:00:10
40.000203,116.327267,0,127,39929.3751736111,2009-04-26,09:00:15
40.0003,116.327268,0,126,39929.3752314815,2009-04-26,09:00:20
40.000381,116.327292,0,124,39929.3752893518,2009-04-26,09:00:25
40.000436,116.32729,0,123,39929.3753472222,2009-04-26,09:00:30
40.000435,116.327163,0,121,39929.3754050926,2009-04-26,09:00:35
40.00037,116.327097,0,120,39929.375462963,2009-04-26,09:00:40
40.000306,116.327045,0,119,39929.3755208333,2009-04-26,09:00:45
40.000251,116.327014,0,118,39929.3755787037,2009-04-26,09:00:50
40.000227,116.326947,0,116,39929.3756365741,2009-04-26,09:00:55
40.002572,116.326418,0,145,39929.3940162037,2009-04-26,09:27:23
40.003312,116.32609,0,156,39929.3940856481,2009-04-26,09:27:29
40.000774,116.326247,0,276,39929.3941435185,2009-04-26,09:27:34
40.000315,116.326219,0,302,39929.3942013889,2009-04-26,09:27:39
40.000048,116.326614,0,300,39929.3942708333,2009-04-26,09:27:45
40.000038,116.326773,0,299,39929.3943287037,2009-04-26,09:27:50
39.999985,116.326851,0,297,39929.3943865741,2009-04-26,09:27:55
39.999801,116.326727,0,293,39929.3944444444,2009-04-26,09:28:00
39.999729,116.326601,0,289,39929.3945023148,2009-04-26,09:28:05
39.99971,116.326432,0,283,39929.3945601852,2009-04-26,09:28:10
39.999712,116.326247,0,276,39929.3946180556,2009-04-26,09:28:15
39.999692,116.326053,0,269,39929.3946759259,2009-04-26,09:28:20
39.999674,116.325859,0,259,39929.3947337963,2009-04-26,09:28:25
39.999669,116.325664,0,244,39929.3947916667,2009-04-26,09:28:30
39.999722,116.325572,0,213,39929.394849537,2009-04-26,09:28:35
39.999737,116.325393,0,195,39929.3949074074,2009-04-26,09:28:40
39.999754,116.325238,0,177,39929.3949652778,2009-04-26,09:28:45
39.999759,116.325016,0,168,39929.3950231481,2009-04-26,09:28:50
39.999772,116.324802,0,153,39929.3950810185,2009-04-26,09:28:55
39.999793,116.324646,0,142,39929.3951388889,2009-04-26,09:29:00
39.999804,116.32451,0,133,39929.3951967593,2009-04-26,09:29:05
39.999826,116.324259,0,125,39929.3952546296,2009-04-26,09:29:10
39.999782,116.323977,0,113,39929.3953125,2009-04-26,09:29:15
39.999794,116.3238,0,102,39929.3953703704,2009-04-26,09:29:20
39.999791,116.323609,0,94,39929.3954282407,2009-04-26,09:29:25
39.999753,116.323313,0,85,39929.3954861111,2009-04-26,09:29:30
39.999761,116.32311,0,75,39929.3955439815,2009-04-26,09:29:35
39.999763,116.322881,0,62,39929.3956018519,2009-04-26,09:29:40
39.999764,116.322659,0,50,39929.3956597222,2009-04-26,09:29:45
39.999752,116.322439,0,37,39929.3957175926,2009-04-26,09:29:50
39.999689,116.322153,0,34,39929.395775463,2009-04-26,09:29:55
39.999583,116.321944,0,26,39929.3958333333,2009-04-26,09:30:00
39.999444,116.321888,0,25,39929.3958912037,2009-04-26,09:30:05
39.999303,116.321844,0,30,39929.3959490741,2009-04-26,09:30:10
39.99917,116.321775,0,23,39929.3960069444,2009-04-26,09:30:15
39.999008,116.321743,0,20,39929.3960648148,2009-04-26,09:30:20
39.99884,116.321725,0,15,39929.3961226852,2009-04-26,09:30:25
39.998659,116.321726,0,14,39929.3961805556,2009-04-26,09:30:30
39.998475,116.32173,0,13,39929.3962384259,2009-04-26,09:30:35
39.998285,116.321734,0,10,39929.3962962963,2009-04-26,09:30:40
39.998101,116.321753,0,6,39929.3963541667,2009-04-26,09:30:45
39.998024,116.321713,0,-7,39929.396412037,2009-04-26,09:30:50
39.997913,116.321645,0,-21,39929.3964699074,2009-04-26,09:30:55
39.997764,116.321575,0,-39,39929.3965277778,2009-04-26,09:31:00
39.997596,116.321477,0,-53,39929.3965856481,2009-04-26,09:31:05
39.997425,116.321636,0,-68,39929.3966435185,2009-04-26,09:31:10
39.997254,116.321702,0,-85,39929.3967013889,2009-04-26,09:31:15
39.997181,116.321661,0,-106,39929.3967592593,2009-04-26,09:31:20
39.997198,116.321567,0,-123,39929.3968171296,2009-04-26,09:31:25
39.997203,116.321307,0,-142,39929.396875,2009-04-26,09:31:30
39.997184,116.321078,0,-153,39929.3969328704,2009-04-26,09:31:35
39.997211,116.320945,0,-166,39929.3969907407,2009-04-26,09:31:40
39.997134,116.320861,0,-176,39929.3970486111,2009-04-26,09:31:45
39.996928,116.320676,0,-180,39929.3971064815,2009-04-26,09:31:50
39.996798,116.320641,0,-186,39929.3971643519,2009-04-26,09:31:55
39.996662,116.320602,0,-189,39929.3972222222,2009-04-26,09:32:00
39.996549,116.320538,0,-196,39929.3972800926,2009-04-26,09:32:05
39.996411,116.320544,0,-201,39929.397337963,2009-04-26,09:32:10
39.996245,116.320551,0,-208,39929.3973958333,2009-04-26,09:32:15
39.996081,116.320551,0,-218,39929.3974537037,2009-04-26,09:32:20
39.995946,116.320564,0,-229,39929.3975115741,2009-04-26,09:32:25
39.995819,116.320519,0,-241,39929.3975694444,2009-04-26,09:32:30
39.995593,116.320576,0,-252,39929.3976273148,2009-04-26,09:32:35
39.99552,116.320544,0,-261,39929.3976851852,2009-04-26,09:32:40
39.99548,116.320461,0,-270,39929.3977430556,2009-04-26,09:32:45
39.995341,116.320333,0,-273,39929.3978009259,2009-04-26,09:32:50
39.995314,116.320137,0,-279,39929.3978587963,2009-04-26,09:32:55
39.995289,116.32002,0,-291,39929.3979166667,2009-04-26,09:33:00
39.995214,116.319882,0,-292,39929.397974537,2009-04-26,09:33:05
39.995044,116.319805,0,-290,39929.3980324074,2009-04-26,09:33:10
39.994874,116.319766,0,-276,39929.3980902778,2009-04-26,09:33:15
39.994742,116.319749,0,-271,39929.3981481481,2009-04-26,09:33:20
39.994601,116.319758,0,-261,39929.3982060185,2009-04-26,09:33:25
39.994427,116.319788,0,-249,39929.3982638889,2009-04-26,09:33:30
39.994282,116.319805,0,-226,39929.3983217593,2009-04-26,09:33:35
39.994148,116.319839,0,-230,39929.3983796296,2009-04-26,09:33:40
39.993905,116.319815,0,-236,39929.3984375,2009-04-26,09:33:45
39.993782,116.319781,0,-238,39929.3984953704,2009-04-26,09:33:50
39.993642,116.319749,0,-233,39929.3985532407,2009-04-26,09:33:55
39.993436,116.319585,0,-238,39929.3986111111,2009-04-26,09:34:00
39.993294,116.319535,0,-251,39929.3986689815,2009-04-26,09:34:05
39.993143,116.31956,0,-249,39929.3987268518,2009-04-26,09:34:10
39.992929,116.319534,0,-235,39929.3987847222,2009-04-26,09:34:15
39.992774,116.319389,0,-243,39929.3988425926,2009-04-26,09:34:20
39.992616,116.319183,0,-251,39929.398900463,2009-04-26,09:34:25
39.9924,116.319512,0,-264,39929.3989583333,2009-04-26,09:34:30
39.992272,116.319635,0,-273,39929.3990162037,2009-04-26,09:34:35
39.992136,116.319581,0,-278,39929.3990740741,2009-04-26,09:34:40
39.992071,116.319442,0,-278,39929.3991319444,2009-04-26,09:34:45
39.992063,116.319215,0,-286,39929.3991898148,2009-04-26,09:34:50
39.992062,116.319024,0,-295,39929.3992476852,2009-04-26,09:34:55
39.992068,116.318843,0,-306,39929.3993055556,2009-04-26,09:35:00
39.992035,116.318741,0,-309,39929.3993634259,2009-04-26,09:35:05
39.992043,116.318512,0,-317,39929.3994212963,2009-04-26,09:35:10
39.992002,116.318338,0,-320,39929.3994791667,2009-04-26,09:35:15
39.991987,116.3182,0,-326,39929.399537037,2009-04-26,09:35:20
39.991975,116.318031,0,-333,39929.3995949074,2009-04-26,09:35:25
39.991981,116.317837,0,-341,39929.3996527778,2009-04-26,09:35:30
39.991939,116.317678,0,-337,39929.3997106481,2009-04-26,09:35:35
39.991677,116.317764,0,-296,39929.3997685185,2009-04-26,09:35:40
39.99162,116.317685,0,-349,39929.3998263889,2009-04-26,09:35:45
39.9916,116.317582,0,-329,39929.3998842593,2009-04-26,09:35:50
39.99163,116.317562,0,-327,39929.3999421296,2009-04-26,09:35:55
39.991642,116.317584,0,-329,39929.4,2009-04-26,09:36:00
39.991669,116.317584,0,-333,39929.4000578704,2009-04-26,09:36:05
39.991697,116.317572,0,-332,39929.4001157407,2009-04-26,09:36:10
39.99172,116.317546,0,-323,39929.4001736111,2009-04-26,09:36:15
39.991723,116.317509,0,-316,39929.4002314815,2009-04-26,09:36:20
39.991739,116.317506,0,-316,39929.4002893518,2009-04-26,09:36:25
39.991743,116.317458,0,-315,39929.4003472222,2009-04-26,09:36:30
39.991746,116.317447,0,-315,39929.4004050926,2009-04-26,09:36:35
39.991757,116.317443,0,-316,39929.400462963,2009-04-26,09:36:40
39.991755,116.317404,0,-314,39929.4005208333,2009-04-26,09:36:45
39.991761,116.317404,0,-316,39929.4005787037,2009-04-26,09:36:50
39.991763,116.317405,0,-316,39929.4006365741,2009-04-26,09:36:55
39.991767,116.317405,0,-317,39929.4006944444,2009-04-26,09:37:00
39.991768,116.317405,0,-317,39929.4007523148,2009-04-26,09:37:05
39.991766,116.317403,0,-317,39929.4008101852,2009-04-26,09:37:10
39.991766,116.317403,0,-317,39929.4008449074,2009-04-26,09:37:13
39.991766,116.317404,0,-316,39929.4008680556,2009-04-26,09:37:15
39.991765,116.317416,0,-315,39929.4009259259,2009-04-26,09:37:20
39.991765,116.317416,0,-315,39929.4009606481,2009-04-26,09:37:23
39.991766,116.317416,0,-315,39929.4009837963,2009-04-26,09:37:25
39.991623,116.318729,0,492,39929.4263888889,2009-04-26,10:14:00
39.991364,116.318168,0,404,39929.4264467593,2009-04-26,10:14:05
39.991353,116.31828,0,365,39929.4265046296,2009-04-26,10:14:10
39.991246,116.318349,0,397,39929.4265625,2009-04-26,10:14:15
39.99115,116.318441,0,386,39929.4266203704,2009-04-26,10:14:20
39.991103,116.318993,0,417,39929.4266782407,2009-04-26,10:14:25
39.991204,116.319143,0,384,39929.4267361111,2009-04-26,10:14:30
39.991308,116.319251,0,349,39929.4267939815,2009-04-26,10:14:35
39.991361,116.319354,0,319,39929.4268518519,2009-04-26,10:14:40
39.991392,116.319498,0,291,39929.4269097222,2009-04-26,10:14:45
39.991405,116.319664,0,271,39929.4269675926,2009-04-26,10:14:50
39.991414,116.319808,0,254,39929.427025463,2009-04-26,10:14:55
39.991459,116.319969,0,231,39929.4270833333,2009-04-26,10:15:00
39.991491,116.320164,0,214,39929.4271412037,2009-04-26,10:15:05
39.991545,116.320288,0,196,39929.4271990741,2009-04-26,10:15:10
39.991678,116.320317,0,182,39929.4272569444,2009-04-26,10:15:15
39.991754,116.320462,0,168,39929.4273148148,2009-04-26,10:15:20
39.991938,116.320369,0,144,39929.4273726852,2009-04-26,10:15:25
39.992085,116.320338,0,127,39929.4274305556,2009-04-26,10:15:30
39.992239,116.320292,0,106,39929.4274884259,2009-04-26,10:15:35
39.992383,116.320194,0,88,39929.4275462963,2009-04-26,10:15:40
39.992517,116.320185,0,97,39929.4276041667,2009-04-26,10:15:45
39.992611,116.320149,0,92,39929.427662037,2009-04-26,10:15:50
39.992739,116.320146,0,95,39929.4277199074,2009-04-26,10:15:55
39.992907,116.320182,0,77,39929.4277777778,2009-04-26,10:16:00
39.993006,116.320367,0,60,39929.4278356481,2009-04-26,10:16:05
39.993128,116.320423,0,49,39929.4278935185,2009-04-26,10:16:10
39.993274,116.32042,0,34,39929.4279513889,2009-04-26,10:16:15
39.99344,116.320418,0,23,39929.4280092593,2009-04-26,10:16:20
39.993626,116.3204,0,5,39929.4280671296,2009-04-26,10:16:25
39.993805,116.320381,0,-2,39929.428125,2009-04-26,10:16:30
39.993964,116.320323,0,-1,39929.4281828704,2009-04-26,10:16:35
39.994132,116.320292,0,-12,39929.4282407407,2009-04-26,10:16:40
39.994307,116.320224,0,-21,39929.4282986111,2009-04-26,10:16:45
39.994485,116.320186,0,-33,39929.4283564815,2009-04-26,10:16:50
39.994637,116.320123,0,-45,39929.4284143519,2009-04-26,10:16:55
39.99474,116.320176,0,-50,39929.4284722222,2009-04-26,10:17:00
39.99477,116.32036,0,-22,39929.4285300926,2009-04-26,10:17:05
39.994825,116.320565,0,-11,39929.428587963,2009-04-26,10:17:10
39.994805,116.320807,0,-11,39929.4286458333,2009-04-26,10:17:15
39.994793,116.321025,0,-7,39929.4287037037,2009-04-26,10:17:20
39.994867,116.321195,0,-14,39929.4287615741,2009-04-26,10:17:25
39.994968,116.321211,0,-21,39929.4288194444,2009-04-26,10:17:30
39.995127,116.321201,0,-32,39929.4288773148,2009-04-26,10:17:35
39.9953,116.321176,0,-50,39929.4289351852,2009-04-26,10:17:40
39.995452,116.321167,0,-58,39929.4289930556,2009-04-26,10:17:45
39.995648,116.321074,0,-63,39929.4290509259,2009-04-26,10:17:50
39.99584,116.321082,0,-71,39929.4291087963,2009-04-26,10:17:55
39.996026,116.32102,0,-72,39929.4291666667,2009-04-26,10:18:00
39.996207,116.321011,0,-76,39929.429224537,2009-04-26,10:18:05
39.996379,116.321003,0,-81,39929.4292824074,2009-04-26,10:18:10
39.996529,116.321023,0,-79,39929.4293402778,2009-04-26,10:18:15
39.996718,116.320956,0,-80,39929.4293981481,2009-04-26,10:18:20
39.996801,116.321043,0,-81,39929.4294560185,2009-04-26,10:18:25
39.996807,116.321257,0,-71,39929.4295138889,2009-04-26,10:18:30
39.996848,116.32146,0,-55,39929.4295717593,2009-04-26,10:18:35
39.996869,116.32169,0,-44,39929.4296296296,2009-04-26,10:18:40
39.996855,116.321961,0,-37,39929.4296875,2009-04-26,10:18:45
39.996919,116.322087,0,-40,39929.4297453704,2009-04-26,10:18:50
39.997132,116.322107,0,-43,39929.4298032407,2009-04-26,10:18:55
39.997276,116.322088,0,-52,39929.4298611111,2009-04-26,10:19:00
39.997436,116.322055,0,-63,39929.4299189815,2009-04-26,10:19:05
39.997607,116.322058,0,-65,39929.4299768518,2009-04-26,10:19:10
39.997757,116.322059,0,-73,39929.4300347222,2009-04-26,10:19:15
39.997929,116.322066,0,-57,39929.4300925926,2009-04-26,10:19:20
39.998109,116.32205,0,-48,39929.430150463,2009-04-26,10:19:25
39.998294,116.322034,0,-31,39929.4302083333,2009-04-26,10:19:30
39.998489,116.322022,0,-21,39929.4302662037,2009-04-26,10:19:35
39.998697,116.322018,0,0,39929.4303240741,2009-04-26,10:19:40
39.998899,116.322007,0,14,39929.4303819444,2009-04-26,10:19:45
39.999102,116.322013,0,18,39929.4304398148,2009-04-26,10:19:50
39.99929,116.321973,0,27,39929.4304976852,2009-04-26,10:19:55
39.999487,116.321925,0,27,39929.4305555556,2009-04-26,10:20:00
39.999652,116.321997,0,42,39929.4306134259,2009-04-26,10:20:05
39.999684,116.32223,0,50,39929.4306712963,2009-04-26,10:20:10
39.999689,116.322494,0,58,39929.4307291667,2009-04-26,10:20:15
39.999709,116.322698,0,69,39929.430787037,2009-04-26,10:20:20
39.999712,116.322913,0,80,39929.4308449074,2009-04-26,10:20:25
39.999711,116.323138,0,81,39929.4309027778,2009-04-26,10:20:30
39.999692,116.323344,0,81,39929.4309606481,2009-04-26,10:20:35
39.999678,116.323577,0,78,39929.4310185185,2009-04-26,10:20:40
39.999681,116.323812,0,74,39929.4310763889,2009-04-26,10:20:45
39.999653,116.324033,0,68,39929.4311342593,2009-04-26,10:20:50
39.999625,116.324274,0,55,39929.4311921296,2009-04-26,10:20:55
39.999612,116.324504,0,41,39929.43125,2009-04-26,10:21:00
39.999566,116.324682,0,30,39929.4313078704,2009-04-26,10:21:05
39.999619,116.324979,0,16,39929.4313657407,2009-04-26,10:21:10
39.99966,116.32525,0,2,39929.4314236111,2009-04-26,10:21:15
39.999714,116.325504,0,-3,39929.4314814815,2009-04-26,10:21:20
39.999721,116.325732,0,-8,39929.4315393518,2009-04-26,10:21:25
39.999726,116.325964,0,-17,39929.4315972222,2009-04-26,10:21:30
39.999744,116.326205,0,-20,39929.4316550926,2009-04-26,10:21:35
39.999727,116.326452,0,-24,39929.431712963,2009-04-26,10:21:40
39.999725,116.326685,0,-34,39929.4317708333,2009-04-26,10:21:45
39.999801,116.326917,0,-33,39929.4318287037,2009-04-26,10:21:50
39.999864,116.327111,0,-15,39929.4318865741,2009-04-26,10:21:55
39.999917,116.327177,0,-16,39929.4319444444,2009-04-26,10:22:00
39.999954,116.327193,0,-22,39929.4320023148,2009-04-26,10:22:05
39.999956,116.327197,0,-25,39929.4320601852,2009-04-26,10:22:10
39.999956,116.327197,0,-25,39929.4320949074,2009-04-26,10:22:13
39.999956,116.327201,0,-26,39929.4321180556,2009-04-26,10:22:15
39.999957,116.32721,0,-26,39929.4321759259,2009-04-26,10:22:20
39.999941,116.327196,0,-27,39929.4322337963,2009-04-26,10:22:25
39.99992,116.327224,0,-27,39929.4322916667,2009-04-26,10:22:30
39.999928,116.327265,0,-27,39929.432349537,2009-04-26,10:22:35
39.999927,116.327297,0,-25,39929.4324074074,2009-04-26,10:22:40
39.999924,116.327312,0,-25,39929.4324652778,2009-04-26,10:22:45
39.999931,116.327327,0,-25,39929.4325231481,2009-04-26,10:22:50
39.999929,116.327334,0,-25,39929.4325810185,2009-04-26,10:22:55
39.999929,116.327334,0,-25,39929.4326157407,2009-04-26,10:22:58
39.999921,116.327327,0,-25,39929.4326388889,2009-04-26,10:23:00
39.999921,116.327337,0,-25,39929.4326967593,2009-04-26,10:23:05
39.999922,116.327353,0,-25,39929.4327546296,2009-04-26,10:23:10
39.999923,116.327367,0,-25,39929.4328125,2009-04-26,10:23:15
39.999924,116.327376,0,-25,39929.4328703704,2009-04-26,10:23:20
39.999924,116.327376,0,-25,39929.4329050926,2009-04-26,10:23:23
39.999925,116.327375,0,-25,39929.4329282407,2009-04-26,10:23:25
39.999927,116.327363,0,-25,39929.4329861111,2009-04-26,10:23:30
39.999927,116.327363,0,-25,39929.4330208333,2009-04-26,10:23:33
39.999929,116.327355,0,-25,39929.4330439815,2009-04-26,10:23:35
39.999932,116.327365,0,-25,39929.4331018519,2009-04-26,10:23:40
40.000067,116.327349,0,-25,39929.4331597222,2009-04-26,10:23:45
40.000162,116.327269,0,-25,39929.4332175926,2009-04-26,10:23:50
40.000163,116.327274,0,-25,39929.433275463,2009-04-26,10:23:55
40.000163,116.327274,0,-25,39929.4333101852,2009-04-26,10:23:58
40.000163,116.327266,0,-26,39929.4333333333,2009-04-26,10:24:00
40.000162,116.327231,0,-26,39929.4333912037,2009-04-26,10:24:05
40.000104,116.327207,0,-25,39929.4334490741,2009-04-26,10:24:10
40.000055,116.327169,0,-25,39929.4335069444,2009-04-26,10:24:15
40.000051,116.327146,0,-25,39929.4335648148,2009-04-26,10:24:20
