# Supplementary material for: Research on differential privacy protection method based on user tendency
Source: PLoS One. 2023 Oct 26;18(10):e0288823. doi: 10.1371/journal.pone.0288823 (PMC10602288; doi:10.1371/journal.pone.0288823)
Supplement: S1 Data — (ZIP) [file pone.0288823.s001.zip › Data 5-1/000/Trajectory/20090426175513.plt]

Geolife trajectory
WGS 84
Altitude is in Feet
Reserved 3
0,2,255,My Track,0,0,2,8421376
0
40.000077,116.326861,0,492,39929.7466782407,2009-04-26,17:55:13
40.000028,116.326879,0,492,39929.7467361111,2009-04-26,17:55:18
39.999837,116.32748,0,212,39929.7467939815,2009-04-26,17:55:23
39.999674,116.327761,0,309,39929.7468518519,2009-04-26,17:55:28
39.999713,116.327738,0,288,39929.7469097222,2009-04-26,17:55:33
39.999759,116.327699,0,266,39929.7469675926,2009-04-26,17:55:38
39.999809,116.327518,0,200,39929.747025463,2009-04-26,17:55:43
39.999824,116.327467,0,202,39929.7470833333,2009-04-26,17:55:48
40.00028,116.327461,0,211,39929.7471412037,2009-04-26,17:55:53
40.000131,116.327362,0,207,39929.7471990741,2009-04-26,17:55:58
39.999927,116.327055,0,192,39929.7472569444,2009-04-26,17:56:03
39.999998,116.326734,0,159,39929.7473148148,2009-04-26,17:56:08
40.000005,116.326496,0,138,39929.7473726852,2009-04-26,17:56:13
40.000009,116.326331,0,124,39929.7474305556,2009-04-26,17:56:18
40.000007,116.326158,0,110,39929.7474884259,2009-04-26,17:56:23
40.000027,116.326023,0,98,39929.7475462963,2009-04-26,17:56:28
40.000052,116.325846,0,85,39929.7476041667,2009-04-26,17:56:33
40.000138,116.325669,0,72,39929.747662037,2009-04-26,17:56:38
40.000184,116.325542,0,58,39929.7477199074,2009-04-26,17:56:43
40.000216,116.325403,0,47,39929.7477777778,2009-04-26,17:56:48
40.000207,116.325255,0,36,39929.7478356481,2009-04-26,17:56:53
40.000249,116.325155,0,23,39929.7478935185,2009-04-26,17:56:58
40.000235,116.325033,0,7,39929.7479513889,2009-04-26,17:57:03
40.000254,116.324892,0,-9,39929.7480092593,2009-04-26,17:57:08
40.000259,116.32469,0,-21,39929.7480671296,2009-04-26,17:57:13
40.000252,116.324472,0,-32,39929.748125,2009-04-26,17:57:18
40.000249,116.324297,0,-44,39929.7481828704,2009-04-26,17:57:23
40.000257,116.324123,0,-59,39929.7482407407,2009-04-26,17:57:28
40.000331,116.323827,0,-75,39929.7482986111,2009-04-26,17:57:33
40.0003,116.323613,0,-89,39929.7483564815,2009-04-26,17:57:38
40.000298,116.323379,0,-105,39929.7484143519,2009-04-26,17:57:43
40.000294,116.323172,0,-115,39929.7484722222,2009-04-26,17:57:48
40.000309,116.322982,0,-125,39929.7485300926,2009-04-26,17:57:53
40.000335,116.322814,0,-138,39929.748587963,2009-04-26,17:57:58
40.000388,116.322634,0,-148,39929.7486458333,2009-04-26,17:58:03
40.000503,116.322477,0,-158,39929.7487037037,2009-04-26,17:58:08
40.000542,116.322415,0,-157,39929.7487615741,2009-04-26,17:58:13
40.000632,116.322416,0,-172,39929.7488194444,2009-04-26,17:58:18
40.00074,116.322397,0,-193,39929.7488773148,2009-04-26,17:58:23
40.000881,116.322358,0,-217,39929.7489351852,2009-04-26,17:58:28
40.001003,116.322306,0,-236,39929.7489930556,2009-04-26,17:58:33
40.001084,116.322333,0,-251,39929.7490509259,2009-04-26,17:58:38
40.001181,116.322317,0,-269,39929.7491087963,2009-04-26,17:58:43
40.001278,116.322263,0,-268,39929.7491666667,2009-04-26,17:58:48
40.001354,116.322276,0,-274,39929.749224537,2009-04-26,17:58:53
40.001456,116.322282,0,-277,39929.7492824074,2009-04-26,17:58:58
40.001608,116.322223,0,-286,39929.7493402778,2009-04-26,17:59:03
40.001695,116.322312,0,-299,39929.7493981481,2009-04-26,17:59:08
40.001763,116.322308,0,-300,39929.7494560185,2009-04-26,17:59:13
40.001895,116.322254,0,-308,39929.7495138889,2009-04-26,17:59:18
40.002039,116.322174,0,-318,39929.7495717593,2009-04-26,17:59:23
40.002195,116.322089,0,-332,39929.7496296296,2009-04-26,17:59:28
40.002354,116.322051,0,-348,39929.7496875,2009-04-26,17:59:33
40.002446,116.322046,0,-367,39929.7497453704,2009-04-26,17:59:38
40.002556,116.321973,0,-340,39929.7498032407,2009-04-26,17:59:43
40.002639,116.321989,0,-342,39929.7498611111,2009-04-26,17:59:48
40.002728,116.321994,0,-327,39929.7499189815,2009-04-26,17:59:53
40.002818,116.322011,0,-320,39929.7499768519,2009-04-26,17:59:58
40.002956,116.322017,0,-316,39929.7500347222,2009-04-26,18:00:03
40.003122,116.321985,0,-317,39929.7500925926,2009-04-26,18:00:08
40.003259,116.321951,0,-315,39929.750150463,2009-04-26,18:00:13
40.003382,116.321937,0,-316,39929.7502083333,2009-04-26,18:00:18
40.003507,116.321912,0,-320,39929.7502662037,2009-04-26,18:00:23
40.003587,116.321934,0,-310,39929.7503240741,2009-04-26,18:00:28
40.003706,116.321936,0,-312,39929.7503819444,2009-04-26,18:00:33
40.003828,116.321922,0,-308,39929.7504398148,2009-04-26,18:00:38
40.003909,116.321915,0,-306,39929.7504976852,2009-04-26,18:00:43
40.003984,116.321854,0,-297,39929.7505555556,2009-04-26,18:00:48
40.003984,116.321757,0,-293,39929.7506134259,2009-04-26,18:00:53
40.003993,116.321613,0,-290,39929.7506712963,2009-04-26,18:00:58
40.003958,116.321464,0,-288,39929.7507291667,2009-04-26,18:01:03
40.003892,116.320853,0,-263,39929.7509606481,2009-04-26,18:01:23
40.003864,116.320634,0,-258,39929.7510185185,2009-04-26,18:01:28
40.003857,116.32043,0,-255,39929.7510763889,2009-04-26,18:01:33
40.003871,116.320261,0,-253,39929.7511342593,2009-04-26,18:01:38
40.003865,116.320082,0,-252,39929.7511921296,2009-04-26,18:01:43
40.003849,116.319913,0,-252,39929.75125,2009-04-26,18:01:48
40.003862,116.319747,0,-252,39929.7513078704,2009-04-26,18:01:53
40.003834,116.319521,0,-254,39929.7513657407,2009-04-26,18:01:58
40.003822,116.319324,0,-257,39929.7514236111,2009-04-26,18:02:03
40.003895,116.319199,0,-263,39929.7514814815,2009-04-26,18:02:08
40.004023,116.319148,0,-273,39929.7515393518,2009-04-26,18:02:13
40.004259,116.319057,0,-299,39929.7516550926,2009-04-26,18:02:23
40.004392,116.319022,0,-310,39929.751712963,2009-04-26,18:02:28
40.004498,116.318958,0,-317,39929.7517708333,2009-04-26,18:02:33
40.004582,116.318909,0,-327,39929.7518287037,2009-04-26,18:02:38
40.004652,116.31885,0,-341,39929.7518865741,2009-04-26,18:02:43
40.004753,116.318758,0,-361,39929.7519444444,2009-04-26,18:02:48
40.004838,116.318705,0,-370,39929.7520023148,2009-04-26,18:02:53
40.004928,116.318656,0,-379,39929.7520601852,2009-04-26,18:02:58
40.005053,116.318656,0,-387,39929.7521180556,2009-04-26,18:03:03
40.00516,116.31865,0,-393,39929.7521759259,2009-04-26,18:03:08
40.005355,116.318639,0,-393,39929.7522916667,2009-04-26,18:03:18
40.005505,116.31858,0,-391,39929.752349537,2009-04-26,18:03:23
40.005615,116.318552,0,-387,39929.7524074074,2009-04-26,18:03:28
40.005744,116.318499,0,-381,39929.7524652778,2009-04-26,18:03:33
40.005878,116.318467,0,-373,39929.7525231481,2009-04-26,18:03:38
40.006017,116.318452,0,-362,39929.7525810185,2009-04-26,18:03:43
40.00613,116.318437,0,-337,39929.7526388889,2009-04-26,18:03:48
40.006271,116.318394,0,-323,39929.7526967593,2009-04-26,18:03:53
40.006432,116.318361,0,-299,39929.7527546296,2009-04-26,18:03:58
40.006565,116.318309,0,-277,39929.7528125,2009-04-26,18:04:03
40.006633,116.318134,0,-265,39929.7528703704,2009-04-26,18:04:08
40.006647,116.317925,0,-250,39929.7529282407,2009-04-26,18:04:13
40.006657,116.31772,0,-236,39929.7529861111,2009-04-26,18:04:18
40.006834,116.317457,0,-208,39929.7530439815,2009-04-26,18:04:23
40.006823,116.317229,0,-199,39929.7531018518,2009-04-26,18:04:28
40.006802,116.317016,0,-196,39929.7531597222,2009-04-26,18:04:33
40.009283,116.316438,0,-141,39929.7532175926,2009-04-26,18:04:38
40.009942,116.31653,0,-64,39929.753275463,2009-04-26,18:04:43
40.009777,116.316413,0,-26,39929.7533333333,2009-04-26,18:04:48
40.009834,116.316363,0,-25,39929.7533912037,2009-04-26,18:04:53
40.009989,116.316236,0,-19,39929.7534490741,2009-04-26,18:04:58
40.010027,116.316059,0,-20,39929.7535069444,2009-04-26,18:05:03
40.010064,116.315913,0,-31,39929.7535648148,2009-04-26,18:05:08
40.010101,116.315763,0,-36,39929.7536226852,2009-04-26,18:05:13
40.010093,116.315611,0,-34,39929.7536805556,2009-04-26,18:05:18
40.010077,116.315437,0,-27,39929.7537384259,2009-04-26,18:05:23
40.010078,116.315257,0,-26,39929.7537962963,2009-04-26,18:05:28
40.01007,116.315072,0,-25,39929.7538541667,2009-04-26,18:05:33
40.010057,116.314944,0,-28,39929.753912037,2009-04-26,18:05:38
40.010064,116.314919,0,-36,39929.7539699074,2009-04-26,18:05:43
40.01008,116.314894,0,-47,39929.7540277778,2009-04-26,18:05:48
40.010112,116.314909,0,-57,39929.7540856482,2009-04-26,18:05:53
40.010163,116.31495,0,-67,39929.7541435185,2009-04-26,18:05:58
40.010206,116.315,0,-78,39929.7542013889,2009-04-26,18:06:03
40.01031,116.315027,0,-90,39929.7542592593,2009-04-26,18:06:08
40.010313,116.315205,0,-98,39929.7543171296,2009-04-26,18:06:13
40.010325,116.315181,0,-98,39929.754375,2009-04-26,18:06:18
40.010374,116.315152,0,-103,39929.7544328704,2009-04-26,18:06:23
40.010422,116.315123,0,-96,39929.7544907407,2009-04-26,18:06:28
40.01043,116.315107,0,-96,39929.7545486111,2009-04-26,18:06:33
40.010443,116.315105,0,-93,39929.7546064815,2009-04-26,18:06:38
40.010465,116.315094,0,-91,39929.7546643519,2009-04-26,18:06:43
40.010512,116.315068,0,-87,39929.7547222222,2009-04-26,18:06:48
40.010539,116.315125,0,-83,39929.7547800926,2009-04-26,18:06:53
40.010563,116.315109,0,-80,39929.754837963,2009-04-26,18:06:58
40.010566,116.315068,0,-77,39929.7548958333,2009-04-26,18:07:03
40.010583,116.315094,0,-77,39929.7549537037,2009-04-26,18:07:08
40.010599,116.315084,0,-76,39929.7550115741,2009-04-26,18:07:13
40.010615,116.315048,0,-74,39929.7550694444,2009-04-26,18:07:18
40.010631,116.31502,0,-73,39929.7551273148,2009-04-26,18:07:23
40.010635,116.315011,0,-72,39929.7551851852,2009-04-26,18:07:28
40.010636,116.315023,0,-71,39929.7552430556,2009-04-26,18:07:33
40.010637,116.315034,0,-70,39929.7553009259,2009-04-26,18:07:38
40.010652,116.315086,0,-69,39929.7553587963,2009-04-26,18:07:43
40.010648,116.315137,0,-68,39929.7554166667,2009-04-26,18:07:48
40.010267,116.315097,0,-67,39929.755474537,2009-04-26,18:07:53
40.010004,116.315125,0,-66,39929.7555324074,2009-04-26,18:07:58
40.009986,116.315154,0,-65,39929.7555902778,2009-04-26,18:08:03
40.009974,116.315195,0,-69,39929.7556481481,2009-04-26,18:08:08
40.009996,116.315212,0,-68,39929.7557060185,2009-04-26,18:08:13
