# Supplementary material for: Research on differential privacy protection method based on user tendency
Source: PLoS One. 2023 Oct 26;18(10):e0288823. doi: 10.1371/journal.pone.0288823 (PMC10602288; doi:10.1371/journal.pone.0288823)
Supplement: S1 Data — (ZIP) [file pone.0288823.s001.zip › Data 5-1/000/Trajectory/20090427010230.plt]

Geolife trajectory
WGS 84
Altitude is in Feet
Reserved 3
0,2,255,My Track,0,0,2,8421376
0
40.005055,116.320818,0,246,39930.0434027778,2009-04-27,01:02:30
40.00475,116.319559,0,713,39930.0434606481,2009-04-27,01:02:35
40.00443,116.318659,0,1110,39930.0435185185,2009-04-27,01:02:40
40.004361,116.318516,0,1172,39930.0435763889,2009-04-27,01:02:45
40.004387,116.318552,0,1167,39930.0436342593,2009-04-27,01:02:50
40.005068,116.320777,0,431,39930.0436921296,2009-04-27,01:02:55
40.005142,116.320902,0,346,39930.04375,2009-04-27,01:03:00
40.005171,116.321051,0,297,39930.0438078704,2009-04-27,01:03:05
40.005142,116.321015,0,254,39930.0438657407,2009-04-27,01:03:10
40.005143,116.321002,0,238,39930.0439236111,2009-04-27,01:03:15
40.005143,116.32101,0,238,39930.0439814815,2009-04-27,01:03:20
40.005143,116.32101,0,238,39930.0440162037,2009-04-27,01:03:23
40.005141,116.321011,0,238,39930.0440393519,2009-04-27,01:03:25
40.005137,116.321057,0,217,39930.0440972222,2009-04-27,01:03:30
40.005134,116.321114,0,194,39930.0441550926,2009-04-27,01:03:35
40.005132,116.321101,0,183,39930.044212963,2009-04-27,01:03:40
40.005126,116.321107,0,182,39930.0442708333,2009-04-27,01:03:45
40.005127,116.321109,0,180,39930.0443287037,2009-04-27,01:03:50
40.005127,116.321109,0,180,39930.0443634259,2009-04-27,01:03:53
40.005134,116.321114,0,180,39930.0443865741,2009-04-27,01:03:55
40.005111,116.321121,0,179,39930.0444444444,2009-04-27,01:04:00
40.005071,116.321138,0,179,39930.0445023148,2009-04-27,01:04:05
40.005036,116.321132,0,186,39930.0445601852,2009-04-27,01:04:10
40.005016,116.321115,0,187,39930.0446180556,2009-04-27,01:04:15
40.005016,116.321115,0,187,39930.0446527778,2009-04-27,01:04:18
40.005011,116.321107,0,187,39930.0446759259,2009-04-27,01:04:20
40.004982,116.321051,0,190,39930.0447337963,2009-04-27,01:04:25
40.004981,116.321034,0,192,39930.0447916667,2009-04-27,01:04:30
40.004979,116.321036,0,192,39930.044849537,2009-04-27,01:04:35
40.004974,116.321043,0,191,39930.0449074074,2009-04-27,01:04:40
40.004966,116.321043,0,191,39930.0449652778,2009-04-27,01:04:45
40.004961,116.321037,0,191,39930.0450231481,2009-04-27,01:04:50
40.004965,116.321033,0,191,39930.0450810185,2009-04-27,01:04:55
40.004968,116.321028,0,191,39930.0451388889,2009-04-27,01:05:00
40.004968,116.321028,0,191,39930.0451736111,2009-04-27,01:05:03
40.004969,116.321023,0,191,39930.0451967593,2009-04-27,01:05:05
40.004988,116.321005,0,188,39930.0452546296,2009-04-27,01:05:10
40.004985,116.320979,0,186,39930.0453125,2009-04-27,01:05:15
40.005008,116.321014,0,174,39930.0453703704,2009-04-27,01:05:20
40.005008,116.321044,0,147,39930.0454282407,2009-04-27,01:05:25
40.005039,116.321083,0,131,39930.0454861111,2009-04-27,01:05:30
40.005039,116.321083,0,131,39930.0455208333,2009-04-27,01:05:33
40.005039,116.321083,0,127,39930.0455439815,2009-04-27,01:05:35
40.005052,116.321089,0,122,39930.0456018519,2009-04-27,01:05:40
40.005052,116.321101,0,120,39930.0456597222,2009-04-27,01:05:45
40.005053,116.321097,0,120,39930.0457175926,2009-04-27,01:05:50
40.005053,116.321097,0,120,39930.0457523148,2009-04-27,01:05:53
40.005053,116.321098,0,116,39930.045775463,2009-04-27,01:05:55
40.005061,116.32111,0,116,39930.0458333333,2009-04-27,01:06:00
40.005061,116.32111,0,116,39930.0458680556,2009-04-27,01:06:03
40.005058,116.321107,0,117,39930.0458912037,2009-04-27,01:06:05
40.005049,116.321107,0,116,39930.0459490741,2009-04-27,01:06:10
40.004986,116.321157,0,116,39930.0460069444,2009-04-27,01:06:15
40.004963,116.321134,0,116,39930.0460648148,2009-04-27,01:06:20
40.004963,116.321134,0,116,39930.046099537,2009-04-27,01:06:23
40.004964,116.321141,0,110,39930.0461226852,2009-04-27,01:06:25
40.004953,116.321159,0,110,39930.0461805556,2009-04-27,01:06:30
40.004943,116.321213,0,114,39930.0462384259,2009-04-27,01:06:35
40.004963,116.321278,0,113,39930.0462962963,2009-04-27,01:06:40
40.004938,116.321345,0,114,39930.0463541667,2009-04-27,01:06:45
40.004824,116.321372,0,116,39930.046412037,2009-04-27,01:06:50
40.004722,116.321435,0,118,39930.0464699074,2009-04-27,01:06:55
40.00463,116.321491,0,120,39930.0465277778,2009-04-27,01:07:00
40.004525,116.321531,0,124,39930.0465856481,2009-04-27,01:07:05
40.004405,116.321588,0,129,39930.0466435185,2009-04-27,01:07:10
40.004229,116.321605,0,134,39930.0467013889,2009-04-27,01:07:15
40.004072,116.321628,0,141,39930.0467592593,2009-04-27,01:07:20
40.003931,116.321676,0,148,39930.0468171296,2009-04-27,01:07:25
40.003785,116.321706,0,153,39930.046875,2009-04-27,01:07:30
40.003644,116.321746,0,159,39930.0469328704,2009-04-27,01:07:35
40.003557,116.321873,0,163,39930.0469907407,2009-04-27,01:07:40
40.003477,116.322063,0,169,39930.0470486111,2009-04-27,01:07:45
40.003334,116.322321,0,178,39930.0471064815,2009-04-27,01:07:50
40.003293,116.322458,0,180,39930.0471643518,2009-04-27,01:07:55
40.003252,116.322584,0,181,39930.0472222222,2009-04-27,01:08:00
40.003247,116.322796,0,184,39930.0472800926,2009-04-27,01:08:05
40.00327,116.322986,0,187,39930.047337963,2009-04-27,01:08:10
40.003319,116.323188,0,189,39930.0473958333,2009-04-27,01:08:15
40.003288,116.32341,0,198,39930.0474537037,2009-04-27,01:08:20
40.003274,116.32359,0,199,39930.0475115741,2009-04-27,01:08:25
40.003288,116.323796,0,199,39930.0475694444,2009-04-27,01:08:30
40.003299,116.324003,0,204,39930.0476273148,2009-04-27,01:08:35
40.003309,116.324221,0,206,39930.0476851852,2009-04-27,01:08:40
40.00329,116.32435,0,210,39930.0477430556,2009-04-27,01:08:45
40.003143,116.324372,0,222,39930.0478009259,2009-04-27,01:08:50
40.003013,116.324392,0,232,39930.0478587963,2009-04-27,01:08:55
40.00291,116.324383,0,239,39930.0479166667,2009-04-27,01:09:00
40.002802,116.324361,0,251,39930.047974537,2009-04-27,01:09:05
40.002657,116.324257,0,254,39930.0480324074,2009-04-27,01:09:10
40.002544,116.324208,0,255,39930.0480902778,2009-04-27,01:09:15
40.002343,116.324304,0,264,39930.0481481481,2009-04-27,01:09:20
40.002141,116.324275,0,266,39930.0482060185,2009-04-27,01:09:25
40.001975,116.324261,0,268,39930.0482638889,2009-04-27,01:09:30
40.001848,116.324274,0,269,39930.0483217593,2009-04-27,01:09:35
40.001752,116.324325,0,272,39930.0483796296,2009-04-27,01:09:40
40.001661,116.32443,0,273,39930.0484375,2009-04-27,01:09:45
40.001461,116.324841,0,278,39930.0484953704,2009-04-27,01:09:50
40.001259,116.325275,0,284,39930.0485532407,2009-04-27,01:09:55
40.001272,116.325555,0,244,39930.0486111111,2009-04-27,01:10:00
40.00127,116.32582,0,215,39930.0486689815,2009-04-27,01:10:05
40.001246,116.32605,0,204,39930.0487268518,2009-04-27,01:10:10
40.001239,116.326295,0,194,39930.0487847222,2009-04-27,01:10:15
40.001273,116.326538,0,173,39930.0488425926,2009-04-27,01:10:20
40.001297,116.326782,0,169,39930.048900463,2009-04-27,01:10:25
40.001318,116.32699,0,167,39930.0489583333,2009-04-27,01:10:30
40.001268,116.327107,0,169,39930.0490162037,2009-04-27,01:10:35
40.001186,116.327099,0,169,39930.0490740741,2009-04-27,01:10:40
40.001114,116.327152,0,169,39930.0491319444,2009-04-27,01:10:45
40.001006,116.327241,0,169,39930.0491898148,2009-04-27,01:10:50
40.000882,116.327225,0,170,39930.0492476852,2009-04-27,01:10:55
40.000617,116.32716,0,170,39930.0493055556,2009-04-27,01:11:00
40.000483,116.327085,0,171,39930.0493634259,2009-04-27,01:11:05
40.000273,116.327097,0,172,39930.0494212963,2009-04-27,01:11:10
40.000079,116.327133,0,178,39930.0494791667,2009-04-27,01:11:15
39.99998,116.327283,0,173,39930.049537037,2009-04-27,01:11:20
39.999907,116.327444,0,175,39930.0495949074,2009-04-27,01:11:25
39.999941,116.327477,0,169,39930.0496527778,2009-04-27,01:11:30
39.999941,116.327477,0,169,39930.0496875,2009-04-27,01:11:33
39.99994,116.327475,0,169,39930.0497106481,2009-04-27,01:11:35
39.999962,116.327475,0,166,39930.0497685185,2009-04-27,01:11:40
39.999995,116.327451,0,164,39930.0498263889,2009-04-27,01:11:45
40.00002,116.327441,0,164,39930.0498842593,2009-04-27,01:11:50
40.000013,116.327427,0,164,39930.0499421296,2009-04-27,01:11:55
39.999998,116.327416,0,164,39930.05,2009-04-27,01:12:00
39.999997,116.327403,0,164,39930.0500578704,2009-04-27,01:12:05
39.999959,116.327407,0,164,39930.0501157407,2009-04-27,01:12:10
39.999953,116.327418,0,165,39930.0501736111,2009-04-27,01:12:15
39.999978,116.327411,0,165,39930.0502314815,2009-04-27,01:12:20
39.99998,116.327401,0,165,39930.0502893519,2009-04-27,01:12:25
39.99998,116.327401,0,165,39930.0503240741,2009-04-27,01:12:28
39.999981,116.327398,0,165,39930.0503472222,2009-04-27,01:12:30
39.999982,116.327412,0,165,39930.0504050926,2009-04-27,01:12:35
39.999982,116.327412,0,165,39930.0504398148,2009-04-27,01:12:38
39.999983,116.32741,0,165,39930.050462963,2009-04-27,01:12:40
39.999984,116.327399,0,165,39930.0505208333,2009-04-27,01:12:45
39.999985,116.327391,0,165,39930.0505787037,2009-04-27,01:12:50
39.999985,116.327391,0,165,39930.0506134259,2009-04-27,01:12:53
39.999986,116.327389,0,165,39930.0506365741,2009-04-27,01:12:55
39.999986,116.3274,0,165,39930.0506944444,2009-04-27,01:13:00
40,116.327445,0,165,39930.0507523148,2009-04-27,01:13:05
40.000027,116.327463,0,165,39930.0508101852,2009-04-27,01:13:10
40.000096,116.327416,0,165,39930.0508680556,2009-04-27,01:13:15
40.000167,116.327302,0,165,39930.0509259259,2009-04-27,01:13:20
40.00018,116.327277,0,165,39930.0509837963,2009-04-27,01:13:25
40.000092,116.326773,0,166,39930.0510416667,2009-04-27,01:13:30
40.000046,116.326741,0,166,39930.051099537,2009-04-27,01:13:35
40.00006,116.32674,0,166,39930.0511574074,2009-04-27,01:13:40
40.00006,116.32674,0,166,39930.0511921296,2009-04-27,01:13:43
40.000061,116.326744,0,166,39930.0512152778,2009-04-27,01:13:45
40.000063,116.326756,0,166,39930.0512731481,2009-04-27,01:13:50
40.000104,116.326831,0,166,39930.0513310185,2009-04-27,01:13:55
40.000131,116.326898,0,166,39930.0513888889,2009-04-27,01:14:00
39.999827,116.327188,0,115,39930.1552662037,2009-04-27,03:43:35
39.999844,116.327115,0,117,39930.1553240741,2009-04-27,03:43:40
39.999861,116.326978,0,115,39930.1553819444,2009-04-27,03:43:45
39.999883,116.326807,0,109,39930.1554398148,2009-04-27,03:43:50
39.999877,116.326626,0,111,39930.1554976852,2009-04-27,03:43:55
39.999869,116.326438,0,113,39930.1555555556,2009-04-27,03:44:00
39.999863,116.326241,0,113,39930.1556134259,2009-04-27,03:44:05
39.999839,116.326036,0,113,39930.1556712963,2009-04-27,03:44:10
39.999824,116.325815,0,110,39930.1557291667,2009-04-27,03:44:15
39.999807,116.325591,0,114,39930.155787037,2009-04-27,03:44:20
39.999791,116.325388,0,115,39930.1558449074,2009-04-27,03:44:25
39.999787,116.325187,0,118,39930.1559027778,2009-04-27,03:44:30
39.999784,116.324982,0,118,39930.1559606481,2009-04-27,03:44:35
39.99978,116.32481,0,123,39930.1560185185,2009-04-27,03:44:40
39.999773,116.324645,0,130,39930.1560763889,2009-04-27,03:44:45
39.999872,116.324526,0,138,39930.1561342593,2009-04-27,03:44:50
40.000009,116.324525,0,139,39930.1561921296,2009-04-27,03:44:55
40.000148,116.324483,0,140,39930.15625,2009-04-27,03:45:00
40.000323,116.324465,0,144,39930.1563078704,2009-04-27,03:45:05
40.000516,116.324448,0,142,39930.1563657407,2009-04-27,03:45:10
40.000728,116.324439,0,141,39930.1564236111,2009-04-27,03:45:15
40.000942,116.324431,0,142,39930.1564814815,2009-04-27,03:45:20
40.001182,116.324419,0,153,39930.1565393518,2009-04-27,03:45:25
40.001342,116.324409,0,148,39930.1565972222,2009-04-27,03:45:30
40.001522,116.324402,0,145,39930.1566550926,2009-04-27,03:45:35
40.00173,116.324402,0,139,39930.156712963,2009-04-27,03:45:40
40.001915,116.32436,0,135,39930.1567708333,2009-04-27,03:45:45
40.002135,116.324377,0,137,39930.1568287037,2009-04-27,03:45:50
40.002337,116.324419,0,131,39930.1568865741,2009-04-27,03:45:55
40.002527,116.324395,0,135,39930.1569444444,2009-04-27,03:46:00
40.00271,116.324358,0,130,39930.1570023148,2009-04-27,03:46:05
40.002903,116.324311,0,126,39930.1570601852,2009-04-27,03:46:10
40.00307,116.324277,0,124,39930.1571180556,2009-04-27,03:46:15
40.003235,116.324264,0,122,39930.1571759259,2009-04-27,03:46:20
40.003367,116.324205,0,118,39930.1572337963,2009-04-27,03:46:25
40.003441,116.324101,0,112,39930.1572916667,2009-04-27,03:46:30
40.003445,116.323928,0,109,39930.157349537,2009-04-27,03:46:35
40.003457,116.323764,0,103,39930.1574074074,2009-04-27,03:46:40
40.003438,116.323568,0,94,39930.1574652778,2009-04-27,03:46:45
40.003434,116.32336,0,86,39930.1575231481,2009-04-27,03:46:50
40.003432,116.323157,0,79,39930.1575810185,2009-04-27,03:46:55
40.00345,116.322964,0,76,39930.1576388889,2009-04-27,03:47:00
40.003457,116.322777,0,75,39930.1576967593,2009-04-27,03:47:05
40.003421,116.322549,0,74,39930.1577546296,2009-04-27,03:47:10
40.003486,116.32244,0,71,39930.1578125,2009-04-27,03:47:15
40.003575,116.322436,0,74,39930.1578703704,2009-04-27,03:47:20
40.003705,116.322422,0,73,39930.1579282407,2009-04-27,03:47:25
40.003808,116.322432,0,72,39930.1579861111,2009-04-27,03:47:30
40.003908,116.322414,0,68,39930.1580439815,2009-04-27,03:47:35
40.003999,116.3224,0,72,39930.1581018518,2009-04-27,03:47:40
40.004097,116.322411,0,76,39930.1581597222,2009-04-27,03:47:45
40.00413,116.322395,0,98,39930.1582175926,2009-04-27,03:47:50
40.004127,116.322407,0,108,39930.158275463,2009-04-27,03:47:55
40.004157,116.32242,0,110,39930.1583333333,2009-04-27,03:48:00
40.004202,116.32241,0,115,39930.1583912037,2009-04-27,03:48:05
40.004218,116.322383,0,119,39930.1584490741,2009-04-27,03:48:10
40.004226,116.3224,0,123,39930.1585069444,2009-04-27,03:48:15
40.004263,116.322404,0,124,39930.1585648148,2009-04-27,03:48:20
40.004266,116.322373,0,125,39930.1586226852,2009-04-27,03:48:25
40.004272,116.322346,0,125,39930.1586805556,2009-04-27,03:48:30
40.004524,116.322253,0,118,39930.1612268519,2009-04-27,03:52:10
40.004555,116.322261,0,122,39930.1612847222,2009-04-27,03:52:15
40.004577,116.322251,0,129,39930.1613425926,2009-04-27,03:52:20
40.004623,116.322253,0,132,39930.161400463,2009-04-27,03:52:25
40.004613,116.322249,0,137,39930.1614583333,2009-04-27,03:52:30
40.004613,116.322249,0,137,39930.1614930556,2009-04-27,03:52:33
40.004614,116.322248,0,139,39930.1615162037,2009-04-27,03:52:35
40.004605,116.322248,0,139,39930.1615740741,2009-04-27,03:52:40
40.004611,116.322247,0,140,39930.1616319444,2009-04-27,03:52:45
40.004618,116.322247,0,141,39930.1616898148,2009-04-27,03:52:50
40.004619,116.322246,0,144,39930.1617476852,2009-04-27,03:52:55
40.004619,116.322246,0,144,39930.1617824074,2009-04-27,03:52:58
40.004611,116.322246,0,145,39930.1618055556,2009-04-27,03:53:00
40.004595,116.322242,0,145,39930.1618634259,2009-04-27,03:53:05
40.004591,116.322242,0,145,39930.1619212963,2009-04-27,03:53:10
40.004591,116.322242,0,145,39930.1619560185,2009-04-27,03:53:13
40.004589,116.322241,0,145,39930.1619791667,2009-04-27,03:53:15
40.0046,116.322241,0,145,39930.162037037,2009-04-27,03:53:20
40.004602,116.322241,0,145,39930.1620949074,2009-04-27,03:53:25
40.004601,116.322241,0,145,39930.1621527778,2009-04-27,03:53:30
40.0046,116.32224,0,145,39930.1622106481,2009-04-27,03:53:35
40.004599,116.32224,0,145,39930.1622685185,2009-04-27,03:53:40
40.004599,116.32224,0,145,39930.1623032407,2009-04-27,03:53:43
40.004597,116.32224,0,145,39930.1623263889,2009-04-27,03:53:45
40.004579,116.322236,0,145,39930.1623842593,2009-04-27,03:53:50
40.00455,116.322204,0,143,39930.1624421296,2009-04-27,03:53:55
40.004529,116.322199,0,142,39930.1625,2009-04-27,03:54:00
40.004522,116.322196,0,142,39930.1625578704,2009-04-27,03:54:05
40.004521,116.322196,0,142,39930.1626157407,2009-04-27,03:54:10
40.004524,116.322196,0,142,39930.1626736111,2009-04-27,03:54:15
40.004523,116.322196,0,143,39930.1627314815,2009-04-27,03:54:20
40.004525,116.322196,0,143,39930.1627893519,2009-04-27,03:54:25
40.004525,116.322196,0,143,39930.1628240741,2009-04-27,03:54:28
40.00452,116.322196,0,143,39930.1628472222,2009-04-27,03:54:30
40.004508,116.322209,0,143,39930.1629050926,2009-04-27,03:54:35
40.004509,116.32221,0,143,39930.162962963,2009-04-27,03:54:40
40.004504,116.32221,0,143,39930.1630208333,2009-04-27,03:54:45
40.0045,116.32221,0,143,39930.1630787037,2009-04-27,03:54:50
40.004496,116.322211,0,143,39930.1631365741,2009-04-27,03:54:55
40.004494,116.322211,0,143,39930.1631944444,2009-04-27,03:55:00
40.004491,116.32221,0,143,39930.1632523148,2009-04-27,03:55:05
40.004484,116.32221,0,143,39930.1633101852,2009-04-27,03:55:10
40.004484,116.32221,0,143,39930.1633449074,2009-04-27,03:55:13
40.004482,116.32221,0,143,39930.1633680556,2009-04-27,03:55:15
40.004509,116.322193,0,144,39930.1634259259,2009-04-27,03:55:20
40.004517,116.322218,0,145,39930.1634837963,2009-04-27,03:55:25
40.004456,116.322265,0,136,39930.1635416667,2009-04-27,03:55:30
40.004435,116.32232,0,129,39930.163599537,2009-04-27,03:55:35
40.004429,116.322342,0,129,39930.1636574074,2009-04-27,03:55:40
40.004333,116.322379,0,128,39930.1637152778,2009-04-27,03:55:45
40.004299,116.322366,0,129,39930.1637731481,2009-04-27,03:55:50
40.004298,116.322387,0,132,39930.1638310185,2009-04-27,03:55:55
40.004298,116.322387,0,132,39930.1638657407,2009-04-27,03:55:58
40.004301,116.322382,0,131,39930.1638888889,2009-04-27,03:56:00
40.004293,116.322394,0,133,39930.1639467593,2009-04-27,03:56:05
40.004277,116.322406,0,132,39930.1640046296,2009-04-27,03:56:10
40.004357,116.322399,0,132,39930.1640625,2009-04-27,03:56:15
40.004468,116.322334,0,128,39930.1641203704,2009-04-27,03:56:20
40.004582,116.322283,0,128,39930.1641782407,2009-04-27,03:56:25
40.00469,116.322259,0,128,39930.1642361111,2009-04-27,03:56:30
40.004819,116.322278,0,125,39930.1642939815,2009-04-27,03:56:35
40.004948,116.322235,0,122,39930.1643518518,2009-04-27,03:56:40
40.005042,116.322193,0,118,39930.1644097222,2009-04-27,03:56:45
40.005174,116.322253,0,108,39930.1644675926,2009-04-27,03:56:50
40.005262,116.322433,0,102,39930.164525463,2009-04-27,03:56:55
40.005285,116.32264,0,96,39930.1645833333,2009-04-27,03:57:00
40.005298,116.322855,0,84,39930.1646412037,2009-04-27,03:57:05
40.005298,116.323066,0,77,39930.1646990741,2009-04-27,03:57:10
40.005297,116.323292,0,77,39930.1647569444,2009-04-27,03:57:15
40.005329,116.323523,0,91,39930.1648148148,2009-04-27,03:57:20
40.005321,116.323769,0,89,39930.1648726852,2009-04-27,03:57:25
40.00534,116.323985,0,91,39930.1649305556,2009-04-27,03:57:30
40.005349,116.324142,0,95,39930.1649884259,2009-04-27,03:57:35
40.005372,116.324334,0,113,39930.1650462963,2009-04-27,03:57:40
40.005353,116.324536,0,121,39930.1651041667,2009-04-27,03:57:45
40.005353,116.324743,0,128,39930.165162037,2009-04-27,03:57:50
40.005372,116.324936,0,138,39930.1652199074,2009-04-27,03:57:55
40.005433,116.325081,0,146,39930.1652777778,2009-04-27,03:58:00
40.005577,116.32515,0,133,39930.1653356481,2009-04-27,03:58:05
40.00571,116.325197,0,131,39930.1653935185,2009-04-27,03:58:10
40.005812,116.325372,0,124,39930.1654513889,2009-04-27,03:58:15
40.005897,116.325533,0,123,39930.1655092593,2009-04-27,03:58:20
40.006002,116.325646,0,120,39930.1655671296,2009-04-27,03:58:25
40.006114,116.32567,0,120,39930.165625,2009-04-27,03:58:30
40.006195,116.325691,0,121,39930.1656828704,2009-04-27,03:58:35
40.00619,116.325686,0,118,39930.1657407407,2009-04-27,03:58:40
40.006192,116.325688,0,118,39930.1657986111,2009-04-27,03:58:45
40.006192,116.325688,0,118,39930.1658333333,2009-04-27,03:58:48
40.00619,116.325688,0,118,39930.1658564815,2009-04-27,03:58:50
40.006167,116.325651,0,120,39930.1659143518,2009-04-27,03:58:55
40.006162,116.325653,0,121,39930.1659722222,2009-04-27,03:59:00
40.006161,116.325652,0,121,39930.1660300926,2009-04-27,03:59:05
40.006161,116.325652,0,121,39930.1660648148,2009-04-27,03:59:08
40.006165,116.325654,0,121,39930.166087963,2009-04-27,03:59:10
40.006141,116.325652,0,121,39930.1661458333,2009-04-27,03:59:15
40.006094,116.325662,0,122,39930.1662037037,2009-04-27,03:59:20
40.006004,116.325717,0,124,39930.1662615741,2009-04-27,03:59:25
40.005936,116.325823,0,126,39930.1663194444,2009-04-27,03:59:30
40.005816,116.325935,0,129,39930.1663773148,2009-04-27,03:59:35
40.005677,116.326014,0,131,39930.1664351852,2009-04-27,03:59:40
40.00615,116.325843,0,12,39930.2115856481,2009-04-27,05:04:41
40.005999,116.32587,0,7,39930.2116435185,2009-04-27,05:04:46
40.006094,116.325736,0,74,39930.2117013889,2009-04-27,05:04:51
40.006174,116.32571,0,128,39930.2117592593,2009-04-27,05:04:56
40.006165,116.325703,0,125,39930.2118171296,2009-04-27,05:05:01
40.006246,116.325688,0,116,39930.211875,2009-04-27,05:05:06
40.006332,116.325688,0,110,39930.2119328704,2009-04-27,05:05:11
40.00647,116.325662,0,105,39930.2119907407,2009-04-27,05:05:16
40.006601,116.325653,0,97,39930.2120486111,2009-04-27,05:05:21
40.006733,116.325622,0,88,39930.2121064815,2009-04-27,05:05:26
40.006768,116.325467,0,80,39930.2121643518,2009-04-27,05:05:31
40.006771,116.325269,0,69,39930.2122222222,2009-04-27,05:05:36
40.006748,116.325074,0,60,39930.2122800926,2009-04-27,05:05:41
40.006745,116.3249,0,52,39930.212337963,2009-04-27,05:05:46
40.006753,116.324722,0,46,39930.2123958333,2009-04-27,05:05:51
40.006764,116.324527,0,43,39930.2124537037,2009-04-27,05:05:56
40.006804,116.324293,0,48,39930.2125115741,2009-04-27,05:06:01
40.006753,116.324074,0,42,39930.2125694444,2009-04-27,05:06:06
40.006693,116.323864,0,40,39930.2126273148,2009-04-27,05:06:11
40.006684,116.32372,0,30,39930.2126851852,2009-04-27,05:06:16
40.006681,116.323533,0,18,39930.2127430556,2009-04-27,05:06:21
40.006681,116.323369,0,8,39930.2128009259,2009-04-27,05:06:26
40.00676,116.322984,0,7,39930.2128587963,2009-04-27,05:06:31
40.00673,116.322707,0,1,39930.2129166667,2009-04-27,05:06:36
40.006691,116.322537,0,-2,39930.212974537,2009-04-27,05:06:41
40.006672,116.322354,0,-5,39930.2130324074,2009-04-27,05:06:46
40.006696,116.322181,0,-8,39930.2130902778,2009-04-27,05:06:51
40.006701,116.322026,0,-9,39930.2131481481,2009-04-27,05:06:56
40.006722,116.321737,0,-12,39930.2132060185,2009-04-27,05:07:01
40.00671,116.32149,0,-16,39930.2132638889,2009-04-27,05:07:06
40.006754,116.321208,0,-7,39930.2133217593,2009-04-27,05:07:11
40.006762,116.321085,0,-12,39930.2133796296,2009-04-27,05:07:16
40.006824,116.320971,0,-10,39930.2134375,2009-04-27,05:07:21
40.006835,116.32081,0,-8,39930.2134953704,2009-04-27,05:07:26
40.006809,116.32062,0,-12,39930.2135532407,2009-04-27,05:07:31
40.00682,116.320422,0,-20,39930.2136111111,2009-04-27,05:07:36
40.00681,116.320249,0,-23,39930.2136689815,2009-04-27,05:07:41
40.006804,116.320022,0,-29,39930.2137268518,2009-04-27,05:07:46
40.006796,116.319845,0,-30,39930.2137847222,2009-04-27,05:07:51
40.006861,116.319653,0,-15,39930.2138425926,2009-04-27,05:07:56
40.006849,116.319447,0,-11,39930.213900463,2009-04-27,05:08:01
40.006781,116.319179,0,2,39930.2139583333,2009-04-27,05:08:06
40.006723,116.319075,0,4,39930.2140162037,2009-04-27,05:08:11
40.006673,116.318975,0,6,39930.2140740741,2009-04-27,05:08:16
40.006648,116.318835,0,1,39930.2141319444,2009-04-27,05:08:21
40.006622,116.318623,0,-2,39930.2141898148,2009-04-27,05:08:26
40.006661,116.318383,0,0,39930.2142476852,2009-04-27,05:08:31
40.006659,116.318156,0,1,39930.2143055556,2009-04-27,05:08:36
40.006671,116.317965,0,5,39930.2143634259,2009-04-27,05:08:41
40.006659,116.317781,0,8,39930.2144212963,2009-04-27,05:08:46
40.006686,116.31772,0,7,39930.2144791667,2009-04-27,05:08:51
40.006764,116.317684,0,31,39930.214537037,2009-04-27,05:08:56
40.00689,116.317685,0,34,39930.2145949074,2009-04-27,05:09:01
40.007014,116.317693,0,32,39930.2146527778,2009-04-27,05:09:06
40.00714,116.317694,0,35,39930.2147106482,2009-04-27,05:09:11
40.007308,116.317682,0,39,39930.2147685185,2009-04-27,05:09:16
40.00744,116.317684,0,38,39930.2148263889,2009-04-27,05:09:21
40.00757,116.317665,0,36,39930.2148842593,2009-04-27,05:09:26
40.007728,116.317697,0,34,39930.2149421296,2009-04-27,05:09:31
40.007857,116.31765,0,36,39930.215,2009-04-27,05:09:36
40.008015,116.31766,0,37,39930.2150578704,2009-04-27,05:09:41
40.008176,116.317706,0,27,39930.2151157407,2009-04-27,05:09:46
40.008585,116.317656,0,27,39930.2151736111,2009-04-27,05:09:51
40.008808,116.317644,0,21,39930.2152314815,2009-04-27,05:09:56
40.008923,116.317607,0,15,39930.2152893519,2009-04-27,05:10:01
40.008985,116.317489,0,9,39930.2153472222,2009-04-27,05:10:06
40.009158,116.317329,0,19,39930.2154050926,2009-04-27,05:10:11
40.009198,116.317096,0,28,39930.215462963,2009-04-27,05:10:16
40.009175,116.316875,0,29,39930.2155208333,2009-04-27,05:10:21
40.009146,116.316581,0,46,39930.2155787037,2009-04-27,05:10:26
40.009078,116.316371,0,58,39930.2156365741,2009-04-27,05:10:31
40.009123,116.316277,0,59,39930.2156944444,2009-04-27,05:10:36
40.009255,116.316221,0,60,39930.2157523148,2009-04-27,05:10:41
40.009367,116.31618,0,56,39930.2158101852,2009-04-27,05:10:46
40.00944,116.316157,0,45,39930.2158680556,2009-04-27,05:10:51
40.009546,116.316138,0,44,39930.2159259259,2009-04-27,05:10:56
40.009592,116.316072,0,42,39930.2159837963,2009-04-27,05:11:01
40.009594,116.316007,0,31,39930.2160416667,2009-04-27,05:11:06
40.009588,116.315885,0,24,39930.216099537,2009-04-27,05:11:11
40.009639,116.315742,0,14,39930.2161574074,2009-04-27,05:11:16
40.009776,116.315426,0,26,39930.2162152778,2009-04-27,05:11:21
40.009778,116.315209,0,28,39930.2162731481,2009-04-27,05:11:26
40.009744,116.315028,0,31,39930.2163310185,2009-04-27,05:11:31
40.009766,116.314813,0,36,39930.2163888889,2009-04-27,05:11:36
40.009802,116.314677,0,35,39930.2164467593,2009-04-27,05:11:41
40.009807,116.314512,0,39,39930.2165046296,2009-04-27,05:11:46
40.009844,116.314449,0,44,39930.2165625,2009-04-27,05:11:51
40.00987,116.314523,0,53,39930.2166203704,2009-04-27,05:11:56
40.009901,116.314652,0,50,39930.2166782407,2009-04-27,05:12:01
40.009936,116.314778,0,36,39930.2167361111,2009-04-27,05:12:06
40.00996,116.314871,0,27,39930.2167939815,2009-04-27,05:12:11
40.009964,116.314879,0,23,39930.2168518519,2009-04-27,05:12:16
40.009964,116.31488,0,21,39930.2169097222,2009-04-27,05:12:21
40.009964,116.31488,0,21,39930.2169444444,2009-04-27,05:12:24
40.009969,116.314882,0,20,39930.2169675926,2009-04-27,05:12:26
40.009989,116.314877,0,20,39930.217025463,2009-04-27,05:12:31
40.009996,116.314853,0,20,39930.2170833333,2009-04-27,05:12:36
40.010014,116.314844,0,20,39930.2171412037,2009-04-27,05:12:41
40.010035,116.314837,0,20,39930.2171990741,2009-04-27,05:12:46
40.010064,116.314833,0,20,39930.2172569444,2009-04-27,05:12:51
40.010083,116.314828,0,20,39930.2173148148,2009-04-27,05:12:56
40.010093,116.314823,0,21,39930.2173726852,2009-04-27,05:13:01
40.010104,116.314817,0,21,39930.2174305556,2009-04-27,05:13:06
40.010118,116.31481,0,21,39930.2174884259,2009-04-27,05:13:11
40.010128,116.314804,0,21,39930.2175462963,2009-04-27,05:13:16
40.010131,116.314802,0,21,39930.2176041667,2009-04-27,05:13:21
40.010134,116.3148,0,21,39930.217662037,2009-04-27,05:13:26
40.010142,116.314797,0,21,39930.2177199074,2009-04-27,05:13:31
40.010142,116.314797,0,21,39930.2177546296,2009-04-27,05:13:34
40.010147,116.314794,0,21,39930.2177777778,2009-04-27,05:13:36
40.010156,116.314791,0,21,39930.2178356481,2009-04-27,05:13:41
40.010168,116.314785,0,21,39930.2178935185,2009-04-27,05:13:46
40.010177,116.31478,0,21,39930.2179513889,2009-04-27,05:13:51
40.010189,116.314774,0,21,39930.2180092593,2009-04-27,05:13:56
40.010202,116.314768,0,21,39930.2180671296,2009-04-27,05:14:01
40.010207,116.314765,0,21,39930.218125,2009-04-27,05:14:06
40.010201,116.314765,0,21,39930.2181828704,2009-04-27,05:14:11
40.010201,116.314765,0,21,39930.2182175926,2009-04-27,05:14:14
40.010205,116.314762,0,20,39930.2182407407,2009-04-27,05:14:16
40.009842,116.315728,0,351,39930.2524074074,2009-04-27,06:03:28
40.009925,116.315509,0,266,39930.2524652778,2009-04-27,06:03:33
40.009877,116.315538,0,261,39930.2525231481,2009-04-27,06:03:38
40.009879,116.315508,0,234,39930.2525810185,2009-04-27,06:03:43
40.009879,116.315508,0,234,39930.2526157407,2009-04-27,06:03:46
40.009877,116.315509,0,234,39930.2526388889,2009-04-27,06:03:48
40.009889,116.315501,0,231,39930.2526967593,2009-04-27,06:03:53
40.009878,116.3155,0,235,39930.2527546296,2009-04-27,06:03:58
40.009885,116.3155,0,236,39930.2528125,2009-04-27,06:04:03
40.009885,116.3155,0,236,39930.2528472222,2009-04-27,06:04:06
40.009892,116.315499,0,236,39930.2528703704,2009-04-27,06:04:08
40.009851,116.315523,0,225,39930.2529282407,2009-04-27,06:04:13
40.009848,116.315518,0,227,39930.2529861111,2009-04-27,06:04:18
40.009848,116.315518,0,227,39930.2530208333,2009-04-27,06:04:21
40.00985,116.315515,0,226,39930.2530439815,2009-04-27,06:04:23
40.00983,116.315449,0,220,39930.2531018518,2009-04-27,06:04:28
40.009794,116.315348,0,226,39930.2531597222,2009-04-27,06:04:33
40.009575,116.315091,0,198,39930.2532175926,2009-04-27,06:04:38
40.009519,116.314918,0,189,39930.253275463,2009-04-27,06:04:43
40.00946,116.314822,0,179,39930.2533333333,2009-04-27,06:04:48
40.00941,116.314819,0,175,39930.2533912037,2009-04-27,06:04:53
40.009388,116.314932,0,177,39930.2534490741,2009-04-27,06:04:58
40.009398,116.315158,0,178,39930.2535069444,2009-04-27,06:05:03
40.009437,116.315385,0,170,39930.2535648148,2009-04-27,06:05:08
40.009467,116.315589,0,169,39930.2536226852,2009-04-27,06:05:13
40.009475,116.3158,0,167,39930.2536805556,2009-04-27,06:05:18
40.009481,116.316013,0,167,39930.2537384259,2009-04-27,06:05:23
40.009519,116.316187,0,158,39930.2537962963,2009-04-27,06:05:28
40.00952,116.316375,0,154,39930.2538541667,2009-04-27,06:05:33
40.009391,116.31639,0,142,39930.253912037,2009-04-27,06:05:38
40.009238,116.316366,0,135,39930.2539699074,2009-04-27,06:05:43
40.009063,116.316402,0,135,39930.2540277778,2009-04-27,06:05:48
40.008934,116.31648,0,131,39930.2540856482,2009-04-27,06:05:53
40.008917,116.316688,0,130,39930.2541435185,2009-04-27,06:05:58
40.008973,116.316895,0,130,39930.2542013889,2009-04-27,06:06:03
40.009011,116.317084,0,126,39930.2542592593,2009-04-27,06:06:08
40.009012,116.317299,0,126,39930.2543171296,2009-04-27,06:06:13
40.009008,116.317518,0,129,39930.254375,2009-04-27,06:06:18
40.008991,116.317745,0,131,39930.2544328704,2009-04-27,06:06:23
40.008852,116.317851,0,134,39930.2544907407,2009-04-27,06:06:28
40.008705,116.317861,0,135,39930.2545486111,2009-04-27,06:06:33
40.008528,116.317836,0,133,39930.2546064815,2009-04-27,06:06:38
40.008353,116.317825,0,131,39930.2546643519,2009-04-27,06:06:43
40.008174,116.317815,0,128,39930.2547222222,2009-04-27,06:06:48
40.008044,116.317802,0,122,39930.2547800926,2009-04-27,06:06:53
40.007883,116.317764,0,112,39930.254837963,2009-04-27,06:06:58
40.007717,116.317745,0,110,39930.2548958333,2009-04-27,06:07:03
40.007554,116.317727,0,104,39930.2549537037,2009-04-27,06:07:08
40.007398,116.317671,0,100,39930.2550115741,2009-04-27,06:07:13
40.007245,116.317664,0,100,39930.2550694444,2009-04-27,06:07:18
40.007032,116.317663,0,98,39930.2551273148,2009-04-27,06:07:23
40.006851,116.317647,0,97,39930.2551851852,2009-04-27,06:07:28
40.00668,116.317641,0,96,39930.2552430556,2009-04-27,06:07:33
40.006521,116.317646,0,96,39930.2553009259,2009-04-27,06:07:38
40.006377,116.317622,0,103,39930.2553587963,2009-04-27,06:07:43
40.006215,116.317611,0,104,39930.2554166667,2009-04-27,06:07:48
40.006063,116.317632,0,98,39930.255474537,2009-04-27,06:07:53
40.005889,116.31766,0,94,39930.2555324074,2009-04-27,06:07:58
40.005697,116.317647,0,95,39930.2555902778,2009-04-27,06:08:03
40.00553,116.317637,0,93,39930.2556481481,2009-04-27,06:08:08
40.005358,116.317662,0,90,39930.2557060185,2009-04-27,06:08:13
40.005202,116.317669,0,84,39930.2557638889,2009-04-27,06:08:18
40.005046,116.317659,0,85,39930.2558217593,2009-04-27,06:08:23
40.004922,116.317687,0,84,39930.2558796296,2009-04-27,06:08:28
40.004846,116.31789,0,82,39930.2559375,2009-04-27,06:08:33
40.004828,116.318103,0,87,39930.2559953704,2009-04-27,06:08:38
40.004829,116.318281,0,89,39930.2560532407,2009-04-27,06:08:43
40.004819,116.318374,0,92,39930.2561111111,2009-04-27,06:08:48
40.004819,116.318379,0,94,39930.2561689815,2009-04-27,06:08:53
40.004819,116.318379,0,94,39930.2562037037,2009-04-27,06:08:56
40.004819,116.318383,0,94,39930.2562268519,2009-04-27,06:08:58
40.004807,116.318417,0,97,39930.2562847222,2009-04-27,06:09:03
40.004808,116.318424,0,96,39930.2563425926,2009-04-27,06:09:08
40.004811,116.318426,0,96,39930.256400463,2009-04-27,06:09:13
40.004813,116.318429,0,97,39930.2564583333,2009-04-27,06:09:18
40.004814,116.318431,0,97,39930.2565162037,2009-04-27,06:09:23
40.004814,116.318432,0,97,39930.2565740741,2009-04-27,06:09:28
40.004815,116.318432,0,97,39930.2566319444,2009-04-27,06:09:33
40.004815,116.318432,0,97,39930.2566666667,2009-04-27,06:09:36
40.004813,116.318436,0,97,39930.2566898148,2009-04-27,06:09:38
40.00479,116.318579,0,108,39930.2567476852,2009-04-27,06:09:43
40.004777,116.318803,0,112,39930.2568055556,2009-04-27,06:09:48
40.004781,116.319023,0,111,39930.2568634259,2009-04-27,06:09:53
40.004804,116.319233,0,115,39930.2569212963,2009-04-27,06:09:58
40.004805,116.319445,0,118,39930.2569791667,2009-04-27,06:10:03
40.004804,116.319669,0,121,39930.257037037,2009-04-27,06:10:08
40.00481,116.319891,0,124,39930.2570949074,2009-04-27,06:10:13
40.00481,116.320101,0,126,39930.2571527778,2009-04-27,06:10:18
40.004821,116.320306,0,127,39930.2572106481,2009-04-27,06:10:23
40.004822,116.320525,0,133,39930.2572685185,2009-04-27,06:10:28
40.004827,116.320749,0,137,39930.2573263889,2009-04-27,06:10:33
40.00486,116.320969,0,142,39930.2573842593,2009-04-27,06:10:38
40.004897,116.321172,0,137,39930.2574421296,2009-04-27,06:10:43
40.004901,116.321349,0,136,39930.2575,2009-04-27,06:10:48
40.00476,116.321418,0,132,39930.2575578704,2009-04-27,06:10:53
40.004605,116.321472,0,133,39930.2576157407,2009-04-27,06:10:58
40.004412,116.321489,0,137,39930.2576736111,2009-04-27,06:11:03
40.004234,116.321512,0,140,39930.2577314815,2009-04-27,06:11:08
40.004058,116.321546,0,145,39930.2577893519,2009-04-27,06:11:13
40.003872,116.321527,0,144,39930.2578472222,2009-04-27,06:11:18
40.003698,116.321557,0,146,39930.2579050926,2009-04-27,06:11:23
40.003538,116.321545,0,144,39930.257962963,2009-04-27,06:11:28
40.003378,116.321565,0,147,39930.2580208333,2009-04-27,06:11:33
40.00321,116.321586,0,150,39930.2580787037,2009-04-27,06:11:38
40.003041,116.321638,0,157,39930.2581365741,2009-04-27,06:11:43
40.002868,116.321664,0,161,39930.2581944444,2009-04-27,06:11:48
40.002677,116.321684,0,163,39930.2582523148,2009-04-27,06:11:53
40.002505,116.321674,0,160,39930.2583101852,2009-04-27,06:11:58
40.002317,116.321699,0,166,39930.2583680556,2009-04-27,06:12:03
40.002136,116.321721,0,171,39930.2584259259,2009-04-27,06:12:08
40.001957,116.321742,0,165,39930.2584837963,2009-04-27,06:12:13
40.001776,116.32174,0,168,39930.2585416667,2009-04-27,06:12:18
40.001586,116.321782,0,172,39930.258599537,2009-04-27,06:12:23
40.001385,116.321753,0,165,39930.2586574074,2009-04-27,06:12:28
40.001198,116.321714,0,153,39930.2587152778,2009-04-27,06:12:33
40.001031,116.321738,0,149,39930.2587731481,2009-04-27,06:12:38
40.000843,116.321747,0,149,39930.2588310185,2009-04-27,06:12:43
40.000674,116.321803,0,155,39930.2588888889,2009-04-27,06:12:48
40.000499,116.321827,0,150,39930.2589467593,2009-04-27,06:12:53
40.00032,116.321845,0,148,39930.2590046296,2009-04-27,06:12:58
40.000134,116.321888,0,149,39930.2590625,2009-04-27,06:13:03
39.999962,116.32191,0,150,39930.2591203704,2009-04-27,06:13:08
39.999813,116.321952,0,139,39930.2591782407,2009-04-27,06:13:13
39.999727,116.322112,0,143,39930.2592361111,2009-04-27,06:13:18
39.999685,116.322301,0,147,39930.2592939815,2009-04-27,06:13:23
39.999691,116.322518,0,150,39930.2593518518,2009-04-27,06:13:28
39.999724,116.32273,0,158,39930.2594097222,2009-04-27,06:13:33
39.999738,116.322958,0,164,39930.2594675926,2009-04-27,06:13:38
39.99973,116.323198,0,166,39930.259525463,2009-04-27,06:13:43
39.999742,116.323448,0,168,39930.2595833333,2009-04-27,06:13:48
39.999739,116.323682,0,165,39930.2596412037,2009-04-27,06:13:53
39.999748,116.323936,0,163,39930.2596990741,2009-04-27,06:13:58
39.999722,116.324198,0,162,39930.2597569444,2009-04-27,06:14:03
39.999732,116.32444,0,167,39930.2598148148,2009-04-27,06:14:08
39.999751,116.324694,0,166,39930.2598726852,2009-04-27,06:14:13
39.999771,116.324942,0,161,39930.2599305556,2009-04-27,06:14:18
39.99977,116.325196,0,156,39930.2599884259,2009-04-27,06:14:23
39.999774,116.325466,0,161,39930.2600462963,2009-04-27,06:14:28
39.999779,116.325723,0,163,39930.2601041667,2009-04-27,06:14:33
39.999766,116.325956,0,161,39930.260162037,2009-04-27,06:14:38
39.999762,116.326201,0,166,39930.2602199074,2009-04-27,06:14:43
39.999765,116.326428,0,157,39930.2602777778,2009-04-27,06:14:48
39.999782,116.326628,0,150,39930.2603356481,2009-04-27,06:14:53
39.999792,116.326848,0,147,39930.2603935185,2009-04-27,06:14:58
39.999812,116.327056,0,143,39930.2604513889,2009-04-27,06:15:03
39.999843,116.327253,0,144,39930.2605092593,2009-04-27,06:15:08
39.999854,116.327397,0,149,39930.2605671296,2009-04-27,06:15:13
39.999875,116.32741,0,151,39930.260625,2009-04-27,06:15:18
39.999875,116.3274,0,152,39930.2606828704,2009-04-27,06:15:23
39.999874,116.327392,0,152,39930.2607407407,2009-04-27,06:15:28
39.999872,116.32739,0,152,39930.2607986111,2009-04-27,06:15:33
39.999873,116.327393,0,153,39930.2608564815,2009-04-27,06:15:38
39.999873,116.327394,0,153,39930.2609143518,2009-04-27,06:15:43
39.999875,116.327402,0,153,39930.2609722222,2009-04-27,06:15:48
39.999876,116.327406,0,153,39930.2610300926,2009-04-27,06:15:53
39.999877,116.327411,0,153,39930.261087963,2009-04-27,06:15:58
39.999877,116.327406,0,153,39930.2611458333,2009-04-27,06:16:03
39.999877,116.327406,0,153,39930.2611805556,2009-04-27,06:16:06
39.999877,116.327399,0,153,39930.2612037037,2009-04-27,06:16:08
39.999864,116.327402,0,153,39930.2612615741,2009-04-27,06:16:13
39.999827,116.327422,0,154,39930.2613194444,2009-04-27,06:16:18
39.999811,116.32745,0,154,39930.2613773148,2009-04-27,06:16:23
39.999814,116.327468,0,154,39930.2614351852,2009-04-27,06:16:28
39.99982,116.327494,0,154,39930.2614930556,2009-04-27,06:16:33
39.99984,116.327528,0,154,39930.2615509259,2009-04-27,06:16:38
39.999881,116.327576,0,154,39930.2616087963,2009-04-27,06:16:43
39.999934,116.32764,0,154,39930.2616666667,2009-04-27,06:16:48
39.999826,116.327381,0,173,39930.4055671296,2009-04-27,09:44:01
39.999718,116.327267,0,245,39930.405625,2009-04-27,09:44:06
39.999788,116.327342,0,219,39930.4056828704,2009-04-27,09:44:11
39.999778,116.327319,0,223,39930.4057407407,2009-04-27,09:44:16
39.999769,116.327315,0,223,39930.4057986111,2009-04-27,09:44:21
39.999764,116.327302,0,224,39930.4058101852,2009-04-27,09:44:22
39.99975,116.327241,0,227,39930.4058680556,2009-04-27,09:44:27
39.999748,116.327178,0,211,39930.4059259259,2009-04-27,09:44:32
39.999766,116.327106,0,201,39930.4059837963,2009-04-27,09:44:37
39.999815,116.327014,0,207,39930.4060416667,2009-04-27,09:44:42
39.999896,116.327018,0,201,39930.406099537,2009-04-27,09:44:47
39.999983,116.32704,0,192,39930.4061574074,2009-04-27,09:44:52
40.00003,116.327066,0,181,39930.4062152778,2009-04-27,09:44:57
40.000105,116.327092,0,187,39930.4062731481,2009-04-27,09:45:02
40.000136,116.327118,0,189,39930.4063310185,2009-04-27,09:45:07
40.000208,116.327094,0,190,39930.4063888889,2009-04-27,09:45:12
40.00025,116.327079,0,192,39930.4064467593,2009-04-27,09:45:17
40.000317,116.32709,0,191,39930.4065046296,2009-04-27,09:45:22
40.000375,116.327088,0,194,39930.4065625,2009-04-27,09:45:27
40.000466,116.327079,0,202,39930.4066203704,2009-04-27,09:45:32
40.000545,116.326971,0,192,39930.4066782407,2009-04-27,09:45:37
40.000616,116.326977,0,187,39930.4067361111,2009-04-27,09:45:42
40.000634,116.326989,0,189,39930.4067939815,2009-04-27,09:45:47
40.000668,116.327012,0,185,39930.4068518518,2009-04-27,09:45:52
40.000681,116.327006,0,185,39930.4069097222,2009-04-27,09:45:57
40.000698,116.327006,0,185,39930.4069675926,2009-04-27,09:46:02
40.000837,116.326888,0,181,39930.407025463,2009-04-27,09:46:07
40.000996,116.326791,0,183,39930.4070833333,2009-04-27,09:46:12
40.001044,116.326635,0,186,39930.4071412037,2009-04-27,09:46:17
40.001204,116.32664,0,185,39930.4071990741,2009-04-27,09:46:22
40.001406,116.326676,0,182,39930.4072569444,2009-04-27,09:46:27
40.00154,116.326674,0,175,39930.4073148148,2009-04-27,09:46:32
40.001655,116.326671,0,168,39930.4073726852,2009-04-27,09:46:37
40.001755,116.326697,0,173,39930.4074305556,2009-04-27,09:46:42
40.001857,116.326691,0,173,39930.4074884259,2009-04-27,09:46:47
40.001987,116.326675,0,165,39930.4075462963,2009-04-27,09:46:52
40.002124,116.326661,0,133,39930.4076041667,2009-04-27,09:46:57
40.002227,116.326644,0,128,39930.407662037,2009-04-27,09:47:02
40.002342,116.326584,0,112,39930.4077199074,2009-04-27,09:47:07
40.002401,116.326463,0,108,39930.4077777778,2009-04-27,09:47:12
40.002403,116.32632,0,103,39930.4078356481,2009-04-27,09:47:17
40.002397,116.326178,0,102,39930.4078935185,2009-04-27,09:47:22
40.002391,116.326035,0,103,39930.4079513889,2009-04-27,09:47:27
40.002391,116.325897,0,98,39930.4080092593,2009-04-27,09:47:32
40.002394,116.325749,0,93,39930.4080671296,2009-04-27,09:47:37
40.002381,116.325615,0,90,39930.408125,2009-04-27,09:47:42
40.002378,116.325489,0,89,39930.4081828704,2009-04-27,09:47:47
40.002377,116.325347,0,93,39930.4082407407,2009-04-27,09:47:52
40.002428,116.325239,0,91,39930.4082986111,2009-04-27,09:47:57
40.00253,116.325223,0,102,39930.4083564815,2009-04-27,09:48:02
40.002642,116.325205,0,102,39930.4084143518,2009-04-27,09:48:07
40.002756,116.325188,0,118,39930.4084722222,2009-04-27,09:48:12
40.002891,116.325178,0,109,39930.4085300926,2009-04-27,09:48:17
40.003005,116.325169,0,109,39930.408587963,2009-04-27,09:48:22
40.003113,116.325155,0,111,39930.4086458333,2009-04-27,09:48:27
40.003243,116.32515,0,109,39930.4087037037,2009-04-27,09:48:32
40.003353,116.32515,0,107,39930.4087615741,2009-04-27,09:48:37
40.003441,116.325103,0,107,39930.4088194444,2009-04-27,09:48:42
40.003495,116.324966,0,106,39930.4088773148,2009-04-27,09:48:47
40.00349,116.324823,0,105,39930.4089351852,2009-04-27,09:48:52
40.0035,116.324673,0,106,39930.4089930556,2009-04-27,09:48:57
40.003505,116.324542,0,109,39930.4090509259,2009-04-27,09:49:02
40.0035,116.3244,0,114,39930.4091087963,2009-04-27,09:49:07
40.003592,116.324407,0,117,39930.4091666667,2009-04-27,09:49:12
40.003731,116.32438,0,111,39930.409224537,2009-04-27,09:49:17
40.003841,116.324377,0,114,39930.4092824074,2009-04-27,09:49:22
40.003961,116.324394,0,109,39930.4093402778,2009-04-27,09:49:27
40.004154,116.324388,0,107,39930.4093981481,2009-04-27,09:49:32
40.004375,116.324386,0,113,39930.4094560185,2009-04-27,09:49:37
40.004548,116.324361,0,119,39930.4095138889,2009-04-27,09:49:42
40.004739,116.324351,0,121,39930.4095717593,2009-04-27,09:49:47
40.004874,116.324342,0,125,39930.4096296296,2009-04-27,09:49:52
40.004977,116.32433,0,128,39930.4096875,2009-04-27,09:49:57
40.005115,116.324311,0,129,39930.4097453704,2009-04-27,09:50:02
40.005212,116.324338,0,137,39930.4098032407,2009-04-27,09:50:07
40.00532,116.324333,0,143,39930.4098611111,2009-04-27,09:50:12
40.005536,116.324334,0,153,39930.4099189815,2009-04-27,09:50:17
40.005709,116.324279,0,147,39930.4099768519,2009-04-27,09:50:22
40.00583,116.324278,0,135,39930.4100347222,2009-04-27,09:50:27
40.005912,116.32429,0,162,39930.4100925926,2009-04-27,09:50:32
40.00603,116.324275,0,168,39930.410150463,2009-04-27,09:50:37
40.006249,116.324293,0,170,39930.4102083333,2009-04-27,09:50:42
40.006441,116.324265,0,128,39930.4102662037,2009-04-27,09:50:47
40.006598,116.324263,0,115,39930.4103240741,2009-04-27,09:50:52
40.006708,116.324281,0,126,39930.4103819444,2009-04-27,09:50:57
40.006809,116.324247,0,132,39930.4104398148,2009-04-27,09:51:02
40.006925,116.324261,0,121,39930.4104976852,2009-04-27,09:51:07
40.007052,116.324269,0,112,39930.4105555556,2009-04-27,09:51:12
40.007168,116.324247,0,109,39930.4106134259,2009-04-27,09:51:17
40.007292,116.324235,0,98,39930.4106712963,2009-04-27,09:51:22
40.007474,116.324214,0,106,39930.4107291667,2009-04-27,09:51:27
40.007624,116.324198,0,120,39930.410787037,2009-04-27,09:51:32
40.007762,116.324181,0,119,39930.4108449074,2009-04-27,09:51:37
40.007931,116.324181,0,114,39930.4109027778,2009-04-27,09:51:42
40.008098,116.32417,0,112,39930.4109606481,2009-04-27,09:51:47
40.008252,116.324155,0,106,39930.4110185185,2009-04-27,09:51:52
40.008403,116.324154,0,107,39930.4110763889,2009-04-27,09:51:57
40.008557,116.32414,0,101,39930.4111342593,2009-04-27,09:52:02
40.00872,116.324129,0,97,39930.4111921296,2009-04-27,09:52:07
40.008872,116.32412,0,97,39930.41125,2009-04-27,09:52:12
40.009009,116.324109,0,93,39930.4113078704,2009-04-27,09:52:17
40.009152,116.324096,0,86,39930.4113657407,2009-04-27,09:52:22
40.009309,116.324093,0,82,39930.4114236111,2009-04-27,09:52:27
40.009479,116.324035,0,80,39930.4114814815,2009-04-27,09:52:32
40.009621,116.323944,0,88,39930.4115393519,2009-04-27,09:52:37
40.009673,116.32381,0,95,39930.4115972222,2009-04-27,09:52:42
40.009692,116.323639,0,100,39930.4116550926,2009-04-27,09:52:47
40.009666,116.32347,0,93,39930.411712963,2009-04-27,09:52:52
40.009652,116.323271,0,88,39930.4117708333,2009-04-27,09:52:57
40.009649,116.323114,0,85,39930.4118287037,2009-04-27,09:53:02
40.009636,116.322951,0,83,39930.4118865741,2009-04-27,09:53:07
40.009642,116.322783,0,78,39930.4119444444,2009-04-27,09:53:12
40.009663,116.322632,0,74,39930.4120023148,2009-04-27,09:53:17
40.009737,116.322642,0,75,39930.4120601852,2009-04-27,09:53:22
40.009828,116.322616,0,75,39930.4121180556,2009-04-27,09:53:27
40.009908,116.322607,0,81,39930.4121759259,2009-04-27,09:53:32
40.009934,116.322646,0,77,39930.4122337963,2009-04-27,09:53:37
40.010004,116.322662,0,70,39930.4122916667,2009-04-27,09:53:42
40.010058,116.322613,0,71,39930.412349537,2009-04-27,09:53:47
40.010104,116.32261,0,80,39930.4124074074,2009-04-27,09:53:52
40.010151,116.322603,0,89,39930.4124652778,2009-04-27,09:53:57
40.010145,116.32259,0,90,39930.4125231481,2009-04-27,09:54:02
40.010149,116.322551,0,92,39930.4125810185,2009-04-27,09:54:07
40.010189,116.322527,0,94,39930.4126388889,2009-04-27,09:54:12
40.010198,116.322531,0,96,39930.4126967593,2009-04-27,09:54:17
40.0102,116.322528,0,96,39930.4127546296,2009-04-27,09:54:22
40.0102,116.322528,0,96,39930.4127893519,2009-04-27,09:54:25
40.0102,116.322529,0,96,39930.4128125,2009-04-27,09:54:27
40.010222,116.322499,0,98,39930.4128703704,2009-04-27,09:54:32
40.01026,116.322505,0,96,39930.4129282407,2009-04-27,09:54:37
40.010248,116.322544,0,94,39930.4129861111,2009-04-27,09:54:42
40.01027,116.322522,0,93,39930.4130439815,2009-04-27,09:54:47
40.010282,116.322546,0,91,39930.4131018519,2009-04-27,09:54:52
40.010238,116.322524,0,90,39930.4131597222,2009-04-27,09:54:57
40.010507,116.322203,0,92,39930.4134490741,2009-04-27,09:55:22
40.010395,116.322292,0,138,39930.4156481481,2009-04-27,09:58:32
40.010349,116.322009,0,102,39930.4157060185,2009-04-27,09:58:37
40.010267,116.321831,0,97,39930.4157638889,2009-04-27,09:58:42
40.01023,116.321681,0,97,39930.4158217593,2009-04-27,09:58:47
40.01019,116.321525,0,98,39930.4158796296,2009-04-27,09:58:52
40.010145,116.321368,0,99,39930.4159375,2009-04-27,09:58:57
40.0101,116.321214,0,100,39930.4159953704,2009-04-27,09:59:02
40.010085,116.321074,0,99,39930.4160532407,2009-04-27,09:59:07
40.010172,116.321078,0,100,39930.4161111111,2009-04-27,09:59:12
40.010218,116.321082,0,101,39930.4161689815,2009-04-27,09:59:17
40.010212,116.320955,0,102,39930.4162268518,2009-04-27,09:59:22
40.010193,116.320823,0,104,39930.4162847222,2009-04-27,09:59:27
40.010113,116.320404,0,103,39930.4165740741,2009-04-27,09:59:52
40.010106,116.320328,0,102,39930.4166319444,2009-04-27,09:59:57
40.010077,116.320202,0,101,39930.4166898148,2009-04-27,10:00:02
40.01008,116.320175,0,99,39930.4167476852,2009-04-27,10:00:07
40.010154,116.320299,0,97,39930.4168055556,2009-04-27,10:00:12
40.010217,116.32042,0,95,39930.4168634259,2009-04-27,10:00:17
40.010255,116.320617,0,93,39930.4169212963,2009-04-27,10:00:22
40.010355,116.320773,0,90,39930.4169791667,2009-04-27,10:00:27
40.010488,116.321136,0,88,39930.417037037,2009-04-27,10:00:32
40.010676,116.321651,0,85,39930.4170949074,2009-04-27,10:00:37
40.010875,116.322323,0,82,39930.4171527778,2009-04-27,10:00:42
40.010983,116.322895,0,79,39930.4172106481,2009-04-27,10:00:47
40.011124,116.323676,0,76,39930.4172685185,2009-04-27,10:00:52
40.011279,116.324624,0,72,39930.4173263889,2009-04-27,10:00:57
40.011401,116.325344,0,70,39930.4173842593,2009-04-27,10:01:02
40.011492,116.326016,0,67,39930.4174421296,2009-04-27,10:01:07
40.011537,116.326489,0,65,39930.4175,2009-04-27,10:01:12
40.011577,116.326836,0,64,39930.4175578704,2009-04-27,10:01:17
40.011637,116.327196,0,62,39930.4176157407,2009-04-27,10:01:22
40.011694,116.327651,0,61,39930.4176736111,2009-04-27,10:01:27
40.011705,116.3278,0,60,39930.4177314815,2009-04-27,10:01:32
40.011698,116.327866,0,59,39930.4177893519,2009-04-27,10:01:37
40.011674,116.327892,0,58,39930.4178472222,2009-04-27,10:01:42
40.011679,116.32793,0,57,39930.4179050926,2009-04-27,10:01:47
40.011712,116.328043,0,57,39930.417962963,2009-04-27,10:01:52
40.011767,116.328299,0,56,39930.4180208333,2009-04-27,10:01:57
40.011732,116.328126,0,55,39930.4180787037,2009-04-27,10:02:02
40.011722,116.328105,0,54,39930.4181365741,2009-04-27,10:02:07
40.011709,116.328038,0,53,39930.4181944444,2009-04-27,10:02:12
40.011701,116.327966,0,50,39930.4182523148,2009-04-27,10:02:17
40.01168,116.327876,0,47,39930.4183101852,2009-04-27,10:02:22
40.011603,116.327678,0,46,39930.4183680556,2009-04-27,10:02:27
40.011528,116.327528,0,46,39930.4184259259,2009-04-27,10:02:32
40.011545,116.327636,0,45,39930.4184837963,2009-04-27,10:02:37
40.011508,116.327698,0,45,39930.4185416667,2009-04-27,10:02:42
40.011538,116.327687,0,44,39930.418599537,2009-04-27,10:02:47
40.011617,116.327785,0,44,39930.4186574074,2009-04-27,10:02:52
40.011737,116.32798,0,43,39930.4187152778,2009-04-27,10:02:57
40.011852,116.32791,0,42,39930.4187731481,2009-04-27,10:03:02
40.009039,116.321437,0,2441,39930.4256597222,2009-04-27,10:12:57
40.009023,116.321387,0,2426,39930.4257175926,2009-04-27,10:13:02
40.009115,116.321411,0,2413,39930.425775463,2009-04-27,10:13:07
40.010106,116.322549,0,101,39930.4260069444,2009-04-27,10:13:27
40.01017,116.322596,0,100,39930.4260648148,2009-04-27,10:13:32
40.009928,116.322654,0,103,39930.4262962963,2009-04-27,10:13:52
40.009928,116.322654,0,103,39930.4263310185,2009-04-27,10:13:55
40.00993,116.322652,0,103,39930.4263541667,2009-04-27,10:13:57
40.009958,116.322615,0,105,39930.426412037,2009-04-27,10:14:02
40.009981,116.322586,0,99,39930.4264699074,2009-04-27,10:14:07
40.010012,116.322596,0,101,39930.4265277778,2009-04-27,10:14:12
40.010019,116.322601,0,99,39930.4265856481,2009-04-27,10:14:17
40.010019,116.322601,0,99,39930.4266203704,2009-04-27,10:14:20
40.010019,116.322604,0,99,39930.4266435185,2009-04-27,10:14:22
40.010028,116.322602,0,98,39930.4267013889,2009-04-27,10:14:27
40.010056,116.322558,0,96,39930.4267592593,2009-04-27,10:14:32
40.010066,116.322486,0,92,39930.4268171296,2009-04-27,10:14:37
40.010067,116.322433,0,89,39930.426875,2009-04-27,10:14:42
40.010038,116.322386,0,85,39930.4269328704,2009-04-27,10:14:47
40.009996,116.322403,0,84,39930.4269907407,2009-04-27,10:14:52
40.009948,116.322449,0,83,39930.4270486111,2009-04-27,10:14:57
40.009885,116.322487,0,83,39930.4271064815,2009-04-27,10:15:02
40.009822,116.322518,0,81,39930.4271643519,2009-04-27,10:15:07
40.009738,116.322509,0,73,39930.4272222222,2009-04-27,10:15:12
40.009647,116.32254,0,69,39930.4272800926,2009-04-27,10:15:17
40.009597,116.322543,0,64,39930.427337963,2009-04-27,10:15:22
40.009569,116.322506,0,58,39930.4273958333,2009-04-27,10:15:27
40.009586,116.322503,0,63,39930.4274537037,2009-04-27,10:15:32
40.009586,116.322503,0,63,39930.4274884259,2009-04-27,10:15:35
40.00958,116.322496,0,66,39930.4275115741,2009-04-27,10:15:37
40.009599,116.322407,0,68,39930.4275694444,2009-04-27,10:15:42
40.009576,116.322241,0,66,39930.4276273148,2009-04-27,10:15:47
40.009542,116.32206,0,60,39930.4276851852,2009-04-27,10:15:52
40.009471,116.321915,0,56,39930.4277430556,2009-04-27,10:15:57
40.009369,116.321793,0,56,39930.4278009259,2009-04-27,10:16:02
40.009268,116.321674,0,51,39930.4278587963,2009-04-27,10:16:07
40.009169,116.321571,0,45,39930.4279166667,2009-04-27,10:16:12
40.00906,116.321462,0,43,39930.427974537,2009-04-27,10:16:17
40.008944,116.321361,0,42,39930.4280324074,2009-04-27,10:16:22
40.008818,116.321268,0,39,39930.4280902778,2009-04-27,10:16:27
40.008697,116.321174,0,36,39930.4281481481,2009-04-27,10:16:32
40.008578,116.321092,0,37,39930.4282060185,2009-04-27,10:16:37
40.008437,116.321078,0,40,39930.4282638889,2009-04-27,10:16:42
40.008288,116.321088,0,42,39930.4283217593,2009-04-27,10:16:47
40.00815,116.321096,0,45,39930.4283796296,2009-04-27,10:16:52
40.008032,116.321097,0,52,39930.4284375,2009-04-27,10:16:57
40.007992,116.320988,0,41,39930.4284953704,2009-04-27,10:17:02
40.007986,116.320836,0,35,39930.4285532407,2009-04-27,10:17:07
40.007988,116.320669,0,30,39930.4286111111,2009-04-27,10:17:12
40.007951,116.320494,0,34,39930.4286689815,2009-04-27,10:17:17
40.007908,116.320342,0,36,39930.4287268519,2009-04-27,10:17:22
40.007802,116.320305,0,32,39930.4287847222,2009-04-27,10:17:27
40.007697,116.320267,0,25,39930.4288425926,2009-04-27,10:17:32
40.00765,116.320122,0,21,39930.428900463,2009-04-27,10:17:37
40.007659,116.319949,0,18,39930.4289583333,2009-04-27,10:17:42
40.007658,116.319778,0,13,39930.4290162037,2009-04-27,10:17:47
40.00773,116.319708,0,7,39930.4290740741,2009-04-27,10:17:52
40.007729,116.319702,0,5,39930.4291319444,2009-04-27,10:17:57
40.007729,116.319704,0,4,39930.4291898148,2009-04-27,10:18:02
40.007729,116.319704,0,4,39930.429224537,2009-04-27,10:18:05
40.00773,116.319706,0,4,39930.4292476852,2009-04-27,10:18:07
40.00773,116.319732,0,4,39930.4293055556,2009-04-27,10:18:12
40.007731,116.319755,0,3,39930.4293634259,2009-04-27,10:18:17
40.007733,116.319764,0,3,39930.4294212963,2009-04-27,10:18:22
40.007734,116.319755,0,3,39930.4294791667,2009-04-27,10:18:27
40.007734,116.319749,0,3,39930.429537037,2009-04-27,10:18:32
40.007734,116.319749,0,3,39930.4295717593,2009-04-27,10:18:35
40.007734,116.319742,0,3,39930.4295949074,2009-04-27,10:18:37
40.007734,116.319728,0,3,39930.4296527778,2009-04-27,10:18:42
40.007734,116.319707,0,3,39930.4297106481,2009-04-27,10:18:47
40.007733,116.319635,0,3,39930.4298842593,2009-04-27,10:19:02
40.007732,116.319622,0,3,39930.4299421296,2009-04-27,10:19:07
40.007732,116.319622,0,3,39930.4299768518,2009-04-27,10:19:10
40.007729,116.319614,0,3,39930.43,2009-04-27,10:19:12
40.007727,116.3196,0,3,39930.4300578704,2009-04-27,10:19:17
40.007665,116.319567,0,4,39930.4301157407,2009-04-27,10:19:22
40.007613,116.319553,0,4,39930.4301736111,2009-04-27,10:19:27
40.007561,116.319561,0,5,39930.4302893518,2009-04-27,10:19:37
40.007551,116.319561,0,5,39930.4303472222,2009-04-27,10:19:42
40.007447,116.319454,0,2,39930.4304050926,2009-04-27,10:19:47
40.007435,116.31945,0,2,39930.430462963,2009-04-27,10:19:52
40.007425,116.319446,0,2,39930.4305208333,2009-04-27,10:19:57
40.007388,116.319402,0,2,39930.4305787037,2009-04-27,10:20:02
40.00769,116.319294,0,4,39930.4306365741,2009-04-27,10:20:07
40.007939,116.319257,0,4,39930.4306944444,2009-04-27,10:20:12
40.007931,116.319275,0,5,39930.4307523148,2009-04-27,10:20:17
40.007804,116.319287,0,5,39930.4308101852,2009-04-27,10:20:22
40.007646,116.31926,0,5,39930.4308680556,2009-04-27,10:20:27
40.007501,116.319232,0,5,39930.4309259259,2009-04-27,10:20:32
40.00738,116.319227,0,4,39930.4309837963,2009-04-27,10:20:37
40.00737,116.319493,0,4,39930.431099537,2009-04-27,10:20:47
40.007449,116.319697,0,4,39930.4311574074,2009-04-27,10:20:52
40.008033,116.320105,0,3,39930.4312731481,2009-04-27,10:21:02
40.008065,116.320112,0,2,39930.4313310185,2009-04-27,10:21:07
40.007995,116.32004,0,1,39930.4313888889,2009-04-27,10:21:12
40.007868,116.319939,0,0,39930.4314467593,2009-04-27,10:21:17
40.007722,116.319859,0,-1,39930.4315046296,2009-04-27,10:21:22
40.007607,116.319815,0,-1,39930.4315625,2009-04-27,10:21:27
40.008089,116.319253,0,34,39930.432025463,2009-04-27,10:22:07
40.008047,116.319262,0,15,39930.4320833333,2009-04-27,10:22:12
40.008063,116.31912,0,13,39930.4321412037,2009-04-27,10:22:17
40.008082,116.319035,0,12,39930.4321990741,2009-04-27,10:22:22
40.008031,116.319041,0,12,39930.4322569444,2009-04-27,10:22:27
40.008021,116.319003,0,11,39930.4323148148,2009-04-27,10:22:32
40.007923,116.31921,0,12,39930.4323726852,2009-04-27,10:22:37
40.00789,116.319389,0,11,39930.4324305556,2009-04-27,10:22:42
40.007788,116.319429,0,10,39930.4324884259,2009-04-27,10:22:47
40.007704,116.319479,0,9,39930.4325462963,2009-04-27,10:22:52
40.007585,116.319523,0,8,39930.4326041667,2009-04-27,10:22:57
40.007408,116.319557,0,8,39930.432662037,2009-04-27,10:23:02
40.007263,116.319569,0,7,39930.4327199074,2009-04-27,10:23:07
40.007138,116.319554,0,7,39930.4327777778,2009-04-27,10:23:12
40.007046,116.319537,0,8,39930.4328356481,2009-04-27,10:23:17
40.007003,116.319515,0,8,39930.4328935185,2009-04-27,10:23:22
40.006968,116.319466,0,8,39930.4329513889,2009-04-27,10:23:27
40.006889,116.319427,0,8,39930.4330092593,2009-04-27,10:23:32
40.006762,116.319465,0,9,39930.433125,2009-04-27,10:23:42
40.006722,116.319478,0,9,39930.4331828704,2009-04-27,10:23:47
40.006709,116.319473,0,9,39930.4332407407,2009-04-27,10:23:52
40.006698,116.319471,0,9,39930.4332986111,2009-04-27,10:23:57
40.006698,116.319471,0,9,39930.4333333333,2009-04-27,10:24:00
40.00669,116.319469,0,9,39930.4333564815,2009-04-27,10:24:02
40.006681,116.319465,0,9,39930.4334143519,2009-04-27,10:24:07
40.006677,116.319462,0,9,39930.4334722222,2009-04-27,10:24:12
40.006673,116.319459,0,9,39930.4335300926,2009-04-27,10:24:17
40.006668,116.319456,0,9,39930.433587963,2009-04-27,10:24:22
40.006664,116.319455,0,9,39930.4336458333,2009-04-27,10:24:27
40.006661,116.319454,0,9,39930.4337037037,2009-04-27,10:24:32
40.006659,116.319454,0,9,39930.4337615741,2009-04-27,10:24:37
40.006656,116.319452,0,9,39930.4338194444,2009-04-27,10:24:42
40.006656,116.319452,0,9,39930.4338541667,2009-04-27,10:24:45
40.006658,116.319451,0,9,39930.4338773148,2009-04-27,10:24:47
40.007241,116.319373,0,9,39930.4339351852,2009-04-27,10:24:52
40.007367,116.319512,0,9,39930.4339930556,2009-04-27,10:24:57
40.007462,116.319785,0,-54,39930.4350925926,2009-04-27,10:26:32
40.007645,116.319792,0,65,39930.435150463,2009-04-27,10:26:37
40.007671,116.319669,0,-17,39930.4352199074,2009-04-27,10:26:43
40.00764,116.319689,0,-15,39930.4352777778,2009-04-27,10:26:48
40.007607,116.319714,0,-5,39930.4353356481,2009-04-27,10:26:53
40.007575,116.319753,0,-3,39930.4353935185,2009-04-27,10:26:58
40.007424,116.319827,0,4,39930.4354513889,2009-04-27,10:27:03
40.00734,116.319885,0,9,39930.4355092593,2009-04-27,10:27:08
40.007368,116.31999,0,70,39930.4355671296,2009-04-27,10:27:13
40.007354,116.320116,0,79,39930.435625,2009-04-27,10:27:18
40.007374,116.320255,0,73,39930.4356828704,2009-04-27,10:27:23
40.00738,116.320403,0,76,39930.4357407407,2009-04-27,10:27:28
40.007401,116.320539,0,75,39930.4357986111,2009-04-27,10:27:33
40.007418,116.320723,0,74,39930.4358564815,2009-04-27,10:27:38
40.007443,116.320917,0,76,39930.4359143519,2009-04-27,10:27:43
40.00742,116.321125,0,87,39930.4359722222,2009-04-27,10:27:48
40.007337,116.32115,0,77,39930.4360300926,2009-04-27,10:27:53
40.007185,116.321172,0,69,39930.436087963,2009-04-27,10:27:58
40.007025,116.321166,0,58,39930.4361458333,2009-04-27,10:28:03
40.006901,116.321191,0,50,39930.4362037037,2009-04-27,10:28:08
40.006756,116.321199,0,38,39930.4362615741,2009-04-27,10:28:13
40.006674,116.321239,0,30,39930.4363194444,2009-04-27,10:28:18
40.006684,116.321359,0,38,39930.4363773148,2009-04-27,10:28:23
40.006664,116.321521,0,43,39930.4364351852,2009-04-27,10:28:28
40.00664,116.321731,0,43,39930.4364930556,2009-04-27,10:28:33
40.006632,116.321967,0,49,39930.4365509259,2009-04-27,10:28:38
40.006609,116.322152,0,47,39930.4366087963,2009-04-27,10:28:43
40.006641,116.322337,0,49,39930.4366666667,2009-04-27,10:28:48
40.006688,116.322531,0,56,39930.436724537,2009-04-27,10:28:53
40.006682,116.322718,0,64,39930.4367824074,2009-04-27,10:28:58
40.006707,116.322895,0,64,39930.4368402778,2009-04-27,10:29:03
40.006689,116.323047,0,64,39930.4368981481,2009-04-27,10:29:08
40.006696,116.323211,0,61,39930.4369560185,2009-04-27,10:29:13
40.00674,116.32339,0,67,39930.4370138889,2009-04-27,10:29:18
40.00673,116.32357,0,75,39930.4370717593,2009-04-27,10:29:23
40.006712,116.323743,0,85,39930.4371296296,2009-04-27,10:29:28
40.006725,116.323918,0,88,39930.4371875,2009-04-27,10:29:33
40.006721,116.324087,0,94,39930.4372453704,2009-04-27,10:29:38
40.006648,116.324163,0,101,39930.4373032407,2009-04-27,10:29:43
40.006514,116.324169,0,104,39930.4373611111,2009-04-27,10:29:48
40.006375,116.324168,0,104,39930.4374189815,2009-04-27,10:29:53
40.006262,116.324175,0,98,39930.4374768519,2009-04-27,10:29:58
40.006173,116.324207,0,90,39930.4375347222,2009-04-27,10:30:03
40.00602,116.324213,0,83,39930.4375925926,2009-04-27,10:30:08
40.00585,116.324202,0,76,39930.437650463,2009-04-27,10:30:13
40.005665,116.324194,0,70,39930.4377083333,2009-04-27,10:30:18
40.005504,116.324201,0,63,39930.4377662037,2009-04-27,10:30:23
40.005333,116.324218,0,55,39930.4378240741,2009-04-27,10:30:28
40.005196,116.324225,0,47,39930.4378819444,2009-04-27,10:30:33
40.005034,116.324234,0,42,39930.4379398148,2009-04-27,10:30:38
40.004839,116.324275,0,34,39930.4379976852,2009-04-27,10:30:43
40.004707,116.32428,0,33,39930.4380555556,2009-04-27,10:30:48
40.004532,116.324283,0,37,39930.4381134259,2009-04-27,10:30:53
40.004403,116.32428,0,34,39930.4381712963,2009-04-27,10:30:58
40.004227,116.324308,0,28,39930.4382291667,2009-04-27,10:31:03
40.004084,116.324315,0,29,39930.438287037,2009-04-27,10:31:08
40.003942,116.324353,0,24,39930.4383449074,2009-04-27,10:31:13
40.003778,116.324369,0,16,39930.4384027778,2009-04-27,10:31:18
40.003635,116.324393,0,10,39930.4384606481,2009-04-27,10:31:23
40.003544,116.324447,0,9,39930.4385185185,2009-04-27,10:31:28
40.003504,116.324578,0,9,39930.4385763889,2009-04-27,10:31:33
40.003519,116.324762,0,20,39930.4386342593,2009-04-27,10:31:38
40.003512,116.32497,0,27,39930.4386921296,2009-04-27,10:31:43
40.003404,116.325096,0,36,39930.43875,2009-04-27,10:31:48
40.003236,116.325085,0,36,39930.4388078704,2009-04-27,10:31:53
40.003144,116.325205,0,33,39930.4388657407,2009-04-27,10:31:58
40.003141,116.325391,0,54,39930.4389236111,2009-04-27,10:32:03
40.00306,116.325469,0,51,39930.4389814815,2009-04-27,10:32:08
40.00295,116.325491,0,42,39930.4390393518,2009-04-27,10:32:13
40.002851,116.325507,0,34,39930.4390972222,2009-04-27,10:32:18
40.002816,116.325559,0,27,39930.4391550926,2009-04-27,10:32:23
40.002805,116.325571,0,22,39930.439212963,2009-04-27,10:32:28
40.002783,116.325598,0,19,39930.4392708333,2009-04-27,10:32:33
40.002813,116.32581,0,13,39930.4393287037,2009-04-27,10:32:38
40.00283,116.32589,0,12,39930.4393865741,2009-04-27,10:32:43
40.002823,116.325897,0,11,39930.4394444444,2009-04-27,10:32:48
40.002823,116.325897,0,11,39930.4394791667,2009-04-27,10:32:51
40.002824,116.325898,0,11,39930.4395023148,2009-04-27,10:32:53
40.002885,116.32594,0,25,39930.4395601852,2009-04-27,10:32:58
40.002862,116.326069,0,39,39930.4396180556,2009-04-27,10:33:03
40.002862,116.326115,0,40,39930.4396759259,2009-04-27,10:33:08
40.002875,116.326148,0,40,39930.4397337963,2009-04-27,10:33:13
40.00289,116.326184,0,41,39930.4397916667,2009-04-27,10:33:18
40.003196,116.325961,0,63,39930.4400810185,2009-04-27,10:33:43
40.003279,116.326052,0,65,39930.4401388889,2009-04-27,10:33:48
40.00326,116.326124,0,67,39930.4401967593,2009-04-27,10:33:53
40.003286,116.326113,0,67,39930.4402546296,2009-04-27,10:33:58
40.003295,116.326119,0,68,39930.4403125,2009-04-27,10:34:03
40.003295,116.326119,0,68,39930.4403472222,2009-04-27,10:34:06
40.003299,116.326123,0,68,39930.4403703704,2009-04-27,10:34:08
40.003329,116.326136,0,67,39930.4404282407,2009-04-27,10:34:13
40.00328,116.326135,0,68,39930.4404861111,2009-04-27,10:34:18
40.003253,116.326134,0,68,39930.4405439815,2009-04-27,10:34:23
40.003207,116.326138,0,67,39930.4406018518,2009-04-27,10:34:28
40.005594,116.321948,0,492,39930.5299074074,2009-04-27,12:43:04
40.005519,116.32175,0,488,39930.5299652778,2009-04-27,12:43:09
40.005689,116.32142,0,318,39930.5300231481,2009-04-27,12:43:14
40.005791,116.321427,0,350,39930.5300810185,2009-04-27,12:43:19
40.005848,116.321367,0,351,39930.5301388889,2009-04-27,12:43:24
40.005916,116.321318,0,353,39930.5301967593,2009-04-27,12:43:29
40.005982,116.321301,0,353,39930.5302546296,2009-04-27,12:43:34
40.006044,116.321297,0,345,39930.5303125,2009-04-27,12:43:39
40.006097,116.321302,0,338,39930.5303703704,2009-04-27,12:43:44
40.006155,116.321309,0,340,39930.5304282407,2009-04-27,12:43:49
40.006224,116.321343,0,339,39930.5304861111,2009-04-27,12:43:54
40.006284,116.321347,0,331,39930.5305439815,2009-04-27,12:43:59
40.006367,116.321389,0,328,39930.5306018519,2009-04-27,12:44:04
40.00641,116.32138,0,319,39930.5306597222,2009-04-27,12:44:09
40.00641,116.32138,0,319,39930.5306944444,2009-04-27,12:44:12
40.006415,116.321387,0,318,39930.5307175926,2009-04-27,12:44:14
40.006416,116.321397,0,317,39930.530775463,2009-04-27,12:44:19
40.006416,116.321397,0,317,39930.5308101852,2009-04-27,12:44:22
40.006412,116.321394,0,317,39930.5308333333,2009-04-27,12:44:24
40.006398,116.321344,0,314,39930.5308912037,2009-04-27,12:44:29
40.006387,116.321328,0,312,39930.5309490741,2009-04-27,12:44:34
40.006389,116.321327,0,312,39930.5310069444,2009-04-27,12:44:39
40.006387,116.321321,0,312,39930.5310648148,2009-04-27,12:44:44
40.006385,116.321323,0,312,39930.5311226852,2009-04-27,12:44:49
40.006385,116.321323,0,312,39930.5311574074,2009-04-27,12:44:52
40.006388,116.321318,0,312,39930.5311805556,2009-04-27,12:44:54
40.006416,116.321295,0,310,39930.5312384259,2009-04-27,12:44:59
40.006476,116.321234,0,312,39930.5312962963,2009-04-27,12:45:04
40.00653,116.321205,0,312,39930.5313541667,2009-04-27,12:45:09
40.006607,116.321196,0,298,39930.531412037,2009-04-27,12:45:14
40.006713,116.321279,0,285,39930.5314699074,2009-04-27,12:45:19
40.006777,116.321302,0,276,39930.5315277778,2009-04-27,12:45:24
40.006852,116.321334,0,254,39930.5315856481,2009-04-27,12:45:29
40.00691,116.321313,0,250,39930.5316435185,2009-04-27,12:45:34
40.006959,116.321273,0,244,39930.5317013889,2009-04-27,12:45:39
40.00703,116.321271,0,241,39930.5317592593,2009-04-27,12:45:44
40.007096,116.321273,0,234,39930.5318171296,2009-04-27,12:45:49
40.007141,116.321271,0,230,39930.531875,2009-04-27,12:45:54
40.007216,116.321267,0,203,39930.5319328704,2009-04-27,12:45:59
40.007275,116.321256,0,177,39930.5319907407,2009-04-27,12:46:04
40.007368,116.32117,0,155,39930.5320486111,2009-04-27,12:46:09
40.007436,116.321055,0,140,39930.5321064815,2009-04-27,12:46:14
40.007449,116.320859,0,121,39930.5321643518,2009-04-27,12:46:19
40.007441,116.320662,0,106,39930.5322222222,2009-04-27,12:46:24
40.007419,116.320442,0,92,39930.5322800926,2009-04-27,12:46:29
40.007414,116.320214,0,79,39930.532337963,2009-04-27,12:46:34
40.007397,116.319975,0,64,39930.5323958333,2009-04-27,12:46:39
40.007476,116.319837,0,65,39930.5324537037,2009-04-27,12:46:44
40.007634,116.319807,0,61,39930.5325115741,2009-04-27,12:46:49
40.007744,116.319765,0,56,39930.5325694444,2009-04-27,12:46:54
40.007776,116.319718,0,50,39930.5326273148,2009-04-27,12:46:59
40.007776,116.319718,0,50,39930.532662037,2009-04-27,12:47:02
40.007777,116.31971,0,43,39930.5326851852,2009-04-27,12:47:04
40.007795,116.319707,0,36,39930.5327430556,2009-04-27,12:47:09
40.00782,116.319699,0,30,39930.5328009259,2009-04-27,12:47:14
40.007845,116.319689,0,23,39930.5328587963,2009-04-27,12:47:19
40.007855,116.319687,0,17,39930.5329166667,2009-04-27,12:47:24
40.007842,116.319689,0,14,39930.532974537,2009-04-27,12:47:29
40.007813,116.319688,0,12,39930.5330324074,2009-04-27,12:47:34
40.007776,116.319687,0,11,39930.5330902778,2009-04-27,12:47:39
40.007738,116.31969,0,9,39930.5331481481,2009-04-27,12:47:44
40.005894,116.321801,0,-350,39930.5780555556,2009-04-27,13:52:24
40.005352,116.322358,0,-398,39930.5781134259,2009-04-27,13:52:29
40.007624,116.319771,0,83,39930.5781712963,2009-04-27,13:52:34
40.007659,116.319821,0,64,39930.5782291667,2009-04-27,13:52:39
40.007634,116.31983,0,70,39930.578287037,2009-04-27,13:52:44
40.007561,116.319839,0,70,39930.5783449074,2009-04-27,13:52:49
40.007458,116.319859,0,68,39930.5784027778,2009-04-27,13:52:54
40.00738,116.319904,0,66,39930.5784606481,2009-04-27,13:52:59
40.007373,116.319977,0,72,39930.5785185185,2009-04-27,13:53:04
40.007415,116.320055,0,83,39930.5785763889,2009-04-27,13:53:09
40.00743,116.32018,0,88,39930.5786342593,2009-04-27,13:53:14
40.007467,116.320306,0,92,39930.5786921296,2009-04-27,13:53:19
40.00748,116.320463,0,93,39930.57875,2009-04-27,13:53:24
40.00749,116.320619,0,93,39930.5788078704,2009-04-27,13:53:29
40.007483,116.320796,0,92,39930.5788657407,2009-04-27,13:53:34
40.007424,116.321004,0,84,39930.5789236111,2009-04-27,13:53:39
40.007335,116.321112,0,83,39930.5789814815,2009-04-27,13:53:44
40.007232,116.321131,0,85,39930.5790393518,2009-04-27,13:53:49
40.007148,116.321111,0,82,39930.5790972222,2009-04-27,13:53:54
40.007026,116.321129,0,82,39930.5791550926,2009-04-27,13:53:59
40.006909,116.321134,0,79,39930.579212963,2009-04-27,13:54:04
40.006809,116.321128,0,77,39930.5792708333,2009-04-27,13:54:09
40.006716,116.321126,0,76,39930.5793287037,2009-04-27,13:54:14
40.006603,116.321138,0,73,39930.5793865741,2009-04-27,13:54:19
40.006457,116.321169,0,74,39930.5794444444,2009-04-27,13:54:24
40.00636,116.32116,0,73,39930.5795023148,2009-04-27,13:54:29
40.006252,116.321152,0,72,39930.5795601852,2009-04-27,13:54:34
40.006133,116.321154,0,71,39930.5796180556,2009-04-27,13:54:39
40.006033,116.321142,0,73,39930.5796759259,2009-04-27,13:54:44
40.005966,116.321132,0,76,39930.5797337963,2009-04-27,13:54:49
40.005881,116.321136,0,78,39930.5797916667,2009-04-27,13:54:54
40.005748,116.32113,0,87,39930.579849537,2009-04-27,13:54:59
40.005661,116.321086,0,93,39930.5799074074,2009-04-27,13:55:04
40.005492,116.321112,0,97,39930.5799652778,2009-04-27,13:55:09
40.005383,116.321113,0,96,39930.5800231481,2009-04-27,13:55:14
40.005271,116.32116,0,92,39930.5800810185,2009-04-27,13:55:19
40.005093,116.321216,0,89,39930.5801388889,2009-04-27,13:55:24
40.004952,116.32123,0,85,39930.5801967593,2009-04-27,13:55:29
40.004815,116.321248,0,82,39930.5802546296,2009-04-27,13:55:34
40.004674,116.321264,0,80,39930.5803125,2009-04-27,13:55:39
40.00457,116.32125,0,77,39930.5803703704,2009-04-27,13:55:44
40.004427,116.321258,0,77,39930.5804282407,2009-04-27,13:55:49
40.004302,116.321281,0,76,39930.5804861111,2009-04-27,13:55:54
40.004174,116.321291,0,76,39930.5805439815,2009-04-27,13:55:59
40.004066,116.321274,0,75,39930.5806018518,2009-04-27,13:56:04
40.003943,116.321268,0,77,39930.5806597222,2009-04-27,13:56:09
40.003744,116.321292,0,80,39930.5807175926,2009-04-27,13:56:14
40.003639,116.321295,0,84,39930.580775463,2009-04-27,13:56:19
40.003499,116.321321,0,85,39930.5808333333,2009-04-27,13:56:24
40.003368,116.321342,0,87,39930.5808912037,2009-04-27,13:56:29
40.003244,116.321361,0,92,39930.5809490741,2009-04-27,13:56:34
40.003112,116.321361,0,95,39930.5810069444,2009-04-27,13:56:39
40.002972,116.321367,0,101,39930.5810648148,2009-04-27,13:56:44
40.002855,116.321363,0,102,39930.5811226852,2009-04-27,13:56:49
40.002712,116.321397,0,101,39930.5811805556,2009-04-27,13:56:54
40.002588,116.321393,0,102,39930.5812384259,2009-04-27,13:56:59
40.002498,116.3214,0,103,39930.5812962963,2009-04-27,13:57:04
40.002383,116.321407,0,107,39930.5813541667,2009-04-27,13:57:09
40.002271,116.321415,0,112,39930.581412037,2009-04-27,13:57:14
40.00212,116.32143,0,113,39930.5814699074,2009-04-27,13:57:19
40.001984,116.321444,0,110,39930.5815277778,2009-04-27,13:57:24
40.001823,116.321457,0,109,39930.5815856481,2009-04-27,13:57:29
40.001616,116.321503,0,116,39930.5816435185,2009-04-27,13:57:34
40.001456,116.321563,0,115,39930.5817013889,2009-04-27,13:57:39
40.00132,116.321556,0,109,39930.5817592593,2009-04-27,13:57:44
40.001188,116.32159,0,101,39930.5818171296,2009-04-27,13:57:49
40.000974,116.321702,0,102,39930.581875,2009-04-27,13:57:54
40.000853,116.321729,0,99,39930.5819328704,2009-04-27,13:57:59
40.00072,116.321725,0,95,39930.5819907407,2009-04-27,13:58:04
40.000587,116.321782,0,95,39930.5820486111,2009-04-27,13:58:09
40.000468,116.321777,0,93,39930.5821064815,2009-04-27,13:58:14
40.000343,116.321793,0,93,39930.5821643519,2009-04-27,13:58:19
40.000218,116.321776,0,89,39930.5822222222,2009-04-27,13:58:24
40.000068,116.321809,0,86,39930.5822800926,2009-04-27,13:58:29
39.999911,116.321945,0,85,39930.582337963,2009-04-27,13:58:34
39.999832,116.322046,0,81,39930.5823958333,2009-04-27,13:58:39
39.999792,116.322155,0,79,39930.5824537037,2009-04-27,13:58:44
39.999784,116.322276,0,77,39930.5825115741,2009-04-27,13:58:49
39.999795,116.322408,0,78,39930.5825694444,2009-04-27,13:58:54
39.999821,116.322533,0,79,39930.5826273148,2009-04-27,13:58:59
39.99984,116.322676,0,81,39930.5826851852,2009-04-27,13:59:04
39.999861,116.32282,0,84,39930.5827430556,2009-04-27,13:59:09
39.999865,116.322973,0,88,39930.5828009259,2009-04-27,13:59:14
39.999886,116.3231,0,93,39930.5828587963,2009-04-27,13:59:19
39.999896,116.323246,0,98,39930.5829166667,2009-04-27,13:59:24
39.999879,116.323405,0,102,39930.582974537,2009-04-27,13:59:29
39.999913,116.323549,0,109,39930.5830324074,2009-04-27,13:59:34
39.999954,116.323786,0,112,39930.5830902778,2009-04-27,13:59:39
39.999919,116.323997,0,114,39930.5831481481,2009-04-27,13:59:44
39.999933,116.324172,0,117,39930.5832060185,2009-04-27,13:59:49
39.999956,116.324361,0,117,39930.5832638889,2009-04-27,13:59:54
39.999952,116.324547,0,115,39930.5833217593,2009-04-27,13:59:59
39.999928,116.324722,0,118,39930.5833796296,2009-04-27,14:00:04
39.999927,116.324915,0,122,39930.5834375,2009-04-27,14:00:09
39.999924,116.325117,0,125,39930.5834953704,2009-04-27,14:00:14
39.999917,116.325314,0,130,39930.5835532407,2009-04-27,14:00:19
39.999847,116.325552,0,126,39930.5836111111,2009-04-27,14:00:24
39.999851,116.325734,0,123,39930.5836689815,2009-04-27,14:00:29
39.999822,116.325954,0,122,39930.5837268519,2009-04-27,14:00:34
39.999837,116.326131,0,117,39930.5837847222,2009-04-27,14:00:39
39.99983,116.326313,0,117,39930.5838425926,2009-04-27,14:00:44
39.999828,116.326504,0,112,39930.583900463,2009-04-27,14:00:49
39.999795,116.326694,0,111,39930.5839583333,2009-04-27,14:00:54
39.999815,116.326879,0,110,39930.5840162037,2009-04-27,14:00:59
39.999821,116.32708,0,107,39930.5840740741,2009-04-27,14:01:04
39.999839,116.327226,0,104,39930.5841319444,2009-04-27,14:01:09
39.999819,116.327388,0,97,39930.5841898148,2009-04-27,14:01:14
39.999876,116.327365,0,101,39930.5842476852,2009-04-27,14:01:19
39.999873,116.327355,0,100,39930.5843055556,2009-04-27,14:01:24
39.999873,116.327355,0,100,39930.5843402778,2009-04-27,14:01:27
39.999866,116.327352,0,100,39930.5843634259,2009-04-27,14:01:29
39.999859,116.327363,0,100,39930.5844212963,2009-04-27,14:01:34
39.999858,116.327373,0,100,39930.5844791667,2009-04-27,14:01:39
39.999873,116.327399,0,101,39930.584537037,2009-04-27,14:01:44
39.999877,116.327404,0,101,39930.5845949074,2009-04-27,14:01:49
39.999877,116.327404,0,101,39930.5846296296,2009-04-27,14:01:52
39.999872,116.3274,0,101,39930.5846527778,2009-04-27,14:01:54
39.999884,116.327402,0,101,39930.5847106481,2009-04-27,14:01:59
39.999896,116.327406,0,101,39930.5847685185,2009-04-27,14:02:04
39.999911,116.327414,0,101,39930.5848263889,2009-04-27,14:02:09
39.999925,116.327417,0,102,39930.5848842593,2009-04-27,14:02:14
39.999936,116.32741,0,102,39930.5849421296,2009-04-27,14:02:19
39.999944,116.327393,0,102,39930.585,2009-04-27,14:02:24
39.999943,116.327373,0,102,39930.5850578704,2009-04-27,14:02:29
39.999934,116.32735,0,102,39930.5851157407,2009-04-27,14:02:34
39.999926,116.327324,0,102,39930.5851736111,2009-04-27,14:02:39
39.999926,116.327297,0,103,39930.5852314815,2009-04-27,14:02:44
39.999939,116.327279,0,103,39930.5852893519,2009-04-27,14:02:49
39.999959,116.327266,0,103,39930.5853472222,2009-04-27,14:02:54
39.999981,116.327255,0,103,39930.5854050926,2009-04-27,14:02:59
40.000009,116.327251,0,103,39930.585462963,2009-04-27,14:03:04
40.000038,116.327246,0,104,39930.5855208333,2009-04-27,14:03:09
40.00007,116.327235,0,104,39930.5855787037,2009-04-27,14:03:14
40.000104,116.32721,0,104,39930.5856365741,2009-04-27,14:03:19
40.000195,116.327167,0,105,39930.5856944444,2009-04-27,14:03:24
