# Supplementary material for: Research on differential privacy protection method based on user tendency
Source: PLoS One. 2023 Oct 26;18(10):e0288823. doi: 10.1371/journal.pone.0288823 (PMC10602288; doi:10.1371/journal.pone.0288823)
Supplement: S1 Data — (ZIP) [file pone.0288823.s001.zip › Data 5-1/000/Trajectory/20090427215826.plt]

Geolife trajectory
WGS 84
Altitude is in Feet
Reserved 3
0,2,255,My Track,0,0,2,8421376
0
39.999904,116.327199,0,190,39930.9155787037,2009-04-27,21:58:26
39.999895,116.327258,0,199,39930.9156365741,2009-04-27,21:58:31
39.999893,116.327268,0,196,39930.9156944444,2009-04-27,21:58:36
39.999918,116.32709,0,194,39930.9157523148,2009-04-27,21:58:41
39.999959,116.326903,0,189,39930.9158101852,2009-04-27,21:58:46
40.000001,116.326741,0,184,39930.9158680556,2009-04-27,21:58:51
40.000005,116.326542,0,172,39930.9159259259,2009-04-27,21:58:56
39.99998,116.326333,0,163,39930.9159837963,2009-04-27,21:59:01
39.999957,116.326117,0,161,39930.9160416667,2009-04-27,21:59:06
39.999938,116.325932,0,159,39930.916099537,2009-04-27,21:59:11
39.999952,116.325734,0,151,39930.9161574074,2009-04-27,21:59:16
39.999956,116.325535,0,150,39930.9162152778,2009-04-27,21:59:21
39.999953,116.325335,0,142,39930.9162731481,2009-04-27,21:59:26
39.999954,116.325148,0,135,39930.9163310185,2009-04-27,21:59:31
40.000009,116.324947,0,127,39930.9163888889,2009-04-27,21:59:36
40.000033,116.32477,0,124,39930.9164467593,2009-04-27,21:59:41
40.000051,116.32466,0,111,39930.9165046296,2009-04-27,21:59:46
40.000107,116.324606,0,101,39930.9165625,2009-04-27,21:59:51
40.000236,116.324582,0,103,39930.9166203704,2009-04-27,21:59:56
40.000344,116.324564,0,105,39930.9166782407,2009-04-27,22:00:01
40.000468,116.324512,0,104,39930.9167361111,2009-04-27,22:00:06
40.000579,116.324472,0,105,39930.9167939815,2009-04-27,22:00:11
40.000746,116.324466,0,104,39930.9168518518,2009-04-27,22:00:16
40.00089,116.324499,0,106,39930.9169097222,2009-04-27,22:00:21
40.001061,116.32444,0,115,39930.9169675926,2009-04-27,22:00:26
40.00134,116.32447,0,118,39930.917025463,2009-04-27,22:00:31
40.001529,116.32449,0,113,39930.9170833333,2009-04-27,22:00:36
40.001653,116.324481,0,113,39930.9171412037,2009-04-27,22:00:41
40.001754,116.324475,0,118,39930.9171990741,2009-04-27,22:00:46
40.001874,116.324411,0,109,39930.9172569444,2009-04-27,22:00:51
40.001978,116.324399,0,111,39930.9173148148,2009-04-27,22:00:56
40.002139,116.324413,0,136,39930.9173726852,2009-04-27,22:01:01
40.00233,116.324364,0,146,39930.9174305556,2009-04-27,22:01:06
40.002469,116.324335,0,151,39930.9174884259,2009-04-27,22:01:11
40.002607,116.324318,0,154,39930.9175462963,2009-04-27,22:01:16
40.002765,116.324264,0,145,39930.9176041667,2009-04-27,22:01:21
40.002894,116.324235,0,135,39930.917662037,2009-04-27,22:01:26
40.003052,116.324265,0,140,39930.9177199074,2009-04-27,22:01:31
40.003153,116.324152,0,130,39930.9177777778,2009-04-27,22:01:36
40.003278,116.324057,0,125,39930.9178356482,2009-04-27,22:01:41
40.003372,116.323968,0,122,39930.9178935185,2009-04-27,22:01:46
40.003513,116.323834,0,119,39930.9179513889,2009-04-27,22:01:51
40.003527,116.323684,0,112,39930.9180092593,2009-04-27,22:01:56
40.003536,116.32352,0,111,39930.9180671296,2009-04-27,22:02:01
40.003553,116.323349,0,109,39930.918125,2009-04-27,22:02:06
40.003569,116.323162,0,107,39930.9181828704,2009-04-27,22:02:11
40.003582,116.322978,0,109,39930.9182407407,2009-04-27,22:02:16
40.003604,116.322795,0,103,39930.9182986111,2009-04-27,22:02:21
40.003699,116.322657,0,84,39930.9183564815,2009-04-27,22:02:26
40.003774,116.322559,0,70,39930.9184143519,2009-04-27,22:02:31
40.003852,116.322501,0,62,39930.9184722222,2009-04-27,22:02:36
40.004029,116.322502,0,55,39930.9185300926,2009-04-27,22:02:41
40.004171,116.322402,0,85,39930.918587963,2009-04-27,22:02:46
40.004276,116.322422,0,84,39930.9186458333,2009-04-27,22:02:51
40.004297,116.322398,0,87,39930.9187037037,2009-04-27,22:02:56
40.004297,116.322378,0,82,39930.9187615741,2009-04-27,22:03:01
40.004297,116.322378,0,82,39930.9187962963,2009-04-27,22:03:04
40.004299,116.322382,0,80,39930.9188194444,2009-04-27,22:03:06
40.0043,116.322393,0,79,39930.9188773148,2009-04-27,22:03:11
40.0043,116.322405,0,78,39930.9189351852,2009-04-27,22:03:16
40.004302,116.322398,0,78,39930.9189930556,2009-04-27,22:03:21
40.004303,116.322395,0,78,39930.9190509259,2009-04-27,22:03:26
40.004304,116.322396,0,78,39930.9191087963,2009-04-27,22:03:31
40.004304,116.322396,0,78,39930.9191435185,2009-04-27,22:03:34
40.004306,116.322399,0,78,39930.9191666667,2009-04-27,22:03:36
40.004323,116.322418,0,78,39930.919224537,2009-04-27,22:03:41
40.004343,116.322438,0,79,39930.9192824074,2009-04-27,22:03:46
40.004351,116.322463,0,80,39930.9193402778,2009-04-27,22:03:51
40.004428,116.322402,0,70,39930.9193981481,2009-04-27,22:03:56
40.004612,116.32238,0,60,39930.9194560185,2009-04-27,22:04:01
40.00484,116.322419,0,56,39930.9195138889,2009-04-27,22:04:06
40.00492,116.322343,0,58,39930.9195717593,2009-04-27,22:04:11
40.00502,116.322327,0,58,39930.9196296296,2009-04-27,22:04:16
40.005098,116.322341,0,56,39930.9196875,2009-04-27,22:04:21
40.00522,116.322293,0,56,39930.9197453704,2009-04-27,22:04:26
40.005341,116.322182,0,57,39930.9198032407,2009-04-27,22:04:31
40.005442,116.32209,0,59,39930.9198611111,2009-04-27,22:04:36
40.005556,116.321992,0,61,39930.9199189815,2009-04-27,22:04:41
40.005703,116.321811,0,71,39930.9199768519,2009-04-27,22:04:46
40.005802,116.321562,0,83,39930.9200347222,2009-04-27,22:04:51
40.006008,116.321403,0,93,39930.9200925926,2009-04-27,22:04:56
40.006117,116.321318,0,89,39930.920150463,2009-04-27,22:05:01
40.006199,116.321283,0,91,39930.9202083333,2009-04-27,22:05:06
40.006285,116.321253,0,91,39930.9202662037,2009-04-27,22:05:11
40.006475,116.321207,0,92,39930.9203240741,2009-04-27,22:05:16
40.006608,116.321116,0,96,39930.9203819444,2009-04-27,22:05:21
40.006735,116.321135,0,99,39930.9204398148,2009-04-27,22:05:26
40.006855,116.32113,0,99,39930.9204976852,2009-04-27,22:05:31
40.006971,116.321114,0,99,39930.9205555556,2009-04-27,22:05:36
40.007115,116.321041,0,93,39930.9206134259,2009-04-27,22:05:41
40.007262,116.32091,0,90,39930.9206712963,2009-04-27,22:05:46
40.007403,116.320827,0,94,39930.9207291667,2009-04-27,22:05:51
40.007437,116.320753,0,93,39930.920775463,2009-04-27,22:05:55
40.007462,116.320685,0,97,39930.9208333333,2009-04-27,22:06:00
40.007443,116.320704,0,98,39930.9208912037,2009-04-27,22:06:05
40.007437,116.320713,0,95,39930.9209490741,2009-04-27,22:06:10
40.007447,116.320692,0,94,39930.9210069444,2009-04-27,22:06:15
40.007468,116.320668,0,93,39930.9210648148,2009-04-27,22:06:20
40.007496,116.320733,0,92,39930.9211226852,2009-04-27,22:06:25
40.007542,116.320905,0,89,39930.9211805556,2009-04-27,22:06:30
40.007496,116.321068,0,87,39930.9212384259,2009-04-27,22:06:35
40.007568,116.321188,0,80,39930.9212962963,2009-04-27,22:06:40
40.007654,116.321205,0,77,39930.9213541667,2009-04-27,22:06:45
40.007757,116.32119,0,75,39930.921412037,2009-04-27,22:06:50
40.007866,116.321183,0,71,39930.9214699074,2009-04-27,22:06:55
40.008025,116.321193,0,76,39930.9215277778,2009-04-27,22:07:00
40.008228,116.321182,0,87,39930.9215856481,2009-04-27,22:07:05
40.00837,116.321181,0,93,39930.9216435185,2009-04-27,22:07:10
40.008543,116.32118,0,88,39930.9217013889,2009-04-27,22:07:15
40.008697,116.321167,0,93,39930.9217592593,2009-04-27,22:07:20
40.008816,116.321169,0,97,39930.9218171296,2009-04-27,22:07:25
40.00896,116.321102,0,96,39930.921875,2009-04-27,22:07:30
40.009057,116.320979,0,109,39930.9219328704,2009-04-27,22:07:35
40.009107,116.32092,0,124,39930.9219907407,2009-04-27,22:07:40
40.009134,116.320961,0,142,39930.9220486111,2009-04-27,22:07:45
40.009199,116.320943,0,160,39930.9221064815,2009-04-27,22:07:50
40.009311,116.320952,0,172,39930.9221643518,2009-04-27,22:07:55
40.009431,116.320981,0,185,39930.9222222222,2009-04-27,22:08:00
40.009526,116.321071,0,200,39930.9222800926,2009-04-27,22:08:05
40.009602,116.321106,0,217,39930.922337963,2009-04-27,22:08:10
40.009633,116.321407,0,231,39930.9223958333,2009-04-27,22:08:15
40.00977,116.321719,0,237,39930.9224537037,2009-04-27,22:08:20
40.009756,116.321773,0,242,39930.9224768518,2009-04-27,22:08:22
40.00981,116.322183,0,223,39930.9225347222,2009-04-27,22:08:27
40.009934,116.322366,0,208,39930.9225925926,2009-04-27,22:08:32
40.00996,116.32244,0,193,39930.922650463,2009-04-27,22:08:37
40.009949,116.322447,0,191,39930.9227083333,2009-04-27,22:08:42
40.009924,116.322442,0,189,39930.9227662037,2009-04-27,22:08:47
40.009924,116.322442,0,189,39930.9228009259,2009-04-27,22:08:50
40.009924,116.322443,0,186,39930.9228240741,2009-04-27,22:08:52
40.009933,116.322447,0,186,39930.9228819444,2009-04-27,22:08:57
40.009939,116.322473,0,185,39930.9229398148,2009-04-27,22:09:02
40.010033,116.322486,0,169,39930.9229976852,2009-04-27,22:09:07
40.010065,116.322469,0,165,39930.9230555556,2009-04-27,22:09:12
40.0101,116.322455,0,161,39930.9231134259,2009-04-27,22:09:17
40.009798,116.322867,0,-697,39930.9377546296,2009-04-27,22:30:22
40.010144,116.322526,0,134,39930.9378125,2009-04-27,22:30:27
40.010132,116.322504,0,128,39930.9378703704,2009-04-27,22:30:32
40.010161,116.322471,0,149,39930.9379282407,2009-04-27,22:30:37
40.010159,116.322502,0,160,39930.9379861111,2009-04-27,22:30:42
40.010159,116.322502,0,160,39930.9380208333,2009-04-27,22:30:45
40.010151,116.322502,0,150,39930.9380439815,2009-04-27,22:30:47
40.010135,116.322473,0,151,39930.9381018518,2009-04-27,22:30:52
40.010098,116.322371,0,148,39930.9381597222,2009-04-27,22:30:57
40.010111,116.322288,0,143,39930.9382175926,2009-04-27,22:31:02
40.010083,116.322231,0,135,39930.938275463,2009-04-27,22:31:07
40.009976,116.322053,0,119,39930.9383333333,2009-04-27,22:31:12
40.009903,116.321943,0,108,39930.9383912037,2009-04-27,22:31:17
40.009792,116.321772,0,97,39930.9384490741,2009-04-27,22:31:22
40.009617,116.321708,0,88,39930.9385069444,2009-04-27,22:31:27
40.009537,116.321591,0,81,39930.9385648148,2009-04-27,22:31:32
40.009502,116.321457,0,73,39930.9386226852,2009-04-27,22:31:37
40.009431,116.321321,0,67,39930.9386805556,2009-04-27,22:31:42
40.009353,116.321202,0,61,39930.9387384259,2009-04-27,22:31:47
40.009272,116.321092,0,56,39930.9387962963,2009-04-27,22:31:52
40.009198,116.320944,0,51,39930.9388541667,2009-04-27,22:31:57
40.009116,116.320897,0,60,39930.938912037,2009-04-27,22:32:02
40.009003,116.320994,0,56,39930.9389699074,2009-04-27,22:32:07
40.008896,116.321087,0,46,39930.9390277778,2009-04-27,22:32:12
40.008759,116.321111,0,48,39930.9390856481,2009-04-27,22:32:17
40.008614,116.321111,0,45,39930.9391435185,2009-04-27,22:32:22
40.008466,116.321086,0,42,39930.9392013889,2009-04-27,22:32:27
40.008313,116.321067,0,39,39930.9392592593,2009-04-27,22:32:32
40.008161,116.321072,0,34,39930.9393171296,2009-04-27,22:32:37
40.00803,116.321034,0,29,39930.939375,2009-04-27,22:32:42
40.008015,116.320881,0,24,39930.9394328704,2009-04-27,22:32:47
40.008023,116.320713,0,19,39930.9394907407,2009-04-27,22:32:52
40.008023,116.320518,0,14,39930.9395486111,2009-04-27,22:32:57
40.007982,116.320349,0,18,39930.9396064815,2009-04-27,22:33:02
40.007852,116.320315,0,27,39930.9396643518,2009-04-27,22:33:07
40.007732,116.320294,0,30,39930.9397222222,2009-04-27,22:33:12
40.007682,116.320142,0,37,39930.9397800926,2009-04-27,22:33:17
40.007703,116.319993,0,35,39930.939837963,2009-04-27,22:33:22
40.007724,116.31984,0,42,39930.9398958333,2009-04-27,22:33:27
40.007738,116.319751,0,43,39930.9399537037,2009-04-27,22:33:32
40.007748,116.319735,0,42,39930.9400115741,2009-04-27,22:33:37
40.007749,116.319736,0,41,39930.9400694444,2009-04-27,22:33:42
40.007753,116.319736,0,41,39930.9401273148,2009-04-27,22:33:47
40.007748,116.319737,0,41,39930.9401851852,2009-04-27,22:33:52
40.007747,116.319736,0,41,39930.9402430556,2009-04-27,22:33:57
40.007749,116.319736,0,41,39930.9403009259,2009-04-27,22:34:02
40.007749,116.319736,0,41,39930.9403356481,2009-04-27,22:34:05
40.007752,116.319736,0,40,39930.9403587963,2009-04-27,22:34:07
40.007778,116.319723,0,41,39930.9404166667,2009-04-27,22:34:12
40.007832,116.319702,0,41,39930.940474537,2009-04-27,22:34:17
40.007873,116.319703,0,41,39930.9405324074,2009-04-27,22:34:22
