# Supplementary material for: Research on differential privacy protection method based on user tendency
Source: PLoS One. 2023 Oct 26;18(10):e0288823. doi: 10.1371/journal.pone.0288823 (PMC10602288; doi:10.1371/journal.pone.0288823)
Supplement: S1 Data — (ZIP) [file pone.0288823.s001.zip › Data 5-1/000/Trajectory/20090428051631.plt]

Geolife trajectory
WGS 84
Altitude is in Feet
Reserved 3
0,2,255,My Track,0,0,2,8421376
0
40.007654,116.319494,0,193,39931.2198032407,2009-04-28,05:16:31
40.007726,116.319579,0,155,39931.2198611111,2009-04-28,05:16:36
40.007653,116.31966,0,138,39931.2199189815,2009-04-28,05:16:41
40.007531,116.319736,0,128,39931.2199768518,2009-04-28,05:16:46
40.007428,116.319697,0,129,39931.2200347222,2009-04-28,05:16:51
40.007351,116.319755,0,126,39931.2200925926,2009-04-28,05:16:56
40.007374,116.319932,0,133,39931.220150463,2009-04-28,05:17:01
40.007394,116.320116,0,140,39931.2202083333,2009-04-28,05:17:06
40.007366,116.320335,0,141,39931.2202662037,2009-04-28,05:17:11
40.007333,116.320559,0,142,39931.2203240741,2009-04-28,05:17:16
40.007336,116.320768,0,133,39931.2203819444,2009-04-28,05:17:21
40.007316,116.320984,0,131,39931.2204398148,2009-04-28,05:17:26
40.007185,116.321038,0,124,39931.2204976852,2009-04-28,05:17:31
40.007029,116.321105,0,119,39931.2205555556,2009-04-28,05:17:36
40.006871,116.321132,0,116,39931.2206134259,2009-04-28,05:17:41
40.006703,116.321154,0,116,39931.2206712963,2009-04-28,05:17:46
40.006547,116.321149,0,112,39931.2207291667,2009-04-28,05:17:51
40.006385,116.321153,0,107,39931.220787037,2009-04-28,05:17:56
40.006248,116.321184,0,101,39931.2208449074,2009-04-28,05:18:01
40.00607,116.321189,0,103,39931.2209027778,2009-04-28,05:18:06
40.005953,116.321204,0,104,39931.2209606481,2009-04-28,05:18:11
40.005799,116.321207,0,112,39931.2210185185,2009-04-28,05:18:16
40.005663,116.321203,0,112,39931.2210763889,2009-04-28,05:18:21
40.005455,116.321232,0,127,39931.2211342593,2009-04-28,05:18:26
40.005273,116.321224,0,133,39931.2211921296,2009-04-28,05:18:31
40.005116,116.321277,0,132,39931.22125,2009-04-28,05:18:36
40.00491,116.32131,0,128,39931.2213078704,2009-04-28,05:18:41
40.004813,116.321302,0,128,39931.2213657407,2009-04-28,05:18:46
40.004664,116.321279,0,129,39931.2214236111,2009-04-28,05:18:51
40.004486,116.321316,0,126,39931.2214814815,2009-04-28,05:18:56
40.004361,116.321319,0,129,39931.2215393518,2009-04-28,05:19:01
40.004226,116.321302,0,135,39931.2215972222,2009-04-28,05:19:06
40.00408,116.32128,0,141,39931.2216550926,2009-04-28,05:19:11
40.003917,116.321299,0,147,39931.221712963,2009-04-28,05:19:16
40.003739,116.321302,0,161,39931.2217708333,2009-04-28,05:19:21
40.003609,116.321393,0,169,39931.2218287037,2009-04-28,05:19:26
40.003524,116.321585,0,188,39931.2218865741,2009-04-28,05:19:31
40.003359,116.321849,0,176,39931.2219444444,2009-04-28,05:19:36
40.003418,116.322096,0,178,39931.2220023148,2009-04-28,05:19:41
40.003388,116.322349,0,176,39931.2220601852,2009-04-28,05:19:46
40.003387,116.322566,0,178,39931.2221180556,2009-04-28,05:19:51
40.003378,116.322848,0,173,39931.2221759259,2009-04-28,05:19:56
40.00339,116.323044,0,175,39931.2222337963,2009-04-28,05:20:01
40.003436,116.323245,0,176,39931.2222916667,2009-04-28,05:20:06
40.003477,116.323438,0,180,39931.222349537,2009-04-28,05:20:11
40.003498,116.323613,0,187,39931.2224074074,2009-04-28,05:20:16
40.003495,116.323793,0,188,39931.2224652778,2009-04-28,05:20:21
40.003304,116.32404,0,205,39931.2225231482,2009-04-28,05:20:26
40.003197,116.324052,0,213,39931.2225810185,2009-04-28,05:20:31
40.003053,116.324082,0,222,39931.2226388889,2009-04-28,05:20:36
40.002882,116.324072,0,235,39931.2226967593,2009-04-28,05:20:41
40.002763,116.324038,0,247,39931.2227546296,2009-04-28,05:20:46
40.002473,116.324099,0,261,39931.2228125,2009-04-28,05:20:51
40.002396,116.324278,0,278,39931.2228703704,2009-04-28,05:20:56
40.002337,116.324504,0,278,39931.2229282407,2009-04-28,05:21:01
40.002247,116.324833,0,257,39931.2229861111,2009-04-28,05:21:06
40.002293,116.325111,0,245,39931.2230439815,2009-04-28,05:21:11
40.002295,116.325359,0,233,39931.2231018519,2009-04-28,05:21:16
40.002285,116.325608,0,220,39931.2231597222,2009-04-28,05:21:21
40.002309,116.325823,0,222,39931.2232175926,2009-04-28,05:21:26
40.00231,116.32603,0,225,39931.223275463,2009-04-28,05:21:31
40.002279,116.326233,0,224,39931.2233333333,2009-04-28,05:21:36
40.002104,116.326289,0,231,39931.2233912037,2009-04-28,05:21:41
40.001876,116.326329,0,234,39931.2234490741,2009-04-28,05:21:46
40.001702,116.326319,0,245,39931.2235069444,2009-04-28,05:21:51
40.001543,116.326306,0,266,39931.2235648148,2009-04-28,05:21:56
40.001397,116.326311,0,282,39931.2236226852,2009-04-28,05:22:01
40.001294,116.326414,0,296,39931.2236805556,2009-04-28,05:22:06
40.001282,116.326594,0,311,39931.2237384259,2009-04-28,05:22:11
40.001233,116.326572,0,323,39931.2237962963,2009-04-28,05:22:16
40.001311,116.326538,0,341,39931.2238541667,2009-04-28,05:22:21
40.001326,116.326608,0,353,39931.223912037,2009-04-28,05:22:26
40.001326,116.326608,0,353,39931.2239467593,2009-04-28,05:22:29
40.001319,116.326614,0,357,39931.2239699074,2009-04-28,05:22:31
40.001016,116.326671,0,358,39931.2240277778,2009-04-28,05:22:36
40.000221,116.326827,0,249,39931.2240856481,2009-04-28,05:22:41
40.000169,116.326766,0,273,39931.2241435185,2009-04-28,05:22:46
40.000045,116.326626,0,313,39931.2242013889,2009-04-28,05:22:51
40.000006,116.327009,0,296,39931.2242592593,2009-04-28,05:22:56
39.999897,116.327118,0,289,39931.2243171296,2009-04-28,05:23:01
39.999897,116.327118,0,289,39931.2243518519,2009-04-28,05:23:04
39.99989,116.32712,0,287,39931.224375,2009-04-28,05:23:06
39.999902,116.327147,0,276,39931.2244328704,2009-04-28,05:23:11
39.999881,116.327148,0,255,39931.2244907407,2009-04-28,05:23:16
39.99989,116.327152,0,254,39931.2245486111,2009-04-28,05:23:21
39.999887,116.327152,0,254,39931.2246064815,2009-04-28,05:23:26
39.999887,116.327152,0,254,39931.2246412037,2009-04-28,05:23:29
39.999885,116.327151,0,255,39931.2246643519,2009-04-28,05:23:31
39.999799,116.327138,0,253,39931.2247222222,2009-04-28,05:23:36
39.999779,116.327169,0,254,39931.2247800926,2009-04-28,05:23:41
39.999783,116.327139,0,255,39931.224837963,2009-04-28,05:23:46
39.999816,116.327119,0,257,39931.2248958333,2009-04-28,05:23:51
39.99986,116.327085,0,260,39931.2249537037,2009-04-28,05:23:56
39.99992,116.327046,0,263,39931.2250115741,2009-04-28,05:24:01
40.000029,116.32728,0,67,39931.4233217593,2009-04-28,10:09:35
40.000029,116.32728,0,67,39931.4233564815,2009-04-28,10:09:38
40.000032,116.327286,0,68,39931.4233796296,2009-04-28,10:09:40
40.000019,116.327273,0,66,39931.4234375,2009-04-28,10:09:45
40.000042,116.327283,0,71,39931.4234953704,2009-04-28,10:09:50
40.000022,116.327281,0,84,39931.4235532407,2009-04-28,10:09:55
39.999955,116.327323,0,109,39931.4236111111,2009-04-28,10:10:00
39.999912,116.32727,0,112,39931.4236689815,2009-04-28,10:10:05
39.999809,116.327202,0,120,39931.4237268518,2009-04-28,10:10:10
39.999685,116.327165,0,110,39931.4237847222,2009-04-28,10:10:15
39.999553,116.32711,0,101,39931.4238425926,2009-04-28,10:10:20
39.99943,116.327034,0,93,39931.423900463,2009-04-28,10:10:25
39.999317,116.326932,0,82,39931.4239583333,2009-04-28,10:10:30
39.99924,116.326837,0,72,39931.4240162037,2009-04-28,10:10:35
39.999141,116.326729,0,68,39931.4240740741,2009-04-28,10:10:40
39.999013,116.32668,0,61,39931.4241319444,2009-04-28,10:10:45
39.998871,116.326665,0,53,39931.4241898148,2009-04-28,10:10:50
39.998735,116.326667,0,46,39931.4242476852,2009-04-28,10:10:55
39.998592,116.326688,0,41,39931.4243055556,2009-04-28,10:11:00
39.998447,116.326699,0,34,39931.4243634259,2009-04-28,10:11:05
39.998309,116.326708,0,29,39931.4244212963,2009-04-28,10:11:10
39.9982,116.326705,0,21,39931.4244791667,2009-04-28,10:11:15
39.99809,116.326714,0,17,39931.424537037,2009-04-28,10:11:20
39.99795,116.326738,0,13,39931.4245949074,2009-04-28,10:11:25
39.997797,116.326742,0,11,39931.4246527778,2009-04-28,10:11:30
39.997648,116.326761,0,9,39931.4247106481,2009-04-28,10:11:35
39.997492,116.326761,0,6,39931.4247685185,2009-04-28,10:11:40
39.997322,116.326758,0,3,39931.4248263889,2009-04-28,10:11:45
39.997162,116.326772,0,0,39931.4248842593,2009-04-28,10:11:50
39.997016,116.326797,0,-3,39931.4249421296,2009-04-28,10:11:55
39.996868,116.326825,0,-6,39931.425,2009-04-28,10:12:00
39.996717,116.326861,0,-4,39931.4250578704,2009-04-28,10:12:05
39.996554,116.326855,0,-8,39931.4251157407,2009-04-28,10:12:10
39.996411,116.326856,0,-10,39931.4251736111,2009-04-28,10:12:15
39.996275,116.326837,0,-11,39931.4252314815,2009-04-28,10:12:20
39.996131,116.326799,0,-6,39931.4252893519,2009-04-28,10:12:25
39.995971,116.326769,0,-7,39931.4253472222,2009-04-28,10:12:30
39.995807,116.32677,0,-8,39931.4254050926,2009-04-28,10:12:35
39.995653,116.326803,0,-8,39931.425462963,2009-04-28,10:12:40
39.995506,116.326778,0,-13,39931.4255208333,2009-04-28,10:12:45
39.995359,116.326764,0,-13,39931.4255787037,2009-04-28,10:12:50
39.995255,116.326782,0,-16,39931.4256365741,2009-04-28,10:12:55
39.995187,116.326788,0,-20,39931.4256944444,2009-04-28,10:13:00
39.995072,116.326786,0,-21,39931.4257523148,2009-04-28,10:13:05
39.994916,116.326778,0,-16,39931.4258101852,2009-04-28,10:13:10
39.994768,116.32679,0,-16,39931.4258680556,2009-04-28,10:13:15
39.994627,116.326814,0,-11,39931.4259259259,2009-04-28,10:13:20
39.994508,116.32682,0,-10,39931.4259837963,2009-04-28,10:13:25
39.994392,116.3268,0,-8,39931.4260416667,2009-04-28,10:13:30
39.994276,116.326825,0,-6,39931.426099537,2009-04-28,10:13:35
39.994188,116.326824,0,-6,39931.4261574074,2009-04-28,10:13:40
39.99409,116.326787,0,-7,39931.4262152778,2009-04-28,10:13:45
39.993996,116.326773,0,-7,39931.4262731481,2009-04-28,10:13:50
39.993902,116.326772,0,-9,39931.4263310185,2009-04-28,10:13:55
39.993783,116.326771,0,-10,39931.4263888889,2009-04-28,10:14:00
39.993648,116.326774,0,-13,39931.4264467593,2009-04-28,10:14:05
39.993526,116.32677,0,-16,39931.4265046296,2009-04-28,10:14:10
39.993425,116.326824,0,-25,39931.4265625,2009-04-28,10:14:15
39.993302,116.326847,0,-30,39931.4266203704,2009-04-28,10:14:20
39.993163,116.326871,0,-36,39931.4266782407,2009-04-28,10:14:25
39.99304,116.326884,0,-37,39931.4267361111,2009-04-28,10:14:30
39.992958,116.326901,0,-39,39931.4267939815,2009-04-28,10:14:35
39.992898,116.326914,0,-36,39931.4268518519,2009-04-28,10:14:40
39.992882,116.326919,0,-39,39931.4269097222,2009-04-28,10:14:45
39.992875,116.326931,0,-37,39931.4269675926,2009-04-28,10:14:50
39.992866,116.326929,0,-34,39931.427025463,2009-04-28,10:14:55
39.992866,116.326929,0,-34,39931.4270833333,2009-04-28,10:15:00
39.992867,116.326928,0,-35,39931.4271412037,2009-04-28,10:15:05
39.992867,116.326928,0,-35,39931.4271759259,2009-04-28,10:15:08
39.992866,116.326928,0,-35,39931.4271990741,2009-04-28,10:15:10
39.992824,116.326899,0,-30,39931.4272569444,2009-04-28,10:15:15
39.992804,116.326903,0,-24,39931.4273148148,2009-04-28,10:15:20
39.992752,116.3269,0,-17,39931.4273726852,2009-04-28,10:15:25
39.992706,116.326898,0,-14,39931.4274305556,2009-04-28,10:15:30
39.992642,116.326894,0,-8,39931.4274884259,2009-04-28,10:15:35
39.992605,116.326922,0,0,39931.4275462963,2009-04-28,10:15:40
39.992574,116.32698,0,9,39931.4276041667,2009-04-28,10:15:45
39.99253,116.326984,0,13,39931.427662037,2009-04-28,10:15:50
39.992485,116.326996,0,18,39931.4277199074,2009-04-28,10:15:55
39.992443,116.327006,0,20,39931.4277777778,2009-04-28,10:16:00
39.992413,116.327061,0,20,39931.4278356481,2009-04-28,10:16:05
39.992378,116.327108,0,26,39931.4278935185,2009-04-28,10:16:10
39.992345,116.327152,0,31,39931.4279513889,2009-04-28,10:16:15
39.992305,116.32717,0,36,39931.4280092593,2009-04-28,10:16:20
39.992273,116.327195,0,39,39931.4280671296,2009-04-28,10:16:25
39.992254,116.327235,0,40,39931.428125,2009-04-28,10:16:30
39.992257,116.327251,0,41,39931.4281828704,2009-04-28,10:16:35
39.992256,116.327243,0,41,39931.4282407407,2009-04-28,10:16:40
39.992255,116.327243,0,41,39931.4282986111,2009-04-28,10:16:45
39.992252,116.327244,0,41,39931.4283564815,2009-04-28,10:16:50
39.992247,116.327245,0,41,39931.4284143519,2009-04-28,10:16:55
39.992241,116.327247,0,41,39931.4284722222,2009-04-28,10:17:00
39.992241,116.327247,0,41,39931.4285069444,2009-04-28,10:17:03
39.992234,116.327249,0,41,39931.4285300926,2009-04-28,10:17:05
39.993189,116.326558,0,381,39931.4519675926,2009-04-28,10:50:50
39.993113,116.326597,0,385,39931.452025463,2009-04-28,10:50:55
39.993118,116.32656,0,391,39931.4520833333,2009-04-28,10:51:00
39.993075,116.326648,0,343,39931.4521412037,2009-04-28,10:51:05
39.993046,116.326813,0,297,39931.4521990741,2009-04-28,10:51:10
39.993078,116.326865,0,266,39931.4522569444,2009-04-28,10:51:15
39.993171,116.326877,0,256,39931.4523148148,2009-04-28,10:51:20
39.993264,116.326868,0,251,39931.4523726852,2009-04-28,10:51:25
39.993362,116.326845,0,250,39931.4524305556,2009-04-28,10:51:30
39.993408,116.326871,0,249,39931.4524884259,2009-04-28,10:51:35
39.993433,116.326878,0,237,39931.4525462963,2009-04-28,10:51:40
39.993499,116.326944,0,232,39931.4526041667,2009-04-28,10:51:45
39.99354,116.32693,0,226,39931.452662037,2009-04-28,10:51:50
39.993569,116.326923,0,224,39931.4527199074,2009-04-28,10:51:55
39.993581,116.326947,0,224,39931.4527777778,2009-04-28,10:52:00
39.9936,116.326958,0,222,39931.4528356481,2009-04-28,10:52:05
39.993606,116.326956,0,221,39931.4528935185,2009-04-28,10:52:10
39.993606,116.326956,0,221,39931.4529282407,2009-04-28,10:52:13
39.993612,116.326953,0,221,39931.4529513889,2009-04-28,10:52:15
39.993646,116.326946,0,219,39931.4530092593,2009-04-28,10:52:20
39.993663,116.326926,0,218,39931.4530671296,2009-04-28,10:52:25
39.993663,116.326926,0,218,39931.4531018519,2009-04-28,10:52:28
39.993668,116.326924,0,218,39931.453125,2009-04-28,10:52:30
39.993729,116.326824,0,222,39931.4531828704,2009-04-28,10:52:35
39.993767,116.326816,0,228,39931.4532407407,2009-04-28,10:52:40
39.993704,116.326903,0,216,39931.4532986111,2009-04-28,10:52:45
39.993704,116.326924,0,198,39931.4533564815,2009-04-28,10:52:50
39.993745,116.326942,0,195,39931.4534143518,2009-04-28,10:52:55
39.993782,116.326922,0,192,39931.4534722222,2009-04-28,10:53:00
39.993846,116.32693,0,191,39931.4535300926,2009-04-28,10:53:05
39.993908,116.326923,0,192,39931.453587963,2009-04-28,10:53:10
39.993952,116.326929,0,189,39931.4536458333,2009-04-28,10:53:15
39.993992,116.326899,0,184,39931.4537037037,2009-04-28,10:53:20
39.994023,116.326874,0,189,39931.4537615741,2009-04-28,10:53:25
39.994059,116.326881,0,178,39931.4538194444,2009-04-28,10:53:30
39.994116,116.326866,0,175,39931.4538773148,2009-04-28,10:53:35
39.994214,116.326844,0,163,39931.4539351852,2009-04-28,10:53:40
39.99432,116.326845,0,147,39931.4539930556,2009-04-28,10:53:45
39.994426,116.326852,0,143,39931.4540509259,2009-04-28,10:53:50
39.994523,116.326867,0,147,39931.4541087963,2009-04-28,10:53:55
39.994615,116.32688,0,152,39931.4541666667,2009-04-28,10:54:00
39.994697,116.326851,0,157,39931.454224537,2009-04-28,10:54:05
39.9948,116.326831,0,154,39931.4542824074,2009-04-28,10:54:10
39.994905,116.326822,0,156,39931.4543402778,2009-04-28,10:54:15
39.995023,116.326807,0,154,39931.4543981481,2009-04-28,10:54:20
39.995118,116.326771,0,148,39931.4544560185,2009-04-28,10:54:25
39.99521,116.326748,0,145,39931.4545138889,2009-04-28,10:54:30
39.995298,116.326728,0,149,39931.4545717593,2009-04-28,10:54:35
39.995405,116.32672,0,151,39931.4546296296,2009-04-28,10:54:40
39.995535,116.326742,0,157,39931.4546875,2009-04-28,10:54:45
39.995692,116.32677,0,147,39931.4547453704,2009-04-28,10:54:50
39.995861,116.326812,0,125,39931.4548032407,2009-04-28,10:54:55
39.996014,116.326852,0,106,39931.4548611111,2009-04-28,10:55:00
39.996176,116.326898,0,80,39931.4549189815,2009-04-28,10:55:05
39.996275,116.326845,0,113,39931.4549768518,2009-04-28,10:55:10
39.996385,116.326829,0,121,39931.4550347222,2009-04-28,10:55:15
39.996492,116.326776,0,128,39931.4550925926,2009-04-28,10:55:20
39.996638,116.326793,0,125,39931.455150463,2009-04-28,10:55:25
39.996786,116.326806,0,117,39931.4552083333,2009-04-28,10:55:30
39.996948,116.326817,0,106,39931.4552662037,2009-04-28,10:55:35
39.997087,116.32682,0,97,39931.4553240741,2009-04-28,10:55:40
39.997192,116.326783,0,115,39931.4553819444,2009-04-28,10:55:45
39.997327,116.326757,0,123,39931.4554398148,2009-04-28,10:55:50
39.997464,116.326745,0,129,39931.4554976852,2009-04-28,10:55:55
39.997599,116.326717,0,137,39931.4555555556,2009-04-28,10:56:00
39.997756,116.32669,0,137,39931.4556134259,2009-04-28,10:56:05
39.997896,116.326666,0,146,39931.4556712963,2009-04-28,10:56:10
39.998037,116.326677,0,141,39931.4557291667,2009-04-28,10:56:15
39.998183,116.326664,0,140,39931.455787037,2009-04-28,10:56:20
39.998341,116.326662,0,136,39931.4558449074,2009-04-28,10:56:25
39.998516,116.326692,0,122,39931.4559027778,2009-04-28,10:56:30
39.99866,116.326677,0,120,39931.4559606481,2009-04-28,10:56:35
39.998802,116.326659,0,120,39931.4560185185,2009-04-28,10:56:40
39.998947,116.32664,0,120,39931.4560763889,2009-04-28,10:56:45
39.999077,116.326609,0,141,39931.4561342593,2009-04-28,10:56:50
39.999214,116.326671,0,143,39931.4561921296,2009-04-28,10:56:55
39.999292,116.32684,0,138,39931.45625,2009-04-28,10:57:00
39.999387,116.326987,0,143,39931.4563078704,2009-04-28,10:57:05
39.999512,116.327084,0,146,39931.4563657407,2009-04-28,10:57:10
39.99964,116.327144,0,143,39931.4564236111,2009-04-28,10:57:15
39.999762,116.327194,0,148,39931.4564814815,2009-04-28,10:57:20
39.999838,116.327279,0,144,39931.4565393519,2009-04-28,10:57:25
39.999876,116.327328,0,141,39931.4565972222,2009-04-28,10:57:30
39.999877,116.32733,0,139,39931.4566550926,2009-04-28,10:57:35
39.999877,116.32733,0,139,39931.456712963,2009-04-28,10:57:40
39.999877,116.327329,0,140,39931.4567708333,2009-04-28,10:57:45
39.999877,116.327329,0,140,39931.4568055556,2009-04-28,10:57:48
39.999881,116.327333,0,140,39931.4568287037,2009-04-28,10:57:50
39.999899,116.327372,0,140,39931.4568865741,2009-04-28,10:57:55
39.999924,116.32737,0,139,39931.4569444444,2009-04-28,10:58:00
39.999949,116.32737,0,139,39931.4570023148,2009-04-28,10:58:05
39.999983,116.32736,0,141,39931.4570601852,2009-04-28,10:58:10
39.99997,116.327342,0,142,39931.4571180556,2009-04-28,10:58:15
39.99997,116.327341,0,142,39931.4571759259,2009-04-28,10:58:20
39.999971,116.327343,0,142,39931.4572337963,2009-04-28,10:58:25
39.999971,116.327343,0,142,39931.4572685185,2009-04-28,10:58:28
39.999971,116.327342,0,142,39931.4572916667,2009-04-28,10:58:30
39.999929,116.327281,0,142,39931.457349537,2009-04-28,10:58:35
39.99992,116.327292,0,142,39931.4574074074,2009-04-28,10:58:40
39.999916,116.327302,0,142,39931.4574652778,2009-04-28,10:58:45
39.999918,116.327306,0,142,39931.4575231481,2009-04-28,10:58:50
39.999918,116.327306,0,142,39931.4575578704,2009-04-28,10:58:53
39.999921,116.327311,0,142,39931.4575810185,2009-04-28,10:58:55
39.999986,116.327353,0,141,39931.4576388889,2009-04-28,10:59:00
40.000069,116.327341,0,140,39931.4576967593,2009-04-28,10:59:05
40.000098,116.327325,0,139,39931.4577546296,2009-04-28,10:59:10
40.000111,116.327338,0,140,39931.4578125,2009-04-28,10:59:15
40.000117,116.327359,0,140,39931.4578703704,2009-04-28,10:59:20
40.000169,116.327415,0,139,39931.4579282407,2009-04-28,10:59:25
40.000227,116.327449,0,139,39931.4579861111,2009-04-28,10:59:30
40.000324,116.327493,0,139,39931.4580439815,2009-04-28,10:59:35
40.000375,116.32749,0,139,39931.4581018519,2009-04-28,10:59:40
40.000403,116.327467,0,139,39931.4581597222,2009-04-28,10:59:45
39.999082,116.327951,0,492,39931.6164583333,2009-04-28,14:47:42
39.999203,116.327802,0,491,39931.6165162037,2009-04-28,14:47:47
39.999224,116.327804,0,491,39931.6165740741,2009-04-28,14:47:52
39.999214,116.327749,0,490,39931.6166319444,2009-04-28,14:47:57
39.999153,116.327664,0,489,39931.6166898148,2009-04-28,14:48:02
39.999039,116.327586,0,488,39931.6167476852,2009-04-28,14:48:07
39.998888,116.327501,0,490,39931.6168055556,2009-04-28,14:48:12
39.998832,116.32737,0,489,39931.6168634259,2009-04-28,14:48:17
39.998768,116.327186,0,487,39931.6169212963,2009-04-28,14:48:22
39.998637,116.327108,0,486,39931.6169791667,2009-04-28,14:48:27
39.998472,116.327068,0,484,39931.617037037,2009-04-28,14:48:32
39.998307,116.327028,0,482,39931.6170949074,2009-04-28,14:48:37
39.998107,116.327022,0,480,39931.6171527778,2009-04-28,14:48:42
39.997946,116.326971,0,478,39931.6172106481,2009-04-28,14:48:47
39.997758,116.326958,0,476,39931.6172685185,2009-04-28,14:48:52
39.997522,116.326992,0,473,39931.6173263889,2009-04-28,14:48:57
39.997282,116.327038,0,470,39931.6173842593,2009-04-28,14:49:02
39.997046,116.32707,0,467,39931.6174421296,2009-04-28,14:49:07
39.996841,116.327052,0,463,39931.6175,2009-04-28,14:49:12
39.996689,116.326947,0,459,39931.6175578704,2009-04-28,14:49:17
39.99659,116.326752,0,455,39931.6176157407,2009-04-28,14:49:22
39.996541,116.326494,0,451,39931.6176736111,2009-04-28,14:49:27
39.996389,116.326427,0,447,39931.6177314815,2009-04-28,14:49:32
39.996163,116.326484,0,442,39931.6177893518,2009-04-28,14:49:37
39.995992,116.326463,0,438,39931.6178472222,2009-04-28,14:49:42
39.995918,116.326363,0,434,39931.6179050926,2009-04-28,14:49:47
39.995829,116.326228,0,429,39931.617962963,2009-04-28,14:49:52
39.995698,116.326163,0,425,39931.6180208333,2009-04-28,14:49:57
39.99549,116.326213,0,420,39931.6180787037,2009-04-28,14:50:02
39.995356,116.326274,0,414,39931.6181365741,2009-04-28,14:50:07
39.995171,116.326389,0,409,39931.6181944444,2009-04-28,14:50:12
39.994959,116.326504,0,403,39931.6182523148,2009-04-28,14:50:17
39.994865,116.326411,0,396,39931.6183101852,2009-04-28,14:50:22
39.994674,116.326445,0,389,39931.6183680556,2009-04-28,14:50:27
39.994525,116.326448,0,383,39931.6184259259,2009-04-28,14:50:32
39.994367,116.326486,0,377,39931.6184837963,2009-04-28,14:50:37
39.994207,116.326509,0,370,39931.6185416667,2009-04-28,14:50:42
39.994102,116.326416,0,364,39931.618599537,2009-04-28,14:50:47
39.993944,116.326289,0,357,39931.6186574074,2009-04-28,14:50:52
39.993683,116.326344,0,351,39931.6187152778,2009-04-28,14:50:57
39.993431,116.326415,0,345,39931.6187731481,2009-04-28,14:51:02
39.993145,116.326535,0,339,39931.6188310185,2009-04-28,14:51:07
39.992964,116.326494,0,332,39931.6188888889,2009-04-28,14:51:12
39.992909,116.326262,0,325,39931.6189467593,2009-04-28,14:51:17
39.992762,116.326223,0,318,39931.6190046296,2009-04-28,14:51:22
39.992655,116.326185,0,310,39931.6190625,2009-04-28,14:51:27
39.992601,116.326207,0,301,39931.6191203704,2009-04-28,14:51:32
39.992664,116.326148,0,292,39931.6191782407,2009-04-28,14:51:37
39.992444,116.326427,0,285,39931.6192361111,2009-04-28,14:51:42
39.992302,116.326639,0,278,39931.6192939815,2009-04-28,14:51:47
39.992229,116.326902,0,272,39931.6193518518,2009-04-28,14:51:52
39.992154,116.327208,0,265,39931.6194097222,2009-04-28,14:51:57
39.992103,116.327451,0,259,39931.6194675926,2009-04-28,14:52:02
39.992059,116.32781,0,250,39931.6195833333,2009-04-28,14:52:12
39.992056,116.327943,0,249,39931.6196412037,2009-04-28,14:52:17
39.992019,116.328035,0,247,39931.6196990741,2009-04-28,14:52:22
39.99201,116.32808,0,244,39931.6197569444,2009-04-28,14:52:27
39.992046,116.328054,0,242,39931.6198148148,2009-04-28,14:52:32
39.992085,116.328013,0,239,39931.6198726852,2009-04-28,14:52:37
39.99215,116.327916,0,236,39931.6199305556,2009-04-28,14:52:42
39.992213,116.327824,0,234,39931.6199884259,2009-04-28,14:52:47
39.992287,116.327701,0,231,39931.6200462963,2009-04-28,14:52:52
39.992267,116.327666,0,228,39931.6201041667,2009-04-28,14:52:57
39.992196,116.327683,0,225,39931.620162037,2009-04-28,14:53:02
39.992144,116.327712,0,222,39931.6202199074,2009-04-28,14:53:07
39.992012,116.327833,0,219,39931.6202777778,2009-04-28,14:53:12
39.991946,116.327921,0,217,39931.6203356481,2009-04-28,14:53:17
39.991154,116.328979,0,486,39931.6203935185,2009-04-28,14:53:22
39.991068,116.329084,0,481,39931.6204398148,2009-04-28,14:53:26
39.991331,116.328528,0,453,39931.6204976852,2009-04-28,14:53:31
39.991334,116.328477,0,437,39931.6205555556,2009-04-28,14:53:36
39.991381,116.328295,0,403,39931.6206134259,2009-04-28,14:53:41
39.991404,116.32816,0,389,39931.6206712963,2009-04-28,14:53:46
39.991427,116.32802,0,378,39931.6207291667,2009-04-28,14:53:51
39.991457,116.327852,0,363,39931.620787037,2009-04-28,14:53:56
39.99148,116.327678,0,353,39931.6208449074,2009-04-28,14:54:01
39.9915,116.327451,0,347,39931.6209027778,2009-04-28,14:54:06
39.991467,116.327244,0,339,39931.6209606482,2009-04-28,14:54:11
39.991484,116.327051,0,336,39931.6210185185,2009-04-28,14:54:16
39.991549,116.326981,0,325,39931.6210763889,2009-04-28,14:54:21
39.991704,116.326964,0,312,39931.6211342593,2009-04-28,14:54:26
39.9919,116.326936,0,300,39931.6211921296,2009-04-28,14:54:31
39.99209,116.326872,0,293,39931.62125,2009-04-28,14:54:36
39.992292,116.326808,0,290,39931.6213078704,2009-04-28,14:54:41
39.992567,116.326795,0,283,39931.6213657407,2009-04-28,14:54:46
39.99282,116.326847,0,274,39931.6214236111,2009-04-28,14:54:51
39.993023,116.326881,0,266,39931.6214814815,2009-04-28,14:54:56
39.993206,116.326936,0,253,39931.6215393519,2009-04-28,14:55:01
39.993368,116.326945,0,244,39931.6215972222,2009-04-28,14:55:06
39.993511,116.326961,0,238,39931.6216550926,2009-04-28,14:55:11
39.993607,116.326927,0,225,39931.621712963,2009-04-28,14:55:16
39.993645,116.326868,0,208,39931.6217708333,2009-04-28,14:55:21
39.993659,116.326852,0,204,39931.6218287037,2009-04-28,14:55:26
39.993683,116.32689,0,200,39931.6218865741,2009-04-28,14:55:31
39.993804,116.326871,0,169,39931.6219444444,2009-04-28,14:55:36
39.993817,116.326864,0,167,39931.6220023148,2009-04-28,14:55:41
39.993823,116.326841,0,163,39931.6220601852,2009-04-28,14:55:46
39.993823,116.326841,0,163,39931.6220949074,2009-04-28,14:55:49
39.993831,116.326836,0,163,39931.6221180556,2009-04-28,14:55:51
39.993831,116.326848,0,163,39931.6221759259,2009-04-28,14:55:56
39.993841,116.326852,0,165,39931.6222337963,2009-04-28,14:56:01
39.993799,116.326885,0,164,39931.6222916667,2009-04-28,14:56:06
39.993785,116.326889,0,163,39931.622349537,2009-04-28,14:56:11
39.993781,116.326894,0,163,39931.6224074074,2009-04-28,14:56:16
39.993781,116.326894,0,163,39931.6224421296,2009-04-28,14:56:19
39.993773,116.326898,0,163,39931.6224652778,2009-04-28,14:56:21
39.993768,116.326888,0,163,39931.6225231481,2009-04-28,14:56:26
39.993767,116.326877,0,163,39931.6225810185,2009-04-28,14:56:31
39.993781,116.326868,0,160,39931.6226388889,2009-04-28,14:56:36
39.993787,116.326867,0,160,39931.6226967593,2009-04-28,14:56:41
39.993792,116.326871,0,159,39931.6227546296,2009-04-28,14:56:46
39.993793,116.326874,0,159,39931.6228125,2009-04-28,14:56:51
39.993792,116.326875,0,159,39931.6228703704,2009-04-28,14:56:56
39.993791,116.326877,0,159,39931.6229282407,2009-04-28,14:57:01
39.99379,116.326878,0,159,39931.6229861111,2009-04-28,14:57:06
39.993796,116.326879,0,159,39931.6230439815,2009-04-28,14:57:11
39.993796,116.326879,0,159,39931.6230787037,2009-04-28,14:57:14
39.993799,116.326879,0,159,39931.6231018519,2009-04-28,14:57:16
39.993785,116.326851,0,158,39931.6231597222,2009-04-28,14:57:21
39.993791,116.326837,0,157,39931.6232175926,2009-04-28,14:57:26
39.993823,116.326827,0,155,39931.623275463,2009-04-28,14:57:31
39.99393,116.326804,0,152,39931.6233333333,2009-04-28,14:57:36
39.99407,116.326794,0,149,39931.6233912037,2009-04-28,14:57:41
39.994228,116.326772,0,158,39931.6234490741,2009-04-28,14:57:46
39.994436,116.326749,0,158,39931.6235069444,2009-04-28,14:57:51
39.994634,116.32674,0,159,39931.6235648148,2009-04-28,14:57:56
39.99485,116.326716,0,162,39931.6236226852,2009-04-28,14:58:01
39.995046,116.326722,0,153,39931.6236805556,2009-04-28,14:58:06
39.995164,116.326733,0,143,39931.6237384259,2009-04-28,14:58:11
39.995219,116.326737,0,150,39931.6237962963,2009-04-28,14:58:16
39.995382,116.326768,0,146,39931.6238541667,2009-04-28,14:58:21
39.995638,116.326775,0,131,39931.623912037,2009-04-28,14:58:26
39.995831,116.326756,0,120,39931.6239699074,2009-04-28,14:58:31
39.996066,116.326764,0,110,39931.6240277778,2009-04-28,14:58:36
39.996228,116.326815,0,110,39931.6240856481,2009-04-28,14:58:41
39.996377,116.326786,0,119,39931.6241435185,2009-04-28,14:58:46
39.996546,116.326767,0,112,39931.6242013889,2009-04-28,14:58:51
39.996727,116.326772,0,103,39931.6242592593,2009-04-28,14:58:56
39.996951,116.326774,0,92,39931.6243171296,2009-04-28,14:59:01
39.997153,116.326766,0,79,39931.624375,2009-04-28,14:59:06
39.997385,116.32668,0,105,39931.6244328704,2009-04-28,14:59:11
39.997618,116.32666,0,117,39931.6244907407,2009-04-28,14:59:16
39.99784,116.326657,0,114,39931.6245486111,2009-04-28,14:59:21
39.998079,116.326651,0,114,39931.6246064815,2009-04-28,14:59:26
39.998309,116.326655,0,114,39931.6246643519,2009-04-28,14:59:31
39.998612,116.326623,0,134,39931.6247222222,2009-04-28,14:59:36
39.998866,116.326625,0,133,39931.6247800926,2009-04-28,14:59:41
39.999076,116.326658,0,131,39931.624837963,2009-04-28,14:59:46
39.999186,116.326853,0,136,39931.6248958333,2009-04-28,14:59:51
39.999346,116.327012,0,138,39931.6249537037,2009-04-28,14:59:56
39.999589,116.327087,0,140,39931.6250115741,2009-04-28,15:00:01
39.999696,116.327217,0,131,39931.6250694444,2009-04-28,15:00:06
39.999748,116.327312,0,124,39931.6251273148,2009-04-28,15:00:11
39.999754,116.327316,0,125,39931.6251851852,2009-04-28,15:00:16
39.999754,116.327313,0,125,39931.6252430556,2009-04-28,15:00:21
39.999754,116.327313,0,125,39931.6252777778,2009-04-28,15:00:24
39.999759,116.327317,0,124,39931.6253009259,2009-04-28,15:00:26
39.999759,116.327336,0,124,39931.6253587963,2009-04-28,15:00:31
39.999756,116.327377,0,125,39931.6254166667,2009-04-28,15:00:36
