# Supplementary material for: Research on differential privacy protection method based on user tendency
Source: PLoS One. 2023 Oct 26;18(10):e0288823. doi: 10.1371/journal.pone.0288823 (PMC10602288; doi:10.1371/journal.pone.0288823)
Supplement: S1 Data — (ZIP) [file pone.0288823.s001.zip › Data 5-1/000/Trajectory/20090429005954.plt]

Geolife trajectory
WGS 84
Altitude is in Feet
Reserved 3
0,2,255,My Track,0,0,2,8421376
0
40.008048,116.316474,0,491,39932.0415972222,2009-04-29,00:59:54
40.009643,116.317842,0,300,39932.0416550926,2009-04-29,00:59:59
40.009794,116.318053,0,283,39932.041712963,2009-04-29,01:00:04
40.009646,116.31813,0,276,39932.0417708333,2009-04-29,01:00:09
40.009554,116.318121,0,273,39932.0418287037,2009-04-29,01:00:14
40.009432,116.318115,0,269,39932.0418865741,2009-04-29,01:00:19
40.0093,116.318127,0,266,39932.0419444444,2009-04-29,01:00:24
40.009155,116.318091,0,265,39932.0420023148,2009-04-29,01:00:29
40.009011,116.318092,0,265,39932.0420601852,2009-04-29,01:00:34
40.008857,116.31812,0,261,39932.0421180556,2009-04-29,01:00:39
40.008699,116.318079,0,259,39932.0421759259,2009-04-29,01:00:44
40.008527,116.318081,0,256,39932.0422337963,2009-04-29,01:00:49
40.008368,116.318106,0,251,39932.0422916667,2009-04-29,01:00:54
40.008212,116.318042,0,253,39932.042349537,2009-04-29,01:00:59
40.008049,116.318079,0,253,39932.0424074074,2009-04-29,01:01:04
40.007859,116.318042,0,255,39932.0424652778,2009-04-29,01:01:09
40.007727,116.318037,0,254,39932.0425231481,2009-04-29,01:01:14
40.007543,116.318006,0,258,39932.0425810185,2009-04-29,01:01:19
40.006716,116.317735,0,199,39932.0426388889,2009-04-29,01:01:24
40.006536,116.31776,0,196,39932.0426967593,2009-04-29,01:01:29
40.006388,116.317755,0,192,39932.0427546296,2009-04-29,01:01:34
40.006213,116.317798,0,190,39932.0428125,2009-04-29,01:01:39
40.006046,116.317767,0,183,39932.0428703704,2009-04-29,01:01:44
40.005871,116.317722,0,178,39932.0429282407,2009-04-29,01:01:49
40.005722,116.317758,0,178,39932.0429861111,2009-04-29,01:01:54
40.005536,116.31777,0,177,39932.0430439815,2009-04-29,01:01:59
40.005358,116.317796,0,177,39932.0431018519,2009-04-29,01:02:04
40.005188,116.317807,0,177,39932.0431597222,2009-04-29,01:02:09
40.005004,116.317832,0,178,39932.0432175926,2009-04-29,01:02:14
40.004838,116.317827,0,180,39932.043275463,2009-04-29,01:02:19
40.004748,116.318025,0,177,39932.0433333333,2009-04-29,01:02:24
40.004687,116.318178,0,159,39932.0433912037,2009-04-29,01:02:29
40.004678,116.318406,0,156,39932.0434490741,2009-04-29,01:02:34
40.004696,116.318674,0,156,39932.0435069444,2009-04-29,01:02:39
40.004712,116.318891,0,157,39932.0435648148,2009-04-29,01:02:44
40.004713,116.319114,0,159,39932.0436226852,2009-04-29,01:02:49
40.004737,116.319349,0,156,39932.0436805556,2009-04-29,01:02:54
40.004753,116.319568,0,159,39932.0437384259,2009-04-29,01:02:59
40.004753,116.319813,0,159,39932.0437962963,2009-04-29,01:03:04
40.004773,116.32001,0,152,39932.0438541667,2009-04-29,01:03:09
40.004797,116.32023,0,154,39932.043912037,2009-04-29,01:03:14
40.004809,116.320417,0,139,39932.0439699074,2009-04-29,01:03:19
40.00482,116.320597,0,133,39932.0440277778,2009-04-29,01:03:24
40.004832,116.320784,0,131,39932.0440856481,2009-04-29,01:03:29
40.004868,116.320939,0,128,39932.0441435185,2009-04-29,01:03:34
40.004894,116.320999,0,125,39932.0442013889,2009-04-29,01:03:39
40.00487,116.321218,0,117,39932.0484259259,2009-04-29,01:09:44
40.004813,116.321344,0,120,39932.0484837963,2009-04-29,01:09:49
40.004704,116.321377,0,123,39932.0485416667,2009-04-29,01:09:54
40.004586,116.321389,0,126,39932.048599537,2009-04-29,01:09:59
40.004426,116.321351,0,131,39932.0486574074,2009-04-29,01:10:04
40.004302,116.321349,0,135,39932.0487152778,2009-04-29,01:10:09
40.004112,116.321361,0,139,39932.0487731481,2009-04-29,01:10:14
40.003922,116.32138,0,144,39932.0488310185,2009-04-29,01:10:19
40.003752,116.321393,0,149,39932.0488888889,2009-04-29,01:10:24
40.003616,116.321429,0,155,39932.0489467593,2009-04-29,01:10:29
40.003537,116.321587,0,159,39932.0490046296,2009-04-29,01:10:34
40.003467,116.321784,0,165,39932.0490625,2009-04-29,01:10:39
40.003403,116.322021,0,170,39932.0491203704,2009-04-29,01:10:44
40.00341,116.322257,0,176,39932.0491782407,2009-04-29,01:10:49
40.003424,116.322478,0,182,39932.0492361111,2009-04-29,01:10:54
40.003391,116.322699,0,188,39932.0492939815,2009-04-29,01:10:59
40.003366,116.322901,0,193,39932.0493518518,2009-04-29,01:11:04
40.003363,116.323111,0,200,39932.0494097222,2009-04-29,01:11:09
40.003349,116.323348,0,205,39932.0494675926,2009-04-29,01:11:14
40.003343,116.323599,0,214,39932.049525463,2009-04-29,01:11:19
40.003377,116.323875,0,208,39932.0495833333,2009-04-29,01:11:24
40.00342,116.324185,0,203,39932.0496412037,2009-04-29,01:11:29
40.003442,116.324418,0,198,39932.0496990741,2009-04-29,01:11:34
40.00349,116.324651,0,189,39932.0497569444,2009-04-29,01:11:39
40.003505,116.324893,0,183,39932.0498148148,2009-04-29,01:11:44
40.003471,116.325085,0,174,39932.0498726852,2009-04-29,01:11:49
40.003319,116.325098,0,177,39932.0499305556,2009-04-29,01:11:54
40.003121,116.325125,0,180,39932.0499884259,2009-04-29,01:11:59
40.002914,116.325111,0,184,39932.0500462963,2009-04-29,01:12:04
40.002721,116.325131,0,186,39932.0501041667,2009-04-29,01:12:09
40.002531,116.325187,0,188,39932.050162037,2009-04-29,01:12:14
40.002405,116.325337,0,181,39932.0502199074,2009-04-29,01:12:19
40.002365,116.325591,0,172,39932.0502777778,2009-04-29,01:12:24
40.00236,116.325875,0,168,39932.0503356481,2009-04-29,01:12:29
40.002378,116.326166,0,163,39932.0503935185,2009-04-29,01:12:34
40.002382,116.326434,0,159,39932.0504513889,2009-04-29,01:12:39
40.002277,116.32658,0,161,39932.0505092593,2009-04-29,01:12:44
40.002102,116.326599,0,163,39932.0505671296,2009-04-29,01:12:49
40.001907,116.326657,0,163,39932.050625,2009-04-29,01:12:54
40.001739,116.326698,0,165,39932.0506828704,2009-04-29,01:12:59
40.001565,116.326767,0,169,39932.0507407407,2009-04-29,01:13:04
40.001448,116.326789,0,176,39932.0507986111,2009-04-29,01:13:09
40.001413,116.326953,0,181,39932.0508564815,2009-04-29,01:13:14
40.001295,116.326991,0,188,39932.0509143519,2009-04-29,01:13:19
40.001169,116.326978,0,198,39932.0509722222,2009-04-29,01:13:24
40.000989,116.327016,0,205,39932.0510300926,2009-04-29,01:13:29
40.000776,116.327003,0,211,39932.051087963,2009-04-29,01:13:34
40.000524,116.326938,0,221,39932.0511458333,2009-04-29,01:13:39
40.000365,116.326959,0,233,39932.0512037037,2009-04-29,01:13:44
40.000105,116.326996,0,240,39932.0512615741,2009-04-29,01:13:49
39.999963,116.327215,0,227,39932.0513194444,2009-04-29,01:13:54
39.999917,116.327366,0,215,39932.0513773148,2009-04-29,01:13:59
39.999882,116.327395,0,206,39932.0514351852,2009-04-29,01:14:04
39.99988,116.32738,0,206,39932.0514930556,2009-04-29,01:14:09
39.999879,116.327382,0,206,39932.0515509259,2009-04-29,01:14:14
39.999883,116.327379,0,205,39932.0516087963,2009-04-29,01:14:19
39.999883,116.327379,0,205,39932.0516666667,2009-04-29,01:14:24
39.999883,116.32738,0,205,39932.051724537,2009-04-29,01:14:29
39.999883,116.32738,0,205,39932.0517592593,2009-04-29,01:14:32
39.999877,116.327387,0,205,39932.0517824074,2009-04-29,01:14:34
39.999861,116.327404,0,205,39932.0518402778,2009-04-29,01:14:39
39.999831,116.327425,0,206,39932.0518981481,2009-04-29,01:14:44
39.999807,116.32744,0,206,39932.0519560185,2009-04-29,01:14:49
39.999801,116.327446,0,206,39932.0519791667,2009-04-29,01:14:51
39.999785,116.327462,0,206,39932.052037037,2009-04-29,01:14:56
39.999765,116.327487,0,206,39932.0520949074,2009-04-29,01:15:01
39.999743,116.32753,0,207,39932.0521527778,2009-04-29,01:15:06
39.999716,116.327666,0,207,39932.0522106481,2009-04-29,01:15:11
39.999682,116.32777,0,207,39932.0522685185,2009-04-29,01:15:16
40.017732,116.317906,0,-354,39932.0553356481,2009-04-29,01:19:41
40.017784,116.317905,0,-353,39932.0553935185,2009-04-29,01:19:46
40.017837,116.317965,0,-362,39932.0555092593,2009-04-29,01:19:56
40.017849,116.317975,0,-363,39932.0555671296,2009-04-29,01:20:01
40.017465,116.317682,0,1714,39932.0563194444,2009-04-29,01:21:06
40.015062,116.318616,0,439,39932.0563773148,2009-04-29,01:21:11
40.016669,116.325092,0,287,39932.0573611111,2009-04-29,01:22:36
40.015313,116.32531,0,290,39932.0574189815,2009-04-29,01:22:41
40.010904,116.32783,0,7016,39932.0617592593,2009-04-29,01:28:56
39.998127,116.325752,0,-632,39932.0628009259,2009-04-29,01:30:26
39.999888,116.3273,0,136,39932.1404166667,2009-04-29,03:22:12
39.99994,116.327309,0,142,39932.140474537,2009-04-29,03:22:17
39.999962,116.327267,0,141,39932.1405324074,2009-04-29,03:22:22
40.000005,116.327259,0,141,39932.1405902778,2009-04-29,03:22:27
39.999988,116.327243,0,139,39932.1406481481,2009-04-29,03:22:32
40.000033,116.327133,0,143,39932.1407060185,2009-04-29,03:22:37
40.000097,116.3271,0,143,39932.1407638889,2009-04-29,03:22:42
40.000173,116.327069,0,145,39932.1408217593,2009-04-29,03:22:47
40.000296,116.327061,0,147,39932.1408796296,2009-04-29,03:22:52
40.000432,116.327068,0,144,39932.1409375,2009-04-29,03:22:57
40.000566,116.327036,0,139,39932.1409953704,2009-04-29,03:23:02
40.000602,116.327035,0,137,39932.1410532407,2009-04-29,03:23:07
40.000658,116.32701,0,131,39932.1411111111,2009-04-29,03:23:12
40.00073,116.327,0,123,39932.1411689815,2009-04-29,03:23:17
40.000926,116.32703,0,116,39932.1412268518,2009-04-29,03:23:22
40.001161,116.327053,0,108,39932.1412847222,2009-04-29,03:23:27
40.001289,116.326982,0,100,39932.1413425926,2009-04-29,03:23:32
40.00137,116.326887,0,96,39932.141400463,2009-04-29,03:23:37
40.001387,116.326726,0,90,39932.1414583333,2009-04-29,03:23:42
40.001353,116.326474,0,78,39932.1415162037,2009-04-29,03:23:47
40.001382,116.326278,0,70,39932.1415740741,2009-04-29,03:23:52
40.001393,116.326085,0,61,39932.1416319444,2009-04-29,03:23:57
40.001362,116.325902,0,66,39932.1416898148,2009-04-29,03:24:02
40.001339,116.325706,0,65,39932.1417476852,2009-04-29,03:24:07
40.001327,116.3255,0,63,39932.1418055556,2009-04-29,03:24:12
40.001327,116.325283,0,60,39932.1418634259,2009-04-29,03:24:17
40.001326,116.325083,0,61,39932.1419212963,2009-04-29,03:24:22
40.001339,116.324916,0,58,39932.1419791667,2009-04-29,03:24:27
40.001359,116.324795,0,46,39932.142037037,2009-04-29,03:24:32
40.001357,116.324672,0,48,39932.1420949074,2009-04-29,03:24:37
40.001487,116.324577,0,45,39932.1421527778,2009-04-29,03:24:42
40.001652,116.32449,0,40,39932.1422106481,2009-04-29,03:24:47
40.001806,116.324437,0,25,39932.1422685185,2009-04-29,03:24:52
40.001913,116.324461,0,21,39932.1423263889,2009-04-29,03:24:57
40.002117,116.324458,0,49,39932.1423842593,2009-04-29,03:25:02
40.002313,116.324391,0,67,39932.1424421296,2009-04-29,03:25:07
40.002494,116.324366,0,62,39932.1425,2009-04-29,03:25:12
40.00267,116.324335,0,63,39932.1425578704,2009-04-29,03:25:17
40.002846,116.324291,0,50,39932.1426157407,2009-04-29,03:25:22
40.003048,116.324346,0,67,39932.1426736111,2009-04-29,03:25:27
40.003214,116.32435,0,68,39932.1427314815,2009-04-29,03:25:32
40.003395,116.324363,0,66,39932.1427893518,2009-04-29,03:25:37
40.003498,116.324321,0,58,39932.1428472222,2009-04-29,03:25:42
40.003603,116.324266,0,46,39932.1429050926,2009-04-29,03:25:47
40.003673,116.324278,0,32,39932.142962963,2009-04-29,03:25:52
40.003847,116.324239,0,19,39932.1430208333,2009-04-29,03:25:57
40.003954,116.324358,0,10,39932.1430787037,2009-04-29,03:26:02
40.004123,116.324359,0,5,39932.1431365741,2009-04-29,03:26:07
40.00426,116.324351,0,3,39932.1431944444,2009-04-29,03:26:12
40.004415,116.324378,0,8,39932.1432523148,2009-04-29,03:26:17
40.004609,116.324336,0,7,39932.1433101852,2009-04-29,03:26:22
40.004784,116.324289,0,-2,39932.1433680556,2009-04-29,03:26:27
40.0049,116.324261,0,-14,39932.1434259259,2009-04-29,03:26:32
40.005004,116.324235,0,-12,39932.1434837963,2009-04-29,03:26:37
40.005182,116.324195,0,2,39932.1435416667,2009-04-29,03:26:42
40.005482,116.324203,0,-4,39932.143599537,2009-04-29,03:26:47
40.005692,116.324267,0,1,39932.1436574074,2009-04-29,03:26:52
40.005902,116.324336,0,28,39932.1437152778,2009-04-29,03:26:57
40.006116,116.324382,0,44,39932.1437731481,2009-04-29,03:27:02
40.006335,116.324325,0,38,39932.1438310185,2009-04-29,03:27:07
40.006457,116.324244,0,36,39932.1438888889,2009-04-29,03:27:12
40.006731,116.324245,0,69,39932.1439467593,2009-04-29,03:27:17
40.006998,116.324243,0,88,39932.1440046296,2009-04-29,03:27:22
40.007137,116.324216,0,80,39932.1440625,2009-04-29,03:27:27
40.007279,116.324206,0,75,39932.1441203704,2009-04-29,03:27:32
40.007493,116.324177,0,76,39932.1441782407,2009-04-29,03:27:37
40.007642,116.324163,0,66,39932.1442361111,2009-04-29,03:27:42
40.007859,116.324161,0,78,39932.1442939815,2009-04-29,03:27:47
40.008105,116.324151,0,89,39932.1443518519,2009-04-29,03:27:52
40.008318,116.324122,0,89,39932.1444097222,2009-04-29,03:27:57
40.008499,116.324101,0,89,39932.1444675926,2009-04-29,03:28:02
40.008644,116.324077,0,97,39932.144525463,2009-04-29,03:28:07
40.008816,116.324084,0,106,39932.1445833333,2009-04-29,03:28:12
40.00898,116.324083,0,111,39932.1446412037,2009-04-29,03:28:17
40.009174,116.32407,0,105,39932.1446990741,2009-04-29,03:28:22
40.009304,116.324033,0,107,39932.1447569444,2009-04-29,03:28:27
40.009491,116.323944,0,103,39932.1448148148,2009-04-29,03:28:32
40.009606,116.323796,0,85,39932.1448726852,2009-04-29,03:28:37
40.009652,116.323596,0,70,39932.1449305556,2009-04-29,03:28:42
40.00968,116.323395,0,62,39932.1449884259,2009-04-29,03:28:47
40.009698,116.32319,0,54,39932.1450462963,2009-04-29,03:28:52
40.009691,116.323007,0,51,39932.1451041667,2009-04-29,03:28:57
40.009692,116.322817,0,48,39932.145162037,2009-04-29,03:29:02
40.009727,116.32269,0,44,39932.1452199074,2009-04-29,03:29:07
40.009779,116.322636,0,48,39932.1452777778,2009-04-29,03:29:12
40.009838,116.322578,0,39,39932.1453356481,2009-04-29,03:29:17
40.00984,116.32246,0,44,39932.1453935185,2009-04-29,03:29:22
40.009905,116.322348,0,34,39932.1454513889,2009-04-29,03:29:27
40.009916,116.322333,0,28,39932.1455092593,2009-04-29,03:29:32
40.00992,116.322368,0,23,39932.1455671296,2009-04-29,03:29:37
40.00992,116.322384,0,19,39932.145625,2009-04-29,03:29:42
40.00992,116.32239,0,17,39932.1456828704,2009-04-29,03:29:47
40.00992,116.32239,0,17,39932.1457175926,2009-04-29,03:29:50
40.009924,116.322393,0,17,39932.1457407407,2009-04-29,03:29:52
40.009925,116.322404,0,18,39932.1457986111,2009-04-29,03:29:57
40.009926,116.32241,0,18,39932.1458564815,2009-04-29,03:30:02
40.009926,116.322415,0,18,39932.1459143519,2009-04-29,03:30:07
40.009927,116.322409,0,18,39932.1459722222,2009-04-29,03:30:12
40.009927,116.322409,0,18,39932.1460069444,2009-04-29,03:30:15
40.009928,116.322402,0,18,39932.1460300926,2009-04-29,03:30:17
40.009929,116.322415,0,18,39932.146087963,2009-04-29,03:30:22
40.00993,116.32243,0,17,39932.1461458333,2009-04-29,03:30:27
40.009932,116.322437,0,17,39932.1462037037,2009-04-29,03:30:32
40.009932,116.322444,0,17,39932.1462615741,2009-04-29,03:30:37
40.009931,116.32245,0,17,39932.1463194444,2009-04-29,03:30:42
40.009931,116.32245,0,17,39932.1465277778,2009-04-29,03:31:00
40.009932,116.322451,0,17,39932.1465509259,2009-04-29,03:31:02
40.009936,116.322419,0,17,39932.1466087963,2009-04-29,03:31:07
40.009946,116.322367,0,17,39932.1466666667,2009-04-29,03:31:12
40.010051,116.322234,0,17,39932.146724537,2009-04-29,03:31:17
40.010088,116.322123,0,17,39932.1467824074,2009-04-29,03:31:22
40.01009,116.322051,0,17,39932.1468402778,2009-04-29,03:31:27
40.010061,116.321988,0,17,39932.1468981481,2009-04-29,03:31:32
40.010037,116.321949,0,17,39932.1469560185,2009-04-29,03:31:37
40.024309,116.328032,0,1187,39932.1472453704,2009-04-29,03:32:02
40.024589,116.32795,0,3644,39932.1473032407,2009-04-29,03:32:07
40.020152,116.316001,0,1247,39932.147650463,2009-04-29,03:32:37
40.020088,116.316079,0,1220,39932.1477083333,2009-04-29,03:32:42
40.020088,116.316067,0,1218,39932.1477662037,2009-04-29,03:32:47
40.009671,116.322974,0,482,39932.1657060185,2009-04-29,03:58:37
40.010047,116.322685,0,180,39932.1657638889,2009-04-29,03:58:42
40.010091,116.322596,0,143,39932.1658217593,2009-04-29,03:58:47
40.010096,116.322569,0,129,39932.1658796296,2009-04-29,03:58:52
40.010096,116.322569,0,129,39932.1659143518,2009-04-29,03:58:55
40.010104,116.322567,0,124,39932.1659375,2009-04-29,03:58:57
40.010108,116.322554,0,126,39932.1659953704,2009-04-29,03:59:02
40.010094,116.322561,0,124,39932.1660532407,2009-04-29,03:59:07
40.010099,116.32256,0,122,39932.1661111111,2009-04-29,03:59:12
40.010098,116.322559,0,120,39932.1661689815,2009-04-29,03:59:17
40.010098,116.322559,0,120,39932.1662037037,2009-04-29,03:59:20
40.010099,116.32256,0,120,39932.1662268518,2009-04-29,03:59:22
40.010105,116.322602,0,118,39932.1662847222,2009-04-29,03:59:27
40.010103,116.322631,0,114,39932.1663425926,2009-04-29,03:59:32
40.010066,116.322619,0,113,39932.166400463,2009-04-29,03:59:37
40.010013,116.322568,0,113,39932.1664583333,2009-04-29,03:59:42
40.009922,116.322551,0,111,39932.1665162037,2009-04-29,03:59:47
40.009799,116.322488,0,99,39932.1665740741,2009-04-29,03:59:52
40.009697,116.322515,0,96,39932.1666319444,2009-04-29,03:59:57
40.009624,116.322577,0,96,39932.1666898148,2009-04-29,04:00:02
40.009581,116.32271,0,89,39932.1667476852,2009-04-29,04:00:07
40.009556,116.322832,0,79,39932.1668055556,2009-04-29,04:00:12
40.009538,116.322967,0,73,39932.1668634259,2009-04-29,04:00:17
40.009545,116.323104,0,63,39932.1669212963,2009-04-29,04:00:22
40.009566,116.323255,0,48,39932.1669791667,2009-04-29,04:00:27
40.009558,116.323404,0,39,39932.167037037,2009-04-29,04:00:32
40.009577,116.323591,0,31,39932.1670949074,2009-04-29,04:00:37
40.009538,116.323857,0,58,39932.1671527778,2009-04-29,04:00:42
40.009405,116.323897,0,60,39932.1672106481,2009-04-29,04:00:47
40.009246,116.323946,0,61,39932.1672685185,2009-04-29,04:00:52
40.009072,116.323963,0,66,39932.1673263889,2009-04-29,04:00:57
40.00891,116.323961,0,67,39932.1673842593,2009-04-29,04:01:02
40.00874,116.323981,0,68,39932.1674421296,2009-04-29,04:01:07
40.008573,116.323972,0,72,39932.1675,2009-04-29,04:01:12
40.008417,116.323977,0,72,39932.1675578704,2009-04-29,04:01:17
40.008272,116.323984,0,71,39932.1676157407,2009-04-29,04:01:22
40.008131,116.324004,0,67,39932.1676736111,2009-04-29,04:01:27
40.007987,116.324013,0,63,39932.1677314815,2009-04-29,04:01:32
40.007835,116.324007,0,61,39932.1677893519,2009-04-29,04:01:37
40.007689,116.324013,0,59,39932.1678472222,2009-04-29,04:01:42
40.007534,116.323987,0,59,39932.1679050926,2009-04-29,04:01:47
40.007375,116.323997,0,65,39932.167962963,2009-04-29,04:01:52
40.007221,116.323999,0,69,39932.1680208333,2009-04-29,04:01:57
40.007066,116.324045,0,85,39932.1680787037,2009-04-29,04:02:02
40.006922,116.324041,0,85,39932.1681365741,2009-04-29,04:02:07
40.00677,116.324021,0,80,39932.1681944444,2009-04-29,04:02:12
40.006599,116.323995,0,75,39932.1682523148,2009-04-29,04:02:17
40.006432,116.323983,0,68,39932.1683101852,2009-04-29,04:02:22
40.006274,116.323977,0,61,39932.1683680556,2009-04-29,04:02:27
40.006118,116.323997,0,51,39932.1684259259,2009-04-29,04:02:32
40.005939,116.324002,0,46,39932.1684837963,2009-04-29,04:02:37
40.005768,116.323991,0,44,39932.1685416667,2009-04-29,04:02:42
40.005596,116.323986,0,38,39932.168599537,2009-04-29,04:02:47
40.005434,116.324006,0,33,39932.1686574074,2009-04-29,04:02:52
40.005271,116.323999,0,31,39932.1687152778,2009-04-29,04:02:57
40.005104,116.323968,0,25,39932.1687731481,2009-04-29,04:03:02
40.004921,116.324009,0,26,39932.1688310185,2009-04-29,04:03:07
40.004743,116.323999,0,21,39932.1688888889,2009-04-29,04:03:12
40.004567,116.323952,0,13,39932.1689467593,2009-04-29,04:03:17
40.004409,116.323916,0,4,39932.1690046296,2009-04-29,04:03:22
40.00426,116.323903,0,-5,39932.1690625,2009-04-29,04:03:27
40.004108,116.323882,0,-14,39932.1691203704,2009-04-29,04:03:32
40.003999,116.323835,0,-23,39932.1691782407,2009-04-29,04:03:37
40.003857,116.323817,0,-33,39932.1692361111,2009-04-29,04:03:42
40.00379,116.323878,0,-45,39932.1692939815,2009-04-29,04:03:47
40.003626,116.3241,0,-37,39932.1693518519,2009-04-29,04:03:52
40.003594,116.324299,0,-31,39932.1694097222,2009-04-29,04:03:57
40.003592,116.324479,0,-31,39932.1694675926,2009-04-29,04:04:02
40.003636,116.324631,0,-35,39932.169525463,2009-04-29,04:04:07
40.003493,116.324738,0,-41,39932.1695833333,2009-04-29,04:04:12
40.003319,116.324628,0,-45,39932.1696412037,2009-04-29,04:04:17
40.003163,116.324637,0,-56,39932.1696990741,2009-04-29,04:04:22
40.002999,116.324641,0,-60,39932.1697569444,2009-04-29,04:04:27
40.002838,116.324662,0,-63,39932.1698148148,2009-04-29,04:04:32
40.002671,116.324726,0,-68,39932.1698726852,2009-04-29,04:04:37
40.00255,116.324815,0,-59,39932.1699305556,2009-04-29,04:04:42
40.002504,116.325007,0,-55,39932.1699884259,2009-04-29,04:04:47
40.002482,116.325212,0,-54,39932.1700462963,2009-04-29,04:04:52
40.002461,116.325462,0,-43,39932.1701041667,2009-04-29,04:04:57
40.002471,116.32571,0,-40,39932.170162037,2009-04-29,04:05:02
40.002475,116.325945,0,-40,39932.1702199074,2009-04-29,04:05:07
40.002435,116.326178,0,-34,39932.1702777778,2009-04-29,04:05:12
40.0023,116.326216,0,-38,39932.1703356481,2009-04-29,04:05:17
40.002154,116.326244,0,-44,39932.1703935185,2009-04-29,04:05:22
40.00201,116.326323,0,-51,39932.1704513889,2009-04-29,04:05:27
40.001842,116.326387,0,-56,39932.1705092593,2009-04-29,04:05:32
40.00169,116.32642,0,-62,39932.1705671296,2009-04-29,04:05:37
40.001521,116.326356,0,-57,39932.170625,2009-04-29,04:05:42
40.001507,116.326542,0,-53,39932.1706828704,2009-04-29,04:05:47
40.001378,116.326594,0,-58,39932.1707407407,2009-04-29,04:05:52
40.001205,116.326598,0,-65,39932.1707986111,2009-04-29,04:05:57
40.00104,116.326661,0,-74,39932.1708564815,2009-04-29,04:06:02
40.000819,116.326679,0,-82,39932.1709143519,2009-04-29,04:06:07
40.000646,116.326772,0,-93,39932.1709722222,2009-04-29,04:06:12
40.000448,116.326874,0,-104,39932.1710300926,2009-04-29,04:06:17
40.00026,116.326955,0,-116,39932.171087963,2009-04-29,04:06:22
40.0001,116.327028,0,-126,39932.1711458333,2009-04-29,04:06:27
40.000006,116.32716,0,-134,39932.1712037037,2009-04-29,04:06:32
39.999982,116.32729,0,-141,39932.1712615741,2009-04-29,04:06:37
39.999976,116.327381,0,-150,39932.1713194444,2009-04-29,04:06:42
39.999977,116.327376,0,-155,39932.1713773148,2009-04-29,04:06:47
39.99997,116.327381,0,-157,39932.1714351852,2009-04-29,04:06:52
39.999965,116.327385,0,-157,39932.1714930556,2009-04-29,04:06:57
39.999965,116.327385,0,-157,39932.1715277778,2009-04-29,04:07:00
39.999968,116.327382,0,-157,39932.1715509259,2009-04-29,04:07:02
39.999978,116.327373,0,-157,39932.1716087963,2009-04-29,04:07:07
39.999994,116.327361,0,-158,39932.1716666667,2009-04-29,04:07:12
39.999931,116.327299,0,119,39932.2403356481,2009-04-29,05:46:05
39.999961,116.327309,0,108,39932.2403935185,2009-04-29,05:46:10
39.99997,116.327314,0,99,39932.2404513889,2009-04-29,05:46:15
39.999949,116.327327,0,101,39932.2405092593,2009-04-29,05:46:20
39.999916,116.327314,0,103,39932.2405671296,2009-04-29,05:46:25
39.999915,116.327144,0,106,39932.240625,2009-04-29,05:46:30
39.9999,116.327011,0,109,39932.2406828704,2009-04-29,05:46:35
39.999918,116.32686,0,118,39932.2407407407,2009-04-29,05:46:40
39.999917,116.326615,0,117,39932.2407986111,2009-04-29,05:46:45
39.9999,116.326362,0,124,39932.2408564815,2009-04-29,05:46:50
39.999884,116.326101,0,126,39932.2409143519,2009-04-29,05:46:55
39.999867,116.325854,0,131,39932.2409722222,2009-04-29,05:47:00
39.999838,116.325591,0,132,39932.2410300926,2009-04-29,05:47:05
39.999833,116.32532,0,136,39932.241087963,2009-04-29,05:47:10
39.999813,116.325046,0,138,39932.2411458333,2009-04-29,05:47:15
39.999827,116.3248,0,138,39932.2412037037,2009-04-29,05:47:20
39.999818,116.324577,0,137,39932.2412615741,2009-04-29,05:47:25
39.999797,116.324354,0,139,39932.2413194444,2009-04-29,05:47:30
39.999789,116.3241,0,145,39932.2413773148,2009-04-29,05:47:35
39.999775,116.323802,0,155,39932.2414351852,2009-04-29,05:47:40
39.99978,116.32347,0,163,39932.2414930556,2009-04-29,05:47:45
39.999757,116.323138,0,167,39932.2415509259,2009-04-29,05:47:50
39.999748,116.322848,0,173,39932.2416087963,2009-04-29,05:47:55
39.999732,116.322563,0,179,39932.2416666667,2009-04-29,05:48:00
39.999728,116.322274,0,185,39932.241724537,2009-04-29,05:48:05
39.999611,116.322014,0,178,39932.2417824074,2009-04-29,05:48:10
39.99939,116.321871,0,165,39932.2418402778,2009-04-29,05:48:15
39.999193,116.321858,0,158,39932.2418981481,2009-04-29,05:48:20
39.999005,116.32189,0,156,39932.2419560185,2009-04-29,05:48:25
39.998821,116.321883,0,154,39932.2420138889,2009-04-29,05:48:30
39.998612,116.321892,0,154,39932.2420717593,2009-04-29,05:48:35
39.998407,116.321924,0,146,39932.2421296296,2009-04-29,05:48:40
39.998223,116.321929,0,145,39932.2421875,2009-04-29,05:48:45
39.998032,116.321959,0,142,39932.2422453704,2009-04-29,05:48:50
39.997828,116.322004,0,145,39932.2423032407,2009-04-29,05:48:55
39.997637,116.322008,0,148,39932.2423611111,2009-04-29,05:49:00
39.997444,116.322026,0,151,39932.2424189815,2009-04-29,05:49:05
39.997246,116.322081,0,156,39932.2424768518,2009-04-29,05:49:10
39.997066,116.322085,0,161,39932.2425347222,2009-04-29,05:49:15
39.996879,116.322092,0,159,39932.2425925926,2009-04-29,05:49:20
39.996804,116.321923,0,161,39932.242650463,2009-04-29,05:49:25
39.996807,116.321684,0,164,39932.2427083333,2009-04-29,05:49:30
39.996786,116.321442,0,164,39932.2427662037,2009-04-29,05:49:35
39.99681,116.321193,0,161,39932.2428240741,2009-04-29,05:49:40
39.996676,116.321076,0,167,39932.2428819444,2009-04-29,05:49:45
39.996513,116.321048,0,165,39932.2429398148,2009-04-29,05:49:50
39.996294,116.321008,0,166,39932.2429976852,2009-04-29,05:49:55
39.996071,116.321037,0,169,39932.2430555556,2009-04-29,05:50:00
39.99585,116.321118,0,172,39932.2431134259,2009-04-29,05:50:05
39.995654,116.321138,0,163,39932.2431712963,2009-04-29,05:50:10
39.9955,116.321133,0,168,39932.2432291667,2009-04-29,05:50:15
39.995246,116.321162,0,173,39932.243287037,2009-04-29,05:50:20
39.995035,116.32122,0,172,39932.2433449074,2009-04-29,05:50:25
39.99487,116.321126,0,172,39932.2434027778,2009-04-29,05:50:30
39.994815,116.320913,0,172,39932.2434606481,2009-04-29,05:50:35
39.994785,116.320658,0,173,39932.2435185185,2009-04-29,05:50:40
39.994736,116.320409,0,171,39932.2435763889,2009-04-29,05:50:45
39.994646,116.320223,0,171,39932.2436342593,2009-04-29,05:50:50
39.994457,116.320219,0,163,39932.2436921296,2009-04-29,05:50:55
39.994269,116.320256,0,157,39932.24375,2009-04-29,05:51:00
39.99407,116.32027,0,147,39932.2438078704,2009-04-29,05:51:05
39.993872,116.320331,0,139,39932.2438657407,2009-04-29,05:51:10
39.993662,116.320369,0,139,39932.2439236111,2009-04-29,05:51:15
39.993449,116.320413,0,136,39932.2439814815,2009-04-29,05:51:20
39.993259,116.320456,0,132,39932.2440393518,2009-04-29,05:51:25
39.99307,116.320417,0,127,39932.2440972222,2009-04-29,05:51:30
39.992971,116.320247,0,127,39932.2441550926,2009-04-29,05:51:35
39.992821,116.320232,0,127,39932.244212963,2009-04-29,05:51:40
39.992745,116.320305,0,128,39932.2442708333,2009-04-29,05:51:45
39.992608,116.32024,0,129,39932.2443287037,2009-04-29,05:51:50
39.992321,116.320242,0,126,39932.2443865741,2009-04-29,05:51:55
39.992083,116.320317,0,129,39932.2444444444,2009-04-29,05:52:00
39.991892,116.320343,0,137,39932.2445023148,2009-04-29,05:52:05
39.991702,116.320373,0,144,39932.2445601852,2009-04-29,05:52:10
39.991541,116.320311,0,148,39932.2446180556,2009-04-29,05:52:15
39.991499,116.320158,0,149,39932.2446759259,2009-04-29,05:52:20
39.991503,116.319921,0,153,39932.2447337963,2009-04-29,05:52:25
39.991519,116.319657,0,152,39932.2447916667,2009-04-29,05:52:30
39.991489,116.319439,0,159,39932.244849537,2009-04-29,05:52:35
39.991443,116.31925,0,164,39932.2448958333,2009-04-29,05:52:39
39.991435,116.31902,0,161,39932.2449652778,2009-04-29,05:52:45
39.991434,116.318792,0,156,39932.2450231481,2009-04-29,05:52:50
39.991447,116.318553,0,160,39932.2450810185,2009-04-29,05:52:55
39.99145,116.318347,0,154,39932.2451388889,2009-04-29,05:53:00
39.991439,116.318134,0,151,39932.2451967593,2009-04-29,05:53:05
39.99144,116.317927,0,151,39932.2452546296,2009-04-29,05:53:10
39.991429,116.317774,0,148,39932.2453125,2009-04-29,05:53:15
39.991402,116.317745,0,138,39932.2453703704,2009-04-29,05:53:20
39.991401,116.317741,0,138,39932.2454282407,2009-04-29,05:53:25
39.991401,116.317741,0,138,39932.245462963,2009-04-29,05:53:28
39.9914,116.317736,0,138,39932.2454861111,2009-04-29,05:53:30
39.991403,116.317718,0,139,39932.2455439815,2009-04-29,05:53:35
39.991417,116.317677,0,139,39932.2456018519,2009-04-29,05:53:40
39.991463,116.317629,0,137,39932.2456597222,2009-04-29,05:53:45
39.991472,116.317553,0,141,39932.2457175926,2009-04-29,05:53:50
39.991452,116.31754,0,142,39932.245775463,2009-04-29,05:53:55
39.991426,116.317533,0,143,39932.2458333333,2009-04-29,05:54:00
39.991401,116.31757,0,142,39932.2458912037,2009-04-29,05:54:05
39.991369,116.317624,0,142,39932.2459490741,2009-04-29,05:54:10
39.991328,116.317669,0,142,39932.2460069444,2009-04-29,05:54:15
39.991281,116.317651,0,143,39932.2460648148,2009-04-29,05:54:20
39.991281,116.317651,0,143,39932.246099537,2009-04-29,05:54:23
39.991275,116.317648,0,143,39932.2461226852,2009-04-29,05:54:25
39.991217,116.317668,0,144,39932.2461805556,2009-04-29,05:54:30
39.991159,116.317658,0,145,39932.2462384259,2009-04-29,05:54:35
39.991112,116.317612,0,147,39932.2462962963,2009-04-29,05:54:40
39.991101,116.317613,0,148,39932.2463541667,2009-04-29,05:54:45
39.991068,116.31761,0,149,39932.246412037,2009-04-29,05:54:50
39.991023,116.317583,0,150,39932.2464699074,2009-04-29,05:54:55
39.991017,116.317568,0,151,39932.2465277778,2009-04-29,05:55:00
39.991017,116.31757,0,152,39932.2465856481,2009-04-29,05:55:05
39.991017,116.317572,0,152,39932.2466435185,2009-04-29,05:55:10
39.991017,116.317574,0,152,39932.2467013889,2009-04-29,05:55:15
39.991018,116.317579,0,152,39932.2467592593,2009-04-29,05:55:20
39.99102,116.317581,0,153,39932.2468171296,2009-04-29,05:55:25
39.991022,116.317581,0,153,39932.246875,2009-04-29,05:55:30
39.991023,116.317584,0,153,39932.2469328704,2009-04-29,05:55:35
39.991024,116.317585,0,153,39932.2469907407,2009-04-29,05:55:40
39.991025,116.317582,0,153,39932.2470486111,2009-04-29,05:55:45
39.991025,116.317585,0,153,39932.2471064815,2009-04-29,05:55:50
39.991025,116.317585,0,153,39932.2471412037,2009-04-29,05:55:53
39.991024,116.31759,0,153,39932.2471643519,2009-04-29,05:55:55
39.991024,116.3176,0,154,39932.2472222222,2009-04-29,05:56:00
39.991051,116.317606,0,156,39932.2472800926,2009-04-29,05:56:05
39.991073,116.317612,0,158,39932.247337963,2009-04-29,05:56:10
39.991071,116.317603,0,158,39932.2473958333,2009-04-29,05:56:15
39.991072,116.317613,0,158,39932.2474537037,2009-04-29,05:56:20
39.991073,116.317626,0,158,39932.2475115741,2009-04-29,05:56:25
39.991493,116.317998,0,151,39932.2733217593,2009-04-29,06:33:35
39.991425,116.317723,0,98,39932.2733796296,2009-04-29,06:33:40
39.991434,116.317719,0,98,39932.2734375,2009-04-29,06:33:45
39.991424,116.317724,0,98,39932.2734953704,2009-04-29,06:33:50
39.991449,116.317687,0,98,39932.2735532407,2009-04-29,06:33:55
39.991471,116.317646,0,99,39932.2736111111,2009-04-29,06:34:00
39.991489,116.317601,0,100,39932.2736689815,2009-04-29,06:34:05
39.991533,116.317571,0,100,39932.2737268518,2009-04-29,06:34:10
39.991601,116.317555,0,101,39932.2737847222,2009-04-29,06:34:15
39.991667,116.317549,0,102,39932.2738425926,2009-04-29,06:34:20
39.991733,116.317554,0,103,39932.273900463,2009-04-29,06:34:25
39.991715,116.317625,0,104,39932.2739583333,2009-04-29,06:34:30
39.991631,116.317703,0,104,39932.2740162037,2009-04-29,06:34:35
39.991599,116.317725,0,104,39932.2740740741,2009-04-29,06:34:40
39.991598,116.317715,0,104,39932.2741319444,2009-04-29,06:34:45
39.991582,116.317642,0,104,39932.2741898148,2009-04-29,06:34:50
39.99154,116.317629,0,104,39932.2742476852,2009-04-29,06:34:55
39.991563,116.317605,0,104,39932.2743055556,2009-04-29,06:35:00
39.991588,116.317579,0,104,39932.2743634259,2009-04-29,06:35:05
39.9916,116.31755,0,104,39932.2744212963,2009-04-29,06:35:10
39.991595,116.317529,0,103,39932.2744791667,2009-04-29,06:35:15
39.991567,116.317605,0,104,39932.274537037,2009-04-29,06:35:20
39.991538,116.317638,0,104,39932.2745949074,2009-04-29,06:35:25
39.991538,116.317638,0,104,39932.2746296296,2009-04-29,06:35:28
39.991537,116.317644,0,104,39932.2746527778,2009-04-29,06:35:30
39.991528,116.317683,0,103,39932.2747106481,2009-04-29,06:35:35
39.991513,116.317708,0,103,39932.2747685185,2009-04-29,06:35:40
39.991526,116.317655,0,103,39932.2748263889,2009-04-29,06:35:45
39.991526,116.317655,0,103,39932.2748611111,2009-04-29,06:35:48
39.991527,116.317647,0,103,39932.2748842593,2009-04-29,06:35:50
39.991419,116.317601,0,103,39932.2749421296,2009-04-29,06:35:55
39.991419,116.317601,0,103,39932.2749768518,2009-04-29,06:35:58
39.991411,116.317604,0,103,39932.275,2009-04-29,06:36:00
39.991389,116.317614,0,103,39932.2750578704,2009-04-29,06:36:05
39.991382,116.317649,0,103,39932.2751157407,2009-04-29,06:36:10
39.991381,116.317658,0,103,39932.2751736111,2009-04-29,06:36:15
39.991381,116.317658,0,103,39932.2752083333,2009-04-29,06:36:18
39.99138,116.31766,0,103,39932.2752314815,2009-04-29,06:36:20
39.991345,116.317676,0,103,39932.2752893518,2009-04-29,06:36:25
39.991413,116.31775,0,108,39932.2753472222,2009-04-29,06:36:30
39.991411,116.317717,0,109,39932.2754050926,2009-04-29,06:36:35
39.991373,116.317692,0,108,39932.275462963,2009-04-29,06:36:40
39.99133,116.317778,0,107,39932.2755208333,2009-04-29,06:36:45
39.991361,116.317761,0,107,39932.2755787037,2009-04-29,06:36:50
39.991361,116.317761,0,107,39932.2756134259,2009-04-29,06:36:53
39.991358,116.317762,0,108,39932.2756365741,2009-04-29,06:36:55
39.991464,116.317864,0,108,39932.2756944444,2009-04-29,06:37:00
39.991468,116.317983,0,109,39932.2757523148,2009-04-29,06:37:05
39.991432,116.318133,0,104,39932.2758101852,2009-04-29,06:37:10
39.991395,116.318303,0,102,39932.2758680556,2009-04-29,06:37:15
39.991412,116.318503,0,105,39932.2759259259,2009-04-29,06:37:20
39.991419,116.318714,0,104,39932.2759837963,2009-04-29,06:37:25
39.991414,116.318923,0,106,39932.2760416667,2009-04-29,06:37:30
39.991397,116.319129,0,108,39932.276099537,2009-04-29,06:37:35
39.991421,116.319341,0,109,39932.2761574074,2009-04-29,06:37:40
39.991429,116.319556,0,108,39932.2762152778,2009-04-29,06:37:45
39.991431,116.319776,0,115,39932.2762731481,2009-04-29,06:37:50
39.991427,116.319976,0,117,39932.2763310185,2009-04-29,06:37:55
39.991415,116.32013,0,127,39932.2763888889,2009-04-29,06:38:00
39.991406,116.320281,0,132,39932.2764467593,2009-04-29,06:38:05
39.991406,116.320281,0,132,39932.2764814815,2009-04-29,06:38:08
39.991401,116.32028,0,134,39932.2765046296,2009-04-29,06:38:10
39.991416,116.320325,0,134,39932.2765625,2009-04-29,06:38:15
39.991535,116.320325,0,135,39932.2766203704,2009-04-29,06:38:20
39.991833,116.320306,0,114,39932.2766782407,2009-04-29,06:38:25
39.991906,116.320374,0,104,39932.2767361111,2009-04-29,06:38:30
39.991927,116.320494,0,99,39932.2767939815,2009-04-29,06:38:35
39.992012,116.320412,0,96,39932.2768518519,2009-04-29,06:38:40
39.992093,116.320373,0,91,39932.2769097222,2009-04-29,06:38:45
39.992198,116.320192,0,80,39932.2769675926,2009-04-29,06:38:50
39.992409,116.32023,0,70,39932.277025463,2009-04-29,06:38:55
39.992617,116.32043,0,60,39932.2770833333,2009-04-29,06:39:00
39.992793,116.32049,0,53,39932.2771412037,2009-04-29,06:39:05
39.992956,116.320457,0,48,39932.2771990741,2009-04-29,06:39:10
39.993189,116.32045,0,53,39932.2772569444,2009-04-29,06:39:15
39.99341,116.320434,0,58,39932.2773148148,2009-04-29,06:39:20
39.993564,116.320397,0,61,39932.2773726852,2009-04-29,06:39:25
39.993699,116.320373,0,68,39932.2774305556,2009-04-29,06:39:30
39.993795,116.320359,0,77,39932.2774884259,2009-04-29,06:39:35
39.993815,116.320358,0,78,39932.2775462963,2009-04-29,06:39:40
39.993821,116.320356,0,79,39932.2776041667,2009-04-29,06:39:45
39.993826,116.320356,0,79,39932.277662037,2009-04-29,06:39:50
39.993826,116.320356,0,79,39932.2776967593,2009-04-29,06:39:53
39.993831,116.320355,0,80,39932.2777199074,2009-04-29,06:39:55
39.993849,116.320352,0,80,39932.2777777778,2009-04-29,06:40:00
39.994041,116.320311,0,79,39932.2778356481,2009-04-29,06:40:05
39.994187,116.32026,0,79,39932.2778935185,2009-04-29,06:40:10
39.994359,116.320231,0,84,39932.2779513889,2009-04-29,06:40:15
39.994499,116.320185,0,85,39932.2780092593,2009-04-29,06:40:20
39.994689,116.320241,0,89,39932.2780671296,2009-04-29,06:40:25
39.994744,116.320421,0,84,39932.278125,2009-04-29,06:40:30
39.994781,116.320594,0,74,39932.2781828704,2009-04-29,06:40:35
39.994809,116.3208,0,72,39932.2782407407,2009-04-29,06:40:40
39.99482,116.320987,0,75,39932.2782986111,2009-04-29,06:40:45
39.994893,116.321136,0,74,39932.2783564815,2009-04-29,06:40:50
39.994994,116.321172,0,77,39932.2784143519,2009-04-29,06:40:55
39.995102,116.321171,0,77,39932.2784722222,2009-04-29,06:41:00
39.995252,116.321166,0,82,39932.2785300926,2009-04-29,06:41:05
39.995422,116.321136,0,86,39932.278587963,2009-04-29,06:41:10
39.995576,116.321123,0,95,39932.2786458333,2009-04-29,06:41:15
39.995677,116.321089,0,100,39932.2787037037,2009-04-29,06:41:20
39.995854,116.321058,0,106,39932.2787615741,2009-04-29,06:41:25
39.996031,116.321056,0,117,39932.2788194444,2009-04-29,06:41:30
39.996147,116.32103,0,118,39932.2788773148,2009-04-29,06:41:35
39.996291,116.321022,0,119,39932.2789351852,2009-04-29,06:41:40
39.996425,116.320982,0,116,39932.2789930556,2009-04-29,06:41:45
39.996521,116.320881,0,120,39932.2790509259,2009-04-29,06:41:50
39.996637,116.320696,0,124,39932.2791087963,2009-04-29,06:41:55
39.996665,116.320495,0,128,39932.2791666667,2009-04-29,06:42:00
39.996734,116.320302,0,140,39932.279224537,2009-04-29,06:42:05
39.996739,116.320099,0,139,39932.2792824074,2009-04-29,06:42:10
39.996746,116.319861,0,131,39932.2793402778,2009-04-29,06:42:15
39.996711,116.319635,0,124,39932.2793981481,2009-04-29,06:42:20
39.996724,116.319422,0,113,39932.2794560185,2009-04-29,06:42:25
39.996817,116.319332,0,113,39932.2795138889,2009-04-29,06:42:30
39.996958,116.319311,0,107,39932.2795717593,2009-04-29,06:42:35
39.99713,116.319304,0,103,39932.2796296296,2009-04-29,06:42:40
39.997302,116.319237,0,103,39932.2796875,2009-04-29,06:42:45
39.997429,116.319061,0,107,39932.2797453704,2009-04-29,06:42:50
39.997416,116.318935,0,109,39932.2798032407,2009-04-29,06:42:55
39.997405,116.318935,0,110,39932.2798611111,2009-04-29,06:43:00
39.997407,116.318934,0,110,39932.2799189815,2009-04-29,06:43:05
39.997407,116.318934,0,110,39932.2799537037,2009-04-29,06:43:08
39.997411,116.318931,0,110,39932.2799768519,2009-04-29,06:43:10
39.997426,116.318914,0,111,39932.2800347222,2009-04-29,06:43:15
39.997473,116.318819,0,113,39932.2800925926,2009-04-29,06:43:20
39.997462,116.318727,0,119,39932.280150463,2009-04-29,06:43:25
39.997481,116.318705,0,121,39932.2802083333,2009-04-29,06:43:30
39.997492,116.318697,0,121,39932.2802662037,2009-04-29,06:43:35
39.997499,116.318692,0,121,39932.2803240741,2009-04-29,06:43:40
39.997499,116.318692,0,121,39932.2803587963,2009-04-29,06:43:43
39.997505,116.318688,0,121,39932.2803819444,2009-04-29,06:43:45
39.997546,116.318699,0,121,39932.2804398148,2009-04-29,06:43:50
39.99755,116.318743,0,121,39932.2804976852,2009-04-29,06:43:55
39.99755,116.318743,0,121,39932.2805324074,2009-04-29,06:43:58
39.997547,116.318751,0,121,39932.2805555556,2009-04-29,06:44:00
39.997506,116.318777,0,121,39932.2806134259,2009-04-29,06:44:05
39.997471,116.318805,0,121,39932.2806712963,2009-04-29,06:44:10
39.997459,116.318844,0,121,39932.2807291667,2009-04-29,06:44:15
39.997491,116.318842,0,121,39932.280787037,2009-04-29,06:44:20
39.997496,116.318839,0,121,39932.2808449074,2009-04-29,06:44:25
39.997496,116.318839,0,121,39932.2808796296,2009-04-29,06:44:28
39.997495,116.31884,0,121,39932.2809027778,2009-04-29,06:44:30
39.997476,116.318852,0,121,39932.2809606481,2009-04-29,06:44:35
39.997449,116.318908,0,121,39932.2810185185,2009-04-29,06:44:40
39.997411,116.319007,0,121,39932.2810763889,2009-04-29,06:44:45
39.997354,116.319106,0,121,39932.2811342593,2009-04-29,06:44:50
39.997311,116.319183,0,121,39932.2811921296,2009-04-29,06:44:55
39.996858,116.322795,0,123,39932.2851851852,2009-04-29,06:50:40
39.997358,116.319502,0,141,39932.2853009259,2009-04-29,06:50:50
39.997484,116.318934,0,97,39932.2853587963,2009-04-29,06:50:55
39.997462,116.318932,0,95,39932.2854166667,2009-04-29,06:51:00
39.997453,116.318903,0,97,39932.285474537,2009-04-29,06:51:05
39.997451,116.318871,0,99,39932.2855324074,2009-04-29,06:51:10
39.997451,116.318871,0,99,39932.2855671296,2009-04-29,06:51:13
39.997457,116.318863,0,99,39932.2855902778,2009-04-29,06:51:15
39.997454,116.31891,0,110,39932.2856481481,2009-04-29,06:51:20
39.997433,116.318862,0,108,39932.2857060185,2009-04-29,06:51:25
39.997403,116.318835,0,104,39932.2857638889,2009-04-29,06:51:30
39.997491,116.318744,0,109,39932.2858217593,2009-04-29,06:51:35
39.997495,116.318836,0,120,39932.2858796296,2009-04-29,06:51:40
39.997488,116.318799,0,123,39932.2859375,2009-04-29,06:51:45
39.997437,116.31884,0,126,39932.2859953704,2009-04-29,06:51:50
39.997428,116.318877,0,132,39932.2860532407,2009-04-29,06:51:55
39.997408,116.318913,0,147,39932.2861111111,2009-04-29,06:52:00
39.997408,116.318913,0,147,39932.2861458333,2009-04-29,06:52:03
39.997405,116.318914,0,147,39932.2861689815,2009-04-29,06:52:05
39.997422,116.318935,0,148,39932.2862268519,2009-04-29,06:52:10
39.997444,116.319019,0,147,39932.2862847222,2009-04-29,06:52:15
39.99746,116.319125,0,144,39932.2863425926,2009-04-29,06:52:20
39.99752,116.319215,0,140,39932.286400463,2009-04-29,06:52:25
39.997611,116.319244,0,137,39932.2864583333,2009-04-29,06:52:30
39.99771,116.319241,0,134,39932.2865162037,2009-04-29,06:52:35
39.997838,116.31925,0,123,39932.2865740741,2009-04-29,06:52:40
39.997982,116.319253,0,113,39932.2866319444,2009-04-29,06:52:45
39.998176,116.3193,0,108,39932.2866898148,2009-04-29,06:52:50
39.998287,116.319438,0,108,39932.2867476852,2009-04-29,06:52:55
39.998277,116.319615,0,106,39932.2868055556,2009-04-29,06:53:00
39.998321,116.319762,0,100,39932.2868634259,2009-04-29,06:53:05
39.998413,116.319846,0,88,39932.2869212963,2009-04-29,06:53:10
39.99854,116.319922,0,85,39932.2912615741,2009-04-29,06:59:25
39.998659,116.320028,0,91,39932.2913194444,2009-04-29,06:59:30
39.998819,116.320079,0,92,39932.2913773148,2009-04-29,06:59:35
39.998987,116.320116,0,95,39932.2914351852,2009-04-29,06:59:40
39.999158,116.320149,0,101,39932.2914930556,2009-04-29,06:59:45
39.999383,116.320216,0,106,39932.2915509259,2009-04-29,06:59:50
39.999556,116.320313,0,103,39932.2916087963,2009-04-29,06:59:55
39.999588,116.320497,0,112,39932.2916666667,2009-04-29,07:00:00
39.999616,116.320706,0,114,39932.291724537,2009-04-29,07:00:05
39.999622,116.320906,0,106,39932.2917824074,2009-04-29,07:00:10
39.999638,116.321152,0,100,39932.2918402778,2009-04-29,07:00:15
39.999637,116.321386,0,96,39932.2918981481,2009-04-29,07:00:20
39.999632,116.321593,0,94,39932.2919560185,2009-04-29,07:00:25
39.999605,116.321709,0,89,39932.2920138889,2009-04-29,07:00:30
39.999599,116.321881,0,95,39932.2920717593,2009-04-29,07:00:35
39.999614,116.322071,0,94,39932.2921296296,2009-04-29,07:00:40
39.999612,116.322259,0,89,39932.2921875,2009-04-29,07:00:45
39.999618,116.322448,0,93,39932.2922453704,2009-04-29,07:00:50
39.999627,116.32265,0,97,39932.2923032407,2009-04-29,07:00:55
39.999638,116.322872,0,100,39932.2923611111,2009-04-29,07:01:00
39.999662,116.323151,0,107,39932.2924189815,2009-04-29,07:01:05
39.999662,116.323369,0,105,39932.2924768519,2009-04-29,07:01:10
39.999686,116.323638,0,108,39932.2925347222,2009-04-29,07:01:15
39.999695,116.323849,0,108,39932.2925925926,2009-04-29,07:01:20
39.999626,116.324072,0,110,39932.292650463,2009-04-29,07:01:25
39.999634,116.3243,0,107,39932.2927083333,2009-04-29,07:01:30
39.999648,116.324566,0,105,39932.2927662037,2009-04-29,07:01:35
39.999654,116.324771,0,86,39932.2928240741,2009-04-29,07:01:40
39.999734,116.325026,0,85,39932.2928819444,2009-04-29,07:01:45
39.999756,116.325283,0,80,39932.2929398148,2009-04-29,07:01:50
39.999756,116.32551,0,77,39932.2929976852,2009-04-29,07:01:55
39.999741,116.325741,0,74,39932.2930555556,2009-04-29,07:02:00
39.999726,116.325995,0,67,39932.2931134259,2009-04-29,07:02:05
39.999732,116.326244,0,67,39932.2931712963,2009-04-29,07:02:10
39.999739,116.326483,0,63,39932.2932291667,2009-04-29,07:02:15
39.99975,116.326712,0,61,39932.293287037,2009-04-29,07:02:20
39.999792,116.326938,0,60,39932.2933449074,2009-04-29,07:02:25
39.999834,116.32717,0,58,39932.2934027778,2009-04-29,07:02:30
39.999849,116.327281,0,54,39932.2934606481,2009-04-29,07:02:35
39.999864,116.327275,0,52,39932.2935185185,2009-04-29,07:02:40
39.999864,116.327269,0,51,39932.2935763889,2009-04-29,07:02:45
39.999864,116.327268,0,51,39932.2936342593,2009-04-29,07:02:50
39.999864,116.327269,0,51,39932.2936921296,2009-04-29,07:02:55
39.999865,116.327265,0,51,39932.29375,2009-04-29,07:03:00
39.999865,116.327272,0,51,39932.2938078704,2009-04-29,07:03:05
39.999867,116.327271,0,51,39932.2938657407,2009-04-29,07:03:10
39.999867,116.327271,0,51,39932.293900463,2009-04-29,07:03:13
39.999868,116.327268,0,51,39932.2939236111,2009-04-29,07:03:15
39.999878,116.327284,0,51,39932.2939814815,2009-04-29,07:03:20
39.999956,116.327333,0,56,39932.2940393519,2009-04-29,07:03:25
40.000017,116.327344,0,56,39932.2940972222,2009-04-29,07:03:30
40.000095,116.327359,0,54,39932.2941550926,2009-04-29,07:03:35
40.000117,116.327386,0,54,39932.294212963,2009-04-29,07:03:40
40.000143,116.327417,0,52,39932.2942708333,2009-04-29,07:03:45
40.000143,116.327417,0,52,39932.2943055556,2009-04-29,07:03:48
40.000144,116.327414,0,52,39932.2943287037,2009-04-29,07:03:50
40.000129,116.327359,0,52,39932.2943865741,2009-04-29,07:03:55
40.000137,116.327341,0,53,39932.2944444444,2009-04-29,07:04:00
40.000138,116.327331,0,53,39932.2945023148,2009-04-29,07:04:05
40.000171,116.327304,0,54,39932.2945601852,2009-04-29,07:04:10
40.000206,116.327306,0,54,39932.2946180556,2009-04-29,07:04:15
40.000254,116.327261,0,55,39932.2946759259,2009-04-29,07:04:20
40.000315,116.327254,0,55,39932.2947337963,2009-04-29,07:04:25
39.999888,116.32739,0,182,39932.378900463,2009-04-29,09:05:37
39.999897,116.327399,0,186,39932.3789583333,2009-04-29,09:05:42
39.999897,116.327399,0,186,39932.3789930556,2009-04-29,09:05:45
39.999901,116.327398,0,187,39932.3790162037,2009-04-29,09:05:47
39.999922,116.327347,0,182,39932.3790740741,2009-04-29,09:05:52
39.999849,116.327322,0,179,39932.3791319444,2009-04-29,09:05:57
39.999844,116.327287,0,179,39932.3791898148,2009-04-29,09:06:02
39.999756,116.327168,0,180,39932.3792476852,2009-04-29,09:06:07
39.999586,116.327075,0,167,39932.3793055556,2009-04-29,09:06:12
39.999463,116.326978,0,123,39932.3793634259,2009-04-29,09:06:17
39.99933,116.326837,0,112,39932.3794212963,2009-04-29,09:06:22
39.999208,116.326691,0,105,39932.3794791667,2009-04-29,09:06:27
39.999032,116.326639,0,104,39932.379537037,2009-04-29,09:06:32
39.998855,116.326601,0,100,39932.3795949074,2009-04-29,09:06:37
39.998697,116.326529,0,103,39932.3796527778,2009-04-29,09:06:42
39.998538,116.326454,0,102,39932.3797106481,2009-04-29,09:06:47
39.998373,116.326434,0,103,39932.3797685185,2009-04-29,09:06:52
39.998203,116.326427,0,103,39932.3798263889,2009-04-29,09:06:57
39.998027,116.326412,0,101,39932.3798842593,2009-04-29,09:07:02
39.997828,116.326421,0,99,39932.3799421296,2009-04-29,09:07:07
39.997643,116.32642,0,99,39932.38,2009-04-29,09:07:12
39.997475,116.326362,0,107,39932.3800578704,2009-04-29,09:07:17
39.997313,116.326277,0,111,39932.3801157407,2009-04-29,09:07:22
39.997146,116.32623,0,111,39932.3801736111,2009-04-29,09:07:27
39.996981,116.326183,0,111,39932.3802314815,2009-04-29,09:07:32
39.996817,116.326147,0,111,39932.3802893519,2009-04-29,09:07:37
39.996664,116.326123,0,108,39932.3803472222,2009-04-29,09:07:42
39.996468,116.326164,0,107,39932.3804050926,2009-04-29,09:07:47
39.996331,116.326285,0,94,39932.380462963,2009-04-29,09:07:52
39.99614,116.326313,0,90,39932.3805208333,2009-04-29,09:07:57
39.995951,116.326312,0,94,39932.3805787037,2009-04-29,09:08:02
39.995785,116.32631,0,92,39932.3806365741,2009-04-29,09:08:07
39.995625,116.326325,0,89,39932.3806944444,2009-04-29,09:08:12
39.995458,116.326436,0,92,39932.3807523148,2009-04-29,09:08:17
39.995334,116.326427,0,100,39932.3808101852,2009-04-29,09:08:22
39.995252,116.326324,0,100,39932.3808680556,2009-04-29,09:08:27
39.995162,116.326583,0,100,39932.3809259259,2009-04-29,09:08:32
39.995083,116.32673,0,98,39932.3809837963,2009-04-29,09:08:37
39.995051,116.326958,0,99,39932.3810416667,2009-04-29,09:08:42
39.995125,116.327099,0,99,39932.381099537,2009-04-29,09:08:47
39.995112,116.327229,0,96,39932.3811574074,2009-04-29,09:08:52
39.995068,116.327316,0,102,39932.3812152778,2009-04-29,09:08:57
39.995013,116.327469,0,103,39932.3812731481,2009-04-29,09:09:02
39.995017,116.327537,0,107,39932.3813310185,2009-04-29,09:09:07
39.995083,116.327625,0,112,39932.3813888889,2009-04-29,09:09:12
39.995149,116.327713,0,122,39932.3814467593,2009-04-29,09:09:17
39.995239,116.327802,0,133,39932.3815046296,2009-04-29,09:09:22
39.995321,116.327887,0,140,39932.3815625,2009-04-29,09:09:27
39.995401,116.327967,0,145,39932.3816203704,2009-04-29,09:09:32
39.995416,116.328015,0,145,39932.3816782407,2009-04-29,09:09:37
39.995342,116.328002,0,142,39932.3817361111,2009-04-29,09:09:42
39.99527,116.328019,0,148,39932.3817939815,2009-04-29,09:09:47
39.995265,116.328012,0,148,39932.3818518519,2009-04-29,09:09:52
39.995265,116.328012,0,148,39932.3818865741,2009-04-29,09:09:55
39.995265,116.328013,0,149,39932.3819097222,2009-04-29,09:09:57
39.995248,116.328039,0,148,39932.3819675926,2009-04-29,09:10:02
39.99527,116.328078,0,148,39932.382025463,2009-04-29,09:10:07
39.995302,116.328117,0,150,39932.3820833333,2009-04-29,09:10:12
39.995309,116.328116,0,150,39932.3821412037,2009-04-29,09:10:17
39.995314,116.328123,0,151,39932.3821990741,2009-04-29,09:10:22
39.995314,116.328123,0,151,39932.3822337963,2009-04-29,09:10:25
39.995315,116.328128,0,153,39932.3822569444,2009-04-29,09:10:27
39.995326,116.328143,0,153,39932.3823148148,2009-04-29,09:10:32
39.995333,116.328144,0,154,39932.3823726852,2009-04-29,09:10:37
39.995339,116.328144,0,154,39932.3824305556,2009-04-29,09:10:42
39.995342,116.328144,0,155,39932.3824884259,2009-04-29,09:10:47
39.995346,116.328145,0,156,39932.3825462963,2009-04-29,09:10:52
39.99535,116.328147,0,157,39932.3826041667,2009-04-29,09:10:57
39.995356,116.328151,0,159,39932.382662037,2009-04-29,09:11:02
39.995356,116.328151,0,159,39932.3826967593,2009-04-29,09:11:05
39.99536,116.328155,0,162,39932.3827199074,2009-04-29,09:11:07
39.995377,116.328175,0,163,39932.3827777778,2009-04-29,09:11:12
39.9954,116.328241,0,159,39932.3828356481,2009-04-29,09:11:17
39.995353,116.328307,0,162,39932.3828935185,2009-04-29,09:11:22
39.995299,116.328354,0,164,39932.3829513889,2009-04-29,09:11:27
39.995267,116.328375,0,163,39932.3830092593,2009-04-29,09:11:32
39.995292,116.328421,0,164,39932.3830671296,2009-04-29,09:11:37
39.995283,116.32843,0,164,39932.383125,2009-04-29,09:11:42
39.995283,116.32843,0,164,39932.3831597222,2009-04-29,09:11:45
39.995283,116.32843,0,164,39932.3831828704,2009-04-29,09:11:47
39.995314,116.328493,0,165,39932.3832407407,2009-04-29,09:11:52
39.995326,116.328578,0,167,39932.3832986111,2009-04-29,09:11:57
39.995323,116.328605,0,166,39932.3833564815,2009-04-29,09:12:02
39.995329,116.328616,0,167,39932.3834143518,2009-04-29,09:12:07
39.99534,116.32861,0,167,39932.3834722222,2009-04-29,09:12:12
39.995349,116.328611,0,167,39932.3835300926,2009-04-29,09:12:17
39.99537,116.328622,0,167,39932.383587963,2009-04-29,09:12:22
39.995388,116.328632,0,168,39932.3836458333,2009-04-29,09:12:27
39.995421,116.328644,0,168,39932.3837037037,2009-04-29,09:12:32
39.995515,116.328619,0,168,39932.3837615741,2009-04-29,09:12:37
39.9955,116.328665,0,168,39932.3838194444,2009-04-29,09:12:42
39.995499,116.328682,0,168,39932.3838773148,2009-04-29,09:12:47
39.995512,116.328681,0,168,39932.3839351852,2009-04-29,09:12:52
39.995542,116.328666,0,168,39932.3839930556,2009-04-29,09:12:57
39.995556,116.328671,0,168,39932.3840509259,2009-04-29,09:13:02
39.995593,116.328634,0,168,39932.3841087963,2009-04-29,09:13:07
39.995681,116.32863,0,169,39932.3841666667,2009-04-29,09:13:12
39.995736,116.328652,0,169,39932.384224537,2009-04-29,09:13:17
39.995779,116.3287,0,169,39932.3842824074,2009-04-29,09:13:22
39.995804,116.328694,0,169,39932.3843402778,2009-04-29,09:13:27
39.995816,116.328685,0,170,39932.3843981481,2009-04-29,09:13:32
39.995824,116.328688,0,170,39932.3844560185,2009-04-29,09:13:37
39.995824,116.328688,0,170,39932.3844907407,2009-04-29,09:13:40
39.995827,116.328691,0,170,39932.3845138889,2009-04-29,09:13:42
39.99588,116.328705,0,171,39932.3845717593,2009-04-29,09:13:47
39.995785,116.328411,0,325,39932.3882175926,2009-04-29,09:19:02
39.99574,116.328336,0,328,39932.388275463,2009-04-29,09:19:07
39.995666,116.328285,0,335,39932.3883333333,2009-04-29,09:19:12
39.995641,116.32823,0,339,39932.3883912037,2009-04-29,09:19:17
39.995647,116.328184,0,335,39932.3884490741,2009-04-29,09:19:22
39.995183,116.328021,0,370,39932.3885069444,2009-04-29,09:19:27
39.995159,116.327879,0,331,39932.3885648148,2009-04-29,09:19:32
39.995097,116.32777,0,273,39932.3886226852,2009-04-29,09:19:37
39.995038,116.327665,0,236,39932.3886805556,2009-04-29,09:19:42
39.994963,116.327547,0,216,39932.3887384259,2009-04-29,09:19:47
39.994952,116.327431,0,201,39932.3887962963,2009-04-29,09:19:52
39.994899,116.327385,0,187,39932.3888541667,2009-04-29,09:19:57
39.99488,116.327388,0,178,39932.388912037,2009-04-29,09:20:02
39.99488,116.327388,0,176,39932.3889699074,2009-04-29,09:20:07
39.994875,116.327382,0,176,39932.3890277778,2009-04-29,09:20:12
39.994875,116.327387,0,176,39932.3890856481,2009-04-29,09:20:17
39.994876,116.327389,0,175,39932.3891435185,2009-04-29,09:20:22
39.994876,116.327381,0,175,39932.3892013889,2009-04-29,09:20:27
39.994875,116.327377,0,175,39932.3892592593,2009-04-29,09:20:32
39.994874,116.327377,0,175,39932.3893171296,2009-04-29,09:20:37
39.994874,116.327378,0,175,39932.389375,2009-04-29,09:20:42
39.994874,116.327377,0,175,39932.3894328704,2009-04-29,09:20:47
39.994873,116.327377,0,175,39932.3894907407,2009-04-29,09:20:52
39.994871,116.327377,0,175,39932.3895486111,2009-04-29,09:20:57
39.99487,116.327378,0,175,39932.3896064815,2009-04-29,09:21:02
39.994869,116.327379,0,175,39932.3896643519,2009-04-29,09:21:07
39.994869,116.327379,0,175,39932.3897222222,2009-04-29,09:21:12
39.994869,116.327379,0,175,39932.3897800926,2009-04-29,09:21:17
39.994869,116.32738,0,175,39932.389837963,2009-04-29,09:21:22
39.994868,116.32738,0,175,39932.3898958333,2009-04-29,09:21:27
39.994868,116.327381,0,175,39932.3899537037,2009-04-29,09:21:32
39.994868,116.327381,0,175,39932.3900115741,2009-04-29,09:21:37
39.994868,116.327381,0,175,39932.3900694444,2009-04-29,09:21:42
39.994868,116.32738,0,174,39932.3901273148,2009-04-29,09:21:47
39.994868,116.32738,0,174,39932.3901851852,2009-04-29,09:21:52
39.994869,116.327379,0,174,39932.3902430556,2009-04-29,09:21:57
39.994869,116.327379,0,173,39932.3903009259,2009-04-29,09:22:02
39.994869,116.327379,0,173,39932.3903587963,2009-04-29,09:22:07
39.994868,116.327378,0,173,39932.3904166667,2009-04-29,09:22:12
39.994868,116.327378,0,172,39932.390474537,2009-04-29,09:22:17
39.994868,116.327379,0,172,39932.3905324074,2009-04-29,09:22:22
39.994868,116.327379,0,172,39932.3905902778,2009-04-29,09:22:27
39.994868,116.327379,0,172,39932.3906481481,2009-04-29,09:22:32
39.994867,116.32738,0,172,39932.3907060185,2009-04-29,09:22:37
39.994867,116.32738,0,172,39932.3907407407,2009-04-29,09:22:40
39.994867,116.327381,0,172,39932.3907638889,2009-04-29,09:22:42
39.994906,116.327399,0,169,39932.3908217593,2009-04-29,09:22:47
39.994993,116.327337,0,161,39932.3908796296,2009-04-29,09:22:52
39.995042,116.327185,0,154,39932.3909375,2009-04-29,09:22:57
39.995074,116.32706,0,149,39932.3909953704,2009-04-29,09:23:02
39.995102,116.326952,0,143,39932.3910532407,2009-04-29,09:23:07
39.995187,116.326889,0,140,39932.3911111111,2009-04-29,09:23:12
39.995242,116.326792,0,139,39932.3911689815,2009-04-29,09:23:17
39.995312,116.326731,0,143,39932.3912268518,2009-04-29,09:23:22
39.995432,116.326706,0,158,39932.3912847222,2009-04-29,09:23:27
39.9956,116.326701,0,145,39932.3913425926,2009-04-29,09:23:32
39.995743,116.326683,0,146,39932.391400463,2009-04-29,09:23:37
39.995871,116.326677,0,151,39932.3914583333,2009-04-29,09:23:42
39.996034,116.326688,0,146,39932.3915162037,2009-04-29,09:23:47
39.996187,116.326691,0,157,39932.3915740741,2009-04-29,09:23:52
39.996331,116.326738,0,169,39932.3916319444,2009-04-29,09:23:57
39.996497,116.326746,0,169,39932.3916898148,2009-04-29,09:24:02
39.996685,116.32674,0,158,39932.3917476852,2009-04-29,09:24:07
39.996865,116.326703,0,154,39932.3918055556,2009-04-29,09:24:12
39.997045,116.326698,0,152,39932.3918634259,2009-04-29,09:24:17
39.997232,116.326722,0,147,39932.3919212963,2009-04-29,09:24:22
39.997423,116.326735,0,138,39932.3919791667,2009-04-29,09:24:27
39.99761,116.326712,0,138,39932.392037037,2009-04-29,09:24:32
39.997799,116.326701,0,138,39932.3920949074,2009-04-29,09:24:37
39.997978,116.326695,0,140,39932.3921527778,2009-04-29,09:24:42
39.998159,116.326675,0,138,39932.3922106481,2009-04-29,09:24:47
39.998339,116.326675,0,134,39932.3922685185,2009-04-29,09:24:52
39.998528,116.32669,0,131,39932.3923263889,2009-04-29,09:24:57
39.998677,116.326772,0,126,39932.3923842593,2009-04-29,09:25:02
39.998867,116.326757,0,126,39932.3924421296,2009-04-29,09:25:07
39.999054,116.326737,0,122,39932.3925,2009-04-29,09:25:12
39.999234,116.326752,0,120,39932.3925578704,2009-04-29,09:25:17
39.999338,116.326917,0,116,39932.3926157407,2009-04-29,09:25:22
39.999488,116.327052,0,114,39932.3926736111,2009-04-29,09:25:27
39.999657,116.327137,0,112,39932.3927314815,2009-04-29,09:25:32
39.999813,116.327191,0,114,39932.3927893518,2009-04-29,09:25:37
39.999875,116.327337,0,121,39932.3928472222,2009-04-29,09:25:42
39.999913,116.327382,0,124,39932.3929050926,2009-04-29,09:25:47
39.99991,116.32737,0,126,39932.392962963,2009-04-29,09:25:52
39.99991,116.327369,0,126,39932.3930208333,2009-04-29,09:25:57
39.999912,116.327371,0,126,39932.3930787037,2009-04-29,09:26:02
39.999912,116.32737,0,127,39932.3931365741,2009-04-29,09:26:07
39.999912,116.32737,0,127,39932.3931712963,2009-04-29,09:26:10
39.999913,116.327371,0,127,39932.3931944444,2009-04-29,09:26:12
39.99994,116.327379,0,127,39932.3932523148,2009-04-29,09:26:17
39.99996,116.327385,0,128,39932.3933101852,2009-04-29,09:26:22
39.999983,116.327386,0,128,39932.3933680556,2009-04-29,09:26:27
39.999999,116.327383,0,128,39932.3934259259,2009-04-29,09:26:32
39.999958,116.327426,0,127,39932.3934837963,2009-04-29,09:26:37
39.99994,116.327509,0,126,39932.3935416667,2009-04-29,09:26:42
39.999973,116.327583,0,126,39932.393599537,2009-04-29,09:26:47
39.999991,116.327622,0,126,39932.3936574074,2009-04-29,09:26:52
39.999976,116.327685,0,127,39932.3937152778,2009-04-29,09:26:57
39.999982,116.327637,0,127,39932.3937731481,2009-04-29,09:27:02
39.999992,116.327616,0,127,39932.3938310185,2009-04-29,09:27:07
40.000035,116.327654,0,127,39932.3938888889,2009-04-29,09:27:12
40.00012,116.327692,0,127,39932.3939467593,2009-04-29,09:27:17
40.000214,116.327687,0,127,39932.3940046296,2009-04-29,09:27:22
40.000315,116.327579,0,128,39932.3940625,2009-04-29,09:27:27
40.000439,116.327482,0,128,39932.3941203704,2009-04-29,09:27:32
40.000875,116.326615,0,313,39932.3949884259,2009-04-29,09:28:47
40.000766,116.326792,0,174,39932.3950462963,2009-04-29,09:28:52
40.000652,116.326853,0,142,39932.3951041667,2009-04-29,09:28:57
40.000573,116.326879,0,131,39932.395162037,2009-04-29,09:29:02
40.000513,116.326972,0,131,39932.3952199074,2009-04-29,09:29:07
40.0005,116.327048,0,131,39932.3952777778,2009-04-29,09:29:12
40.000505,116.32708,0,131,39932.3953356481,2009-04-29,09:29:17
40.000488,116.326957,0,131,39932.3964351852,2009-04-29,09:30:52
40.000559,116.327203,0,131,39932.3964930556,2009-04-29,09:30:57
40.000615,116.327473,0,131,39932.3965509259,2009-04-29,09:31:02
40.000675,116.327619,0,131,39932.3966087963,2009-04-29,09:31:07
40.000698,116.327725,0,131,39932.3966666667,2009-04-29,09:31:12
40.000719,116.327741,0,131,39932.396724537,2009-04-29,09:31:17
40.000707,116.327714,0,131,39932.3967824074,2009-04-29,09:31:22
40.0007,116.327723,0,131,39932.3968402778,2009-04-29,09:31:27
40.000664,116.327639,0,130,39932.3968981481,2009-04-29,09:31:32
40.000649,116.327566,0,130,39932.3969560185,2009-04-29,09:31:37
40.000638,116.327547,0,130,39932.3970138889,2009-04-29,09:31:42
40.000632,116.327524,0,130,39932.3970717593,2009-04-29,09:31:47
40.00064,116.327545,0,130,39932.3971296296,2009-04-29,09:31:52
40.000635,116.327526,0,130,39932.3971875,2009-04-29,09:31:57
40.00064,116.327543,0,131,39932.3972453704,2009-04-29,09:32:02
40.000651,116.327587,0,131,39932.3973032407,2009-04-29,09:32:07
40.000636,116.327585,0,131,39932.3973611111,2009-04-29,09:32:12
40.000518,116.327191,0,132,39932.3994444444,2009-04-29,09:35:12
40.000529,116.327282,0,132,39932.3995023148,2009-04-29,09:35:17
40.000533,116.327324,0,131,39932.3995601852,2009-04-29,09:35:22
40.000596,116.327358,0,132,39932.3996180556,2009-04-29,09:35:27
40.000696,116.32737,0,133,39932.3996759259,2009-04-29,09:35:32
40.000004,116.327662,0,1054,39932.4207291667,2009-04-29,10:05:51
39.999912,116.327426,0,166,39932.420787037,2009-04-29,10:05:56
39.999953,116.327402,0,146,39932.4208449074,2009-04-29,10:06:01
39.99993,116.327373,0,140,39932.4209143519,2009-04-29,10:06:07
39.999928,116.327395,0,124,39932.4209722222,2009-04-29,10:06:12
39.999896,116.327401,0,123,39932.4210300926,2009-04-29,10:06:17
39.999845,116.327398,0,129,39932.421087963,2009-04-29,10:06:22
39.999838,116.32732,0,132,39932.4211458333,2009-04-29,10:06:27
39.999859,116.327195,0,131,39932.4212037037,2009-04-29,10:06:32
39.999914,116.327045,0,129,39932.4212615741,2009-04-29,10:06:37
39.999923,116.326871,0,123,39932.4213194444,2009-04-29,10:06:42
39.99997,116.326686,0,126,39932.4213773148,2009-04-29,10:06:47
39.999977,116.326502,0,125,39932.4214351852,2009-04-29,10:06:52
39.999955,116.326333,0,120,39932.4214930556,2009-04-29,10:06:57
39.999912,116.326152,0,114,39932.4215509259,2009-04-29,10:07:02
39.999928,116.325962,0,114,39932.4216087963,2009-04-29,10:07:07
40.000018,116.325862,0,116,39932.4216666667,2009-04-29,10:07:12
40.000093,116.325864,0,118,39932.421724537,2009-04-29,10:07:17
40.000105,116.325661,0,137,39932.4217824074,2009-04-29,10:07:22
40.000187,116.325641,0,149,39932.4218402778,2009-04-29,10:07:27
40.000355,116.3258,0,154,39932.4218981481,2009-04-29,10:07:32
40.000575,116.32578,0,164,39932.4219560185,2009-04-29,10:07:37
40.00082,116.32567,0,162,39932.4220138889,2009-04-29,10:07:42
40.001032,116.325629,0,162,39932.4220717593,2009-04-29,10:07:47
40.00119,116.325574,0,169,39932.4221296296,2009-04-29,10:07:52
40.00127,116.325398,0,157,39932.4221875,2009-04-29,10:07:57
40.001302,116.325202,0,151,39932.4222453704,2009-04-29,10:08:02
40.001282,116.324967,0,148,39932.4223032407,2009-04-29,10:08:07
40.001273,116.324793,0,153,39932.4223611111,2009-04-29,10:08:12
40.001279,116.324657,0,164,39932.4224189815,2009-04-29,10:08:17
40.001438,116.324597,0,167,39932.4224768518,2009-04-29,10:08:22
40.001627,116.324546,0,172,39932.4225347222,2009-04-29,10:08:27
40.001791,116.324522,0,176,39932.4225925926,2009-04-29,10:08:32
40.001969,116.324505,0,181,39932.422650463,2009-04-29,10:08:37
40.002125,116.324503,0,180,39932.4227083333,2009-04-29,10:08:42
40.00229,116.324504,0,177,39932.4227662037,2009-04-29,10:08:47
40.002439,116.324493,0,167,39932.4228240741,2009-04-29,10:08:52
40.002603,116.324467,0,169,39932.4228819444,2009-04-29,10:08:57
40.002756,116.324458,0,167,39932.4229398148,2009-04-29,10:09:02
40.002943,116.324467,0,169,39932.4229976852,2009-04-29,10:09:07
40.0031,116.324417,0,153,39932.4230555556,2009-04-29,10:09:12
40.003261,116.32444,0,148,39932.4231134259,2009-04-29,10:09:17
40.003473,116.324414,0,149,39932.4231712963,2009-04-29,10:09:22
40.00365,116.324402,0,146,39932.4232291667,2009-04-29,10:09:27
40.003819,116.324412,0,148,39932.423287037,2009-04-29,10:09:32
40.00404,116.324386,0,153,39932.4233449074,2009-04-29,10:09:37
40.004243,116.324381,0,143,39932.4234027778,2009-04-29,10:09:42
40.004456,116.324398,0,129,39932.4234606481,2009-04-29,10:09:47
40.004633,116.324387,0,130,39932.4235185185,2009-04-29,10:09:52
40.00481,116.324385,0,130,39932.4235763889,2009-04-29,10:09:57
40.004986,116.324373,0,129,39932.4236342593,2009-04-29,10:10:02
40.005191,116.324383,0,128,39932.4236921296,2009-04-29,10:10:07
40.005498,116.324328,0,136,39932.42375,2009-04-29,10:10:12
40.005689,116.324339,0,139,39932.4238078704,2009-04-29,10:10:17
40.005865,116.3243,0,133,39932.4238657407,2009-04-29,10:10:22
40.005996,116.324297,0,151,39932.4239236111,2009-04-29,10:10:27
40.006114,116.324321,0,174,39932.4239814815,2009-04-29,10:10:32
40.006379,116.324361,0,173,39932.4240393518,2009-04-29,10:10:37
40.00659,116.324323,0,162,39932.4240972222,2009-04-29,10:10:42
40.00668,116.324163,0,158,39932.4241550926,2009-04-29,10:10:47
40.006702,116.323973,0,164,39932.424212963,2009-04-29,10:10:52
40.006709,116.323758,0,165,39932.4242708333,2009-04-29,10:10:57
40.006711,116.323495,0,154,39932.4243287037,2009-04-29,10:11:02
40.006706,116.32329,0,154,39932.4243865741,2009-04-29,10:11:07
40.006703,116.32307,0,157,39932.4244444444,2009-04-29,10:11:12
40.00673,116.32281,0,150,39932.4245023148,2009-04-29,10:11:17
40.006743,116.322553,0,143,39932.4245601852,2009-04-29,10:11:22
40.006738,116.322307,0,135,39932.4246180556,2009-04-29,10:11:27
40.006749,116.322096,0,134,39932.4246759259,2009-04-29,10:11:32
40.006726,116.32185,0,131,39932.4247337963,2009-04-29,10:11:37
40.006693,116.321602,0,127,39932.4247916667,2009-04-29,10:11:42
40.006679,116.321467,0,122,39932.424849537,2009-04-29,10:11:47
40.006679,116.321325,0,117,39932.4249074074,2009-04-29,10:11:52
40.006749,116.321284,0,110,39932.4249652778,2009-04-29,10:11:57
40.006857,116.321259,0,109,39932.4250231481,2009-04-29,10:12:02
40.006972,116.321252,0,109,39932.4250810185,2009-04-29,10:12:07
40.007131,116.32122,0,107,39932.4251388889,2009-04-29,10:12:12
40.00728,116.321187,0,104,39932.4251967593,2009-04-29,10:12:17
40.007402,116.321096,0,105,39932.4252546296,2009-04-29,10:12:22
40.007402,116.320906,0,100,39932.4253125,2009-04-29,10:12:27
40.007428,116.320749,0,95,39932.4253703704,2009-04-29,10:12:32
40.007423,116.320603,0,96,39932.4254282407,2009-04-29,10:12:37
40.007314,116.320519,0,98,39932.4254861111,2009-04-29,10:12:42
40.007245,116.320466,0,96,39932.4255439815,2009-04-29,10:12:47
40.007191,116.320769,0,90,39932.4304050926,2009-04-29,10:19:47
40.007133,116.320799,0,90,39932.430462963,2009-04-29,10:19:52
40.00712,116.320821,0,92,39932.4305208333,2009-04-29,10:19:57
40.00712,116.320821,0,92,39932.4305555556,2009-04-29,10:20:00
40.007122,116.320821,0,92,39932.4305787037,2009-04-29,10:20:02
40.007132,116.320827,0,94,39932.4306365741,2009-04-29,10:20:07
40.007108,116.320854,0,98,39932.4306944444,2009-04-29,10:20:12
40.007092,116.320857,0,100,39932.4307523148,2009-04-29,10:20:17
40.007106,116.320856,0,100,39932.4308101852,2009-04-29,10:20:22
40.007142,116.320856,0,100,39932.4308680556,2009-04-29,10:20:27
40.007153,116.320859,0,99,39932.4309259259,2009-04-29,10:20:32
40.007136,116.320866,0,98,39932.4309837963,2009-04-29,10:20:37
40.007136,116.320866,0,98,39932.4310185185,2009-04-29,10:20:40
40.007135,116.320867,0,98,39932.4310416667,2009-04-29,10:20:42
40.007137,116.32085,0,98,39932.431099537,2009-04-29,10:20:47
40.007137,116.32084,0,96,39932.4311574074,2009-04-29,10:20:52
40.00711,116.320831,0,94,39932.4312152778,2009-04-29,10:20:57
40.007094,116.320838,0,94,39932.4312731481,2009-04-29,10:21:02
40.007092,116.320838,0,94,39932.4313310185,2009-04-29,10:21:07
40.007091,116.320838,0,94,39932.4313888889,2009-04-29,10:21:12
40.007083,116.320839,0,94,39932.4314467593,2009-04-29,10:21:17
40.007091,116.320837,0,94,39932.4315046296,2009-04-29,10:21:22
40.007091,116.320837,0,94,39932.4315393518,2009-04-29,10:21:25
40.007093,116.320832,0,93,39932.4315625,2009-04-29,10:21:27
40.007083,116.320824,0,93,39932.4316203704,2009-04-29,10:21:32
40.007079,116.320819,0,94,39932.4316782407,2009-04-29,10:21:37
40.00708,116.320819,0,94,39932.4317361111,2009-04-29,10:21:42
40.007078,116.32082,0,94,39932.4317939815,2009-04-29,10:21:47
40.007072,116.320822,0,94,39932.4318518518,2009-04-29,10:21:52
40.007072,116.320822,0,94,39932.4318865741,2009-04-29,10:21:55
40.007072,116.320822,0,94,39932.4319097222,2009-04-29,10:21:57
40.007095,116.320797,0,94,39932.4319675926,2009-04-29,10:22:02
40.007145,116.320755,0,92,39932.432025463,2009-04-29,10:22:07
40.007167,116.320785,0,91,39932.4320833333,2009-04-29,10:22:12
40.007169,116.320807,0,90,39932.4321412037,2009-04-29,10:22:17
40.007173,116.320817,0,90,39932.4321990741,2009-04-29,10:22:22
40.007177,116.320824,0,90,39932.4322569444,2009-04-29,10:22:27
40.007185,116.320823,0,89,39932.4323148148,2009-04-29,10:22:32
40.00718,116.320819,0,89,39932.4323726852,2009-04-29,10:22:37
40.007185,116.320814,0,88,39932.4324305556,2009-04-29,10:22:42
40.007191,116.320813,0,88,39932.4324884259,2009-04-29,10:22:47
40.007194,116.320813,0,88,39932.4325462963,2009-04-29,10:22:52
40.007194,116.320813,0,88,39932.4325810185,2009-04-29,10:22:55
40.007202,116.32081,0,87,39932.4326041667,2009-04-29,10:22:57
40.007198,116.320798,0,82,39932.432662037,2009-04-29,10:23:02
40.007193,116.320785,0,79,39932.4327199074,2009-04-29,10:23:07
40.007167,116.320816,0,74,39932.4327777778,2009-04-29,10:23:12
40.007167,116.320816,0,74,39932.4328125,2009-04-29,10:23:15
40.007166,116.320823,0,71,39932.4328356481,2009-04-29,10:23:17
40.007131,116.320832,0,72,39932.4328935185,2009-04-29,10:23:22
40.007136,116.320832,0,72,39932.4329513889,2009-04-29,10:23:27
40.007144,116.320831,0,71,39932.4330092593,2009-04-29,10:23:32
40.007148,116.32083,0,70,39932.4330671296,2009-04-29,10:23:37
40.00714,116.320831,0,70,39932.433125,2009-04-29,10:23:42
40.007133,116.320834,0,70,39932.4331828704,2009-04-29,10:23:47
40.007133,116.320834,0,70,39932.4332175926,2009-04-29,10:23:50
40.007134,116.320834,0,70,39932.4332407407,2009-04-29,10:23:52
40.007206,116.320849,0,73,39932.4332986111,2009-04-29,10:23:57
40.007219,116.320887,0,79,39932.4333564815,2009-04-29,10:24:02
40.007214,116.32087,0,81,39932.4334143519,2009-04-29,10:24:07
40.007209,116.320853,0,86,39932.4334722222,2009-04-29,10:24:12
40.007208,116.320846,0,88,39932.4335300926,2009-04-29,10:24:17
40.007205,116.320847,0,88,39932.433587963,2009-04-29,10:24:22
40.007207,116.320846,0,88,39932.4336458333,2009-04-29,10:24:27
40.007203,116.320848,0,88,39932.4337037037,2009-04-29,10:24:32
40.007196,116.320849,0,88,39932.4337615741,2009-04-29,10:24:37
40.00719,116.320851,0,88,39932.4338194444,2009-04-29,10:24:42
40.007192,116.32085,0,88,39932.4338773148,2009-04-29,10:24:47
40.007195,116.32085,0,88,39932.4339351852,2009-04-29,10:24:52
40.007195,116.32085,0,88,39932.4339699074,2009-04-29,10:24:55
40.007191,116.320852,0,88,39932.4339930556,2009-04-29,10:24:57
40.00717,116.320847,0,89,39932.4340509259,2009-04-29,10:25:02
40.007163,116.320844,0,89,39932.4341087963,2009-04-29,10:25:07
40.007155,116.320846,0,89,39932.4341666667,2009-04-29,10:25:12
40.007159,116.320839,0,89,39932.434224537,2009-04-29,10:25:17
40.007159,116.320839,0,89,39932.4342592593,2009-04-29,10:25:20
40.007157,116.320839,0,89,39932.4342824074,2009-04-29,10:25:22
40.007167,116.320836,0,89,39932.4343402778,2009-04-29,10:25:27
40.007173,116.320833,0,89,39932.4343981481,2009-04-29,10:25:32
40.007173,116.320833,0,89,39932.4344328704,2009-04-29,10:25:35
40.007174,116.320833,0,88,39932.4344560185,2009-04-29,10:25:37
40.007164,116.320834,0,88,39932.4345138889,2009-04-29,10:25:42
40.007143,116.320838,0,85,39932.4345717593,2009-04-29,10:25:47
40.00714,116.320839,0,85,39932.4346296296,2009-04-29,10:25:52
40.007142,116.320839,0,85,39932.4346875,2009-04-29,10:25:57
40.007142,116.320839,0,85,39932.4347222222,2009-04-29,10:26:00
40.007142,116.320839,0,85,39932.4347453704,2009-04-29,10:26:02
40.007123,116.320845,0,85,39932.4348032407,2009-04-29,10:26:07
40.007103,116.320842,0,85,39932.4348611111,2009-04-29,10:26:12
40.007122,116.320821,0,85,39932.4349189815,2009-04-29,10:26:17
40.007155,116.320806,0,86,39932.4349768519,2009-04-29,10:26:22
40.007182,116.320779,0,87,39932.4350347222,2009-04-29,10:26:27
40.007181,116.320768,0,89,39932.4350925926,2009-04-29,10:26:32
40.007181,116.320748,0,91,39932.435150463,2009-04-29,10:26:37
40.007183,116.32074,0,91,39932.4352083333,2009-04-29,10:26:42
40.007183,116.32074,0,91,39932.4352430556,2009-04-29,10:26:45
40.007185,116.320738,0,91,39932.4352662037,2009-04-29,10:26:47
40.00721,116.320759,0,91,39932.4353240741,2009-04-29,10:26:52
40.0072,116.320783,0,92,39932.4353819444,2009-04-29,10:26:57
40.007217,116.320783,0,93,39932.4354398148,2009-04-29,10:27:02
40.007358,116.320496,0,110,39932.4400115741,2009-04-29,10:33:37
40.007394,116.320388,0,111,39932.4400694444,2009-04-29,10:33:42
40.007416,116.320269,0,113,39932.4401273148,2009-04-29,10:33:47
40.007413,116.320139,0,116,39932.4401851852,2009-04-29,10:33:52
40.007421,116.319983,0,118,39932.4402430556,2009-04-29,10:33:57
40.007451,116.319874,0,117,39932.4403009259,2009-04-29,10:34:02
40.007535,116.319851,0,123,39932.4403587963,2009-04-29,10:34:07
40.007601,116.3198,0,127,39932.4404166667,2009-04-29,10:34:12
40.007651,116.319788,0,126,39932.440474537,2009-04-29,10:34:17
40.007656,116.319786,0,127,39932.4405324074,2009-04-29,10:34:22
40.00766,116.319785,0,127,39932.4405902778,2009-04-29,10:34:27
40.007661,116.319785,0,128,39932.4406481481,2009-04-29,10:34:32
40.007669,116.319781,0,128,39932.4407060185,2009-04-29,10:34:37
40.007669,116.319781,0,128,39932.4407638889,2009-04-29,10:34:42
40.00767,116.31978,0,128,39932.4408217593,2009-04-29,10:34:47
40.00767,116.31978,0,128,39932.4408564815,2009-04-29,10:34:50
40.007677,116.319779,0,128,39932.4408796296,2009-04-29,10:34:52
40.007827,116.319763,0,127,39932.4409375,2009-04-29,10:34:57
40.007898,116.319738,0,127,39932.4409953704,2009-04-29,10:35:02
40.00794,116.319741,0,127,39932.4410532407,2009-04-29,10:35:07
40.007974,116.319761,0,127,39932.4411111111,2009-04-29,10:35:12
40.008013,116.319799,0,128,39932.4411689815,2009-04-29,10:35:17
40.008065,116.319864,0,128,39932.4412268519,2009-04-29,10:35:22
40.008103,116.31988,0,129,39932.4412847222,2009-04-29,10:35:27
40.008126,116.319874,0,130,39932.4413425926,2009-04-29,10:35:32
40.008059,116.319749,0,129,39932.441400463,2009-04-29,10:35:37
40.007998,116.319673,0,128,39932.4414583333,2009-04-29,10:35:42
40.007924,116.319631,0,128,39932.4415162037,2009-04-29,10:35:47
40.007849,116.319606,0,128,39932.4415740741,2009-04-29,10:35:52
40.007785,116.319605,0,128,39932.4416319444,2009-04-29,10:35:57
40.007501,116.319687,0,168,39932.4650115741,2009-04-29,11:09:37
40.007507,116.319719,0,144,39932.4650694444,2009-04-29,11:09:42
40.007597,116.319643,0,158,39932.4651273148,2009-04-29,11:09:47
40.00761,116.319618,0,155,39932.4651851852,2009-04-29,11:09:52
40.007613,116.319605,0,160,39932.4652430556,2009-04-29,11:09:57
40.007623,116.319581,0,166,39932.4653009259,2009-04-29,11:10:02
40.007611,116.319614,0,159,39932.4653587963,2009-04-29,11:10:07
40.007649,116.319713,0,145,39932.4654166667,2009-04-29,11:10:12
40.007624,116.319738,0,144,39932.465474537,2009-04-29,11:10:17
40.007575,116.319716,0,144,39932.4655324074,2009-04-29,11:10:22
40.007538,116.319611,0,145,39932.4655902778,2009-04-29,11:10:27
40.007427,116.319559,0,147,39932.4656481481,2009-04-29,11:10:32
40.007301,116.319557,0,150,39932.4657060185,2009-04-29,11:10:37
40.007228,116.319506,0,159,39932.4657638889,2009-04-29,11:10:42
40.007188,116.31939,0,162,39932.4658217593,2009-04-29,11:10:47
40.007029,116.319271,0,162,39932.4658796296,2009-04-29,11:10:52
40.006841,116.319335,0,147,39932.4659375,2009-04-29,11:10:57
40.006715,116.319347,0,142,39932.4659953704,2009-04-29,11:11:02
40.006615,116.319225,0,135,39932.4660532407,2009-04-29,11:11:07
40.006546,116.319044,0,123,39932.4661111111,2009-04-29,11:11:12
40.006507,116.318771,0,117,39932.4661689815,2009-04-29,11:11:17
40.006508,116.318498,0,118,39932.4662268519,2009-04-29,11:11:22
40.006495,116.318246,0,116,39932.4662847222,2009-04-29,11:11:27
40.006483,116.318022,0,118,39932.4663425926,2009-04-29,11:11:32
40.006487,116.317801,0,121,39932.466400463,2009-04-29,11:11:37
40.006591,116.31772,0,119,39932.4664583333,2009-04-29,11:11:42
40.006736,116.317723,0,129,39932.4665162037,2009-04-29,11:11:47
40.006813,116.317743,0,132,39932.4665740741,2009-04-29,11:11:52
40.00695,116.317769,0,127,39932.4666319444,2009-04-29,11:11:57
40.007081,116.317795,0,130,39932.4666898148,2009-04-29,11:12:02
40.007283,116.317844,0,135,39932.4667476852,2009-04-29,11:12:07
40.007457,116.317808,0,153,39932.4668055556,2009-04-29,11:12:12
40.007729,116.31783,0,148,39932.4668634259,2009-04-29,11:12:17
40.007914,116.317831,0,143,39932.4669212963,2009-04-29,11:12:22
40.008078,116.317829,0,130,39932.4669791667,2009-04-29,11:12:27
40.008332,116.317787,0,145,39932.467037037,2009-04-29,11:12:32
40.008521,116.317784,0,145,39932.4670949074,2009-04-29,11:12:37
40.008685,116.317785,0,133,39932.4671527778,2009-04-29,11:12:42
40.008813,116.317753,0,117,39932.4672106481,2009-04-29,11:12:47
40.008937,116.317714,0,97,39932.4672685185,2009-04-29,11:12:52
40.009043,116.317529,0,94,39932.4673263889,2009-04-29,11:12:57
40.009089,116.317267,0,96,39932.4673842593,2009-04-29,11:13:02
40.009075,116.317043,0,96,39932.4674421296,2009-04-29,11:13:07
40.009063,116.316783,0,105,39932.4675,2009-04-29,11:13:12
40.009002,116.316516,0,114,39932.4675578704,2009-04-29,11:13:17
40.009045,116.316346,0,107,39932.4676157407,2009-04-29,11:13:22
40.009185,116.316307,0,102,39932.4676736111,2009-04-29,11:13:27
40.009393,116.31624,0,107,39932.4677314815,2009-04-29,11:13:32
40.00953,116.316212,0,109,39932.4677893519,2009-04-29,11:13:37
40.009574,116.316098,0,106,39932.4678472222,2009-04-29,11:13:42
40.009553,116.315915,0,105,39932.4679050926,2009-04-29,11:13:47
40.009596,116.31568,0,109,39932.467962963,2009-04-29,11:13:52
40.00964,116.315417,0,114,39932.4680208333,2009-04-29,11:13:57
40.00963,116.315182,0,120,39932.4680787037,2009-04-29,11:14:02
40.009595,116.314934,0,117,39932.4681365741,2009-04-29,11:14:07
40.009626,116.314701,0,119,39932.4681944444,2009-04-29,11:14:12
40.009622,116.31454,0,113,39932.4682523148,2009-04-29,11:14:17
40.009629,116.314524,0,113,39932.4683101852,2009-04-29,11:14:22
40.009692,116.314582,0,112,39932.4683680556,2009-04-29,11:14:27
40.009747,116.314776,0,115,39932.4684259259,2009-04-29,11:14:32
40.009817,116.314906,0,118,39932.4684837963,2009-04-29,11:14:37
40.009832,116.314961,0,117,39932.4685416667,2009-04-29,11:14:42
40.009851,116.314978,0,118,39932.468599537,2009-04-29,11:14:47
40.009875,116.314972,0,119,39932.4686574074,2009-04-29,11:14:52
40.009885,116.314966,0,119,39932.4687152778,2009-04-29,11:14:57
40.009878,116.314948,0,121,39932.4687731481,2009-04-29,11:15:02
40.009888,116.314938,0,122,39932.4688310185,2009-04-29,11:15:07
40.009896,116.314953,0,121,39932.4688888889,2009-04-29,11:15:12
40.009896,116.314953,0,121,39932.4689236111,2009-04-29,11:15:15
40.009895,116.314956,0,122,39932.4689467593,2009-04-29,11:15:17
40.009904,116.314959,0,122,39932.4690046296,2009-04-29,11:15:22
40.009952,116.314954,0,122,39932.4690625,2009-04-29,11:15:27
40.00998,116.314951,0,123,39932.4691203704,2009-04-29,11:15:32
40.009999,116.314958,0,123,39932.4691782407,2009-04-29,11:15:37
40.010024,116.314961,0,124,39932.4692361111,2009-04-29,11:15:42
40.010054,116.314997,0,125,39932.4692939815,2009-04-29,11:15:47
40.010085,116.314987,0,125,39932.4693518518,2009-04-29,11:15:52
40.010097,116.31497,0,126,39932.4694097222,2009-04-29,11:15:57
40.010106,116.314965,0,126,39932.4694675926,2009-04-29,11:16:02
40.010106,116.314965,0,126,39932.4695023148,2009-04-29,11:16:05
40.010113,116.314961,0,126,39932.469525463,2009-04-29,11:16:07
40.010115,116.314945,0,126,39932.4695833333,2009-04-29,11:16:12
40.010098,116.314937,0,126,39932.4696412037,2009-04-29,11:16:17
40.010098,116.314937,0,126,39932.4696759259,2009-04-29,11:16:20
40.010102,116.314932,0,126,39932.4696990741,2009-04-29,11:16:22
40.010107,116.314959,0,126,39932.4697569444,2009-04-29,11:16:27
40.01011,116.314958,0,126,39932.4698148148,2009-04-29,11:16:32
40.010115,116.314956,0,126,39932.4698726852,2009-04-29,11:16:37
40.010114,116.314957,0,127,39932.4699305556,2009-04-29,11:16:42
40.010112,116.314959,0,127,39932.4699884259,2009-04-29,11:16:47
40.010108,116.314962,0,127,39932.4700462963,2009-04-29,11:16:52
40.01011,116.314962,0,127,39932.4701041667,2009-04-29,11:16:57
40.010118,116.314957,0,127,39932.470162037,2009-04-29,11:17:02
40.010118,116.314957,0,127,39932.4701967593,2009-04-29,11:17:05
40.010118,116.314959,0,127,39932.4702199074,2009-04-29,11:17:07
40.010107,116.31501,0,127,39932.4702777778,2009-04-29,11:17:12
40.010074,116.315061,0,127,39932.4703356481,2009-04-29,11:17:17
40.010019,116.315142,0,127,39932.4703935185,2009-04-29,11:17:22
40.009941,116.315259,0,127,39932.4704513889,2009-04-29,11:17:27
40.009937,116.315314,0,127,39932.4705092593,2009-04-29,11:17:32
40.009855,116.315422,0,127,39932.4705671296,2009-04-29,11:17:37
40.00984,116.315426,0,128,39932.470625,2009-04-29,11:17:42
40.009836,116.315447,0,128,39932.4706828704,2009-04-29,11:17:47
40.009933,116.315454,0,9,39932.4718402778,2009-04-29,11:19:27
40.009893,116.315484,0,94,39932.4718981481,2009-04-29,11:19:32
40.009921,116.315493,0,94,39932.4719560185,2009-04-29,11:19:37
40.009912,116.31547,0,94,39932.4720138889,2009-04-29,11:19:42
40.00991,116.315502,0,94,39932.4720717593,2009-04-29,11:19:47
40.009884,116.315435,0,93,39932.4721296296,2009-04-29,11:19:52
40.009884,116.315435,0,93,39932.4721643519,2009-04-29,11:19:55
40.009886,116.315432,0,93,39932.4721875,2009-04-29,11:19:57
40.009866,116.315423,0,93,39932.4722453704,2009-04-29,11:20:02
40.009764,116.315233,0,94,39932.4723032407,2009-04-29,11:20:07
40.009702,116.315089,0,95,39932.4723611111,2009-04-29,11:20:12
40.009881,116.315028,0,98,39932.4745601852,2009-04-29,11:23:22
40.010029,116.314998,0,101,39932.4746180556,2009-04-29,11:23:27
40.010083,116.314992,0,102,39932.4746759259,2009-04-29,11:23:32
40.010124,116.314992,0,103,39932.4747337963,2009-04-29,11:23:37
40.010144,116.314983,0,104,39932.4747916667,2009-04-29,11:23:42
40.010149,116.314982,0,105,39932.474849537,2009-04-29,11:23:47
40.010147,116.31498,0,105,39932.4749074074,2009-04-29,11:23:52
40.010147,116.31498,0,105,39932.4749421296,2009-04-29,11:23:55
40.010146,116.314978,0,105,39932.4749652778,2009-04-29,11:23:57
40.010135,116.314978,0,105,39932.4750231481,2009-04-29,11:24:02
40.010027,116.314829,0,121,39932.4750810185,2009-04-29,11:24:07
40.009965,116.314663,0,128,39932.4751388889,2009-04-29,11:24:12
40.009891,116.314517,0,120,39932.4751967593,2009-04-29,11:24:17
40.009772,116.314483,0,111,39932.4752546296,2009-04-29,11:24:22
40.009723,116.314439,0,112,39932.4753125,2009-04-29,11:24:27
40.009711,116.314527,0,113,39932.4753703704,2009-04-29,11:24:32
40.009665,116.314724,0,111,39932.4754282407,2009-04-29,11:24:37
40.009679,116.314952,0,112,39932.4754861111,2009-04-29,11:24:42
40.009709,116.31516,0,115,39932.4755439815,2009-04-29,11:24:47
40.009732,116.315405,0,114,39932.4756018519,2009-04-29,11:24:52
40.009749,116.315632,0,121,39932.4756597222,2009-04-29,11:24:57
40.009783,116.315847,0,132,39932.4757175926,2009-04-29,11:25:02
40.009659,116.316091,0,132,39932.475775463,2009-04-29,11:25:07
40.009436,116.316184,0,121,39932.4758333333,2009-04-29,11:25:12
40.009229,116.316232,0,122,39932.4758912037,2009-04-29,11:25:17
40.009022,116.316288,0,123,39932.4759490741,2009-04-29,11:25:22
40.00897,116.316527,0,121,39932.4760069444,2009-04-29,11:25:27
40.009059,116.316751,0,120,39932.4760648148,2009-04-29,11:25:32
40.009102,116.316983,0,123,39932.4761226852,2009-04-29,11:25:37
40.009127,116.317232,0,129,39932.4761805556,2009-04-29,11:25:42
40.009109,116.317491,0,126,39932.4762384259,2009-04-29,11:25:47
40.009044,116.317677,0,124,39932.4762962963,2009-04-29,11:25:52
40.008886,116.317716,0,121,39932.4763541667,2009-04-29,11:25:57
40.008713,116.317723,0,123,39932.476412037,2009-04-29,11:26:02
40.008533,116.317745,0,121,39932.4764699074,2009-04-29,11:26:07
40.008347,116.317761,0,119,39932.4765277778,2009-04-29,11:26:12
40.00816,116.317759,0,112,39932.4765856481,2009-04-29,11:26:17
40.007986,116.317774,0,112,39932.4766435185,2009-04-29,11:26:22
40.007793,116.317786,0,115,39932.4767013889,2009-04-29,11:26:27
40.007617,116.317843,0,119,39932.4767592593,2009-04-29,11:26:32
40.007396,116.317834,0,122,39932.4768171296,2009-04-29,11:26:37
40.007178,116.317785,0,112,39932.476875,2009-04-29,11:26:42
40.006985,116.317775,0,113,39932.4769328704,2009-04-29,11:26:47
40.006788,116.317773,0,112,39932.4769907407,2009-04-29,11:26:52
40.006607,116.317772,0,109,39932.4770486111,2009-04-29,11:26:57
40.00643,116.317788,0,106,39932.4771064815,2009-04-29,11:27:02
40.006251,116.317749,0,108,39932.4771643518,2009-04-29,11:27:07
40.006111,116.317745,0,114,39932.4772222222,2009-04-29,11:27:12
40.005952,116.317745,0,119,39932.4772800926,2009-04-29,11:27:17
40.005753,116.317741,0,124,39932.477337963,2009-04-29,11:27:22
40.005572,116.317756,0,126,39932.4773958333,2009-04-29,11:27:27
40.005394,116.317787,0,126,39932.4774537037,2009-04-29,11:27:32
40.005223,116.317808,0,128,39932.4775115741,2009-04-29,11:27:37
40.00505,116.317834,0,126,39932.4775694444,2009-04-29,11:27:42
40.004887,116.317895,0,125,39932.4776273148,2009-04-29,11:27:47
40.004768,116.318033,0,129,39932.4776851852,2009-04-29,11:27:52
40.004726,116.31826,0,128,39932.4777430556,2009-04-29,11:27:57
40.004705,116.318487,0,133,39932.4778009259,2009-04-29,11:28:02
40.004714,116.318722,0,132,39932.4778587963,2009-04-29,11:28:07
40.004717,116.318973,0,135,39932.4779166667,2009-04-29,11:28:12
40.004731,116.319214,0,128,39932.477974537,2009-04-29,11:28:17
40.004746,116.319463,0,130,39932.4780324074,2009-04-29,11:28:22
40.004778,116.319701,0,136,39932.4780902778,2009-04-29,11:28:27
40.004808,116.319948,0,141,39932.4781481481,2009-04-29,11:28:32
40.004828,116.320196,0,142,39932.4782060185,2009-04-29,11:28:37
40.004849,116.320446,0,141,39932.4782638889,2009-04-29,11:28:42
40.004886,116.320691,0,143,39932.4783217593,2009-04-29,11:28:47
40.004929,116.320917,0,139,39932.4783796296,2009-04-29,11:28:52
40.004901,116.321141,0,146,39932.4784375,2009-04-29,11:28:57
40.004819,116.32131,0,151,39932.4784953704,2009-04-29,11:29:02
40.004627,116.321335,0,157,39932.4785532407,2009-04-29,11:29:07
40.004411,116.321307,0,178,39932.4786111111,2009-04-29,11:29:12
40.004249,116.321311,0,184,39932.4786689815,2009-04-29,11:29:17
40.004047,116.321387,0,198,39932.4787268518,2009-04-29,11:29:22
40.003876,116.321371,0,201,39932.4787847222,2009-04-29,11:29:27
40.003676,116.321354,0,197,39932.4788425926,2009-04-29,11:29:32
40.003501,116.321363,0,197,39932.478900463,2009-04-29,11:29:37
40.003323,116.321382,0,196,39932.4789583333,2009-04-29,11:29:42
40.00315,116.321376,0,190,39932.4790162037,2009-04-29,11:29:47
40.002938,116.321411,0,191,39932.4790740741,2009-04-29,11:29:52
40.002758,116.321421,0,187,39932.4791319444,2009-04-29,11:29:57
40.002586,116.321437,0,187,39932.4791898148,2009-04-29,11:30:02
40.002424,116.32147,0,187,39932.4792476852,2009-04-29,11:30:07
40.00224,116.321519,0,185,39932.4793055556,2009-04-29,11:30:12
40.002024,116.321606,0,180,39932.4793634259,2009-04-29,11:30:17
40.001805,116.321612,0,180,39932.4794212963,2009-04-29,11:30:22
40.001594,116.321657,0,179,39932.4794791667,2009-04-29,11:30:27
40.00142,116.321665,0,168,39932.479537037,2009-04-29,11:30:32
40.00124,116.321697,0,169,39932.4795949074,2009-04-29,11:30:37
40.001035,116.321673,0,165,39932.4796527778,2009-04-29,11:30:42
40.000829,116.321703,0,164,39932.4797106481,2009-04-29,11:30:47
40.000637,116.321697,0,170,39932.4797685185,2009-04-29,11:30:52
40.00042,116.321695,0,175,39932.4798263889,2009-04-29,11:30:57
40.00022,116.321698,0,181,39932.4798842593,2009-04-29,11:31:02
39.999981,116.321828,0,187,39932.4799421296,2009-04-29,11:31:07
39.999824,116.321925,0,189,39932.48,2009-04-29,11:31:12
39.999715,116.322108,0,189,39932.4800578704,2009-04-29,11:31:17
39.999686,116.322366,0,181,39932.4801157407,2009-04-29,11:31:22
39.999665,116.322613,0,180,39932.4801736111,2009-04-29,11:31:27
39.999674,116.322845,0,184,39932.4802314815,2009-04-29,11:31:32
39.999684,116.323097,0,177,39932.4802893519,2009-04-29,11:31:37
39.999687,116.323352,0,173,39932.4803472222,2009-04-29,11:31:42
39.999719,116.323581,0,173,39932.4804050926,2009-04-29,11:31:47
39.999724,116.323858,0,170,39932.480462963,2009-04-29,11:31:52
39.999733,116.324112,0,165,39932.4805208333,2009-04-29,11:31:57
39.999771,116.324317,0,166,39932.4805787037,2009-04-29,11:32:02
39.999757,116.324449,0,171,39932.4806365741,2009-04-29,11:32:07
39.999731,116.324632,0,177,39932.4806944444,2009-04-29,11:32:12
39.99965,116.324976,0,183,39932.4807523148,2009-04-29,11:32:17
39.999642,116.32532,0,176,39932.4808101852,2009-04-29,11:32:22
39.999692,116.325685,0,162,39932.4808680556,2009-04-29,11:32:27
39.999769,116.326018,0,151,39932.4809259259,2009-04-29,11:32:32
39.999815,116.326305,0,143,39932.4809837963,2009-04-29,11:32:37
39.999835,116.326575,0,130,39932.4810416667,2009-04-29,11:32:42
39.999855,116.326838,0,125,39932.481099537,2009-04-29,11:32:47
39.999863,116.327081,0,120,39932.4811574074,2009-04-29,11:32:52
39.999861,116.327299,0,115,39932.4812152778,2009-04-29,11:32:57
39.999917,116.327397,0,112,39932.4812731481,2009-04-29,11:33:02
39.999906,116.327399,0,115,39932.4813310185,2009-04-29,11:33:07
39.999896,116.32739,0,116,39932.4813888889,2009-04-29,11:33:12
39.999896,116.32739,0,116,39932.4814236111,2009-04-29,11:33:15
39.999891,116.327385,0,116,39932.4814467593,2009-04-29,11:33:17
39.999914,116.327402,0,117,39932.4815046296,2009-04-29,11:33:22
40.000017,116.327407,0,119,39932.4815625,2009-04-29,11:33:27
40.000051,116.327404,0,118,39932.4816203704,2009-04-29,11:33:32
40.000084,116.32738,0,117,39932.4816782407,2009-04-29,11:33:37
40.000035,116.327307,0,116,39932.4817361111,2009-04-29,11:33:42
40.000035,116.327329,0,116,39932.4817939815,2009-04-29,11:33:47
40.000042,116.327339,0,116,39932.4818518519,2009-04-29,11:33:52
40.000041,116.327392,0,116,39932.4819097222,2009-04-29,11:33:57
40.000029,116.327348,0,118,39932.4819675926,2009-04-29,11:34:02
40.000056,116.327349,0,117,39932.482025463,2009-04-29,11:34:07
40.000056,116.327349,0,117,39932.4820601852,2009-04-29,11:34:10
40.000057,116.327344,0,117,39932.4820833333,2009-04-29,11:34:12
40.000066,116.327344,0,117,39932.4821412037,2009-04-29,11:34:17
40.000066,116.327342,0,118,39932.4821990741,2009-04-29,11:34:22
40.00007,116.327348,0,118,39932.4822569444,2009-04-29,11:34:27
40.00007,116.327348,0,118,39932.4822916667,2009-04-29,11:34:30
40.000074,116.327354,0,118,39932.4823148148,2009-04-29,11:34:32
39.999765,116.326926,0,631,39932.5320023148,2009-04-29,12:46:05
39.999964,116.327516,0,140,39932.5321759259,2009-04-29,12:46:20
40.000058,116.327418,0,109,39932.5322337963,2009-04-29,12:46:25
40.000007,116.327311,0,110,39932.5322916667,2009-04-29,12:46:30
39.999853,116.327201,0,111,39932.532349537,2009-04-29,12:46:35
39.999692,116.327142,0,113,39932.5324074074,2009-04-29,12:46:40
39.999525,116.326988,0,113,39932.5324652778,2009-04-29,12:46:45
39.999423,116.326815,0,111,39932.5325231481,2009-04-29,12:46:50
39.999333,116.326705,0,105,39932.5325810185,2009-04-29,12:46:55
39.999197,116.326664,0,100,39932.5326388889,2009-04-29,12:47:00
39.999062,116.326657,0,96,39932.5326967593,2009-04-29,12:47:05
39.998869,116.326663,0,100,39932.5327546296,2009-04-29,12:47:10
39.998696,116.326628,0,94,39932.5328125,2009-04-29,12:47:15
39.998529,116.326606,0,86,39932.5328703704,2009-04-29,12:47:20
39.998351,116.326617,0,83,39932.5329282407,2009-04-29,12:47:25
39.998125,116.326602,0,69,39932.5329861111,2009-04-29,12:47:30
39.997888,116.326592,0,61,39932.5330439815,2009-04-29,12:47:35
39.997692,116.326537,0,54,39932.5331018518,2009-04-29,12:47:40
39.997506,116.32648,0,51,39932.5331597222,2009-04-29,12:47:45
39.997314,116.326402,0,52,39932.5332175926,2009-04-29,12:47:50
39.997166,116.326399,0,54,39932.533275463,2009-04-29,12:47:55
39.997048,116.326396,0,53,39932.5333333333,2009-04-29,12:48:00
39.996857,116.326437,0,48,39932.5333912037,2009-04-29,12:48:05
39.996689,116.326414,0,30,39932.5334490741,2009-04-29,12:48:10
39.996499,116.326426,0,19,39932.5335069444,2009-04-29,12:48:15
39.996351,116.326416,0,4,39932.5335648148,2009-04-29,12:48:20
39.996188,116.326389,0,0,39932.5336226852,2009-04-29,12:48:25
39.995996,116.326268,0,4,39932.5336805556,2009-04-29,12:48:30
39.995814,116.326256,0,1,39932.5337384259,2009-04-29,12:48:35
39.995645,116.326273,0,0,39932.5337962963,2009-04-29,12:48:40
39.995419,116.326244,0,-3,39932.5338541667,2009-04-29,12:48:45
39.995242,116.326216,0,-10,39932.533912037,2009-04-29,12:48:50
39.995091,116.326078,0,-7,39932.5339699074,2009-04-29,12:48:55
39.994957,116.32596,0,-10,39932.5340277778,2009-04-29,12:49:00
39.994786,116.325982,0,-16,39932.5340856481,2009-04-29,12:49:05
39.994687,116.326018,0,-27,39932.5341435185,2009-04-29,12:49:10
39.994571,116.326003,0,-40,39932.5342013889,2009-04-29,12:49:15
39.994452,116.325979,0,-54,39932.5342592593,2009-04-29,12:49:20
39.99425,116.325942,0,-71,39932.5343171296,2009-04-29,12:49:25
39.994086,116.325927,0,-85,39932.534375,2009-04-29,12:49:30
39.993782,116.32597,0,-94,39932.5344328704,2009-04-29,12:49:35
39.993536,116.326023,0,-104,39932.5344907407,2009-04-29,12:49:40
39.993381,116.32605,0,-115,39932.5345486111,2009-04-29,12:49:45
39.993105,116.326199,0,-129,39932.5346064815,2009-04-29,12:49:50
39.992798,116.326436,0,-152,39932.5346643519,2009-04-29,12:49:55
39.992494,116.326546,0,-153,39932.5347222222,2009-04-29,12:50:00
39.992332,116.326598,0,-155,39932.5347800926,2009-04-29,12:50:05
39.992096,116.326568,0,-168,39932.534837963,2009-04-29,12:50:10
39.991984,116.326668,0,-173,39932.5348958333,2009-04-29,12:50:15
39.991836,116.326959,0,-184,39932.5349537037,2009-04-29,12:50:20
39.991796,116.326985,0,-195,39932.5350115741,2009-04-29,12:50:25
39.991633,116.326922,0,-206,39932.5350694444,2009-04-29,12:50:30
39.991435,116.326901,0,-214,39932.5351273148,2009-04-29,12:50:35
39.991203,116.326921,0,-218,39932.5351851852,2009-04-29,12:50:40
39.990971,116.326918,0,-212,39932.5352430556,2009-04-29,12:50:45
39.990733,116.326961,0,-201,39932.5353009259,2009-04-29,12:50:50
39.990511,116.326974,0,-196,39932.5353587963,2009-04-29,12:50:55
39.99029,116.326979,0,-191,39932.5354166667,2009-04-29,12:51:00
39.990057,116.326784,0,-154,39932.535474537,2009-04-29,12:51:05
39.989874,116.326771,0,-156,39932.5355324074,2009-04-29,12:51:10
39.989652,116.326818,0,-165,39932.5355902778,2009-04-29,12:51:15
39.989419,116.326817,0,-165,39932.5356481481,2009-04-29,12:51:20
39.989144,116.326508,0,-101,39932.5357060185,2009-04-29,12:51:25
39.98893,116.326452,0,-88,39932.5357638889,2009-04-29,12:51:30
39.988701,116.326421,0,-78,39932.5358217593,2009-04-29,12:51:35
39.988523,116.326412,0,-73,39932.5358796296,2009-04-29,12:51:40
39.988301,116.32643,0,-73,39932.5359375,2009-04-29,12:51:45
39.988097,116.326425,0,-66,39932.5359953704,2009-04-29,12:51:50
39.987934,116.326355,0,-62,39932.5360532407,2009-04-29,12:51:55
39.987776,116.326304,0,-56,39932.5361111111,2009-04-29,12:52:00
39.987543,116.326296,0,-52,39932.5361689815,2009-04-29,12:52:05
39.987331,116.326313,0,-48,39932.5362268519,2009-04-29,12:52:10
39.987119,116.326349,0,-48,39932.5362847222,2009-04-29,12:52:15
39.986981,116.326389,0,-47,39932.5363425926,2009-04-29,12:52:20
39.986696,116.32611,0,-27,39932.536400463,2009-04-29,12:52:25
39.986417,116.326284,0,-25,39932.5364583333,2009-04-29,12:52:30
39.986204,116.326344,0,-28,39932.5365162037,2009-04-29,12:52:35
39.985994,116.326385,0,-28,39932.5365740741,2009-04-29,12:52:40
39.985804,116.326509,0,-5,39932.5366319444,2009-04-29,12:52:45
39.985703,116.326346,0,-11,39932.5366898148,2009-04-29,12:52:50
39.985301,116.326194,0,5,39932.5367476852,2009-04-29,12:52:55
39.98522,116.325938,0,8,39932.5368055556,2009-04-29,12:53:00
39.985161,116.32564,0,11,39932.5368634259,2009-04-29,12:53:05
39.985117,116.32533,0,15,39932.5369212963,2009-04-29,12:53:10
39.985092,116.324999,0,17,39932.5369791667,2009-04-29,12:53:15
39.985074,116.32468,0,22,39932.537037037,2009-04-29,12:53:20
39.985042,116.324374,0,28,39932.5370949074,2009-04-29,12:53:25
39.985017,116.324112,0,34,39932.5371527778,2009-04-29,12:53:30
39.98498,116.323827,0,45,39932.5372106481,2009-04-29,12:53:35
39.984976,116.323601,0,56,39932.5372685185,2009-04-29,12:53:40
39.984971,116.323405,0,60,39932.5373263889,2009-04-29,12:53:45
39.984953,116.32322,0,69,39932.5373842593,2009-04-29,12:53:50
39.984898,116.323146,0,80,39932.5374421296,2009-04-29,12:53:55
39.984815,116.323111,0,94,39932.5375,2009-04-29,12:54:00
39.984586,116.323262,0,137,39932.5407407407,2009-04-29,12:58:40
39.984517,116.323256,0,151,39932.5407986111,2009-04-29,12:58:45
39.984518,116.323272,0,161,39932.5408564815,2009-04-29,12:58:50
39.98452,116.323275,0,165,39932.5409143518,2009-04-29,12:58:55
39.98452,116.323275,0,165,39932.5409490741,2009-04-29,12:58:58
39.984518,116.323275,0,167,39932.5409722222,2009-04-29,12:59:00
39.984528,116.323278,0,170,39932.5410300926,2009-04-29,12:59:05
39.984537,116.32328,0,172,39932.541087963,2009-04-29,12:59:10
39.984547,116.323282,0,174,39932.5411458333,2009-04-29,12:59:15
39.984556,116.323284,0,176,39932.5412037037,2009-04-29,12:59:20
39.984564,116.323281,0,178,39932.5412615741,2009-04-29,12:59:25
39.984571,116.323283,0,180,39932.5413194444,2009-04-29,12:59:30
39.984573,116.323286,0,182,39932.5413773148,2009-04-29,12:59:35
39.984571,116.323285,0,184,39932.5414351852,2009-04-29,12:59:40
39.98457,116.323285,0,186,39932.5414930556,2009-04-29,12:59:45
39.984566,116.323279,0,187,39932.5415509259,2009-04-29,12:59:50
39.984563,116.323278,0,190,39932.5416087963,2009-04-29,12:59:55
39.984563,116.323278,0,190,39932.5416435185,2009-04-29,12:59:58
39.984567,116.323285,0,193,39932.5416666667,2009-04-29,13:00:00
39.984577,116.323291,0,196,39932.541724537,2009-04-29,13:00:05
39.984586,116.323292,0,198,39932.5417824074,2009-04-29,13:00:10
39.98459,116.323294,0,200,39932.5418402778,2009-04-29,13:00:15
39.984589,116.323295,0,201,39932.5418981481,2009-04-29,13:00:20
39.984585,116.323297,0,201,39932.5419560185,2009-04-29,13:00:25
39.984581,116.323296,0,201,39932.5420138889,2009-04-29,13:00:30
39.984578,116.323298,0,201,39932.5420717593,2009-04-29,13:00:35
39.984573,116.323303,0,202,39932.5421296296,2009-04-29,13:00:40
39.984565,116.323307,0,203,39932.5421875,2009-04-29,13:00:45
39.984563,116.323313,0,204,39932.5422453704,2009-04-29,13:00:50
39.984563,116.323313,0,204,39932.5422800926,2009-04-29,13:00:53
39.98457,116.323319,0,206,39932.5423032407,2009-04-29,13:00:55
39.984579,116.323324,0,207,39932.5423611111,2009-04-29,13:01:00
39.984585,116.32333,0,209,39932.5424189815,2009-04-29,13:01:05
39.984591,116.323332,0,211,39932.5424768519,2009-04-29,13:01:10
39.984594,116.323331,0,213,39932.5425347222,2009-04-29,13:01:15
39.984598,116.32333,0,216,39932.5425925926,2009-04-29,13:01:20
39.984599,116.32333,0,220,39932.542650463,2009-04-29,13:01:25
39.9846,116.32333,0,223,39932.5427083333,2009-04-29,13:01:30
39.984601,116.32333,0,227,39932.5427662037,2009-04-29,13:01:35
39.984601,116.32333,0,227,39932.5428009259,2009-04-29,13:01:38
39.984598,116.323329,0,231,39932.5428240741,2009-04-29,13:01:40
39.984586,116.323327,0,234,39932.5428819444,2009-04-29,13:01:45
39.984566,116.32332,0,233,39932.5429398148,2009-04-29,13:01:50
39.98452,116.323295,0,216,39932.5429976852,2009-04-29,13:01:55
39.98449,116.323313,0,210,39932.5430555556,2009-04-29,13:02:00
39.984435,116.323312,0,202,39932.5431134259,2009-04-29,13:02:05
39.98441,116.323336,0,208,39932.5431712963,2009-04-29,13:02:10
39.984379,116.323457,0,201,39932.5432291667,2009-04-29,13:02:15
39.984379,116.323696,0,194,39932.543287037,2009-04-29,13:02:20
39.984387,116.324062,0,185,39932.5433449074,2009-04-29,13:02:25
39.984398,116.324466,0,179,39932.5434027778,2009-04-29,13:02:30
39.984403,116.324918,0,171,39932.5434606481,2009-04-29,13:02:35
39.98442,116.325323,0,170,39932.5435185185,2009-04-29,13:02:40
39.984428,116.325611,0,175,39932.5435763889,2009-04-29,13:02:45
39.984425,116.325795,0,179,39932.5436342593,2009-04-29,13:02:50
39.984403,116.325904,0,181,39932.5436921296,2009-04-29,13:02:55
39.984383,116.325922,0,186,39932.54375,2009-04-29,13:03:00
39.984383,116.325922,0,186,39932.5437847222,2009-04-29,13:03:03
39.98438,116.325923,0,187,39932.5438078704,2009-04-29,13:03:05
39.984379,116.325906,0,188,39932.5438657407,2009-04-29,13:03:10
39.984379,116.325904,0,189,39932.5439236111,2009-04-29,13:03:15
39.984378,116.325904,0,189,39932.5439814815,2009-04-29,13:03:20
39.984378,116.325902,0,189,39932.5440393519,2009-04-29,13:03:25
39.984378,116.325902,0,189,39932.5440740741,2009-04-29,13:03:28
39.984377,116.325898,0,189,39932.5440972222,2009-04-29,13:03:30
39.984377,116.325909,0,190,39932.5441550926,2009-04-29,13:03:35
39.984377,116.325922,0,190,39932.544212963,2009-04-29,13:03:40
39.984377,116.325938,0,189,39932.5442708333,2009-04-29,13:03:45
39.984393,116.326046,0,189,39932.5443287037,2009-04-29,13:03:50
39.984402,116.326317,0,188,39932.5443865741,2009-04-29,13:03:55
39.984425,116.326691,0,175,39932.5444444444,2009-04-29,13:04:00
39.984456,116.327183,0,149,39932.5445023148,2009-04-29,13:04:05
39.984476,116.327667,0,140,39932.5445601852,2009-04-29,13:04:10
39.984516,116.328126,0,131,39932.5446180556,2009-04-29,13:04:15
39.984503,116.328599,0,123,39932.5446759259,2009-04-29,13:04:20
39.984492,116.329104,0,134,39932.5447337963,2009-04-29,13:04:25
39.984551,116.329684,0,154,39932.5447916667,2009-04-29,13:04:30
39.984578,116.330298,0,157,39932.544849537,2009-04-29,13:04:35
39.984602,116.330959,0,151,39932.5449074074,2009-04-29,13:04:40
39.984657,116.331605,0,143,39932.5449652778,2009-04-29,13:04:45
39.984686,116.332206,0,145,39932.5450231481,2009-04-29,13:04:50
39.984713,116.332789,0,144,39932.5450810185,2009-04-29,13:04:55
39.984742,116.333436,0,139,39932.5451388889,2009-04-29,13:05:00
39.984738,116.334086,0,133,39932.5451967593,2009-04-29,13:05:05
39.984753,116.334705,0,129,39932.5452546296,2009-04-29,13:05:10
39.984765,116.335334,0,127,39932.5453125,2009-04-29,13:05:15
39.98479,116.33593,0,127,39932.5453703704,2009-04-29,13:05:20
39.984795,116.336514,0,122,39932.5454282407,2009-04-29,13:05:25
39.984807,116.337059,0,123,39932.5454861111,2009-04-29,13:05:30
39.984813,116.337369,0,116,39932.5455439815,2009-04-29,13:05:35
39.984806,116.337439,0,115,39932.5456018519,2009-04-29,13:05:40
39.984803,116.33744,0,112,39932.5456597222,2009-04-29,13:05:45
39.984803,116.337439,0,111,39932.5457175926,2009-04-29,13:05:50
39.984804,116.33744,0,111,39932.545775463,2009-04-29,13:05:55
39.984803,116.33744,0,111,39932.5458333333,2009-04-29,13:06:00
39.984802,116.337443,0,111,39932.5458912037,2009-04-29,13:06:05
39.984802,116.337444,0,111,39932.5459490741,2009-04-29,13:06:10
39.984801,116.337447,0,111,39932.5460069444,2009-04-29,13:06:15
39.9848,116.337454,0,111,39932.5460648148,2009-04-29,13:06:20
39.9848,116.337454,0,111,39932.546099537,2009-04-29,13:06:23
39.9848,116.337459,0,111,39932.5461226852,2009-04-29,13:06:25
39.984799,116.337497,0,111,39932.5461805556,2009-04-29,13:06:30
39.984798,116.337537,0,112,39932.5462384259,2009-04-29,13:06:35
39.984799,116.337589,0,112,39932.5462962963,2009-04-29,13:06:40
39.984878,116.337779,0,113,39932.5463541667,2009-04-29,13:06:45
39.984947,116.338063,0,116,39932.546412037,2009-04-29,13:06:50
39.985017,116.338513,0,121,39932.5464699074,2009-04-29,13:06:55
39.985052,116.339064,0,126,39932.5465277778,2009-04-29,13:07:00
39.985089,116.339647,0,131,39932.5465856481,2009-04-29,13:07:05
39.985114,116.340259,0,134,39932.5466435185,2009-04-29,13:07:10
39.985158,116.340922,0,137,39932.5467013889,2009-04-29,13:07:15
39.985172,116.341602,0,138,39932.5467592593,2009-04-29,13:07:20
39.985197,116.342363,0,139,39932.5468171296,2009-04-29,13:07:25
39.985212,116.343154,0,141,39932.546875,2009-04-29,13:07:30
39.985241,116.343986,0,151,39932.5469328704,2009-04-29,13:07:35
39.98525,116.344762,0,159,39932.5469907407,2009-04-29,13:07:40
39.985282,116.345492,0,169,39932.5470486111,2009-04-29,13:07:45
39.985285,116.346202,0,170,39932.5471064815,2009-04-29,13:07:50
39.985301,116.346971,0,163,39932.5471643518,2009-04-29,13:07:55
39.985331,116.347796,0,167,39932.5472222222,2009-04-29,13:08:00
39.985353,116.348658,0,157,39932.5472800926,2009-04-29,13:08:05
39.9854,116.349521,0,149,39932.547337963,2009-04-29,13:08:10
39.985445,116.35041,0,143,39932.5473958333,2009-04-29,13:08:15
39.985477,116.351236,0,134,39932.5474537037,2009-04-29,13:08:20
39.985482,116.351979,0,131,39932.5475115741,2009-04-29,13:08:25
39.985514,116.352606,0,120,39932.5475694444,2009-04-29,13:08:30
39.985541,116.353138,0,122,39932.5476273148,2009-04-29,13:08:35
39.985565,116.353555,0,120,39932.5476851852,2009-04-29,13:08:40
39.985551,116.354007,0,119,39932.5477430556,2009-04-29,13:08:45
39.985553,116.354493,0,140,39932.5478009259,2009-04-29,13:08:50
39.985558,116.354966,0,144,39932.5478587963,2009-04-29,13:08:55
39.985586,116.355501,0,147,39932.5479166667,2009-04-29,13:09:00
39.985611,116.356112,0,150,39932.547974537,2009-04-29,13:09:05
39.985635,116.356799,0,155,39932.5480324074,2009-04-29,13:09:10
39.985659,116.357545,0,159,39932.5480902778,2009-04-29,13:09:15
39.98569,116.358329,0,158,39932.5481481481,2009-04-29,13:09:20
39.985705,116.359119,0,156,39932.5482060185,2009-04-29,13:09:25
39.985729,116.359952,0,157,39932.5482638889,2009-04-29,13:09:30
39.985728,116.360755,0,155,39932.5483217593,2009-04-29,13:09:35
39.985778,116.361608,0,153,39932.5483796296,2009-04-29,13:09:40
39.985805,116.362393,0,159,39932.5484375,2009-04-29,13:09:45
39.985847,116.36313,0,160,39932.5484953704,2009-04-29,13:09:50
39.985867,116.363794,0,158,39932.5485532407,2009-04-29,13:09:55
39.985881,116.364466,0,154,39932.5486111111,2009-04-29,13:10:00
39.985892,116.365173,0,148,39932.5486689815,2009-04-29,13:10:05
39.985912,116.365979,0,143,39932.5487268518,2009-04-29,13:10:10
39.985927,116.366835,0,135,39932.5487847222,2009-04-29,13:10:15
39.985965,116.36776,0,126,39932.5488425926,2009-04-29,13:10:20
39.985979,116.368684,0,125,39932.548900463,2009-04-29,13:10:25
39.986014,116.369621,0,127,39932.5489583333,2009-04-29,13:10:30
39.986028,116.370568,0,131,39932.5490162037,2009-04-29,13:10:35
39.986057,116.371472,0,132,39932.5490740741,2009-04-29,13:10:40
39.986087,116.372412,0,135,39932.5491319444,2009-04-29,13:10:45
39.98611,116.373349,0,128,39932.5491898148,2009-04-29,13:10:50
39.986142,116.374339,0,118,39932.5492476852,2009-04-29,13:10:55
39.986183,116.375394,0,119,39932.5493055556,2009-04-29,13:11:00
39.986227,116.376431,0,113,39932.5493634259,2009-04-29,13:11:05
39.98627,116.377452,0,116,39932.5494212963,2009-04-29,13:11:10
39.986286,116.37834,0,117,39932.5494791667,2009-04-29,13:11:15
39.986302,116.379215,0,117,39932.549537037,2009-04-29,13:11:20
39.986306,116.380069,0,113,39932.5495949074,2009-04-29,13:11:25
39.986328,116.380903,0,119,39932.5496527778,2009-04-29,13:11:30
39.986371,116.381737,0,120,39932.5497106481,2009-04-29,13:11:35
39.986393,116.382561,0,119,39932.5497685185,2009-04-29,13:11:40
39.98643,116.383354,0,125,39932.5498263889,2009-04-29,13:11:45
39.986445,116.384157,0,129,39932.5498842593,2009-04-29,13:11:50
39.986471,116.384927,0,124,39932.5499421296,2009-04-29,13:11:55
39.98649,116.385742,0,115,39932.55,2009-04-29,13:12:00
39.986507,116.386579,0,110,39932.5500578704,2009-04-29,13:12:05
39.98653,116.387443,0,108,39932.5501157407,2009-04-29,13:12:10
39.986549,116.388321,0,108,39932.5501736111,2009-04-29,13:12:15
39.986584,116.389107,0,111,39932.5502314815,2009-04-29,13:12:20
39.986614,116.389841,0,109,39932.5502893519,2009-04-29,13:12:25
39.986608,116.390599,0,107,39932.5503472222,2009-04-29,13:12:30
39.986616,116.39142,0,101,39932.5504050926,2009-04-29,13:12:35
39.986626,116.392277,0,94,39932.550462963,2009-04-29,13:12:40
39.986665,116.393158,0,98,39932.5505208333,2009-04-29,13:12:45
39.986704,116.394068,0,105,39932.5505787037,2009-04-29,13:12:50
39.986728,116.394942,0,99,39932.5506365741,2009-04-29,13:12:55
39.986753,116.395814,0,96,39932.5506944444,2009-04-29,13:13:00
39.986788,116.396693,0,105,39932.5507523148,2009-04-29,13:13:05
39.986807,116.397557,0,107,39932.5508101852,2009-04-29,13:13:10
39.9868,116.398442,0,115,39932.5508680556,2009-04-29,13:13:15
39.986845,116.399338,0,120,39932.5509259259,2009-04-29,13:13:20
39.986889,116.400205,0,121,39932.5509837963,2009-04-29,13:13:25
39.986913,116.401059,0,115,39932.5510416667,2009-04-29,13:13:30
39.98693,116.401902,0,116,39932.551099537,2009-04-29,13:13:35
39.986919,116.402674,0,116,39932.5511574074,2009-04-29,13:13:40
39.986963,116.403476,0,119,39932.5512152778,2009-04-29,13:13:45
39.986979,116.404273,0,123,39932.5512731481,2009-04-29,13:13:50
39.986994,116.405011,0,123,39932.5513310185,2009-04-29,13:13:55
39.98702,116.405629,0,116,39932.5513888889,2009-04-29,13:14:00
39.987028,116.406162,0,114,39932.5514467593,2009-04-29,13:14:05
39.987063,116.406657,0,114,39932.5515046296,2009-04-29,13:14:10
39.98708,116.407222,0,118,39932.5515625,2009-04-29,13:14:15
39.987086,116.407821,0,114,39932.5516203704,2009-04-29,13:14:20
39.98711,116.408361,0,109,39932.5516782407,2009-04-29,13:14:25
39.987132,116.408873,0,112,39932.5517361111,2009-04-29,13:14:30
39.987102,116.409258,0,108,39932.5517939815,2009-04-29,13:14:35
39.98708,116.409582,0,128,39932.5518518519,2009-04-29,13:14:40
39.987048,116.409975,0,128,39932.5519097222,2009-04-29,13:14:45
39.986979,116.410311,0,115,39932.5519675926,2009-04-29,13:14:50
39.986784,116.41045,0,124,39932.552025463,2009-04-29,13:14:55
39.98652,116.410546,0,124,39932.5520833333,2009-04-29,13:15:00
39.986422,116.410515,0,135,39932.5521412037,2009-04-29,13:15:05
39.98642,116.410516,0,137,39932.5521990741,2009-04-29,13:15:10
39.986412,116.410518,0,137,39932.5522569444,2009-04-29,13:15:15
39.986412,116.410518,0,137,39932.5522916667,2009-04-29,13:15:18
39.986408,116.410518,0,138,39932.5523148148,2009-04-29,13:15:20
39.98639,116.410516,0,138,39932.5523726852,2009-04-29,13:15:25
39.986369,116.410509,0,139,39932.5524305556,2009-04-29,13:15:30
39.98634,116.410489,0,140,39932.5524884259,2009-04-29,13:15:35
39.986212,116.410308,0,144,39932.5525462963,2009-04-29,13:15:40
39.986195,116.410296,0,145,39932.5526041667,2009-04-29,13:15:45
39.986186,116.410296,0,146,39932.552662037,2009-04-29,13:15:50
39.986183,116.410296,0,147,39932.5527199074,2009-04-29,13:15:55
39.986183,116.410296,0,147,39932.5527546296,2009-04-29,13:15:58
39.986178,116.410296,0,147,39932.5527777778,2009-04-29,13:16:00
39.986108,116.410309,0,148,39932.5528356481,2009-04-29,13:16:05
39.985895,116.4103,0,149,39932.5528935185,2009-04-29,13:16:10
39.985585,116.410302,0,146,39932.5529513889,2009-04-29,13:16:15
39.985327,116.410432,0,137,39932.5530092593,2009-04-29,13:16:20
39.985112,116.41056,0,126,39932.5530671296,2009-04-29,13:16:25
39.984925,116.410544,0,118,39932.553125,2009-04-29,13:16:30
39.984573,116.410549,0,115,39932.5531828704,2009-04-29,13:16:35
39.984311,116.410564,0,114,39932.5532407407,2009-04-29,13:16:40
39.984158,116.41061,0,130,39932.5532986111,2009-04-29,13:16:45
39.983898,116.410666,0,131,39932.5533564815,2009-04-29,13:16:50
39.983515,116.410743,0,134,39932.5534143519,2009-04-29,13:16:55
39.983134,116.410752,0,136,39932.5534722222,2009-04-29,13:17:00
39.982809,116.410852,0,131,39932.5535300926,2009-04-29,13:17:05
39.982418,116.410879,0,128,39932.553587963,2009-04-29,13:17:10
39.982136,116.410946,0,127,39932.5536458333,2009-04-29,13:17:15
39.981912,116.41107,0,131,39932.5537037037,2009-04-29,13:17:20
39.981863,116.411445,0,119,39932.5537615741,2009-04-29,13:17:25
39.981863,116.411928,0,107,39932.5538194444,2009-04-29,13:17:30
39.981874,116.412359,0,104,39932.5538773148,2009-04-29,13:17:35
39.981905,116.41271,0,105,39932.5539351852,2009-04-29,13:17:40
39.981905,116.413081,0,109,39932.5539930556,2009-04-29,13:17:45
39.981923,116.413548,0,110,39932.5540509259,2009-04-29,13:17:50
39.981911,116.413824,0,113,39932.5541087963,2009-04-29,13:17:55
39.981913,116.413956,0,118,39932.5541666667,2009-04-29,13:18:00
39.981912,116.413965,0,120,39932.554224537,2009-04-29,13:18:05
39.981912,116.413965,0,120,39932.5542592593,2009-04-29,13:18:08
39.981911,116.413971,0,121,39932.5542824074,2009-04-29,13:18:10
39.981911,116.413981,0,122,39932.5543402778,2009-04-29,13:18:15
39.98191,116.413992,0,122,39932.5543981481,2009-04-29,13:18:20
39.98191,116.414001,0,122,39932.5544560185,2009-04-29,13:18:25
39.981915,116.414166,0,126,39932.5545138889,2009-04-29,13:18:30
39.981947,116.414355,0,123,39932.5545717593,2009-04-29,13:18:35
39.981985,116.414606,0,125,39932.5546296296,2009-04-29,13:18:40
39.982026,116.414937,0,129,39932.5546875,2009-04-29,13:18:45
39.982091,116.415375,0,132,39932.5547453704,2009-04-29,13:18:50
39.9821,116.415978,0,135,39932.5548032407,2009-04-29,13:18:55
39.982073,116.416417,0,138,39932.5548611111,2009-04-29,13:19:00
39.982047,116.416945,0,143,39932.5549189815,2009-04-29,13:19:05
39.982022,116.417438,0,144,39932.5549768518,2009-04-29,13:19:10
39.98202,116.417772,0,144,39932.5550347222,2009-04-29,13:19:15
39.982102,116.418054,0,143,39932.5550925926,2009-04-29,13:19:20
39.982259,116.418133,0,146,39932.555150463,2009-04-29,13:19:25
39.982609,116.418204,0,151,39932.5552083333,2009-04-29,13:19:30
39.983014,116.418244,0,154,39932.5552662037,2009-04-29,13:19:35
39.983403,116.41826,0,166,39932.5553240741,2009-04-29,13:19:40
39.983755,116.418271,0,181,39932.5553819444,2009-04-29,13:19:45
39.983965,116.418213,0,191,39932.5554398148,2009-04-29,13:19:50
39.984032,116.418128,0,207,39932.5554976852,2009-04-29,13:19:55
39.984041,116.418101,0,219,39932.5555555556,2009-04-29,13:20:00
39.984043,116.418098,0,221,39932.5556134259,2009-04-29,13:20:05
39.984043,116.418098,0,221,39932.5556481481,2009-04-29,13:20:08
39.984046,116.418095,0,222,39932.5556712963,2009-04-29,13:20:10
39.984169,116.417969,0,223,39932.5557291667,2009-04-29,13:20:15
39.984271,116.417936,0,224,39932.555787037,2009-04-29,13:20:20
39.984274,116.417966,0,224,39932.5558449074,2009-04-29,13:20:25
39.984274,116.417966,0,224,39932.5558796296,2009-04-29,13:20:28
39.984274,116.417972,0,225,39932.5559027778,2009-04-29,13:20:30
39.984286,116.417979,0,226,39932.5559606481,2009-04-29,13:20:35
39.984326,116.417977,0,230,39932.5560185185,2009-04-29,13:20:40
39.984391,116.418007,0,238,39932.5560763889,2009-04-29,13:20:45
39.984547,116.417971,0,236,39932.5561342593,2009-04-29,13:20:50
39.984973,116.418087,0,228,39932.5561921296,2009-04-29,13:20:55
39.985277,116.418194,0,223,39932.55625,2009-04-29,13:21:00
39.985537,116.418134,0,242,39932.5563078704,2009-04-29,13:21:05
39.985985,116.418184,0,263,39932.5563657407,2009-04-29,13:21:10
39.986449,116.418049,0,248,39932.5564236111,2009-04-29,13:21:15
39.986837,116.418006,0,230,39932.5564814815,2009-04-29,13:21:20
39.987077,116.417967,0,193,39932.5565393518,2009-04-29,13:21:25
39.987201,116.417991,0,171,39932.5565972222,2009-04-29,13:21:30
39.987256,116.418059,0,152,39932.5566550926,2009-04-29,13:21:35
39.987273,116.418305,0,143,39932.556712963,2009-04-29,13:21:40
39.987274,116.418678,0,139,39932.5567708333,2009-04-29,13:21:45
39.987266,116.419122,0,145,39932.5568287037,2009-04-29,13:21:50
39.987246,116.419525,0,150,39932.5568865741,2009-04-29,13:21:55
39.987263,116.419863,0,151,39932.5569444444,2009-04-29,13:22:00
39.987262,116.420227,0,157,39932.5570023148,2009-04-29,13:22:05
39.987305,116.420608,0,152,39932.5570601852,2009-04-29,13:22:10
39.987339,116.421084,0,145,39932.5571180556,2009-04-29,13:22:15
39.987362,116.421681,0,131,39932.5571759259,2009-04-29,13:22:20
39.987401,116.422367,0,114,39932.5572337963,2009-04-29,13:22:25
39.987403,116.423131,0,104,39932.5572916667,2009-04-29,13:22:30
39.98738,116.423852,0,98,39932.557349537,2009-04-29,13:22:35
39.987382,116.424514,0,98,39932.5574074074,2009-04-29,13:22:40
39.987359,116.42497,0,99,39932.5574652778,2009-04-29,13:22:45
39.987366,116.425087,0,130,39932.5575231481,2009-04-29,13:22:50
39.987387,116.425109,0,136,39932.5575810185,2009-04-29,13:22:55
39.987386,116.425124,0,138,39932.5576388889,2009-04-29,13:23:00
39.987433,116.425342,0,140,39932.5576967593,2009-04-29,13:23:05
39.98743,116.425736,0,150,39932.5577546296,2009-04-29,13:23:10
39.987477,116.426195,0,166,39932.5578125,2009-04-29,13:23:15
39.987537,116.426691,0,147,39932.5578703704,2009-04-29,13:23:20
39.987579,116.427243,0,146,39932.5579282407,2009-04-29,13:23:25
39.987597,116.427887,0,148,39932.5579861111,2009-04-29,13:23:30
39.987633,116.428533,0,146,39932.5580439815,2009-04-29,13:23:35
39.987684,116.42921,0,144,39932.5581018519,2009-04-29,13:23:40
39.987662,116.4299,0,139,39932.5581597222,2009-04-29,13:23:45
39.987669,116.430547,0,134,39932.5582175926,2009-04-29,13:23:50
39.987599,116.431298,0,111,39932.558275463,2009-04-29,13:23:55
39.987491,116.432099,0,100,39932.5583333333,2009-04-29,13:24:00
39.987327,116.43293,0,91,39932.5583912037,2009-04-29,13:24:05
39.987076,116.433764,0,83,39932.5584490741,2009-04-29,13:24:10
39.986792,116.434627,0,86,39932.5585069444,2009-04-29,13:24:15
39.986432,116.435534,0,78,39932.5585648148,2009-04-29,13:24:20
39.986055,116.43646,0,74,39932.5586226852,2009-04-29,13:24:25
39.985673,116.437423,0,74,39932.5586805556,2009-04-29,13:24:30
39.985327,116.43832,0,77,39932.5587384259,2009-04-29,13:24:35
39.984992,116.43919,0,73,39932.5587962963,2009-04-29,13:24:40
39.984656,116.440061,0,78,39932.5588541667,2009-04-29,13:24:45
39.984305,116.440928,0,78,39932.558912037,2009-04-29,13:24:50
39.983875,116.441766,0,81,39932.5589699074,2009-04-29,13:24:55
39.983407,116.442532,0,78,39932.5590277778,2009-04-29,13:25:00
39.982939,116.443282,0,84,39932.5590856481,2009-04-29,13:25:05
39.982461,116.444037,0,90,39932.5591435185,2009-04-29,13:25:10
39.981945,116.444819,0,92,39932.5592013889,2009-04-29,13:25:15
39.981421,116.445618,0,93,39932.5592592593,2009-04-29,13:25:20
39.980912,116.446412,0,102,39932.5593171296,2009-04-29,13:25:25
39.980426,116.447173,0,111,39932.559375,2009-04-29,13:25:30
39.979966,116.447876,0,115,39932.5594328704,2009-04-29,13:25:35
39.97949,116.448577,0,116,39932.5594907407,2009-04-29,13:25:40
39.979033,116.449269,0,121,39932.5595486111,2009-04-29,13:25:45
39.97854,116.449973,0,109,39932.5596064815,2009-04-29,13:25:50
39.978066,116.450701,0,99,39932.5596643519,2009-04-29,13:25:55
39.977563,116.451458,0,85,39932.5597222222,2009-04-29,13:26:00
39.977055,116.452227,0,79,39932.5597800926,2009-04-29,13:26:05
39.976563,116.452972,0,78,39932.559837963,2009-04-29,13:26:10
39.976106,116.453678,0,77,39932.5598958333,2009-04-29,13:26:15
39.97567,116.454345,0,75,39932.5599537037,2009-04-29,13:26:20
39.975222,116.454991,0,81,39932.5600115741,2009-04-29,13:26:25
39.974815,116.455597,0,76,39932.5600694444,2009-04-29,13:26:30
39.974429,116.4562,0,84,39932.5601273148,2009-04-29,13:26:35
39.974052,116.456786,0,83,39932.5601851852,2009-04-29,13:26:40
39.973681,116.457343,0,87,39932.5602430556,2009-04-29,13:26:45
39.973318,116.457902,0,92,39932.5603009259,2009-04-29,13:26:50
39.972913,116.45851,0,104,39932.5603587963,2009-04-29,13:26:55
39.972482,116.459163,0,101,39932.5604166667,2009-04-29,13:27:00
39.972049,116.459835,0,101,39932.560474537,2009-04-29,13:27:05
39.971634,116.460466,0,100,39932.5605324074,2009-04-29,13:27:10
39.971269,116.461041,0,103,39932.5605902778,2009-04-29,13:27:15
39.970968,116.461488,0,97,39932.5606481481,2009-04-29,13:27:20
39.970706,116.461896,0,104,39932.5607060185,2009-04-29,13:27:25
39.970428,116.462328,0,112,39932.5607638889,2009-04-29,13:27:30
39.970156,116.462721,0,104,39932.5608217593,2009-04-29,13:27:35
39.969898,116.463116,0,107,39932.5608796296,2009-04-29,13:27:40
39.969636,116.463497,0,113,39932.5609375,2009-04-29,13:27:45
39.969399,116.463846,0,117,39932.5609953704,2009-04-29,13:27:50
39.969151,116.464064,0,114,39932.5610532407,2009-04-29,13:27:55
39.968853,116.464078,0,118,39932.5611111111,2009-04-29,13:28:00
39.968558,116.463829,0,124,39932.5611689815,2009-04-29,13:28:05
39.968443,116.463316,0,117,39932.5612268519,2009-04-29,13:28:10
39.968661,116.462851,0,123,39932.5612847222,2009-04-29,13:28:15
39.969015,116.462701,0,124,39932.5613425926,2009-04-29,13:28:20
39.969173,116.462753,0,118,39932.561400463,2009-04-29,13:28:25
39.969374,116.462876,0,107,39932.5614583333,2009-04-29,13:28:30
39.969587,116.463065,0,110,39932.5615162037,2009-04-29,13:28:35
39.969854,116.463328,0,110,39932.5615740741,2009-04-29,13:28:40
39.970168,116.463665,0,113,39932.5616319444,2009-04-29,13:28:45
39.970522,116.464105,0,115,39932.5616898148,2009-04-29,13:28:50
39.970968,116.464591,0,117,39932.5617476852,2009-04-29,13:28:55
39.971458,116.46513,0,121,39932.5618055556,2009-04-29,13:29:00
39.971967,116.465652,0,125,39932.5618634259,2009-04-29,13:29:05
39.972496,116.466202,0,131,39932.5619212963,2009-04-29,13:29:10
39.973029,116.466794,0,131,39932.5619791667,2009-04-29,13:29:15
39.973599,116.467396,0,132,39932.562037037,2009-04-29,13:29:20
39.974187,116.468064,0,132,39932.5620949074,2009-04-29,13:29:25
39.974792,116.468737,0,131,39932.5621527778,2009-04-29,13:29:30
39.975404,116.469417,0,134,39932.5622106481,2009-04-29,13:29:35
39.976039,116.470172,0,141,39932.5622685185,2009-04-29,13:29:40
39.976691,116.470934,0,152,39932.5623263889,2009-04-29,13:29:45
39.977371,116.471724,0,161,39932.5623842593,2009-04-29,13:29:50
39.978048,116.472493,0,167,39932.5624421296,2009-04-29,13:29:55
39.978786,116.473212,0,157,39932.5625,2009-04-29,13:30:00
39.979468,116.473969,0,150,39932.5625578704,2009-04-29,13:30:05
39.980155,116.474724,0,144,39932.5626157407,2009-04-29,13:30:10
39.980813,116.475462,0,137,39932.5626736111,2009-04-29,13:30:15
39.981484,116.476208,0,133,39932.5627314815,2009-04-29,13:30:20
39.982159,116.47697,0,125,39932.5627893518,2009-04-29,13:30:25
39.98282,116.477722,0,116,39932.5628472222,2009-04-29,13:30:30
39.983524,116.478485,0,112,39932.5629050926,2009-04-29,13:30:35
39.984237,116.479273,0,112,39932.562962963,2009-04-29,13:30:40
39.984974,116.480108,0,115,39932.5630208333,2009-04-29,13:30:45
39.985682,116.480929,0,119,39932.5630787037,2009-04-29,13:30:50
39.986395,116.481701,0,121,39932.5631365741,2009-04-29,13:30:55
39.987113,116.482482,0,125,39932.5631944444,2009-04-29,13:31:00
39.987778,116.483213,0,125,39932.5632523148,2009-04-29,13:31:05
39.98844,116.483947,0,110,39932.5633101852,2009-04-29,13:31:10
39.98912,116.48469,0,105,39932.5633680556,2009-04-29,13:31:15
39.989821,116.485443,0,97,39932.5634259259,2009-04-29,13:31:20
39.990533,116.486206,0,91,39932.5634837963,2009-04-29,13:31:25
39.991232,116.486995,0,89,39932.5635416667,2009-04-29,13:31:30
39.991926,116.487789,0,86,39932.563599537,2009-04-29,13:31:35
39.992615,116.488549,0,91,39932.5636574074,2009-04-29,13:31:40
39.993309,116.489308,0,86,39932.5637152778,2009-04-29,13:31:45
39.994002,116.490064,0,87,39932.5637731481,2009-04-29,13:31:50
39.994704,116.490845,0,92,39932.5638310185,2009-04-29,13:31:55
39.995415,116.491624,0,94,39932.5638888889,2009-04-29,13:32:00
39.996128,116.492398,0,97,39932.5639467593,2009-04-29,13:32:05
39.996845,116.49319,0,100,39932.5640046296,2009-04-29,13:32:10
39.997556,116.493981,0,98,39932.5640625,2009-04-29,13:32:15
39.998247,116.494766,0,96,39932.5641203704,2009-04-29,13:32:20
39.998944,116.495534,0,98,39932.5641782407,2009-04-29,13:32:25
39.999642,116.496301,0,99,39932.5642361111,2009-04-29,13:32:30
40.000342,116.49706,0,103,39932.5642939815,2009-04-29,13:32:35
40.001043,116.497843,0,99,39932.5643518518,2009-04-29,13:32:40
40.001738,116.4986,0,90,39932.5644097222,2009-04-29,13:32:45
40.002442,116.499374,0,84,39932.5644675926,2009-04-29,13:32:50
40.003158,116.500172,0,86,39932.564525463,2009-04-29,13:32:55
40.00388,116.500966,0,86,39932.5645833333,2009-04-29,13:33:00
40.004565,116.501751,0,94,39932.5646412037,2009-04-29,13:33:05
40.005262,116.502521,0,94,39932.5646990741,2009-04-29,13:33:10
40.005959,116.503289,0,93,39932.5647569444,2009-04-29,13:33:15
40.006653,116.504065,0,96,39932.5648148148,2009-04-29,13:33:20
40.007349,116.504858,0,92,39932.5648726852,2009-04-29,13:33:25
40.00804,116.505636,0,95,39932.5649305556,2009-04-29,13:33:30
40.008751,116.506438,0,102,39932.5649884259,2009-04-29,13:33:35
40.009464,116.50721,0,107,39932.5650462963,2009-04-29,13:33:40
40.010172,116.507985,0,111,39932.5651041667,2009-04-29,13:33:45
40.010858,116.508746,0,107,39932.565162037,2009-04-29,13:33:50
40.011538,116.5095,0,104,39932.5652199074,2009-04-29,13:33:55
40.012238,116.510265,0,97,39932.5652777778,2009-04-29,13:34:00
40.012941,116.511085,0,93,39932.5653356481,2009-04-29,13:34:05
40.013594,116.511973,0,92,39932.5653935185,2009-04-29,13:34:10
40.014223,116.512892,0,94,39932.5654513889,2009-04-29,13:34:15
40.014808,116.513839,0,99,39932.5655092593,2009-04-29,13:34:20
40.015347,116.514818,0,110,39932.5655671296,2009-04-29,13:34:25
40.015849,116.515815,0,107,39932.565625,2009-04-29,13:34:30
40.016307,116.516875,0,105,39932.5656828704,2009-04-29,13:34:35
40.016718,116.517965,0,103,39932.5657407407,2009-04-29,13:34:40
40.017108,116.519056,0,107,39932.5657986111,2009-04-29,13:34:45
40.017514,116.520138,0,106,39932.5658564815,2009-04-29,13:34:50
40.017905,116.521255,0,109,39932.5659143519,2009-04-29,13:34:55
40.018297,116.522352,0,111,39932.5659722222,2009-04-29,13:35:00
40.018685,116.52344,0,102,39932.5660300926,2009-04-29,13:35:05
40.019084,116.524558,0,95,39932.566087963,2009-04-29,13:35:10
40.019489,116.525687,0,96,39932.5661458333,2009-04-29,13:35:15
40.019906,116.526843,0,106,39932.5662037037,2009-04-29,13:35:20
40.020332,116.527993,0,108,39932.5662615741,2009-04-29,13:35:25
40.020757,116.529143,0,114,39932.5663194444,2009-04-29,13:35:30
40.021161,116.530317,0,114,39932.5663773148,2009-04-29,13:35:35
40.021578,116.531458,0,110,39932.5664351852,2009-04-29,13:35:40
40.021979,116.5326,0,109,39932.5664930556,2009-04-29,13:35:45
40.022387,116.533744,0,109,39932.5665509259,2009-04-29,13:35:50
40.022789,116.534917,0,110,39932.5666087963,2009-04-29,13:35:55
40.023189,116.536111,0,91,39932.5666666667,2009-04-29,13:36:00
40.023608,116.537287,0,82,39932.566724537,2009-04-29,13:36:05
40.024036,116.538471,0,85,39932.5667824074,2009-04-29,13:36:10
40.024453,116.539664,0,86,39932.5668402778,2009-04-29,13:36:15
40.02486,116.540836,0,79,39932.5668981481,2009-04-29,13:36:20
40.02527,116.542018,0,75,39932.5669560185,2009-04-29,13:36:25
40.025668,116.543178,0,68,39932.5670138889,2009-04-29,13:36:30
40.026058,116.544359,0,74,39932.5670717593,2009-04-29,13:36:35
40.026444,116.545502,0,79,39932.5671296296,2009-04-29,13:36:40
40.026814,116.546635,0,81,39932.5671875,2009-04-29,13:36:45
40.027171,116.547759,0,83,39932.5672453704,2009-04-29,13:36:50
40.02752,116.548871,0,88,39932.5673032407,2009-04-29,13:36:55
40.027869,116.550003,0,97,39932.5673611111,2009-04-29,13:37:00
40.028227,116.551141,0,104,39932.5674189815,2009-04-29,13:37:05
40.028575,116.552265,0,110,39932.5674768519,2009-04-29,13:37:10
40.028917,116.553378,0,112,39932.5675347222,2009-04-29,13:37:15
40.029324,116.554474,0,112,39932.5675925926,2009-04-29,13:37:20
40.029748,116.555547,0,108,39932.567650463,2009-04-29,13:37:25
40.030221,116.556576,0,101,39932.5677083333,2009-04-29,13:37:30
40.030703,116.557588,0,86,39932.5677662037,2009-04-29,13:37:35
40.031207,116.558622,0,79,39932.5678240741,2009-04-29,13:37:40
40.031697,116.559665,0,74,39932.5678819444,2009-04-29,13:37:45
40.032184,116.560691,0,76,39932.5679398148,2009-04-29,13:37:50
40.032633,116.5617,0,78,39932.5679976852,2009-04-29,13:37:55
40.033103,116.562705,0,80,39932.5680555556,2009-04-29,13:38:00
40.03359,116.563712,0,78,39932.5681134259,2009-04-29,13:38:05
40.034099,116.564738,0,79,39932.5681712963,2009-04-29,13:38:10
40.034612,116.565793,0,73,39932.5682291667,2009-04-29,13:38:15
40.03516,116.566873,0,74,39932.568287037,2009-04-29,13:38:20
40.035765,116.56789,0,78,39932.5683449074,2009-04-29,13:38:25
40.036443,116.56886,0,84,39932.5684027778,2009-04-29,13:38:30
40.037198,116.569724,0,79,39932.5684606481,2009-04-29,13:38:35
40.038002,116.570499,0,82,39932.5685185185,2009-04-29,13:38:40
40.038813,116.571255,0,81,39932.5685763889,2009-04-29,13:38:45
40.039628,116.571979,0,81,39932.5686342593,2009-04-29,13:38:50
40.04044,116.572684,0,90,39932.5686921296,2009-04-29,13:38:55
40.041219,116.573357,0,100,39932.56875,2009-04-29,13:39:00
40.041977,116.574038,0,105,39932.5688078704,2009-04-29,13:39:05
40.042703,116.574693,0,97,39932.5688657407,2009-04-29,13:39:10
40.043321,116.575261,0,98,39932.5689236111,2009-04-29,13:39:15
40.043882,116.575821,0,87,39932.5689814815,2009-04-29,13:39:20
40.04441,116.576395,0,84,39932.5690393519,2009-04-29,13:39:25
40.044928,116.576989,0,83,39932.5690972222,2009-04-29,13:39:30
40.045474,116.5776,0,89,39932.5691550926,2009-04-29,13:39:35
40.045913,116.578188,0,89,39932.569212963,2009-04-29,13:39:40
40.046202,116.578734,0,89,39932.5692708333,2009-04-29,13:39:45
40.046422,116.579157,0,82,39932.5693287037,2009-04-29,13:39:50
40.046636,116.579445,0,85,39932.5693865741,2009-04-29,13:39:55
40.046805,116.579637,0,82,39932.5694444444,2009-04-29,13:40:00
40.046964,116.57983,0,73,39932.5695023148,2009-04-29,13:40:05
40.047259,116.580066,0,74,39932.5695601852,2009-04-29,13:40:10
40.047568,116.580255,0,74,39932.5696180556,2009-04-29,13:40:15
40.047869,116.580535,0,69,39932.5696759259,2009-04-29,13:40:20
40.048217,116.580896,0,73,39932.5697337963,2009-04-29,13:40:25
40.048637,116.581308,0,77,39932.5697916667,2009-04-29,13:40:30
40.049108,116.581807,0,75,39932.569849537,2009-04-29,13:40:35
40.04965,116.582329,0,81,39932.5699074074,2009-04-29,13:40:40
40.050237,116.58283,0,82,39932.5699652778,2009-04-29,13:40:45
40.050909,116.583288,0,83,39932.5700231481,2009-04-29,13:40:50
40.051648,116.583675,0,80,39932.5700810185,2009-04-29,13:40:55
40.052387,116.584021,0,84,39932.5701388889,2009-04-29,13:41:00
40.053214,116.584212,0,79,39932.5701967593,2009-04-29,13:41:05
40.054097,116.584352,0,77,39932.5702546296,2009-04-29,13:41:10
40.055016,116.584375,0,75,39932.5703125,2009-04-29,13:41:15
40.055925,116.584317,0,72,39932.5703703704,2009-04-29,13:41:20
40.056817,116.584184,0,71,39932.5704282407,2009-04-29,13:41:25
40.05768,116.584043,0,72,39932.5704861111,2009-04-29,13:41:30
40.058549,116.583899,0,79,39932.5705439815,2009-04-29,13:41:35
40.059446,116.583754,0,80,39932.5706018518,2009-04-29,13:41:40
40.060348,116.583588,0,74,39932.5706597222,2009-04-29,13:41:45
40.061227,116.583495,0,75,39932.5707175926,2009-04-29,13:41:50
40.062132,116.583352,0,72,39932.570775463,2009-04-29,13:41:55
40.063029,116.583226,0,73,39932.5708333333,2009-04-29,13:42:00
40.063946,116.583086,0,71,39932.5708912037,2009-04-29,13:42:05
40.064832,116.582947,0,69,39932.5709490741,2009-04-29,13:42:10
40.065685,116.582819,0,66,39932.5710069444,2009-04-29,13:42:15
40.066514,116.582694,0,63,39932.5710648148,2009-04-29,13:42:20
40.067285,116.582576,0,61,39932.5711226852,2009-04-29,13:42:25
40.068054,116.582478,0,59,39932.5711805556,2009-04-29,13:42:30
40.068891,116.582352,0,55,39932.5712384259,2009-04-29,13:42:35
40.069624,116.582219,0,52,39932.5712962963,2009-04-29,13:42:40
40.070331,116.582105,0,48,39932.5713541667,2009-04-29,13:42:45
40.071105,116.582059,0,48,39932.571412037,2009-04-29,13:42:50
40.071957,116.58205,0,42,39932.5714699074,2009-04-29,13:42:55
40.072811,116.582115,0,35,39932.5715277778,2009-04-29,13:43:00
40.073678,116.582215,0,36,39932.5715856481,2009-04-29,13:43:05
40.07448,116.582344,0,32,39932.5716435185,2009-04-29,13:43:10
40.07526,116.582503,0,28,39932.5717013889,2009-04-29,13:43:15
40.075947,116.582837,0,25,39932.5717592593,2009-04-29,13:43:20
40.076433,116.58347,0,44,39932.5718171296,2009-04-29,13:43:25
40.076656,116.584324,0,68,39932.571875,2009-04-29,13:43:30
40.076757,116.585241,0,90,39932.5719328704,2009-04-29,13:43:35
40.076826,116.586076,0,110,39932.5719907407,2009-04-29,13:43:40
40.076903,116.586807,0,126,39932.5720486111,2009-04-29,13:43:45
40.076952,116.587359,0,137,39932.5721064815,2009-04-29,13:43:50
40.077194,116.587631,0,144,39932.5721643518,2009-04-29,13:43:55
40.077527,116.587623,0,147,39932.5722222222,2009-04-29,13:44:00
40.077771,116.587596,0,153,39932.5722800926,2009-04-29,13:44:05
40.077914,116.587584,0,153,39932.572337963,2009-04-29,13:44:10
40.077915,116.587554,0,147,39932.5723958333,2009-04-29,13:44:15
40.077918,116.587512,0,148,39932.5724537037,2009-04-29,13:44:20
40.077924,116.587472,0,150,39932.5725115741,2009-04-29,13:44:25
40.077957,116.587405,0,147,39932.5725694444,2009-04-29,13:44:30
40.077995,116.587572,0,148,39932.5726273148,2009-04-29,13:44:35
40.07816,116.58753,0,150,39932.5726851852,2009-04-29,13:44:40
40.078183,116.587508,0,151,39932.5727430556,2009-04-29,13:44:45
40.078184,116.587504,0,151,39932.5728009259,2009-04-29,13:44:50
40.078184,116.587501,0,151,39932.5728587963,2009-04-29,13:44:55
40.078184,116.587501,0,151,39932.5728935185,2009-04-29,13:44:58
40.078186,116.587502,0,151,39932.5729166667,2009-04-29,13:45:00
40.078245,116.587676,0,149,39932.572974537,2009-04-29,13:45:05
40.078283,116.587717,0,147,39932.5730324074,2009-04-29,13:45:10
40.078286,116.587741,0,146,39932.5730902778,2009-04-29,13:45:15
40.078286,116.587757,0,145,39932.5731481481,2009-04-29,13:45:20
40.07828,116.587769,0,144,39932.5732060185,2009-04-29,13:45:25
40.078282,116.587775,0,143,39932.5732638889,2009-04-29,13:45:30
40.078282,116.587774,0,143,39932.5733217593,2009-04-29,13:45:35
40.078282,116.587774,0,143,39932.5733564815,2009-04-29,13:45:38
40.078282,116.587771,0,144,39932.5733796296,2009-04-29,13:45:40
40.078315,116.587789,0,144,39932.5734375,2009-04-29,13:45:45
40.078368,116.587835,0,144,39932.5734953704,2009-04-29,13:45:50
40.078425,116.587875,0,143,39932.5735532407,2009-04-29,13:45:55
40.078472,116.587935,0,141,39932.5736111111,2009-04-29,13:46:00
40.078489,116.587925,0,140,39932.5736689815,2009-04-29,13:46:05
40.078455,116.587938,0,140,39932.5737268519,2009-04-29,13:46:10
40.078455,116.587938,0,140,39932.5737615741,2009-04-29,13:46:13
40.078447,116.587944,0,139,39932.5737847222,2009-04-29,13:46:15
40.078423,116.587992,0,138,39932.5738425926,2009-04-29,13:46:20
40.078407,116.588023,0,138,39932.573900463,2009-04-29,13:46:25
40.07842,116.587997,0,137,39932.5739583333,2009-04-29,13:46:30
40.078423,116.587993,0,137,39932.5740162037,2009-04-29,13:46:35
40.078427,116.587999,0,137,39932.5740740741,2009-04-29,13:46:40
40.078432,116.588003,0,137,39932.5741319444,2009-04-29,13:46:45
40.078435,116.588001,0,137,39932.5741898148,2009-04-29,13:46:50
40.078435,116.588001,0,137,39932.574224537,2009-04-29,13:46:53
40.078438,116.587994,0,137,39932.5742476852,2009-04-29,13:46:55
40.078439,116.587982,0,137,39932.5743055556,2009-04-29,13:47:00
40.07844,116.587973,0,137,39932.5743634259,2009-04-29,13:47:05
40.078443,116.587964,0,137,39932.5744212963,2009-04-29,13:47:10
40.078451,116.587973,0,137,39932.5744791667,2009-04-29,13:47:15
40.07856,116.587958,0,137,39932.574537037,2009-04-29,13:47:20
40.078655,116.587975,0,137,39932.5745949074,2009-04-29,13:47:25
40.07876,116.58795,0,136,39932.5746527778,2009-04-29,13:47:30
40.078868,116.587939,0,135,39932.5747106481,2009-04-29,13:47:35
40.078935,116.587922,0,134,39932.5747685185,2009-04-29,13:47:40
40.079016,116.587834,0,133,39932.5748263889,2009-04-29,13:47:45
40.079083,116.587781,0,131,39932.5748842593,2009-04-29,13:47:50
40.079103,116.587752,0,130,39932.5749421296,2009-04-29,13:47:55
40.079129,116.587762,0,129,39932.575,2009-04-29,13:48:00
40.079126,116.587793,0,128,39932.5750578704,2009-04-29,13:48:05
40.079161,116.587759,0,126,39932.5751157407,2009-04-29,13:48:10
40.079181,116.587723,0,126,39932.5751736111,2009-04-29,13:48:15
40.079204,116.587715,0,126,39932.5752314815,2009-04-29,13:48:20
40.079209,116.587723,0,126,39932.5752893519,2009-04-29,13:48:25
40.079209,116.587723,0,126,39932.5753240741,2009-04-29,13:48:28
40.079212,116.587729,0,126,39932.5753472222,2009-04-29,13:48:30
40.079229,116.587737,0,126,39932.5754050926,2009-04-29,13:48:35
40.079314,116.587752,0,126,39932.575462963,2009-04-29,13:48:40
40.079357,116.587745,0,126,39932.5755208333,2009-04-29,13:48:45
40.079362,116.587751,0,126,39932.5755787037,2009-04-29,13:48:50
40.079362,116.587751,0,126,39932.5756134259,2009-04-29,13:48:53
40.079366,116.587754,0,126,39932.5756365741,2009-04-29,13:48:55
40.079366,116.587742,0,126,39932.5756944444,2009-04-29,13:49:00
40.079366,116.587742,0,126,39932.5757291667,2009-04-29,13:49:03
40.079369,116.587738,0,125,39932.5757523148,2009-04-29,13:49:05
40.079385,116.587716,0,126,39932.5758101852,2009-04-29,13:49:10
40.079407,116.587747,0,126,39932.5758680556,2009-04-29,13:49:15
40.079424,116.587809,0,127,39932.5759259259,2009-04-29,13:49:20
40.07945,116.587895,0,127,39932.5759837963,2009-04-29,13:49:25
40.079503,116.587987,0,127,39932.5760416667,2009-04-29,13:49:30
40.079493,116.58806,0,127,39932.576099537,2009-04-29,13:49:35
40.079472,116.588128,0,126,39932.5761574074,2009-04-29,13:49:40
40.079478,116.588195,0,126,39932.5762152778,2009-04-29,13:49:45
40.07958,116.588278,0,126,39932.5762731481,2009-04-29,13:49:50
40.079646,116.58834,0,126,39932.5763310185,2009-04-29,13:49:55
40.079471,116.586284,0,1112,39932.5795138889,2009-04-29,13:54:30
40.079446,116.586345,0,1060,39932.5795717593,2009-04-29,13:54:35
40.079518,116.586395,0,999,39932.5796296296,2009-04-29,13:54:40
40.079751,116.586515,0,869,39932.5796875,2009-04-29,13:54:45
40.079812,116.58649,0,813,39932.5797453704,2009-04-29,13:54:50
40.079888,116.586805,0,734,39932.5798032407,2009-04-29,13:54:55
40.079935,116.587037,0,673,39932.5798611111,2009-04-29,13:55:00
40.07995,116.587168,0,611,39932.5799189815,2009-04-29,13:55:05
40.079987,116.58719,0,599,39932.5799768518,2009-04-29,13:55:10
40.076957,116.584882,0,431,39932.6080902778,2009-04-29,14:35:39
40.079734,116.588025,0,-274,39932.6081597222,2009-04-29,14:35:45
40.079744,116.587552,0,-260,39932.6082175926,2009-04-29,14:35:50
40.079676,116.587238,0,-210,39932.608275463,2009-04-29,14:35:55
40.079662,116.587204,0,-193,39932.6083333333,2009-04-29,14:36:00
40.079448,116.587353,0,34,39932.6083912037,2009-04-29,14:36:05
40.079446,116.587291,0,32,39932.6084490741,2009-04-29,14:36:10
40.079452,116.587246,0,20,39932.6085069444,2009-04-29,14:36:15
40.079451,116.587359,0,13,39932.6085648148,2009-04-29,14:36:20
40.079463,116.587355,0,9,39932.6086226852,2009-04-29,14:36:25
40.079441,116.587214,0,12,39932.6086805556,2009-04-29,14:36:30
40.079459,116.587402,0,8,39932.6087384259,2009-04-29,14:36:35
40.079426,116.587394,0,7,39932.6087962963,2009-04-29,14:36:40
40.079421,116.587173,0,17,39932.6088541667,2009-04-29,14:36:45
40.079467,116.587077,0,36,39932.608912037,2009-04-29,14:36:50
40.079491,116.587052,0,45,39932.6089699074,2009-04-29,14:36:55
40.079483,116.586971,0,49,39932.6090277778,2009-04-29,14:37:00
40.079475,116.586897,0,56,39932.6090856481,2009-04-29,14:37:05
40.079468,116.586864,0,65,39932.6091435185,2009-04-29,14:37:10
40.079487,116.586892,0,68,39932.6092013889,2009-04-29,14:37:15
40.079505,116.587014,0,69,39932.6092592593,2009-04-29,14:37:20
40.079517,116.587111,0,74,39932.6093171296,2009-04-29,14:37:25
40.079517,116.587236,0,74,39932.609375,2009-04-29,14:37:30
40.079529,116.58719,0,72,39932.6094328704,2009-04-29,14:37:35
40.079558,116.587166,0,77,39932.6094907407,2009-04-29,14:37:40
40.079558,116.587118,0,85,39932.6095486111,2009-04-29,14:37:45
40.079569,116.587018,0,89,39932.6096064815,2009-04-29,14:37:50
40.079569,116.587018,0,89,39932.6096412037,2009-04-29,14:37:53
40.079571,116.587016,0,94,39932.6096643518,2009-04-29,14:37:55
40.079552,116.587026,0,99,39932.6097222222,2009-04-29,14:38:00
40.079543,116.586927,0,103,39932.6097800926,2009-04-29,14:38:05
40.079558,116.586931,0,106,39932.609837963,2009-04-29,14:38:10
40.079509,116.586886,0,107,39932.6098958333,2009-04-29,14:38:15
40.079481,116.586768,0,115,39932.6099537037,2009-04-29,14:38:20
40.079495,116.58673,0,117,39932.6100115741,2009-04-29,14:38:25
40.079495,116.586757,0,124,39932.6100694444,2009-04-29,14:38:30
40.079502,116.586767,0,127,39932.6101273148,2009-04-29,14:38:35
40.079476,116.586805,0,130,39932.6101851852,2009-04-29,14:38:40
40.079453,116.586811,0,132,39932.6102430556,2009-04-29,14:38:45
40.079446,116.586779,0,135,39932.6103009259,2009-04-29,14:38:50
40.079419,116.586716,0,135,39932.6103587963,2009-04-29,14:38:55
40.079376,116.586592,0,135,39932.6104166667,2009-04-29,14:39:00
40.079363,116.586493,0,139,39932.610474537,2009-04-29,14:39:05
40.079387,116.586467,0,144,39932.6105324074,2009-04-29,14:39:10
40.079513,116.586824,0,136,39932.6105902778,2009-04-29,14:39:15
40.079514,116.586777,0,140,39932.6106481481,2009-04-29,14:39:20
40.079508,116.586926,0,138,39932.6107060185,2009-04-29,14:39:25
40.079523,116.58688,0,147,39932.6107638889,2009-04-29,14:39:30
40.079556,116.586844,0,154,39932.6108217593,2009-04-29,14:39:35
40.079585,116.586746,0,170,39932.6108796296,2009-04-29,14:39:40
40.079576,116.58666,0,185,39932.6109375,2009-04-29,14:39:45
40.079525,116.586634,0,191,39932.6109953704,2009-04-29,14:39:50
40.079525,116.586634,0,191,39932.6110300926,2009-04-29,14:39:53
40.07952,116.586628,0,196,39932.6110532407,2009-04-29,14:39:55
40.079512,116.586666,0,191,39932.6111111111,2009-04-29,14:40:00
40.079499,116.586704,0,193,39932.6111689815,2009-04-29,14:40:05
40.079501,116.58672,0,196,39932.6112268518,2009-04-29,14:40:10
40.079505,116.586773,0,196,39932.6112847222,2009-04-29,14:40:15
40.079487,116.586949,0,186,39932.6113425926,2009-04-29,14:40:20
40.079492,116.587016,0,185,39932.611400463,2009-04-29,14:40:25
40.079509,116.587186,0,177,39932.6114583333,2009-04-29,14:40:30
40.079518,116.587157,0,167,39932.6115162037,2009-04-29,14:40:35
40.07952,116.587215,0,162,39932.6115740741,2009-04-29,14:40:40
40.079504,116.587287,0,154,39932.6116319444,2009-04-29,14:40:45
40.079477,116.58735,0,147,39932.6116898148,2009-04-29,14:40:50
40.079457,116.587296,0,142,39932.6117476852,2009-04-29,14:40:55
40.079433,116.587179,0,134,39932.6118055556,2009-04-29,14:41:00
40.07945,116.586936,0,125,39932.6118634259,2009-04-29,14:41:05
40.079452,116.586882,0,123,39932.6119212963,2009-04-29,14:41:10
40.079462,116.586874,0,123,39932.6119791667,2009-04-29,14:41:15
40.079461,116.586728,0,119,39932.612037037,2009-04-29,14:41:20
40.079492,116.58667,0,116,39932.6120949074,2009-04-29,14:41:25
40.079492,116.58667,0,116,39932.6121296296,2009-04-29,14:41:28
40.079492,116.586671,0,113,39932.6121527778,2009-04-29,14:41:30
40.079507,116.58668,0,112,39932.6122106481,2009-04-29,14:41:35
40.079508,116.586733,0,109,39932.6122685185,2009-04-29,14:41:40
40.079502,116.586706,0,109,39932.6123263889,2009-04-29,14:41:45
40.079486,116.586705,0,106,39932.6123842593,2009-04-29,14:41:50
40.079471,116.586701,0,108,39932.6124421296,2009-04-29,14:41:55
40.079471,116.586701,0,108,39932.6124768518,2009-04-29,14:41:58
40.079469,116.586702,0,111,39932.6125,2009-04-29,14:42:00
40.07946,116.586617,0,119,39932.6125578704,2009-04-29,14:42:05
40.07946,116.586617,0,119,39932.6125925926,2009-04-29,14:42:08
40.079455,116.586616,0,122,39932.6126157407,2009-04-29,14:42:10
40.07944,116.586567,0,122,39932.6126736111,2009-04-29,14:42:15
40.079426,116.586628,0,120,39932.6127314815,2009-04-29,14:42:20
40.079415,116.586687,0,120,39932.6127893519,2009-04-29,14:42:25
40.079404,116.586699,0,121,39932.6128472222,2009-04-29,14:42:30
40.079401,116.58665,0,122,39932.6129050926,2009-04-29,14:42:35
40.079401,116.58665,0,122,39932.6129398148,2009-04-29,14:42:38
40.079405,116.586651,0,123,39932.612962963,2009-04-29,14:42:40
40.079419,116.586647,0,125,39932.6130208333,2009-04-29,14:42:45
40.079418,116.58656,0,126,39932.6130787037,2009-04-29,14:42:50
40.07943,116.586501,0,127,39932.6131365741,2009-04-29,14:42:55
40.079449,116.586597,0,127,39932.6131944444,2009-04-29,14:43:00
40.079449,116.586597,0,127,39932.6132291667,2009-04-29,14:43:03
40.079442,116.586594,0,130,39932.6132523148,2009-04-29,14:43:05
40.079436,116.58652,0,132,39932.6133101852,2009-04-29,14:43:10
40.079425,116.586474,0,133,39932.6133680556,2009-04-29,14:43:15
40.079395,116.586425,0,135,39932.6134259259,2009-04-29,14:43:20
40.079374,116.586473,0,135,39932.6134837963,2009-04-29,14:43:25
40.07939,116.586474,0,135,39932.6135416667,2009-04-29,14:43:30
40.079457,116.58686,0,134,39932.613599537,2009-04-29,14:43:35
40.07945,116.586762,0,133,39932.6136574074,2009-04-29,14:43:40
40.079461,116.586692,0,132,39932.6137152778,2009-04-29,14:43:45
40.079482,116.586808,0,127,39932.6137731481,2009-04-29,14:43:50
40.079465,116.58694,0,121,39932.6138310185,2009-04-29,14:43:55
40.079468,116.586981,0,119,39932.6138888889,2009-04-29,14:44:00
40.079468,116.586981,0,119,39932.6139236111,2009-04-29,14:44:03
40.079474,116.586988,0,117,39932.6139467593,2009-04-29,14:44:05
40.079465,116.586967,0,115,39932.6140046296,2009-04-29,14:44:10
40.07946,116.586987,0,113,39932.6140625,2009-04-29,14:44:15
40.079467,116.587139,0,107,39932.6141203704,2009-04-29,14:44:20
40.079467,116.587296,0,104,39932.6141782407,2009-04-29,14:44:25
40.079439,116.587428,0,102,39932.6142361111,2009-04-29,14:44:30
40.07941,116.587427,0,96,39932.6142939815,2009-04-29,14:44:35
40.079386,116.587342,0,92,39932.6143518519,2009-04-29,14:44:40
40.079394,116.587328,0,88,39932.6144097222,2009-04-29,14:44:45
40.079377,116.587235,0,82,39932.6144675926,2009-04-29,14:44:50
40.079399,116.587169,0,73,39932.614525463,2009-04-29,14:44:55
40.079403,116.58721,0,69,39932.6145833333,2009-04-29,14:45:00
40.079414,116.58723,0,64,39932.6146412037,2009-04-29,14:45:05
40.079406,116.587128,0,63,39932.6146990741,2009-04-29,14:45:10
40.079407,116.587139,0,60,39932.6147569444,2009-04-29,14:45:15
40.079419,116.587253,0,55,39932.6148148148,2009-04-29,14:45:20
40.079411,116.587236,0,56,39932.6148726852,2009-04-29,14:45:25
40.079416,116.587225,0,57,39932.6149305556,2009-04-29,14:45:30
40.079416,116.587225,0,57,39932.6149652778,2009-04-29,14:45:33
40.079413,116.587218,0,58,39932.6149884259,2009-04-29,14:45:35
40.079425,116.587242,0,57,39932.6150462963,2009-04-29,14:45:40
40.07942,116.587351,0,58,39932.6151041667,2009-04-29,14:45:45
40.079413,116.587311,0,61,39932.615162037,2009-04-29,14:45:50
40.079401,116.587193,0,62,39932.6152199074,2009-04-29,14:45:55
40.079398,116.587103,0,62,39932.6152777778,2009-04-29,14:46:00
40.079406,116.586876,0,61,39932.6153356481,2009-04-29,14:46:05
40.079417,116.586653,0,61,39932.6153935185,2009-04-29,14:46:10
40.079436,116.586569,0,63,39932.6154513889,2009-04-29,14:46:15
40.079432,116.586426,0,62,39932.6155092593,2009-04-29,14:46:20
40.079409,116.586346,0,64,39932.6155671296,2009-04-29,14:46:25
40.0794,116.586398,0,72,39932.615625,2009-04-29,14:46:30
40.07941,116.586289,0,78,39932.6156828704,2009-04-29,14:46:35
40.079382,116.586185,0,86,39932.6157407407,2009-04-29,14:46:40
40.079383,116.58614,0,93,39932.6157986111,2009-04-29,14:46:45
40.079387,116.586075,0,102,39932.6158564815,2009-04-29,14:46:50
40.079429,116.586017,0,110,39932.6159143519,2009-04-29,14:46:55
40.07946,116.586023,0,117,39932.6159722222,2009-04-29,14:47:00
40.079467,116.585953,0,121,39932.6160300926,2009-04-29,14:47:05
40.079476,116.585956,0,125,39932.616087963,2009-04-29,14:47:10
40.079495,116.585884,0,132,39932.6161458333,2009-04-29,14:47:15
40.079486,116.585907,0,137,39932.6162037037,2009-04-29,14:47:20
40.079445,116.586052,0,136,39932.6162615741,2009-04-29,14:47:25
40.079393,116.586207,0,129,39932.6163194444,2009-04-29,14:47:30
40.079419,116.586295,0,131,39932.6163773148,2009-04-29,14:47:35
40.079412,116.586309,0,129,39932.6164351852,2009-04-29,14:47:40
40.079414,116.586367,0,124,39932.6164930556,2009-04-29,14:47:45
40.079419,116.586332,0,125,39932.6165509259,2009-04-29,14:47:50
40.079418,116.586279,0,126,39932.6166087963,2009-04-29,14:47:55
40.079424,116.586246,0,131,39932.6166666667,2009-04-29,14:48:00
40.079423,116.586282,0,129,39932.616724537,2009-04-29,14:48:05
40.079427,116.586253,0,130,39932.6167824074,2009-04-29,14:48:10
40.079424,116.586142,0,131,39932.6168402778,2009-04-29,14:48:15
40.079419,116.586151,0,129,39932.6168981481,2009-04-29,14:48:20
40.079428,116.586146,0,127,39932.6169560185,2009-04-29,14:48:25
40.079438,116.586169,0,125,39932.6170138889,2009-04-29,14:48:30
40.079442,116.58618,0,125,39932.6170717593,2009-04-29,14:48:35
40.079457,116.586393,0,115,39932.6171296296,2009-04-29,14:48:40
40.079468,116.58652,0,105,39932.6171875,2009-04-29,14:48:45
40.079498,116.586619,0,98,39932.6172453704,2009-04-29,14:48:50
40.079495,116.586743,0,95,39932.6173032407,2009-04-29,14:48:55
40.079495,116.586743,0,95,39932.617337963,2009-04-29,14:48:58
40.0795,116.586745,0,91,39932.6173611111,2009-04-29,14:49:00
40.079494,116.586674,0,85,39932.6174189815,2009-04-29,14:49:05
40.079486,116.586672,0,85,39932.6174768518,2009-04-29,14:49:10
40.079486,116.586672,0,85,39932.6175115741,2009-04-29,14:49:13
40.079488,116.586665,0,85,39932.6175347222,2009-04-29,14:49:15
40.079489,116.586604,0,84,39932.6175925926,2009-04-29,14:49:20
40.079439,116.586466,0,78,39932.617650463,2009-04-29,14:49:25
40.079421,116.586346,0,76,39932.6177083333,2009-04-29,14:49:30
40.07938,116.586243,0,71,39932.6177662037,2009-04-29,14:49:35
40.079374,116.586208,0,68,39932.6178240741,2009-04-29,14:49:40
40.079354,116.586092,0,63,39932.6178819444,2009-04-29,14:49:45
40.079365,116.585963,0,58,39932.6179398148,2009-04-29,14:49:50
40.079373,116.58603,0,55,39932.6179976852,2009-04-29,14:49:55
40.079374,116.586185,0,48,39932.6180555556,2009-04-29,14:50:00
40.079362,116.586247,0,39,39932.6181134259,2009-04-29,14:50:05
40.079356,116.586234,0,39,39932.6181712963,2009-04-29,14:50:10
40.079368,116.586287,0,36,39932.6182291667,2009-04-29,14:50:15
40.079381,116.586247,0,36,39932.618287037,2009-04-29,14:50:20
40.079371,116.586185,0,32,39932.6183449074,2009-04-29,14:50:25
40.079361,116.586146,0,29,39932.6184027778,2009-04-29,14:50:30
40.079376,116.586225,0,26,39932.6184606481,2009-04-29,14:50:35
40.079386,116.586227,0,26,39932.6185185185,2009-04-29,14:50:40
40.079387,116.586215,0,26,39932.6185763889,2009-04-29,14:50:45
40.079378,116.58621,0,27,39932.6186342593,2009-04-29,14:50:50
40.079372,116.586214,0,27,39932.6186921296,2009-04-29,14:50:55
40.079379,116.586211,0,27,39932.61875,2009-04-29,14:51:00
40.079379,116.586211,0,27,39932.6187847222,2009-04-29,14:51:03
40.079382,116.586215,0,27,39932.6188078704,2009-04-29,14:51:05
40.079387,116.586265,0,26,39932.6188657407,2009-04-29,14:51:10
40.079409,116.586429,0,25,39932.6189236111,2009-04-29,14:51:15
40.079436,116.586482,0,25,39932.6189814815,2009-04-29,14:51:20
40.079465,116.586491,0,25,39932.6190393518,2009-04-29,14:51:25
40.079485,116.586458,0,27,39932.6190972222,2009-04-29,14:51:30
40.079493,116.586438,0,29,39932.6191550926,2009-04-29,14:51:35
40.079493,116.586438,0,29,39932.6191898148,2009-04-29,14:51:38
40.079498,116.586436,0,29,39932.619212963,2009-04-29,14:51:40
40.07949,116.586478,0,27,39932.6192708333,2009-04-29,14:51:45
40.07949,116.586478,0,27,39932.6193055556,2009-04-29,14:51:48
40.07949,116.586473,0,27,39932.6193287037,2009-04-29,14:51:50
40.079511,116.586618,0,30,39932.6193865741,2009-04-29,14:51:55
40.079543,116.586819,0,34,39932.6194444444,2009-04-29,14:52:00
40.079525,116.586843,0,37,39932.6195023148,2009-04-29,14:52:05
40.079525,116.586963,0,36,39932.6195601852,2009-04-29,14:52:10
40.079505,116.58694,0,34,39932.6196180556,2009-04-29,14:52:15
40.079468,116.58686,0,33,39932.6196759259,2009-04-29,14:52:20
40.079448,116.586725,0,32,39932.6197337963,2009-04-29,14:52:25
40.079473,116.586762,0,36,39932.6197916667,2009-04-29,14:52:30
40.079463,116.58672,0,38,39932.619849537,2009-04-29,14:52:35
40.079445,116.586714,0,39,39932.6199074074,2009-04-29,14:52:40
40.079431,116.586738,0,40,39932.6199652778,2009-04-29,14:52:45
40.079425,116.586815,0,41,39932.6200231481,2009-04-29,14:52:50
40.079431,116.586868,0,39,39932.6200810185,2009-04-29,14:52:55
40.07943,116.586766,0,40,39932.6201388889,2009-04-29,14:53:00
40.079429,116.586659,0,41,39932.6201967593,2009-04-29,14:53:05
40.079429,116.586572,0,42,39932.6202546296,2009-04-29,14:53:10
40.079437,116.586366,0,44,39932.6203125,2009-04-29,14:53:15
40.079435,116.586173,0,46,39932.6203703704,2009-04-29,14:53:20
40.079431,116.586,0,49,39932.6204282407,2009-04-29,14:53:25
40.079451,116.585892,0,53,39932.6204861111,2009-04-29,14:53:30
40.079437,116.58578,0,56,39932.6205439815,2009-04-29,14:53:35
40.079431,116.585768,0,61,39932.6206018519,2009-04-29,14:53:40
40.079434,116.585815,0,69,39932.6206597222,2009-04-29,14:53:45
40.079468,116.585953,0,78,39932.6207175926,2009-04-29,14:53:50
40.079461,116.58604,0,84,39932.620775463,2009-04-29,14:53:55
40.079464,116.586078,0,84,39932.6208333333,2009-04-29,14:54:00
40.079488,116.586147,0,85,39932.6208912037,2009-04-29,14:54:05
40.079495,116.586159,0,85,39932.6209490741,2009-04-29,14:54:10
40.079495,116.586159,0,85,39932.6209837963,2009-04-29,14:54:13
40.079495,116.586167,0,86,39932.6210069444,2009-04-29,14:54:15
40.079464,116.586186,0,83,39932.6210648148,2009-04-29,14:54:20
40.079446,116.586236,0,81,39932.6211226852,2009-04-29,14:54:25
40.079404,116.586359,0,80,39932.6211805556,2009-04-29,14:54:30
40.079378,116.586383,0,78,39932.6212384259,2009-04-29,14:54:35
40.079367,116.586303,0,80,39932.6212962963,2009-04-29,14:54:40
40.079369,116.586236,0,78,39932.6213541667,2009-04-29,14:54:45
40.079382,116.586226,0,78,39932.621412037,2009-04-29,14:54:50
40.079396,116.586212,0,77,39932.6214699074,2009-04-29,14:54:55
40.079434,116.586277,0,75,39932.6215277778,2009-04-29,14:55:00
40.07941,116.586333,0,74,39932.6215856481,2009-04-29,14:55:05
40.079423,116.586391,0,71,39932.6216435185,2009-04-29,14:55:10
40.079419,116.586438,0,70,39932.6217013889,2009-04-29,14:55:15
40.079424,116.586493,0,70,39932.6217592593,2009-04-29,14:55:20
40.079411,116.586562,0,68,39932.6218171296,2009-04-29,14:55:25
40.079401,116.586571,0,68,39932.621875,2009-04-29,14:55:30
40.07939,116.586639,0,67,39932.6219328704,2009-04-29,14:55:35
40.079376,116.586748,0,67,39932.6219907407,2009-04-29,14:55:40
40.079383,116.586824,0,67,39932.6220486111,2009-04-29,14:55:45
40.079415,116.586896,0,67,39932.6221064815,2009-04-29,14:55:50
40.079422,116.587017,0,67,39932.6221643519,2009-04-29,14:55:55
40.079433,116.587091,0,66,39932.6222222222,2009-04-29,14:56:00
40.079411,116.587105,0,66,39932.6222800926,2009-04-29,14:56:05
40.079393,116.587091,0,66,39932.622337963,2009-04-29,14:56:10
40.079392,116.58708,0,66,39932.6223958333,2009-04-29,14:56:15
40.079409,116.58708,0,66,39932.6224537037,2009-04-29,14:56:20
40.079445,116.587041,0,67,39932.6225115741,2009-04-29,14:56:25
40.079483,116.586965,0,68,39932.6225694444,2009-04-29,14:56:30
40.079491,116.586858,0,67,39932.6226273148,2009-04-29,14:56:35
40.079473,116.586753,0,66,39932.6226851852,2009-04-29,14:56:40
40.079599,116.586635,0,67,39932.6252893518,2009-04-29,15:00:25
40.079626,116.586452,0,69,39932.6253472222,2009-04-29,15:00:30
40.079636,116.586273,0,71,39932.6254050926,2009-04-29,15:00:35
40.079633,116.586182,0,73,39932.625462963,2009-04-29,15:00:40
40.07961,116.586086,0,75,39932.6255208333,2009-04-29,15:00:45
40.079576,116.58608,0,76,39932.6255787037,2009-04-29,15:00:50
40.079528,116.586133,0,78,39932.6256365741,2009-04-29,15:00:55
40.079517,116.586106,0,80,39932.6256944444,2009-04-29,15:01:00
40.079494,116.586122,0,82,39932.6257523148,2009-04-29,15:01:05
40.079494,116.586048,0,87,39932.6258101852,2009-04-29,15:01:10
40.079514,116.586073,0,92,39932.6258680556,2009-04-29,15:01:15
40.079549,116.586131,0,97,39932.6259259259,2009-04-29,15:01:20
40.079562,116.586305,0,103,39932.6259837963,2009-04-29,15:01:25
40.079591,116.586409,0,109,39932.6260416667,2009-04-29,15:01:30
40.079637,116.586541,0,112,39932.626099537,2009-04-29,15:01:35
40.079703,116.586698,0,111,39932.6261574074,2009-04-29,15:01:40
40.079826,116.58688,0,108,39932.6262152778,2009-04-29,15:01:45
40.079777,116.586799,0,111,39932.6262731481,2009-04-29,15:01:50
40.079741,116.58655,0,124,39932.6263310185,2009-04-29,15:01:55
40.079619,116.585912,0,132,39932.6263888889,2009-04-29,15:02:00
40.079536,116.585351,0,138,39932.6264467593,2009-04-29,15:02:05
40.079522,116.585001,0,143,39932.6265046296,2009-04-29,15:02:10
40.079545,116.584618,0,147,39932.6265625,2009-04-29,15:02:15
40.079466,116.584095,0,153,39932.6266203704,2009-04-29,15:02:20
40.079408,116.583483,0,159,39932.6266782407,2009-04-29,15:02:25
40.079448,116.583012,0,168,39932.6267361111,2009-04-29,15:02:30
40.079461,116.582719,0,176,39932.6267939815,2009-04-29,15:02:35
40.07947,116.582543,0,184,39932.6268518518,2009-04-29,15:02:40
40.079487,116.582343,0,192,39932.6269097222,2009-04-29,15:02:45
40.080675,116.580288,0,-124,39932.6290509259,2009-04-29,15:05:50
40.079245,116.580872,0,81,39932.6291087963,2009-04-29,15:05:55
40.078998,116.580751,0,70,39932.6291666667,2009-04-29,15:06:00
40.078643,116.580761,0,67,39932.629224537,2009-04-29,15:06:05
40.078226,116.58081,0,64,39932.6292824074,2009-04-29,15:06:10
40.077884,116.580872,0,60,39932.6293402778,2009-04-29,15:06:15
40.077639,116.581076,0,50,39932.6293981481,2009-04-29,15:06:20
40.07741,116.581306,0,56,39932.6294560185,2009-04-29,15:06:25
40.077153,116.581599,0,57,39932.6295138889,2009-04-29,15:06:30
40.07684,116.581853,0,60,39932.6295717593,2009-04-29,15:06:35
40.076486,116.582113,0,56,39932.6296296296,2009-04-29,15:06:40
40.076043,116.582286,0,56,39932.6296875,2009-04-29,15:06:45
40.075549,116.582299,0,58,39932.6297453704,2009-04-29,15:06:50
40.074893,116.582241,0,55,39932.6298032407,2009-04-29,15:06:55
40.07419,116.582098,0,51,39932.6298611111,2009-04-29,15:07:00
40.073446,116.581969,0,50,39932.6299189815,2009-04-29,15:07:05
40.072678,116.581864,0,54,39932.6299768519,2009-04-29,15:07:10
40.07185,116.581787,0,66,39932.6300347222,2009-04-29,15:07:15
40.070995,116.581762,0,75,39932.6300925926,2009-04-29,15:07:20
40.070205,116.581832,0,67,39932.630150463,2009-04-29,15:07:25
40.0694,116.581946,0,59,39932.6302083333,2009-04-29,15:07:30
40.068575,116.582082,0,54,39932.6302662037,2009-04-29,15:07:35
40.067705,116.58222,0,50,39932.6303240741,2009-04-29,15:07:40
40.066839,116.582372,0,47,39932.6303819444,2009-04-29,15:07:45
40.065966,116.582508,0,45,39932.6304398148,2009-04-29,15:07:50
40.06508,116.582672,0,45,39932.6304976852,2009-04-29,15:07:55
40.064127,116.582834,0,49,39932.6305555556,2009-04-29,15:08:00
40.063199,116.582968,0,53,39932.6306134259,2009-04-29,15:08:05
40.0623,116.583065,0,53,39932.6306712963,2009-04-29,15:08:10
40.061398,116.583231,0,47,39932.6307291667,2009-04-29,15:08:15
40.06048,116.583385,0,41,39932.630787037,2009-04-29,15:08:20
40.059528,116.583569,0,43,39932.6308449074,2009-04-29,15:08:25
40.058618,116.583698,0,47,39932.6309027778,2009-04-29,15:08:30
40.057694,116.583841,0,54,39932.6309606481,2009-04-29,15:08:35
40.05679,116.583991,0,63,39932.6310185185,2009-04-29,15:08:40
40.055899,116.584131,0,65,39932.6310763889,2009-04-29,15:08:45
40.055022,116.584179,0,69,39932.6311342593,2009-04-29,15:08:50
40.054147,116.584123,0,70,39932.6311921296,2009-04-29,15:08:55
40.05328,116.583979,0,59,39932.63125,2009-04-29,15:09:00
40.052393,116.583737,0,72,39932.6313078704,2009-04-29,15:09:05
40.051532,116.583384,0,69,39932.6313657407,2009-04-29,15:09:10
40.050684,116.582896,0,70,39932.6314236111,2009-04-29,15:09:15
40.0499,116.582313,0,78,39932.6314814815,2009-04-29,15:09:20
40.049197,116.581654,0,75,39932.6315393519,2009-04-29,15:09:25
40.048564,116.580946,0,71,39932.6315972222,2009-04-29,15:09:30
40.048139,116.580307,0,67,39932.6316550926,2009-04-29,15:09:35
40.047856,116.579628,0,58,39932.631712963,2009-04-29,15:09:40
40.047544,116.57916,0,58,39932.6317708333,2009-04-29,15:09:45
40.047329,116.578923,0,57,39932.6318287037,2009-04-29,15:09:50
40.047077,116.578722,0,60,39932.6318865741,2009-04-29,15:09:55
40.04671,116.578462,0,57,39932.6319444444,2009-04-29,15:10:00
40.046286,116.578104,0,55,39932.6320023148,2009-04-29,15:10:05
40.045796,116.577649,0,56,39932.6320601852,2009-04-29,15:10:10
40.045305,116.577078,0,44,39932.6321180556,2009-04-29,15:10:15
40.044788,116.576467,0,44,39932.6321759259,2009-04-29,15:10:20
40.044219,116.575843,0,46,39932.6322337963,2009-04-29,15:10:25
40.043606,116.575228,0,54,39932.6322916667,2009-04-29,15:10:30
40.042948,116.574597,0,67,39932.632349537,2009-04-29,15:10:35
40.042296,116.57395,0,76,39932.6324074074,2009-04-29,15:10:40
40.041587,116.573322,0,84,39932.6324652778,2009-04-29,15:10:45
40.040866,116.572698,0,92,39932.6325231481,2009-04-29,15:10:50
40.040145,116.57209,0,92,39932.6325810185,2009-04-29,15:10:55
40.039431,116.571476,0,97,39932.6326388889,2009-04-29,15:11:00
40.038713,116.570823,0,98,39932.6326967593,2009-04-29,15:11:05
40.037953,116.570156,0,100,39932.6327546296,2009-04-29,15:11:10
40.037204,116.569425,0,91,39932.6328125,2009-04-29,15:11:15
40.036483,116.56862,0,82,39932.6328703704,2009-04-29,15:11:20
40.03585,116.567693,0,82,39932.6329282407,2009-04-29,15:11:25
40.035266,116.566668,0,89,39932.6329861111,2009-04-29,15:11:30
40.034744,116.565606,0,92,39932.6330439815,2009-04-29,15:11:35
40.034243,116.564543,0,96,39932.6331018518,2009-04-29,15:11:40
40.033774,116.563524,0,101,39932.6331597222,2009-04-29,15:11:45
40.033289,116.562504,0,92,39932.6332175926,2009-04-29,15:11:50
40.032796,116.561484,0,79,39932.633275463,2009-04-29,15:11:55
40.032297,116.560476,0,78,39932.6333333333,2009-04-29,15:12:00
40.031807,116.559468,0,74,39932.6333912037,2009-04-29,15:12:05
40.031323,116.55849,0,74,39932.6334490741,2009-04-29,15:12:10
40.03084,116.5575,0,82,39932.6335069444,2009-04-29,15:12:15
40.030357,116.5565,0,87,39932.6335648148,2009-04-29,15:12:20
40.029895,116.555484,0,91,39932.6336226852,2009-04-29,15:12:25
40.029463,116.554443,0,78,39932.6336805556,2009-04-29,15:12:30
40.029058,116.553329,0,81,39932.6337384259,2009-04-29,15:12:35
40.028693,116.552188,0,84,39932.6337962963,2009-04-29,15:12:40
40.028346,116.551032,0,85,39932.6338541667,2009-04-29,15:12:45
40.027994,116.549919,0,86,39932.633912037,2009-04-29,15:12:50
40.027653,116.548769,0,85,39932.6339699074,2009-04-29,15:12:55
40.027297,116.547612,0,86,39932.6340277778,2009-04-29,15:13:00
40.026953,116.546488,0,83,39932.6340856481,2009-04-29,15:13:05
40.026606,116.54535,0,83,39932.6341435185,2009-04-29,15:13:10
40.026238,116.544205,0,84,39932.6342013889,2009-04-29,15:13:15
40.025854,116.543069,0,86,39932.6342592593,2009-04-29,15:13:20
40.02543,116.541939,0,80,39932.6343171296,2009-04-29,15:13:25
40.025021,116.540818,0,75,39932.634375,2009-04-29,15:13:30
40.024641,116.539708,0,80,39932.6344328704,2009-04-29,15:13:35
40.024248,116.538632,0,87,39932.6344907407,2009-04-29,15:13:40
40.02386,116.537559,0,90,39932.6345486111,2009-04-29,15:13:45
40.023471,116.536453,0,93,39932.6346064815,2009-04-29,15:13:50
40.023069,116.535334,0,101,39932.6346643518,2009-04-29,15:13:55
40.022666,116.534193,0,101,39932.6347222222,2009-04-29,15:14:00
40.022275,116.533067,0,105,39932.6347800926,2009-04-29,15:14:05
40.021878,116.531932,0,106,39932.634837963,2009-04-29,15:14:10
40.021479,116.530807,0,106,39932.6348958333,2009-04-29,15:14:15
40.021096,116.529709,0,104,39932.6349537037,2009-04-29,15:14:20
40.020693,116.528571,0,106,39932.6350115741,2009-04-29,15:14:25
40.020287,116.52745,0,110,39932.6350694444,2009-04-29,15:14:30
40.019886,116.526303,0,110,39932.6351273148,2009-04-29,15:14:35
40.019476,116.525167,0,111,39932.6351851852,2009-04-29,15:14:40
40.019078,116.524049,0,113,39932.6352430556,2009-04-29,15:14:45
40.018691,116.522954,0,113,39932.6353009259,2009-04-29,15:14:50
40.018302,116.521885,0,116,39932.6353587963,2009-04-29,15:14:55
40.017958,116.520852,0,117,39932.6354166667,2009-04-29,15:15:00
40.017598,116.51987,0,117,39932.635474537,2009-04-29,15:15:05
40.017246,116.518895,0,118,39932.6355324074,2009-04-29,15:15:10
40.016877,116.517884,0,118,39932.6355902778,2009-04-29,15:15:15
40.016476,116.516878,0,120,39932.6356481481,2009-04-29,15:15:20
40.016047,116.515849,0,119,39932.6357060185,2009-04-29,15:15:25
40.015588,116.514872,0,118,39932.6357638889,2009-04-29,15:15:30
40.015114,116.513988,0,119,39932.6358217593,2009-04-29,15:15:35
40.014622,116.513108,0,123,39932.6358796296,2009-04-29,15:15:40
40.014085,116.512278,0,126,39932.6359375,2009-04-29,15:15:45
40.013497,116.511482,0,127,39932.6359953704,2009-04-29,15:15:50
40.012912,116.510735,0,130,39932.6360532407,2009-04-29,15:15:55
40.012342,116.510095,0,133,39932.6361111111,2009-04-29,15:16:00
40.011783,116.509476,0,136,39932.6361689815,2009-04-29,15:16:05
40.01118,116.508856,0,139,39932.6362268519,2009-04-29,15:16:10
40.010567,116.508192,0,142,39932.6362847222,2009-04-29,15:16:15
40.009915,116.507508,0,141,39932.6363425926,2009-04-29,15:16:20
40.009242,116.506764,0,139,39932.636400463,2009-04-29,15:16:25
40.008526,116.506009,0,142,39932.6364583333,2009-04-29,15:16:30
40.007807,116.505208,0,146,39932.6365162037,2009-04-29,15:16:35
40.007073,116.504401,0,148,39932.6365740741,2009-04-29,15:16:40
40.006355,116.50359,0,148,39932.6366319444,2009-04-29,15:16:45
40.005634,116.502782,0,152,39932.6366898148,2009-04-29,15:16:50
40.004892,116.501953,0,157,39932.6367476852,2009-04-29,15:16:55
40.004139,116.501134,0,157,39932.6368055556,2009-04-29,15:17:00
40.003405,116.500297,0,156,39932.6368634259,2009-04-29,15:17:05
40.002654,116.499479,0,158,39932.6369212963,2009-04-29,15:17:10
40.001948,116.498693,0,156,39932.6369791667,2009-04-29,15:17:15
40.001236,116.497894,0,157,39932.637037037,2009-04-29,15:17:20
40.000503,116.497111,0,152,39932.6370949074,2009-04-29,15:17:25
39.999787,116.496327,0,155,39932.6371527778,2009-04-29,15:17:30
39.999062,116.495546,0,149,39932.6372106481,2009-04-29,15:17:35
39.998345,116.49473,0,146,39932.6372685185,2009-04-29,15:17:40
39.99763,116.493942,0,149,39932.6373263889,2009-04-29,15:17:45
39.996886,116.493162,0,149,39932.6373842593,2009-04-29,15:17:50
39.996168,116.492345,0,148,39932.6374421296,2009-04-29,15:17:55
39.995425,116.491517,0,149,39932.6375,2009-04-29,15:18:00
39.994711,116.490695,0,147,39932.6375578704,2009-04-29,15:18:05
39.993982,116.489921,0,151,39932.6376157407,2009-04-29,15:18:10
39.993266,116.489129,0,157,39932.6376736111,2009-04-29,15:18:15
39.992539,116.488346,0,158,39932.6377314815,2009-04-29,15:18:20
39.991823,116.487563,0,159,39932.6377893519,2009-04-29,15:18:25
39.991111,116.486776,0,156,39932.6378472222,2009-04-29,15:18:30
39.990396,116.485951,0,155,39932.6379050926,2009-04-29,15:18:35
39.989692,116.485141,0,158,39932.637962963,2009-04-29,15:18:40
39.98896,116.48435,0,155,39932.6380208333,2009-04-29,15:18:45
39.988254,116.48356,0,155,39932.6380787037,2009-04-29,15:18:50
39.987556,116.482781,0,154,39932.6381365741,2009-04-29,15:18:55
39.986841,116.482002,0,149,39932.6381944444,2009-04-29,15:19:00
39.986148,116.481234,0,138,39932.6382523148,2009-04-29,15:19:05
39.985453,116.48042,0,137,39932.6383101852,2009-04-29,15:19:10
39.984739,116.479581,0,138,39932.6383680556,2009-04-29,15:19:15
39.983997,116.478749,0,141,39932.6384259259,2009-04-29,15:19:20
39.983262,116.477917,0,144,39932.6384837963,2009-04-29,15:19:25
39.982559,116.477152,0,146,39932.6385416667,2009-04-29,15:19:30
39.981844,116.476395,0,150,39932.638599537,2009-04-29,15:19:35
39.981109,116.475624,0,155,39932.6386574074,2009-04-29,15:19:40
39.980378,116.474849,0,157,39932.6387152778,2009-04-29,15:19:45
39.979683,116.474049,0,152,39932.6387731481,2009-04-29,15:19:50
39.979007,116.473284,0,156,39932.6388310185,2009-04-29,15:19:55
39.978369,116.472546,0,157,39932.6388888889,2009-04-29,15:20:00
39.977714,116.471817,0,157,39932.6389467593,2009-04-29,15:20:05
39.97706,116.471115,0,158,39932.6390046296,2009-04-29,15:20:10
39.976392,116.470402,0,160,39932.6390625,2009-04-29,15:20:15
39.975726,116.469692,0,162,39932.6391203704,2009-04-29,15:20:20
39.975041,116.469009,0,173,39932.6391782407,2009-04-29,15:20:25
39.974409,116.46829,0,177,39932.6392361111,2009-04-29,15:20:30
39.973835,116.467552,0,182,39932.6392939815,2009-04-29,15:20:35
39.973261,116.466798,0,180,39932.6393518519,2009-04-29,15:20:40
39.97269,116.466081,0,177,39932.6394097222,2009-04-29,15:20:45
39.972194,116.465373,0,180,39932.6394675926,2009-04-29,15:20:50
39.971927,116.464526,0,163,39932.639525463,2009-04-29,15:20:55
39.971766,116.463635,0,151,39932.6395833333,2009-04-29,15:21:00
39.971701,116.462721,0,142,39932.6396412037,2009-04-29,15:21:05
39.971799,116.461764,0,132,39932.6396990741,2009-04-29,15:21:10
39.97202,116.460888,0,124,39932.6397569444,2009-04-29,15:21:15
39.972336,116.460128,0,113,39932.6398148148,2009-04-29,15:21:20
39.972764,116.459402,0,108,39932.6398726852,2009-04-29,15:21:25
39.973222,116.458663,0,105,39932.6399305556,2009-04-29,15:21:30
39.973675,116.457905,0,102,39932.6399884259,2009-04-29,15:21:35
39.974139,116.457173,0,107,39932.6400462963,2009-04-29,15:21:40
39.974563,116.456525,0,111,39932.6401041667,2009-04-29,15:21:45
39.974994,116.455896,0,118,39932.640162037,2009-04-29,15:21:50
39.975463,116.455196,0,123,39932.6402199074,2009-04-29,15:21:55
39.975945,116.454425,0,126,39932.6402777778,2009-04-29,15:22:00
39.976469,116.453624,0,125,39932.6403356481,2009-04-29,15:22:05
39.977023,116.452771,0,129,39932.6403935185,2009-04-29,15:22:10
39.9776,116.4519,0,131,39932.6404513889,2009-04-29,15:22:15
39.978186,116.45101,0,138,39932.6405092593,2009-04-29,15:22:20
39.978731,116.45014,0,145,39932.6405671296,2009-04-29,15:22:25
39.979278,116.449321,0,153,39932.640625,2009-04-29,15:22:30
39.979815,116.448487,0,156,39932.6406828704,2009-04-29,15:22:35
39.980365,116.447638,0,151,39932.6407407407,2009-04-29,15:22:40
39.98092,116.446811,0,144,39932.6407986111,2009-04-29,15:22:45
39.981462,116.445979,0,128,39932.6408564815,2009-04-29,15:22:50
39.981995,116.445175,0,131,39932.6409143518,2009-04-29,15:22:55
39.982526,116.444363,0,129,39932.6409722222,2009-04-29,15:23:00
39.983089,116.44353,0,128,39932.6410300926,2009-04-29,15:23:05
39.983653,116.44267,0,130,39932.641087963,2009-04-29,15:23:10
39.984181,116.441803,0,127,39932.6411458333,2009-04-29,15:23:15
39.984624,116.440888,0,125,39932.6412037037,2009-04-29,15:23:20
39.985023,116.439911,0,122,39932.6412615741,2009-04-29,15:23:25
39.985401,116.438919,0,117,39932.6413194444,2009-04-29,15:23:30
39.985782,116.437962,0,112,39932.6413773148,2009-04-29,15:23:35
39.986145,116.436973,0,108,39932.6414351852,2009-04-29,15:23:40
39.986518,116.43599,0,102,39932.6414930556,2009-04-29,15:23:45
39.986893,116.434982,0,101,39932.6415509259,2009-04-29,15:23:50
39.987271,116.433993,0,110,39932.6416087963,2009-04-29,15:23:55
39.987562,116.433074,0,124,39932.6416666667,2009-04-29,15:24:00
39.987741,116.432235,0,134,39932.641724537,2009-04-29,15:24:05
39.987866,116.431442,0,137,39932.6417824074,2009-04-29,15:24:10
39.987944,116.430642,0,140,39932.6418402778,2009-04-29,15:24:15
39.987924,116.429938,0,142,39932.6418981481,2009-04-29,15:24:20
39.987883,116.429314,0,145,39932.6419560185,2009-04-29,15:24:25
39.987833,116.42865,0,148,39932.6420138889,2009-04-29,15:24:30
39.987795,116.427977,0,141,39932.6420717593,2009-04-29,15:24:35
39.98783,116.427265,0,132,39932.6421296296,2009-04-29,15:24:40
39.987822,116.426498,0,133,39932.6421875,2009-04-29,15:24:45
39.987805,116.425665,0,137,39932.6422453704,2009-04-29,15:24:50
39.987777,116.424712,0,131,39932.6423032407,2009-04-29,15:24:55
39.987753,116.423784,0,130,39932.6423611111,2009-04-29,15:25:00
39.987738,116.422821,0,130,39932.6424189815,2009-04-29,15:25:05
39.987724,116.421781,0,124,39932.6424768518,2009-04-29,15:25:10
39.987701,116.420756,0,121,39932.6425347222,2009-04-29,15:25:15
39.987668,116.419775,0,124,39932.6425925926,2009-04-29,15:25:20
39.987657,116.418819,0,125,39932.642650463,2009-04-29,15:25:25
39.987628,116.417847,0,127,39932.6427083333,2009-04-29,15:25:30
39.987604,116.416851,0,125,39932.6427662037,2009-04-29,15:25:35
39.987595,116.415844,0,122,39932.6428240741,2009-04-29,15:25:40
39.987566,116.414885,0,115,39932.6428819444,2009-04-29,15:25:45
39.987533,116.414021,0,111,39932.6429398148,2009-04-29,15:25:50
39.987479,116.413372,0,108,39932.6429976852,2009-04-29,15:25:55
39.987461,116.413003,0,107,39932.6430555556,2009-04-29,15:26:00
39.987548,116.412669,0,99,39932.6431134259,2009-04-29,15:26:05
39.987585,116.412297,0,99,39932.6431712963,2009-04-29,15:26:10
39.987639,116.411935,0,102,39932.6432291667,2009-04-29,15:26:15
39.987623,116.411872,0,99,39932.643287037,2009-04-29,15:26:20
39.987616,116.411876,0,98,39932.6433449074,2009-04-29,15:26:25
39.987616,116.411872,0,98,39932.6434027778,2009-04-29,15:26:30
39.987618,116.411867,0,98,39932.6434606481,2009-04-29,15:26:35
39.987618,116.411867,0,98,39932.6434953704,2009-04-29,15:26:38
39.987618,116.411869,0,98,39932.6435185185,2009-04-29,15:26:40
39.987616,116.411895,0,98,39932.6435763889,2009-04-29,15:26:45
39.987613,116.411914,0,97,39932.6436342593,2009-04-29,15:26:50
39.987607,116.411936,0,97,39932.6436921296,2009-04-29,15:26:55
39.987603,116.411951,0,97,39932.64375,2009-04-29,15:27:00
39.987599,116.41196,0,97,39932.6438078704,2009-04-29,15:27:05
39.98759,116.411947,0,97,39932.6438657407,2009-04-29,15:27:10
39.987557,116.411749,0,107,39932.6439236111,2009-04-29,15:27:15
39.987506,116.4114,0,115,39932.6439814815,2009-04-29,15:27:20
39.987458,116.410925,0,126,39932.6440393519,2009-04-29,15:27:25
39.987456,116.410308,0,129,39932.6440972222,2009-04-29,15:27:30
39.987478,116.409544,0,133,39932.6441550926,2009-04-29,15:27:35
39.987456,116.408849,0,138,39932.644212963,2009-04-29,15:27:40
39.987403,116.40818,0,132,39932.6442708333,2009-04-29,15:27:45
39.987371,116.407586,0,131,39932.6443287037,2009-04-29,15:27:50
39.987355,116.407127,0,128,39932.6443865741,2009-04-29,15:27:55
39.987343,116.406547,0,132,39932.6444444444,2009-04-29,15:28:00
39.987321,116.40588,0,133,39932.6445023148,2009-04-29,15:28:05
39.987287,116.405138,0,122,39932.6445601852,2009-04-29,15:28:10
39.987293,116.404308,0,117,39932.6446180556,2009-04-29,15:28:15
39.987269,116.40355,0,120,39932.6446759259,2009-04-29,15:28:20
39.987251,116.402879,0,123,39932.6447337963,2009-04-29,15:28:25
39.98725,116.402299,0,122,39932.6447916667,2009-04-29,15:28:30
39.987256,116.401781,0,116,39932.644849537,2009-04-29,15:28:35
39.987281,116.401417,0,111,39932.6449074074,2009-04-29,15:28:40
39.987292,116.401417,0,102,39932.6449652778,2009-04-29,15:28:45
39.987292,116.401417,0,102,39932.645,2009-04-29,15:28:48
39.987292,116.401409,0,102,39932.6450231481,2009-04-29,15:28:50
39.987293,116.401366,0,101,39932.6450810185,2009-04-29,15:28:55
39.987281,116.401123,0,100,39932.6451388889,2009-04-29,15:29:00
39.987228,116.400701,0,102,39932.6451967593,2009-04-29,15:29:05
39.98719,116.400136,0,102,39932.6452546296,2009-04-29,15:29:10
39.987163,116.399552,0,103,39932.6453125,2009-04-29,15:29:15
39.987167,116.398862,0,103,39932.6453703704,2009-04-29,15:29:20
39.987137,116.398114,0,103,39932.6454282407,2009-04-29,15:29:25
39.987111,116.397294,0,101,39932.6454861111,2009-04-29,15:29:30
39.987047,116.396364,0,99,39932.6455439815,2009-04-29,15:29:35
39.986998,116.39532,0,101,39932.6456018519,2009-04-29,15:29:40
39.986963,116.394257,0,103,39932.6456597222,2009-04-29,15:29:45
39.986909,116.393218,0,110,39932.6457175926,2009-04-29,15:29:50
39.986876,116.392148,0,111,39932.645775463,2009-04-29,15:29:55
39.986806,116.391061,0,114,39932.6458333333,2009-04-29,15:30:00
39.986753,116.389864,0,112,39932.6458912037,2009-04-29,15:30:05
39.986734,116.388623,0,103,39932.6459490741,2009-04-29,15:30:10
39.986703,116.387347,0,100,39932.6460069444,2009-04-29,15:30:15
39.986666,116.386055,0,100,39932.6460648148,2009-04-29,15:30:20
39.986623,116.384815,0,107,39932.6461226852,2009-04-29,15:30:25
39.98659,116.383595,0,109,39932.6461805556,2009-04-29,15:30:30
39.986581,116.382441,0,113,39932.6462384259,2009-04-29,15:30:35
39.986606,116.381268,0,109,39932.6462962963,2009-04-29,15:30:40
39.986572,116.380139,0,114,39932.6463541667,2009-04-29,15:30:45
39.986541,116.379038,0,119,39932.646412037,2009-04-29,15:30:50
39.986483,116.377944,0,124,39932.6464699074,2009-04-29,15:30:55
39.986355,116.376844,0,126,39932.6465277778,2009-04-29,15:31:00
39.986304,116.375703,0,133,39932.6465856481,2009-04-29,15:31:05
39.986298,116.374505,0,122,39932.6466435185,2009-04-29,15:31:10
39.986275,116.373328,0,131,39932.6467013889,2009-04-29,15:31:15
39.986235,116.372157,0,132,39932.6467592593,2009-04-29,15:31:20
39.986227,116.370961,0,130,39932.6468171296,2009-04-29,15:31:25
39.986198,116.369715,0,122,39932.646875,2009-04-29,15:31:30
39.986167,116.368442,0,118,39932.6469328704,2009-04-29,15:31:35
39.98612,116.367171,0,125,39932.6469907407,2009-04-29,15:31:40
39.986071,116.365948,0,142,39932.6470486111,2009-04-29,15:31:45
39.986044,116.364858,0,145,39932.6471064815,2009-04-29,15:31:50
39.986002,116.363786,0,146,39932.6471643519,2009-04-29,15:31:55
39.985978,116.362716,0,134,39932.6472222222,2009-04-29,15:32:00
39.985973,116.361646,0,131,39932.6472800926,2009-04-29,15:32:05
39.985934,116.360569,0,126,39932.647337963,2009-04-29,15:32:10
39.985924,116.359429,0,126,39932.6473958333,2009-04-29,15:32:15
39.985876,116.358311,0,128,39932.6474537037,2009-04-29,15:32:20
39.985832,116.357235,0,140,39932.6475115741,2009-04-29,15:32:25
39.985815,116.35615,0,142,39932.6475694444,2009-04-29,15:32:30
39.98578,116.355025,0,150,39932.6476273148,2009-04-29,15:32:35
39.985734,116.353878,0,156,39932.6476851852,2009-04-29,15:32:40
39.985671,116.352667,0,145,39932.6477430556,2009-04-29,15:32:45
39.985655,116.351399,0,136,39932.6478009259,2009-04-29,15:32:50
39.985634,116.350173,0,146,39932.6478587963,2009-04-29,15:32:55
39.98561,116.349084,0,159,39932.6479166667,2009-04-29,15:33:00
39.985582,116.348011,0,164,39932.647974537,2009-04-29,15:33:05
39.985543,116.346953,0,163,39932.6480324074,2009-04-29,15:33:10
39.985516,116.345883,0,158,39932.6480902778,2009-04-29,15:33:15
39.985501,116.344798,0,140,39932.6481481481,2009-04-29,15:33:20
39.985484,116.343696,0,131,39932.6482060185,2009-04-29,15:33:25
39.985434,116.342582,0,142,39932.6482638889,2009-04-29,15:33:30
39.985406,116.341416,0,141,39932.6483217593,2009-04-29,15:33:35
39.985393,116.34035,0,144,39932.6483796296,2009-04-29,15:33:40
39.985388,116.339377,0,137,39932.6484375,2009-04-29,15:33:45
39.985376,116.338567,0,129,39932.6484953704,2009-04-29,15:33:50
39.985434,116.337975,0,118,39932.6485532407,2009-04-29,15:33:55
39.985475,116.337642,0,113,39932.6486111111,2009-04-29,15:34:00
39.985473,116.337632,0,120,39932.6486689815,2009-04-29,15:34:05
39.985473,116.337638,0,119,39932.6487268518,2009-04-29,15:34:10
39.985473,116.33764,0,119,39932.6487847222,2009-04-29,15:34:15
39.985473,116.337645,0,119,39932.6488425926,2009-04-29,15:34:20
39.985473,116.337645,0,119,39932.6488773148,2009-04-29,15:34:23
39.985473,116.337642,0,118,39932.648900463,2009-04-29,15:34:25
39.985464,116.33756,0,119,39932.6489583333,2009-04-29,15:34:30
39.985458,116.337264,0,117,39932.6490162037,2009-04-29,15:34:35
39.985443,116.336774,0,119,39932.6490740741,2009-04-29,15:34:40
39.985391,116.336101,0,112,39932.6491319444,2009-04-29,15:34:45
39.985353,116.335262,0,106,39932.6491898148,2009-04-29,15:34:50
39.9853,116.334302,0,112,39932.6492476852,2009-04-29,15:34:55
39.985227,116.333302,0,116,39932.6493055556,2009-04-29,15:35:00
39.985189,116.332271,0,126,39932.6493634259,2009-04-29,15:35:05
39.985139,116.331202,0,124,39932.6494212963,2009-04-29,15:35:10
39.985092,116.330242,0,131,39932.6494791667,2009-04-29,15:35:15
39.98505,116.329414,0,143,39932.649537037,2009-04-29,15:35:20
39.985047,116.32868,0,126,39932.6495949074,2009-04-29,15:35:25
39.984994,116.328042,0,128,39932.6496527778,2009-04-29,15:35:30
39.98496,116.327353,0,129,39932.6497106481,2009-04-29,15:35:35
39.984901,116.326737,0,134,39932.6497685185,2009-04-29,15:35:40
39.984864,116.326095,0,137,39932.6498263889,2009-04-29,15:35:45
39.984818,116.325356,0,129,39932.6498842593,2009-04-29,15:35:50
39.984785,116.32464,0,128,39932.6499421296,2009-04-29,15:35:55
39.984776,116.323961,0,129,39932.65,2009-04-29,15:36:00
39.984763,116.323445,0,127,39932.6500578704,2009-04-29,15:36:05
39.984739,116.323164,0,127,39932.6501157407,2009-04-29,15:36:10
39.984682,116.323169,0,143,39932.6501736111,2009-04-29,15:36:15
39.984667,116.323199,0,149,39932.6502314815,2009-04-29,15:36:20
39.984668,116.323198,0,149,39932.6502893518,2009-04-29,15:36:25
39.984669,116.323203,0,150,39932.6503472222,2009-04-29,15:36:30
39.984668,116.323199,0,150,39932.6504050926,2009-04-29,15:36:35
39.984668,116.323199,0,150,39932.6504398148,2009-04-29,15:36:38
39.984668,116.323194,0,150,39932.650462963,2009-04-29,15:36:40
39.984666,116.323179,0,151,39932.6505208333,2009-04-29,15:36:45
39.984651,116.323149,0,151,39932.6505787037,2009-04-29,15:36:50
39.984656,116.32314,0,151,39932.6506365741,2009-04-29,15:36:55
39.984697,116.323153,0,154,39932.6506944444,2009-04-29,15:37:00
39.98474,116.323165,0,156,39932.6507523148,2009-04-29,15:37:05
39.984778,116.323155,0,156,39932.6508101852,2009-04-29,15:37:10
39.984818,116.323176,0,150,39932.6508680556,2009-04-29,15:37:15
39.984851,116.323222,0,145,39932.6509259259,2009-04-29,15:37:20
39.984844,116.323279,0,145,39932.6509837963,2009-04-29,15:37:25
39.984844,116.323313,0,143,39932.6510416667,2009-04-29,15:37:30
39.984859,116.32334,0,137,39932.651099537,2009-04-29,15:37:35
39.984868,116.323361,0,134,39932.6511574074,2009-04-29,15:37:40
39.98486,116.323365,0,134,39932.6512152778,2009-04-29,15:37:45
39.98486,116.323365,0,134,39932.65125,2009-04-29,15:37:48
39.984857,116.32336,0,134,39932.6512731481,2009-04-29,15:37:50
39.984851,116.323228,0,133,39932.6513310185,2009-04-29,15:37:55
39.984848,116.322638,0,131,39932.6513888889,2009-04-29,15:38:00
39.98485,116.321951,0,128,39932.6514467593,2009-04-29,15:38:05
39.984822,116.321166,0,124,39932.6515046296,2009-04-29,15:38:10
39.984795,116.320273,0,114,39932.6515625,2009-04-29,15:38:15
39.984757,116.319307,0,102,39932.6516203704,2009-04-29,15:38:20
39.984725,116.31851,0,88,39932.6516782407,2009-04-29,15:38:25
39.984702,116.317708,0,74,39932.6517361111,2009-04-29,15:38:30
39.984682,116.316868,0,62,39932.6517939815,2009-04-29,15:38:35
39.984657,116.316043,0,50,39932.6518518519,2009-04-29,15:38:40
39.984632,116.315382,0,37,39932.6519097222,2009-04-29,15:38:45
39.984631,116.314905,0,36,39932.6519675926,2009-04-29,15:38:50
39.984624,116.314391,0,38,39932.652025463,2009-04-29,15:38:55
39.984598,116.313673,0,33,39932.6520833333,2009-04-29,15:39:00
39.984571,116.31284,0,26,39932.6521412037,2009-04-29,15:39:05
39.984566,116.31207,0,22,39932.6521990741,2009-04-29,15:39:10
39.984558,116.311154,0,21,39932.6522569444,2009-04-29,15:39:15
39.984567,116.310499,0,27,39932.6523148148,2009-04-29,15:39:20
39.984748,116.310129,0,23,39932.6523726852,2009-04-29,15:39:25
39.985324,116.310128,0,13,39932.6524305556,2009-04-29,15:39:30
39.986089,116.310094,0,1,39932.6524884259,2009-04-29,15:39:35
39.986851,116.310017,0,-9,39932.6525462963,2009-04-29,15:39:40
39.987633,116.309973,0,-24,39932.6526041667,2009-04-29,15:39:45
39.988442,116.309929,0,-41,39932.652662037,2009-04-29,15:39:50
39.989246,116.309962,0,-50,39932.6527199074,2009-04-29,15:39:55
39.989943,116.310008,0,-56,39932.6527777778,2009-04-29,15:40:00
39.990335,116.309923,0,-49,39932.6528356481,2009-04-29,15:40:05
39.990465,116.309883,0,-17,39932.6528935185,2009-04-29,15:40:10
39.990489,116.309868,0,12,39932.6529513889,2009-04-29,15:40:15
39.990489,116.309868,0,12,39932.6529861111,2009-04-29,15:40:18
39.99049,116.309863,0,14,39932.6530092593,2009-04-29,15:40:20
39.990491,116.309852,0,15,39932.6530671296,2009-04-29,15:40:25
39.99049,116.309854,0,15,39932.653125,2009-04-29,15:40:30
39.990489,116.30986,0,15,39932.6531828704,2009-04-29,15:40:35
39.990487,116.309864,0,16,39932.6532407407,2009-04-29,15:40:40
39.990487,116.309862,0,16,39932.6532986111,2009-04-29,15:40:45
39.990487,116.309862,0,16,39932.6533333333,2009-04-29,15:40:48
39.990482,116.309866,0,16,39932.6533564815,2009-04-29,15:40:50
39.990472,116.309874,0,17,39932.6534143519,2009-04-29,15:40:55
39.990461,116.309884,0,17,39932.6534722222,2009-04-29,15:41:00
39.990452,116.309895,0,18,39932.6535300926,2009-04-29,15:41:05
39.990445,116.309907,0,20,39932.653587963,2009-04-29,15:41:10
39.990439,116.309922,0,22,39932.6536458333,2009-04-29,15:41:15
39.990435,116.309931,0,25,39932.6537037037,2009-04-29,15:41:20
39.990435,116.309931,0,25,39932.6537384259,2009-04-29,15:41:23
39.990431,116.309939,0,28,39932.6537615741,2009-04-29,15:41:25
39.990425,116.309949,0,32,39932.6538194444,2009-04-29,15:41:30
39.990421,116.30996,0,37,39932.6538773148,2009-04-29,15:41:35
39.990415,116.309972,0,42,39932.6539351852,2009-04-29,15:41:40
39.990409,116.309981,0,47,39932.6539930556,2009-04-29,15:41:45
39.990413,116.309998,0,51,39932.6540509259,2009-04-29,15:41:50
39.990769,116.309971,0,61,39932.6541087963,2009-04-29,15:41:55
39.991418,116.309855,0,63,39932.6541666667,2009-04-29,15:42:00
39.99215,116.309793,0,68,39932.654224537,2009-04-29,15:42:05
39.992955,116.309618,0,95,39932.6542824074,2009-04-29,15:42:10
39.993908,116.309456,0,98,39932.6543402778,2009-04-29,15:42:15
39.994911,116.309334,0,109,39932.6543981481,2009-04-29,15:42:20
39.995858,116.309235,0,116,39932.6544560185,2009-04-29,15:42:25
39.996759,116.309157,0,112,39932.6545138889,2009-04-29,15:42:30
39.997629,116.3091,0,110,39932.6545717593,2009-04-29,15:42:35
39.998456,116.309065,0,120,39932.6546296296,2009-04-29,15:42:40
39.999312,116.309066,0,115,39932.6546875,2009-04-29,15:42:45
40.000229,116.309071,0,106,39932.6547453704,2009-04-29,15:42:50
40.001114,116.309086,0,110,39932.6548032407,2009-04-29,15:42:55
40.001989,116.309086,0,105,39932.6548611111,2009-04-29,15:43:00
40.002755,116.309101,0,99,39932.6549189815,2009-04-29,15:43:05
40.003365,116.30913,0,95,39932.6549768519,2009-04-29,15:43:10
40.003799,116.309284,0,91,39932.6550347222,2009-04-29,15:43:15
40.00418,116.309643,0,83,39932.6550925926,2009-04-29,15:43:20
40.004586,116.310227,0,81,39932.655150463,2009-04-29,15:43:25
40.004775,116.310989,0,79,39932.6552083333,2009-04-29,15:43:30
40.004862,116.311879,0,83,39932.6552662037,2009-04-29,15:43:35
40.005169,116.312685,0,82,39932.6553240741,2009-04-29,15:43:40
40.005803,116.313103,0,96,39932.6553819444,2009-04-29,15:43:45
40.006599,116.313074,0,104,39932.6554398148,2009-04-29,15:43:50
40.00733,116.312968,0,108,39932.6554976852,2009-04-29,15:43:55
40.008058,116.312835,0,109,39932.6555555556,2009-04-29,15:44:00
40.008712,116.312745,0,112,39932.6556134259,2009-04-29,15:44:05
40.009244,116.312656,0,123,39932.6556712963,2009-04-29,15:44:10
40.009431,116.312613,0,132,39932.6557291667,2009-04-29,15:44:15
40.009457,116.312736,0,138,39932.655787037,2009-04-29,15:44:20
40.009457,116.312928,0,135,39932.6558449074,2009-04-29,15:44:25
40.009454,116.313195,0,130,39932.6559027778,2009-04-29,15:44:30
40.009511,116.313487,0,130,39932.6559606481,2009-04-29,15:44:35
40.009524,116.313795,0,128,39932.6560185185,2009-04-29,15:44:40
40.009542,116.314086,0,122,39932.6560763889,2009-04-29,15:44:45
40.009587,116.314303,0,119,39932.6561342593,2009-04-29,15:44:50
40.009626,116.314398,0,122,39932.6561921296,2009-04-29,15:44:55
40.009603,116.314411,0,123,39932.65625,2009-04-29,15:45:00
40.009595,116.314413,0,125,39932.6563078704,2009-04-29,15:45:05
40.009595,116.314413,0,125,39932.6563425926,2009-04-29,15:45:08
40.009602,116.314413,0,126,39932.6563657407,2009-04-29,15:45:10
40.009625,116.314422,0,126,39932.6564236111,2009-04-29,15:45:15
40.009649,116.314441,0,127,39932.6564814815,2009-04-29,15:45:20
40.009689,116.314439,0,127,39932.6565393518,2009-04-29,15:45:25
40.009745,116.314462,0,128,39932.6565972222,2009-04-29,15:45:30
40.009773,116.314475,0,129,39932.6566550926,2009-04-29,15:45:35
40.009802,116.314561,0,129,39932.656712963,2009-04-29,15:45:40
40.009843,116.314685,0,130,39932.6567708333,2009-04-29,15:45:45
40.009865,116.314721,0,131,39932.6568287037,2009-04-29,15:45:50
40.009874,116.314764,0,132,39932.6568865741,2009-04-29,15:45:55
40.009885,116.314849,0,132,39932.6569444444,2009-04-29,15:46:00
40.009909,116.31492,0,133,39932.6570023148,2009-04-29,15:46:05
40.00994,116.31499,0,134,39932.6570601852,2009-04-29,15:46:10
40.009986,116.315038,0,135,39932.6571180556,2009-04-29,15:46:15
