# Supplementary material for: Research on differential privacy protection method based on user tendency
Source: PLoS One. 2023 Oct 26;18(10):e0288823. doi: 10.1371/journal.pone.0288823 (PMC10602288; doi:10.1371/journal.pone.0288823)
Supplement: S1 Data — (ZIP) [file pone.0288823.s001.zip › Data 5-1/000/Trajectory/20090430032332.plt]

Geolife trajectory
WGS 84
Altitude is in Feet
Reserved 3
0,2,255,My Track,0,0,2,8421376
0
40.009825,116.315434,0,33,39933.1413425926,2009-04-30,03:23:32
40.009716,116.315368,0,61,39933.141400463,2009-04-30,03:23:37
40.009698,116.315394,0,61,39933.1414583333,2009-04-30,03:23:42
40.009702,116.315446,0,64,39933.1415162037,2009-04-30,03:23:47
40.009702,116.315516,0,62,39933.1415740741,2009-04-30,03:23:52
40.009702,116.315574,0,63,39933.1416319444,2009-04-30,03:23:57
40.009701,116.315657,0,63,39933.1416898148,2009-04-30,03:24:02
40.009681,116.315749,0,72,39933.1417476852,2009-04-30,03:24:07
40.009743,116.315846,0,81,39933.1418055556,2009-04-30,03:24:12
40.009781,116.315928,0,91,39933.1418634259,2009-04-30,03:24:17
40.009822,116.316013,0,93,39933.1419212963,2009-04-30,03:24:22
40.009851,116.316108,0,102,39933.1419791667,2009-04-30,03:24:27
40.009826,116.316168,0,104,39933.142037037,2009-04-30,03:24:32
40.009736,116.31622,0,101,39933.1420949074,2009-04-30,03:24:37
40.009634,116.316232,0,102,39933.1421527778,2009-04-30,03:24:42
40.009562,116.31624,0,104,39933.1422106481,2009-04-30,03:24:47
40.009456,116.316246,0,106,39933.1422685185,2009-04-30,03:24:52
40.009379,116.316275,0,109,39933.1423263889,2009-04-30,03:24:57
40.009302,116.316287,0,111,39933.1423842593,2009-04-30,03:25:02
40.009256,116.31629,0,103,39933.1424421296,2009-04-30,03:25:07
40.009193,116.316314,0,107,39933.1425,2009-04-30,03:25:12
40.009155,116.316332,0,108,39933.1425578704,2009-04-30,03:25:17
40.009094,116.316355,0,111,39933.1426157407,2009-04-30,03:25:22
40.009006,116.316388,0,114,39933.1426736111,2009-04-30,03:25:27
40.008957,116.316404,0,110,39933.1427314815,2009-04-30,03:25:32
40.008941,116.316437,0,113,39933.1427893518,2009-04-30,03:25:37
40.008938,116.31648,0,114,39933.1428472222,2009-04-30,03:25:42
40.008966,116.316524,0,119,39933.1429050926,2009-04-30,03:25:47
40.009036,116.316609,0,114,39933.142962963,2009-04-30,03:25:52
40.009069,116.316686,0,117,39933.1430208333,2009-04-30,03:25:57
40.009092,116.316756,0,122,39933.1430787037,2009-04-30,03:26:02
40.009161,116.316841,0,124,39933.1431365741,2009-04-30,03:26:07
40.009172,116.316916,0,127,39933.1431944444,2009-04-30,03:26:12
40.009157,116.316978,0,125,39933.1432523148,2009-04-30,03:26:17
40.009149,116.317036,0,126,39933.1433101852,2009-04-30,03:26:22
40.009097,116.317098,0,123,39933.1433680556,2009-04-30,03:26:27
40.009074,116.317161,0,121,39933.1434259259,2009-04-30,03:26:32
40.009084,116.317219,0,116,39933.1434837963,2009-04-30,03:26:37
40.009093,116.317286,0,116,39933.1435416667,2009-04-30,03:26:42
40.009119,116.317353,0,115,39933.143599537,2009-04-30,03:26:47
40.009125,116.317417,0,114,39933.1436574074,2009-04-30,03:26:52
40.009132,116.317473,0,114,39933.1437152778,2009-04-30,03:26:57
40.009157,116.317526,0,113,39933.1437731481,2009-04-30,03:27:02
40.009151,116.317624,0,110,39933.1438310185,2009-04-30,03:27:07
40.009119,116.317686,0,109,39933.1438888889,2009-04-30,03:27:12
40.00907,116.317711,0,107,39933.1439467593,2009-04-30,03:27:17
40.00901,116.317721,0,107,39933.1440046296,2009-04-30,03:27:22
40.008909,116.317713,0,105,39933.1440625,2009-04-30,03:27:27
40.008849,116.317709,0,107,39933.1441203704,2009-04-30,03:27:32
40.00881,116.31773,0,109,39933.1441782407,2009-04-30,03:27:37
40.008769,116.317734,0,115,39933.1442361111,2009-04-30,03:27:42
40.008695,116.317747,0,119,39933.1442939815,2009-04-30,03:27:47
40.008641,116.31775,0,123,39933.1443518519,2009-04-30,03:27:52
40.008579,116.317764,0,128,39933.1444097222,2009-04-30,03:27:57
40.008534,116.317745,0,125,39933.1444675926,2009-04-30,03:28:02
40.008492,116.317743,0,122,39933.144525463,2009-04-30,03:28:07
40.008453,116.317757,0,122,39933.1445833333,2009-04-30,03:28:12
40.008416,116.317754,0,124,39933.1446412037,2009-04-30,03:28:17
40.00836,116.317764,0,127,39933.1446990741,2009-04-30,03:28:22
40.008299,116.317773,0,128,39933.1447569444,2009-04-30,03:28:27
40.008247,116.317771,0,132,39933.1448148148,2009-04-30,03:28:32
40.008199,116.317786,0,136,39933.1448726852,2009-04-30,03:28:37
40.00812,116.317765,0,134,39933.1449305556,2009-04-30,03:28:42
40.008075,116.31778,0,136,39933.1449884259,2009-04-30,03:28:47
40.00803,116.317773,0,143,39933.1450462963,2009-04-30,03:28:52
40.007978,116.317784,0,146,39933.1451041667,2009-04-30,03:28:57
40.007917,116.317796,0,149,39933.145162037,2009-04-30,03:29:02
40.007859,116.317815,0,153,39933.1452199074,2009-04-30,03:29:07
40.007805,116.317813,0,154,39933.1452777778,2009-04-30,03:29:12
40.007773,116.317808,0,157,39933.1453356481,2009-04-30,03:29:17
40.007723,116.317766,0,157,39933.1453935185,2009-04-30,03:29:22
40.007677,116.317767,0,161,39933.1454513889,2009-04-30,03:29:27
40.00761,116.317789,0,165,39933.1455092593,2009-04-30,03:29:32
40.007549,116.317825,0,168,39933.1455671296,2009-04-30,03:29:37
40.007474,116.31782,0,167,39933.145625,2009-04-30,03:29:42
40.007389,116.317805,0,166,39933.1456828704,2009-04-30,03:29:47
40.007317,116.317793,0,165,39933.1457407407,2009-04-30,03:29:52
40.007282,116.317781,0,168,39933.1457986111,2009-04-30,03:29:57
40.007258,116.317764,0,162,39933.1458564815,2009-04-30,03:30:02
40.007241,116.317793,0,159,39933.1459143519,2009-04-30,03:30:07
40.007196,116.317811,0,161,39933.1459722222,2009-04-30,03:30:12
40.007129,116.317815,0,162,39933.1460300926,2009-04-30,03:30:17
40.007086,116.317817,0,164,39933.146087963,2009-04-30,03:30:22
40.007033,116.317801,0,167,39933.1461458333,2009-04-30,03:30:27
40.006969,116.317782,0,169,39933.1462037037,2009-04-30,03:30:32
40.006924,116.317792,0,167,39933.1462615741,2009-04-30,03:30:37
40.00689,116.317806,0,165,39933.1463194444,2009-04-30,03:30:42
40.006832,116.317818,0,163,39933.1463773148,2009-04-30,03:30:47
40.006823,116.317805,0,160,39933.1464351852,2009-04-30,03:30:52
40.00675,116.317776,0,155,39933.1464930556,2009-04-30,03:30:57
40.00672,116.31776,0,154,39933.1465509259,2009-04-30,03:31:02
40.006687,116.317755,0,153,39933.1466087963,2009-04-30,03:31:07
40.006613,116.31776,0,155,39933.1466666667,2009-04-30,03:31:12
40.00655,116.317746,0,154,39933.146724537,2009-04-30,03:31:17
40.006446,116.317733,0,148,39933.1467824074,2009-04-30,03:31:22
40.0064,116.317712,0,148,39933.1468402778,2009-04-30,03:31:27
40.006346,116.317689,0,148,39933.1468981481,2009-04-30,03:31:32
40.006311,116.31767,0,151,39933.1469560185,2009-04-30,03:31:37
40.006261,116.317677,0,151,39933.1470138889,2009-04-30,03:31:42
40.006216,116.317647,0,153,39933.1470717593,2009-04-30,03:31:47
40.006198,116.317594,0,156,39933.1471296296,2009-04-30,03:31:52
40.006202,116.317523,0,159,39933.1471875,2009-04-30,03:31:57
40.006222,116.317448,0,158,39933.1472453704,2009-04-30,03:32:02
40.006172,116.317383,0,156,39933.1473032407,2009-04-30,03:32:07
40.006119,116.317327,0,156,39933.1473611111,2009-04-30,03:32:12
40.006132,116.317278,0,162,39933.1474189815,2009-04-30,03:32:17
40.006136,116.317228,0,168,39933.1474768519,2009-04-30,03:32:22
40.006034,116.317189,0,169,39933.1475347222,2009-04-30,03:32:27
40.006047,116.317129,0,172,39933.1475925926,2009-04-30,03:32:32
40.006033,116.317073,0,175,39933.147650463,2009-04-30,03:32:37
40.006007,116.317035,0,176,39933.1477083333,2009-04-30,03:32:42
40.005991,116.316964,0,172,39933.1477662037,2009-04-30,03:32:47
40.005967,116.316914,0,172,39933.1478240741,2009-04-30,03:32:52
40.005951,116.316863,0,169,39933.1478819444,2009-04-30,03:32:57
40.005928,116.316846,0,170,39933.1479398148,2009-04-30,03:33:02
40.005904,116.316794,0,163,39933.1479976852,2009-04-30,03:33:07
40.005854,116.316785,0,159,39933.1480555556,2009-04-30,03:33:12
40.005805,116.316732,0,160,39933.1481134259,2009-04-30,03:33:17
40.005758,116.316705,0,151,39933.1481712963,2009-04-30,03:33:22
40.005726,116.316666,0,145,39933.1482291667,2009-04-30,03:33:27
40.005695,116.316609,0,144,39933.148287037,2009-04-30,03:33:32
40.005672,116.316561,0,144,39933.1483449074,2009-04-30,03:33:37
40.005663,116.316568,0,145,39933.1484027778,2009-04-30,03:33:42
40.005663,116.316568,0,145,39933.1484375,2009-04-30,03:33:45
40.005665,116.316574,0,146,39933.1484606481,2009-04-30,03:33:47
40.00565,116.316564,0,146,39933.1485185185,2009-04-30,03:33:52
40.005635,116.316571,0,147,39933.1485763889,2009-04-30,03:33:57
40.005635,116.316571,0,147,39933.1486111111,2009-04-30,03:34:00
40.005637,116.316579,0,147,39933.1486342593,2009-04-30,03:34:02
40.005652,116.316592,0,147,39933.1486921296,2009-04-30,03:34:07
40.005654,116.316589,0,147,39933.14875,2009-04-30,03:34:12
40.005654,116.316589,0,147,39933.1487847222,2009-04-30,03:34:15
40.005658,116.316597,0,147,39933.1488078704,2009-04-30,03:34:17
40.005667,116.316634,0,147,39933.1488657407,2009-04-30,03:34:22
40.005684,116.316683,0,148,39933.1489236111,2009-04-30,03:34:27
40.005706,116.31672,0,149,39933.1489814815,2009-04-30,03:34:32
40.005723,116.31676,0,149,39933.1490393518,2009-04-30,03:34:37
40.005704,116.316786,0,150,39933.1490972222,2009-04-30,03:34:42
40.005662,116.316866,0,151,39933.1491550926,2009-04-30,03:34:47
40.00559,116.316873,0,152,39933.149212963,2009-04-30,03:34:52
40.005527,116.316835,0,153,39933.1492708333,2009-04-30,03:34:57
40.005466,116.316794,0,154,39933.1493287037,2009-04-30,03:35:02
40.005419,116.316761,0,155,39933.1493865741,2009-04-30,03:35:07
40.005411,116.316755,0,156,39933.1494444444,2009-04-30,03:35:12
40.005406,116.316749,0,156,39933.1495023148,2009-04-30,03:35:17
40.005404,116.31675,0,156,39933.1495601852,2009-04-30,03:35:22
40.005404,116.31675,0,156,39933.1495949074,2009-04-30,03:35:25
40.005404,116.316755,0,156,39933.1496180556,2009-04-30,03:35:27
40.005409,116.316767,0,157,39933.1496759259,2009-04-30,03:35:32
40.005412,116.316781,0,157,39933.1497337963,2009-04-30,03:35:37
40.0054,116.316872,0,157,39933.1497916667,2009-04-30,03:35:42
40.005431,116.316875,0,157,39933.149849537,2009-04-30,03:35:47
40.005442,116.316876,0,158,39933.1499074074,2009-04-30,03:35:52
40.005461,116.3169,0,158,39933.1499652778,2009-04-30,03:35:57
40.005461,116.3169,0,158,39933.15,2009-04-30,03:36:00
40.005462,116.316901,0,158,39933.1500231481,2009-04-30,03:36:02
40.005464,116.316911,0,158,39933.1500810185,2009-04-30,03:36:07
40.005491,116.316916,0,160,39933.1501388889,2009-04-30,03:36:12
40.005488,116.316915,0,161,39933.1501967593,2009-04-30,03:36:17
40.005488,116.316915,0,161,39933.1502314815,2009-04-30,03:36:20
40.00548,116.316907,0,162,39933.1502546296,2009-04-30,03:36:22
40.005503,116.316882,0,163,39933.1503125,2009-04-30,03:36:27
40.005532,116.31685,0,163,39933.1503703704,2009-04-30,03:36:32
40.005563,116.316822,0,162,39933.1504282407,2009-04-30,03:36:37
40.005604,116.31676,0,162,39933.1504861111,2009-04-30,03:36:42
40.005633,116.31672,0,163,39933.1505439815,2009-04-30,03:36:47
40.00564,116.316691,0,163,39933.1506018518,2009-04-30,03:36:52
40.005624,116.316647,0,164,39933.1506597222,2009-04-30,03:36:57
40.005627,116.316583,0,165,39933.1507175926,2009-04-30,03:37:02
40.005632,116.316515,0,166,39933.150775463,2009-04-30,03:37:07
40.005645,116.316449,0,167,39933.1508333333,2009-04-30,03:37:12
40.005636,116.316341,0,169,39933.1508912037,2009-04-30,03:37:17
40.005622,116.316249,0,170,39933.1509490741,2009-04-30,03:37:22
40.00558,116.316155,0,171,39933.1510069444,2009-04-30,03:37:27
40.005526,116.316076,0,172,39933.1510648148,2009-04-30,03:37:32
40.005479,116.316017,0,174,39933.1511226852,2009-04-30,03:37:37
40.005441,116.316001,0,175,39933.1511805556,2009-04-30,03:37:42
40.005421,116.316023,0,177,39933.1512384259,2009-04-30,03:37:47
40.005434,116.316043,0,179,39933.1512962963,2009-04-30,03:37:52
40.005449,116.316054,0,181,39933.1513541667,2009-04-30,03:37:57
40.005468,116.316046,0,183,39933.151412037,2009-04-30,03:38:02
40.005468,116.316046,0,183,39933.1514467593,2009-04-30,03:38:05
40.005473,116.316051,0,183,39933.1514699074,2009-04-30,03:38:07
40.005492,116.316059,0,184,39933.1515277778,2009-04-30,03:38:12
40.005507,116.316064,0,184,39933.1515856481,2009-04-30,03:38:17
40.005507,116.316064,0,184,39933.1516203704,2009-04-30,03:38:20
40.005508,116.316068,0,184,39933.1516435185,2009-04-30,03:38:22
40.005502,116.316107,0,185,39933.1517013889,2009-04-30,03:38:27
40.005525,116.316225,0,186,39933.1517592593,2009-04-30,03:38:32
40.005544,116.316314,0,187,39933.1518171296,2009-04-30,03:38:37
40.005556,116.316379,0,188,39933.151875,2009-04-30,03:38:42
40.005593,116.316473,0,189,39933.1519328704,2009-04-30,03:38:47
40.005669,116.316594,0,190,39933.1519907407,2009-04-30,03:38:52
40.005722,116.316613,0,192,39933.1520486111,2009-04-30,03:38:57
40.005779,116.316575,0,193,39933.1521064815,2009-04-30,03:39:02
40.005806,116.316528,0,194,39933.1521643519,2009-04-30,03:39:07
40.005804,116.31643,0,195,39933.1522222222,2009-04-30,03:39:12
40.005799,116.316358,0,196,39933.1522800926,2009-04-30,03:39:17
40.005789,116.316278,0,198,39933.152337963,2009-04-30,03:39:22
40.005732,116.316207,0,198,39933.1523958333,2009-04-30,03:39:27
40.005681,116.316163,0,199,39933.1524537037,2009-04-30,03:39:32
40.005683,116.316115,0,199,39933.1525115741,2009-04-30,03:39:37
40.005679,116.316087,0,199,39933.1525694444,2009-04-30,03:39:42
40.005683,116.316077,0,199,39933.1526273148,2009-04-30,03:39:47
40.00567,116.316084,0,199,39933.1526851852,2009-04-30,03:39:52
40.005671,116.316042,0,199,39933.1527430556,2009-04-30,03:39:57
40.005693,116.316002,0,199,39933.1528009259,2009-04-30,03:40:02
40.005697,116.316025,0,200,39933.1528587963,2009-04-30,03:40:07
40.005676,116.316091,0,199,39933.1529166667,2009-04-30,03:40:12
40.005571,116.316148,0,199,39933.152974537,2009-04-30,03:40:17
40.005503,116.316162,0,198,39933.1530324074,2009-04-30,03:40:22
40.005472,116.316176,0,198,39933.1530902778,2009-04-30,03:40:27
40.005472,116.316176,0,198,39933.153125,2009-04-30,03:40:30
40.005477,116.316172,0,199,39933.1531481481,2009-04-30,03:40:32
40.005496,116.316129,0,199,39933.1532060185,2009-04-30,03:40:37
40.005508,116.31611,0,199,39933.1532638889,2009-04-30,03:40:42
40.005544,116.316054,0,198,39933.1533217593,2009-04-30,03:40:47
40.005548,116.315989,0,198,39933.1533796296,2009-04-30,03:40:52
40.005546,116.315922,0,196,39933.1534375,2009-04-30,03:40:57
40.005557,116.315906,0,195,39933.1534953704,2009-04-30,03:41:02
40.00558,116.315912,0,195,39933.1535532407,2009-04-30,03:41:07
40.005598,116.315908,0,195,39933.1536111111,2009-04-30,03:41:12
40.005619,116.315894,0,195,39933.1536689815,2009-04-30,03:41:17
40.005626,116.315878,0,195,39933.1537268519,2009-04-30,03:41:22
40.005623,116.315859,0,195,39933.1537847222,2009-04-30,03:41:27
40.005617,116.315828,0,195,39933.1538425926,2009-04-30,03:41:32
40.005593,116.315785,0,195,39933.153900463,2009-04-30,03:41:37
40.005607,116.315799,0,195,39933.1539583333,2009-04-30,03:41:42
40.005574,116.315805,0,195,39933.1540162037,2009-04-30,03:41:47
40.00545,116.315839,0,193,39933.1540740741,2009-04-30,03:41:52
40.005398,116.315799,0,193,39933.1541319444,2009-04-30,03:41:57
40.005407,116.31581,0,194,39933.1541898148,2009-04-30,03:42:02
40.005444,116.315847,0,194,39933.1542476852,2009-04-30,03:42:07
40.005422,116.315868,0,194,39933.1543055556,2009-04-30,03:42:12
40.005377,116.315879,0,193,39933.1543634259,2009-04-30,03:42:17
40.005364,116.315857,0,194,39933.1544212963,2009-04-30,03:42:22
40.005348,116.315825,0,194,39933.1544791667,2009-04-30,03:42:27
40.005341,116.315823,0,194,39933.154537037,2009-04-30,03:42:32
40.005336,116.31582,0,194,39933.1545949074,2009-04-30,03:42:37
40.005336,116.31582,0,194,39933.1546296296,2009-04-30,03:42:40
40.005328,116.315818,0,194,39933.1546527778,2009-04-30,03:42:42
40.005324,116.315887,0,194,39933.1547106481,2009-04-30,03:42:47
40.005326,116.315934,0,194,39933.1547685185,2009-04-30,03:42:52
40.005354,116.31597,0,194,39933.1548263889,2009-04-30,03:42:57
40.005389,116.316008,0,194,39933.1548842593,2009-04-30,03:43:02
40.005389,116.316008,0,194,39933.1549189815,2009-04-30,03:43:05
40.005386,116.316002,0,194,39933.1549421296,2009-04-30,03:43:07
40.005366,116.31598,0,194,39933.155,2009-04-30,03:43:12
40.00534,116.315923,0,194,39933.1550578704,2009-04-30,03:43:17
40.005336,116.31593,0,194,39933.1551157407,2009-04-30,03:43:22
40.005333,116.315927,0,194,39933.1551736111,2009-04-30,03:43:27
40.005333,116.315927,0,194,39933.1552083333,2009-04-30,03:43:30
40.005339,116.315935,0,194,39933.1552314815,2009-04-30,03:43:32
40.005289,116.315925,0,194,39933.1552893519,2009-04-30,03:43:37
40.005221,116.315968,0,194,39933.1553472222,2009-04-30,03:43:42
40.005228,116.315995,0,194,39933.1554050926,2009-04-30,03:43:47
40.005286,116.316054,0,193,39933.155462963,2009-04-30,03:43:52
40.005319,116.316081,0,194,39933.1555208333,2009-04-30,03:43:57
40.005363,116.31608,0,194,39933.1555787037,2009-04-30,03:44:02
40.005356,116.316105,0,195,39933.1556365741,2009-04-30,03:44:07
40.005324,116.316102,0,196,39933.1556944444,2009-04-30,03:44:12
40.005307,116.316089,0,196,39933.1557523148,2009-04-30,03:44:17
40.005318,116.316117,0,196,39933.1558101852,2009-04-30,03:44:22
40.005303,116.316159,0,195,39933.1558680556,2009-04-30,03:44:27
40.005306,116.31618,0,195,39933.1559259259,2009-04-30,03:44:32
40.005294,116.316188,0,194,39933.1559837963,2009-04-30,03:44:37
40.005251,116.316201,0,193,39933.1560416667,2009-04-30,03:44:42
40.005222,116.316202,0,192,39933.156099537,2009-04-30,03:44:47
40.005243,116.316226,0,191,39933.1561574074,2009-04-30,03:44:52
40.005279,116.316249,0,191,39933.1562152778,2009-04-30,03:44:57
40.00534,116.316209,0,191,39933.1562731481,2009-04-30,03:45:02
40.005376,116.316161,0,191,39933.1563310185,2009-04-30,03:45:07
40.005418,116.316188,0,191,39933.1563888889,2009-04-30,03:45:12
40.005471,116.316185,0,192,39933.1564467593,2009-04-30,03:45:17
40.005512,116.31618,0,192,39933.1565046296,2009-04-30,03:45:22
40.005529,116.31619,0,193,39933.1565625,2009-04-30,03:45:27
40.005547,116.316147,0,192,39933.1566203704,2009-04-30,03:45:32
40.005548,116.316097,0,192,39933.1566782407,2009-04-30,03:45:37
40.005528,116.316062,0,192,39933.1567361111,2009-04-30,03:45:42
40.005507,116.316121,0,190,39933.1567939815,2009-04-30,03:45:47
40.005443,116.316166,0,190,39933.1568518518,2009-04-30,03:45:52
40.005407,116.316215,0,189,39933.1569097222,2009-04-30,03:45:57
40.005422,116.316226,0,189,39933.1569675926,2009-04-30,03:46:02
40.005465,116.316189,0,189,39933.157025463,2009-04-30,03:46:07
40.005465,116.316189,0,189,39933.1570601852,2009-04-30,03:46:10
40.005463,116.316189,0,189,39933.1570833333,2009-04-30,03:46:12
40.005492,116.316183,0,189,39933.1571412037,2009-04-30,03:46:17
40.005496,116.316199,0,189,39933.1571990741,2009-04-30,03:46:22
40.005495,116.3162,0,189,39933.1572569444,2009-04-30,03:46:27
40.005495,116.3162,0,189,39933.1572916667,2009-04-30,03:46:30
40.005495,116.316202,0,189,39933.1573148148,2009-04-30,03:46:32
40.005504,116.316204,0,189,39933.1573726852,2009-04-30,03:46:37
40.005505,116.31621,0,189,39933.1574305556,2009-04-30,03:46:42
40.005505,116.31621,0,189,39933.1574652778,2009-04-30,03:46:45
40.0055,116.316218,0,189,39933.1574884259,2009-04-30,03:46:47
40.00543,116.316278,0,189,39933.1575462963,2009-04-30,03:46:52
40.005393,116.316366,0,189,39933.1576041667,2009-04-30,03:46:57
40.005417,116.316404,0,190,39933.157662037,2009-04-30,03:47:02
40.005433,116.316467,0,188,39933.1577199074,2009-04-30,03:47:07
40.005441,116.316501,0,188,39933.1577777778,2009-04-30,03:47:12
40.005471,116.316511,0,188,39933.1578356481,2009-04-30,03:47:17
40.005477,116.316559,0,187,39933.1578935185,2009-04-30,03:47:22
40.005477,116.316559,0,187,39933.1579282407,2009-04-30,03:47:25
40.005477,116.31656,0,188,39933.1579513889,2009-04-30,03:47:27
40.005442,116.316574,0,188,39933.1580092593,2009-04-30,03:47:32
40.005424,116.316635,0,188,39933.1580671296,2009-04-30,03:47:37
40.005414,116.316717,0,188,39933.158125,2009-04-30,03:47:42
40.005412,116.316746,0,188,39933.1581828704,2009-04-30,03:47:47
40.005405,116.316775,0,187,39933.1582407407,2009-04-30,03:47:52
40.005412,116.316803,0,187,39933.1582986111,2009-04-30,03:47:57
40.005446,116.316809,0,188,39933.1583564815,2009-04-30,03:48:02
40.005506,116.316827,0,188,39933.1584143518,2009-04-30,03:48:07
40.005553,116.31681,0,188,39933.1584722222,2009-04-30,03:48:12
40.005518,116.316854,0,188,39933.1585300926,2009-04-30,03:48:17
40.005515,116.31685,0,188,39933.158587963,2009-04-30,03:48:22
40.005515,116.31685,0,188,39933.1586226852,2009-04-30,03:48:25
40.005523,116.316851,0,188,39933.1586458333,2009-04-30,03:48:27
40.005487,116.316821,0,189,39933.1587037037,2009-04-30,03:48:32
40.005461,116.31681,0,189,39933.1587615741,2009-04-30,03:48:37
40.005393,116.316585,0,189,39933.1588194444,2009-04-30,03:48:42
40.005298,116.316303,0,188,39933.1588773148,2009-04-30,03:48:47
40.005208,116.316183,0,189,39933.1589351852,2009-04-30,03:48:52
40.005196,116.316151,0,189,39933.1589930556,2009-04-30,03:48:57
40.00523,116.316152,0,190,39933.1590509259,2009-04-30,03:49:02
40.005283,116.316171,0,190,39933.1591087963,2009-04-30,03:49:07
40.005314,116.316173,0,190,39933.1591666667,2009-04-30,03:49:12
40.005392,116.316149,0,190,39933.159224537,2009-04-30,03:49:17
40.005444,116.316142,0,191,39933.1592824074,2009-04-30,03:49:22
40.005517,116.316143,0,192,39933.1593402778,2009-04-30,03:49:27
40.005554,116.31611,0,193,39933.1593981481,2009-04-30,03:49:32
40.005577,116.316156,0,195,39933.1594560185,2009-04-30,03:49:37
40.005577,116.316196,0,197,39933.1595138889,2009-04-30,03:49:42
40.005611,116.316242,0,198,39933.1595717593,2009-04-30,03:49:47
40.005611,116.316242,0,198,39933.1596064815,2009-04-30,03:49:50
40.005603,116.316244,0,200,39933.1596296296,2009-04-30,03:49:52
40.005569,116.316199,0,202,39933.1596875,2009-04-30,03:49:57
40.00553,116.316179,0,204,39933.1597453704,2009-04-30,03:50:02
40.00547,116.316115,0,206,39933.1598032407,2009-04-30,03:50:07
40.005423,116.316034,0,207,39933.1598611111,2009-04-30,03:50:12
40.005407,116.315946,0,209,39933.1599189815,2009-04-30,03:50:17
40.005386,116.315865,0,211,39933.1599768519,2009-04-30,03:50:22
40.005334,116.315836,0,213,39933.1600347222,2009-04-30,03:50:27
40.005299,116.315816,0,215,39933.1600925926,2009-04-30,03:50:32
40.005299,116.315816,0,215,39933.1601273148,2009-04-30,03:50:35
40.005292,116.315822,0,217,39933.160150463,2009-04-30,03:50:37
40.005314,116.315894,0,220,39933.1602083333,2009-04-30,03:50:42
40.005311,116.315994,0,226,39933.1602662037,2009-04-30,03:50:47
40.00533,116.316047,0,233,39933.1603240741,2009-04-30,03:50:52
40.00536,116.316097,0,239,39933.1603819444,2009-04-30,03:50:57
40.005378,116.316151,0,245,39933.1604398148,2009-04-30,03:51:02
40.005389,116.316186,0,253,39933.1604976852,2009-04-30,03:51:07
40.005363,116.316188,0,256,39933.1605555556,2009-04-30,03:51:12
40.005338,116.316219,0,262,39933.1606134259,2009-04-30,03:51:17
40.005312,116.316241,0,265,39933.1606712963,2009-04-30,03:51:22
40.005272,116.316258,0,268,39933.1607291667,2009-04-30,03:51:27
40.005266,116.31627,0,269,39933.160787037,2009-04-30,03:51:32
40.005307,116.316285,0,270,39933.1608449074,2009-04-30,03:51:37
40.00535,116.316287,0,271,39933.1609027778,2009-04-30,03:51:42
40.005399,116.316286,0,272,39933.1609606481,2009-04-30,03:51:47
40.005436,116.31627,0,273,39933.1610185185,2009-04-30,03:51:52
40.00548,116.316248,0,273,39933.1610763889,2009-04-30,03:51:57
40.005525,116.316227,0,276,39933.1611342593,2009-04-30,03:52:02
40.005614,116.316207,0,278,39933.1611921296,2009-04-30,03:52:07
40.005677,116.31619,0,280,39933.16125,2009-04-30,03:52:12
40.005743,116.316167,0,278,39933.1613078704,2009-04-30,03:52:17
40.005763,116.316168,0,277,39933.1613657407,2009-04-30,03:52:22
40.00573,116.316178,0,277,39933.1614236111,2009-04-30,03:52:27
40.005723,116.316226,0,277,39933.1614814815,2009-04-30,03:52:32
40.005728,116.316237,0,279,39933.1615393519,2009-04-30,03:52:37
40.005377,116.316462,0,276,39933.1615972222,2009-04-30,03:52:42
40.005216,116.316531,0,277,39933.1616550926,2009-04-30,03:52:47
40.005161,116.316544,0,278,39933.161712963,2009-04-30,03:52:52
40.005174,116.316512,0,279,39933.1617708333,2009-04-30,03:52:57
40.005197,116.316485,0,280,39933.1618287037,2009-04-30,03:53:02
40.005242,116.316459,0,281,39933.1618865741,2009-04-30,03:53:07
40.00529,116.316428,0,284,39933.1619444444,2009-04-30,03:53:12
40.005331,116.31643,0,292,39933.1620023148,2009-04-30,03:53:17
40.005405,116.316455,0,302,39933.1620601852,2009-04-30,03:53:22
40.005472,116.316486,0,307,39933.1621180556,2009-04-30,03:53:27
40.00553,116.316568,0,316,39933.1621759259,2009-04-30,03:53:32
40.005632,116.316653,0,326,39933.1622337963,2009-04-30,03:53:37
40.005716,116.316714,0,332,39933.1622916667,2009-04-30,03:53:42
40.005746,116.316721,0,331,39933.162349537,2009-04-30,03:53:47
40.00574,116.316699,0,321,39933.1624074074,2009-04-30,03:53:52
40.005718,116.316684,0,311,39933.1624652778,2009-04-30,03:53:57
40.005669,116.316704,0,306,39933.1625231481,2009-04-30,03:54:02
40.005667,116.316732,0,302,39933.1625810185,2009-04-30,03:54:07
40.005655,116.316752,0,301,39933.1626388889,2009-04-30,03:54:12
40.005663,116.316787,0,302,39933.1626967593,2009-04-30,03:54:17
40.00563,116.316819,0,307,39933.1627546296,2009-04-30,03:54:22
40.005628,116.316831,0,310,39933.1628125,2009-04-30,03:54:27
40.005599,116.316849,0,316,39933.1628703704,2009-04-30,03:54:32
40.005533,116.316824,0,318,39933.1629282407,2009-04-30,03:54:37
40.005468,116.316752,0,321,39933.1629861111,2009-04-30,03:54:42
40.005477,116.316718,0,328,39933.1630439815,2009-04-30,03:54:47
40.005477,116.316661,0,331,39933.1631018519,2009-04-30,03:54:52
40.005491,116.316608,0,336,39933.1631597222,2009-04-30,03:54:57
40.005505,116.31657,0,343,39933.1632175926,2009-04-30,03:55:02
40.005505,116.31657,0,343,39933.1632523148,2009-04-30,03:55:05
40.005499,116.316562,0,356,39933.163275463,2009-04-30,03:55:07
40.005516,116.316569,0,359,39933.1633333333,2009-04-30,03:55:12
40.005533,116.316602,0,367,39933.1633912037,2009-04-30,03:55:17
40.005539,116.31663,0,379,39933.1634490741,2009-04-30,03:55:22
40.005535,116.316621,0,387,39933.1635069444,2009-04-30,03:55:27
40.005553,116.316636,0,396,39933.1635648148,2009-04-30,03:55:32
40.005613,116.316653,0,398,39933.1636226852,2009-04-30,03:55:37
40.005647,116.316644,0,396,39933.1636805556,2009-04-30,03:55:42
40.00565,116.316621,0,394,39933.1637384259,2009-04-30,03:55:47
40.005635,116.316578,0,393,39933.1637962963,2009-04-30,03:55:52
40.005652,116.316529,0,393,39933.1638541667,2009-04-30,03:55:57
40.005636,116.316452,0,389,39933.163912037,2009-04-30,03:56:02
40.005631,116.316369,0,387,39933.1639699074,2009-04-30,03:56:07
40.005684,116.316308,0,390,39933.1640277778,2009-04-30,03:56:12
40.005743,116.31625,0,399,39933.1640856481,2009-04-30,03:56:17
40.005749,116.316168,0,416,39933.1641435185,2009-04-30,03:56:22
40.005753,116.316086,0,432,39933.1642013889,2009-04-30,03:56:27
40.005751,116.31607,0,453,39933.1642592593,2009-04-30,03:56:32
40.005679,116.316154,0,478,39933.1643171296,2009-04-30,03:56:37
40.005645,116.316205,0,495,39933.164375,2009-04-30,03:56:42
40.005645,116.316205,0,495,39933.1644097222,2009-04-30,03:56:45
40.005647,116.316206,0,499,39933.1644328704,2009-04-30,03:56:47
40.005617,116.316206,0,503,39933.1644907407,2009-04-30,03:56:52
40.005473,116.316321,0,515,39933.1645486111,2009-04-30,03:56:57
40.005409,116.316335,0,516,39933.1646064815,2009-04-30,03:57:02
40.005388,116.316354,0,514,39933.1646643518,2009-04-30,03:57:07
40.005361,116.316319,0,512,39933.1647222222,2009-04-30,03:57:12
40.005385,116.316225,0,500,39933.1647800926,2009-04-30,03:57:17
40.005421,116.316177,0,497,39933.164837963,2009-04-30,03:57:22
40.005457,116.316173,0,497,39933.1648958333,2009-04-30,03:57:27
40.005485,116.316178,0,500,39933.1649537037,2009-04-30,03:57:32
40.005493,116.316189,0,505,39933.1650115741,2009-04-30,03:57:37
40.005476,116.3163,0,518,39933.1650694444,2009-04-30,03:57:42
40.005436,116.316496,0,532,39933.1651273148,2009-04-30,03:57:47
40.005406,116.316562,0,544,39933.1651851852,2009-04-30,03:57:52
40.005395,116.316549,0,553,39933.1652430556,2009-04-30,03:57:57
40.005392,116.316572,0,558,39933.1653009259,2009-04-30,03:58:02
40.005376,116.316585,0,563,39933.1653587963,2009-04-30,03:58:07
40.005369,116.316711,0,570,39933.1654166667,2009-04-30,03:58:12
40.005406,116.316882,0,578,39933.165474537,2009-04-30,03:58:17
40.005444,116.317175,0,587,39933.1655324074,2009-04-30,03:58:22
40.005464,116.317261,0,597,39933.1655902778,2009-04-30,03:58:27
40.005464,116.317278,0,607,39933.1656481481,2009-04-30,03:58:32
40.00536,116.317163,0,607,39933.1657060185,2009-04-30,03:58:37
40.005247,116.317126,0,605,39933.1657638889,2009-04-30,03:58:42
40.005261,116.317087,0,611,39933.1658217593,2009-04-30,03:58:47
40.005294,116.317064,0,619,39933.1658796296,2009-04-30,03:58:52
40.005329,116.317091,0,621,39933.1659375,2009-04-30,03:58:57
40.005304,116.317095,0,621,39933.1659953704,2009-04-30,03:59:02
40.005263,116.317265,0,611,39933.1660532407,2009-04-30,03:59:07
40.005198,116.317317,0,603,39933.1661111111,2009-04-30,03:59:12
40.005128,116.317346,0,598,39933.1661689815,2009-04-30,03:59:17
40.005044,116.317398,0,596,39933.1662268518,2009-04-30,03:59:22
40.005001,116.317435,0,594,39933.1662847222,2009-04-30,03:59:27
40.004947,116.317531,0,592,39933.1663425926,2009-04-30,03:59:32
40.004923,116.317607,0,591,39933.166400463,2009-04-30,03:59:37
40.004911,116.317694,0,590,39933.1664583333,2009-04-30,03:59:42
40.00494,116.317711,0,588,39933.1665162037,2009-04-30,03:59:47
40.004926,116.317734,0,588,39933.1665740741,2009-04-30,03:59:52
40.004961,116.317781,0,584,39933.1666319444,2009-04-30,03:59:57
40.005108,116.317781,0,577,39933.1666898148,2009-04-30,04:00:02
40.005339,116.317783,0,571,39933.1667476852,2009-04-30,04:00:07
40.005307,116.317707,0,555,39933.1668055556,2009-04-30,04:00:12
40.005255,116.317593,0,530,39933.1668634259,2009-04-30,04:00:17
40.005267,116.317479,0,483,39933.1669212963,2009-04-30,04:00:22
40.005259,116.317453,0,460,39933.1669791667,2009-04-30,04:00:27
40.005262,116.317429,0,434,39933.167037037,2009-04-30,04:00:32
40.005276,116.317255,0,376,39933.1670949074,2009-04-30,04:00:37
40.005252,116.317097,0,336,39933.1671527778,2009-04-30,04:00:42
40.005254,116.316929,0,268,39933.1672106481,2009-04-30,04:00:47
40.005236,116.316886,0,249,39933.1672685185,2009-04-30,04:00:52
40.005185,116.316845,0,239,39933.1673263889,2009-04-30,04:00:57
40.005164,116.316826,0,228,39933.1673842593,2009-04-30,04:01:02
40.005115,116.316816,0,214,39933.1674421296,2009-04-30,04:01:07
40.005045,116.316803,0,204,39933.1675,2009-04-30,04:01:12
40.004988,116.316832,0,188,39933.1675578704,2009-04-30,04:01:17
40.004936,116.31685,0,174,39933.1676157407,2009-04-30,04:01:22
40.004892,116.316855,0,172,39933.1676736111,2009-04-30,04:01:27
40.004831,116.316807,0,168,39933.1677314815,2009-04-30,04:01:32
40.004765,116.316834,0,157,39933.1677893519,2009-04-30,04:01:37
40.004733,116.316853,0,143,39933.1678472222,2009-04-30,04:01:42
40.004691,116.316833,0,125,39933.1679050926,2009-04-30,04:01:47
40.004647,116.316835,0,118,39933.167962963,2009-04-30,04:01:52
40.004608,116.31681,0,115,39933.1680208333,2009-04-30,04:01:57
40.004557,116.31679,0,118,39933.1680787037,2009-04-30,04:02:02
40.004481,116.316772,0,124,39933.1681365741,2009-04-30,04:02:07
40.004426,116.316747,0,126,39933.1681944444,2009-04-30,04:02:12
40.004373,116.316737,0,128,39933.1682523148,2009-04-30,04:02:17
40.004331,116.316757,0,130,39933.1683101852,2009-04-30,04:02:22
40.004297,116.316781,0,130,39933.1683680556,2009-04-30,04:02:27
40.004231,116.31676,0,130,39933.1684259259,2009-04-30,04:02:32
40.004182,116.316747,0,131,39933.1684837963,2009-04-30,04:02:37
40.004139,116.316745,0,131,39933.1685416667,2009-04-30,04:02:42
40.004097,116.316746,0,133,39933.168599537,2009-04-30,04:02:47
40.004038,116.316753,0,133,39933.1686574074,2009-04-30,04:02:52
40.003983,116.316758,0,133,39933.1687152778,2009-04-30,04:02:57
40.003919,116.316752,0,136,39933.1687731481,2009-04-30,04:03:02
40.003878,116.316791,0,136,39933.1688310185,2009-04-30,04:03:07
40.003822,116.316796,0,137,39933.1688888889,2009-04-30,04:03:12
40.003767,116.31681,0,132,39933.1689467593,2009-04-30,04:03:17
40.003696,116.316788,0,133,39933.1690046296,2009-04-30,04:03:22
40.003659,116.316805,0,128,39933.1690625,2009-04-30,04:03:27
40.003603,116.316819,0,123,39933.1691203704,2009-04-30,04:03:32
40.003552,116.316836,0,120,39933.1691782407,2009-04-30,04:03:37
40.003494,116.316839,0,118,39933.1692361111,2009-04-30,04:03:42
40.003442,116.316853,0,117,39933.1692939815,2009-04-30,04:03:47
40.003375,116.316826,0,112,39933.1693518519,2009-04-30,04:03:52
40.003319,116.316822,0,109,39933.1694097222,2009-04-30,04:03:57
40.003273,116.316836,0,111,39933.1694675926,2009-04-30,04:04:02
40.003213,116.316807,0,121,39933.169525463,2009-04-30,04:04:07
40.003153,116.316825,0,119,39933.1695833333,2009-04-30,04:04:12
40.003113,116.316834,0,122,39933.1696412037,2009-04-30,04:04:17
40.003079,116.316843,0,121,39933.1696990741,2009-04-30,04:04:22
40.003011,116.316842,0,121,39933.1697569444,2009-04-30,04:04:27
40.00301,116.316955,0,114,39933.1698148148,2009-04-30,04:04:32
40.003021,116.317032,0,108,39933.1698726852,2009-04-30,04:04:37
40.003009,116.317087,0,104,39933.1699305556,2009-04-30,04:04:42
40.003012,116.317155,0,100,39933.1699884259,2009-04-30,04:04:47
40.003012,116.317215,0,97,39933.1700462963,2009-04-30,04:04:52
40.003008,116.317284,0,95,39933.1701041667,2009-04-30,04:04:57
40.003016,116.317358,0,95,39933.170162037,2009-04-30,04:05:02
40.003015,116.317419,0,94,39933.1702199074,2009-04-30,04:05:07
40.00298,116.31748,0,94,39933.1702777778,2009-04-30,04:05:12
40.00297,116.317548,0,93,39933.1703356481,2009-04-30,04:05:17
40.002967,116.317625,0,90,39933.1703935185,2009-04-30,04:05:22
40.002971,116.317666,0,91,39933.1704513889,2009-04-30,04:05:27
40.002945,116.317702,0,90,39933.1705092593,2009-04-30,04:05:32
40.002901,116.317724,0,90,39933.1705671296,2009-04-30,04:05:37
40.002854,116.317726,0,90,39933.170625,2009-04-30,04:05:42
40.002788,116.317727,0,90,39933.1706828704,2009-04-30,04:05:47
40.002734,116.317722,0,89,39933.1707407407,2009-04-30,04:05:52
40.002685,116.317722,0,89,39933.1707986111,2009-04-30,04:05:57
40.002619,116.31774,0,88,39933.1708564815,2009-04-30,04:06:02
40.002562,116.317733,0,87,39933.1709143519,2009-04-30,04:06:07
40.002506,116.317746,0,92,39933.1709722222,2009-04-30,04:06:12
40.002458,116.317771,0,92,39933.1710300926,2009-04-30,04:06:17
40.002406,116.317768,0,91,39933.171087963,2009-04-30,04:06:22
40.002348,116.317778,0,92,39933.1711458333,2009-04-30,04:06:27
40.002302,116.317783,0,94,39933.1712037037,2009-04-30,04:06:32
40.002254,116.317801,0,98,39933.1712615741,2009-04-30,04:06:37
40.00222,116.317848,0,99,39933.1713194444,2009-04-30,04:06:42
40.002171,116.317843,0,101,39933.1713773148,2009-04-30,04:06:47
40.002119,116.317846,0,104,39933.1714351852,2009-04-30,04:06:52
40.002067,116.317868,0,104,39933.1714930556,2009-04-30,04:06:57
40.001996,116.317838,0,108,39933.1715509259,2009-04-30,04:07:02
40.001945,116.317832,0,111,39933.1716087963,2009-04-30,04:07:07
40.001892,116.317857,0,110,39933.1716666667,2009-04-30,04:07:12
40.001852,116.317862,0,111,39933.171724537,2009-04-30,04:07:17
40.001809,116.317891,0,110,39933.1717824074,2009-04-30,04:07:22
40.001758,116.317899,0,109,39933.1718402778,2009-04-30,04:07:27
40.001707,116.317915,0,109,39933.1718981481,2009-04-30,04:07:32
40.001667,116.317909,0,111,39933.1719560185,2009-04-30,04:07:37
40.001622,116.317909,0,113,39933.1720138889,2009-04-30,04:07:42
40.001573,116.317899,0,115,39933.1720717593,2009-04-30,04:07:47
40.001507,116.317905,0,117,39933.1721296296,2009-04-30,04:07:52
40.001466,116.317935,0,120,39933.1721875,2009-04-30,04:07:57
40.001415,116.317964,0,122,39933.1722453704,2009-04-30,04:08:02
40.001369,116.317975,0,126,39933.1723032407,2009-04-30,04:08:07
40.001327,116.31798,0,128,39933.1723611111,2009-04-30,04:08:12
40.001288,116.317982,0,131,39933.1724189815,2009-04-30,04:08:17
40.001276,116.31798,0,132,39933.1724768518,2009-04-30,04:08:22
40.001229,116.317999,0,134,39933.1725347222,2009-04-30,04:08:27
40.00118,116.318026,0,134,39933.1725925926,2009-04-30,04:08:32
40.001122,116.318015,0,134,39933.172650463,2009-04-30,04:08:37
40.001082,116.318008,0,133,39933.1727083333,2009-04-30,04:08:42
40.001027,116.317987,0,132,39933.1727662037,2009-04-30,04:08:47
40.000986,116.318014,0,133,39933.1728240741,2009-04-30,04:08:52
40.000935,116.318025,0,135,39933.1728819444,2009-04-30,04:08:57
40.000883,116.318052,0,136,39933.1729398148,2009-04-30,04:09:02
40.000844,116.318053,0,138,39933.1729976852,2009-04-30,04:09:07
40.000819,116.317973,0,139,39933.1730555556,2009-04-30,04:09:12
40.000816,116.317929,0,140,39933.1731134259,2009-04-30,04:09:17
40.00077,116.317868,0,140,39933.1731712963,2009-04-30,04:09:22
40.000777,116.317793,0,137,39933.1732291667,2009-04-30,04:09:27
40.000792,116.317724,0,132,39933.173287037,2009-04-30,04:09:32
40.000806,116.317658,0,128,39933.1733449074,2009-04-30,04:09:37
40.00082,116.317595,0,130,39933.1734027778,2009-04-30,04:09:42
40.000848,116.317531,0,128,39933.1734606481,2009-04-30,04:09:47
40.000865,116.317479,0,125,39933.1735185185,2009-04-30,04:09:52
40.000908,116.317421,0,124,39933.1735763889,2009-04-30,04:09:57
40.000932,116.317362,0,126,39933.1736342593,2009-04-30,04:10:02
40.000932,116.31729,0,129,39933.1736921296,2009-04-30,04:10:07
40.000946,116.317235,0,127,39933.17375,2009-04-30,04:10:12
40.000971,116.317166,0,124,39933.1738078704,2009-04-30,04:10:17
40.000993,116.317112,0,125,39933.1738657407,2009-04-30,04:10:22
40.001011,116.317061,0,125,39933.1739236111,2009-04-30,04:10:27
40.001028,116.317004,0,125,39933.1739814815,2009-04-30,04:10:32
40.001034,116.316935,0,123,39933.1740393518,2009-04-30,04:10:37
40.00101,116.316873,0,125,39933.1740972222,2009-04-30,04:10:42
40.001018,116.316835,0,122,39933.1741550926,2009-04-30,04:10:47
40.001016,116.316778,0,122,39933.174212963,2009-04-30,04:10:52
40.001013,116.316709,0,124,39933.1742708333,2009-04-30,04:10:57
40.001015,116.316652,0,122,39933.1743287037,2009-04-30,04:11:02
40.000995,116.316582,0,124,39933.1743865741,2009-04-30,04:11:07
40.000974,116.316515,0,126,39933.1744444444,2009-04-30,04:11:12
40.000981,116.316454,0,125,39933.1745023148,2009-04-30,04:11:17
40.001005,116.316392,0,124,39933.1745601852,2009-04-30,04:11:22
40.001042,116.316335,0,124,39933.1746180556,2009-04-30,04:11:27
40.001064,116.316265,0,124,39933.1746759259,2009-04-30,04:11:32
40.001068,116.316194,0,126,39933.1747337963,2009-04-30,04:11:37
40.001065,116.31614,0,126,39933.1747916667,2009-04-30,04:11:42
40.001062,116.316076,0,128,39933.174849537,2009-04-30,04:11:47
40.001059,116.316008,0,130,39933.1749074074,2009-04-30,04:11:52
40.001082,116.315982,0,133,39933.1749652778,2009-04-30,04:11:57
40.001083,116.315971,0,135,39933.1750231481,2009-04-30,04:12:02
40.001094,116.315981,0,135,39933.1750810185,2009-04-30,04:12:07
40.001095,116.31598,0,136,39933.1751388889,2009-04-30,04:12:12
40.0011,116.315984,0,136,39933.1751967593,2009-04-30,04:12:17
40.0011,116.315984,0,136,39933.1752314815,2009-04-30,04:12:20
40.001103,116.315979,0,137,39933.1752546296,2009-04-30,04:12:22
40.001103,116.31597,0,137,39933.1753125,2009-04-30,04:12:27
40.001082,116.315992,0,136,39933.1753703704,2009-04-30,04:12:32
40.00107,116.315994,0,136,39933.1754282407,2009-04-30,04:12:37
40.001014,116.315992,0,135,39933.1754861111,2009-04-30,04:12:42
40.001025,116.316059,0,135,39933.1755439815,2009-04-30,04:12:47
40.001022,116.316116,0,133,39933.1756018519,2009-04-30,04:12:52
40.00102,116.316163,0,131,39933.1756597222,2009-04-30,04:12:57
40.001021,116.316227,0,125,39933.1757175926,2009-04-30,04:13:02
40.001012,116.316295,0,119,39933.175775463,2009-04-30,04:13:07
40.000998,116.31634,0,119,39933.1758333333,2009-04-30,04:13:12
40.00097,116.316389,0,119,39933.1758912037,2009-04-30,04:13:17
40.000942,116.316429,0,118,39933.1759490741,2009-04-30,04:13:22
40.000918,116.316471,0,119,39933.1760069444,2009-04-30,04:13:27
40.000919,116.31652,0,120,39933.1760648148,2009-04-30,04:13:32
40.000931,116.316611,0,118,39933.1761226852,2009-04-30,04:13:37
40.000936,116.31669,0,118,39933.1761805556,2009-04-30,04:13:42
40.000938,116.316742,0,119,39933.1762384259,2009-04-30,04:13:47
40.000944,116.316785,0,120,39933.1762962963,2009-04-30,04:13:52
40.000943,116.316845,0,122,39933.1763541667,2009-04-30,04:13:57
40.000922,116.316896,0,123,39933.176412037,2009-04-30,04:14:02
40.000927,116.316966,0,122,39933.1764699074,2009-04-30,04:14:07
40.000934,116.317012,0,121,39933.1765277778,2009-04-30,04:14:12
40.000955,116.317029,0,121,39933.1765856481,2009-04-30,04:14:17
40.000979,116.317055,0,122,39933.1766435185,2009-04-30,04:14:22
40.000979,116.317055,0,122,39933.1766782407,2009-04-30,04:14:25
40.00098,116.317053,0,123,39933.1767013889,2009-04-30,04:14:27
40.000948,116.317056,0,124,39933.1767592593,2009-04-30,04:14:32
40.000919,116.317055,0,125,39933.1768171296,2009-04-30,04:14:37
40.000923,116.317118,0,124,39933.176875,2009-04-30,04:14:42
40.000915,116.317162,0,123,39933.1769328704,2009-04-30,04:14:47
40.000897,116.317236,0,121,39933.1769907407,2009-04-30,04:14:52
40.000883,116.317284,0,118,39933.1770486111,2009-04-30,04:14:57
40.000867,116.317325,0,117,39933.1771064815,2009-04-30,04:15:02
40.000855,116.317362,0,116,39933.1771643519,2009-04-30,04:15:07
40.000846,116.317397,0,115,39933.1772222222,2009-04-30,04:15:12
40.000828,116.317455,0,112,39933.1772800926,2009-04-30,04:15:17
40.000796,116.317496,0,112,39933.177337963,2009-04-30,04:15:22
40.000775,116.317555,0,111,39933.1773958333,2009-04-30,04:15:27
40.000759,116.317614,0,112,39933.1774537037,2009-04-30,04:15:32
40.000752,116.317664,0,109,39933.1775115741,2009-04-30,04:15:37
40.000747,116.317716,0,108,39933.1775694444,2009-04-30,04:15:42
40.00074,116.317765,0,105,39933.1776273148,2009-04-30,04:15:47
40.000748,116.317809,0,104,39933.1776851852,2009-04-30,04:15:52
40.00074,116.31786,0,103,39933.1777430556,2009-04-30,04:15:57
40.000738,116.317927,0,104,39933.1778009259,2009-04-30,04:16:02
40.000731,116.31796,0,106,39933.1778587963,2009-04-30,04:16:07
40.00072,116.317997,0,108,39933.1779166667,2009-04-30,04:16:12
40.000714,116.318045,0,109,39933.177974537,2009-04-30,04:16:17
40.00067,116.31809,0,112,39933.1780324074,2009-04-30,04:16:22
40.000619,116.318118,0,114,39933.1780902778,2009-04-30,04:16:27
40.00058,116.318168,0,116,39933.1781481481,2009-04-30,04:16:32
40.000532,116.318174,0,118,39933.1782060185,2009-04-30,04:16:37
40.00048,116.31818,0,122,39933.1782638889,2009-04-30,04:16:42
40.000438,116.3182,0,125,39933.1783217593,2009-04-30,04:16:47
40.000414,116.318227,0,134,39933.1783796296,2009-04-30,04:16:52
40.000377,116.318269,0,136,39933.1784375,2009-04-30,04:16:57
40.000352,116.318293,0,136,39933.1784953704,2009-04-30,04:17:02
40.00029,116.318307,0,142,39933.1785532407,2009-04-30,04:17:07
40.000232,116.318261,0,149,39933.1786111111,2009-04-30,04:17:12
40.000215,116.318274,0,155,39933.1786689815,2009-04-30,04:17:17
40.000188,116.318285,0,160,39933.1787268519,2009-04-30,04:17:22
40.000178,116.318295,0,167,39933.1787847222,2009-04-30,04:17:27
40.000185,116.318246,0,177,39933.1788425926,2009-04-30,04:17:32
40.000156,116.318228,0,185,39933.178900463,2009-04-30,04:17:37
40.000073,116.318248,0,194,39933.1789583333,2009-04-30,04:17:42
39.999987,116.318247,0,203,39933.1790162037,2009-04-30,04:17:47
39.999917,116.318267,0,209,39933.1790740741,2009-04-30,04:17:52
39.99987,116.318324,0,216,39933.1791319444,2009-04-30,04:17:57
39.999828,116.318349,0,220,39933.1791898148,2009-04-30,04:18:02
39.999781,116.318354,0,226,39933.1792476852,2009-04-30,04:18:07
39.99972,116.318372,0,231,39933.1793055556,2009-04-30,04:18:12
39.999669,116.31849,0,222,39933.1793634259,2009-04-30,04:18:17
39.999613,116.318514,0,209,39933.1794212963,2009-04-30,04:18:22
39.999601,116.3185,0,207,39933.1794791667,2009-04-30,04:18:27
39.999595,116.318487,0,206,39933.179537037,2009-04-30,04:18:32
39.999568,116.318472,0,205,39933.1795949074,2009-04-30,04:18:37
39.99954,116.318529,0,198,39933.1796527778,2009-04-30,04:18:42
39.999554,116.318518,0,191,39933.1797106481,2009-04-30,04:18:47
39.999558,116.318538,0,190,39933.1797685185,2009-04-30,04:18:52
39.999551,116.318636,0,179,39933.1798263889,2009-04-30,04:18:57
39.999544,116.318705,0,171,39933.1798842593,2009-04-30,04:19:02
39.999543,116.31875,0,166,39933.1799421296,2009-04-30,04:19:07
39.999535,116.318799,0,165,39933.18,2009-04-30,04:19:12
39.999542,116.318844,0,164,39933.1800578704,2009-04-30,04:19:17
39.999538,116.318874,0,162,39933.1801157407,2009-04-30,04:19:22
39.999555,116.318914,0,161,39933.1801736111,2009-04-30,04:19:27
39.999577,116.318971,0,160,39933.1802314815,2009-04-30,04:19:32
39.999602,116.319041,0,160,39933.1802893518,2009-04-30,04:19:37
39.999608,116.319103,0,160,39933.1803472222,2009-04-30,04:19:42
39.999601,116.319185,0,159,39933.1804050926,2009-04-30,04:19:47
39.999619,116.319255,0,159,39933.180462963,2009-04-30,04:19:52
39.999622,116.319325,0,158,39933.1805208333,2009-04-30,04:19:57
39.999644,116.319387,0,158,39933.1805787037,2009-04-30,04:20:02
39.999637,116.319442,0,156,39933.1806365741,2009-04-30,04:20:07
39.99964,116.319524,0,150,39933.1806944444,2009-04-30,04:20:12
39.999648,116.319605,0,151,39933.1807523148,2009-04-30,04:20:17
39.999645,116.319662,0,148,39933.1808101852,2009-04-30,04:20:22
39.999658,116.319711,0,150,39933.1808680556,2009-04-30,04:20:27
39.999644,116.319772,0,150,39933.1809259259,2009-04-30,04:20:32
39.999643,116.31984,0,151,39933.1809837963,2009-04-30,04:20:37
39.999654,116.319909,0,149,39933.1810416667,2009-04-30,04:20:42
39.999655,116.319957,0,147,39933.181099537,2009-04-30,04:20:47
39.999644,116.320013,0,144,39933.1811574074,2009-04-30,04:20:52
39.999653,116.32006,0,143,39933.1812152778,2009-04-30,04:20:57
39.999655,116.320146,0,141,39933.1812731481,2009-04-30,04:21:02
39.999643,116.3202,0,141,39933.1813310185,2009-04-30,04:21:07
39.999644,116.320252,0,142,39933.1813888889,2009-04-30,04:21:12
39.999656,116.320323,0,140,39933.1814467593,2009-04-30,04:21:17
39.999649,116.320414,0,137,39933.1815046296,2009-04-30,04:21:22
39.999656,116.320446,0,137,39933.1815625,2009-04-30,04:21:27
39.999652,116.320495,0,138,39933.1816203704,2009-04-30,04:21:32
39.999645,116.320536,0,140,39933.1816782407,2009-04-30,04:21:37
39.999636,116.320581,0,138,39933.1817361111,2009-04-30,04:21:42
39.999628,116.320624,0,139,39933.1817939815,2009-04-30,04:21:47
39.999627,116.320689,0,140,39933.1818518518,2009-04-30,04:21:52
39.999623,116.320744,0,139,39933.1819097222,2009-04-30,04:21:57
39.999618,116.320805,0,140,39933.1819675926,2009-04-30,04:22:02
39.999619,116.320863,0,142,39933.182025463,2009-04-30,04:22:07
39.999614,116.320916,0,144,39933.1820833333,2009-04-30,04:22:12
39.999618,116.32097,0,146,39933.1821412037,2009-04-30,04:22:17
39.999623,116.321053,0,149,39933.1821990741,2009-04-30,04:22:22
39.999619,116.321114,0,154,39933.1822569444,2009-04-30,04:22:27
39.999615,116.321178,0,156,39933.1823148148,2009-04-30,04:22:32
39.999615,116.321254,0,160,39933.1823726852,2009-04-30,04:22:37
39.999607,116.321306,0,163,39933.1824305556,2009-04-30,04:22:42
39.999597,116.321372,0,168,39933.1824884259,2009-04-30,04:22:47
39.999594,116.321425,0,171,39933.1825462963,2009-04-30,04:22:52
39.99959,116.321473,0,175,39933.1826041667,2009-04-30,04:22:57
39.999588,116.321527,0,179,39933.182662037,2009-04-30,04:23:02
39.99958,116.321622,0,183,39933.1827199074,2009-04-30,04:23:07
39.999579,116.321714,0,183,39933.1827777778,2009-04-30,04:23:12
39.999581,116.321789,0,185,39933.1828356481,2009-04-30,04:23:17
39.999571,116.321837,0,184,39933.1828935185,2009-04-30,04:23:22
39.999573,116.321893,0,184,39933.1829513889,2009-04-30,04:23:27
39.999586,116.321961,0,182,39933.1830092593,2009-04-30,04:23:32
39.999593,116.322019,0,183,39933.1830671296,2009-04-30,04:23:37
39.999604,116.322078,0,179,39933.183125,2009-04-30,04:23:42
39.999607,116.322136,0,179,39933.1831828704,2009-04-30,04:23:47
39.999598,116.322211,0,179,39933.1832407407,2009-04-30,04:23:52
39.999592,116.322262,0,177,39933.1832986111,2009-04-30,04:23:57
39.999592,116.322328,0,174,39933.1833564815,2009-04-30,04:24:02
39.999577,116.32239,0,170,39933.1834143519,2009-04-30,04:24:07
39.999587,116.322441,0,167,39933.1834722222,2009-04-30,04:24:12
39.999595,116.322492,0,163,39933.1835300926,2009-04-30,04:24:17
39.999617,116.322543,0,163,39933.183587963,2009-04-30,04:24:22
39.999619,116.322588,0,158,39933.1836458333,2009-04-30,04:24:27
39.999612,116.322654,0,160,39933.1837037037,2009-04-30,04:24:32
39.999608,116.322695,0,160,39933.1837615741,2009-04-30,04:24:37
39.999611,116.32274,0,158,39933.1838194444,2009-04-30,04:24:42
39.999615,116.322778,0,155,39933.1838773148,2009-04-30,04:24:47
39.99962,116.322828,0,154,39933.1839351852,2009-04-30,04:24:52
39.999632,116.322907,0,151,39933.1839930556,2009-04-30,04:24:57
39.99964,116.322972,0,151,39933.1840509259,2009-04-30,04:25:02
39.999641,116.323025,0,149,39933.1841087963,2009-04-30,04:25:07
39.999636,116.323072,0,149,39933.1841666667,2009-04-30,04:25:12
39.999623,116.323105,0,147,39933.184224537,2009-04-30,04:25:17
39.999635,116.323156,0,146,39933.1842824074,2009-04-30,04:25:22
39.999651,116.3232,0,147,39933.1843402778,2009-04-30,04:25:27
39.999656,116.32326,0,148,39933.1843981481,2009-04-30,04:25:32
39.99967,116.323312,0,148,39933.1844560185,2009-04-30,04:25:37
39.999663,116.32337,0,148,39933.1845138889,2009-04-30,04:25:42
39.999655,116.323445,0,148,39933.1845717593,2009-04-30,04:25:47
39.999658,116.323524,0,148,39933.1846296296,2009-04-30,04:25:52
39.999655,116.323576,0,148,39933.1846875,2009-04-30,04:25:57
39.999666,116.323668,0,148,39933.1847453704,2009-04-30,04:26:02
39.999669,116.323721,0,147,39933.1848032407,2009-04-30,04:26:07
39.999671,116.323777,0,148,39933.1848611111,2009-04-30,04:26:12
39.999673,116.323839,0,148,39933.1849189815,2009-04-30,04:26:17
39.99967,116.32393,0,147,39933.1849768519,2009-04-30,04:26:22
39.999669,116.323974,0,146,39933.1850347222,2009-04-30,04:26:27
39.999664,116.324012,0,146,39933.1850925926,2009-04-30,04:26:32
39.999662,116.324075,0,146,39933.185150463,2009-04-30,04:26:37
39.999676,116.324155,0,145,39933.1852083333,2009-04-30,04:26:42
39.99971,116.324203,0,145,39933.1852662037,2009-04-30,04:26:47
39.999754,116.324226,0,145,39933.1853240741,2009-04-30,04:26:52
39.999725,116.324246,0,146,39933.1853819444,2009-04-30,04:26:57
39.999739,116.324288,0,147,39933.1854398148,2009-04-30,04:27:02
39.999746,116.324359,0,149,39933.1854976852,2009-04-30,04:27:07
39.999734,116.324503,0,155,39933.1855555556,2009-04-30,04:27:12
39.999736,116.324594,0,156,39933.1856134259,2009-04-30,04:27:17
39.999744,116.324666,0,157,39933.1856712963,2009-04-30,04:27:22
39.999754,116.324716,0,158,39933.1857291667,2009-04-30,04:27:27
39.999763,116.324761,0,159,39933.185787037,2009-04-30,04:27:32
39.999789,116.32479,0,158,39933.1858449074,2009-04-30,04:27:37
39.99982,116.32486,0,158,39933.1859027778,2009-04-30,04:27:42
39.99977,116.324973,0,151,39933.1859606481,2009-04-30,04:27:47
39.999731,116.325082,0,142,39933.1860185185,2009-04-30,04:27:52
39.999721,116.32517,0,135,39933.1860763889,2009-04-30,04:27:57
39.999717,116.325242,0,128,39933.1861342593,2009-04-30,04:28:02
39.999725,116.325324,0,124,39933.1861921296,2009-04-30,04:28:07
39.999729,116.325375,0,121,39933.18625,2009-04-30,04:28:12
39.999731,116.32543,0,118,39933.1863078704,2009-04-30,04:28:17
39.999735,116.325496,0,117,39933.1863657407,2009-04-30,04:28:22
39.999745,116.325552,0,117,39933.1864236111,2009-04-30,04:28:27
39.999748,116.325624,0,118,39933.1864814815,2009-04-30,04:28:32
39.999745,116.325694,0,119,39933.1865393519,2009-04-30,04:28:37
39.999745,116.325774,0,120,39933.1865972222,2009-04-30,04:28:42
39.999768,116.325848,0,121,39933.1866550926,2009-04-30,04:28:47
39.999768,116.32591,0,122,39933.186712963,2009-04-30,04:28:52
39.99976,116.325988,0,124,39933.1867708333,2009-04-30,04:28:57
39.99976,116.326071,0,127,39933.1868287037,2009-04-30,04:29:02
39.999744,116.32612,0,130,39933.1868865741,2009-04-30,04:29:07
39.999726,116.326181,0,134,39933.1869444444,2009-04-30,04:29:12
39.999718,116.326233,0,137,39933.1870023148,2009-04-30,04:29:17
39.999704,116.326295,0,140,39933.1870601852,2009-04-30,04:29:22
39.999672,116.326346,0,142,39933.1871180556,2009-04-30,04:29:27
39.999638,116.326391,0,144,39933.1871759259,2009-04-30,04:29:32
39.999603,116.326434,0,146,39933.1872337963,2009-04-30,04:29:37
39.999574,116.326482,0,145,39933.1872916667,2009-04-30,04:29:42
39.999549,116.326538,0,145,39933.187349537,2009-04-30,04:29:47
39.999511,116.326585,0,145,39933.1874074074,2009-04-30,04:29:52
39.999464,116.326595,0,140,39933.1874652778,2009-04-30,04:29:57
39.99942,116.326597,0,140,39933.1875231481,2009-04-30,04:30:02
39.999357,116.32659,0,141,39933.1875810185,2009-04-30,04:30:07
39.999295,116.326586,0,140,39933.1876388889,2009-04-30,04:30:12
39.999266,116.326581,0,141,39933.1876967593,2009-04-30,04:30:17
39.999219,116.326557,0,139,39933.1877546296,2009-04-30,04:30:22
39.999182,116.326567,0,138,39933.1878125,2009-04-30,04:30:27
39.999149,116.32658,0,140,39933.1878703704,2009-04-30,04:30:32
39.999112,116.326597,0,144,39933.1879282407,2009-04-30,04:30:37
39.999069,116.326606,0,143,39933.1879861111,2009-04-30,04:30:42
39.999022,116.326618,0,145,39933.1880439815,2009-04-30,04:30:47
39.998978,116.326629,0,147,39933.1881018518,2009-04-30,04:30:52
39.998929,116.326622,0,149,39933.1881597222,2009-04-30,04:30:57
39.99889,116.326589,0,148,39933.1882175926,2009-04-30,04:31:02
39.99885,116.326597,0,142,39933.188275463,2009-04-30,04:31:07
39.998795,116.326612,0,141,39933.1883333333,2009-04-30,04:31:12
39.998753,116.326615,0,140,39933.1883912037,2009-04-30,04:31:17
39.998724,116.326652,0,136,39933.1884490741,2009-04-30,04:31:22
39.998678,116.326679,0,131,39933.1885069444,2009-04-30,04:31:27
39.998643,116.326698,0,124,39933.1885648148,2009-04-30,04:31:32
39.998593,116.326699,0,121,39933.1886226852,2009-04-30,04:31:37
39.998458,116.326827,0,142,39933.1977662037,2009-04-30,04:44:47
39.998321,116.326827,0,149,39933.1978240741,2009-04-30,04:44:52
39.998218,116.326795,0,153,39933.1978819444,2009-04-30,04:44:57
39.998188,116.326776,0,154,39933.1979398148,2009-04-30,04:45:02
39.998126,116.326763,0,150,39933.1979976852,2009-04-30,04:45:07
39.998086,116.326774,0,146,39933.1980555556,2009-04-30,04:45:12
39.998021,116.32675,0,144,39933.1981134259,2009-04-30,04:45:17
39.997962,116.326736,0,142,39933.1981712963,2009-04-30,04:45:22
39.997895,116.32674,0,140,39933.1982291667,2009-04-30,04:45:27
39.997848,116.326729,0,138,39933.198287037,2009-04-30,04:45:32
39.997789,116.326719,0,137,39933.1983449074,2009-04-30,04:45:37
39.997753,116.326743,0,134,39933.1984027778,2009-04-30,04:45:42
39.997708,116.32675,0,131,39933.1984606481,2009-04-30,04:45:47
39.997656,116.326749,0,132,39933.1985185185,2009-04-30,04:45:52
39.997601,116.326736,0,134,39933.1985763889,2009-04-30,04:45:57
39.997534,116.326742,0,135,39933.1986342593,2009-04-30,04:46:02
39.997491,116.326751,0,133,39933.1986921296,2009-04-30,04:46:07
39.99745,116.326769,0,132,39933.19875,2009-04-30,04:46:12
39.99741,116.326788,0,130,39933.1988078704,2009-04-30,04:46:17
39.997358,116.326798,0,129,39933.1988657407,2009-04-30,04:46:22
39.997314,116.326801,0,128,39933.1989236111,2009-04-30,04:46:27
39.997269,116.326768,0,126,39933.1989814815,2009-04-30,04:46:32
39.99721,116.326727,0,127,39933.1990393519,2009-04-30,04:46:37
39.997155,116.326737,0,124,39933.1990972222,2009-04-30,04:46:42
39.997099,116.326754,0,126,39933.1991550926,2009-04-30,04:46:47
39.997052,116.326763,0,130,39933.199212963,2009-04-30,04:46:52
39.996981,116.326742,0,134,39933.1992708333,2009-04-30,04:46:57
39.996934,116.326752,0,137,39933.1993287037,2009-04-30,04:47:02
39.996865,116.326716,0,139,39933.1993865741,2009-04-30,04:47:07
39.996799,116.326697,0,141,39933.1994444444,2009-04-30,04:47:12
39.99675,116.32668,0,147,39933.1995023148,2009-04-30,04:47:17
39.996694,116.326671,0,150,39933.1995601852,2009-04-30,04:47:22
39.996636,116.32664,0,152,39933.1996180556,2009-04-30,04:47:27
39.99658,116.326637,0,152,39933.1996759259,2009-04-30,04:47:32
39.99651,116.326644,0,152,39933.1997337963,2009-04-30,04:47:37
39.996446,116.326645,0,153,39933.1997916667,2009-04-30,04:47:42
39.99639,116.326658,0,154,39933.199849537,2009-04-30,04:47:47
39.996355,116.32668,0,152,39933.1999074074,2009-04-30,04:47:52
39.996308,116.326688,0,149,39933.1999652778,2009-04-30,04:47:57
39.996257,116.326692,0,148,39933.2000231481,2009-04-30,04:48:02
39.996222,116.326672,0,144,39933.2000810185,2009-04-30,04:48:07
39.996175,116.326639,0,145,39933.2001388889,2009-04-30,04:48:12
39.996123,116.326612,0,143,39933.2001967593,2009-04-30,04:48:17
39.996071,116.3266,0,144,39933.2002546296,2009-04-30,04:48:22
39.996015,116.32659,0,146,39933.2003125,2009-04-30,04:48:27
39.995954,116.326594,0,147,39933.2003703704,2009-04-30,04:48:32
39.995887,116.326587,0,149,39933.2004282407,2009-04-30,04:48:37
39.995841,116.326598,0,154,39933.2004861111,2009-04-30,04:48:42
39.995756,116.326648,0,155,39933.2005439815,2009-04-30,04:48:47
39.995713,116.326628,0,154,39933.2006018519,2009-04-30,04:48:52
39.995671,116.326647,0,156,39933.2006597222,2009-04-30,04:48:57
39.99562,116.326662,0,157,39933.2007175926,2009-04-30,04:49:02
39.995571,116.326644,0,157,39933.200775463,2009-04-30,04:49:07
39.99552,116.326646,0,159,39933.2008333333,2009-04-30,04:49:12
39.995457,116.326628,0,158,39933.2008912037,2009-04-30,04:49:17
39.995406,116.326643,0,157,39933.2009490741,2009-04-30,04:49:22
39.995357,116.326648,0,157,39933.2010069444,2009-04-30,04:49:27
39.995311,116.326623,0,157,39933.2010648148,2009-04-30,04:49:32
39.995292,116.326684,0,153,39933.2011226852,2009-04-30,04:49:37
39.995232,116.326681,0,153,39933.2011805556,2009-04-30,04:49:42
39.995182,116.326737,0,154,39933.2012384259,2009-04-30,04:49:47
39.995135,116.326717,0,151,39933.2012962963,2009-04-30,04:49:52
39.995089,116.326708,0,145,39933.2013541667,2009-04-30,04:49:57
39.995038,116.326738,0,142,39933.201412037,2009-04-30,04:50:02
39.994972,116.326777,0,140,39933.2014699074,2009-04-30,04:50:07
39.994916,116.326791,0,140,39933.2015277778,2009-04-30,04:50:12
39.994866,116.32681,0,138,39933.2015856481,2009-04-30,04:50:17
39.99481,116.326828,0,138,39933.2016435185,2009-04-30,04:50:22
39.994745,116.326834,0,139,39933.2017013889,2009-04-30,04:50:27
39.994686,116.326835,0,137,39933.2017592593,2009-04-30,04:50:32
39.994623,116.326833,0,136,39933.2018171296,2009-04-30,04:50:37
39.994579,116.326831,0,135,39933.201875,2009-04-30,04:50:42
39.994511,116.326809,0,137,39933.2019328704,2009-04-30,04:50:47
39.994454,116.326811,0,139,39933.2019907407,2009-04-30,04:50:52
39.994409,116.326805,0,141,39933.2020486111,2009-04-30,04:50:57
39.994369,116.326819,0,143,39933.2021064815,2009-04-30,04:51:02
39.994329,116.326806,0,139,39933.2021643519,2009-04-30,04:51:07
39.994286,116.326798,0,133,39933.2022222222,2009-04-30,04:51:12
39.994258,116.326815,0,134,39933.2022800926,2009-04-30,04:51:17
39.994258,116.326815,0,134,39933.2023148148,2009-04-30,04:51:20
39.994261,116.326812,0,134,39933.202337963,2009-04-30,04:51:22
39.994246,116.326819,0,135,39933.2023958333,2009-04-30,04:51:27
39.994218,116.326802,0,135,39933.2024537037,2009-04-30,04:51:32
39.994163,116.326807,0,133,39933.2025115741,2009-04-30,04:51:37
39.994106,116.326799,0,134,39933.2025694444,2009-04-30,04:51:42
39.994063,116.326801,0,135,39933.2026273148,2009-04-30,04:51:47
39.994016,116.326778,0,137,39933.2026851852,2009-04-30,04:51:52
39.993966,116.326781,0,142,39933.2027430556,2009-04-30,04:51:57
39.99391,116.326786,0,146,39933.2028009259,2009-04-30,04:52:02
39.993863,116.326784,0,144,39933.2028587963,2009-04-30,04:52:07
39.993812,116.326784,0,149,39933.2029166667,2009-04-30,04:52:12
39.993772,116.326784,0,150,39933.202974537,2009-04-30,04:52:17
39.99371,116.326773,0,151,39933.2030324074,2009-04-30,04:52:22
39.993657,116.32677,0,152,39933.2030902778,2009-04-30,04:52:27
39.993605,116.326781,0,156,39933.2031481481,2009-04-30,04:52:32
39.993543,116.326791,0,155,39933.2032060185,2009-04-30,04:52:37
39.993476,116.326805,0,151,39933.2032638889,2009-04-30,04:52:42
39.993425,116.326827,0,153,39933.2033217593,2009-04-30,04:52:47
39.993351,116.326837,0,150,39933.2033796296,2009-04-30,04:52:52
39.993306,116.326823,0,152,39933.2034375,2009-04-30,04:52:57
39.99325,116.326825,0,156,39933.2034953704,2009-04-30,04:53:02
39.993194,116.32681,0,159,39933.2035532407,2009-04-30,04:53:07
39.993143,116.326811,0,159,39933.2036111111,2009-04-30,04:53:12
39.993087,116.326823,0,162,39933.2036689815,2009-04-30,04:53:17
39.99305,116.326829,0,158,39933.2037268518,2009-04-30,04:53:22
39.992995,116.326829,0,159,39933.2037847222,2009-04-30,04:53:27
39.992927,116.326818,0,157,39933.2038425926,2009-04-30,04:53:32
39.992867,116.326829,0,152,39933.203900463,2009-04-30,04:53:37
39.992807,116.326823,0,144,39933.2039583333,2009-04-30,04:53:42
39.992754,116.326808,0,140,39933.2040162037,2009-04-30,04:53:47
39.992693,116.326814,0,138,39933.2040740741,2009-04-30,04:53:52
39.992637,116.326846,0,137,39933.2041319444,2009-04-30,04:53:57
39.992594,116.326858,0,138,39933.2041898148,2009-04-30,04:54:02
39.99255,116.326884,0,133,39933.2042476852,2009-04-30,04:54:07
39.992495,116.326913,0,132,39933.2043055556,2009-04-30,04:54:12
39.992451,116.326924,0,130,39933.2043634259,2009-04-30,04:54:17
39.992393,116.326944,0,128,39933.2044212963,2009-04-30,04:54:22
39.992337,116.326967,0,129,39933.2044791667,2009-04-30,04:54:27
39.992283,116.327009,0,129,39933.204537037,2009-04-30,04:54:32
39.992244,116.32705,0,129,39933.2045949074,2009-04-30,04:54:37
39.992214,116.327125,0,131,39933.2046527778,2009-04-30,04:54:42
39.992194,116.327214,0,134,39933.2047106481,2009-04-30,04:54:47
39.992159,116.327281,0,139,39933.2047685185,2009-04-30,04:54:52
39.992086,116.327306,0,142,39933.2048263889,2009-04-30,04:54:57
39.992029,116.327351,0,146,39933.2048842593,2009-04-30,04:55:02
39.99195,116.32737,0,148,39933.2049421296,2009-04-30,04:55:07
39.991889,116.32739,0,154,39933.205,2009-04-30,04:55:12
39.991972,116.327432,0,164,39933.2050578704,2009-04-30,04:55:17
39.991945,116.327444,0,167,39933.2051157407,2009-04-30,04:55:22
39.991897,116.327454,0,169,39933.2051736111,2009-04-30,04:55:27
39.991846,116.327457,0,175,39933.2052314815,2009-04-30,04:55:32
39.991851,116.327524,0,178,39933.2052893518,2009-04-30,04:55:37
39.991817,116.32759,0,180,39933.2053472222,2009-04-30,04:55:42
39.991812,116.327641,0,187,39933.2054050926,2009-04-30,04:55:47
39.991804,116.327688,0,191,39933.205462963,2009-04-30,04:55:52
39.991808,116.327769,0,193,39933.2055208333,2009-04-30,04:55:57
39.991826,116.327861,0,186,39933.2055787037,2009-04-30,04:56:02
39.991821,116.327967,0,175,39933.2056365741,2009-04-30,04:56:07
39.991818,116.32806,0,175,39933.2056944444,2009-04-30,04:56:12
39.991807,116.328135,0,171,39933.2057523148,2009-04-30,04:56:17
39.991784,116.328188,0,170,39933.2058101852,2009-04-30,04:56:22
39.99178,116.328237,0,166,39933.2058680556,2009-04-30,04:56:27
39.99176,116.328296,0,165,39933.2059259259,2009-04-30,04:56:32
39.991743,116.328343,0,162,39933.2059837963,2009-04-30,04:56:37
39.991727,116.328409,0,164,39933.2060416667,2009-04-30,04:56:42
39.991723,116.32844,0,164,39933.206099537,2009-04-30,04:56:47
39.991684,116.328471,0,165,39933.2061574074,2009-04-30,04:56:52
39.991664,116.328489,0,166,39933.2062152778,2009-04-30,04:56:57
39.991639,116.328512,0,166,39933.2062731481,2009-04-30,04:57:02
39.991639,116.328512,0,166,39933.2063078704,2009-04-30,04:57:05
39.991637,116.328511,0,167,39933.2063310185,2009-04-30,04:57:07
39.991666,116.328547,0,168,39933.2063888889,2009-04-30,04:57:12
39.991681,116.328498,0,167,39933.2064467593,2009-04-30,04:57:17
39.99168,116.328501,0,168,39933.2065046296,2009-04-30,04:57:22
39.99168,116.328501,0,168,39933.2065393519,2009-04-30,04:57:25
39.991674,116.328509,0,167,39933.2065625,2009-04-30,04:57:27
39.991665,116.328519,0,167,39933.2066203704,2009-04-30,04:57:32
39.99169,116.328492,0,166,39933.2066782407,2009-04-30,04:57:37
39.991658,116.328556,0,164,39933.2067361111,2009-04-30,04:57:42
39.991669,116.328574,0,163,39933.2067939815,2009-04-30,04:57:47
39.991646,116.328576,0,169,39933.2068518519,2009-04-30,04:57:52
39.991683,116.32856,0,170,39933.2069097222,2009-04-30,04:57:57
39.991686,116.328563,0,171,39933.2069675926,2009-04-30,04:58:02
39.991687,116.328565,0,171,39933.207025463,2009-04-30,04:58:07
39.991689,116.328565,0,171,39933.2070833333,2009-04-30,04:58:12
39.991689,116.328565,0,171,39933.2071180556,2009-04-30,04:58:15
39.99169,116.328566,0,171,39933.2071412037,2009-04-30,04:58:17
39.991698,116.328553,0,175,39933.2071990741,2009-04-30,04:58:22
39.991712,116.328561,0,178,39933.2072569444,2009-04-30,04:58:27
39.991699,116.328542,0,178,39933.2073148148,2009-04-30,04:58:32
39.991699,116.328542,0,178,39933.207349537,2009-04-30,04:58:35
39.991694,116.328542,0,178,39933.2073726852,2009-04-30,04:58:37
39.991676,116.328557,0,178,39933.2074305556,2009-04-30,04:58:42
39.991676,116.328557,0,178,39933.2074652778,2009-04-30,04:58:45
39.991675,116.32856,0,178,39933.2074884259,2009-04-30,04:58:47
39.991697,116.328567,0,177,39933.2075462963,2009-04-30,04:58:52
39.991692,116.328575,0,178,39933.2076041667,2009-04-30,04:58:57
39.991697,116.32857,0,178,39933.207662037,2009-04-30,04:59:02
39.991693,116.328568,0,178,39933.2077199074,2009-04-30,04:59:07
39.991693,116.328568,0,178,39933.2077546296,2009-04-30,04:59:10
39.991693,116.328565,0,178,39933.2077777778,2009-04-30,04:59:12
39.991704,116.328579,0,180,39933.2078356481,2009-04-30,04:59:17
39.991718,116.328582,0,182,39933.2078935185,2009-04-30,04:59:22
39.991719,116.328583,0,182,39933.2079513889,2009-04-30,04:59:27
39.991717,116.328585,0,182,39933.2080092593,2009-04-30,04:59:32
39.991717,116.328585,0,182,39933.2080439815,2009-04-30,04:59:35
39.99172,116.328583,0,182,39933.2080671296,2009-04-30,04:59:37
39.991731,116.328582,0,184,39933.208125,2009-04-30,04:59:42
39.991731,116.328582,0,184,39933.2081597222,2009-04-30,04:59:45
39.991723,116.328584,0,193,39933.2081828704,2009-04-30,04:59:47
39.991708,116.328702,0,192,39933.2082407407,2009-04-30,04:59:52
39.991683,116.328721,0,192,39933.2082986111,2009-04-30,04:59:57
39.991668,116.328719,0,192,39933.2083564815,2009-04-30,05:00:02
39.991658,116.328589,0,191,39933.2084143519,2009-04-30,05:00:07
39.991648,116.328384,0,191,39933.2084722222,2009-04-30,05:00:12
39.991699,116.328003,0,192,39933.2085300926,2009-04-30,05:00:17
39.991681,116.327567,0,192,39933.208587963,2009-04-30,05:00:22
39.99165,116.327258,0,192,39933.2086458333,2009-04-30,05:00:27
39.991609,116.327155,0,193,39933.2087037037,2009-04-30,05:00:32
39.991597,116.327134,0,194,39933.2087615741,2009-04-30,05:00:37
39.991586,116.327137,0,194,39933.2088194444,2009-04-30,05:00:42
39.991579,116.327143,0,194,39933.2088773148,2009-04-30,05:00:47
39.991583,116.327146,0,194,39933.2089351852,2009-04-30,05:00:52
39.991583,116.327146,0,194,39933.2089699074,2009-04-30,05:00:55
39.991577,116.327145,0,194,39933.2089930556,2009-04-30,05:00:57
39.991631,116.326979,0,194,39933.2090509259,2009-04-30,05:01:02
39.991528,116.326986,0,193,39933.2091087963,2009-04-30,05:01:07
39.991518,116.326994,0,193,39933.2091666667,2009-04-30,05:01:12
39.9915,116.326983,0,194,39933.209224537,2009-04-30,05:01:17
39.991488,116.327017,0,193,39933.2092824074,2009-04-30,05:01:22
39.991476,116.326976,0,188,39933.2093402778,2009-04-30,05:01:27
39.991458,116.326863,0,184,39933.2093981481,2009-04-30,05:01:32
39.991351,116.326734,0,178,39933.2094560185,2009-04-30,05:01:37
39.991123,116.32666,0,177,39933.2095138889,2009-04-30,05:01:42
39.990653,116.326629,0,175,39933.2095717593,2009-04-30,05:01:47
39.990142,116.326624,0,178,39933.2096296296,2009-04-30,05:01:52
39.989605,116.326639,0,180,39933.2096875,2009-04-30,05:01:57
39.989175,116.326658,0,179,39933.2097453704,2009-04-30,05:02:02
39.989076,116.326679,0,180,39933.2098032407,2009-04-30,05:02:07
39.989097,116.326684,0,181,39933.2098611111,2009-04-30,05:02:12
39.989099,116.326684,0,182,39933.2099189815,2009-04-30,05:02:17
39.989099,116.326684,0,182,39933.2099537037,2009-04-30,05:02:20
39.989094,116.326684,0,182,39933.2099768519,2009-04-30,05:02:22
39.988913,116.326686,0,183,39933.2100347222,2009-04-30,05:02:27
39.988663,116.326695,0,182,39933.2100925926,2009-04-30,05:02:32
39.988537,116.3267,0,182,39933.210150463,2009-04-30,05:02:37
39.988329,116.326711,0,179,39933.2102083333,2009-04-30,05:02:42
39.988015,116.326738,0,173,39933.2102662037,2009-04-30,05:02:47
39.987636,116.326738,0,172,39933.2103240741,2009-04-30,05:02:52
39.987289,116.326788,0,171,39933.2103819444,2009-04-30,05:02:57
39.986927,116.326818,0,176,39933.2104398148,2009-04-30,05:03:02
39.986466,116.32687,0,181,39933.2104976852,2009-04-30,05:03:07
39.986041,116.326904,0,184,39933.2105555556,2009-04-30,05:03:12
39.985848,116.326911,0,193,39933.2106134259,2009-04-30,05:03:17
39.985821,116.32683,0,183,39933.2106712963,2009-04-30,05:03:22
39.985802,116.326829,0,182,39933.2107291667,2009-04-30,05:03:27
39.985782,116.326828,0,182,39933.210787037,2009-04-30,05:03:32
39.985768,116.326828,0,181,39933.2108449074,2009-04-30,05:03:37
39.985761,116.326828,0,181,39933.2109027778,2009-04-30,05:03:42
39.985765,116.326828,0,180,39933.2109606481,2009-04-30,05:03:47
39.985765,116.326828,0,180,39933.2109953704,2009-04-30,05:03:50
39.98577,116.326827,0,180,39933.2110185185,2009-04-30,05:03:52
39.985758,116.326829,0,180,39933.2110763889,2009-04-30,05:03:57
39.985621,116.326876,0,178,39933.2111342593,2009-04-30,05:04:02
39.985287,116.326913,0,177,39933.2111921296,2009-04-30,05:04:07
39.984926,116.326914,0,172,39933.21125,2009-04-30,05:04:12
39.984489,116.326933,0,168,39933.2113078704,2009-04-30,05:04:17
39.984057,116.326974,0,159,39933.2113657407,2009-04-30,05:04:22
39.983546,116.326978,0,160,39933.2114236111,2009-04-30,05:04:27
39.983012,116.327001,0,165,39933.2114814815,2009-04-30,05:04:32
39.982534,116.327024,0,170,39933.2115393518,2009-04-30,05:04:37
39.98212,116.327005,0,167,39933.2115972222,2009-04-30,05:04:42
39.982011,116.327023,0,160,39933.2116550926,2009-04-30,05:04:47
39.982011,116.327028,0,156,39933.211712963,2009-04-30,05:04:52
39.982011,116.327028,0,156,39933.2117476852,2009-04-30,05:04:55
39.982012,116.327028,0,156,39933.2117708333,2009-04-30,05:04:57
39.981946,116.327045,0,154,39933.2118287037,2009-04-30,05:05:02
39.981893,116.327024,0,158,39933.2118865741,2009-04-30,05:05:07
39.981879,116.327023,0,161,39933.2119444444,2009-04-30,05:05:12
39.981797,116.326959,0,163,39933.2120023148,2009-04-30,05:05:17
39.981415,116.326962,0,182,39933.2120601852,2009-04-30,05:05:22
39.980802,116.327103,0,188,39933.2121180556,2009-04-30,05:05:27
39.980398,116.327134,0,197,39933.2121759259,2009-04-30,05:05:32
39.980152,116.327153,0,197,39933.2122337963,2009-04-30,05:05:37
39.980148,116.327156,0,191,39933.2122916667,2009-04-30,05:05:42
39.980146,116.327156,0,192,39933.212349537,2009-04-30,05:05:47
39.980138,116.327155,0,192,39933.2124074074,2009-04-30,05:05:52
39.980135,116.327154,0,192,39933.2124652778,2009-04-30,05:05:57
39.980139,116.327153,0,192,39933.2125231481,2009-04-30,05:06:02
39.980139,116.327152,0,192,39933.2125810185,2009-04-30,05:06:07
39.980134,116.327152,0,192,39933.2126388889,2009-04-30,05:06:12
39.980134,116.327152,0,192,39933.2126736111,2009-04-30,05:06:15
39.980133,116.327151,0,192,39933.2126967593,2009-04-30,05:06:17
39.979972,116.32714,0,189,39933.2127546296,2009-04-30,05:06:22
39.979613,116.327172,0,190,39933.2128125,2009-04-30,05:06:27
39.979129,116.327165,0,197,39933.2128703704,2009-04-30,05:06:32
39.978597,116.327209,0,205,39933.2129282407,2009-04-30,05:06:37
39.978098,116.327244,0,210,39933.2129861111,2009-04-30,05:06:42
39.977675,116.327181,0,211,39933.2130439815,2009-04-30,05:06:47
39.977585,116.327187,0,210,39933.2131018518,2009-04-30,05:06:52
39.977571,116.327186,0,212,39933.2131597222,2009-04-30,05:06:57
39.977461,116.327135,0,214,39933.2132175926,2009-04-30,05:07:02
39.977161,116.327202,0,216,39933.213275463,2009-04-30,05:07:07
39.976797,116.327151,0,221,39933.2133333333,2009-04-30,05:07:12
39.976384,116.327189,0,227,39933.2133912037,2009-04-30,05:07:17
39.975963,116.327296,0,233,39933.2134490741,2009-04-30,05:07:22
39.975711,116.327361,0,238,39933.2135069444,2009-04-30,05:07:27
39.975646,116.327331,0,244,39933.2135648148,2009-04-30,05:07:32
39.975646,116.327331,0,244,39933.213599537,2009-04-30,05:07:35
39.975645,116.327326,0,247,39933.2136226852,2009-04-30,05:07:37
39.975637,116.327317,0,249,39933.2136805556,2009-04-30,05:07:42
39.975628,116.327314,0,249,39933.2137384259,2009-04-30,05:07:47
39.975628,116.327314,0,249,39933.2137731481,2009-04-30,05:07:50
39.97562,116.327314,0,249,39933.2137962963,2009-04-30,05:07:52
39.975602,116.327326,0,250,39933.2138541667,2009-04-30,05:07:57
39.975593,116.327363,0,249,39933.213912037,2009-04-30,05:08:02
39.975654,116.327345,0,251,39933.2139699074,2009-04-30,05:08:07
39.975678,116.327316,0,253,39933.2140277778,2009-04-30,05:08:12
39.975667,116.327318,0,256,39933.2140856481,2009-04-30,05:08:17
39.975677,116.327303,0,258,39933.2141435185,2009-04-30,05:08:22
39.975685,116.327262,0,259,39933.2142013889,2009-04-30,05:08:27
39.975668,116.327239,0,260,39933.2142592593,2009-04-30,05:08:32
39.975664,116.32723,0,264,39933.2143171296,2009-04-30,05:08:37
39.975664,116.327251,0,265,39933.214375,2009-04-30,05:08:42
39.975648,116.327267,0,263,39933.2144328704,2009-04-30,05:08:47
39.975639,116.327267,0,262,39933.2144907407,2009-04-30,05:08:52
39.975635,116.327354,0,261,39933.2145486111,2009-04-30,05:08:57
39.975635,116.327416,0,259,39933.2146064815,2009-04-30,05:09:02
39.975635,116.327416,0,259,39933.2146412037,2009-04-30,05:09:05
39.975633,116.327416,0,259,39933.2146643519,2009-04-30,05:09:07
39.975643,116.327426,0,260,39933.2147222222,2009-04-30,05:09:12
39.975658,116.327444,0,260,39933.2147800926,2009-04-30,05:09:17
39.975723,116.327422,0,262,39933.214837963,2009-04-30,05:09:22
39.975737,116.327412,0,263,39933.2148958333,2009-04-30,05:09:27
39.975727,116.327416,0,263,39933.2149537037,2009-04-30,05:09:32
39.975727,116.327411,0,263,39933.2150115741,2009-04-30,05:09:37
39.975727,116.327411,0,263,39933.2150462963,2009-04-30,05:09:40
39.975723,116.327406,0,261,39933.2150694444,2009-04-30,05:09:42
39.975719,116.327417,0,260,39933.2151273148,2009-04-30,05:09:47
39.975684,116.327419,0,261,39933.2151851852,2009-04-30,05:09:52
39.975613,116.327409,0,263,39933.2152430556,2009-04-30,05:09:57
39.975405,116.327316,0,266,39933.2153009259,2009-04-30,05:10:02
39.975001,116.327362,0,271,39933.2153587963,2009-04-30,05:10:07
39.974535,116.327401,0,270,39933.2154166667,2009-04-30,05:10:12
39.974199,116.327426,0,261,39933.215474537,2009-04-30,05:10:17
39.974085,116.327519,0,257,39933.2155324074,2009-04-30,05:10:22
39.974071,116.327552,0,255,39933.2155902778,2009-04-30,05:10:27
39.974041,116.327547,0,256,39933.2156481481,2009-04-30,05:10:32
39.973853,116.327574,0,254,39933.2157060185,2009-04-30,05:10:37
39.973376,116.327696,0,243,39933.2157638889,2009-04-30,05:10:42
39.972837,116.327761,0,240,39933.2158217593,2009-04-30,05:10:47
39.972266,116.327775,0,232,39933.2158796296,2009-04-30,05:10:52
39.971766,116.327734,0,224,39933.2159375,2009-04-30,05:10:57
39.971354,116.327685,0,212,39933.2159953704,2009-04-30,05:11:02
39.970995,116.327669,0,203,39933.2160532407,2009-04-30,05:11:07
39.97088,116.327672,0,195,39933.2161111111,2009-04-30,05:11:12
39.970903,116.327661,0,193,39933.2161689815,2009-04-30,05:11:17
39.970902,116.327659,0,193,39933.2162268519,2009-04-30,05:11:22
39.970902,116.327659,0,193,39933.2162615741,2009-04-30,05:11:25
39.970909,116.327659,0,193,39933.2162847222,2009-04-30,05:11:27
39.970827,116.327675,0,191,39933.2163425926,2009-04-30,05:11:32
39.970567,116.327709,0,185,39933.216400463,2009-04-30,05:11:37
39.970064,116.327739,0,166,39933.2164583333,2009-04-30,05:11:42
39.969509,116.327779,0,155,39933.2165162037,2009-04-30,05:11:47
39.968925,116.3278,0,155,39933.2165740741,2009-04-30,05:11:52
39.968385,116.327803,0,159,39933.2166319444,2009-04-30,05:11:57
39.967895,116.327843,0,160,39933.2166898148,2009-04-30,05:12:02
39.967473,116.32791,0,161,39933.2167476852,2009-04-30,05:12:07
39.967248,116.327934,0,164,39933.2168055556,2009-04-30,05:12:12
39.967217,116.32794,0,166,39933.2168634259,2009-04-30,05:12:17
39.967211,116.327938,0,170,39933.2169212963,2009-04-30,05:12:22
39.967211,116.327938,0,170,39933.2169560185,2009-04-30,05:12:25
39.967205,116.327937,0,172,39933.2169791667,2009-04-30,05:12:27
39.967059,116.327939,0,171,39933.217037037,2009-04-30,05:12:32
39.966734,116.327961,0,170,39933.2170949074,2009-04-30,05:12:37
39.96638,116.327945,0,165,39933.2171527778,2009-04-30,05:12:42
39.96598,116.327956,0,168,39933.2172106481,2009-04-30,05:12:47
39.965568,116.327969,0,166,39933.2172685185,2009-04-30,05:12:52
39.965214,116.327987,0,159,39933.2173263889,2009-04-30,05:12:57
39.965143,116.327985,0,155,39933.2173842593,2009-04-30,05:13:02
39.965143,116.327985,0,155,39933.2174189815,2009-04-30,05:13:05
39.96514,116.327991,0,151,39933.2174421296,2009-04-30,05:13:07
39.965077,116.327993,0,150,39933.2175,2009-04-30,05:13:12
39.964835,116.328035,0,146,39933.2175578704,2009-04-30,05:13:17
39.96449,116.328041,0,138,39933.2176157407,2009-04-30,05:13:22
39.964049,116.328076,0,138,39933.2176736111,2009-04-30,05:13:27
39.963546,116.328117,0,141,39933.2177314815,2009-04-30,05:13:32
39.962993,116.328189,0,145,39933.2177893519,2009-04-30,05:13:37
39.962418,116.328253,0,146,39933.2178472222,2009-04-30,05:13:42
39.961879,116.328338,0,146,39933.2179050926,2009-04-30,05:13:47
39.961351,116.328458,0,148,39933.217962963,2009-04-30,05:13:52
39.960822,116.328577,0,151,39933.2180208333,2009-04-30,05:13:57
39.960296,116.328671,0,154,39933.2180787037,2009-04-30,05:14:02
39.959893,116.32873,0,154,39933.2181365741,2009-04-30,05:14:07
39.959695,116.328689,0,154,39933.2181944444,2009-04-30,05:14:12
39.959693,116.328616,0,161,39933.2182523148,2009-04-30,05:14:17
39.959733,116.32855,0,160,39933.2183101852,2009-04-30,05:14:22
39.959738,116.3285,0,163,39933.2183680556,2009-04-30,05:14:27
39.959726,116.32846,0,166,39933.2184259259,2009-04-30,05:14:32
39.959628,116.328449,0,165,39933.2184837963,2009-04-30,05:14:37
39.95941,116.328475,0,171,39933.2185416667,2009-04-30,05:14:42
39.958952,116.328549,0,180,39933.218599537,2009-04-30,05:14:47
39.958414,116.328581,0,187,39933.2186574074,2009-04-30,05:14:52
39.957848,116.328655,0,195,39933.2187152778,2009-04-30,05:14:57
39.95728,116.32879,0,198,39933.2187731481,2009-04-30,05:15:02
39.956881,116.328872,0,203,39933.2188310185,2009-04-30,05:15:07
39.956625,116.328906,0,208,39933.2188888889,2009-04-30,05:15:12
39.956522,116.328948,0,206,39933.2189467593,2009-04-30,05:15:17
39.956503,116.328954,0,211,39933.2190046296,2009-04-30,05:15:22
39.956488,116.329011,0,216,39933.2190625,2009-04-30,05:15:27
39.956428,116.3291,0,218,39933.2191203704,2009-04-30,05:15:32
39.956471,116.329065,0,224,39933.2191782407,2009-04-30,05:15:37
39.956494,116.329037,0,229,39933.2192361111,2009-04-30,05:15:42
39.956512,116.329038,0,230,39933.2192939815,2009-04-30,05:15:47
39.956508,116.328994,0,228,39933.2193518518,2009-04-30,05:15:52
39.956297,116.32895,0,232,39933.2194097222,2009-04-30,05:15:57
39.955858,116.329073,0,236,39933.2194675926,2009-04-30,05:16:02
39.955195,116.329267,0,252,39933.219525463,2009-04-30,05:16:07
39.954675,116.329374,0,262,39933.2195833333,2009-04-30,05:16:12
39.954328,116.329353,0,256,39933.2196412037,2009-04-30,05:16:17
39.954117,116.329304,0,241,39933.2196990741,2009-04-30,05:16:22
39.954089,116.32931,0,221,39933.2197569444,2009-04-30,05:16:27
39.954072,116.329309,0,227,39933.2198148148,2009-04-30,05:16:32
39.953979,116.329324,0,228,39933.2198726852,2009-04-30,05:16:37
39.953735,116.32935,0,230,39933.2199305556,2009-04-30,05:16:42
39.95333,116.329417,0,226,39933.2199884259,2009-04-30,05:16:47
39.952911,116.329457,0,225,39933.2200462963,2009-04-30,05:16:52
39.952501,116.329451,0,226,39933.2201041667,2009-04-30,05:16:57
39.952025,116.329518,0,225,39933.220162037,2009-04-30,05:17:02
39.951546,116.329497,0,228,39933.2202199074,2009-04-30,05:17:07
39.951244,116.32959,0,229,39933.2202777778,2009-04-30,05:17:12
39.951007,116.329683,0,236,39933.2203356481,2009-04-30,05:17:17
39.95092,116.329712,0,218,39933.2203935185,2009-04-30,05:17:22
39.950839,116.329598,0,209,39933.2204513889,2009-04-30,05:17:27
39.95081,116.329326,0,200,39933.2205092593,2009-04-30,05:17:32
39.950797,116.328976,0,196,39933.2205671296,2009-04-30,05:17:37
39.950856,116.328694,0,183,39933.220625,2009-04-30,05:17:42
39.950883,116.328448,0,176,39933.2206828704,2009-04-30,05:17:47
39.950921,116.328205,0,171,39933.2207407407,2009-04-30,05:17:52
39.950964,116.328097,0,171,39933.2207986111,2009-04-30,05:17:57
39.950981,116.328074,0,173,39933.2208564815,2009-04-30,05:18:02
39.950981,116.328074,0,173,39933.2208912037,2009-04-30,05:18:05
39.950989,116.328072,0,176,39933.2209143518,2009-04-30,05:18:07
39.950971,116.327955,0,181,39933.2209722222,2009-04-30,05:18:12
39.950951,116.327678,0,183,39933.2210300926,2009-04-30,05:18:17
39.950929,116.327241,0,184,39933.221087963,2009-04-30,05:18:22
39.950892,116.326817,0,182,39933.2211458333,2009-04-30,05:18:27
39.950831,116.326466,0,184,39933.2212037037,2009-04-30,05:18:32
39.950777,116.32605,0,183,39933.2212615741,2009-04-30,05:18:37
39.950747,116.325555,0,181,39933.2213194444,2009-04-30,05:18:42
39.950694,116.325001,0,181,39933.2213773148,2009-04-30,05:18:47
39.95067,116.3244,0,179,39933.2214351852,2009-04-30,05:18:52
39.950643,116.323808,0,175,39933.2214930556,2009-04-30,05:18:57
39.950636,116.323195,0,173,39933.2215509259,2009-04-30,05:19:02
39.950573,116.322615,0,175,39933.2216087963,2009-04-30,05:19:07
39.950538,116.322151,0,177,39933.2216666667,2009-04-30,05:19:12
39.950612,116.321881,0,174,39933.221724537,2009-04-30,05:19:17
39.950655,116.321801,0,178,39933.2217824074,2009-04-30,05:19:22
39.950654,116.321833,0,178,39933.2218402778,2009-04-30,05:19:27
39.950603,116.321746,0,178,39933.2218981481,2009-04-30,05:19:32
39.950521,116.32141,0,171,39933.2219560185,2009-04-30,05:19:37
39.950454,116.320903,0,173,39933.2220138889,2009-04-30,05:19:42
39.950404,116.320302,0,176,39933.2220717593,2009-04-30,05:19:47
39.950438,116.319736,0,180,39933.2221296296,2009-04-30,05:19:52
39.950594,116.319329,0,189,39933.2221875,2009-04-30,05:19:57
39.950642,116.319251,0,192,39933.2222453704,2009-04-30,05:20:02
39.950622,116.319319,0,201,39933.2223032407,2009-04-30,05:20:07
39.950628,116.31932,0,212,39933.2223611111,2009-04-30,05:20:12
39.950625,116.319322,0,216,39933.2224189815,2009-04-30,05:20:17
39.950626,116.319324,0,216,39933.2224768519,2009-04-30,05:20:22
39.950626,116.319324,0,216,39933.2225115741,2009-04-30,05:20:25
39.95062,116.319325,0,217,39933.2225347222,2009-04-30,05:20:27
39.950608,116.319327,0,216,39933.2225925926,2009-04-30,05:20:32
39.950599,116.319329,0,216,39933.222650463,2009-04-30,05:20:37
39.950599,116.319329,0,216,39933.2226851852,2009-04-30,05:20:40
39.950597,116.319329,0,216,39933.2227083333,2009-04-30,05:20:42
39.95054,116.319211,0,213,39933.2227662037,2009-04-30,05:20:47
39.950465,116.318999,0,213,39933.2228240741,2009-04-30,05:20:52
39.950493,116.318677,0,213,39933.2228819444,2009-04-30,05:20:57
39.950523,116.318315,0,221,39933.2229398148,2009-04-30,05:21:02
39.950506,116.318217,0,229,39933.2229976852,2009-04-30,05:21:07
39.950492,116.31823,0,235,39933.2230555556,2009-04-30,05:21:12
39.950491,116.31823,0,237,39933.2231134259,2009-04-30,05:21:17
39.950491,116.31823,0,237,39933.2231481481,2009-04-30,05:21:20
39.950488,116.318232,0,238,39933.2231712963,2009-04-30,05:21:22
39.950478,116.318235,0,238,39933.2232291667,2009-04-30,05:21:27
39.950457,116.318263,0,238,39933.223287037,2009-04-30,05:21:32
39.95035,116.318364,0,238,39933.2233449074,2009-04-30,05:21:37
39.950297,116.318414,0,236,39933.2234027778,2009-04-30,05:21:42
39.950244,116.318464,0,232,39933.2234606481,2009-04-30,05:21:47
39.950232,116.31846,0,226,39933.2235185185,2009-04-30,05:21:52
39.950234,116.318441,0,224,39933.2235763889,2009-04-30,05:21:57
39.950238,116.318438,0,224,39933.2236342593,2009-04-30,05:22:02
39.950243,116.318437,0,224,39933.2236921296,2009-04-30,05:22:07
39.950247,116.318434,0,224,39933.22375,2009-04-30,05:22:12
39.950247,116.318434,0,224,39933.2237847222,2009-04-30,05:22:15
39.950251,116.318434,0,224,39933.2238078704,2009-04-30,05:22:17
39.950253,116.318414,0,218,39933.2238657407,2009-04-30,05:22:22
39.950241,116.318403,0,211,39933.2239236111,2009-04-30,05:22:27
39.950272,116.318388,0,202,39933.2239814815,2009-04-30,05:22:32
39.950293,116.318379,0,193,39933.2240393519,2009-04-30,05:22:37
39.950293,116.318379,0,193,39933.2240740741,2009-04-30,05:22:40
39.9503,116.318378,0,190,39933.2240972222,2009-04-30,05:22:42
39.950312,116.318368,0,188,39933.2241550926,2009-04-30,05:22:47
39.950297,116.318385,0,183,39933.224212963,2009-04-30,05:22:52
39.950277,116.318402,0,179,39933.2242708333,2009-04-30,05:22:57
39.950274,116.318363,0,179,39933.2243287037,2009-04-30,05:23:02
39.950284,116.318049,0,170,39933.2243865741,2009-04-30,05:23:07
39.950136,116.3178,0,166,39933.2244444444,2009-04-30,05:23:12
39.949712,116.317836,0,161,39933.2245023148,2009-04-30,05:23:17
39.949187,116.317914,0,155,39933.2245601852,2009-04-30,05:23:22
39.948648,116.318014,0,164,39933.2246180556,2009-04-30,05:23:27
39.948114,116.318096,0,172,39933.2246759259,2009-04-30,05:23:32
39.947603,116.31826,0,195,39933.2247337963,2009-04-30,05:23:37
39.94719,116.318307,0,206,39933.2247916667,2009-04-30,05:23:42
39.946866,116.318386,0,223,39933.224849537,2009-04-30,05:23:47
39.946749,116.318409,0,225,39933.2249074074,2009-04-30,05:23:52
39.946742,116.318438,0,236,39933.2249652778,2009-04-30,05:23:57
39.946724,116.318438,0,243,39933.2250231481,2009-04-30,05:24:02
39.94658,116.318304,0,231,39933.2250810185,2009-04-30,05:24:07
39.946207,116.31836,0,228,39933.2251388889,2009-04-30,05:24:12
39.945832,116.318406,0,215,39933.2251967593,2009-04-30,05:24:17
39.945529,116.318408,0,230,39933.2252546296,2009-04-30,05:24:22
39.945472,116.318369,0,234,39933.2253125,2009-04-30,05:24:27
39.945472,116.318369,0,234,39933.2253472222,2009-04-30,05:24:30
39.945476,116.318367,0,233,39933.2253703704,2009-04-30,05:24:32
39.945403,116.318324,0,237,39933.2254282407,2009-04-30,05:24:37
39.945131,116.318102,0,239,39933.2254861111,2009-04-30,05:24:42
39.94484,116.318171,0,259,39933.2255439815,2009-04-30,05:24:47
39.94451,116.318264,0,271,39933.2256018519,2009-04-30,05:24:52
39.944077,116.318388,0,269,39933.2256597222,2009-04-30,05:24:57
39.943582,116.318482,0,265,39933.2257175926,2009-04-30,05:25:02
39.943205,116.318598,0,254,39933.225775463,2009-04-30,05:25:07
39.943002,116.318691,0,235,39933.2258333333,2009-04-30,05:25:12
39.942987,116.318755,0,214,39933.2258912037,2009-04-30,05:25:17
39.942983,116.318757,0,213,39933.2259490741,2009-04-30,05:25:22
39.942983,116.318757,0,213,39933.2259837963,2009-04-30,05:25:25
39.94298,116.318758,0,213,39933.2260069444,2009-04-30,05:25:27
39.942901,116.318745,0,206,39933.2260648148,2009-04-30,05:25:32
39.942616,116.318783,0,192,39933.2261226852,2009-04-30,05:25:37
39.942096,116.318895,0,190,39933.2261805556,2009-04-30,05:25:42
39.941443,116.319052,0,187,39933.2262384259,2009-04-30,05:25:47
39.940805,116.319165,0,188,39933.2262962963,2009-04-30,05:25:52
39.940181,116.319182,0,180,39933.2263541667,2009-04-30,05:25:57
39.939652,116.319217,0,174,39933.226412037,2009-04-30,05:26:02
39.939187,116.319264,0,160,39933.2264699074,2009-04-30,05:26:07
39.938798,116.31921,0,148,39933.2265277778,2009-04-30,05:26:12
39.93842,116.31924,0,144,39933.2265856481,2009-04-30,05:26:17
39.938055,116.319294,0,133,39933.2266435185,2009-04-30,05:26:22
39.937705,116.319346,0,118,39933.2267013889,2009-04-30,05:26:27
39.937297,116.319399,0,111,39933.2267592593,2009-04-30,05:26:32
39.936856,116.31942,0,108,39933.2268171296,2009-04-30,05:26:37
39.936351,116.319359,0,104,39933.226875,2009-04-30,05:26:42
39.935863,116.319327,0,94,39933.2269328704,2009-04-30,05:26:47
39.935461,116.319252,0,99,39933.2269907407,2009-04-30,05:26:52
39.935144,116.319194,0,104,39933.2270486111,2009-04-30,05:26:57
39.935057,116.319208,0,111,39933.2271064815,2009-04-30,05:27:02
39.935057,116.319208,0,111,39933.2271412037,2009-04-30,05:27:05
39.935053,116.319212,0,113,39933.2271643518,2009-04-30,05:27:07
39.935081,116.319176,0,113,39933.2272222222,2009-04-30,05:27:12
39.935132,116.319144,0,120,39933.2272800926,2009-04-30,05:27:17
39.935173,116.319102,0,124,39933.227337963,2009-04-30,05:27:22
39.935222,116.319105,0,122,39933.2273958333,2009-04-30,05:27:27
39.935295,116.319091,0,117,39933.2274537037,2009-04-30,05:27:32
39.935354,116.319122,0,112,39933.2275115741,2009-04-30,05:27:37
39.935403,116.319138,0,133,39933.2275694444,2009-04-30,05:27:42
39.935444,116.31916,0,143,39933.2276273148,2009-04-30,05:27:47
39.935481,116.319144,0,151,39933.2276851852,2009-04-30,05:27:52
39.935514,116.319149,0,156,39933.2277430556,2009-04-30,05:27:57
39.935556,116.319167,0,158,39933.2278009259,2009-04-30,05:28:02
39.935607,116.319153,0,158,39933.2278587963,2009-04-30,05:28:07
39.935638,116.319168,0,169,39933.2279166667,2009-04-30,05:28:12
39.935663,116.319169,0,183,39933.227974537,2009-04-30,05:28:17
39.935704,116.319144,0,199,39933.2280324074,2009-04-30,05:28:22
39.935767,116.319137,0,200,39933.2280902778,2009-04-30,05:28:27
39.935792,116.319157,0,203,39933.2281481481,2009-04-30,05:28:32
39.935844,116.319121,0,205,39933.2282060185,2009-04-30,05:28:37
39.935925,116.319157,0,194,39933.2282638889,2009-04-30,05:28:42
39.936015,116.319129,0,180,39933.2283217593,2009-04-30,05:28:47
39.936096,116.319075,0,167,39933.2283796296,2009-04-30,05:28:52
39.936172,116.319088,0,154,39933.2284375,2009-04-30,05:28:57
39.936218,116.319041,0,142,39933.2284953704,2009-04-30,05:29:02
39.9363,116.319068,0,136,39933.2285532407,2009-04-30,05:29:07
39.936351,116.319064,0,130,39933.2286111111,2009-04-30,05:29:12
39.936424,116.31907,0,119,39933.2286689815,2009-04-30,05:29:17
39.936499,116.319066,0,110,39933.2287268518,2009-04-30,05:29:22
39.936562,116.319047,0,103,39933.2287847222,2009-04-30,05:29:27
39.936589,116.319052,0,129,39933.2288425926,2009-04-30,05:29:32
39.936639,116.319055,0,122,39933.228900463,2009-04-30,05:29:37
39.936695,116.319076,0,118,39933.2289583333,2009-04-30,05:29:42
39.936748,116.31907,0,119,39933.2290162037,2009-04-30,05:29:47
39.936793,116.319054,0,123,39933.2290740741,2009-04-30,05:29:52
39.93684,116.319018,0,130,39933.2291319444,2009-04-30,05:29:57
39.936868,116.318967,0,135,39933.2291898148,2009-04-30,05:30:02
39.936914,116.318955,0,133,39933.2292476852,2009-04-30,05:30:07
39.936963,116.318947,0,132,39933.2293055556,2009-04-30,05:30:12
39.936991,116.318887,0,127,39933.2293634259,2009-04-30,05:30:17
39.937047,116.318902,0,131,39933.2294212963,2009-04-30,05:30:22
39.937087,116.318944,0,149,39933.2294791667,2009-04-30,05:30:27
39.937104,116.319057,0,192,39933.229537037,2009-04-30,05:30:32
39.937115,116.319037,0,194,39933.2295949074,2009-04-30,05:30:37
39.937128,116.319028,0,196,39933.2296527778,2009-04-30,05:30:42
39.937117,116.319022,0,197,39933.2297106481,2009-04-30,05:30:47
39.937097,116.31901,0,197,39933.2297685185,2009-04-30,05:30:52
39.937127,116.319006,0,197,39933.2298263889,2009-04-30,05:30:57
39.937262,116.318953,0,196,39933.2298842593,2009-04-30,05:31:02
39.937432,116.318993,0,197,39933.2299421296,2009-04-30,05:31:07
39.937518,116.318974,0,199,39933.23,2009-04-30,05:31:12
39.937575,116.318992,0,203,39933.2300578704,2009-04-30,05:31:17
39.937598,116.318987,0,205,39933.2301157407,2009-04-30,05:31:22
39.93763,116.319034,0,206,39933.2301736111,2009-04-30,05:31:27
39.937678,116.319061,0,207,39933.2302314815,2009-04-30,05:31:32
39.937761,116.31901,0,208,39933.2302893519,2009-04-30,05:31:37
39.93792,116.318999,0,208,39933.2303472222,2009-04-30,05:31:42
39.937986,116.318991,0,207,39933.2304050926,2009-04-30,05:31:47
39.938037,116.319038,0,197,39933.230462963,2009-04-30,05:31:52
39.93807,116.319068,0,187,39933.2305208333,2009-04-30,05:31:57
39.938119,116.319075,0,179,39933.2305787037,2009-04-30,05:32:02
39.938173,116.319062,0,165,39933.2306365741,2009-04-30,05:32:07
39.938236,116.319052,0,153,39933.2306944444,2009-04-30,05:32:12
39.93829,116.319046,0,140,39933.2307523148,2009-04-30,05:32:17
39.938334,116.319027,0,136,39933.2308101852,2009-04-30,05:32:22
39.938397,116.319018,0,135,39933.2308680556,2009-04-30,05:32:27
39.938444,116.319008,0,132,39933.2309259259,2009-04-30,05:32:32
39.9385,116.318976,0,137,39933.2309837963,2009-04-30,05:32:37
39.938544,116.318948,0,138,39933.2310416667,2009-04-30,05:32:42
39.938593,116.318926,0,143,39933.231099537,2009-04-30,05:32:47
39.938651,116.318942,0,137,39933.2311574074,2009-04-30,05:32:52
39.938686,116.318942,0,141,39933.2312152778,2009-04-30,05:32:57
39.938744,116.31895,0,147,39933.2312731481,2009-04-30,05:33:02
39.938789,116.318948,0,155,39933.2313310185,2009-04-30,05:33:07
39.938837,116.318924,0,156,39933.2313888889,2009-04-30,05:33:12
39.938882,116.318924,0,160,39933.2314467593,2009-04-30,05:33:17
39.938928,116.318917,0,163,39933.2315046296,2009-04-30,05:33:22
39.938963,116.318879,0,163,39933.2315625,2009-04-30,05:33:27
39.938979,116.318813,0,156,39933.2316203704,2009-04-30,05:33:32
39.938995,116.318752,0,150,39933.2316782407,2009-04-30,05:33:37
39.939017,116.318684,0,145,39933.2317361111,2009-04-30,05:33:42
39.939036,116.318618,0,143,39933.2317939815,2009-04-30,05:33:47
39.939065,116.31856,0,141,39933.2318518519,2009-04-30,05:33:52
39.939086,116.318497,0,138,39933.2319097222,2009-04-30,05:33:57
39.939102,116.318449,0,134,39933.2319675926,2009-04-30,05:34:02
39.939131,116.318439,0,129,39933.232025463,2009-04-30,05:34:07
39.939141,116.318447,0,125,39933.2320833333,2009-04-30,05:34:12
39.939147,116.318446,0,123,39933.2321412037,2009-04-30,05:34:17
39.939151,116.318447,0,121,39933.2321990741,2009-04-30,05:34:22
39.939151,116.318447,0,121,39933.2322337963,2009-04-30,05:34:25
39.939151,116.318448,0,120,39933.2322569444,2009-04-30,05:34:27
39.939142,116.318441,0,120,39933.2323148148,2009-04-30,05:34:32
39.939133,116.318373,0,120,39933.2323726852,2009-04-30,05:34:37
39.939124,116.318361,0,121,39933.2324305556,2009-04-30,05:34:42
39.93912,116.318279,0,121,39933.2324884259,2009-04-30,05:34:47
39.939105,116.318212,0,127,39933.2325462963,2009-04-30,05:34:52
39.939126,116.31817,0,129,39933.2326041667,2009-04-30,05:34:57
39.939145,116.318156,0,134,39933.232662037,2009-04-30,05:35:02
39.939159,116.318161,0,137,39933.2327199074,2009-04-30,05:35:07
39.939199,116.318147,0,140,39933.2327777778,2009-04-30,05:35:12
39.939253,116.31814,0,138,39933.2328356481,2009-04-30,05:35:17
39.939308,116.318113,0,138,39933.2328935185,2009-04-30,05:35:22
39.939355,116.31809,0,136,39933.2329513889,2009-04-30,05:35:27
39.939391,116.318066,0,142,39933.2330092593,2009-04-30,05:35:32
39.939431,116.318016,0,143,39933.2330671296,2009-04-30,05:35:37
39.939454,116.317967,0,145,39933.233125,2009-04-30,05:35:42
39.939484,116.317907,0,146,39933.2331828704,2009-04-30,05:35:47
39.939502,116.317864,0,149,39933.2332407407,2009-04-30,05:35:52
39.939531,116.317827,0,151,39933.2332986111,2009-04-30,05:35:57
39.939563,116.317753,0,153,39933.2333564815,2009-04-30,05:36:02
39.939575,116.317725,0,154,39933.2334143519,2009-04-30,05:36:07
39.939578,116.317724,0,154,39933.2334722222,2009-04-30,05:36:12
39.939577,116.317725,0,155,39933.2335300926,2009-04-30,05:36:17
39.93957,116.317727,0,156,39933.233587963,2009-04-30,05:36:22
39.939564,116.317728,0,156,39933.2336458333,2009-04-30,05:36:27
39.93956,116.317729,0,156,39933.2337037037,2009-04-30,05:36:32
39.939556,116.317729,0,156,39933.2337615741,2009-04-30,05:36:37
39.939552,116.317729,0,156,39933.2338194444,2009-04-30,05:36:42
39.939547,116.317728,0,155,39933.2338773148,2009-04-30,05:36:47
39.939546,116.317728,0,155,39933.2339351852,2009-04-30,05:36:52
39.939548,116.317727,0,155,39933.2339930556,2009-04-30,05:36:57
39.939555,116.317726,0,154,39933.2340509259,2009-04-30,05:37:02
39.939561,116.317725,0,154,39933.2341087963,2009-04-30,05:37:07
39.939568,116.317724,0,154,39933.2341666667,2009-04-30,05:37:12
39.939568,116.317724,0,154,39933.2342013889,2009-04-30,05:37:15
39.939575,116.317722,0,155,39933.234224537,2009-04-30,05:37:17
39.939579,116.317692,0,156,39933.2342824074,2009-04-30,05:37:22
39.939597,116.317658,0,155,39933.2343402778,2009-04-30,05:37:27
39.939605,116.317591,0,155,39933.2343981481,2009-04-30,05:37:32
39.939608,116.317543,0,153,39933.2344560185,2009-04-30,05:37:37
39.939626,116.317522,0,155,39933.2345138889,2009-04-30,05:37:42
39.939636,116.317446,0,153,39933.2345717593,2009-04-30,05:37:47
39.939645,116.317378,0,153,39933.2346296296,2009-04-30,05:37:52
39.939656,116.317319,0,151,39933.2346875,2009-04-30,05:37:57
39.939677,116.317302,0,150,39933.2347453704,2009-04-30,05:38:02
39.939702,116.31729,0,150,39933.2348032407,2009-04-30,05:38:07
39.939731,116.317272,0,153,39933.2348611111,2009-04-30,05:38:12
39.939775,116.317274,0,152,39933.2349189815,2009-04-30,05:38:17
39.939816,116.317313,0,152,39933.2349768518,2009-04-30,05:38:22
39.939854,116.317324,0,148,39933.2350347222,2009-04-30,05:38:27
39.939875,116.317362,0,148,39933.2350925926,2009-04-30,05:38:32
39.939896,116.317397,0,149,39933.235150463,2009-04-30,05:38:37
39.939944,116.317356,0,149,39933.2352083333,2009-04-30,05:38:42
39.939968,116.31733,0,149,39933.2352662037,2009-04-30,05:38:47
39.939976,116.31728,0,148,39933.2353240741,2009-04-30,05:38:52
39.939984,116.317227,0,150,39933.2353819444,2009-04-30,05:38:57
39.939984,116.317153,0,149,39933.2354398148,2009-04-30,05:39:02
39.939994,116.317105,0,147,39933.2354976852,2009-04-30,05:39:07
39.940006,116.317047,0,145,39933.2355555556,2009-04-30,05:39:12
39.940005,116.316997,0,142,39933.2356134259,2009-04-30,05:39:17
39.940026,116.316947,0,142,39933.2356712963,2009-04-30,05:39:22
39.940043,116.316886,0,140,39933.2357291667,2009-04-30,05:39:27
39.940038,116.316837,0,138,39933.235787037,2009-04-30,05:39:32
39.940058,116.31677,0,134,39933.2358449074,2009-04-30,05:39:37
39.940074,116.316699,0,127,39933.2359027778,2009-04-30,05:39:42
39.94006,116.316643,0,122,39933.2359606481,2009-04-30,05:39:47
39.940076,116.316584,0,115,39933.2360185185,2009-04-30,05:39:52
39.94008,116.316531,0,112,39933.2360763889,2009-04-30,05:39:57
39.940095,116.316476,0,111,39933.2361342593,2009-04-30,05:40:02
39.940102,116.316434,0,110,39933.2361921296,2009-04-30,05:40:07
39.94011,116.316349,0,105,39933.23625,2009-04-30,05:40:12
39.940105,116.316293,0,104,39933.2363078704,2009-04-30,05:40:17
39.940119,116.316219,0,103,39933.2363657407,2009-04-30,05:40:22
39.940119,116.316176,0,100,39933.2364236111,2009-04-30,05:40:27
39.940104,116.316112,0,101,39933.2364814815,2009-04-30,05:40:32
39.940067,116.316046,0,106,39933.2365393518,2009-04-30,05:40:37
39.94003,116.316016,0,112,39933.2365972222,2009-04-30,05:40:42
39.939985,116.31601,0,115,39933.2366550926,2009-04-30,05:40:47
39.939945,116.315993,0,115,39933.236712963,2009-04-30,05:40:52
39.939882,116.315986,0,116,39933.2367708333,2009-04-30,05:40:57
39.939845,116.315963,0,117,39933.2368287037,2009-04-30,05:41:02
39.939804,116.315956,0,112,39933.2368865741,2009-04-30,05:41:07
39.939768,116.315976,0,109,39933.2369444444,2009-04-30,05:41:12
39.939752,116.31599,0,106,39933.2370023148,2009-04-30,05:41:17
39.939727,116.316016,0,106,39933.2370601852,2009-04-30,05:41:22
39.939694,116.316037,0,105,39933.2371180556,2009-04-30,05:41:27
39.939635,116.316061,0,104,39933.2371759259,2009-04-30,05:41:32
39.93959,116.316066,0,104,39933.2372337963,2009-04-30,05:41:37
39.939555,116.316093,0,103,39933.2372916667,2009-04-30,05:41:42
39.939519,116.316116,0,103,39933.237349537,2009-04-30,05:41:47
39.939491,116.316112,0,106,39933.2374074074,2009-04-30,05:41:52
39.93946,116.316101,0,105,39933.2374652778,2009-04-30,05:41:57
39.939429,116.316084,0,110,39933.2375231481,2009-04-30,05:42:02
39.939396,116.316061,0,113,39933.2375810185,2009-04-30,05:42:07
39.939357,116.316031,0,113,39933.2376388889,2009-04-30,05:42:12
39.939319,116.316005,0,115,39933.2376967593,2009-04-30,05:42:17
39.939306,116.315961,0,117,39933.2377546296,2009-04-30,05:42:22
39.939299,116.315927,0,120,39933.2378125,2009-04-30,05:42:27
39.93929,116.315881,0,124,39933.2378703704,2009-04-30,05:42:32
39.939258,116.315826,0,127,39933.2379282407,2009-04-30,05:42:37
39.939229,116.315795,0,130,39933.2379861111,2009-04-30,05:42:42
39.939216,116.315744,0,131,39933.2380439815,2009-04-30,05:42:47
39.939215,116.315693,0,132,39933.2381018519,2009-04-30,05:42:52
39.939244,116.315629,0,133,39933.2381597222,2009-04-30,05:42:57
39.939255,116.315595,0,132,39933.2382175926,2009-04-30,05:43:02
39.939289,116.315562,0,131,39933.238275463,2009-04-30,05:43:07
39.939289,116.315548,0,133,39933.2383333333,2009-04-30,05:43:12
39.939316,116.315526,0,134,39933.2383912037,2009-04-30,05:43:17
39.939366,116.315507,0,134,39933.2384490741,2009-04-30,05:43:22
39.9394,116.315511,0,138,39933.2385069444,2009-04-30,05:43:27
39.939438,116.315493,0,140,39933.2385648148,2009-04-30,05:43:32
39.939478,116.31549,0,141,39933.2386226852,2009-04-30,05:43:37
39.939509,116.315446,0,140,39933.2386805556,2009-04-30,05:43:42
39.939532,116.315437,0,139,39933.2387384259,2009-04-30,05:43:47
39.939533,116.315448,0,134,39933.2387962963,2009-04-30,05:43:52
39.93954,116.315459,0,133,39933.2388541667,2009-04-30,05:43:57
39.939571,116.315463,0,139,39933.238912037,2009-04-30,05:44:02
39.939615,116.315458,0,145,39933.2389699074,2009-04-30,05:44:07
39.939634,116.315451,0,154,39933.2390277778,2009-04-30,05:44:12
39.939669,116.315431,0,152,39933.2390856481,2009-04-30,05:44:17
39.939697,116.315438,0,159,39933.2391435185,2009-04-30,05:44:22
39.939742,116.315439,0,161,39933.2392013889,2009-04-30,05:44:27
39.939794,116.315426,0,160,39933.2392592593,2009-04-30,05:44:32
39.939825,116.315415,0,161,39933.2393171296,2009-04-30,05:44:37
39.939846,116.315451,0,153,39933.239375,2009-04-30,05:44:42
39.939853,116.315468,0,143,39933.2394328704,2009-04-30,05:44:47
39.939853,116.315468,0,143,39933.2394675926,2009-04-30,05:44:50
39.939854,116.315468,0,143,39933.2394907407,2009-04-30,05:44:52
39.939858,116.315489,0,142,39933.2395486111,2009-04-30,05:44:57
39.939862,116.315504,0,140,39933.2396064815,2009-04-30,05:45:02
39.939873,116.315539,0,141,39933.2396643519,2009-04-30,05:45:07
39.939873,116.315539,0,141,39933.2396990741,2009-04-30,05:45:10
39.939872,116.315539,0,143,39933.2397222222,2009-04-30,05:45:12
39.939845,116.315529,0,147,39933.2397800926,2009-04-30,05:45:17
39.93986,116.315491,0,146,39933.239837963,2009-04-30,05:45:22
39.939894,116.315466,0,144,39933.2398958333,2009-04-30,05:45:27
39.939903,116.315452,0,145,39933.2399537037,2009-04-30,05:45:32
39.939932,116.315419,0,149,39933.2400115741,2009-04-30,05:45:37
39.939972,116.3154,0,153,39933.2400694444,2009-04-30,05:45:42
39.940012,116.315371,0,150,39933.2401273148,2009-04-30,05:45:47
39.940019,116.315352,0,150,39933.2401851852,2009-04-30,05:45:52
39.940039,116.315329,0,149,39933.2402430556,2009-04-30,05:45:57
39.940073,116.315272,0,150,39933.2403009259,2009-04-30,05:46:02
39.940082,116.31521,0,154,39933.2403587963,2009-04-30,05:46:07
39.940073,116.315189,0,154,39933.2404166667,2009-04-30,05:46:12
39.940064,116.315191,0,153,39933.240474537,2009-04-30,05:46:17
39.940067,116.315173,0,154,39933.2405324074,2009-04-30,05:46:22
39.940084,116.315138,0,154,39933.2405902778,2009-04-30,05:46:27
39.940082,116.315086,0,153,39933.2406481481,2009-04-30,05:46:32
39.940067,116.31503,0,152,39933.2407060185,2009-04-30,05:46:37
39.940066,116.315018,0,153,39933.2407638889,2009-04-30,05:46:42
39.940071,116.314992,0,154,39933.2408217593,2009-04-30,05:46:47
39.940091,116.314903,0,153,39933.2408796296,2009-04-30,05:46:52
39.940108,116.314853,0,155,39933.2409375,2009-04-30,05:46:57
39.940108,116.314853,0,155,39933.2409722222,2009-04-30,05:47:00
39.940113,116.314845,0,153,39933.2409953704,2009-04-30,05:47:02
39.940121,116.314827,0,154,39933.2410532407,2009-04-30,05:47:07
39.940136,116.314789,0,155,39933.2411111111,2009-04-30,05:47:12
39.940158,116.314725,0,151,39933.2411689815,2009-04-30,05:47:17
39.940183,116.314694,0,147,39933.2412268519,2009-04-30,05:47:22
39.940177,116.31466,0,145,39933.2412847222,2009-04-30,05:47:27
39.940173,116.314651,0,143,39933.2413425926,2009-04-30,05:47:32
39.940174,116.314638,0,143,39933.241400463,2009-04-30,05:47:37
39.940172,116.3146,0,143,39933.2414583333,2009-04-30,05:47:42
39.940151,116.314564,0,141,39933.2415162037,2009-04-30,05:47:47
39.940135,116.314577,0,142,39933.2415740741,2009-04-30,05:47:52
39.940107,116.314582,0,142,39933.2416319444,2009-04-30,05:47:57
39.940084,116.314622,0,143,39933.2416898148,2009-04-30,05:48:02
39.940043,116.314621,0,145,39933.2417476852,2009-04-30,05:48:07
39.940009,116.31464,0,145,39933.2418055556,2009-04-30,05:48:12
39.939996,116.314639,0,145,39933.2418634259,2009-04-30,05:48:17
39.939971,116.314646,0,145,39933.2419212963,2009-04-30,05:48:22
39.939963,116.314628,0,143,39933.2419791667,2009-04-30,05:48:27
39.939946,116.314619,0,143,39933.242037037,2009-04-30,05:48:32
39.939918,116.314532,0,143,39933.2420949074,2009-04-30,05:48:37
39.939776,116.314237,0,145,39933.299212963,2009-04-30,07:10:52
39.939773,116.314234,0,144,39933.2992708333,2009-04-30,07:10:57
39.939769,116.31423,0,144,39933.2993287037,2009-04-30,07:11:02
39.939769,116.31423,0,144,39933.2993634259,2009-04-30,07:11:05
39.939765,116.314235,0,143,39933.2993865741,2009-04-30,07:11:07
39.939778,116.3142,0,140,39933.2994444444,2009-04-30,07:11:12
39.939778,116.314202,0,141,39933.2995023148,2009-04-30,07:11:17
39.93978,116.314202,0,141,39933.2995601852,2009-04-30,07:11:22
39.939782,116.314201,0,141,39933.2996180556,2009-04-30,07:11:27
39.939784,116.3142,0,141,39933.2996759259,2009-04-30,07:11:32
39.939785,116.314201,0,140,39933.2997337963,2009-04-30,07:11:37
39.939785,116.314201,0,140,39933.2997685185,2009-04-30,07:11:40
39.939786,116.314202,0,135,39933.2997916667,2009-04-30,07:11:42
39.939776,116.314196,0,134,39933.299849537,2009-04-30,07:11:47
39.939757,116.314217,0,131,39933.2999074074,2009-04-30,07:11:52
39.939754,116.314215,0,130,39933.2999652778,2009-04-30,07:11:57
39.939749,116.314211,0,130,39933.3000231481,2009-04-30,07:12:02
39.939749,116.314211,0,130,39933.3000578704,2009-04-30,07:12:05
39.93975,116.31421,0,131,39933.3000810185,2009-04-30,07:12:07
39.939749,116.314189,0,130,39933.3001388889,2009-04-30,07:12:12
39.939722,116.314176,0,129,39933.3001967593,2009-04-30,07:12:17
39.939705,116.314163,0,130,39933.3002546296,2009-04-30,07:12:22
39.939689,116.314116,0,132,39933.3003125,2009-04-30,07:12:27
39.939694,116.314092,0,133,39933.3003703704,2009-04-30,07:12:32
39.939703,116.314042,0,135,39933.3004282407,2009-04-30,07:12:37
39.939696,116.314026,0,135,39933.3004861111,2009-04-30,07:12:42
39.939682,116.313964,0,134,39933.3005439815,2009-04-30,07:12:47
39.939654,116.313916,0,134,39933.3006018519,2009-04-30,07:12:52
39.939634,116.313868,0,130,39933.3006597222,2009-04-30,07:12:57
39.939636,116.313804,0,127,39933.3007175926,2009-04-30,07:13:02
39.939641,116.313763,0,123,39933.300775463,2009-04-30,07:13:07
39.939665,116.313726,0,123,39933.3008333333,2009-04-30,07:13:12
39.939686,116.313709,0,123,39933.3008912037,2009-04-30,07:13:17
39.939686,116.313709,0,123,39933.3009259259,2009-04-30,07:13:20
39.939687,116.313709,0,124,39933.3009490741,2009-04-30,07:13:22
39.93972,116.313678,0,127,39933.3010069444,2009-04-30,07:13:27
39.939732,116.313667,0,129,39933.3010648148,2009-04-30,07:13:32
39.939759,116.313614,0,133,39933.3011226852,2009-04-30,07:13:37
39.939788,116.313598,0,135,39933.3011805556,2009-04-30,07:13:42
39.939788,116.313586,0,135,39933.3012384259,2009-04-30,07:13:47
39.939801,116.313548,0,137,39933.3012962963,2009-04-30,07:13:52
39.939784,116.313501,0,138,39933.3013541667,2009-04-30,07:13:57
39.939768,116.313462,0,140,39933.301412037,2009-04-30,07:14:02
39.939763,116.313449,0,141,39933.3014699074,2009-04-30,07:14:07
39.939756,116.313435,0,142,39933.3015277778,2009-04-30,07:14:12
39.93975,116.313405,0,142,39933.3015856481,2009-04-30,07:14:17
39.93973,116.313392,0,142,39933.3016435185,2009-04-30,07:14:22
39.939699,116.313358,0,141,39933.3017013889,2009-04-30,07:14:27
39.939684,116.313313,0,141,39933.3017592593,2009-04-30,07:14:32
39.939667,116.313281,0,141,39933.3018171296,2009-04-30,07:14:37
39.939654,116.313253,0,142,39933.301875,2009-04-30,07:14:42
39.939631,116.313222,0,141,39933.3019328704,2009-04-30,07:14:47
39.939612,116.313166,0,141,39933.3019907407,2009-04-30,07:14:52
39.939615,116.313129,0,141,39933.3020486111,2009-04-30,07:14:57
39.939607,116.313076,0,136,39933.3021064815,2009-04-30,07:15:02
39.939611,116.313021,0,130,39933.3021643519,2009-04-30,07:15:07
39.939593,116.312961,0,126,39933.3022222222,2009-04-30,07:15:12
39.939594,116.312924,0,125,39933.3022800926,2009-04-30,07:15:17
39.939582,116.312901,0,125,39933.302337963,2009-04-30,07:15:22
39.939583,116.312839,0,124,39933.3023958333,2009-04-30,07:15:27
39.939605,116.312777,0,121,39933.3024537037,2009-04-30,07:15:32
39.939606,116.312731,0,121,39933.3025115741,2009-04-30,07:15:37
39.939601,116.312682,0,121,39933.3025694444,2009-04-30,07:15:42
39.93961,116.31264,0,122,39933.3026273148,2009-04-30,07:15:47
39.939603,116.312612,0,122,39933.3026851852,2009-04-30,07:15:52
39.939608,116.312584,0,123,39933.3027430556,2009-04-30,07:15:57
39.939608,116.312542,0,124,39933.3028009259,2009-04-30,07:16:02
39.939592,116.312493,0,122,39933.3028587963,2009-04-30,07:16:07
39.939586,116.312466,0,122,39933.3029166667,2009-04-30,07:16:12
39.939572,116.312418,0,122,39933.302974537,2009-04-30,07:16:17
39.93956,116.312376,0,122,39933.3030324074,2009-04-30,07:16:22
39.939553,116.31236,0,123,39933.3030902778,2009-04-30,07:16:27
39.939553,116.31236,0,123,39933.303125,2009-04-30,07:16:30
39.939552,116.312359,0,124,39933.3031481481,2009-04-30,07:16:32
39.939549,116.312312,0,123,39933.3032060185,2009-04-30,07:16:37
39.93954,116.31223,0,123,39933.3032638889,2009-04-30,07:16:42
39.939532,116.312176,0,123,39933.3033217593,2009-04-30,07:16:47
39.939527,116.312119,0,121,39933.3033796296,2009-04-30,07:16:52
39.939527,116.31207,0,121,39933.3034375,2009-04-30,07:16:57
39.939516,116.312041,0,122,39933.3034953704,2009-04-30,07:17:02
39.939522,116.311984,0,122,39933.3035532407,2009-04-30,07:17:07
39.939522,116.311936,0,122,39933.3036111111,2009-04-30,07:17:12
39.939516,116.311908,0,124,39933.3036689815,2009-04-30,07:17:17
39.939506,116.311897,0,124,39933.3037268519,2009-04-30,07:17:22
39.939505,116.311858,0,124,39933.3037847222,2009-04-30,07:17:27
39.939518,116.31181,0,125,39933.3038425926,2009-04-30,07:17:32
39.939549,116.311766,0,125,39933.303900463,2009-04-30,07:17:37
39.939557,116.311704,0,125,39933.3039583333,2009-04-30,07:17:42
39.939557,116.311647,0,126,39933.3040162037,2009-04-30,07:17:47
39.939567,116.311605,0,128,39933.3040740741,2009-04-30,07:17:52
39.939565,116.311602,0,128,39933.3041319444,2009-04-30,07:17:57
39.939565,116.311602,0,128,39933.3041898148,2009-04-30,07:18:02
39.939565,116.311602,0,128,39933.304224537,2009-04-30,07:18:05
39.939567,116.311601,0,129,39933.3042476852,2009-04-30,07:18:07
39.93959,116.311598,0,129,39933.3043055556,2009-04-30,07:18:12
39.93961,116.31158,0,131,39933.3043634259,2009-04-30,07:18:17
39.93962,116.311574,0,134,39933.3044212963,2009-04-30,07:18:22
39.939616,116.311565,0,134,39933.3044791667,2009-04-30,07:18:27
39.939614,116.311549,0,134,39933.304537037,2009-04-30,07:18:32
39.939617,116.311548,0,134,39933.3045949074,2009-04-30,07:18:37
39.93962,116.311547,0,134,39933.3046527778,2009-04-30,07:18:42
39.93962,116.311547,0,134,39933.3046875,2009-04-30,07:18:45
39.939627,116.311542,0,136,39933.3047106481,2009-04-30,07:18:47
39.939644,116.311529,0,136,39933.3047685185,2009-04-30,07:18:52
39.939659,116.311477,0,138,39933.3048263889,2009-04-30,07:18:57
39.939665,116.311372,0,137,39933.3048842593,2009-04-30,07:19:02
39.93965,116.311331,0,137,39933.3049421296,2009-04-30,07:19:07
39.939653,116.311306,0,138,39933.305,2009-04-30,07:19:12
39.939653,116.311306,0,138,39933.3050347222,2009-04-30,07:19:15
39.939649,116.311304,0,138,39933.3050578704,2009-04-30,07:19:17
39.939636,116.311297,0,139,39933.3051157407,2009-04-30,07:19:22
39.939627,116.311252,0,138,39933.3051736111,2009-04-30,07:19:27
39.939649,116.311201,0,137,39933.3052314815,2009-04-30,07:19:32
39.939652,116.311173,0,137,39933.3052893518,2009-04-30,07:19:37
39.939652,116.311173,0,137,39933.3053240741,2009-04-30,07:19:40
39.939654,116.311166,0,137,39933.3053472222,2009-04-30,07:19:42
39.939666,116.311144,0,137,39933.3054050926,2009-04-30,07:19:47
39.939679,116.311128,0,137,39933.305462963,2009-04-30,07:19:52
39.939697,116.311042,0,136,39933.3055208333,2009-04-30,07:19:57
39.939709,116.31095,0,136,39933.3055787037,2009-04-30,07:20:02
39.939715,116.310882,0,136,39933.3056365741,2009-04-30,07:20:07
39.939722,116.310846,0,137,39933.3056944444,2009-04-30,07:20:12
39.939694,116.310833,0,138,39933.3057523148,2009-04-30,07:20:17
39.939658,116.310843,0,139,39933.3058101852,2009-04-30,07:20:22
39.939619,116.310846,0,141,39933.3058680556,2009-04-30,07:20:27
39.93958,116.31085,0,141,39933.3059259259,2009-04-30,07:20:32
39.939559,116.310836,0,143,39933.3059837963,2009-04-30,07:20:37
39.939543,116.310817,0,144,39933.3060416667,2009-04-30,07:20:42
39.939548,116.310805,0,145,39933.306099537,2009-04-30,07:20:47
39.939541,116.310795,0,145,39933.3061574074,2009-04-30,07:20:52
39.9395,116.310769,0,146,39933.3062152778,2009-04-30,07:20:57
39.939487,116.310753,0,146,39933.3062731481,2009-04-30,07:21:02
39.939452,116.310744,0,147,39933.3063310185,2009-04-30,07:21:07
39.939419,116.310732,0,149,39933.3063888889,2009-04-30,07:21:12
39.939385,116.310746,0,150,39933.3064467593,2009-04-30,07:21:17
39.939348,116.31076,0,155,39933.3065046296,2009-04-30,07:21:22
39.939362,116.310761,0,156,39933.3065625,2009-04-30,07:21:27
39.939364,116.310761,0,156,39933.3066203704,2009-04-30,07:21:32
39.939364,116.310761,0,156,39933.3066550926,2009-04-30,07:21:35
39.939364,116.31076,0,157,39933.3066782407,2009-04-30,07:21:37
39.939326,116.310765,0,158,39933.3067361111,2009-04-30,07:21:42
39.939308,116.310753,0,158,39933.3067939815,2009-04-30,07:21:47
39.939293,116.310746,0,157,39933.3068518518,2009-04-30,07:21:52
39.939286,116.31074,0,157,39933.3069097222,2009-04-30,07:21:57
39.939282,116.310736,0,157,39933.3069675926,2009-04-30,07:22:02
39.939281,116.310735,0,157,39933.307025463,2009-04-30,07:22:07
39.939281,116.310735,0,157,39933.3070601852,2009-04-30,07:22:10
39.939282,116.310735,0,154,39933.3070833333,2009-04-30,07:22:12
39.939277,116.310721,0,154,39933.3071412037,2009-04-30,07:22:17
39.939256,116.310704,0,151,39933.3071990741,2009-04-30,07:22:22
39.939244,116.310689,0,150,39933.3072569444,2009-04-30,07:22:27
39.939213,116.310653,0,149,39933.3073148148,2009-04-30,07:22:32
39.939179,116.310613,0,147,39933.3073726852,2009-04-30,07:22:37
39.939166,116.310603,0,146,39933.3074305556,2009-04-30,07:22:42
39.939121,116.31064,0,146,39933.3074884259,2009-04-30,07:22:47
39.939129,116.310628,0,145,39933.3075462963,2009-04-30,07:22:52
39.939114,116.310626,0,145,39933.3076041667,2009-04-30,07:22:57
39.939101,116.310637,0,145,39933.307662037,2009-04-30,07:23:02
39.939071,116.310676,0,145,39933.3077199074,2009-04-30,07:23:07
39.939085,116.310704,0,144,39933.3077777778,2009-04-30,07:23:12
39.939079,116.310716,0,145,39933.3078356481,2009-04-30,07:23:17
39.939069,116.310749,0,144,39933.3078935185,2009-04-30,07:23:22
39.93907,116.310797,0,146,39933.3079513889,2009-04-30,07:23:27
39.939064,116.310829,0,146,39933.3080092593,2009-04-30,07:23:32
39.93905,116.310853,0,147,39933.3080671296,2009-04-30,07:23:37
39.939039,116.310895,0,147,39933.308125,2009-04-30,07:23:42
39.93902,116.310942,0,148,39933.3081828704,2009-04-30,07:23:47
39.939004,116.310988,0,150,39933.3082407407,2009-04-30,07:23:52
39.938971,116.31103,0,151,39933.3082986111,2009-04-30,07:23:57
39.938941,116.311068,0,153,39933.3083564815,2009-04-30,07:24:02
39.938933,116.311091,0,154,39933.3084143519,2009-04-30,07:24:07
39.938923,116.311127,0,155,39933.3084722222,2009-04-30,07:24:12
39.938913,116.311166,0,157,39933.3085300926,2009-04-30,07:24:17
39.938897,116.311208,0,160,39933.308587963,2009-04-30,07:24:22
39.938868,116.311245,0,161,39933.3086458333,2009-04-30,07:24:27
39.938846,116.311265,0,163,39933.3087037037,2009-04-30,07:24:32
39.938848,116.311306,0,163,39933.3087615741,2009-04-30,07:24:37
39.938843,116.311336,0,164,39933.3088194444,2009-04-30,07:24:42
39.938807,116.311393,0,165,39933.3088773148,2009-04-30,07:24:47
39.938758,116.311433,0,169,39933.3089351852,2009-04-30,07:24:52
39.938758,116.311482,0,172,39933.3089930556,2009-04-30,07:24:57
39.938761,116.311529,0,171,39933.3090509259,2009-04-30,07:25:02
39.938754,116.311569,0,171,39933.3091087963,2009-04-30,07:25:07
39.938737,116.311598,0,174,39933.3091666667,2009-04-30,07:25:12
39.938734,116.31166,0,176,39933.309224537,2009-04-30,07:25:17
39.938725,116.311709,0,176,39933.3092824074,2009-04-30,07:25:22
39.938696,116.311762,0,177,39933.3093402778,2009-04-30,07:25:27
39.938708,116.311799,0,179,39933.3093981481,2009-04-30,07:25:32
39.938709,116.311864,0,180,39933.3094560185,2009-04-30,07:25:37
39.938694,116.31192,0,179,39933.3095138889,2009-04-30,07:25:42
39.938688,116.311968,0,179,39933.3095717593,2009-04-30,07:25:47
39.938698,116.312021,0,178,39933.3096296296,2009-04-30,07:25:52
39.938711,116.312076,0,178,39933.3096875,2009-04-30,07:25:57
39.938705,116.312097,0,178,39933.3097453704,2009-04-30,07:26:02
39.938681,116.312133,0,176,39933.3098032407,2009-04-30,07:26:07
39.93869,116.312174,0,176,39933.3098611111,2009-04-30,07:26:12
39.9387,116.312241,0,176,39933.3099189815,2009-04-30,07:26:17
39.938692,116.312315,0,174,39933.3099768519,2009-04-30,07:26:22
39.93869,116.312387,0,173,39933.3100347222,2009-04-30,07:26:27
39.938682,116.312438,0,176,39933.3100925926,2009-04-30,07:26:32
39.938676,116.312494,0,181,39933.310150463,2009-04-30,07:26:37
39.938681,116.312548,0,182,39933.3102083333,2009-04-30,07:26:42
39.938691,116.312597,0,181,39933.3102662037,2009-04-30,07:26:47
39.93869,116.312639,0,178,39933.3103240741,2009-04-30,07:26:52
39.9387,116.312697,0,177,39933.3103819444,2009-04-30,07:26:57
39.938691,116.312724,0,180,39933.3104398148,2009-04-30,07:27:02
39.938683,116.312764,0,183,39933.3104976852,2009-04-30,07:27:07
39.93869,116.312816,0,182,39933.3105555556,2009-04-30,07:27:12
39.938707,116.312846,0,177,39933.3106134259,2009-04-30,07:27:17
39.938725,116.312916,0,174,39933.3106712963,2009-04-30,07:27:22
39.938721,116.313003,0,174,39933.3107291667,2009-04-30,07:27:27
39.938714,116.313062,0,177,39933.310787037,2009-04-30,07:27:32
39.938718,116.313083,0,177,39933.3108449074,2009-04-30,07:27:37
39.938732,116.313132,0,176,39933.3109027778,2009-04-30,07:27:42
39.938754,116.313197,0,177,39933.3109606481,2009-04-30,07:27:47
39.938758,116.313259,0,177,39933.3110185185,2009-04-30,07:27:52
39.938778,116.313282,0,178,39933.3110763889,2009-04-30,07:27:57
39.938792,116.31331,0,179,39933.3111342593,2009-04-30,07:28:02
39.938813,116.313339,0,179,39933.3111921296,2009-04-30,07:28:07
39.938825,116.313373,0,179,39933.31125,2009-04-30,07:28:12
39.93882,116.313419,0,181,39933.3113078704,2009-04-30,07:28:17
39.938796,116.313459,0,181,39933.3113657407,2009-04-30,07:28:22
39.93878,116.313469,0,179,39933.3114236111,2009-04-30,07:28:27
39.938766,116.313471,0,176,39933.3114814815,2009-04-30,07:28:32
39.938756,116.313479,0,176,39933.3115393519,2009-04-30,07:28:37
39.938732,116.313485,0,176,39933.3115972222,2009-04-30,07:28:42
39.938689,116.313501,0,173,39933.3116550926,2009-04-30,07:28:47
39.938649,116.313517,0,172,39933.311712963,2009-04-30,07:28:52
39.93862,116.313523,0,170,39933.3117708333,2009-04-30,07:28:57
39.938585,116.313552,0,168,39933.3118287037,2009-04-30,07:29:02
39.938548,116.313565,0,169,39933.3118865741,2009-04-30,07:29:07
39.938486,116.313597,0,167,39933.3119444444,2009-04-30,07:29:12
39.938444,116.313636,0,169,39933.3120023148,2009-04-30,07:29:17
39.938442,116.313678,0,173,39933.3120601852,2009-04-30,07:29:22
39.938403,116.313722,0,176,39933.3121180556,2009-04-30,07:29:27
39.938379,116.313769,0,178,39933.3121759259,2009-04-30,07:29:32
39.938374,116.313817,0,183,39933.3122337963,2009-04-30,07:29:37
39.938369,116.313828,0,183,39933.3122916667,2009-04-30,07:29:42
39.93836,116.313883,0,184,39933.312349537,2009-04-30,07:29:47
39.93833,116.313945,0,185,39933.3124074074,2009-04-30,07:29:52
39.938368,116.31397,0,186,39933.3124652778,2009-04-30,07:29:57
39.938403,116.313987,0,185,39933.3125231481,2009-04-30,07:30:02
39.938399,116.314036,0,181,39933.3125810185,2009-04-30,07:30:07
39.938365,116.31407,0,181,39933.3126388889,2009-04-30,07:30:12
39.938338,116.314122,0,182,39933.3126967593,2009-04-30,07:30:17
39.938346,116.314199,0,182,39933.3127546296,2009-04-30,07:30:22
39.938373,116.314209,0,183,39933.3128125,2009-04-30,07:30:27
39.938374,116.314209,0,183,39933.3128703704,2009-04-30,07:30:32
39.938376,116.314209,0,183,39933.3129282407,2009-04-30,07:30:37
39.938379,116.314209,0,183,39933.3129861111,2009-04-30,07:30:42
39.93838,116.314209,0,182,39933.3130439815,2009-04-30,07:30:47
39.93838,116.314209,0,182,39933.3130787037,2009-04-30,07:30:50
39.938379,116.314208,0,182,39933.3131018518,2009-04-30,07:30:52
39.938367,116.314217,0,182,39933.3131597222,2009-04-30,07:30:57
39.938352,116.314252,0,181,39933.3132175926,2009-04-30,07:31:02
39.938346,116.31427,0,179,39933.313275463,2009-04-30,07:31:07
39.938337,116.314292,0,179,39933.3133333333,2009-04-30,07:31:12
39.938318,116.314338,0,179,39933.3133912037,2009-04-30,07:31:17
39.938315,116.314373,0,178,39933.3134490741,2009-04-30,07:31:22
39.938314,116.314419,0,175,39933.3135069444,2009-04-30,07:31:27
39.938308,116.314445,0,174,39933.3135648148,2009-04-30,07:31:32
39.938306,116.314496,0,175,39933.3136226852,2009-04-30,07:31:37
39.938324,116.314536,0,173,39933.3136805556,2009-04-30,07:31:42
39.938343,116.31457,0,169,39933.3137384259,2009-04-30,07:31:47
39.938346,116.31462,0,167,39933.3137962963,2009-04-30,07:31:52
39.938385,116.314661,0,166,39933.3138541667,2009-04-30,07:31:57
39.938408,116.314674,0,167,39933.313912037,2009-04-30,07:32:02
39.938415,116.31469,0,167,39933.3139699074,2009-04-30,07:32:07
39.938391,116.314722,0,166,39933.3140277778,2009-04-30,07:32:12
39.938358,116.314753,0,165,39933.3140856481,2009-04-30,07:32:17
39.938334,116.314789,0,165,39933.3141435185,2009-04-30,07:32:22
39.938323,116.314816,0,166,39933.3142013889,2009-04-30,07:32:27
39.93834,116.31487,0,166,39933.3142592593,2009-04-30,07:32:32
39.938349,116.314871,0,166,39933.3143171296,2009-04-30,07:32:37
39.938344,116.314874,0,167,39933.314375,2009-04-30,07:32:42
39.938343,116.314878,0,167,39933.3144328704,2009-04-30,07:32:47
39.938341,116.314879,0,168,39933.3144907407,2009-04-30,07:32:52
39.938341,116.314879,0,168,39933.314525463,2009-04-30,07:32:55
39.938339,116.314882,0,168,39933.3145486111,2009-04-30,07:32:57
39.938319,116.31492,0,169,39933.3146064815,2009-04-30,07:33:02
39.938316,116.314968,0,169,39933.3146643518,2009-04-30,07:33:07
39.938336,116.315016,0,168,39933.3147222222,2009-04-30,07:33:12
39.938347,116.315036,0,169,39933.3147800926,2009-04-30,07:33:17
39.938355,116.315099,0,170,39933.314837963,2009-04-30,07:33:22
39.938381,116.315152,0,164,39933.3148958333,2009-04-30,07:33:27
39.938385,116.315224,0,159,39933.3149537037,2009-04-30,07:33:32
39.938376,116.315254,0,156,39933.3150115741,2009-04-30,07:33:37
39.938381,116.315287,0,155,39933.3150694444,2009-04-30,07:33:42
39.93841,116.315309,0,154,39933.3151273148,2009-04-30,07:33:47
39.938455,116.315328,0,152,39933.3151851852,2009-04-30,07:33:52
39.938476,116.315336,0,151,39933.3152430556,2009-04-30,07:33:57
39.938477,116.315337,0,152,39933.3153009259,2009-04-30,07:34:02
39.938479,116.315337,0,152,39933.3153587963,2009-04-30,07:34:07
39.938479,116.315337,0,152,39933.3153935185,2009-04-30,07:34:10
39.938483,116.315337,0,152,39933.3154166667,2009-04-30,07:34:12
39.938481,116.315352,0,153,39933.315474537,2009-04-30,07:34:17
39.938462,116.315386,0,154,39933.3155324074,2009-04-30,07:34:22
39.938437,116.315386,0,153,39933.3155902778,2009-04-30,07:34:27
39.938402,116.315394,0,154,39933.3156481481,2009-04-30,07:34:32
39.938374,116.315402,0,152,39933.3157060185,2009-04-30,07:34:37
39.938376,116.315419,0,153,39933.3157638889,2009-04-30,07:34:42
39.938375,116.315418,0,154,39933.3158217593,2009-04-30,07:34:47
39.938375,116.315418,0,154,39933.3158564815,2009-04-30,07:34:50
39.938381,116.315418,0,154,39933.3158796296,2009-04-30,07:34:52
39.938407,116.315425,0,154,39933.3159375,2009-04-30,07:34:57
39.938408,116.31543,0,155,39933.3159953704,2009-04-30,07:35:02
39.93841,116.31543,0,154,39933.3160532407,2009-04-30,07:35:07
39.938411,116.31543,0,155,39933.3161111111,2009-04-30,07:35:12
39.938409,116.315431,0,155,39933.3161689815,2009-04-30,07:35:17
39.938401,116.315433,0,155,39933.3162268519,2009-04-30,07:35:22
39.938397,116.315434,0,155,39933.3162847222,2009-04-30,07:35:27
39.938397,116.315433,0,155,39933.3163425926,2009-04-30,07:35:32
39.938394,116.315434,0,155,39933.316400463,2009-04-30,07:35:37
39.93839,116.315435,0,155,39933.3164583333,2009-04-30,07:35:42
39.938385,116.315436,0,155,39933.3165162037,2009-04-30,07:35:47
39.938385,116.315436,0,155,39933.3165509259,2009-04-30,07:35:50
39.938383,116.315436,0,155,39933.3165740741,2009-04-30,07:35:52
39.938374,116.315466,0,157,39933.3166319444,2009-04-30,07:35:57
39.93841,116.315502,0,156,39933.3166898148,2009-04-30,07:36:02
39.938413,116.315543,0,153,39933.3167476852,2009-04-30,07:36:07
39.938436,116.315586,0,154,39933.3168055556,2009-04-30,07:36:12
39.93842,116.315639,0,152,39933.3168634259,2009-04-30,07:36:17
39.938415,116.315681,0,151,39933.3169212963,2009-04-30,07:36:22
39.938398,116.315757,0,151,39933.3169791667,2009-04-30,07:36:27
39.938389,116.315822,0,151,39933.317037037,2009-04-30,07:36:32
39.938406,116.315897,0,151,39933.3170949074,2009-04-30,07:36:37
39.938404,116.315933,0,151,39933.3171527778,2009-04-30,07:36:42
39.938407,116.315956,0,151,39933.3172106481,2009-04-30,07:36:47
39.93839,116.315993,0,153,39933.3172685185,2009-04-30,07:36:52
39.938387,116.31601,0,154,39933.3173263889,2009-04-30,07:36:57
39.938381,116.316072,0,157,39933.3173842593,2009-04-30,07:37:02
39.938392,116.316116,0,155,39933.3174421296,2009-04-30,07:37:07
39.938405,116.316148,0,153,39933.3175,2009-04-30,07:37:12
39.938394,116.316212,0,154,39933.3175578704,2009-04-30,07:37:17
39.938408,116.316261,0,158,39933.3176157407,2009-04-30,07:37:22
39.938405,116.316275,0,162,39933.3176736111,2009-04-30,07:37:27
39.938395,116.316301,0,165,39933.3177314815,2009-04-30,07:37:32
39.938394,116.31636,0,167,39933.3177893519,2009-04-30,07:37:37
39.938397,116.316404,0,171,39933.3178472222,2009-04-30,07:37:42
39.938443,116.316461,0,176,39933.3179050926,2009-04-30,07:37:47
39.93845,116.316487,0,180,39933.317962963,2009-04-30,07:37:52
39.938453,116.316541,0,184,39933.3180208333,2009-04-30,07:37:57
39.938464,116.316597,0,185,39933.3180787037,2009-04-30,07:38:02
39.938479,116.316619,0,185,39933.3181365741,2009-04-30,07:38:07
39.9385,116.316656,0,184,39933.3181944444,2009-04-30,07:38:12
39.938484,116.316701,0,182,39933.3182523148,2009-04-30,07:38:17
39.938484,116.316701,0,182,39933.318287037,2009-04-30,07:38:20
39.93848,116.316704,0,183,39933.3183101852,2009-04-30,07:38:22
39.938453,116.316742,0,182,39933.3183680556,2009-04-30,07:38:27
39.938436,116.316738,0,181,39933.3184259259,2009-04-30,07:38:32
39.938423,116.316739,0,181,39933.3184837963,2009-04-30,07:38:37
39.938414,116.316739,0,181,39933.3185416667,2009-04-30,07:38:42
39.938412,116.316737,0,181,39933.318599537,2009-04-30,07:38:47
39.938415,116.316734,0,182,39933.3186574074,2009-04-30,07:38:52
39.938415,116.316734,0,182,39933.3186921296,2009-04-30,07:38:55
39.938422,116.316731,0,182,39933.3187152778,2009-04-30,07:38:57
39.938433,116.316726,0,182,39933.3187731481,2009-04-30,07:39:02
39.938444,116.316722,0,183,39933.3188310185,2009-04-30,07:39:07
39.93845,116.316717,0,183,39933.3188888889,2009-04-30,07:39:12
39.938456,116.31671,0,184,39933.3189467593,2009-04-30,07:39:17
39.938464,116.316705,0,184,39933.3190046296,2009-04-30,07:39:22
39.93847,116.316702,0,184,39933.3190625,2009-04-30,07:39:27
39.938467,116.3167,0,184,39933.3191203704,2009-04-30,07:39:32
39.938461,116.316701,0,184,39933.3191782407,2009-04-30,07:39:37
39.938459,116.316701,0,184,39933.3192361111,2009-04-30,07:39:42
39.938458,116.316701,0,184,39933.3192939815,2009-04-30,07:39:47
39.938458,116.3167,0,184,39933.3193518519,2009-04-30,07:39:52
39.93846,116.3167,0,184,39933.3194097222,2009-04-30,07:39:57
39.938468,116.316698,0,183,39933.3194675926,2009-04-30,07:40:02
39.938475,116.316696,0,182,39933.319525463,2009-04-30,07:40:07
39.938475,116.316696,0,181,39933.3195833333,2009-04-30,07:40:12
39.938467,116.316697,0,180,39933.3196412037,2009-04-30,07:40:17
39.938461,116.316699,0,180,39933.3196990741,2009-04-30,07:40:22
39.938464,116.316698,0,180,39933.3197569444,2009-04-30,07:40:27
39.938467,116.316696,0,180,39933.3198148148,2009-04-30,07:40:32
39.938471,116.316693,0,180,39933.3198726852,2009-04-30,07:40:37
39.938472,116.316692,0,181,39933.3199305556,2009-04-30,07:40:42
39.938471,116.316693,0,180,39933.3199884259,2009-04-30,07:40:47
39.938468,116.316694,0,180,39933.3200462963,2009-04-30,07:40:52
39.938468,116.316694,0,180,39933.3200810185,2009-04-30,07:40:55
39.938466,116.316695,0,180,39933.3201041667,2009-04-30,07:40:57
39.938487,116.316743,0,178,39933.320162037,2009-04-30,07:41:02
39.938514,116.316801,0,177,39933.3202199074,2009-04-30,07:41:07
39.938511,116.316844,0,179,39933.3202777778,2009-04-30,07:41:12
39.938516,116.316862,0,180,39933.3203356481,2009-04-30,07:41:17
39.938547,116.316883,0,177,39933.3203935185,2009-04-30,07:41:22
39.938574,116.316935,0,172,39933.3204513889,2009-04-30,07:41:27
39.938612,116.316979,0,172,39933.3205092593,2009-04-30,07:41:32
39.938631,116.317016,0,171,39933.3205671296,2009-04-30,07:41:37
39.938627,116.317039,0,170,39933.320625,2009-04-30,07:41:42
39.938612,116.317054,0,168,39933.3206828704,2009-04-30,07:41:47
39.938617,116.317066,0,168,39933.3207407407,2009-04-30,07:41:52
39.938604,116.317091,0,168,39933.3207986111,2009-04-30,07:41:57
39.938583,116.317141,0,165,39933.3208564815,2009-04-30,07:42:02
39.938581,116.317198,0,167,39933.3209143518,2009-04-30,07:42:07
39.938599,116.317255,0,167,39933.3209722222,2009-04-30,07:42:12
39.938591,116.317296,0,168,39933.3210300926,2009-04-30,07:42:17
39.9386,116.317349,0,165,39933.321087963,2009-04-30,07:42:22
39.938584,116.317414,0,164,39933.3211458333,2009-04-30,07:42:27
39.938596,116.317471,0,164,39933.3212037037,2009-04-30,07:42:32
39.938616,116.317529,0,164,39933.3212615741,2009-04-30,07:42:37
39.938615,116.317561,0,162,39933.3213194444,2009-04-30,07:42:42
39.93861,116.317617,0,160,39933.3213773148,2009-04-30,07:42:47
39.938603,116.317649,0,160,39933.3214351852,2009-04-30,07:42:52
39.938618,116.317694,0,159,39933.3214930556,2009-04-30,07:42:57
39.938644,116.317731,0,160,39933.3215509259,2009-04-30,07:43:02
39.938689,116.317763,0,160,39933.3216087963,2009-04-30,07:43:07
39.938724,116.317802,0,159,39933.3216666667,2009-04-30,07:43:12
39.93874,116.31781,0,159,39933.321724537,2009-04-30,07:43:17
39.938765,116.317833,0,159,39933.3217824074,2009-04-30,07:43:22
39.938783,116.317849,0,158,39933.3218402778,2009-04-30,07:43:27
39.93881,116.317881,0,157,39933.3218981481,2009-04-30,07:43:32
39.938822,116.317947,0,157,39933.3219560185,2009-04-30,07:43:37
39.938853,116.317894,0,154,39933.3220138889,2009-04-30,07:43:42
39.938845,116.317905,0,151,39933.3220717593,2009-04-30,07:43:47
39.938842,116.31793,0,151,39933.3221296296,2009-04-30,07:43:52
39.938842,116.31793,0,151,39933.3221643518,2009-04-30,07:43:55
39.938841,116.317931,0,151,39933.3221875,2009-04-30,07:43:57
39.938856,116.317941,0,150,39933.3222453704,2009-04-30,07:44:02
39.938873,116.317964,0,152,39933.3223032407,2009-04-30,07:44:07
39.938872,116.318017,0,157,39933.3223611111,2009-04-30,07:44:12
39.938883,116.318065,0,155,39933.3224189815,2009-04-30,07:44:17
39.938887,116.318118,0,158,39933.3224768518,2009-04-30,07:44:22
39.938921,116.318169,0,160,39933.3225347222,2009-04-30,07:44:27
39.938962,116.318232,0,163,39933.3225925926,2009-04-30,07:44:32
39.939002,116.318277,0,167,39933.322650463,2009-04-30,07:44:37
39.939014,116.318295,0,177,39933.3227083333,2009-04-30,07:44:42
39.939028,116.318312,0,182,39933.3227662037,2009-04-30,07:44:47
39.939028,116.318312,0,182,39933.3228009259,2009-04-30,07:44:50
39.93902,116.318315,0,184,39933.3228240741,2009-04-30,07:44:52
39.939016,116.31833,0,184,39933.3228819444,2009-04-30,07:44:57
39.939011,116.318366,0,182,39933.3229398148,2009-04-30,07:45:02
39.93901,116.31842,0,183,39933.3229976852,2009-04-30,07:45:07
39.939015,116.318475,0,181,39933.3230555556,2009-04-30,07:45:12
39.939002,116.318512,0,182,39933.3231134259,2009-04-30,07:45:17
39.938976,116.318559,0,186,39933.3231712963,2009-04-30,07:45:22
39.938955,116.318607,0,189,39933.3232291667,2009-04-30,07:45:27
39.938961,116.318665,0,195,39933.323287037,2009-04-30,07:45:32
39.938954,116.318676,0,195,39933.3233449074,2009-04-30,07:45:37
39.93895,116.318715,0,194,39933.3234027778,2009-04-30,07:45:42
39.938972,116.318779,0,195,39933.3234606481,2009-04-30,07:45:47
39.938966,116.318829,0,194,39933.3235185185,2009-04-30,07:45:52
39.938958,116.318862,0,190,39933.3235763889,2009-04-30,07:45:57
39.938938,116.318889,0,187,39933.3236342593,2009-04-30,07:46:02
39.938927,116.318904,0,181,39933.3236921296,2009-04-30,07:46:07
39.938879,116.318936,0,179,39933.32375,2009-04-30,07:46:12
39.938851,116.318957,0,178,39933.3238078704,2009-04-30,07:46:17
39.938814,116.318968,0,178,39933.3238657407,2009-04-30,07:46:22
39.938765,116.318976,0,173,39933.3239236111,2009-04-30,07:46:27
39.938718,116.318994,0,171,39933.3239814815,2009-04-30,07:46:32
39.938678,116.318996,0,170,39933.3240393519,2009-04-30,07:46:37
39.938644,116.319013,0,169,39933.3240972222,2009-04-30,07:46:42
39.938621,116.31901,0,169,39933.3241550926,2009-04-30,07:46:47
39.938593,116.319004,0,169,39933.324212963,2009-04-30,07:46:52
39.938562,116.319007,0,169,39933.3242708333,2009-04-30,07:46:57
39.938511,116.31902,0,169,39933.3243287037,2009-04-30,07:47:02
39.938444,116.319026,0,170,39933.3243865741,2009-04-30,07:47:07
39.938397,116.319029,0,170,39933.3244444444,2009-04-30,07:47:12
39.938367,116.319054,0,170,39933.3245023148,2009-04-30,07:47:17
39.938323,116.319074,0,172,39933.3245601852,2009-04-30,07:47:22
39.938293,116.319072,0,174,39933.3246180556,2009-04-30,07:47:27
39.938266,116.319081,0,180,39933.3246759259,2009-04-30,07:47:32
39.938234,116.319093,0,181,39933.3247337963,2009-04-30,07:47:37
39.938198,116.319105,0,182,39933.3247916667,2009-04-30,07:47:42
39.938174,116.319097,0,182,39933.324849537,2009-04-30,07:47:47
39.938101,116.319128,0,183,39933.3249074074,2009-04-30,07:47:52
39.938028,116.319142,0,184,39933.3249652778,2009-04-30,07:47:57
39.937981,116.319133,0,186,39933.3250231481,2009-04-30,07:48:02
39.937936,116.319151,0,190,39933.3250810185,2009-04-30,07:48:07
39.937896,116.319146,0,194,39933.3251388889,2009-04-30,07:48:12
39.937884,116.319135,0,199,39933.3251967593,2009-04-30,07:48:17
39.937876,116.319119,0,201,39933.3252546296,2009-04-30,07:48:22
39.937872,116.31912,0,203,39933.3253125,2009-04-30,07:48:27
39.937873,116.31912,0,204,39933.3253703704,2009-04-30,07:48:32
39.937873,116.319119,0,204,39933.3254282407,2009-04-30,07:48:37
39.937873,116.319119,0,204,39933.325462963,2009-04-30,07:48:40
39.937868,116.319118,0,204,39933.3254861111,2009-04-30,07:48:42
39.937845,116.319096,0,204,39933.3255439815,2009-04-30,07:48:47
39.93781,116.319052,0,204,39933.3256018519,2009-04-30,07:48:52
39.937769,116.318997,0,204,39933.3256597222,2009-04-30,07:48:57
39.937703,116.318987,0,205,39933.3257175926,2009-04-30,07:49:02
39.937629,116.318995,0,205,39933.325775463,2009-04-30,07:49:07
39.937071,116.319906,0,192,39933.3258333333,2009-04-30,07:49:12
39.936922,116.320189,0,193,39933.3258912037,2009-04-30,07:49:17
39.936984,116.320274,0,203,39933.3259490741,2009-04-30,07:49:22
39.93698,116.320352,0,212,39933.3260069444,2009-04-30,07:49:27
39.93698,116.320352,0,212,39933.3260416667,2009-04-30,07:49:30
39.936978,116.320356,0,212,39933.3260648148,2009-04-30,07:49:32
39.937029,116.32045,0,214,39933.3261226852,2009-04-30,07:49:37
39.937055,116.320494,0,210,39933.3261805556,2009-04-30,07:49:42
39.937044,116.320532,0,210,39933.3262384259,2009-04-30,07:49:47
39.937042,116.320552,0,202,39933.3262962963,2009-04-30,07:49:52
39.937048,116.320563,0,202,39933.3263541667,2009-04-30,07:49:57
39.937039,116.320564,0,202,39933.326412037,2009-04-30,07:50:02
39.936964,116.320605,0,201,39933.3264699074,2009-04-30,07:50:07
39.936812,116.32068,0,199,39933.3265277778,2009-04-30,07:50:12
39.936863,116.320508,0,202,39933.3265856481,2009-04-30,07:50:17
39.936897,116.320352,0,204,39933.3266435185,2009-04-30,07:50:22
39.936917,116.320324,0,199,39933.3267013889,2009-04-30,07:50:27
39.936934,116.320325,0,200,39933.3267592593,2009-04-30,07:50:32
39.936941,116.320315,0,200,39933.3268171296,2009-04-30,07:50:37
39.936953,116.320314,0,200,39933.326875,2009-04-30,07:50:42
39.936973,116.320324,0,198,39933.3269328704,2009-04-30,07:50:47
39.936993,116.320304,0,193,39933.3269907407,2009-04-30,07:50:52
39.937003,116.320319,0,190,39933.3270486111,2009-04-30,07:50:57
39.937016,116.320332,0,186,39933.3271064815,2009-04-30,07:51:02
39.937023,116.320367,0,184,39933.3271643519,2009-04-30,07:51:07
39.937032,116.320406,0,182,39933.3272222222,2009-04-30,07:51:12
39.937019,116.320452,0,179,39933.3272800926,2009-04-30,07:51:17
39.937019,116.320489,0,175,39933.327337963,2009-04-30,07:51:22
39.937019,116.320556,0,174,39933.3273958333,2009-04-30,07:51:27
39.937028,116.320613,0,170,39933.3274537037,2009-04-30,07:51:32
39.937026,116.320662,0,163,39933.3275115741,2009-04-30,07:51:37
39.937018,116.320707,0,161,39933.3275694444,2009-04-30,07:51:42
39.936986,116.320752,0,158,39933.3276273148,2009-04-30,07:51:47
39.936968,116.320778,0,145,39933.3276851852,2009-04-30,07:51:52
39.93695,116.320812,0,138,39933.3277430556,2009-04-30,07:51:57
39.936996,116.320797,0,135,39933.3278009259,2009-04-30,07:52:02
39.936996,116.320797,0,135,39933.3278356481,2009-04-30,07:52:05
39.93699,116.320798,0,134,39933.3278587963,2009-04-30,07:52:07
39.936994,116.320817,0,134,39933.3279166667,2009-04-30,07:52:12
39.936966,116.320827,0,136,39933.327974537,2009-04-30,07:52:17
39.93696,116.320837,0,137,39933.3280324074,2009-04-30,07:52:22
39.937018,116.320777,0,137,39933.3280902778,2009-04-30,07:52:27
39.937014,116.320739,0,138,39933.3281481481,2009-04-30,07:52:32
39.9369,116.320811,0,142,39933.3282060185,2009-04-30,07:52:37
39.936811,116.320743,0,147,39933.3282638889,2009-04-30,07:52:42
39.936873,116.320901,0,148,39933.3283217593,2009-04-30,07:52:47
39.93706,116.320867,0,147,39933.3283796296,2009-04-30,07:52:52
39.937098,116.320942,0,148,39933.3284375,2009-04-30,07:52:57
39.93724,116.32115,0,149,39933.3284953704,2009-04-30,07:53:02
39.937245,116.321259,0,152,39933.3285532407,2009-04-30,07:53:07
39.937215,116.321355,0,155,39933.3286111111,2009-04-30,07:53:12
39.937175,116.321398,0,158,39933.3286689815,2009-04-30,07:53:17
39.937202,116.321505,0,160,39933.3287268518,2009-04-30,07:53:22
39.937192,116.321523,0,160,39933.3287847222,2009-04-30,07:53:27
39.937229,116.321619,0,178,39933.3288425926,2009-04-30,07:53:32
39.937199,116.321672,0,178,39933.328900463,2009-04-30,07:53:37
39.937181,116.321734,0,178,39933.3289583333,2009-04-30,07:53:42
39.937191,116.321818,0,178,39933.3290162037,2009-04-30,07:53:47
39.937142,116.321853,0,180,39933.3290740741,2009-04-30,07:53:52
39.937148,116.321891,0,179,39933.3291319444,2009-04-30,07:53:57
39.937106,116.321863,0,179,39933.3291898148,2009-04-30,07:54:02
39.937096,116.321938,0,183,39933.3292476852,2009-04-30,07:54:07
39.936939,116.322034,0,181,39933.3293055556,2009-04-30,07:54:12
39.93683,116.322105,0,189,39933.3293634259,2009-04-30,07:54:17
39.936797,116.322172,0,200,39933.3294212963,2009-04-30,07:54:22
39.936787,116.322216,0,202,39933.3294791667,2009-04-30,07:54:27
39.93681,116.32225,0,200,39933.329537037,2009-04-30,07:54:32
39.936848,116.322269,0,203,39933.3295949074,2009-04-30,07:54:37
39.936873,116.322279,0,204,39933.3296527778,2009-04-30,07:54:42
39.936877,116.322276,0,204,39933.3297106481,2009-04-30,07:54:47
39.936877,116.322276,0,204,39933.3297453704,2009-04-30,07:54:50
39.936872,116.322271,0,203,39933.3297685185,2009-04-30,07:54:52
39.936881,116.322286,0,202,39933.3298263889,2009-04-30,07:54:57
39.93689,116.322285,0,202,39933.3298842593,2009-04-30,07:55:02
39.936901,116.322283,0,203,39933.3299421296,2009-04-30,07:55:07
39.936912,116.322281,0,203,39933.33,2009-04-30,07:55:12
39.936921,116.322279,0,205,39933.3300578704,2009-04-30,07:55:17
39.936921,116.322279,0,205,39933.3300925926,2009-04-30,07:55:20
39.936925,116.322276,0,209,39933.3301157407,2009-04-30,07:55:22
39.936944,116.322294,0,214,39933.3301736111,2009-04-30,07:55:27
39.936944,116.322294,0,214,39933.3302083333,2009-04-30,07:55:30
39.936939,116.322291,0,213,39933.3302314815,2009-04-30,07:55:32
39.936956,116.322297,0,215,39933.3302893518,2009-04-30,07:55:37
39.93692,116.322302,0,212,39933.3303472222,2009-04-30,07:55:42
39.936867,116.322327,0,208,39933.3304050926,2009-04-30,07:55:47
39.936852,116.322351,0,208,39933.330462963,2009-04-30,07:55:52
39.936866,116.322348,0,214,39933.3305208333,2009-04-30,07:55:57
39.936865,116.322307,0,221,39933.3305787037,2009-04-30,07:56:02
39.936804,116.322337,0,214,39933.3306365741,2009-04-30,07:56:07
39.936782,116.322344,0,215,39933.3306944444,2009-04-30,07:56:12
39.936792,116.322415,0,217,39933.3307523148,2009-04-30,07:56:17
39.936796,116.322401,0,217,39933.3308101852,2009-04-30,07:56:22
39.936835,116.322446,0,218,39933.3308680556,2009-04-30,07:56:27
39.936874,116.322456,0,222,39933.3309259259,2009-04-30,07:56:32
39.936874,116.322456,0,222,39933.3309606481,2009-04-30,07:56:35
39.936871,116.322457,0,222,39933.3309837963,2009-04-30,07:56:37
39.936889,116.322484,0,217,39933.3310416667,2009-04-30,07:56:42
39.936913,116.322507,0,217,39933.331099537,2009-04-30,07:56:47
39.936934,116.322534,0,214,39933.3311574074,2009-04-30,07:56:52
39.936917,116.322492,0,222,39933.3312152778,2009-04-30,07:56:57
39.936943,116.322483,0,231,39933.3312731481,2009-04-30,07:57:02
39.936954,116.32247,0,239,39933.3313310185,2009-04-30,07:57:07
39.936986,116.32247,0,254,39933.3313888889,2009-04-30,07:57:12
39.937004,116.322497,0,260,39933.3314467593,2009-04-30,07:57:17
39.937025,116.322519,0,269,39933.3315046296,2009-04-30,07:57:22
39.93702,116.322534,0,270,39933.3315625,2009-04-30,07:57:27
39.93702,116.322548,0,274,39933.3316203704,2009-04-30,07:57:32
39.937021,116.322559,0,279,39933.3316782407,2009-04-30,07:57:37
39.937041,116.322605,0,284,39933.3317361111,2009-04-30,07:57:42
39.937027,116.322717,0,271,39933.3317939815,2009-04-30,07:57:47
39.937059,116.322773,0,260,39933.3318518519,2009-04-30,07:57:52
39.937088,116.322803,0,255,39933.3319097222,2009-04-30,07:57:57
39.937134,116.322831,0,251,39933.3319675926,2009-04-30,07:58:02
39.937158,116.322846,0,242,39933.332025463,2009-04-30,07:58:07
39.93717,116.32283,0,234,39933.3320833333,2009-04-30,07:58:12
39.937189,116.322818,0,239,39933.3321412037,2009-04-30,07:58:17
39.937214,116.322836,0,230,39933.3321990741,2009-04-30,07:58:22
39.937239,116.322856,0,229,39933.3322569444,2009-04-30,07:58:27
39.937277,116.322858,0,225,39933.3323148148,2009-04-30,07:58:32
39.937304,116.322883,0,233,39933.3323726852,2009-04-30,07:58:37
39.937349,116.322884,0,242,39933.3324305556,2009-04-30,07:58:42
39.937393,116.322885,0,255,39933.3324884259,2009-04-30,07:58:47
39.937436,116.322891,0,262,39933.3325462963,2009-04-30,07:58:52
39.937463,116.322896,0,268,39933.3326041667,2009-04-30,07:58:57
39.937492,116.322895,0,263,39933.332662037,2009-04-30,07:59:02
39.93749,116.322897,0,264,39933.3327199074,2009-04-30,07:59:07
39.937487,116.3229,0,265,39933.3327777778,2009-04-30,07:59:12
39.937487,116.3229,0,265,39933.3328125,2009-04-30,07:59:15
39.937484,116.322902,0,265,39933.3328356481,2009-04-30,07:59:17
39.937474,116.32292,0,265,39933.3328935185,2009-04-30,07:59:22
39.937526,116.322997,0,261,39933.3329513889,2009-04-30,07:59:27
39.937523,116.323011,0,260,39933.3330092593,2009-04-30,07:59:32
39.937518,116.323053,0,257,39933.3330671296,2009-04-30,07:59:37
39.937534,116.323133,0,253,39933.333125,2009-04-30,07:59:42
39.937526,116.323195,0,249,39933.3331828704,2009-04-30,07:59:47
39.937526,116.323312,0,243,39933.3332407407,2009-04-30,07:59:52
39.937549,116.323419,0,236,39933.3332986111,2009-04-30,07:59:57
39.93757,116.323471,0,233,39933.3333564815,2009-04-30,08:00:02
39.937613,116.323497,0,232,39933.3334143519,2009-04-30,08:00:07
39.937646,116.323517,0,231,39933.3334722222,2009-04-30,08:00:12
39.937637,116.323579,0,232,39933.3335300926,2009-04-30,08:00:17
39.937655,116.32361,0,231,39933.333587963,2009-04-30,08:00:22
39.937684,116.323644,0,232,39933.3336458333,2009-04-30,08:00:27
39.937681,116.323662,0,231,39933.3337037037,2009-04-30,08:00:32
39.937696,116.323671,0,230,39933.3337615741,2009-04-30,08:00:37
39.937652,116.323693,0,230,39933.3338194444,2009-04-30,08:00:42
39.937636,116.323702,0,229,39933.3338773148,2009-04-30,08:00:47
39.937622,116.323715,0,229,39933.3339351852,2009-04-30,08:00:52
39.937607,116.323726,0,229,39933.3339930556,2009-04-30,08:00:57
39.93613,116.322396,0,247,39933.3343402778,2009-04-30,08:01:27
39.935363,116.322041,0,267,39933.3343981481,2009-04-30,08:01:32
39.935378,116.322029,0,268,39933.3344560185,2009-04-30,08:01:37
39.93538,116.322023,0,268,39933.3345138889,2009-04-30,08:01:42
39.93538,116.322023,0,268,39933.3345486111,2009-04-30,08:01:45
39.935384,116.322015,0,268,39933.3345717593,2009-04-30,08:01:47
39.9378,116.323443,0,57,39933.3664583333,2009-04-30,08:47:42
39.937707,116.323381,0,178,39933.3665162037,2009-04-30,08:47:47
39.937753,116.323409,0,148,39933.3665740741,2009-04-30,08:47:52
39.937788,116.323551,0,144,39933.3666319444,2009-04-30,08:47:57
39.93777,116.323597,0,169,39933.3666898148,2009-04-30,08:48:02
39.937751,116.323598,0,182,39933.3667476852,2009-04-30,08:48:07
39.937739,116.323516,0,180,39933.3668055556,2009-04-30,08:48:12
39.937745,116.32345,0,177,39933.3668634259,2009-04-30,08:48:17
39.937728,116.32339,0,183,39933.3669212963,2009-04-30,08:48:22
39.937739,116.323355,0,186,39933.3669791667,2009-04-30,08:48:27
39.937758,116.323337,0,189,39933.367037037,2009-04-30,08:48:32
39.937756,116.323325,0,190,39933.3670949074,2009-04-30,08:48:37
39.937745,116.323333,0,190,39933.3671527778,2009-04-30,08:48:42
39.937741,116.323334,0,189,39933.3672106481,2009-04-30,08:48:47
39.937741,116.323334,0,189,39933.3672453704,2009-04-30,08:48:50
39.937737,116.323341,0,189,39933.3672685185,2009-04-30,08:48:52
39.937727,116.323351,0,188,39933.3673263889,2009-04-30,08:48:57
39.937722,116.32337,0,188,39933.3673842593,2009-04-30,08:49:02
39.937722,116.32337,0,188,39933.3675347222,2009-04-30,08:49:15
39.937725,116.32337,0,188,39933.3675578704,2009-04-30,08:49:17
39.937748,116.323356,0,189,39933.3676157407,2009-04-30,08:49:22
39.937796,116.323354,0,189,39933.3676736111,2009-04-30,08:49:27
39.937822,116.323312,0,190,39933.3677314815,2009-04-30,08:49:32
39.943003,116.309159,0,229,39933.3692361111,2009-04-30,08:51:42
39.937114,116.323043,0,600,39933.4018171296,2009-04-30,09:38:37
39.937356,116.323241,0,324,39933.401875,2009-04-30,09:38:42
39.937486,116.32345,0,296,39933.4019328704,2009-04-30,09:38:47
39.937523,116.323551,0,250,39933.4019907407,2009-04-30,09:38:52
39.937523,116.323575,0,223,39933.4020486111,2009-04-30,09:38:57
39.937511,116.32359,0,216,39933.4021064815,2009-04-30,09:39:02
39.937496,116.3236,0,210,39933.4021643519,2009-04-30,09:39:07
39.937531,116.323632,0,216,39933.4022222222,2009-04-30,09:39:12
39.937548,116.323667,0,215,39933.4022800926,2009-04-30,09:39:17
39.937548,116.323708,0,214,39933.402337963,2009-04-30,09:39:22
39.937549,116.323707,0,214,39933.4023958333,2009-04-30,09:39:27
39.937554,116.323706,0,213,39933.4024537037,2009-04-30,09:39:32
39.937554,116.323706,0,213,39933.4024884259,2009-04-30,09:39:35
39.937554,116.323707,0,212,39933.4025115741,2009-04-30,09:39:37
39.93756,116.323692,0,212,39933.4025694444,2009-04-30,09:39:42
39.937571,116.323651,0,212,39933.4026273148,2009-04-30,09:39:47
39.937583,116.323608,0,211,39933.4026851852,2009-04-30,09:39:52
39.937587,116.3236,0,210,39933.4027430556,2009-04-30,09:39:57
39.937589,116.323599,0,209,39933.4028009259,2009-04-30,09:40:02
39.937594,116.323598,0,209,39933.4028587963,2009-04-30,09:40:07
39.937596,116.323596,0,208,39933.4029166667,2009-04-30,09:40:12
39.937596,116.323596,0,208,39933.402974537,2009-04-30,09:40:17
39.937594,116.323596,0,209,39933.4030324074,2009-04-30,09:40:22
39.937596,116.323596,0,209,39933.4030902778,2009-04-30,09:40:27
39.937597,116.323596,0,209,39933.4031481481,2009-04-30,09:40:32
39.937598,116.323596,0,209,39933.4032060185,2009-04-30,09:40:37
39.937599,116.323596,0,210,39933.4032638889,2009-04-30,09:40:42
39.937599,116.323595,0,210,39933.4033217593,2009-04-30,09:40:47
39.937599,116.323596,0,210,39933.4033796296,2009-04-30,09:40:52
39.9376,116.323596,0,210,39933.4034375,2009-04-30,09:40:57
39.9376,116.323595,0,210,39933.4034953704,2009-04-30,09:41:02
39.937603,116.323595,0,210,39933.4035532407,2009-04-30,09:41:07
39.937604,116.323595,0,210,39933.4036111111,2009-04-30,09:41:12
39.937604,116.323595,0,210,39933.4036689815,2009-04-30,09:41:17
39.937603,116.323594,0,210,39933.4037268519,2009-04-30,09:41:22
39.937602,116.323595,0,210,39933.4037847222,2009-04-30,09:41:27
39.937602,116.323596,0,210,39933.4038425926,2009-04-30,09:41:32
39.937601,116.323597,0,210,39933.403900463,2009-04-30,09:41:37
39.937601,116.323597,0,210,39933.4039583333,2009-04-30,09:41:42
39.937601,116.323597,0,210,39933.4040162037,2009-04-30,09:41:47
39.937601,116.323597,0,210,39933.4040740741,2009-04-30,09:41:52
39.937602,116.323598,0,209,39933.4041319444,2009-04-30,09:41:57
39.937601,116.323598,0,209,39933.4041898148,2009-04-30,09:42:02
39.937601,116.323598,0,209,39933.4042476852,2009-04-30,09:42:07
39.9376,116.323598,0,209,39933.4043055556,2009-04-30,09:42:12
39.9376,116.323598,0,209,39933.4043634259,2009-04-30,09:42:17
39.9376,116.323598,0,208,39933.4044212963,2009-04-30,09:42:22
39.937599,116.323598,0,208,39933.4044791667,2009-04-30,09:42:27
39.937599,116.323599,0,208,39933.404537037,2009-04-30,09:42:32
39.937599,116.323599,0,207,39933.4045949074,2009-04-30,09:42:37
39.937598,116.323599,0,207,39933.4046527778,2009-04-30,09:42:42
39.937599,116.323599,0,207,39933.4047106481,2009-04-30,09:42:47
39.937599,116.323599,0,207,39933.4047685185,2009-04-30,09:42:52
39.937599,116.323599,0,207,39933.4048263889,2009-04-30,09:42:57
39.937599,116.323599,0,206,39933.4048842593,2009-04-30,09:43:02
39.9376,116.323599,0,205,39933.4049421296,2009-04-30,09:43:07
39.9376,116.323599,0,205,39933.405,2009-04-30,09:43:12
39.9376,116.323599,0,205,39933.4050578704,2009-04-30,09:43:17
39.9376,116.323598,0,205,39933.4051157407,2009-04-30,09:43:22
39.9376,116.323598,0,204,39933.4051736111,2009-04-30,09:43:27
39.9376,116.323598,0,204,39933.4052314815,2009-04-30,09:43:32
39.937599,116.323598,0,204,39933.4052893519,2009-04-30,09:43:37
39.9376,116.323597,0,203,39933.4053472222,2009-04-30,09:43:42
39.937599,116.323597,0,203,39933.4054050926,2009-04-30,09:43:47
39.937598,116.323597,0,203,39933.405462963,2009-04-30,09:43:52
39.937598,116.323597,0,203,39933.4055208333,2009-04-30,09:43:57
39.937598,116.323597,0,203,39933.4055787037,2009-04-30,09:44:02
39.937598,116.323597,0,203,39933.4056365741,2009-04-30,09:44:07
39.937598,116.323596,0,203,39933.4056944444,2009-04-30,09:44:12
39.937598,116.323596,0,203,39933.4057523148,2009-04-30,09:44:17
39.937599,116.323595,0,203,39933.4058101852,2009-04-30,09:44:22
39.9376,116.323596,0,203,39933.4058680556,2009-04-30,09:44:27
39.9376,116.323596,0,203,39933.4059259259,2009-04-30,09:44:32
39.9376,116.323595,0,203,39933.4059837963,2009-04-30,09:44:37
39.937601,116.323595,0,203,39933.4060416667,2009-04-30,09:44:42
39.937602,116.323594,0,203,39933.406099537,2009-04-30,09:44:47
39.937602,116.323593,0,203,39933.4061574074,2009-04-30,09:44:52
39.937603,116.323592,0,202,39933.4062152778,2009-04-30,09:44:57
39.937603,116.323592,0,202,39933.4062731481,2009-04-30,09:45:02
39.937604,116.323591,0,202,39933.4063310185,2009-04-30,09:45:07
39.937604,116.323591,0,202,39933.4063888889,2009-04-30,09:45:12
39.937604,116.323591,0,202,39933.4064467593,2009-04-30,09:45:17
39.937605,116.32359,0,202,39933.4065046296,2009-04-30,09:45:22
39.937605,116.323591,0,202,39933.4065625,2009-04-30,09:45:27
39.937605,116.323591,0,202,39933.4065972222,2009-04-30,09:45:30
39.937607,116.323592,0,202,39933.4066203704,2009-04-30,09:45:32
39.937631,116.323583,0,202,39933.4066782407,2009-04-30,09:45:37
39.937636,116.323582,0,201,39933.4067361111,2009-04-30,09:45:42
39.937636,116.323582,0,201,39933.4067708333,2009-04-30,09:45:45
39.937637,116.323581,0,202,39933.4067939815,2009-04-30,09:45:47
39.937608,116.323568,0,199,39933.4068518518,2009-04-30,09:45:52
39.937563,116.323332,0,196,39933.4069097222,2009-04-30,09:45:57
39.937558,116.32294,0,198,39933.4069675926,2009-04-30,09:46:02
39.937558,116.322484,0,200,39933.407025463,2009-04-30,09:46:07
39.937572,116.321989,0,203,39933.4070833333,2009-04-30,09:46:12
39.937549,116.321452,0,207,39933.4071412037,2009-04-30,09:46:17
39.937581,116.320952,0,210,39933.4071990741,2009-04-30,09:46:22
39.937563,116.320463,0,214,39933.4072569444,2009-04-30,09:46:27
39.937587,116.320004,0,217,39933.4073148148,2009-04-30,09:46:32
39.93785,116.319603,0,210,39933.4073726852,2009-04-30,09:46:37
39.938261,116.319523,0,202,39933.4074305556,2009-04-30,09:46:42
39.938722,116.319469,0,193,39933.4074884259,2009-04-30,09:46:47
39.939218,116.319421,0,185,39933.4075462963,2009-04-30,09:46:52
39.939681,116.319364,0,179,39933.4076041667,2009-04-30,09:46:57
39.940149,116.319307,0,162,39933.407662037,2009-04-30,09:47:02
39.940599,116.319257,0,152,39933.4077199074,2009-04-30,09:47:07
39.941038,116.319207,0,138,39933.4077777778,2009-04-30,09:47:12
39.941506,116.319162,0,114,39933.4078356481,2009-04-30,09:47:17
39.941965,116.319114,0,114,39933.4078935185,2009-04-30,09:47:22
39.942419,116.319059,0,102,39933.4079513889,2009-04-30,09:47:27
39.942849,116.319019,0,95,39933.4080092593,2009-04-30,09:47:32
39.943217,116.318981,0,89,39933.4080671296,2009-04-30,09:47:37
39.943497,116.318952,0,96,39933.408125,2009-04-30,09:47:42
39.943689,116.318915,0,104,39933.4081828704,2009-04-30,09:47:47
39.943699,116.318884,0,100,39933.4082407407,2009-04-30,09:47:52
39.943695,116.318885,0,100,39933.4082986111,2009-04-30,09:47:57
39.943695,116.318885,0,100,39933.4083333333,2009-04-30,09:48:00
39.943699,116.318885,0,100,39933.4083564815,2009-04-30,09:48:02
39.943735,116.318862,0,103,39933.4084143518,2009-04-30,09:48:07
39.943881,116.318727,0,105,39933.4084722222,2009-04-30,09:48:12
39.94413,116.318685,0,105,39933.4085300926,2009-04-30,09:48:17
39.944425,116.318668,0,108,39933.408587963,2009-04-30,09:48:22
39.944763,116.318656,0,111,39933.4086458333,2009-04-30,09:48:27
39.945126,116.318626,0,115,39933.4087037037,2009-04-30,09:48:32
39.945491,116.318556,0,119,39933.4087615741,2009-04-30,09:48:37
39.945899,116.318491,0,115,39933.4088194444,2009-04-30,09:48:42
39.946232,116.318421,0,123,39933.4088773148,2009-04-30,09:48:47
39.946467,116.318386,0,125,39933.4089351852,2009-04-30,09:48:52
39.946513,116.31844,0,140,39933.4089930556,2009-04-30,09:48:57
39.946579,116.318519,0,144,39933.4090509259,2009-04-30,09:49:02
39.946663,116.318521,0,146,39933.4091087963,2009-04-30,09:49:07
39.946787,116.318523,0,166,39933.4091666667,2009-04-30,09:49:12
39.946881,116.318576,0,166,39933.409224537,2009-04-30,09:49:17
39.946881,116.318576,0,166,39933.4092592593,2009-04-30,09:49:20
39.946879,116.318578,0,164,39933.4092824074,2009-04-30,09:49:22
39.946914,116.31856,0,185,39933.4093402778,2009-04-30,09:49:27
39.94695,116.318596,0,206,39933.4093981481,2009-04-30,09:49:32
39.946934,116.318585,0,212,39933.4094560185,2009-04-30,09:49:37
39.946947,116.318579,0,224,39933.4095138889,2009-04-30,09:49:42
39.946945,116.318579,0,225,39933.4095717593,2009-04-30,09:49:47
39.946952,116.318577,0,224,39933.4096296296,2009-04-30,09:49:52
39.946957,116.318575,0,222,39933.4096875,2009-04-30,09:49:57
39.946959,116.318575,0,222,39933.4097453704,2009-04-30,09:50:02
39.946959,116.318575,0,222,39933.4098032407,2009-04-30,09:50:07
39.94696,116.318574,0,221,39933.4098611111,2009-04-30,09:50:12
39.94696,116.318574,0,221,39933.4099189815,2009-04-30,09:50:17
39.946961,116.318574,0,221,39933.4099768519,2009-04-30,09:50:22
39.946961,116.318573,0,220,39933.4100347222,2009-04-30,09:50:27
39.946961,116.318573,0,220,39933.4100925926,2009-04-30,09:50:32
39.946961,116.318572,0,220,39933.410150463,2009-04-30,09:50:37
39.946961,116.318572,0,220,39933.4102083333,2009-04-30,09:50:42
39.946961,116.318572,0,220,39933.4102662037,2009-04-30,09:50:47
39.946962,116.318571,0,220,39933.4103240741,2009-04-30,09:50:52
39.946961,116.318571,0,220,39933.4103819444,2009-04-30,09:50:57
39.946962,116.318571,0,220,39933.4104398148,2009-04-30,09:51:02
39.946963,116.318571,0,220,39933.4104976852,2009-04-30,09:51:07
39.946964,116.318571,0,220,39933.4105555556,2009-04-30,09:51:12
39.946965,116.31857,0,220,39933.4106134259,2009-04-30,09:51:17
39.946965,116.31857,0,220,39933.4106712963,2009-04-30,09:51:22
39.946965,116.31857,0,220,39933.4107291667,2009-04-30,09:51:27
39.946965,116.31857,0,220,39933.410787037,2009-04-30,09:51:32
39.946966,116.31857,0,220,39933.4108449074,2009-04-30,09:51:37
39.946966,116.31857,0,220,39933.4109027778,2009-04-30,09:51:42
39.946967,116.31857,0,220,39933.4109606481,2009-04-30,09:51:47
39.946967,116.318569,0,220,39933.4110185185,2009-04-30,09:51:52
39.946969,116.318569,0,220,39933.4110763889,2009-04-30,09:51:57
39.94697,116.318568,0,219,39933.4111342593,2009-04-30,09:52:02
39.946971,116.318567,0,219,39933.4111921296,2009-04-30,09:52:07
39.946971,116.318567,0,219,39933.41125,2009-04-30,09:52:12
39.946971,116.318566,0,219,39933.4113078704,2009-04-30,09:52:17
39.946972,116.318565,0,218,39933.4113657407,2009-04-30,09:52:22
39.946972,116.318565,0,218,39933.411400463,2009-04-30,09:52:25
39.946972,116.318565,0,218,39933.4114236111,2009-04-30,09:52:27
39.946972,116.318544,0,216,39933.4114814815,2009-04-30,09:52:32
39.946972,116.318544,0,216,39933.4115162037,2009-04-30,09:52:35
39.946974,116.318546,0,214,39933.4115393519,2009-04-30,09:52:37
39.946985,116.318544,0,214,39933.4115972222,2009-04-30,09:52:42
39.947,116.318539,0,212,39933.4116550926,2009-04-30,09:52:47
39.947075,116.318524,0,211,39933.411712963,2009-04-30,09:52:52
39.947165,116.318491,0,210,39933.4117476852,2009-04-30,09:52:55
39.947537,116.318385,0,209,39933.4118055556,2009-04-30,09:53:00
39.94816,116.318284,0,208,39933.4118634259,2009-04-30,09:53:05
39.948699,116.31821,0,209,39933.4119212963,2009-04-30,09:53:10
39.949045,116.318154,0,212,39933.4119791667,2009-04-30,09:53:15
39.949144,116.318146,0,214,39933.412037037,2009-04-30,09:53:20
39.949128,116.318143,0,215,39933.4120949074,2009-04-30,09:53:25
39.94913,116.318142,0,217,39933.4121527778,2009-04-30,09:53:30
39.94913,116.318142,0,217,39933.4121875,2009-04-30,09:53:33
39.949135,116.31814,0,218,39933.4122106481,2009-04-30,09:53:35
39.949149,116.318136,0,217,39933.4122685185,2009-04-30,09:53:40
39.949172,116.318132,0,217,39933.4123263889,2009-04-30,09:53:45
39.949223,116.318105,0,215,39933.4123842593,2009-04-30,09:53:50
39.949407,116.318073,0,212,39933.4124421296,2009-04-30,09:53:55
39.949643,116.318056,0,208,39933.4125,2009-04-30,09:54:00
39.949941,116.31802,0,204,39933.4125578704,2009-04-30,09:54:05
39.950147,116.31796,0,195,39933.4126157407,2009-04-30,09:54:10
39.950221,116.317992,0,188,39933.4126736111,2009-04-30,09:54:15
39.950272,116.318313,0,183,39933.4127314815,2009-04-30,09:54:20
39.950199,116.318819,0,178,39933.4127893519,2009-04-30,09:54:25
39.95018,116.319373,0,175,39933.4128472222,2009-04-30,09:54:30
39.950201,116.32001,0,171,39933.4129050926,2009-04-30,09:54:35
39.950284,116.320565,0,167,39933.412962963,2009-04-30,09:54:40
39.950347,116.320761,0,163,39933.4130208333,2009-04-30,09:54:45
39.950346,116.320771,0,162,39933.4130439815,2009-04-30,09:54:47
39.950346,116.320771,0,162,39933.4130787037,2009-04-30,09:54:50
39.950343,116.320772,0,161,39933.4131018519,2009-04-30,09:54:52
39.95033,116.320771,0,161,39933.4131597222,2009-04-30,09:54:57
39.950348,116.32092,0,162,39933.4132175926,2009-04-30,09:55:02
39.950336,116.321248,0,163,39933.413275463,2009-04-30,09:55:07
39.950389,116.321872,0,164,39933.4133333333,2009-04-30,09:55:12
39.950528,116.322671,0,164,39933.4133912037,2009-04-30,09:55:17
39.950566,116.323345,0,165,39933.4134490741,2009-04-30,09:55:22
39.950619,116.324145,0,166,39933.4135069444,2009-04-30,09:55:27
39.950694,116.324997,0,167,39933.4135648148,2009-04-30,09:55:32
39.950731,116.32566,0,168,39933.4136226852,2009-04-30,09:55:37
39.950727,116.326119,0,170,39933.4136805556,2009-04-30,09:55:42
39.950705,116.326566,0,171,39933.4137384259,2009-04-30,09:55:47
39.950745,116.327036,0,172,39933.4137962963,2009-04-30,09:55:52
39.950743,116.327394,0,173,39933.4138541667,2009-04-30,09:55:57
39.950762,116.327714,0,173,39933.413912037,2009-04-30,09:56:02
39.950784,116.327889,0,173,39933.4139699074,2009-04-30,09:56:07
39.95082,116.328049,0,174,39933.4140277778,2009-04-30,09:56:12
39.950868,116.328169,0,175,39933.4140856481,2009-04-30,09:56:17
39.950869,116.328191,0,176,39933.4141435185,2009-04-30,09:56:22
39.950869,116.328191,0,176,39933.4141782407,2009-04-30,09:56:25
39.950872,116.328193,0,178,39933.4142013889,2009-04-30,09:56:27
39.95086,116.328238,0,179,39933.4142592593,2009-04-30,09:56:32
39.950866,116.328327,0,190,39933.4143171296,2009-04-30,09:56:37
39.950884,116.328392,0,183,39933.414375,2009-04-30,09:56:42
39.950861,116.328492,0,180,39933.4144328704,2009-04-30,09:56:47
39.950852,116.328574,0,181,39933.4144907407,2009-04-30,09:56:52
39.950884,116.328627,0,185,39933.4145486111,2009-04-30,09:56:57
39.950869,116.328662,0,181,39933.4146064815,2009-04-30,09:57:02
39.950821,116.328739,0,175,39933.4146643518,2009-04-30,09:57:07
39.950803,116.328802,0,168,39933.4147222222,2009-04-30,09:57:12
39.95082,116.328874,0,163,39933.4147800926,2009-04-30,09:57:17
39.950822,116.328936,0,156,39933.414837963,2009-04-30,09:57:22
39.950816,116.329012,0,149,39933.4148958333,2009-04-30,09:57:27
39.95079,116.329084,0,144,39933.4149537037,2009-04-30,09:57:32
39.950778,116.329157,0,136,39933.4150115741,2009-04-30,09:57:37
39.950757,116.329222,0,126,39933.4150694444,2009-04-30,09:57:42
39.950748,116.329266,0,116,39933.4151273148,2009-04-30,09:57:47
39.950743,116.329284,0,118,39933.4151851852,2009-04-30,09:57:52
39.95073,116.329276,0,115,39933.4152430556,2009-04-30,09:57:57
39.950731,116.329261,0,114,39933.4153009259,2009-04-30,09:58:02
39.950731,116.329261,0,114,39933.4153356481,2009-04-30,09:58:05
39.950735,116.329259,0,112,39933.4153587963,2009-04-30,09:58:07
39.950776,116.329242,0,111,39933.4154166667,2009-04-30,09:58:12
39.950815,116.329225,0,110,39933.415474537,2009-04-30,09:58:17
39.950908,116.329213,0,109,39933.4155324074,2009-04-30,09:58:22
39.950976,116.329184,0,109,39933.4155902778,2009-04-30,09:58:27
39.951,116.329166,0,109,39933.415625,2009-04-30,09:58:30
39.951039,116.32913,0,109,39933.4156828704,2009-04-30,09:58:35
39.95106,116.329144,0,109,39933.4157407407,2009-04-30,09:58:40
39.951068,116.329126,0,109,39933.4157986111,2009-04-30,09:58:45
39.951069,116.329103,0,110,39933.4158564815,2009-04-30,09:58:50
39.951081,116.32911,0,111,39933.4159143518,2009-04-30,09:58:55
39.951095,116.329127,0,112,39933.4159722222,2009-04-30,09:59:00
39.951017,116.329097,0,113,39933.4160300926,2009-04-30,09:59:05
39.951006,116.329098,0,113,39933.416087963,2009-04-30,09:59:10
39.951006,116.329098,0,113,39933.4161226852,2009-04-30,09:59:13
39.950999,116.329099,0,114,39933.4161458333,2009-04-30,09:59:15
39.951,116.329108,0,114,39933.4162037037,2009-04-30,09:59:20
39.950976,116.329116,0,114,39933.4162615741,2009-04-30,09:59:25
39.950949,116.329111,0,114,39933.4163194444,2009-04-30,09:59:30
39.950885,116.329067,0,115,39933.4163773148,2009-04-30,09:59:35
39.95084,116.32903,0,115,39933.4164351852,2009-04-30,09:59:40
39.950802,116.329001,0,115,39933.4164930556,2009-04-30,09:59:45
39.950795,116.329001,0,115,39933.4165509259,2009-04-30,09:59:50
39.950791,116.329001,0,115,39933.4166087963,2009-04-30,09:59:55
39.95079,116.329001,0,115,39933.4166666667,2009-04-30,10:00:00
39.950793,116.329,0,115,39933.416724537,2009-04-30,10:00:05
39.950798,116.328998,0,115,39933.4167824074,2009-04-30,10:00:10
39.950796,116.328997,0,115,39933.4168402778,2009-04-30,10:00:15
39.950795,116.328998,0,116,39933.4168981481,2009-04-30,10:00:20
39.950799,116.328997,0,116,39933.4169560185,2009-04-30,10:00:25
39.950802,116.328997,0,116,39933.4170138889,2009-04-30,10:00:30
39.950802,116.328997,0,116,39933.4170486111,2009-04-30,10:00:33
39.950804,116.328997,0,116,39933.4170717593,2009-04-30,10:00:35
39.950813,116.328996,0,116,39933.4171296296,2009-04-30,10:00:40
39.950851,116.329009,0,116,39933.4171875,2009-04-30,10:00:45
39.950875,116.32903,0,116,39933.4172453704,2009-04-30,10:00:50
39.950887,116.329035,0,116,39933.4173032407,2009-04-30,10:00:55
39.95089,116.329035,0,116,39933.4173611111,2009-04-30,10:01:00
39.95089,116.329035,0,116,39933.4173958333,2009-04-30,10:01:03
39.950895,116.329034,0,116,39933.4174189815,2009-04-30,10:01:05
39.950907,116.329032,0,116,39933.4174768519,2009-04-30,10:01:10
39.950947,116.32904,0,117,39933.4175347222,2009-04-30,10:01:15
39.951,116.329012,0,119,39933.4175925926,2009-04-30,10:01:20
39.951034,116.329,0,121,39933.417650463,2009-04-30,10:01:25
39.951059,116.328979,0,122,39933.4177083333,2009-04-30,10:01:30
39.951037,116.328995,0,124,39933.4177662037,2009-04-30,10:01:35
39.951039,116.328999,0,125,39933.4178240741,2009-04-30,10:01:40
39.951043,116.328999,0,126,39933.4178819444,2009-04-30,10:01:45
39.951044,116.328999,0,127,39933.4179398148,2009-04-30,10:01:50
39.951044,116.328999,0,127,39933.417974537,2009-04-30,10:01:53
39.951037,116.329,0,127,39933.4179976852,2009-04-30,10:01:55
39.951024,116.329004,0,128,39933.4180555556,2009-04-30,10:02:00
39.950981,116.32901,0,128,39933.4181134259,2009-04-30,10:02:05
39.950966,116.329025,0,128,39933.4181712963,2009-04-30,10:02:10
39.950942,116.329035,0,129,39933.4182291667,2009-04-30,10:02:15
39.950899,116.329041,0,129,39933.418287037,2009-04-30,10:02:20
39.950866,116.32904,0,129,39933.4183449074,2009-04-30,10:02:25
39.950886,116.329042,0,130,39933.4184027778,2009-04-30,10:02:30
39.950916,116.329039,0,130,39933.4184606481,2009-04-30,10:02:35
39.95098,116.329018,0,131,39933.4185185185,2009-04-30,10:02:40
39.95101,116.328989,0,132,39933.4185763889,2009-04-30,10:02:45
39.951004,116.328975,0,134,39933.4186342593,2009-04-30,10:02:50
39.950975,116.328993,0,135,39933.4186921296,2009-04-30,10:02:55
39.950954,116.328987,0,136,39933.41875,2009-04-30,10:03:00
39.950934,116.328985,0,137,39933.4188078704,2009-04-30,10:03:05
39.950888,116.329005,0,137,39933.4188657407,2009-04-30,10:03:10
39.950822,116.329029,0,138,39933.4189236111,2009-04-30,10:03:15
39.950747,116.329038,0,139,39933.4189814815,2009-04-30,10:03:20
39.950732,116.329049,0,140,39933.4190393519,2009-04-30,10:03:25
39.950746,116.329065,0,139,39933.4190972222,2009-04-30,10:03:30
39.95076,116.329085,0,138,39933.4191550926,2009-04-30,10:03:35
39.950828,116.329087,0,136,39933.419212963,2009-04-30,10:03:40
39.950861,116.329104,0,136,39933.4192708333,2009-04-30,10:03:45
39.950861,116.329104,0,136,39933.4193055556,2009-04-30,10:03:48
39.950865,116.329104,0,136,39933.4193287037,2009-04-30,10:03:50
39.950925,116.329095,0,135,39933.4193865741,2009-04-30,10:03:55
39.950956,116.329093,0,135,39933.4194444444,2009-04-30,10:04:00
39.951008,116.329066,0,134,39933.4195023148,2009-04-30,10:04:05
39.951008,116.329066,0,134,39933.419537037,2009-04-30,10:04:08
39.951012,116.32907,0,133,39933.4195601852,2009-04-30,10:04:10
39.950952,116.329074,0,130,39933.4196180556,2009-04-30,10:04:15
39.950892,116.329075,0,128,39933.4196759259,2009-04-30,10:04:20
39.950875,116.329053,0,127,39933.4197337963,2009-04-30,10:04:25
39.950903,116.329055,0,127,39933.4197916667,2009-04-30,10:04:30
39.950918,116.329056,0,128,39933.419849537,2009-04-30,10:04:35
39.95092,116.329056,0,128,39933.4199074074,2009-04-30,10:04:40
39.950749,116.329141,0,166,39933.4226851852,2009-04-30,10:08:40
39.950645,116.329104,0,165,39933.4227430556,2009-04-30,10:08:45
39.950645,116.329061,0,165,39933.4228009259,2009-04-30,10:08:50
39.950698,116.329056,0,167,39933.4228587963,2009-04-30,10:08:55
39.950744,116.329043,0,171,39933.4229166667,2009-04-30,10:09:00
39.950779,116.329078,0,171,39933.422974537,2009-04-30,10:09:05
39.950864,116.329114,0,171,39933.4230324074,2009-04-30,10:09:10
39.950957,116.329135,0,174,39933.4230902778,2009-04-30,10:09:15
39.95102,116.329146,0,175,39933.4231481481,2009-04-30,10:09:20
39.951002,116.329126,0,173,39933.4232060185,2009-04-30,10:09:25
39.950931,116.329093,0,174,39933.4232638889,2009-04-30,10:09:30
39.95085,116.3291,0,171,39933.4233217593,2009-04-30,10:09:35
39.950819,116.329087,0,165,39933.4233796296,2009-04-30,10:09:40
39.950799,116.329066,0,162,39933.4234375,2009-04-30,10:09:45
39.9508,116.329037,0,161,39933.4234953704,2009-04-30,10:09:50
39.950849,116.328993,0,160,39933.4235532407,2009-04-30,10:09:55
39.950869,116.328979,0,161,39933.4236111111,2009-04-30,10:10:00
39.950909,116.328989,0,162,39933.4236689815,2009-04-30,10:10:05
39.950972,116.328996,0,164,39933.4237268518,2009-04-30,10:10:10
39.951021,116.328992,0,167,39933.4237847222,2009-04-30,10:10:15
39.95103,116.32899,0,167,39933.4238425926,2009-04-30,10:10:20
39.951079,116.328963,0,166,39933.423900463,2009-04-30,10:10:25
39.951112,116.328934,0,161,39933.4239583333,2009-04-30,10:10:30
39.951138,116.328947,0,162,39933.4240162037,2009-04-30,10:10:35
39.951155,116.328941,0,162,39933.4240740741,2009-04-30,10:10:40
39.951153,116.32893,0,163,39933.4241319444,2009-04-30,10:10:45
39.951153,116.32893,0,163,39933.4241666667,2009-04-30,10:10:48
39.951159,116.328928,0,164,39933.4241898148,2009-04-30,10:10:50
39.951149,116.32893,0,164,39933.4242476852,2009-04-30,10:10:55
39.951112,116.328934,0,165,39933.4243055556,2009-04-30,10:11:00
39.951129,116.328943,0,165,39933.4243634259,2009-04-30,10:11:05
39.951175,116.328947,0,165,39933.4244212963,2009-04-30,10:11:10
39.951174,116.328946,0,165,39933.4244791667,2009-04-30,10:11:15
39.95117,116.328947,0,165,39933.424537037,2009-04-30,10:11:20
39.951163,116.328949,0,165,39933.4245949074,2009-04-30,10:11:25
39.951163,116.328949,0,165,39933.4246296296,2009-04-30,10:11:28
39.951158,116.328949,0,165,39933.4246527778,2009-04-30,10:11:30
39.951148,116.328947,0,165,39933.4247106481,2009-04-30,10:11:35
39.95113,116.328944,0,163,39933.4247685185,2009-04-30,10:11:40
39.951113,116.328942,0,163,39933.4248263889,2009-04-30,10:11:45
39.951104,116.328944,0,163,39933.4248842593,2009-04-30,10:11:50
39.951104,116.328944,0,163,39933.4249189815,2009-04-30,10:11:53
39.951096,116.328947,0,163,39933.4249421296,2009-04-30,10:11:55
39.951085,116.328951,0,163,39933.425,2009-04-30,10:12:00
39.951085,116.328951,0,163,39933.4250347222,2009-04-30,10:12:03
39.951091,116.328956,0,160,39933.4250578704,2009-04-30,10:12:05
39.951097,116.328992,0,159,39933.4251157407,2009-04-30,10:12:10
39.951065,116.329024,0,158,39933.4251736111,2009-04-30,10:12:15
39.951034,116.329034,0,158,39933.4252314815,2009-04-30,10:12:20
39.951055,116.328997,0,158,39933.4252893519,2009-04-30,10:12:25
39.951079,116.328998,0,157,39933.4253472222,2009-04-30,10:12:30
39.951079,116.328998,0,157,39933.4253819444,2009-04-30,10:12:33
39.951074,116.328999,0,157,39933.4254050926,2009-04-30,10:12:35
39.951053,116.328984,0,157,39933.425462963,2009-04-30,10:12:40
39.951053,116.328984,0,157,39933.4254976852,2009-04-30,10:12:43
39.951046,116.328984,0,156,39933.4255208333,2009-04-30,10:12:45
39.951017,116.32897,0,155,39933.4255787037,2009-04-30,10:12:50
39.95099,116.328954,0,154,39933.4256365741,2009-04-30,10:12:55
39.951207,116.329052,0,167,39933.4371527778,2009-04-30,10:29:30
39.951287,116.32905,0,164,39933.4372106481,2009-04-30,10:29:35
39.951325,116.329028,0,164,39933.4372685185,2009-04-30,10:29:40
39.951311,116.329024,0,157,39933.4373263889,2009-04-30,10:29:45
39.951221,116.329041,0,157,39933.4373842593,2009-04-30,10:29:50
39.951149,116.329056,0,159,39933.4374421296,2009-04-30,10:29:55
39.951089,116.329066,0,162,39933.4375,2009-04-30,10:30:00
39.951084,116.329026,0,164,39933.4375578704,2009-04-30,10:30:05
39.951082,116.329026,0,164,39933.4376157407,2009-04-30,10:30:10
39.951085,116.329024,0,164,39933.4376736111,2009-04-30,10:30:15
39.951089,116.329022,0,165,39933.4377314815,2009-04-30,10:30:20
39.951084,116.329021,0,165,39933.4377893518,2009-04-30,10:30:25
39.951078,116.329021,0,165,39933.4378472222,2009-04-30,10:30:30
39.951082,116.329019,0,165,39933.4379050926,2009-04-30,10:30:35
39.951082,116.329019,0,165,39933.4379398148,2009-04-30,10:30:38
39.951075,116.329018,0,167,39933.437962963,2009-04-30,10:30:40
39.951072,116.329003,0,164,39933.4380208333,2009-04-30,10:30:45
39.95107,116.329003,0,164,39933.4380787037,2009-04-30,10:30:50
39.95107,116.329003,0,164,39933.4381134259,2009-04-30,10:30:53
39.951076,116.329002,0,164,39933.4381365741,2009-04-30,10:30:55
39.951086,116.329001,0,164,39933.4381944444,2009-04-30,10:31:00
39.951106,116.329,0,164,39933.4382523148,2009-04-30,10:31:05
39.951142,116.329016,0,163,39933.4383101852,2009-04-30,10:31:10
39.951139,116.329017,0,163,39933.4383680556,2009-04-30,10:31:15
39.951139,116.329017,0,163,39933.4384027778,2009-04-30,10:31:18
39.951137,116.329017,0,163,39933.4384259259,2009-04-30,10:31:20
39.951147,116.329015,0,163,39933.4384837963,2009-04-30,10:31:25
39.951147,116.329015,0,163,39933.4385185185,2009-04-30,10:31:28
39.951143,116.329008,0,164,39933.4385416667,2009-04-30,10:31:30
39.951117,116.329004,0,161,39933.438599537,2009-04-30,10:31:35
39.951093,116.329008,0,164,39933.4386574074,2009-04-30,10:31:40
39.951066,116.328998,0,166,39933.4387152778,2009-04-30,10:31:45
39.951066,116.328986,0,167,39933.4387731481,2009-04-30,10:31:50
39.951105,116.328969,0,166,39933.4388310185,2009-04-30,10:31:55
39.951101,116.328979,0,166,39933.4388888889,2009-04-30,10:32:00
39.951094,116.328976,0,166,39933.4389467593,2009-04-30,10:32:05
39.951094,116.328976,0,166,39933.4389814815,2009-04-30,10:32:08
39.951086,116.328978,0,166,39933.4390046296,2009-04-30,10:32:10
39.951077,116.32898,0,166,39933.4390625,2009-04-30,10:32:15
39.95107,116.328981,0,166,39933.4391203704,2009-04-30,10:32:20
39.951063,116.328982,0,166,39933.4391782407,2009-04-30,10:32:25
39.951063,116.328981,0,166,39933.4392361111,2009-04-30,10:32:30
39.95107,116.328979,0,166,39933.4392939815,2009-04-30,10:32:35
39.951068,116.328979,0,166,39933.4393518518,2009-04-30,10:32:40
39.951061,116.32898,0,166,39933.4394097222,2009-04-30,10:32:45
39.951061,116.32898,0,166,39933.4394444444,2009-04-30,10:32:48
39.951055,116.328981,0,166,39933.4394675926,2009-04-30,10:32:50
39.951035,116.328989,0,165,39933.439525463,2009-04-30,10:32:55
39.951009,116.328999,0,165,39933.4395833333,2009-04-30,10:33:00
39.950991,116.329016,0,163,39933.4396412037,2009-04-30,10:33:05
39.950974,116.329008,0,163,39933.4396990741,2009-04-30,10:33:10
39.950974,116.329008,0,163,39933.4397337963,2009-04-30,10:33:13
39.95097,116.329008,0,163,39933.4397569444,2009-04-30,10:33:15
39.950959,116.329019,0,162,39933.4398148148,2009-04-30,10:33:20
39.950903,116.329059,0,162,39933.4398726852,2009-04-30,10:33:25
39.950825,116.3291,0,161,39933.4399305556,2009-04-30,10:33:30
39.950762,116.32914,0,160,39933.4399884259,2009-04-30,10:33:35
39.950746,116.329159,0,159,39933.4400462963,2009-04-30,10:33:40
39.950747,116.329181,0,159,39933.4401041667,2009-04-30,10:33:45
39.950749,116.32916,0,158,39933.440162037,2009-04-30,10:33:50
39.950794,116.329101,0,153,39933.4402199074,2009-04-30,10:33:55
39.95084,116.329076,0,151,39933.4402777778,2009-04-30,10:34:00
39.950921,116.329022,0,148,39933.4403356481,2009-04-30,10:34:05
39.950934,116.329005,0,147,39933.4403935185,2009-04-30,10:34:10
39.950933,116.329005,0,147,39933.4404513889,2009-04-30,10:34:15
39.950938,116.329004,0,147,39933.4405092593,2009-04-30,10:34:20
39.950943,116.329003,0,147,39933.4405671296,2009-04-30,10:34:25
39.950946,116.329002,0,146,39933.440625,2009-04-30,10:34:30
39.95094,116.329004,0,146,39933.4406828704,2009-04-30,10:34:35
39.95094,116.329004,0,146,39933.4407175926,2009-04-30,10:34:38
39.950947,116.329009,0,147,39933.4407407407,2009-04-30,10:34:40
39.950935,116.32901,0,147,39933.4407986111,2009-04-30,10:34:45
39.950952,116.328973,0,145,39933.4408564815,2009-04-30,10:34:50
39.950952,116.328972,0,145,39933.4409143519,2009-04-30,10:34:55
39.950952,116.328972,0,145,39933.4409490741,2009-04-30,10:34:58
39.950955,116.328972,0,145,39933.4409722222,2009-04-30,10:35:00
39.950978,116.328979,0,142,39933.4410300926,2009-04-30,10:35:05
39.950978,116.328979,0,142,39933.4410648148,2009-04-30,10:35:08
39.950975,116.328983,0,141,39933.441087963,2009-04-30,10:35:10
39.951006,116.329026,0,140,39933.4411458333,2009-04-30,10:35:15
39.951027,116.329042,0,139,39933.4412037037,2009-04-30,10:35:20
39.95103,116.329042,0,139,39933.4412615741,2009-04-30,10:35:25
39.951028,116.329043,0,138,39933.4413194444,2009-04-30,10:35:30
39.951028,116.329043,0,138,39933.4413541667,2009-04-30,10:35:33
39.95102,116.329044,0,138,39933.4413773148,2009-04-30,10:35:35
39.950995,116.329067,0,141,39933.4414351852,2009-04-30,10:35:40
39.95099,116.32907,0,141,39933.4414930556,2009-04-30,10:35:45
39.950993,116.32907,0,141,39933.4415509259,2009-04-30,10:35:50
39.950993,116.32907,0,141,39933.4415856482,2009-04-30,10:35:53
39.950993,116.329076,0,143,39933.4416087963,2009-04-30,10:35:55
39.951002,116.329074,0,144,39933.4416666667,2009-04-30,10:36:00
39.951002,116.329088,0,145,39933.441724537,2009-04-30,10:36:05
39.950994,116.329101,0,148,39933.4417824074,2009-04-30,10:36:10
39.950994,116.329101,0,148,39933.4418171296,2009-04-30,10:36:13
39.951,116.329099,0,151,39933.4418402778,2009-04-30,10:36:15
39.95099,116.329061,0,155,39933.4418981481,2009-04-30,10:36:20
39.951001,116.32905,0,157,39933.4419560185,2009-04-30,10:36:25
39.950999,116.329049,0,159,39933.4420138889,2009-04-30,10:36:30
39.951004,116.329048,0,159,39933.4420717593,2009-04-30,10:36:35
39.95101,116.329046,0,160,39933.4421296296,2009-04-30,10:36:40
39.951016,116.329044,0,160,39933.4421875,2009-04-30,10:36:45
39.951016,116.329044,0,160,39933.4422222222,2009-04-30,10:36:48
39.951019,116.329043,0,161,39933.4422453704,2009-04-30,10:36:50
39.950991,116.329025,0,158,39933.4423032407,2009-04-30,10:36:55
39.950957,116.329001,0,153,39933.4423611111,2009-04-30,10:37:00
39.950944,116.328985,0,150,39933.4424189815,2009-04-30,10:37:05
39.950952,116.328982,0,150,39933.4424768519,2009-04-30,10:37:10
39.950952,116.328982,0,150,39933.4425115741,2009-04-30,10:37:13
39.95096,116.32898,0,150,39933.4425347222,2009-04-30,10:37:15
39.950982,116.32899,0,149,39933.4425925926,2009-04-30,10:37:20
39.950996,116.328995,0,148,39933.442650463,2009-04-30,10:37:25
39.950999,116.328995,0,148,39933.4427083333,2009-04-30,10:37:30
39.951002,116.328993,0,147,39933.4427662037,2009-04-30,10:37:35
39.951006,116.328992,0,148,39933.4428240741,2009-04-30,10:37:40
39.95101,116.328992,0,148,39933.4428819444,2009-04-30,10:37:45
39.95101,116.328992,0,148,39933.4429166667,2009-04-30,10:37:48
39.951004,116.328988,0,148,39933.4429398148,2009-04-30,10:37:50
39.951001,116.328979,0,147,39933.4429976852,2009-04-30,10:37:55
39.950999,116.328979,0,147,39933.4430555556,2009-04-30,10:38:00
39.951,116.328978,0,147,39933.4431134259,2009-04-30,10:38:05
39.950993,116.32898,0,147,39933.4431712963,2009-04-30,10:38:10
39.950993,116.32898,0,147,39933.4432060185,2009-04-30,10:38:13
39.950989,116.32898,0,147,39933.4432291667,2009-04-30,10:38:15
39.950991,116.328991,0,148,39933.443287037,2009-04-30,10:38:20
39.951,116.328998,0,149,39933.4433449074,2009-04-30,10:38:25
39.950998,116.329,0,149,39933.4434027778,2009-04-30,10:38:30
39.950995,116.329001,0,149,39933.4434606481,2009-04-30,10:38:35
39.950996,116.329002,0,149,39933.4435185185,2009-04-30,10:38:40
39.950994,116.329005,0,149,39933.4435763889,2009-04-30,10:38:45
39.950994,116.329005,0,149,39933.4436111111,2009-04-30,10:38:48
39.950988,116.329009,0,149,39933.4436342593,2009-04-30,10:38:50
39.950961,116.329056,0,148,39933.4436921296,2009-04-30,10:38:55
39.950942,116.329084,0,147,39933.44375,2009-04-30,10:39:00
39.950904,116.329107,0,147,39933.4438078704,2009-04-30,10:39:05
39.950886,116.329102,0,146,39933.4438657407,2009-04-30,10:39:10
39.950872,116.329099,0,146,39933.4439236111,2009-04-30,10:39:15
39.950873,116.329099,0,146,39933.4439814815,2009-04-30,10:39:20
39.950873,116.329099,0,146,39933.4440162037,2009-04-30,10:39:23
39.95087,116.329098,0,146,39933.4440393519,2009-04-30,10:39:25
39.950893,116.329084,0,144,39933.4440972222,2009-04-30,10:39:30
39.950902,116.329082,0,144,39933.4441550926,2009-04-30,10:39:35
39.950908,116.32907,0,144,39933.444212963,2009-04-30,10:39:40
39.950958,116.329062,0,142,39933.4442708333,2009-04-30,10:39:45
39.950958,116.329062,0,142,39933.4443055556,2009-04-30,10:39:48
39.950965,116.329063,0,142,39933.4443287037,2009-04-30,10:39:50
39.951011,116.329052,0,139,39933.4443865741,2009-04-30,10:39:55
39.951011,116.329052,0,139,39933.4444212963,2009-04-30,10:39:58
39.951004,116.329053,0,139,39933.4444444444,2009-04-30,10:40:00
39.951034,116.329045,0,138,39933.4445023148,2009-04-30,10:40:05
39.951061,116.329036,0,134,39933.4445601852,2009-04-30,10:40:10
39.951082,116.329042,0,134,39933.4446180556,2009-04-30,10:40:15
39.951104,116.329034,0,135,39933.4446759259,2009-04-30,10:40:20
39.951071,116.329015,0,137,39933.4447337963,2009-04-30,10:40:25
39.951034,116.328987,0,139,39933.4447916667,2009-04-30,10:40:30
39.950984,116.328988,0,141,39933.444849537,2009-04-30,10:40:35
39.95095,116.328993,0,141,39933.4449074074,2009-04-30,10:40:40
39.951006,116.329015,0,141,39933.4449652778,2009-04-30,10:40:45
39.951011,116.329027,0,142,39933.4450231481,2009-04-30,10:40:50
39.951011,116.329027,0,142,39933.4450578704,2009-04-30,10:40:53
39.951012,116.329027,0,142,39933.4450810185,2009-04-30,10:40:55
39.951015,116.329042,0,139,39933.4451388889,2009-04-30,10:41:00
39.951016,116.329044,0,139,39933.4451967593,2009-04-30,10:41:05
39.951014,116.329045,0,139,39933.4452546296,2009-04-30,10:41:10
39.951014,116.329045,0,139,39933.4452893519,2009-04-30,10:41:13
39.951014,116.329045,0,139,39933.4453125,2009-04-30,10:41:15
39.951055,116.329041,0,142,39933.4453703704,2009-04-30,10:41:20
39.951071,116.329027,0,143,39933.4454282407,2009-04-30,10:41:25
39.951071,116.329027,0,143,39933.445462963,2009-04-30,10:41:28
39.951065,116.329025,0,144,39933.4454861111,2009-04-30,10:41:30
39.951062,116.329007,0,149,39933.4455439815,2009-04-30,10:41:35
39.951065,116.329006,0,149,39933.4456018518,2009-04-30,10:41:40
39.951059,116.329006,0,150,39933.4456597222,2009-04-30,10:41:45
39.951059,116.329006,0,150,39933.4456944444,2009-04-30,10:41:48
39.951054,116.329006,0,150,39933.4457175926,2009-04-30,10:41:50
39.951045,116.329007,0,150,39933.445775463,2009-04-30,10:41:55
39.95104,116.329006,0,150,39933.4458333333,2009-04-30,10:42:00
39.95104,116.329006,0,150,39933.4458680556,2009-04-30,10:42:03
39.951042,116.328999,0,150,39933.4458912037,2009-04-30,10:42:05
39.951048,116.328975,0,151,39933.4459490741,2009-04-30,10:42:10
39.951055,116.328969,0,152,39933.4460069444,2009-04-30,10:42:15
39.951048,116.32897,0,152,39933.4460648148,2009-04-30,10:42:20
39.951041,116.328971,0,152,39933.4461226852,2009-04-30,10:42:25
39.951041,116.32897,0,152,39933.4461805556,2009-04-30,10:42:30
39.951041,116.32897,0,152,39933.4462152778,2009-04-30,10:42:33
39.951042,116.328968,0,152,39933.4462384259,2009-04-30,10:42:35
39.951057,116.328959,0,153,39933.4462962963,2009-04-30,10:42:40
39.951065,116.328929,0,153,39933.4463541667,2009-04-30,10:42:45
39.951068,116.328927,0,154,39933.446412037,2009-04-30,10:42:50
39.951072,116.328925,0,153,39933.4464699074,2009-04-30,10:42:55
39.951072,116.328925,0,153,39933.4465046296,2009-04-30,10:42:58
39.951066,116.328926,0,153,39933.4465277778,2009-04-30,10:43:00
39.951044,116.328958,0,153,39933.4465856481,2009-04-30,10:43:05
39.951018,116.328991,0,153,39933.4466435185,2009-04-30,10:43:10
39.951017,116.329008,0,153,39933.4467013889,2009-04-30,10:43:15
39.951015,116.329008,0,153,39933.4467592593,2009-04-30,10:43:20
39.951015,116.329008,0,153,39933.4467939815,2009-04-30,10:43:23
39.951009,116.32901,0,153,39933.4468171296,2009-04-30,10:43:25
39.951015,116.329044,0,155,39933.446875,2009-04-30,10:43:30
39.951001,116.329084,0,156,39933.4469328704,2009-04-30,10:43:35
39.950987,116.329086,0,157,39933.4469907407,2009-04-30,10:43:40
39.950986,116.329085,0,157,39933.4470486111,2009-04-30,10:43:45
39.950985,116.329086,0,157,39933.4471064815,2009-04-30,10:43:50
39.950987,116.329086,0,157,39933.4471643518,2009-04-30,10:43:55
39.95099,116.329085,0,157,39933.4472222222,2009-04-30,10:44:00
39.95099,116.329085,0,157,39933.4472569444,2009-04-30,10:44:03
39.950987,116.329088,0,157,39933.4472800926,2009-04-30,10:44:05
39.951008,116.329087,0,158,39933.447337963,2009-04-30,10:44:10
39.951005,116.329088,0,158,39933.4473958333,2009-04-30,10:44:15
39.951005,116.329088,0,158,39933.4474305556,2009-04-30,10:44:18
39.951007,116.329088,0,158,39933.4474537037,2009-04-30,10:44:20
39.951019,116.329086,0,158,39933.4475115741,2009-04-30,10:44:25
39.951018,116.329104,0,158,39933.4475694444,2009-04-30,10:44:30
39.95101,116.329108,0,159,39933.4476273148,2009-04-30,10:44:35
39.951018,116.329102,0,162,39933.4476851852,2009-04-30,10:44:40
39.951015,116.3291,0,162,39933.4477430556,2009-04-30,10:44:45
39.951008,116.329103,0,162,39933.4478009259,2009-04-30,10:44:50
39.95101,116.329103,0,162,39933.4478587963,2009-04-30,10:44:55
39.951014,116.329103,0,162,39933.4479166667,2009-04-30,10:45:00
39.951014,116.329103,0,162,39933.4479513889,2009-04-30,10:45:03
39.951022,116.329102,0,162,39933.447974537,2009-04-30,10:45:05
39.951032,116.329101,0,162,39933.4480324074,2009-04-30,10:45:10
39.951072,116.329084,0,161,39933.4480902778,2009-04-30,10:45:15
39.951109,116.329073,0,164,39933.4481481481,2009-04-30,10:45:20
39.951141,116.329058,0,167,39933.4482060185,2009-04-30,10:45:25
39.951151,116.32908,0,168,39933.4482638889,2009-04-30,10:45:30
39.951149,116.329072,0,164,39933.4483217593,2009-04-30,10:45:35
39.951149,116.329072,0,164,39933.4483564815,2009-04-30,10:45:38
39.951147,116.329073,0,165,39933.4483796296,2009-04-30,10:45:40
39.951064,116.32911,0,162,39933.4484375,2009-04-30,10:45:45
39.950994,116.32913,0,157,39933.4484953704,2009-04-30,10:45:50
39.951011,116.329123,0,159,39933.4485532407,2009-04-30,10:45:55
39.951028,116.329114,0,160,39933.4486111111,2009-04-30,10:46:00
39.951005,116.329102,0,161,39933.4486689815,2009-04-30,10:46:05
39.951005,116.329102,0,161,39933.4487037037,2009-04-30,10:46:08
39.950997,116.329101,0,161,39933.4487268519,2009-04-30,10:46:10
39.951036,116.328818,0,185,39933.4621527778,2009-04-30,11:05:30
39.951033,116.328746,0,186,39933.4622106481,2009-04-30,11:05:35
39.951037,116.328691,0,187,39933.4622685185,2009-04-30,11:05:40
39.951039,116.328617,0,189,39933.4623263889,2009-04-30,11:05:45
39.95098,116.328495,0,192,39933.4623842593,2009-04-30,11:05:50
39.95097,116.328386,0,193,39933.4624421296,2009-04-30,11:05:55
39.95097,116.328374,0,193,39933.4625,2009-04-30,11:06:00
39.950974,116.328377,0,193,39933.4625578704,2009-04-30,11:06:05
39.950974,116.328377,0,193,39933.4625925926,2009-04-30,11:06:08
39.950971,116.328379,0,193,39933.4626157407,2009-04-30,11:06:10
39.950989,116.328534,0,193,39933.4626736111,2009-04-30,11:06:15
39.950977,116.328704,0,193,39933.4627314815,2009-04-30,11:06:20
39.950885,116.329043,0,191,39933.4627893518,2009-04-30,11:06:25
39.950902,116.32924,0,190,39933.4628472222,2009-04-30,11:06:30
39.950939,116.329302,0,189,39933.4629050926,2009-04-30,11:06:35
39.950934,116.329305,0,189,39933.462962963,2009-04-30,11:06:40
39.950934,116.329305,0,189,39933.4629976852,2009-04-30,11:06:43
39.950934,116.329307,0,189,39933.4630208333,2009-04-30,11:06:45
39.950966,116.329336,0,190,39933.4630787037,2009-04-30,11:06:50
39.951003,116.329353,0,191,39933.4631365741,2009-04-30,11:06:55
39.951007,116.329355,0,192,39933.4631944444,2009-04-30,11:07:00
39.951,116.329359,0,193,39933.4632523148,2009-04-30,11:07:05
39.951003,116.32936,0,193,39933.4633101852,2009-04-30,11:07:10
39.951003,116.32936,0,193,39933.4633449074,2009-04-30,11:07:13
39.950999,116.329363,0,193,39933.4633680556,2009-04-30,11:07:15
39.950914,116.329455,0,189,39933.4634259259,2009-04-30,11:07:20
39.950845,116.329563,0,185,39933.4634837963,2009-04-30,11:07:25
39.951009,116.329852,0,178,39933.4635416667,2009-04-30,11:07:30
39.951387,116.329952,0,169,39933.463599537,2009-04-30,11:07:35
39.951883,116.329872,0,167,39933.4636574074,2009-04-30,11:07:40
39.952394,116.329802,0,159,39933.4637152778,2009-04-30,11:07:45
39.952904,116.329752,0,151,39933.4637731481,2009-04-30,11:07:50
39.953395,116.329726,0,146,39933.4638310185,2009-04-30,11:07:55
39.953598,116.329718,0,148,39933.4638888889,2009-04-30,11:08:00
39.953572,116.32972,0,141,39933.4639467593,2009-04-30,11:08:05
39.953572,116.32972,0,141,39933.4639814815,2009-04-30,11:08:08
39.953575,116.329723,0,140,39933.4640046296,2009-04-30,11:08:10
39.953703,116.329695,0,137,39933.4640625,2009-04-30,11:08:15
39.954099,116.329596,0,138,39933.4641203704,2009-04-30,11:08:20
39.954579,116.32951,0,136,39933.4641782407,2009-04-30,11:08:25
39.955029,116.329553,0,148,39933.4642361111,2009-04-30,11:08:30
39.955388,116.329472,0,140,39933.4642939815,2009-04-30,11:08:35
39.95545,116.32939,0,141,39933.4643518519,2009-04-30,11:08:40
39.955425,116.32941,0,137,39933.4644097222,2009-04-30,11:08:45
39.955429,116.32941,0,137,39933.4644675926,2009-04-30,11:08:50
39.955429,116.329411,0,137,39933.464525463,2009-04-30,11:08:55
39.955429,116.329411,0,137,39933.4645601852,2009-04-30,11:08:58
39.955426,116.329412,0,137,39933.4645833333,2009-04-30,11:09:00
39.955496,116.329344,0,138,39933.4646412037,2009-04-30,11:09:05
39.955764,116.329227,0,143,39933.4646990741,2009-04-30,11:09:10
39.956091,116.329276,0,147,39933.4647569444,2009-04-30,11:09:15
39.95628,116.329286,0,150,39933.4648148148,2009-04-30,11:09:20
39.956533,116.329224,0,153,39933.4648726852,2009-04-30,11:09:25
39.956871,116.329223,0,158,39933.4649305556,2009-04-30,11:09:30
39.957396,116.3292,0,160,39933.4649884259,2009-04-30,11:09:35
39.957881,116.329195,0,171,39933.4650462963,2009-04-30,11:09:40
39.958356,116.329108,0,168,39933.4651041667,2009-04-30,11:09:45
39.958715,116.32902,0,172,39933.465162037,2009-04-30,11:09:50
39.958843,116.328959,0,168,39933.4652199074,2009-04-30,11:09:55
39.958862,116.328937,0,170,39933.4652777778,2009-04-30,11:10:00
39.958862,116.328936,0,170,39933.4653356481,2009-04-30,11:10:05
39.958862,116.328936,0,170,39933.4653703704,2009-04-30,11:10:08
39.958858,116.328936,0,170,39933.4653935185,2009-04-30,11:10:10
39.958869,116.328938,0,171,39933.4654513889,2009-04-30,11:10:15
39.958985,116.329021,0,167,39933.4655092593,2009-04-30,11:10:20
39.959246,116.329015,0,160,39933.4655671296,2009-04-30,11:10:25
39.959652,116.328985,0,158,39933.465625,2009-04-30,11:10:30
39.96012,116.328935,0,160,39933.4656828704,2009-04-30,11:10:35
39.960457,116.328856,0,163,39933.4657407407,2009-04-30,11:10:40
39.96051,116.328896,0,150,39933.4657986111,2009-04-30,11:10:45
39.960514,116.328897,0,150,39933.4658564815,2009-04-30,11:10:50
39.960515,116.328898,0,152,39933.4659143519,2009-04-30,11:10:55
39.960509,116.328899,0,154,39933.4659722222,2009-04-30,11:11:00
39.960515,116.328899,0,155,39933.4660300926,2009-04-30,11:11:05
39.96052,116.328899,0,156,39933.466087963,2009-04-30,11:11:10
39.960523,116.328899,0,158,39933.4661458333,2009-04-30,11:11:15
39.960528,116.3289,0,161,39933.4662037037,2009-04-30,11:11:20
39.960536,116.328899,0,164,39933.4662615741,2009-04-30,11:11:25
39.960536,116.328899,0,164,39933.4662962963,2009-04-30,11:11:28
39.960543,116.328898,0,166,39933.4663194444,2009-04-30,11:11:30
39.960553,116.328897,0,166,39933.4663773148,2009-04-30,11:11:35
39.960568,116.328904,0,165,39933.4664351852,2009-04-30,11:11:40
39.960579,116.328902,0,165,39933.4664930556,2009-04-30,11:11:45
39.960579,116.328902,0,165,39933.4665277778,2009-04-30,11:11:48
39.960584,116.328898,0,164,39933.4665509259,2009-04-30,11:11:50
39.960612,116.328904,0,164,39933.4666087963,2009-04-30,11:11:55
39.960885,116.32879,0,159,39933.4666666667,2009-04-30,11:12:00
39.961175,116.328793,0,159,39933.466724537,2009-04-30,11:12:05
39.961494,116.328829,0,164,39933.4667824074,2009-04-30,11:12:10
39.961869,116.32882,0,172,39933.4668402778,2009-04-30,11:12:15
39.962271,116.328745,0,183,39933.4668981481,2009-04-30,11:12:20
39.962623,116.328729,0,192,39933.4669560185,2009-04-30,11:12:25
39.963094,116.328746,0,203,39933.4670138889,2009-04-30,11:12:30
39.963492,116.328573,0,190,39933.4670717593,2009-04-30,11:12:35
39.963594,116.328501,0,188,39933.4671296296,2009-04-30,11:12:40
39.963603,116.328499,0,185,39933.4671875,2009-04-30,11:12:45
39.963603,116.328499,0,185,39933.4672222222,2009-04-30,11:12:48
39.963611,116.328496,0,186,39933.4672453704,2009-04-30,11:12:50
39.963745,116.328453,0,183,39933.4673032407,2009-04-30,11:12:55
39.964151,116.328415,0,183,39933.4673611111,2009-04-30,11:13:00
39.964606,116.32838,0,176,39933.4674189815,2009-04-30,11:13:05
39.964999,116.328343,0,162,39933.4674768519,2009-04-30,11:13:10
39.965337,116.328294,0,145,39933.4675347222,2009-04-30,11:13:15
39.965579,116.328278,0,134,39933.4675925926,2009-04-30,11:13:20
39.965646,116.32829,0,127,39933.467650463,2009-04-30,11:13:25
39.965657,116.328287,0,121,39933.4677083333,2009-04-30,11:13:30
39.965683,116.328295,0,114,39933.4677662037,2009-04-30,11:13:35
39.965704,116.328301,0,106,39933.4678240741,2009-04-30,11:13:40
39.965719,116.328299,0,99,39933.4678819444,2009-04-30,11:13:45
39.965733,116.328298,0,92,39933.4679398148,2009-04-30,11:13:50
39.965739,116.328297,0,85,39933.4679976852,2009-04-30,11:13:55
39.96574,116.328297,0,80,39933.4680555556,2009-04-30,11:14:00
39.965747,116.328297,0,77,39933.4681134259,2009-04-30,11:14:05
39.965754,116.328296,0,73,39933.4681712963,2009-04-30,11:14:10
39.965754,116.328296,0,72,39933.4682291667,2009-04-30,11:14:15
39.965746,116.328296,0,72,39933.468287037,2009-04-30,11:14:20
39.96574,116.328297,0,72,39933.4683449074,2009-04-30,11:14:25
39.96574,116.328297,0,72,39933.4683796296,2009-04-30,11:14:28
39.965747,116.328295,0,72,39933.4684027778,2009-04-30,11:14:30
39.965767,116.328294,0,72,39933.4684606481,2009-04-30,11:14:35
39.965813,116.32827,0,73,39933.4685185185,2009-04-30,11:14:40
39.966021,116.328242,0,73,39933.4685763889,2009-04-30,11:14:45
39.966174,116.328206,0,77,39933.4686342593,2009-04-30,11:14:50
39.966365,116.328201,0,76,39933.4686921296,2009-04-30,11:14:55
39.966653,116.328153,0,81,39933.46875,2009-04-30,11:15:00
39.967017,116.328095,0,88,39933.4688078704,2009-04-30,11:15:05
39.967383,116.328056,0,89,39933.4688657407,2009-04-30,11:15:10
39.967851,116.328016,0,98,39933.4689236111,2009-04-30,11:15:15
39.968393,116.327968,0,98,39933.4689814815,2009-04-30,11:15:20
39.968883,116.327943,0,103,39933.4690393518,2009-04-30,11:15:25
39.96936,116.327908,0,109,39933.4690972222,2009-04-30,11:15:30
39.969845,116.32792,0,105,39933.4691550926,2009-04-30,11:15:35
39.970292,116.327887,0,111,39933.469212963,2009-04-30,11:15:40
39.970678,116.327888,0,109,39933.4692708333,2009-04-30,11:15:45
39.970798,116.327888,0,138,39933.4693287037,2009-04-30,11:15:50
39.970787,116.327891,0,143,39933.4693865741,2009-04-30,11:15:55
39.970787,116.327891,0,143,39933.4694212963,2009-04-30,11:15:58
39.970788,116.327891,0,145,39933.4694444444,2009-04-30,11:16:00
39.970906,116.327883,0,141,39933.4695023148,2009-04-30,11:16:05
39.971233,116.327874,0,130,39933.4695601852,2009-04-30,11:16:10
39.971735,116.327833,0,134,39933.4696180556,2009-04-30,11:16:15
39.972278,116.327812,0,132,39933.4696759259,2009-04-30,11:16:20
39.972838,116.327808,0,133,39933.4697337963,2009-04-30,11:16:25
39.973422,116.327788,0,135,39933.4697916667,2009-04-30,11:16:30
39.973905,116.327779,0,141,39933.469849537,2009-04-30,11:16:35
39.974233,116.327796,0,166,39933.4699074074,2009-04-30,11:16:40
39.97436,116.327727,0,204,39933.4699652778,2009-04-30,11:16:45
39.974388,116.327737,0,219,39933.4700231481,2009-04-30,11:16:50
39.974397,116.327737,0,229,39933.4700810185,2009-04-30,11:16:55
39.974464,116.327752,0,239,39933.4701388889,2009-04-30,11:17:00
39.974643,116.327785,0,229,39933.4701967593,2009-04-30,11:17:05
39.974792,116.327791,0,220,39933.4702546296,2009-04-30,11:17:10
39.974888,116.327788,0,203,39933.4703125,2009-04-30,11:17:15
39.974904,116.327786,0,204,39933.4703703704,2009-04-30,11:17:20
39.974911,116.327786,0,203,39933.4704282407,2009-04-30,11:17:25
39.974911,116.327786,0,203,39933.470462963,2009-04-30,11:17:28
39.974915,116.327785,0,200,39933.4704861111,2009-04-30,11:17:30
39.974925,116.327784,0,198,39933.4705439815,2009-04-30,11:17:35
39.974935,116.327783,0,195,39933.4706018518,2009-04-30,11:17:40
39.974942,116.327783,0,194,39933.4706597222,2009-04-30,11:17:45
39.974942,116.327783,0,194,39933.4706944444,2009-04-30,11:17:48
39.974949,116.327783,0,195,39933.4707175926,2009-04-30,11:17:50
39.974959,116.327781,0,197,39933.470775463,2009-04-30,11:17:55
39.974966,116.327781,0,203,39933.4708333333,2009-04-30,11:18:00
39.974966,116.327781,0,203,39933.4708680556,2009-04-30,11:18:03
39.974961,116.327782,0,209,39933.4708912037,2009-04-30,11:18:05
39.974952,116.327785,0,211,39933.4709490741,2009-04-30,11:18:10
39.974942,116.327789,0,212,39933.4710069444,2009-04-30,11:18:15
39.974942,116.3278,0,213,39933.4710648148,2009-04-30,11:18:20
39.974943,116.32781,0,215,39933.4711226852,2009-04-30,11:18:25
39.974946,116.327817,0,218,39933.4711805556,2009-04-30,11:18:30
39.974954,116.327818,0,221,39933.4712384259,2009-04-30,11:18:35
39.974961,116.327818,0,223,39933.4712962963,2009-04-30,11:18:40
39.974961,116.327818,0,223,39933.4713310185,2009-04-30,11:18:43
39.974968,116.327818,0,226,39933.4713541667,2009-04-30,11:18:45
39.974978,116.327818,0,228,39933.471412037,2009-04-30,11:18:50
39.97499,116.327816,0,231,39933.4714699074,2009-04-30,11:18:55
39.975001,116.327817,0,234,39933.4715277778,2009-04-30,11:19:00
39.975009,116.327821,0,237,39933.4715856481,2009-04-30,11:19:05
39.975009,116.327821,0,237,39933.4716203704,2009-04-30,11:19:08
39.97501,116.327824,0,241,39933.4716435185,2009-04-30,11:19:10
39.975019,116.327825,0,245,39933.4717013889,2009-04-30,11:19:15
39.975214,116.327825,0,240,39933.4717592593,2009-04-30,11:19:20
39.975503,116.327759,0,230,39933.4718171296,2009-04-30,11:19:25
39.97587,116.327754,0,223,39933.471875,2009-04-30,11:19:30
39.976078,116.327728,0,244,39933.4719328704,2009-04-30,11:19:35
39.976253,116.327768,0,281,39933.4719907407,2009-04-30,11:19:40
39.976399,116.327693,0,313,39933.4720486111,2009-04-30,11:19:45
39.976602,116.327688,0,307,39933.4721064815,2009-04-30,11:19:50
39.976821,116.327633,0,307,39933.4721643519,2009-04-30,11:19:55
39.97706,116.327619,0,328,39933.4722222222,2009-04-30,11:20:00
39.977281,116.327572,0,362,39933.4722800926,2009-04-30,11:20:05
39.977352,116.327504,0,399,39933.472337963,2009-04-30,11:20:10
39.977348,116.327498,0,411,39933.4723958333,2009-04-30,11:20:15
39.977348,116.327498,0,411,39933.4724305556,2009-04-30,11:20:18
39.977353,116.327501,0,420,39933.4724537037,2009-04-30,11:20:20
39.977495,116.327536,0,428,39933.4725115741,2009-04-30,11:20:25
39.977859,116.327515,0,440,39933.4725694444,2009-04-30,11:20:30
39.978337,116.327347,0,442,39933.4726273148,2009-04-30,11:20:35
39.978574,116.327398,0,411,39933.4726851852,2009-04-30,11:20:40
39.978712,116.327382,0,410,39933.4727430556,2009-04-30,11:20:45
39.978729,116.327394,0,415,39933.4728009259,2009-04-30,11:20:50
39.978734,116.327394,0,416,39933.4728587963,2009-04-30,11:20:55
39.978728,116.327394,0,416,39933.4729166667,2009-04-30,11:21:00
39.978728,116.327394,0,416,39933.4729513889,2009-04-30,11:21:03
39.978725,116.327393,0,416,39933.472974537,2009-04-30,11:21:05
39.978821,116.327402,0,410,39933.4730324074,2009-04-30,11:21:10
39.979159,116.327389,0,415,39933.4730902778,2009-04-30,11:21:15
39.979597,116.327281,0,433,39933.4731481481,2009-04-30,11:21:20
39.980126,116.327247,0,437,39933.4732060185,2009-04-30,11:21:25
39.980645,116.327242,0,419,39933.4732638889,2009-04-30,11:21:30
39.981067,116.327268,0,401,39933.4733217593,2009-04-30,11:21:35
39.981481,116.327224,0,387,39933.4733796296,2009-04-30,11:21:40
39.98169,116.32716,0,365,39933.4734375,2009-04-30,11:21:45
39.981712,116.327095,0,360,39933.4734953704,2009-04-30,11:21:50
39.981712,116.327095,0,360,39933.4735300926,2009-04-30,11:21:53
39.981713,116.327097,0,359,39933.4735532407,2009-04-30,11:21:55
39.981727,116.327099,0,356,39933.4736111111,2009-04-30,11:22:00
39.981745,116.327102,0,353,39933.4736689815,2009-04-30,11:22:05
39.981809,116.327231,0,322,39933.4737268519,2009-04-30,11:22:10
39.981855,116.327249,0,299,39933.4737847222,2009-04-30,11:22:15
39.981891,116.327288,0,293,39933.4738425926,2009-04-30,11:22:20
39.981924,116.327306,0,273,39933.473900463,2009-04-30,11:22:25
39.982,116.327343,0,255,39933.4739583333,2009-04-30,11:22:30
39.982096,116.327408,0,227,39933.4740162037,2009-04-30,11:22:35
39.982147,116.327416,0,210,39933.4740740741,2009-04-30,11:22:40
39.982177,116.327393,0,206,39933.4741319444,2009-04-30,11:22:45
39.982224,116.327355,0,202,39933.4741898148,2009-04-30,11:22:50
39.982268,116.327324,0,204,39933.4742476852,2009-04-30,11:22:55
39.982301,116.327292,0,208,39933.4743055556,2009-04-30,11:23:00
39.982341,116.327297,0,213,39933.4743634259,2009-04-30,11:23:05
39.982381,116.327295,0,215,39933.4744212963,2009-04-30,11:23:10
39.982417,116.327286,0,217,39933.4744791667,2009-04-30,11:23:15
39.982461,116.327252,0,215,39933.474537037,2009-04-30,11:23:20
39.982521,116.327263,0,220,39933.4745949074,2009-04-30,11:23:25
39.982553,116.327238,0,221,39933.4746527778,2009-04-30,11:23:30
39.982605,116.327273,0,226,39933.4747106481,2009-04-30,11:23:35
39.982662,116.327262,0,230,39933.4747685185,2009-04-30,11:23:40
39.982722,116.327303,0,229,39933.4748263889,2009-04-30,11:23:45
39.98279,116.32734,0,222,39933.4748842593,2009-04-30,11:23:50
39.982859,116.327323,0,221,39933.4749421296,2009-04-30,11:23:55
39.982924,116.327331,0,223,39933.475,2009-04-30,11:24:00
39.982963,116.32732,0,230,39933.4750578704,2009-04-30,11:24:05
39.983006,116.327359,0,228,39933.4751157407,2009-04-30,11:24:10
39.98306,116.327376,0,235,39933.4751736111,2009-04-30,11:24:15
39.983119,116.327371,0,233,39933.4752314815,2009-04-30,11:24:20
39.983184,116.32736,0,223,39933.4752893519,2009-04-30,11:24:25
39.983262,116.327441,0,229,39933.4753472222,2009-04-30,11:24:30
39.98328,116.327432,0,247,39933.4754050926,2009-04-30,11:24:35
39.983333,116.327475,0,230,39933.475462963,2009-04-30,11:24:40
39.983348,116.327477,0,239,39933.4755208333,2009-04-30,11:24:45
39.983376,116.327455,0,243,39933.4755787037,2009-04-30,11:24:50
39.983413,116.327481,0,244,39933.4756365741,2009-04-30,11:24:55
39.983438,116.327472,0,244,39933.4756944444,2009-04-30,11:25:00
39.983486,116.327486,0,255,39933.4757523148,2009-04-30,11:25:05
39.983579,116.327551,0,239,39933.4758101852,2009-04-30,11:25:10
39.983617,116.327535,0,240,39933.4758680556,2009-04-30,11:25:15
39.983667,116.327519,0,234,39933.4759259259,2009-04-30,11:25:20
39.983727,116.327506,0,232,39933.4759837963,2009-04-30,11:25:25
39.983781,116.32748,0,223,39933.4760416667,2009-04-30,11:25:30
39.983842,116.327465,0,228,39933.476099537,2009-04-30,11:25:35
39.983898,116.327461,0,222,39933.4761574074,2009-04-30,11:25:40
39.983947,116.327455,0,224,39933.4762152778,2009-04-30,11:25:45
39.983982,116.327419,0,245,39933.4762731481,2009-04-30,11:25:50
39.98401,116.327362,0,268,39933.4763310185,2009-04-30,11:25:55
39.98404,116.327335,0,280,39933.4763888889,2009-04-30,11:26:00
39.984067,116.327297,0,295,39933.4764467593,2009-04-30,11:26:05
39.984128,116.327305,0,307,39933.4765046296,2009-04-30,11:26:10
39.9842,116.327341,0,306,39933.4765625,2009-04-30,11:26:15
39.98426,116.327349,0,303,39933.4766203704,2009-04-30,11:26:20
39.984306,116.327336,0,300,39933.4766782407,2009-04-30,11:26:25
39.984343,116.327328,0,292,39933.4767361111,2009-04-30,11:26:30
39.984354,116.327339,0,286,39933.4767939815,2009-04-30,11:26:35
39.984366,116.327336,0,284,39933.4768518518,2009-04-30,11:26:40
39.984429,116.327341,0,276,39933.4769097222,2009-04-30,11:26:45
39.984496,116.327355,0,262,39933.4769675926,2009-04-30,11:26:50
39.984543,116.327314,0,252,39933.477025463,2009-04-30,11:26:55
39.984591,116.327285,0,245,39933.4770833333,2009-04-30,11:27:00
39.984639,116.327281,0,244,39933.4771412037,2009-04-30,11:27:05
39.984693,116.327281,0,245,39933.4771990741,2009-04-30,11:27:10
39.984743,116.327265,0,243,39933.4772569444,2009-04-30,11:27:15
39.984798,116.327212,0,237,39933.4773148148,2009-04-30,11:27:20
39.984845,116.327162,0,225,39933.4773726852,2009-04-30,11:27:25
39.984876,116.327129,0,220,39933.4774305556,2009-04-30,11:27:30
39.984914,116.327114,0,218,39933.4774884259,2009-04-30,11:27:35
39.984972,116.327106,0,216,39933.4775462963,2009-04-30,11:27:40
39.985027,116.327091,0,217,39933.4776041667,2009-04-30,11:27:45
39.98502,116.327037,0,214,39933.477662037,2009-04-30,11:27:50
39.985031,116.326958,0,208,39933.4777199074,2009-04-30,11:27:55
39.985026,116.326886,0,200,39933.4777777778,2009-04-30,11:28:00
39.984981,116.326847,0,195,39933.4778356481,2009-04-30,11:28:05
39.984946,116.326761,0,188,39933.4778935185,2009-04-30,11:28:10
39.98492,116.326669,0,183,39933.4779513889,2009-04-30,11:28:15
39.984917,116.326597,0,175,39933.4780092593,2009-04-30,11:28:20
39.984949,116.326516,0,174,39933.4780671296,2009-04-30,11:28:25
39.984991,116.326442,0,173,39933.478125,2009-04-30,11:28:30
39.985029,116.326386,0,178,39933.4781828704,2009-04-30,11:28:35
39.985017,116.326343,0,179,39933.4782407407,2009-04-30,11:28:40
39.985017,116.326343,0,179,39933.478275463,2009-04-30,11:28:43
39.985024,116.326339,0,179,39933.4782986111,2009-04-30,11:28:45
39.985033,116.326281,0,180,39933.4783564815,2009-04-30,11:28:50
39.985038,116.326208,0,183,39933.4784143518,2009-04-30,11:28:55
39.985034,116.326069,0,211,39933.4784722222,2009-04-30,11:29:00
39.985035,116.325951,0,220,39933.4785300926,2009-04-30,11:29:05
39.985016,116.325876,0,229,39933.478587963,2009-04-30,11:29:10
39.98501,116.32581,0,230,39933.4786458333,2009-04-30,11:29:15
39.985003,116.325746,0,219,39933.4787037037,2009-04-30,11:29:20
39.984977,116.325695,0,225,39933.4787615741,2009-04-30,11:29:25
39.984979,116.32567,0,212,39933.4788194444,2009-04-30,11:29:30
39.98498,116.325637,0,204,39933.4788773148,2009-04-30,11:29:35
39.984999,116.325523,0,200,39933.4789351852,2009-04-30,11:29:40
39.984983,116.325468,0,200,39933.4789930556,2009-04-30,11:29:45
39.984989,116.3254,0,198,39933.4790509259,2009-04-30,11:29:50
39.98498,116.325325,0,198,39933.4791087963,2009-04-30,11:29:55
39.984977,116.325287,0,200,39933.4791666667,2009-04-30,11:30:00
39.984996,116.325226,0,200,39933.479224537,2009-04-30,11:30:05
39.984988,116.325159,0,203,39933.4792824074,2009-04-30,11:30:10
39.984969,116.325068,0,216,39933.4793402778,2009-04-30,11:30:15
39.984954,116.325007,0,225,39933.4793981481,2009-04-30,11:30:20
39.984934,116.324938,0,234,39933.4794560185,2009-04-30,11:30:25
39.984895,116.324862,0,241,39933.4795138889,2009-04-30,11:30:30
39.984909,116.324814,0,245,39933.4795717593,2009-04-30,11:30:35
39.984941,116.324768,0,242,39933.4796296296,2009-04-30,11:30:40
39.984939,116.324702,0,238,39933.4796875,2009-04-30,11:30:45
39.984923,116.324639,0,235,39933.4797453704,2009-04-30,11:30:50
39.984904,116.324573,0,228,39933.4798032407,2009-04-30,11:30:55
39.984863,116.324521,0,220,39933.4798611111,2009-04-30,11:31:00
39.984856,116.324462,0,211,39933.4799189815,2009-04-30,11:31:05
39.984848,116.324401,0,213,39933.4799768519,2009-04-30,11:31:10
39.984817,116.32434,0,213,39933.4800347222,2009-04-30,11:31:15
39.984818,116.324272,0,212,39933.4800925926,2009-04-30,11:31:20
39.984822,116.324198,0,211,39933.480150463,2009-04-30,11:31:25
39.984833,116.324121,0,204,39933.4802083333,2009-04-30,11:31:30
39.984825,116.324056,0,206,39933.4802662037,2009-04-30,11:31:35
39.984824,116.323991,0,203,39933.4803240741,2009-04-30,11:31:40
39.984823,116.32392,0,203,39933.4803819444,2009-04-30,11:31:45
39.984825,116.323828,0,201,39933.4804398148,2009-04-30,11:31:50
39.984853,116.323738,0,204,39933.4804976852,2009-04-30,11:31:55
39.984864,116.323672,0,202,39933.4805555556,2009-04-30,11:32:00
39.984867,116.323587,0,204,39933.4806134259,2009-04-30,11:32:05
39.984842,116.323548,0,194,39933.4806712963,2009-04-30,11:32:10
39.984826,116.323501,0,187,39933.4807291667,2009-04-30,11:32:15
39.98484,116.323438,0,183,39933.480787037,2009-04-30,11:32:20
39.984833,116.323386,0,185,39933.4808449074,2009-04-30,11:32:25
39.984844,116.323341,0,189,39933.4809027778,2009-04-30,11:32:30
39.984853,116.323283,0,191,39933.4809606481,2009-04-30,11:32:35
39.984834,116.32322,0,191,39933.4810185185,2009-04-30,11:32:40
39.984805,116.323171,0,187,39933.4810763889,2009-04-30,11:32:45
39.984787,116.323115,0,187,39933.4811342593,2009-04-30,11:32:50
39.984753,116.323067,0,187,39933.4811921296,2009-04-30,11:32:55
39.984727,116.323033,0,187,39933.48125,2009-04-30,11:33:00
39.984749,116.323044,0,186,39933.4813078704,2009-04-30,11:33:05
39.984754,116.323043,0,185,39933.4813657407,2009-04-30,11:33:10
39.984754,116.323043,0,185,39933.481400463,2009-04-30,11:33:13
39.984753,116.323043,0,185,39933.4814236111,2009-04-30,11:33:15
39.984715,116.32308,0,189,39933.4814814815,2009-04-30,11:33:20
39.984715,116.323082,0,190,39933.4815393519,2009-04-30,11:33:25
39.984716,116.323082,0,190,39933.4815972222,2009-04-30,11:33:30
39.984717,116.323081,0,190,39933.4816550926,2009-04-30,11:33:35
39.984719,116.323079,0,190,39933.481712963,2009-04-30,11:33:40
39.984719,116.323077,0,190,39933.4817708333,2009-04-30,11:33:45
39.98472,116.323075,0,190,39933.4818287037,2009-04-30,11:33:50
39.98472,116.323076,0,190,39933.4818865741,2009-04-30,11:33:55
39.98472,116.323076,0,190,39933.4819444444,2009-04-30,11:34:00
39.98472,116.323076,0,190,39933.4819791667,2009-04-30,11:34:03
39.98472,116.323076,0,190,39933.4820023148,2009-04-30,11:34:05
39.984733,116.323096,0,187,39933.4820601852,2009-04-30,11:34:10
39.98475,116.323142,0,185,39933.4821180556,2009-04-30,11:34:15
39.98476,116.323138,0,186,39933.4821759259,2009-04-30,11:34:20
39.984776,116.323133,0,184,39933.4822337963,2009-04-30,11:34:25
39.984776,116.323133,0,184,39933.4822685185,2009-04-30,11:34:28
39.984783,116.32314,0,185,39933.4822916667,2009-04-30,11:34:30
39.984809,116.323121,0,183,39933.482349537,2009-04-30,11:34:35
39.984868,116.323011,0,179,39933.4824074074,2009-04-30,11:34:40
39.984902,116.322859,0,180,39933.4824652778,2009-04-30,11:34:45
39.984921,116.322715,0,178,39933.4825231481,2009-04-30,11:34:50
39.984921,116.322562,0,179,39933.4825810185,2009-04-30,11:34:55
39.984951,116.32239,0,178,39933.4826388889,2009-04-30,11:35:00
39.984994,116.3222,0,182,39933.4826967593,2009-04-30,11:35:05
39.984962,116.321926,0,186,39933.4827546296,2009-04-30,11:35:10
39.984877,116.321748,0,189,39933.4828125,2009-04-30,11:35:15
39.984843,116.32156,0,197,39933.4828703704,2009-04-30,11:35:20
39.984833,116.321419,0,195,39933.4829282407,2009-04-30,11:35:25
39.984856,116.321284,0,179,39933.4829861111,2009-04-30,11:35:30
39.984955,116.321145,0,161,39933.4830439815,2009-04-30,11:35:35
39.985057,116.321111,0,148,39933.4831018519,2009-04-30,11:35:40
39.985153,116.32108,0,146,39933.4831597222,2009-04-30,11:35:45
39.9853,116.321067,0,162,39933.4832175926,2009-04-30,11:35:50
39.98543,116.321045,0,202,39933.483275463,2009-04-30,11:35:55
39.985573,116.321052,0,229,39933.4833333333,2009-04-30,11:36:00
39.985694,116.321056,0,240,39933.4833912037,2009-04-30,11:36:05
39.985833,116.320982,0,253,39933.4834490741,2009-04-30,11:36:10
39.985982,116.320946,0,264,39933.4835069444,2009-04-30,11:36:15
39.986118,116.320906,0,261,39933.4835648148,2009-04-30,11:36:20
39.986248,116.320861,0,275,39933.4836226852,2009-04-30,11:36:25
39.986405,116.320861,0,287,39933.4836805556,2009-04-30,11:36:30
39.986569,116.320915,0,288,39933.4837384259,2009-04-30,11:36:35
39.986733,116.32089,0,276,39933.4837962963,2009-04-30,11:36:40
39.986874,116.320925,0,274,39933.4838541667,2009-04-30,11:36:45
39.986987,116.320991,0,271,39933.483912037,2009-04-30,11:36:50
39.987083,116.321025,0,273,39933.4839699074,2009-04-30,11:36:55
39.987178,116.321045,0,275,39933.4840277778,2009-04-30,11:37:00
39.987305,116.321049,0,275,39933.4840856481,2009-04-30,11:37:05
39.987448,116.320998,0,312,39933.4841435185,2009-04-30,11:37:10
39.987615,116.320895,0,318,39933.4842013889,2009-04-30,11:37:15
39.987751,116.320801,0,348,39933.4842592593,2009-04-30,11:37:20
39.9879,116.320733,0,355,39933.4843171296,2009-04-30,11:37:25
39.988032,116.320675,0,369,39933.484375,2009-04-30,11:37:30
39.988163,116.320623,0,389,39933.4844328704,2009-04-30,11:37:35
39.988285,116.320601,0,421,39933.4844907407,2009-04-30,11:37:40
39.988435,116.3206,0,434,39933.4845486111,2009-04-30,11:37:45
39.988573,116.320598,0,434,39933.4846064815,2009-04-30,11:37:50
39.988714,116.320614,0,430,39933.4846643518,2009-04-30,11:37:55
39.988856,116.320646,0,428,39933.4847222222,2009-04-30,11:38:00
39.98897,116.320679,0,404,39933.4847800926,2009-04-30,11:38:05
39.989144,116.320778,0,356,39933.484837963,2009-04-30,11:38:10
39.98933,116.320888,0,317,39933.4848958333,2009-04-30,11:38:15
39.989494,116.320962,0,295,39933.4849537037,2009-04-30,11:38:20
39.989618,116.320998,0,289,39933.4850115741,2009-04-30,11:38:25
39.989775,116.321007,0,300,39933.4850694444,2009-04-30,11:38:30
39.989825,116.320911,0,340,39933.4851273148,2009-04-30,11:38:35
39.989999,116.320922,0,355,39933.4851851852,2009-04-30,11:38:40
39.990169,116.320913,0,378,39933.4852430556,2009-04-30,11:38:45
39.990311,116.320925,0,401,39933.4853009259,2009-04-30,11:38:50
39.990456,116.320936,0,404,39933.4853587963,2009-04-30,11:38:55
39.990586,116.320884,0,393,39933.4854166667,2009-04-30,11:39:00
39.99072,116.320844,0,385,39933.485474537,2009-04-30,11:39:05
39.990847,116.320837,0,407,39933.4855324074,2009-04-30,11:39:10
39.990953,116.320782,0,412,39933.4855902778,2009-04-30,11:39:15
39.991013,116.320619,0,389,39933.4856481481,2009-04-30,11:39:20
39.991018,116.320444,0,375,39933.4857060185,2009-04-30,11:39:25
39.99111,116.320276,0,340,39933.4857638889,2009-04-30,11:39:30
39.991091,116.320083,0,326,39933.4858217593,2009-04-30,11:39:35
39.991057,116.319885,0,318,39933.4858796296,2009-04-30,11:39:40
39.991037,116.319679,0,316,39933.4859375,2009-04-30,11:39:45
39.991046,116.319458,0,316,39933.4859953704,2009-04-30,11:39:50
39.991112,116.319342,0,267,39933.4860532407,2009-04-30,11:39:55
39.991126,116.319197,0,233,39933.4861111111,2009-04-30,11:40:00
39.991118,116.319029,0,213,39933.4861689815,2009-04-30,11:40:05
39.991055,116.318851,0,205,39933.4862268518,2009-04-30,11:40:10
39.991022,116.318667,0,206,39933.4862847222,2009-04-30,11:40:15
39.991012,116.318561,0,207,39933.4863425926,2009-04-30,11:40:20
39.990989,116.318407,0,205,39933.486400463,2009-04-30,11:40:25
39.990972,116.318218,0,203,39933.4864583333,2009-04-30,11:40:30
39.990932,116.318057,0,205,39933.4865162037,2009-04-30,11:40:35
39.99094,116.317924,0,210,39933.4865740741,2009-04-30,11:40:40
39.990948,116.317733,0,208,39933.4866319444,2009-04-30,11:40:45
39.990973,116.317532,0,212,39933.4866898148,2009-04-30,11:40:50
39.990973,116.317327,0,202,39933.4867476852,2009-04-30,11:40:55
39.990976,116.317155,0,183,39933.4868055556,2009-04-30,11:41:00
39.991004,116.316979,0,179,39933.4868634259,2009-04-30,11:41:05
39.990962,116.316724,0,198,39933.4869212963,2009-04-30,11:41:10
39.990946,116.316529,0,198,39933.4869791667,2009-04-30,11:41:15
39.990967,116.316347,0,188,39933.487037037,2009-04-30,11:41:20
39.990947,116.316138,0,184,39933.4870949074,2009-04-30,11:41:25
39.990885,116.315952,0,185,39933.4871527778,2009-04-30,11:41:30
39.99087,116.315795,0,202,39933.4872106481,2009-04-30,11:41:35
39.990967,116.315666,0,233,39933.4872685185,2009-04-30,11:41:40
39.991092,116.315533,0,273,39933.4873263889,2009-04-30,11:41:45
39.991226,116.31544,0,284,39933.4873842593,2009-04-30,11:41:50
39.991337,116.315333,0,290,39933.4874421296,2009-04-30,11:41:55
39.991451,116.315263,0,299,39933.4875,2009-04-30,11:42:00
39.99157,116.315179,0,300,39933.4875578704,2009-04-30,11:42:05
39.9917,116.315093,0,292,39933.4876157407,2009-04-30,11:42:10
39.991827,116.315003,0,290,39933.4876736111,2009-04-30,11:42:15
39.991923,116.31489,0,296,39933.4877314815,2009-04-30,11:42:20
39.992041,116.314795,0,300,39933.4877893519,2009-04-30,11:42:25
39.992155,116.314671,0,295,39933.4878472222,2009-04-30,11:42:30
39.992289,116.314547,0,304,39933.4879050926,2009-04-30,11:42:35
39.992423,116.314439,0,303,39933.487962963,2009-04-30,11:42:40
39.992567,116.314366,0,304,39933.4880208333,2009-04-30,11:42:45
39.99274,116.314293,0,307,39933.4880787037,2009-04-30,11:42:50
39.992903,116.314272,0,317,39933.4881365741,2009-04-30,11:42:55
39.993068,116.314226,0,301,39933.4881944444,2009-04-30,11:43:00
39.993235,116.314185,0,300,39933.4882523148,2009-04-30,11:43:05
39.993424,116.314197,0,291,39933.4883101852,2009-04-30,11:43:10
39.993597,116.31419,0,284,39933.4883680556,2009-04-30,11:43:15
39.993794,116.314184,0,267,39933.4884259259,2009-04-30,11:43:20
39.993975,116.314126,0,266,39933.4884837963,2009-04-30,11:43:25
39.994139,116.314128,0,253,39933.4885416667,2009-04-30,11:43:30
39.994314,116.314086,0,246,39933.488599537,2009-04-30,11:43:35
39.994489,116.314042,0,251,39933.4886574074,2009-04-30,11:43:40
39.994665,116.313986,0,261,39933.4887152778,2009-04-30,11:43:45
39.994837,116.313978,0,269,39933.4887731481,2009-04-30,11:43:50
39.994988,116.31395,0,266,39933.4888310185,2009-04-30,11:43:55
39.995169,116.313922,0,261,39933.4888888889,2009-04-30,11:44:00
39.995353,116.313879,0,263,39933.4889467593,2009-04-30,11:44:05
39.995513,116.313874,0,249,39933.4890046296,2009-04-30,11:44:10
39.995687,116.313794,0,255,39933.4890625,2009-04-30,11:44:15
39.995823,116.313702,0,262,39933.4891203704,2009-04-30,11:44:20
39.995932,116.31359,0,268,39933.4891782407,2009-04-30,11:44:25
39.995979,116.313528,0,265,39933.4892361111,2009-04-30,11:44:30
39.996016,116.313392,0,264,39933.4892939815,2009-04-30,11:44:35
39.996054,116.313236,0,264,39933.4893518519,2009-04-30,11:44:40
39.996095,116.313114,0,265,39933.4894097222,2009-04-30,11:44:45
39.99609,116.312924,0,255,39933.4894675926,2009-04-30,11:44:50
39.996112,116.312655,0,243,39933.489525463,2009-04-30,11:44:55
39.996141,116.312371,0,228,39933.4895833333,2009-04-30,11:45:00
39.996131,116.312209,0,222,39933.4896412037,2009-04-30,11:45:05
39.996035,116.312064,0,213,39933.4896990741,2009-04-30,11:45:10
39.996057,116.311846,0,213,39933.4897569444,2009-04-30,11:45:15
39.996098,116.311687,0,211,39933.4898148148,2009-04-30,11:45:20
39.99609,116.311522,0,203,39933.4898726852,2009-04-30,11:45:25
39.996048,116.311353,0,207,39933.4899305556,2009-04-30,11:45:30
39.996045,116.311126,0,208,39933.4899884259,2009-04-30,11:45:35
39.996158,116.310793,0,222,39933.4900462963,2009-04-30,11:45:40
39.996169,116.310539,0,205,39933.4901041667,2009-04-30,11:45:45
39.996135,116.310509,0,205,39933.490162037,2009-04-30,11:45:50
39.996139,116.310501,0,206,39933.4902199074,2009-04-30,11:45:55
39.996139,116.310501,0,206,39933.4902546296,2009-04-30,11:45:58
39.996144,116.310494,0,208,39933.4902777778,2009-04-30,11:46:00
39.996238,116.310382,0,215,39933.4903356481,2009-04-30,11:46:05
39.996349,116.310297,0,234,39933.4903935185,2009-04-30,11:46:10
39.996478,116.310221,0,264,39933.4904513889,2009-04-30,11:46:15
39.996618,116.310113,0,302,39933.4905092593,2009-04-30,11:46:20
39.996749,116.30999,0,317,39933.4905671296,2009-04-30,11:46:25
39.996899,116.30988,0,296,39933.490625,2009-04-30,11:46:30
39.997042,116.309707,0,279,39933.4906828704,2009-04-30,11:46:35
39.997183,116.309508,0,289,39933.4907407407,2009-04-30,11:46:40
39.997355,116.309376,0,269,39933.4907986111,2009-04-30,11:46:45
39.997524,116.309258,0,233,39933.4908564815,2009-04-30,11:46:50
39.99766,116.309177,0,221,39933.4909143519,2009-04-30,11:46:55
39.997792,116.309118,0,223,39933.4909722222,2009-04-30,11:47:00
39.99793,116.309049,0,228,39933.4910300926,2009-04-30,11:47:05
39.998073,116.309,0,224,39933.491087963,2009-04-30,11:47:10
39.99825,116.30902,0,195,39933.4911458333,2009-04-30,11:47:15
39.998416,116.309058,0,172,39933.4912037037,2009-04-30,11:47:20
39.998542,116.309054,0,174,39933.4912615741,2009-04-30,11:47:25
39.998665,116.309077,0,161,39933.4913194444,2009-04-30,11:47:30
39.99878,116.309089,0,153,39933.4913773148,2009-04-30,11:47:35
39.998939,116.309107,0,154,39933.4914351852,2009-04-30,11:47:40
39.999109,116.309126,0,160,39933.4914930556,2009-04-30,11:47:45
39.99927,116.309127,0,166,39933.4915509259,2009-04-30,11:47:50
39.999424,116.309125,0,165,39933.4916087963,2009-04-30,11:47:55
39.999532,116.309136,0,170,39933.4916666667,2009-04-30,11:48:00
39.99964,116.309071,0,193,39933.491724537,2009-04-30,11:48:05
39.99979,116.309069,0,222,39933.4917824074,2009-04-30,11:48:10
39.999956,116.309099,0,220,39933.4918402778,2009-04-30,11:48:15
40.000127,116.309173,0,228,39933.4918981481,2009-04-30,11:48:20
40.000277,116.309213,0,218,39933.4919560185,2009-04-30,11:48:25
40.00042,116.309237,0,237,39933.4920138889,2009-04-30,11:48:30
40.000549,116.309244,0,230,39933.4920717593,2009-04-30,11:48:35
40.000709,116.309207,0,221,39933.4921296296,2009-04-30,11:48:40
40.000847,116.309194,0,215,39933.4921875,2009-04-30,11:48:45
40.000984,116.309183,0,205,39933.4922453704,2009-04-30,11:48:50
40.001123,116.309158,0,193,39933.4923032407,2009-04-30,11:48:55
40.001249,116.309178,0,189,39933.4923611111,2009-04-30,11:49:00
40.001381,116.309136,0,197,39933.4924189815,2009-04-30,11:49:05
40.001528,116.309159,0,203,39933.4924768518,2009-04-30,11:49:10
40.001668,116.309135,0,212,39933.4925347222,2009-04-30,11:49:15
40.00182,116.30913,0,212,39933.4925925926,2009-04-30,11:49:20
40.001977,116.309134,0,210,39933.492650463,2009-04-30,11:49:25
40.002149,116.309157,0,205,39933.4927083333,2009-04-30,11:49:30
40.002299,116.309147,0,204,39933.4927662037,2009-04-30,11:49:35
40.002447,116.309131,0,201,39933.4928240741,2009-04-30,11:49:40
40.00258,116.309129,0,207,39933.4928819444,2009-04-30,11:49:45
40.00271,116.309134,0,217,39933.4929398148,2009-04-30,11:49:50
40.002849,116.309075,0,220,39933.4929976852,2009-04-30,11:49:55
40.002983,116.309067,0,229,39933.4930555556,2009-04-30,11:50:00
40.003145,116.309036,0,245,39933.4931134259,2009-04-30,11:50:05
40.003273,116.309039,0,256,39933.4931712963,2009-04-30,11:50:10
40.003405,116.309065,0,257,39933.4932291667,2009-04-30,11:50:15
40.003539,116.30914,0,254,39933.493287037,2009-04-30,11:50:20
40.003658,116.309218,0,254,39933.4933449074,2009-04-30,11:50:25
40.003789,116.309311,0,268,39933.4934027778,2009-04-30,11:50:30
40.003918,116.309442,0,262,39933.4934606481,2009-04-30,11:50:35
40.004041,116.309571,0,257,39933.4935185185,2009-04-30,11:50:40
40.004149,116.309738,0,255,39933.4935763889,2009-04-30,11:50:45
40.004244,116.3099,0,246,39933.4936342593,2009-04-30,11:50:50
40.004336,116.310068,0,239,39933.4936921296,2009-04-30,11:50:55
40.004421,116.310238,0,230,39933.49375,2009-04-30,11:51:00
40.004544,116.310569,0,173,39933.4938078704,2009-04-30,11:51:05
40.00462,116.310791,0,148,39933.4938657407,2009-04-30,11:51:10
40.004648,116.310993,0,138,39933.4939236111,2009-04-30,11:51:15
40.004671,116.311214,0,132,39933.4939814815,2009-04-30,11:51:20
40.004701,116.311418,0,139,39933.4940393518,2009-04-30,11:51:25
40.004721,116.311624,0,137,39933.4940972222,2009-04-30,11:51:30
40.004742,116.311831,0,139,39933.4941550926,2009-04-30,11:51:35
40.004757,116.312023,0,148,39933.494212963,2009-04-30,11:51:40
40.004782,116.312196,0,149,39933.4942708333,2009-04-30,11:51:45
40.00483,116.312388,0,142,39933.4943287037,2009-04-30,11:51:50
40.00491,116.31257,0,141,39933.4943865741,2009-04-30,11:51:55
40.005,116.312732,0,137,39933.4944444444,2009-04-30,11:52:00
40.005118,116.312877,0,130,39933.4945023148,2009-04-30,11:52:05
40.005243,116.312987,0,136,39933.4945601852,2009-04-30,11:52:10
40.005365,116.313069,0,129,39933.4946180556,2009-04-30,11:52:15
40.005506,116.313105,0,135,39933.4946759259,2009-04-30,11:52:20
40.005613,116.313083,0,160,39933.4947337963,2009-04-30,11:52:25
40.005769,116.31311,0,167,39933.4947916667,2009-04-30,11:52:30
40.00597,116.313121,0,188,39933.494849537,2009-04-30,11:52:35
40.006129,116.313026,0,212,39933.4949074074,2009-04-30,11:52:40
40.006302,116.31293,0,222,39933.4949652778,2009-04-30,11:52:45
40.006485,116.312884,0,249,39933.4950231481,2009-04-30,11:52:50
40.006653,116.31284,0,261,39933.4950810185,2009-04-30,11:52:55
40.006847,116.312898,0,251,39933.4951388889,2009-04-30,11:53:00
40.007007,116.312853,0,265,39933.4951967593,2009-04-30,11:53:05
40.007165,116.312819,0,275,39933.4952546296,2009-04-30,11:53:10
40.007324,116.312817,0,283,39933.4953125,2009-04-30,11:53:15
40.007523,116.312852,0,238,39933.4953703704,2009-04-30,11:53:20
40.007678,116.31287,0,214,39933.4954282407,2009-04-30,11:53:25
40.007855,116.312838,0,235,39933.4954861111,2009-04-30,11:53:30
40.00803,116.312843,0,225,39933.4955439815,2009-04-30,11:53:35
40.008147,116.312797,0,235,39933.4956018519,2009-04-30,11:53:40
40.00829,116.312735,0,234,39933.4956597222,2009-04-30,11:53:45
40.008404,116.312651,0,261,39933.4957175926,2009-04-30,11:53:50
40.00854,116.312526,0,304,39933.495775463,2009-04-30,11:53:55
40.008667,116.312473,0,340,39933.4958333333,2009-04-30,11:54:00
40.0088,116.312418,0,368,39933.4958912037,2009-04-30,11:54:05
40.008945,116.31242,0,399,39933.4959490741,2009-04-30,11:54:10
40.009121,116.312416,0,406,39933.4960069444,2009-04-30,11:54:15
40.00929,116.31262,0,327,39933.4960648148,2009-04-30,11:54:20
40.009377,116.312838,0,285,39933.4961226852,2009-04-30,11:54:25
40.009384,116.313009,0,269,39933.4961805556,2009-04-30,11:54:30
40.009379,116.313243,0,249,39933.4962384259,2009-04-30,11:54:35
40.009411,116.31345,0,237,39933.4962962963,2009-04-30,11:54:40
40.009423,116.31364,0,222,39933.4963541667,2009-04-30,11:54:45
40.009519,116.313853,0,207,39933.496412037,2009-04-30,11:54:50
40.009543,116.314072,0,202,39933.4964699074,2009-04-30,11:54:55
40.009576,116.314237,0,174,39933.4965277778,2009-04-30,11:55:00
40.009595,116.314322,0,170,39933.4965856481,2009-04-30,11:55:05
40.009623,116.314275,0,175,39933.4966435185,2009-04-30,11:55:10
40.00967,116.314276,0,187,39933.4967013889,2009-04-30,11:55:15
40.009692,116.314437,0,192,39933.4967592593,2009-04-30,11:55:20
40.009728,116.314635,0,197,39933.4968171296,2009-04-30,11:55:25
40.009805,116.314879,0,198,39933.496875,2009-04-30,11:55:30
40.009884,116.314923,0,206,39933.4969328704,2009-04-30,11:55:35
40.009937,116.314946,0,207,39933.4969907407,2009-04-30,11:55:40
40.009938,116.31494,0,207,39933.4970486111,2009-04-30,11:55:45
40.009938,116.31494,0,207,39933.4970833333,2009-04-30,11:55:48
40.009939,116.314937,0,208,39933.4971064815,2009-04-30,11:55:50
40.009937,116.314954,0,208,39933.4971643519,2009-04-30,11:55:55
40.009949,116.314976,0,207,39933.4972222222,2009-04-30,11:56:00
40.009961,116.314993,0,207,39933.4972800926,2009-04-30,11:56:05
40.00998,116.315002,0,207,39933.497337963,2009-04-30,11:56:10
40.010018,116.314999,0,206,39933.4973958333,2009-04-30,11:56:15
40.010058,116.315012,0,206,39933.4974537037,2009-04-30,11:56:20
40.010107,116.315049,0,205,39933.4975115741,2009-04-30,11:56:25
40.010124,116.315021,0,205,39933.4975694444,2009-04-30,11:56:30
40.010138,116.315035,0,205,39933.4976273148,2009-04-30,11:56:35
40.010131,116.314987,0,205,39933.4976851852,2009-04-30,11:56:40
40.010127,116.31499,0,205,39933.4977430556,2009-04-30,11:56:45
40.010127,116.31499,0,205,39933.4977777778,2009-04-30,11:56:48
40.010133,116.314986,0,205,39933.4978009259,2009-04-30,11:56:50
40.010144,116.314988,0,205,39933.4978587963,2009-04-30,11:56:55
40.010152,116.314981,0,205,39933.4979166667,2009-04-30,11:57:00
40.010158,116.314979,0,205,39933.497974537,2009-04-30,11:57:05
40.010159,116.314982,0,205,39933.4980324074,2009-04-30,11:57:10
40.010156,116.314983,0,205,39933.4980902778,2009-04-30,11:57:15
40.010156,116.314983,0,205,39933.4981481481,2009-04-30,11:57:20
40.010156,116.314983,0,205,39933.4982060185,2009-04-30,11:57:25
40.010156,116.314983,0,205,39933.4982638889,2009-04-30,11:57:30
40.010155,116.314984,0,205,39933.4983217593,2009-04-30,11:57:35
40.010155,116.314984,0,205,39933.4983564815,2009-04-30,11:57:38
40.010152,116.314986,0,205,39933.4983796296,2009-04-30,11:57:40
40.010142,116.314992,0,205,39933.4984375,2009-04-30,11:57:45
40.010131,116.314997,0,205,39933.4984953704,2009-04-30,11:57:50
40.01008,116.315018,0,205,39933.4985532407,2009-04-30,11:57:55
40.010022,116.315043,0,205,39933.4986111111,2009-04-30,11:58:00
40.009957,116.315069,0,205,39933.4986689815,2009-04-30,11:58:05
40.0099,116.315085,0,205,39933.4987268519,2009-04-30,11:58:10
40.009843,116.315103,0,205,39933.4987847222,2009-04-30,11:58:15
40.00982,116.315153,0,205,39933.4988425926,2009-04-30,11:58:20
40.009794,116.315211,0,205,39933.498900463,2009-04-30,11:58:25
40.009776,116.315269,0,205,39933.4989583333,2009-04-30,11:58:30
40.009769,116.315298,0,205,39933.4990162037,2009-04-30,11:58:35
40.009759,116.315332,0,205,39933.4990740741,2009-04-30,11:58:40
40.009751,116.31537,0,205,39933.4991319444,2009-04-30,11:58:45
40.009742,116.315408,0,205,39933.4991898148,2009-04-30,11:58:50
40.009718,116.315434,0,205,39933.4992476852,2009-04-30,11:58:55
40.009718,116.315434,0,205,39933.4992824074,2009-04-30,11:58:58
40.009711,116.315427,0,205,39933.4993055556,2009-04-30,11:59:00
40.009714,116.315376,0,205,39933.4993634259,2009-04-30,11:59:05
40.009717,116.315337,0,205,39933.4994212963,2009-04-30,11:59:10
40.0097,116.315262,0,205,39933.4994791667,2009-04-30,11:59:15
40.009688,116.315235,0,205,39933.499537037,2009-04-30,11:59:20
40.009697,116.315226,0,205,39933.4995949074,2009-04-30,11:59:25
40.009711,116.315207,0,205,39933.4996527778,2009-04-30,11:59:30
40.009723,116.31518,0,205,39933.4997106481,2009-04-30,11:59:35
40.009719,116.315168,0,205,39933.4997685185,2009-04-30,11:59:40
40.009739,116.315159,0,205,39933.4998263889,2009-04-30,11:59:45
40.009773,116.315161,0,205,39933.4998842593,2009-04-30,11:59:50
40.009793,116.315186,0,205,39933.5,2009-04-30,12:00:00
40.009802,116.3152,0,205,39933.5000578704,2009-04-30,12:00:05
40.00981,116.315198,0,205,39933.5001157407,2009-04-30,12:00:10
40.009809,116.315198,0,205,39933.5001736111,2009-04-30,12:00:15
40.009804,116.315193,0,205,39933.5002314815,2009-04-30,12:00:20
40.009804,116.315193,0,205,39933.5002662037,2009-04-30,12:00:23
40.009798,116.315187,0,205,39933.5002893518,2009-04-30,12:00:25
40.00979,116.315178,0,205,39933.5003472222,2009-04-30,12:00:30
40.009782,116.315167,0,205,39933.5004050926,2009-04-30,12:00:35
40.009779,116.315145,0,205,39933.500462963,2009-04-30,12:00:40
40.009795,116.315143,0,205,39933.5005208333,2009-04-30,12:00:45
40.009785,116.315113,0,205,39933.5005787037,2009-04-30,12:00:50
40.00977,116.315095,0,205,39933.5006365741,2009-04-30,12:00:55
40.009762,116.315102,0,205,39933.5006944444,2009-04-30,12:01:00
40.009762,116.315102,0,205,39933.5007291667,2009-04-30,12:01:03
40.009768,116.315097,0,205,39933.5007523148,2009-04-30,12:01:05
40.009768,116.315087,0,205,39933.5008101852,2009-04-30,12:01:10
40.009773,116.315077,0,205,39933.5008680556,2009-04-30,12:01:15
40.009781,116.315066,0,205,39933.5009259259,2009-04-30,12:01:20
40.009795,116.315052,0,205,39933.5009837963,2009-04-30,12:01:25
40.009823,116.31502,0,205,39933.5010416667,2009-04-30,12:01:30
40.009833,116.314997,0,205,39933.501099537,2009-04-30,12:01:35
40.009833,116.314997,0,205,39933.5011342593,2009-04-30,12:01:38
40.009838,116.314998,0,205,39933.5011574074,2009-04-30,12:01:40
40.009835,116.315007,0,206,39933.5012152778,2009-04-30,12:01:45
40.009826,116.315027,0,206,39933.5012731481,2009-04-30,12:01:50
40.009826,116.315015,0,206,39933.5013310185,2009-04-30,12:01:55
40.009826,116.315008,0,206,39933.5013888889,2009-04-30,12:02:00
40.009825,116.315004,0,206,39933.5014467593,2009-04-30,12:02:05
40.009825,116.315004,0,206,39933.5014814815,2009-04-30,12:02:08
40.009819,116.315009,0,206,39933.5015046296,2009-04-30,12:02:10
40.009812,116.315023,0,206,39933.5015625,2009-04-30,12:02:15
40.009807,116.315036,0,206,39933.5016203704,2009-04-30,12:02:20
40.009807,116.315036,0,206,39933.5016550926,2009-04-30,12:02:23
40.009809,116.31504,0,206,39933.5016782407,2009-04-30,12:02:25
40.009804,116.315052,0,206,39933.5017361111,2009-04-30,12:02:30
40.009801,116.315059,0,206,39933.5017939815,2009-04-30,12:02:35
40.009801,116.315059,0,206,39933.5018287037,2009-04-30,12:02:38
40.0098,116.315064,0,206,39933.5018518518,2009-04-30,12:02:40
40.0098,116.315048,0,206,39933.5019097222,2009-04-30,12:02:45
40.0098,116.315048,0,206,39933.5019444444,2009-04-30,12:02:48
40.009796,116.31504,0,206,39933.5019675926,2009-04-30,12:02:50
40.009905,116.314828,0,206,39933.5023148148,2009-04-30,12:03:20
40.009915,116.314819,0,206,39933.5023726852,2009-04-30,12:03:25
40.009922,116.314808,0,206,39933.5024305556,2009-04-30,12:03:30
40.00993,116.314785,0,206,39933.5024884259,2009-04-30,12:03:35
40.009972,116.314696,0,206,39933.5025462963,2009-04-30,12:03:40
40.009984,116.314705,0,206,39933.5026041667,2009-04-30,12:03:45
40.009988,116.314633,0,206,39933.502662037,2009-04-30,12:03:50
40.009936,116.314741,0,206,39933.5027199074,2009-04-30,12:03:55
40.009922,116.314738,0,206,39933.5027777778,2009-04-30,12:04:00
40.009897,116.314772,0,206,39933.5028356481,2009-04-30,12:04:05
40.009892,116.314785,0,206,39933.5028935185,2009-04-30,12:04:10
40.009892,116.314785,0,206,39933.5029282407,2009-04-30,12:04:13
40.009885,116.314786,0,206,39933.5029513889,2009-04-30,12:04:15
40.009874,116.314793,0,206,39933.5030092593,2009-04-30,12:04:20
40.009855,116.314829,0,206,39933.5030671296,2009-04-30,12:04:25
40.009827,116.314905,0,207,39933.503125,2009-04-30,12:04:30
40.0098,116.314947,0,207,39933.5031828704,2009-04-30,12:04:35
40.009782,116.314959,0,207,39933.5032407407,2009-04-30,12:04:40
