# Supplementary material for: Research on differential privacy protection method based on user tendency
Source: PLoS One. 2023 Oct 26;18(10):e0288823. doi: 10.1371/journal.pone.0288823 (PMC10602288; doi:10.1371/journal.pone.0288823)
Supplement: S1 Data — (ZIP) [file pone.0288823.s001.zip › Data 5-1/000/Trajectory/20090501035138.plt]

Geolife trajectory
WGS 84
Altitude is in Feet
Reserved 3
0,2,255,My Track,0,0,2,8421376
0
40.010273,116.314361,0,491,39934.1608564815,2009-05-01,03:51:38
40.010243,116.314287,0,491,39934.1609143519,2009-05-01,03:51:43
40.010179,116.314181,0,490,39934.1609722222,2009-05-01,03:51:48
40.010189,116.314005,0,490,39934.1610300926,2009-05-01,03:51:53
40.010141,116.313869,0,490,39934.161087963,2009-05-01,03:51:58
40.010061,116.313862,0,488,39934.1611458333,2009-05-01,03:52:03
40.009678,116.314575,0,177,39934.1612037037,2009-05-01,03:52:08
40.009665,116.314742,0,175,39934.1612615741,2009-05-01,03:52:13
40.009687,116.314948,0,175,39934.1613194444,2009-05-01,03:52:18
40.009723,116.315146,0,167,39934.1613773148,2009-05-01,03:52:23
40.009744,116.315318,0,153,39934.1614351852,2009-05-01,03:52:28
40.009712,116.315592,0,152,39934.1614930556,2009-05-01,03:52:33
40.009725,116.315791,0,151,39934.1615509259,2009-05-01,03:52:38
40.009702,116.316033,0,145,39934.1616087963,2009-05-01,03:52:43
40.009546,116.316173,0,122,39934.1616666667,2009-05-01,03:52:48
40.009359,116.316211,0,112,39934.161724537,2009-05-01,03:52:53
40.009181,116.316243,0,106,39934.1617824074,2009-05-01,03:52:58
40.009055,116.31635,0,98,39934.1618402778,2009-05-01,03:53:03
40.00906,116.316682,0,101,39934.1618981481,2009-05-01,03:53:08
40.009078,116.31692,0,97,39934.1619560185,2009-05-01,03:53:13
40.0091,116.317156,0,84,39934.1620138889,2009-05-01,03:53:18
40.009119,116.317378,0,76,39934.1620717593,2009-05-01,03:53:23
40.009109,116.317599,0,71,39934.1621296296,2009-05-01,03:53:28
40.008994,116.31768,0,65,39934.1621875,2009-05-01,03:53:33
40.008848,116.317655,0,55,39934.1622453704,2009-05-01,03:53:38
40.008682,116.317635,0,45,39934.1623032407,2009-05-01,03:53:43
40.008494,116.317637,0,33,39934.1623611111,2009-05-01,03:53:48
40.008317,116.317598,0,21,39934.1624189815,2009-05-01,03:53:53
40.008147,116.317592,0,10,39934.1624768519,2009-05-01,03:53:58
40.007968,116.317575,0,1,39934.1625347222,2009-05-01,03:54:03
40.007786,116.317594,0,-8,39934.1625925926,2009-05-01,03:54:08
40.00759,116.317625,0,-21,39934.162650463,2009-05-01,03:54:13
40.007406,116.317626,0,-27,39934.1627083333,2009-05-01,03:54:18
40.007232,116.317622,0,-34,39934.1627662037,2009-05-01,03:54:23
40.007037,116.317597,0,-41,39934.1628240741,2009-05-01,03:54:28
40.006874,116.317602,0,-47,39934.1628819444,2009-05-01,03:54:33
40.006681,116.317615,0,-52,39934.1629398148,2009-05-01,03:54:38
40.006536,116.317658,0,-57,39934.1629976852,2009-05-01,03:54:43
40.006517,116.317972,0,-45,39934.1630555556,2009-05-01,03:54:48
40.006526,116.318215,0,-28,39934.1631134259,2009-05-01,03:54:53
40.006482,116.318486,0,-12,39934.1631712963,2009-05-01,03:54:58
40.0065,116.318711,0,-9,39934.1632291667,2009-05-01,03:55:03
40.006463,116.318973,0,-5,39934.163287037,2009-05-01,03:55:08
40.006497,116.319098,0,1,39934.1633449074,2009-05-01,03:55:13
40.006524,116.319181,0,0,39934.1634027778,2009-05-01,03:55:18
40.00655,116.319321,0,6,39934.1634606481,2009-05-01,03:55:23
40.006565,116.319488,0,6,39934.1635185185,2009-05-01,03:55:28
40.006667,116.319726,0,18,39934.1635763889,2009-05-01,03:55:33
40.006679,116.319952,0,15,39934.1636342593,2009-05-01,03:55:38
40.006659,116.320188,0,16,39934.1636921296,2009-05-01,03:55:43
40.006643,116.320417,0,13,39934.16375,2009-05-01,03:55:48
40.00665,116.320646,0,13,39934.1638078704,2009-05-01,03:55:53
40.006651,116.320866,0,9,39934.1638657407,2009-05-01,03:55:58
40.006677,116.321072,0,5,39934.1639236111,2009-05-01,03:56:03
40.006674,116.321232,0,2,39934.1639814815,2009-05-01,03:56:08
40.00662,116.321379,0,-4,39934.1640393519,2009-05-01,03:56:13
40.00662,116.321546,0,-10,39934.1640972222,2009-05-01,03:56:18
40.006583,116.321776,0,-15,39934.1641550926,2009-05-01,03:56:23
40.006583,116.321988,0,-19,39934.164212963,2009-05-01,03:56:28
40.006598,116.322216,0,-24,39934.1642708333,2009-05-01,03:56:33
40.006603,116.322429,0,-29,39934.1643287037,2009-05-01,03:56:38
40.006602,116.322633,0,-32,39934.1643865741,2009-05-01,03:56:43
40.006624,116.322839,0,-34,39934.1644444444,2009-05-01,03:56:48
40.0066,116.323044,0,-31,39934.1645023148,2009-05-01,03:56:53
40.006629,116.323219,0,-32,39934.1645601852,2009-05-01,03:56:58
40.006622,116.32342,0,-31,39934.1646180556,2009-05-01,03:57:03
40.006626,116.323603,0,-30,39934.1646759259,2009-05-01,03:57:08
40.006647,116.323783,0,-29,39934.1647337963,2009-05-01,03:57:13
40.006632,116.323949,0,-24,39934.1647916667,2009-05-01,03:57:18
40.006635,116.324136,0,-17,39934.164849537,2009-05-01,03:57:23
40.006686,116.32428,0,-10,39934.1649074074,2009-05-01,03:57:28
40.006681,116.324463,0,-7,39934.1649652778,2009-05-01,03:57:33
40.006689,116.324633,0,-2,39934.1650231481,2009-05-01,03:57:38
40.006686,116.32481,0,1,39934.1650810185,2009-05-01,03:57:43
40.006674,116.324975,0,4,39934.1651388889,2009-05-01,03:57:48
40.006669,116.325141,0,8,39934.1651967593,2009-05-01,03:57:53
40.006696,116.325331,0,16,39934.1652546296,2009-05-01,03:57:58
40.00671,116.325508,0,22,39934.1653125,2009-05-01,03:58:03
40.006731,116.325685,0,28,39934.1653703704,2009-05-01,03:58:08
40.006665,116.325705,0,31,39934.1654282407,2009-05-01,03:58:13
40.006552,116.325682,0,25,39934.1654861111,2009-05-01,03:58:18
40.006461,116.325655,0,23,39934.1655439815,2009-05-01,03:58:23
40.006401,116.325641,0,19,39934.1656018518,2009-05-01,03:58:28
40.006384,116.325599,0,18,39934.1656597222,2009-05-01,03:58:33
40.006408,116.325591,0,13,39934.1657175926,2009-05-01,03:58:38
40.006445,116.325569,0,8,39934.165775463,2009-05-01,03:58:43
40.00646,116.325562,0,4,39934.1658333333,2009-05-01,03:58:48
40.00646,116.325562,0,4,39934.1658680556,2009-05-01,03:58:51
40.006462,116.325559,0,1,39934.1658912037,2009-05-01,03:58:53
40.006466,116.325548,0,0,39934.1659490741,2009-05-01,03:58:58
40.006466,116.325548,0,0,39934.1659837963,2009-05-01,03:59:01
40.00647,116.325541,0,0,39934.1660069444,2009-05-01,03:59:03
40.006476,116.325528,0,0,39934.1660648148,2009-05-01,03:59:08
40.006476,116.325528,0,0,39934.166099537,2009-05-01,03:59:11
40.006474,116.325532,0,0,39934.1661226852,2009-05-01,03:59:13
40.006437,116.32552,0,0,39934.1661805556,2009-05-01,03:59:18
40.006354,116.325497,0,8,39934.1662384259,2009-05-01,03:59:23
40.006283,116.32549,0,16,39934.1662962963,2009-05-01,03:59:28
40.006259,116.325456,0,18,39934.1663541667,2009-05-01,03:59:33
40.006257,116.325437,0,17,39934.166412037,2009-05-01,03:59:38
40.00624,116.325419,0,14,39934.1664699074,2009-05-01,03:59:43
40.00624,116.325419,0,14,39934.1665046296,2009-05-01,03:59:46
40.006233,116.325426,0,14,39934.1665277778,2009-05-01,03:59:48
40.006194,116.325424,0,546,39934.2452083333,2009-05-01,05:53:06
40.00615,116.325572,0,200,39934.2452662037,2009-05-01,05:53:11
40.006184,116.325572,0,200,39934.2453240741,2009-05-01,05:53:16
40.006123,116.325682,0,144,39934.2453819444,2009-05-01,05:53:21
40.006146,116.32574,0,136,39934.2454398148,2009-05-01,05:53:26
40.00619,116.32574,0,131,39934.2454976852,2009-05-01,05:53:31
40.006266,116.325709,0,119,39934.2455555556,2009-05-01,05:53:36
40.006291,116.325721,0,119,39934.2456134259,2009-05-01,05:53:41
40.006318,116.325725,0,120,39934.2456712963,2009-05-01,05:53:46
40.006316,116.325733,0,121,39934.2457291667,2009-05-01,05:53:51
40.006316,116.325733,0,121,39934.2457638889,2009-05-01,05:53:54
40.006317,116.325741,0,121,39934.245787037,2009-05-01,05:53:56
40.006317,116.325755,0,121,39934.2458449074,2009-05-01,05:54:01
40.00632,116.325772,0,123,39934.2459027778,2009-05-01,05:54:06
40.00632,116.325772,0,123,39934.2459375,2009-05-01,05:54:09
40.006325,116.325777,0,130,39934.2459606482,2009-05-01,05:54:11
40.006334,116.325823,0,137,39934.2460185185,2009-05-01,05:54:16
40.00634,116.325825,0,137,39934.2460763889,2009-05-01,05:54:21
40.00634,116.325825,0,137,39934.2461111111,2009-05-01,05:54:24
40.006346,116.325817,0,138,39934.2461342593,2009-05-01,05:54:26
40.006342,116.325832,0,142,39934.2461921296,2009-05-01,05:54:31
40.006344,116.325834,0,142,39934.24625,2009-05-01,05:54:36
40.006345,116.325834,0,142,39934.2463078704,2009-05-01,05:54:41
40.006352,116.325836,0,142,39934.2463657407,2009-05-01,05:54:46
40.006352,116.325836,0,142,39934.246400463,2009-05-01,05:54:49
40.006358,116.325835,0,142,39934.2464236111,2009-05-01,05:54:51
40.006368,116.325837,0,142,39934.2464814815,2009-05-01,05:54:56
40.006375,116.32584,0,142,39934.2465393519,2009-05-01,05:55:01
40.006375,116.32584,0,142,39934.2465740741,2009-05-01,05:55:04
40.006374,116.325834,0,143,39934.2465972222,2009-05-01,05:55:06
40.006392,116.325835,0,143,39934.2466550926,2009-05-01,05:55:11
40.006447,116.325802,0,142,39934.246712963,2009-05-01,05:55:16
40.006553,116.325752,0,140,39934.2467708333,2009-05-01,05:55:21
40.006655,116.325621,0,146,39934.2468287037,2009-05-01,05:55:26
40.006727,116.325543,0,147,39934.2468865741,2009-05-01,05:55:31
40.006744,116.325419,0,144,39934.2469444444,2009-05-01,05:55:36
40.006707,116.325236,0,137,39934.2470023148,2009-05-01,05:55:41
40.006664,116.325081,0,130,39934.2470601852,2009-05-01,05:55:46
40.006648,116.324876,0,129,39934.2471180556,2009-05-01,05:55:51
40.006656,116.324642,0,125,39934.2471759259,2009-05-01,05:55:56
40.006652,116.324382,0,115,39934.2472337963,2009-05-01,05:56:01
40.006691,116.324157,0,106,39934.2472916667,2009-05-01,05:56:06
40.006696,116.323933,0,105,39934.247349537,2009-05-01,05:56:11
40.006703,116.323709,0,98,39934.2474074074,2009-05-01,05:56:16
40.006691,116.323499,0,94,39934.2474652778,2009-05-01,05:56:21
40.006682,116.323263,0,92,39934.2475231481,2009-05-01,05:56:26
40.006668,116.323025,0,87,39934.2475810185,2009-05-01,05:56:31
40.006692,116.3228,0,81,39934.2476388889,2009-05-01,05:56:36
40.006695,116.322583,0,83,39934.2476967593,2009-05-01,05:56:41
40.006697,116.322388,0,85,39934.2477546296,2009-05-01,05:56:46
40.006704,116.322198,0,84,39934.2478125,2009-05-01,05:56:51
40.006718,116.322024,0,87,39934.2478703704,2009-05-01,05:56:56
40.006691,116.321785,0,91,39934.2479282407,2009-05-01,05:57:01
40.006708,116.321583,0,94,39934.2479861111,2009-05-01,05:57:06
40.00668,116.321397,0,88,39934.2480439815,2009-05-01,05:57:11
40.006754,116.321233,0,95,39934.2481018519,2009-05-01,05:57:16
40.006721,116.32107,0,97,39934.2481597222,2009-05-01,05:57:21
40.006701,116.320914,0,108,39934.2482175926,2009-05-01,05:57:26
40.006729,116.320758,0,109,39934.248275463,2009-05-01,05:57:31
40.006722,116.320594,0,119,39934.2483333333,2009-05-01,05:57:36
40.006747,116.320414,0,123,39934.2483912037,2009-05-01,05:57:41
40.006807,116.320357,0,127,39934.2484490741,2009-05-01,05:57:46
40.006854,116.320306,0,129,39934.2485069444,2009-05-01,05:57:51
40.006953,116.320037,0,128,39934.2485648148,2009-05-01,05:57:56
40.006975,116.319864,0,125,39934.2486226852,2009-05-01,05:58:01
40.007067,116.319771,0,135,39934.2486805556,2009-05-01,05:58:06
40.007258,116.319824,0,143,39934.2487384259,2009-05-01,05:58:11
40.00738,116.319797,0,146,39934.2487962963,2009-05-01,05:58:16
40.007486,116.319723,0,145,39934.2488541667,2009-05-01,05:58:21
40.007548,116.319691,0,134,39934.248912037,2009-05-01,05:58:26
40.007557,116.319682,0,125,39934.2489699074,2009-05-01,05:58:31
40.007558,116.319682,0,124,39934.2490277778,2009-05-01,05:58:36
40.007561,116.31968,0,123,39934.2490856481,2009-05-01,05:58:41
40.007564,116.31968,0,123,39934.2491435185,2009-05-01,05:58:46
40.007564,116.31968,0,123,39934.2491782407,2009-05-01,05:58:49
40.007564,116.31968,0,123,39934.2492013889,2009-05-01,05:58:51
40.007574,116.319683,0,123,39934.2492592593,2009-05-01,05:58:56
40.007614,116.319712,0,121,39934.2493171296,2009-05-01,05:59:01
40.00766,116.319736,0,120,39934.249375,2009-05-01,05:59:06
40.007688,116.319737,0,119,39934.2494328704,2009-05-01,05:59:11
40.0077,116.319733,0,118,39934.2494907407,2009-05-01,05:59:16
40.0077,116.319733,0,118,39934.2495023148,2009-05-01,05:59:17
40.007706,116.319725,0,117,39934.249525463,2009-05-01,05:59:19
40.007698,116.319741,0,117,39934.2495833333,2009-05-01,05:59:24
40.007698,116.319741,0,117,39934.2496180556,2009-05-01,05:59:27
40.00769,116.319744,0,117,39934.2496412037,2009-05-01,05:59:29
40.007652,116.319776,0,117,39934.2496990741,2009-05-01,05:59:34
40.00764,116.319807,0,117,39934.2497569444,2009-05-01,05:59:39
40.007626,116.319821,0,117,39934.2498148148,2009-05-01,05:59:44
40.007688,116.319804,0,117,39934.2498726852,2009-05-01,05:59:49
40.007705,116.319802,0,117,39934.2499305556,2009-05-01,05:59:54
40.007709,116.319798,0,117,39934.2499884259,2009-05-01,05:59:59
40.007709,116.319798,0,117,39934.2500231481,2009-05-01,06:00:02
40.007706,116.319798,0,117,39934.2500462963,2009-05-01,06:00:04
40.010095,116.322547,0,54,39934.2503472222,2009-05-01,06:00:30
40.008475,116.319441,0,235,39934.2504050926,2009-05-01,06:00:35
40.008235,116.319321,0,132,39934.250462963,2009-05-01,06:00:40
40.008073,116.319323,0,122,39934.2505208333,2009-05-01,06:00:45
40.008036,116.319345,0,122,39934.2505787037,2009-05-01,06:00:50
40.008036,116.319345,0,122,39934.2506134259,2009-05-01,06:00:53
40.008041,116.319345,0,122,39934.2506365741,2009-05-01,06:00:55
40.008013,116.31938,0,121,39934.2506944444,2009-05-01,06:01:00
40.00809,116.319438,0,122,39934.2507523148,2009-05-01,06:01:05
40.008096,116.319439,0,123,39934.2508101852,2009-05-01,06:01:10
40.008096,116.319439,0,123,39934.2508449074,2009-05-01,06:01:13
40.008103,116.319438,0,123,39934.2508680556,2009-05-01,06:01:15
40.008146,116.31944,0,123,39934.2509259259,2009-05-01,06:01:20
40.008154,116.31944,0,124,39934.2509837963,2009-05-01,06:01:25
40.008155,116.31944,0,124,39934.2510416667,2009-05-01,06:01:30
40.00815,116.319441,0,124,39934.251099537,2009-05-01,06:01:35
40.008144,116.319441,0,124,39934.2511574074,2009-05-01,06:01:40
40.00814,116.319441,0,124,39934.2512152778,2009-05-01,06:01:45
40.00814,116.319441,0,124,39934.25125,2009-05-01,06:01:48
40.008145,116.319439,0,124,39934.2512731481,2009-05-01,06:01:50
40.00818,116.319407,0,125,39934.2513310185,2009-05-01,06:01:55
40.008215,116.319425,0,125,39934.2513888889,2009-05-01,06:02:00
40.008254,116.319381,0,125,39934.2514467593,2009-05-01,06:02:05
40.008275,116.319369,0,125,39934.2515046296,2009-05-01,06:02:10
40.008272,116.319391,0,125,39934.2515625,2009-05-01,06:02:15
40.008245,116.319417,0,125,39934.2516203704,2009-05-01,06:02:20
40.008246,116.319423,0,125,39934.2516782407,2009-05-01,06:02:25
40.008245,116.319421,0,126,39934.2520138889,2009-05-01,06:02:54
40.008245,116.319421,0,126,39934.2520486111,2009-05-01,06:02:57
40.008249,116.319417,0,126,39934.2520717593,2009-05-01,06:02:59
40.008258,116.319412,0,126,39934.2521296296,2009-05-01,06:03:04
40.011431,116.315304,0,304,39934.2525925926,2009-05-01,06:03:44
40.008017,116.318995,0,558,39934.252650463,2009-05-01,06:03:49
40.008068,116.319001,0,559,39934.2527083333,2009-05-01,06:03:54
40.007963,116.319367,0,527,39934.2527662037,2009-05-01,06:03:59
40.007862,116.319603,0,486,39934.2528240741,2009-05-01,06:04:04
40.007825,116.319631,0,438,39934.2528819444,2009-05-01,06:04:09
40.007639,116.319703,0,291,39934.2529398148,2009-05-01,06:04:14
40.007581,116.319711,0,201,39934.2529976852,2009-05-01,06:04:19
40.00758,116.319698,0,187,39934.2530555556,2009-05-01,06:04:24
40.007579,116.319697,0,187,39934.2531134259,2009-05-01,06:04:29
40.007583,116.319696,0,186,39934.2531712963,2009-05-01,06:04:34
40.007588,116.319695,0,185,39934.2532291667,2009-05-01,06:04:39
40.007588,116.319695,0,185,39934.2532638889,2009-05-01,06:04:42
40.007583,116.319696,0,184,39934.253287037,2009-05-01,06:04:44
40.007541,116.319712,0,178,39934.2533449074,2009-05-01,06:04:49
40.007531,116.319713,0,170,39934.2534027778,2009-05-01,06:04:54
40.007442,116.319721,0,167,39934.2534606481,2009-05-01,06:04:59
40.007372,116.31963,0,171,39934.2535185185,2009-05-01,06:05:04
40.007281,116.319582,0,162,39934.2535763889,2009-05-01,06:05:09
40.007165,116.319533,0,149,39934.2536342593,2009-05-01,06:05:14
40.007059,116.319484,0,138,39934.2536921296,2009-05-01,06:05:19
40.006942,116.319421,0,124,39934.25375,2009-05-01,06:05:24
40.006824,116.319378,0,121,39934.2538078704,2009-05-01,06:05:29
40.006693,116.319376,0,115,39934.2538657407,2009-05-01,06:05:34
40.006638,116.319327,0,110,39934.2539236111,2009-05-01,06:05:39
40.006614,116.319258,0,107,39934.2539814815,2009-05-01,06:05:44
40.006583,116.319155,0,103,39934.2540393519,2009-05-01,06:05:49
40.006539,116.319042,0,99,39934.2540972222,2009-05-01,06:05:54
40.006527,116.318809,0,89,39934.2541550926,2009-05-01,06:05:59
40.006497,116.318556,0,81,39934.254212963,2009-05-01,06:06:04
40.006418,116.318307,0,82,39934.2542708333,2009-05-01,06:06:09
40.006417,116.318102,0,87,39934.2543287037,2009-05-01,06:06:14
40.006434,116.317896,0,92,39934.2543865741,2009-05-01,06:06:19
40.006532,116.317743,0,98,39934.2544444444,2009-05-01,06:06:24
40.006633,116.317755,0,107,39934.2545023148,2009-05-01,06:06:29
40.006777,116.317766,0,122,39934.2545601852,2009-05-01,06:06:34
40.006917,116.317765,0,133,39934.2546180556,2009-05-01,06:06:39
40.007026,116.317754,0,151,39934.2546759259,2009-05-01,06:06:44
40.007135,116.317796,0,171,39934.2547337963,2009-05-01,06:06:49
40.007251,116.317757,0,185,39934.2547916667,2009-05-01,06:06:54
40.007403,116.317736,0,209,39934.254849537,2009-05-01,06:06:59
40.00757,116.317675,0,218,39934.2549074074,2009-05-01,06:07:04
40.007779,116.317723,0,181,39934.2549652778,2009-05-01,06:07:09
40.007928,116.317723,0,173,39934.2550231481,2009-05-01,06:07:14
40.008083,116.317725,0,156,39934.2550810185,2009-05-01,06:07:19
40.008255,116.317713,0,145,39934.2551388889,2009-05-01,06:07:24
40.008399,116.317719,0,147,39934.2551967593,2009-05-01,06:07:29
40.008564,116.317734,0,143,39934.2552546296,2009-05-01,06:07:34
40.008744,116.317737,0,144,39934.2553125,2009-05-01,06:07:39
40.008894,116.31779,0,149,39934.2553703704,2009-05-01,06:07:44
40.009038,116.317718,0,146,39934.2554282407,2009-05-01,06:07:49
40.009128,116.317509,0,118,39934.2554861111,2009-05-01,06:07:54
40.009135,116.317289,0,105,39934.2555439815,2009-05-01,06:07:59
40.009108,116.317071,0,97,39934.2556018519,2009-05-01,06:08:04
40.009068,116.316854,0,90,39934.2556597222,2009-05-01,06:08:09
40.009032,116.316646,0,92,39934.2557175926,2009-05-01,06:08:14
40.008994,116.316433,0,89,39934.255775463,2009-05-01,06:08:19
40.009093,116.316318,0,91,39934.2558333333,2009-05-01,06:08:24
40.009219,116.316266,0,103,39934.2558912037,2009-05-01,06:08:29
40.009354,116.316223,0,112,39934.2559490741,2009-05-01,06:08:34
40.009492,116.316173,0,128,39934.2560069444,2009-05-01,06:08:39
40.009605,116.316133,0,134,39934.2560648148,2009-05-01,06:08:44
40.00968,116.315951,0,125,39934.2561226852,2009-05-01,06:08:49
40.009705,116.315817,0,131,39934.2561805556,2009-05-01,06:08:54
40.009714,116.315669,0,122,39934.2562384259,2009-05-01,06:08:59
40.009696,116.315489,0,124,39934.2562962963,2009-05-01,06:09:04
40.009721,116.315287,0,120,39934.2563541667,2009-05-01,06:09:09
40.009733,116.315095,0,117,39934.256412037,2009-05-01,06:09:14
40.009738,116.314908,0,117,39934.2564699074,2009-05-01,06:09:19
40.009776,116.314736,0,110,39934.2565277778,2009-05-01,06:09:24
40.009815,116.314591,0,109,39934.2565856481,2009-05-01,06:09:29
40.009776,116.314457,0,124,39934.2566435185,2009-05-01,06:09:34
40.00981,116.314575,0,123,39934.2567013889,2009-05-01,06:09:39
40.009883,116.314752,0,126,39934.2567592593,2009-05-01,06:09:44
40.00991,116.314896,0,136,39934.2568171296,2009-05-01,06:09:49
40.009968,116.315029,0,132,39934.256875,2009-05-01,06:09:54
40.010015,116.315078,0,143,39934.2569328704,2009-05-01,06:09:59
40.010016,116.315082,0,145,39934.2569907407,2009-05-01,06:10:04
40.010016,116.315087,0,145,39934.2570486111,2009-05-01,06:10:09
40.010017,116.315088,0,146,39934.2571064815,2009-05-01,06:10:14
40.010017,116.315088,0,146,39934.2571412037,2009-05-01,06:10:17
40.010018,116.315089,0,146,39934.2571643519,2009-05-01,06:10:19
40.010018,116.31508,0,146,39934.2572222222,2009-05-01,06:10:24
40.010017,116.315052,0,146,39934.2572800926,2009-05-01,06:10:29
40.010017,116.315022,0,146,39934.257337963,2009-05-01,06:10:34
40.010016,116.314999,0,146,39934.2573958333,2009-05-01,06:10:39
40.010015,116.314984,0,147,39934.2574537037,2009-05-01,06:10:44
40.010015,116.314974,0,147,39934.2575115741,2009-05-01,06:10:49
40.010015,116.314962,0,147,39934.2575694444,2009-05-01,06:10:54
40.010015,116.314953,0,147,39934.2576273148,2009-05-01,06:10:59
40.010014,116.314947,0,147,39934.2576851852,2009-05-01,06:11:04
40.010014,116.314947,0,147,39934.2577199074,2009-05-01,06:11:07
40.010016,116.31494,0,147,39934.2577430556,2009-05-01,06:11:09
40.010016,116.314922,0,147,39934.2578009259,2009-05-01,06:11:14
40.010015,116.314912,0,147,39934.2578587963,2009-05-01,06:11:19
40.010015,116.314912,0,147,39934.2578935185,2009-05-01,06:11:22
40.010017,116.314917,0,147,39934.2579166667,2009-05-01,06:11:24
40.010018,116.314933,0,147,39934.257974537,2009-05-01,06:11:29
40.01002,116.314951,0,147,39934.2580324074,2009-05-01,06:11:34
40.010022,116.314963,0,147,39934.2580902778,2009-05-01,06:11:39
40.010023,116.314975,0,147,39934.2581481481,2009-05-01,06:11:44
40.010024,116.314994,0,147,39934.2582060185,2009-05-01,06:11:49
40.010025,116.315015,0,147,39934.2582638889,2009-05-01,06:11:54
40.010023,116.315046,0,147,39934.2583217593,2009-05-01,06:11:59
40.0107,116.314681,0,132,39934.2587847222,2009-05-01,06:12:39
40.010711,116.314653,0,136,39934.2588425926,2009-05-01,06:12:44
40.010694,116.314651,0,137,39934.258900463,2009-05-01,06:12:49
40.010694,116.314651,0,137,39934.2589351852,2009-05-01,06:12:52
40.010691,116.314659,0,140,39934.2589583333,2009-05-01,06:12:54
40.010692,116.314673,0,140,39934.2590162037,2009-05-01,06:12:59
40.009989,116.315188,0,140,39934.2591319444,2009-05-01,06:13:09
40.009761,116.315135,0,142,39934.2591898148,2009-05-01,06:13:14
40.009698,116.315243,0,150,39934.2592476852,2009-05-01,06:13:19
40.009699,116.315257,0,150,39934.2593055556,2009-05-01,06:13:24
40.009678,116.31523,0,151,39934.2593634259,2009-05-01,06:13:29
40.009658,116.31522,0,152,39934.2594212963,2009-05-01,06:13:34
40.010078,116.314967,0,111,39934.2780092593,2009-05-01,06:40:20
40.010168,116.314965,0,131,39934.2780671296,2009-05-01,06:40:25
40.010181,116.315021,0,139,39934.278125,2009-05-01,06:40:30
40.010154,116.315031,0,161,39934.2781828704,2009-05-01,06:40:35
40.010164,116.31505,0,161,39934.2782407407,2009-05-01,06:40:40
40.010164,116.31505,0,161,39934.278275463,2009-05-01,06:40:43
40.010169,116.31505,0,158,39934.2782986111,2009-05-01,06:40:45
40.010154,116.315078,0,152,39934.2783564815,2009-05-01,06:40:50
40.010133,116.315067,0,149,39934.2784143519,2009-05-01,06:40:55
40.010134,116.315085,0,148,39934.2784722222,2009-05-01,06:41:00
40.010141,116.31508,0,147,39934.2785300926,2009-05-01,06:41:05
40.010141,116.31508,0,147,39934.2785648148,2009-05-01,06:41:08
40.010146,116.315074,0,146,39934.278587963,2009-05-01,06:41:10
40.010129,116.315057,0,156,39934.2786458333,2009-05-01,06:41:15
40.010101,116.315039,0,167,39934.2787037037,2009-05-01,06:41:20
40.010074,116.314966,0,170,39934.2787615741,2009-05-01,06:41:25
40.010046,116.314882,0,181,39934.2788194444,2009-05-01,06:41:30
40.010034,116.314834,0,182,39934.2788773148,2009-05-01,06:41:35
40.010042,116.314781,0,182,39934.2789351852,2009-05-01,06:41:40
40.010008,116.314696,0,184,39934.2789930556,2009-05-01,06:41:45
40.00992,116.314596,0,174,39934.2790509259,2009-05-01,06:41:50
40.009855,116.314565,0,170,39934.2791087963,2009-05-01,06:41:55
40.009778,116.314578,0,167,39934.2791666667,2009-05-01,06:42:00
40.009723,116.314504,0,166,39934.279224537,2009-05-01,06:42:05
40.009688,116.314441,0,165,39934.2792824074,2009-05-01,06:42:10
40.00963,116.314383,0,160,39934.2793402778,2009-05-01,06:42:15
40.009602,116.314312,0,160,39934.2793981481,2009-05-01,06:42:20
40.009601,116.314291,0,162,39934.2794444444,2009-05-01,06:42:24
40.009564,116.314254,0,166,39934.2795023148,2009-05-01,06:42:29
40.009564,116.314254,0,166,39934.279537037,2009-05-01,06:42:32
40.009557,116.314251,0,166,39934.2795601852,2009-05-01,06:42:34
40.009544,116.314221,0,166,39934.2796180556,2009-05-01,06:42:39
40.009515,116.314155,0,167,39934.2796759259,2009-05-01,06:42:44
40.009547,116.314092,0,172,39934.2797337963,2009-05-01,06:42:49
40.009542,116.314005,0,175,39934.2797916667,2009-05-01,06:42:54
40.009549,116.313894,0,178,39934.279849537,2009-05-01,06:42:59
40.009564,116.313879,0,187,39934.2799074074,2009-05-01,06:43:04
40.009575,116.313854,0,192,39934.2799652778,2009-05-01,06:43:09
40.009546,116.313832,0,198,39934.2800231481,2009-05-01,06:43:14
40.009549,116.313779,0,203,39934.2800810185,2009-05-01,06:43:19
40.009549,116.313738,0,211,39934.2801388889,2009-05-01,06:43:24
40.009549,116.313689,0,219,39934.2801967593,2009-05-01,06:43:29
40.00952,116.313621,0,226,39934.2802546296,2009-05-01,06:43:34
40.009484,116.31358,0,231,39934.2803125,2009-05-01,06:43:39
40.00947,116.313479,0,236,39934.2803703704,2009-05-01,06:43:44
40.009469,116.313373,0,243,39934.2804282407,2009-05-01,06:43:49
40.0095,116.313193,0,241,39934.2804861111,2009-05-01,06:43:54
40.009505,116.313093,0,234,39934.2805439815,2009-05-01,06:43:59
40.009523,116.313015,0,233,39934.2806018519,2009-05-01,06:44:04
40.009532,116.312989,0,233,39934.2806597222,2009-05-01,06:44:09
40.009546,116.312971,0,234,39934.2807175926,2009-05-01,06:44:14
40.009566,116.312958,0,235,39934.280775463,2009-05-01,06:44:19
40.009569,116.312947,0,236,39934.2808333333,2009-05-01,06:44:24
40.009563,116.312958,0,236,39934.2808912037,2009-05-01,06:44:29
40.009547,116.312977,0,236,39934.2809490741,2009-05-01,06:44:34
40.009534,116.313004,0,236,39934.2810069444,2009-05-01,06:44:39
40.009524,116.313023,0,237,39934.2810648148,2009-05-01,06:44:44
40.009496,116.313042,0,237,39934.2811226852,2009-05-01,06:44:49
40.009484,116.313077,0,238,39934.2811805556,2009-05-01,06:44:54
40.009461,116.313127,0,239,39934.2812384259,2009-05-01,06:44:59
40.009432,116.313167,0,240,39934.2812962963,2009-05-01,06:45:04
40.009379,116.313191,0,240,39934.2813541667,2009-05-01,06:45:09
40.009353,116.313199,0,241,39934.281412037,2009-05-01,06:45:14
40.009349,116.313177,0,242,39934.2814699074,2009-05-01,06:45:19
40.009362,116.313132,0,242,39934.2815277778,2009-05-01,06:45:24
40.009361,116.31313,0,243,39934.2815856481,2009-05-01,06:45:29
40.009361,116.31313,0,243,39934.2816203704,2009-05-01,06:45:32
40.009358,116.313123,0,243,39934.2816435185,2009-05-01,06:45:34
40.009378,116.313103,0,243,39934.2817013889,2009-05-01,06:45:39
40.009437,116.313021,0,243,39934.2817592593,2009-05-01,06:45:44
40.009531,116.312976,0,243,39934.2818171296,2009-05-01,06:45:49
40.009662,116.312865,0,243,39934.281875,2009-05-01,06:45:54
40.00981,116.312732,0,244,39934.2819328704,2009-05-01,06:45:59
40.009939,116.312614,0,246,39934.2819907407,2009-05-01,06:46:04
40.009837,116.312747,0,247,39934.2820486111,2009-05-01,06:46:09
40.009792,116.312812,0,251,39934.2821064815,2009-05-01,06:46:14
40.009723,116.312898,0,254,39934.2821643518,2009-05-01,06:46:19
40.009623,116.313001,0,257,39934.2822222222,2009-05-01,06:46:24
40.009586,116.31307,0,260,39934.2822800926,2009-05-01,06:46:29
40.009537,116.313111,0,263,39934.282337963,2009-05-01,06:46:34
40.009509,116.313109,0,266,39934.2823958333,2009-05-01,06:46:39
40.009484,116.313093,0,270,39934.2824537037,2009-05-01,06:46:44
40.00946,116.313083,0,275,39934.2825115741,2009-05-01,06:46:49
40.009434,116.313073,0,279,39934.2825694444,2009-05-01,06:46:54
40.009405,116.313045,0,283,39934.2826273148,2009-05-01,06:46:59
40.00943,116.312845,0,283,39934.2826851852,2009-05-01,06:47:04
40.009381,116.312771,0,285,39934.2827430556,2009-05-01,06:47:09
40.009381,116.312771,0,285,39934.2827777778,2009-05-01,06:47:12
40.009374,116.312765,0,275,39934.2828009259,2009-05-01,06:47:14
40.009332,116.312769,0,274,39934.2828587963,2009-05-01,06:47:19
40.009284,116.312758,0,267,39934.2829166667,2009-05-01,06:47:24
40.00922,116.312767,0,267,39934.282974537,2009-05-01,06:47:29
40.00915,116.312732,0,265,39934.2830324074,2009-05-01,06:47:34
40.009069,116.312696,0,269,39934.2830902778,2009-05-01,06:47:39
40.008998,116.312669,0,264,39934.2831481481,2009-05-01,06:47:44
40.008932,116.312707,0,266,39934.2832060185,2009-05-01,06:47:49
40.008863,116.312686,0,271,39934.2832638889,2009-05-01,06:47:54
40.008815,116.312719,0,279,39934.2833217593,2009-05-01,06:47:59
40.00876,116.312708,0,281,39934.2833796296,2009-05-01,06:48:04
40.008712,116.312712,0,283,39934.2834375,2009-05-01,06:48:09
40.008671,116.312686,0,289,39934.2834953704,2009-05-01,06:48:14
40.008598,116.312679,0,293,39934.2835532407,2009-05-01,06:48:19
40.008524,116.312679,0,299,39934.2836111111,2009-05-01,06:48:24
40.008455,116.312654,0,311,39934.2836689815,2009-05-01,06:48:29
40.008395,116.312691,0,314,39934.2837268518,2009-05-01,06:48:34
40.008344,116.312777,0,295,39934.2837847222,2009-05-01,06:48:39
40.00834,116.31284,0,276,39934.2838425926,2009-05-01,06:48:44
40.00828,116.31282,0,278,39934.283900463,2009-05-01,06:48:49
40.008243,116.312812,0,277,39934.2839583333,2009-05-01,06:48:54
40.008197,116.312821,0,272,39934.2840162037,2009-05-01,06:48:59
40.008197,116.312845,0,261,39934.2840740741,2009-05-01,06:49:04
40.008197,116.312845,0,261,39934.2841087963,2009-05-01,06:49:07
40.008191,116.312848,0,261,39934.2841319444,2009-05-01,06:49:09
40.008176,116.312852,0,260,39934.2841898148,2009-05-01,06:49:14
40.008077,116.312836,0,241,39934.2842476852,2009-05-01,06:49:19
40.008003,116.312801,0,232,39934.2843055556,2009-05-01,06:49:24
40.007965,116.312785,0,225,39934.2843634259,2009-05-01,06:49:29
40.007887,116.312775,0,217,39934.2844212963,2009-05-01,06:49:34
40.007824,116.312774,0,210,39934.2844791667,2009-05-01,06:49:39
40.007824,116.312767,0,208,39934.284537037,2009-05-01,06:49:44
40.007824,116.31277,0,209,39934.2845949074,2009-05-01,06:49:49
40.007824,116.31277,0,209,39934.2846296296,2009-05-01,06:49:52
40.007824,116.31277,0,209,39934.2846527778,2009-05-01,06:49:54
40.007824,116.312712,0,203,39934.2847106481,2009-05-01,06:49:59
40.00781,116.312685,0,186,39934.2847685185,2009-05-01,06:50:04
40.007811,116.312684,0,185,39934.2848263889,2009-05-01,06:50:09
40.007813,116.312683,0,184,39934.2848842593,2009-05-01,06:50:14
40.007811,116.312681,0,184,39934.2849421296,2009-05-01,06:50:19
40.007812,116.312678,0,183,39934.285,2009-05-01,06:50:24
40.007818,116.312676,0,183,39934.2850578704,2009-05-01,06:50:29
40.007824,116.312683,0,183,39934.2851157407,2009-05-01,06:50:34
40.007827,116.312691,0,183,39934.2851736111,2009-05-01,06:50:39
40.007827,116.312691,0,183,39934.2852083333,2009-05-01,06:50:42
40.007832,116.312689,0,182,39934.2852314815,2009-05-01,06:50:44
40.007849,116.312779,0,183,39934.2852893519,2009-05-01,06:50:49
40.007847,116.312746,0,182,39934.2853472222,2009-05-01,06:50:54
40.007827,116.312705,0,173,39934.2854050926,2009-05-01,06:50:59
40.007827,116.312705,0,173,39934.2854398148,2009-05-01,06:51:02
40.007824,116.312701,0,167,39934.285462963,2009-05-01,06:51:04
40.007795,116.312679,0,166,39934.2855208333,2009-05-01,06:51:09
40.007766,116.312676,0,165,39934.2855787037,2009-05-01,06:51:14
40.007762,116.312669,0,165,39934.2856365741,2009-05-01,06:51:19
40.007767,116.312666,0,165,39934.2856944444,2009-05-01,06:51:24
40.007772,116.312666,0,165,39934.2857523148,2009-05-01,06:51:29
40.007773,116.312665,0,164,39934.2858101852,2009-05-01,06:51:34
40.007773,116.312665,0,164,39934.2858449074,2009-05-01,06:51:37
40.007777,116.312666,0,164,39934.2858680556,2009-05-01,06:51:39
40.007795,116.312668,0,159,39934.2859259259,2009-05-01,06:51:44
40.007864,116.312638,0,151,39934.2859837963,2009-05-01,06:51:49
40.007904,116.312625,0,147,39934.2860416667,2009-05-01,06:51:54
40.007928,116.312611,0,144,39934.286099537,2009-05-01,06:51:59
40.007928,116.312611,0,144,39934.2861342593,2009-05-01,06:52:02
40.007922,116.312609,0,142,39934.2861574074,2009-05-01,06:52:04
40.007751,116.312674,0,138,39934.2862152778,2009-05-01,06:52:09
40.007432,116.312719,0,131,39934.2862731481,2009-05-01,06:52:14
40.007029,116.312771,0,126,39934.2863310185,2009-05-01,06:52:19
40.006561,116.312837,0,122,39934.2863888889,2009-05-01,06:52:24
40.006068,116.312893,0,117,39934.2864467593,2009-05-01,06:52:29
40.005585,116.312885,0,120,39934.2865046296,2009-05-01,06:52:34
40.005149,116.312572,0,122,39934.2865625,2009-05-01,06:52:39
40.004932,116.311951,0,119,39934.2866203704,2009-05-01,06:52:44
40.004848,116.311208,0,116,39934.2866782407,2009-05-01,06:52:49
40.004736,116.310499,0,117,39934.2867361111,2009-05-01,06:52:54
40.004497,116.309873,0,115,39934.2867939815,2009-05-01,06:52:59
40.004128,116.309425,0,107,39934.2868518519,2009-05-01,06:53:04
40.003915,116.309207,0,107,39934.2869097222,2009-05-01,06:53:09
40.003862,116.309149,0,108,39934.2869675926,2009-05-01,06:53:14
40.003881,116.309153,0,106,39934.287025463,2009-05-01,06:53:19
40.003883,116.309154,0,106,39934.2870833333,2009-05-01,06:53:24
40.003883,116.309154,0,106,39934.2871180556,2009-05-01,06:53:27
40.003882,116.309155,0,106,39934.2871412037,2009-05-01,06:53:29
40.003857,116.309151,0,105,39934.2871990741,2009-05-01,06:53:34
40.003696,116.3091,0,107,39934.2872569444,2009-05-01,06:53:39
40.003431,116.309004,0,110,39934.2873148148,2009-05-01,06:53:44
40.003097,116.308956,0,113,39934.2873726852,2009-05-01,06:53:49
40.002705,116.308969,0,120,39934.2874305556,2009-05-01,06:53:54
40.002278,116.30903,0,117,39934.2874884259,2009-05-01,06:53:59
40.001849,116.308994,0,114,39934.2875462963,2009-05-01,06:54:04
40.001348,116.308977,0,114,39934.2876041667,2009-05-01,06:54:09
40.000873,116.308977,0,117,39934.287662037,2009-05-01,06:54:14
40.000357,116.308955,0,119,39934.2877199074,2009-05-01,06:54:19
39.999822,116.30893,0,114,39934.2877777778,2009-05-01,06:54:24
39.999397,116.308933,0,120,39934.2878356481,2009-05-01,06:54:29
39.999183,116.308917,0,124,39934.2878935185,2009-05-01,06:54:34
39.999183,116.308893,0,122,39934.2879513889,2009-05-01,06:54:39
39.999183,116.308893,0,122,39934.2879861111,2009-05-01,06:54:42
39.999184,116.3089,0,121,39934.2880092593,2009-05-01,06:54:44
39.99916,116.308914,0,120,39934.2880671296,2009-05-01,06:54:49
39.999135,116.308916,0,122,39934.288125,2009-05-01,06:54:54
39.999063,116.308925,0,123,39934.2881828704,2009-05-01,06:54:59
39.998871,116.308925,0,125,39934.2882407407,2009-05-01,06:55:04
39.99861,116.3089,0,124,39934.2882986111,2009-05-01,06:55:09
39.998324,116.308873,0,125,39934.2883564815,2009-05-01,06:55:14
39.998004,116.308853,0,121,39934.2884143519,2009-05-01,06:55:19
39.997797,116.308838,0,130,39934.2884722222,2009-05-01,06:55:24
39.99763,116.308828,0,137,39934.2885300926,2009-05-01,06:55:29
39.99756,116.308838,0,140,39934.288587963,2009-05-01,06:55:34
39.997508,116.308861,0,144,39934.2886458333,2009-05-01,06:55:39
39.997515,116.308856,0,144,39934.2887037037,2009-05-01,06:55:44
39.997515,116.308856,0,144,39934.2887384259,2009-05-01,06:55:47
39.997516,116.308855,0,144,39934.2887615741,2009-05-01,06:55:49
39.997448,116.308854,0,143,39934.2888194444,2009-05-01,06:55:54
39.997341,116.308852,0,145,39934.2888773148,2009-05-01,06:55:59
39.997294,116.308863,0,150,39934.2889351852,2009-05-01,06:56:04
39.997283,116.308863,0,152,39934.2889930556,2009-05-01,06:56:09
39.997281,116.308861,0,153,39934.2890509259,2009-05-01,06:56:14
39.997281,116.308861,0,153,39934.2890856481,2009-05-01,06:56:17
39.997282,116.308859,0,153,39934.2891087963,2009-05-01,06:56:19
39.997204,116.308864,0,155,39934.2891666667,2009-05-01,06:56:24
39.997042,116.308856,0,157,39934.289224537,2009-05-01,06:56:29
39.996868,116.308842,0,162,39934.2892824074,2009-05-01,06:56:34
39.996822,116.308871,0,169,39934.2893402778,2009-05-01,06:56:39
39.996821,116.308871,0,170,39934.2893981481,2009-05-01,06:56:44
39.996821,116.308871,0,170,39934.2894328704,2009-05-01,06:56:47
39.996818,116.308871,0,170,39934.2894560185,2009-05-01,06:56:49
39.996761,116.308899,0,176,39934.2895138889,2009-05-01,06:56:54
39.996621,116.308983,0,181,39934.2895717593,2009-05-01,06:56:59
39.99658,116.308964,0,181,39934.2896296296,2009-05-01,06:57:04
39.996572,116.308959,0,183,39934.2896875,2009-05-01,06:57:09
39.996572,116.308959,0,183,39934.2897453704,2009-05-01,06:57:14
39.996575,116.308958,0,183,39934.2898032407,2009-05-01,06:57:19
39.996576,116.30896,0,183,39934.2898611111,2009-05-01,06:57:24
39.996576,116.30896,0,183,39934.2898958333,2009-05-01,06:57:27
39.996572,116.30896,0,184,39934.2899189815,2009-05-01,06:57:29
39.996378,116.309023,0,181,39934.2899768518,2009-05-01,06:57:34
39.996015,116.309006,0,179,39934.2900347222,2009-05-01,06:57:39
39.995534,116.309012,0,185,39934.2900925926,2009-05-01,06:57:44
39.995093,116.309026,0,203,39934.290150463,2009-05-01,06:57:49
39.994738,116.309037,0,224,39934.2902083333,2009-05-01,06:57:54
39.994607,116.309079,0,240,39934.2902662037,2009-05-01,06:57:59
39.994596,116.309062,0,250,39934.2903240741,2009-05-01,06:58:04
39.994596,116.309073,0,262,39934.2903819444,2009-05-01,06:58:09
39.994562,116.309106,0,265,39934.2904398148,2009-05-01,06:58:14
39.994532,116.309126,0,271,39934.2904976852,2009-05-01,06:58:19
39.994493,116.309128,0,280,39934.2905555556,2009-05-01,06:58:24
39.994417,116.309144,0,269,39934.2906134259,2009-05-01,06:58:29
39.99437,116.309167,0,275,39934.2906712963,2009-05-01,06:58:34
39.994316,116.309145,0,288,39934.2907291667,2009-05-01,06:58:39
39.994233,116.309151,0,296,39934.290787037,2009-05-01,06:58:44
39.994177,116.309162,0,295,39934.2908449074,2009-05-01,06:58:49
39.994124,116.309073,0,282,39934.2909027778,2009-05-01,06:58:54
39.994079,116.309067,0,279,39934.2909606481,2009-05-01,06:58:59
39.994053,116.309028,0,272,39934.2910185185,2009-05-01,06:59:04
39.994012,116.309003,0,270,39934.2910763889,2009-05-01,06:59:09
39.993963,116.30898,0,276,39934.2911342593,2009-05-01,06:59:14
39.993914,116.309,0,267,39934.2911921296,2009-05-01,06:59:19
39.993864,116.308989,0,266,39934.29125,2009-05-01,06:59:24
39.993872,116.308934,0,248,39934.2913078704,2009-05-01,06:59:29
39.993896,116.308845,0,235,39934.2913657407,2009-05-01,06:59:34
39.993903,116.308781,0,215,39934.2914236111,2009-05-01,06:59:39
39.993894,116.308739,0,190,39934.2914814815,2009-05-01,06:59:44
39.993871,116.308688,0,171,39934.2915393518,2009-05-01,06:59:49
39.993858,116.308635,0,153,39934.2915972222,2009-05-01,06:59:54
39.993832,116.308591,0,146,39934.2916550926,2009-05-01,06:59:59
39.993832,116.308505,0,135,39934.291712963,2009-05-01,07:00:04
39.993819,116.308459,0,130,39934.2917708333,2009-05-01,07:00:09
39.993798,116.308401,0,123,39934.2918287037,2009-05-01,07:00:14
39.993774,116.308334,0,120,39934.2918865741,2009-05-01,07:00:19
39.993753,116.308281,0,117,39934.2919444444,2009-05-01,07:00:24
39.993743,116.308199,0,117,39934.2920023148,2009-05-01,07:00:29
39.993752,116.308129,0,119,39934.2920601852,2009-05-01,07:00:34
39.993754,116.308036,0,119,39934.2921180556,2009-05-01,07:00:39
39.993752,116.307927,0,116,39934.2921759259,2009-05-01,07:00:44
39.993714,116.307851,0,112,39934.2922337963,2009-05-01,07:00:49
39.993725,116.307788,0,117,39934.2922916667,2009-05-01,07:00:54
39.993713,116.30772,0,112,39934.292349537,2009-05-01,07:00:59
39.993686,116.307659,0,113,39934.2924074074,2009-05-01,07:01:04
39.993681,116.307592,0,107,39934.2924652778,2009-05-01,07:01:09
39.993687,116.307532,0,107,39934.2925231481,2009-05-01,07:01:14
39.993671,116.307471,0,107,39934.2925810185,2009-05-01,07:01:19
39.993679,116.307392,0,104,39934.2926388889,2009-05-01,07:01:24
39.993678,116.307325,0,107,39934.2926967593,2009-05-01,07:01:29
39.993682,116.307231,0,111,39934.2927546296,2009-05-01,07:01:34
39.993673,116.307147,0,115,39934.2928125,2009-05-01,07:01:39
39.993636,116.307107,0,118,39934.2928703704,2009-05-01,07:01:44
39.993582,116.307052,0,121,39934.2929282407,2009-05-01,07:01:49
39.993529,116.307048,0,126,39934.2929861111,2009-05-01,07:01:54
39.993465,116.307023,0,129,39934.2930439815,2009-05-01,07:01:59
39.993428,116.306997,0,131,39934.2931018519,2009-05-01,07:02:04
39.993379,116.307034,0,137,39934.2931597222,2009-05-01,07:02:09
39.993304,116.307051,0,143,39934.2932175926,2009-05-01,07:02:14
39.993267,116.30703,0,150,39934.293275463,2009-05-01,07:02:19
39.993186,116.307022,0,155,39934.2933333333,2009-05-01,07:02:24
39.993145,116.306976,0,184,39934.2933912037,2009-05-01,07:02:29
39.993112,116.306988,0,193,39934.2934490741,2009-05-01,07:02:34
39.993087,116.306951,0,213,39934.2935069444,2009-05-01,07:02:39
39.993045,116.306918,0,231,39934.2935648148,2009-05-01,07:02:44
39.993013,116.306958,0,248,39934.2936226852,2009-05-01,07:02:49
39.992996,116.306981,0,250,39934.2936805556,2009-05-01,07:02:54
39.992994,116.306984,0,256,39934.2937384259,2009-05-01,07:02:59
39.992992,116.306986,0,257,39934.2937962963,2009-05-01,07:03:04
39.992992,116.306986,0,257,39934.2938310185,2009-05-01,07:03:07
39.99299,116.306987,0,258,39934.2938541667,2009-05-01,07:03:09
39.992981,116.307051,0,261,39934.293912037,2009-05-01,07:03:14
39.992984,116.307064,0,262,39934.2939699074,2009-05-01,07:03:19
39.992984,116.307065,0,262,39934.2940277778,2009-05-01,07:03:24
39.992984,116.307065,0,262,39934.2940625,2009-05-01,07:03:27
39.992981,116.307067,0,262,39934.2940856481,2009-05-01,07:03:29
39.992956,116.307074,0,262,39934.2941435185,2009-05-01,07:03:34
39.992904,116.307053,0,264,39934.2942013889,2009-05-01,07:03:39
39.99285,116.307033,0,268,39934.2942592593,2009-05-01,07:03:44
39.992797,116.306994,0,271,39934.2943171296,2009-05-01,07:03:49
39.99275,116.306977,0,271,39934.294375,2009-05-01,07:03:54
39.992692,116.306998,0,275,39934.2944328704,2009-05-01,07:03:59
39.992639,116.30699,0,282,39934.2944907407,2009-05-01,07:04:04
39.992593,116.306986,0,282,39934.2945486111,2009-05-01,07:04:09
39.99253,116.307008,0,280,39934.2946064815,2009-05-01,07:04:14
39.992477,116.307018,0,277,39934.2946643519,2009-05-01,07:04:19
39.992429,116.307007,0,275,39934.2947222222,2009-05-01,07:04:24
39.992366,116.30703,0,274,39934.2947800926,2009-05-01,07:04:29
39.992307,116.307036,0,268,39934.294837963,2009-05-01,07:04:34
39.992253,116.307077,0,256,39934.2948958333,2009-05-01,07:04:39
39.99219,116.307103,0,252,39934.2949537037,2009-05-01,07:04:44
39.99215,116.307104,0,251,39934.2950115741,2009-05-01,07:04:49
39.992086,116.307058,0,255,39934.2950694444,2009-05-01,07:04:54
39.992029,116.307067,0,264,39934.2951273148,2009-05-01,07:04:59
39.991962,116.307089,0,259,39934.2951851852,2009-05-01,07:05:04
39.991893,116.307091,0,255,39934.2952430556,2009-05-01,07:05:09
39.991841,116.307099,0,246,39934.2953009259,2009-05-01,07:05:14
39.991789,116.307144,0,228,39934.2953587963,2009-05-01,07:05:19
39.991778,116.307102,0,219,39934.2954166667,2009-05-01,07:05:24
39.991782,116.307076,0,212,39934.295474537,2009-05-01,07:05:29
39.991784,116.307075,0,212,39934.2955324074,2009-05-01,07:05:34
39.991784,116.307075,0,212,39934.2955671296,2009-05-01,07:05:37
39.991792,116.307071,0,211,39934.2955902778,2009-05-01,07:05:39
39.991802,116.307067,0,210,39934.2956481481,2009-05-01,07:05:44
39.991801,116.307067,0,208,39934.2957060185,2009-05-01,07:05:49
39.991793,116.30707,0,207,39934.2957638889,2009-05-01,07:05:54
39.991789,116.30707,0,206,39934.2958217593,2009-05-01,07:05:59
39.991784,116.307072,0,206,39934.2958796296,2009-05-01,07:06:04
39.991784,116.307072,0,206,39934.2959143519,2009-05-01,07:06:07
39.991783,116.307073,0,205,39934.2959375,2009-05-01,07:06:09
39.99178,116.307082,0,197,39934.2959953704,2009-05-01,07:06:14
39.991769,116.307092,0,191,39934.2960532407,2009-05-01,07:06:19
39.991759,116.307114,0,188,39934.2961111111,2009-05-01,07:06:24
39.991755,116.307127,0,187,39934.2961689815,2009-05-01,07:06:29
39.991766,116.307126,0,183,39934.2962268519,2009-05-01,07:06:34
39.991735,116.307151,0,169,39934.2962847222,2009-05-01,07:06:39
39.991671,116.307186,0,154,39934.2963425926,2009-05-01,07:06:44
39.991641,116.307242,0,143,39934.296400463,2009-05-01,07:06:49
39.991623,116.307298,0,138,39934.2964583333,2009-05-01,07:06:54
39.991633,116.307353,0,137,39934.2965162037,2009-05-01,07:06:59
39.991631,116.307403,0,132,39934.2965740741,2009-05-01,07:07:04
39.991609,116.30748,0,127,39934.2966319444,2009-05-01,07:07:09
39.991619,116.307551,0,132,39934.2966898148,2009-05-01,07:07:14
39.991613,116.307636,0,132,39934.2967476852,2009-05-01,07:07:19
39.991609,116.307686,0,132,39934.2968055556,2009-05-01,07:07:24
39.991616,116.307758,0,131,39934.2968634259,2009-05-01,07:07:29
39.991614,116.307824,0,135,39934.2969212963,2009-05-01,07:07:34
39.991598,116.307902,0,133,39934.2969791667,2009-05-01,07:07:39
39.991561,116.307975,0,132,39934.297037037,2009-05-01,07:07:44
39.991545,116.308051,0,132,39934.2970949074,2009-05-01,07:07:49
39.991535,116.30813,0,137,39934.2971527778,2009-05-01,07:07:54
39.991528,116.308215,0,141,39934.2972106481,2009-05-01,07:07:59
39.991547,116.308294,0,142,39934.2972685185,2009-05-01,07:08:04
39.991583,116.308356,0,142,39934.2973263889,2009-05-01,07:08:09
39.991573,116.308433,0,141,39934.2973842593,2009-05-01,07:08:14
39.991561,116.308502,0,142,39934.2974421296,2009-05-01,07:08:19
39.991585,116.308567,0,141,39934.2975,2009-05-01,07:08:24
39.991594,116.308639,0,141,39934.2975578704,2009-05-01,07:08:29
39.991646,116.308702,0,137,39934.2976157407,2009-05-01,07:08:34
39.99171,116.308751,0,139,39934.2976736111,2009-05-01,07:08:39
39.991749,116.308815,0,139,39934.2977314815,2009-05-01,07:08:44
39.99178,116.308872,0,139,39934.2977893518,2009-05-01,07:08:49
39.991835,116.30883,0,133,39934.2978472222,2009-05-01,07:08:54
39.991887,116.308839,0,134,39934.2979050926,2009-05-01,07:08:59
39.99193,116.308881,0,142,39934.297962963,2009-05-01,07:09:04
39.991979,116.308896,0,148,39934.2980208333,2009-05-01,07:09:09
39.992039,116.308895,0,147,39934.2980787037,2009-05-01,07:09:14
39.992091,116.30889,0,156,39934.2981365741,2009-05-01,07:09:19
39.992155,116.308873,0,170,39934.2981944444,2009-05-01,07:09:24
39.992205,116.308856,0,176,39934.2982523148,2009-05-01,07:09:29
39.99229,116.308833,0,176,39934.2983101852,2009-05-01,07:09:34
39.992353,116.308835,0,165,39934.2983680556,2009-05-01,07:09:39
39.992416,116.308815,0,171,39934.2984259259,2009-05-01,07:09:44
39.992466,116.308811,0,171,39934.2984837963,2009-05-01,07:09:49
39.992532,116.308761,0,168,39934.2985416667,2009-05-01,07:09:54
39.992596,116.308764,0,162,39934.298599537,2009-05-01,07:09:59
39.992652,116.308763,0,158,39934.2986574074,2009-05-01,07:10:04
39.992701,116.308801,0,153,39934.2987152778,2009-05-01,07:10:09
39.992743,116.308851,0,148,39934.2987731481,2009-05-01,07:10:14
39.992791,116.308892,0,142,39934.2988310185,2009-05-01,07:10:19
39.992823,116.308961,0,139,39934.2988888889,2009-05-01,07:10:24
39.992851,116.309012,0,137,39934.2989467593,2009-05-01,07:10:29
39.9929,116.309044,0,139,39934.2990046296,2009-05-01,07:10:34
39.992953,116.309075,0,148,39934.2990625,2009-05-01,07:10:39
39.992989,116.309113,0,136,39934.2991203704,2009-05-01,07:10:44
39.993025,116.309124,0,134,39934.2991782407,2009-05-01,07:10:49
39.993062,116.309124,0,136,39934.2992361111,2009-05-01,07:10:54
39.993122,116.309127,0,138,39934.2992939815,2009-05-01,07:10:59
39.993187,116.309138,0,138,39934.2993518518,2009-05-01,07:11:04
39.993236,116.309149,0,139,39934.2994097222,2009-05-01,07:11:09
39.993276,116.309153,0,143,39934.2994675926,2009-05-01,07:11:14
39.993302,116.309165,0,149,39934.299525463,2009-05-01,07:11:19
39.993356,116.309138,0,185,39934.2995833333,2009-05-01,07:11:24
39.993438,116.309111,0,199,39934.2996412037,2009-05-01,07:11:29
39.993491,116.309099,0,200,39934.2996990741,2009-05-01,07:11:34
39.993548,116.309108,0,205,39934.2997569444,2009-05-01,07:11:39
39.993605,116.309096,0,207,39934.2998148148,2009-05-01,07:11:44
39.993647,116.309104,0,198,39934.2998726852,2009-05-01,07:11:49
39.993686,116.309115,0,187,39934.2999305556,2009-05-01,07:11:54
39.993725,116.309131,0,177,39934.2999884259,2009-05-01,07:11:59
39.993784,116.30913,0,161,39934.3000462963,2009-05-01,07:12:04
39.993844,116.309135,0,145,39934.3001041667,2009-05-01,07:12:09
39.993902,116.309119,0,130,39934.300162037,2009-05-01,07:12:14
39.993934,116.309105,0,130,39934.3002199074,2009-05-01,07:12:19
39.993983,116.309092,0,135,39934.3002777778,2009-05-01,07:12:24
39.994054,116.309084,0,131,39934.3003356481,2009-05-01,07:12:29
39.994106,116.309079,0,131,39934.3003935185,2009-05-01,07:12:34
39.994159,116.309076,0,145,39934.3004513889,2009-05-01,07:12:39
39.994213,116.309078,0,143,39934.3005092593,2009-05-01,07:12:44
39.994257,116.309088,0,154,39934.3005671296,2009-05-01,07:12:49
39.994285,116.309087,0,160,39934.300625,2009-05-01,07:12:54
39.994306,116.309087,0,171,39934.3006828704,2009-05-01,07:12:59
39.994306,116.309078,0,171,39934.3007407407,2009-05-01,07:13:04
39.994362,116.309071,0,168,39934.3007986111,2009-05-01,07:13:09
39.994376,116.309064,0,170,39934.3008564815,2009-05-01,07:13:14
39.994415,116.309065,0,176,39934.3009143519,2009-05-01,07:13:19
39.994437,116.30911,0,177,39934.3009722222,2009-05-01,07:13:24
39.994454,116.309162,0,189,39934.3010300926,2009-05-01,07:13:29
39.994454,116.309222,0,199,39934.301087963,2009-05-01,07:13:34
39.994483,116.309274,0,207,39934.3011458333,2009-05-01,07:13:39
39.994496,116.309338,0,207,39934.3012037037,2009-05-01,07:13:44
39.994505,116.309402,0,209,39934.3012615741,2009-05-01,07:13:49
39.994549,116.30946,0,212,39934.3013194444,2009-05-01,07:13:54
39.994567,116.30948,0,213,39934.3013773148,2009-05-01,07:13:59
39.994569,116.309494,0,209,39934.3014351852,2009-05-01,07:14:04
39.994597,116.309506,0,208,39934.3014930556,2009-05-01,07:14:09
39.994652,116.309483,0,205,39934.3015509259,2009-05-01,07:14:14
39.994692,116.309467,0,203,39934.3016087963,2009-05-01,07:14:19
39.994737,116.309487,0,200,39934.3016666667,2009-05-01,07:14:24
39.994777,116.309496,0,200,39934.301724537,2009-05-01,07:14:29
39.994827,116.309479,0,201,39934.3017824074,2009-05-01,07:14:34
39.994884,116.309476,0,202,39934.3018402778,2009-05-01,07:14:39
39.994958,116.309437,0,200,39934.3018981481,2009-05-01,07:14:44
39.994996,116.309472,0,200,39934.3019560185,2009-05-01,07:14:49
39.995057,116.309459,0,193,39934.3020138889,2009-05-01,07:14:54
39.995075,116.309476,0,185,39934.3020717593,2009-05-01,07:14:59
39.995125,116.309462,0,180,39934.3021296296,2009-05-01,07:15:04
39.995187,116.309458,0,173,39934.3021875,2009-05-01,07:15:09
39.995241,116.309452,0,168,39934.3022453704,2009-05-01,07:15:14
39.995308,116.309446,0,161,39934.3023032407,2009-05-01,07:15:19
39.995386,116.309445,0,154,39934.3023611111,2009-05-01,07:15:24
39.995438,116.309449,0,146,39934.3024189815,2009-05-01,07:15:29
39.995498,116.30945,0,140,39934.3024768519,2009-05-01,07:15:34
39.995547,116.309464,0,135,39934.3025347222,2009-05-01,07:15:39
39.995602,116.309462,0,135,39934.3025925926,2009-05-01,07:15:44
39.99565,116.309457,0,136,39934.302650463,2009-05-01,07:15:49
39.995694,116.309431,0,144,39934.3027083333,2009-05-01,07:15:54
39.995776,116.309411,0,140,39934.3027662037,2009-05-01,07:15:59
39.995834,116.309391,0,137,39934.3028240741,2009-05-01,07:16:04
39.995878,116.309398,0,133,39934.3028819444,2009-05-01,07:16:09
39.995944,116.309391,0,134,39934.3029398148,2009-05-01,07:16:14
39.995985,116.309377,0,132,39934.3029976852,2009-05-01,07:16:19
39.99605,116.309371,0,132,39934.3030555556,2009-05-01,07:16:24
39.996072,116.309371,0,134,39934.3031134259,2009-05-01,07:16:29
39.996105,116.309378,0,136,39934.3031712963,2009-05-01,07:16:34
39.996116,116.309365,0,134,39934.3032291667,2009-05-01,07:16:39
39.996103,116.309361,0,135,39934.303287037,2009-05-01,07:16:44
39.996096,116.309373,0,137,39934.3033449074,2009-05-01,07:16:49
39.996087,116.309375,0,137,39934.3034027778,2009-05-01,07:16:54
39.996084,116.309378,0,137,39934.3034606481,2009-05-01,07:16:59
39.996084,116.309378,0,137,39934.3034953704,2009-05-01,07:17:02
39.996091,116.309376,0,137,39934.3035185185,2009-05-01,07:17:04
39.9961,116.309374,0,136,39934.3035763889,2009-05-01,07:17:09
39.996103,116.309372,0,136,39934.3036342593,2009-05-01,07:17:14
39.996096,116.309373,0,136,39934.3036921296,2009-05-01,07:17:19
39.99609,116.309375,0,136,39934.30375,2009-05-01,07:17:24
39.996089,116.309376,0,136,39934.3038078704,2009-05-01,07:17:29
39.996085,116.309377,0,136,39934.3038657407,2009-05-01,07:17:34
39.996089,116.309376,0,136,39934.3039236111,2009-05-01,07:17:39
39.996089,116.309377,0,136,39934.3039814815,2009-05-01,07:17:44
39.996095,116.309375,0,136,39934.3040393519,2009-05-01,07:17:49
39.996102,116.309375,0,136,39934.3040972222,2009-05-01,07:17:54
39.996108,116.309373,0,135,39934.3041550926,2009-05-01,07:17:59
39.99611,116.309373,0,134,39934.304212963,2009-05-01,07:18:04
39.996115,116.309371,0,134,39934.3042708333,2009-05-01,07:18:09
39.996115,116.309371,0,134,39934.3043055556,2009-05-01,07:18:12
39.996121,116.309368,0,135,39934.3043287037,2009-05-01,07:18:14
39.996136,116.309333,0,141,39934.3043865741,2009-05-01,07:18:19
39.996168,116.309282,0,144,39934.3044444444,2009-05-01,07:18:24
39.996223,116.309269,0,147,39934.3045023148,2009-05-01,07:18:29
39.996212,116.309278,0,149,39934.3045601852,2009-05-01,07:18:34
39.996212,116.309278,0,149,39934.3045949074,2009-05-01,07:18:37
39.996213,116.309279,0,150,39934.3046180556,2009-05-01,07:18:39
39.996233,116.309288,0,151,39934.3046759259,2009-05-01,07:18:44
39.99623,116.309289,0,151,39934.3047337963,2009-05-01,07:18:49
39.99623,116.309289,0,151,39934.3047685185,2009-05-01,07:18:52
39.996231,116.309288,0,152,39934.3047916667,2009-05-01,07:18:54
39.996317,116.309337,0,138,39934.304849537,2009-05-01,07:18:59
39.996399,116.309354,0,134,39934.3049074074,2009-05-01,07:19:04
39.996477,116.309354,0,133,39934.3049652778,2009-05-01,07:19:09
39.996534,116.309353,0,132,39934.3050231481,2009-05-01,07:19:14
39.996587,116.309334,0,134,39934.3050810185,2009-05-01,07:19:19
39.996641,116.309327,0,130,39934.3051388889,2009-05-01,07:19:24
39.996694,116.309328,0,131,39934.3051967593,2009-05-01,07:19:29
39.996751,116.309317,0,128,39934.3052546296,2009-05-01,07:19:34
39.996817,116.309308,0,121,39934.3053125,2009-05-01,07:19:39
39.996879,116.309306,0,120,39934.3053703704,2009-05-01,07:19:44
39.996943,116.309288,0,113,39934.3054282407,2009-05-01,07:19:49
39.996989,116.309289,0,117,39934.3054861111,2009-05-01,07:19:54
39.997042,116.309265,0,116,39934.3055439815,2009-05-01,07:19:59
39.997102,116.309272,0,123,39934.3056018518,2009-05-01,07:20:04
39.997152,116.309259,0,118,39934.3056597222,2009-05-01,07:20:09
39.997198,116.309263,0,116,39934.3057175926,2009-05-01,07:20:14
39.99725,116.309256,0,123,39934.305775463,2009-05-01,07:20:19
39.997314,116.309247,0,124,39934.3058333333,2009-05-01,07:20:24
39.997387,116.309239,0,126,39934.3058912037,2009-05-01,07:20:29
39.997451,116.309225,0,124,39934.3059490741,2009-05-01,07:20:34
39.997501,116.309211,0,123,39934.3060069444,2009-05-01,07:20:39
39.997548,116.309217,0,119,39934.3060648148,2009-05-01,07:20:44
39.997592,116.309241,0,117,39934.3061226852,2009-05-01,07:20:49
39.997651,116.309246,0,112,39934.3061805556,2009-05-01,07:20:54
39.997722,116.309235,0,116,39934.3062384259,2009-05-01,07:20:59
39.997767,116.30922,0,117,39934.3062962963,2009-05-01,07:21:04
39.9978,116.309243,0,122,39934.3063541667,2009-05-01,07:21:09
39.99787,116.309247,0,123,39934.306412037,2009-05-01,07:21:14
39.997914,116.309248,0,126,39934.3064699074,2009-05-01,07:21:19
39.997973,116.309221,0,123,39934.3065277778,2009-05-01,07:21:24
39.99803,116.309198,0,126,39934.3065856481,2009-05-01,07:21:29
39.998087,116.309185,0,129,39934.3066435185,2009-05-01,07:21:34
39.998133,116.309181,0,131,39934.3067013889,2009-05-01,07:21:39
39.998207,116.309162,0,135,39934.3067592593,2009-05-01,07:21:44
39.998266,116.309155,0,139,39934.3068171296,2009-05-01,07:21:49
39.998324,116.30915,0,134,39934.306875,2009-05-01,07:21:54
39.998396,116.309143,0,138,39934.3069328704,2009-05-01,07:21:59
39.99845,116.309141,0,143,39934.3069907407,2009-05-01,07:22:04
39.998508,116.309123,0,143,39934.3070486111,2009-05-01,07:22:09
39.998561,116.309123,0,135,39934.3071064815,2009-05-01,07:22:14
39.998585,116.309087,0,130,39934.3071643518,2009-05-01,07:22:19
39.998589,116.309089,0,125,39934.3072222222,2009-05-01,07:22:24
39.998589,116.309089,0,125,39934.3072569444,2009-05-01,07:22:27
39.998591,116.309088,0,124,39934.3072800926,2009-05-01,07:22:29
39.998586,116.309098,0,121,39934.307337963,2009-05-01,07:22:34
39.998588,116.309083,0,118,39934.3073958333,2009-05-01,07:22:39
39.998574,116.309052,0,118,39934.3074537037,2009-05-01,07:22:44
39.998582,116.308959,0,118,39934.3075115741,2009-05-01,07:22:49
39.998587,116.308868,0,120,39934.3075694444,2009-05-01,07:22:54
39.998579,116.308803,0,119,39934.3076273148,2009-05-01,07:22:59
39.998568,116.308762,0,119,39934.3076851852,2009-05-01,07:23:04
39.998559,116.308719,0,120,39934.3077430556,2009-05-01,07:23:09
39.998554,116.308702,0,118,39934.3078009259,2009-05-01,07:23:14
39.998554,116.308702,0,118,39934.3078356481,2009-05-01,07:23:17
39.998551,116.308703,0,118,39934.3078587963,2009-05-01,07:23:19
39.99857,116.308703,0,117,39934.3079166667,2009-05-01,07:23:24
39.998625,116.308719,0,116,39934.307974537,2009-05-01,07:23:29
39.99867,116.308685,0,117,39934.3080324074,2009-05-01,07:23:34
39.998718,116.308646,0,116,39934.3080902778,2009-05-01,07:23:39
39.99874,116.308582,0,113,39934.3081481481,2009-05-01,07:23:44
39.998741,116.308531,0,107,39934.3082060185,2009-05-01,07:23:49
39.99872,116.308478,0,107,39934.3082638889,2009-05-01,07:23:54
39.998722,116.308392,0,105,39934.3083217593,2009-05-01,07:23:59
39.998722,116.308326,0,101,39934.3083796296,2009-05-01,07:24:04
39.998722,116.308264,0,98,39934.3084375,2009-05-01,07:24:09
39.998735,116.308189,0,95,39934.3084953704,2009-05-01,07:24:14
39.99874,116.308104,0,94,39934.3085532407,2009-05-01,07:24:19
39.998724,116.308016,0,94,39934.3086111111,2009-05-01,07:24:24
39.998745,116.307922,0,92,39934.3086689815,2009-05-01,07:24:29
39.998746,116.307853,0,93,39934.3087268519,2009-05-01,07:24:34
39.998747,116.307777,0,89,39934.3087847222,2009-05-01,07:24:39
39.998745,116.307698,0,87,39934.3088425926,2009-05-01,07:24:44
39.99874,116.307656,0,88,39934.308900463,2009-05-01,07:24:49
39.998745,116.30762,0,87,39934.3089583333,2009-05-01,07:24:54
39.99872,116.307551,0,82,39934.3090162037,2009-05-01,07:24:59
39.998743,116.307476,0,86,39934.3090740741,2009-05-01,07:25:04
39.998806,116.307398,0,85,39934.3091319444,2009-05-01,07:25:09
39.998829,116.307335,0,87,39934.3091898148,2009-05-01,07:25:14
39.998861,116.307255,0,90,39934.3092476852,2009-05-01,07:25:19
39.998891,116.30719,0,97,39934.3093055556,2009-05-01,07:25:24
39.998917,116.307139,0,98,39934.3093634259,2009-05-01,07:25:29
39.998935,116.30707,0,98,39934.3094212963,2009-05-01,07:25:34
39.998964,116.307012,0,101,39934.3094791667,2009-05-01,07:25:39
39.99902,116.306976,0,105,39934.309537037,2009-05-01,07:25:44
39.999095,116.306953,0,108,39934.3095949074,2009-05-01,07:25:49
39.999149,116.306931,0,109,39934.3096527778,2009-05-01,07:25:54
39.999184,116.306922,0,114,39934.3097106481,2009-05-01,07:25:59
39.999224,116.306929,0,119,39934.3097685185,2009-05-01,07:26:04
39.999264,116.306919,0,127,39934.3098263889,2009-05-01,07:26:09
39.999338,116.30695,0,128,39934.3098842593,2009-05-01,07:26:14
39.999378,116.306975,0,130,39934.3099421296,2009-05-01,07:26:19
39.999403,116.306969,0,131,39934.31,2009-05-01,07:26:24
39.999412,116.306971,0,127,39934.3100578704,2009-05-01,07:26:29
39.999412,116.306971,0,127,39934.3100925926,2009-05-01,07:26:32
39.999415,116.306973,0,128,39934.3101157407,2009-05-01,07:26:34
39.99942,116.306988,0,126,39934.3101736111,2009-05-01,07:26:39
39.999422,116.306988,0,128,39934.3102314815,2009-05-01,07:26:44
39.999419,116.306989,0,128,39934.3102893519,2009-05-01,07:26:49
39.999414,116.306989,0,128,39934.3103472222,2009-05-01,07:26:54
39.999411,116.306988,0,128,39934.3104050926,2009-05-01,07:26:59
39.999406,116.306989,0,129,39934.310462963,2009-05-01,07:27:04
39.999411,116.306988,0,128,39934.3105208333,2009-05-01,07:27:09
39.999416,116.306986,0,128,39934.3105787037,2009-05-01,07:27:14
39.999421,116.306984,0,128,39934.3106365741,2009-05-01,07:27:19
39.999425,116.306983,0,128,39934.3106944444,2009-05-01,07:27:24
39.999427,116.306981,0,128,39934.3107523148,2009-05-01,07:27:29
39.999427,116.306981,0,128,39934.310787037,2009-05-01,07:27:32
39.999422,116.306979,0,128,39934.3108101852,2009-05-01,07:27:34
39.999405,116.306987,0,128,39934.3108680556,2009-05-01,07:27:39
39.999358,116.306983,0,128,39934.3109259259,2009-05-01,07:27:44
39.99932,116.306967,0,129,39934.3109837963,2009-05-01,07:27:49
39.999319,116.306958,0,127,39934.3110416667,2009-05-01,07:27:54
39.999309,116.30696,0,127,39934.311099537,2009-05-01,07:27:59
39.999304,116.306962,0,127,39934.3111574074,2009-05-01,07:28:04
39.99931,116.306961,0,127,39934.3112152778,2009-05-01,07:28:09
39.99931,116.306961,0,127,39934.31125,2009-05-01,07:28:12
39.999311,116.306959,0,127,39934.3112731481,2009-05-01,07:28:14
39.999366,116.306869,0,127,39934.3113310185,2009-05-01,07:28:19
39.999377,116.306797,0,131,39934.3113888889,2009-05-01,07:28:24
39.999387,116.306725,0,135,39934.3114467593,2009-05-01,07:28:29
39.999388,116.306646,0,137,39934.3115046296,2009-05-01,07:28:34
39.999381,116.306586,0,136,39934.3115625,2009-05-01,07:28:39
39.999378,116.306522,0,131,39934.3116203704,2009-05-01,07:28:44
39.99939,116.30645,0,134,39934.3116782407,2009-05-01,07:28:49
39.999394,116.306411,0,134,39934.3117361111,2009-05-01,07:28:54
39.999419,116.306373,0,136,39934.3117939815,2009-05-01,07:28:59
39.99944,116.306429,0,131,39934.3118518519,2009-05-01,07:29:04
39.999483,116.306436,0,131,39934.3119097222,2009-05-01,07:29:09
39.999521,116.306415,0,129,39934.3119675926,2009-05-01,07:29:14
39.999521,116.306415,0,129,39934.3120023148,2009-05-01,07:29:17
39.999513,116.306413,0,125,39934.312025463,2009-05-01,07:29:19
39.999559,116.306383,0,122,39934.3120833333,2009-05-01,07:29:24
39.999604,116.306384,0,124,39934.3121412037,2009-05-01,07:29:29
39.999644,116.306375,0,124,39934.3121990741,2009-05-01,07:29:34
39.999665,116.306394,0,125,39934.3122569444,2009-05-01,07:29:39
39.999665,116.306394,0,125,39934.3122916667,2009-05-01,07:29:42
39.999671,116.306392,0,124,39934.3123148148,2009-05-01,07:29:44
39.999687,116.306396,0,124,39934.3123726852,2009-05-01,07:29:49
39.9997,116.306417,0,125,39934.3124305556,2009-05-01,07:29:54
39.999701,116.306417,0,125,39934.3124884259,2009-05-01,07:29:59
39.999701,116.306417,0,125,39934.3125231481,2009-05-01,07:30:02
39.999699,116.306418,0,125,39934.3125462963,2009-05-01,07:30:04
39.999824,116.306392,0,126,39934.3126041667,2009-05-01,07:30:09
39.999844,116.306335,0,117,39934.312662037,2009-05-01,07:30:14
39.999855,116.306328,0,109,39934.3127199074,2009-05-01,07:30:19
39.999884,116.30633,0,105,39934.3127777778,2009-05-01,07:30:24
39.999916,116.306319,0,97,39934.3128356481,2009-05-01,07:30:29
39.999936,116.306299,0,95,39934.3128935185,2009-05-01,07:30:34
39.999973,116.306288,0,96,39934.3129513889,2009-05-01,07:30:39
40.000002,116.306263,0,97,39934.3130092593,2009-05-01,07:30:44
40.000054,116.306259,0,94,39934.3130671296,2009-05-01,07:30:49
40.000082,116.306259,0,91,39934.313125,2009-05-01,07:30:54
40.000113,116.306266,0,93,39934.3131828704,2009-05-01,07:30:59
40.000163,116.306245,0,95,39934.3132407407,2009-05-01,07:31:04
40.000184,116.306208,0,96,39934.3132986111,2009-05-01,07:31:09
40.000189,116.306161,0,96,39934.3133564815,2009-05-01,07:31:14
40.00019,116.306127,0,96,39934.3134143518,2009-05-01,07:31:19
40.000183,116.306087,0,98,39934.3134722222,2009-05-01,07:31:24
40.00018,116.306037,0,99,39934.3135300926,2009-05-01,07:31:29
40.000169,116.306004,0,100,39934.313587963,2009-05-01,07:31:34
40.000174,116.305955,0,101,39934.3136458333,2009-05-01,07:31:39
40.000143,116.305902,0,105,39934.3137037037,2009-05-01,07:31:44
40.000143,116.305852,0,106,39934.3137615741,2009-05-01,07:31:49
40.000152,116.305785,0,108,39934.3138194444,2009-05-01,07:31:54
40.000154,116.305753,0,108,39934.3138773148,2009-05-01,07:31:59
40.000149,116.305739,0,108,39934.3139351852,2009-05-01,07:32:04
40.000149,116.305739,0,108,39934.3139699074,2009-05-01,07:32:07
40.000149,116.305737,0,108,39934.3139930556,2009-05-01,07:32:09
40.000145,116.305673,0,108,39934.3140509259,2009-05-01,07:32:14
40.000141,116.305602,0,109,39934.3141087963,2009-05-01,07:32:19
40.000133,116.305549,0,109,39934.3141666667,2009-05-01,07:32:24
40.000131,116.305528,0,111,39934.314224537,2009-05-01,07:32:29
40.000158,116.305484,0,114,39934.3142824074,2009-05-01,07:32:34
40.000191,116.305454,0,111,39934.3143402778,2009-05-01,07:32:39
40.000216,116.305401,0,111,39934.3143981481,2009-05-01,07:32:44
40.000229,116.3054,0,110,39934.3144560185,2009-05-01,07:32:49
40.000244,116.305409,0,106,39934.3145138889,2009-05-01,07:32:54
40.000243,116.305414,0,107,39934.3145717593,2009-05-01,07:32:59
40.000243,116.305413,0,106,39934.3146296296,2009-05-01,07:33:04
40.000245,116.305412,0,106,39934.3146875,2009-05-01,07:33:09
40.000253,116.305408,0,102,39934.3147453704,2009-05-01,07:33:14
40.000247,116.305402,0,101,39934.3148032407,2009-05-01,07:33:19
40.000244,116.305402,0,100,39934.3148611111,2009-05-01,07:33:24
40.00025,116.305399,0,100,39934.3149189815,2009-05-01,07:33:29
40.000256,116.305397,0,100,39934.3149768518,2009-05-01,07:33:34
40.000261,116.305396,0,100,39934.3150347222,2009-05-01,07:33:39
40.000265,116.305393,0,100,39934.3150925926,2009-05-01,07:33:44
40.000266,116.305393,0,101,39934.315150463,2009-05-01,07:33:49
40.000272,116.305391,0,101,39934.3152083333,2009-05-01,07:33:54
40.000273,116.305393,0,101,39934.3152662037,2009-05-01,07:33:59
40.000277,116.305392,0,101,39934.3153240741,2009-05-01,07:34:04
40.000278,116.305392,0,101,39934.3153819444,2009-05-01,07:34:09
40.000286,116.305388,0,101,39934.3154398148,2009-05-01,07:34:14
40.000286,116.305388,0,101,39934.315474537,2009-05-01,07:34:17
40.000282,116.305389,0,101,39934.3154976852,2009-05-01,07:34:19
40.000291,116.305386,0,101,39934.3155555556,2009-05-01,07:34:24
40.000291,116.305386,0,101,39934.3155902778,2009-05-01,07:34:27
40.000292,116.305381,0,101,39934.3156134259,2009-05-01,07:34:29
40.000315,116.30535,0,100,39934.3156712963,2009-05-01,07:34:34
40.000384,116.30531,0,101,39934.3157291667,2009-05-01,07:34:39
40.000413,116.305261,0,97,39934.315787037,2009-05-01,07:34:44
40.00044,116.305212,0,97,39934.3158449074,2009-05-01,07:34:49
40.000457,116.305187,0,95,39934.3159027778,2009-05-01,07:34:54
40.000488,116.305163,0,96,39934.3159606481,2009-05-01,07:34:59
40.000505,116.305132,0,98,39934.3160185185,2009-05-01,07:35:04
40.000547,116.305098,0,103,39934.3160763889,2009-05-01,07:35:09
40.00059,116.305074,0,104,39934.3161342593,2009-05-01,07:35:14
40.000624,116.305024,0,108,39934.3161921296,2009-05-01,07:35:19
40.000642,116.304997,0,111,39934.31625,2009-05-01,07:35:24
40.000672,116.304972,0,109,39934.3163078704,2009-05-01,07:35:29
40.000712,116.304956,0,110,39934.3163657407,2009-05-01,07:35:34
40.000746,116.304953,0,111,39934.3164236111,2009-05-01,07:35:39
40.000782,116.304937,0,111,39934.3164814815,2009-05-01,07:35:44
40.000821,116.304929,0,109,39934.3165393519,2009-05-01,07:35:49
40.000848,116.304907,0,106,39934.3165972222,2009-05-01,07:35:54
40.000899,116.304889,0,107,39934.3166550926,2009-05-01,07:35:59
40.000915,116.304867,0,110,39934.316712963,2009-05-01,07:36:04
40.00094,116.304866,0,113,39934.3167708333,2009-05-01,07:36:09
40.00097,116.304866,0,112,39934.3168287037,2009-05-01,07:36:14
40.001009,116.304836,0,112,39934.3168865741,2009-05-01,07:36:19
40.001038,116.304812,0,116,39934.3169444444,2009-05-01,07:36:24
40.001079,116.304792,0,115,39934.3170023148,2009-05-01,07:36:29
40.001113,116.304771,0,115,39934.3170601852,2009-05-01,07:36:34
40.001141,116.304765,0,114,39934.3171180556,2009-05-01,07:36:39
40.001175,116.304751,0,112,39934.3171759259,2009-05-01,07:36:44
40.001216,116.304719,0,108,39934.3172337963,2009-05-01,07:36:49
40.00125,116.304722,0,105,39934.3172916667,2009-05-01,07:36:54
40.001285,116.304721,0,102,39934.317349537,2009-05-01,07:36:59
40.001318,116.304709,0,103,39934.3174074074,2009-05-01,07:37:04
40.00135,116.3047,0,104,39934.3174652778,2009-05-01,07:37:09
40.001365,116.304687,0,103,39934.3175231481,2009-05-01,07:37:14
40.001391,116.3047,0,105,39934.3175810185,2009-05-01,07:37:19
40.001408,116.304705,0,107,39934.3176388889,2009-05-01,07:37:24
40.001381,116.304697,0,110,39934.3176967593,2009-05-01,07:37:29
40.001373,116.304687,0,110,39934.3177546296,2009-05-01,07:37:34
40.001364,116.304687,0,111,39934.3178125,2009-05-01,07:37:39
40.001364,116.304687,0,111,39934.3178472222,2009-05-01,07:37:42
40.001358,116.304688,0,111,39934.3178703704,2009-05-01,07:37:44
40.00138,116.304677,0,109,39934.3179282407,2009-05-01,07:37:49
40.001418,116.30471,0,113,39934.3179861111,2009-05-01,07:37:54
40.001437,116.304649,0,115,39934.3180439815,2009-05-01,07:37:59
40.001437,116.304614,0,116,39934.3181018519,2009-05-01,07:38:04
40.001464,116.304608,0,118,39934.3181597222,2009-05-01,07:38:09
40.001514,116.304596,0,117,39934.3182175926,2009-05-01,07:38:14
40.001561,116.304582,0,121,39934.318275463,2009-05-01,07:38:19
40.001597,116.304553,0,122,39934.3183333333,2009-05-01,07:38:24
40.001632,116.304547,0,118,39934.3183912037,2009-05-01,07:38:29
40.001689,116.304554,0,119,39934.3184490741,2009-05-01,07:38:34
40.001722,116.304555,0,118,39934.3185069444,2009-05-01,07:38:39
40.001744,116.304562,0,118,39934.3185648148,2009-05-01,07:38:44
40.001775,116.304572,0,119,39934.3186226852,2009-05-01,07:38:49
40.001808,116.304605,0,118,39934.3186805556,2009-05-01,07:38:54
40.001837,116.304638,0,117,39934.3187384259,2009-05-01,07:38:59
40.001855,116.304675,0,115,39934.3187962963,2009-05-01,07:39:04
40.001885,116.304728,0,113,39934.3188541667,2009-05-01,07:39:09
40.001896,116.304749,0,111,39934.318912037,2009-05-01,07:39:14
40.001928,116.304787,0,115,39934.3189699074,2009-05-01,07:39:19
40.001982,116.304832,0,117,39934.3190277778,2009-05-01,07:39:24
40.002009,116.30486,0,117,39934.3190856481,2009-05-01,07:39:29
40.00204,116.304892,0,114,39934.3191435185,2009-05-01,07:39:34
40.002082,116.304906,0,112,39934.3192013889,2009-05-01,07:39:39
40.002124,116.3049,0,107,39934.3192592593,2009-05-01,07:39:44
40.002145,116.304902,0,106,39934.3193171296,2009-05-01,07:39:49
40.002185,116.304893,0,108,39934.319375,2009-05-01,07:39:54
40.002226,116.304862,0,108,39934.3194328704,2009-05-01,07:39:59
40.002267,116.304859,0,109,39934.3194907407,2009-05-01,07:40:04
40.002301,116.304856,0,108,39934.3195486111,2009-05-01,07:40:09
40.002333,116.304867,0,108,39934.3196064815,2009-05-01,07:40:14
40.002389,116.304867,0,110,39934.3196643519,2009-05-01,07:40:19
40.002434,116.304859,0,111,39934.3197222222,2009-05-01,07:40:24
40.002472,116.304847,0,109,39934.3197800926,2009-05-01,07:40:29
40.002514,116.304859,0,106,39934.319837963,2009-05-01,07:40:34
40.002534,116.304848,0,109,39934.3198958333,2009-05-01,07:40:39
40.002583,116.304847,0,108,39934.3199537037,2009-05-01,07:40:44
40.00263,116.304845,0,108,39934.3200115741,2009-05-01,07:40:49
40.002681,116.30483,0,110,39934.3200694444,2009-05-01,07:40:54
40.00272,116.304828,0,108,39934.3201273148,2009-05-01,07:40:59
40.002765,116.30482,0,109,39934.3201851852,2009-05-01,07:41:04
40.002811,116.304806,0,112,39934.3202430556,2009-05-01,07:41:09
40.002842,116.304836,0,113,39934.3203009259,2009-05-01,07:41:14
40.002886,116.304821,0,115,39934.3203587963,2009-05-01,07:41:19
40.002912,116.304834,0,115,39934.3204166667,2009-05-01,07:41:24
40.002952,116.304834,0,114,39934.320474537,2009-05-01,07:41:29
40.002975,116.304825,0,109,39934.3205324074,2009-05-01,07:41:34
40.003001,116.30481,0,110,39934.3205902778,2009-05-01,07:41:39
40.003031,116.304856,0,117,39934.3206481481,2009-05-01,07:41:44
40.003078,116.304849,0,116,39934.3207060185,2009-05-01,07:41:49
40.003105,116.30486,0,116,39934.3207638889,2009-05-01,07:41:54
40.003152,116.30485,0,118,39934.3208217593,2009-05-01,07:41:59
40.003186,116.304853,0,117,39934.3208796296,2009-05-01,07:42:04
40.003229,116.304858,0,116,39934.3209375,2009-05-01,07:42:09
40.00328,116.304885,0,114,39934.3209953704,2009-05-01,07:42:14
40.003319,116.30489,0,114,39934.3210532407,2009-05-01,07:42:19
40.003351,116.304888,0,114,39934.3211111111,2009-05-01,07:42:24
40.003399,116.304889,0,111,39934.3211689815,2009-05-01,07:42:29
40.003428,116.304867,0,110,39934.3212268518,2009-05-01,07:42:34
40.003469,116.304863,0,107,39934.3212847222,2009-05-01,07:42:39
40.003498,116.304843,0,107,39934.3213425926,2009-05-01,07:42:44
40.003541,116.304859,0,106,39934.321400463,2009-05-01,07:42:49
40.003584,116.304861,0,103,39934.3214583333,2009-05-01,07:42:54
40.003615,116.304838,0,105,39934.3215162037,2009-05-01,07:42:59
40.003668,116.304841,0,100,39934.3215740741,2009-05-01,07:43:04
40.003744,116.304504,0,108,39934.3316435185,2009-05-01,07:57:34
40.003744,116.304503,0,108,39934.3317013889,2009-05-01,07:57:39
40.003745,116.304503,0,108,39934.3317592593,2009-05-01,07:57:44
40.003745,116.304503,0,108,39934.3318171296,2009-05-01,07:57:49
40.003745,116.304503,0,108,39934.331875,2009-05-01,07:57:54
40.003745,116.304502,0,108,39934.3319328704,2009-05-01,07:57:59
40.003744,116.304502,0,108,39934.3319907407,2009-05-01,07:58:04
40.003744,116.304502,0,108,39934.3320486111,2009-05-01,07:58:09
40.003745,116.304502,0,108,39934.3321064815,2009-05-01,07:58:14
40.003745,116.304502,0,108,39934.3321643519,2009-05-01,07:58:19
40.003745,116.304502,0,108,39934.3322222222,2009-05-01,07:58:24
40.003745,116.304502,0,108,39934.3322800926,2009-05-01,07:58:29
40.003745,116.304502,0,108,39934.332337963,2009-05-01,07:58:34
40.003745,116.304502,0,108,39934.3323958333,2009-05-01,07:58:39
40.003745,116.304502,0,108,39934.3324537037,2009-05-01,07:58:44
40.003745,116.304502,0,107,39934.3325115741,2009-05-01,07:58:49
40.003746,116.304502,0,107,39934.3325694444,2009-05-01,07:58:54
40.003746,116.304502,0,107,39934.3326273148,2009-05-01,07:58:59
40.003746,116.304501,0,107,39934.3326851852,2009-05-01,07:59:04
40.003746,116.304501,0,107,39934.3327430556,2009-05-01,07:59:09
40.003746,116.304501,0,108,39934.3328009259,2009-05-01,07:59:14
40.003747,116.3045,0,108,39934.3328587963,2009-05-01,07:59:19
40.003746,116.3045,0,108,39934.3329166667,2009-05-01,07:59:24
40.003746,116.3045,0,108,39934.332974537,2009-05-01,07:59:29
40.003746,116.3045,0,108,39934.3330324074,2009-05-01,07:59:34
40.003746,116.3045,0,108,39934.3330902778,2009-05-01,07:59:39
40.003746,116.3045,0,108,39934.3331481481,2009-05-01,07:59:44
40.003746,116.3045,0,108,39934.3332060185,2009-05-01,07:59:49
40.003746,116.3045,0,108,39934.3332638889,2009-05-01,07:59:54
40.003746,116.3045,0,108,39934.3333217593,2009-05-01,07:59:59
40.003746,116.3045,0,108,39934.3333796296,2009-05-01,08:00:04
40.003745,116.304499,0,108,39934.3334375,2009-05-01,08:00:09
40.003745,116.304499,0,107,39934.3334953704,2009-05-01,08:00:14
40.003746,116.304499,0,107,39934.3335532407,2009-05-01,08:00:19
40.003746,116.304499,0,107,39934.3336111111,2009-05-01,08:00:24
40.003746,116.304499,0,107,39934.3336689815,2009-05-01,08:00:29
40.003746,116.304499,0,107,39934.3337268519,2009-05-01,08:00:34
40.003746,116.304499,0,107,39934.3337847222,2009-05-01,08:00:39
40.003746,116.304499,0,107,39934.3338425926,2009-05-01,08:00:44
40.003746,116.304499,0,107,39934.333900463,2009-05-01,08:00:49
40.003747,116.304499,0,107,39934.3339583333,2009-05-01,08:00:54
40.003747,116.304499,0,107,39934.3340162037,2009-05-01,08:00:59
40.003747,116.304499,0,107,39934.3340740741,2009-05-01,08:01:04
40.003746,116.304498,0,107,39934.3341319444,2009-05-01,08:01:09
40.003746,116.304498,0,107,39934.3341898148,2009-05-01,08:01:14
40.003747,116.304498,0,107,39934.3342476852,2009-05-01,08:01:19
40.003746,116.304498,0,107,39934.3343055556,2009-05-01,08:01:24
40.003747,116.304499,0,107,39934.3343634259,2009-05-01,08:01:29
40.003747,116.304499,0,107,39934.3344212963,2009-05-01,08:01:34
40.003747,116.304499,0,107,39934.3344791667,2009-05-01,08:01:39
40.003747,116.304499,0,107,39934.334537037,2009-05-01,08:01:44
40.003747,116.304499,0,107,39934.3345949074,2009-05-01,08:01:49
40.003747,116.304498,0,107,39934.3346527778,2009-05-01,08:01:54
40.003747,116.304498,0,107,39934.3347106481,2009-05-01,08:01:59
40.003747,116.304498,0,107,39934.3347685185,2009-05-01,08:02:04
40.003747,116.304498,0,107,39934.3348263889,2009-05-01,08:02:09
40.003747,116.304498,0,107,39934.3348842593,2009-05-01,08:02:14
40.003748,116.304498,0,107,39934.3349421296,2009-05-01,08:02:19
40.003748,116.304498,0,107,39934.335,2009-05-01,08:02:24
40.003748,116.304498,0,107,39934.3350578704,2009-05-01,08:02:29
40.003748,116.304497,0,107,39934.3351157407,2009-05-01,08:02:34
40.003748,116.304497,0,107,39934.3351736111,2009-05-01,08:02:39
40.003748,116.304497,0,107,39934.3352314815,2009-05-01,08:02:44
40.003747,116.304496,0,107,39934.3352893519,2009-05-01,08:02:49
40.003747,116.304496,0,107,39934.3353472222,2009-05-01,08:02:54
40.003747,116.304495,0,107,39934.3354050926,2009-05-01,08:02:59
40.003746,116.304494,0,107,39934.335462963,2009-05-01,08:03:04
40.003746,116.304493,0,107,39934.3355208333,2009-05-01,08:03:09
40.003746,116.304493,0,107,39934.3355787037,2009-05-01,08:03:14
40.003746,116.304492,0,107,39934.3356365741,2009-05-01,08:03:19
40.003746,116.304491,0,107,39934.3356944444,2009-05-01,08:03:24
40.003746,116.304491,0,107,39934.3357523148,2009-05-01,08:03:29
40.003746,116.30449,0,107,39934.3358101852,2009-05-01,08:03:34
40.003745,116.30449,0,107,39934.3358680556,2009-05-01,08:03:39
40.003745,116.304489,0,107,39934.3359259259,2009-05-01,08:03:44
40.003745,116.304489,0,107,39934.3359837963,2009-05-01,08:03:49
40.003745,116.304488,0,107,39934.3360416667,2009-05-01,08:03:54
40.003745,116.304487,0,107,39934.336099537,2009-05-01,08:03:59
40.003744,116.304487,0,107,39934.3361574074,2009-05-01,08:04:04
40.003744,116.304487,0,107,39934.3362152778,2009-05-01,08:04:09
40.003744,116.304487,0,107,39934.3362731481,2009-05-01,08:04:14
40.003744,116.304487,0,107,39934.3363310185,2009-05-01,08:04:19
40.003744,116.304488,0,107,39934.3363888889,2009-05-01,08:04:24
40.003745,116.304489,0,107,39934.3364467593,2009-05-01,08:04:29
40.003745,116.304489,0,107,39934.3364814815,2009-05-01,08:04:32
40.003744,116.304492,0,107,39934.3365046296,2009-05-01,08:04:34
40.003732,116.304556,0,105,39934.3365625,2009-05-01,08:04:39
40.003719,116.304588,0,104,39934.3366203704,2009-05-01,08:04:44
40.003716,116.304624,0,104,39934.3366782407,2009-05-01,08:04:49
40.003725,116.304648,0,103,39934.3367361111,2009-05-01,08:04:54
40.003725,116.304648,0,103,39934.3367708333,2009-05-01,08:04:57
40.003719,116.304652,0,103,39934.3367939815,2009-05-01,08:04:59
40.003705,116.304698,0,103,39934.3368518518,2009-05-01,08:05:04
40.003722,116.304804,0,107,39934.3369097222,2009-05-01,08:05:09
40.00374,116.304885,0,109,39934.3369675926,2009-05-01,08:05:14
40.003743,116.30496,0,111,39934.337025463,2009-05-01,08:05:19
40.003766,116.30495,0,112,39934.3370833333,2009-05-01,08:05:24
40.003793,116.304985,0,114,39934.3371412037,2009-05-01,08:05:29
40.003818,116.305014,0,119,39934.3371990741,2009-05-01,08:05:34
40.003828,116.305015,0,124,39934.3372569444,2009-05-01,08:05:39
40.003828,116.305015,0,124,39934.3372916667,2009-05-01,08:05:42
40.003832,116.305017,0,125,39934.3373148148,2009-05-01,08:05:44
40.003881,116.304999,0,126,39934.3373726852,2009-05-01,08:05:49
40.003903,116.304995,0,125,39934.3374305556,2009-05-01,08:05:54
40.003953,116.304965,0,124,39934.3374884259,2009-05-01,08:05:59
40.003989,116.304961,0,124,39934.3375462963,2009-05-01,08:06:04
40.004032,116.304976,0,126,39934.3376041667,2009-05-01,08:06:09
40.004082,116.304936,0,124,39934.337662037,2009-05-01,08:06:14
40.004131,116.304923,0,122,39934.3377199074,2009-05-01,08:06:19
40.004175,116.304921,0,122,39934.3377777778,2009-05-01,08:06:24
40.004212,116.304912,0,127,39934.3378356481,2009-05-01,08:06:29
40.004257,116.304897,0,128,39934.3378935185,2009-05-01,08:06:34
40.004301,116.304877,0,127,39934.3379513889,2009-05-01,08:06:39
40.004333,116.304881,0,128,39934.3380092593,2009-05-01,08:06:44
40.004373,116.304904,0,130,39934.3380671296,2009-05-01,08:06:49
40.004403,116.304906,0,128,39934.338125,2009-05-01,08:06:54
40.004435,116.304882,0,125,39934.3381828704,2009-05-01,08:06:59
40.004468,116.304867,0,126,39934.3382407407,2009-05-01,08:07:04
40.004497,116.304827,0,121,39934.3382986111,2009-05-01,08:07:09
40.004545,116.304838,0,118,39934.3383564815,2009-05-01,08:07:14
40.004587,116.304806,0,116,39934.3384143518,2009-05-01,08:07:19
40.004627,116.30477,0,116,39934.3384722222,2009-05-01,08:07:24
40.004655,116.304746,0,117,39934.3385300926,2009-05-01,08:07:29
40.004692,116.304727,0,117,39934.338587963,2009-05-01,08:07:34
40.004729,116.304682,0,117,39934.3386458333,2009-05-01,08:07:39
40.004744,116.304652,0,120,39934.3387037037,2009-05-01,08:07:44
40.004759,116.304626,0,121,39934.3387615741,2009-05-01,08:07:49
40.004777,116.304631,0,124,39934.3388194444,2009-05-01,08:07:54
40.004801,116.304629,0,127,39934.3388773148,2009-05-01,08:07:59
40.004802,116.304624,0,126,39934.3389351852,2009-05-01,08:08:04
40.004802,116.304624,0,126,39934.3389699074,2009-05-01,08:08:07
40.0048,116.304623,0,127,39934.3389930556,2009-05-01,08:08:09
40.00482,116.304561,0,127,39934.3390509259,2009-05-01,08:08:14
40.004839,116.304507,0,120,39934.3391087963,2009-05-01,08:08:19
40.004848,116.304495,0,119,39934.3391666667,2009-05-01,08:08:24
40.004836,116.304424,0,121,39934.339224537,2009-05-01,08:08:29
40.004842,116.30442,0,121,39934.3392824074,2009-05-01,08:08:34
40.004842,116.304418,0,121,39934.3393402778,2009-05-01,08:08:39
40.004842,116.304418,0,121,39934.339375,2009-05-01,08:08:42
40.004847,116.304413,0,121,39934.3393981481,2009-05-01,08:08:44
40.004866,116.304392,0,121,39934.3394560185,2009-05-01,08:08:49
40.004866,116.304293,0,118,39934.3395138889,2009-05-01,08:08:54
40.00487,116.304248,0,116,39934.3395717593,2009-05-01,08:08:59
40.004867,116.304214,0,114,39934.3396296296,2009-05-01,08:09:04
40.004862,116.30413,0,120,39934.3396875,2009-05-01,08:09:09
40.004876,116.304078,0,118,39934.3397453704,2009-05-01,08:09:14
40.004886,116.304051,0,117,39934.3398032407,2009-05-01,08:09:19
40.004889,116.304034,0,116,39934.3398611111,2009-05-01,08:09:24
40.004893,116.303997,0,115,39934.3399189815,2009-05-01,08:09:29
40.004903,116.303911,0,119,39934.3399768519,2009-05-01,08:09:34
40.004894,116.303875,0,119,39934.3400347222,2009-05-01,08:09:39
40.004905,116.303856,0,119,39934.3400925926,2009-05-01,08:09:44
40.004928,116.303813,0,118,39934.340150463,2009-05-01,08:09:49
40.004938,116.303791,0,118,39934.3402083333,2009-05-01,08:09:54
40.004953,116.303721,0,119,39934.3402662037,2009-05-01,08:09:59
40.004974,116.303717,0,117,39934.3403240741,2009-05-01,08:10:04
40.004998,116.303687,0,118,39934.3403819444,2009-05-01,08:10:09
40.005,116.303678,0,116,39934.3404398148,2009-05-01,08:10:14
40.005016,116.303674,0,114,39934.3404976852,2009-05-01,08:10:19
40.005041,116.303665,0,111,39934.3405555556,2009-05-01,08:10:24
40.005051,116.303643,0,110,39934.3406134259,2009-05-01,08:10:29
40.005073,116.303645,0,114,39934.3406712963,2009-05-01,08:10:34
40.005079,116.303636,0,114,39934.3407291667,2009-05-01,08:10:39
40.005079,116.303636,0,114,39934.3407638889,2009-05-01,08:10:42
40.005084,116.303635,0,114,39934.340787037,2009-05-01,08:10:44
40.005096,116.303622,0,114,39934.3408449074,2009-05-01,08:10:49
40.005126,116.303638,0,113,39934.3409027778,2009-05-01,08:10:54
40.005157,116.303633,0,112,39934.3409606481,2009-05-01,08:10:59
40.00519,116.303575,0,112,39934.3410185185,2009-05-01,08:11:04
40.005226,116.303507,0,109,39934.3410763889,2009-05-01,08:11:09
40.005254,116.303455,0,107,39934.3411342593,2009-05-01,08:11:14
40.005271,116.303432,0,109,39934.3411921296,2009-05-01,08:11:19
40.005318,116.303383,0,106,39934.34125,2009-05-01,08:11:24
40.005324,116.303338,0,106,39934.3413078704,2009-05-01,08:11:29
40.005309,116.303274,0,109,39934.3413657407,2009-05-01,08:11:34
40.005298,116.303264,0,109,39934.3414236111,2009-05-01,08:11:39
40.005301,116.303262,0,109,39934.3414814815,2009-05-01,08:11:44
40.005324,116.302976,0,103,39934.3466319444,2009-05-01,08:19:09
40.005288,116.302907,0,110,39934.3466898148,2009-05-01,08:19:14
40.005289,116.302856,0,110,39934.3467476852,2009-05-01,08:19:19
40.005293,116.302833,0,107,39934.3468055556,2009-05-01,08:19:24
40.005302,116.302825,0,103,39934.3468634259,2009-05-01,08:19:29
40.00533,116.302795,0,107,39934.3469212963,2009-05-01,08:19:34
40.00535,116.302781,0,112,39934.3469791667,2009-05-01,08:19:39
40.005375,116.302764,0,106,39934.347037037,2009-05-01,08:19:44
40.005385,116.302764,0,106,39934.3470949074,2009-05-01,08:19:49
40.005401,116.302745,0,103,39934.3471527778,2009-05-01,08:19:54
40.005401,116.302745,0,103,39934.3471875,2009-05-01,08:19:57
40.005408,116.302749,0,107,39934.3472106481,2009-05-01,08:19:59
40.005424,116.302745,0,110,39934.3472685185,2009-05-01,08:20:04
40.005431,116.302725,0,110,39934.3473263889,2009-05-01,08:20:09
40.00544,116.302685,0,112,39934.3473842593,2009-05-01,08:20:14
40.00544,116.302674,0,112,39934.3474421296,2009-05-01,08:20:19
40.00544,116.302674,0,112,39934.3474768519,2009-05-01,08:20:22
40.00544,116.302673,0,112,39934.3475,2009-05-01,08:20:24
40.005428,116.302672,0,113,39934.3475578704,2009-05-01,08:20:29
40.005409,116.302639,0,115,39934.3476157407,2009-05-01,08:20:34
40.005374,116.302629,0,117,39934.3476736111,2009-05-01,08:20:39
40.005343,116.302652,0,117,39934.3477314815,2009-05-01,08:20:44
40.005322,116.302677,0,117,39934.3477893519,2009-05-01,08:20:49
40.005289,116.3027,0,118,39934.3478472222,2009-05-01,08:20:54
40.005264,116.302701,0,119,39934.3479050926,2009-05-01,08:20:59
40.005239,116.30271,0,118,39934.347962963,2009-05-01,08:21:04
40.005205,116.302724,0,117,39934.3480208333,2009-05-01,08:21:09
40.005151,116.302719,0,115,39934.3480787037,2009-05-01,08:21:14
40.005117,116.302749,0,114,39934.3481365741,2009-05-01,08:21:19
40.005087,116.302746,0,114,39934.3481944444,2009-05-01,08:21:24
40.005049,116.302712,0,113,39934.3482523148,2009-05-01,08:21:29
40.005008,116.302712,0,114,39934.3483101852,2009-05-01,08:21:34
40.004993,116.302752,0,115,39934.3483680556,2009-05-01,08:21:39
40.004996,116.3028,0,114,39934.3484259259,2009-05-01,08:21:44
40.004999,116.302802,0,114,39934.3484837963,2009-05-01,08:21:49
40.004999,116.302802,0,114,39934.3485185185,2009-05-01,08:21:52
40.005005,116.302803,0,114,39934.3485416667,2009-05-01,08:21:54
40.005033,116.302882,0,111,39934.348599537,2009-05-01,08:21:59
40.005023,116.302918,0,110,39934.3486574074,2009-05-01,08:22:04
40.005028,116.30292,0,110,39934.3487152778,2009-05-01,08:22:09
40.005028,116.30292,0,110,39934.34875,2009-05-01,08:22:12
40.005035,116.302922,0,110,39934.3487731481,2009-05-01,08:22:14
40.005022,116.303012,0,113,39934.3488310185,2009-05-01,08:22:19
40.005033,116.303075,0,113,39934.3488888889,2009-05-01,08:22:24
40.005061,116.30313,0,117,39934.3489467593,2009-05-01,08:22:29
40.005068,116.303143,0,118,39934.3490046296,2009-05-01,08:22:34
40.005064,116.303218,0,119,39934.3490625,2009-05-01,08:22:39
40.00505,116.303268,0,120,39934.3491203704,2009-05-01,08:22:44
40.00505,116.303287,0,121,39934.3491782407,2009-05-01,08:22:49
40.005071,116.303336,0,121,39934.3492361111,2009-05-01,08:22:54
40.005068,116.303351,0,122,39934.3492939815,2009-05-01,08:22:59
40.005065,116.303393,0,121,39934.3493518519,2009-05-01,08:23:04
40.005089,116.30344,0,121,39934.3494097222,2009-05-01,08:23:09
40.005099,116.303445,0,120,39934.3494675926,2009-05-01,08:23:14
40.005099,116.303445,0,120,39934.349525463,2009-05-01,08:23:19
40.0051,116.303446,0,119,39934.3495833333,2009-05-01,08:23:24
40.005099,116.303446,0,119,39934.3496412037,2009-05-01,08:23:29
40.005094,116.303448,0,119,39934.3496990741,2009-05-01,08:23:34
40.005092,116.303451,0,119,39934.3497569444,2009-05-01,08:23:39
40.005094,116.303452,0,119,39934.3498148148,2009-05-01,08:23:44
40.005086,116.303455,0,119,39934.3498726852,2009-05-01,08:23:49
40.00508,116.303459,0,119,39934.3499305556,2009-05-01,08:23:54
40.00508,116.303459,0,119,39934.3499652778,2009-05-01,08:23:57
40.00508,116.30346,0,119,39934.3499884259,2009-05-01,08:23:59
40.005089,116.303458,0,119,39934.3500462963,2009-05-01,08:24:04
40.005089,116.303458,0,119,39934.3500810185,2009-05-01,08:24:07
40.005097,116.303456,0,119,39934.3501041667,2009-05-01,08:24:09
40.005085,116.303496,0,119,39934.350162037,2009-05-01,08:24:14
40.005087,116.303502,0,118,39934.3502199074,2009-05-01,08:24:19
40.005086,116.303503,0,118,39934.3502777778,2009-05-01,08:24:24
40.005086,116.303503,0,118,39934.3503356481,2009-05-01,08:24:29
40.005087,116.303504,0,118,39934.3503935185,2009-05-01,08:24:34
40.005091,116.303503,0,118,39934.3504513889,2009-05-01,08:24:39
40.005091,116.303504,0,117,39934.3505092593,2009-05-01,08:24:44
40.005091,116.303504,0,117,39934.3505439815,2009-05-01,08:24:47
40.005088,116.303505,0,117,39934.3505671296,2009-05-01,08:24:49
40.005079,116.303514,0,117,39934.350625,2009-05-01,08:24:54
40.005083,116.303512,0,116,39934.3506828704,2009-05-01,08:24:59
40.005078,116.303514,0,117,39934.3507407407,2009-05-01,08:25:04
40.005082,116.303512,0,117,39934.3507986111,2009-05-01,08:25:09
40.005084,116.303511,0,117,39934.3508564815,2009-05-01,08:25:14
40.005084,116.303511,0,117,39934.3509143519,2009-05-01,08:25:19
40.005085,116.30351,0,117,39934.3509722222,2009-05-01,08:25:24
40.005085,116.303509,0,117,39934.3510300926,2009-05-01,08:25:29
40.005085,116.303508,0,117,39934.351087963,2009-05-01,08:25:34
40.005087,116.303506,0,117,39934.3511458333,2009-05-01,08:25:39
40.005086,116.303504,0,117,39934.3512037037,2009-05-01,08:25:44
40.005086,116.303504,0,117,39934.3512384259,2009-05-01,08:25:47
40.005088,116.303502,0,117,39934.3512615741,2009-05-01,08:25:49
40.005072,116.303483,0,119,39934.3513194444,2009-05-01,08:25:54
40.005072,116.303475,0,120,39934.3513773148,2009-05-01,08:25:59
40.005072,116.303468,0,120,39934.3514351852,2009-05-01,08:26:04
40.00507,116.303469,0,120,39934.3514930556,2009-05-01,08:26:09
40.005068,116.30347,0,120,39934.3515509259,2009-05-01,08:26:14
40.005064,116.303471,0,120,39934.3516087963,2009-05-01,08:26:19
40.005059,116.303473,0,120,39934.3516666667,2009-05-01,08:26:24
40.005062,116.303473,0,120,39934.351724537,2009-05-01,08:26:29
40.005063,116.303472,0,119,39934.3517824074,2009-05-01,08:26:34
40.005064,116.303472,0,119,39934.3518402778,2009-05-01,08:26:39
40.005063,116.303473,0,119,39934.3518981481,2009-05-01,08:26:44
40.005055,116.303474,0,119,39934.3519560185,2009-05-01,08:26:49
40.005056,116.303473,0,119,39934.3520138889,2009-05-01,08:26:54
40.005054,116.303474,0,120,39934.3520717593,2009-05-01,08:26:59
40.005054,116.303474,0,120,39934.3521296296,2009-05-01,08:27:04
40.005053,116.303473,0,120,39934.3521875,2009-05-01,08:27:09
40.005052,116.303472,0,120,39934.3522453704,2009-05-01,08:27:14
40.005055,116.30347,0,120,39934.3523032407,2009-05-01,08:27:19
40.005058,116.303469,0,120,39934.3523611111,2009-05-01,08:27:24
40.005066,116.303466,0,120,39934.3524189815,2009-05-01,08:27:29
40.005065,116.303466,0,120,39934.3524768518,2009-05-01,08:27:34
40.005066,116.303466,0,119,39934.3525347222,2009-05-01,08:27:39
40.005074,116.303463,0,119,39934.3525925926,2009-05-01,08:27:44
40.005082,116.303459,0,119,39934.352650463,2009-05-01,08:27:49
40.005086,116.303457,0,120,39934.3527083333,2009-05-01,08:27:54
40.005083,116.303457,0,120,39934.3527662037,2009-05-01,08:27:59
40.005086,116.303455,0,120,39934.3528240741,2009-05-01,08:28:04
40.005091,116.303451,0,120,39934.3528819444,2009-05-01,08:28:09
40.005085,116.303451,0,120,39934.3529398148,2009-05-01,08:28:14
40.005084,116.30345,0,120,39934.3529976852,2009-05-01,08:28:19
40.005081,116.303449,0,120,39934.3530555556,2009-05-01,08:28:24
40.005081,116.303449,0,120,39934.3530902778,2009-05-01,08:28:27
40.005081,116.303447,0,120,39934.3531134259,2009-05-01,08:28:29
40.005091,116.303425,0,120,39934.3531712963,2009-05-01,08:28:34
40.005093,116.303236,0,121,39934.3532291667,2009-05-01,08:28:39
40.005047,116.302964,0,127,39934.353287037,2009-05-01,08:28:44
40.00514,116.302763,0,120,39934.3533449074,2009-05-01,08:28:49
40.005322,116.30276,0,117,39934.3534027778,2009-05-01,08:28:54
40.005504,116.302765,0,113,39934.3534606481,2009-05-01,08:28:59
40.005678,116.302763,0,107,39934.3535185185,2009-05-01,08:29:04
40.00587,116.302766,0,92,39934.3535763889,2009-05-01,08:29:09
40.006056,116.302747,0,80,39934.3536342593,2009-05-01,08:29:14
40.006206,116.302734,0,72,39934.3536921296,2009-05-01,08:29:19
40.006315,116.302717,0,64,39934.35375,2009-05-01,08:29:24
40.006467,116.302692,0,56,39934.3538078704,2009-05-01,08:29:29
40.006647,116.302651,0,40,39934.3538657407,2009-05-01,08:29:34
40.006802,116.302649,0,26,39934.3539236111,2009-05-01,08:29:39
40.006957,116.30263,0,11,39934.3539814815,2009-05-01,08:29:44
40.007168,116.302603,0,-7,39934.3540393518,2009-05-01,08:29:49
40.007288,116.302582,0,-24,39934.3540972222,2009-05-01,08:29:54
40.007436,116.302569,0,-43,39934.3541550926,2009-05-01,08:29:59
40.00762,116.302585,0,-63,39934.354212963,2009-05-01,08:30:04
40.00799,116.302501,0,-94,39934.3542708333,2009-05-01,08:30:09
40.008281,116.302405,0,-126,39934.3543287037,2009-05-01,08:30:14
40.008532,116.302296,0,-159,39934.3543865741,2009-05-01,08:30:19
40.008798,116.302258,0,-187,39934.3544444444,2009-05-01,08:30:24
40.0091,116.30216,0,-208,39934.3545023148,2009-05-01,08:30:29
40.009305,116.302118,0,-200,39934.3545601852,2009-05-01,08:30:34
40.009494,116.302105,0,-206,39934.3546180556,2009-05-01,08:30:39
40.009703,116.302049,0,-198,39934.3546759259,2009-05-01,08:30:44
40.00993,116.302008,0,-194,39934.3547337963,2009-05-01,08:30:49
40.010143,116.301978,0,-156,39934.3547916667,2009-05-01,08:30:54
40.010332,116.301948,0,-139,39934.354849537,2009-05-01,08:30:59
40.010448,116.30196,0,-128,39934.3549074074,2009-05-01,08:31:04
40.010692,116.301878,0,-111,39934.3549652778,2009-05-01,08:31:09
40.010894,116.301836,0,-81,39934.3550231481,2009-05-01,08:31:14
40.010938,116.301808,0,-80,39934.3550810185,2009-05-01,08:31:19
40.010938,116.301808,0,-80,39934.3551157407,2009-05-01,08:31:22
40.010944,116.301807,0,-79,39934.3551388889,2009-05-01,08:31:24
40.010959,116.301792,0,-78,39934.3551967593,2009-05-01,08:31:29
40.011001,116.301795,0,-76,39934.3552546296,2009-05-01,08:31:34
40.011077,116.301844,0,-66,39934.3553125,2009-05-01,08:31:39
40.01125,116.301701,0,-62,39934.3553703704,2009-05-01,08:31:44
40.011305,116.301669,0,-56,39934.3554282407,2009-05-01,08:31:49
40.011297,116.301573,0,-32,39934.3554861111,2009-05-01,08:31:54
40.011319,116.301535,0,-22,39934.3555439815,2009-05-01,08:31:59
40.011316,116.301489,0,-5,39934.3556018519,2009-05-01,08:32:04
40.011333,116.301429,0,6,39934.3556597222,2009-05-01,08:32:09
40.011364,116.301391,0,24,39934.3557175926,2009-05-01,08:32:14
40.01139,116.301343,0,33,39934.355775463,2009-05-01,08:32:19
40.011625,116.301183,0,147,39934.3584375,2009-05-01,08:36:09
40.011634,116.301177,0,150,39934.3584953704,2009-05-01,08:36:14
40.011639,116.301184,0,154,39934.3585532407,2009-05-01,08:36:19
40.011639,116.301184,0,154,39934.358587963,2009-05-01,08:36:22
40.011643,116.301192,0,159,39934.3586111111,2009-05-01,08:36:24
40.011654,116.301221,0,164,39934.3586689815,2009-05-01,08:36:29
40.011624,116.301223,0,171,39934.3587268519,2009-05-01,08:36:34
40.011628,116.301226,0,176,39934.3587847222,2009-05-01,08:36:39
40.011628,116.301226,0,176,39934.3588194444,2009-05-01,08:36:42
40.011635,116.301233,0,181,39934.3588425926,2009-05-01,08:36:44
40.01163,116.30127,0,186,39934.358900463,2009-05-01,08:36:49
40.011634,116.301275,0,190,39934.3589583333,2009-05-01,08:36:54
40.011635,116.30128,0,195,39934.3590162037,2009-05-01,08:36:59
40.011633,116.301288,0,199,39934.3590740741,2009-05-01,08:37:04
40.011632,116.30129,0,203,39934.3591319444,2009-05-01,08:37:09
40.01163,116.301284,0,206,39934.3591898148,2009-05-01,08:37:14
40.01163,116.301284,0,206,39934.359224537,2009-05-01,08:37:17
40.011632,116.301277,0,210,39934.3592476852,2009-05-01,08:37:19
40.011633,116.301267,0,214,39934.3593055556,2009-05-01,08:37:24
40.011633,116.301262,0,219,39934.3593634259,2009-05-01,08:37:29
40.011633,116.301262,0,219,39934.3593981481,2009-05-01,08:37:32
40.011638,116.30126,0,223,39934.3594212963,2009-05-01,08:37:34
40.011647,116.301259,0,227,39934.3594791667,2009-05-01,08:37:39
40.011667,116.301281,0,231,39934.359537037,2009-05-01,08:37:44
40.011653,116.301274,0,234,39934.3595949074,2009-05-01,08:37:49
40.011657,116.301274,0,238,39934.3596527778,2009-05-01,08:37:54
40.01166,116.301275,0,242,39934.3597106481,2009-05-01,08:37:59
40.01166,116.301275,0,242,39934.3597453704,2009-05-01,08:38:02
40.011659,116.301279,0,245,39934.3597685185,2009-05-01,08:38:04
40.011684,116.301269,0,249,39934.3598263889,2009-05-01,08:38:09
40.011777,116.301275,0,265,39934.3598842593,2009-05-01,08:38:14
40.011792,116.301283,0,269,39934.3599421296,2009-05-01,08:38:19
40.011784,116.301253,0,276,39934.36,2009-05-01,08:38:24
40.011791,116.301246,0,279,39934.3600578704,2009-05-01,08:38:29
40.011796,116.301241,0,283,39934.3601157407,2009-05-01,08:38:34
40.011802,116.301236,0,287,39934.3601736111,2009-05-01,08:38:39
40.011802,116.301236,0,287,39934.3602083333,2009-05-01,08:38:42
40.011807,116.30124,0,291,39934.3602314815,2009-05-01,08:38:44
40.011817,116.301243,0,294,39934.3602893518,2009-05-01,08:38:49
40.011821,116.301245,0,298,39934.3603472222,2009-05-01,08:38:54
40.011821,116.301245,0,298,39934.3603819444,2009-05-01,08:38:57
40.011829,116.301244,0,302,39934.3604050926,2009-05-01,08:38:59
40.011838,116.301243,0,306,39934.360462963,2009-05-01,08:39:04
40.011845,116.301244,0,310,39934.3605208333,2009-05-01,08:39:09
40.011848,116.301249,0,314,39934.3605787037,2009-05-01,08:39:14
40.011847,116.30125,0,318,39934.3606365741,2009-05-01,08:39:19
40.011846,116.301252,0,323,39934.3606944444,2009-05-01,08:39:24
40.011848,116.301249,0,328,39934.3607523148,2009-05-01,08:39:29
40.011851,116.301243,0,333,39934.3608101852,2009-05-01,08:39:34
40.011851,116.301243,0,333,39934.3608449074,2009-05-01,08:39:37
40.011852,116.301239,0,338,39934.3608680556,2009-05-01,08:39:39
40.011855,116.30123,0,342,39934.3609259259,2009-05-01,08:39:44
40.011862,116.301183,0,349,39934.3609837963,2009-05-01,08:39:49
40.01185,116.301139,0,355,39934.3610416667,2009-05-01,08:39:54
40.011855,116.301129,0,359,39934.361099537,2009-05-01,08:39:59
40.011864,116.301129,0,363,39934.3611574074,2009-05-01,08:40:04
40.011955,116.301171,0,380,39934.3612152778,2009-05-01,08:40:09
40.012012,116.301188,0,386,39934.3612731481,2009-05-01,08:40:14
40.012049,116.301205,0,387,39934.3613310185,2009-05-01,08:40:19
40.012064,116.301205,0,385,39934.3613888889,2009-05-01,08:40:24
40.012045,116.301218,0,384,39934.3614467593,2009-05-01,08:40:29
40.012047,116.301223,0,388,39934.3615046296,2009-05-01,08:40:34
40.012039,116.301224,0,391,39934.3615625,2009-05-01,08:40:39
40.012035,116.301221,0,393,39934.3616203704,2009-05-01,08:40:44
40.012031,116.301218,0,396,39934.3616782407,2009-05-01,08:40:49
40.012027,116.301216,0,398,39934.3617361111,2009-05-01,08:40:54
40.012031,116.301222,0,399,39934.3617939815,2009-05-01,08:40:59
40.012034,116.30123,0,399,39934.3618518518,2009-05-01,08:41:04
40.012035,116.301237,0,399,39934.3619097222,2009-05-01,08:41:09
40.012035,116.301237,0,399,39934.3619444444,2009-05-01,08:41:12
40.012034,116.301245,0,398,39934.3619675926,2009-05-01,08:41:14
40.012034,116.301255,0,396,39934.362025463,2009-05-01,08:41:19
40.012033,116.30126,0,394,39934.3620833333,2009-05-01,08:41:24
40.012032,116.30126,0,392,39934.3621412037,2009-05-01,08:41:29
40.012029,116.301255,0,390,39934.3621990741,2009-05-01,08:41:34
40.012026,116.301249,0,388,39934.3622569444,2009-05-01,08:41:39
40.012024,116.301245,0,386,39934.3623148148,2009-05-01,08:41:44
40.012025,116.301249,0,384,39934.3623726852,2009-05-01,08:41:49
40.012025,116.301249,0,384,39934.3624074074,2009-05-01,08:41:52
40.012032,116.301257,0,381,39934.3624305556,2009-05-01,08:41:54
40.012072,116.301295,0,381,39934.3624884259,2009-05-01,08:41:59
40.012096,116.301332,0,385,39934.3625462963,2009-05-01,08:42:04
40.012108,116.301332,0,389,39934.3626041667,2009-05-01,08:42:09
40.011917,116.30124,0,362,39934.3733680556,2009-05-01,08:57:39
40.011808,116.301336,0,339,39934.3734259259,2009-05-01,08:57:44
40.011636,116.301499,0,283,39934.3734837963,2009-05-01,08:57:49
40.011548,116.301554,0,260,39934.3735416667,2009-05-01,08:57:54
40.01154,116.301578,0,257,39934.373599537,2009-05-01,08:57:59
40.011541,116.301605,0,251,39934.3736574074,2009-05-01,08:58:04
40.011523,116.301602,0,234,39934.3737152778,2009-05-01,08:58:09
40.011507,116.301619,0,219,39934.3737731481,2009-05-01,08:58:14
40.011507,116.301619,0,219,39934.3738078704,2009-05-01,08:58:17
40.011504,116.30162,0,219,39934.3738310185,2009-05-01,08:58:19
40.011462,116.301664,0,209,39934.3738888889,2009-05-01,08:58:24
40.011414,116.3017,0,191,39934.3739467593,2009-05-01,08:58:29
40.011369,116.3017,0,179,39934.3740046296,2009-05-01,08:58:34
40.011336,116.30172,0,172,39934.3740625,2009-05-01,08:58:39
40.011319,116.301722,0,167,39934.3741203704,2009-05-01,08:58:44
40.011306,116.301719,0,167,39934.3741782407,2009-05-01,08:58:49
40.011258,116.301739,0,162,39934.3742361111,2009-05-01,08:58:54
40.011229,116.301769,0,160,39934.3742939815,2009-05-01,08:58:59
40.011178,116.301802,0,156,39934.3743518519,2009-05-01,08:59:04
40.011121,116.301817,0,156,39934.3744097222,2009-05-01,08:59:09
40.011082,116.301792,0,156,39934.3744675926,2009-05-01,08:59:14
40.011044,116.301809,0,154,39934.374525463,2009-05-01,08:59:19
40.010994,116.301823,0,152,39934.3745833333,2009-05-01,08:59:24
40.010948,116.301813,0,153,39934.3746412037,2009-05-01,08:59:29
40.010886,116.301835,0,151,39934.3746990741,2009-05-01,08:59:34
40.010797,116.301823,0,150,39934.3747569444,2009-05-01,08:59:39
40.01075,116.3018,0,145,39934.3748148148,2009-05-01,08:59:44
40.010674,116.301803,0,144,39934.3748726852,2009-05-01,08:59:49
40.010612,116.301848,0,138,39934.3749305556,2009-05-01,08:59:54
40.010564,116.301849,0,138,39934.3749884259,2009-05-01,08:59:59
40.010531,116.301842,0,131,39934.3750462963,2009-05-01,09:00:04
40.01052,116.301846,0,131,39934.3751041667,2009-05-01,09:00:09
40.010503,116.301849,0,131,39934.375162037,2009-05-01,09:00:14
40.01047,116.301884,0,131,39934.3752199074,2009-05-01,09:00:19
40.010449,116.3019,0,124,39934.3752777778,2009-05-01,09:00:24
40.010451,116.301918,0,119,39934.3753356481,2009-05-01,09:00:29
40.010459,116.301966,0,112,39934.3753935185,2009-05-01,09:00:34
40.010468,116.301999,0,110,39934.3754513889,2009-05-01,09:00:39
40.010468,116.301999,0,110,39934.3754861111,2009-05-01,09:00:42
40.010468,116.302006,0,108,39934.3755092593,2009-05-01,09:00:44
40.010466,116.302021,0,107,39934.3755671296,2009-05-01,09:00:49
40.010469,116.302075,0,108,39934.375625,2009-05-01,09:00:54
40.010496,116.30216,0,107,39934.3756828704,2009-05-01,09:00:59
40.010494,116.30222,0,105,39934.3757407407,2009-05-01,09:01:04
40.010496,116.302281,0,105,39934.3757986111,2009-05-01,09:01:09
40.01051,116.3023,0,105,39934.3758564815,2009-05-01,09:01:14
40.010529,116.302332,0,104,39934.3759143518,2009-05-01,09:01:19
40.010556,116.302371,0,103,39934.3759722222,2009-05-01,09:01:24
40.010569,116.302434,0,104,39934.3760300926,2009-05-01,09:01:29
40.010555,116.302481,0,105,39934.376087963,2009-05-01,09:01:34
40.01054,116.302539,0,105,39934.3761458333,2009-05-01,09:01:39
40.010566,116.302593,0,107,39934.3762037037,2009-05-01,09:01:44
40.010582,116.302665,0,110,39934.3762615741,2009-05-01,09:01:49
40.010565,116.302719,0,110,39934.3763194444,2009-05-01,09:01:54
40.010543,116.302765,0,111,39934.3763773148,2009-05-01,09:01:59
40.010541,116.30281,0,113,39934.3764351852,2009-05-01,09:02:04
40.010557,116.302895,0,110,39934.3764930556,2009-05-01,09:02:09
40.010577,116.302949,0,110,39934.3765509259,2009-05-01,09:02:14
40.010622,116.30299,0,109,39934.3766087963,2009-05-01,09:02:19
40.010656,116.303009,0,109,39934.3766666667,2009-05-01,09:02:24
40.010676,116.303015,0,109,39934.376724537,2009-05-01,09:02:29
40.010682,116.303014,0,110,39934.3767824074,2009-05-01,09:02:34
40.010681,116.303015,0,111,39934.3768402778,2009-05-01,09:02:39
40.010678,116.303015,0,111,39934.3768981481,2009-05-01,09:02:44
40.010678,116.303015,0,111,39934.3769560185,2009-05-01,09:02:49
40.010678,116.303015,0,111,39934.3770138889,2009-05-01,09:02:54
40.010678,116.303015,0,111,39934.3770717593,2009-05-01,09:02:59
40.010678,116.303016,0,111,39934.3771296296,2009-05-01,09:03:04
40.010678,116.303016,0,111,39934.3771643518,2009-05-01,09:03:07
40.010683,116.30302,0,111,39934.3771875,2009-05-01,09:03:09
40.010708,116.303082,0,113,39934.3772453704,2009-05-01,09:03:14
40.010739,116.303138,0,110,39934.3773032407,2009-05-01,09:03:19
40.010747,116.303192,0,113,39934.3773611111,2009-05-01,09:03:24
40.010772,116.30325,0,113,39934.3774189815,2009-05-01,09:03:29
40.0108,116.303279,0,115,39934.3774768518,2009-05-01,09:03:34
40.010814,116.303291,0,116,39934.3775347222,2009-05-01,09:03:39
40.010814,116.303291,0,116,39934.3775694444,2009-05-01,09:03:42
40.010814,116.303294,0,116,39934.3775925926,2009-05-01,09:03:44
40.010822,116.303324,0,117,39934.377650463,2009-05-01,09:03:49
40.010826,116.30339,0,118,39934.3777083333,2009-05-01,09:03:54
40.010846,116.303466,0,116,39934.3777662037,2009-05-01,09:03:59
40.010852,116.303497,0,118,39934.3778240741,2009-05-01,09:04:04
40.010852,116.303572,0,120,39934.3778819444,2009-05-01,09:04:09
40.010851,116.303615,0,118,39934.3779398148,2009-05-01,09:04:14
40.010864,116.303638,0,120,39934.3779976852,2009-05-01,09:04:19
40.01085,116.303675,0,118,39934.3780555556,2009-05-01,09:04:24
40.010818,116.303724,0,121,39934.3781134259,2009-05-01,09:04:29
40.010779,116.30378,0,120,39934.3781712963,2009-05-01,09:04:34
40.01074,116.303806,0,120,39934.3782291667,2009-05-01,09:04:39
40.010744,116.303855,0,118,39934.378287037,2009-05-01,09:04:44
40.010733,116.303867,0,117,39934.3783449074,2009-05-01,09:04:49
40.010724,116.30389,0,117,39934.3784027778,2009-05-01,09:04:54
40.010706,116.303957,0,115,39934.3784606481,2009-05-01,09:04:59
40.010698,116.303997,0,115,39934.3785185185,2009-05-01,09:05:04
40.010693,116.304049,0,113,39934.3785763889,2009-05-01,09:05:09
40.010688,116.304075,0,113,39934.3786342593,2009-05-01,09:05:14
40.01069,116.304115,0,113,39934.3786921296,2009-05-01,09:05:19
40.010669,116.304168,0,112,39934.37875,2009-05-01,09:05:24
40.010664,116.304216,0,111,39934.3788078704,2009-05-01,09:05:29
40.010656,116.304268,0,109,39934.3788657407,2009-05-01,09:05:34
40.010649,116.304338,0,107,39934.3789236111,2009-05-01,09:05:39
40.010647,116.304392,0,105,39934.3789814815,2009-05-01,09:05:44
40.010653,116.304443,0,105,39934.3790393519,2009-05-01,09:05:49
40.010654,116.304502,0,105,39934.3790972222,2009-05-01,09:05:54
40.010653,116.304545,0,105,39934.3791550926,2009-05-01,09:05:59
40.010652,116.304587,0,105,39934.379212963,2009-05-01,09:06:04
40.010655,116.304631,0,105,39934.3792708333,2009-05-01,09:06:09
40.010652,116.304674,0,107,39934.3793287037,2009-05-01,09:06:14
40.010654,116.30472,0,108,39934.3793865741,2009-05-01,09:06:19
40.010648,116.304752,0,111,39934.3794444444,2009-05-01,09:06:24
40.010649,116.304803,0,116,39934.3795023148,2009-05-01,09:06:29
40.010646,116.304853,0,119,39934.3795601852,2009-05-01,09:06:34
40.010616,116.304913,0,122,39934.3796180556,2009-05-01,09:06:39
40.010587,116.304974,0,128,39934.3796759259,2009-05-01,09:06:44
40.010556,116.305028,0,130,39934.3797337963,2009-05-01,09:06:49
40.010526,116.305069,0,130,39934.3797916667,2009-05-01,09:06:54
40.010484,116.305097,0,131,39934.379849537,2009-05-01,09:06:59
40.010457,116.305143,0,134,39934.3799074074,2009-05-01,09:07:04
40.010435,116.30518,0,135,39934.3799652778,2009-05-01,09:07:09
40.010414,116.305205,0,134,39934.3800231481,2009-05-01,09:07:14
40.010402,116.305241,0,128,39934.3800810185,2009-05-01,09:07:19
40.010387,116.30527,0,123,39934.3801388889,2009-05-01,09:07:24
40.010372,116.305305,0,122,39934.3801967593,2009-05-01,09:07:29
40.010382,116.305355,0,118,39934.3802546296,2009-05-01,09:07:34
40.010401,116.305366,0,114,39934.3803125,2009-05-01,09:07:39
40.010435,116.305383,0,112,39934.3803703704,2009-05-01,09:07:44
40.010462,116.3054,0,110,39934.3804282407,2009-05-01,09:07:49
40.010486,116.305428,0,107,39934.3804861111,2009-05-01,09:07:54
40.010513,116.305409,0,106,39934.3805439815,2009-05-01,09:07:59
40.010545,116.3054,0,105,39934.3806018519,2009-05-01,09:08:04
40.010589,116.305373,0,104,39934.3806597222,2009-05-01,09:08:09
40.010632,116.305361,0,104,39934.3807175926,2009-05-01,09:08:14
40.010669,116.30535,0,105,39934.380775463,2009-05-01,09:08:19
40.01069,116.305326,0,105,39934.3808333333,2009-05-01,09:08:24
40.010723,116.305303,0,106,39934.3808912037,2009-05-01,09:08:29
40.01075,116.30531,0,104,39934.3809490741,2009-05-01,09:08:34
40.010766,116.305337,0,103,39934.3810069444,2009-05-01,09:08:39
40.010789,116.30539,0,102,39934.3810648148,2009-05-01,09:08:44
40.010796,116.305452,0,103,39934.3811226852,2009-05-01,09:08:49
40.0108,116.305503,0,102,39934.3811805556,2009-05-01,09:08:54
40.010835,116.305534,0,99,39934.3812384259,2009-05-01,09:08:59
40.010851,116.305587,0,97,39934.3812962963,2009-05-01,09:09:04
40.010858,116.305646,0,97,39934.3813541667,2009-05-01,09:09:09
40.010858,116.305715,0,94,39934.381412037,2009-05-01,09:09:14
40.010876,116.30577,0,93,39934.3814699074,2009-05-01,09:09:19
40.010883,116.30582,0,93,39934.3815277778,2009-05-01,09:09:24
40.010903,116.305879,0,92,39934.3815856481,2009-05-01,09:09:29
40.010916,116.305928,0,92,39934.3816435185,2009-05-01,09:09:34
40.010924,116.30598,0,92,39934.3817013889,2009-05-01,09:09:39
40.010928,116.306036,0,90,39934.3817592593,2009-05-01,09:09:44
40.01093,116.306089,0,90,39934.3818171296,2009-05-01,09:09:49
40.010934,116.306155,0,91,39934.381875,2009-05-01,09:09:54
40.010943,116.306194,0,91,39934.3819328704,2009-05-01,09:09:59
40.010947,116.306229,0,91,39934.3819907407,2009-05-01,09:10:04
40.010955,116.306284,0,92,39934.3820486111,2009-05-01,09:10:09
40.010961,116.306314,0,93,39934.3821064815,2009-05-01,09:10:14
40.010971,116.306359,0,93,39934.3821643519,2009-05-01,09:10:19
40.010968,116.306404,0,92,39934.3822222222,2009-05-01,09:10:24
40.010964,116.306448,0,92,39934.3822800926,2009-05-01,09:10:29
40.010953,116.306488,0,93,39934.382337963,2009-05-01,09:10:34
40.010948,116.306528,0,97,39934.3823958333,2009-05-01,09:10:39
40.010937,116.306571,0,99,39934.3824537037,2009-05-01,09:10:44
40.010936,116.306627,0,99,39934.3825115741,2009-05-01,09:10:49
40.010932,116.306676,0,100,39934.3825694444,2009-05-01,09:10:54
40.010933,116.306729,0,101,39934.3826273148,2009-05-01,09:10:59
40.010922,116.306797,0,101,39934.3826851852,2009-05-01,09:11:04
40.010937,116.306835,0,104,39934.3827430556,2009-05-01,09:11:09
40.010947,116.306865,0,108,39934.3828009259,2009-05-01,09:11:14
40.010948,116.306921,0,110,39934.3828587963,2009-05-01,09:11:19
40.010958,116.306961,0,113,39934.3829166667,2009-05-01,09:11:24
40.010974,116.307003,0,115,39934.382974537,2009-05-01,09:11:29
40.010993,116.307053,0,116,39934.3830324074,2009-05-01,09:11:34
40.011012,116.307094,0,117,39934.3830902778,2009-05-01,09:11:39
40.011021,116.307148,0,121,39934.3831481481,2009-05-01,09:11:44
40.011039,116.307205,0,122,39934.3832060185,2009-05-01,09:11:49
40.011061,116.307241,0,123,39934.3832638889,2009-05-01,09:11:54
40.011084,116.307283,0,126,39934.3833217593,2009-05-01,09:11:59
40.01111,116.307311,0,124,39934.3833796296,2009-05-01,09:12:04
40.011127,116.307353,0,123,39934.3834375,2009-05-01,09:12:09
40.011141,116.307394,0,123,39934.3834953704,2009-05-01,09:12:14
40.011157,116.307427,0,124,39934.3835532407,2009-05-01,09:12:19
40.011167,116.307462,0,125,39934.3836111111,2009-05-01,09:12:24
40.011185,116.307494,0,125,39934.3836689815,2009-05-01,09:12:29
40.011202,116.307551,0,123,39934.3837268518,2009-05-01,09:12:34
40.011204,116.307581,0,120,39934.3837847222,2009-05-01,09:12:39
40.011192,116.307644,0,120,39934.3838425926,2009-05-01,09:12:44
40.011181,116.307683,0,120,39934.383900463,2009-05-01,09:12:49
40.011178,116.307703,0,119,39934.3839583333,2009-05-01,09:12:54
40.01116,116.307747,0,116,39934.3840162037,2009-05-01,09:12:59
40.011153,116.307805,0,117,39934.3840740741,2009-05-01,09:13:04
40.011136,116.307839,0,117,39934.3841319444,2009-05-01,09:13:09
40.011115,116.307914,0,115,39934.3841898148,2009-05-01,09:13:14
40.011108,116.307989,0,113,39934.3842476852,2009-05-01,09:13:19
40.011129,116.308061,0,111,39934.3843055556,2009-05-01,09:13:24
40.011124,116.308119,0,110,39934.3843634259,2009-05-01,09:13:29
40.011115,116.308171,0,111,39934.3844212963,2009-05-01,09:13:34
40.011115,116.308225,0,110,39934.3844791667,2009-05-01,09:13:39
40.011115,116.308289,0,109,39934.384537037,2009-05-01,09:13:44
40.011117,116.308343,0,109,39934.3845949074,2009-05-01,09:13:49
40.011118,116.308403,0,107,39934.3846527778,2009-05-01,09:13:54
40.01113,116.308441,0,108,39934.3847106481,2009-05-01,09:13:59
40.011145,116.30849,0,108,39934.3847685185,2009-05-01,09:14:04
40.011169,116.308534,0,111,39934.3848263889,2009-05-01,09:14:09
40.011183,116.308581,0,115,39934.3848842593,2009-05-01,09:14:14
40.011207,116.308606,0,116,39934.3849421296,2009-05-01,09:14:19
40.011218,116.308617,0,118,39934.385,2009-05-01,09:14:24
40.01123,116.308662,0,119,39934.3850578704,2009-05-01,09:14:29
40.011262,116.308708,0,118,39934.3851157407,2009-05-01,09:14:34
40.011298,116.308748,0,119,39934.3851736111,2009-05-01,09:14:39
40.011334,116.3088,0,119,39934.3852314815,2009-05-01,09:14:44
40.01136,116.308856,0,120,39934.3852893518,2009-05-01,09:14:49
40.011382,116.308886,0,123,39934.3853472222,2009-05-01,09:14:54
40.011408,116.308911,0,125,39934.3854050926,2009-05-01,09:14:59
40.011433,116.30894,0,124,39934.385462963,2009-05-01,09:15:04
40.01143,116.308978,0,122,39934.3855208333,2009-05-01,09:15:09
40.011413,116.308995,0,121,39934.3855787037,2009-05-01,09:15:14
40.011422,116.309027,0,120,39934.3856365741,2009-05-01,09:15:19
40.01145,116.309022,0,119,39934.3856944444,2009-05-01,09:15:24
40.011475,116.308992,0,119,39934.3857523148,2009-05-01,09:15:29
40.011527,116.308962,0,119,39934.3858101852,2009-05-01,09:15:34
40.011553,116.308965,0,121,39934.3858680556,2009-05-01,09:15:39
40.011581,116.309004,0,122,39934.3859259259,2009-05-01,09:15:44
40.011596,116.308995,0,122,39934.3859837963,2009-05-01,09:15:49
40.011623,116.308979,0,126,39934.3860416667,2009-05-01,09:15:54
40.011656,116.308937,0,126,39934.386099537,2009-05-01,09:15:59
40.011693,116.308924,0,129,39934.3861574074,2009-05-01,09:16:04
40.011727,116.308872,0,129,39934.3862152778,2009-05-01,09:16:09
40.011782,116.308844,0,128,39934.3862731481,2009-05-01,09:16:14
40.01181,116.308819,0,127,39934.3863310185,2009-05-01,09:16:19
40.01185,116.308784,0,123,39934.3863888889,2009-05-01,09:16:24
40.01187,116.3088,0,120,39934.3864467593,2009-05-01,09:16:29
40.011884,116.308826,0,117,39934.3865046296,2009-05-01,09:16:34
40.0119,116.308875,0,117,39934.3865625,2009-05-01,09:16:39
40.011904,116.308918,0,115,39934.3866203704,2009-05-01,09:16:44
40.011913,116.308957,0,113,39934.3866782407,2009-05-01,09:16:49
40.01192,116.309012,0,113,39934.3867361111,2009-05-01,09:16:54
40.011928,116.309048,0,112,39934.3867939815,2009-05-01,09:16:59
40.01193,116.3091,0,111,39934.3868518519,2009-05-01,09:17:04
40.011938,116.309154,0,110,39934.3869097222,2009-05-01,09:17:09
40.011939,116.309183,0,108,39934.3869675926,2009-05-01,09:17:14
40.011939,116.309228,0,106,39934.387025463,2009-05-01,09:17:19
40.011945,116.309271,0,106,39934.3870833333,2009-05-01,09:17:24
40.011952,116.309333,0,104,39934.3871412037,2009-05-01,09:17:29
40.01196,116.309386,0,105,39934.3871990741,2009-05-01,09:17:34
40.011971,116.30942,0,104,39934.3872569444,2009-05-01,09:17:39
40.011973,116.309451,0,103,39934.3873148148,2009-05-01,09:17:44
40.01198,116.309485,0,102,39934.3873726852,2009-05-01,09:17:49
40.011985,116.309531,0,100,39934.3874305556,2009-05-01,09:17:54
40.011992,116.309547,0,98,39934.3874884259,2009-05-01,09:17:59
40.012004,116.309594,0,99,39934.3875462963,2009-05-01,09:18:04
40.01202,116.309627,0,98,39934.3876041667,2009-05-01,09:18:09
40.012024,116.309668,0,97,39934.387662037,2009-05-01,09:18:14
40.012022,116.30972,0,94,39934.3877199074,2009-05-01,09:18:19
40.012025,116.309771,0,91,39934.3877777778,2009-05-01,09:18:24
40.012037,116.309824,0,90,39934.3878356481,2009-05-01,09:18:29
40.012043,116.309861,0,88,39934.3878935185,2009-05-01,09:18:34
40.012063,116.309904,0,87,39934.3879513889,2009-05-01,09:18:39
40.012066,116.309957,0,87,39934.3880092593,2009-05-01,09:18:44
40.01205,116.309991,0,88,39934.3880671296,2009-05-01,09:18:49
40.01203,116.31003,0,88,39934.388125,2009-05-01,09:18:54
40.012023,116.310096,0,88,39934.3881828704,2009-05-01,09:18:59
40.012026,116.310148,0,87,39934.3882407407,2009-05-01,09:19:04
40.012034,116.31018,0,86,39934.3882986111,2009-05-01,09:19:09
40.012027,116.310235,0,87,39934.3883564815,2009-05-01,09:19:14
40.012024,116.310265,0,87,39934.3884143519,2009-05-01,09:19:19
40.012021,116.310305,0,88,39934.3884722222,2009-05-01,09:19:24
40.012026,116.31035,0,88,39934.3885300926,2009-05-01,09:19:29
40.012017,116.310384,0,90,39934.388587963,2009-05-01,09:19:34
40.012019,116.31043,0,94,39934.3886458333,2009-05-01,09:19:39
40.012029,116.310493,0,97,39934.3887037037,2009-05-01,09:19:44
40.012038,116.310525,0,101,39934.3887615741,2009-05-01,09:19:49
40.01205,116.310567,0,102,39934.3888194444,2009-05-01,09:19:54
40.012065,116.310604,0,102,39934.3888773148,2009-05-01,09:19:59
40.01207,116.310648,0,101,39934.3889351852,2009-05-01,09:20:04
40.012069,116.310692,0,102,39934.3889930556,2009-05-01,09:20:09
40.012073,116.310716,0,103,39934.3890509259,2009-05-01,09:20:14
40.012079,116.310747,0,104,39934.3891087963,2009-05-01,09:20:19
40.012079,116.310821,0,106,39934.3891666667,2009-05-01,09:20:24
40.012078,116.310881,0,107,39934.389224537,2009-05-01,09:20:29
40.012086,116.310906,0,108,39934.3892824074,2009-05-01,09:20:34
40.012092,116.31098,0,108,39934.3893402778,2009-05-01,09:20:39
40.012113,116.311044,0,107,39934.3893981481,2009-05-01,09:20:44
40.01213,116.311071,0,107,39934.3894560185,2009-05-01,09:20:49
40.012161,116.311136,0,108,39934.3895138889,2009-05-01,09:20:54
40.012184,116.31118,0,110,39934.3895717593,2009-05-01,09:20:59
40.012198,116.311227,0,112,39934.3896296296,2009-05-01,09:21:04
40.012208,116.311278,0,113,39934.3896875,2009-05-01,09:21:09
40.012182,116.311327,0,110,39934.3897453704,2009-05-01,09:21:14
40.012159,116.31138,0,109,39934.3898032407,2009-05-01,09:21:19
40.012163,116.311414,0,109,39934.3898611111,2009-05-01,09:21:24
40.012164,116.31148,0,109,39934.3899189815,2009-05-01,09:21:29
40.012166,116.311545,0,108,39934.3899768519,2009-05-01,09:21:34
40.012143,116.311611,0,109,39934.3900347222,2009-05-01,09:21:39
40.012146,116.311668,0,108,39934.3900925926,2009-05-01,09:21:44
40.01215,116.311723,0,108,39934.390150463,2009-05-01,09:21:49
40.012153,116.311771,0,109,39934.3902083333,2009-05-01,09:21:54
40.012133,116.311808,0,106,39934.3902662037,2009-05-01,09:21:59
40.012141,116.311856,0,105,39934.3903240741,2009-05-01,09:22:04
40.012133,116.311882,0,104,39934.3903819444,2009-05-01,09:22:09
40.01212,116.311889,0,102,39934.3904398148,2009-05-01,09:22:14
40.012077,116.311887,0,103,39934.3904976852,2009-05-01,09:22:19
40.01204,116.311865,0,103,39934.3905555556,2009-05-01,09:22:24
40.012012,116.311856,0,102,39934.3906134259,2009-05-01,09:22:29
40.011969,116.311848,0,100,39934.3906712963,2009-05-01,09:22:34
40.011917,116.311865,0,101,39934.3907291667,2009-05-01,09:22:39
40.011872,116.311886,0,101,39934.390787037,2009-05-01,09:22:44
40.011828,116.311887,0,103,39934.3908449074,2009-05-01,09:22:49
40.011782,116.311881,0,104,39934.3909027778,2009-05-01,09:22:54
40.011747,116.311902,0,106,39934.3909606481,2009-05-01,09:22:59
40.011721,116.311904,0,105,39934.3910185185,2009-05-01,09:23:04
40.011691,116.311897,0,107,39934.3910763889,2009-05-01,09:23:09
40.011663,116.31189,0,108,39934.3911342593,2009-05-01,09:23:14
40.011634,116.31189,0,109,39934.3911921296,2009-05-01,09:23:19
40.01159,116.311911,0,109,39934.39125,2009-05-01,09:23:24
40.011545,116.311916,0,107,39934.3913078704,2009-05-01,09:23:29
40.011502,116.311924,0,106,39934.3913657407,2009-05-01,09:23:34
40.011464,116.311924,0,104,39934.3914236111,2009-05-01,09:23:39
40.011419,116.311961,0,104,39934.3914814815,2009-05-01,09:23:44
40.011377,116.311982,0,102,39934.3915393518,2009-05-01,09:23:49
40.011341,116.312009,0,104,39934.3915972222,2009-05-01,09:23:54
40.011297,116.31203,0,102,39934.3916550926,2009-05-01,09:23:59
40.01128,116.312054,0,102,39934.391712963,2009-05-01,09:24:04
40.011272,116.312056,0,99,39934.3917708333,2009-05-01,09:24:09
40.011272,116.312058,0,99,39934.3918287037,2009-05-01,09:24:14
40.011273,116.312057,0,99,39934.3918865741,2009-05-01,09:24:19
40.011273,116.312059,0,99,39934.3919444444,2009-05-01,09:24:24
40.011273,116.312059,0,99,39934.3919791667,2009-05-01,09:24:27
40.011272,116.31206,0,99,39934.3920023148,2009-05-01,09:24:29
40.011276,116.3121,0,97,39934.3920601852,2009-05-01,09:24:34
40.011287,116.31217,0,94,39934.3921180556,2009-05-01,09:24:39
40.011284,116.31226,0,94,39934.3921759259,2009-05-01,09:24:44
40.011299,116.312344,0,94,39934.3922337963,2009-05-01,09:24:49
40.011282,116.31245,0,91,39934.3922916667,2009-05-01,09:24:54
40.011246,116.312495,0,95,39934.392349537,2009-05-01,09:24:59
40.011216,116.312536,0,95,39934.3924074074,2009-05-01,09:25:04
40.0112,116.312551,0,96,39934.3924652778,2009-05-01,09:25:09
40.011176,116.312547,0,97,39934.3925231481,2009-05-01,09:25:14
40.011152,116.31256,0,95,39934.3925810185,2009-05-01,09:25:19
40.011092,116.31257,0,90,39934.3926388889,2009-05-01,09:25:24
40.011023,116.312565,0,91,39934.3926967593,2009-05-01,09:25:29
40.010962,116.312569,0,92,39934.3927546296,2009-05-01,09:25:34
40.010903,116.312588,0,91,39934.3928125,2009-05-01,09:25:39
40.010847,116.312592,0,87,39934.3928703704,2009-05-01,09:25:44
40.010789,116.312584,0,85,39934.3929282407,2009-05-01,09:25:49
40.010739,116.312586,0,84,39934.3929861111,2009-05-01,09:25:54
40.010693,116.312598,0,83,39934.3930439815,2009-05-01,09:25:59
40.010649,116.312592,0,82,39934.3931018518,2009-05-01,09:26:04
40.010634,116.312611,0,82,39934.3931597222,2009-05-01,09:26:09
40.010581,116.312627,0,81,39934.3932175926,2009-05-01,09:26:14
40.010522,116.312646,0,84,39934.393275463,2009-05-01,09:26:19
40.010465,116.312643,0,85,39934.3933333333,2009-05-01,09:26:24
40.010408,116.312666,0,84,39934.3933912037,2009-05-01,09:26:29
40.010353,116.312673,0,86,39934.3934490741,2009-05-01,09:26:34
40.010303,116.312672,0,88,39934.3935069444,2009-05-01,09:26:39
40.010256,116.312679,0,90,39934.3935648148,2009-05-01,09:26:44
40.01025,116.312683,0,88,39934.3936226852,2009-05-01,09:26:49
40.01025,116.312683,0,88,39934.3936574074,2009-05-01,09:26:52
40.01025,116.312683,0,89,39934.3936805556,2009-05-01,09:26:54
40.010225,116.312684,0,91,39934.3937384259,2009-05-01,09:26:59
40.010189,116.312697,0,92,39934.3937962963,2009-05-01,09:27:04
40.010137,116.31271,0,93,39934.3938541667,2009-05-01,09:27:09
40.010107,116.312729,0,89,39934.393912037,2009-05-01,09:27:14
40.010059,116.312725,0,87,39934.3939699074,2009-05-01,09:27:19
40.010003,116.312724,0,83,39934.3940277778,2009-05-01,09:27:24
40.009957,116.312724,0,78,39934.3940856481,2009-05-01,09:27:29
40.009903,116.312714,0,76,39934.3941435185,2009-05-01,09:27:34
40.009865,116.312712,0,73,39934.3942013889,2009-05-01,09:27:39
40.009821,116.31272,0,73,39934.3942592593,2009-05-01,09:27:44
40.009779,116.312762,0,72,39934.3943171296,2009-05-01,09:27:49
40.009735,116.312804,0,69,39934.394375,2009-05-01,09:27:54
40.009689,116.312815,0,68,39934.3944328704,2009-05-01,09:27:59
40.009643,116.312825,0,68,39934.3944907407,2009-05-01,09:28:04
40.009593,116.312829,0,68,39934.3945486111,2009-05-01,09:28:09
40.009535,116.312798,0,67,39934.3946064815,2009-05-01,09:28:14
40.00952,116.312854,0,65,39934.3946643519,2009-05-01,09:28:19
40.009528,116.312903,0,68,39934.3947222222,2009-05-01,09:28:24
40.009519,116.312967,0,71,39934.3947800926,2009-05-01,09:28:29
40.009519,116.313025,0,78,39934.394837963,2009-05-01,09:28:34
40.009517,116.313067,0,84,39934.3948958333,2009-05-01,09:28:39
40.009504,116.313113,0,92,39934.3949537037,2009-05-01,09:28:44
40.009491,116.313194,0,98,39934.3950115741,2009-05-01,09:28:49
40.009461,116.313268,0,104,39934.3950694444,2009-05-01,09:28:54
40.009454,116.31334,0,111,39934.3951273148,2009-05-01,09:28:59
40.009436,116.313408,0,117,39934.3951851852,2009-05-01,09:29:04
40.009444,116.313488,0,121,39934.3952430556,2009-05-01,09:29:09
40.009472,116.313558,0,128,39934.3953009259,2009-05-01,09:29:14
40.009448,116.313637,0,134,39934.3953587963,2009-05-01,09:29:19
40.009433,116.313681,0,139,39934.3954166667,2009-05-01,09:29:24
40.009443,116.313754,0,143,39934.395474537,2009-05-01,09:29:29
40.00944,116.313825,0,148,39934.3955324074,2009-05-01,09:29:34
40.009429,116.313873,0,154,39934.3955902778,2009-05-01,09:29:39
40.009439,116.313915,0,160,39934.3956481481,2009-05-01,09:29:44
40.009461,116.313998,0,168,39934.3957060185,2009-05-01,09:29:49
40.009455,116.314056,0,172,39934.3957638889,2009-05-01,09:29:54
40.009457,116.314119,0,178,39934.3958217593,2009-05-01,09:29:59
40.009498,116.314215,0,185,39934.3958796296,2009-05-01,09:30:04
40.009519,116.314275,0,193,39934.3959375,2009-05-01,09:30:09
40.009549,116.31431,0,200,39934.3959953704,2009-05-01,09:30:14
40.00958,116.314344,0,206,39934.3960532407,2009-05-01,09:30:19
40.009599,116.314436,0,210,39934.3961111111,2009-05-01,09:30:24
40.009614,116.31451,0,215,39934.3961689815,2009-05-01,09:30:29
40.009609,116.314532,0,219,39934.3962268519,2009-05-01,09:30:34
40.009612,116.314544,0,224,39934.3962847222,2009-05-01,09:30:39
40.009612,116.314544,0,226,39934.3963425926,2009-05-01,09:30:44
40.009612,116.314544,0,226,39934.3963773148,2009-05-01,09:30:47
40.009612,116.314548,0,227,39934.396400463,2009-05-01,09:30:49
40.009636,116.31445,0,224,39934.3964583333,2009-05-01,09:30:54
40.009645,116.314456,0,223,39934.3965162037,2009-05-01,09:30:59
40.009637,116.314517,0,219,39934.3965740741,2009-05-01,09:31:04
40.0097,116.314579,0,220,39934.3966319444,2009-05-01,09:31:09
40.009717,116.314623,0,225,39934.3966898148,2009-05-01,09:31:14
40.009723,116.314698,0,226,39934.3967476852,2009-05-01,09:31:19
40.009711,116.314737,0,224,39934.3968055556,2009-05-01,09:31:24
40.009673,116.314792,0,220,39934.3968634259,2009-05-01,09:31:29
40.009623,116.314816,0,214,39934.3969212963,2009-05-01,09:31:34
40.009603,116.314837,0,211,39934.3969791667,2009-05-01,09:31:39
40.009596,116.314848,0,209,39934.397037037,2009-05-01,09:31:44
40.009586,116.314924,0,208,39934.3970949074,2009-05-01,09:31:49
40.009578,116.314978,0,207,39934.3971527778,2009-05-01,09:31:54
40.009572,116.31503,0,207,39934.3972106481,2009-05-01,09:31:59
40.009568,116.315061,0,207,39934.3972685185,2009-05-01,09:32:04
40.009574,116.315113,0,206,39934.3973263889,2009-05-01,09:32:09
40.009582,116.315154,0,208,39934.3973842593,2009-05-01,09:32:14
40.009576,116.315205,0,208,39934.3974421296,2009-05-01,09:32:19
40.009576,116.315237,0,210,39934.3975,2009-05-01,09:32:24
40.00957,116.315253,0,211,39934.3975578704,2009-05-01,09:32:29
40.009577,116.315286,0,210,39934.3976157407,2009-05-01,09:32:34
40.009572,116.315325,0,209,39934.3976736111,2009-05-01,09:32:39
40.009588,116.315419,0,208,39934.3977314815,2009-05-01,09:32:44
40.009597,116.315546,0,207,39934.3977893519,2009-05-01,09:32:49
40.009614,116.315695,0,204,39934.3978472222,2009-05-01,09:32:54
40.009619,116.315795,0,201,39934.3979050926,2009-05-01,09:32:59
40.009652,116.316065,0,194,39934.397962963,2009-05-01,09:33:04
40.009615,116.316252,0,193,39934.3980208333,2009-05-01,09:33:09
40.009461,116.316253,0,185,39934.3980787037,2009-05-01,09:33:14
40.009304,116.316283,0,174,39934.3981365741,2009-05-01,09:33:19
40.009161,116.316305,0,161,39934.3981944444,2009-05-01,09:33:24
40.009022,116.3163,0,148,39934.3982523148,2009-05-01,09:33:29
40.008931,116.316399,0,146,39934.3983101852,2009-05-01,09:33:34
40.008928,116.316445,0,143,39934.3983680556,2009-05-01,09:33:39
40.00899,116.316534,0,142,39934.3984259259,2009-05-01,09:33:44
40.009069,116.316668,0,142,39934.3984837963,2009-05-01,09:33:49
40.009118,116.316812,0,135,39934.3985416667,2009-05-01,09:33:54
40.009132,116.317012,0,135,39934.398599537,2009-05-01,09:33:59
40.009141,116.317135,0,138,39934.3986574074,2009-05-01,09:34:04
40.009134,116.317286,0,141,39934.3987152778,2009-05-01,09:34:09
40.009159,116.317552,0,136,39934.3987731481,2009-05-01,09:34:14
40.009105,116.317615,0,138,39934.3988310185,2009-05-01,09:34:19
40.008977,116.317677,0,132,39934.3988888889,2009-05-01,09:34:24
40.008797,116.317714,0,127,39934.3989467593,2009-05-01,09:34:29
40.008669,116.317706,0,124,39934.3990046296,2009-05-01,09:34:34
40.008531,116.31769,0,131,39934.3990625,2009-05-01,09:34:39
40.008383,116.317699,0,132,39934.3991203704,2009-05-01,09:34:44
40.008246,116.317757,0,129,39934.3991782407,2009-05-01,09:34:49
40.008134,116.317729,0,136,39934.3992361111,2009-05-01,09:34:54
40.008004,116.317733,0,142,39934.3992939815,2009-05-01,09:34:59
40.007902,116.317737,0,147,39934.3993518518,2009-05-01,09:35:04
40.007761,116.317754,0,146,39934.3994097222,2009-05-01,09:35:09
40.00763,116.317781,0,148,39934.3994675926,2009-05-01,09:35:14
40.007513,116.317746,0,152,39934.399525463,2009-05-01,09:35:19
40.007384,116.317749,0,163,39934.3995833333,2009-05-01,09:35:24
40.007276,116.317789,0,168,39934.3996412037,2009-05-01,09:35:29
40.007171,116.317757,0,177,39934.3996990741,2009-05-01,09:35:34
40.007051,116.317828,0,185,39934.3997569444,2009-05-01,09:35:39
40.006929,116.317761,0,191,39934.3998148148,2009-05-01,09:35:44
40.006793,116.317746,0,189,39934.3998726852,2009-05-01,09:35:49
40.006696,116.317847,0,188,39934.3999305556,2009-05-01,09:35:54
40.00668,116.317955,0,184,39934.3999884259,2009-05-01,09:35:59
40.006676,116.31809,0,185,39934.4000462963,2009-05-01,09:36:04
40.006661,116.318207,0,188,39934.4001041667,2009-05-01,09:36:09
40.006662,116.318414,0,194,39934.400162037,2009-05-01,09:36:14
40.006682,116.318611,0,197,39934.4002199074,2009-05-01,09:36:19
40.006732,116.318798,0,203,39934.4002777778,2009-05-01,09:36:24
40.006829,116.318894,0,210,39934.4003356481,2009-05-01,09:36:29
40.006875,116.319019,0,210,39934.4003935185,2009-05-01,09:36:34
40.006904,116.319111,0,208,39934.4004513889,2009-05-01,09:36:39
40.006876,116.3192,0,197,39934.4005092593,2009-05-01,09:36:44
40.006963,116.31921,0,189,39934.4005671296,2009-05-01,09:36:49
40.007031,116.319324,0,194,39934.400625,2009-05-01,09:36:54
40.007054,116.319494,0,198,39934.4006828704,2009-05-01,09:36:59
40.007126,116.319643,0,204,39934.4007407407,2009-05-01,09:37:04
40.007201,116.319647,0,192,39934.4007986111,2009-05-01,09:37:09
40.007343,116.319663,0,171,39934.4008564815,2009-05-01,09:37:14
40.007378,116.319848,0,161,39934.4009143518,2009-05-01,09:37:19
40.007406,116.320042,0,160,39934.4009722222,2009-05-01,09:37:24
40.007497,116.320309,0,145,39934.4010300926,2009-05-01,09:37:29
40.007514,116.320457,0,160,39934.401087963,2009-05-01,09:37:34
40.007512,116.320628,0,167,39934.4011458333,2009-05-01,09:37:39
40.007515,116.320826,0,163,39934.4012037037,2009-05-01,09:37:44
40.007496,116.320988,0,156,39934.4012615741,2009-05-01,09:37:49
40.007588,116.321034,0,146,39934.4013194444,2009-05-01,09:37:54
40.007735,116.321077,0,136,39934.4013773148,2009-05-01,09:37:59
40.007874,116.321099,0,129,39934.4014351852,2009-05-01,09:38:04
40.008029,116.321078,0,131,39934.4014930556,2009-05-01,09:38:09
40.008188,116.321089,0,120,39934.4015509259,2009-05-01,09:38:14
40.008312,116.321077,0,125,39934.4016087963,2009-05-01,09:38:19
40.008444,116.321088,0,131,39934.4016666667,2009-05-01,09:38:24
40.008557,116.321128,0,138,39934.401724537,2009-05-01,09:38:29
40.008675,116.321185,0,141,39934.4017824074,2009-05-01,09:38:34
40.008835,116.321131,0,132,39934.4018402778,2009-05-01,09:38:39
40.00895,116.320989,0,123,39934.4018981481,2009-05-01,09:38:44
40.009042,116.320866,0,124,39934.4019560185,2009-05-01,09:38:49
40.00912,116.320684,0,128,39934.4020138889,2009-05-01,09:38:54
40.009214,116.320545,0,134,39934.4020717593,2009-05-01,09:38:59
40.00927,116.3205,0,143,39934.4021296296,2009-05-01,09:39:04
40.009392,116.32043,0,153,39934.4021875,2009-05-01,09:39:09
40.009402,116.320392,0,160,39934.4022453704,2009-05-01,09:39:14
40.009408,116.320382,0,162,39934.4023032407,2009-05-01,09:39:19
40.009412,116.320376,0,163,39934.4023611111,2009-05-01,09:39:24
40.009412,116.320376,0,163,39934.4023958333,2009-05-01,09:39:27
40.009415,116.320372,0,164,39934.4024189815,2009-05-01,09:39:29
40.009423,116.320357,0,164,39934.4024768519,2009-05-01,09:39:34
40.009434,116.32034,0,164,39934.4025347222,2009-05-01,09:39:39
40.009434,116.32034,0,164,39934.4025694444,2009-05-01,09:39:42
40.009439,116.320332,0,164,39934.4025925926,2009-05-01,09:39:44
40.009461,116.320298,0,164,39934.402650463,2009-05-01,09:39:49
40.009477,116.320264,0,163,39934.4027083333,2009-05-01,09:39:54
40.009481,116.320243,0,163,39934.4027662037,2009-05-01,09:39:59
40.009485,116.320231,0,162,39934.4028240741,2009-05-01,09:40:04
40.009485,116.320231,0,162,39934.4028587963,2009-05-01,09:40:07
40.009486,116.320226,0,162,39934.4028819444,2009-05-01,09:40:09
40.009692,116.319646,0,492,39934.4239467593,2009-05-01,10:10:29
40.009571,116.319277,0,433,39934.4240046296,2009-05-01,10:10:34
40.009539,116.319303,0,366,39934.4240625,2009-05-01,10:10:39
40.009528,116.31941,0,332,39934.4241203704,2009-05-01,10:10:44
40.009515,116.319481,0,308,39934.4241782407,2009-05-01,10:10:49
40.009506,116.31954,0,285,39934.4242361111,2009-05-01,10:10:54
40.009501,116.319646,0,268,39934.4242939815,2009-05-01,10:10:59
40.009489,116.319717,0,253,39934.4243518518,2009-05-01,10:11:04
40.009447,116.319808,0,236,39934.4244097222,2009-05-01,10:11:09
40.00941,116.319884,0,219,39934.4244675926,2009-05-01,10:11:14
40.009371,116.319959,0,200,39934.424525463,2009-05-01,10:11:19
40.009375,116.320007,0,190,39934.4245833333,2009-05-01,10:11:24
40.009351,116.320085,0,173,39934.4246412037,2009-05-01,10:11:29
40.009315,116.320124,0,163,39934.4246990741,2009-05-01,10:11:34
40.009332,116.320165,0,159,39934.4247569444,2009-05-01,10:11:39
40.00933,116.320212,0,157,39934.4248148148,2009-05-01,10:11:44
40.009331,116.320212,0,156,39934.4248726852,2009-05-01,10:11:49
40.009335,116.320209,0,155,39934.4249305556,2009-05-01,10:11:54
40.009335,116.320209,0,155,39934.4249652778,2009-05-01,10:11:57
40.009339,116.320206,0,154,39934.4249884259,2009-05-01,10:11:59
40.009359,116.320221,0,151,39934.4250462963,2009-05-01,10:12:04
40.009361,116.32022,0,151,39934.4251041667,2009-05-01,10:12:09
40.009361,116.32022,0,151,39934.4251388889,2009-05-01,10:12:12
40.009363,116.320221,0,151,39934.425162037,2009-05-01,10:12:14
40.009396,116.320269,0,148,39934.4252199074,2009-05-01,10:12:19
40.009411,116.320307,0,146,39934.4252777778,2009-05-01,10:12:24
40.009417,116.320328,0,144,39934.4253356481,2009-05-01,10:12:29
40.009422,116.320379,0,142,39934.4253935185,2009-05-01,10:12:34
40.009465,116.320435,0,141,39934.4254513889,2009-05-01,10:12:39
40.009528,116.320534,0,138,39934.4255092593,2009-05-01,10:12:44
40.009589,116.320643,0,133,39934.4255671296,2009-05-01,10:12:49
40.009663,116.320718,0,127,39934.425625,2009-05-01,10:12:54
40.009717,116.320746,0,124,39934.4256828704,2009-05-01,10:12:59
40.009767,116.320806,0,122,39934.4257407407,2009-05-01,10:13:04
40.009838,116.320875,0,126,39934.4257986111,2009-05-01,10:13:09
40.00992,116.320932,0,126,39934.4258564815,2009-05-01,10:13:14
40.009971,116.321025,0,128,39934.4259143519,2009-05-01,10:13:19
40.010092,116.321178,0,123,39934.4259722222,2009-05-01,10:13:24
40.010229,116.321294,0,121,39934.4260300926,2009-05-01,10:13:29
40.010337,116.321384,0,114,39934.426087963,2009-05-01,10:13:34
40.010334,116.321582,0,115,39934.4261458333,2009-05-01,10:13:39
40.010357,116.321725,0,113,39934.4262037037,2009-05-01,10:13:44
40.010411,116.321813,0,116,39934.4262615741,2009-05-01,10:13:49
40.010412,116.321887,0,123,39934.4263194444,2009-05-01,10:13:54
40.010326,116.322033,0,128,39934.4263773148,2009-05-01,10:13:59
40.010218,116.322148,0,131,39934.4264351852,2009-05-01,10:14:04
40.010161,116.322231,0,132,39934.4264930556,2009-05-01,10:14:09
40.010078,116.322285,0,129,39934.4265509259,2009-05-01,10:14:14
40.010011,116.322323,0,125,39934.4266087963,2009-05-01,10:14:19
40.01004,116.322403,0,125,39934.4266666667,2009-05-01,10:14:24
40.010057,116.322589,0,128,39934.426724537,2009-05-01,10:14:29
40.010038,116.322789,0,131,39934.4267824074,2009-05-01,10:14:34
40.010031,116.322949,0,124,39934.4268402778,2009-05-01,10:14:39
40.009989,116.323115,0,122,39934.4268981481,2009-05-01,10:14:44
40.009975,116.323278,0,120,39934.4269560185,2009-05-01,10:14:49
40.010018,116.323415,0,115,39934.4270138889,2009-05-01,10:14:54
40.010039,116.323543,0,113,39934.4270717593,2009-05-01,10:14:59
40.010053,116.32368,0,108,39934.4271296296,2009-05-01,10:15:04
40.010067,116.323814,0,109,39934.4271875,2009-05-01,10:15:09
40.009996,116.323937,0,111,39934.4272453704,2009-05-01,10:15:14
40.009831,116.324014,0,116,39934.4273032407,2009-05-01,10:15:19
40.009726,116.324098,0,120,39934.4273611111,2009-05-01,10:15:24
40.009684,116.324171,0,122,39934.4274189815,2009-05-01,10:15:29
40.00961,116.324315,0,124,39934.4274768519,2009-05-01,10:15:34
40.009618,116.32446,0,127,39934.4275347222,2009-05-01,10:15:39
40.009664,116.324585,0,121,39934.4275925926,2009-05-01,10:15:44
40.0097,116.324712,0,119,39934.427650463,2009-05-01,10:15:49
40.009745,116.324844,0,122,39934.4277083333,2009-05-01,10:15:54
40.009797,116.324971,0,120,39934.4277662037,2009-05-01,10:15:59
40.009747,116.325122,0,123,39934.4278240741,2009-05-01,10:16:04
40.009751,116.325263,0,123,39934.4278819444,2009-05-01,10:16:09
40.009737,116.325399,0,117,39934.4279398148,2009-05-01,10:16:14
40.009758,116.325502,0,120,39934.4279976852,2009-05-01,10:16:19
40.009702,116.325631,0,125,39934.4280555556,2009-05-01,10:16:24
40.009591,116.325711,0,119,39934.4281134259,2009-05-01,10:16:29
40.009486,116.32576,0,117,39934.4281712963,2009-05-01,10:16:34
40.009395,116.325787,0,116,39934.4282291667,2009-05-01,10:16:39
40.009283,116.325802,0,117,39934.428287037,2009-05-01,10:16:44
40.00918,116.325804,0,116,39934.4283449074,2009-05-01,10:16:49
40.009079,116.325838,0,124,39934.4284027778,2009-05-01,10:16:54
40.008975,116.325843,0,131,39934.4284606481,2009-05-01,10:16:59
40.00888,116.325878,0,136,39934.4285185185,2009-05-01,10:17:04
40.008796,116.325918,0,125,39934.4285763889,2009-05-01,10:17:09
40.008774,116.326022,0,117,39934.4286342593,2009-05-01,10:17:14
40.00877,116.326146,0,108,39934.4286921296,2009-05-01,10:17:19
40.008785,116.32628,0,98,39934.42875,2009-05-01,10:17:24
40.00878,116.326431,0,90,39934.4288078704,2009-05-01,10:17:29
40.008821,116.326567,0,78,39934.4288657407,2009-05-01,10:17:34
40.008829,116.326711,0,70,39934.4289236111,2009-05-01,10:17:39
40.008831,116.326858,0,58,39934.4289814815,2009-05-01,10:17:44
40.00875,116.326975,0,60,39934.4290393519,2009-05-01,10:17:49
40.008701,116.327032,0,66,39934.4290972222,2009-05-01,10:17:54
40.008632,116.327124,0,61,39934.4291550926,2009-05-01,10:17:59
40.008616,116.327223,0,64,39934.429212963,2009-05-01,10:18:04
40.008577,116.327301,0,68,39934.4292708333,2009-05-01,10:18:09
40.008482,116.32738,0,71,39934.4293287037,2009-05-01,10:18:14
40.008387,116.327453,0,68,39934.4293865741,2009-05-01,10:18:19
40.00828,116.327511,0,67,39934.4294444444,2009-05-01,10:18:24
40.008195,116.327586,0,68,39934.4295023148,2009-05-01,10:18:29
40.008105,116.327643,0,68,39934.4295601852,2009-05-01,10:18:34
40.008025,116.327675,0,69,39934.4296180556,2009-05-01,10:18:39
40.008014,116.327764,0,66,39934.4296759259,2009-05-01,10:18:44
40.008045,116.327893,0,70,39934.4297337963,2009-05-01,10:18:49
40.008046,116.328024,0,76,39934.4297916667,2009-05-01,10:18:54
40.008058,116.328164,0,87,39934.429849537,2009-05-01,10:18:59
40.008068,116.328312,0,96,39934.4299074074,2009-05-01,10:19:04
40.008104,116.328433,0,116,39934.4299652778,2009-05-01,10:19:09
40.00811,116.328592,0,127,39934.4300231481,2009-05-01,10:19:14
40.008146,116.328758,0,141,39934.4300810185,2009-05-01,10:19:19
40.008155,116.328911,0,154,39934.4301388889,2009-05-01,10:19:24
40.008147,116.329062,0,166,39934.4301967593,2009-05-01,10:19:29
40.008134,116.329249,0,175,39934.4302546296,2009-05-01,10:19:34
40.008028,116.329398,0,171,39934.4303125,2009-05-01,10:19:39
40.007877,116.329488,0,161,39934.4303703704,2009-05-01,10:19:44
40.007757,116.32955,0,156,39934.4304282407,2009-05-01,10:19:49
40.007637,116.32962,0,156,39934.4304861111,2009-05-01,10:19:54
40.007511,116.329715,0,144,39934.4305439815,2009-05-01,10:19:59
40.007394,116.329803,0,138,39934.4306018518,2009-05-01,10:20:04
40.007271,116.329896,0,136,39934.4306597222,2009-05-01,10:20:09
40.007157,116.330012,0,137,39934.4307175926,2009-05-01,10:20:14
40.00704,116.330113,0,140,39934.430775463,2009-05-01,10:20:19
40.00691,116.330197,0,146,39934.4308333333,2009-05-01,10:20:24
40.006784,116.330247,0,141,39934.4308912037,2009-05-01,10:20:29
40.006671,116.330273,0,136,39934.4309490741,2009-05-01,10:20:34
40.006558,116.330311,0,126,39934.4310069444,2009-05-01,10:20:39
40.006433,116.330346,0,123,39934.4310648148,2009-05-01,10:20:44
40.006313,116.330409,0,125,39934.4311226852,2009-05-01,10:20:49
40.006181,116.330452,0,124,39934.4311805556,2009-05-01,10:20:54
40.006039,116.330483,0,124,39934.4312384259,2009-05-01,10:20:59
40.005883,116.330509,0,125,39934.4312962963,2009-05-01,10:21:04
40.005742,116.330544,0,115,39934.4313541667,2009-05-01,10:21:09
40.005585,116.330567,0,99,39934.431412037,2009-05-01,10:21:14
40.005435,116.330604,0,93,39934.4314699074,2009-05-01,10:21:19
40.005267,116.330592,0,88,39934.4315277778,2009-05-01,10:21:24
40.005114,116.330599,0,86,39934.4315856481,2009-05-01,10:21:29
40.004972,116.330612,0,83,39934.4316435185,2009-05-01,10:21:34
40.00484,116.330626,0,77,39934.4317013889,2009-05-01,10:21:39
40.004698,116.330621,0,81,39934.4317592593,2009-05-01,10:21:44
40.004555,116.330643,0,79,39934.4318171296,2009-05-01,10:21:49
40.00444,116.330647,0,81,39934.431875,2009-05-01,10:21:54
40.004311,116.330656,0,87,39934.4319328704,2009-05-01,10:21:59
40.004164,116.330672,0,85,39934.4319907407,2009-05-01,10:22:04
40.004031,116.330675,0,82,39934.4320486111,2009-05-01,10:22:09
40.003918,116.33068,0,82,39934.4321064815,2009-05-01,10:22:14
40.00378,116.330692,0,76,39934.4321643518,2009-05-01,10:22:19
40.003644,116.33069,0,66,39934.4322222222,2009-05-01,10:22:24
40.003515,116.3307,0,57,39934.4322800926,2009-05-01,10:22:29
40.003404,116.330706,0,64,39934.432337963,2009-05-01,10:22:34
40.003267,116.330707,0,62,39934.4323958333,2009-05-01,10:22:39
40.003114,116.33071,0,56,39934.4324537037,2009-05-01,10:22:44
40.00297,116.330713,0,60,39934.4325115741,2009-05-01,10:22:49
40.002832,116.330735,0,59,39934.4325694444,2009-05-01,10:22:54
40.002688,116.330755,0,58,39934.4326273148,2009-05-01,10:22:59
40.002536,116.330764,0,49,39934.4326851852,2009-05-01,10:23:04
40.00238,116.330772,0,40,39934.4327430556,2009-05-01,10:23:09
40.002217,116.330783,0,44,39934.4328009259,2009-05-01,10:23:14
40.002055,116.330804,0,43,39934.4328587963,2009-05-01,10:23:19
40.001889,116.330804,0,40,39934.4329166667,2009-05-01,10:23:24
40.001738,116.330812,0,45,39934.432974537,2009-05-01,10:23:29
40.001593,116.330782,0,51,39934.4330324074,2009-05-01,10:23:34
40.001449,116.330734,0,66,39934.4330902778,2009-05-01,10:23:39
40.001302,116.330719,0,74,39934.4331481481,2009-05-01,10:23:44
40.001144,116.330764,0,84,39934.4332060185,2009-05-01,10:23:49
40.000989,116.330825,0,92,39934.4332638889,2009-05-01,10:23:54
40.000816,116.330946,0,106,39934.4333217593,2009-05-01,10:23:59
40.000691,116.330903,0,117,39934.4333796296,2009-05-01,10:24:04
40.000585,116.330832,0,111,39934.4334375,2009-05-01,10:24:09
40.000448,116.330826,0,116,39934.4334953704,2009-05-01,10:24:14
40.000324,116.330837,0,117,39934.4335532407,2009-05-01,10:24:19
40.000208,116.330845,0,116,39934.4336111111,2009-05-01,10:24:24
40.00008,116.330864,0,119,39934.4336689815,2009-05-01,10:24:29
39.999951,116.330887,0,118,39934.4337268519,2009-05-01,10:24:34
39.999834,116.330904,0,116,39934.4337847222,2009-05-01,10:24:39
39.999684,116.330926,0,115,39934.4338425926,2009-05-01,10:24:44
39.999526,116.330939,0,115,39934.433900463,2009-05-01,10:24:49
39.9994,116.330933,0,114,39934.4339583333,2009-05-01,10:24:54
39.999275,116.330918,0,112,39934.4340162037,2009-05-01,10:24:59
39.999103,116.330918,0,114,39934.4340740741,2009-05-01,10:25:04
39.998957,116.330899,0,114,39934.4341319444,2009-05-01,10:25:09
39.998826,116.330897,0,112,39934.4341898148,2009-05-01,10:25:14
39.998665,116.330906,0,110,39934.4342476852,2009-05-01,10:25:19
39.998488,116.33089,0,111,39934.4343055556,2009-05-01,10:25:24
39.998318,116.330901,0,111,39934.4343634259,2009-05-01,10:25:29
39.998149,116.330909,0,112,39934.4344212963,2009-05-01,10:25:34
39.997971,116.331004,0,111,39934.4344791667,2009-05-01,10:25:39
39.997805,116.330988,0,110,39934.434537037,2009-05-01,10:25:44
39.997642,116.33098,0,110,39934.4345949074,2009-05-01,10:25:49
39.997512,116.331027,0,110,39934.4346527778,2009-05-01,10:25:54
39.997369,116.331078,0,115,39934.4347106481,2009-05-01,10:25:59
39.997213,116.331177,0,124,39934.4347685185,2009-05-01,10:26:04
39.9971,116.331217,0,130,39934.4348263889,2009-05-01,10:26:09
39.996938,116.33119,0,136,39934.4348842593,2009-05-01,10:26:14
39.996864,116.331181,0,143,39934.4349421296,2009-05-01,10:26:19
39.996736,116.33119,0,150,39934.435,2009-05-01,10:26:24
39.996591,116.331203,0,156,39934.4350578704,2009-05-01,10:26:29
39.996457,116.331194,0,164,39934.4351157407,2009-05-01,10:26:34
39.996318,116.331225,0,167,39934.4351736111,2009-05-01,10:26:39
39.996184,116.331235,0,164,39934.4352314815,2009-05-01,10:26:44
39.996025,116.331249,0,171,39934.4352893519,2009-05-01,10:26:49
39.995883,116.331268,0,174,39934.4353472222,2009-05-01,10:26:54
39.995731,116.331285,0,179,39934.4354050926,2009-05-01,10:26:59
39.995593,116.331283,0,179,39934.435462963,2009-05-01,10:27:04
39.995452,116.331275,0,176,39934.4355208333,2009-05-01,10:27:09
39.995317,116.331287,0,171,39934.4355787037,2009-05-01,10:27:14
39.995176,116.331292,0,169,39934.4356365741,2009-05-01,10:27:19
39.995019,116.331285,0,167,39934.4356944444,2009-05-01,10:27:24
39.99487,116.331278,0,167,39934.4357523148,2009-05-01,10:27:29
39.994708,116.331292,0,161,39934.4358101852,2009-05-01,10:27:34
39.994539,116.331303,0,161,39934.4358680556,2009-05-01,10:27:39
39.994379,116.331318,0,157,39934.4359259259,2009-05-01,10:27:44
39.994212,116.331302,0,156,39934.4359837963,2009-05-01,10:27:49
39.994069,116.331308,0,160,39934.4360416667,2009-05-01,10:27:54
39.993931,116.331348,0,170,39934.436099537,2009-05-01,10:27:59
39.993774,116.331371,0,171,39934.4361574074,2009-05-01,10:28:04
39.993637,116.331368,0,175,39934.4362152778,2009-05-01,10:28:09
39.993491,116.331338,0,169,39934.4362731481,2009-05-01,10:28:14
39.993352,116.331337,0,164,39934.4363310185,2009-05-01,10:28:19
39.993209,116.33132,0,163,39934.4363888889,2009-05-01,10:28:24
39.993081,116.331304,0,173,39934.4364467593,2009-05-01,10:28:29
39.992955,116.331276,0,171,39934.4365046296,2009-05-01,10:28:34
39.992823,116.331203,0,160,39934.4365625,2009-05-01,10:28:39
39.992687,116.331176,0,158,39934.4366203704,2009-05-01,10:28:44
39.992539,116.331152,0,162,39934.4366782407,2009-05-01,10:28:49
39.992417,116.331125,0,176,39934.4367361111,2009-05-01,10:28:54
39.992303,116.331064,0,179,39934.4367939815,2009-05-01,10:28:59
39.992157,116.331054,0,177,39934.4368518519,2009-05-01,10:29:04
39.99203,116.331027,0,177,39934.4369097222,2009-05-01,10:29:09
39.991883,116.331006,0,168,39934.4369675926,2009-05-01,10:29:14
39.991781,116.330983,0,178,39934.437025463,2009-05-01,10:29:19
39.991714,116.331045,0,185,39934.4370833333,2009-05-01,10:29:24
39.991705,116.33107,0,184,39934.4371412037,2009-05-01,10:29:29
39.991705,116.33107,0,184,39934.4371759259,2009-05-01,10:29:32
39.991699,116.331067,0,183,39934.4371990741,2009-05-01,10:29:34
39.991687,116.331082,0,182,39934.4372569444,2009-05-01,10:29:39
39.991676,116.331105,0,181,39934.4373148148,2009-05-01,10:29:44
39.991667,116.331129,0,180,39934.4373726852,2009-05-01,10:29:49
39.991659,116.331134,0,180,39934.4374305556,2009-05-01,10:29:54
39.991659,116.331135,0,179,39934.4374884259,2009-05-01,10:29:59
39.991663,116.331135,0,180,39934.4375462963,2009-05-01,10:30:04
39.991663,116.331135,0,180,39934.4375810185,2009-05-01,10:30:07
39.991659,116.331136,0,180,39934.4376041667,2009-05-01,10:30:09
39.991666,116.331179,0,180,39934.437662037,2009-05-01,10:30:14
39.991675,116.331219,0,176,39934.4377199074,2009-05-01,10:30:19
39.991667,116.331244,0,170,39934.4377777778,2009-05-01,10:30:24
39.991656,116.331247,0,164,39934.4378356481,2009-05-01,10:30:29
39.991654,116.331247,0,161,39934.4378935185,2009-05-01,10:30:34
39.991654,116.331247,0,161,39934.4379282407,2009-05-01,10:30:37
39.991658,116.331248,0,160,39934.4379513889,2009-05-01,10:30:39
39.991651,116.331277,0,158,39934.4380092593,2009-05-01,10:30:44
39.991667,116.331313,0,154,39934.4380671296,2009-05-01,10:30:49
39.991687,116.331402,0,154,39934.438125,2009-05-01,10:30:54
39.991683,116.33152,0,150,39934.4381828704,2009-05-01,10:30:59
39.991687,116.331613,0,153,39934.4382407407,2009-05-01,10:31:04
39.991684,116.33165,0,154,39934.4382986111,2009-05-01,10:31:09
39.991663,116.331692,0,150,39934.4383564815,2009-05-01,10:31:14
39.991658,116.331708,0,155,39934.4384143518,2009-05-01,10:31:19
39.991657,116.33171,0,155,39934.4384722222,2009-05-01,10:31:24
39.991657,116.33171,0,155,39934.4385069444,2009-05-01,10:31:27
39.991652,116.331711,0,154,39934.4385300926,2009-05-01,10:31:29
39.991628,116.331704,0,154,39934.438587963,2009-05-01,10:31:34
39.991645,116.331694,0,149,39934.4386458333,2009-05-01,10:31:39
39.991662,116.331696,0,146,39934.4387037037,2009-05-01,10:31:44
39.99167,116.331696,0,146,39934.4387615741,2009-05-01,10:31:49
39.99167,116.331696,0,146,39934.4387962963,2009-05-01,10:31:52
39.991674,116.331696,0,146,39934.4388194444,2009-05-01,10:31:54
39.99166,116.331708,0,140,39934.4388773148,2009-05-01,10:31:59
39.991663,116.331705,0,140,39934.4389351852,2009-05-01,10:32:04
39.991663,116.331705,0,140,39934.4389699074,2009-05-01,10:32:07
39.991662,116.331706,0,140,39934.4389930556,2009-05-01,10:32:09
39.991608,116.331737,0,141,39934.4390509259,2009-05-01,10:32:14
39.991582,116.331762,0,143,39934.4391087963,2009-05-01,10:32:19
39.991576,116.33178,0,142,39934.4391666667,2009-05-01,10:32:24
39.991576,116.33178,0,142,39934.4392013889,2009-05-01,10:32:27
39.991572,116.331782,0,142,39934.439224537,2009-05-01,10:32:29
39.991531,116.331808,0,145,39934.4392824074,2009-05-01,10:32:34
39.991515,116.331842,0,150,39934.4393402778,2009-05-01,10:32:39
39.991508,116.331849,0,151,39934.4393981481,2009-05-01,10:32:44
39.991508,116.331848,0,151,39934.4394560185,2009-05-01,10:32:49
39.991507,116.331849,0,152,39934.4395138889,2009-05-01,10:32:54
39.991507,116.331849,0,152,39934.4395486111,2009-05-01,10:32:57
39.991515,116.331845,0,154,39934.4395717593,2009-05-01,10:32:59
39.991527,116.331859,0,161,39934.4396296296,2009-05-01,10:33:04
39.991524,116.331862,0,162,39934.4396875,2009-05-01,10:33:09
39.991527,116.331865,0,163,39934.4397453704,2009-05-01,10:33:14
39.991529,116.331869,0,163,39934.4398032407,2009-05-01,10:33:19
39.991529,116.331872,0,164,39934.4398611111,2009-05-01,10:33:24
39.991529,116.331872,0,164,39934.4398958333,2009-05-01,10:33:27
39.991523,116.331874,0,164,39934.4399189815,2009-05-01,10:33:29
39.991472,116.331934,0,167,39934.4399768518,2009-05-01,10:33:34
39.991476,116.331936,0,167,39934.4400347222,2009-05-01,10:33:39
39.991481,116.331937,0,167,39934.4400925926,2009-05-01,10:33:44
39.991481,116.33194,0,167,39934.440150463,2009-05-01,10:33:49
39.991476,116.331943,0,167,39934.4402083333,2009-05-01,10:33:54
39.991476,116.331943,0,167,39934.4402430556,2009-05-01,10:33:57
39.991484,116.331951,0,167,39934.4402662037,2009-05-01,10:33:59
39.991492,116.332071,0,169,39934.4403240741,2009-05-01,10:34:04
39.9915,116.332093,0,171,39934.4403819444,2009-05-01,10:34:09
39.9915,116.332093,0,171,39934.4404166667,2009-05-01,10:34:12
39.991499,116.332097,0,171,39934.4404398148,2009-05-01,10:34:14
39.991467,116.332154,0,171,39934.4404976852,2009-05-01,10:34:19
39.99142,116.332251,0,174,39934.4405555556,2009-05-01,10:34:24
39.991366,116.332328,0,174,39934.4406134259,2009-05-01,10:34:29
39.991365,116.33233,0,175,39934.4406712963,2009-05-01,10:34:34
39.991363,116.332332,0,175,39934.4407291667,2009-05-01,10:34:39
39.991366,116.332335,0,175,39934.440787037,2009-05-01,10:34:44
39.991366,116.332335,0,175,39934.4408217593,2009-05-01,10:34:47
39.991369,116.332336,0,175,39934.4408449074,2009-05-01,10:34:49
39.991392,116.332412,0,180,39934.4409027778,2009-05-01,10:34:54
39.99139,116.332485,0,184,39934.4409606481,2009-05-01,10:34:59
39.991404,116.332535,0,184,39934.4410185185,2009-05-01,10:35:04
39.991414,116.332586,0,184,39934.4410763889,2009-05-01,10:35:09
39.991419,116.332608,0,186,39934.4411342593,2009-05-01,10:35:14
39.991427,116.332649,0,189,39934.4411921296,2009-05-01,10:35:19
39.99142,116.332727,0,189,39934.44125,2009-05-01,10:35:24
39.991417,116.332781,0,188,39934.4413078704,2009-05-01,10:35:29
39.991408,116.332838,0,187,39934.4413657407,2009-05-01,10:35:34
39.991396,116.332907,0,187,39934.4414236111,2009-05-01,10:35:39
39.991375,116.332942,0,189,39934.4414814815,2009-05-01,10:35:44
39.991369,116.332972,0,189,39934.4415393519,2009-05-01,10:35:49
39.991369,116.332972,0,189,39934.4415740741,2009-05-01,10:35:52
39.991364,116.332967,0,190,39934.4415972222,2009-05-01,10:35:54
39.991349,116.332982,0,189,39934.4416550926,2009-05-01,10:35:59
39.991337,116.332991,0,189,39934.441712963,2009-05-01,10:36:04
39.991329,116.333003,0,188,39934.4417708333,2009-05-01,10:36:09
39.991329,116.333003,0,188,39934.4418055556,2009-05-01,10:36:12
39.991321,116.333004,0,188,39934.4418287037,2009-05-01,10:36:14
39.991286,116.332992,0,188,39934.4418865741,2009-05-01,10:36:19
39.991228,116.332981,0,188,39934.4419444444,2009-05-01,10:36:24
39.991168,116.332993,0,187,39934.4420023148,2009-05-01,10:36:29
39.991107,116.333044,0,187,39934.4420601852,2009-05-01,10:36:34
39.99073,116.33191,0,343,39934.4454166667,2009-05-01,10:41:24
39.990551,116.332282,0,199,39934.445474537,2009-05-01,10:41:29
39.990485,116.332521,0,190,39934.4455324074,2009-05-01,10:41:34
39.990439,116.332796,0,193,39934.4455902778,2009-05-01,10:41:39
39.990488,116.332942,0,195,39934.4456481481,2009-05-01,10:41:44
39.990454,116.332888,0,194,39934.4457060185,2009-05-01,10:41:49
39.990455,116.332806,0,195,39934.4457638889,2009-05-01,10:41:54
39.990465,116.332799,0,195,39934.4458217593,2009-05-01,10:41:59
39.990434,116.332579,0,198,39934.4458796296,2009-05-01,10:42:04
39.99036,116.33251,0,198,39934.4459375,2009-05-01,10:42:09
39.990309,116.332432,0,198,39934.4459953704,2009-05-01,10:42:14
39.990303,116.332373,0,197,39934.4460532407,2009-05-01,10:42:19
40.000429,116.309241,0,99,39934.4904976852,2009-05-01,11:46:19
40.000957,116.309186,0,108,39934.4905555556,2009-05-01,11:46:24
40.00158,116.309167,0,118,39934.4906134259,2009-05-01,11:46:29
40.002183,116.309175,0,119,39934.4906712963,2009-05-01,11:46:34
40.00275,116.309147,0,94,39934.4907291667,2009-05-01,11:46:39
40.003179,116.309171,0,84,39934.490787037,2009-05-01,11:46:44
40.003626,116.309278,0,85,39934.4908449074,2009-05-01,11:46:49
40.004095,116.309578,0,86,39934.4909027778,2009-05-01,11:46:54
40.004473,116.310146,0,90,39934.4909606481,2009-05-01,11:46:59
40.004706,116.310891,0,89,39934.4910185185,2009-05-01,11:47:04
40.004779,116.311776,0,95,39934.4910763889,2009-05-01,11:47:09
40.004932,116.312568,0,87,39934.4911342593,2009-05-01,11:47:14
40.005322,116.313095,0,82,39934.4911921296,2009-05-01,11:47:19
40.00587,116.313272,0,85,39934.49125,2009-05-01,11:47:24
40.006527,116.313159,0,77,39934.4913078704,2009-05-01,11:47:29
40.007189,116.31303,0,83,39934.4913657407,2009-05-01,11:47:34
40.007838,116.312921,0,82,39934.4914236111,2009-05-01,11:47:39
40.008451,116.312817,0,91,39934.4914814815,2009-05-01,11:47:44
40.009051,116.31274,0,93,39934.4915393519,2009-05-01,11:47:49
40.009496,116.312674,0,94,39934.4915972222,2009-05-01,11:47:54
40.009539,116.312668,0,95,39934.4916087963,2009-05-01,11:47:55
40.009585,116.31272,0,101,39934.4916666667,2009-05-01,11:48:00
40.009586,116.312943,0,102,39934.491724537,2009-05-01,11:48:05
40.009586,116.313259,0,101,39934.4917824074,2009-05-01,11:48:10
40.009586,116.313634,0,101,39934.4918402778,2009-05-01,11:48:15
40.00958,116.313928,0,99,39934.4918981481,2009-05-01,11:48:20
40.009508,116.314215,0,98,39934.4919560185,2009-05-01,11:48:25
40.009506,116.314317,0,99,39934.4920138889,2009-05-01,11:48:30
40.009466,116.31432,0,96,39934.4920717593,2009-05-01,11:48:35
40.009466,116.31432,0,96,39934.4921064815,2009-05-01,11:48:38
40.009464,116.314319,0,96,39934.4921296296,2009-05-01,11:48:40
40.009455,116.314319,0,97,39934.4921875,2009-05-01,11:48:45
40.009446,116.31432,0,97,39934.4922453704,2009-05-01,11:48:50
40.00943,116.314321,0,97,39934.4923032407,2009-05-01,11:48:55
40.009414,116.314323,0,97,39934.4923611111,2009-05-01,11:49:00
40.009405,116.314324,0,97,39934.4924189815,2009-05-01,11:49:05
40.009405,116.314324,0,97,39934.4924537037,2009-05-01,11:49:08
40.00941,116.314322,0,97,39934.4924768518,2009-05-01,11:49:10
40.009421,116.31432,0,97,39934.4925347222,2009-05-01,11:49:15
40.009421,116.31432,0,97,39934.4925694444,2009-05-01,11:49:18
40.009425,116.314319,0,97,39934.4925925926,2009-05-01,11:49:20
40.009436,116.31432,0,97,39934.492650463,2009-05-01,11:49:25
40.00945,116.314319,0,99,39934.4927083333,2009-05-01,11:49:30
40.00945,116.314319,0,99,39934.4927430556,2009-05-01,11:49:33
40.009456,116.314322,0,101,39934.4927662037,2009-05-01,11:49:35
40.00948,116.314326,0,103,39934.4928240741,2009-05-01,11:49:40
40.009519,116.314323,0,107,39934.4928819444,2009-05-01,11:49:45
40.009546,116.314371,0,112,39934.4929398148,2009-05-01,11:49:50
40.009616,116.31455,0,119,39934.4929976852,2009-05-01,11:49:55
40.009638,116.314608,0,122,39934.4930555556,2009-05-01,11:50:00
40.009679,116.314701,0,125,39934.4931134259,2009-05-01,11:50:05
40.009706,116.314779,0,129,39934.4931712963,2009-05-01,11:50:10
40.009749,116.314847,0,130,39934.4932291667,2009-05-01,11:50:15
40.009767,116.314934,0,131,39934.493287037,2009-05-01,11:50:20
40.00978,116.314992,0,132,39934.4933449074,2009-05-01,11:50:25
40.009789,116.314992,0,134,39934.4934027778,2009-05-01,11:50:30
40.009791,116.314992,0,134,39934.4934606481,2009-05-01,11:50:35
40.009791,116.314992,0,134,39934.4934953704,2009-05-01,11:50:38
40.009799,116.31499,0,134,39934.4935185185,2009-05-01,11:50:40
40.009829,116.315012,0,134,39934.4935763889,2009-05-01,11:50:45
40.009867,116.315039,0,134,39934.4936342593,2009-05-01,11:50:50
40.009879,116.31503,0,136,39934.4936921296,2009-05-01,11:50:55
40.009904,116.31503,0,137,39934.49375,2009-05-01,11:51:00
40.00994,116.315029,0,138,39934.4938078704,2009-05-01,11:51:05
40.009954,116.31503,0,138,39934.4938657407,2009-05-01,11:51:10
40.009987,116.315013,0,141,39934.4939236111,2009-05-01,11:51:15
40.01001,116.314995,0,142,39934.4939814815,2009-05-01,11:51:20
40.010016,116.314994,0,144,39934.4940393518,2009-05-01,11:51:25
40.010016,116.314994,0,145,39934.4940972222,2009-05-01,11:51:30
40.010014,116.314994,0,145,39934.4941550926,2009-05-01,11:51:35
40.010014,116.314994,0,145,39934.4941898148,2009-05-01,11:51:38
40.010011,116.314994,0,145,39934.494212963,2009-05-01,11:51:40
40.009995,116.314987,0,145,39934.4942708333,2009-05-01,11:51:45
40.009995,116.314987,0,145,39934.4943055556,2009-05-01,11:51:48
40.009988,116.314987,0,145,39934.4943287037,2009-05-01,11:51:50
40.009986,116.314996,0,145,39934.4943865741,2009-05-01,11:51:55
40.009986,116.314996,0,145,39934.4945949074,2009-05-01,11:52:13
40.009989,116.314997,0,145,39934.4946180556,2009-05-01,11:52:15
