# Supplementary material for: Research on differential privacy protection method based on user tendency
Source: PLoS One. 2023 Oct 26;18(10):e0288823. doi: 10.1371/journal.pone.0288823 (PMC10602288; doi:10.1371/journal.pone.0288823)
Supplement: S1 Data — (ZIP) [file pone.0288823.s001.zip › Data 5-1/000/Trajectory/20090502074907.plt]

Geolife trajectory
WGS 84
Altitude is in Feet
Reserved 3
0,2,255,My Track,0,0,2,8421376
0
40.009369,116.31377,0,185,39935.325775463,2009-05-02,07:49:07
40.009381,116.313758,0,168,39935.3258333333,2009-05-02,07:49:12
40.009381,116.313758,0,168,39935.3258680556,2009-05-02,07:49:15
40.009389,116.313756,0,169,39935.3258912037,2009-05-02,07:49:17
40.009386,116.313746,0,169,39935.3259490741,2009-05-02,07:49:22
40.009485,116.313622,0,173,39935.3260069444,2009-05-02,07:49:27
40.009512,116.313615,0,163,39935.3260648148,2009-05-02,07:49:32
40.009509,116.313557,0,161,39935.3261226852,2009-05-02,07:49:37
40.009542,116.313516,0,161,39935.3261805556,2009-05-02,07:49:42
40.009538,116.313427,0,160,39935.3262384259,2009-05-02,07:49:47
40.009535,116.313346,0,160,39935.3262962963,2009-05-02,07:49:52
40.009515,116.313279,0,165,39935.3263541667,2009-05-02,07:49:57
40.00952,116.313185,0,167,39935.326412037,2009-05-02,07:50:02
40.0095,116.31311,0,169,39935.3264699074,2009-05-02,07:50:07
40.009481,116.313025,0,173,39935.3265277778,2009-05-02,07:50:12
40.00945,116.312945,0,168,39935.3265856481,2009-05-02,07:50:17
40.009432,116.312876,0,175,39935.3266435185,2009-05-02,07:50:22
40.009433,116.312832,0,177,39935.3267013889,2009-05-02,07:50:27
40.00942,116.312773,0,174,39935.3267592593,2009-05-02,07:50:32
40.009412,116.312704,0,169,39935.3268171296,2009-05-02,07:50:37
40.009376,116.31265,0,167,39935.326875,2009-05-02,07:50:42
40.009324,116.31264,0,156,39935.3269328704,2009-05-02,07:50:47
40.009268,116.312652,0,145,39935.3269907407,2009-05-02,07:50:52
40.009208,116.312648,0,136,39935.3270486111,2009-05-02,07:50:57
40.009118,116.312657,0,127,39935.3271064815,2009-05-02,07:51:02
40.009063,116.3127,0,121,39935.3271643519,2009-05-02,07:51:07
40.008995,116.312708,0,115,39935.3272222222,2009-05-02,07:51:12
40.008912,116.312701,0,117,39935.3272800926,2009-05-02,07:51:17
40.008853,116.312706,0,112,39935.327337963,2009-05-02,07:51:22
40.008811,116.312721,0,106,39935.3273958333,2009-05-02,07:51:27
40.008773,116.312713,0,103,39935.3274537037,2009-05-02,07:51:32
40.008728,116.312652,0,99,39935.3275115741,2009-05-02,07:51:37
40.008682,116.312644,0,95,39935.3275694444,2009-05-02,07:51:42
40.008646,116.312619,0,92,39935.3276273148,2009-05-02,07:51:47
40.008608,116.312597,0,90,39935.3276851852,2009-05-02,07:51:52
40.008542,116.31256,0,88,39935.3277430556,2009-05-02,07:51:57
40.008496,116.312518,0,86,39935.3278009259,2009-05-02,07:52:02
40.008448,116.312486,0,85,39935.3278587963,2009-05-02,07:52:07
40.008406,116.31251,0,85,39935.3279166667,2009-05-02,07:52:12
40.008332,116.312534,0,85,39935.327974537,2009-05-02,07:52:17
40.008263,116.312557,0,85,39935.3280324074,2009-05-02,07:52:22
40.008206,116.312567,0,82,39935.3280902778,2009-05-02,07:52:27
40.008165,116.312583,0,80,39935.3281481481,2009-05-02,07:52:32
40.008132,116.312598,0,79,39935.3282060185,2009-05-02,07:52:37
40.008063,116.312605,0,78,39935.3282638889,2009-05-02,07:52:42
40.008021,116.31261,0,78,39935.3283217593,2009-05-02,07:52:47
40.008023,116.312611,0,77,39935.3283796296,2009-05-02,07:52:52
40.008023,116.312611,0,77,39935.3284143518,2009-05-02,07:52:55
40.008018,116.312613,0,76,39935.3284375,2009-05-02,07:52:57
40.00799,116.31261,0,77,39935.3284953704,2009-05-02,07:53:02
40.007988,116.312604,0,77,39935.3285532407,2009-05-02,07:53:07
40.007988,116.312604,0,77,39935.328587963,2009-05-02,07:53:10
40.007989,116.3126,0,78,39935.3286111111,2009-05-02,07:53:12
40.007988,116.312591,0,78,39935.3286689815,2009-05-02,07:53:17
40.007987,116.312582,0,78,39935.3287268518,2009-05-02,07:53:22
40.007986,116.312573,0,78,39935.3287847222,2009-05-02,07:53:27
40.007984,116.312572,0,79,39935.3288425926,2009-05-02,07:53:32
40.007984,116.312572,0,79,39935.3288773148,2009-05-02,07:53:35
40.007983,116.312571,0,79,39935.328900463,2009-05-02,07:53:37
40.007973,116.312571,0,81,39935.3289583333,2009-05-02,07:53:42
40.007963,116.312571,0,83,39935.3290162037,2009-05-02,07:53:47
40.007953,116.312585,0,87,39935.3290740741,2009-05-02,07:53:52
40.007924,116.312606,0,92,39935.3291319444,2009-05-02,07:53:57
40.007842,116.312583,0,206,39935.3368865741,2009-05-02,08:05:07
40.00731,116.312671,0,206,39935.3369444444,2009-05-02,08:05:12
40.006804,116.312736,0,209,39935.3370023148,2009-05-02,08:05:17
40.006278,116.312822,0,212,39935.3370601852,2009-05-02,08:05:22
40.00555,116.312888,0,211,39935.3371180556,2009-05-02,08:05:27
40.005024,116.312637,0,212,39935.3371759259,2009-05-02,08:05:32
40.004819,116.311853,0,212,39935.3372337963,2009-05-02,08:05:37
40.004736,116.310912,0,209,39935.3372916667,2009-05-02,08:05:42
40.004533,116.310126,0,211,39935.337349537,2009-05-02,08:05:47
40.004219,116.30959,0,211,39935.3374074074,2009-05-02,08:05:52
40.003847,116.309302,0,210,39935.3374652778,2009-05-02,08:05:57
40.00349,116.309135,0,208,39935.3375231481,2009-05-02,08:06:02
40.003092,116.309045,0,199,39935.3375810185,2009-05-02,08:06:07
40.0027,116.309014,0,194,39935.3376388889,2009-05-02,08:06:12
40.002508,116.309028,0,191,39935.3376967593,2009-05-02,08:06:17
40.002479,116.309047,0,191,39935.3377546296,2009-05-02,08:06:22
40.002463,116.309052,0,192,39935.3378125,2009-05-02,08:06:27
40.002388,116.309066,0,193,39935.3378703704,2009-05-02,08:06:32
40.002369,116.309083,0,193,39935.3379282407,2009-05-02,08:06:37
40.002369,116.309083,0,193,39935.337962963,2009-05-02,08:06:40
40.002376,116.309084,0,195,39935.3379861111,2009-05-02,08:06:42
40.002354,116.309089,0,193,39935.3380439815,2009-05-02,08:06:47
40.002189,116.309092,0,193,39935.3381018518,2009-05-02,08:06:52
40.001888,116.309056,0,190,39935.3381597222,2009-05-02,08:06:57
40.001478,116.309021,0,184,39935.3382175926,2009-05-02,08:07:02
40.000978,116.309046,0,180,39935.338275463,2009-05-02,08:07:07
40.000538,116.30905,0,173,39935.3383333333,2009-05-02,08:07:12
40.000146,116.309031,0,166,39935.3383912037,2009-05-02,08:07:17
39.999874,116.309043,0,159,39935.3384490741,2009-05-02,08:07:22
39.999683,116.309054,0,154,39935.3385069444,2009-05-02,08:07:27
39.999599,116.309055,0,149,39935.3385648148,2009-05-02,08:07:32
39.9996,116.309062,0,147,39935.3386226852,2009-05-02,08:07:37
39.9996,116.309062,0,147,39935.3386574074,2009-05-02,08:07:40
39.9996,116.309062,0,146,39935.3386805556,2009-05-02,08:07:42
39.999438,116.309035,0,142,39935.3387384259,2009-05-02,08:07:47
39.99924,116.309021,0,140,39935.3387962963,2009-05-02,08:07:52
39.99901,116.309014,0,138,39935.3388541667,2009-05-02,08:07:57
39.998795,116.309008,0,137,39935.338912037,2009-05-02,08:08:02
39.998602,116.308982,0,137,39935.3389699074,2009-05-02,08:08:07
39.998442,116.30897,0,140,39935.3390277778,2009-05-02,08:08:12
39.998188,116.308935,0,143,39935.3390856481,2009-05-02,08:08:17
39.997873,116.308925,0,144,39935.3391435185,2009-05-02,08:08:22
39.997548,116.308933,0,143,39935.3392013889,2009-05-02,08:08:27
39.997281,116.308961,0,138,39935.3392592593,2009-05-02,08:08:32
39.997167,116.308959,0,131,39935.3393171296,2009-05-02,08:08:37
39.997165,116.308985,0,132,39935.339375,2009-05-02,08:08:42
39.997172,116.308985,0,131,39935.3394328704,2009-05-02,08:08:47
39.997172,116.308985,0,131,39935.3394675926,2009-05-02,08:08:50
39.997176,116.308986,0,131,39935.3394907407,2009-05-02,08:08:52
39.997061,116.308997,0,126,39935.3395486111,2009-05-02,08:08:57
39.9969,116.309019,0,117,39935.3396064815,2009-05-02,08:09:02
39.996877,116.308997,0,118,39935.3396643519,2009-05-02,08:09:07
39.996871,116.309006,0,115,39935.3397222222,2009-05-02,08:09:12
39.996857,116.309007,0,116,39935.3397800926,2009-05-02,08:09:17
39.996777,116.309062,0,120,39935.339837963,2009-05-02,08:09:22
39.996655,116.309064,0,123,39935.3398958333,2009-05-02,08:09:27
39.996612,116.309127,0,123,39935.3399537037,2009-05-02,08:09:32
39.996566,116.309203,0,124,39935.3400115741,2009-05-02,08:09:37
39.996554,116.309178,0,123,39935.3400694444,2009-05-02,08:09:42
39.996552,116.309178,0,123,39935.3401273148,2009-05-02,08:09:47
39.996552,116.309178,0,123,39935.340162037,2009-05-02,08:09:50
39.996553,116.309178,0,122,39935.3401851852,2009-05-02,08:09:52
39.996499,116.309185,0,121,39935.3402430556,2009-05-02,08:09:57
39.9963,116.309184,0,122,39935.3403009259,2009-05-02,08:10:02
39.995983,116.309192,0,124,39935.3403587963,2009-05-02,08:10:07
39.995544,116.309171,0,126,39935.3404166667,2009-05-02,08:10:12
39.995088,116.309196,0,131,39935.340474537,2009-05-02,08:10:17
39.994756,116.309191,0,135,39935.3405324074,2009-05-02,08:10:22
39.994553,116.309214,0,138,39935.3405902778,2009-05-02,08:10:27
39.99448,116.309226,0,142,39935.3406481481,2009-05-02,08:10:32
39.994462,116.309217,0,143,39935.3407060185,2009-05-02,08:10:37
39.994379,116.30924,0,146,39935.3407638889,2009-05-02,08:10:42
39.99439,116.309324,0,150,39935.3408217593,2009-05-02,08:10:47
39.994282,116.309258,0,155,39935.3408796296,2009-05-02,08:10:52
39.994064,116.309247,0,158,39935.3409375,2009-05-02,08:10:57
39.993744,116.309302,0,159,39935.3409953704,2009-05-02,08:11:02
39.993348,116.309346,0,162,39935.3410532407,2009-05-02,08:11:07
39.992996,116.309432,0,162,39935.3411111111,2009-05-02,08:11:12
39.992741,116.309531,0,167,39935.3411689815,2009-05-02,08:11:17
39.992557,116.309579,0,169,39935.3412268519,2009-05-02,08:11:22
39.992423,116.309588,0,168,39935.3412847222,2009-05-02,08:11:27
39.992318,116.309604,0,164,39935.3413425926,2009-05-02,08:11:32
39.992233,116.309593,0,157,39935.341400463,2009-05-02,08:11:37
39.992165,116.309584,0,156,39935.3414583333,2009-05-02,08:11:42
39.991948,116.30961,0,161,39935.3415162037,2009-05-02,08:11:47
39.991641,116.30961,0,164,39935.3415740741,2009-05-02,08:11:52
39.991312,116.309657,0,162,39935.3416319444,2009-05-02,08:11:57
39.990958,116.309689,0,157,39935.3416898148,2009-05-02,08:12:02
39.990518,116.309709,0,154,39935.3417476852,2009-05-02,08:12:07
39.990034,116.30975,0,142,39935.3418055556,2009-05-02,08:12:12
39.989528,116.309853,0,133,39935.3418634259,2009-05-02,08:12:17
39.989028,116.309811,0,138,39935.3419212963,2009-05-02,08:12:22
39.988614,116.309798,0,156,39935.3419791667,2009-05-02,08:12:27
39.988395,116.309789,0,151,39935.342037037,2009-05-02,08:12:32
39.988391,116.309801,0,154,39935.3420949074,2009-05-02,08:12:37
39.988378,116.309802,0,155,39935.3421527778,2009-05-02,08:12:42
39.988236,116.309905,0,166,39935.3422106481,2009-05-02,08:12:47
39.987955,116.309911,0,168,39935.3422685185,2009-05-02,08:12:52
39.987574,116.309906,0,167,39935.3423263889,2009-05-02,08:12:57
39.987145,116.309917,0,164,39935.3423842593,2009-05-02,08:13:02
39.986777,116.309925,0,157,39935.3424421296,2009-05-02,08:13:07
39.986553,116.309951,0,155,39935.3425,2009-05-02,08:13:12
39.986483,116.309985,0,152,39935.3425578704,2009-05-02,08:13:17
39.986485,116.309978,0,151,39935.3426157407,2009-05-02,08:13:22
39.986485,116.309978,0,151,39935.342650463,2009-05-02,08:13:25
39.986489,116.309978,0,149,39935.3426736111,2009-05-02,08:13:27
39.986499,116.309977,0,148,39935.3427314815,2009-05-02,08:13:32
39.98645,116.31,0,147,39935.3427893519,2009-05-02,08:13:37
39.986295,116.310113,0,153,39935.3428472222,2009-05-02,08:13:42
39.986033,116.310124,0,160,39935.3429050926,2009-05-02,08:13:47
39.985693,116.310202,0,175,39935.342962963,2009-05-02,08:13:52
39.985519,116.31025,0,178,39935.3430208333,2009-05-02,08:13:57
39.985463,116.310284,0,180,39935.3430787037,2009-05-02,08:14:02
39.985456,116.310298,0,184,39935.3431365741,2009-05-02,08:14:07
39.985451,116.310298,0,184,39935.3431944444,2009-05-02,08:14:12
39.985454,116.310297,0,184,39935.3432523148,2009-05-02,08:14:17
39.985454,116.310296,0,185,39935.3433101852,2009-05-02,08:14:22
39.98545,116.310294,0,185,39935.3433680556,2009-05-02,08:14:27
39.985445,116.310293,0,185,39935.3434259259,2009-05-02,08:14:32
39.985445,116.310293,0,185,39935.3434606481,2009-05-02,08:14:35
39.985444,116.310292,0,185,39935.3434837963,2009-05-02,08:14:37
39.985435,116.310291,0,185,39935.3435416667,2009-05-02,08:14:42
39.985435,116.310291,0,185,39935.3435763889,2009-05-02,08:14:45
39.985431,116.310291,0,185,39935.343599537,2009-05-02,08:14:47
39.985416,116.310284,0,185,39935.3436574074,2009-05-02,08:14:52
39.98531,116.310165,0,181,39935.3437152778,2009-05-02,08:14:57
39.985134,116.310117,0,183,39935.3437731481,2009-05-02,08:15:02
39.984967,116.310116,0,185,39935.3438310185,2009-05-02,08:15:07
39.984745,116.310116,0,188,39935.3438888889,2009-05-02,08:15:12
39.984624,116.310101,0,191,39935.3439467593,2009-05-02,08:15:17
39.98451,116.310111,0,193,39935.3440046296,2009-05-02,08:15:22
39.984291,116.310133,0,197,39935.3440625,2009-05-02,08:15:27
39.984009,116.310149,0,206,39935.3441203704,2009-05-02,08:15:32
39.983553,116.310246,0,169,39935.3441782407,2009-05-02,08:15:37
39.983124,116.310326,0,156,39935.3442361111,2009-05-02,08:15:42
39.982732,116.310383,0,151,39935.3442939815,2009-05-02,08:15:47
39.982373,116.310411,0,142,39935.3443518518,2009-05-02,08:15:52
39.982002,116.310467,0,142,39935.3444097222,2009-05-02,08:15:57
39.981794,116.310558,0,143,39935.3444675926,2009-05-02,08:16:02
39.981656,116.310501,0,140,39935.344525463,2009-05-02,08:16:07
39.981047,116.310424,0,137,39935.3445833333,2009-05-02,08:16:12
39.980256,116.310565,0,130,39935.3446412037,2009-05-02,08:16:17
39.979674,116.310656,0,137,39935.3446990741,2009-05-02,08:16:22
39.979119,116.310721,0,139,39935.3447569444,2009-05-02,08:16:27
39.978523,116.310777,0,139,39935.3448148148,2009-05-02,08:16:32
39.977982,116.310718,0,135,39935.3448726852,2009-05-02,08:16:37
39.977553,116.310686,0,131,39935.3449305556,2009-05-02,08:16:42
39.97726,116.310712,0,134,39935.3449884259,2009-05-02,08:16:47
39.976926,116.31081,0,133,39935.3450462963,2009-05-02,08:16:52
39.976769,116.310882,0,132,39935.3451041667,2009-05-02,08:16:57
39.976741,116.310886,0,129,39935.345162037,2009-05-02,08:17:02
39.976652,116.310831,0,126,39935.3452199074,2009-05-02,08:17:07
39.97659,116.310959,0,122,39935.3452777778,2009-05-02,08:17:12
39.97657,116.310994,0,120,39935.3453356481,2009-05-02,08:17:17
39.97657,116.310994,0,120,39935.3453703704,2009-05-02,08:17:20
39.976563,116.310997,0,120,39935.3453935185,2009-05-02,08:17:22
39.976508,116.31103,0,118,39935.3454513889,2009-05-02,08:17:27
39.976409,116.311082,0,119,39935.3455092593,2009-05-02,08:17:32
39.976367,116.311076,0,123,39935.3455671296,2009-05-02,08:17:37
39.976348,116.311055,0,124,39935.345625,2009-05-02,08:17:42
39.976346,116.311056,0,125,39935.3456828704,2009-05-02,08:17:47
39.976344,116.311057,0,125,39935.3457407407,2009-05-02,08:17:52
39.976343,116.311061,0,125,39935.3457986111,2009-05-02,08:17:57
39.976342,116.311067,0,125,39935.3458564815,2009-05-02,08:18:02
39.976339,116.311072,0,125,39935.3459143518,2009-05-02,08:18:07
39.976339,116.311072,0,125,39935.3459490741,2009-05-02,08:18:10
39.976331,116.311076,0,125,39935.3459722222,2009-05-02,08:18:12
39.976318,116.311077,0,126,39935.3460300926,2009-05-02,08:18:17
39.9763,116.311086,0,126,39935.346087963,2009-05-02,08:18:22
39.976207,116.311191,0,133,39935.3461458333,2009-05-02,08:18:27
39.976036,116.311254,0,136,39935.3462037037,2009-05-02,08:18:32
39.975825,116.311279,0,141,39935.3462615741,2009-05-02,08:18:37
39.975472,116.311338,0,143,39935.3463194444,2009-05-02,08:18:42
39.975108,116.311443,0,145,39935.3463773148,2009-05-02,08:18:47
39.974731,116.31159,0,147,39935.3464351852,2009-05-02,08:18:52
39.974362,116.311702,0,150,39935.3464930556,2009-05-02,08:18:57
39.973974,116.31183,0,152,39935.3465509259,2009-05-02,08:19:02
39.973563,116.311985,0,153,39935.3466087963,2009-05-02,08:19:07
39.973143,116.312167,0,153,39935.3466666667,2009-05-02,08:19:12
39.972878,116.312242,0,155,39935.346724537,2009-05-02,08:19:17
39.972718,116.312375,0,155,39935.3467824074,2009-05-02,08:19:22
39.972587,116.31249,0,157,39935.3468402778,2009-05-02,08:19:27
39.972511,116.312534,0,156,39935.3468981481,2009-05-02,08:19:32
39.972473,116.31258,0,158,39935.3469560185,2009-05-02,08:19:37
39.97247,116.312584,0,159,39935.3470138889,2009-05-02,08:19:42
39.97247,116.312584,0,159,39935.3470486111,2009-05-02,08:19:45
39.972468,116.312585,0,160,39935.3470717593,2009-05-02,08:19:47
39.972394,116.312618,0,161,39935.3471296296,2009-05-02,08:19:52
39.972331,116.312596,0,160,39935.3471875,2009-05-02,08:19:57
39.97221,116.312629,0,158,39935.3472453704,2009-05-02,08:20:02
39.97205,116.312667,0,160,39935.3473032407,2009-05-02,08:20:07
39.971867,116.3127,0,162,39935.3473611111,2009-05-02,08:20:12
39.971633,116.312746,0,160,39935.3474189815,2009-05-02,08:20:17
39.97132,116.312838,0,158,39935.3474768519,2009-05-02,08:20:22
39.970921,116.313034,0,157,39935.3475347222,2009-05-02,08:20:27
39.970529,116.313251,0,158,39935.3475925926,2009-05-02,08:20:32
39.970236,116.313448,0,164,39935.347650463,2009-05-02,08:20:37
39.970059,116.313488,0,163,39935.3477083333,2009-05-02,08:20:42
39.969866,116.313545,0,163,39935.3477662037,2009-05-02,08:20:47
39.969712,116.313595,0,163,39935.3478240741,2009-05-02,08:20:52
39.969539,116.313688,0,164,39935.3478819444,2009-05-02,08:20:57
39.969468,116.313746,0,161,39935.3479398148,2009-05-02,08:21:02
39.96932,116.313748,0,165,39935.3479976852,2009-05-02,08:21:07
39.969266,116.313744,0,169,39935.3480555556,2009-05-02,08:21:12
39.96926,116.313745,0,172,39935.3481134259,2009-05-02,08:21:17
39.969259,116.313745,0,172,39935.3481712963,2009-05-02,08:21:22
39.969259,116.313745,0,172,39935.3482060185,2009-05-02,08:21:25
39.969264,116.313743,0,173,39935.3482291667,2009-05-02,08:21:27
39.969222,116.313728,0,173,39935.348287037,2009-05-02,08:21:32
39.969158,116.313762,0,172,39935.3483449074,2009-05-02,08:21:37
39.969143,116.31378,0,171,39935.3484027778,2009-05-02,08:21:42
39.969142,116.313771,0,171,39935.3484606481,2009-05-02,08:21:47
39.969148,116.313769,0,171,39935.3485185185,2009-05-02,08:21:52
39.969152,116.313769,0,171,39935.3485763889,2009-05-02,08:21:57
39.969152,116.313769,0,171,39935.3486111111,2009-05-02,08:22:00
39.969155,116.31377,0,171,39935.3486342593,2009-05-02,08:22:02
39.969099,116.313778,0,170,39935.3486921296,2009-05-02,08:22:07
39.968998,116.313822,0,172,39935.34875,2009-05-02,08:22:12
39.968819,116.313832,0,176,39935.3488078704,2009-05-02,08:22:17
39.968519,116.313895,0,181,39935.3488657407,2009-05-02,08:22:22
39.968041,116.314165,0,186,39935.3489236111,2009-05-02,08:22:27
39.967504,116.314345,0,187,39935.3489814815,2009-05-02,08:22:32
39.967043,116.314505,0,187,39935.3490393519,2009-05-02,08:22:37
39.96672,116.314636,0,187,39935.3490972222,2009-05-02,08:22:42
39.966538,116.314696,0,186,39935.3491550926,2009-05-02,08:22:47
39.966506,116.314732,0,183,39935.349212963,2009-05-02,08:22:52
39.9665,116.314735,0,183,39935.3492708333,2009-05-02,08:22:57
39.9665,116.314737,0,183,39935.3493287037,2009-05-02,08:23:02
39.966501,116.314737,0,183,39935.3493865741,2009-05-02,08:23:07
39.966502,116.314738,0,183,39935.3494444444,2009-05-02,08:23:12
39.9665,116.31474,0,183,39935.3495023148,2009-05-02,08:23:17
39.966498,116.314741,0,183,39935.3495601852,2009-05-02,08:23:22
39.966501,116.314742,0,183,39935.3496180556,2009-05-02,08:23:27
39.966503,116.314742,0,183,39935.3496759259,2009-05-02,08:23:32
39.966499,116.314745,0,183,39935.3497337963,2009-05-02,08:23:37
39.966495,116.314746,0,182,39935.3497916667,2009-05-02,08:23:42
39.966495,116.314746,0,182,39935.3498263889,2009-05-02,08:23:45
39.966499,116.314746,0,182,39935.349849537,2009-05-02,08:23:47
39.966508,116.314747,0,181,39935.3499074074,2009-05-02,08:23:52
39.966508,116.314747,0,181,39935.3499421296,2009-05-02,08:23:55
39.966508,116.314747,0,181,39935.3499652778,2009-05-02,08:23:57
39.966377,116.314803,0,180,39935.3500231481,2009-05-02,08:24:02
39.966145,116.314899,0,180,39935.3500810185,2009-05-02,08:24:07
39.965851,116.314998,0,184,39935.3501388889,2009-05-02,08:24:12
39.965419,116.315161,0,186,39935.3501967593,2009-05-02,08:24:17
39.964874,116.315398,0,186,39935.3502546296,2009-05-02,08:24:22
39.964389,116.315565,0,184,39935.3503125,2009-05-02,08:24:27
39.963945,116.315723,0,183,39935.3503703704,2009-05-02,08:24:32
39.963509,116.315901,0,186,39935.3504282407,2009-05-02,08:24:37
39.962991,116.316009,0,188,39935.3504861111,2009-05-02,08:24:42
39.962462,116.316099,0,188,39935.3505439815,2009-05-02,08:24:47
39.961909,116.316204,0,188,39935.3506018519,2009-05-02,08:24:52
39.961373,116.3163,0,186,39935.3506597222,2009-05-02,08:24:57
39.960897,116.316374,0,185,39935.3507175926,2009-05-02,08:25:02
39.960518,116.316415,0,187,39935.350775463,2009-05-02,08:25:07
39.960169,116.316474,0,189,39935.3508333333,2009-05-02,08:25:12
39.959901,116.31653,0,191,39935.3508912037,2009-05-02,08:25:17
39.95984,116.316587,0,192,39935.3509490741,2009-05-02,08:25:22
39.95984,116.316587,0,192,39935.3509837963,2009-05-02,08:25:25
39.959843,116.316585,0,195,39935.3510069444,2009-05-02,08:25:27
39.959828,116.316739,0,199,39935.3510648148,2009-05-02,08:25:32
39.959803,116.316724,0,196,39935.3511226852,2009-05-02,08:25:37
39.959715,116.316708,0,198,39935.3511805556,2009-05-02,08:25:42
39.959641,116.316729,0,196,39935.3512384259,2009-05-02,08:25:47
39.9596,116.316799,0,194,39935.3512962963,2009-05-02,08:25:52
39.959583,116.316826,0,194,39935.3513541667,2009-05-02,08:25:57
39.959574,116.316832,0,194,39935.351412037,2009-05-02,08:26:02
39.959524,116.316987,0,199,39935.3514699074,2009-05-02,08:26:07
39.959399,116.317066,0,197,39935.3515277778,2009-05-02,08:26:12
39.959219,116.317269,0,186,39935.3515856481,2009-05-02,08:26:17
39.95894,116.31731,0,182,39935.3516435185,2009-05-02,08:26:22
39.958556,116.317348,0,184,39935.3517013889,2009-05-02,08:26:27
39.958094,116.317395,0,188,39935.3517592593,2009-05-02,08:26:32
39.957629,116.317398,0,187,39935.3518171296,2009-05-02,08:26:37
39.957139,116.317381,0,181,39935.351875,2009-05-02,08:26:42
39.956705,116.3174,0,177,39935.3519328704,2009-05-02,08:26:47
39.956394,116.317389,0,174,39935.3519907407,2009-05-02,08:26:52
39.956219,116.317361,0,172,39935.3520486111,2009-05-02,08:26:57
39.956192,116.317298,0,169,39935.3521064815,2009-05-02,08:27:02
39.95619,116.317285,0,167,39935.3521643518,2009-05-02,08:27:07
39.956194,116.317283,0,167,39935.3522222222,2009-05-02,08:27:12
39.956187,116.317281,0,166,39935.3522800926,2009-05-02,08:27:17
39.95618,116.317274,0,165,39935.352337963,2009-05-02,08:27:22
39.956181,116.31727,0,164,39935.3523958333,2009-05-02,08:27:27
39.956181,116.31727,0,164,39935.3524305556,2009-05-02,08:27:30
39.956183,116.317267,0,164,39935.3524537037,2009-05-02,08:27:32
39.956121,116.317216,0,159,39935.3525115741,2009-05-02,08:27:37
39.955916,116.31713,0,167,39935.3525694444,2009-05-02,08:27:42
39.955649,116.317077,0,174,39935.3526273148,2009-05-02,08:27:47
39.955301,116.31706,0,178,39935.3526851852,2009-05-02,08:27:52
39.95481,116.317095,0,186,39935.3527430556,2009-05-02,08:27:57
39.954321,116.31716,0,198,39935.3528009259,2009-05-02,08:28:02
39.953832,116.317215,0,211,39935.3528587963,2009-05-02,08:28:07
39.953285,116.317284,0,226,39935.3529166667,2009-05-02,08:28:12
39.952825,116.317357,0,240,39935.352974537,2009-05-02,08:28:17
39.952469,116.317428,0,250,39935.3530324074,2009-05-02,08:28:22
39.952293,116.317493,0,254,39935.3530902778,2009-05-02,08:28:27
39.952163,116.317574,0,258,39935.3531481481,2009-05-02,08:28:32
39.952115,116.317639,0,267,39935.3532060185,2009-05-02,08:28:37
39.952018,116.317797,0,275,39935.3532638889,2009-05-02,08:28:42
39.951872,116.317882,0,292,39935.3533217593,2009-05-02,08:28:47
39.951845,116.317939,0,302,39935.3533796296,2009-05-02,08:28:52
39.951842,116.317948,0,306,39935.3534375,2009-05-02,08:28:57
39.951851,116.317949,0,309,39935.3534953704,2009-05-02,08:29:02
39.951823,116.317955,0,310,39935.3535532407,2009-05-02,08:29:07
39.951652,116.317926,0,306,39935.3536111111,2009-05-02,08:29:12
39.951424,116.317968,0,305,39935.3536689815,2009-05-02,08:29:17
39.951195,116.317979,0,304,39935.3537268518,2009-05-02,08:29:22
39.951027,116.317967,0,307,39935.3537847222,2009-05-02,08:29:27
39.950937,116.317883,0,315,39935.3538425926,2009-05-02,08:29:32
39.950923,116.317857,0,312,39935.353900463,2009-05-02,08:29:37
39.950915,116.317857,0,312,39935.3539583333,2009-05-02,08:29:42
39.950915,116.317857,0,312,39935.3539930556,2009-05-02,08:29:45
39.95091,116.317858,0,312,39935.3540162037,2009-05-02,08:29:47
39.950927,116.317853,0,312,39935.3540740741,2009-05-02,08:29:52
39.950952,116.317852,0,311,39935.3541319444,2009-05-02,08:29:57
39.950952,116.317852,0,311,39935.3541666667,2009-05-02,08:30:00
39.95096,116.317851,0,311,39935.3541898148,2009-05-02,08:30:02
39.950937,116.317852,0,311,39935.3542476852,2009-05-02,08:30:07
39.950816,116.317867,0,298,39935.3543055556,2009-05-02,08:30:12
39.950656,116.31792,0,290,39935.3543634259,2009-05-02,08:30:17
39.950501,116.317923,0,300,39935.3544212963,2009-05-02,08:30:22
39.950342,116.317948,0,327,39935.3544791667,2009-05-02,08:30:27
39.950085,116.31797,0,362,39935.354537037,2009-05-02,08:30:32
39.949623,116.317953,0,407,39935.3545949074,2009-05-02,08:30:37
39.949218,116.317973,0,417,39935.3546527778,2009-05-02,08:30:42
39.948881,116.318014,0,432,39935.3547106481,2009-05-02,08:30:47
39.948506,116.318054,0,439,39935.3547685185,2009-05-02,08:30:52
39.948119,116.318058,0,441,39935.3548263889,2009-05-02,08:30:57
39.947808,116.31813,0,426,39935.3548842593,2009-05-02,08:31:02
39.94755,116.318288,0,394,39935.3549421296,2009-05-02,08:31:07
39.947537,116.318377,0,400,39935.355,2009-05-02,08:31:12
39.947524,116.31838,0,404,39935.3550578704,2009-05-02,08:31:17
39.947496,116.318389,0,407,39935.3551157407,2009-05-02,08:31:22
39.947459,116.31841,0,409,39935.3551736111,2009-05-02,08:31:27
39.947432,116.318416,0,411,39935.3552314815,2009-05-02,08:31:32
39.947401,116.318417,0,411,39935.3552893519,2009-05-02,08:31:37
39.947378,116.31842,0,412,39935.3553472222,2009-05-02,08:31:42
39.947368,116.318424,0,413,39935.3554050926,2009-05-02,08:31:47
39.947378,116.318429,0,413,39935.355462963,2009-05-02,08:31:52
39.947388,116.318427,0,415,39935.3555208333,2009-05-02,08:31:57
39.947359,116.318433,0,416,39935.3555787037,2009-05-02,08:32:02
39.947104,116.318439,0,413,39935.3556365741,2009-05-02,08:32:07
39.946562,116.318479,0,374,39935.3556944444,2009-05-02,08:32:12
39.946017,116.318486,0,336,39935.3557523148,2009-05-02,08:32:17
39.945695,116.318456,0,317,39935.3558101852,2009-05-02,08:32:22
39.945512,116.318433,0,314,39935.3558680556,2009-05-02,08:32:27
39.945489,116.318399,0,305,39935.3559259259,2009-05-02,08:32:32
39.945499,116.318395,0,298,39935.3559837963,2009-05-02,08:32:37
39.945499,116.318395,0,298,39935.3560185185,2009-05-02,08:32:40
39.945495,116.318395,0,295,39935.3560416667,2009-05-02,08:32:42
39.945482,116.318399,0,294,39935.356099537,2009-05-02,08:32:47
39.94536,116.318419,0,297,39935.3561574074,2009-05-02,08:32:52
39.94521,116.318486,0,304,39935.3562152778,2009-05-02,08:32:57
39.944979,116.318545,0,303,39935.3562731481,2009-05-02,08:33:02
39.944637,116.318564,0,294,39935.3563310185,2009-05-02,08:33:07
39.944141,116.318628,0,289,39935.3563888889,2009-05-02,08:33:12
39.943584,116.318693,0,286,39935.3564467593,2009-05-02,08:33:17
39.943186,116.318793,0,260,39935.3565046296,2009-05-02,08:33:22
39.942954,116.318855,0,235,39935.3565625,2009-05-02,08:33:27
39.942923,116.318826,0,227,39935.3566203704,2009-05-02,08:33:32
39.94293,116.318823,0,223,39935.3566782407,2009-05-02,08:33:37
39.94293,116.318823,0,223,39935.356712963,2009-05-02,08:33:40
39.942935,116.318821,0,223,39935.3567361111,2009-05-02,08:33:42
39.942911,116.318826,0,221,39935.3567939815,2009-05-02,08:33:47
39.942761,116.318861,0,209,39935.3568518519,2009-05-02,08:33:52
39.94249,116.318898,0,214,39935.3569097222,2009-05-02,08:33:57
39.942046,116.318945,0,224,39935.3569675926,2009-05-02,08:34:02
39.941528,116.31901,0,224,39935.357025463,2009-05-02,08:34:07
39.940981,116.319088,0,222,39935.3570833333,2009-05-02,08:34:12
39.940367,116.3192,0,224,39935.3571412037,2009-05-02,08:34:17
39.939722,116.319248,0,223,39935.3571990741,2009-05-02,08:34:22
39.939066,116.319281,0,218,39935.3572569444,2009-05-02,08:34:27
39.938483,116.319357,0,213,39935.3573148148,2009-05-02,08:34:32
39.938165,116.319402,0,212,39935.3573726852,2009-05-02,08:34:37
39.938109,116.319413,0,200,39935.3574305556,2009-05-02,08:34:42
39.938079,116.319418,0,200,39935.3574884259,2009-05-02,08:34:47
39.938072,116.31942,0,200,39935.3575462963,2009-05-02,08:34:52
39.938076,116.319419,0,199,39935.3576041667,2009-05-02,08:34:57
39.938077,116.319419,0,199,39935.357662037,2009-05-02,08:35:02
39.938076,116.319418,0,199,39935.3577199074,2009-05-02,08:35:07
39.938076,116.319418,0,199,39935.3577546296,2009-05-02,08:35:10
39.938075,116.319418,0,198,39935.3577777778,2009-05-02,08:35:12
39.938085,116.319417,0,198,39935.3578356481,2009-05-02,08:35:17
39.938089,116.319417,0,198,39935.3578935185,2009-05-02,08:35:22
39.938085,116.319416,0,198,39935.3579513889,2009-05-02,08:35:27
39.938082,116.319416,0,197,39935.3580092593,2009-05-02,08:35:32
39.938088,116.319416,0,197,39935.3580671296,2009-05-02,08:35:37
39.938087,116.319417,0,196,39935.358125,2009-05-02,08:35:42
39.938083,116.319417,0,196,39935.3581828704,2009-05-02,08:35:47
39.938076,116.319419,0,195,39935.3582407407,2009-05-02,08:35:52
39.938068,116.319422,0,194,39935.3582986111,2009-05-02,08:35:57
39.938062,116.319425,0,194,39935.3583564815,2009-05-02,08:36:02
39.938055,116.319428,0,194,39935.3584143519,2009-05-02,08:36:07
39.938049,116.31943,0,194,39935.3584722222,2009-05-02,08:36:12
39.938045,116.319431,0,194,39935.3585300926,2009-05-02,08:36:17
39.938045,116.319431,0,194,39935.3585648148,2009-05-02,08:36:20
39.938037,116.319432,0,194,39935.358587963,2009-05-02,08:36:22
39.937858,116.319455,0,187,39935.3586458333,2009-05-02,08:36:27
39.937626,116.319472,0,180,39935.3587037037,2009-05-02,08:36:32
39.937487,116.319636,0,177,39935.3587615741,2009-05-02,08:36:37
39.937417,116.319836,0,176,39935.3588194444,2009-05-02,08:36:42
39.93757,116.320108,0,180,39935.3588773148,2009-05-02,08:36:47
39.937532,116.320752,0,191,39935.3589351852,2009-05-02,08:36:52
39.937507,116.321157,0,198,39935.3589930556,2009-05-02,08:36:57
39.937424,116.321359,0,200,39935.3590509259,2009-05-02,08:37:02
39.937288,116.321635,0,201,39935.3591087963,2009-05-02,08:37:07
39.937212,116.32166,0,199,39935.3591666667,2009-05-02,08:37:12
39.937194,116.321653,0,200,39935.359224537,2009-05-02,08:37:17
39.937205,116.321655,0,201,39935.3592824074,2009-05-02,08:37:22
39.937205,116.321655,0,201,39935.3593171296,2009-05-02,08:37:25
39.937213,116.321656,0,202,39935.3593402778,2009-05-02,08:37:27
39.937219,116.321671,0,203,39935.3593981481,2009-05-02,08:37:32
39.937133,116.321626,0,201,39935.3594560185,2009-05-02,08:37:37
39.936881,116.321497,0,201,39935.3595138889,2009-05-02,08:37:42
39.936819,116.321572,0,205,39935.3595717593,2009-05-02,08:37:47
39.936839,116.321661,0,209,39935.3596296296,2009-05-02,08:37:52
39.936806,116.321718,0,209,39935.3596875,2009-05-02,08:37:57
39.936707,116.321823,0,210,39935.3597453704,2009-05-02,08:38:02
39.936741,116.322286,0,209,39935.3598032407,2009-05-02,08:38:07
39.936942,116.322902,0,206,39935.3598611111,2009-05-02,08:38:12
39.936977,116.323371,0,214,39935.3599189815,2009-05-02,08:38:17
39.936984,116.323774,0,224,39935.3599768518,2009-05-02,08:38:22
39.937013,116.324326,0,231,39935.3600347222,2009-05-02,08:38:27
39.936972,116.324865,0,238,39935.3600925926,2009-05-02,08:38:32
39.93692,116.325445,0,238,39935.360150463,2009-05-02,08:38:37
39.936857,116.325893,0,241,39935.3602083333,2009-05-02,08:38:42
39.936814,116.326177,0,244,39935.3602662037,2009-05-02,08:38:47
39.936808,116.326229,0,244,39935.3603240741,2009-05-02,08:38:52
39.93685,116.326291,0,247,39935.3603819444,2009-05-02,08:38:57
39.936842,116.326297,0,242,39935.3604398148,2009-05-02,08:39:02
39.936844,116.326291,0,246,39935.3604976852,2009-05-02,08:39:07
39.936843,116.326292,0,250,39935.3605555556,2009-05-02,08:39:12
39.936845,116.326292,0,251,39935.3606134259,2009-05-02,08:39:17
39.936845,116.326292,0,251,39935.3606481481,2009-05-02,08:39:20
39.936844,116.326293,0,251,39935.3606712963,2009-05-02,08:39:22
39.936831,116.326409,0,247,39935.3607291667,2009-05-02,08:39:27
39.936772,116.326669,0,252,39935.360787037,2009-05-02,08:39:32
39.936751,116.326971,0,261,39935.3608449074,2009-05-02,08:39:37
39.936727,116.32717,0,282,39935.3609027778,2009-05-02,08:39:42
39.936739,116.327545,0,304,39935.3609606481,2009-05-02,08:39:47
39.936726,116.327843,0,321,39935.3610185185,2009-05-02,08:39:52
39.936744,116.328123,0,325,39935.3610763889,2009-05-02,08:39:57
39.936719,116.328399,0,326,39935.3611342593,2009-05-02,08:40:02
39.936706,116.328627,0,322,39935.3611921296,2009-05-02,08:40:07
39.936695,116.328727,0,313,39935.36125,2009-05-02,08:40:12
39.936689,116.328774,0,312,39935.3613078704,2009-05-02,08:40:17
39.936676,116.328821,0,318,39935.3613657407,2009-05-02,08:40:22
39.936662,116.328958,0,312,39935.3614236111,2009-05-02,08:40:27
39.936654,116.329091,0,307,39935.3614814815,2009-05-02,08:40:32
39.936628,116.329208,0,300,39935.3615393518,2009-05-02,08:40:37
39.936627,116.329367,0,300,39935.3615972222,2009-05-02,08:40:42
39.936643,116.329466,0,305,39935.3616550926,2009-05-02,08:40:47
39.936636,116.329628,0,299,39935.361712963,2009-05-02,08:40:52
39.936646,116.329925,0,295,39935.3617708333,2009-05-02,08:40:57
39.936637,116.330149,0,290,39935.3618287037,2009-05-02,08:41:02
39.936634,116.33021,0,278,39935.3618865741,2009-05-02,08:41:07
39.936634,116.33021,0,278,39935.3619212963,2009-05-02,08:41:10
39.936627,116.330218,0,274,39935.3619444444,2009-05-02,08:41:12
39.936648,116.330349,0,272,39935.3620023148,2009-05-02,08:41:17
39.936684,116.330686,0,266,39935.3620601852,2009-05-02,08:41:22
39.936724,116.331154,0,261,39935.3621180556,2009-05-02,08:41:27
39.936749,116.331717,0,256,39935.3621759259,2009-05-02,08:41:32
39.936756,116.332254,0,253,39935.3622337963,2009-05-02,08:41:37
39.936781,116.332768,0,246,39935.3622916667,2009-05-02,08:41:42
39.93682,116.333306,0,243,39935.362349537,2009-05-02,08:41:47
39.936889,116.333793,0,238,39935.3624074074,2009-05-02,08:41:52
39.936946,116.334128,0,231,39935.3624652778,2009-05-02,08:41:57
39.937,116.33456,0,229,39935.3625231481,2009-05-02,08:42:02
39.936999,116.335016,0,227,39935.3625810185,2009-05-02,08:42:07
39.937057,116.335493,0,225,39935.3626388889,2009-05-02,08:42:12
39.937093,116.335813,0,224,39935.3626967593,2009-05-02,08:42:17
39.937143,116.335965,0,225,39935.3627546296,2009-05-02,08:42:22
39.93695,116.336037,0,206,39935.3628125,2009-05-02,08:42:27
39.936941,116.336267,0,195,39935.3628703704,2009-05-02,08:42:32
39.936784,116.336343,0,156,39935.3629282407,2009-05-02,08:42:37
39.93671,116.336329,0,129,39935.3629861111,2009-05-02,08:42:42
39.936693,116.336311,0,117,39935.3630439815,2009-05-02,08:42:47
39.936706,116.336307,0,112,39935.3631018519,2009-05-02,08:42:52
39.936706,116.336307,0,112,39935.3631365741,2009-05-02,08:42:55
39.936698,116.336306,0,110,39935.3631597222,2009-05-02,08:42:57
39.936601,116.336266,0,111,39935.3632175926,2009-05-02,08:43:02
39.936497,116.336191,0,113,39935.363275463,2009-05-02,08:43:07
39.936424,116.336129,0,119,39935.3633333333,2009-05-02,08:43:12
39.936352,116.336142,0,128,39935.3633912037,2009-05-02,08:43:17
39.936218,116.336293,0,146,39935.3634490741,2009-05-02,08:43:22
39.936013,116.336414,0,161,39935.3635069444,2009-05-02,08:43:27
39.935902,116.33651,0,177,39935.3635648148,2009-05-02,08:43:32
39.935844,116.336641,0,192,39935.3636226852,2009-05-02,08:43:37
39.935739,116.336734,0,203,39935.3636805556,2009-05-02,08:43:42
39.935625,116.336747,0,216,39935.3637384259,2009-05-02,08:43:47
39.935571,116.33674,0,220,39935.3637962963,2009-05-02,08:43:52
39.935571,116.336741,0,223,39935.3638541667,2009-05-02,08:43:57
39.93557,116.336741,0,225,39935.363912037,2009-05-02,08:44:02
39.935568,116.336741,0,226,39935.3639699074,2009-05-02,08:44:07
39.935566,116.336742,0,226,39935.3640277778,2009-05-02,08:44:12
39.935571,116.336742,0,226,39935.3640856481,2009-05-02,08:44:17
39.935567,116.336743,0,226,39935.3641435185,2009-05-02,08:44:22
39.935567,116.336744,0,226,39935.3642013889,2009-05-02,08:44:27
39.935566,116.336746,0,226,39935.3642592593,2009-05-02,08:44:32
39.935569,116.336747,0,227,39935.3643171296,2009-05-02,08:44:37
39.935568,116.336749,0,227,39935.364375,2009-05-02,08:44:42
39.93557,116.336752,0,226,39935.3644328704,2009-05-02,08:44:47
39.935578,116.336752,0,226,39935.3644907407,2009-05-02,08:44:52
39.935576,116.336751,0,226,39935.3645486111,2009-05-02,08:44:57
39.935576,116.336751,0,226,39935.3645833333,2009-05-02,08:45:00
39.935572,116.336751,0,226,39935.3646064815,2009-05-02,08:45:02
39.935438,116.336806,0,234,39935.3646643519,2009-05-02,08:45:07
39.935243,116.336829,0,241,39935.3647222222,2009-05-02,08:45:12
39.935059,116.336873,0,248,39935.3647800926,2009-05-02,08:45:17
39.934892,116.337019,0,255,39935.364837963,2009-05-02,08:45:22
39.934537,116.337214,0,260,39935.3648958333,2009-05-02,08:45:27
39.933992,116.337432,0,233,39935.3649537037,2009-05-02,08:45:32
39.933662,116.33754,0,219,39935.3650115741,2009-05-02,08:45:37
39.933632,116.337619,0,217,39935.3650694444,2009-05-02,08:45:42
39.933646,116.337625,0,218,39935.3651273148,2009-05-02,08:45:47
39.933646,116.337625,0,218,39935.365162037,2009-05-02,08:45:50
39.933647,116.337626,0,217,39935.3651851852,2009-05-02,08:45:52
39.933531,116.337613,0,206,39935.3652430556,2009-05-02,08:45:57
39.933267,116.337584,0,199,39935.3653009259,2009-05-02,08:46:02
39.932901,116.337585,0,198,39935.3653587963,2009-05-02,08:46:07
39.932456,116.337574,0,190,39935.3654166667,2009-05-02,08:46:12
39.932009,116.337592,0,198,39935.365474537,2009-05-02,08:46:17
39.931664,116.337618,0,193,39935.3655324074,2009-05-02,08:46:22
39.931534,116.337666,0,173,39935.3655902778,2009-05-02,08:46:27
39.931543,116.337664,0,172,39935.3656481481,2009-05-02,08:46:32
39.931547,116.337665,0,172,39935.3657060185,2009-05-02,08:46:37
39.931547,116.337665,0,172,39935.3657407407,2009-05-02,08:46:40
39.931551,116.337666,0,171,39935.3657638889,2009-05-02,08:46:42
39.931564,116.337666,0,171,39935.3658217593,2009-05-02,08:46:47
39.931579,116.337666,0,172,39935.3658796296,2009-05-02,08:46:52
39.931576,116.337666,0,172,39935.3659375,2009-05-02,08:46:57
39.931569,116.337666,0,172,39935.3659953704,2009-05-02,08:47:02
39.931569,116.337666,0,172,39935.3660300926,2009-05-02,08:47:05
39.931572,116.337666,0,172,39935.3660532407,2009-05-02,08:47:07
39.93159,116.337665,0,172,39935.3661111111,2009-05-02,08:47:12
39.93159,116.337665,0,172,39935.3661458333,2009-05-02,08:47:15
39.931584,116.337665,0,172,39935.3661689815,2009-05-02,08:47:17
39.93155,116.337666,0,172,39935.3662268519,2009-05-02,08:47:22
39.931518,116.337643,0,172,39935.3662847222,2009-05-02,08:47:27
39.931495,116.337626,0,173,39935.3663425926,2009-05-02,08:47:32
39.931472,116.33762,0,173,39935.366400463,2009-05-02,08:47:37
39.931463,116.337621,0,174,39935.3664583333,2009-05-02,08:47:42
39.931463,116.337621,0,174,39935.3664930556,2009-05-02,08:47:45
39.931461,116.33762,0,174,39935.3665162037,2009-05-02,08:47:47
39.931392,116.337619,0,172,39935.3665740741,2009-05-02,08:47:52
39.931193,116.337665,0,165,39935.3666319444,2009-05-02,08:47:57
39.93096,116.337729,0,160,39935.3666898148,2009-05-02,08:48:02
39.930835,116.337709,0,157,39935.3667476852,2009-05-02,08:48:07
39.930657,116.337616,0,153,39935.3668055556,2009-05-02,08:48:12
39.930372,116.337514,0,151,39935.3668634259,2009-05-02,08:48:17
39.92998,116.337474,0,152,39935.3669212963,2009-05-02,08:48:22
39.92953,116.337458,0,160,39935.3669791667,2009-05-02,08:48:27
39.929121,116.337471,0,155,39935.367037037,2009-05-02,08:48:32
39.928697,116.337452,0,144,39935.3670949074,2009-05-02,08:48:37
39.928249,116.337499,0,151,39935.3671527778,2009-05-02,08:48:42
39.927972,116.337507,0,162,39935.3672106481,2009-05-02,08:48:47
39.927852,116.337589,0,161,39935.3672685185,2009-05-02,08:48:52
39.927852,116.33762,0,159,39935.3673263889,2009-05-02,08:48:57
39.927848,116.337624,0,161,39935.3673842593,2009-05-02,08:49:02
39.927844,116.337627,0,162,39935.3674421296,2009-05-02,08:49:07
39.927836,116.337633,0,163,39935.3675,2009-05-02,08:49:12
39.927829,116.33764,0,163,39935.3675578704,2009-05-02,08:49:17
39.927823,116.337646,0,164,39935.3676157407,2009-05-02,08:49:22
39.927823,116.337646,0,164,39935.367650463,2009-05-02,08:49:25
39.927817,116.337648,0,165,39935.3676736111,2009-05-02,08:49:27
39.927773,116.337664,0,165,39935.3677314815,2009-05-02,08:49:32
39.927663,116.337723,0,160,39935.3677893518,2009-05-02,08:49:37
39.927618,116.337848,0,152,39935.3678472222,2009-05-02,08:49:42
39.927601,116.337968,0,161,39935.3679050926,2009-05-02,08:49:47
39.927601,116.337968,0,161,39935.3679398148,2009-05-02,08:49:50
39.927603,116.33797,0,163,39935.367962963,2009-05-02,08:49:52
39.927577,116.337957,0,163,39935.3680208333,2009-05-02,08:49:57
39.927447,116.337921,0,165,39935.3680787037,2009-05-02,08:50:02
39.927261,116.337905,0,167,39935.3681365741,2009-05-02,08:50:07
39.927066,116.337896,0,161,39935.3681944444,2009-05-02,08:50:12
39.926843,116.337895,0,162,39935.3682523148,2009-05-02,08:50:17
39.926559,116.337875,0,162,39935.3683101852,2009-05-02,08:50:22
39.926079,116.337899,0,167,39935.3683680556,2009-05-02,08:50:27
39.925461,116.338002,0,165,39935.3684259259,2009-05-02,08:50:32
39.924867,116.33805,0,174,39935.3684837963,2009-05-02,08:50:37
39.924199,116.338104,0,172,39935.3685416667,2009-05-02,08:50:42
39.923493,116.33824,0,173,39935.368599537,2009-05-02,08:50:47
39.922761,116.338323,0,175,39935.3686574074,2009-05-02,08:50:52
39.922187,116.338349,0,179,39935.3687152778,2009-05-02,08:50:57
39.921887,116.338433,0,183,39935.3687731481,2009-05-02,08:51:02
39.921857,116.338613,0,179,39935.3688310185,2009-05-02,08:51:07
39.921908,116.33893,0,176,39935.3688888889,2009-05-02,08:51:12
39.921943,116.339336,0,182,39935.3689467593,2009-05-02,08:51:17
39.921939,116.339727,0,183,39935.3690046296,2009-05-02,08:51:22
39.92199,116.339805,0,188,39935.3690625,2009-05-02,08:51:27
39.922031,116.339794,0,188,39935.3691203704,2009-05-02,08:51:32
39.922153,116.339864,0,189,39935.3691782407,2009-05-02,08:51:37
39.922309,116.34008,0,193,39935.3692361111,2009-05-02,08:51:42
39.922196,116.340425,0,191,39935.3692939815,2009-05-02,08:51:47
39.922182,116.340887,0,190,39935.3693518518,2009-05-02,08:51:52
39.922277,116.341481,0,192,39935.3694097222,2009-05-02,08:51:57
39.92229,116.342205,0,199,39935.3694675926,2009-05-02,08:52:02
39.922311,116.342879,0,201,39935.369525463,2009-05-02,08:52:07
39.92234,116.343582,0,208,39935.3695833333,2009-05-02,08:52:12
39.92242,116.344179,0,221,39935.3696412037,2009-05-02,08:52:17
39.922385,116.344503,0,229,39935.3696990741,2009-05-02,08:52:22
39.922441,116.344587,0,253,39935.3697569444,2009-05-02,08:52:27
39.922423,116.344584,0,266,39935.3698148148,2009-05-02,08:52:32
39.922418,116.344584,0,270,39935.3698726852,2009-05-02,08:52:37
39.922418,116.344584,0,270,39935.3699074074,2009-05-02,08:52:40
39.922418,116.344584,0,271,39935.3699305556,2009-05-02,08:52:42
39.922429,116.344583,0,272,39935.3699884259,2009-05-02,08:52:47
39.92244,116.344589,0,273,39935.3700462963,2009-05-02,08:52:52
39.922498,116.344849,0,292,39935.3701041667,2009-05-02,08:52:57
39.922525,116.345232,0,292,39935.370162037,2009-05-02,08:53:02
39.922558,116.34569,0,295,39935.3702199074,2009-05-02,08:53:07
39.922593,116.346287,0,294,39935.3702777778,2009-05-02,08:53:12
39.922609,116.346555,0,303,39935.3703356481,2009-05-02,08:53:17
39.922635,116.346566,0,310,39935.3703935185,2009-05-02,08:53:22
39.922591,116.346576,0,314,39935.3704513889,2009-05-02,08:53:27
39.922604,116.346586,0,318,39935.3705092593,2009-05-02,08:53:32
39.922604,116.346586,0,318,39935.3705439815,2009-05-02,08:53:35
39.922598,116.346586,0,320,39935.3705671296,2009-05-02,08:53:37
39.922644,116.346591,0,321,39935.370625,2009-05-02,08:53:42
39.922707,116.346599,0,321,39935.3706828704,2009-05-02,08:53:47
39.922654,116.346617,0,321,39935.3707407407,2009-05-02,08:53:52
39.922578,116.346663,0,322,39935.3707986111,2009-05-02,08:53:57
39.922558,116.34667,0,322,39935.3708564815,2009-05-02,08:54:02
39.922507,116.34666,0,323,39935.3709143519,2009-05-02,08:54:07
39.922512,116.346676,0,325,39935.3709722222,2009-05-02,08:54:12
39.922552,116.346655,0,328,39935.3710300926,2009-05-02,08:54:17
39.922577,116.346644,0,330,39935.371087963,2009-05-02,08:54:22
39.922548,116.346646,0,329,39935.3711458333,2009-05-02,08:54:27
39.922648,116.346702,0,331,39935.3712037037,2009-05-02,08:54:32
39.922421,116.346931,0,329,39935.3712615741,2009-05-02,08:54:37
39.92207,116.34727,0,323,39935.3713194444,2009-05-02,08:54:42
39.922109,116.347667,0,311,39935.3713773148,2009-05-02,08:54:47
39.922249,116.347903,0,275,39935.3714351852,2009-05-02,08:54:52
39.922253,116.347916,0,259,39935.3714930556,2009-05-02,08:54:57
39.922253,116.347916,0,259,39935.3715277778,2009-05-02,08:55:00
39.92225,116.347917,0,259,39935.3715509259,2009-05-02,08:55:02
39.922346,116.34813,0,257,39935.3716087963,2009-05-02,08:55:07
39.922441,116.348218,0,261,39935.3716666667,2009-05-02,08:55:12
39.922452,116.34822,0,259,39935.371724537,2009-05-02,08:55:17
39.922452,116.34822,0,259,39935.3717592593,2009-05-02,08:55:20
39.922455,116.348221,0,258,39935.3717824074,2009-05-02,08:55:22
39.922454,116.34825,0,257,39935.3718402778,2009-05-02,08:55:27
39.922513,116.348496,0,253,39935.3718981481,2009-05-02,08:55:32
39.922597,116.348832,0,249,39935.3719560185,2009-05-02,08:55:37
39.922631,116.349205,0,246,39935.3720138889,2009-05-02,08:55:42
39.922503,116.349648,0,240,39935.3720717593,2009-05-02,08:55:47
39.922535,116.350129,0,238,39935.3721296296,2009-05-02,08:55:52
39.922438,116.350593,0,229,39935.3721875,2009-05-02,08:55:57
39.922328,116.351018,0,211,39935.3722453704,2009-05-02,08:56:02
39.922287,116.351352,0,194,39935.3723032407,2009-05-02,08:56:07
39.922266,116.351453,0,181,39935.3723611111,2009-05-02,08:56:12
39.922272,116.351458,0,173,39935.3724189815,2009-05-02,08:56:17
39.92228,116.351457,0,166,39935.3724768519,2009-05-02,08:56:22
39.92228,116.351457,0,166,39935.3725115741,2009-05-02,08:56:25
39.922283,116.351457,0,160,39935.3725347222,2009-05-02,08:56:27
39.922268,116.351457,0,157,39935.3725925926,2009-05-02,08:56:32
39.922248,116.351457,0,155,39935.372650463,2009-05-02,08:56:37
39.922236,116.351525,0,154,39935.3727083333,2009-05-02,08:56:42
39.92225,116.351547,0,150,39935.3727662037,2009-05-02,08:56:47
39.922263,116.351527,0,148,39935.3728240741,2009-05-02,08:56:52
39.922313,116.351707,0,145,39935.3728819444,2009-05-02,08:56:57
39.922297,116.352021,0,133,39935.3729398148,2009-05-02,08:57:02
39.922319,116.352404,0,137,39935.3729976852,2009-05-02,08:57:07
39.922383,116.352892,0,131,39935.3730555556,2009-05-02,08:57:12
39.922408,116.353454,0,121,39935.3731134259,2009-05-02,08:57:17
39.922417,116.353936,0,115,39935.3731712963,2009-05-02,08:57:22
39.92242,116.354491,0,110,39935.3732291667,2009-05-02,08:57:27
39.922427,116.355058,0,113,39935.373287037,2009-05-02,08:57:32
39.922448,116.355675,0,114,39935.3733449074,2009-05-02,08:57:37
39.922457,116.356323,0,112,39935.3734027778,2009-05-02,08:57:42
39.922445,116.356934,0,110,39935.3734606481,2009-05-02,08:57:47
39.922429,116.357451,0,114,39935.3735185185,2009-05-02,08:57:52
39.922446,116.357743,0,113,39935.3735763889,2009-05-02,08:57:57
39.92246,116.357779,0,119,39935.3736342593,2009-05-02,08:58:02
39.922461,116.357802,0,120,39935.3736921296,2009-05-02,08:58:07
39.922462,116.357827,0,121,39935.37375,2009-05-02,08:58:12
39.922462,116.357827,0,121,39935.3737847222,2009-05-02,08:58:15
39.922462,116.357835,0,122,39935.3738078704,2009-05-02,08:58:17
39.922462,116.357846,0,122,39935.3738657407,2009-05-02,08:58:22
39.922462,116.357848,0,122,39935.3739236111,2009-05-02,08:58:27
39.922462,116.357848,0,122,39935.3739583333,2009-05-02,08:58:30
39.922462,116.35785,0,122,39935.3739814815,2009-05-02,08:58:32
39.922463,116.357859,0,122,39935.3740393519,2009-05-02,08:58:37
39.922463,116.357871,0,123,39935.3740972222,2009-05-02,08:58:42
39.922463,116.357871,0,123,39935.3741319444,2009-05-02,08:58:45
39.922464,116.357872,0,123,39935.3741550926,2009-05-02,08:58:47
39.922464,116.357862,0,123,39935.374212963,2009-05-02,08:58:52
39.922464,116.357852,0,123,39935.3742708333,2009-05-02,08:58:57
39.922464,116.357844,0,123,39935.3743287037,2009-05-02,08:59:02
39.922464,116.357844,0,123,39935.3743634259,2009-05-02,08:59:05
39.922465,116.357843,0,123,39935.3743865741,2009-05-02,08:59:07
39.922457,116.357978,0,122,39935.3744444444,2009-05-02,08:59:12
39.922443,116.358268,0,122,39935.3745023148,2009-05-02,08:59:17
39.922437,116.35862,0,123,39935.3745601852,2009-05-02,08:59:22
39.922452,116.359035,0,124,39935.3746180556,2009-05-02,08:59:27
39.922464,116.359462,0,126,39935.3746759259,2009-05-02,08:59:32
39.922467,116.359952,0,126,39935.3747337963,2009-05-02,08:59:37
39.922478,116.360389,0,125,39935.3747916667,2009-05-02,08:59:42
39.922469,116.360666,0,125,39935.374849537,2009-05-02,08:59:47
39.922479,116.36075,0,125,39935.3749074074,2009-05-02,08:59:52
39.922482,116.360768,0,126,39935.3749652778,2009-05-02,08:59:57
39.92247,116.36076,0,127,39935.3750231481,2009-05-02,09:00:02
39.922469,116.360742,0,127,39935.3750810185,2009-05-02,09:00:07
39.922472,116.360719,0,128,39935.3751388889,2009-05-02,09:00:12
39.922459,116.360645,0,126,39935.3751967593,2009-05-02,09:00:17
39.922445,116.360561,0,124,39935.3752546296,2009-05-02,09:00:22
39.922444,116.360485,0,122,39935.3753125,2009-05-02,09:00:27
39.922472,116.360427,0,121,39935.3753703704,2009-05-02,09:00:32
39.922494,116.360428,0,122,39935.3754282407,2009-05-02,09:00:37
39.922511,116.36045,0,121,39935.3754861111,2009-05-02,09:00:42
39.922549,116.360451,0,119,39935.3755439815,2009-05-02,09:00:47
39.922563,116.360486,0,123,39935.3756018518,2009-05-02,09:00:52
39.922571,116.360491,0,123,39935.3756597222,2009-05-02,09:00:57
39.922571,116.36049,0,123,39935.3757175926,2009-05-02,09:01:02
39.922571,116.360485,0,123,39935.375775463,2009-05-02,09:01:07
39.922571,116.360483,0,123,39935.3758333333,2009-05-02,09:01:12
39.922571,116.360482,0,124,39935.3758912037,2009-05-02,09:01:17
39.922571,116.360477,0,124,39935.3759490741,2009-05-02,09:01:22
39.922571,116.360477,0,124,39935.3759837963,2009-05-02,09:01:25
39.922578,116.360484,0,125,39935.3760069444,2009-05-02,09:01:27
39.922575,116.360493,0,127,39935.3760648148,2009-05-02,09:01:32
39.922575,116.360492,0,127,39935.3761226852,2009-05-02,09:01:37
39.922575,116.360487,0,127,39935.3761805556,2009-05-02,09:01:42
39.922579,116.360488,0,127,39935.3762384259,2009-05-02,09:01:47
39.922581,116.360488,0,127,39935.3762962963,2009-05-02,09:01:52
39.922581,116.360488,0,127,39935.3763541667,2009-05-02,09:01:57
39.92258,116.360488,0,127,39935.376412037,2009-05-02,09:02:02
39.92258,116.360488,0,127,39935.3764699074,2009-05-02,09:02:07
39.92258,116.360488,0,127,39935.3765277778,2009-05-02,09:02:12
39.92258,116.360488,0,127,39935.3765625,2009-05-02,09:02:15
39.92258,116.360488,0,128,39935.3765856481,2009-05-02,09:02:17
39.922591,116.360485,0,125,39935.3766435185,2009-05-02,09:02:22
39.9226,116.360436,0,130,39935.3767013889,2009-05-02,09:02:27
39.92261,116.360395,0,130,39935.3767592593,2009-05-02,09:02:32
39.922606,116.360366,0,131,39935.3768171296,2009-05-02,09:02:37
39.922607,116.360331,0,134,39935.376875,2009-05-02,09:02:42
39.922597,116.360299,0,138,39935.3769328704,2009-05-02,09:02:47
39.922559,116.360236,0,143,39935.3769907407,2009-05-02,09:02:52
39.922568,116.360089,0,141,39935.3770486111,2009-05-02,09:02:57
39.922566,116.359978,0,142,39935.3771064815,2009-05-02,09:03:02
39.922577,116.359934,0,140,39935.3771643518,2009-05-02,09:03:07
39.922582,116.359878,0,139,39935.3772222222,2009-05-02,09:03:12
39.922574,116.359806,0,142,39935.3772800926,2009-05-02,09:03:17
39.922571,116.359742,0,143,39935.377337963,2009-05-02,09:03:22
39.922577,116.359664,0,141,39935.3773958333,2009-05-02,09:03:27
39.922584,116.359606,0,136,39935.3774537037,2009-05-02,09:03:32
39.922617,116.359525,0,128,39935.3775115741,2009-05-02,09:03:37
39.922621,116.359454,0,128,39935.3775694444,2009-05-02,09:03:42
39.922613,116.359388,0,131,39935.3776273148,2009-05-02,09:03:47
39.922597,116.359341,0,134,39935.3776851852,2009-05-02,09:03:52
39.92257,116.35929,0,138,39935.3777430556,2009-05-02,09:03:57
39.922563,116.359189,0,135,39935.3778009259,2009-05-02,09:04:02
39.922581,116.359141,0,134,39935.3778587963,2009-05-02,09:04:07
39.922594,116.35912,0,132,39935.3779166667,2009-05-02,09:04:12
39.92259,116.359106,0,133,39935.377974537,2009-05-02,09:04:17
39.922589,116.359109,0,132,39935.3780324074,2009-05-02,09:04:22
39.922589,116.359102,0,132,39935.3780902778,2009-05-02,09:04:27
39.922588,116.359096,0,132,39935.3781481481,2009-05-02,09:04:32
39.922588,116.359096,0,132,39935.3781828704,2009-05-02,09:04:35
39.922587,116.359095,0,132,39935.3782060185,2009-05-02,09:04:37
39.922586,116.359084,0,133,39935.3782638889,2009-05-02,09:04:42
39.922586,116.359049,0,132,39935.3783217593,2009-05-02,09:04:47
39.92264,116.359025,0,139,39935.3783796296,2009-05-02,09:04:52
39.922674,116.359029,0,141,39935.3784375,2009-05-02,09:04:57
39.922671,116.35902,0,135,39935.3784953704,2009-05-02,09:05:02
39.922662,116.358996,0,134,39935.3785532407,2009-05-02,09:05:07
39.922678,116.358935,0,126,39935.3786111111,2009-05-02,09:05:12
39.922674,116.358886,0,124,39935.3786689815,2009-05-02,09:05:17
39.922651,116.358834,0,121,39935.3787268519,2009-05-02,09:05:22
39.922648,116.358758,0,121,39935.3787847222,2009-05-02,09:05:27
39.922651,116.358688,0,123,39935.3788425926,2009-05-02,09:05:32
39.92262,116.358619,0,121,39935.378900463,2009-05-02,09:05:37
39.922628,116.35857,0,122,39935.3789583333,2009-05-02,09:05:42
39.922632,116.358514,0,124,39935.3790162037,2009-05-02,09:05:47
39.922623,116.358466,0,126,39935.3790740741,2009-05-02,09:05:52
39.922619,116.358389,0,128,39935.3791319444,2009-05-02,09:05:57
39.922616,116.358342,0,130,39935.3791898148,2009-05-02,09:06:02
39.9226,116.358281,0,133,39935.3792476852,2009-05-02,09:06:07
39.922591,116.358227,0,136,39935.3793055556,2009-05-02,09:06:12
39.922579,116.35817,0,140,39935.3793634259,2009-05-02,09:06:17
39.92254,116.358114,0,146,39935.3794212963,2009-05-02,09:06:22
39.922521,116.358035,0,150,39935.3794791667,2009-05-02,09:06:27
39.922545,116.35792,0,152,39935.379537037,2009-05-02,09:06:32
39.922557,116.357853,0,154,39935.3795949074,2009-05-02,09:06:37
39.922594,116.35777,0,155,39935.3796527778,2009-05-02,09:06:42
39.922599,116.357695,0,152,39935.3797106481,2009-05-02,09:06:47
39.922601,116.357626,0,151,39935.3797685185,2009-05-02,09:06:52
39.922601,116.357556,0,150,39935.3798263889,2009-05-02,09:06:57
39.922608,116.357488,0,148,39935.3798842593,2009-05-02,09:07:02
39.922604,116.357431,0,145,39935.3799421296,2009-05-02,09:07:07
39.92261,116.35739,0,144,39935.38,2009-05-02,09:07:12
39.922605,116.357337,0,143,39935.3800578704,2009-05-02,09:07:17
39.922588,116.35727,0,144,39935.3801157407,2009-05-02,09:07:22
39.92258,116.357205,0,143,39935.3801736111,2009-05-02,09:07:27
39.9226,116.35715,0,138,39935.3802314815,2009-05-02,09:07:32
39.922583,116.357077,0,139,39935.3802893519,2009-05-02,09:07:37
39.922594,116.357017,0,137,39935.3803472222,2009-05-02,09:07:42
39.922605,116.356976,0,130,39935.3804050926,2009-05-02,09:07:47
39.922595,116.356941,0,132,39935.380462963,2009-05-02,09:07:52
39.922592,116.356905,0,132,39935.3805208333,2009-05-02,09:07:57
39.922573,116.356866,0,134,39935.3805787037,2009-05-02,09:08:02
39.922551,116.356836,0,136,39935.3806365741,2009-05-02,09:08:07
39.922524,116.35677,0,137,39935.3806944444,2009-05-02,09:08:12
39.922504,116.356728,0,137,39935.3807523148,2009-05-02,09:08:17
39.922504,116.356728,0,137,39935.380787037,2009-05-02,09:08:20
39.922503,116.356723,0,137,39935.3808101852,2009-05-02,09:08:22
39.922502,116.356714,0,138,39935.3808680556,2009-05-02,09:08:27
39.922502,116.35672,0,138,39935.3809259259,2009-05-02,09:08:32
39.922502,116.356722,0,138,39935.3809837963,2009-05-02,09:08:37
39.922502,116.356722,0,138,39935.3810185185,2009-05-02,09:08:40
39.922501,116.356715,0,138,39935.3810416667,2009-05-02,09:08:42
39.922494,116.356664,0,141,39935.381099537,2009-05-02,09:08:47
39.922484,116.356614,0,142,39935.3811574074,2009-05-02,09:08:52
39.922508,116.356552,0,143,39935.3812152778,2009-05-02,09:08:57
39.922512,116.356594,0,143,39935.3812731481,2009-05-02,09:09:02
39.922517,116.356641,0,145,39935.3813310185,2009-05-02,09:09:07
39.922505,116.356661,0,147,39935.3813888889,2009-05-02,09:09:12
39.922505,116.356668,0,147,39935.3814467593,2009-05-02,09:09:17
39.922505,116.356668,0,147,39935.3814814815,2009-05-02,09:09:20
39.922504,116.356665,0,147,39935.3815046296,2009-05-02,09:09:22
39.922504,116.356655,0,147,39935.3815625,2009-05-02,09:09:27
39.922503,116.356647,0,147,39935.3816203704,2009-05-02,09:09:32
39.922503,116.356647,0,147,39935.3816550926,2009-05-02,09:09:35
39.922502,116.356644,0,147,39935.3816782407,2009-05-02,09:09:37
39.922503,116.356657,0,148,39935.3817361111,2009-05-02,09:09:42
39.922492,116.35663,0,150,39935.3817939815,2009-05-02,09:09:47
39.922478,116.356596,0,151,39935.3818518519,2009-05-02,09:09:52
39.922476,116.356554,0,152,39935.3819097222,2009-05-02,09:09:57
39.922496,116.356484,0,152,39935.3819675926,2009-05-02,09:10:02
39.922515,116.356436,0,152,39935.382025463,2009-05-02,09:10:07
39.922518,116.356403,0,152,39935.3820833333,2009-05-02,09:10:12
39.922501,116.356385,0,154,39935.3821412037,2009-05-02,09:10:17
39.922491,116.356357,0,153,39935.3821990741,2009-05-02,09:10:22
39.922479,116.356321,0,155,39935.3822569444,2009-05-02,09:10:27
39.922466,116.356311,0,157,39935.3823148148,2009-05-02,09:10:32
39.922505,116.356252,0,160,39935.3823726852,2009-05-02,09:10:37
39.9225,116.356197,0,161,39935.3824305556,2009-05-02,09:10:42
39.922479,116.356136,0,160,39935.3824884259,2009-05-02,09:10:47
39.922461,116.356079,0,161,39935.3825462963,2009-05-02,09:10:52
39.922431,116.356028,0,165,39935.3826041667,2009-05-02,09:10:57
39.92242,116.355983,0,166,39935.382662037,2009-05-02,09:11:02
39.922449,116.355918,0,166,39935.3827199074,2009-05-02,09:11:07
39.92244,116.355838,0,167,39935.3827777778,2009-05-02,09:11:12
39.922448,116.355772,0,173,39935.3828356481,2009-05-02,09:11:17
39.922432,116.355733,0,174,39935.3828935185,2009-05-02,09:11:22
39.922339,116.355686,0,189,39935.3829513889,2009-05-02,09:11:27
39.922336,116.355651,0,194,39935.3830092593,2009-05-02,09:11:32
39.922322,116.355606,0,198,39935.3830671296,2009-05-02,09:11:37
39.922334,116.355542,0,198,39935.383125,2009-05-02,09:11:42
39.922364,116.355466,0,200,39935.3831828704,2009-05-02,09:11:47
39.922408,116.355342,0,200,39935.3832407407,2009-05-02,09:11:52
39.922436,116.355297,0,193,39935.3832986111,2009-05-02,09:11:57
39.922452,116.355208,0,192,39935.3833564815,2009-05-02,09:12:02
39.922464,116.355132,0,191,39935.3834143518,2009-05-02,09:12:07
39.922449,116.355084,0,191,39935.3834722222,2009-05-02,09:12:12
39.922442,116.355025,0,191,39935.3835300926,2009-05-02,09:12:17
39.922454,116.354979,0,190,39935.383587963,2009-05-02,09:12:22
39.922454,116.354979,0,190,39935.3836226852,2009-05-02,09:12:25
39.922448,116.354972,0,193,39935.3836458333,2009-05-02,09:12:27
39.92243,116.35495,0,194,39935.3837037037,2009-05-02,09:12:32
39.922421,116.354952,0,195,39935.3837615741,2009-05-02,09:12:37
39.922421,116.354956,0,195,39935.3838194444,2009-05-02,09:12:42
39.92242,116.354962,0,195,39935.3838773148,2009-05-02,09:12:47
39.92242,116.354965,0,195,39935.3839351852,2009-05-02,09:12:52
39.92242,116.354969,0,195,39935.3839930556,2009-05-02,09:12:57
39.92242,116.354969,0,195,39935.3840277778,2009-05-02,09:13:00
39.92242,116.354968,0,195,39935.3840509259,2009-05-02,09:13:02
39.922443,116.354857,0,191,39935.3841087963,2009-05-02,09:13:07
39.922458,116.354735,0,190,39935.3841666667,2009-05-02,09:13:12
39.922478,116.354621,0,187,39935.384224537,2009-05-02,09:13:17
39.922485,116.354556,0,182,39935.3842824074,2009-05-02,09:13:22
39.922481,116.354472,0,181,39935.3843402778,2009-05-02,09:13:27
39.922482,116.35442,0,175,39935.3843981481,2009-05-02,09:13:32
39.922497,116.354363,0,171,39935.3844560185,2009-05-02,09:13:37
39.922499,116.354322,0,162,39935.3845138889,2009-05-02,09:13:42
39.922484,116.354303,0,163,39935.3845717593,2009-05-02,09:13:47
39.922492,116.354277,0,161,39935.3846296296,2009-05-02,09:13:52
39.922478,116.354247,0,160,39935.3846875,2009-05-02,09:13:57
39.922456,116.354172,0,161,39935.3847453704,2009-05-02,09:14:02
39.922474,116.354112,0,158,39935.3848032407,2009-05-02,09:14:07
39.922457,116.354074,0,156,39935.3848611111,2009-05-02,09:14:12
39.922438,116.354032,0,155,39935.3849189815,2009-05-02,09:14:17
39.922428,116.353989,0,155,39935.3849768518,2009-05-02,09:14:22
39.922422,116.353926,0,151,39935.3850347222,2009-05-02,09:14:27
39.922427,116.353863,0,150,39935.3850925926,2009-05-02,09:14:32
39.922414,116.353806,0,150,39935.385150463,2009-05-02,09:14:37
39.922464,116.353652,0,153,39935.3852083333,2009-05-02,09:14:42
39.922505,116.353591,0,155,39935.3852662037,2009-05-02,09:14:47
39.922519,116.353516,0,154,39935.3853240741,2009-05-02,09:14:52
39.922523,116.353484,0,156,39935.3853819444,2009-05-02,09:14:57
39.922531,116.353449,0,154,39935.3854398148,2009-05-02,09:15:02
39.922514,116.353382,0,154,39935.3854976852,2009-05-02,09:15:07
39.922521,116.35332,0,153,39935.3855555556,2009-05-02,09:15:12
39.922504,116.353267,0,153,39935.3856134259,2009-05-02,09:15:17
39.922504,116.353186,0,152,39935.3856712963,2009-05-02,09:15:22
39.922477,116.353057,0,145,39935.3857291667,2009-05-02,09:15:27
39.922467,116.353018,0,143,39935.385787037,2009-05-02,09:15:32
39.922492,116.353043,0,143,39935.3858449074,2009-05-02,09:15:37
39.922492,116.353044,0,143,39935.3859027778,2009-05-02,09:15:42
39.922492,116.353044,0,143,39935.3859375,2009-05-02,09:15:45
39.922492,116.353043,0,142,39935.3859606481,2009-05-02,09:15:47
39.922482,116.353024,0,143,39935.3860185185,2009-05-02,09:15:52
39.922434,116.352967,0,143,39935.3860763889,2009-05-02,09:15:57
39.922394,116.352945,0,144,39935.3861342593,2009-05-02,09:16:02
39.922392,116.352932,0,144,39935.3861921296,2009-05-02,09:16:07
39.922368,116.352892,0,145,39935.38625,2009-05-02,09:16:12
39.922312,116.353013,0,147,39935.3863078704,2009-05-02,09:16:17
39.922311,116.353014,0,147,39935.3863657407,2009-05-02,09:16:22
39.92231,116.353012,0,147,39935.3864236111,2009-05-02,09:16:27
39.922309,116.353015,0,147,39935.3864814815,2009-05-02,09:16:32
39.922309,116.353015,0,148,39935.3865393519,2009-05-02,09:16:37
39.922308,116.353012,0,148,39935.3865972222,2009-05-02,09:16:42
39.922308,116.353012,0,148,39935.3866319444,2009-05-02,09:16:45
39.922307,116.353008,0,148,39935.3866550926,2009-05-02,09:16:47
39.922305,116.352997,0,148,39935.386712963,2009-05-02,09:16:52
39.922305,116.352995,0,148,39935.3867708333,2009-05-02,09:16:57
39.922305,116.352995,0,148,39935.3868055556,2009-05-02,09:17:00
39.922306,116.353,0,148,39935.3868287037,2009-05-02,09:17:02
39.922306,116.353009,0,148,39935.3868865741,2009-05-02,09:17:07
39.922312,116.353029,0,148,39935.3869444444,2009-05-02,09:17:12
39.922319,116.353059,0,148,39935.3870023148,2009-05-02,09:17:17
39.922397,116.352902,0,149,39935.387349537,2009-05-02,09:17:47
39.92228,116.353028,0,148,39935.3874074074,2009-05-02,09:17:52
39.922307,116.35307,0,148,39935.3874652778,2009-05-02,09:17:57
39.92232,116.353162,0,147,39935.3875231481,2009-05-02,09:18:02
39.922306,116.353223,0,147,39935.3875810185,2009-05-02,09:18:07
39.922343,116.353277,0,113,39935.3876388889,2009-05-02,09:18:12
39.922334,116.353269,0,120,39935.3876967593,2009-05-02,09:18:17
39.922331,116.35323,0,120,39935.3877546296,2009-05-02,09:18:22
39.922318,116.353168,0,121,39935.3878125,2009-05-02,09:18:27
39.922296,116.353123,0,121,39935.3878703704,2009-05-02,09:18:32
39.9221,116.352821,0,84,39935.3881597222,2009-05-02,09:18:57
39.922097,116.352819,0,89,39935.3882175926,2009-05-02,09:19:02
39.922097,116.352819,0,89,39935.3882523148,2009-05-02,09:19:05
39.922098,116.352813,0,90,39935.388275463,2009-05-02,09:19:07
39.922098,116.352803,0,90,39935.3883333333,2009-05-02,09:19:12
39.9221,116.352809,0,90,39935.3883912037,2009-05-02,09:19:17
39.922102,116.352815,0,90,39935.3884490741,2009-05-02,09:19:22
39.922106,116.352818,0,90,39935.3885069444,2009-05-02,09:19:27
39.922109,116.352812,0,90,39935.3885648148,2009-05-02,09:19:32
39.922109,116.352812,0,90,39935.388599537,2009-05-02,09:19:35
39.922112,116.352817,0,90,39935.3886226852,2009-05-02,09:19:37
39.92212,116.352834,0,90,39935.3886805556,2009-05-02,09:19:42
39.922159,116.352869,0,91,39935.3887384259,2009-05-02,09:19:47
39.922271,116.352949,0,91,39935.3887962963,2009-05-02,09:19:52
39.922319,116.352944,0,91,39935.3888541667,2009-05-02,09:19:57
39.922321,116.352954,0,92,39935.388912037,2009-05-02,09:20:02
39.922348,116.352957,0,95,39935.3889699074,2009-05-02,09:20:07
39.922421,116.352952,0,98,39935.3890277778,2009-05-02,09:20:12
39.922437,116.352941,0,101,39935.3890856481,2009-05-02,09:20:17
39.922447,116.352908,0,105,39935.3891435185,2009-05-02,09:20:22
39.922458,116.352877,0,107,39935.3892013889,2009-05-02,09:20:27
39.922457,116.352864,0,107,39935.3892592593,2009-05-02,09:20:32
39.922445,116.352836,0,110,39935.3893171296,2009-05-02,09:20:37
39.922436,116.352814,0,113,39935.389375,2009-05-02,09:20:42
39.922473,116.3527,0,120,39935.3894328704,2009-05-02,09:20:47
39.922525,116.352701,0,124,39935.3894907407,2009-05-02,09:20:52
39.922521,116.352679,0,127,39935.3895486111,2009-05-02,09:20:57
39.922492,116.352623,0,130,39935.3896064815,2009-05-02,09:21:02
39.922509,116.352555,0,132,39935.3896643519,2009-05-02,09:21:07
39.92251,116.352499,0,135,39935.3897222222,2009-05-02,09:21:12
39.922497,116.35244,0,137,39935.3897800926,2009-05-02,09:21:17
39.922497,116.352385,0,139,39935.389837963,2009-05-02,09:21:22
39.922495,116.352328,0,144,39935.3898958333,2009-05-02,09:21:27
39.922477,116.35228,0,146,39935.3899537037,2009-05-02,09:21:32
39.922471,116.352264,0,145,39935.3900115741,2009-05-02,09:21:37
39.92246,116.352257,0,145,39935.3900694444,2009-05-02,09:21:42
39.922448,116.352234,0,146,39935.3901273148,2009-05-02,09:21:47
39.922448,116.352234,0,146,39935.390162037,2009-05-02,09:21:50
39.922448,116.352241,0,146,39935.3901851852,2009-05-02,09:21:52
39.922447,116.35225,0,146,39935.3902430556,2009-05-02,09:21:57
39.922447,116.35225,0,146,39935.3902777778,2009-05-02,09:22:00
39.922446,116.352253,0,146,39935.3903009259,2009-05-02,09:22:02
39.922445,116.352242,0,146,39935.3903587963,2009-05-02,09:22:07
39.922442,116.352232,0,146,39935.3904166667,2009-05-02,09:22:12
39.92237,116.352213,0,148,39935.390474537,2009-05-02,09:22:17
39.922368,116.352202,0,148,39935.3905324074,2009-05-02,09:22:22
39.922368,116.352202,0,148,39935.3905671296,2009-05-02,09:22:25
39.922367,116.352201,0,148,39935.3905902778,2009-05-02,09:22:27
39.922366,116.35221,0,148,39935.3906481481,2009-05-02,09:22:32
39.922357,116.352243,0,149,39935.3907060185,2009-05-02,09:22:37
39.922317,116.352234,0,150,39935.3907638889,2009-05-02,09:22:42
39.922313,116.352244,0,151,39935.3908217593,2009-05-02,09:22:47
39.922306,116.352235,0,151,39935.3908796296,2009-05-02,09:22:52
39.922302,116.352232,0,151,39935.3909375,2009-05-02,09:22:57
39.922302,116.352232,0,151,39935.3909722222,2009-05-02,09:23:00
39.9223,116.352232,0,151,39935.3909953704,2009-05-02,09:23:02
39.922299,116.352221,0,151,39935.3910532407,2009-05-02,09:23:07
39.9223,116.352207,0,151,39935.3911111111,2009-05-02,09:23:12
39.921941,116.352319,0,464,39935.3915162037,2009-05-02,09:23:47
39.921833,116.352383,0,461,39935.3915740741,2009-05-02,09:23:52
39.921849,116.352397,0,420,39935.3916319444,2009-05-02,09:23:57
39.921865,116.352386,0,423,39935.3916898148,2009-05-02,09:24:02
39.921865,116.352376,0,423,39935.3917476852,2009-05-02,09:24:07
39.921865,116.352365,0,423,39935.3918055556,2009-05-02,09:24:12
39.921841,116.352312,0,422,39935.3918634259,2009-05-02,09:24:17
39.921849,116.352253,0,423,39935.3919212963,2009-05-02,09:24:22
39.921856,116.352174,0,423,39935.3919791667,2009-05-02,09:24:27
39.921857,116.352092,0,423,39935.392037037,2009-05-02,09:24:32
39.921846,116.352076,0,421,39935.3920949074,2009-05-02,09:24:37
39.921841,116.352088,0,419,39935.3921527778,2009-05-02,09:24:42
39.921841,116.352087,0,419,39935.3922106481,2009-05-02,09:24:47
39.921841,116.352087,0,419,39935.3922453704,2009-05-02,09:24:50
39.921842,116.35209,0,419,39935.3922685185,2009-05-02,09:24:52
39.921844,116.352099,0,419,39935.3923263889,2009-05-02,09:24:57
39.921844,116.352106,0,419,39935.3923842593,2009-05-02,09:25:02
39.921844,116.352106,0,419,39935.3924189815,2009-05-02,09:25:05
39.921845,116.352103,0,419,39935.3924421296,2009-05-02,09:25:07
39.921839,116.352364,0,404,39935.3926736111,2009-05-02,09:25:27
39.921872,116.352385,0,383,39935.3927314815,2009-05-02,09:25:32
39.92186,116.352351,0,372,39935.3927893518,2009-05-02,09:25:37
39.921815,116.352468,0,380,39935.3928472222,2009-05-02,09:25:42
39.921814,116.352431,0,384,39935.3929050926,2009-05-02,09:25:47
39.921804,116.352426,0,377,39935.392962963,2009-05-02,09:25:52
39.921803,116.352381,0,384,39935.3930208333,2009-05-02,09:25:57
39.921807,116.352335,0,390,39935.3930787037,2009-05-02,09:26:02
39.921828,116.35226,0,389,39935.3931365741,2009-05-02,09:26:07
39.921826,116.352182,0,392,39935.3931944444,2009-05-02,09:26:12
39.921813,116.352055,0,390,39935.3932523148,2009-05-02,09:26:17
39.921813,116.351966,0,381,39935.3933101852,2009-05-02,09:26:22
39.921821,116.351912,0,381,39935.3933680556,2009-05-02,09:26:27
39.921836,116.351843,0,378,39935.3934259259,2009-05-02,09:26:32
39.92185,116.351819,0,380,39935.3934837963,2009-05-02,09:26:37
39.921866,116.351793,0,372,39935.3935416667,2009-05-02,09:26:42
39.921914,116.351747,0,370,39935.393599537,2009-05-02,09:26:47
39.921959,116.351688,0,368,39935.3936574074,2009-05-02,09:26:52
39.922034,116.351625,0,362,39935.3937152778,2009-05-02,09:26:57
39.92204,116.35158,0,354,39935.3937731481,2009-05-02,09:27:02
39.922076,116.351521,0,338,39935.3938310185,2009-05-02,09:27:07
39.92206,116.35153,0,328,39935.3938888889,2009-05-02,09:27:12
39.92206,116.35153,0,328,39935.3939236111,2009-05-02,09:27:15
39.922061,116.351527,0,327,39935.3939467593,2009-05-02,09:27:17
39.922061,116.351516,0,327,39935.3940046296,2009-05-02,09:27:22
39.922098,116.351469,0,329,39935.3940625,2009-05-02,09:27:27
39.92214,116.351422,0,330,39935.3941203704,2009-05-02,09:27:32
39.922162,116.351395,0,331,39935.3941782407,2009-05-02,09:27:37
39.922193,116.351377,0,332,39935.3942361111,2009-05-02,09:27:42
39.922232,116.35135,0,333,39935.3942939815,2009-05-02,09:27:47
39.922269,116.351325,0,333,39935.3943518519,2009-05-02,09:27:52
39.922311,116.351313,0,333,39935.3944097222,2009-05-02,09:27:57
39.92234,116.351329,0,333,39935.3944675926,2009-05-02,09:28:02
39.922376,116.351327,0,333,39935.394525463,2009-05-02,09:28:07
39.9224,116.351348,0,332,39935.3945833333,2009-05-02,09:28:12
39.922433,116.351354,0,331,39935.3946412037,2009-05-02,09:28:17
39.922467,116.351365,0,331,39935.3946990741,2009-05-02,09:28:22
39.92251,116.351367,0,330,39935.3947569444,2009-05-02,09:28:27
39.922532,116.351359,0,329,39935.3948148148,2009-05-02,09:28:32
39.922537,116.351355,0,329,39935.3948726852,2009-05-02,09:28:37
39.922542,116.351357,0,328,39935.3949305556,2009-05-02,09:28:42
39.922544,116.351358,0,328,39935.3949884259,2009-05-02,09:28:47
39.922544,116.351358,0,328,39935.3950231481,2009-05-02,09:28:50
39.922541,116.351353,0,328,39935.3950462963,2009-05-02,09:28:52
39.92261,116.351225,0,324,39935.3951041667,2009-05-02,09:28:57
39.922626,116.351182,0,322,39935.395162037,2009-05-02,09:29:02
39.92263,116.351154,0,320,39935.3952199074,2009-05-02,09:29:07
39.922635,116.351138,0,319,39935.3952777778,2009-05-02,09:29:12
39.922642,116.351126,0,318,39935.3953356481,2009-05-02,09:29:17
39.922651,116.351116,0,317,39935.3953935185,2009-05-02,09:29:22
39.922666,116.351114,0,315,39935.3954513889,2009-05-02,09:29:27
39.922676,116.351111,0,314,39935.3955092593,2009-05-02,09:29:32
39.922682,116.351117,0,312,39935.3955671296,2009-05-02,09:29:37
39.922689,116.35112,0,311,39935.395625,2009-05-02,09:29:42
39.922689,116.35112,0,311,39935.3956597222,2009-05-02,09:29:45
39.922693,116.351127,0,309,39935.3956828704,2009-05-02,09:29:47
39.922708,116.351126,0,307,39935.3957407407,2009-05-02,09:29:52
39.922521,116.351141,0,125,39935.39875,2009-05-02,09:34:12
39.92244,116.351079,0,127,39935.3988078704,2009-05-02,09:34:17
39.922427,116.351039,0,129,39935.3988657407,2009-05-02,09:34:22
39.922431,116.351016,0,129,39935.3989236111,2009-05-02,09:34:27
39.922443,116.350993,0,131,39935.3989814815,2009-05-02,09:34:32
39.922446,116.350973,0,136,39935.3990393518,2009-05-02,09:34:37
39.922462,116.350987,0,144,39935.3990972222,2009-05-02,09:34:42
39.92249,116.351008,0,146,39935.3991550926,2009-05-02,09:34:47
39.92249,116.351008,0,146,39935.3991898148,2009-05-02,09:34:50
39.92249,116.351012,0,144,39935.399212963,2009-05-02,09:34:52
39.922514,116.351046,0,143,39935.3992708333,2009-05-02,09:34:57
39.922584,116.351113,0,142,39935.3993287037,2009-05-02,09:35:02
39.922614,116.35112,0,143,39935.3993865741,2009-05-02,09:35:07
39.922633,116.351122,0,146,39935.3994444444,2009-05-02,09:35:12
39.922651,116.351127,0,146,39935.3995023148,2009-05-02,09:35:17
39.92266,116.351122,0,144,39935.3995601852,2009-05-02,09:35:22
39.922669,116.351111,0,143,39935.3996180556,2009-05-02,09:35:27
39.92268,116.351111,0,142,39935.3996759259,2009-05-02,09:35:32
39.922687,116.351115,0,142,39935.3997337963,2009-05-02,09:35:37
39.922687,116.351115,0,142,39935.3997685185,2009-05-02,09:35:40
39.922692,116.351119,0,141,39935.3997916667,2009-05-02,09:35:42
39.922692,116.35113,0,140,39935.399849537,2009-05-02,09:35:47
39.922692,116.35113,0,140,39935.3998842593,2009-05-02,09:35:50
39.922697,116.351137,0,140,39935.3999074074,2009-05-02,09:35:52
39.922703,116.351151,0,139,39935.3999652778,2009-05-02,09:35:57
39.922703,116.351165,0,138,39935.4000231481,2009-05-02,09:36:02
39.922691,116.351184,0,137,39935.4000810185,2009-05-02,09:36:07
39.922652,116.351145,0,138,39935.4001388889,2009-05-02,09:36:12
39.92264,116.351139,0,137,39935.4001967593,2009-05-02,09:36:17
39.922629,116.351136,0,137,39935.4002546296,2009-05-02,09:36:22
39.922623,116.351135,0,136,39935.4003125,2009-05-02,09:36:27
39.922623,116.351135,0,136,39935.4003472222,2009-05-02,09:36:30
39.922619,116.351141,0,136,39935.4003703704,2009-05-02,09:36:32
39.922616,116.35115,0,136,39935.4004282407,2009-05-02,09:36:37
39.922615,116.351159,0,136,39935.4004861111,2009-05-02,09:36:42
39.922612,116.35117,0,136,39935.4005439815,2009-05-02,09:36:47
39.922606,116.35118,0,136,39935.4006018518,2009-05-02,09:36:52
39.922602,116.351188,0,136,39935.4006597222,2009-05-02,09:36:57
39.922604,116.351196,0,136,39935.4007175926,2009-05-02,09:37:02
39.922611,116.351202,0,136,39935.400775463,2009-05-02,09:37:07
39.922616,116.351208,0,136,39935.4008333333,2009-05-02,09:37:12
39.922619,116.351215,0,136,39935.4008912037,2009-05-02,09:37:17
39.922618,116.351218,0,136,39935.4009490741,2009-05-02,09:37:22
39.922615,116.351224,0,135,39935.4010069444,2009-05-02,09:37:27
39.922611,116.351229,0,135,39935.4010648148,2009-05-02,09:37:32
39.922609,116.351225,0,134,39935.4011226852,2009-05-02,09:37:37
39.922609,116.35122,0,134,39935.4011805556,2009-05-02,09:37:42
39.922608,116.351217,0,133,39935.4012384259,2009-05-02,09:37:47
39.922605,116.351209,0,133,39935.4012962963,2009-05-02,09:37:52
39.922602,116.351201,0,132,39935.4013541667,2009-05-02,09:37:57
39.9226,116.351199,0,131,39935.401412037,2009-05-02,09:38:02
39.922593,116.351202,0,131,39935.4014699074,2009-05-02,09:38:07
39.92259,116.351201,0,130,39935.4015277778,2009-05-02,09:38:12
39.92259,116.351201,0,130,39935.4015625,2009-05-02,09:38:15
39.922587,116.351196,0,130,39935.4015856481,2009-05-02,09:38:17
39.922589,116.351186,0,129,39935.4016435185,2009-05-02,09:38:22
39.922593,116.351176,0,128,39935.4017013889,2009-05-02,09:38:27
39.922595,116.351168,0,128,39935.4017592593,2009-05-02,09:38:32
39.922595,116.351168,0,128,39935.4017939815,2009-05-02,09:38:35
39.922598,116.351168,0,128,39935.4018171296,2009-05-02,09:38:37
39.922601,116.351177,0,127,39935.401875,2009-05-02,09:38:42
39.922597,116.351184,0,126,39935.4019328704,2009-05-02,09:38:47
39.92285,116.351238,0,128,39935.4172685185,2009-05-02,10:00:52
39.922869,116.351284,0,127,39935.4173263889,2009-05-02,10:00:57
39.922891,116.351322,0,128,39935.4173842593,2009-05-02,10:01:02
39.922901,116.35136,0,127,39935.4174421296,2009-05-02,10:01:07
39.922908,116.351374,0,127,39935.4175,2009-05-02,10:01:12
39.922908,116.351374,0,127,39935.4175347222,2009-05-02,10:01:15
39.922905,116.35137,0,126,39935.4175578704,2009-05-02,10:01:17
39.922905,116.351359,0,126,39935.4176157407,2009-05-02,10:01:22
39.922904,116.351336,0,126,39935.4176736111,2009-05-02,10:01:27
39.922904,116.351305,0,126,39935.4177314815,2009-05-02,10:01:32
39.922905,116.351272,0,126,39935.4177893519,2009-05-02,10:01:37
39.922903,116.351223,0,126,39935.4178472222,2009-05-02,10:01:42
39.922905,116.351171,0,126,39935.4179050926,2009-05-02,10:01:47
39.9065,116.369929,0,-59,39935.4290740741,2009-05-02,10:17:52
39.906651,116.370024,0,68,39935.4291319444,2009-05-02,10:17:57
39.906651,116.370024,0,68,39935.4291666667,2009-05-02,10:18:00
39.906652,116.370028,0,56,39935.4291898148,2009-05-02,10:18:02
39.906662,116.370071,0,70,39935.4292476852,2009-05-02,10:18:07
39.906796,116.370081,0,159,39935.4293055556,2009-05-02,10:18:12
39.90686,116.370136,0,166,39935.4293634259,2009-05-02,10:18:17
39.906887,116.370161,0,156,39935.4294212963,2009-05-02,10:18:22
39.906907,116.370167,0,156,39935.4294791667,2009-05-02,10:18:27
39.906936,116.370164,0,161,39935.429537037,2009-05-02,10:18:32
39.906982,116.370165,0,164,39935.4295949074,2009-05-02,10:18:37
39.907037,116.370156,0,167,39935.4296527778,2009-05-02,10:18:42
39.907078,116.37016,0,167,39935.4297106481,2009-05-02,10:18:47
39.90713,116.370167,0,167,39935.4297685185,2009-05-02,10:18:52
39.907148,116.370179,0,169,39935.4298263889,2009-05-02,10:18:57
39.907192,116.37016,0,172,39935.4298842593,2009-05-02,10:19:02
39.907235,116.370152,0,176,39935.4299421296,2009-05-02,10:19:07
39.90728,116.370145,0,176,39935.43,2009-05-02,10:19:12
39.907341,116.370144,0,177,39935.4300578704,2009-05-02,10:19:17
39.907387,116.370144,0,177,39935.4301157407,2009-05-02,10:19:22
39.907405,116.370154,0,177,39935.4301736111,2009-05-02,10:19:27
39.907444,116.370119,0,169,39935.4302314815,2009-05-02,10:19:32
39.907457,116.37007,0,168,39935.4302893518,2009-05-02,10:19:37
39.90747,116.370027,0,166,39935.4303472222,2009-05-02,10:19:42
39.907488,116.36999,0,164,39935.4304050926,2009-05-02,10:19:47
39.907536,116.369963,0,156,39935.430462963,2009-05-02,10:19:52
39.907586,116.369947,0,152,39935.4305208333,2009-05-02,10:19:57
39.907628,116.369934,0,147,39935.4305787037,2009-05-02,10:20:02
39.907678,116.369944,0,143,39935.4306365741,2009-05-02,10:20:07
39.907714,116.369923,0,143,39935.4306944444,2009-05-02,10:20:12
39.907721,116.369871,0,140,39935.4307523148,2009-05-02,10:20:17
39.907727,116.369821,0,137,39935.4308101852,2009-05-02,10:20:22
39.907724,116.369761,0,133,39935.4308680556,2009-05-02,10:20:27
39.907712,116.369704,0,130,39935.4309259259,2009-05-02,10:20:32
39.907692,116.369638,0,126,39935.4309837963,2009-05-02,10:20:37
39.907647,116.369574,0,123,39935.4310416667,2009-05-02,10:20:42
39.907633,116.369517,0,119,39935.431099537,2009-05-02,10:20:47
39.907601,116.369453,0,115,39935.4311574074,2009-05-02,10:20:52
39.90758,116.36942,0,111,39935.4312152778,2009-05-02,10:20:57
39.90755,116.369379,0,107,39935.4312731481,2009-05-02,10:21:02
39.907475,116.369315,0,104,39935.4313310185,2009-05-02,10:21:07
39.907474,116.369259,0,100,39935.4313888889,2009-05-02,10:21:12
39.907458,116.36922,0,96,39935.4314467593,2009-05-02,10:21:17
39.90743,116.369128,0,92,39935.4315046296,2009-05-02,10:21:22
39.907418,116.369078,0,88,39935.4315625,2009-05-02,10:21:27
39.907434,116.368961,0,85,39935.4316203704,2009-05-02,10:21:32
39.907435,116.368928,0,82,39935.4316782407,2009-05-02,10:21:37
39.907437,116.368884,0,78,39935.4317361111,2009-05-02,10:21:42
39.907475,116.368794,0,75,39935.4317939815,2009-05-02,10:21:47
39.907514,116.368736,0,71,39935.4318518518,2009-05-02,10:21:52
39.907523,116.368674,0,68,39935.4319097222,2009-05-02,10:21:57
39.907492,116.368625,0,65,39935.4319675926,2009-05-02,10:22:02
39.907527,116.368596,0,61,39935.432025463,2009-05-02,10:22:07
39.90754,116.368556,0,56,39935.4320833333,2009-05-02,10:22:12
39.907555,116.368504,0,50,39935.4321412037,2009-05-02,10:22:17
39.907554,116.368446,0,44,39935.4321990741,2009-05-02,10:22:22
39.907567,116.368394,0,38,39935.4322569444,2009-05-02,10:22:27
39.907591,116.368363,0,31,39935.4323148148,2009-05-02,10:22:32
39.907628,116.36835,0,25,39935.4323726852,2009-05-02,10:22:37
39.907653,116.368351,0,18,39935.4324305556,2009-05-02,10:22:42
39.907694,116.368362,0,11,39935.4324884259,2009-05-02,10:22:47
39.907881,116.368527,0,23,39935.4325462963,2009-05-02,10:22:52
39.907978,116.368592,0,29,39935.4326041667,2009-05-02,10:22:57
39.907885,116.368574,0,39,39935.432662037,2009-05-02,10:23:02
39.907896,116.368577,0,54,39935.4327199074,2009-05-02,10:23:07
39.907904,116.368561,0,73,39935.4327777778,2009-05-02,10:23:12
39.907905,116.368562,0,73,39935.4328356481,2009-05-02,10:23:17
39.907905,116.368562,0,73,39935.4328703704,2009-05-02,10:23:20
39.907906,116.368555,0,73,39935.4328935185,2009-05-02,10:23:22
39.907905,116.368545,0,73,39935.4329513889,2009-05-02,10:23:27
39.907905,116.368545,0,73,39935.4329861111,2009-05-02,10:23:30
39.907906,116.368546,0,73,39935.4330092593,2009-05-02,10:23:32
39.90792,116.368497,0,81,39935.4330671296,2009-05-02,10:23:37
39.90792,116.368497,0,81,39935.4331018519,2009-05-02,10:23:40
39.907923,116.36849,0,81,39935.433125,2009-05-02,10:23:42
39.907924,116.368502,0,81,39935.4331828704,2009-05-02,10:23:47
39.907925,116.368496,0,81,39935.4332407407,2009-05-02,10:23:52
39.907925,116.368496,0,81,39935.433275463,2009-05-02,10:23:55
39.907924,116.368494,0,81,39935.4332986111,2009-05-02,10:23:57
39.907925,116.368457,0,85,39935.4333564815,2009-05-02,10:24:02
39.90796,116.368398,0,99,39935.4334143519,2009-05-02,10:24:07
39.907952,116.368369,0,105,39935.4334722222,2009-05-02,10:24:12
39.90804,116.368309,0,120,39935.4335300926,2009-05-02,10:24:17
39.908087,116.368261,0,129,39935.433587963,2009-05-02,10:24:22
39.908169,116.368203,0,132,39935.4336458333,2009-05-02,10:24:27
39.908204,116.368153,0,140,39935.4337037037,2009-05-02,10:24:32
39.908226,116.36808,0,145,39935.4337615741,2009-05-02,10:24:37
39.908273,116.368042,0,144,39935.4338194444,2009-05-02,10:24:42
39.908304,116.368011,0,140,39935.4338773148,2009-05-02,10:24:47
39.908317,116.368002,0,138,39935.4339351852,2009-05-02,10:24:52
39.908317,116.368002,0,138,39935.4339699074,2009-05-02,10:24:55
39.908318,116.367998,0,138,39935.4339930556,2009-05-02,10:24:57
39.908342,116.367965,0,140,39935.4340509259,2009-05-02,10:25:02
39.908367,116.367937,0,140,39935.4341087963,2009-05-02,10:25:07
39.908364,116.367879,0,140,39935.4341666667,2009-05-02,10:25:12
39.908375,116.36778,0,135,39935.434224537,2009-05-02,10:25:17
39.908363,116.367738,0,133,39935.4342824074,2009-05-02,10:25:22
39.908371,116.367682,0,133,39935.4343402778,2009-05-02,10:25:27
39.908401,116.367645,0,134,39935.4343981481,2009-05-02,10:25:32
39.908395,116.367568,0,131,39935.4344560185,2009-05-02,10:25:37
39.908395,116.367568,0,131,39935.4344907407,2009-05-02,10:25:40
39.908396,116.367574,0,131,39935.4345138889,2009-05-02,10:25:42
39.908377,116.367528,0,128,39935.4345717593,2009-05-02,10:25:47
39.908372,116.367496,0,134,39935.4346296296,2009-05-02,10:25:52
39.908342,116.367497,0,134,39935.4346875,2009-05-02,10:25:57
39.908342,116.367497,0,134,39935.4347222222,2009-05-02,10:26:00
39.908341,116.367499,0,134,39935.4347453704,2009-05-02,10:26:02
39.908321,116.367464,0,132,39935.4348032407,2009-05-02,10:26:07
39.908281,116.36742,0,132,39935.4348611111,2009-05-02,10:26:12
39.908257,116.367385,0,133,39935.4349189815,2009-05-02,10:26:17
39.908257,116.367349,0,134,39935.4349768519,2009-05-02,10:26:22
39.908259,116.367325,0,134,39935.4350347222,2009-05-02,10:26:27
39.908259,116.367305,0,133,39935.4350925926,2009-05-02,10:26:32
39.908251,116.36728,0,132,39935.435150463,2009-05-02,10:26:37
39.908253,116.367245,0,132,39935.4352083333,2009-05-02,10:26:42
39.908245,116.367205,0,131,39935.4352662037,2009-05-02,10:26:47
39.90836,116.367437,0,91,39935.4391435185,2009-05-02,10:32:22
39.908387,116.367531,0,124,39935.4392013889,2009-05-02,10:32:27
39.908381,116.367527,0,128,39935.4392592593,2009-05-02,10:32:32
39.908383,116.36752,0,129,39935.4393171296,2009-05-02,10:32:37
39.908383,116.367512,0,129,39935.439375,2009-05-02,10:32:42
39.908382,116.367514,0,129,39935.4394328704,2009-05-02,10:32:47
39.90838,116.367522,0,129,39935.4394907407,2009-05-02,10:32:52
39.908378,116.36753,0,129,39935.4395486111,2009-05-02,10:32:57
39.908378,116.36753,0,129,39935.4395833333,2009-05-02,10:33:00
39.908378,116.367536,0,129,39935.4396064815,2009-05-02,10:33:02
39.908379,116.367545,0,129,39935.4396643518,2009-05-02,10:33:07
39.90839,116.367585,0,129,39935.4397222222,2009-05-02,10:33:12
39.90844,116.367667,0,129,39935.4397800926,2009-05-02,10:33:17
39.908429,116.36776,0,129,39935.439837963,2009-05-02,10:33:22
39.908457,116.367859,0,129,39935.4398958333,2009-05-02,10:33:27
39.908402,116.367152,0,84,39935.4401273148,2009-05-02,10:33:47
39.908348,116.367741,0,109,39935.4401851852,2009-05-02,10:33:52
39.908326,116.367912,0,108,39935.4402430556,2009-05-02,10:33:57
39.908322,116.367919,0,117,39935.4403009259,2009-05-02,10:34:02
39.908323,116.367913,0,117,39935.4403587963,2009-05-02,10:34:07
39.908323,116.367913,0,117,39935.4403935185,2009-05-02,10:34:10
39.908323,116.367914,0,117,39935.4404166667,2009-05-02,10:34:12
39.908342,116.367818,0,112,39935.440474537,2009-05-02,10:34:17
39.908389,116.367616,0,90,39935.4405324074,2009-05-02,10:34:22
39.908437,116.367551,0,84,39935.4405902778,2009-05-02,10:34:27
39.908448,116.367454,0,75,39935.4406481481,2009-05-02,10:34:32
39.908448,116.367454,0,75,39935.4406828704,2009-05-02,10:34:35
39.908447,116.367456,0,75,39935.4407060185,2009-05-02,10:34:37
39.908447,116.367447,0,75,39935.4407638889,2009-05-02,10:34:42
39.908471,116.367432,0,74,39935.4408217593,2009-05-02,10:34:47
39.908473,116.367456,0,76,39935.4408796296,2009-05-02,10:34:52
39.908454,116.367498,0,77,39935.4409375,2009-05-02,10:34:57
39.908463,116.367437,0,73,39935.4409953704,2009-05-02,10:35:02
39.908479,116.367363,0,70,39935.4410532407,2009-05-02,10:35:07
39.908472,116.367286,0,69,39935.4411111111,2009-05-02,10:35:12
39.908429,116.36723,0,69,39935.4411689815,2009-05-02,10:35:17
39.90856,116.367143,0,118,39935.441400463,2009-05-02,10:35:37
39.908517,116.367129,0,82,39935.4414583333,2009-05-02,10:35:42
39.908513,116.367071,0,75,39935.4415162037,2009-05-02,10:35:47
39.908492,116.367008,0,70,39935.4415740741,2009-05-02,10:35:52
39.908475,116.367039,0,54,39935.4416319444,2009-05-02,10:35:57
39.908436,116.36716,0,68,39935.4416898148,2009-05-02,10:36:02
39.908444,116.367185,0,68,39935.4417476852,2009-05-02,10:36:07
39.908461,116.367139,0,54,39935.4418055556,2009-05-02,10:36:12
39.90846,116.367084,0,47,39935.4418634259,2009-05-02,10:36:17
39.908447,116.367069,0,31,39935.4419212963,2009-05-02,10:36:22
39.908457,116.367056,0,26,39935.4419791667,2009-05-02,10:36:27
39.90844,116.367078,0,23,39935.442037037,2009-05-02,10:36:32
39.908422,116.367098,0,25,39935.4420949074,2009-05-02,10:36:37
39.908419,116.367115,0,26,39935.4421527778,2009-05-02,10:36:42
39.908419,116.36711,0,26,39935.4422106481,2009-05-02,10:36:47
39.90842,116.367117,0,26,39935.4422685185,2009-05-02,10:36:52
39.90842,116.367117,0,26,39935.4423032407,2009-05-02,10:36:55
39.90842,116.367116,0,26,39935.4423263889,2009-05-02,10:36:57
39.908421,116.367105,0,26,39935.4423842593,2009-05-02,10:37:02
39.908421,116.367105,0,26,39935.4424189815,2009-05-02,10:37:05
39.908422,116.367102,0,26,39935.4424421296,2009-05-02,10:37:07
39.908452,116.367033,0,26,39935.4425,2009-05-02,10:37:12
39.908471,116.366985,0,25,39935.4425578704,2009-05-02,10:37:17
39.908566,116.368635,0,153,39935.4430208333,2009-05-02,10:37:57
39.908462,116.369027,0,147,39935.4430787037,2009-05-02,10:38:02
39.90846,116.369038,0,148,39935.4431365741,2009-05-02,10:38:07
39.908462,116.369048,0,149,39935.4431944444,2009-05-02,10:38:12
39.908649,116.36928,0,56,39935.4432523148,2009-05-02,10:38:17
39.908669,116.369338,0,35,39935.4433101852,2009-05-02,10:38:22
39.908694,116.369371,0,25,39935.4433680556,2009-05-02,10:38:27
39.908694,116.369371,0,25,39935.4434027778,2009-05-02,10:38:30
39.908694,116.36937,0,25,39935.4434259259,2009-05-02,10:38:32
39.908694,116.36936,0,25,39935.4434837963,2009-05-02,10:38:37
39.908681,116.369353,0,29,39935.4435416667,2009-05-02,10:38:42
39.908658,116.369354,0,33,39935.443599537,2009-05-02,10:38:47
39.908693,116.369353,0,33,39935.4436574074,2009-05-02,10:38:52
39.908718,116.369342,0,33,39935.4437152778,2009-05-02,10:38:57
39.908719,116.369356,0,32,39935.4437731481,2009-05-02,10:39:02
39.908704,116.36931,0,31,39935.4438310185,2009-05-02,10:39:07
39.908717,116.369277,0,31,39935.4438888889,2009-05-02,10:39:12
39.908694,116.369252,0,32,39935.4439467593,2009-05-02,10:39:17
39.908691,116.369218,0,32,39935.4440046296,2009-05-02,10:39:22
39.908684,116.369191,0,32,39935.4440625,2009-05-02,10:39:27
39.908678,116.369146,0,32,39935.4441203704,2009-05-02,10:39:32
39.908654,116.368894,0,39,39935.4441782407,2009-05-02,10:39:37
39.908652,116.368539,0,51,39935.4442361111,2009-05-02,10:39:42
39.908554,116.368457,0,51,39935.4442939815,2009-05-02,10:39:47
39.908435,116.368464,0,48,39935.4443518519,2009-05-02,10:39:52
39.908392,116.368508,0,49,39935.4444097222,2009-05-02,10:39:57
39.90839,116.368523,0,50,39935.4444675926,2009-05-02,10:40:02
39.90839,116.368523,0,50,39935.4445023148,2009-05-02,10:40:05
39.908391,116.368517,0,49,39935.444525463,2009-05-02,10:40:07
39.90838,116.368486,0,50,39935.4445833333,2009-05-02,10:40:12
39.908335,116.368332,0,58,39935.4446412037,2009-05-02,10:40:17
39.90833,116.368108,0,53,39935.4446990741,2009-05-02,10:40:22
39.908339,116.368005,0,51,39935.4447569444,2009-05-02,10:40:27
39.908339,116.367914,0,50,39935.4448148148,2009-05-02,10:40:32
39.90835,116.367861,0,51,39935.4448726852,2009-05-02,10:40:37
39.908336,116.36782,0,56,39935.4449305556,2009-05-02,10:40:42
39.908342,116.367817,0,58,39935.4449884259,2009-05-02,10:40:47
39.908342,116.367817,0,58,39935.4450231481,2009-05-02,10:40:50
39.908337,116.367816,0,59,39935.4450462963,2009-05-02,10:40:52
39.908327,116.367776,0,61,39935.4451041667,2009-05-02,10:40:57
39.908348,116.367675,0,60,39935.445162037,2009-05-02,10:41:02
39.908346,116.367556,0,61,39935.4452199074,2009-05-02,10:41:07
39.908331,116.367468,0,61,39935.4452777778,2009-05-02,10:41:12
39.908371,116.367428,0,61,39935.4453356481,2009-05-02,10:41:17
39.908437,116.367356,0,58,39935.4453935185,2009-05-02,10:41:22
39.908471,116.367359,0,57,39935.4454513889,2009-05-02,10:41:27
39.90848,116.367332,0,56,39935.4455092593,2009-05-02,10:41:32
39.908458,116.367324,0,53,39935.4455671296,2009-05-02,10:41:37
39.908439,116.36744,0,57,39935.445625,2009-05-02,10:41:42
39.90841,116.367501,0,59,39935.4456828704,2009-05-02,10:41:47
39.908401,116.367551,0,63,39935.4457407407,2009-05-02,10:41:52
39.908386,116.36759,0,65,39935.4457986111,2009-05-02,10:41:57
39.908355,116.36763,0,68,39935.4458564815,2009-05-02,10:42:02
39.908358,116.367593,0,69,39935.4459143518,2009-05-02,10:42:07
39.908355,116.367574,0,70,39935.4459722222,2009-05-02,10:42:12
39.908345,116.367512,0,72,39935.4460300926,2009-05-02,10:42:17
39.908364,116.367463,0,72,39935.446087963,2009-05-02,10:42:22
39.908365,116.367428,0,75,39935.4461458333,2009-05-02,10:42:27
39.908369,116.367417,0,77,39935.4462037037,2009-05-02,10:42:32
39.908382,116.367401,0,79,39935.4462615741,2009-05-02,10:42:37
39.908402,116.367404,0,82,39935.4463194444,2009-05-02,10:42:42
39.908385,116.367419,0,83,39935.4463773148,2009-05-02,10:42:47
39.908339,116.367412,0,82,39935.4464351852,2009-05-02,10:42:52
39.908292,116.367376,0,81,39935.4464930556,2009-05-02,10:42:57
39.908234,116.367383,0,84,39935.4465509259,2009-05-02,10:43:02
39.908211,116.367396,0,90,39935.4466087963,2009-05-02,10:43:07
39.908243,116.367367,0,93,39935.4466666667,2009-05-02,10:43:12
39.908261,116.367348,0,92,39935.446724537,2009-05-02,10:43:17
39.908261,116.367348,0,92,39935.4467592593,2009-05-02,10:43:20
39.908261,116.367348,0,93,39935.4467824074,2009-05-02,10:43:22
39.908261,116.367359,0,93,39935.4468402778,2009-05-02,10:43:27
39.908265,116.36735,0,92,39935.4468981481,2009-05-02,10:43:32
39.908271,116.367239,0,86,39935.4469560185,2009-05-02,10:43:37
39.908331,116.367175,0,83,39935.4470138889,2009-05-02,10:43:42
39.908358,116.36714,0,82,39935.4470717593,2009-05-02,10:43:47
39.908375,116.367142,0,82,39935.4471296296,2009-05-02,10:43:52
39.908447,116.367127,0,84,39935.4471875,2009-05-02,10:43:57
39.908424,116.367147,0,83,39935.4472453704,2009-05-02,10:44:02
39.908424,116.367137,0,83,39935.4473032407,2009-05-02,10:44:07
39.90845,116.367111,0,80,39935.4473611111,2009-05-02,10:44:12
39.908514,116.367028,0,75,39935.4474189815,2009-05-02,10:44:17
39.908516,116.366728,0,69,39935.4506018519,2009-05-02,10:48:52
39.908492,116.366605,0,69,39935.4506597222,2009-05-02,10:48:57
39.908525,116.366467,0,69,39935.4507175926,2009-05-02,10:49:02
39.90858,116.36638,0,69,39935.450775463,2009-05-02,10:49:07
39.908617,116.366419,0,70,39935.4508333333,2009-05-02,10:49:12
39.908623,116.366513,0,69,39935.4508912037,2009-05-02,10:49:17
39.908577,116.36663,0,67,39935.4509490741,2009-05-02,10:49:22
39.908502,116.366794,0,65,39935.4510069444,2009-05-02,10:49:27
39.908468,116.366928,0,65,39935.4510648148,2009-05-02,10:49:32
39.908422,116.367095,0,65,39935.4511226852,2009-05-02,10:49:37
39.908404,116.367218,0,63,39935.4511805556,2009-05-02,10:49:42
39.908393,116.367292,0,62,39935.4512384259,2009-05-02,10:49:47
39.908379,116.367298,0,60,39935.4512962963,2009-05-02,10:49:52
39.908364,116.367255,0,59,39935.4513541667,2009-05-02,10:49:57
39.908382,116.367212,0,58,39935.451412037,2009-05-02,10:50:02
39.908413,116.367129,0,56,39935.4514699074,2009-05-02,10:50:07
39.908456,116.36708,0,56,39935.4515277778,2009-05-02,10:50:12
39.908497,116.367062,0,56,39935.4515856481,2009-05-02,10:50:17
39.908504,116.366959,0,58,39935.4516435185,2009-05-02,10:50:22
39.908528,116.366886,0,60,39935.4517013889,2009-05-02,10:50:27
39.907688,116.367609,0,128,39935.4848032407,2009-05-02,11:38:07
39.907609,116.367644,0,104,39935.4848611111,2009-05-02,11:38:12
39.907491,116.367651,0,110,39935.4849189815,2009-05-02,11:38:17
39.907454,116.367685,0,118,39935.4849768518,2009-05-02,11:38:22
39.907457,116.367712,0,124,39935.4850347222,2009-05-02,11:38:27
39.907398,116.367753,0,131,39935.4850925926,2009-05-02,11:38:32
39.907368,116.367827,0,137,39935.485150463,2009-05-02,11:38:37
39.907364,116.367878,0,136,39935.4852083333,2009-05-02,11:38:42
39.907332,116.367908,0,136,39935.4852662037,2009-05-02,11:38:47
39.907368,116.367942,0,132,39935.4853240741,2009-05-02,11:38:52
39.907383,116.367968,0,130,39935.4853819444,2009-05-02,11:38:57
39.907338,116.368038,0,135,39935.4854398148,2009-05-02,11:39:02
39.907316,116.368067,0,135,39935.4854976852,2009-05-02,11:39:07
39.907287,116.368102,0,136,39935.4855555556,2009-05-02,11:39:12
39.90726,116.368137,0,138,39935.4856134259,2009-05-02,11:39:17
39.907286,116.368172,0,142,39935.4856712963,2009-05-02,11:39:22
39.907286,116.368172,0,142,39935.4857060185,2009-05-02,11:39:25
39.907287,116.368174,0,143,39935.4857291667,2009-05-02,11:39:27
39.907319,116.368213,0,150,39935.485787037,2009-05-02,11:39:32
39.907319,116.368213,0,150,39935.4858217593,2009-05-02,11:39:35
39.90732,116.368212,0,150,39935.4858449074,2009-05-02,11:39:37
39.907343,116.368218,0,158,39935.4859027778,2009-05-02,11:39:42
39.907375,116.368238,0,162,39935.4859606481,2009-05-02,11:39:47
39.907626,116.368432,0,163,39935.4860185185,2009-05-02,11:39:52
39.90771,116.368447,0,163,39935.4860763889,2009-05-02,11:39:57
39.90771,116.368447,0,163,39935.4861111111,2009-05-02,11:40:00
39.907708,116.368447,0,163,39935.4861342593,2009-05-02,11:40:02
39.907778,116.368441,0,166,39935.4861921296,2009-05-02,11:40:07
39.907863,116.368387,0,168,39935.48625,2009-05-02,11:40:12
39.907865,116.368394,0,168,39935.4863078704,2009-05-02,11:40:17
39.907865,116.368394,0,168,39935.4863425926,2009-05-02,11:40:20
39.907865,116.368397,0,168,39935.4863657407,2009-05-02,11:40:22
39.907857,116.368357,0,171,39935.4864236111,2009-05-02,11:40:27
39.907852,116.368355,0,172,39935.4864814815,2009-05-02,11:40:32
39.907852,116.368355,0,172,39935.4865162037,2009-05-02,11:40:35
39.907851,116.368357,0,173,39935.4865393518,2009-05-02,11:40:37
39.90782,116.368312,0,178,39935.4865972222,2009-05-02,11:40:42
39.907776,116.36827,0,183,39935.4866550926,2009-05-02,11:40:47
39.907763,116.368268,0,185,39935.486712963,2009-05-02,11:40:52
39.907772,116.368293,0,186,39935.4867708333,2009-05-02,11:40:57
39.907743,116.368269,0,188,39935.4868287037,2009-05-02,11:41:02
39.907702,116.368196,0,189,39935.4868865741,2009-05-02,11:41:07
39.907691,116.36816,0,190,39935.4869444444,2009-05-02,11:41:12
39.907677,116.3681,0,190,39935.4870023148,2009-05-02,11:41:17
39.907668,116.368065,0,190,39935.4870601852,2009-05-02,11:41:22
39.907665,116.368043,0,190,39935.4871180556,2009-05-02,11:41:27
39.906252,116.368326,0,61,39935.5092824074,2009-05-02,12:13:22
39.906173,116.368188,0,140,39935.5093402778,2009-05-02,12:13:27
39.906177,116.368298,0,132,39935.5093981481,2009-05-02,12:13:32
39.906165,116.368356,0,134,39935.5094560185,2009-05-02,12:13:37
39.906155,116.368418,0,132,39935.5095138889,2009-05-02,12:13:42
39.906148,116.36848,0,120,39935.5095717593,2009-05-02,12:13:47
39.906139,116.36853,0,114,39935.5096296296,2009-05-02,12:13:52
39.906133,116.36857,0,110,39935.5096875,2009-05-02,12:13:57
39.906133,116.368604,0,106,39935.5097453704,2009-05-02,12:14:02
39.906135,116.368647,0,102,39935.5098032407,2009-05-02,12:14:07
39.906136,116.368673,0,97,39935.5098611111,2009-05-02,12:14:12
39.906133,116.368715,0,93,39935.5099189815,2009-05-02,12:14:17
39.906133,116.368747,0,89,39935.5099768518,2009-05-02,12:14:22
39.906147,116.368768,0,84,39935.5100347222,2009-05-02,12:14:27
39.90615,116.368778,0,79,39935.5100925926,2009-05-02,12:14:32
39.940829,116.346984,0,135,39935.5340162037,2009-05-02,12:48:59
39.940757,116.347492,0,353,39935.5340740741,2009-05-02,12:49:04
39.940678,116.347221,0,369,39935.5362152778,2009-05-02,12:52:09
39.940645,116.34715,0,372,39935.5362731481,2009-05-02,12:52:14
39.940602,116.347133,0,373,39935.5363310185,2009-05-02,12:52:19
39.940545,116.347119,0,375,39935.5363888889,2009-05-02,12:52:24
39.940429,116.347118,0,380,39935.5364467593,2009-05-02,12:52:29
39.940313,116.347168,0,383,39935.5365046296,2009-05-02,12:52:34
39.940274,116.347216,0,384,39935.5365625,2009-05-02,12:52:39
39.940262,116.347257,0,385,39935.5366203704,2009-05-02,12:52:44
39.940257,116.347275,0,381,39935.5366782407,2009-05-02,12:52:49
39.940245,116.347276,0,380,39935.5367361111,2009-05-02,12:52:54
39.940241,116.347321,0,379,39935.5367939815,2009-05-02,12:52:59
39.940226,116.347313,0,385,39935.5368518519,2009-05-02,12:53:04
39.94023,116.347305,0,387,39935.5369097222,2009-05-02,12:53:09
39.940231,116.3473,0,387,39935.5369675926,2009-05-02,12:53:14
39.940233,116.347297,0,388,39935.537025463,2009-05-02,12:53:19
39.940234,116.347298,0,388,39935.5370833333,2009-05-02,12:53:24
39.940234,116.347297,0,388,39935.5371412037,2009-05-02,12:53:29
39.940235,116.347295,0,388,39935.5371990741,2009-05-02,12:53:34
39.940234,116.347295,0,388,39935.5372569444,2009-05-02,12:53:39
39.940234,116.347295,0,388,39935.5373148148,2009-05-02,12:53:44
39.940234,116.347295,0,388,39935.5373726852,2009-05-02,12:53:49
39.940234,116.347295,0,388,39935.5374074074,2009-05-02,12:53:52
39.940232,116.347293,0,388,39935.5374305556,2009-05-02,12:53:54
39.940224,116.347283,0,388,39935.5374884259,2009-05-02,12:53:59
39.940445,116.347297,0,389,39935.5375462963,2009-05-02,12:54:04
39.941783,116.346682,0,387,39935.5376041667,2009-05-02,12:54:09
39.942538,116.346399,0,378,39935.537662037,2009-05-02,12:54:14
39.943418,116.346088,0,358,39935.5377199074,2009-05-02,12:54:19
39.944355,116.345734,0,331,39935.5377777778,2009-05-02,12:54:24
39.945252,116.345335,0,283,39935.5378356481,2009-05-02,12:54:29
39.946104,116.345196,0,248,39935.5378935185,2009-05-02,12:54:34
39.946972,116.345317,0,222,39935.5379513889,2009-05-02,12:54:39
39.947813,116.345467,0,199,39935.5380092593,2009-05-02,12:54:44
39.948631,116.345584,0,186,39935.5380671296,2009-05-02,12:54:49
39.949435,116.345563,0,166,39935.538125,2009-05-02,12:54:54
39.950188,116.345319,0,152,39935.5381828704,2009-05-02,12:54:59
39.950897,116.344914,0,146,39935.5382407407,2009-05-02,12:55:04
39.95161,116.344493,0,135,39935.5382986111,2009-05-02,12:55:09
39.952305,116.344093,0,126,39935.5383564815,2009-05-02,12:55:14
39.953019,116.343722,0,116,39935.5384143519,2009-05-02,12:55:19
39.953725,116.343353,0,113,39935.5384722222,2009-05-02,12:55:24
39.954393,116.34299,0,112,39935.5385300926,2009-05-02,12:55:29
39.954975,116.342618,0,118,39935.538587963,2009-05-02,12:55:34
39.955631,116.342241,0,121,39935.5386458333,2009-05-02,12:55:39
39.956363,116.341843,0,128,39935.5387037037,2009-05-02,12:55:44
39.957087,116.341486,0,138,39935.5387615741,2009-05-02,12:55:49
39.95779,116.341133,0,143,39935.5388194444,2009-05-02,12:55:54
39.958512,116.340736,0,148,39935.5388773148,2009-05-02,12:55:59
39.959223,116.340343,0,139,39935.5389351852,2009-05-02,12:56:04
39.959969,116.340007,0,128,39935.5389930556,2009-05-02,12:56:09
39.96072,116.339716,0,122,39935.5390509259,2009-05-02,12:56:14
39.96144,116.339547,0,121,39935.5391087963,2009-05-02,12:56:19
39.962114,116.339435,0,121,39935.5391666667,2009-05-02,12:56:24
39.962752,116.339373,0,126,39935.539224537,2009-05-02,12:56:29
39.963315,116.339284,0,131,39935.5392824074,2009-05-02,12:56:34
39.963823,116.339174,0,129,39935.5393402778,2009-05-02,12:56:39
39.964264,116.3391,0,135,39935.5393981481,2009-05-02,12:56:44
39.96463,116.339056,0,135,39935.5394560185,2009-05-02,12:56:49
39.964877,116.339042,0,137,39935.5395138889,2009-05-02,12:56:54
39.964975,116.339034,0,139,39935.5395717593,2009-05-02,12:56:59
39.964994,116.339037,0,134,39935.5396296296,2009-05-02,12:57:04
39.964994,116.339037,0,134,39935.5396643518,2009-05-02,12:57:07
39.965002,116.339031,0,133,39935.5396875,2009-05-02,12:57:09
39.965011,116.339016,0,133,39935.5397453704,2009-05-02,12:57:14
39.965029,116.339002,0,132,39935.5398032407,2009-05-02,12:57:19
39.965048,116.338995,0,132,39935.5398611111,2009-05-02,12:57:24
39.96507,116.338998,0,132,39935.5399189815,2009-05-02,12:57:29
39.965087,116.339003,0,131,39935.5399768518,2009-05-02,12:57:34
39.9651,116.339014,0,131,39935.5400347222,2009-05-02,12:57:39
39.965115,116.339022,0,131,39935.5400925926,2009-05-02,12:57:44
39.965167,116.339006,0,130,39935.540150463,2009-05-02,12:57:49
39.965722,116.339053,0,146,39935.5402083333,2009-05-02,12:57:54
39.966568,116.338914,0,132,39935.5402662037,2009-05-02,12:57:59
39.967646,116.338509,0,128,39935.5403240741,2009-05-02,12:58:04
39.968534,116.338018,0,124,39935.5403819444,2009-05-02,12:58:09
39.969339,116.33746,0,125,39935.5404398148,2009-05-02,12:58:14
39.970017,116.336956,0,125,39935.5404976852,2009-05-02,12:58:19
39.970622,116.336459,0,116,39935.5405555556,2009-05-02,12:58:24
39.971219,116.335969,0,112,39935.5406134259,2009-05-02,12:58:29
39.971792,116.335496,0,114,39935.5406712963,2009-05-02,12:58:34
39.972374,116.335055,0,120,39935.5407291667,2009-05-02,12:58:39
39.972939,116.334616,0,125,39935.540787037,2009-05-02,12:58:44
39.973435,116.334243,0,126,39935.5408449074,2009-05-02,12:58:49
39.973907,116.334036,0,118,39935.5409027778,2009-05-02,12:58:54
39.97434,116.333909,0,122,39935.5409606481,2009-05-02,12:58:59
39.974704,116.333843,0,123,39935.5410185185,2009-05-02,12:59:04
39.974919,116.333823,0,125,39935.5410763889,2009-05-02,12:59:09
39.974968,116.333825,0,124,39935.5411342593,2009-05-02,12:59:14
39.974969,116.33384,0,119,39935.5411921296,2009-05-02,12:59:19
39.974972,116.333841,0,119,39935.54125,2009-05-02,12:59:24
39.974976,116.333844,0,118,39935.5413078704,2009-05-02,12:59:29
39.974979,116.333841,0,117,39935.5413657407,2009-05-02,12:59:34
39.974978,116.333839,0,116,39935.5414236111,2009-05-02,12:59:39
39.974977,116.333838,0,116,39935.5414814815,2009-05-02,12:59:44
39.974977,116.333838,0,116,39935.5415393518,2009-05-02,12:59:49
39.974977,116.333838,0,116,39935.5415740741,2009-05-02,12:59:52
39.974978,116.333838,0,116,39935.5415972222,2009-05-02,12:59:54
39.974988,116.333837,0,116,39935.5416550926,2009-05-02,12:59:59
39.975235,116.333829,0,116,39935.541712963,2009-05-02,13:00:04
39.976102,116.333649,0,115,39935.5417708333,2009-05-02,13:00:09
39.9772,116.333339,0,111,39935.5418287037,2009-05-02,13:00:14
39.97824,116.333216,0,124,39935.5418865741,2009-05-02,13:00:19
39.979265,116.333029,0,139,39935.5419444444,2009-05-02,13:00:24
39.980158,116.332866,0,151,39935.5420023148,2009-05-02,13:00:29
39.980971,116.332711,0,155,39935.5420601852,2009-05-02,13:00:34
39.981787,116.33253,0,157,39935.5421180556,2009-05-02,13:00:39
39.982617,116.332383,0,161,39935.5421759259,2009-05-02,13:00:44
39.9834,116.332274,0,168,39935.5422337963,2009-05-02,13:00:49
39.98417,116.332098,0,179,39935.5422916667,2009-05-02,13:00:54
39.984986,116.331983,0,180,39935.542349537,2009-05-02,13:00:59
39.985811,116.331848,0,183,39935.5424074074,2009-05-02,13:01:04
39.986629,116.331782,0,180,39935.5424652778,2009-05-02,13:01:09
39.987433,116.331753,0,179,39935.5425231481,2009-05-02,13:01:14
39.988273,116.331733,0,177,39935.5425810185,2009-05-02,13:01:19
39.989049,116.33173,0,175,39935.5426388889,2009-05-02,13:01:24
39.989704,116.331738,0,173,39935.5426967593,2009-05-02,13:01:29
39.990222,116.331717,0,163,39935.5427546296,2009-05-02,13:01:34
39.990633,116.331674,0,148,39935.5428125,2009-05-02,13:01:39
39.990958,116.331625,0,153,39935.5428703704,2009-05-02,13:01:44
39.991196,116.33162,0,157,39935.5429282407,2009-05-02,13:01:49
39.99133,116.331653,0,154,39935.5429861111,2009-05-02,13:01:54
39.991364,116.331663,0,146,39935.5430439815,2009-05-02,13:01:59
39.991373,116.331644,0,139,39935.5431018519,2009-05-02,13:02:04
39.991378,116.331646,0,138,39935.5431597222,2009-05-02,13:02:09
39.991371,116.331639,0,137,39935.5432175926,2009-05-02,13:02:14
39.991365,116.331644,0,136,39935.543275463,2009-05-02,13:02:19
39.991365,116.331644,0,136,39935.5433101852,2009-05-02,13:02:22
39.99136,116.331646,0,134,39935.5433333333,2009-05-02,13:02:24
39.991337,116.331641,0,130,39935.5433912037,2009-05-02,13:02:29
39.991337,116.331641,0,130,39935.5434259259,2009-05-02,13:02:32
39.99134,116.331636,0,130,39935.5434490741,2009-05-02,13:02:34
39.991331,116.331637,0,130,39935.5435069444,2009-05-02,13:02:39
39.991317,116.331627,0,129,39935.5435648148,2009-05-02,13:02:44
39.991294,116.331626,0,129,39935.5436226852,2009-05-02,13:02:49
39.991289,116.331633,0,128,39935.5436805556,2009-05-02,13:02:54
39.991289,116.331633,0,128,39935.5437152778,2009-05-02,13:02:57
39.991287,116.331638,0,128,39935.5437384259,2009-05-02,13:02:59
39.991265,116.331647,0,127,39935.5437962963,2009-05-02,13:03:04
39.991246,116.331652,0,126,39935.5438541667,2009-05-02,13:03:09
39.991217,116.331649,0,126,39935.543912037,2009-05-02,13:03:14
39.991198,116.331627,0,126,39935.5439699074,2009-05-02,13:03:19
39.991198,116.331627,0,126,39935.5440046296,2009-05-02,13:03:22
39.99119,116.331627,0,126,39935.5440277778,2009-05-02,13:03:24
39.991228,116.331644,0,126,39935.5440856481,2009-05-02,13:03:29
39.991322,116.33167,0,126,39935.5441435185,2009-05-02,13:03:34
39.991468,116.331521,0,125,39935.5442013889,2009-05-02,13:03:39
39.991362,116.331465,0,125,39935.5442592593,2009-05-02,13:03:44
39.991311,116.331413,0,127,39935.5443171296,2009-05-02,13:03:49
39.991359,116.33142,0,134,39935.544375,2009-05-02,13:03:54
39.991411,116.331445,0,139,39935.5444328704,2009-05-02,13:03:59
39.991436,116.331485,0,137,39935.5444907407,2009-05-02,13:04:04
39.991459,116.331554,0,133,39935.5445486111,2009-05-02,13:04:09
39.99149,116.33158,0,132,39935.5446064815,2009-05-02,13:04:14
39.991549,116.331634,0,140,39935.5446643519,2009-05-02,13:04:19
39.991544,116.331679,0,143,39935.5447222222,2009-05-02,13:04:24
39.991542,116.331692,0,152,39935.5447800926,2009-05-02,13:04:29
39.991473,116.331812,0,157,39935.544837963,2009-05-02,13:04:34
39.991456,116.331904,0,161,39935.5448958333,2009-05-02,13:04:39
39.991424,116.331978,0,160,39935.5449537037,2009-05-02,13:04:44
39.991431,116.332025,0,165,39935.5450115741,2009-05-02,13:04:49
39.991452,116.332099,0,179,39935.5450694444,2009-05-02,13:04:54
39.991455,116.332184,0,186,39935.5451273148,2009-05-02,13:04:59
39.991414,116.332279,0,192,39935.5451851852,2009-05-02,13:05:04
39.991434,116.332363,0,192,39935.5452430556,2009-05-02,13:05:09
39.99145,116.332453,0,194,39935.5453009259,2009-05-02,13:05:14
39.991455,116.332566,0,199,39935.5453587963,2009-05-02,13:05:19
39.991444,116.332602,0,199,39935.5454166667,2009-05-02,13:05:24
39.99142,116.332686,0,198,39935.545474537,2009-05-02,13:05:29
39.991399,116.332739,0,195,39935.5455324074,2009-05-02,13:05:34
39.991368,116.3328,0,189,39935.5455902778,2009-05-02,13:05:39
39.991363,116.33287,0,181,39935.5456481481,2009-05-02,13:05:44
39.991375,116.332935,0,179,39935.5457060185,2009-05-02,13:05:49
39.991375,116.333001,0,175,39935.5457638889,2009-05-02,13:05:54
39.991361,116.333078,0,168,39935.5458217593,2009-05-02,13:05:59
39.991371,116.333056,0,160,39935.5458796296,2009-05-02,13:06:04
39.991357,116.333031,0,157,39935.5459375,2009-05-02,13:06:09
39.991347,116.333022,0,152,39935.5459953704,2009-05-02,13:06:14
39.99132,116.333012,0,148,39935.5460532407,2009-05-02,13:06:19
39.991272,116.333001,0,143,39935.5461111111,2009-05-02,13:06:24
39.991173,116.332988,0,138,39935.5461689815,2009-05-02,13:06:29
39.99107,116.333036,0,133,39935.5462268519,2009-05-02,13:06:34
39.990969,116.333127,0,128,39935.5462847222,2009-05-02,13:06:39
39.990429,116.334733,0,401,39935.5497569444,2009-05-02,13:11:39
39.990642,116.334397,0,410,39935.5498148148,2009-05-02,13:11:44
39.990699,116.33435,0,394,39935.5498726852,2009-05-02,13:11:49
39.990729,116.334313,0,393,39935.5499305556,2009-05-02,13:11:54
39.990738,116.334212,0,361,39935.5499884259,2009-05-02,13:11:59
39.990754,116.334137,0,336,39935.5500462963,2009-05-02,13:12:04
39.990796,116.33411,0,327,39935.5501041667,2009-05-02,13:12:09
39.990835,116.334108,0,324,39935.550162037,2009-05-02,13:12:14
39.990865,116.334084,0,314,39935.5502199074,2009-05-02,13:12:19
39.990874,116.334021,0,283,39935.5502777778,2009-05-02,13:12:24
39.990918,116.333905,0,247,39935.5503356481,2009-05-02,13:12:29
39.990966,116.333847,0,235,39935.5503935185,2009-05-02,13:12:34
39.991017,116.333767,0,217,39935.5504513889,2009-05-02,13:12:39
39.991049,116.333713,0,203,39935.5505092593,2009-05-02,13:12:44
39.991097,116.333662,0,196,39935.5505671296,2009-05-02,13:12:49
39.991117,116.333652,0,190,39935.550625,2009-05-02,13:12:54
39.991118,116.333651,0,188,39935.5506828704,2009-05-02,13:12:59
39.991117,116.333651,0,187,39935.5507407407,2009-05-02,13:13:04
39.991111,116.333652,0,187,39935.5507986111,2009-05-02,13:13:09
39.991107,116.333654,0,187,39935.5508564815,2009-05-02,13:13:14
39.991112,116.333654,0,188,39935.5509143519,2009-05-02,13:13:19
39.991119,116.333653,0,188,39935.5509722222,2009-05-02,13:13:24
39.991123,116.333654,0,189,39935.5510300926,2009-05-02,13:13:29
39.991127,116.333654,0,189,39935.551087963,2009-05-02,13:13:34
39.991131,116.333654,0,189,39935.5511458333,2009-05-02,13:13:39
39.991135,116.333655,0,189,39935.5512037037,2009-05-02,13:13:44
39.991137,116.333655,0,188,39935.5512615741,2009-05-02,13:13:49
39.991132,116.333655,0,188,39935.5513194444,2009-05-02,13:13:54
39.991133,116.333654,0,188,39935.5513773148,2009-05-02,13:13:59
39.991132,116.333654,0,188,39935.5514351852,2009-05-02,13:14:04
39.991132,116.333654,0,188,39935.5514699074,2009-05-02,13:14:07
39.991133,116.333653,0,188,39935.5514930556,2009-05-02,13:14:09
39.991144,116.33365,0,187,39935.5515509259,2009-05-02,13:14:14
39.991155,116.333646,0,188,39935.5516087963,2009-05-02,13:14:19
39.991155,116.333646,0,188,39935.5516435185,2009-05-02,13:14:22
39.99116,116.333645,0,187,39935.5516666667,2009-05-02,13:14:24
39.991181,116.333572,0,185,39935.551724537,2009-05-02,13:14:29
39.991211,116.333575,0,183,39935.5517824074,2009-05-02,13:14:34
39.991217,116.333581,0,182,39935.5518402778,2009-05-02,13:14:39
39.991218,116.333584,0,181,39935.5518981481,2009-05-02,13:14:44
39.991218,116.333584,0,181,39935.5519328704,2009-05-02,13:14:47
39.991218,116.333583,0,180,39935.5519560185,2009-05-02,13:14:49
39.991231,116.333557,0,178,39935.5520138889,2009-05-02,13:14:54
39.991243,116.333517,0,173,39935.5520717593,2009-05-02,13:14:59
39.991241,116.333468,0,167,39935.5521296296,2009-05-02,13:15:04
39.991248,116.333453,0,170,39935.5521875,2009-05-02,13:15:09
39.99128,116.333413,0,168,39935.5522453704,2009-05-02,13:15:14
39.991312,116.333366,0,161,39935.5523032407,2009-05-02,13:15:19
39.991334,116.333334,0,156,39935.5523611111,2009-05-02,13:15:24
39.991365,116.333301,0,149,39935.5524189815,2009-05-02,13:15:29
39.991361,116.333219,0,150,39935.5524768519,2009-05-02,13:15:34
39.991371,116.333172,0,147,39935.5525347222,2009-05-02,13:15:39
39.991376,116.333079,0,144,39935.5525925926,2009-05-02,13:15:44
39.991401,116.333016,0,140,39935.552650463,2009-05-02,13:15:49
39.991412,116.332941,0,132,39935.5527083333,2009-05-02,13:15:54
39.991428,116.33288,0,131,39935.5527662037,2009-05-02,13:15:59
39.991438,116.332829,0,126,39935.5528240741,2009-05-02,13:16:04
39.991445,116.332775,0,121,39935.5528819444,2009-05-02,13:16:09
39.991446,116.332701,0,118,39935.5529398148,2009-05-02,13:16:14
39.991453,116.33263,0,116,39935.5529976852,2009-05-02,13:16:19
39.991437,116.332564,0,113,39935.5530555556,2009-05-02,13:16:24
39.991442,116.332481,0,120,39935.5531134259,2009-05-02,13:16:29
39.991437,116.332413,0,123,39935.5531712963,2009-05-02,13:16:34
39.991428,116.33236,0,132,39935.5532291667,2009-05-02,13:16:39
39.991428,116.332262,0,145,39935.553287037,2009-05-02,13:16:44
39.99144,116.33216,0,151,39935.5533449074,2009-05-02,13:16:49
39.991452,116.332087,0,149,39935.5534027778,2009-05-02,13:16:54
39.991484,116.332015,0,154,39935.5534606481,2009-05-02,13:16:59
39.991488,116.331943,0,151,39935.5535185185,2009-05-02,13:17:04
39.991508,116.331875,0,153,39935.5535763889,2009-05-02,13:17:09
39.991581,116.331824,0,156,39935.5536342593,2009-05-02,13:17:14
39.991615,116.331793,0,157,39935.5536921296,2009-05-02,13:17:19
39.991639,116.331757,0,163,39935.55375,2009-05-02,13:17:24
39.991643,116.331711,0,173,39935.5538078704,2009-05-02,13:17:29
39.991634,116.331685,0,173,39935.5538657407,2009-05-02,13:17:34
39.991632,116.331668,0,173,39935.5539236111,2009-05-02,13:17:39
39.991676,116.331546,0,168,39935.5539814815,2009-05-02,13:17:44
39.991677,116.331492,0,166,39935.5540393519,2009-05-02,13:17:49
39.991677,116.331441,0,164,39935.5540972222,2009-05-02,13:17:54
39.99167,116.331428,0,164,39935.5541550926,2009-05-02,13:17:59
39.991673,116.331425,0,164,39935.554212963,2009-05-02,13:18:04
39.991679,116.331422,0,163,39935.5542708333,2009-05-02,13:18:09
39.991676,116.331417,0,163,39935.5543287037,2009-05-02,13:18:14
39.991678,116.331415,0,162,39935.5543865741,2009-05-02,13:18:19
39.99168,116.331413,0,162,39935.5544444444,2009-05-02,13:18:24
39.99168,116.331411,0,162,39935.5545023148,2009-05-02,13:18:29
39.99168,116.331411,0,162,39935.554537037,2009-05-02,13:18:32
39.991681,116.33141,0,162,39935.5545601852,2009-05-02,13:18:34
39.991691,116.331392,0,162,39935.5546180556,2009-05-02,13:18:39
39.991654,116.331316,0,162,39935.5546759259,2009-05-02,13:18:44
39.991651,116.331315,0,162,39935.5547337963,2009-05-02,13:18:49
39.991651,116.331315,0,162,39935.5547685185,2009-05-02,13:18:52
39.99165,116.331314,0,162,39935.5547916667,2009-05-02,13:18:54
39.991631,116.331285,0,161,39935.554849537,2009-05-02,13:18:59
39.99157,116.33115,0,166,39935.5549074074,2009-05-02,13:19:04
39.99155,116.330989,0,173,39935.5549652778,2009-05-02,13:19:09
39.991511,116.330809,0,183,39935.5550231481,2009-05-02,13:19:14
39.991499,116.33062,0,185,39935.5550810185,2009-05-02,13:19:19
39.991522,116.330428,0,182,39935.5551388889,2009-05-02,13:19:24
39.991496,116.330184,0,184,39935.5551967593,2009-05-02,13:19:29
39.991478,116.32997,0,183,39935.5552546296,2009-05-02,13:19:34
39.991439,116.329779,0,184,39935.5553125,2009-05-02,13:19:39
39.991362,116.329559,0,186,39935.5553703704,2009-05-02,13:19:44
39.991347,116.32938,0,189,39935.5554282407,2009-05-02,13:19:49
39.991309,116.329239,0,186,39935.5554861111,2009-05-02,13:19:54
39.991314,116.329113,0,184,39935.5555439815,2009-05-02,13:19:59
39.991287,116.328958,0,179,39935.5556018518,2009-05-02,13:20:04
39.991234,116.328772,0,187,39935.5556597222,2009-05-02,13:20:09
39.991217,116.328583,0,200,39935.5557175926,2009-05-02,13:20:14
39.991213,116.328458,0,218,39935.555775463,2009-05-02,13:20:19
39.991237,116.328264,0,234,39935.5558333333,2009-05-02,13:20:24
39.991254,116.328094,0,245,39935.5558912037,2009-05-02,13:20:29
39.991265,116.327973,0,254,39935.5559490741,2009-05-02,13:20:34
39.991248,116.327859,0,257,39935.5560069444,2009-05-02,13:20:39
39.991186,116.327757,0,257,39935.5560648148,2009-05-02,13:20:44
39.991174,116.327624,0,267,39935.5561226852,2009-05-02,13:20:49
39.991165,116.327453,0,276,39935.5561805556,2009-05-02,13:20:54
39.991169,116.32735,0,286,39935.5562384259,2009-05-02,13:20:59
39.991207,116.327222,0,303,39935.5562962963,2009-05-02,13:21:04
39.991337,116.327026,0,307,39935.5563541667,2009-05-02,13:21:09
39.99137,116.326941,0,309,39935.556412037,2009-05-02,13:21:14
39.991395,116.326854,0,305,39935.5564699074,2009-05-02,13:21:19
39.991433,116.32676,0,312,39935.5565277778,2009-05-02,13:21:24
39.991417,116.326688,0,311,39935.5565856481,2009-05-02,13:21:29
39.99134,116.326611,0,307,39935.5566435185,2009-05-02,13:21:34
39.991292,116.326555,0,295,39935.5567013889,2009-05-02,13:21:39
39.991293,116.326396,0,260,39935.5567592593,2009-05-02,13:21:44
39.991321,116.326218,0,232,39935.5568171296,2009-05-02,13:21:49
39.991316,116.326061,0,214,39935.556875,2009-05-02,13:21:54
39.991249,116.325944,0,201,39935.5569328704,2009-05-02,13:21:59
39.991189,116.32582,0,185,39935.5569907407,2009-05-02,13:22:04
39.991127,116.325699,0,171,39935.5570486111,2009-05-02,13:22:09
39.991157,116.325464,0,165,39935.5571064815,2009-05-02,13:22:14
39.991192,116.32523,0,161,39935.5571643518,2009-05-02,13:22:19
39.991196,116.325015,0,158,39935.5572222222,2009-05-02,13:22:24
39.991212,116.324742,0,151,39935.5572800926,2009-05-02,13:22:29
39.991228,116.324428,0,145,39935.557337963,2009-05-02,13:22:34
39.991121,116.324249,0,140,39935.5573958333,2009-05-02,13:22:39
39.991145,116.324007,0,142,39935.5574537037,2009-05-02,13:22:44
39.991123,116.32375,0,147,39935.5575115741,2009-05-02,13:22:49
39.991057,116.323429,0,162,39935.5575694444,2009-05-02,13:22:54
39.990957,116.323229,0,187,39935.5576273148,2009-05-02,13:22:59
39.990944,116.323012,0,214,39935.5576851852,2009-05-02,13:23:04
39.990907,116.322853,0,221,39935.5577430556,2009-05-02,13:23:09
39.990885,116.322691,0,246,39935.5578009259,2009-05-02,13:23:14
39.99082,116.322618,0,278,39935.5578587963,2009-05-02,13:23:19
39.990849,116.322429,0,303,39935.5579166667,2009-05-02,13:23:24
39.990909,116.322163,0,333,39935.557974537,2009-05-02,13:23:29
39.991001,116.321873,0,356,39935.5580324074,2009-05-02,13:23:34
39.991034,116.321679,0,372,39935.5580902778,2009-05-02,13:23:39
39.991046,116.321435,0,388,39935.5581481481,2009-05-02,13:23:44
39.991099,116.321233,0,409,39935.5582060185,2009-05-02,13:23:49
39.991086,116.321043,0,417,39935.5582638889,2009-05-02,13:23:54
39.991105,116.320808,0,420,39935.5583217593,2009-05-02,13:23:59
39.991096,116.320645,0,414,39935.5583796296,2009-05-02,13:24:04
39.99106,116.320477,0,414,39935.5584375,2009-05-02,13:24:09
39.990964,116.32034,0,415,39935.5584953704,2009-05-02,13:24:14
39.990874,116.320209,0,415,39935.5585532407,2009-05-02,13:24:19
39.990872,116.320028,0,410,39935.5586111111,2009-05-02,13:24:24
39.990839,116.319825,0,412,39935.5586689815,2009-05-02,13:24:29
39.990831,116.319565,0,412,39935.5587268519,2009-05-02,13:24:34
39.990822,116.319309,0,410,39935.5587847222,2009-05-02,13:24:39
39.99095,116.319181,0,415,39935.5588425926,2009-05-02,13:24:44
39.990955,116.319014,0,418,39935.558900463,2009-05-02,13:24:49
39.99096,116.318813,0,414,39935.5589583333,2009-05-02,13:24:54
39.99095,116.318698,0,391,39935.5590162037,2009-05-02,13:24:59
39.99093,116.318535,0,383,39935.5590740741,2009-05-02,13:25:04
39.990976,116.318339,0,365,39935.5591319444,2009-05-02,13:25:09
39.991136,116.318225,0,337,39935.5591898148,2009-05-02,13:25:14
39.991205,116.318125,0,322,39935.5592476852,2009-05-02,13:25:19
39.991158,116.317997,0,314,39935.5593055556,2009-05-02,13:25:24
39.991115,116.31787,0,310,39935.5593634259,2009-05-02,13:25:29
39.99117,116.317803,0,287,39935.5594212963,2009-05-02,13:25:34
39.991172,116.31781,0,286,39935.5594791667,2009-05-02,13:25:39
39.991172,116.317813,0,285,39935.559537037,2009-05-02,13:25:44
39.991172,116.317813,0,285,39935.5595717593,2009-05-02,13:25:47
39.991171,116.317813,0,285,39935.5595949074,2009-05-02,13:25:49
39.991169,116.317836,0,285,39935.5596527778,2009-05-02,13:25:54
39.99117,116.317857,0,285,39935.5597106481,2009-05-02,13:25:59
39.99117,116.317874,0,285,39935.5597685185,2009-05-02,13:26:04
39.99117,116.317874,0,285,39935.5598032407,2009-05-02,13:26:07
39.991166,116.317874,0,285,39935.5598263889,2009-05-02,13:26:09
39.991162,116.317862,0,285,39935.5598842593,2009-05-02,13:26:14
39.991155,116.317849,0,285,39935.5599421296,2009-05-02,13:26:19
39.991151,116.317849,0,285,39935.56,2009-05-02,13:26:24
39.991151,116.317849,0,285,39935.5600347222,2009-05-02,13:26:27
39.991149,116.317855,0,285,39935.5600578704,2009-05-02,13:26:29
39.991148,116.31787,0,285,39935.5601157407,2009-05-02,13:26:34
39.991148,116.317885,0,285,39935.5601736111,2009-05-02,13:26:39
39.991148,116.317885,0,285,39935.5602083333,2009-05-02,13:26:42
39.991147,116.317886,0,285,39935.5602314815,2009-05-02,13:26:44
39.991141,116.317895,0,285,39935.5602893519,2009-05-02,13:26:49
39.991141,116.317895,0,285,39935.5603240741,2009-05-02,13:26:52
39.991142,116.317899,0,285,39935.5603472222,2009-05-02,13:26:54
39.991141,116.317888,0,285,39935.5604050926,2009-05-02,13:26:59
39.99114,116.317879,0,285,39935.560462963,2009-05-02,13:27:04
39.991138,116.317864,0,285,39935.5605208333,2009-05-02,13:27:09
39.991136,116.317846,0,285,39935.5605787037,2009-05-02,13:27:14
39.991134,116.317829,0,285,39935.5606365741,2009-05-02,13:27:19
39.991133,116.317823,0,285,39935.5606944444,2009-05-02,13:27:24
39.991132,116.317821,0,285,39935.5607523148,2009-05-02,13:27:29
39.991132,116.317821,0,285,39935.560787037,2009-05-02,13:27:32
39.991132,116.317819,0,285,39935.5608101852,2009-05-02,13:27:34
39.991131,116.317808,0,285,39935.5608680556,2009-05-02,13:27:39
39.991129,116.317798,0,285,39935.5609259259,2009-05-02,13:27:44
39.991126,116.317781,0,285,39935.5609837963,2009-05-02,13:27:49
39.991139,116.317446,0,239,39935.5656134259,2009-05-02,13:34:29
39.991139,116.317286,0,230,39935.5656712963,2009-05-02,13:34:34
39.991115,116.317139,0,224,39935.5657291667,2009-05-02,13:34:39
39.991092,116.317014,0,214,39935.565787037,2009-05-02,13:34:44
39.991111,116.316859,0,202,39935.5658449074,2009-05-02,13:34:49
39.991115,116.316812,0,195,39935.5659027778,2009-05-02,13:34:54
39.991066,116.316583,0,186,39935.5659606481,2009-05-02,13:34:59
39.991025,116.316367,0,176,39935.5660185185,2009-05-02,13:35:04
39.990936,116.316129,0,174,39935.5660763889,2009-05-02,13:35:09
39.990873,116.315914,0,177,39935.5661342593,2009-05-02,13:35:14
39.990954,116.315719,0,175,39935.5661921296,2009-05-02,13:35:19
39.991115,116.315576,0,174,39935.56625,2009-05-02,13:35:24
39.991279,116.315402,0,175,39935.5663078704,2009-05-02,13:35:29
39.991437,116.315243,0,171,39935.5663657407,2009-05-02,13:35:34
39.991533,116.315142,0,168,39935.5664236111,2009-05-02,13:35:39
39.991695,116.315006,0,162,39935.5664814815,2009-05-02,13:35:44
39.991842,116.31483,0,158,39935.5665393519,2009-05-02,13:35:49
39.991973,116.31471,0,153,39935.5665972222,2009-05-02,13:35:54
39.992172,116.314515,0,148,39935.5666550926,2009-05-02,13:35:59
39.99233,116.314256,0,156,39935.566712963,2009-05-02,13:36:04
39.9925,116.314169,0,162,39935.5667708333,2009-05-02,13:36:09
39.992736,116.314047,0,169,39935.5668287037,2009-05-02,13:36:14
39.992933,116.314027,0,176,39935.5668865741,2009-05-02,13:36:19
39.993141,116.313984,0,177,39935.5669444444,2009-05-02,13:36:24
39.993326,116.313969,0,172,39935.5670023148,2009-05-02,13:36:29
39.993494,116.313994,0,167,39935.5670601852,2009-05-02,13:36:34
39.993655,116.313984,0,166,39935.5671180556,2009-05-02,13:36:39
39.993883,116.313896,0,159,39935.5671759259,2009-05-02,13:36:44
39.994057,116.313875,0,159,39935.5672337963,2009-05-02,13:36:49
39.994248,116.313849,0,159,39935.5672916667,2009-05-02,13:36:54
39.994463,116.313841,0,162,39935.567349537,2009-05-02,13:36:59
39.994655,116.313815,0,168,39935.5674074074,2009-05-02,13:37:04
39.99485,116.313775,0,171,39935.5674652778,2009-05-02,13:37:09
39.995035,116.313767,0,172,39935.5675231481,2009-05-02,13:37:14
39.995216,116.313721,0,168,39935.5675810185,2009-05-02,13:37:19
39.995402,116.313688,0,165,39935.5676388889,2009-05-02,13:37:24
39.99554,116.313649,0,163,39935.5676967593,2009-05-02,13:37:29
39.99567,116.313588,0,160,39935.5677546296,2009-05-02,13:37:34
39.995725,116.313627,0,156,39935.5678125,2009-05-02,13:37:39
39.995768,116.313556,0,152,39935.5678703704,2009-05-02,13:37:44
39.99581,116.313392,0,147,39935.5679282407,2009-05-02,13:37:49
39.995798,116.313272,0,142,39935.5679861111,2009-05-02,13:37:54
39.995719,116.313166,0,135,39935.5680439815,2009-05-02,13:37:59
39.9957,116.313044,0,122,39935.5681018519,2009-05-02,13:38:04
39.995648,116.312849,0,109,39935.5681597222,2009-05-02,13:38:09
39.995614,116.312712,0,97,39935.5682175926,2009-05-02,13:38:14
39.995548,116.312475,0,83,39935.568275463,2009-05-02,13:38:19
39.995572,116.312234,0,68,39935.5683333333,2009-05-02,13:38:24
39.99556,116.311987,0,53,39935.5683912037,2009-05-02,13:38:29
39.995534,116.311763,0,38,39935.5684490741,2009-05-02,13:38:34
39.99555,116.311491,0,30,39935.5685069444,2009-05-02,13:38:39
39.9956,116.311212,0,24,39935.5685648148,2009-05-02,13:38:44
39.995741,116.310947,0,15,39935.5686226852,2009-05-02,13:38:49
39.995989,116.310709,0,9,39935.5686805556,2009-05-02,13:38:54
39.996231,116.310414,0,10,39935.5687384259,2009-05-02,13:38:59
39.996463,116.310107,0,10,39935.5687962963,2009-05-02,13:39:04
39.996687,116.30988,0,12,39935.5688541667,2009-05-02,13:39:09
39.996931,116.309708,0,21,39935.568912037,2009-05-02,13:39:14
39.997166,116.309459,0,36,39935.5689699074,2009-05-02,13:39:19
39.997406,116.309315,0,47,39935.5690277778,2009-05-02,13:39:24
39.997625,116.30918,0,53,39935.5690856481,2009-05-02,13:39:29
39.997824,116.309073,0,57,39935.5691435185,2009-05-02,13:39:34
39.998025,116.30902,0,59,39935.5692013889,2009-05-02,13:39:39
39.998226,116.309018,0,71,39935.5692592593,2009-05-02,13:39:44
39.998387,116.309009,0,81,39935.5693171296,2009-05-02,13:39:49
39.99854,116.308976,0,95,39935.569375,2009-05-02,13:39:54
39.998702,116.308983,0,106,39935.5694328704,2009-05-02,13:39:59
39.998892,116.309036,0,111,39935.5694907407,2009-05-02,13:40:04
39.99907,116.309025,0,117,39935.5695486111,2009-05-02,13:40:09
39.999247,116.309025,0,122,39935.5696064815,2009-05-02,13:40:14
39.999423,116.309009,0,133,39935.5696643519,2009-05-02,13:40:19
39.999589,116.308989,0,143,39935.5697222222,2009-05-02,13:40:24
39.999764,116.30897,0,146,39935.5697800926,2009-05-02,13:40:29
39.999947,116.308946,0,159,39935.569837963,2009-05-02,13:40:34
40.000123,116.308948,0,164,39935.5698958333,2009-05-02,13:40:39
40.000298,116.308948,0,171,39935.5699537037,2009-05-02,13:40:44
40.000475,116.308968,0,172,39935.5700115741,2009-05-02,13:40:49
40.000659,116.308977,0,174,39935.5700694444,2009-05-02,13:40:54
40.000835,116.308967,0,169,39935.5701273148,2009-05-02,13:40:59
40.000997,116.308969,0,176,39935.5701851852,2009-05-02,13:41:04
40.001134,116.308951,0,179,39935.5702430556,2009-05-02,13:41:09
40.001293,116.308918,0,191,39935.5703009259,2009-05-02,13:41:14
40.001493,116.308943,0,199,39935.5703587963,2009-05-02,13:41:19
40.001674,116.30895,0,201,39935.5704166667,2009-05-02,13:41:24
40.001852,116.308943,0,210,39935.570474537,2009-05-02,13:41:29
40.002027,116.30894,0,217,39935.5705324074,2009-05-02,13:41:34
40.002211,116.308944,0,219,39935.5705902778,2009-05-02,13:41:39
40.002396,116.308978,0,211,39935.5706481481,2009-05-02,13:41:44
40.002574,116.308967,0,214,39935.5707060185,2009-05-02,13:41:49
40.002738,116.308982,0,219,39935.5707638889,2009-05-02,13:41:54
40.002908,116.308975,0,214,39935.5708217593,2009-05-02,13:41:59
40.003048,116.308959,0,221,39935.5708796296,2009-05-02,13:42:04
40.003213,116.308976,0,220,39935.5709375,2009-05-02,13:42:09
40.003396,116.309034,0,208,39935.5709953704,2009-05-02,13:42:14
40.003579,116.309069,0,198,39935.5710532407,2009-05-02,13:42:19
40.003741,116.309193,0,179,39935.5711111111,2009-05-02,13:42:24
40.003906,116.309296,0,169,39935.5711689815,2009-05-02,13:42:29
40.004049,116.30942,0,160,39935.5712268518,2009-05-02,13:42:34
40.00419,116.30967,0,147,39935.5712847222,2009-05-02,13:42:39
40.00433,116.309988,0,129,39935.5713425926,2009-05-02,13:42:44
40.004427,116.310223,0,117,39935.571400463,2009-05-02,13:42:49
40.004518,116.310457,0,107,39935.5714583333,2009-05-02,13:42:54
40.00458,116.310678,0,99,39935.5715162037,2009-05-02,13:42:59
40.004629,116.31089,0,91,39935.5715740741,2009-05-02,13:43:04
40.004653,116.311132,0,87,39935.5716319444,2009-05-02,13:43:09
40.004671,116.311365,0,81,39935.5716898148,2009-05-02,13:43:14
40.004684,116.311583,0,74,39935.5717476852,2009-05-02,13:43:19
40.004716,116.311802,0,70,39935.5718055556,2009-05-02,13:43:24
40.00475,116.31201,0,65,39935.5718634259,2009-05-02,13:43:29
40.004798,116.312238,0,63,39935.5719212963,2009-05-02,13:43:34
40.004867,116.312389,0,63,39935.5719791667,2009-05-02,13:43:39
40.004952,116.312541,0,65,39935.572037037,2009-05-02,13:43:44
40.005109,116.312678,0,70,39935.5720949074,2009-05-02,13:43:49
40.005267,116.312799,0,70,39935.5721527778,2009-05-02,13:43:54
40.005419,116.312895,0,70,39935.5722106481,2009-05-02,13:43:59
40.005566,116.312939,0,80,39935.5722685185,2009-05-02,13:44:04
40.005737,116.313018,0,99,39935.5723263889,2009-05-02,13:44:09
40.005913,116.313088,0,97,39935.5723842593,2009-05-02,13:44:14
40.006093,116.313061,0,102,39935.5724421296,2009-05-02,13:44:19
40.006291,116.313045,0,114,39935.5725,2009-05-02,13:44:24
40.006488,116.313022,0,121,39935.5725578704,2009-05-02,13:44:29
40.00667,116.312988,0,125,39935.5726157407,2009-05-02,13:44:34
40.006869,116.312926,0,130,39935.5726736111,2009-05-02,13:44:39
40.007059,116.3129,0,135,39935.5727314815,2009-05-02,13:44:44
40.007249,116.312874,0,137,39935.5727893518,2009-05-02,13:44:49
40.007428,116.312847,0,136,39935.5728472222,2009-05-02,13:44:54
40.007612,116.312805,0,144,39935.5729050926,2009-05-02,13:44:59
40.007798,116.312738,0,150,39935.572962963,2009-05-02,13:45:04
40.007975,116.312699,0,155,39935.5730208333,2009-05-02,13:45:09
40.008153,116.312698,0,151,39935.5730787037,2009-05-02,13:45:14
40.008341,116.312657,0,152,39935.5731365741,2009-05-02,13:45:19
40.008519,116.312645,0,152,39935.5731944444,2009-05-02,13:45:24
40.008706,116.312648,0,147,39935.5732523148,2009-05-02,13:45:29
40.008903,116.312652,0,145,39935.5733101852,2009-05-02,13:45:34
40.009095,116.312618,0,141,39935.5733680556,2009-05-02,13:45:39
40.009262,116.312593,0,133,39935.5734259259,2009-05-02,13:45:44
40.009406,116.312661,0,126,39935.5734837963,2009-05-02,13:45:49
40.009441,116.312871,0,117,39935.5735416667,2009-05-02,13:45:54
40.00947,116.313092,0,110,39935.573599537,2009-05-02,13:45:59
40.009479,116.313319,0,109,39935.5736574074,2009-05-02,13:46:04
40.009459,116.313486,0,109,39935.5737152778,2009-05-02,13:46:09
40.009456,116.313659,0,108,39935.5737731481,2009-05-02,13:46:14
40.009439,116.313822,0,107,39935.5738310185,2009-05-02,13:46:19
40.009468,116.313959,0,105,39935.5738888889,2009-05-02,13:46:24
40.0095,116.314094,0,102,39935.5739467593,2009-05-02,13:46:29
40.009567,116.314152,0,105,39935.5740046296,2009-05-02,13:46:34
40.009701,116.314099,0,107,39935.5740625,2009-05-02,13:46:39
40.009734,116.314311,0,105,39935.5741203704,2009-05-02,13:46:44
40.009756,116.314497,0,105,39935.5741782407,2009-05-02,13:46:49
40.009774,116.314673,0,103,39935.5742361111,2009-05-02,13:46:54
40.0098,116.314879,0,99,39935.5742939815,2009-05-02,13:46:59
40.00969,116.315152,0,100,39935.5764467593,2009-05-02,13:50:05
40.009709,116.315224,0,101,39935.5765046296,2009-05-02,13:50:10
40.009719,116.315277,0,101,39935.5765625,2009-05-02,13:50:15
40.00973,116.315342,0,101,39935.5766203704,2009-05-02,13:50:20
40.009733,116.315434,0,101,39935.5766782407,2009-05-02,13:50:25
40.009713,116.315488,0,101,39935.5767361111,2009-05-02,13:50:30
40.009713,116.315488,0,101,39935.5767708333,2009-05-02,13:50:33
40.009707,116.315492,0,101,39935.5767939815,2009-05-02,13:50:35
40.009718,116.315474,0,101,39935.5768518519,2009-05-02,13:50:40
40.009713,116.315451,0,101,39935.5769097222,2009-05-02,13:50:45
40.009703,116.315424,0,101,39935.5769675926,2009-05-02,13:50:50
40.009704,116.315437,0,101,39935.577025463,2009-05-02,13:50:55
40.009696,116.31542,0,101,39935.5770833333,2009-05-02,13:51:00
40.009696,116.31542,0,101,39935.5771180556,2009-05-02,13:51:03
40.009697,116.315427,0,101,39935.5771412037,2009-05-02,13:51:05
40.009688,116.315453,0,101,39935.5771990741,2009-05-02,13:51:10
40.009657,116.315516,0,101,39935.5772569444,2009-05-02,13:51:15
40.009619,116.315556,0,101,39935.5773148148,2009-05-02,13:51:20
40.009602,116.315592,0,101,39935.5773726852,2009-05-02,13:51:25
40.009594,116.315631,0,101,39935.5774305556,2009-05-02,13:51:30
40.009607,116.315639,0,101,39935.5774884259,2009-05-02,13:51:35
40.009649,116.315645,0,100,39935.5775462963,2009-05-02,13:51:40
40.009708,116.315666,0,100,39935.5776041667,2009-05-02,13:51:45
40.009771,116.315694,0,100,39935.577662037,2009-05-02,13:51:50
40.009832,116.31572,0,100,39935.5777199074,2009-05-02,13:51:55
40.009866,116.314496,0,82,39935.5778935185,2009-05-02,13:52:10
40.009688,116.315074,0,91,39935.5779513889,2009-05-02,13:52:15
40.009716,116.315073,0,96,39935.5780092593,2009-05-02,13:52:20
40.009725,116.31506,0,95,39935.5780671296,2009-05-02,13:52:25
40.009725,116.31506,0,95,39935.5781018519,2009-05-02,13:52:28
40.009717,116.315065,0,95,39935.578125,2009-05-02,13:52:30
40.009704,116.314796,0,79,39935.5781828704,2009-05-02,13:52:35
40.009735,116.314681,0,93,39935.5782407407,2009-05-02,13:52:40
40.009758,116.314718,0,95,39935.5782986111,2009-05-02,13:52:45
40.009709,116.315264,0,9,39935.5809606481,2009-05-02,13:56:35
40.009709,116.315264,0,9,39935.5809953704,2009-05-02,13:56:38
40.009707,116.31527,0,10,39935.5810185185,2009-05-02,13:56:40
40.009703,116.315258,0,11,39935.5810763889,2009-05-02,13:56:45
40.009682,116.315219,0,14,39935.5811342593,2009-05-02,13:56:50
40.009679,116.31537,0,22,39935.5811921296,2009-05-02,13:56:55
40.009675,116.315472,0,22,39935.58125,2009-05-02,13:57:00
40.009716,116.315489,0,21,39935.5813078704,2009-05-02,13:57:05
40.009755,116.315565,0,20,39935.5813657407,2009-05-02,13:57:10
40.009728,116.31559,0,20,39935.5814236111,2009-05-02,13:57:15
40.009663,116.315724,0,20,39935.5814814815,2009-05-02,13:57:20
40.009603,116.315839,0,19,39935.5815393519,2009-05-02,13:57:25
40.009582,116.315824,0,19,39935.5815972222,2009-05-02,13:57:30
40.009612,116.315751,0,19,39935.5816550926,2009-05-02,13:57:35
40.009651,116.315744,0,19,39935.581712963,2009-05-02,13:57:40
40.009648,116.315655,0,19,39935.5817708333,2009-05-02,13:57:45
40.009647,116.315586,0,19,39935.5818287037,2009-05-02,13:57:50
40.009639,116.315585,0,18,39935.5818865741,2009-05-02,13:57:55
40.009638,116.315583,0,18,39935.5819444444,2009-05-02,13:58:00
40.009638,116.315583,0,18,39935.5819791667,2009-05-02,13:58:03
40.009636,116.315576,0,18,39935.5820023148,2009-05-02,13:58:05
40.009659,116.315554,0,18,39935.5820601852,2009-05-02,13:58:10
40.009659,116.315529,0,19,39935.5821180556,2009-05-02,13:58:15
40.009685,116.315436,0,19,39935.5821759259,2009-05-02,13:58:20
40.009701,116.31541,0,19,39935.5822337963,2009-05-02,13:58:25
40.009708,116.315417,0,20,39935.5822916667,2009-05-02,13:58:30
40.009709,116.315421,0,20,39935.582349537,2009-05-02,13:58:35
40.009709,116.315421,0,20,39935.5823842593,2009-05-02,13:58:38
40.00971,116.315425,0,21,39935.5824074074,2009-05-02,13:58:40
40.009674,116.315458,0,21,39935.5824652778,2009-05-02,13:58:45
40.009631,116.315441,0,23,39935.5825231481,2009-05-02,13:58:50
40.009637,116.315411,0,24,39935.5825810185,2009-05-02,13:58:55
40.009647,116.31538,0,27,39935.5826388889,2009-05-02,13:59:00
40.009644,116.315372,0,27,39935.5826967593,2009-05-02,13:59:05
40.009644,116.315376,0,27,39935.5827546296,2009-05-02,13:59:10
40.009644,116.315376,0,27,39935.5827893519,2009-05-02,13:59:13
40.009642,116.315378,0,27,39935.5828125,2009-05-02,13:59:15
40.009639,116.315368,0,27,39935.5828703704,2009-05-02,13:59:20
40.009597,116.315346,0,29,39935.5829282407,2009-05-02,13:59:25
40.009595,116.315339,0,29,39935.5829861111,2009-05-02,13:59:30
40.009595,116.315339,0,29,39935.5830208333,2009-05-02,13:59:33
40.009592,116.315331,0,29,39935.5830439815,2009-05-02,13:59:35
40.009589,116.31532,0,29,39935.5831018519,2009-05-02,13:59:40
40.009585,116.315311,0,29,39935.5831597222,2009-05-02,13:59:45
40.009584,116.315317,0,29,39935.5832175926,2009-05-02,13:59:50
40.009584,116.315317,0,29,39935.5832523148,2009-05-02,13:59:53
40.009586,116.315324,0,29,39935.583275463,2009-05-02,13:59:55
40.009606,116.315318,0,30,39935.5833333333,2009-05-02,14:00:00
40.009622,116.315264,0,31,39935.5833912037,2009-05-02,14:00:05
40.009622,116.315264,0,31,39935.5834259259,2009-05-02,14:00:08
40.009623,116.315257,0,31,39935.5834490741,2009-05-02,14:00:10
40.009623,116.315266,0,31,39935.5835069444,2009-05-02,14:00:15
40.009617,116.31529,0,32,39935.5835648148,2009-05-02,14:00:20
40.009597,116.315316,0,33,39935.5836226852,2009-05-02,14:00:25
40.009568,116.315328,0,32,39935.5836805556,2009-05-02,14:00:30
40.009573,116.315308,0,32,39935.5837384259,2009-05-02,14:00:35
40.009573,116.315308,0,32,39935.5837731481,2009-05-02,14:00:38
40.009574,116.315309,0,32,39935.5837962963,2009-05-02,14:00:40
40.009576,116.315319,0,32,39935.5838541667,2009-05-02,14:00:45
40.009576,116.315319,0,32,39935.5838888889,2009-05-02,14:00:48
40.009576,116.315317,0,32,39935.583912037,2009-05-02,14:00:50
40.009554,116.315322,0,32,39935.5839699074,2009-05-02,14:00:55
40.009545,116.315324,0,32,39935.5840277778,2009-05-02,14:01:00
40.009546,116.315333,0,32,39935.5840856481,2009-05-02,14:01:05
40.009529,116.315374,0,32,39935.5841435185,2009-05-02,14:01:10
40.009495,116.315449,0,33,39935.5842013889,2009-05-02,14:01:15
40.009504,116.315562,0,33,39935.5842592593,2009-05-02,14:01:20
40.009535,116.315644,0,34,39935.5843171296,2009-05-02,14:01:25
40.009577,116.315791,0,35,39935.584375,2009-05-02,14:01:30
40.00954,116.31582,0,36,39935.5844328704,2009-05-02,14:01:35
40.009506,116.315841,0,37,39935.5844907407,2009-05-02,14:01:40
40.009509,116.315741,0,38,39935.5845486111,2009-05-02,14:01:45
40.009514,116.315577,0,40,39935.5846064815,2009-05-02,14:01:50
40.009507,116.315492,0,45,39935.5846643519,2009-05-02,14:01:55
40.009482,116.315441,0,45,39935.5847222222,2009-05-02,14:02:00
40.009497,116.315441,0,45,39935.5847800926,2009-05-02,14:02:05
40.009557,116.315409,0,46,39935.584837963,2009-05-02,14:02:10
40.009565,116.315374,0,48,39935.5848958333,2009-05-02,14:02:15
40.009547,116.315325,0,51,39935.5849537037,2009-05-02,14:02:20
40.00952,116.315217,0,57,39935.5850115741,2009-05-02,14:02:25
40.009479,116.31515,0,62,39935.5850694444,2009-05-02,14:02:30
40.009432,116.315142,0,65,39935.5851273148,2009-05-02,14:02:35
40.009432,116.315142,0,65,39935.585162037,2009-05-02,14:02:38
40.009427,116.315142,0,66,39935.5851851852,2009-05-02,14:02:40
40.009408,116.315149,0,65,39935.5852430556,2009-05-02,14:02:45
40.009375,116.315129,0,62,39935.5853009259,2009-05-02,14:02:50
40.009379,116.315116,0,58,39935.5853587963,2009-05-02,14:02:55
40.009427,116.315065,0,56,39935.5854166667,2009-05-02,14:03:00
40.009479,116.315074,0,58,39935.585474537,2009-05-02,14:03:05
40.00956,116.315041,0,60,39935.5855324074,2009-05-02,14:03:10
40.009643,116.314945,0,65,39935.5855902778,2009-05-02,14:03:15
40.009705,116.31481,0,70,39935.5856481481,2009-05-02,14:03:20
40.009736,116.314683,0,73,39935.5857060185,2009-05-02,14:03:25
40.009774,116.314613,0,79,39935.5857638889,2009-05-02,14:03:30
40.009842,116.314529,0,88,39935.5858217593,2009-05-02,14:03:35
40.009945,116.314459,0,94,39935.5858796296,2009-05-02,14:03:40
40.009969,116.314414,0,95,39935.5859375,2009-05-02,14:03:45
40.009997,116.314329,0,92,39935.5859953704,2009-05-02,14:03:50
40.010119,116.314204,0,92,39935.5860532407,2009-05-02,14:03:55
40.010317,116.314045,0,92,39935.5861111111,2009-05-02,14:04:00
40.010443,116.313827,0,94,39935.5861689815,2009-05-02,14:04:05
40.010556,116.313657,0,97,39935.5862268518,2009-05-02,14:04:10
40.009875,116.315267,0,118,39935.5868634259,2009-05-02,14:05:05
40.009869,116.315336,0,107,39935.5869212963,2009-05-02,14:05:10
40.009881,116.315371,0,101,39935.5869791667,2009-05-02,14:05:15
40.009876,116.31539,0,96,39935.587037037,2009-05-02,14:05:20
40.009824,116.315445,0,90,39935.5870949074,2009-05-02,14:05:25
40.009727,116.315562,0,77,39935.5871527778,2009-05-02,14:05:30
40.009677,116.315744,0,72,39935.5872106481,2009-05-02,14:05:35
40.009646,116.315912,0,45,39935.5872685185,2009-05-02,14:05:40
40.009592,116.316009,0,47,39935.5873263889,2009-05-02,14:05:45
40.009554,116.316114,0,47,39935.5873842593,2009-05-02,14:05:50
40.009672,116.315581,0,54,39935.5875578704,2009-05-02,14:06:05
40.009574,116.315189,0,38,39935.5879050926,2009-05-02,14:06:35
40.009719,116.315288,0,26,39935.587962963,2009-05-02,14:06:40
40.009794,116.315373,0,21,39935.5880208333,2009-05-02,14:06:45
40.009883,116.315346,0,16,39935.5880787037,2009-05-02,14:06:50
40.010047,116.315269,0,11,39935.5881365741,2009-05-02,14:06:55
40.009501,116.316197,0,9,39935.5885416667,2009-05-02,14:07:30
40.009516,116.316227,0,6,39935.588599537,2009-05-02,14:07:35
40.009539,116.316216,0,3,39935.5886574074,2009-05-02,14:07:40
40.009573,116.316037,0,1,39935.5887152778,2009-05-02,14:07:45
40.009557,116.315968,0,-5,39935.5887731481,2009-05-02,14:07:50
40.009424,116.31534,0,158,39935.5888310185,2009-05-02,14:07:55
40.009464,116.315247,0,183,39935.5888888889,2009-05-02,14:08:00
40.009459,116.315208,0,190,39935.5889467593,2009-05-02,14:08:05
40.009358,116.315255,0,196,39935.5890046296,2009-05-02,14:08:10
40.009276,116.315406,0,200,39935.5890625,2009-05-02,14:08:15
40.009212,116.315642,0,208,39935.5891203704,2009-05-02,14:08:20
40.009225,116.315849,0,219,39935.5891782407,2009-05-02,14:08:25
40.009262,116.315861,0,221,39935.5892361111,2009-05-02,14:08:30
40.00929,116.315761,0,220,39935.5892939815,2009-05-02,14:08:35
40.00929,116.315743,0,220,39935.5893518519,2009-05-02,14:08:40
40.009303,116.315705,0,220,39935.5894097222,2009-05-02,14:08:45
40.009297,116.315661,0,219,39935.5894675926,2009-05-02,14:08:50
40.009295,116.315619,0,219,39935.589525463,2009-05-02,14:08:55
40.009293,116.315583,0,220,39935.5895833333,2009-05-02,14:09:00
40.0093,116.315567,0,223,39935.5896412037,2009-05-02,14:09:05
40.009299,116.315552,0,224,39935.5896990741,2009-05-02,14:09:10
40.009299,116.315538,0,226,39935.5897569444,2009-05-02,14:09:15
40.009299,116.315538,0,226,39935.5897916667,2009-05-02,14:09:18
40.0093,116.315536,0,226,39935.5898148148,2009-05-02,14:09:20
40.009299,116.315525,0,226,39935.5898726852,2009-05-02,14:09:25
40.009298,116.315508,0,226,39935.5899305556,2009-05-02,14:09:30
40.009344,116.315436,0,229,39935.5899884259,2009-05-02,14:09:35
40.00937,116.315304,0,229,39935.5900462963,2009-05-02,14:09:40
40.00955,116.315072,0,210,39935.5925925926,2009-05-02,14:13:20
40.009583,116.315037,0,209,39935.592650463,2009-05-02,14:13:25
40.009574,116.314992,0,208,39935.5927083333,2009-05-02,14:13:30
40.009574,116.314952,0,207,39935.5927662037,2009-05-02,14:13:35
40.009559,116.314978,0,207,39935.5928240741,2009-05-02,14:13:40
40.009535,116.315015,0,205,39935.5928819444,2009-05-02,14:13:45
40.009539,116.314972,0,205,39935.5929398148,2009-05-02,14:13:50
40.009565,116.314967,0,207,39935.5929976852,2009-05-02,14:13:55
40.009624,116.314898,0,214,39935.5930555556,2009-05-02,14:14:00
40.00966,116.314912,0,222,39935.5931134259,2009-05-02,14:14:05
40.009697,116.3149,0,230,39935.5931712963,2009-05-02,14:14:10
40.009747,116.314909,0,233,39935.5932291667,2009-05-02,14:14:15
40.009823,116.314956,0,235,39935.593287037,2009-05-02,14:14:20
40.009858,116.314991,0,234,39935.5933449074,2009-05-02,14:14:25
40.009835,116.314949,0,233,39935.5934027778,2009-05-02,14:14:30
40.009759,116.314949,0,235,39935.5934606481,2009-05-02,14:14:35
40.009667,116.314983,0,231,39935.5935185185,2009-05-02,14:14:40
40.009611,116.315002,0,226,39935.5935763889,2009-05-02,14:14:45
40.009573,116.315034,0,225,39935.5936342593,2009-05-02,14:14:50
40.0095,116.315082,0,225,39935.5936921296,2009-05-02,14:14:55
40.009414,116.315183,0,223,39935.59375,2009-05-02,14:15:00
40.009293,116.315314,0,226,39935.5938078704,2009-05-02,14:15:05
40.009201,116.31543,0,227,39935.5938657407,2009-05-02,14:15:10
40.009204,116.315404,0,232,39935.5939236111,2009-05-02,14:15:15
40.009204,116.315404,0,232,39935.5939583333,2009-05-02,14:15:18
40.009212,116.315409,0,236,39935.5939814815,2009-05-02,14:15:20
40.009224,116.315399,0,237,39935.5940393518,2009-05-02,14:15:25
40.009218,116.315367,0,235,39935.5940972222,2009-05-02,14:15:30
40.009224,116.315357,0,234,39935.5941550926,2009-05-02,14:15:35
40.009239,116.315297,0,230,39935.594212963,2009-05-02,14:15:40
40.009299,116.315227,0,229,39935.5942708333,2009-05-02,14:15:45
40.009335,116.315182,0,228,39935.5943287037,2009-05-02,14:15:50
40.009331,116.315191,0,225,39935.5943865741,2009-05-02,14:15:55
40.009278,116.315234,0,223,39935.5944444444,2009-05-02,14:16:00
40.009244,116.315242,0,222,39935.5945023148,2009-05-02,14:16:05
40.009223,116.31527,0,225,39935.5945601852,2009-05-02,14:16:10
40.009249,116.31527,0,229,39935.5946180556,2009-05-02,14:16:15
40.009287,116.315241,0,233,39935.5946759259,2009-05-02,14:16:20
40.00931,116.315224,0,234,39935.5947337963,2009-05-02,14:16:25
40.00931,116.315224,0,234,39935.5947685185,2009-05-02,14:16:28
40.009314,116.315232,0,234,39935.5947916667,2009-05-02,14:16:30
40.009401,116.315162,0,236,39935.594849537,2009-05-02,14:16:35
40.009446,116.31515,0,234,39935.5949074074,2009-05-02,14:16:40
40.009518,116.315169,0,232,39935.5949652778,2009-05-02,14:16:45
40.009545,116.315155,0,225,39935.5950231481,2009-05-02,14:16:50
40.009546,116.315115,0,215,39935.5950810185,2009-05-02,14:16:55
40.009516,116.315398,0,140,39935.6002893519,2009-05-02,14:24:25
40.009483,116.315476,0,140,39935.6003472222,2009-05-02,14:24:30
40.009435,116.315508,0,139,39935.6004050926,2009-05-02,14:24:35
40.009419,116.315433,0,139,39935.600462963,2009-05-02,14:24:40
40.009447,116.315332,0,138,39935.6005208333,2009-05-02,14:24:45
40.009467,116.315305,0,138,39935.6005787037,2009-05-02,14:24:50
40.009497,116.315297,0,138,39935.6006365741,2009-05-02,14:24:55
40.009507,116.31531,0,140,39935.6006944444,2009-05-02,14:25:00
40.009465,116.315269,0,142,39935.6007523148,2009-05-02,14:25:05
40.009461,116.315205,0,143,39935.6008101852,2009-05-02,14:25:10
40.009461,116.315205,0,143,39935.6008217593,2009-05-02,14:25:11
40.009461,116.315202,0,142,39935.6008449074,2009-05-02,14:25:13
40.009441,116.315202,0,141,39935.6009027778,2009-05-02,14:25:18
