# Supplementary material for: Research on differential privacy protection method based on user tendency
Source: PLoS One. 2023 Oct 26;18(10):e0288823. doi: 10.1371/journal.pone.0288823 (PMC10602288; doi:10.1371/journal.pone.0288823)
Supplement: S1 Data — (ZIP) [file pone.0288823.s001.zip › Data 5-1/000/Trajectory/20090503033926.plt]

Geolife trajectory
WGS 84
Altitude is in Feet
Reserved 3
0,2,255,My Track,0,0,2,8421376
0
40.010402,116.314739,0,492,39936.1523842593,2009-05-03,03:39:26
40.010429,116.314732,0,492,39936.1524421296,2009-05-03,03:39:31
40.010397,116.314659,0,492,39936.1525,2009-05-03,03:39:36
40.010374,116.314514,0,492,39936.1525578704,2009-05-03,03:39:41
40.010408,116.314298,0,493,39936.1526157407,2009-05-03,03:39:46
40.010485,116.31412,0,495,39936.1526736111,2009-05-03,03:39:51
40.01048,116.314023,0,496,39936.1527314815,2009-05-03,03:39:56
40.010509,116.31397,0,499,39936.1527893519,2009-05-03,03:40:01
40.010652,116.313812,0,504,39936.1528472222,2009-05-03,03:40:06
40.010724,116.313771,0,511,39936.1529050926,2009-05-03,03:40:11
40.010724,116.313771,0,511,39936.1529398148,2009-05-03,03:40:14
40.010728,116.313766,0,520,39936.152962963,2009-05-03,03:40:16
40.010863,116.313673,0,529,39936.1530208333,2009-05-03,03:40:21
40.010629,116.313809,0,540,39936.1530787037,2009-05-03,03:40:26
40.010414,116.313942,0,551,39936.1531365741,2009-05-03,03:40:31
40.009439,116.314271,0,270,39936.1531944444,2009-05-03,03:40:36
40.009461,116.31421,0,282,39936.1532523148,2009-05-03,03:40:41
40.009473,116.314096,0,293,39936.1533101852,2009-05-03,03:40:46
40.009556,116.313807,0,285,39936.1533680556,2009-05-03,03:40:51
40.009533,116.313651,0,294,39936.1534259259,2009-05-03,03:40:56
40.009511,116.313508,0,303,39936.1534837963,2009-05-03,03:41:01
40.009568,116.313221,0,299,39936.1535416667,2009-05-03,03:41:06
40.00952,116.312901,0,289,39936.153599537,2009-05-03,03:41:11
40.009496,116.312773,0,287,39936.1536574074,2009-05-03,03:41:16
40.009495,116.312739,0,285,39936.1537152778,2009-05-03,03:41:21
40.009494,116.312706,0,291,39936.1537731481,2009-05-03,03:41:26
40.009496,116.312668,0,297,39936.1538310185,2009-05-03,03:41:31
40.009493,116.312624,0,303,39936.1538888889,2009-05-03,03:41:36
40.009478,116.312578,0,308,39936.1539467593,2009-05-03,03:41:41
40.009452,116.312536,0,313,39936.1540046296,2009-05-03,03:41:46
40.009397,116.312483,0,318,39936.1540625,2009-05-03,03:41:51
40.009354,116.312431,0,323,39936.1541203704,2009-05-03,03:41:56
40.009296,116.312388,0,328,39936.1541782407,2009-05-03,03:42:01
40.009258,116.312371,0,332,39936.1542361111,2009-05-03,03:42:06
40.009219,116.312339,0,337,39936.1542939815,2009-05-03,03:42:11
40.009207,116.312343,0,341,39936.1543518519,2009-05-03,03:42:16
40.009199,116.312358,0,349,39936.1545833333,2009-05-03,03:42:36
40.009166,116.312312,0,348,39936.1546412037,2009-05-03,03:42:41
40.009208,116.312279,0,347,39936.1546990741,2009-05-03,03:42:46
40.009238,116.312259,0,347,39936.1547569444,2009-05-03,03:42:51
40.0092,116.312191,0,347,39936.1548148148,2009-05-03,03:42:56
40.009141,116.312108,0,347,39936.1548726852,2009-05-03,03:43:01
40.009093,116.31203,0,347,39936.1549305556,2009-05-03,03:43:06
40.009092,116.312001,0,347,39936.1549884259,2009-05-03,03:43:11
40.009104,116.311971,0,347,39936.1550462963,2009-05-03,03:43:16
40.009114,116.311966,0,347,39936.1551041667,2009-05-03,03:43:21
40.009139,116.312002,0,348,39936.155162037,2009-05-03,03:43:26
40.009162,116.312044,0,348,39936.1552199074,2009-05-03,03:43:31
40.009191,116.312122,0,348,39936.1552777778,2009-05-03,03:43:36
40.009269,116.312337,0,348,39936.1553356481,2009-05-03,03:43:41
40.009371,116.312797,0,343,39936.1553935185,2009-05-03,03:43:46
40.009502,116.3129,0,334,39936.1554513889,2009-05-03,03:43:51
40.009502,116.3129,0,334,39936.1554861111,2009-05-03,03:43:54
40.009501,116.312896,0,333,39936.1555092593,2009-05-03,03:43:56
40.009529,116.312935,0,307,39936.1555671296,2009-05-03,03:44:01
40.009527,116.312893,0,293,39936.155625,2009-05-03,03:44:06
40.00942,116.312875,0,284,39936.1556828704,2009-05-03,03:44:11
40.00927,116.312879,0,273,39936.1557407407,2009-05-03,03:44:16
40.009069,116.312897,0,264,39936.1557986111,2009-05-03,03:44:21
40.008871,116.312914,0,254,39936.1558564815,2009-05-03,03:44:26
40.008673,116.312956,0,237,39936.1559143519,2009-05-03,03:44:31
40.008457,116.312962,0,230,39936.1559722222,2009-05-03,03:44:36
40.008241,116.31297,0,227,39936.1560300926,2009-05-03,03:44:41
40.008037,116.313014,0,215,39936.156087963,2009-05-03,03:44:46
40.007812,116.313035,0,217,39936.1561458333,2009-05-03,03:44:51
40.007588,116.313042,0,220,39936.1562037037,2009-05-03,03:44:56
40.007374,116.313082,0,216,39936.1562615741,2009-05-03,03:45:01
40.007156,116.313128,0,207,39936.1563194444,2009-05-03,03:45:06
40.006936,116.31317,0,201,39936.1563773148,2009-05-03,03:45:11
40.006714,116.313201,0,197,39936.1564351852,2009-05-03,03:45:16
40.0065,116.313196,0,194,39936.1564930556,2009-05-03,03:45:21
40.006283,116.313217,0,198,39936.1565509259,2009-05-03,03:45:26
40.006082,116.313224,0,204,39936.1566087963,2009-05-03,03:45:31
40.005899,116.31324,0,203,39936.1566666667,2009-05-03,03:45:36
40.005717,116.313219,0,205,39936.156724537,2009-05-03,03:45:41
40.005528,116.313141,0,211,39936.1567824074,2009-05-03,03:45:46
40.00536,116.313048,0,205,39936.1568402778,2009-05-03,03:45:51
40.005221,116.312941,0,209,39936.1568981481,2009-05-03,03:45:56
40.005089,116.312752,0,195,39936.1569560185,2009-05-03,03:46:01
40.004996,116.312589,0,195,39936.1570138889,2009-05-03,03:46:06
40.004949,116.312496,0,195,39936.1570717593,2009-05-03,03:46:11
40.004907,116.312394,0,200,39936.1571296296,2009-05-03,03:46:16
40.004856,116.312329,0,202,39936.1571875,2009-05-03,03:46:21
40.004837,116.312278,0,200,39936.1572453704,2009-05-03,03:46:26
40.00481,116.312241,0,199,39936.1573032407,2009-05-03,03:46:31
40.004711,116.312252,0,205,39936.1573611111,2009-05-03,03:46:36
40.004557,116.312289,0,210,39936.1574189815,2009-05-03,03:46:41
40.004361,116.312331,0,208,39936.1574768518,2009-05-03,03:46:46
40.004148,116.312331,0,207,39936.1575347222,2009-05-03,03:46:51
40.003961,116.312335,0,204,39936.1575925926,2009-05-03,03:46:56
40.003787,116.31236,0,201,39936.157650463,2009-05-03,03:47:01
40.003579,116.312334,0,202,39936.1577083333,2009-05-03,03:47:06
40.003393,116.312331,0,202,39936.1577662037,2009-05-03,03:47:11
40.003214,116.312315,0,202,39936.1578240741,2009-05-03,03:47:16
40.003045,116.312325,0,210,39936.1578819444,2009-05-03,03:47:21
40.002881,116.312347,0,210,39936.1579398148,2009-05-03,03:47:26
40.002698,116.312346,0,220,39936.1579976852,2009-05-03,03:47:31
40.002518,116.312398,0,226,39936.1580555556,2009-05-03,03:47:36
40.002338,116.312427,0,232,39936.1581134259,2009-05-03,03:47:41
40.002152,116.312468,0,231,39936.1581712963,2009-05-03,03:47:46
40.001939,116.312494,0,224,39936.1582291667,2009-05-03,03:47:51
40.001748,116.312531,0,225,39936.158287037,2009-05-03,03:47:56
40.001549,116.312554,0,209,39936.1583449074,2009-05-03,03:48:01
40.001345,116.312563,0,212,39936.1584027778,2009-05-03,03:48:06
40.001123,116.312535,0,205,39936.1584606481,2009-05-03,03:48:11
40.000919,116.312544,0,195,39936.1585185185,2009-05-03,03:48:16
40.000741,116.312521,0,194,39936.1585763889,2009-05-03,03:48:21
40.000562,116.312489,0,195,39936.1586342593,2009-05-03,03:48:26
40.000378,116.312472,0,193,39936.1586921296,2009-05-03,03:48:31
40.000192,116.312424,0,201,39936.15875,2009-05-03,03:48:36
40.000014,116.312383,0,206,39936.1588078704,2009-05-03,03:48:41
39.999845,116.312366,0,211,39936.1588657407,2009-05-03,03:48:46
39.999686,116.312402,0,212,39936.1589236111,2009-05-03,03:48:51
39.999504,116.312444,0,210,39936.1589814815,2009-05-03,03:48:56
39.999299,116.312425,0,208,39936.1590393518,2009-05-03,03:49:01
39.999144,116.312524,0,212,39936.1590972222,2009-05-03,03:49:06
39.998975,116.312624,0,210,39936.1591550926,2009-05-03,03:49:11
39.9988,116.31266,0,207,39936.159212963,2009-05-03,03:49:16
39.998687,116.312647,0,206,39936.1592708333,2009-05-03,03:49:21
39.998684,116.312526,0,215,39936.1593287037,2009-05-03,03:49:26
39.998677,116.312326,0,222,39936.1593865741,2009-05-03,03:49:31
39.998687,116.312074,0,226,39936.1594444444,2009-05-03,03:49:36
39.998672,116.311821,0,233,39936.1595023148,2009-05-03,03:49:41
39.998652,116.311539,0,239,39936.1595601852,2009-05-03,03:49:46
39.998611,116.311213,0,236,39936.1596180556,2009-05-03,03:49:51
39.998591,116.310966,0,238,39936.1596759259,2009-05-03,03:49:56
39.99859,116.310723,0,238,39936.1597337963,2009-05-03,03:50:01
39.998583,116.310448,0,230,39936.1597916667,2009-05-03,03:50:06
39.998567,116.310198,0,225,39936.159849537,2009-05-03,03:50:11
39.998594,116.30996,0,225,39936.1599074074,2009-05-03,03:50:16
39.998633,116.309735,0,224,39936.1599652778,2009-05-03,03:50:21
39.998668,116.309511,0,218,39936.1600231482,2009-05-03,03:50:26
39.998676,116.309322,0,202,39936.1600810185,2009-05-03,03:50:31
39.998638,116.30916,0,191,39936.1601388889,2009-05-03,03:50:36
39.998608,116.309079,0,180,39936.1601967593,2009-05-03,03:50:41
39.998552,116.309068,0,175,39936.1602546296,2009-05-03,03:50:46
39.998464,116.30907,0,176,39936.1603125,2009-05-03,03:50:51
39.998335,116.309072,0,177,39936.1603703704,2009-05-03,03:50:56
39.998182,116.309081,0,175,39936.1604282407,2009-05-03,03:51:01
39.998026,116.309084,0,174,39936.1604861111,2009-05-03,03:51:06
39.997904,116.309151,0,169,39936.1605439815,2009-05-03,03:51:11
39.997846,116.309173,0,161,39936.1606018519,2009-05-03,03:51:16
39.997776,116.309188,0,155,39936.1606597222,2009-05-03,03:51:21
39.997697,116.309204,0,149,39936.1607175926,2009-05-03,03:51:26
39.997593,116.309243,0,148,39936.160775463,2009-05-03,03:51:31
39.997465,116.309348,0,149,39936.1608333333,2009-05-03,03:51:36
39.99732,116.309455,0,154,39936.1608912037,2009-05-03,03:51:41
39.997179,116.309571,0,158,39936.1609490741,2009-05-03,03:51:46
39.997048,116.309667,0,165,39936.1610069444,2009-05-03,03:51:51
39.996936,116.309773,0,176,39936.1610648148,2009-05-03,03:51:56
39.996764,116.309855,0,187,39936.1611226852,2009-05-03,03:52:01
39.996641,116.309981,0,197,39936.1611805556,2009-05-03,03:52:06
39.996508,116.310044,0,205,39936.1612384259,2009-05-03,03:52:11
39.9964,116.310131,0,215,39936.1612962963,2009-05-03,03:52:16
39.996271,116.310316,0,219,39936.1613541667,2009-05-03,03:52:21
39.996193,116.310457,0,227,39936.161412037,2009-05-03,03:52:26
39.996143,116.310627,0,237,39936.1614699074,2009-05-03,03:52:31
39.996088,116.310781,0,247,39936.1615277778,2009-05-03,03:52:36
39.996069,116.310953,0,257,39936.1615856481,2009-05-03,03:52:41
39.996064,116.311114,0,265,39936.1616435185,2009-05-03,03:52:46
39.996067,116.311303,0,273,39936.1617013889,2009-05-03,03:52:51
39.996107,116.311441,0,284,39936.1617592593,2009-05-03,03:52:56
39.99613,116.311612,0,289,39936.1618171296,2009-05-03,03:53:01
39.996156,116.311826,0,293,39936.161875,2009-05-03,03:53:06
39.996179,116.312067,0,298,39936.1619328704,2009-05-03,03:53:11
39.996197,116.312304,0,307,39936.1619907407,2009-05-03,03:53:16
39.996195,116.312537,0,316,39936.1620486111,2009-05-03,03:53:21
39.996161,116.312803,0,324,39936.1621064815,2009-05-03,03:53:26
39.996083,116.313059,0,332,39936.1621643519,2009-05-03,03:53:31
39.995958,116.313301,0,338,39936.1622222222,2009-05-03,03:53:36
39.995807,116.313528,0,337,39936.1622800926,2009-05-03,03:53:41
39.99548,116.31377,0,346,39936.162337963,2009-05-03,03:53:46
39.995271,116.313813,0,347,39936.1623958333,2009-05-03,03:53:51
39.995033,116.3139,0,352,39936.1624537037,2009-05-03,03:53:56
39.994841,116.313959,0,358,39936.1625115741,2009-05-03,03:54:01
39.994634,116.314009,0,353,39936.1625694444,2009-05-03,03:54:06
39.994432,116.314005,0,346,39936.1626273148,2009-05-03,03:54:11
39.994231,116.31403,0,346,39936.1626851852,2009-05-03,03:54:16
39.994015,116.314115,0,333,39936.1627430556,2009-05-03,03:54:21
39.993817,116.314166,0,333,39936.1628009259,2009-05-03,03:54:26
39.993627,116.314208,0,329,39936.1628587963,2009-05-03,03:54:31
39.993416,116.314241,0,327,39936.1629166667,2009-05-03,03:54:36
39.993194,116.314262,0,323,39936.162974537,2009-05-03,03:54:41
39.992979,116.314326,0,307,39936.1630324074,2009-05-03,03:54:46
39.992783,116.314368,0,297,39936.1630902778,2009-05-03,03:54:51
39.992595,116.314393,0,285,39936.1631481481,2009-05-03,03:54:56
39.99242,116.314422,0,277,39936.1632060185,2009-05-03,03:55:01
39.992295,116.314527,0,273,39936.1632638889,2009-05-03,03:55:06
39.992156,116.314619,0,267,39936.1633217593,2009-05-03,03:55:11
39.992019,116.314806,0,253,39936.1633796296,2009-05-03,03:55:16
39.991895,116.314926,0,248,39936.1634375,2009-05-03,03:55:21
39.991728,116.315063,0,246,39936.1634953704,2009-05-03,03:55:26
39.991528,116.315266,0,241,39936.1635532407,2009-05-03,03:55:31
39.991354,116.315412,0,225,39936.1636111111,2009-05-03,03:55:36
39.991269,116.315575,0,209,39936.1636689815,2009-05-03,03:55:41
39.991177,116.31569,0,200,39936.1637268519,2009-05-03,03:55:46
39.991049,116.315801,0,190,39936.1637847222,2009-05-03,03:55:51
39.991069,116.31596,0,184,39936.1638425926,2009-05-03,03:55:56
39.991085,116.316153,0,183,39936.163900463,2009-05-03,03:56:01
39.991085,116.316385,0,186,39936.1639583333,2009-05-03,03:56:06
39.991095,116.316561,0,183,39936.1640162037,2009-05-03,03:56:11
39.991103,116.316787,0,179,39936.1640740741,2009-05-03,03:56:16
39.991157,116.317063,0,183,39936.1641319444,2009-05-03,03:56:21
39.991149,116.317305,0,184,39936.1641898148,2009-05-03,03:56:26
39.991157,116.317518,0,176,39936.1642476852,2009-05-03,03:56:31
39.991177,116.317768,0,174,39936.1643055556,2009-05-03,03:56:36
39.991199,116.318052,0,173,39936.1643634259,2009-05-03,03:56:41
39.991203,116.31829,0,176,39936.1644212963,2009-05-03,03:56:46
39.991197,116.318647,0,173,39936.1644791667,2009-05-03,03:56:51
39.991232,116.318871,0,172,39936.164537037,2009-05-03,03:56:56
39.99124,116.319046,0,173,39936.1645949074,2009-05-03,03:57:01
39.991272,116.319201,0,174,39936.1646527778,2009-05-03,03:57:06
39.991281,116.319459,0,175,39936.1647106481,2009-05-03,03:57:11
39.991289,116.3197,0,176,39936.1647685185,2009-05-03,03:57:16
39.991285,116.319928,0,172,39936.1648263889,2009-05-03,03:57:21
39.991312,116.320443,0,177,39936.1648842593,2009-05-03,03:57:26
39.99119,116.320772,0,174,39936.1649421296,2009-05-03,03:57:31
39.990931,116.320937,0,168,39936.165,2009-05-03,03:57:36
39.990688,116.320963,0,172,39936.1650578704,2009-05-03,03:57:41
39.990463,116.320974,0,178,39936.1651157407,2009-05-03,03:57:46
39.990255,116.320977,0,184,39936.1651736111,2009-05-03,03:57:51
39.990062,116.320974,0,191,39936.1652314815,2009-05-03,03:57:56
39.989868,116.32096,0,196,39936.1652893518,2009-05-03,03:58:01
39.989678,116.320941,0,203,39936.1653472222,2009-05-03,03:58:06
39.98949,116.320903,0,207,39936.1654050926,2009-05-03,03:58:11
39.989301,116.320855,0,214,39936.165462963,2009-05-03,03:58:16
39.989109,116.320815,0,216,39936.1655208333,2009-05-03,03:58:21
39.988903,116.320777,0,220,39936.1655787037,2009-05-03,03:58:26
39.988707,116.32077,0,223,39936.1656365741,2009-05-03,03:58:31
39.98849,116.320751,0,226,39936.1656944444,2009-05-03,03:58:36
39.988312,116.320758,0,227,39936.1657523148,2009-05-03,03:58:41
39.988155,116.320724,0,226,39936.1658101852,2009-05-03,03:58:46
39.98799,116.320759,0,229,39936.1658680556,2009-05-03,03:58:51
39.987793,116.320738,0,231,39936.1659259259,2009-05-03,03:58:56
39.987584,116.320714,0,236,39936.1659837963,2009-05-03,03:59:01
39.987399,116.320691,0,246,39936.1660416667,2009-05-03,03:59:06
39.987196,116.320727,0,253,39936.166099537,2009-05-03,03:59:11
39.986986,116.320772,0,258,39936.1661574074,2009-05-03,03:59:16
39.986808,116.320806,0,265,39936.1662152778,2009-05-03,03:59:21
39.986597,116.320819,0,268,39936.1662731481,2009-05-03,03:59:26
39.986389,116.320817,0,274,39936.1663310185,2009-05-03,03:59:31
39.986193,116.320866,0,275,39936.1663888889,2009-05-03,03:59:36
39.98599,116.32089,0,277,39936.1664467593,2009-05-03,03:59:41
39.985762,116.320883,0,282,39936.1665046296,2009-05-03,03:59:46
39.985517,116.320883,0,286,39936.1665625,2009-05-03,03:59:51
39.985283,116.320916,0,288,39936.1666203704,2009-05-03,03:59:56
39.985111,116.320992,0,285,39936.1666782407,2009-05-03,04:00:01
39.984943,116.321043,0,282,39936.1667361111,2009-05-03,04:00:06
39.984844,116.321175,0,286,39936.1667939815,2009-05-03,04:00:11
39.984815,116.321366,0,291,39936.1668518518,2009-05-03,04:00:16
39.984757,116.321585,0,299,39936.1669097222,2009-05-03,04:00:21
39.984752,116.321852,0,306,39936.1669675926,2009-05-03,04:00:26
39.98475,116.32214,0,309,39936.167025463,2009-05-03,04:00:31
39.984767,116.322427,0,312,39936.1670833333,2009-05-03,04:00:36
39.984791,116.322695,0,310,39936.1671412037,2009-05-03,04:00:41
39.984805,116.322958,0,312,39936.1671990741,2009-05-03,04:00:46
39.98472,116.323069,0,306,39936.1672569444,2009-05-03,04:00:51
39.984713,116.323012,0,302,39936.1673148148,2009-05-03,04:00:56
39.984722,116.323013,0,302,39936.1673726852,2009-05-03,04:01:01
39.98473,116.323004,0,303,39936.1674305556,2009-05-03,04:01:06
39.984723,116.322973,0,300,39936.1674884259,2009-05-03,04:01:11
39.984732,116.322985,0,291,39936.1675462963,2009-05-03,04:01:16
39.984729,116.322999,0,285,39936.1676041667,2009-05-03,04:01:21
39.984731,116.322997,0,286,39936.167662037,2009-05-03,04:01:26
39.984731,116.322997,0,286,39936.1676967593,2009-05-03,04:01:29
39.984726,116.322994,0,281,39936.1677199074,2009-05-03,04:01:31
39.984682,116.323032,0,279,39936.1677777778,2009-05-03,04:01:36
39.984615,116.323054,0,278,39936.1678356482,2009-05-03,04:01:41
39.98453,116.32309,0,274,39936.1678935185,2009-05-03,04:01:46
39.984504,116.32332,0,164,39936.177962963,2009-05-03,04:16:16
39.984496,116.323645,0,161,39936.1780208333,2009-05-03,04:16:21
39.984498,116.324085,0,164,39936.1780787037,2009-05-03,04:16:26
39.984526,116.32468,0,173,39936.1781365741,2009-05-03,04:16:31
39.984555,116.325404,0,170,39936.1781944444,2009-05-03,04:16:36
39.98459,116.325975,0,167,39936.1782523148,2009-05-03,04:16:41
39.98462,116.32625,0,162,39936.1783101852,2009-05-03,04:16:46
39.984642,116.326372,0,162,39936.1783680556,2009-05-03,04:16:51
39.984639,116.32636,0,161,39936.1784259259,2009-05-03,04:16:56
39.984617,116.326369,0,162,39936.1784837963,2009-05-03,04:17:01
39.984598,116.32639,0,161,39936.1785416667,2009-05-03,04:17:06
39.984582,116.326406,0,159,39936.178599537,2009-05-03,04:17:11
39.984575,116.326411,0,158,39936.1786574074,2009-05-03,04:17:16
39.984572,116.326414,0,157,39936.1787152778,2009-05-03,04:17:21
39.984574,116.326413,0,157,39936.1787731481,2009-05-03,04:17:26
39.984578,116.326407,0,157,39936.1788310185,2009-05-03,04:17:31
39.98458,116.326403,0,157,39936.1788888889,2009-05-03,04:17:36
39.984584,116.326396,0,157,39936.1789467593,2009-05-03,04:17:41
39.984589,116.326391,0,157,39936.1790046296,2009-05-03,04:17:46
39.984587,116.326392,0,157,39936.1790625,2009-05-03,04:17:51
39.984585,116.326392,0,157,39936.1791203704,2009-05-03,04:17:56
39.984587,116.32639,0,157,39936.1791782407,2009-05-03,04:18:01
39.984589,116.326388,0,156,39936.1792361111,2009-05-03,04:18:06
39.984594,116.326382,0,156,39936.1792939815,2009-05-03,04:18:11
39.984598,116.326377,0,156,39936.1793518519,2009-05-03,04:18:16
39.98459,116.326385,0,156,39936.1794097222,2009-05-03,04:18:21
39.98459,116.326385,0,156,39936.1794444444,2009-05-03,04:18:24
39.984585,116.326391,0,156,39936.1794675926,2009-05-03,04:18:26
39.984587,116.32658,0,156,39936.179525463,2009-05-03,04:18:31
39.984596,116.327015,0,154,39936.1795833333,2009-05-03,04:18:36
39.984608,116.327559,0,151,39936.1796412037,2009-05-03,04:18:41
39.98469,116.328299,0,152,39936.1796990741,2009-05-03,04:18:46
39.984706,116.329122,0,157,39936.1797569444,2009-05-03,04:18:51
39.984723,116.330013,0,162,39936.1798148148,2009-05-03,04:18:56
39.984763,116.330954,0,155,39936.1798726852,2009-05-03,04:19:01
39.984846,116.331901,0,143,39936.1799305556,2009-05-03,04:19:06
39.984922,116.332877,0,139,39936.1799884259,2009-05-03,04:19:11
39.984928,116.333935,0,142,39936.1800462963,2009-05-03,04:19:16
39.984907,116.334925,0,153,39936.1801041667,2009-05-03,04:19:21
39.984949,116.335832,0,164,39936.180162037,2009-05-03,04:19:26
39.984994,116.336618,0,175,39936.1802199074,2009-05-03,04:19:31
39.985021,116.337187,0,180,39936.1802777778,2009-05-03,04:19:36
39.98502,116.337314,0,181,39936.1803356481,2009-05-03,04:19:41
39.985033,116.337312,0,176,39936.1803935185,2009-05-03,04:19:46
39.985013,116.337307,0,173,39936.1804513889,2009-05-03,04:19:51
39.984965,116.337306,0,173,39936.1805092593,2009-05-03,04:19:56
39.98497,116.337295,0,173,39936.1805671296,2009-05-03,04:20:01
39.98499,116.337294,0,173,39936.180625,2009-05-03,04:20:06
39.985012,116.337407,0,171,39936.1806828704,2009-05-03,04:20:11
39.985067,116.337694,0,165,39936.1807407407,2009-05-03,04:20:16
39.985074,116.337953,0,168,39936.1807986111,2009-05-03,04:20:21
39.985136,116.33839,0,156,39936.1808564815,2009-05-03,04:20:26
39.985165,116.33895,0,143,39936.1809143518,2009-05-03,04:20:31
39.985219,116.339582,0,129,39936.1809722222,2009-05-03,04:20:36
39.985256,116.340249,0,115,39936.1810300926,2009-05-03,04:20:41
39.985272,116.341008,0,110,39936.181087963,2009-05-03,04:20:46
39.985322,116.341758,0,120,39936.1811458333,2009-05-03,04:20:51
39.985333,116.342584,0,132,39936.1812037037,2009-05-03,04:20:56
39.985367,116.343459,0,140,39936.1812615741,2009-05-03,04:21:01
39.985385,116.344274,0,147,39936.1813194444,2009-05-03,04:21:06
39.985394,116.345078,0,152,39936.1813773148,2009-05-03,04:21:11
39.985418,116.345865,0,163,39936.1814351852,2009-05-03,04:21:16
39.985439,116.346646,0,166,39936.1814930556,2009-05-03,04:21:21
39.98549,116.347477,0,163,39936.1815509259,2009-05-03,04:21:26
39.985498,116.348329,0,150,39936.1816087963,2009-05-03,04:21:31
39.985507,116.349282,0,139,39936.1816666667,2009-05-03,04:21:36
39.985536,116.350341,0,130,39936.181724537,2009-05-03,04:21:41
39.98558,116.35138,0,113,39936.1817824074,2009-05-03,04:21:46
39.985618,116.352349,0,94,39936.1818402778,2009-05-03,04:21:51
39.985655,116.353354,0,76,39936.1818981481,2009-05-03,04:21:56
39.985723,116.354385,0,65,39936.1819560185,2009-05-03,04:22:01
39.985766,116.355389,0,67,39936.1820138889,2009-05-03,04:22:06
39.98577,116.356331,0,76,39936.1820717593,2009-05-03,04:22:11
39.985799,116.357291,0,83,39936.1821296296,2009-05-03,04:22:16
39.98583,116.358275,0,85,39936.1821875,2009-05-03,04:22:21
39.985856,116.359207,0,91,39936.1822453704,2009-05-03,04:22:26
39.985873,116.360154,0,98,39936.1823032407,2009-05-03,04:22:31
39.985897,116.361121,0,101,39936.1823611111,2009-05-03,04:22:36
39.985902,116.362083,0,106,39936.1824189815,2009-05-03,04:22:41
39.985937,116.363073,0,105,39936.1824768518,2009-05-03,04:22:46
39.985952,116.364139,0,99,39936.1825347222,2009-05-03,04:22:51
39.985975,116.365207,0,94,39936.1825925926,2009-05-03,04:22:56
39.985997,116.366111,0,87,39936.182650463,2009-05-03,04:23:01
39.98605,116.366927,0,82,39936.1827083333,2009-05-03,04:23:06
39.986062,116.367793,0,77,39936.1827662037,2009-05-03,04:23:11
39.986095,116.368722,0,73,39936.1828240741,2009-05-03,04:23:16
39.986135,116.369703,0,75,39936.1828819444,2009-05-03,04:23:21
39.986152,116.370687,0,73,39936.1829398148,2009-05-03,04:23:26
39.986189,116.371688,0,74,39936.1829976852,2009-05-03,04:23:31
39.986214,116.372752,0,72,39936.1830555556,2009-05-03,04:23:36
39.98625,116.373908,0,70,39936.1831134259,2009-05-03,04:23:41
39.986279,116.375115,0,67,39936.1831712963,2009-05-03,04:23:46
39.986322,116.376307,0,66,39936.1832291667,2009-05-03,04:23:51
39.986349,116.377496,0,61,39936.183287037,2009-05-03,04:23:56
39.986416,116.37857,0,69,39936.1833449074,2009-05-03,04:24:01
39.986429,116.379569,0,78,39936.1834027778,2009-05-03,04:24:06
39.986468,116.380561,0,80,39936.1834606482,2009-05-03,04:24:11
39.986482,116.381503,0,82,39936.1835185185,2009-05-03,04:24:16
39.98652,116.382456,0,82,39936.1835763889,2009-05-03,04:24:21
39.986529,116.38343,0,89,39936.1836342593,2009-05-03,04:24:26
39.986571,116.384455,0,89,39936.1836921296,2009-05-03,04:24:31
39.986567,116.38549,0,76,39936.18375,2009-05-03,04:24:36
39.986579,116.386585,0,78,39936.1838078704,2009-05-03,04:24:41
39.986612,116.387702,0,66,39936.1838657407,2009-05-03,04:24:46
39.986645,116.388739,0,61,39936.1839236111,2009-05-03,04:24:51
39.986686,116.389726,0,74,39936.1839814815,2009-05-03,04:24:56
39.986708,116.39054,0,86,39936.1840393519,2009-05-03,04:25:01
39.986739,116.391359,0,101,39936.1840972222,2009-05-03,04:25:06
39.986763,116.392222,0,102,39936.1841550926,2009-05-03,04:25:11
39.986789,116.393107,0,98,39936.184212963,2009-05-03,04:25:16
39.986828,116.394047,0,98,39936.1842708333,2009-05-03,04:25:21
39.986872,116.39493,0,92,39936.1843287037,2009-05-03,04:25:26
39.986902,116.395764,0,97,39936.1843865741,2009-05-03,04:25:31
39.986933,116.396639,0,101,39936.1844444444,2009-05-03,04:25:36
39.986955,116.397553,0,101,39936.1845023148,2009-05-03,04:25:41
39.986978,116.398504,0,94,39936.1845601852,2009-05-03,04:25:46
39.987012,116.399505,0,95,39936.1846180556,2009-05-03,04:25:51
39.987035,116.400563,0,89,39936.1846759259,2009-05-03,04:25:56
39.98704,116.4017,0,71,39936.1847337963,2009-05-03,04:26:01
39.987091,116.402824,0,63,39936.1847916667,2009-05-03,04:26:06
39.98712,116.403919,0,66,39936.184849537,2009-05-03,04:26:11
39.987185,116.404998,0,77,39936.1849074074,2009-05-03,04:26:16
39.98721,116.406085,0,87,39936.1849652778,2009-05-03,04:26:21
39.987228,116.407118,0,100,39936.1850231481,2009-05-03,04:26:26
39.987263,116.408068,0,105,39936.1850810185,2009-05-03,04:26:31
39.987279,116.408996,0,114,39936.1851388889,2009-05-03,04:26:36
39.987298,116.409941,0,121,39936.1851967593,2009-05-03,04:26:41
39.987303,116.410934,0,125,39936.1852546296,2009-05-03,04:26:46
39.987327,116.411863,0,124,39936.1853125,2009-05-03,04:26:51
39.987361,116.412735,0,131,39936.1853703704,2009-05-03,04:26:56
39.987373,116.413745,0,126,39936.1854282407,2009-05-03,04:27:01
39.987411,116.414837,0,122,39936.1854861111,2009-05-03,04:27:06
39.987444,116.41592,0,126,39936.1855439815,2009-05-03,04:27:11
39.987477,116.417012,0,129,39936.1856018519,2009-05-03,04:27:16
39.987501,116.418204,0,125,39936.1856597222,2009-05-03,04:27:21
39.987518,116.41938,0,118,39936.1857175926,2009-05-03,04:27:26
39.987543,116.420562,0,101,39936.185775463,2009-05-03,04:27:31
39.987581,116.4217,0,89,39936.1858333333,2009-05-03,04:27:36
39.987611,116.422779,0,84,39936.1858912037,2009-05-03,04:27:41
39.987651,116.423854,0,76,39936.1859490741,2009-05-03,04:27:46
39.987682,116.424923,0,82,39936.1860069444,2009-05-03,04:27:51
39.987707,116.42602,0,85,39936.1860648148,2009-05-03,04:27:56
39.987761,116.426913,0,85,39936.1861226852,2009-05-03,04:28:01
39.98782,116.427728,0,91,39936.1861805556,2009-05-03,04:28:06
39.987846,116.428581,0,92,39936.1862384259,2009-05-03,04:28:11
39.987858,116.429486,0,91,39936.1862962963,2009-05-03,04:28:16
39.987845,116.430465,0,98,39936.1863541667,2009-05-03,04:28:21
39.987737,116.431511,0,96,39936.186412037,2009-05-03,04:28:26
39.987565,116.43248,0,86,39936.1864699074,2009-05-03,04:28:31
39.987331,116.433392,0,78,39936.1865277778,2009-05-03,04:28:36
39.987012,116.434363,0,66,39936.1865856481,2009-05-03,04:28:41
39.986626,116.435384,0,53,39936.1866435185,2009-05-03,04:28:46
39.986204,116.436469,0,44,39936.1867013889,2009-05-03,04:28:51
39.985799,116.437552,0,41,39936.1867592593,2009-05-03,04:28:56
39.985367,116.438597,0,54,39936.1868171296,2009-05-03,04:29:01
39.98496,116.43964,0,54,39936.186875,2009-05-03,04:29:06
39.984576,116.440624,0,46,39936.1869328704,2009-05-03,04:29:11
39.984202,116.441477,0,38,39936.1869907407,2009-05-03,04:29:16
39.983864,116.442121,0,25,39936.1870486111,2009-05-03,04:29:21
39.983486,116.442787,0,22,39936.1871064815,2009-05-03,04:29:26
39.983028,116.443459,0,24,39936.1871643519,2009-05-03,04:29:31
39.982533,116.44418,0,30,39936.1872222222,2009-05-03,04:29:36
39.982002,116.444998,0,41,39936.1872800926,2009-05-03,04:29:41
39.981436,116.445866,0,40,39936.187337963,2009-05-03,04:29:46
39.980868,116.446741,0,49,39936.1873958333,2009-05-03,04:29:51
39.980302,116.447599,0,56,39936.1874537037,2009-05-03,04:29:56
39.979751,116.448438,0,63,39936.1875115741,2009-05-03,04:30:01
39.979182,116.449327,0,62,39936.1875694444,2009-05-03,04:30:06
39.978574,116.450215,0,58,39936.1876273148,2009-05-03,04:30:11
39.977962,116.451133,0,49,39936.1876851852,2009-05-03,04:30:16
39.977369,116.452057,0,35,39936.1877430556,2009-05-03,04:30:21
39.976779,116.452975,0,29,39936.1878009259,2009-05-03,04:30:26
39.976199,116.453839,0,28,39936.1878587963,2009-05-03,04:30:31
39.975649,116.454663,0,26,39936.1879166667,2009-05-03,04:30:36
39.97511,116.455488,0,21,39936.187974537,2009-05-03,04:30:41
39.974586,116.456303,0,8,39936.1880324074,2009-05-03,04:30:46
39.974018,116.457114,0,5,39936.1880902778,2009-05-03,04:30:51
39.97344,116.457911,0,5,39936.1881481481,2009-05-03,04:30:56
39.97291,116.458678,0,6,39936.1882060185,2009-05-03,04:31:01
39.972427,116.459423,0,7,39936.1882638889,2009-05-03,04:31:06
39.971923,116.460206,0,7,39936.1883217593,2009-05-03,04:31:11
39.971395,116.460993,0,12,39936.1883796296,2009-05-03,04:31:16
39.970906,116.461744,0,18,39936.1884375,2009-05-03,04:31:21
39.970481,116.462367,0,26,39936.1884953704,2009-05-03,04:31:26
39.970073,116.462979,0,28,39936.1885532407,2009-05-03,04:31:31
39.969723,116.463486,0,35,39936.1886111111,2009-05-03,04:31:36
39.969448,116.463849,0,45,39936.1886689815,2009-05-03,04:31:41
39.969204,116.464156,0,48,39936.1887268518,2009-05-03,04:31:46
39.96893,116.464208,0,54,39936.1887847222,2009-05-03,04:31:51
39.968598,116.463947,0,55,39936.1888425926,2009-05-03,04:31:56
39.968461,116.463402,0,67,39936.188900463,2009-05-03,04:32:01
39.96875,116.462749,0,72,39936.1889583333,2009-05-03,04:32:06
39.969119,116.46241,0,64,39936.1890162037,2009-05-03,04:32:11
39.969491,116.462746,0,61,39936.1890740741,2009-05-03,04:32:16
39.969849,116.463143,0,67,39936.1891319444,2009-05-03,04:32:21
39.970292,116.463621,0,61,39936.1891898148,2009-05-03,04:32:26
39.970753,116.464209,0,63,39936.1892476852,2009-05-03,04:32:31
39.971272,116.464813,0,73,39936.1893055556,2009-05-03,04:32:36
39.971898,116.465456,0,72,39936.1893634259,2009-05-03,04:32:41
39.972518,116.46616,0,71,39936.1894212963,2009-05-03,04:32:46
39.973195,116.466905,0,66,39936.1894791667,2009-05-03,04:32:51
39.973902,116.467716,0,59,39936.189537037,2009-05-03,04:32:56
39.974645,116.468566,0,49,39936.1895949074,2009-05-03,04:33:01
39.975409,116.469436,0,38,39936.1896527778,2009-05-03,04:33:06
39.976206,116.470298,0,29,39936.1897106481,2009-05-03,04:33:11
39.976995,116.471176,0,27,39936.1897685185,2009-05-03,04:33:16
39.977798,116.472076,0,30,39936.1898263889,2009-05-03,04:33:21
39.978553,116.472944,0,37,39936.1898842593,2009-05-03,04:33:26
39.979288,116.473776,0,41,39936.1899421296,2009-05-03,04:33:31
39.980018,116.47455,0,39,39936.19,2009-05-03,04:33:36
39.98076,116.47537,0,39,39936.1900578704,2009-05-03,04:33:41
39.981536,116.476183,0,38,39936.1901157407,2009-05-03,04:33:46
39.982362,116.477069,0,32,39936.1901736111,2009-05-03,04:33:51
39.983135,116.477938,0,35,39936.1902314815,2009-05-03,04:33:56
39.983891,116.478818,0,31,39936.1902893518,2009-05-03,04:34:01
39.984663,116.479671,0,22,39936.1903472222,2009-05-03,04:34:06
39.985419,116.480507,0,25,39936.1904050926,2009-05-03,04:34:11
39.986148,116.481304,0,42,39936.190462963,2009-05-03,04:34:16
39.986908,116.482112,0,54,39936.1905208333,2009-05-03,04:34:21
39.987686,116.482985,0,50,39936.1905787037,2009-05-03,04:34:26
39.988523,116.4839,0,52,39936.1906365741,2009-05-03,04:34:31
39.989377,116.484849,0,50,39936.1906944444,2009-05-03,04:34:36
39.990211,116.485806,0,45,39936.1907523148,2009-05-03,04:34:41
39.991054,116.486735,0,45,39936.1908101852,2009-05-03,04:34:46
39.991874,116.487619,0,51,39936.1908680556,2009-05-03,04:34:51
39.992694,116.48847,0,61,39936.1909259259,2009-05-03,04:34:56
39.993463,116.48933,0,68,39936.1909837963,2009-05-03,04:35:01
39.994229,116.490165,0,72,39936.1910416667,2009-05-03,04:35:06
39.994959,116.490954,0,68,39936.191099537,2009-05-03,04:35:11
39.995676,116.491747,0,65,39936.1911574074,2009-05-03,04:35:16
39.996401,116.492561,0,62,39936.1912152778,2009-05-03,04:35:21
39.997098,116.49334,0,65,39936.1912731482,2009-05-03,04:35:26
39.997838,116.494093,0,67,39936.1913310185,2009-05-03,04:35:31
39.998569,116.494873,0,68,39936.1913888889,2009-05-03,04:35:36
39.999317,116.495688,0,82,39936.1914467593,2009-05-03,04:35:41
40.000097,116.496522,0,91,39936.1915046296,2009-05-03,04:35:46
40.000856,116.497342,0,95,39936.1915625,2009-05-03,04:35:51
40.001611,116.498191,0,93,39936.1916203704,2009-05-03,04:35:56
40.002369,116.499038,0,91,39936.1916782407,2009-05-03,04:36:01
40.003139,116.49991,0,86,39936.1917361111,2009-05-03,04:36:06
40.003897,116.500745,0,88,39936.1917939815,2009-05-03,04:36:11
40.004679,116.501621,0,87,39936.1918518519,2009-05-03,04:36:16
40.005485,116.502519,0,83,39936.1919097222,2009-05-03,04:36:21
40.006275,116.503397,0,77,39936.1919675926,2009-05-03,04:36:26
40.007099,116.504309,0,74,39936.192025463,2009-05-03,04:36:31
40.007933,116.505252,0,74,39936.1920833333,2009-05-03,04:36:36
40.008758,116.506218,0,71,39936.1921412037,2009-05-03,04:36:41
40.009599,116.507185,0,63,39936.1921990741,2009-05-03,04:36:46
40.010432,116.508145,0,59,39936.1922569444,2009-05-03,04:36:51
40.011285,116.509032,0,62,39936.1923148148,2009-05-03,04:36:56
40.012112,116.509945,0,64,39936.1923726852,2009-05-03,04:37:01
40.012928,116.510857,0,68,39936.1924305556,2009-05-03,04:37:06
40.013653,116.511796,0,71,39936.1924884259,2009-05-03,04:37:11
40.014272,116.512696,0,67,39936.1925462963,2009-05-03,04:37:16
40.014828,116.513612,0,71,39936.1926041667,2009-05-03,04:37:21
40.015345,116.51455,0,80,39936.192662037,2009-05-03,04:37:26
40.015849,116.515592,0,83,39936.1927199074,2009-05-03,04:37:31
40.016354,116.516691,0,82,39936.1927777778,2009-05-03,04:37:36
40.016795,116.517837,0,82,39936.1928356481,2009-05-03,04:37:41
40.01723,116.519054,0,84,39936.1928935185,2009-05-03,04:37:46
40.017658,116.520287,0,89,39936.1929513889,2009-05-03,04:37:51
40.018094,116.52155,0,92,39936.1930092593,2009-05-03,04:37:56
40.018559,116.522848,0,94,39936.1930671296,2009-05-03,04:38:01
40.019009,116.524141,0,94,39936.193125,2009-05-03,04:38:06
40.019487,116.525485,0,92,39936.1931828704,2009-05-03,04:38:11
40.019969,116.526857,0,87,39936.1932407407,2009-05-03,04:38:16
40.020475,116.528209,0,83,39936.1932986111,2009-05-03,04:38:21
40.020971,116.529548,0,80,39936.1933564815,2009-05-03,04:38:26
40.021441,116.530836,0,80,39936.1934143519,2009-05-03,04:38:31
40.021885,116.532096,0,82,39936.1934722222,2009-05-03,04:38:36
40.02231,116.533296,0,84,39936.1935300926,2009-05-03,04:38:41
40.022737,116.534486,0,84,39936.193587963,2009-05-03,04:38:46
40.023173,116.535685,0,84,39936.1936458333,2009-05-03,04:38:51
40.023595,116.536896,0,84,39936.1937037037,2009-05-03,04:38:56
40.02402,116.538065,0,85,39936.1937615741,2009-05-03,04:39:01
40.024436,116.539275,0,88,39936.1938194444,2009-05-03,04:39:06
40.024862,116.540466,0,90,39936.1938773148,2009-05-03,04:39:11
40.025305,116.541705,0,88,39936.1939351852,2009-05-03,04:39:16
40.025743,116.542992,0,88,39936.1939930556,2009-05-03,04:39:21
40.026175,116.544273,0,82,39936.1940509259,2009-05-03,04:39:26
40.026586,116.545553,0,76,39936.1941087963,2009-05-03,04:39:31
40.026988,116.546781,0,74,39936.1941666667,2009-05-03,04:39:36
40.027341,116.547944,0,69,39936.194224537,2009-05-03,04:39:41
40.027698,116.549018,0,71,39936.1942824074,2009-05-03,04:39:46
40.028003,116.550007,0,71,39936.1943402778,2009-05-03,04:39:51
40.028337,116.551015,0,73,39936.1943981481,2009-05-03,04:39:56
40.028677,116.552094,0,77,39936.1944560185,2009-05-03,04:40:01
40.029012,116.553241,0,77,39936.1945138889,2009-05-03,04:40:06
40.029405,116.554397,0,72,39936.1945717593,2009-05-03,04:40:11
40.029872,116.55557,0,55,39936.1946296296,2009-05-03,04:40:16
40.030364,116.556696,0,49,39936.1946875,2009-05-03,04:40:21
40.030899,116.557799,0,37,39936.1947453704,2009-05-03,04:40:26
40.031402,116.558902,0,34,39936.1948032407,2009-05-03,04:40:31
40.031876,116.55994,0,34,39936.1948611111,2009-05-03,04:40:36
40.032313,116.560905,0,35,39936.1949189815,2009-05-03,04:40:41
40.032697,116.561934,0,36,39936.1949768519,2009-05-03,04:40:46
40.033039,116.563016,0,36,39936.1950347222,2009-05-03,04:40:51
40.03327,116.564195,0,40,39936.1950925926,2009-05-03,04:40:56
40.033406,116.565423,0,43,39936.195150463,2009-05-03,04:41:01
40.033443,116.566721,0,34,39936.1952083333,2009-05-03,04:41:06
40.033383,116.568051,0,31,39936.1952662037,2009-05-03,04:41:11
40.033299,116.569417,0,27,39936.1953240741,2009-05-03,04:41:16
40.033225,116.57076,0,25,39936.1953819444,2009-05-03,04:41:21
40.033145,116.572051,0,26,39936.1954398148,2009-05-03,04:41:26
40.033091,116.573339,0,25,39936.1954976852,2009-05-03,04:41:31
40.033144,116.574687,0,22,39936.1955555556,2009-05-03,04:41:36
40.033302,116.576064,0,21,39936.1956134259,2009-05-03,04:41:41
40.033511,116.577442,0,19,39936.1956712963,2009-05-03,04:41:46
40.03375,116.578834,0,20,39936.1957291667,2009-05-03,04:41:51
40.033992,116.580256,0,24,39936.195787037,2009-05-03,04:41:56
40.034252,116.581679,0,28,39936.1958449074,2009-05-03,04:42:01
40.034463,116.583114,0,32,39936.1959027778,2009-05-03,04:42:06
40.034658,116.584548,0,31,39936.1959606481,2009-05-03,04:42:11
40.034754,116.58598,0,23,39936.1960185185,2009-05-03,04:42:16
40.034749,116.587406,0,14,39936.1960763889,2009-05-03,04:42:21
40.034592,116.5888,0,9,39936.1961342593,2009-05-03,04:42:26
40.034324,116.590116,0,6,39936.1961921296,2009-05-03,04:42:31
40.03396,116.591346,0,-6,39936.19625,2009-05-03,04:42:36
40.033489,116.59254,0,-20,39936.1963078704,2009-05-03,04:42:41
40.032922,116.593676,0,-24,39936.1963657407,2009-05-03,04:42:46
40.032339,116.594732,0,-26,39936.1964236111,2009-05-03,04:42:51
40.031811,116.595669,0,-27,39936.1964814815,2009-05-03,04:42:56
40.031339,116.596523,0,-31,39936.1965393518,2009-05-03,04:43:01
40.03086,116.597342,0,-31,39936.1965972222,2009-05-03,04:43:06
40.030468,116.598005,0,-26,39936.1966550926,2009-05-03,04:43:11
40.030043,116.598644,0,-20,39936.196712963,2009-05-03,04:43:16
40.029618,116.59932,0,-12,39936.1967708333,2009-05-03,04:43:21
40.02917,116.6,0,-11,39936.1968287037,2009-05-03,04:43:26
40.028629,116.600597,0,-17,39936.1968865741,2009-05-03,04:43:31
40.028021,116.600938,0,-13,39936.1969444444,2009-05-03,04:43:36
40.027444,116.601208,0,-13,39936.1970023148,2009-05-03,04:43:41
40.026858,116.601473,0,-21,39936.1970601852,2009-05-03,04:43:46
40.026278,116.60182,0,-13,39936.1971180556,2009-05-03,04:43:51
40.025759,116.60237,0,-8,39936.1971759259,2009-05-03,04:43:56
40.025596,116.603322,0,0,39936.1972337963,2009-05-03,04:44:01
40.025831,116.60419,0,28,39936.1972916667,2009-05-03,04:44:06
40.026421,116.604784,0,48,39936.197349537,2009-05-03,04:44:11
40.027109,116.604931,0,49,39936.1974074074,2009-05-03,04:44:16
40.027805,116.604787,0,68,39936.1974652778,2009-05-03,04:44:21
40.028566,116.604617,0,82,39936.1975231481,2009-05-03,04:44:26
40.029393,116.604442,0,93,39936.1975810185,2009-05-03,04:44:31
40.030181,116.604495,0,99,39936.1976388889,2009-05-03,04:44:36
40.030888,116.604815,0,97,39936.1976967593,2009-05-03,04:44:41
40.031616,116.605208,0,97,39936.1977546296,2009-05-03,04:44:46
40.032378,116.605639,0,101,39936.1978125,2009-05-03,04:44:51
40.033095,116.606058,0,103,39936.1978703704,2009-05-03,04:44:56
40.033783,116.606452,0,99,39936.1979282407,2009-05-03,04:45:01
40.034512,116.60686,0,99,39936.1979861111,2009-05-03,04:45:06
40.035208,116.607246,0,93,39936.1980439815,2009-05-03,04:45:11
40.03579,116.607608,0,91,39936.1981018518,2009-05-03,04:45:16
40.036338,116.608011,0,92,39936.1981597222,2009-05-03,04:45:21
40.036785,116.608401,0,93,39936.1982175926,2009-05-03,04:45:26
40.037111,116.608821,0,92,39936.198275463,2009-05-03,04:45:31
40.037445,116.609206,0,93,39936.1983333333,2009-05-03,04:45:36
40.037734,116.609383,0,92,39936.1983912037,2009-05-03,04:45:41
40.037867,116.609457,0,87,39936.1984490741,2009-05-03,04:45:46
40.038027,116.609569,0,83,39936.1985069444,2009-05-03,04:45:51
40.038348,116.609654,0,80,39936.1985648148,2009-05-03,04:45:56
40.038819,116.609783,0,76,39936.1986226852,2009-05-03,04:46:01
40.039392,116.609999,0,62,39936.1986805556,2009-05-03,04:46:06
40.039975,116.610272,0,58,39936.1987384259,2009-05-03,04:46:11
40.04058,116.610639,0,50,39936.1987962963,2009-05-03,04:46:16
40.041223,116.610987,0,53,39936.1988541667,2009-05-03,04:46:21
40.041905,116.611307,0,59,39936.198912037,2009-05-03,04:46:26
40.042686,116.611401,0,57,39936.1989699074,2009-05-03,04:46:31
40.043429,116.61129,0,61,39936.1990277778,2009-05-03,04:46:36
40.044135,116.611211,0,61,39936.1990856482,2009-05-03,04:46:41
40.044827,116.611157,0,60,39936.1991435185,2009-05-03,04:46:46
40.04559,116.611112,0,56,39936.1992013889,2009-05-03,04:46:51
40.04638,116.611093,0,51,39936.1992592593,2009-05-03,04:46:56
40.047197,116.611231,0,49,39936.1993171296,2009-05-03,04:47:01
40.048019,116.611545,0,49,39936.199375,2009-05-03,04:47:06
40.048814,116.611984,0,65,39936.1994328704,2009-05-03,04:47:11
40.049516,116.61255,0,82,39936.1994907407,2009-05-03,04:47:16
40.050135,116.613193,0,93,39936.1995486111,2009-05-03,04:47:21
40.050819,116.613666,0,102,39936.1996064815,2009-05-03,04:47:26
40.051597,116.613865,0,118,39936.1996643519,2009-05-03,04:47:31
40.05238,116.613724,0,141,39936.1997222222,2009-05-03,04:47:36
40.05301,116.61322,0,163,39936.1997800926,2009-05-03,04:47:41
40.053379,116.612439,0,166,39936.199837963,2009-05-03,04:47:46
40.053572,116.611672,0,165,39936.1998958333,2009-05-03,04:47:51
40.053668,116.611061,0,161,39936.1999537037,2009-05-03,04:47:56
40.053662,116.610561,0,158,39936.2000115741,2009-05-03,04:48:01
40.05367,116.610135,0,157,39936.2000694444,2009-05-03,04:48:06
40.053673,116.609906,0,155,39936.2001273148,2009-05-03,04:48:11
40.053668,116.609845,0,152,39936.2001851852,2009-05-03,04:48:16
40.053602,116.609806,0,150,39936.2002430556,2009-05-03,04:48:21
40.053591,116.609818,0,151,39936.2003587963,2009-05-03,04:48:31
40.053588,116.609824,0,151,39936.2004166667,2009-05-03,04:48:36
40.053589,116.609824,0,151,39936.200474537,2009-05-03,04:48:41
40.053589,116.609824,0,151,39936.2005092593,2009-05-03,04:48:44
40.053591,116.609828,0,151,39936.2005324074,2009-05-03,04:48:46
40.0538,116.610041,0,153,39936.2006481481,2009-05-03,04:48:56
40.053924,116.610153,0,155,39936.2007060185,2009-05-03,04:49:01
40.053876,116.609979,0,156,39936.2007638889,2009-05-03,04:49:06
40.053886,116.60983,0,157,39936.2008217593,2009-05-03,04:49:11
40.053952,116.609943,0,158,39936.2008796296,2009-05-03,04:49:16
40.053933,116.6099,0,159,39936.2009375,2009-05-03,04:49:21
40.053937,116.609797,0,159,39936.2009953704,2009-05-03,04:49:26
40.053876,116.609591,0,160,39936.2010532407,2009-05-03,04:49:31
40.053661,116.609264,0,160,39936.2011111111,2009-05-03,04:49:36
40.05351,116.608944,0,159,39936.2011689815,2009-05-03,04:49:41
40.053412,116.608696,0,159,39936.2012268519,2009-05-03,04:49:46
40.053257,116.608392,0,159,39936.2012847222,2009-05-03,04:49:51
40.053065,116.607965,0,158,39936.2013425926,2009-05-03,04:49:56
40.05264,116.607544,0,157,39936.201400463,2009-05-03,04:50:01
40.05258,116.606697,0,155,39936.2014583333,2009-05-03,04:50:06
40.052279,116.605961,0,152,39936.2015162037,2009-05-03,04:50:11
40.05171,116.605544,0,141,39936.2015740741,2009-05-03,04:50:16
40.051073,116.605491,0,117,39936.2016319444,2009-05-03,04:50:21
40.050432,116.605732,0,105,39936.2016898148,2009-05-03,04:50:26
40.049825,116.606173,0,87,39936.2017476852,2009-05-03,04:50:31
40.049299,116.606795,0,65,39936.2018055556,2009-05-03,04:50:36
40.048838,116.6076,0,48,39936.2018634259,2009-05-03,04:50:41
40.048281,116.608369,0,41,39936.2019212963,2009-05-03,04:50:46
40.047604,116.609064,0,19,39936.2019791667,2009-05-03,04:50:51
40.0469,116.609507,0,4,39936.202037037,2009-05-03,04:50:56
40.046327,116.609622,0,7,39936.2020949074,2009-05-03,04:51:01
40.045924,116.609605,0,6,39936.2021527778,2009-05-03,04:51:06
40.045778,116.609389,0,6,39936.2022106481,2009-05-03,04:51:11
40.045786,116.609338,0,17,39936.2022685185,2009-05-03,04:51:16
40.045791,116.609341,0,17,39936.2023263889,2009-05-03,04:51:21
40.045792,116.609349,0,17,39936.2023842593,2009-05-03,04:51:26
40.045793,116.609354,0,17,39936.2024421296,2009-05-03,04:51:31
40.045793,116.609354,0,17,39936.2024768519,2009-05-03,04:51:34
40.045793,116.609359,0,17,39936.2025,2009-05-03,04:51:36
40.045787,116.609163,0,16,39936.2025578704,2009-05-03,04:51:41
40.045737,116.608714,0,20,39936.2026157407,2009-05-03,04:51:46
40.045664,116.608142,0,29,39936.2026736111,2009-05-03,04:51:51
40.045602,116.607496,0,36,39936.2027314815,2009-05-03,04:51:56
40.04554,116.60678,0,40,39936.2027893519,2009-05-03,04:52:01
40.045477,116.606066,0,44,39936.2028472222,2009-05-03,04:52:06
40.045396,116.605358,0,40,39936.2029050926,2009-05-03,04:52:11
40.045317,116.604577,0,36,39936.202962963,2009-05-03,04:52:16
40.045255,116.603759,0,32,39936.2030208333,2009-05-03,04:52:21
40.045184,116.602901,0,29,39936.2030787037,2009-05-03,04:52:26
40.045179,116.602027,0,41,39936.2031365741,2009-05-03,04:52:31
40.045235,116.601208,0,43,39936.2031944444,2009-05-03,04:52:36
40.045362,116.600536,0,32,39936.2032523148,2009-05-03,04:52:41
40.045437,116.600117,0,28,39936.2033101852,2009-05-03,04:52:46
40.045513,116.599799,0,32,39936.2033680556,2009-05-03,04:52:51
40.045641,116.599355,0,37,39936.2034259259,2009-05-03,04:52:56
40.045799,116.598841,0,38,39936.2034837963,2009-05-03,04:53:01
40.046002,116.598216,0,51,39936.2035416667,2009-05-03,04:53:06
40.046268,116.597534,0,49,39936.203599537,2009-05-03,04:53:11
40.046644,116.596903,0,41,39936.2036574074,2009-05-03,04:53:16
40.0471,116.596328,0,41,39936.2037152778,2009-05-03,04:53:21
40.047641,116.595787,0,35,39936.2037731481,2009-05-03,04:53:26
40.048264,116.595272,0,40,39936.2038310185,2009-05-03,04:53:31
40.048914,116.594854,0,61,39936.2038888889,2009-05-03,04:53:36
40.049373,116.594523,0,76,39936.2039467593,2009-05-03,04:53:41
40.049671,116.59435,0,85,39936.2040046296,2009-05-03,04:53:46
40.049851,116.594268,0,96,39936.2040625,2009-05-03,04:53:51
40.049938,116.594231,0,101,39936.2041203704,2009-05-03,04:53:56
40.050072,116.59418,0,113,39936.2041782407,2009-05-03,04:54:01
40.050294,116.594033,0,110,39936.2042361111,2009-05-03,04:54:06
40.050605,116.593827,0,102,39936.2042939815,2009-05-03,04:54:11
40.051,116.593597,0,99,39936.2043518518,2009-05-03,04:54:16
40.051436,116.593277,0,94,39936.2044097222,2009-05-03,04:54:21
40.051725,116.592696,0,82,39936.2044675926,2009-05-03,04:54:26
40.051736,116.591884,0,82,39936.204525463,2009-05-03,04:54:31
40.051719,116.591249,0,74,39936.2045833333,2009-05-03,04:54:36
40.051908,116.590798,0,67,39936.2046412037,2009-05-03,04:54:41
40.052216,116.59046,0,62,39936.2046990741,2009-05-03,04:54:46
40.052615,116.590073,0,67,39936.2047569444,2009-05-03,04:54:51
40.053037,116.589637,0,69,39936.2048148148,2009-05-03,04:54:56
40.053382,116.589159,0,59,39936.2048726852,2009-05-03,04:55:01
40.053643,116.5886,0,67,39936.2049305556,2009-05-03,04:55:06
40.053847,116.587997,0,63,39936.2049884259,2009-05-03,04:55:11
40.054023,116.58741,0,70,39936.2050462963,2009-05-03,04:55:16
40.054234,116.58685,0,63,39936.2051041667,2009-05-03,04:55:21
40.054496,116.586252,0,68,39936.205162037,2009-05-03,04:55:26
40.054902,116.585681,0,81,39936.2052199074,2009-05-03,04:55:31
40.055463,116.585124,0,77,39936.2052777778,2009-05-03,04:55:36
40.05605,116.584659,0,84,39936.2053356481,2009-05-03,04:55:41
40.05673,116.584374,0,94,39936.2053935185,2009-05-03,04:55:46
40.057556,116.584198,0,95,39936.2054513889,2009-05-03,04:55:51
40.058413,116.584011,0,92,39936.2055092593,2009-05-03,04:55:56
40.059194,116.583855,0,99,39936.2055671296,2009-05-03,04:56:01
40.059949,116.583704,0,108,39936.205625,2009-05-03,04:56:06
40.060737,116.583542,0,109,39936.2056828704,2009-05-03,04:56:11
40.061524,116.583397,0,110,39936.2057407407,2009-05-03,04:56:16
40.06236,116.583262,0,115,39936.2057986111,2009-05-03,04:56:21
40.063246,116.583115,0,124,39936.2058564815,2009-05-03,04:56:26
40.064158,116.582954,0,128,39936.2059143518,2009-05-03,04:56:31
40.065074,116.582813,0,132,39936.2059722222,2009-05-03,04:56:36
40.065942,116.582684,0,138,39936.2060300926,2009-05-03,04:56:41
40.066771,116.582548,0,138,39936.206087963,2009-05-03,04:56:46
40.06761,116.582405,0,137,39936.2061458333,2009-05-03,04:56:51
40.068473,116.582282,0,130,39936.2062037037,2009-05-03,04:56:56
40.069276,116.582158,0,124,39936.2062615741,2009-05-03,04:57:01
40.070105,116.582005,0,118,39936.2063194444,2009-05-03,04:57:06
40.070923,116.581927,0,114,39936.2063773148,2009-05-03,04:57:11
40.07175,116.581922,0,88,39936.2064351852,2009-05-03,04:57:16
40.072502,116.58196,0,72,39936.2064930556,2009-05-03,04:57:21
40.073302,116.582054,0,64,39936.2065509259,2009-05-03,04:57:26
40.074149,116.582234,0,59,39936.2066087963,2009-05-03,04:57:31
40.074992,116.582399,0,54,39936.2066666667,2009-05-03,04:57:36
40.075659,116.582562,0,52,39936.206724537,2009-05-03,04:57:41
40.076268,116.583055,0,53,39936.2067824074,2009-05-03,04:57:46
40.076659,116.583758,0,45,39936.2068402778,2009-05-03,04:57:51
40.076829,116.584556,0,39,39936.2068981482,2009-05-03,04:57:56
40.076921,116.585319,0,32,39936.2069560185,2009-05-03,04:58:01
40.076987,116.586049,0,31,39936.2070138889,2009-05-03,04:58:06
40.077022,116.586762,0,36,39936.2070717593,2009-05-03,04:58:11
40.077147,116.587403,0,39,39936.2071296296,2009-05-03,04:58:16
40.077454,116.587664,0,39,39936.2071875,2009-05-03,04:58:21
40.07774,116.587533,0,37,39936.2072453704,2009-05-03,04:58:26
40.078012,116.587496,0,44,39936.2073032407,2009-05-03,04:58:31
40.078123,116.587434,0,55,39936.2073611111,2009-05-03,04:58:36
40.078144,116.587441,0,48,39936.2074189815,2009-05-03,04:58:41
40.078154,116.587442,0,48,39936.2074768519,2009-05-03,04:58:46
40.078154,116.587442,0,48,39936.2075115741,2009-05-03,04:58:49
40.078156,116.587443,0,49,39936.2075347222,2009-05-03,04:58:51
40.078184,116.587462,0,51,39936.2075925926,2009-05-03,04:58:56
40.078211,116.587474,0,52,39936.207650463,2009-05-03,04:59:01
40.078244,116.587498,0,53,39936.2077083333,2009-05-03,04:59:06
40.078268,116.587505,0,54,39936.2077662037,2009-05-03,04:59:11
40.078274,116.587509,0,55,39936.2078240741,2009-05-03,04:59:16
40.078277,116.587514,0,55,39936.2078819444,2009-05-03,04:59:21
40.078283,116.587515,0,56,39936.2079398148,2009-05-03,04:59:26
40.078285,116.587514,0,56,39936.2079976852,2009-05-03,04:59:31
40.078285,116.587514,0,56,39936.2080324074,2009-05-03,04:59:34
40.078291,116.587514,0,56,39936.2080555556,2009-05-03,04:59:36
40.07831,116.587516,0,56,39936.2081134259,2009-05-03,04:59:41
40.078334,116.587521,0,56,39936.2081712963,2009-05-03,04:59:46
40.078362,116.587541,0,55,39936.2082291667,2009-05-03,04:59:51
40.078388,116.587562,0,55,39936.208287037,2009-05-03,04:59:56
40.078414,116.587585,0,55,39936.2083449074,2009-05-03,05:00:01
40.078438,116.587605,0,54,39936.2084027778,2009-05-03,05:00:06
40.078472,116.587622,0,54,39936.2084606481,2009-05-03,05:00:11
40.078507,116.587638,0,54,39936.2085185185,2009-05-03,05:00:16
40.078538,116.587652,0,54,39936.2085763889,2009-05-03,05:00:21
40.078571,116.587662,0,54,39936.2086342593,2009-05-03,05:00:26
40.078605,116.587674,0,54,39936.2086921296,2009-05-03,05:00:31
40.078645,116.58769,0,54,39936.20875,2009-05-03,05:00:36
40.078685,116.587697,0,54,39936.2088078704,2009-05-03,05:00:41
40.078797,116.587707,0,54,39936.2088657407,2009-05-03,05:00:46
40.078881,116.587704,0,55,39936.2089236111,2009-05-03,05:00:51
40.078987,116.587697,0,54,39936.2089814815,2009-05-03,05:00:56
40.079066,116.587692,0,53,39936.2090393519,2009-05-03,05:01:01
40.079115,116.587698,0,56,39936.2090972222,2009-05-03,05:01:06
40.079187,116.587687,0,57,39936.2091550926,2009-05-03,05:01:11
40.079273,116.587663,0,58,39936.209212963,2009-05-03,05:01:16
40.079349,116.587689,0,62,39936.2092708333,2009-05-03,05:01:21
40.079349,116.587689,0,62,39936.2093055556,2009-05-03,05:01:24
40.079346,116.587682,0,65,39936.2093287037,2009-05-03,05:01:26
40.079355,116.587663,0,65,39936.2093865741,2009-05-03,05:01:31
40.079356,116.587664,0,65,39936.2094444444,2009-05-03,05:01:36
40.079356,116.587664,0,65,39936.2094791667,2009-05-03,05:01:39
40.079356,116.587664,0,64,39936.2095023148,2009-05-03,05:01:41
40.079346,116.587664,0,64,39936.2095601852,2009-05-03,05:01:46
40.079321,116.587672,0,64,39936.2096180556,2009-05-03,05:01:51
40.079305,116.587707,0,64,39936.2096759259,2009-05-03,05:01:56
40.079291,116.587718,0,64,39936.2097337963,2009-05-03,05:02:01
40.079289,116.587802,0,63,39936.2097916667,2009-05-03,05:02:06
40.079347,116.587874,0,63,39936.209849537,2009-05-03,05:02:11
40.07951,116.588065,0,62,39936.2099074074,2009-05-03,05:02:16
40.079642,116.588204,0,62,39936.2099652778,2009-05-03,05:02:21
40.07973,116.588258,0,63,39936.2100231481,2009-05-03,05:02:26
40.079844,116.588322,0,65,39936.2100810185,2009-05-03,05:02:31
40.079684,116.588292,0,238,39936.213900463,2009-05-03,05:08:01
40.081138,116.590603,0,927,39936.2311342593,2009-05-03,05:32:50
40.079621,116.588246,0,332,39936.2312037037,2009-05-03,05:32:56
40.079692,116.588321,0,336,39936.2312615741,2009-05-03,05:33:01
40.079685,116.588331,0,330,39936.2313194444,2009-05-03,05:33:06
40.079665,116.588366,0,329,39936.2313773148,2009-05-03,05:33:11
40.079612,116.588412,0,311,39936.2314351852,2009-05-03,05:33:16
40.07954,116.588413,0,315,39936.2314930556,2009-05-03,05:33:21
40.07954,116.588413,0,315,39936.2315277778,2009-05-03,05:33:24
40.079539,116.588421,0,314,39936.2315509259,2009-05-03,05:33:26
40.079539,116.588391,0,304,39936.2316087963,2009-05-03,05:33:31
40.07954,116.588247,0,283,39936.2316666667,2009-05-03,05:33:36
40.079529,116.588006,0,252,39936.231724537,2009-05-03,05:33:41
40.079532,116.587815,0,187,39936.2317824074,2009-05-03,05:33:46
40.079552,116.587719,0,151,39936.2318402778,2009-05-03,05:33:51
40.079614,116.5877,0,128,39936.2318981481,2009-05-03,05:33:56
40.079703,116.587697,0,141,39936.2319675926,2009-05-03,05:34:02
40.079717,116.587682,0,150,39936.232025463,2009-05-03,05:34:07
40.079729,116.587673,0,150,39936.2320833333,2009-05-03,05:34:12
40.079729,116.587673,0,150,39936.2321180556,2009-05-03,05:34:15
40.079734,116.587671,0,151,39936.2321412037,2009-05-03,05:34:17
40.079742,116.587649,0,151,39936.2321990741,2009-05-03,05:34:22
40.079772,116.587718,0,166,39936.2322569444,2009-05-03,05:34:27
40.079767,116.587779,0,174,39936.2323148148,2009-05-03,05:34:32
40.079736,116.587819,0,176,39936.2323726852,2009-05-03,05:34:37
40.079708,116.587863,0,176,39936.2324305556,2009-05-03,05:34:42
40.079679,116.587898,0,176,39936.2324884259,2009-05-03,05:34:47
40.079647,116.587957,0,176,39936.2325462963,2009-05-03,05:34:52
40.079627,116.588016,0,177,39936.2326041667,2009-05-03,05:34:57
40.07945,116.585876,0,195,39936.233125,2009-05-03,05:35:42
40.07952,116.585995,0,182,39936.2331828704,2009-05-03,05:35:47
40.079598,116.586049,0,185,39936.2332407407,2009-05-03,05:35:52
40.07966,116.586152,0,182,39936.2332986111,2009-05-03,05:35:57
40.079574,116.586076,0,183,39936.2333564815,2009-05-03,05:36:02
40.079566,116.586091,0,183,39936.2334143519,2009-05-03,05:36:07
40.079415,116.586231,0,183,39936.2334722222,2009-05-03,05:36:12
40.079471,116.586471,0,123,39936.2335300926,2009-05-03,05:36:17
40.07944,116.5865,0,85,39936.233587963,2009-05-03,05:36:22
40.07944,116.5865,0,85,39936.2336226852,2009-05-03,05:36:25
40.079439,116.586503,0,74,39936.2336458333,2009-05-03,05:36:27
40.079499,116.586435,0,55,39936.2337037037,2009-05-03,05:36:32
40.079492,116.586476,0,50,39936.2337615741,2009-05-03,05:36:37
40.079492,116.586476,0,50,39936.2337962963,2009-05-03,05:36:40
40.079497,116.586481,0,49,39936.2338194444,2009-05-03,05:36:42
40.079481,116.586489,0,48,39936.2338773148,2009-05-03,05:36:47
40.079481,116.586489,0,48,39936.233912037,2009-05-03,05:36:50
40.079473,116.586496,0,48,39936.2339351852,2009-05-03,05:36:52
40.079493,116.586542,0,47,39936.2339930556,2009-05-03,05:36:57
40.079479,116.58657,0,49,39936.2340509259,2009-05-03,05:37:02
40.079512,116.586577,0,49,39936.2341087963,2009-05-03,05:37:07
40.07952,116.586531,0,47,39936.2341666667,2009-05-03,05:37:12
40.079472,116.586488,0,48,39936.234224537,2009-05-03,05:37:17
40.079451,116.586504,0,47,39936.2342824074,2009-05-03,05:37:22
40.079451,116.586504,0,47,39936.2343171296,2009-05-03,05:37:25
40.079444,116.586506,0,48,39936.2343402778,2009-05-03,05:37:27
40.079442,116.586496,0,48,39936.2343981481,2009-05-03,05:37:32
40.079437,116.586499,0,48,39936.2344560185,2009-05-03,05:37:37
40.079437,116.586499,0,48,39936.2344907407,2009-05-03,05:37:40
40.079431,116.586498,0,48,39936.2345138889,2009-05-03,05:37:42
40.079417,116.586495,0,40,39936.2345717593,2009-05-03,05:37:47
40.079442,116.58653,0,37,39936.2346296296,2009-05-03,05:37:52
40.079457,116.586586,0,36,39936.2346875,2009-05-03,05:37:57
40.079486,116.586645,0,36,39936.2347453704,2009-05-03,05:38:02
40.079533,116.586695,0,36,39936.2348032407,2009-05-03,05:38:07
40.079583,116.586685,0,36,39936.2348611111,2009-05-03,05:38:12
40.079625,116.586658,0,36,39936.2349189815,2009-05-03,05:38:17
40.079577,116.586624,0,39,39936.2349768518,2009-05-03,05:38:22
40.079557,116.586561,0,39,39936.2350347222,2009-05-03,05:38:27
40.079514,116.58655,0,41,39936.2350925926,2009-05-03,05:38:32
40.079427,116.586575,0,42,39936.235150463,2009-05-03,05:38:37
40.079449,116.586561,0,39,39936.2352083333,2009-05-03,05:38:42
40.079447,116.58655,0,39,39936.2352662037,2009-05-03,05:38:47
40.079447,116.586544,0,39,39936.2353240741,2009-05-03,05:38:52
40.079445,116.586544,0,39,39936.2353819444,2009-05-03,05:38:57
40.079438,116.58654,0,40,39936.2354398148,2009-05-03,05:39:02
40.079438,116.58654,0,40,39936.235474537,2009-05-03,05:39:05
40.079434,116.58654,0,40,39936.2354976852,2009-05-03,05:39:07
40.079228,116.586718,0,31,39936.2381018519,2009-05-03,05:42:52
40.079155,116.58675,0,29,39936.2381597222,2009-05-03,05:42:57
40.079119,116.586807,0,29,39936.2382175926,2009-05-03,05:43:02
40.079165,116.586787,0,28,39936.238275463,2009-05-03,05:43:07
40.079214,116.58669,0,24,39936.2383333333,2009-05-03,05:43:12
40.079251,116.586644,0,22,39936.2383912037,2009-05-03,05:43:17
40.07927,116.586586,0,20,39936.2384490741,2009-05-03,05:43:22
40.079278,116.586534,0,17,39936.2385069444,2009-05-03,05:43:27
40.079292,116.586529,0,16,39936.2385648148,2009-05-03,05:43:32
40.079292,116.586529,0,16,39936.238599537,2009-05-03,05:43:35
40.079298,116.586522,0,16,39936.2386226852,2009-05-03,05:43:37
40.079291,116.586512,0,16,39936.2386805556,2009-05-03,05:43:42
40.079247,116.586511,0,15,39936.2387384259,2009-05-03,05:43:47
40.079217,116.586557,0,12,39936.2387962963,2009-05-03,05:43:52
40.079212,116.586576,0,11,39936.2388541667,2009-05-03,05:43:57
40.07922,116.586587,0,10,39936.238912037,2009-05-03,05:44:02
40.079255,116.586523,0,11,39936.2389699074,2009-05-03,05:44:07
40.079267,116.586492,0,11,39936.2390277778,2009-05-03,05:44:12
40.079265,116.586502,0,12,39936.2390856481,2009-05-03,05:44:17
40.07926,116.586523,0,12,39936.2391435185,2009-05-03,05:44:22
40.079293,116.586554,0,10,39936.2392013889,2009-05-03,05:44:27
40.079329,116.586571,0,10,39936.2392592593,2009-05-03,05:44:32
40.079346,116.586589,0,10,39936.2393171296,2009-05-03,05:44:37
40.079353,116.586617,0,10,39936.239375,2009-05-03,05:44:42
40.07936,116.586656,0,10,39936.2394328704,2009-05-03,05:44:47
40.079343,116.586651,0,10,39936.2394907407,2009-05-03,05:44:52
40.079306,116.586632,0,10,39936.2395486111,2009-05-03,05:44:57
40.079265,116.586606,0,9,39936.2396064815,2009-05-03,05:45:02
40.079235,116.586598,0,9,39936.2396643519,2009-05-03,05:45:07
40.079268,116.586554,0,9,39936.2397222222,2009-05-03,05:45:12
40.079271,116.586542,0,9,39936.2397800926,2009-05-03,05:45:17
40.079293,116.586527,0,9,39936.239837963,2009-05-03,05:45:22
40.079345,116.586498,0,10,39936.2398958333,2009-05-03,05:45:27
40.079364,116.586475,0,10,39936.2399537037,2009-05-03,05:45:32
40.079376,116.58646,0,10,39936.2400115741,2009-05-03,05:45:37
40.079394,116.586468,0,11,39936.2400694444,2009-05-03,05:45:42
40.079404,116.586467,0,12,39936.2401273148,2009-05-03,05:45:47
40.079404,116.586467,0,12,39936.240162037,2009-05-03,05:45:50
40.079407,116.586471,0,12,39936.2401851852,2009-05-03,05:45:52
40.079437,116.586487,0,13,39936.2402430556,2009-05-03,05:45:57
40.07947,116.586491,0,14,39936.2403009259,2009-05-03,05:46:02
40.07947,116.586491,0,14,39936.2403356481,2009-05-03,05:46:05
40.079475,116.586488,0,14,39936.2403587963,2009-05-03,05:46:07
40.079453,116.586481,0,15,39936.2404166667,2009-05-03,05:46:12
40.079448,116.586471,0,16,39936.240474537,2009-05-03,05:46:17
40.079433,116.586447,0,17,39936.2405324074,2009-05-03,05:46:22
40.079418,116.58642,0,18,39936.2405902778,2009-05-03,05:46:27
40.079405,116.586403,0,19,39936.2406481481,2009-05-03,05:46:32
40.079408,116.586412,0,20,39936.2407060185,2009-05-03,05:46:37
40.079408,116.586412,0,20,39936.2407407407,2009-05-03,05:46:40
40.079402,116.586415,0,21,39936.2407638889,2009-05-03,05:46:42
40.079388,116.586391,0,22,39936.2408217593,2009-05-03,05:46:47
40.0794,116.586372,0,23,39936.2408796296,2009-05-03,05:46:52
40.079462,116.586407,0,24,39936.2409375,2009-05-03,05:46:57
40.079536,116.586419,0,25,39936.2409953704,2009-05-03,05:47:02
40.079626,116.586437,0,26,39936.2410532407,2009-05-03,05:47:07
40.07973,116.586432,0,27,39936.2411111111,2009-05-03,05:47:12
40.079858,116.586448,0,28,39936.2411689815,2009-05-03,05:47:17
40.079997,116.586423,0,30,39936.2412268519,2009-05-03,05:47:22
40.080134,116.586414,0,32,39936.2412847222,2009-05-03,05:47:27
40.080179,116.586375,0,34,39936.2413425926,2009-05-03,05:47:32
40.079989,116.586398,0,36,39936.241400463,2009-05-03,05:47:37
40.079716,116.586511,0,38,39936.2414583333,2009-05-03,05:47:42
40.079713,116.586547,0,39,39936.2415162037,2009-05-03,05:47:47
40.07971,116.586584,0,41,39936.2415740741,2009-05-03,05:47:52
40.079667,116.586569,0,42,39936.2416319444,2009-05-03,05:47:57
40.079594,116.586538,0,44,39936.2416898148,2009-05-03,05:48:02
40.079553,116.586506,0,45,39936.2417476852,2009-05-03,05:48:07
40.079527,116.586472,0,46,39936.2418055556,2009-05-03,05:48:12
40.07951,116.586415,0,47,39936.2418634259,2009-05-03,05:48:17
40.079513,116.586362,0,47,39936.2419212963,2009-05-03,05:48:22
40.079485,116.586319,0,48,39936.2419791667,2009-05-03,05:48:27
40.07945,116.586273,0,48,39936.242037037,2009-05-03,05:48:32
40.079427,116.586221,0,49,39936.2420949074,2009-05-03,05:48:37
40.079373,116.586216,0,50,39936.2421527778,2009-05-03,05:48:42
40.079332,116.586149,0,51,39936.2422106481,2009-05-03,05:48:47
40.079281,116.586062,0,53,39936.2422685185,2009-05-03,05:48:52
40.079248,116.585998,0,54,39936.2423263889,2009-05-03,05:48:57
40.079207,116.585935,0,55,39936.2423842593,2009-05-03,05:49:02
40.07919,116.585934,0,57,39936.2424421296,2009-05-03,05:49:07
40.079353,116.586297,0,55,39936.2425,2009-05-03,05:49:12
40.079387,116.586389,0,57,39936.2425578704,2009-05-03,05:49:17
40.079387,116.586389,0,57,39936.2425925926,2009-05-03,05:49:20
40.079387,116.586396,0,60,39936.2426157407,2009-05-03,05:49:22
40.079391,116.586426,0,64,39936.2426736111,2009-05-03,05:49:27
40.079381,116.586403,0,68,39936.2427314815,2009-05-03,05:49:32
40.079412,116.586498,0,73,39936.2427893518,2009-05-03,05:49:37
40.079436,116.58658,0,79,39936.2428472222,2009-05-03,05:49:42
40.079447,116.586622,0,84,39936.2429050926,2009-05-03,05:49:47
40.07946,116.586658,0,90,39936.242962963,2009-05-03,05:49:52
40.07946,116.586649,0,93,39936.2430208333,2009-05-03,05:49:57
40.079438,116.586637,0,96,39936.2430787037,2009-05-03,05:50:02
40.079408,116.586612,0,100,39936.2431365741,2009-05-03,05:50:07
40.079385,116.586594,0,103,39936.2431944444,2009-05-03,05:50:12
40.079381,116.586575,0,108,39936.2432523148,2009-05-03,05:50:17
40.0794,116.586563,0,114,39936.2433101852,2009-05-03,05:50:22
40.079402,116.586554,0,117,39936.2433680556,2009-05-03,05:50:27
40.079402,116.586554,0,117,39936.2434027778,2009-05-03,05:50:30
40.079394,116.586551,0,122,39936.2434259259,2009-05-03,05:50:32
40.079364,116.586533,0,128,39936.2434837963,2009-05-03,05:50:37
40.079331,116.586495,0,136,39936.2435416667,2009-05-03,05:50:42
40.079284,116.586474,0,141,39936.243599537,2009-05-03,05:50:47
40.079264,116.586501,0,147,39936.2436574074,2009-05-03,05:50:52
40.07927,116.586552,0,155,39936.2437152778,2009-05-03,05:50:57
40.079257,116.586522,0,164,39936.2437731481,2009-05-03,05:51:02
40.079265,116.586601,0,172,39936.2438310185,2009-05-03,05:51:07
40.079247,116.586626,0,183,39936.2438888889,2009-05-03,05:51:12
40.079202,116.586625,0,197,39936.2439467593,2009-05-03,05:51:17
40.079168,116.586638,0,211,39936.2440046296,2009-05-03,05:51:22
40.079174,116.586674,0,225,39936.2440625,2009-05-03,05:51:27
40.079173,116.586707,0,239,39936.2441203704,2009-05-03,05:51:32
40.079191,116.586713,0,238,39936.2441782407,2009-05-03,05:51:37
40.079186,116.586699,0,232,39936.2442361111,2009-05-03,05:51:42
40.079184,116.586637,0,227,39936.2442939815,2009-05-03,05:51:47
40.079182,116.586615,0,222,39936.2443518518,2009-05-03,05:51:52
40.079218,116.586658,0,215,39936.2444097222,2009-05-03,05:51:57
40.079246,116.586673,0,208,39936.2444675926,2009-05-03,05:52:02
40.079313,116.586645,0,205,39936.244525463,2009-05-03,05:52:07
40.079338,116.586646,0,206,39936.2445833333,2009-05-03,05:52:12
40.079332,116.586674,0,206,39936.2446412037,2009-05-03,05:52:17
40.079323,116.586668,0,206,39936.2446990741,2009-05-03,05:52:22
40.079321,116.586661,0,206,39936.2447569444,2009-05-03,05:52:27
40.079321,116.586661,0,206,39936.2447916667,2009-05-03,05:52:30
40.079319,116.586654,0,206,39936.2448148148,2009-05-03,05:52:32
40.079317,116.586645,0,207,39936.2448726852,2009-05-03,05:52:37
40.079317,116.586645,0,207,39936.2449074074,2009-05-03,05:52:40
40.079315,116.586651,0,207,39936.2449305556,2009-05-03,05:52:42
40.079332,116.586637,0,207,39936.2449884259,2009-05-03,05:52:47
40.079361,116.586604,0,202,39936.2450462963,2009-05-03,05:52:52
40.079387,116.58659,0,196,39936.2451041667,2009-05-03,05:52:57
40.079406,116.586589,0,190,39936.245162037,2009-05-03,05:53:02
40.079491,116.58687,0,77,39936.2452199074,2009-05-03,05:53:07
40.079491,116.586988,0,46,39936.2452777778,2009-05-03,05:53:12
40.079455,116.58712,0,28,39936.2453356481,2009-05-03,05:53:17
40.079443,116.587174,0,22,39936.2453935185,2009-05-03,05:53:22
40.079458,116.587221,0,20,39936.2454513889,2009-05-03,05:53:27
40.079503,116.587247,0,18,39936.2455092593,2009-05-03,05:53:32
40.079583,116.587213,0,16,39936.245625,2009-05-03,05:53:42
40.079587,116.587193,0,16,39936.2456828704,2009-05-03,05:53:47
40.079587,116.587193,0,16,39936.2457175926,2009-05-03,05:53:50
40.079589,116.587186,0,16,39936.2457407407,2009-05-03,05:53:52
40.079591,116.587176,0,16,39936.2458564815,2009-05-03,05:54:02
40.079554,116.587014,0,16,39936.2459143519,2009-05-03,05:54:07
40.079583,116.587014,0,16,39936.2459722222,2009-05-03,05:54:12
40.07961,116.587054,0,15,39936.2460300926,2009-05-03,05:54:17
40.079601,116.586953,0,15,39936.246087963,2009-05-03,05:54:22
40.079599,116.586912,0,15,39936.2461458333,2009-05-03,05:54:27
40.079625,116.586932,0,15,39936.2462037037,2009-05-03,05:54:32
40.079623,116.586985,0,15,39936.2462615741,2009-05-03,05:54:37
40.079636,116.587019,0,16,39936.2463194444,2009-05-03,05:54:42
40.079661,116.587081,0,16,39936.2463773148,2009-05-03,05:54:47
40.079619,116.587005,0,16,39936.2464351852,2009-05-03,05:54:52
40.079588,116.586955,0,17,39936.2464930556,2009-05-03,05:54:57
40.079559,116.586954,0,17,39936.2465509259,2009-05-03,05:55:02
40.079548,116.586908,0,17,39936.2466087963,2009-05-03,05:55:07
40.07953,116.586857,0,16,39936.2466666667,2009-05-03,05:55:12
40.079529,116.586844,0,16,39936.246724537,2009-05-03,05:55:17
40.079556,116.586858,0,17,39936.2467824074,2009-05-03,05:55:22
40.079559,116.586837,0,17,39936.2468402778,2009-05-03,05:55:27
40.079518,116.586813,0,17,39936.2468981481,2009-05-03,05:55:32
40.079521,116.586804,0,17,39936.2469560185,2009-05-03,05:55:37
40.079518,116.586829,0,18,39936.2470138889,2009-05-03,05:55:42
40.079489,116.586853,0,18,39936.2470717593,2009-05-03,05:55:47
40.079475,116.586886,0,19,39936.2471296296,2009-05-03,05:55:52
40.079427,116.586873,0,21,39936.2471875,2009-05-03,05:55:57
40.079391,116.586847,0,23,39936.2472453704,2009-05-03,05:56:02
40.079374,116.586831,0,26,39936.2473032407,2009-05-03,05:56:07
40.079381,116.586857,0,28,39936.2473611111,2009-05-03,05:56:12
40.079368,116.586826,0,30,39936.2474189815,2009-05-03,05:56:17
40.079341,116.586743,0,43,39936.2474768519,2009-05-03,05:56:22
40.07949,116.586812,0,76,39936.249849537,2009-05-03,05:59:47
40.07977,116.58678,0,75,39936.2499074074,2009-05-03,05:59:52
40.079752,116.586693,0,76,39936.2499652778,2009-05-03,05:59:57
40.07972,116.586645,0,73,39936.2500231481,2009-05-03,06:00:02
40.079678,116.586649,0,73,39936.2500810185,2009-05-03,06:00:07
40.07962,116.586662,0,75,39936.2501388889,2009-05-03,06:00:12
40.079588,116.58666,0,78,39936.2501967593,2009-05-03,06:00:17
40.079565,116.586689,0,80,39936.2502546296,2009-05-03,06:00:22
40.079559,116.586718,0,79,39936.2503125,2009-05-03,06:00:27
40.079585,116.586766,0,79,39936.2503703704,2009-05-03,06:00:32
40.07958,116.586815,0,78,39936.2504282407,2009-05-03,06:00:37
40.079478,116.586796,0,77,39936.2504861111,2009-05-03,06:00:42
40.079455,116.586795,0,77,39936.2505439815,2009-05-03,06:00:47
40.079469,116.586775,0,78,39936.2506018518,2009-05-03,06:00:52
40.079435,116.586733,0,78,39936.2506597222,2009-05-03,06:00:57
40.079405,116.58675,0,79,39936.2507175926,2009-05-03,06:01:02
40.079376,116.586737,0,79,39936.250775463,2009-05-03,06:01:07
40.079391,116.586742,0,78,39936.2508333333,2009-05-03,06:01:12
40.079422,116.586801,0,78,39936.2508912037,2009-05-03,06:01:17
40.079457,116.586845,0,77,39936.2509490741,2009-05-03,06:01:22
40.079489,116.586885,0,76,39936.2510069444,2009-05-03,06:01:27
40.079496,116.586899,0,76,39936.2510648148,2009-05-03,06:01:32
40.079515,116.586967,0,76,39936.2511226852,2009-05-03,06:01:37
40.07951,116.586924,0,75,39936.2511805556,2009-05-03,06:01:42
40.079503,116.586877,0,74,39936.2512384259,2009-05-03,06:01:47
40.079525,116.586903,0,73,39936.2512962963,2009-05-03,06:01:52
40.07953,116.586946,0,71,39936.2513541667,2009-05-03,06:01:57
40.079571,116.586995,0,71,39936.251412037,2009-05-03,06:02:02
40.079557,116.587022,0,70,39936.2514699074,2009-05-03,06:02:07
40.079557,116.587022,0,70,39936.2515046296,2009-05-03,06:02:10
40.079552,116.58703,0,71,39936.2515277778,2009-05-03,06:02:12
40.079523,116.586928,0,70,39936.2515856481,2009-05-03,06:02:17
40.079498,116.586848,0,70,39936.2516435185,2009-05-03,06:02:22
40.079462,116.586709,0,69,39936.2517013889,2009-05-03,06:02:27
40.079465,116.5866,0,70,39936.2517592593,2009-05-03,06:02:32
40.079466,116.58656,0,70,39936.2518171296,2009-05-03,06:02:37
40.079453,116.586549,0,70,39936.251875,2009-05-03,06:02:42
40.079465,116.58654,0,69,39936.2519328704,2009-05-03,06:02:47
40.079464,116.586525,0,70,39936.2519907407,2009-05-03,06:02:52
40.079459,116.586507,0,69,39936.2520486111,2009-05-03,06:02:57
40.079448,116.586505,0,70,39936.2521064815,2009-05-03,06:03:02
40.079444,116.586497,0,69,39936.2521643518,2009-05-03,06:03:07
40.079444,116.586497,0,69,39936.2521990741,2009-05-03,06:03:10
40.07945,116.586501,0,69,39936.2522222222,2009-05-03,06:03:12
40.079451,116.58649,0,70,39936.2522800926,2009-05-03,06:03:17
40.079428,116.586478,0,70,39936.252337963,2009-05-03,06:03:22
40.079429,116.586441,0,68,39936.2523958333,2009-05-03,06:03:27
40.079421,116.586389,0,67,39936.2524537037,2009-05-03,06:03:32
40.079421,116.586343,0,66,39936.2525115741,2009-05-03,06:03:37
40.079458,116.586307,0,66,39936.2525694444,2009-05-03,06:03:42
40.079486,116.586311,0,67,39936.2526273148,2009-05-03,06:03:47
40.079489,116.586334,0,65,39936.2526851852,2009-05-03,06:03:52
40.079529,116.586363,0,64,39936.2527430556,2009-05-03,06:03:57
40.079557,116.586393,0,62,39936.2528009259,2009-05-03,06:04:02
40.079597,116.586422,0,61,39936.2528587963,2009-05-03,06:04:07
40.079661,116.586447,0,61,39936.2529166667,2009-05-03,06:04:12
40.079719,116.586449,0,61,39936.252974537,2009-05-03,06:04:17
40.079722,116.586496,0,60,39936.2530324074,2009-05-03,06:04:22
40.079747,116.586495,0,61,39936.2530902778,2009-05-03,06:04:27
40.079785,116.586484,0,62,39936.2531481481,2009-05-03,06:04:32
40.079802,116.586502,0,62,39936.2532060185,2009-05-03,06:04:37
40.079752,116.58654,0,62,39936.2532638889,2009-05-03,06:04:42
40.079726,116.586557,0,59,39936.2533217593,2009-05-03,06:04:47
40.079729,116.586565,0,58,39936.2533796296,2009-05-03,06:04:52
40.079736,116.586571,0,58,39936.2534375,2009-05-03,06:04:57
40.079736,116.586571,0,58,39936.2534722222,2009-05-03,06:05:00
40.079742,116.586566,0,58,39936.2534953704,2009-05-03,06:05:02
40.079767,116.586559,0,58,39936.2535532407,2009-05-03,06:05:07
40.079788,116.586592,0,59,39936.2536111111,2009-05-03,06:05:12
40.079798,116.586643,0,59,39936.2536689815,2009-05-03,06:05:17
40.079798,116.586688,0,59,39936.2537268519,2009-05-03,06:05:22
40.079787,116.586701,0,58,39936.2537847222,2009-05-03,06:05:27
40.079788,116.586723,0,58,39936.2538425926,2009-05-03,06:05:32
40.079791,116.586763,0,58,39936.253900463,2009-05-03,06:05:37
40.079795,116.586791,0,59,39936.2539583333,2009-05-03,06:05:42
40.079795,116.586791,0,59,39936.2539930556,2009-05-03,06:05:45
40.079795,116.586795,0,59,39936.2540162037,2009-05-03,06:05:47
40.079828,116.586759,0,60,39936.2540740741,2009-05-03,06:05:52
40.079825,116.586697,0,61,39936.2541319444,2009-05-03,06:05:57
40.079788,116.586693,0,62,39936.2541898148,2009-05-03,06:06:02
40.07979,116.586712,0,63,39936.2542476852,2009-05-03,06:06:07
40.079711,116.586717,0,65,39936.2543055556,2009-05-03,06:06:12
40.079687,116.586714,0,67,39936.2543634259,2009-05-03,06:06:17
40.079677,116.586708,0,67,39936.2544212963,2009-05-03,06:06:22
40.07966,116.586697,0,67,39936.2544791667,2009-05-03,06:06:27
40.079687,116.586689,0,67,39936.254537037,2009-05-03,06:06:32
40.07972,116.586697,0,66,39936.2545949074,2009-05-03,06:06:37
40.079786,116.586649,0,66,39936.2546527778,2009-05-03,06:06:42
40.079866,116.586541,0,65,39936.2547106481,2009-05-03,06:06:47
40.079951,116.586127,0,75,39936.2547685185,2009-05-03,06:06:52
40.079982,116.585936,0,80,39936.2548263889,2009-05-03,06:06:57
40.079803,116.585561,0,74,39936.2548842593,2009-05-03,06:07:02
40.079718,116.585205,0,69,39936.2549421296,2009-05-03,06:07:07
40.079695,116.585028,0,66,39936.255,2009-05-03,06:07:12
40.079653,116.584954,0,60,39936.2550578704,2009-05-03,06:07:17
40.079644,116.584549,0,54,39936.2551157407,2009-05-03,06:07:22
40.079579,116.584054,0,48,39936.2551736111,2009-05-03,06:07:27
40.079576,116.583546,0,40,39936.2552314815,2009-05-03,06:07:32
40.079606,116.583253,0,33,39936.2552893519,2009-05-03,06:07:37
40.079613,116.583062,0,25,39936.2553472222,2009-05-03,06:07:42
40.079614,116.582897,0,15,39936.2554050926,2009-05-03,06:07:47
40.079617,116.582724,0,6,39936.255462963,2009-05-03,06:07:52
40.079602,116.582556,0,-2,39936.2555208333,2009-05-03,06:07:57
40.079581,116.582497,0,-5,39936.2559259259,2009-05-03,06:08:32
40.079554,116.582517,0,-5,39936.2559837963,2009-05-03,06:08:37
40.079529,116.582528,0,-5,39936.2560416667,2009-05-03,06:08:42
40.079485,116.582494,0,-4,39936.256099537,2009-05-03,06:08:47
40.079438,116.582506,0,-2,39936.2561574074,2009-05-03,06:08:52
40.079356,116.582436,0,-1,39936.2562152778,2009-05-03,06:08:57
40.079302,116.582428,0,-1,39936.2562731481,2009-05-03,06:09:02
40.079193,116.582421,0,0,39936.2563310185,2009-05-03,06:09:07
40.079082,116.582452,0,0,39936.2563888889,2009-05-03,06:09:12
40.079024,116.582397,0,0,39936.2564467593,2009-05-03,06:09:17
40.078958,116.582399,0,1,39936.2565046296,2009-05-03,06:09:22
40.07892,116.582414,0,2,39936.2565625,2009-05-03,06:09:27
40.078902,116.582418,0,2,39936.2566782407,2009-05-03,06:09:37
40.07888,116.582412,0,2,39936.2567939815,2009-05-03,06:09:47
40.078684,116.582156,0,3,39936.2568518519,2009-05-03,06:09:52
40.078742,116.582028,0,3,39936.2569097222,2009-05-03,06:09:57
40.078816,116.581934,0,3,39936.2569675926,2009-05-03,06:10:02
40.079528,116.581233,0,17,39936.257025463,2009-05-03,06:10:07
40.07938,116.580899,0,40,39936.2570833333,2009-05-03,06:10:12
40.079028,116.580761,0,62,39936.2571412037,2009-05-03,06:10:17
40.078599,116.580786,0,70,39936.2571990741,2009-05-03,06:10:22
40.078164,116.580827,0,72,39936.2572569444,2009-05-03,06:10:27
40.07777,116.580968,0,75,39936.2573148148,2009-05-03,06:10:32
40.077413,116.581257,0,72,39936.2573726852,2009-05-03,06:10:37
40.077026,116.581696,0,67,39936.2574305556,2009-05-03,06:10:42
40.076538,116.582129,0,70,39936.2574884259,2009-05-03,06:10:47
40.075974,116.582353,0,79,39936.2575462963,2009-05-03,06:10:52
40.0754,116.582374,0,75,39936.2576041667,2009-05-03,06:10:57
40.074776,116.582269,0,75,39936.257662037,2009-05-03,06:11:02
40.074047,116.582159,0,70,39936.2577199074,2009-05-03,06:11:07
40.073258,116.582041,0,71,39936.2577777778,2009-05-03,06:11:12
40.072451,116.581909,0,78,39936.2578356481,2009-05-03,06:11:17
40.071619,116.581843,0,94,39936.2578935185,2009-05-03,06:11:22
40.070774,116.581852,0,108,39936.2579513889,2009-05-03,06:11:27
40.069904,116.581985,0,123,39936.2580092593,2009-05-03,06:11:32
40.068983,116.582167,0,132,39936.2580671296,2009-05-03,06:11:37
40.068005,116.582348,0,138,39936.258125,2009-05-03,06:11:42
40.067023,116.58253,0,144,39936.2581828704,2009-05-03,06:11:47
40.066044,116.58269,0,145,39936.2582407407,2009-05-03,06:11:52
40.065101,116.582829,0,135,39936.2582986111,2009-05-03,06:11:57
40.064168,116.582965,0,125,39936.2583564815,2009-05-03,06:12:02
40.063209,116.583119,0,118,39936.2584143518,2009-05-03,06:12:07
40.0622,116.583295,0,112,39936.2584722222,2009-05-03,06:12:12
40.061193,116.583421,0,97,39936.2585300926,2009-05-03,06:12:17
40.060147,116.58353,0,86,39936.258587963,2009-05-03,06:12:22
40.059115,116.583669,0,85,39936.2586458333,2009-05-03,06:12:27
40.058105,116.583772,0,77,39936.2587037037,2009-05-03,06:12:32
40.057096,116.583914,0,78,39936.2587615741,2009-05-03,06:12:37
40.056134,116.584058,0,76,39936.2588194444,2009-05-03,06:12:42
40.055179,116.584187,0,77,39936.2588773148,2009-05-03,06:12:47
40.054225,116.584145,0,73,39936.2589351852,2009-05-03,06:12:52
40.053267,116.584007,0,70,39936.2589930556,2009-05-03,06:12:57
40.052331,116.583733,0,67,39936.2590509259,2009-05-03,06:13:02
40.051424,116.583347,0,70,39936.2591087963,2009-05-03,06:13:07
40.050585,116.582838,0,69,39936.2591666667,2009-05-03,06:13:12
40.049807,116.582215,0,66,39936.259224537,2009-05-03,06:13:17
40.049129,116.581568,0,63,39936.2592824074,2009-05-03,06:13:22
40.048551,116.580923,0,60,39936.2593402778,2009-05-03,06:13:27
40.048154,116.580292,0,57,39936.2593981481,2009-05-03,06:13:32
40.047869,116.579687,0,53,39936.2594560185,2009-05-03,06:13:37
40.04761,116.579316,0,50,39936.2595138889,2009-05-03,06:13:42
40.047401,116.579044,0,47,39936.2595717593,2009-05-03,06:13:47
40.047276,116.578843,0,45,39936.2596296296,2009-05-03,06:13:52
40.046941,116.578559,0,46,39936.2596875,2009-05-03,06:13:57
40.046504,116.578217,0,43,39936.2597453704,2009-05-03,06:14:02
40.046016,116.577768,0,43,39936.2598032407,2009-05-03,06:14:07
40.045525,116.577231,0,41,39936.2598611111,2009-05-03,06:14:12
40.044946,116.576611,0,41,39936.2599189815,2009-05-03,06:14:17
40.04435,116.575949,0,43,39936.2599768518,2009-05-03,06:14:22
40.043684,116.575284,0,46,39936.2600347222,2009-05-03,06:14:27
40.04303,116.574614,0,48,39936.2600925926,2009-05-03,06:14:32
40.042333,116.573961,0,49,39936.260150463,2009-05-03,06:14:37
40.041599,116.573303,0,52,39936.2602083333,2009-05-03,06:14:42
40.040867,116.572661,0,53,39936.2602662037,2009-05-03,06:14:47
40.04009,116.571999,0,58,39936.2603240741,2009-05-03,06:14:52
40.039305,116.571311,0,65,39936.2603819444,2009-05-03,06:14:57
40.038522,116.570627,0,67,39936.2604398148,2009-05-03,06:15:02
40.037711,116.569917,0,66,39936.2604976852,2009-05-03,06:15:07
40.036965,116.569145,0,65,39936.2605555556,2009-05-03,06:15:12
40.036283,116.568285,0,65,39936.2606134259,2009-05-03,06:15:17
40.035658,116.56734,0,65,39936.2606712963,2009-05-03,06:15:22
40.035105,116.566324,0,69,39936.2607291667,2009-05-03,06:15:27
40.034594,116.565282,0,72,39936.260787037,2009-05-03,06:15:32
40.034091,116.564223,0,75,39936.2608449074,2009-05-03,06:15:37
40.033555,116.563109,0,83,39936.2609027778,2009-05-03,06:15:42
40.033007,116.562014,0,89,39936.2609606481,2009-05-03,06:15:47
40.032455,116.560873,0,92,39936.2610185185,2009-05-03,06:15:52
40.031893,116.559722,0,94,39936.2610763889,2009-05-03,06:15:57
40.031338,116.558578,0,96,39936.2611342593,2009-05-03,06:16:02
40.030796,116.557458,0,97,39936.2611921296,2009-05-03,06:16:07
40.030263,116.55635,0,99,39936.26125,2009-05-03,06:16:12
40.029771,116.555216,0,99,39936.2613078704,2009-05-03,06:16:17
40.029318,116.554047,0,94,39936.2613657407,2009-05-03,06:16:22
40.028924,116.552879,0,88,39936.2614236111,2009-05-03,06:16:27
40.028559,116.551683,0,85,39936.2614814815,2009-05-03,06:16:32
40.028185,116.550459,0,85,39936.2615393519,2009-05-03,06:16:37
40.02783,116.549267,0,86,39936.2615972222,2009-05-03,06:16:42
40.027457,116.54807,0,87,39936.2616550926,2009-05-03,06:16:47
40.027074,116.546847,0,85,39936.261712963,2009-05-03,06:16:52
40.026691,116.545627,0,81,39936.2617708333,2009-05-03,06:16:57
40.026287,116.544376,0,80,39936.2618287037,2009-05-03,06:17:02
40.025874,116.543108,0,74,39936.2618865741,2009-05-03,06:17:07
40.025456,116.54188,0,73,39936.2619444444,2009-05-03,06:17:12
40.025034,116.540649,0,76,39936.2620023148,2009-05-03,06:17:17
40.024585,116.539429,0,77,39936.2620601852,2009-05-03,06:17:22
40.024143,116.538224,0,84,39936.2621180556,2009-05-03,06:17:27
40.023708,116.537007,0,87,39936.2621759259,2009-05-03,06:17:32
40.023269,116.535786,0,87,39936.2622337963,2009-05-03,06:17:37
40.022843,116.534587,0,92,39936.2622916667,2009-05-03,06:17:42
40.022443,116.533479,0,96,39936.262349537,2009-05-03,06:17:47
40.022071,116.532439,0,95,39936.2624074074,2009-05-03,06:17:52
40.021709,116.531433,0,95,39936.2624652778,2009-05-03,06:17:57
40.021336,116.530383,0,94,39936.2625231481,2009-05-03,06:18:02
40.020967,116.529298,0,88,39936.2625810185,2009-05-03,06:18:07
40.020569,116.52821,0,84,39936.2626388889,2009-05-03,06:18:12
40.020181,116.527124,0,83,39936.2626967593,2009-05-03,06:18:17
40.019803,116.526083,0,86,39936.2627546296,2009-05-03,06:18:22
40.019443,116.525057,0,94,39936.2628125,2009-05-03,06:18:27
40.019082,116.524051,0,95,39936.2628703704,2009-05-03,06:18:32
40.018725,116.523012,0,96,39936.2629282407,2009-05-03,06:18:37
40.018353,116.521986,0,97,39936.2629861111,2009-05-03,06:18:42
40.017998,116.520929,0,95,39936.2630439815,2009-05-03,06:18:47
40.017615,116.51987,0,88,39936.2631018519,2009-05-03,06:18:52
40.017252,116.518821,0,87,39936.2631597222,2009-05-03,06:18:57
40.016861,116.517766,0,85,39936.2632175926,2009-05-03,06:19:02
40.016453,116.516718,0,86,39936.263275463,2009-05-03,06:19:07
40.01601,116.515739,0,87,39936.2633333333,2009-05-03,06:19:12
40.01555,116.514776,0,87,39936.2633912037,2009-05-03,06:19:17
40.01505,116.513863,0,87,39936.2634490741,2009-05-03,06:19:22
40.014511,116.51297,0,90,39936.2635069444,2009-05-03,06:19:27
40.013918,116.512088,0,89,39936.2635648148,2009-05-03,06:19:32
40.013277,116.511218,0,95,39936.2636226852,2009-05-03,06:19:37
40.012618,116.510405,0,102,39936.2636805556,2009-05-03,06:19:42
40.011917,116.509616,0,108,39936.2637384259,2009-05-03,06:19:47
40.011235,116.508869,0,105,39936.2637962963,2009-05-03,06:19:52
40.010583,116.508138,0,106,39936.2638541667,2009-05-03,06:19:57
40.009925,116.507395,0,105,39936.263912037,2009-05-03,06:20:02
40.009243,116.506611,0,98,39936.2639699074,2009-05-03,06:20:07
40.008536,116.505811,0,94,39936.2640277778,2009-05-03,06:20:12
40.007796,116.505005,0,95,39936.2640856481,2009-05-03,06:20:17
40.007067,116.504217,0,91,39936.2641435185,2009-05-03,06:20:22
40.006366,116.503435,0,87,39936.2642013889,2009-05-03,06:20:27
40.005686,116.502693,0,82,39936.2642592593,2009-05-03,06:20:32
40.005003,116.501925,0,81,39936.2643171296,2009-05-03,06:20:37
40.004284,116.501129,0,82,39936.264375,2009-05-03,06:20:42
40.003549,116.500293,0,83,39936.2644328704,2009-05-03,06:20:47
40.002777,116.499454,0,85,39936.2644907407,2009-05-03,06:20:52
40.002002,116.498598,0,89,39936.2645486111,2009-05-03,06:20:57
40.001222,116.49772,0,91,39936.2646064815,2009-05-03,06:21:02
40.000429,116.496845,0,97,39936.2646643519,2009-05-03,06:21:07
39.999639,116.495993,0,96,39936.2647222222,2009-05-03,06:21:12
39.998881,116.495148,0,96,39936.2647800926,2009-05-03,06:21:17
39.998125,116.494318,0,100,39936.264837963,2009-05-03,06:21:22
39.997373,116.4935,0,104,39936.2648958333,2009-05-03,06:21:27
39.99659,116.492636,0,106,39936.2649537037,2009-05-03,06:21:32
39.995777,116.491766,0,110,39936.2650115741,2009-05-03,06:21:37
39.994985,116.490873,0,107,39936.2650694444,2009-05-03,06:21:42
39.994175,116.489978,0,104,39936.2651273148,2009-05-03,06:21:47
39.993387,116.489103,0,104,39936.2651851852,2009-05-03,06:21:52
39.992606,116.488245,0,103,39936.2652430556,2009-05-03,06:21:57
39.991817,116.487384,0,104,39936.2653009259,2009-05-03,06:22:02
39.991076,116.486563,0,100,39936.2653587963,2009-05-03,06:22:07
39.99038,116.485775,0,99,39936.2654166667,2009-05-03,06:22:12
39.98968,116.485007,0,105,39936.265474537,2009-05-03,06:22:17
39.989041,116.484281,0,105,39936.2655324074,2009-05-03,06:22:22
39.98838,116.483544,0,111,39936.2655902778,2009-05-03,06:22:27
39.987694,116.482781,0,111,39936.2656481481,2009-05-03,06:22:32
39.987032,116.482042,0,115,39936.2657060185,2009-05-03,06:22:37
39.986433,116.481377,0,120,39936.2657638889,2009-05-03,06:22:42
39.985826,116.480713,0,123,39936.2658217593,2009-05-03,06:22:47
39.985173,116.48001,0,126,39936.2658796296,2009-05-03,06:22:52
39.984496,116.479266,0,123,39936.2659375,2009-05-03,06:22:57
39.983804,116.478506,0,126,39936.2659953704,2009-05-03,06:23:02
39.983118,116.477743,0,128,39936.2660532407,2009-05-03,06:23:07
39.98245,116.476998,0,129,39936.2661111111,2009-05-03,06:23:12
39.981771,116.476224,0,135,39936.2661689815,2009-05-03,06:23:17
39.981096,116.47546,0,140,39936.2662268518,2009-05-03,06:23:22
39.980449,116.474748,0,138,39936.2662847222,2009-05-03,06:23:27
39.979805,116.474026,0,136,39936.2663425926,2009-05-03,06:23:32
39.979174,116.473316,0,140,39936.266400463,2009-05-03,06:23:37
39.978531,116.472607,0,136,39936.2664583333,2009-05-03,06:23:42
39.977857,116.471877,0,137,39936.2665162037,2009-05-03,06:23:47
39.977174,116.471125,0,130,39936.2665740741,2009-05-03,06:23:52
39.976493,116.470396,0,123,39936.2666319444,2009-05-03,06:23:57
39.975893,116.469722,0,121,39936.2666898148,2009-05-03,06:24:02
39.975325,116.469084,0,119,39936.2667476852,2009-05-03,06:24:07
39.974792,116.468453,0,121,39936.2668055556,2009-05-03,06:24:12
39.974385,116.467968,0,124,39936.2668634259,2009-05-03,06:24:17
39.974081,116.467577,0,124,39936.2669212963,2009-05-03,06:24:22
39.973891,116.467333,0,122,39936.2669791667,2009-05-03,06:24:27
39.973723,116.467138,0,125,39936.267037037,2009-05-03,06:24:32
39.973482,116.466828,0,124,39936.2670949074,2009-05-03,06:24:37
39.973224,116.46649,0,125,39936.2671527778,2009-05-03,06:24:42
39.97292,116.466111,0,130,39936.2672106481,2009-05-03,06:24:47
39.972594,116.465666,0,136,39936.2672685185,2009-05-03,06:24:52
39.972296,116.46515,0,141,39936.2673263889,2009-05-03,06:24:57
39.972093,116.464618,0,143,39936.2673842593,2009-05-03,06:25:02
39.971927,116.464072,0,146,39936.2674421296,2009-05-03,06:25:07
39.971819,116.463441,0,146,39936.2675,2009-05-03,06:25:12
39.971776,116.462693,0,138,39936.2675578704,2009-05-03,06:25:17
39.971813,116.461907,0,134,39936.2676157407,2009-05-03,06:25:22
39.971971,116.461164,0,119,39936.2676736111,2009-05-03,06:25:27
39.972241,116.460457,0,98,39936.2677314815,2009-05-03,06:25:32
39.972599,116.45977,0,83,39936.2677893518,2009-05-03,06:25:37
39.973035,116.459072,0,67,39936.2678472222,2009-05-03,06:25:42
39.97341,116.458416,0,67,39936.2679050926,2009-05-03,06:25:47
39.973673,116.457956,0,71,39936.267962963,2009-05-03,06:25:52
39.9739,116.457596,0,70,39936.2680208333,2009-05-03,06:25:57
39.974102,116.45722,0,70,39936.2680787037,2009-05-03,06:26:02
39.974291,116.456912,0,75,39936.2681365741,2009-05-03,06:26:07
39.974405,116.456661,0,84,39936.2681944444,2009-05-03,06:26:12
39.974577,116.456454,0,80,39936.2682523148,2009-05-03,06:26:17
39.974774,116.456137,0,76,39936.2683101852,2009-05-03,06:26:22
39.975039,116.455742,0,79,39936.2683680556,2009-05-03,06:26:27
39.975385,116.455237,0,75,39936.2684259259,2009-05-03,06:26:32
39.975777,116.454647,0,84,39936.2684837963,2009-05-03,06:26:37
39.976211,116.453967,0,84,39936.2685416667,2009-05-03,06:26:42
39.976682,116.453254,0,80,39936.268599537,2009-05-03,06:26:47
39.977187,116.452528,0,87,39936.2686574074,2009-05-03,06:26:52
39.977693,116.45176,0,84,39936.2687152778,2009-05-03,06:26:57
39.978199,116.450971,0,90,39936.2687731481,2009-05-03,06:27:02
39.9787,116.450203,0,98,39936.2688310185,2009-05-03,06:27:07
39.979173,116.449443,0,100,39936.2688888889,2009-05-03,06:27:12
39.979648,116.448699,0,106,39936.2689467593,2009-05-03,06:27:17
39.980155,116.447903,0,98,39936.2690046296,2009-05-03,06:27:22
39.980672,116.447138,0,89,39936.2690625,2009-05-03,06:27:27
39.981191,116.446344,0,79,39936.2691203704,2009-05-03,06:27:32
39.981721,116.445536,0,77,39936.2691782407,2009-05-03,06:27:37
39.982221,116.44477,0,89,39936.2692361111,2009-05-03,06:27:42
39.982692,116.444034,0,94,39936.2692939815,2009-05-03,06:27:47
39.983163,116.443313,0,100,39936.2693518519,2009-05-03,06:27:52
39.983664,116.442537,0,99,39936.2694097222,2009-05-03,06:27:57
39.98415,116.441757,0,96,39936.2694675926,2009-05-03,06:28:02
39.984555,116.440944,0,92,39936.269525463,2009-05-03,06:28:07
39.98493,116.440059,0,84,39936.2695833333,2009-05-03,06:28:12
39.985283,116.439165,0,88,39936.2696412037,2009-05-03,06:28:17
39.985634,116.438223,0,92,39936.2696990741,2009-05-03,06:28:22
39.985984,116.437301,0,85,39936.2697569444,2009-05-03,06:28:27
39.986335,116.436379,0,85,39936.2698148148,2009-05-03,06:28:32
39.986681,116.435474,0,88,39936.2698726852,2009-05-03,06:28:37
39.987029,116.434525,0,99,39936.2699305556,2009-05-03,06:28:42
39.987375,116.433603,0,105,39936.2699884259,2009-05-03,06:28:47
39.987658,116.432611,0,105,39936.2700462963,2009-05-03,06:28:52
39.987833,116.431649,0,112,39936.2701041667,2009-05-03,06:28:57
39.987937,116.430693,0,128,39936.270162037,2009-05-03,06:29:02
39.987995,116.429787,0,130,39936.2702199074,2009-05-03,06:29:07
39.988005,116.428868,0,141,39936.2702777778,2009-05-03,06:29:12
39.987977,116.427939,0,145,39936.2703356481,2009-05-03,06:29:17
39.98789,116.426973,0,123,39936.2703935185,2009-05-03,06:29:22
39.987842,116.425965,0,119,39936.2704513889,2009-05-03,06:29:27
39.987821,116.424915,0,114,39936.2705092593,2009-05-03,06:29:32
39.98779,116.423826,0,121,39936.2705671296,2009-05-03,06:29:37
39.987754,116.422731,0,129,39936.270625,2009-05-03,06:29:42
39.987689,116.421614,0,145,39936.2706828704,2009-05-03,06:29:47
39.987695,116.420616,0,145,39936.2707407407,2009-05-03,06:29:52
39.987662,116.419631,0,150,39936.2707986111,2009-05-03,06:29:57
39.987648,116.418758,0,150,39936.2708564815,2009-05-03,06:30:02
39.987636,116.417853,0,143,39936.2709143519,2009-05-03,06:30:07
39.987608,116.417001,0,141,39936.2709722222,2009-05-03,06:30:12
39.987594,116.41619,0,137,39936.2710300926,2009-05-03,06:30:17
39.987599,116.415353,0,131,39936.271087963,2009-05-03,06:30:22
39.987573,116.414521,0,126,39936.2711458333,2009-05-03,06:30:27
39.987531,116.41375,0,125,39936.2712037037,2009-05-03,06:30:32
39.987463,116.413182,0,130,39936.2712615741,2009-05-03,06:30:37
39.987474,116.412888,0,144,39936.2713194444,2009-05-03,06:30:42
39.987504,116.412771,0,155,39936.2713773148,2009-05-03,06:30:47
39.987484,116.412611,0,141,39936.2714351852,2009-05-03,06:30:52
39.98756,116.412325,0,141,39936.2714930556,2009-05-03,06:30:57
39.987582,116.412011,0,129,39936.2715509259,2009-05-03,06:31:02
39.987573,116.411691,0,122,39936.2716087963,2009-05-03,06:31:07
39.987546,116.41161,0,114,39936.2716666667,2009-05-03,06:31:12
39.987537,116.411597,0,110,39936.271724537,2009-05-03,06:31:17
39.987537,116.411597,0,110,39936.2717592593,2009-05-03,06:31:20
39.987536,116.41159,0,108,39936.2717824074,2009-05-03,06:31:22
39.987536,116.411578,0,108,39936.2718402778,2009-05-03,06:31:27
39.987547,116.411508,0,110,39936.2718981481,2009-05-03,06:31:32
39.987545,116.411237,0,115,39936.2719560185,2009-05-03,06:31:37
39.98752,116.410821,0,125,39936.2720138889,2009-05-03,06:31:42
39.987517,116.410425,0,134,39936.2720717593,2009-05-03,06:31:47
39.987421,116.410102,0,150,39936.2721296296,2009-05-03,06:31:52
39.987454,116.409648,0,162,39936.2721875,2009-05-03,06:31:57
39.987468,116.409066,0,168,39936.2722453704,2009-05-03,06:32:02
39.987467,116.408345,0,167,39936.2723032407,2009-05-03,06:32:07
39.987388,116.4075,0,156,39936.2723611111,2009-05-03,06:32:12
39.98733,116.406669,0,164,39936.2724189815,2009-05-03,06:32:17
39.987323,116.405929,0,168,39936.2724768519,2009-05-03,06:32:22
39.987316,116.405231,0,164,39936.2725347222,2009-05-03,06:32:27
39.98729,116.404528,0,167,39936.2725925926,2009-05-03,06:32:32
39.98724,116.40388,0,172,39936.272650463,2009-05-03,06:32:37
39.98724,116.403359,0,168,39936.2727083333,2009-05-03,06:32:42
39.987247,116.402869,0,161,39936.2727662037,2009-05-03,06:32:47
39.987238,116.402312,0,150,39936.2728240741,2009-05-03,06:32:52
39.987258,116.401773,0,143,39936.2728819444,2009-05-03,06:32:57
39.987299,116.401347,0,137,39936.2729398148,2009-05-03,06:33:02
39.987336,116.401112,0,135,39936.2729976852,2009-05-03,06:33:07
39.987375,116.401032,0,134,39936.2730555556,2009-05-03,06:33:12
39.987389,116.401008,0,133,39936.2731134259,2009-05-03,06:33:17
39.987389,116.401008,0,133,39936.2731481481,2009-05-03,06:33:20
39.987389,116.401009,0,132,39936.2731712963,2009-05-03,06:33:22
39.98736,116.40102,0,132,39936.2732291667,2009-05-03,06:33:27
39.987353,116.400965,0,133,39936.273287037,2009-05-03,06:33:32
39.987368,116.400861,0,139,39936.2733449074,2009-05-03,06:33:37
39.987292,116.40074,0,151,39936.2734027778,2009-05-03,06:33:42
39.987269,116.400355,0,145,39936.2734606481,2009-05-03,06:33:47
39.987241,116.399842,0,145,39936.2735185185,2009-05-03,06:33:52
39.98721,116.399215,0,138,39936.2735763889,2009-05-03,06:33:57
39.987158,116.398493,0,134,39936.2736342593,2009-05-03,06:34:02
39.987135,116.397876,0,125,39936.2736921296,2009-05-03,06:34:07
39.987125,116.397256,0,129,39936.27375,2009-05-03,06:34:12
39.987131,116.396569,0,143,39936.2738078704,2009-05-03,06:34:17
39.987091,116.395738,0,136,39936.2738657407,2009-05-03,06:34:22
39.987027,116.394873,0,132,39936.2739236111,2009-05-03,06:34:27
39.98699,116.394076,0,135,39936.2739814815,2009-05-03,06:34:32
39.986956,116.393194,0,134,39936.2740393518,2009-05-03,06:34:37
39.986929,116.392284,0,138,39936.2740972222,2009-05-03,06:34:42
39.986906,116.391354,0,142,39936.2741550926,2009-05-03,06:34:47
39.986875,116.390396,0,143,39936.274212963,2009-05-03,06:34:52
39.986846,116.389449,0,134,39936.2742708333,2009-05-03,06:34:57
39.986831,116.388551,0,134,39936.2743287037,2009-05-03,06:35:02
39.986786,116.38782,0,140,39936.2743865741,2009-05-03,06:35:07
39.986737,116.38718,0,144,39936.2744444444,2009-05-03,06:35:12
39.986719,116.386478,0,144,39936.2745023148,2009-05-03,06:35:17
39.986674,116.385661,0,144,39936.2745601852,2009-05-03,06:35:22
39.986645,116.384836,0,148,39936.2746180556,2009-05-03,06:35:27
39.98662,116.384052,0,148,39936.2746759259,2009-05-03,06:35:32
39.986596,116.383332,0,152,39936.2747337963,2009-05-03,06:35:37
39.986599,116.382646,0,154,39936.2747916667,2009-05-03,06:35:42
39.986599,116.381885,0,144,39936.274849537,2009-05-03,06:35:47
39.986607,116.381065,0,141,39936.2749074074,2009-05-03,06:35:52
39.986598,116.380257,0,137,39936.2749652778,2009-05-03,06:35:57
39.986553,116.379493,0,133,39936.2750231481,2009-05-03,06:36:02
39.98653,116.378769,0,132,39936.2750810185,2009-05-03,06:36:07
39.986499,116.378049,0,132,39936.2751388889,2009-05-03,06:36:12
39.986408,116.377306,0,123,39936.2751967593,2009-05-03,06:36:17
39.986334,116.37646,0,137,39936.2752546296,2009-05-03,06:36:22
39.986349,116.375658,0,145,39936.2753125,2009-05-03,06:36:27
39.986352,116.374831,0,164,39936.2753703704,2009-05-03,06:36:32
39.986314,116.373932,0,161,39936.2754282407,2009-05-03,06:36:37
39.986294,116.373066,0,159,39936.2754861111,2009-05-03,06:36:42
39.986281,116.372232,0,165,39936.2755439815,2009-05-03,06:36:47
39.986261,116.371356,0,161,39936.2756018518,2009-05-03,06:36:52
39.986232,116.370357,0,146,39936.2756597222,2009-05-03,06:36:57
39.986198,116.369319,0,135,39936.2757175926,2009-05-03,06:37:02
39.986165,116.368297,0,140,39936.275775463,2009-05-03,06:37:07
39.986148,116.367329,0,149,39936.2758333333,2009-05-03,06:37:12
39.986117,116.366386,0,154,39936.2758912037,2009-05-03,06:37:17
39.986058,116.365377,0,170,39936.2759490741,2009-05-03,06:37:22
39.986021,116.364358,0,169,39936.2760069444,2009-05-03,06:37:27
39.985987,116.363343,0,177,39936.2760648148,2009-05-03,06:37:32
39.985959,116.362381,0,178,39936.2761226852,2009-05-03,06:37:37
39.985924,116.361515,0,169,39936.2761805556,2009-05-03,06:37:42
39.985901,116.360688,0,160,39936.2762384259,2009-05-03,06:37:47
39.985869,116.359777,0,154,39936.2762962963,2009-05-03,06:37:52
39.985847,116.358831,0,151,39936.2763541667,2009-05-03,06:37:57
39.985805,116.35786,0,157,39936.276412037,2009-05-03,06:38:02
39.985801,116.35693,0,160,39936.2764699074,2009-05-03,06:38:07
39.98576,116.355994,0,164,39936.2765277778,2009-05-03,06:38:12
39.98572,116.355075,0,165,39936.2765856481,2009-05-03,06:38:17
39.985705,116.354193,0,160,39936.2766435185,2009-05-03,06:38:22
39.985699,116.353333,0,152,39936.2767013889,2009-05-03,06:38:27
39.985703,116.352464,0,153,39936.2767592593,2009-05-03,06:38:32
39.985665,116.351517,0,154,39936.2768171296,2009-05-03,06:38:37
39.985654,116.350573,0,165,39936.276875,2009-05-03,06:38:42
39.985638,116.349644,0,178,39936.2769328704,2009-05-03,06:38:47
39.985619,116.34874,0,181,39936.2769907407,2009-05-03,06:38:52
39.985617,116.347841,0,179,39936.2770486111,2009-05-03,06:38:57
39.985602,116.346962,0,181,39936.2771064815,2009-05-03,06:39:02
39.985593,116.346154,0,174,39936.2771643519,2009-05-03,06:39:07
39.985563,116.345329,0,167,39936.2772222222,2009-05-03,06:39:12
39.985546,116.344484,0,163,39936.2772800926,2009-05-03,06:39:17
39.985525,116.343624,0,161,39936.277337963,2009-05-03,06:39:22
39.985479,116.342675,0,150,39936.2773958333,2009-05-03,06:39:27
39.985449,116.34183,0,144,39936.2774537037,2009-05-03,06:39:32
39.985442,116.341034,0,139,39936.2775115741,2009-05-03,06:39:37
39.985439,116.34025,0,146,39936.2775694444,2009-05-03,06:39:42
39.985407,116.339385,0,150,39936.2776273148,2009-05-03,06:39:47
39.985364,116.338608,0,153,39936.2776851852,2009-05-03,06:39:52
39.985357,116.338084,0,152,39936.2777430556,2009-05-03,06:39:57
39.985374,116.337742,0,153,39936.2778009259,2009-05-03,06:40:02
39.985415,116.337598,0,155,39936.2778587963,2009-05-03,06:40:07
39.985425,116.337551,0,159,39936.2779166667,2009-05-03,06:40:12
39.985433,116.337514,0,162,39936.277974537,2009-05-03,06:40:17
39.98546,116.337344,0,165,39936.2780324074,2009-05-03,06:40:22
39.985429,116.337201,0,167,39936.2780902778,2009-05-03,06:40:27
39.98544,116.337245,0,171,39936.2781481481,2009-05-03,06:40:32
39.985452,116.337268,0,171,39936.2782060185,2009-05-03,06:40:37
39.985451,116.337264,0,172,39936.2782638889,2009-05-03,06:40:42
39.985451,116.337264,0,172,39936.2782986111,2009-05-03,06:40:45
39.98545,116.337261,0,173,39936.2783217593,2009-05-03,06:40:47
39.98547,116.337116,0,170,39936.2783796296,2009-05-03,06:40:52
39.985479,116.336703,0,164,39936.2784375,2009-05-03,06:40:57
39.98548,116.336133,0,157,39936.2784953704,2009-05-03,06:41:02
39.98545,116.335365,0,148,39936.2785532407,2009-05-03,06:41:07
39.985389,116.334481,0,141,39936.2786111111,2009-05-03,06:41:12
39.985319,116.333528,0,138,39936.2786689815,2009-05-03,06:41:17
39.985257,116.332577,0,139,39936.2787268519,2009-05-03,06:41:22
39.985195,116.331614,0,140,39936.2787847222,2009-05-03,06:41:27
39.985133,116.330573,0,143,39936.2788425926,2009-05-03,06:41:32
39.985074,116.329628,0,156,39936.278900463,2009-05-03,06:41:37
39.985021,116.328821,0,166,39936.2789583333,2009-05-03,06:41:42
39.984978,116.328277,0,169,39936.2790162037,2009-05-03,06:41:47
39.984957,116.327966,0,171,39936.2790740741,2009-05-03,06:41:52
39.98496,116.327818,0,166,39936.2791319444,2009-05-03,06:41:57
39.984954,116.327801,0,158,39936.2791898148,2009-05-03,06:42:02
39.984952,116.327755,0,158,39936.2792476852,2009-05-03,06:42:07
39.984949,116.327712,0,158,39936.2793055556,2009-05-03,06:42:12
39.984949,116.327701,0,158,39936.2793634259,2009-05-03,06:42:17
39.984958,116.327692,0,158,39936.2794212963,2009-05-03,06:42:22
39.984958,116.327692,0,158,39936.2794560185,2009-05-03,06:42:25
39.984966,116.327689,0,157,39936.2794791667,2009-05-03,06:42:27
39.984979,116.327682,0,157,39936.279537037,2009-05-03,06:42:32
39.984992,116.327674,0,155,39936.2795949074,2009-05-03,06:42:37
39.984994,116.327672,0,154,39936.2796527778,2009-05-03,06:42:42
39.984994,116.327672,0,154,39936.2796875,2009-05-03,06:42:45
39.984992,116.327665,0,152,39936.2797106481,2009-05-03,06:42:47
39.984994,116.327656,0,151,39936.2797685185,2009-05-03,06:42:52
39.984994,116.327656,0,151,39936.2798032407,2009-05-03,06:42:55
39.984991,116.327649,0,150,39936.2798263889,2009-05-03,06:42:57
39.984979,116.327604,0,150,39936.2798842593,2009-05-03,06:43:02
39.984975,116.327348,0,144,39936.2799421296,2009-05-03,06:43:07
39.98495,116.327031,0,136,39936.28,2009-05-03,06:43:12
39.984918,116.326606,0,125,39936.2800578704,2009-05-03,06:43:17
39.984898,116.326073,0,113,39936.2801157407,2009-05-03,06:43:22
39.984871,116.325453,0,104,39936.2801736111,2009-05-03,06:43:27
39.98484,116.324763,0,100,39936.2802314815,2009-05-03,06:43:32
39.98483,116.324067,0,100,39936.2802893519,2009-05-03,06:43:37
39.984804,116.323501,0,108,39936.2803472222,2009-05-03,06:43:42
39.984794,116.323122,0,117,39936.2804050926,2009-05-03,06:43:47
39.984737,116.323009,0,124,39936.280462963,2009-05-03,06:43:52
39.984594,116.32306,0,140,39936.2805208333,2009-05-03,06:43:57
39.984537,116.323099,0,150,39936.2805787037,2009-05-03,06:44:02
39.984528,116.323102,0,154,39936.2806365741,2009-05-03,06:44:07
39.984526,116.323104,0,156,39936.2806944444,2009-05-03,06:44:12
39.984524,116.323105,0,156,39936.2807523148,2009-05-03,06:44:17
39.984524,116.323105,0,156,39936.280787037,2009-05-03,06:44:20
39.984525,116.323104,0,157,39936.2808101852,2009-05-03,06:44:22
39.984511,116.323106,0,157,39936.2808680556,2009-05-03,06:44:27
39.984511,116.323106,0,157,39936.2809027778,2009-05-03,06:44:30
39.984509,116.323105,0,157,39936.2809259259,2009-05-03,06:44:32
39.984523,116.323097,0,157,39936.2809837963,2009-05-03,06:44:37
39.984585,116.323056,0,154,39936.2810416667,2009-05-03,06:44:42
39.984646,116.32303,0,151,39936.281099537,2009-05-03,06:44:47
39.984672,116.323013,0,150,39936.2811574074,2009-05-03,06:44:52
39.984672,116.323013,0,150,39936.2811921296,2009-05-03,06:44:55
39.984671,116.323017,0,147,39936.2812152778,2009-05-03,06:44:57
39.984733,116.323095,0,144,39936.2812731481,2009-05-03,06:45:02
39.984796,116.323239,0,137,39936.2813310185,2009-05-03,06:45:07
39.984841,116.323429,0,130,39936.2813888889,2009-05-03,06:45:12
39.984892,116.323629,0,123,39936.2814467593,2009-05-03,06:45:17
39.984918,116.323835,0,120,39936.2815046296,2009-05-03,06:45:22
39.984912,116.324051,0,121,39936.2815625,2009-05-03,06:45:27
39.98491,116.324244,0,119,39936.2816203704,2009-05-03,06:45:32
39.984935,116.324398,0,121,39936.2816782407,2009-05-03,06:45:37
39.984948,116.324581,0,126,39936.2817361111,2009-05-03,06:45:42
39.984957,116.324779,0,126,39936.2817939815,2009-05-03,06:45:47
39.984967,116.324967,0,119,39936.2818518518,2009-05-03,06:45:52
39.984975,116.325119,0,121,39936.2819097222,2009-05-03,06:45:57
39.984992,116.325315,0,126,39936.2819675926,2009-05-03,06:46:02
39.985004,116.325534,0,130,39936.282025463,2009-05-03,06:46:07
39.985003,116.325774,0,127,39936.2820833333,2009-05-03,06:46:12
39.985003,116.326008,0,130,39936.2821412037,2009-05-03,06:46:17
39.985005,116.326229,0,133,39936.2821990741,2009-05-03,06:46:22
39.985018,116.326451,0,142,39936.2822569444,2009-05-03,06:46:27
39.985044,116.326671,0,136,39936.2823148148,2009-05-03,06:46:32
39.985136,116.326808,0,137,39936.2823726852,2009-05-03,06:46:37
39.985241,116.326821,0,133,39936.2824305556,2009-05-03,06:46:42
39.985421,116.32681,0,128,39936.2824884259,2009-05-03,06:46:47
39.985598,116.326792,0,121,39936.2825462963,2009-05-03,06:46:52
39.985729,116.326755,0,122,39936.2826041667,2009-05-03,06:46:57
39.985913,116.326722,0,131,39936.282662037,2009-05-03,06:47:02
39.986123,116.326742,0,120,39936.2827199074,2009-05-03,06:47:07
39.986319,116.326745,0,122,39936.2827777778,2009-05-03,06:47:12
39.986426,116.326667,0,132,39936.2828356481,2009-05-03,06:47:17
39.98656,116.32662,0,132,39936.2828935185,2009-05-03,06:47:22
39.986741,116.32669,0,132,39936.2829513889,2009-05-03,06:47:27
39.986951,116.326691,0,135,39936.2830092593,2009-05-03,06:47:32
39.987166,116.326714,0,139,39936.2830671296,2009-05-03,06:47:37
39.987351,116.326714,0,141,39936.283125,2009-05-03,06:47:42
39.987519,116.326695,0,142,39936.2831828704,2009-05-03,06:47:47
39.987753,116.326705,0,151,39936.2832407407,2009-05-03,06:47:52
39.98797,116.326704,0,150,39936.2832986111,2009-05-03,06:47:57
39.98816,116.326687,0,147,39936.2833564815,2009-05-03,06:48:02
39.988352,116.326681,0,145,39936.2834143518,2009-05-03,06:48:07
39.98855,116.326665,0,145,39936.2834722222,2009-05-03,06:48:12
39.988746,116.326662,0,144,39936.2835300926,2009-05-03,06:48:17
39.988934,116.326657,0,140,39936.283587963,2009-05-03,06:48:22
39.989133,116.32666,0,145,39936.2836458333,2009-05-03,06:48:27
39.989336,116.326648,0,143,39936.2837037037,2009-05-03,06:48:32
39.989537,116.326647,0,145,39936.2837615741,2009-05-03,06:48:37
39.989725,116.326599,0,142,39936.2838194444,2009-05-03,06:48:42
39.989901,116.326582,0,138,39936.2838773148,2009-05-03,06:48:47
39.990119,116.326577,0,136,39936.2839351852,2009-05-03,06:48:52
39.990338,116.32656,0,130,39936.2839930556,2009-05-03,06:48:57
39.990503,116.326581,0,149,39936.2840509259,2009-05-03,06:49:02
39.990695,116.326637,0,141,39936.2841087963,2009-05-03,06:49:07
39.990925,116.326663,0,153,39936.2841666667,2009-05-03,06:49:12
39.991138,116.326666,0,161,39936.284224537,2009-05-03,06:49:17
39.991314,116.326783,0,165,39936.2842824074,2009-05-03,06:49:22
39.991474,116.32685,0,154,39936.2843402778,2009-05-03,06:49:27
39.991607,116.326901,0,146,39936.2843981481,2009-05-03,06:49:32
39.991791,116.326891,0,134,39936.2844560185,2009-05-03,06:49:37
39.991998,116.32689,0,142,39936.2845138889,2009-05-03,06:49:42
39.992211,116.32687,0,151,39936.2845717593,2009-05-03,06:49:47
39.992402,116.326885,0,182,39936.2846296296,2009-05-03,06:49:52
39.992605,116.32687,0,198,39936.2846875,2009-05-03,06:49:57
39.992824,116.326856,0,202,39936.2847453704,2009-05-03,06:50:02
39.99304,116.326827,0,199,39936.2848032407,2009-05-03,06:50:07
39.993257,116.326799,0,203,39936.2848611111,2009-05-03,06:50:12
39.993475,116.326786,0,199,39936.2849189815,2009-05-03,06:50:17
39.99366,116.32675,0,192,39936.2849768519,2009-05-03,06:50:22
39.993872,116.326788,0,196,39936.2850347222,2009-05-03,06:50:27
39.994032,116.326824,0,199,39936.2850925926,2009-05-03,06:50:32
39.994086,116.326856,0,192,39936.285150463,2009-05-03,06:50:37
39.994151,116.326862,0,188,39936.2852083333,2009-05-03,06:50:42
39.994282,116.326848,0,165,39936.2852662037,2009-05-03,06:50:47
39.994367,116.32684,0,166,39936.2853240741,2009-05-03,06:50:52
39.994503,116.32682,0,161,39936.2853819444,2009-05-03,06:50:57
39.994696,116.326792,0,159,39936.2854398148,2009-05-03,06:51:02
39.994891,116.326777,0,155,39936.2854976852,2009-05-03,06:51:07
39.995083,116.326715,0,148,39936.2855555556,2009-05-03,06:51:12
39.995219,116.326678,0,143,39936.2856134259,2009-05-03,06:51:17
39.995384,116.326649,0,140,39936.2856712963,2009-05-03,06:51:22
39.995572,116.32665,0,137,39936.2857291667,2009-05-03,06:51:27
39.99576,116.326614,0,135,39936.285787037,2009-05-03,06:51:32
39.995942,116.326563,0,130,39936.2858449074,2009-05-03,06:51:37
39.996171,116.326637,0,129,39936.2859027778,2009-05-03,06:51:42
39.996359,116.326735,0,141,39936.2859606481,2009-05-03,06:51:47
39.996538,116.32672,0,146,39936.2860185185,2009-05-03,06:51:52
39.996742,116.326679,0,142,39936.2860763889,2009-05-03,06:51:57
39.996935,116.326658,0,143,39936.2861342593,2009-05-03,06:52:02
39.997134,116.326654,0,145,39936.2861921296,2009-05-03,06:52:07
39.997349,116.326645,0,150,39936.28625,2009-05-03,06:52:12
39.997562,116.32666,0,139,39936.2863078704,2009-05-03,06:52:17
39.997758,116.326662,0,138,39936.2863657407,2009-05-03,06:52:22
39.997966,116.326642,0,134,39936.2864236111,2009-05-03,06:52:27
39.998181,116.32665,0,155,39936.2864814815,2009-05-03,06:52:32
39.998347,116.326658,0,156,39936.2865393519,2009-05-03,06:52:37
39.998541,116.326673,0,166,39936.2865972222,2009-05-03,06:52:42
39.998769,116.32668,0,164,39936.2866550926,2009-05-03,06:52:47
39.999017,116.326681,0,148,39936.286712963,2009-05-03,06:52:52
39.999225,116.326696,0,142,39936.2867708333,2009-05-03,06:52:57
39.999388,116.326893,0,145,39936.2868287037,2009-05-03,06:53:02
39.999579,116.327044,0,146,39936.2868865741,2009-05-03,06:53:07
39.999777,116.327137,0,144,39936.2869444444,2009-05-03,06:53:12
39.999869,116.327302,0,153,39936.2870023148,2009-05-03,06:53:17
39.999939,116.327366,0,158,39936.2870601852,2009-05-03,06:53:22
39.999948,116.327396,0,163,39936.2871180556,2009-05-03,06:53:27
39.999948,116.327391,0,165,39936.2871759259,2009-05-03,06:53:32
39.999948,116.327391,0,165,39936.2872106481,2009-05-03,06:53:35
39.999948,116.32739,0,166,39936.2872337963,2009-05-03,06:53:37
39.999945,116.327378,0,166,39936.2872916667,2009-05-03,06:53:42
39.999942,116.327367,0,166,39936.287349537,2009-05-03,06:53:47
39.999941,116.327362,0,166,39936.2874074074,2009-05-03,06:53:52
39.999941,116.327362,0,166,39936.2874421296,2009-05-03,06:53:55
39.999943,116.327369,0,166,39936.2874652778,2009-05-03,06:53:57
39.999948,116.327388,0,166,39936.2875231481,2009-05-03,06:54:02
39.99995,116.327397,0,166,39936.2875810185,2009-05-03,06:54:07
39.99995,116.327397,0,166,39936.2876157407,2009-05-03,06:54:10
39.999949,116.327394,0,166,39936.2876388889,2009-05-03,06:54:12
39.999947,116.327384,0,167,39936.2876967593,2009-05-03,06:54:17
39.999947,116.327377,0,167,39936.2877546296,2009-05-03,06:54:22
39.999948,116.327378,0,167,39936.2878125,2009-05-03,06:54:27
39.999948,116.327373,0,167,39936.2878703704,2009-05-03,06:54:32
39.999948,116.327373,0,167,39936.2879050926,2009-05-03,06:54:35
39.999948,116.327365,0,167,39936.2879282407,2009-05-03,06:54:37
39.999953,116.32738,0,167,39936.2879861111,2009-05-03,06:54:42
39.999957,116.327395,0,167,39936.2880439815,2009-05-03,06:54:47
39.999962,116.327408,0,167,39936.2881018519,2009-05-03,06:54:52
39.999962,116.327399,0,167,39936.2881597222,2009-05-03,06:54:57
39.999964,116.32739,0,167,39936.2882175926,2009-05-03,06:55:02
39.999965,116.327386,0,167,39936.288275463,2009-05-03,06:55:07
39.999964,116.327383,0,167,39936.2883333333,2009-05-03,06:55:12
39.999964,116.327383,0,167,39936.2883680556,2009-05-03,06:55:15
39.999963,116.327383,0,167,39936.2883912037,2009-05-03,06:55:17
39.999903,116.327442,0,120,39936.407037037,2009-05-03,09:46:08
39.999918,116.327428,0,122,39936.4070949074,2009-05-03,09:46:13
39.999921,116.327384,0,124,39936.4071527778,2009-05-03,09:46:18
39.999915,116.327294,0,123,39936.4072106481,2009-05-03,09:46:23
39.999966,116.327183,0,123,39936.4072685185,2009-05-03,09:46:28
40.000012,116.327162,0,124,39936.4072916667,2009-05-03,09:46:30
40.000124,116.327128,0,128,39936.407349537,2009-05-03,09:46:35
40.000248,116.327104,0,133,39936.4074074074,2009-05-03,09:46:40
40.0003,116.327088,0,142,39936.4074652778,2009-05-03,09:46:45
40.000385,116.327059,0,149,39936.4075231481,2009-05-03,09:46:50
40.000501,116.327021,0,160,39936.4075810185,2009-05-03,09:46:55
40.000565,116.326909,0,169,39936.4076388889,2009-05-03,09:47:00
40.000605,116.326854,0,186,39936.4076967593,2009-05-03,09:47:05
40.000743,116.326842,0,203,39936.4077546296,2009-05-03,09:47:10
40.000869,116.3269,0,217,39936.4078125,2009-05-03,09:47:15
40.001075,116.32696,0,236,39936.4078703704,2009-05-03,09:47:20
40.001248,116.326902,0,253,39936.4079282407,2009-05-03,09:47:25
40.001288,116.326751,0,251,39936.4079861111,2009-05-03,09:47:30
40.001367,116.326636,0,263,39936.4080439815,2009-05-03,09:47:35
40.001492,116.326581,0,276,39936.4081018518,2009-05-03,09:47:40
40.001629,116.326532,0,287,39936.4081597222,2009-05-03,09:47:45
40.001765,116.326507,0,297,39936.4082175926,2009-05-03,09:47:50
40.001896,116.32652,0,311,39936.408275463,2009-05-03,09:47:55
40.002035,116.326513,0,322,39936.4083333333,2009-05-03,09:48:00
40.002252,116.326692,0,292,39936.4083912037,2009-05-03,09:48:05
40.002381,116.326472,0,237,39936.4084490741,2009-05-03,09:48:10
40.002403,116.326282,0,199,39936.4085069444,2009-05-03,09:48:15
40.002402,116.3261,0,177,39936.4085648148,2009-05-03,09:48:20
40.002392,116.325928,0,164,39936.4086226852,2009-05-03,09:48:25
40.002401,116.325758,0,151,39936.4086805556,2009-05-03,09:48:30
40.002387,116.325591,0,144,39936.4087384259,2009-05-03,09:48:35
40.002381,116.325422,0,130,39936.4087962963,2009-05-03,09:48:40
40.002398,116.325264,0,122,39936.4088541667,2009-05-03,09:48:45
40.002502,116.325196,0,116,39936.408912037,2009-05-03,09:48:50
40.002626,116.325193,0,113,39936.4089699074,2009-05-03,09:48:55
40.002759,116.325172,0,107,39936.4090277778,2009-05-03,09:49:00
40.002876,116.325194,0,104,39936.4090856481,2009-05-03,09:49:05
40.002982,116.325167,0,101,39936.4091435185,2009-05-03,09:49:10
40.003107,116.325161,0,99,39936.4092013889,2009-05-03,09:49:15
40.003231,116.325157,0,102,39936.4092592593,2009-05-03,09:49:20
40.003361,116.325153,0,105,39936.4093171296,2009-05-03,09:49:25
40.003465,116.3251,0,107,39936.409375,2009-05-03,09:49:30
40.003492,116.324942,0,106,39936.4094328704,2009-05-03,09:49:35
40.003489,116.324783,0,113,39936.4094907407,2009-05-03,09:49:40
40.003499,116.324611,0,124,39936.4095486111,2009-05-03,09:49:45
40.003498,116.324489,0,126,39936.4096064815,2009-05-03,09:49:50
40.003527,116.324414,0,131,39936.4096643519,2009-05-03,09:49:55
40.003641,116.32439,0,136,39936.4097222222,2009-05-03,09:50:00
40.003799,116.324367,0,126,39936.4097800926,2009-05-03,09:50:05
40.003946,116.324363,0,118,39936.409837963,2009-05-03,09:50:10
40.00413,116.324343,0,116,39936.4098958333,2009-05-03,09:50:15
40.004358,116.324345,0,102,39936.4099537037,2009-05-03,09:50:20
40.004546,116.324328,0,113,39936.4100115741,2009-05-03,09:50:25
40.004713,116.324338,0,117,39936.4100694444,2009-05-03,09:50:30
40.004891,116.32429,0,124,39936.4101273148,2009-05-03,09:50:35
40.005041,116.324306,0,137,39936.4101851852,2009-05-03,09:50:40
40.005205,116.324261,0,143,39936.4102430556,2009-05-03,09:50:45
40.005355,116.324291,0,151,39936.4103009259,2009-05-03,09:50:50
40.005514,116.324325,0,168,39936.4103587963,2009-05-03,09:50:55
40.00565,116.324356,0,182,39936.4104166667,2009-05-03,09:51:00
40.005875,116.32424,0,179,39936.410474537,2009-05-03,09:51:05
40.006025,116.32425,0,156,39936.4105324074,2009-05-03,09:51:10
40.006151,116.324239,0,159,39936.4105902778,2009-05-03,09:51:15
40.006292,116.324216,0,163,39936.4106481481,2009-05-03,09:51:20
40.006469,116.324179,0,147,39936.4107060185,2009-05-03,09:51:25
40.006616,116.324144,0,139,39936.4107638889,2009-05-03,09:51:30
40.006664,116.324026,0,153,39936.4108217593,2009-05-03,09:51:35
40.006666,116.323866,0,148,39936.4108796296,2009-05-03,09:51:40
40.006663,116.323693,0,146,39936.4109375,2009-05-03,09:51:45
40.006659,116.323512,0,144,39936.4109953704,2009-05-03,09:51:50
40.00665,116.323328,0,149,39936.4110532407,2009-05-03,09:51:55
40.006647,116.323144,0,146,39936.4111111111,2009-05-03,09:52:00
40.006642,116.322953,0,147,39936.4111689815,2009-05-03,09:52:05
40.006644,116.32275,0,149,39936.4112268519,2009-05-03,09:52:10
40.006655,116.322537,0,145,39936.4112847222,2009-05-03,09:52:15
40.006663,116.322348,0,148,39936.4113425926,2009-05-03,09:52:20
40.006667,116.322157,0,151,39936.411400463,2009-05-03,09:52:25
40.006685,116.321979,0,152,39936.4114583333,2009-05-03,09:52:30
40.006693,116.321806,0,154,39936.4115162037,2009-05-03,09:52:35
40.006669,116.321631,0,156,39936.4115740741,2009-05-03,09:52:40
40.006655,116.321455,0,164,39936.4116319444,2009-05-03,09:52:45
40.006662,116.3213,0,159,39936.4116898148,2009-05-03,09:52:50
40.006724,116.321154,0,159,39936.4117476852,2009-05-03,09:52:55
40.006793,116.321043,0,164,39936.4118055556,2009-05-03,09:53:00
40.00683,116.321038,0,155,39936.4118634259,2009-05-03,09:53:05
40.006823,116.321027,0,158,39936.4119212963,2009-05-03,09:53:10
40.006823,116.321027,0,158,39936.4119560185,2009-05-03,09:53:13
40.006823,116.321028,0,159,39936.4119791667,2009-05-03,09:53:15
40.006838,116.321033,0,160,39936.412037037,2009-05-03,09:53:20
40.006878,116.321015,0,155,39936.4120949074,2009-05-03,09:53:25
40.006912,116.320979,0,155,39936.4121527778,2009-05-03,09:53:30
40.006945,116.320932,0,154,39936.4122106481,2009-05-03,09:53:35
40.006946,116.320908,0,155,39936.4122685185,2009-05-03,09:53:40
40.006937,116.320895,0,155,39936.4123263889,2009-05-03,09:53:45
40.006986,116.320862,0,155,39936.4123842593,2009-05-03,09:53:50
40.007035,116.320837,0,155,39936.4124421296,2009-05-03,09:53:55
40.006938,116.321144,0,151,39936.4266782407,2009-05-03,10:14:25
40.007016,116.321209,0,141,39936.4267361111,2009-05-03,10:14:30
40.007122,116.321239,0,136,39936.4267939815,2009-05-03,10:14:35
40.007237,116.321225,0,136,39936.4268518519,2009-05-03,10:14:40
40.007341,116.32117,0,134,39936.4269097222,2009-05-03,10:14:45
40.007425,116.321017,0,130,39936.4269675926,2009-05-03,10:14:50
40.00743,116.320858,0,128,39936.427025463,2009-05-03,10:14:55
40.007398,116.320703,0,130,39936.4270833333,2009-05-03,10:15:00
40.007379,116.320536,0,131,39936.4271412037,2009-05-03,10:15:05
40.007399,116.320378,0,129,39936.4271990741,2009-05-03,10:15:10
40.007392,116.320215,0,130,39936.4272569444,2009-05-03,10:15:15
40.007396,116.320042,0,129,39936.4273148148,2009-05-03,10:15:20
40.007409,116.319875,0,121,39936.4273726852,2009-05-03,10:15:25
40.007508,116.319859,0,117,39936.4274305556,2009-05-03,10:15:30
40.007617,116.319806,0,134,39936.4274884259,2009-05-03,10:15:35
40.007703,116.31976,0,145,39936.4275462963,2009-05-03,10:15:40
40.007737,116.319726,0,146,39936.4276041667,2009-05-03,10:15:45
40.007732,116.319712,0,146,39936.427662037,2009-05-03,10:15:50
40.007732,116.319712,0,146,39936.4276967593,2009-05-03,10:15:53
40.007727,116.319712,0,147,39936.4277199074,2009-05-03,10:15:55
40.007707,116.319719,0,147,39936.4277777778,2009-05-03,10:16:00
40.007693,116.31972,0,148,39936.4278356481,2009-05-03,10:16:05
40.00769,116.31972,0,148,39936.4278935185,2009-05-03,10:16:10
40.00769,116.31972,0,148,39936.4279282407,2009-05-03,10:16:13
40.007695,116.319719,0,148,39936.4279513889,2009-05-03,10:16:15
40.007763,116.319722,0,147,39936.4280092593,2009-05-03,10:16:20
40.007798,116.319711,0,147,39936.4280671296,2009-05-03,10:16:25
40.007833,116.3197,0,146,39936.428125,2009-05-03,10:16:30
40.007868,116.319712,0,146,39936.4281828704,2009-05-03,10:16:35
40.007898,116.31975,0,145,39936.4282407407,2009-05-03,10:16:40
40.007932,116.319766,0,145,39936.4282986111,2009-05-03,10:16:45
40.007963,116.319695,0,145,39936.4283564815,2009-05-03,10:16:50
40.007964,116.319648,0,144,39936.4284143519,2009-05-03,10:16:55
40.00796,116.319606,0,144,39936.4284722222,2009-05-03,10:17:00
40.00796,116.319606,0,144,39936.4285069444,2009-05-03,10:17:03
40.007957,116.319605,0,144,39936.4285300926,2009-05-03,10:17:05
40.007916,116.319562,0,144,39936.428587963,2009-05-03,10:17:10
40.007936,116.319536,0,144,39936.4286458333,2009-05-03,10:17:15
40.007935,116.319529,0,144,39936.4287037037,2009-05-03,10:17:20
40.007935,116.319529,0,144,39936.4287384259,2009-05-03,10:17:23
40.007927,116.319528,0,144,39936.4287615741,2009-05-03,10:17:25
40.007914,116.319501,0,144,39936.4288194444,2009-05-03,10:17:30
40.007901,116.319478,0,144,39936.4288773148,2009-05-03,10:17:35
40.007898,116.319445,0,144,39936.4289351852,2009-05-03,10:17:40
40.007898,116.319445,0,144,39936.4289699074,2009-05-03,10:17:43
40.007893,116.31944,0,144,39936.4289930556,2009-05-03,10:17:45
40.007847,116.319417,0,144,39936.4290509259,2009-05-03,10:17:50
40.007816,116.319383,0,143,39936.4291087963,2009-05-03,10:17:55
40.007796,116.319357,0,142,39936.4291666667,2009-05-03,10:18:00
40.007769,116.31934,0,142,39936.429224537,2009-05-03,10:18:05
40.007781,116.319356,0,141,39936.4292824074,2009-05-03,10:18:10
40.007777,116.31936,0,141,39936.4293402778,2009-05-03,10:18:15
40.007777,116.31936,0,141,39936.429375,2009-05-03,10:18:18
40.007779,116.319366,0,141,39936.4293981481,2009-05-03,10:18:20
40.007807,116.319374,0,140,39936.4294560185,2009-05-03,10:18:25
40.007805,116.319373,0,140,39936.4295138889,2009-05-03,10:18:30
40.007805,116.319373,0,140,39936.4295486111,2009-05-03,10:18:33
40.007798,116.319373,0,140,39936.4295717593,2009-05-03,10:18:35
40.007784,116.319376,0,140,39936.4296296296,2009-05-03,10:18:40
40.007773,116.319407,0,139,39936.4296875,2009-05-03,10:18:45
40.007751,116.319438,0,139,39936.4297453704,2009-05-03,10:18:50
40.007702,116.319476,0,139,39936.4298032407,2009-05-03,10:18:55
40.007678,116.319479,0,138,39936.4298611111,2009-05-03,10:19:00
40.007692,116.31949,0,138,39936.4299189815,2009-05-03,10:19:05
40.007734,116.319522,0,137,39936.4299768518,2009-05-03,10:19:10
40.007779,116.319516,0,136,39936.4300347222,2009-05-03,10:19:15
40.007783,116.319516,0,135,39936.4300925926,2009-05-03,10:19:20
40.007783,116.319517,0,135,39936.430150463,2009-05-03,10:19:25
40.007783,116.319517,0,135,39936.4301851852,2009-05-03,10:19:28
40.007781,116.319519,0,135,39936.4302083333,2009-05-03,10:19:30
40.007767,116.31952,0,134,39936.4302662037,2009-05-03,10:19:35
40.007765,116.319507,0,133,39936.4303240741,2009-05-03,10:19:40
40.007765,116.319507,0,133,39936.4303587963,2009-05-03,10:19:43
40.007769,116.319508,0,131,39936.4303819444,2009-05-03,10:19:45
40.007813,116.319517,0,130,39936.4304398148,2009-05-03,10:19:50
40.007828,116.319528,0,129,39936.4304976852,2009-05-03,10:19:55
40.007828,116.319528,0,129,39936.4305324074,2009-05-03,10:19:58
40.007821,116.319529,0,129,39936.4305555556,2009-05-03,10:20:00
40.007799,116.319554,0,128,39936.4306134259,2009-05-03,10:20:05
40.007729,116.319586,0,129,39936.4306712963,2009-05-03,10:20:10
40.007614,116.319674,0,129,39936.4307291667,2009-05-03,10:20:15
40.007502,116.319801,0,129,39936.430787037,2009-05-03,10:20:20
40.007404,116.31993,0,130,39936.4308449074,2009-05-03,10:20:25
40.007825,116.321371,0,138,39936.4310763889,2009-05-03,10:20:45
40.007945,116.319335,0,-135,39936.4311342593,2009-05-03,10:20:50
40.007962,116.319334,0,-133,39936.4311921296,2009-05-03,10:20:55
40.007831,116.319348,0,-136,39936.43125,2009-05-03,10:21:00
40.007767,116.319636,0,-116,39936.4313078704,2009-05-03,10:21:05
40.007737,116.319683,0,-108,39936.4313657407,2009-05-03,10:21:10
40.007706,116.319693,0,-110,39936.4314236111,2009-05-03,10:21:15
40.007691,116.319694,0,-119,39936.4314814815,2009-05-03,10:21:20
40.007669,116.319677,0,-113,39936.4315393518,2009-05-03,10:21:25
40.007669,116.319677,0,-113,39936.4315740741,2009-05-03,10:21:28
40.007672,116.319682,0,-109,39936.4315972222,2009-05-03,10:21:30
40.007642,116.319708,0,-116,39936.4316550926,2009-05-03,10:21:35
40.007557,116.319677,0,-98,39936.431712963,2009-05-03,10:21:40
40.007493,116.319681,0,-90,39936.4317708333,2009-05-03,10:21:45
40.007395,116.319634,0,-71,39936.4318287037,2009-05-03,10:21:50
40.007312,116.319576,0,-58,39936.4318865741,2009-05-03,10:21:55
40.007219,116.319484,0,-49,39936.4319444444,2009-05-03,10:22:00
40.007126,116.319397,0,-53,39936.4320023148,2009-05-03,10:22:05
40.007033,116.319316,0,-53,39936.4320601852,2009-05-03,10:22:10
40.00687,116.319315,0,-46,39936.4321180556,2009-05-03,10:22:15
40.006733,116.319294,0,-32,39936.4321759259,2009-05-03,10:22:20
40.006636,116.319298,0,-8,39936.4322337963,2009-05-03,10:22:25
40.00659,116.319239,0,3,39936.4322916667,2009-05-03,10:22:30
40.00653,116.319113,0,9,39936.432349537,2009-05-03,10:22:35
40.006486,116.318965,0,8,39936.4324074074,2009-05-03,10:22:40
40.006435,116.318715,0,5,39936.4324652778,2009-05-03,10:22:45
40.006425,116.318524,0,2,39936.4325231481,2009-05-03,10:22:50
40.006375,116.318321,0,0,39936.4325810185,2009-05-03,10:22:55
40.00638,116.318131,0,0,39936.4326388889,2009-05-03,10:23:00
40.00637,116.317949,0,0,39936.4326967593,2009-05-03,10:23:05
40.006414,116.317818,0,-1,39936.4327546296,2009-05-03,10:23:10
40.006586,116.317857,0,24,39936.4328125,2009-05-03,10:23:15
40.006724,116.317793,0,61,39936.4328703704,2009-05-03,10:23:20
40.00688,116.317778,0,79,39936.4329282407,2009-05-03,10:23:25
40.007024,116.31779,0,93,39936.4329861111,2009-05-03,10:23:30
40.007161,116.317783,0,116,39936.4330439815,2009-05-03,10:23:35
40.007342,116.317768,0,128,39936.4331018519,2009-05-03,10:23:40
40.007447,116.317808,0,127,39936.4331597222,2009-05-03,10:23:45
40.007628,116.31779,0,132,39936.4332175926,2009-05-03,10:23:50
40.007793,116.317796,0,139,39936.433275463,2009-05-03,10:23:55
40.007929,116.31781,0,150,39936.4333333333,2009-05-03,10:24:00
40.008135,116.31776,0,136,39936.4333912037,2009-05-03,10:24:05
40.008301,116.317778,0,135,39936.4334490741,2009-05-03,10:24:10
40.008439,116.317789,0,136,39936.4335069444,2009-05-03,10:24:15
40.008627,116.317782,0,139,39936.4335648148,2009-05-03,10:24:20
40.008806,116.317784,0,138,39936.4336226852,2009-05-03,10:24:25
40.008966,116.317788,0,133,39936.4336805556,2009-05-03,10:24:30
40.009104,116.317664,0,130,39936.4337384259,2009-05-03,10:24:35
40.009138,116.317475,0,137,39936.4337962963,2009-05-03,10:24:40
40.009138,116.317265,0,134,39936.4338541667,2009-05-03,10:24:45
40.009135,116.317052,0,135,39936.433912037,2009-05-03,10:24:50
40.00908,116.316819,0,127,39936.4339699074,2009-05-03,10:24:55
40.009037,116.316621,0,126,39936.4340277778,2009-05-03,10:25:00
40.009044,116.316436,0,121,39936.4340856481,2009-05-03,10:25:05
40.00913,116.316329,0,96,39936.4341435185,2009-05-03,10:25:10
40.009264,116.31628,0,94,39936.4342013889,2009-05-03,10:25:15
40.009384,116.316248,0,94,39936.4342592593,2009-05-03,10:25:20
40.009519,116.31622,0,101,39936.4343171296,2009-05-03,10:25:25
40.00962,116.316126,0,103,39936.434375,2009-05-03,10:25:30
40.009676,116.31594,0,113,39936.4344328704,2009-05-03,10:25:35
40.009669,116.315781,0,118,39936.4344907407,2009-05-03,10:25:40
40.009696,116.315588,0,124,39936.4345486111,2009-05-03,10:25:45
40.009693,116.3154,0,129,39936.4346064815,2009-05-03,10:25:50
40.009676,116.315197,0,135,39936.4346643519,2009-05-03,10:25:55
40.009678,116.314986,0,136,39936.4347222222,2009-05-03,10:26:00
40.009666,116.314783,0,139,39936.4347800926,2009-05-03,10:26:05
40.009661,116.314611,0,138,39936.434837963,2009-05-03,10:26:10
40.00965,116.314528,0,123,39936.4348958333,2009-05-03,10:26:15
40.009712,116.314534,0,134,39936.4349537037,2009-05-03,10:26:20
40.009737,116.31463,0,138,39936.4350115741,2009-05-03,10:26:25
40.009732,116.314801,0,139,39936.4350694444,2009-05-03,10:26:30
40.009766,116.314931,0,132,39936.4351273148,2009-05-03,10:26:35
40.009772,116.315049,0,126,39936.4351851852,2009-05-03,10:26:40
40.009831,116.315059,0,124,39936.4352430556,2009-05-03,10:26:45
40.009863,116.315066,0,129,39936.4353009259,2009-05-03,10:26:50
40.009867,116.315072,0,128,39936.4353587963,2009-05-03,10:26:55
40.009867,116.315072,0,128,39936.4353935185,2009-05-03,10:26:58
40.009868,116.315076,0,128,39936.4354166667,2009-05-03,10:27:00
40.009869,116.315085,0,128,39936.435474537,2009-05-03,10:27:05
40.009869,116.315085,0,128,39936.4355092593,2009-05-03,10:27:08
40.00987,116.315077,0,128,39936.4355324074,2009-05-03,10:27:10
40.009876,116.315061,0,128,39936.4355902778,2009-05-03,10:27:15
40.009876,116.315061,0,128,39936.435625,2009-05-03,10:27:18
40.009877,116.315065,0,128,39936.4356481481,2009-05-03,10:27:20
40.009879,116.315079,0,128,39936.4357060185,2009-05-03,10:27:25
40.009881,116.315088,0,128,39936.4357638889,2009-05-03,10:27:30
40.009881,116.315088,0,128,39936.4357986111,2009-05-03,10:27:33
40.009882,116.315083,0,128,39936.4358217593,2009-05-03,10:27:35
40.009882,116.315071,0,129,39936.4358796296,2009-05-03,10:27:40
40.009886,116.315054,0,129,39936.4359375,2009-05-03,10:27:45
40.009915,116.315019,0,129,39936.4359953704,2009-05-03,10:27:50
40.009964,116.314998,0,129,39936.4360532407,2009-05-03,10:27:55
40.009997,116.314946,0,129,39936.4361111111,2009-05-03,10:28:00
40.010016,116.314928,0,130,39936.4361689815,2009-05-03,10:28:05
40.010032,116.314918,0,130,39936.4362268519,2009-05-03,10:28:10
40.010032,116.31491,0,131,39936.4362847222,2009-05-03,10:28:15
40.010032,116.31491,0,131,39936.4363194444,2009-05-03,10:28:18
40.010033,116.314913,0,131,39936.4363425926,2009-05-03,10:28:20
40.010062,116.314893,0,131,39936.436400463,2009-05-03,10:28:25
40.010111,116.314894,0,131,39936.4364583333,2009-05-03,10:28:30
40.01011,116.314916,0,131,39936.4365162037,2009-05-03,10:28:35
40.010111,116.314927,0,131,39936.4365740741,2009-05-03,10:28:40
40.010111,116.314932,0,132,39936.4366319444,2009-05-03,10:28:45
40.010111,116.314932,0,132,39936.4366666667,2009-05-03,10:28:48
40.010111,116.314939,0,132,39936.4366898148,2009-05-03,10:28:50
40.010112,116.314948,0,131,39936.4367476852,2009-05-03,10:28:55
40.010112,116.314961,0,131,39936.4368055556,2009-05-03,10:29:00
40.010112,116.314961,0,131,39936.4368402778,2009-05-03,10:29:03
40.01011,116.314964,0,132,39936.4368634259,2009-05-03,10:29:05
40.010109,116.314941,0,132,39936.4369212963,2009-05-03,10:29:10
40.010042,116.314876,0,132,39936.4369791667,2009-05-03,10:29:15
40.009913,116.314853,0,131,39936.437037037,2009-05-03,10:29:20
40.009799,116.314809,0,130,39936.4370949074,2009-05-03,10:29:25
40.009753,116.314789,0,130,39936.4371527778,2009-05-03,10:29:30
40.009706,116.314872,0,130,39936.4372106481,2009-05-03,10:29:35
40.009703,116.31492,0,130,39936.4372685185,2009-05-03,10:29:40
40.009718,116.314967,0,130,39936.4373263889,2009-05-03,10:29:45
40.009721,116.315054,0,130,39936.4373842593,2009-05-03,10:29:50
40.009705,116.315103,0,130,39936.4374421296,2009-05-03,10:29:55
40.009684,116.315111,0,129,39936.4375,2009-05-03,10:30:00
40.009646,116.315158,0,129,39936.4375578704,2009-05-03,10:30:05
40.009646,116.315158,0,129,39936.4375925926,2009-05-03,10:30:08
40.009649,116.315161,0,129,39936.4376157407,2009-05-03,10:30:10
40.009673,116.315177,0,129,39936.4376736111,2009-05-03,10:30:15
40.009706,116.315165,0,129,39936.4377314815,2009-05-03,10:30:20
40.009718,116.315154,0,129,39936.4377893518,2009-05-03,10:30:25
40.009718,116.315154,0,129,39936.4378240741,2009-05-03,10:30:28
40.009717,116.315147,0,129,39936.4378472222,2009-05-03,10:30:30
40.009715,116.315135,0,129,39936.4379050926,2009-05-03,10:30:35
40.009714,116.315126,0,129,39936.437962963,2009-05-03,10:30:40
40.009714,116.315115,0,129,39936.4380208333,2009-05-03,10:30:45
40.009728,116.315127,0,129,39936.4380787037,2009-05-03,10:30:50
40.009764,116.315161,0,129,39936.4381365741,2009-05-03,10:30:55
40.00977,116.315134,0,130,39936.4381944444,2009-05-03,10:31:00
40.009776,116.315102,0,130,39936.4382523148,2009-05-03,10:31:05
40.009794,116.315116,0,130,39936.4383101852,2009-05-03,10:31:10
40.009818,116.314986,0,130,39936.4384837963,2009-05-03,10:31:25
40.009815,116.314953,0,129,39936.4385416667,2009-05-03,10:31:30
40.009799,116.314937,0,129,39936.438599537,2009-05-03,10:31:35
40.009803,116.314905,0,129,39936.4386574074,2009-05-03,10:31:40
40.009798,116.314947,0,129,39936.4387152778,2009-05-03,10:31:45
40.009798,116.314945,0,129,39936.4387731481,2009-05-03,10:31:50
40.009799,116.314953,0,129,39936.4388310185,2009-05-03,10:31:55
40.009799,116.31496,0,129,39936.4388888889,2009-05-03,10:32:00
40.009799,116.31496,0,129,39936.4389236111,2009-05-03,10:32:03
40.0098,116.314967,0,129,39936.4389467593,2009-05-03,10:32:05
40.009799,116.315009,0,129,39936.4390046296,2009-05-03,10:32:10
40.009795,116.31511,0,129,39936.4390625,2009-05-03,10:32:15
40.009845,116.315146,0,129,39936.4391203704,2009-05-03,10:32:20
40.009846,116.315209,0,129,39936.4391782407,2009-05-03,10:32:25
40.009859,116.315225,0,129,39936.4392361111,2009-05-03,10:32:30
40.009859,116.315225,0,129,39936.4392708333,2009-05-03,10:32:33
40.009861,116.315231,0,128,39936.4392939815,2009-05-03,10:32:35
40.009863,116.315242,0,128,39936.4393518518,2009-05-03,10:32:40
40.009852,116.315273,0,127,39936.4394097222,2009-05-03,10:32:45
40.009838,116.315275,0,126,39936.4394675926,2009-05-03,10:32:50
40.009838,116.315275,0,126,39936.4395023148,2009-05-03,10:32:53
40.009838,116.315267,0,126,39936.439525463,2009-05-03,10:32:55
40.009837,116.315254,0,126,39936.4395833333,2009-05-03,10:33:00
40.009836,116.315248,0,126,39936.4396412037,2009-05-03,10:33:05
40.009836,116.315248,0,126,39936.4396759259,2009-05-03,10:33:08
40.009835,116.315251,0,126,39936.4396990741,2009-05-03,10:33:10
40.009834,116.315263,0,126,39936.4397569444,2009-05-03,10:33:15
40.009751,116.315295,0,125,39936.4398148148,2009-05-03,10:33:20
40.009707,116.315276,0,125,39936.4398726852,2009-05-03,10:33:25
40.009706,116.315283,0,125,39936.4399305556,2009-05-03,10:33:30
40.009706,116.315284,0,125,39936.4399884259,2009-05-03,10:33:35
40.009705,116.315278,0,125,39936.4400462963,2009-05-03,10:33:40
40.009707,116.315281,0,125,39936.4401041667,2009-05-03,10:33:45
40.009707,116.315281,0,125,39936.4401388889,2009-05-03,10:33:48
40.009712,116.315281,0,125,39936.440162037,2009-05-03,10:33:50
40.009722,116.31531,0,124,39936.4402199074,2009-05-03,10:33:55
40.009742,116.315356,0,124,39936.4402777778,2009-05-03,10:34:00
40.009762,116.315382,0,122,39936.4403356481,2009-05-03,10:34:05
40.009795,116.315393,0,122,39936.4403935185,2009-05-03,10:34:10
40.00985,116.315458,0,122,39936.4404513889,2009-05-03,10:34:15
40.009913,116.315553,0,122,39936.4405092593,2009-05-03,10:34:20
40.009925,116.315578,0,121,39936.4405671296,2009-05-03,10:34:25
40.009941,116.315622,0,121,39936.440625,2009-05-03,10:34:30
40.009938,116.315602,0,121,39936.4406828704,2009-05-03,10:34:35
40.009935,116.315555,0,123,39936.4407407407,2009-05-03,10:34:40
40.009935,116.315447,0,124,39936.4407986111,2009-05-03,10:34:45
40.009901,116.31533,0,124,39936.4408564815,2009-05-03,10:34:50
40.009843,116.315199,0,125,39936.4409143519,2009-05-03,10:34:55
40.009811,116.315076,0,127,39936.4409722222,2009-05-03,10:35:00
40.009785,116.315018,0,129,39936.4410300926,2009-05-03,10:35:05
40.009737,116.314999,0,131,39936.441087963,2009-05-03,10:35:10
40.009715,116.31502,0,133,39936.4411458333,2009-05-03,10:35:15
40.009695,116.315068,0,130,39936.4412037037,2009-05-03,10:35:20
40.009703,116.315138,0,131,39936.4412615741,2009-05-03,10:35:25
40.009736,116.315205,0,131,39936.4413194444,2009-05-03,10:35:30
40.009741,116.315219,0,132,39936.4413310185,2009-05-03,10:35:31
40.009761,116.315241,0,134,39936.4413888889,2009-05-03,10:35:36
40.009754,116.315292,0,135,39936.4414467593,2009-05-03,10:35:41
40.009746,116.315273,0,135,39936.4415046296,2009-05-03,10:35:46
40.009751,116.315266,0,135,39936.4415625,2009-05-03,10:35:51
40.009751,116.315267,0,135,39936.4415740741,2009-05-03,10:35:52
40.009773,116.315272,0,136,39936.4416319444,2009-05-03,10:35:57
40.009784,116.31525,0,136,39936.4416898148,2009-05-03,10:36:02
40.009784,116.31525,0,136,39936.441724537,2009-05-03,10:36:05
40.009783,116.315243,0,136,39936.4417476852,2009-05-03,10:36:07
40.00975,116.315161,0,136,39936.4418055556,2009-05-03,10:36:12
40.009717,116.315103,0,136,39936.4418634259,2009-05-03,10:36:17
40.009709,116.315078,0,135,39936.4419212963,2009-05-03,10:36:22
40.009709,116.315078,0,135,39936.4419560185,2009-05-03,10:36:25
40.009709,116.315071,0,135,39936.4419791667,2009-05-03,10:36:27
40.009712,116.31505,0,136,39936.442037037,2009-05-03,10:36:32
40.009727,116.315036,0,135,39936.4420949074,2009-05-03,10:36:37
40.009727,116.315036,0,135,39936.4421296296,2009-05-03,10:36:40
40.00973,116.31503,0,135,39936.4421527778,2009-05-03,10:36:42
40.009732,116.31502,0,135,39936.4422106481,2009-05-03,10:36:47
40.009796,116.315028,0,134,39936.4422685185,2009-05-03,10:36:52
40.00984,116.315054,0,135,39936.4423263889,2009-05-03,10:36:57
40.00988,116.315037,0,136,39936.4423842593,2009-05-03,10:37:02
40.00988,116.315037,0,136,39936.4424189815,2009-05-03,10:37:05
40.009882,116.315045,0,136,39936.4424421296,2009-05-03,10:37:07
40.009885,116.315056,0,135,39936.4425,2009-05-03,10:37:12
40.009891,116.315062,0,135,39936.4425578704,2009-05-03,10:37:17
40.009891,116.315062,0,135,39936.4425925926,2009-05-03,10:37:20
40.009891,116.31507,0,135,39936.4426157407,2009-05-03,10:37:22
40.009893,116.315079,0,135,39936.4426736111,2009-05-03,10:37:27
40.009893,116.315079,0,135,39936.4427083333,2009-05-03,10:37:30
40.009893,116.315085,0,134,39936.4427314815,2009-05-03,10:37:32
40.009898,116.315069,0,136,39936.4427893519,2009-05-03,10:37:37
40.009898,116.315069,0,136,39936.4428240741,2009-05-03,10:37:40
40.009902,116.315073,0,136,39936.4428472222,2009-05-03,10:37:42
40.009931,116.315068,0,138,39936.4429050926,2009-05-03,10:37:47
40.009979,116.315062,0,139,39936.442962963,2009-05-03,10:37:52
40.009992,116.315029,0,137,39936.4430208333,2009-05-03,10:37:57
40.009986,116.315028,0,136,39936.4430787037,2009-05-03,10:38:02
40.009985,116.315025,0,136,39936.4431365741,2009-05-03,10:38:07
40.009985,116.315025,0,136,39936.4431712963,2009-05-03,10:38:10
40.009985,116.31502,0,136,39936.4431944444,2009-05-03,10:38:12
40.010001,116.314977,0,136,39936.4432523148,2009-05-03,10:38:17
40.010007,116.314868,0,138,39936.4433101852,2009-05-03,10:38:22
40.009902,116.314736,0,137,39936.4433680556,2009-05-03,10:38:27
40.009882,116.314589,0,133,39936.4434259259,2009-05-03,10:38:32
40.009839,116.314454,0,126,39936.4434837963,2009-05-03,10:38:37
40.009733,116.314427,0,114,39936.4435416667,2009-05-03,10:38:42
40.009671,116.314439,0,109,39936.443599537,2009-05-03,10:38:47
40.009699,116.314489,0,105,39936.4436574074,2009-05-03,10:38:52
40.009641,116.314713,0,107,39936.4437152778,2009-05-03,10:38:57
40.009623,116.314876,0,106,39936.4437731481,2009-05-03,10:39:02
40.00965,116.315067,0,104,39936.4438310185,2009-05-03,10:39:07
40.009649,116.315254,0,109,39936.4438888889,2009-05-03,10:39:12
40.009658,116.31542,0,103,39936.4439467593,2009-05-03,10:39:17
40.009699,116.315567,0,109,39936.4440046296,2009-05-03,10:39:22
40.009706,116.315681,0,104,39936.4440625,2009-05-03,10:39:27
40.009729,116.315833,0,108,39936.4441203704,2009-05-03,10:39:32
40.009726,116.316013,0,114,39936.4441782407,2009-05-03,10:39:37
40.009609,116.316145,0,112,39936.4442361111,2009-05-03,10:39:42
40.009455,116.316204,0,111,39936.4442939815,2009-05-03,10:39:47
40.009309,116.316237,0,108,39936.4443518519,2009-05-03,10:39:52
40.009154,116.316275,0,109,39936.4444097222,2009-05-03,10:39:57
40.009007,116.316326,0,106,39936.4444675926,2009-05-03,10:40:02
40.008978,116.316436,0,105,39936.444525463,2009-05-03,10:40:07
40.009015,116.316611,0,111,39936.4445833333,2009-05-03,10:40:12
40.009053,116.316716,0,113,39936.4446412037,2009-05-03,10:40:17
40.009088,116.316752,0,116,39936.4446990741,2009-05-03,10:40:22
40.009094,116.316771,0,115,39936.4447569444,2009-05-03,10:40:27
40.009096,116.316801,0,114,39936.4448148148,2009-05-03,10:40:32
40.009101,116.316855,0,116,39936.4448726852,2009-05-03,10:40:37
40.009107,116.316977,0,119,39936.4449305556,2009-05-03,10:40:42
40.009121,116.317154,0,128,39936.4449884259,2009-05-03,10:40:47
40.009135,116.31735,0,133,39936.4450462963,2009-05-03,10:40:52
40.009139,116.317534,0,140,39936.4451041667,2009-05-03,10:40:57
40.009047,116.317655,0,135,39936.445162037,2009-05-03,10:41:02
40.008921,116.317665,0,129,39936.4452199074,2009-05-03,10:41:07
40.008803,116.317662,0,128,39936.4452777778,2009-05-03,10:41:12
40.008656,116.317689,0,124,39936.4453356481,2009-05-03,10:41:17
40.00849,116.31767,0,123,39936.4453935185,2009-05-03,10:41:22
40.008335,116.317671,0,121,39936.4454513889,2009-05-03,10:41:27
40.008187,116.317659,0,121,39936.4455092593,2009-05-03,10:41:32
40.008068,116.317651,0,121,39936.4455671296,2009-05-03,10:41:37
40.007908,116.317664,0,121,39936.445625,2009-05-03,10:41:42
40.007752,116.317667,0,125,39936.4456828704,2009-05-03,10:41:47
40.007594,116.317672,0,129,39936.4457407407,2009-05-03,10:41:52
40.007426,116.317672,0,130,39936.4457986111,2009-05-03,10:41:57
40.007285,116.317683,0,133,39936.4458564815,2009-05-03,10:42:02
40.007092,116.317661,0,136,39936.4459143518,2009-05-03,10:42:07
40.006987,116.317647,0,140,39936.4459722222,2009-05-03,10:42:12
40.006795,116.317694,0,134,39936.4460300926,2009-05-03,10:42:17
40.00663,116.317699,0,123,39936.446087963,2009-05-03,10:42:22
40.00653,116.317726,0,110,39936.4461458333,2009-05-03,10:42:27
40.00648,116.317858,0,104,39936.4462037037,2009-05-03,10:42:32
40.006487,116.318043,0,106,39936.4462615741,2009-05-03,10:42:37
40.006515,116.318244,0,107,39936.4463194444,2009-05-03,10:42:42
40.006565,116.318434,0,111,39936.4463773148,2009-05-03,10:42:47
40.006596,116.318625,0,117,39936.4464351852,2009-05-03,10:42:52
40.00662,116.318827,0,125,39936.4464930556,2009-05-03,10:42:57
40.006624,116.318995,0,130,39936.4465509259,2009-05-03,10:43:02
40.006602,116.319134,0,127,39936.4466087963,2009-05-03,10:43:07
40.006634,116.319245,0,124,39936.4466666667,2009-05-03,10:43:12
40.006734,116.319321,0,115,39936.446724537,2009-05-03,10:43:17
40.00688,116.319336,0,112,39936.4467824074,2009-05-03,10:43:22
40.006977,116.31943,0,118,39936.4468402778,2009-05-03,10:43:27
40.007013,116.319536,0,121,39936.4468981481,2009-05-03,10:43:32
40.007076,116.319652,0,120,39936.4469560185,2009-05-03,10:43:37
40.007336,116.319577,0,105,39936.4470138889,2009-05-03,10:43:42
40.007513,116.319724,0,105,39936.4470717593,2009-05-03,10:43:47
40.007605,116.319826,0,98,39936.4471296296,2009-05-03,10:43:52
40.007681,116.319774,0,95,39936.4471875,2009-05-03,10:43:57
40.007693,116.319772,0,97,39936.4472453704,2009-05-03,10:44:02
40.007685,116.319759,0,97,39936.4473032407,2009-05-03,10:44:07
40.007681,116.319752,0,98,39936.4473611111,2009-05-03,10:44:12
40.007681,116.319752,0,98,39936.4473958333,2009-05-03,10:44:15
40.007677,116.319757,0,98,39936.4474189815,2009-05-03,10:44:17
40.007685,116.319786,0,98,39936.4474768518,2009-05-03,10:44:22
40.007697,116.31979,0,99,39936.4475347222,2009-05-03,10:44:27
40.007701,116.31976,0,99,39936.4475925926,2009-05-03,10:44:32
40.007687,116.319721,0,99,39936.447650463,2009-05-03,10:44:37
40.007689,116.319619,0,100,39936.4477083333,2009-05-03,10:44:42
40.007728,116.319531,0,100,39936.4477662037,2009-05-03,10:44:47
40.007768,116.31943,0,100,39936.4478240741,2009-05-03,10:44:52
40.007824,116.319362,0,100,39936.4478819444,2009-05-03,10:44:57
40.007861,116.319335,0,100,39936.4479398148,2009-05-03,10:45:02
40.007838,116.319374,0,100,39936.4479976852,2009-05-03,10:45:07
40.007844,116.319418,0,100,39936.4480555556,2009-05-03,10:45:12
40.007838,116.319447,0,100,39936.4481134259,2009-05-03,10:45:17
40.00788,116.319522,0,98,39936.4481712963,2009-05-03,10:45:22
40.007799,116.319667,0,106,39936.4482291667,2009-05-03,10:45:27
40.007781,116.31968,0,110,39936.448287037,2009-05-03,10:45:32
40.007715,116.319709,0,114,39936.4483449074,2009-05-03,10:45:37
40.00757,116.319757,0,103,39936.4484027778,2009-05-03,10:45:42
40.007491,116.319775,0,104,39936.4484606481,2009-05-03,10:45:47
40.007404,116.319888,0,104,39936.4485185185,2009-05-03,10:45:52
40.007419,116.320075,0,105,39936.4485763889,2009-05-03,10:45:57
40.007441,116.320259,0,103,39936.4486342593,2009-05-03,10:46:02
40.007419,116.32046,0,99,39936.4486921296,2009-05-03,10:46:07
40.007403,116.320646,0,96,39936.44875,2009-05-03,10:46:12
40.007416,116.320828,0,94,39936.4488078704,2009-05-03,10:46:17
40.007423,116.321015,0,91,39936.4488657407,2009-05-03,10:46:22
40.007366,116.321146,0,89,39936.4489236111,2009-05-03,10:46:27
40.007248,116.321189,0,91,39936.4489814815,2009-05-03,10:46:32
40.0071,116.321202,0,95,39936.4490393519,2009-05-03,10:46:37
40.006922,116.321234,0,96,39936.4490972222,2009-05-03,10:46:42
40.006761,116.321208,0,101,39936.4491550926,2009-05-03,10:46:47
40.006606,116.321229,0,98,39936.449212963,2009-05-03,10:46:52
40.006459,116.321251,0,100,39936.4492708333,2009-05-03,10:46:57
40.006317,116.321257,0,103,39936.4493287037,2009-05-03,10:47:02
40.006148,116.321265,0,106,39936.4493865741,2009-05-03,10:47:07
40.006002,116.321251,0,107,39936.4494444444,2009-05-03,10:47:12
40.005876,116.321245,0,110,39936.4495023148,2009-05-03,10:47:17
40.005709,116.32128,0,116,39936.4495601852,2009-05-03,10:47:22
40.005516,116.321315,0,115,39936.4496180556,2009-05-03,10:47:27
40.005314,116.321347,0,122,39936.4496759259,2009-05-03,10:47:32
40.005185,116.321326,0,124,39936.4497337963,2009-05-03,10:47:37
40.00508,116.321326,0,123,39936.4497916667,2009-05-03,10:47:42
40.004942,116.321343,0,120,39936.449849537,2009-05-03,10:47:47
40.004745,116.321372,0,110,39936.4499074074,2009-05-03,10:47:52
40.004613,116.321397,0,108,39936.4499652778,2009-05-03,10:47:57
40.004461,116.321431,0,105,39936.4500231481,2009-05-03,10:48:02
40.004289,116.321419,0,105,39936.4500810185,2009-05-03,10:48:07
40.00412,116.321408,0,95,39936.4501388889,2009-05-03,10:48:12
40.003963,116.32143,0,94,39936.4501967593,2009-05-03,10:48:17
40.003821,116.321404,0,107,39936.4502546296,2009-05-03,10:48:22
40.003659,116.321434,0,108,39936.4503125,2009-05-03,10:48:27
40.003499,116.321479,0,108,39936.4503703704,2009-05-03,10:48:32
40.003396,116.321608,0,125,39936.4504282407,2009-05-03,10:48:37
40.00339,116.321788,0,130,39936.4504861111,2009-05-03,10:48:42
40.003392,116.321991,0,135,39936.4505439815,2009-05-03,10:48:47
40.003395,116.322206,0,144,39936.4506018519,2009-05-03,10:48:52
40.003409,116.322415,0,143,39936.4506597222,2009-05-03,10:48:57
40.003414,116.322618,0,146,39936.4507175926,2009-05-03,10:49:02
40.003417,116.322829,0,148,39936.450775463,2009-05-03,10:49:07
40.003408,116.323045,0,153,39936.4508333333,2009-05-03,10:49:12
40.003422,116.32325,0,148,39936.4508912037,2009-05-03,10:49:17
40.003444,116.323456,0,150,39936.4509490741,2009-05-03,10:49:22
40.003475,116.323652,0,145,39936.4510069444,2009-05-03,10:49:27
40.003474,116.323824,0,149,39936.4510648148,2009-05-03,10:49:32
40.003481,116.324036,0,153,39936.4511226852,2009-05-03,10:49:37
40.003464,116.324216,0,158,39936.4511805556,2009-05-03,10:49:42
40.003458,116.324427,0,163,39936.4512384259,2009-05-03,10:49:47
40.003465,116.324616,0,162,39936.4512962963,2009-05-03,10:49:52
40.003464,116.324847,0,167,39936.4513541667,2009-05-03,10:49:57
40.003471,116.325027,0,158,39936.451412037,2009-05-03,10:50:02
40.003334,116.325075,0,144,39936.4514699074,2009-05-03,10:50:07
40.003174,116.325108,0,143,39936.4515277778,2009-05-03,10:50:12
40.003029,116.325093,0,142,39936.4515856481,2009-05-03,10:50:17
40.002866,116.325112,0,143,39936.4516435185,2009-05-03,10:50:22
40.002706,116.325135,0,144,39936.4517013889,2009-05-03,10:50:27
40.002535,116.325164,0,140,39936.4517592593,2009-05-03,10:50:32
40.002401,116.325258,0,138,39936.4518171296,2009-05-03,10:50:37
40.002351,116.325441,0,139,39936.451875,2009-05-03,10:50:42
40.002338,116.325642,0,131,39936.4519328704,2009-05-03,10:50:47
40.002349,116.325858,0,119,39936.4519907407,2009-05-03,10:50:52
40.002357,116.326071,0,116,39936.4520486111,2009-05-03,10:50:57
40.002379,116.326276,0,114,39936.4521064815,2009-05-03,10:51:02
40.00238,116.326474,0,112,39936.4521643519,2009-05-03,10:51:07
40.002275,116.326547,0,115,39936.4522222222,2009-05-03,10:51:12
40.00215,116.326572,0,122,39936.4522800926,2009-05-03,10:51:17
40.002022,116.326595,0,128,39936.452337963,2009-05-03,10:51:22
40.001892,116.326617,0,131,39936.4523958333,2009-05-03,10:51:27
40.001745,116.326647,0,135,39936.4524537037,2009-05-03,10:51:32
40.001625,116.326671,0,141,39936.4525115741,2009-05-03,10:51:37
40.001468,116.326769,0,139,39936.4525694444,2009-05-03,10:51:42
40.001349,116.326866,0,143,39936.4526273148,2009-05-03,10:51:47
40.001317,116.326988,0,138,39936.4526851852,2009-05-03,10:51:52
40.001184,116.327004,0,133,39936.4527430556,2009-05-03,10:51:57
40.001063,116.326993,0,134,39936.4528009259,2009-05-03,10:52:02
40.000964,116.327006,0,136,39936.4528587963,2009-05-03,10:52:07
40.000796,116.327059,0,143,39936.4529166667,2009-05-03,10:52:12
40.000681,116.327064,0,140,39936.452974537,2009-05-03,10:52:17
40.000453,116.327142,0,136,39936.4530324074,2009-05-03,10:52:22
40.000293,116.327125,0,132,39936.4530902778,2009-05-03,10:52:27
40.000125,116.327142,0,133,39936.4531481481,2009-05-03,10:52:32
39.999965,116.327159,0,136,39936.4532060185,2009-05-03,10:52:37
39.99989,116.327232,0,136,39936.4532638889,2009-05-03,10:52:42
39.999895,116.327322,0,137,39936.4533217593,2009-05-03,10:52:47
39.999909,116.327351,0,142,39936.4533796296,2009-05-03,10:52:52
39.999912,116.327342,0,143,39936.4534375,2009-05-03,10:52:57
39.999912,116.327344,0,143,39936.4534953704,2009-05-03,10:53:02
39.999908,116.327349,0,143,39936.4535532407,2009-05-03,10:53:07
39.99991,116.327347,0,144,39936.4536111111,2009-05-03,10:53:12
39.999914,116.327342,0,144,39936.4536689815,2009-05-03,10:53:17
39.999917,116.327339,0,144,39936.4537268518,2009-05-03,10:53:22
39.999918,116.327337,0,144,39936.4537847222,2009-05-03,10:53:27
39.999918,116.327339,0,144,39936.4538425926,2009-05-03,10:53:32
39.999918,116.327339,0,144,39936.4538773148,2009-05-03,10:53:35
39.999918,116.327333,0,144,39936.453900463,2009-05-03,10:53:37
39.999888,116.32732,0,144,39936.4539583333,2009-05-03,10:53:42
39.999854,116.32731,0,144,39936.4540162037,2009-05-03,10:53:47
39.999852,116.327336,0,144,39936.4540740741,2009-05-03,10:53:52
39.999853,116.327403,0,145,39936.4541319444,2009-05-03,10:53:57
39.999874,116.327461,0,145,39936.4541898148,2009-05-03,10:54:02
39.999877,116.327505,0,145,39936.4542476852,2009-05-03,10:54:07
