# Supplementary material for: Research on differential privacy protection method based on user tendency
Source: PLoS One. 2023 Oct 26;18(10):e0288823. doi: 10.1371/journal.pone.0288823 (PMC10602288; doi:10.1371/journal.pone.0288823)
Supplement: S1 Data — (ZIP) [file pone.0288823.s001.zip › Data 5-1/000/Trajectory/20090504023301.plt]

Geolife trajectory
WGS 84
Altitude is in Feet
Reserved 3
0,2,255,My Track,0,0,2,8421376
0
39.999892,116.327226,0,149,39937.1062615741,2009-05-04,02:33:01
39.999917,116.327269,0,147,39937.1063194444,2009-05-04,02:33:06
39.999908,116.327284,0,150,39937.1063773148,2009-05-04,02:33:11
39.999912,116.327217,0,150,39937.1064351852,2009-05-04,02:33:16
39.999904,116.32706,0,150,39937.1064930556,2009-05-04,02:33:21
39.999894,116.326861,0,153,39937.1065509259,2009-05-04,02:33:26
39.999883,116.326704,0,155,39937.1066087963,2009-05-04,02:33:31
39.99989,116.326481,0,156,39937.1066666667,2009-05-04,02:33:36
39.999875,116.326253,0,154,39937.106724537,2009-05-04,02:33:41
39.999835,116.326047,0,151,39937.1067824074,2009-05-04,02:33:46
39.999795,116.325818,0,147,39937.1068402778,2009-05-04,02:33:51
39.999795,116.325652,0,145,39937.1068981481,2009-05-04,02:33:56
39.999775,116.325469,0,140,39937.1069560185,2009-05-04,02:34:01
39.999816,116.32529,0,136,39937.1070138889,2009-05-04,02:34:06
39.99983,116.325047,0,132,39937.1070717593,2009-05-04,02:34:11
39.99985,116.324792,0,124,39937.1071296296,2009-05-04,02:34:16
39.999898,116.324571,0,117,39937.1071875,2009-05-04,02:34:21
39.999896,116.324307,0,110,39937.1072453704,2009-05-04,02:34:26
39.999876,116.324093,0,104,39937.1073032407,2009-05-04,02:34:31
39.999875,116.323898,0,99,39937.1073611111,2009-05-04,02:34:36
39.999851,116.323633,0,95,39937.1074189815,2009-05-04,02:34:41
39.99983,116.323308,0,88,39937.1074768519,2009-05-04,02:34:46
39.999811,116.323035,0,82,39937.1075347222,2009-05-04,02:34:51
39.999734,116.322723,0,79,39937.1075925926,2009-05-04,02:34:56
39.999748,116.322405,0,73,39937.107650463,2009-05-04,02:35:01
39.999625,116.322139,0,69,39937.1077083333,2009-05-04,02:35:06
39.99945,116.321978,0,66,39937.1077662037,2009-05-04,02:35:11
39.99931,116.321972,0,60,39937.1078240741,2009-05-04,02:35:16
39.999165,116.321952,0,58,39937.1078819444,2009-05-04,02:35:21
39.999003,116.321958,0,57,39937.1079398148,2009-05-04,02:35:26
39.998826,116.32199,0,56,39937.1079976852,2009-05-04,02:35:31
39.998663,116.321997,0,50,39937.1080555556,2009-05-04,02:35:36
39.998482,116.322018,0,41,39937.1081134259,2009-05-04,02:35:41
39.99845,116.321935,0,31,39937.1081712963,2009-05-04,02:35:46
39.99845,116.321935,0,31,39937.1082060185,2009-05-04,02:35:49
39.998444,116.321933,0,23,39937.1082291667,2009-05-04,02:35:51
39.998427,116.322049,0,15,39937.108287037,2009-05-04,02:35:56
39.998346,116.322107,0,9,39937.1083449074,2009-05-04,02:36:01
39.99817,116.322108,0,6,39937.1084027778,2009-05-04,02:36:06
39.998011,116.322162,0,4,39937.1084606481,2009-05-04,02:36:11
39.997835,116.322121,0,7,39937.1085185185,2009-05-04,02:36:16
39.997651,116.322162,0,5,39937.1085763889,2009-05-04,02:36:21
39.997476,116.322157,0,-6,39937.1086342593,2009-05-04,02:36:26
39.997297,116.322219,0,-4,39937.1086921296,2009-05-04,02:36:31
39.997134,116.322269,0,-7,39937.10875,2009-05-04,02:36:36
39.997092,116.322266,0,0,39937.1088078704,2009-05-04,02:36:41
39.997079,116.322049,0,12,39937.1088657407,2009-05-04,02:36:46
39.997065,116.321816,0,13,39937.1089236111,2009-05-04,02:36:51
39.997086,116.321592,0,5,39937.1089814815,2009-05-04,02:36:56
39.997016,116.321402,0,11,39937.1090393519,2009-05-04,02:37:01
39.996877,116.321405,0,7,39937.1090972222,2009-05-04,02:37:06
39.99671,116.32141,0,6,39937.1091550926,2009-05-04,02:37:11
39.996495,116.32138,0,-7,39937.109212963,2009-05-04,02:37:16
39.996282,116.321408,0,17,39937.1092708333,2009-05-04,02:37:21
39.996075,116.321433,0,43,39937.1093287037,2009-05-04,02:37:26
39.995873,116.321493,0,34,39937.1093865741,2009-05-04,02:37:31
39.995666,116.321533,0,25,39937.1094444444,2009-05-04,02:37:36
39.995458,116.321534,0,21,39937.1095023148,2009-05-04,02:37:41
39.995254,116.321507,0,29,39937.1095601852,2009-05-04,02:37:46
39.995075,116.321427,0,47,39937.1096180556,2009-05-04,02:37:51
39.995014,116.321175,0,59,39937.1096759259,2009-05-04,02:37:56
39.994993,116.320996,0,64,39937.1097337963,2009-05-04,02:38:01
39.994931,116.320796,0,69,39937.1097916667,2009-05-04,02:38:06
39.994907,116.32074,0,71,39937.109849537,2009-05-04,02:38:11
39.994902,116.320737,0,70,39937.1099074074,2009-05-04,02:38:16
39.994902,116.320737,0,70,39937.1099421296,2009-05-04,02:38:19
39.994901,116.320736,0,69,39937.1099652778,2009-05-04,02:38:21
39.99489,116.320745,0,69,39937.1100231481,2009-05-04,02:38:26
39.994882,116.320748,0,68,39937.1100810185,2009-05-04,02:38:31
39.994883,116.320747,0,68,39937.1101388889,2009-05-04,02:38:36
39.99489,116.320745,0,68,39937.1101967593,2009-05-04,02:38:41
39.994888,116.320744,0,68,39937.1102546296,2009-05-04,02:38:46
39.994888,116.320744,0,68,39937.1102893518,2009-05-04,02:38:49
39.994881,116.320746,0,68,39937.1103125,2009-05-04,02:38:51
39.994868,116.32075,0,69,39937.1103703704,2009-05-04,02:38:56
39.994834,116.320765,0,69,39937.1104282407,2009-05-04,02:39:01
39.99481,116.320777,0,69,39937.1104861111,2009-05-04,02:39:06
39.994789,116.320784,0,70,39937.1105439815,2009-05-04,02:39:11
39.994829,116.320466,0,234,39937.136724537,2009-05-04,03:16:53
39.994936,116.320517,0,163,39937.1367824074,2009-05-04,03:16:58
39.994962,116.320593,0,199,39937.1368518519,2009-05-04,03:17:04
39.99496,116.320655,0,198,39937.1369097222,2009-05-04,03:17:09
39.99495,116.320788,0,196,39937.1369675926,2009-05-04,03:17:14
39.994902,116.320944,0,201,39937.137025463,2009-05-04,03:17:19
39.994918,116.321071,0,200,39937.1370833333,2009-05-04,03:17:24
39.99503,116.321112,0,198,39937.1371412037,2009-05-04,03:17:29
39.995148,116.3211,0,200,39937.1371990741,2009-05-04,03:17:34
39.995252,116.321064,0,204,39937.1372569444,2009-05-04,03:17:39
39.995371,116.321076,0,213,39937.1373148148,2009-05-04,03:17:44
39.995531,116.32103,0,225,39937.1373726852,2009-05-04,03:17:49
39.995722,116.320989,0,233,39937.1374305556,2009-05-04,03:17:54
39.995904,116.320972,0,241,39937.1374884259,2009-05-04,03:17:59
39.996119,116.320975,0,252,39937.1375462963,2009-05-04,03:18:04
39.996299,116.320998,0,263,39937.1376041667,2009-05-04,03:18:09
39.996464,116.321003,0,274,39937.137662037,2009-05-04,03:18:14
39.996598,116.320986,0,279,39937.1377199074,2009-05-04,03:18:19
39.99665,116.321095,0,285,39937.1377777778,2009-05-04,03:18:24
39.996698,116.321298,0,293,39937.1378356481,2009-05-04,03:18:29
39.996714,116.321506,0,302,39937.1378935185,2009-05-04,03:18:34
39.996673,116.321792,0,310,39937.1379513889,2009-05-04,03:18:39
39.996796,116.321894,0,313,39937.1380092593,2009-05-04,03:18:44
39.996966,116.321894,0,315,39937.1380671296,2009-05-04,03:18:49
39.997176,116.321953,0,318,39937.138125,2009-05-04,03:18:54
39.997365,116.321945,0,320,39937.1381828704,2009-05-04,03:18:59
39.997542,116.321932,0,332,39937.1382407407,2009-05-04,03:19:04
39.997791,116.321788,0,323,39937.1382986111,2009-05-04,03:19:09
39.997926,116.321746,0,316,39937.1383564815,2009-05-04,03:19:14
39.998096,116.321751,0,317,39937.1384143519,2009-05-04,03:19:19
39.998284,116.321766,0,318,39937.1384722222,2009-05-04,03:19:24
39.998512,116.321809,0,327,39937.1385300926,2009-05-04,03:19:29
39.998773,116.321874,0,338,39937.138587963,2009-05-04,03:19:34
39.999,116.321836,0,336,39937.1386458333,2009-05-04,03:19:39
39.99921,116.321771,0,315,39937.1387037037,2009-05-04,03:19:44
39.999432,116.321782,0,288,39937.1387615741,2009-05-04,03:19:49
39.999519,116.32205,0,274,39937.1388194444,2009-05-04,03:19:54
39.999567,116.322272,0,259,39937.1388773148,2009-05-04,03:19:59
39.999558,116.322499,0,241,39937.1389351852,2009-05-04,03:20:04
39.999632,116.322647,0,225,39937.1389930556,2009-05-04,03:20:09
39.999687,116.322831,0,211,39937.1390509259,2009-05-04,03:20:14
39.999766,116.323197,0,194,39937.1391087963,2009-05-04,03:20:19
39.999819,116.323453,0,176,39937.1391666667,2009-05-04,03:20:24
39.999811,116.323716,0,159,39937.139224537,2009-05-04,03:20:29
39.999796,116.323916,0,146,39937.1392824074,2009-05-04,03:20:34
39.99973,116.324153,0,137,39937.1393402778,2009-05-04,03:20:39
39.999667,116.324387,0,129,39937.1393981481,2009-05-04,03:20:44
39.99963,116.324658,0,123,39937.1394560185,2009-05-04,03:20:49
39.999703,116.324982,0,111,39937.1395138889,2009-05-04,03:20:54
39.999735,116.32531,0,97,39937.1395717593,2009-05-04,03:20:59
39.999777,116.325698,0,88,39937.1396296296,2009-05-04,03:21:04
39.999847,116.326067,0,79,39937.1396875,2009-05-04,03:21:09
39.999883,116.326381,0,75,39937.1397453704,2009-05-04,03:21:14
39.999913,116.32663,0,81,39937.1398032407,2009-05-04,03:21:19
39.999907,116.326902,0,75,39937.1398611111,2009-05-04,03:21:24
39.999921,116.32716,0,70,39937.1399189815,2009-05-04,03:21:29
39.999924,116.327397,0,77,39937.1399768519,2009-05-04,03:21:34
39.999975,116.327464,0,87,39937.1400347222,2009-05-04,03:21:39
40.000002,116.327447,0,101,39937.1400925926,2009-05-04,03:21:44
40.000004,116.32745,0,100,39937.140150463,2009-05-04,03:21:49
40.000004,116.32745,0,100,39937.1402083333,2009-05-04,03:21:54
40.000004,116.32745,0,100,39937.1402430556,2009-05-04,03:21:57
40.000006,116.327454,0,101,39937.1402662037,2009-05-04,03:21:59
40.00001,116.327465,0,101,39937.1403240741,2009-05-04,03:22:04
40.00001,116.327465,0,101,39937.1403587963,2009-05-04,03:22:07
40.000009,116.327465,0,101,39937.1403819444,2009-05-04,03:22:09
39.999992,116.327442,0,101,39937.1404398148,2009-05-04,03:22:14
39.999939,116.327412,0,-88,39937.1590162037,2009-05-04,03:48:59
39.999996,116.327304,0,188,39937.1590740741,2009-05-04,03:49:04
39.999928,116.327309,0,169,39937.1591435185,2009-05-04,03:49:10
39.999874,116.327213,0,156,39937.1592013889,2009-05-04,03:49:15
39.999967,116.327114,0,159,39937.1592592593,2009-05-04,03:49:20
40.000105,116.327128,0,163,39937.1593171296,2009-05-04,03:49:25
40.000199,116.327152,0,171,39937.159375,2009-05-04,03:49:30
40.000316,116.327133,0,179,39937.1594328704,2009-05-04,03:49:35
40.000629,116.327126,0,173,39937.1594907407,2009-05-04,03:49:40
40.000937,116.327077,0,184,39937.1595486111,2009-05-04,03:49:45
40.001156,116.327095,0,195,39937.1596064815,2009-05-04,03:49:50
40.001287,116.326978,0,200,39937.1596643519,2009-05-04,03:49:55
40.001434,116.326809,0,203,39937.1597222222,2009-05-04,03:50:00
40.00161,116.326714,0,212,39937.1597800926,2009-05-04,03:50:05
40.00189,116.326636,0,217,39937.159837963,2009-05-04,03:50:10
40.002133,116.326597,0,225,39937.1598958333,2009-05-04,03:50:15
40.002324,116.326483,0,226,39937.1599537037,2009-05-04,03:50:20
40.002369,116.32623,0,225,39937.1600115741,2009-05-04,03:50:25
40.002387,116.325973,0,233,39937.1600694444,2009-05-04,03:50:30
40.002362,116.325714,0,219,39937.1601273148,2009-05-04,03:50:35
40.002353,116.325427,0,207,39937.1601851852,2009-05-04,03:50:40
40.002403,116.325223,0,215,39937.1602430556,2009-05-04,03:50:45
40.002591,116.325157,0,224,39937.1603009259,2009-05-04,03:50:50
40.002851,116.325107,0,222,39937.1603587963,2009-05-04,03:50:55
40.003066,116.325054,0,213,39937.1604166667,2009-05-04,03:51:00
40.003296,116.32507,0,216,39937.160474537,2009-05-04,03:51:05
40.003477,116.32501,0,223,39937.1605324074,2009-05-04,03:51:10
40.003468,116.324836,0,212,39937.1605902778,2009-05-04,03:51:15
40.003468,116.3246,0,210,39937.1606481481,2009-05-04,03:51:20
40.003558,116.324474,0,213,39937.1607060185,2009-05-04,03:51:25
40.003744,116.324449,0,213,39937.1607638889,2009-05-04,03:51:30
40.003974,116.324403,0,213,39937.1608217593,2009-05-04,03:51:35
40.004395,116.324363,0,205,39937.1608796296,2009-05-04,03:51:40
40.004685,116.324347,0,210,39937.1609375,2009-05-04,03:51:45
40.004921,116.324349,0,221,39937.1609953704,2009-05-04,03:51:50
40.005194,116.324291,0,203,39937.1610532407,2009-05-04,03:51:55
40.005453,116.324273,0,196,39937.1611111111,2009-05-04,03:52:00
40.005686,116.324281,0,205,39937.1611689815,2009-05-04,03:52:05
40.005946,116.324262,0,178,39937.1612268519,2009-05-04,03:52:10
40.006193,116.324249,0,160,39937.1612847222,2009-05-04,03:52:15
40.006438,116.324231,0,149,39937.1613425926,2009-05-04,03:52:20
40.006642,116.324227,0,156,39937.161400463,2009-05-04,03:52:25
40.006667,116.324002,0,149,39937.1614583333,2009-05-04,03:52:30
40.006679,116.323744,0,144,39937.1615162037,2009-05-04,03:52:35
40.006663,116.323471,0,134,39937.1615740741,2009-05-04,03:52:40
40.006632,116.323221,0,131,39937.1616319444,2009-05-04,03:52:45
40.006621,116.322946,0,124,39937.1616898148,2009-05-04,03:52:50
40.006613,116.322629,0,120,39937.1617476852,2009-05-04,03:52:55
40.006626,116.322303,0,115,39937.1618055556,2009-05-04,03:53:00
40.006629,116.321977,0,110,39937.1618634259,2009-05-04,03:53:05
40.006626,116.321648,0,104,39937.1619212963,2009-05-04,03:53:10
40.006661,116.321376,0,98,39937.1619791667,2009-05-04,03:53:15
40.006813,116.321271,0,94,39937.162037037,2009-05-04,03:53:20
40.00708,116.321248,0,104,39937.1620949074,2009-05-04,03:53:25
40.007276,116.321236,0,98,39937.1621527778,2009-05-04,03:53:30
40.0074,116.321024,0,86,39937.1622106481,2009-05-04,03:53:35
40.007411,116.320744,0,87,39937.1622685185,2009-05-04,03:53:40
40.007428,116.320528,0,89,39937.1623263889,2009-05-04,03:53:45
40.007592,116.320482,0,86,39937.1623842593,2009-05-04,03:53:50
40.007667,116.320295,0,77,39937.1624421296,2009-05-04,03:53:55
40.007655,116.320095,0,77,39937.1625,2009-05-04,03:54:00
40.007707,116.319873,0,83,39937.1625578704,2009-05-04,03:54:05
40.007761,116.319811,0,79,39937.1626157407,2009-05-04,03:54:10
40.007761,116.319811,0,79,39937.162650463,2009-05-04,03:54:13
40.007758,116.319808,0,78,39937.1626736111,2009-05-04,03:54:15
40.007774,116.319818,0,76,39937.1627314815,2009-05-04,03:54:20
40.007747,116.319763,0,73,39937.1627893519,2009-05-04,03:54:25
40.007785,116.31972,0,70,39937.1628472222,2009-05-04,03:54:30
40.007759,116.319746,0,70,39937.1629050926,2009-05-04,03:54:35
40.007727,116.319763,0,71,39937.162962963,2009-05-04,03:54:40
40.007727,116.319806,0,72,39937.1630208333,2009-05-04,03:54:45
40.007715,116.319841,0,72,39937.1630787037,2009-05-04,03:54:50
40.007689,116.319825,0,73,39937.1631365741,2009-05-04,03:54:55
40.007699,116.319769,0,75,39937.1631944444,2009-05-04,03:55:00
40.007771,116.319715,0,76,39937.1632523148,2009-05-04,03:55:05
40.007843,116.319617,0,78,39937.1633101852,2009-05-04,03:55:10
40.007878,116.319505,0,79,39937.1633680556,2009-05-04,03:55:15
40.007881,116.319416,0,80,39937.1634259259,2009-05-04,03:55:20
40.007873,116.319357,0,81,39937.1634837963,2009-05-04,03:55:25
40.00789,116.319363,0,81,39937.1635416667,2009-05-04,03:55:30
40.00787,116.319411,0,80,39937.163599537,2009-05-04,03:55:35
40.00787,116.31945,0,79,39937.1636574074,2009-05-04,03:55:40
40.007953,116.319141,0,107,39937.1642939815,2009-05-04,03:56:35
40.007971,116.319099,0,227,39937.1643518518,2009-05-04,03:56:40
40.007965,116.319027,0,297,39937.1644097222,2009-05-04,03:56:45
40.007916,116.319157,0,139,39937.1644675926,2009-05-04,03:56:50
40.007833,116.319293,0,104,39937.164525463,2009-05-04,03:56:55
40.007795,116.319331,0,93,39937.1645833333,2009-05-04,03:57:00
40.007769,116.319328,0,89,39937.1646412037,2009-05-04,03:57:05
40.007814,116.319355,0,85,39937.1646990741,2009-05-04,03:57:10
40.007826,116.319316,0,80,39937.1647569444,2009-05-04,03:57:15
40.007842,116.319263,0,77,39937.1648148148,2009-05-04,03:57:20
40.007872,116.319183,0,73,39937.1648726852,2009-05-04,03:57:25
40.007889,116.319123,0,70,39937.1649305556,2009-05-04,03:57:30
40.007891,116.318996,0,66,39937.1649884259,2009-05-04,03:57:35
40.007937,116.318864,0,63,39937.1650462963,2009-05-04,03:57:40
40.007994,116.318607,0,60,39937.1651041667,2009-05-04,03:57:45
40.008028,116.31839,0,57,39937.165162037,2009-05-04,03:57:50
40.009404,116.31396,0,69,39937.1662037037,2009-05-04,03:59:20
40.008172,116.319753,0,35,39937.1662615741,2009-05-04,03:59:25
40.007891,116.319724,0,42,39937.1663194444,2009-05-04,03:59:30
40.00782,116.319712,0,32,39937.1663773148,2009-05-04,03:59:35
40.007798,116.319723,0,33,39937.1664351852,2009-05-04,03:59:40
40.007805,116.319764,0,34,39937.1664930556,2009-05-04,03:59:45
40.007805,116.319764,0,34,39937.1665277778,2009-05-04,03:59:48
40.007806,116.319762,0,39,39937.1665509259,2009-05-04,03:59:50
40.007748,116.319715,0,44,39937.1666087963,2009-05-04,03:59:55
40.007619,116.319756,0,50,39937.1666666667,2009-05-04,04:00:00
40.007403,116.31977,0,58,39937.166724537,2009-05-04,04:00:05
40.007302,116.319863,0,48,39937.1667824074,2009-05-04,04:00:10
40.007335,116.320064,0,39,39937.1668402778,2009-05-04,04:00:15
40.007364,116.320392,0,38,39937.1668981481,2009-05-04,04:00:20
40.00738,116.320638,0,33,39937.1669560185,2009-05-04,04:00:25
40.007417,116.32094,0,30,39937.1670138889,2009-05-04,04:00:30
40.007277,116.321078,0,28,39937.1670717593,2009-05-04,04:00:35
40.007075,116.321093,0,22,39937.1671296296,2009-05-04,04:00:40
40.006851,116.321104,0,16,39937.1671875,2009-05-04,04:00:45
40.00665,116.321139,0,11,39937.1672453704,2009-05-04,04:00:50
40.006602,116.321334,0,17,39937.1673032407,2009-05-04,04:00:55
40.006579,116.321595,0,18,39937.1673611111,2009-05-04,04:01:00
40.00661,116.321883,0,19,39937.1674189815,2009-05-04,04:01:05
40.006616,116.32218,0,17,39937.1674768519,2009-05-04,04:01:10
40.006646,116.322519,0,18,39937.1675347222,2009-05-04,04:01:15
40.006677,116.322827,0,17,39937.1675925926,2009-05-04,04:01:20
40.006704,116.323156,0,19,39937.167650463,2009-05-04,04:01:25
40.006722,116.323414,0,16,39937.1677083333,2009-05-04,04:01:30
40.00675,116.323672,0,16,39937.1677662037,2009-05-04,04:01:35
40.006783,116.323883,0,14,39937.1678240741,2009-05-04,04:01:40
40.006771,116.324193,0,14,39937.1678819444,2009-05-04,04:01:45
40.006791,116.324482,0,9,39937.1679398148,2009-05-04,04:01:50
40.006777,116.324758,0,6,39937.1679976852,2009-05-04,04:01:55
40.006796,116.325097,0,1,39937.1680555556,2009-05-04,04:02:00
40.006779,116.325392,0,-1,39937.1681134259,2009-05-04,04:02:05
40.006602,116.325522,0,-2,39937.1681712963,2009-05-04,04:02:10
40.006405,116.32552,0,-2,39937.1682291667,2009-05-04,04:02:15
40.00626,116.325498,0,2,39937.168287037,2009-05-04,04:02:20
40.006263,116.325564,0,4,39937.1683449074,2009-05-04,04:02:25
40.006264,116.325572,0,4,39937.1684027778,2009-05-04,04:02:30
40.006264,116.325571,0,4,39937.1684606481,2009-05-04,04:02:35
40.006264,116.325571,0,4,39937.1684953704,2009-05-04,04:02:38
40.006264,116.325572,0,5,39937.1685185185,2009-05-04,04:02:40
40.006241,116.325577,0,5,39937.1685763889,2009-05-04,04:02:45
40.00621,116.325568,0,5,39937.1686342593,2009-05-04,04:02:50
40.006187,116.325551,0,5,39937.1686921296,2009-05-04,04:02:55
40.006162,116.325532,0,5,39937.16875,2009-05-04,04:03:00
40.006147,116.325639,0,6,39937.1688078704,2009-05-04,04:03:05
40.006151,116.325789,0,12,39937.1688657407,2009-05-04,04:03:10
40.006123,116.325854,0,14,39937.1689236111,2009-05-04,04:03:15
40.006075,116.32585,0,13,39937.1689814815,2009-05-04,04:03:20
40.006021,116.325917,0,12,39937.1690393519,2009-05-04,04:03:25
40.006019,116.325984,0,16,39937.1690972222,2009-05-04,04:03:30
40.006019,116.326039,0,25,39937.1691550926,2009-05-04,04:03:35
40.006062,116.325923,0,37,39937.169212963,2009-05-04,04:03:40
40.006091,116.325803,0,42,39937.1692708333,2009-05-04,04:03:45
40.006135,116.325749,0,51,39937.1693287037,2009-05-04,04:03:50
40.006167,116.325741,0,53,39937.1693865741,2009-05-04,04:03:55
40.006189,116.32574,0,54,39937.1694444444,2009-05-04,04:04:00
40.006192,116.325765,0,54,39937.1695023148,2009-05-04,04:04:05
40.006192,116.325777,0,54,39937.1695601852,2009-05-04,04:04:10
40.006169,116.32579,0,54,39937.1696180556,2009-05-04,04:04:15
40.006124,116.325818,0,54,39937.1696759259,2009-05-04,04:04:20
40.006092,116.325875,0,55,39937.1697337963,2009-05-04,04:04:25
40.006075,116.325939,0,55,39937.1697916667,2009-05-04,04:04:30
40.006046,116.326007,0,56,39937.169849537,2009-05-04,04:04:35
40.005979,116.326033,0,57,39937.1699074074,2009-05-04,04:04:40
40.005964,116.326058,0,58,39937.1699652778,2009-05-04,04:04:45
40.005977,116.32607,0,59,39937.1700231481,2009-05-04,04:04:50
40.005988,116.326089,0,61,39937.1700810185,2009-05-04,04:04:55
40.006002,116.326072,0,63,39937.1701388889,2009-05-04,04:05:00
40.006045,116.326192,0,65,39937.1701967593,2009-05-04,04:05:05
40.005996,116.326086,0,66,39937.1702546296,2009-05-04,04:05:10
40.006066,116.325973,0,69,39937.1703125,2009-05-04,04:05:15
40.006099,116.325887,0,70,39937.1703703704,2009-05-04,04:05:20
40.006104,116.325782,0,70,39937.1704282407,2009-05-04,04:05:25
40.00617,116.325749,0,72,39937.1704861111,2009-05-04,04:05:30
40.006188,116.325746,0,71,39937.1705439815,2009-05-04,04:05:35
40.006193,116.325652,0,84,39937.2140625,2009-05-04,05:08:15
40.006262,116.325766,0,135,39937.2141203704,2009-05-04,05:08:20
40.00624,116.325768,0,131,39937.2141782407,2009-05-04,05:08:25
40.006208,116.325796,0,128,39937.2142361111,2009-05-04,05:08:30
40.0062,116.325813,0,130,39937.2142939815,2009-05-04,05:08:35
40.0062,116.325813,0,130,39937.2143287037,2009-05-04,05:08:38
40.006197,116.325818,0,134,39937.2143518519,2009-05-04,05:08:40
40.006218,116.325785,0,129,39937.2144097222,2009-05-04,05:08:45
40.006209,116.3258,0,130,39937.2144675926,2009-05-04,05:08:50
40.0062,116.32585,0,131,39937.214525463,2009-05-04,05:08:55
40.006203,116.325935,0,137,39937.2145833333,2009-05-04,05:09:00
40.006221,116.325971,0,151,39937.2146412037,2009-05-04,05:09:05
40.006219,116.326063,0,166,39937.2146990741,2009-05-04,05:09:10
40.006292,116.3261,0,179,39937.2147569444,2009-05-04,05:09:15
40.006389,116.32605,0,187,39937.2148148148,2009-05-04,05:09:20
40.006518,116.325921,0,189,39937.2148726852,2009-05-04,05:09:25
40.006561,116.325743,0,197,39937.2149305556,2009-05-04,05:09:30
40.006573,116.325562,0,209,39937.2149884259,2009-05-04,05:09:35
40.006565,116.325381,0,222,39937.2150462963,2009-05-04,05:09:40
40.006537,116.325199,0,232,39937.2151041667,2009-05-04,05:09:45
40.006492,116.325025,0,245,39937.215162037,2009-05-04,05:09:50
40.0065,116.324769,0,251,39937.2152199074,2009-05-04,05:09:55
40.006514,116.324553,0,261,39937.2152777778,2009-05-04,05:10:00
40.006644,116.324191,0,256,39937.2153356481,2009-05-04,05:10:05
40.006713,116.323966,0,248,39937.2153935185,2009-05-04,05:10:10
40.006711,116.323782,0,231,39937.2154513889,2009-05-04,05:10:15
40.006712,116.323583,0,207,39937.2155092593,2009-05-04,05:10:20
40.006729,116.323378,0,193,39937.2155671296,2009-05-04,05:10:25
40.006742,116.323176,0,175,39937.215625,2009-05-04,05:10:30
40.006729,116.32298,0,160,39937.2156828704,2009-05-04,05:10:35
40.006715,116.322789,0,150,39937.2157407407,2009-05-04,05:10:40
40.006708,116.322606,0,140,39937.2157986111,2009-05-04,05:10:45
40.006708,116.322429,0,130,39937.2158564815,2009-05-04,05:10:50
40.006684,116.322272,0,126,39937.2159143519,2009-05-04,05:10:55
40.00665,116.322111,0,126,39937.2159722222,2009-05-04,05:11:00
40.006598,116.321913,0,136,39937.2160300926,2009-05-04,05:11:05
40.006563,116.321777,0,134,39937.216087963,2009-05-04,05:11:10
40.006589,116.321582,0,148,39937.2161458333,2009-05-04,05:11:15
40.006652,116.32143,0,138,39937.2162037037,2009-05-04,05:11:20
40.006669,116.321325,0,136,39937.2162615741,2009-05-04,05:11:25
40.006705,116.321202,0,130,39937.2163194444,2009-05-04,05:11:30
40.006741,116.321108,0,124,39937.2163773148,2009-05-04,05:11:35
40.006788,116.321043,0,125,39937.2164351852,2009-05-04,05:11:40
40.00686,116.320995,0,122,39937.2164930556,2009-05-04,05:11:45
40.00686,116.320996,0,123,39937.2165509259,2009-05-04,05:11:50
40.00686,116.320996,0,123,39937.2166087963,2009-05-04,05:11:55
40.00686,116.320996,0,123,39937.2166435185,2009-05-04,05:11:58
40.00686,116.320996,0,123,39937.2166666667,2009-05-04,05:12:00
40.006877,116.321002,0,124,39937.216724537,2009-05-04,05:12:05
40.006897,116.320989,0,126,39937.2167824074,2009-05-04,05:12:10
40.006907,116.320969,0,127,39937.2168402778,2009-05-04,05:12:15
40.006921,116.320943,0,129,39937.2168981481,2009-05-04,05:12:20
40.006933,116.32092,0,131,39937.2169560185,2009-05-04,05:12:25
40.006942,116.320903,0,132,39937.2170138889,2009-05-04,05:12:30
40.006941,116.320902,0,133,39937.2170717593,2009-05-04,05:12:35
40.006938,116.320907,0,134,39937.2171296296,2009-05-04,05:12:40
40.006934,116.320914,0,134,39937.2171875,2009-05-04,05:12:45
40.006933,116.320916,0,134,39937.2172453704,2009-05-04,05:12:50
40.006928,116.320922,0,135,39937.2173032407,2009-05-04,05:12:55
40.006927,116.320923,0,135,39937.2173611111,2009-05-04,05:13:00
40.006927,116.320923,0,135,39937.2173958333,2009-05-04,05:13:03
40.006929,116.320918,0,135,39937.2174189815,2009-05-04,05:13:05
40.006935,116.320903,0,135,39937.2174768519,2009-05-04,05:13:10
40.006943,116.320886,0,135,39937.2175347222,2009-05-04,05:13:15
40.006947,116.320874,0,135,39937.2175925926,2009-05-04,05:13:20
40.006947,116.320874,0,135,39937.2176273148,2009-05-04,05:13:23
40.006951,116.320868,0,135,39937.217650463,2009-05-04,05:13:25
40.006955,116.320858,0,136,39937.2177083333,2009-05-04,05:13:30
40.006955,116.320858,0,136,39937.2177430556,2009-05-04,05:13:33
40.00696,116.32085,0,136,39937.2177662037,2009-05-04,05:13:35
40.006913,116.320896,0,135,39937.2178240741,2009-05-04,05:13:40
40.006933,116.320922,0,135,39937.2178819444,2009-05-04,05:13:45
40.006951,116.320918,0,135,39937.2179398148,2009-05-04,05:13:50
40.006953,116.320921,0,135,39937.2179976852,2009-05-04,05:13:55
40.006953,116.320921,0,135,39937.2180324074,2009-05-04,05:13:58
40.006953,116.320921,0,135,39937.2180555556,2009-05-04,05:14:00
40.006975,116.320901,0,135,39937.2181134259,2009-05-04,05:14:05
40.007017,116.320858,0,135,39937.2181712963,2009-05-04,05:14:10
40.007058,116.320847,0,136,39937.2182291667,2009-05-04,05:14:15
40.006917,116.321098,0,102,39937.2213541667,2009-05-04,05:18:45
40.006964,116.321191,0,102,39937.221412037,2009-05-04,05:18:50
40.007009,116.321234,0,105,39937.2214699074,2009-05-04,05:18:55
40.007098,116.32122,0,105,39937.2215277778,2009-05-04,05:19:00
40.007173,116.321209,0,108,39937.2215856481,2009-05-04,05:19:05
40.007269,116.321159,0,110,39937.2216435185,2009-05-04,05:19:10
40.007335,116.321019,0,114,39937.2217013889,2009-05-04,05:19:15
40.007351,116.320848,0,114,39937.2217592593,2009-05-04,05:19:20
40.007367,116.320659,0,118,39937.2218171296,2009-05-04,05:19:25
40.007329,116.320556,0,126,39937.221875,2009-05-04,05:19:30
40.007384,116.320549,0,125,39937.2219328704,2009-05-04,05:19:35
40.007473,116.320406,0,128,39937.2219907407,2009-05-04,05:19:40
40.007465,116.320264,0,132,39937.2220486111,2009-05-04,05:19:45
40.007446,116.32007,0,141,39937.2221064815,2009-05-04,05:19:50
40.007443,116.319904,0,143,39937.2221643519,2009-05-04,05:19:55
40.007415,116.319808,0,141,39937.2222222222,2009-05-04,05:20:00
40.007419,116.319802,0,141,39937.2222800926,2009-05-04,05:20:05
40.007419,116.319802,0,141,39937.2223148148,2009-05-04,05:20:08
40.00742,116.319795,0,142,39937.222337963,2009-05-04,05:20:10
40.007599,116.319763,0,137,39937.2223958333,2009-05-04,05:20:15
40.007623,116.319755,0,136,39937.2224537037,2009-05-04,05:20:20
40.007623,116.319755,0,136,39937.2224884259,2009-05-04,05:20:23
40.007623,116.31976,0,137,39937.2225115741,2009-05-04,05:20:25
40.007598,116.31978,0,137,39937.2225694444,2009-05-04,05:20:30
40.007594,116.319789,0,137,39937.2226273148,2009-05-04,05:20:35
40.007593,116.319818,0,137,39937.2226851852,2009-05-04,05:20:40
40.007702,116.319734,0,136,39937.2227430556,2009-05-04,05:20:45
40.007702,116.319734,0,136,39937.2227777778,2009-05-04,05:20:48
40.00771,116.31973,0,136,39937.2228009259,2009-05-04,05:20:50
40.007711,116.319739,0,136,39937.2228587963,2009-05-04,05:20:55
40.007712,116.319748,0,136,39937.2229166667,2009-05-04,05:21:00
40.007712,116.319748,0,136,39937.2229513889,2009-05-04,05:21:03
40.007713,116.319746,0,136,39937.222974537,2009-05-04,05:21:05
40.007716,116.319758,0,136,39937.2230324074,2009-05-04,05:21:10
40.00772,116.319775,0,136,39937.2230902778,2009-05-04,05:21:15
40.007785,116.319794,0,136,39937.2231481481,2009-05-04,05:21:20
40.007798,116.319823,0,136,39937.2232060185,2009-05-04,05:21:25
40.007859,116.319589,0,36,39937.342037037,2009-05-04,08:12:32
40.007716,116.319723,0,94,39937.3420949074,2009-05-04,08:12:37
40.007581,116.319784,0,115,39937.3421527778,2009-05-04,08:12:42
40.007361,116.319809,0,192,39937.3422106481,2009-05-04,08:12:47
40.007401,116.319877,0,305,39937.3422685185,2009-05-04,08:12:52
40.007407,116.320139,0,316,39937.3423263889,2009-05-04,08:12:57
40.007282,116.320434,0,230,39937.3423842593,2009-05-04,08:13:02
40.007292,116.320651,0,238,39937.3424421296,2009-05-04,08:13:07
40.007291,116.320926,0,243,39937.3425,2009-05-04,08:13:12
40.007172,116.321088,0,231,39937.3425578704,2009-05-04,08:13:17
40.007016,116.321108,0,223,39937.3426157407,2009-05-04,08:13:22
40.006833,116.321144,0,215,39937.3426736111,2009-05-04,08:13:27
40.006653,116.321161,0,212,39937.3427314815,2009-05-04,08:13:32
40.006462,116.321153,0,220,39937.3427893519,2009-05-04,08:13:37
40.006261,116.321142,0,239,39937.3428472222,2009-05-04,08:13:42
40.006079,116.321128,0,255,39937.3429050926,2009-05-04,08:13:47
40.005861,116.321138,0,274,39937.342962963,2009-05-04,08:13:52
40.005671,116.32111,0,289,39937.3430208333,2009-05-04,08:13:57
40.005498,116.321022,0,300,39937.3430787037,2009-05-04,08:14:02
40.005245,116.321021,0,308,39937.3431365741,2009-05-04,08:14:07
40.004994,116.321213,0,291,39937.3431944444,2009-05-04,08:14:12
40.004821,116.321215,0,297,39937.3432523148,2009-05-04,08:14:17
40.004648,116.321188,0,306,39937.3433101852,2009-05-04,08:14:22
40.004507,116.32122,0,314,39937.3433680556,2009-05-04,08:14:27
40.004332,116.321231,0,322,39937.3434259259,2009-05-04,08:14:32
40.004144,116.321186,0,337,39937.3434837963,2009-05-04,08:14:37
40.00392,116.321144,0,359,39937.3435416667,2009-05-04,08:14:42
40.003731,116.321153,0,372,39937.343599537,2009-05-04,08:14:47
40.003534,116.321162,0,385,39937.3436574074,2009-05-04,08:14:52
40.003319,116.321328,0,382,39937.3437152778,2009-05-04,08:14:57
40.003183,116.321769,0,368,39937.3437731481,2009-05-04,08:15:02
40.0032,116.322044,0,378,39937.3438310185,2009-05-04,08:15:07
40.003204,116.322321,0,391,39937.3438888889,2009-05-04,08:15:12
40.003202,116.322602,0,397,39937.3439467593,2009-05-04,08:15:17
40.003219,116.322845,0,407,39937.3440046296,2009-05-04,08:15:22
40.003237,116.323072,0,417,39937.3440625,2009-05-04,08:15:27
40.003272,116.323268,0,431,39937.3441203704,2009-05-04,08:15:32
40.003298,116.323533,0,445,39937.3441782407,2009-05-04,08:15:37
40.003328,116.323775,0,456,39937.3442361111,2009-05-04,08:15:42
40.003302,116.32411,0,451,39937.3442939815,2009-05-04,08:15:47
40.003199,116.324462,0,425,39937.3443518518,2009-05-04,08:15:52
40.003171,116.324859,0,387,39937.3444097222,2009-05-04,08:15:57
40.003138,116.325055,0,375,39937.3444675926,2009-05-04,08:16:02
40.003001,116.325113,0,366,39937.344525463,2009-05-04,08:16:07
40.002855,116.325112,0,369,39937.3445833333,2009-05-04,08:16:12
40.002686,116.325058,0,380,39937.3446412037,2009-05-04,08:16:17
40.002511,116.325037,0,382,39937.3446990741,2009-05-04,08:16:22
40.0023,116.325061,0,388,39937.3447569444,2009-05-04,08:16:27
40.002157,116.325213,0,397,39937.3448148148,2009-05-04,08:16:32
40.002145,116.325447,0,415,39937.3448726852,2009-05-04,08:16:37
40.002157,116.325755,0,436,39937.3449305556,2009-05-04,08:16:42
40.002151,116.326046,0,454,39937.3449884259,2009-05-04,08:16:47
40.002175,116.326307,0,492,39937.3450462963,2009-05-04,08:16:52
40.001972,116.326364,0,511,39937.3451041667,2009-05-04,08:16:57
40.001787,116.326326,0,535,39937.345162037,2009-05-04,08:17:02
40.001586,116.326327,0,546,39937.3452199074,2009-05-04,08:17:07
40.001395,116.326388,0,549,39937.3452777778,2009-05-04,08:17:12
40.001229,116.326519,0,554,39937.3453356481,2009-05-04,08:17:17
40.001257,116.326882,0,503,39937.3453935185,2009-05-04,08:17:22
40.001105,116.326988,0,495,39937.3454513889,2009-05-04,08:17:27
40.00096,116.326991,0,488,39937.3455092593,2009-05-04,08:17:32
40.000759,116.327003,0,497,39937.3455671296,2009-05-04,08:17:37
40.000596,116.327287,0,499,39937.345625,2009-05-04,08:17:42
40.000362,116.327234,0,463,39937.3456828704,2009-05-04,08:17:47
39.999959,116.327214,0,419,39937.3457407407,2009-05-04,08:17:52
39.9997,116.327211,0,387,39937.3457986111,2009-05-04,08:17:57
39.999621,116.327371,0,371,39937.3458564815,2009-05-04,08:18:02
39.999643,116.327456,0,376,39937.3459143518,2009-05-04,08:18:07
39.999649,116.327454,0,384,39937.3459722222,2009-05-04,08:18:12
39.99965,116.327451,0,386,39937.3460300926,2009-05-04,08:18:17
39.99965,116.327451,0,386,39937.3460648148,2009-05-04,08:18:20
39.99965,116.327453,0,387,39937.346087963,2009-05-04,08:18:22
39.999692,116.327517,0,379,39937.3461458333,2009-05-04,08:18:27
39.999681,116.327481,0,376,39937.3462037037,2009-05-04,08:18:32
39.999684,116.327467,0,376,39937.3462615741,2009-05-04,08:18:37
39.999684,116.327467,0,376,39937.3462962963,2009-05-04,08:18:40
39.999682,116.327465,0,376,39937.3463194444,2009-05-04,08:18:42
39.999605,116.327555,0,376,39937.3463773148,2009-05-04,08:18:47
39.999625,116.327644,0,376,39937.3464351852,2009-05-04,08:18:52
39.999599,116.327747,0,377,39937.3464930556,2009-05-04,08:18:57
39.999534,116.327923,0,378,39937.3465509259,2009-05-04,08:19:02
39.999529,116.328087,0,381,39937.3466087963,2009-05-04,08:19:07
39.999542,116.328196,0,382,39937.3466666667,2009-05-04,08:19:12
39.999546,116.32826,0,383,39937.346724537,2009-05-04,08:19:17
39.99954,116.328243,0,384,39937.3467824074,2009-05-04,08:19:22
39.999559,116.328173,0,383,39937.3468402778,2009-05-04,08:19:27
39.999613,116.328189,0,383,39937.3468981481,2009-05-04,08:19:32
39.999661,116.328156,0,385,39937.3469560185,2009-05-04,08:19:37
39.999677,116.328185,0,386,39937.3470138889,2009-05-04,08:19:42
39.999655,116.328223,0,388,39937.3470717593,2009-05-04,08:19:47
39.999773,116.328354,0,386,39937.3472453704,2009-05-04,08:20:02
39.999872,116.328356,0,383,39937.3473032407,2009-05-04,08:20:07
39.999872,116.328356,0,383,39937.347337963,2009-05-04,08:20:10
39.999872,116.328356,0,383,39937.3473611111,2009-05-04,08:20:12
39.999882,116.328216,0,382,39937.3474189815,2009-05-04,08:20:17
39.99994,116.328064,0,384,39937.3474768519,2009-05-04,08:20:22
39.999942,116.328013,0,384,39937.3475347222,2009-05-04,08:20:27
39.999956,116.327371,0,129,39937.4118865741,2009-05-04,09:53:07
39.999927,116.327372,0,132,39937.4119444444,2009-05-04,09:53:12
39.999898,116.327338,0,126,39937.4120023148,2009-05-04,09:53:17
39.999925,116.327251,0,126,39937.4120601852,2009-05-04,09:53:22
39.999982,116.327181,0,131,39937.4121180556,2009-05-04,09:53:27
40.000057,116.327188,0,130,39937.4121759259,2009-05-04,09:53:32
40.00007,116.327196,0,137,39937.4122337963,2009-05-04,09:53:37
40.000151,116.327187,0,146,39937.4122916667,2009-05-04,09:53:42
40.000221,116.327155,0,155,39937.412349537,2009-05-04,09:53:47
40.00029,116.32712,0,164,39937.4124074074,2009-05-04,09:53:52
40.000374,116.327107,0,171,39937.4124652778,2009-05-04,09:53:57
40.000546,116.327039,0,182,39937.4125231481,2009-05-04,09:54:02
40.000662,116.327001,0,216,39937.4125810185,2009-05-04,09:54:07
40.000792,116.326994,0,229,39937.4126388889,2009-05-04,09:54:12
40.00092,116.326996,0,234,39937.4126967593,2009-05-04,09:54:17
40.000993,116.327033,0,227,39937.4127546296,2009-05-04,09:54:22
40.001014,116.327026,0,230,39937.4128125,2009-05-04,09:54:27
40.001156,116.327057,0,224,39937.4128703704,2009-05-04,09:54:32
40.001229,116.327109,0,217,39937.4129282407,2009-05-04,09:54:37
40.001252,116.327117,0,198,39937.4129861111,2009-05-04,09:54:42
40.001306,116.327106,0,196,39937.4130439815,2009-05-04,09:54:47
40.001339,116.32706,0,195,39937.4131018519,2009-05-04,09:54:52
40.001353,116.32694,0,193,39937.4131597222,2009-05-04,09:54:57
40.001403,116.326833,0,193,39937.4132175926,2009-05-04,09:55:02
40.001458,116.326741,0,194,39937.413275463,2009-05-04,09:55:07
40.001536,116.326688,0,197,39937.4133333333,2009-05-04,09:55:12
40.001632,116.326643,0,199,39937.4133912037,2009-05-04,09:55:17
40.001792,116.326614,0,199,39937.4134490741,2009-05-04,09:55:22
40.001896,116.326602,0,200,39937.4135069444,2009-05-04,09:55:27
40.002012,116.326565,0,196,39937.4135648148,2009-05-04,09:55:32
40.002209,116.326603,0,176,39937.4136226852,2009-05-04,09:55:37
40.002314,116.326561,0,164,39937.4136805556,2009-05-04,09:55:42
40.002393,116.326404,0,151,39937.4137384259,2009-05-04,09:55:47
40.002415,116.326242,0,141,39937.4137962963,2009-05-04,09:55:52
40.002412,116.326066,0,133,39937.4138541667,2009-05-04,09:55:57
40.002394,116.32588,0,113,39937.413912037,2009-05-04,09:56:02
40.002383,116.325704,0,103,39937.4139699074,2009-05-04,09:56:07
40.002365,116.325549,0,98,39937.4140277778,2009-05-04,09:56:12
40.002367,116.325401,0,99,39937.4140856481,2009-05-04,09:56:17
40.00242,116.325269,0,102,39937.4141435185,2009-05-04,09:56:22
40.00252,116.325191,0,102,39937.4142013889,2009-05-04,09:56:27
40.002651,116.325172,0,112,39937.4142592593,2009-05-04,09:56:32
40.002763,116.325184,0,116,39937.4143171296,2009-05-04,09:56:37
40.002896,116.325194,0,130,39937.414375,2009-05-04,09:56:42
40.003074,116.325182,0,141,39937.4144328704,2009-05-04,09:56:47
40.003219,116.325176,0,139,39937.4144907407,2009-05-04,09:56:52
40.003347,116.325163,0,138,39937.4145486111,2009-05-04,09:56:57
40.003457,116.325122,0,141,39937.4146064815,2009-05-04,09:57:02
40.003488,116.325034,0,137,39937.4146643518,2009-05-04,09:57:07
40.003492,116.324942,0,139,39937.4147222222,2009-05-04,09:57:12
40.003498,116.324841,0,143,39937.4147800926,2009-05-04,09:57:17
40.003506,116.324743,0,152,39937.414837963,2009-05-04,09:57:22
40.003521,116.324645,0,163,39937.4148958333,2009-05-04,09:57:27
40.003514,116.324484,0,173,39937.4149537037,2009-05-04,09:57:32
40.003528,116.324444,0,180,39937.4150115741,2009-05-04,09:57:37
40.003618,116.324445,0,189,39937.4150694444,2009-05-04,09:57:42
40.003764,116.324433,0,196,39937.4151273148,2009-05-04,09:57:47
40.003919,116.324416,0,206,39937.4151851852,2009-05-04,09:57:52
40.004104,116.324431,0,218,39937.4152430556,2009-05-04,09:57:57
40.004261,116.324409,0,203,39937.4153009259,2009-05-04,09:58:02
40.004453,116.32438,0,180,39937.4153587963,2009-05-04,09:58:07
40.004622,116.324408,0,169,39937.4154166667,2009-05-04,09:58:12
40.004813,116.324326,0,171,39937.415474537,2009-05-04,09:58:17
40.004928,116.324361,0,158,39937.4155324074,2009-05-04,09:58:22
40.005053,116.32435,0,166,39937.4155902778,2009-05-04,09:58:27
40.005194,116.32424,0,154,39937.4156481481,2009-05-04,09:58:32
40.005243,116.324135,0,151,39937.4157060185,2009-05-04,09:58:37
40.005314,116.323944,0,157,39937.4157638889,2009-05-04,09:58:42
40.005375,116.323756,0,141,39937.4158217593,2009-05-04,09:58:47
40.005382,116.323607,0,136,39937.4158796296,2009-05-04,09:58:52
40.005365,116.323483,0,133,39937.4159375,2009-05-04,09:58:57
40.005373,116.323357,0,131,39937.4159953704,2009-05-04,09:59:02
40.005376,116.323184,0,137,39937.4160532407,2009-05-04,09:59:07
40.005378,116.323043,0,139,39937.4161111111,2009-05-04,09:59:12
40.005362,116.322897,0,144,39937.4161689815,2009-05-04,09:59:17
40.005357,116.322712,0,145,39937.4162268518,2009-05-04,09:59:22
40.005363,116.322504,0,142,39937.4162847222,2009-05-04,09:59:27
40.005364,116.322367,0,153,39937.4163425926,2009-05-04,09:59:32
40.00541,116.322268,0,160,39937.416400463,2009-05-04,09:59:37
40.005507,116.322227,0,162,39937.4164583333,2009-05-04,09:59:42
40.005557,116.322192,0,176,39937.4165162037,2009-05-04,09:59:47
40.005592,116.322186,0,186,39937.4165740741,2009-05-04,09:59:52
40.005604,116.322183,0,196,39937.4166319444,2009-05-04,09:59:57
40.005628,116.322173,0,205,39937.4166898148,2009-05-04,10:00:02
40.00565,116.322141,0,212,39937.4167476852,2009-05-04,10:00:07
40.0057,116.32215,0,215,39937.4168055556,2009-05-04,10:00:12
40.00575,116.3222,0,217,39937.4168634259,2009-05-04,10:00:17
40.00576,116.322212,0,218,39937.416875,2009-05-04,10:00:18
40.005797,116.322251,0,222,39937.4169328704,2009-05-04,10:00:23
40.005473,116.322019,0,249,39937.4260069444,2009-05-04,10:13:27
40.005602,116.321993,0,236,39937.4260648148,2009-05-04,10:13:32
40.005681,116.321902,0,242,39937.4261342593,2009-05-04,10:13:38
40.005692,116.321941,0,239,39937.4261921296,2009-05-04,10:13:43
40.005666,116.321961,0,237,39937.42625,2009-05-04,10:13:48
40.005647,116.321981,0,248,39937.4263078704,2009-05-04,10:13:53
40.005627,116.322006,0,253,39937.4263657407,2009-05-04,10:13:58
40.005564,116.322038,0,250,39937.4264236111,2009-05-04,10:14:03
40.005462,116.322148,0,237,39937.4264814815,2009-05-04,10:14:08
40.005391,116.322244,0,225,39937.4265393519,2009-05-04,10:14:13
40.005336,116.32232,0,214,39937.4265972222,2009-05-04,10:14:18
40.005304,116.322404,0,192,39937.4266550926,2009-05-04,10:14:23
40.005312,116.322539,0,178,39937.426712963,2009-05-04,10:14:28
40.005313,116.322678,0,166,39937.4267708333,2009-05-04,10:14:33
40.005323,116.322838,0,162,39937.4268287037,2009-05-04,10:14:38
40.005315,116.323016,0,144,39937.4268865741,2009-05-04,10:14:43
40.005322,116.323191,0,134,39937.4269444444,2009-05-04,10:14:48
40.005312,116.323347,0,127,39937.4270023148,2009-05-04,10:14:53
40.005324,116.323517,0,124,39937.4270601852,2009-05-04,10:14:58
40.005341,116.323674,0,126,39937.4271180556,2009-05-04,10:15:03
40.005356,116.323848,0,130,39937.4271759259,2009-05-04,10:15:08
40.005364,116.324024,0,136,39937.4272337963,2009-05-04,10:15:13
40.005297,116.324168,0,132,39937.4272916667,2009-05-04,10:15:18
40.005205,116.324219,0,134,39937.427349537,2009-05-04,10:15:23
40.005098,116.324213,0,135,39937.4274074074,2009-05-04,10:15:28
40.004992,116.324209,0,139,39937.4274652778,2009-05-04,10:15:33
40.004833,116.324229,0,147,39937.4275231481,2009-05-04,10:15:38
40.004638,116.324297,0,152,39937.4275810185,2009-05-04,10:15:43
40.004505,116.324323,0,157,39937.4276388889,2009-05-04,10:15:48
40.004379,116.32432,0,157,39937.4276967593,2009-05-04,10:15:53
40.004259,116.324304,0,163,39937.4277546296,2009-05-04,10:15:58
40.004094,116.324308,0,160,39937.4278125,2009-05-04,10:16:03
40.003961,116.324322,0,161,39937.4278703704,2009-05-04,10:16:08
40.003805,116.324343,0,157,39937.4279282407,2009-05-04,10:16:13
40.003693,116.324336,0,160,39937.4279861111,2009-05-04,10:16:18
40.003569,116.324368,0,160,39937.4280439815,2009-05-04,10:16:23
40.003469,116.324449,0,154,39937.4281018519,2009-05-04,10:16:28
40.003454,116.32461,0,151,39937.4281597222,2009-05-04,10:16:33
40.003465,116.324789,0,144,39937.4282175926,2009-05-04,10:16:38
40.003476,116.324951,0,141,39937.428275463,2009-05-04,10:16:43
40.003461,116.325096,0,135,39937.4283333333,2009-05-04,10:16:48
40.003327,116.325135,0,133,39937.4283912037,2009-05-04,10:16:53
40.0032,116.325143,0,129,39937.4284490741,2009-05-04,10:16:58
40.003072,116.325139,0,120,39937.4285069444,2009-05-04,10:17:03
40.002938,116.325142,0,114,39937.4285648148,2009-05-04,10:17:08
40.002792,116.325136,0,108,39937.4286226852,2009-05-04,10:17:13
40.002657,116.325156,0,102,39937.4286805556,2009-05-04,10:17:18
40.002518,116.32517,0,99,39937.4287384259,2009-05-04,10:17:23
40.002402,116.325242,0,96,39937.4287962963,2009-05-04,10:17:28
40.002368,116.32542,0,101,39937.4288541667,2009-05-04,10:17:33
40.00236,116.325605,0,100,39937.428912037,2009-05-04,10:17:38
40.002363,116.325807,0,107,39937.4289699074,2009-05-04,10:17:43
40.002378,116.326012,0,116,39937.4290277778,2009-05-04,10:17:48
40.002379,116.326209,0,119,39937.4290856481,2009-05-04,10:17:53
40.002397,116.326404,0,119,39937.4291435185,2009-05-04,10:17:58
40.00235,116.326585,0,119,39937.4292013889,2009-05-04,10:18:03
40.002215,116.326594,0,123,39937.4292592593,2009-05-04,10:18:08
40.002075,116.326625,0,125,39937.4293171296,2009-05-04,10:18:13
40.001956,116.326671,0,129,39937.429375,2009-05-04,10:18:18
40.001847,116.32671,0,134,39937.4294328704,2009-05-04,10:18:23
40.001734,116.326734,0,139,39937.4294907407,2009-05-04,10:18:28
40.00162,116.326772,0,145,39937.4295486111,2009-05-04,10:18:33
40.001528,116.326805,0,149,39937.4296064815,2009-05-04,10:18:38
40.00141,116.326916,0,156,39937.4296643519,2009-05-04,10:18:43
40.001329,116.327039,0,151,39937.4297222222,2009-05-04,10:18:48
40.001255,116.326993,0,149,39937.4297800926,2009-05-04,10:18:53
40.001193,116.326969,0,148,39937.429837963,2009-05-04,10:18:58
40.00113,116.326942,0,150,39937.4298958333,2009-05-04,10:19:03
40.001002,116.326976,0,147,39937.4299537037,2009-05-04,10:19:08
40.000782,116.327042,0,152,39937.4300115741,2009-05-04,10:19:13
40.000644,116.327077,0,153,39937.4300694444,2009-05-04,10:19:18
40.000463,116.327051,0,157,39937.4301273148,2009-05-04,10:19:23
40.000191,116.327123,0,151,39937.4301851852,2009-05-04,10:19:28
40.000025,116.327161,0,148,39937.4302430556,2009-05-04,10:19:33
39.999905,116.32722,0,145,39937.4303009259,2009-05-04,10:19:38
39.999898,116.327312,0,144,39937.4303587963,2009-05-04,10:19:43
39.999924,116.327374,0,142,39937.4304166667,2009-05-04,10:19:48
39.99994,116.327363,0,140,39937.430474537,2009-05-04,10:19:53
39.999942,116.327362,0,140,39937.4305324074,2009-05-04,10:19:58
39.999939,116.327364,0,140,39937.4305902778,2009-05-04,10:20:03
39.999939,116.327364,0,140,39937.430625,2009-05-04,10:20:06
39.999946,116.327358,0,140,39937.4306481481,2009-05-04,10:20:08
39.999973,116.327361,0,138,39937.4307060185,2009-05-04,10:20:13
39.999977,116.327354,0,138,39937.4307638889,2009-05-04,10:20:18
39.999974,116.327355,0,138,39937.4308217593,2009-05-04,10:20:23
39.999968,116.327358,0,138,39937.4308796296,2009-05-04,10:20:28
39.999968,116.327358,0,138,39937.4309143518,2009-05-04,10:20:31
39.999974,116.327355,0,138,39937.4309375,2009-05-04,10:20:33
40.000012,116.327345,0,138,39937.4309953704,2009-05-04,10:20:38
40.00008,116.327391,0,138,39937.4310532407,2009-05-04,10:20:43
40.000082,116.327433,0,138,39937.4311111111,2009-05-04,10:20:48
40.000065,116.327423,0,139,39937.4311689815,2009-05-04,10:20:53
40.000064,116.327399,0,139,39937.4312268518,2009-05-04,10:20:58
40.000065,116.327392,0,139,39937.4312847222,2009-05-04,10:21:03
40.000065,116.327392,0,139,39937.4313194444,2009-05-04,10:21:06
40.000068,116.327392,0,139,39937.4313425926,2009-05-04,10:21:08
40.000103,116.327407,0,139,39937.431400463,2009-05-04,10:21:13
40.00015,116.327418,0,139,39937.4314583333,2009-05-04,10:21:18
40.000181,116.327438,0,140,39937.4315162037,2009-05-04,10:21:23
