# Supplementary material for: Research on differential privacy protection method based on user tendency
Source: PLoS One. 2023 Oct 26;18(10):e0288823. doi: 10.1371/journal.pone.0288823 (PMC10602288; doi:10.1371/journal.pone.0288823)
Supplement: S1 Data — (ZIP) [file pone.0288823.s001.zip › Data 5-1/000/Trajectory/20090504203925.plt]

Geolife trajectory
WGS 84
Altitude is in Feet
Reserved 3
0,2,255,My Track,0,0,2,8421376
0
40.000323,116.327532,0,203,39937.8607060185,2009-05-04,20:39:25
40.000147,116.327455,0,160,39937.8607638889,2009-05-04,20:39:30
39.999778,116.327202,0,133,39937.8608217593,2009-05-04,20:39:35
39.999732,116.32701,0,123,39937.8608796296,2009-05-04,20:39:40
39.99972,116.326792,0,115,39937.8609375,2009-05-04,20:39:45
39.999718,116.326562,0,106,39937.8609953704,2009-05-04,20:39:50
39.999717,116.326332,0,96,39937.8610532407,2009-05-04,20:39:55
39.999697,116.326096,0,87,39937.8611111111,2009-05-04,20:40:00
39.999889,116.325855,0,72,39937.8611689815,2009-05-04,20:40:05
39.999911,116.325626,0,58,39937.8612268518,2009-05-04,20:40:10
39.999907,116.325402,0,49,39937.8612847222,2009-05-04,20:40:15
39.999917,116.325181,0,37,39937.8613425926,2009-05-04,20:40:20
39.999939,116.324953,0,27,39937.861400463,2009-05-04,20:40:25
39.999918,116.324722,0,16,39937.8614583333,2009-05-04,20:40:30
39.999916,116.324582,0,3,39937.8615162037,2009-05-04,20:40:35
40.000034,116.324403,0,-1,39937.8615740741,2009-05-04,20:40:40
40.000302,116.324337,0,-6,39937.8616319444,2009-05-04,20:40:45
40.000439,116.324297,0,7,39937.8616898148,2009-05-04,20:40:50
40.000579,116.324279,0,13,39937.8617476852,2009-05-04,20:40:55
40.000775,116.324344,0,19,39937.8618055556,2009-05-04,20:41:00
40.000937,116.324404,0,31,39937.8618634259,2009-05-04,20:41:05
40.00108,116.32448,0,43,39937.8619212963,2009-05-04,20:41:10
40.001187,116.324466,0,47,39937.8619791667,2009-05-04,20:41:15
40.001351,116.32441,0,58,39937.862037037,2009-05-04,20:41:20
40.001588,116.324353,0,66,39937.8620949074,2009-05-04,20:41:25
40.001845,116.324316,0,75,39937.8621527778,2009-05-04,20:41:30
40.002013,116.32442,0,91,39937.8622106481,2009-05-04,20:41:35
40.002186,116.324423,0,98,39937.8622685185,2009-05-04,20:41:40
40.002467,116.324393,0,104,39937.8623263889,2009-05-04,20:41:45
40.002716,116.324353,0,105,39937.8623842593,2009-05-04,20:41:50
40.002952,116.324334,0,101,39937.8624421296,2009-05-04,20:41:55
40.003118,116.324321,0,103,39937.8625,2009-05-04,20:42:00
40.003277,116.324379,0,106,39937.8625578704,2009-05-04,20:42:05
40.003423,116.324384,0,108,39937.8626157407,2009-05-04,20:42:10
40.003597,116.32441,0,115,39937.8626736111,2009-05-04,20:42:15
40.003888,116.324361,0,121,39937.8627314815,2009-05-04,20:42:20
40.004145,116.324326,0,123,39937.8627893519,2009-05-04,20:42:25
40.004265,116.324309,0,130,39937.8628472222,2009-05-04,20:42:30
40.004563,116.32427,0,130,39937.8629050926,2009-05-04,20:42:35
40.004788,116.324256,0,123,39937.862962963,2009-05-04,20:42:40
40.004951,116.324266,0,117,39937.8630208333,2009-05-04,20:42:45
40.005058,116.324286,0,114,39937.8630787037,2009-05-04,20:42:50
40.005207,116.324281,0,119,39937.8631365741,2009-05-04,20:42:55
40.00545,116.324274,0,118,39937.8631944444,2009-05-04,20:43:00
40.00575,116.32429,0,125,39937.8632523148,2009-05-04,20:43:05
40.005918,116.324253,0,114,39937.8633101852,2009-05-04,20:43:10
40.006097,116.324256,0,113,39937.8633680556,2009-05-04,20:43:15
40.006323,116.324332,0,128,39937.8634259259,2009-05-04,20:43:20
40.006454,116.324286,0,124,39937.8634837963,2009-05-04,20:43:25
40.006428,116.32408,0,129,39937.8635416667,2009-05-04,20:43:30
40.006448,116.323789,0,126,39937.863599537,2009-05-04,20:43:35
40.006509,116.323497,0,110,39937.8636574074,2009-05-04,20:43:40
40.006648,116.323217,0,93,39937.8637152778,2009-05-04,20:43:45
40.006701,116.322939,0,75,39937.8637731481,2009-05-04,20:43:50
40.006759,116.322664,0,55,39937.8638310185,2009-05-04,20:43:55
40.006723,116.322382,0,44,39937.8638888889,2009-05-04,20:44:00
40.006743,116.322126,0,38,39937.8639467593,2009-05-04,20:44:05
40.006752,116.321872,0,30,39937.8640046296,2009-05-04,20:44:10
40.006747,116.321612,0,22,39937.8640625,2009-05-04,20:44:15
40.006707,116.321349,0,14,39937.8641203704,2009-05-04,20:44:20
40.006821,116.321207,0,10,39937.8641782407,2009-05-04,20:44:25
40.007007,116.321186,0,7,39937.8642361111,2009-05-04,20:44:30
40.007194,116.321191,0,5,39937.8642939815,2009-05-04,20:44:35
40.007343,116.321147,0,9,39937.8643518519,2009-05-04,20:44:40
40.007442,116.321,0,5,39937.8644097222,2009-05-04,20:44:45
40.007429,116.320806,0,7,39937.8644675926,2009-05-04,20:44:50
40.007393,116.320568,0,5,39937.864525463,2009-05-04,20:44:55
40.007393,116.320289,0,6,39937.8645833333,2009-05-04,20:45:00
40.007327,116.32008,0,0,39937.8646412037,2009-05-04,20:45:05
40.007234,116.319888,0,-3,39937.8646990741,2009-05-04,20:45:10
40.007443,116.319832,0,-3,39937.8647569444,2009-05-04,20:45:15
40.007482,116.319795,0,14,39937.8648148148,2009-05-04,20:45:20
40.00749,116.319756,0,22,39937.8648726852,2009-05-04,20:45:25
40.007483,116.319721,0,29,39937.8649305556,2009-05-04,20:45:30
40.007483,116.319721,0,29,39937.8649652778,2009-05-04,20:45:33
40.007488,116.319719,0,33,39937.8649884259,2009-05-04,20:45:35
40.007486,116.319752,0,36,39937.8650462963,2009-05-04,20:45:40
40.007487,116.319777,0,38,39937.8651041667,2009-05-04,20:45:45
40.007537,116.319815,0,41,39937.865162037,2009-05-04,20:45:50
