# Supplementary material for: Research on differential privacy protection method based on user tendency
Source: PLoS One. 2023 Oct 26;18(10):e0288823. doi: 10.1371/journal.pone.0288823 (PMC10602288; doi:10.1371/journal.pone.0288823)
Supplement: S1 Data — (ZIP) [file pone.0288823.s001.zip › Data 5-1/000/Trajectory/20090505032432.plt]

Geolife trajectory
WGS 84
Altitude is in Feet
Reserved 3
0,2,255,My Track,0,0,2,8421376
0
40.007793,116.319655,0,106,39938.142037037,2009-05-05,03:24:32
40.007829,116.319687,0,106,39938.1420949074,2009-05-05,03:24:37
40.007767,116.319757,0,110,39938.1421527778,2009-05-05,03:24:42
40.007641,116.319762,0,111,39938.1422106481,2009-05-05,03:24:47
40.007524,116.319774,0,119,39938.1422685185,2009-05-05,03:24:52
40.007411,116.319922,0,124,39938.1423263889,2009-05-05,03:24:57
40.007428,116.320155,0,130,39938.1423842593,2009-05-05,03:25:02
40.007441,116.320335,0,137,39938.1424421296,2009-05-05,03:25:07
40.007458,116.320492,0,142,39938.1425,2009-05-05,03:25:12
40.007414,116.320655,0,143,39938.1425578704,2009-05-05,03:25:17
40.007401,116.320842,0,141,39938.1426157407,2009-05-05,03:25:22
40.007379,116.321039,0,140,39938.1426736111,2009-05-05,03:25:27
40.007224,116.32107,0,141,39938.1427314815,2009-05-05,03:25:32
40.007079,116.321101,0,144,39938.1427893518,2009-05-05,03:25:37
40.006921,116.321103,0,147,39938.1428472222,2009-05-05,03:25:42
40.006702,116.321083,0,155,39938.1429050926,2009-05-05,03:25:47
40.006488,116.321063,0,167,39938.142962963,2009-05-05,03:25:52
40.006295,116.321178,0,175,39938.1430208333,2009-05-05,03:25:57
40.006074,116.321243,0,184,39938.1430787037,2009-05-05,03:26:02
40.005874,116.321285,0,194,39938.1431365741,2009-05-05,03:26:07
40.005679,116.321369,0,197,39938.1431944444,2009-05-05,03:26:12
40.005467,116.321353,0,203,39938.1432523148,2009-05-05,03:26:17
40.005257,116.321303,0,206,39938.1433101852,2009-05-05,03:26:22
40.005126,116.321364,0,213,39938.1433680556,2009-05-05,03:26:27
40.00501,116.321443,0,215,39938.1434259259,2009-05-05,03:26:32
40.004859,116.321429,0,221,39938.1434837963,2009-05-05,03:26:37
40.004709,116.321409,0,229,39938.1435416667,2009-05-05,03:26:42
40.004547,116.321467,0,235,39938.143599537,2009-05-05,03:26:47
40.004417,116.321489,0,238,39938.1436574074,2009-05-05,03:26:52
40.004246,116.321541,0,237,39938.1437152778,2009-05-05,03:26:57
40.004092,116.321559,0,237,39938.1437731481,2009-05-05,03:27:02
40.003907,116.32156,0,242,39938.1438310185,2009-05-05,03:27:07
40.003769,116.321589,0,245,39938.1438888889,2009-05-05,03:27:12
40.003592,116.321627,0,249,39938.1439467593,2009-05-05,03:27:17
40.003442,116.321634,0,253,39938.1440046296,2009-05-05,03:27:22
40.00324,116.321632,0,254,39938.1440625,2009-05-05,03:27:27
40.003094,116.321653,0,255,39938.1441203704,2009-05-05,03:27:32
40.002912,116.321668,0,260,39938.1441782407,2009-05-05,03:27:37
40.002762,116.321709,0,264,39938.1442361111,2009-05-05,03:27:42
40.002599,116.321694,0,270,39938.1442939815,2009-05-05,03:27:47
40.002432,116.321692,0,272,39938.1443518519,2009-05-05,03:27:52
40.002281,116.321727,0,271,39938.1444097222,2009-05-05,03:27:57
40.002131,116.321697,0,267,39938.1444675926,2009-05-05,03:28:02
40.001939,116.32171,0,266,39938.144525463,2009-05-05,03:28:07
40.001791,116.32171,0,269,39938.1445833333,2009-05-05,03:28:12
40.001695,116.3217,0,244,39938.1446412037,2009-05-05,03:28:17
40.00159,116.321738,0,246,39938.1446990741,2009-05-05,03:28:22
40.001492,116.321783,0,241,39938.1447569444,2009-05-05,03:28:27
40.001346,116.321783,0,240,39938.1448148148,2009-05-05,03:28:32
40.001236,116.321763,0,242,39938.1448726852,2009-05-05,03:28:37
40.001149,116.321757,0,244,39938.1449305556,2009-05-05,03:28:42
40.000949,116.321771,0,242,39938.1449884259,2009-05-05,03:28:47
40.000767,116.321798,0,242,39938.1450462963,2009-05-05,03:28:52
40.000589,116.321837,0,244,39938.1451041667,2009-05-05,03:28:57
40.000421,116.321865,0,241,39938.145162037,2009-05-05,03:29:02
40.000237,116.321886,0,236,39938.1452199074,2009-05-05,03:29:07
40.000048,116.321907,0,235,39938.1452777778,2009-05-05,03:29:12
39.999907,116.321952,0,233,39938.1453356481,2009-05-05,03:29:17
39.999796,116.322066,0,238,39938.1453935185,2009-05-05,03:29:22
39.999742,116.322207,0,240,39938.1454513889,2009-05-05,03:29:27
39.999702,116.3224,0,234,39938.1455092593,2009-05-05,03:29:32
39.999683,116.322645,0,218,39938.1455671296,2009-05-05,03:29:37
39.999724,116.322845,0,203,39938.145625,2009-05-05,03:29:42
39.999772,116.323074,0,185,39938.1456828704,2009-05-05,03:29:47
39.999845,116.323233,0,175,39938.1457407407,2009-05-05,03:29:52
39.999821,116.323352,0,166,39938.1457986111,2009-05-05,03:29:57
39.999844,116.323637,0,152,39938.1458564815,2009-05-05,03:30:02
39.999821,116.323858,0,130,39938.1459143519,2009-05-05,03:30:07
39.999762,116.324065,0,110,39938.1459722222,2009-05-05,03:30:12
39.999841,116.324289,0,95,39938.1460300926,2009-05-05,03:30:17
39.999841,116.324603,0,73,39938.146087963,2009-05-05,03:30:22
39.999863,116.324909,0,59,39938.1461458333,2009-05-05,03:30:27
39.999937,116.325191,0,46,39938.1462037037,2009-05-05,03:30:32
39.999905,116.325434,0,33,39938.1462615741,2009-05-05,03:30:37
39.999889,116.325685,0,32,39938.1463194444,2009-05-05,03:30:42
39.999892,116.325904,0,22,39938.1463773148,2009-05-05,03:30:47
39.999941,116.326142,0,12,39938.1464351852,2009-05-05,03:30:52
39.999975,116.326357,0,4,39938.1464930556,2009-05-05,03:30:57
40.00001,116.326535,0,-7,39938.1465509259,2009-05-05,03:31:02
40.000012,116.326741,0,-18,39938.1466087963,2009-05-05,03:31:07
40.00002,116.326936,0,-21,39938.1466666667,2009-05-05,03:31:12
40.000036,116.327054,0,-20,39938.146724537,2009-05-05,03:31:17
40.000027,116.327044,0,-25,39938.1467824074,2009-05-05,03:31:22
40.000029,116.327039,0,-27,39938.1468402778,2009-05-05,03:31:27
40.00003,116.327035,0,-28,39938.1468981481,2009-05-05,03:31:32
40.00003,116.327035,0,-28,39938.1469560185,2009-05-05,03:31:37
40.000022,116.327034,0,-28,39938.1469791667,2009-05-05,03:31:39
40.000011,116.327034,0,-28,39938.147037037,2009-05-05,03:31:44
40.000015,116.327025,0,-27,39938.1470949074,2009-05-05,03:31:49
40.000019,116.327009,0,-27,39938.1471527778,2009-05-05,03:31:54
40.000022,116.327003,0,-27,39938.1472106481,2009-05-05,03:31:59
40.000021,116.327004,0,-27,39938.1472685185,2009-05-05,03:32:04
40.000021,116.327004,0,-27,39938.1473032407,2009-05-05,03:32:07
40.000018,116.327011,0,-27,39938.1473263889,2009-05-05,03:32:09
40.000012,116.327035,0,-27,39938.1473842593,2009-05-05,03:32:14
40.000003,116.327066,0,-27,39938.1474421296,2009-05-05,03:32:19
40,116.327094,0,-27,39938.1475,2009-05-05,03:32:24
40.000001,116.327127,0,-26,39938.1475578704,2009-05-05,03:32:29
40.000004,116.327127,0,-26,39938.1476157407,2009-05-05,03:32:34
40.000007,116.327125,0,-26,39938.1476736111,2009-05-05,03:32:39
40.000009,116.32713,0,-26,39938.1477314815,2009-05-05,03:32:44
40.000009,116.32713,0,-26,39938.1477662037,2009-05-05,03:32:47
40.000012,116.327135,0,-26,39938.1477893519,2009-05-05,03:32:49
40.000029,116.327157,0,-26,39938.1478472222,2009-05-05,03:32:54
39.999947,116.324768,0,447,39938.1730671296,2009-05-05,04:09:13
39.999642,116.328161,0,189,39938.173125,2009-05-05,04:09:18
39.99989,116.327553,0,134,39938.1731828704,2009-05-05,04:09:23
39.999912,116.327495,0,105,39938.1732407407,2009-05-05,04:09:28
39.999915,116.32745,0,74,39938.1732986111,2009-05-05,04:09:33
39.999913,116.327429,0,67,39938.1733564815,2009-05-05,04:09:38
39.999922,116.327418,0,75,39938.1734143518,2009-05-05,04:09:43
39.999944,116.327414,0,88,39938.1734722222,2009-05-05,04:09:48
39.999897,116.327371,0,92,39938.1735300926,2009-05-05,04:09:53
39.999888,116.327282,0,91,39938.173587963,2009-05-05,04:09:58
39.999923,116.327182,0,92,39938.1736458333,2009-05-05,04:10:03
40.000012,116.327127,0,98,39938.1737037037,2009-05-05,04:10:08
40.000133,116.327165,0,107,39938.1737615741,2009-05-05,04:10:13
40.00021,116.32714,0,121,39938.1738194444,2009-05-05,04:10:18
40.00038,116.327088,0,139,39938.1738773148,2009-05-05,04:10:23
40.000415,116.32707,0,133,39938.1739351852,2009-05-05,04:10:28
40.000534,116.326943,0,138,39938.1739930556,2009-05-05,04:10:33
40.000654,116.326864,0,146,39938.1740509259,2009-05-05,04:10:38
40.000819,116.326811,0,164,39938.1741087963,2009-05-05,04:10:43
40.000991,116.327021,0,158,39938.1741666667,2009-05-05,04:10:48
40.001116,116.327125,0,159,39938.174224537,2009-05-05,04:10:53
40.001217,116.327143,0,171,39938.1742824074,2009-05-05,04:10:58
40.001351,116.326888,0,179,39938.1743402778,2009-05-05,04:11:03
40.001411,116.326724,0,183,39938.1743981481,2009-05-05,04:11:08
40.00153,116.326677,0,193,39938.1744560185,2009-05-05,04:11:13
40.001675,116.326693,0,203,39938.1745138889,2009-05-05,04:11:18
40.00181,116.326678,0,214,39938.1745717593,2009-05-05,04:11:23
40.001942,116.326674,0,223,39938.1746296296,2009-05-05,04:11:28
40.002113,116.326752,0,228,39938.1746875,2009-05-05,04:11:33
40.002263,116.326723,0,231,39938.1747453704,2009-05-05,04:11:38
40.002338,116.326531,0,242,39938.1748032407,2009-05-05,04:11:43
40.002336,116.326326,0,250,39938.1748611111,2009-05-05,04:11:48
40.002325,116.326122,0,257,39938.1749189815,2009-05-05,04:11:53
40.002333,116.325912,0,264,39938.1749768518,2009-05-05,04:11:58
40.002333,116.325695,0,269,39938.1750347222,2009-05-05,04:12:03
40.002323,116.325489,0,277,39938.1750925926,2009-05-05,04:12:08
40.002381,116.325288,0,283,39938.175150463,2009-05-05,04:12:13
40.002522,116.325224,0,293,39938.1752083333,2009-05-05,04:12:18
40.002692,116.325226,0,305,39938.1752662037,2009-05-05,04:12:23
40.002866,116.325235,0,319,39938.1753240741,2009-05-05,04:12:28
40.003044,116.325232,0,326,39938.1753819444,2009-05-05,04:12:33
40.003286,116.324999,0,282,39938.1754398148,2009-05-05,04:12:38
40.003415,116.324936,0,265,39938.1754976852,2009-05-05,04:12:43
40.003496,116.324828,0,258,39938.1755555556,2009-05-05,04:12:48
40.003529,116.324634,0,255,39938.1756134259,2009-05-05,04:12:53
40.0035,116.324436,0,253,39938.1756712963,2009-05-05,04:12:58
40.00351,116.324294,0,245,39938.1757291667,2009-05-05,04:13:03
40.003572,116.3243,0,245,39938.175787037,2009-05-05,04:13:08
40.003752,116.324312,0,242,39938.1758449074,2009-05-05,04:13:13
40.003862,116.324266,0,250,39938.1759027778,2009-05-05,04:13:18
40.004029,116.324196,0,252,39938.1759606482,2009-05-05,04:13:23
40.004298,116.324209,0,234,39938.1760185185,2009-05-05,04:13:28
40.00452,116.324203,0,213,39938.1760763889,2009-05-05,04:13:33
40.004716,116.324181,0,223,39938.1761342593,2009-05-05,04:13:38
40.004888,116.324201,0,229,39938.1761921296,2009-05-05,04:13:43
40.005016,116.324181,0,237,39938.17625,2009-05-05,04:13:48
40.005175,116.324213,0,211,39938.1763078704,2009-05-05,04:13:53
40.005407,116.324253,0,191,39938.1763657407,2009-05-05,04:13:58
40.005554,116.324318,0,170,39938.1764236111,2009-05-05,04:14:03
40.005769,116.324246,0,150,39938.1764814815,2009-05-05,04:14:08
40.005941,116.324217,0,130,39938.1765393519,2009-05-05,04:14:13
40.006058,116.324313,0,141,39938.1765972222,2009-05-05,04:14:18
40.00619,116.324346,0,146,39938.1766550926,2009-05-05,04:14:23
40.0064,116.324308,0,147,39938.176712963,2009-05-05,04:14:28
40.006586,116.32423,0,131,39938.1767708333,2009-05-05,04:14:33
40.006652,116.3241,0,129,39938.1768287037,2009-05-05,04:14:38
40.006714,116.323897,0,134,39938.1768865741,2009-05-05,04:14:43
40.006687,116.323696,0,134,39938.1769444444,2009-05-05,04:14:48
40.006695,116.323434,0,131,39938.1770023148,2009-05-05,04:14:53
40.006677,116.323245,0,129,39938.1770601852,2009-05-05,04:14:58
40.006663,116.323075,0,128,39938.1771180556,2009-05-05,04:15:03
40.006684,116.322753,0,126,39938.1771759259,2009-05-05,04:15:08
40.006711,116.322499,0,121,39938.1772337963,2009-05-05,04:15:13
40.006718,116.322278,0,124,39938.1772916667,2009-05-05,04:15:18
40.006718,116.32205,0,125,39938.177349537,2009-05-05,04:15:23
40.006699,116.321824,0,125,39938.1774074074,2009-05-05,04:15:28
40.00668,116.321579,0,126,39938.1774652778,2009-05-05,04:15:33
40.006657,116.321362,0,131,39938.1775231481,2009-05-05,04:15:38
40.006654,116.321222,0,138,39938.1775810185,2009-05-05,04:15:43
40.006709,116.321134,0,138,39938.1776388889,2009-05-05,04:15:48
40.00675,116.321073,0,139,39938.1776967593,2009-05-05,04:15:53
40.006743,116.321077,0,141,39938.1777546296,2009-05-05,04:15:58
40.006743,116.321077,0,141,39938.1777893519,2009-05-05,04:16:01
40.00675,116.321076,0,142,39938.1778125,2009-05-05,04:16:03
40.006759,116.321074,0,142,39938.1778703704,2009-05-05,04:16:08
40.006759,116.321074,0,142,39938.1779050926,2009-05-05,04:16:11
40.006761,116.321075,0,141,39938.1779282407,2009-05-05,04:16:13
40.006771,116.321058,0,140,39938.1779861111,2009-05-05,04:16:18
40.006798,116.32104,0,140,39938.1780439815,2009-05-05,04:16:23
40.006824,116.32103,0,140,39938.1781018519,2009-05-05,04:16:28
40.00687,116.320984,0,137,39938.1781597222,2009-05-05,04:16:33
40.006914,116.320967,0,131,39938.1782175926,2009-05-05,04:16:38
40.006927,116.320955,0,131,39938.178275463,2009-05-05,04:16:43
40.00696,116.320892,0,131,39938.1783333333,2009-05-05,04:16:48
40.006982,116.320864,0,132,39938.1783912037,2009-05-05,04:16:53
40.007017,116.320796,0,132,39938.1784490741,2009-05-05,04:16:58
40.007237,116.320883,0,147,39938.1829050926,2009-05-05,04:23:23
40.007296,116.320915,0,144,39938.182962963,2009-05-05,04:23:28
40.007296,116.320915,0,144,39938.1829976852,2009-05-05,04:23:31
40.007289,116.320913,0,142,39938.1830208333,2009-05-05,04:23:33
40.007265,116.320897,0,141,39938.1830787037,2009-05-05,04:23:38
40.007257,116.320898,0,141,39938.1831365741,2009-05-05,04:23:43
40.007253,116.3209,0,141,39938.1831944444,2009-05-05,04:23:48
40.007252,116.320899,0,141,39938.1832523148,2009-05-05,04:23:53
40.007258,116.320894,0,141,39938.1833101852,2009-05-05,04:23:58
40.007259,116.320893,0,141,39938.1833680556,2009-05-05,04:24:03
40.007252,116.320895,0,141,39938.1834259259,2009-05-05,04:24:08
40.007252,116.320895,0,141,39938.1834606482,2009-05-05,04:24:11
40.007245,116.320897,0,141,39938.1834837963,2009-05-05,04:24:13
40.007236,116.320898,0,142,39938.1835416667,2009-05-05,04:24:18
40.007183,116.320846,0,141,39938.183599537,2009-05-05,04:24:23
40.007131,116.320797,0,140,39938.1836574074,2009-05-05,04:24:28
40.007131,116.320797,0,140,39938.1836921296,2009-05-05,04:24:31
40.007129,116.320796,0,140,39938.1837152778,2009-05-05,04:24:33
40.007139,116.320794,0,139,39938.1837731482,2009-05-05,04:24:38
40.007158,116.320807,0,138,39938.1838310185,2009-05-05,04:24:43
40.007177,116.320819,0,133,39938.1838888889,2009-05-05,04:24:48
40.007168,116.320834,0,133,39938.1839467593,2009-05-05,04:24:53
40.007168,116.320834,0,133,39938.1839814815,2009-05-05,04:24:56
40.007164,116.320837,0,133,39938.1840046296,2009-05-05,04:24:58
40.007172,116.320848,0,132,39938.1840625,2009-05-05,04:25:03
40.007154,116.320843,0,130,39938.1841203704,2009-05-05,04:25:08
40.007154,116.320843,0,130,39938.1841550926,2009-05-05,04:25:11
40.007159,116.320842,0,130,39938.1841782407,2009-05-05,04:25:13
40.007187,116.320819,0,130,39938.1842361111,2009-05-05,04:25:18
40.007198,116.32084,0,129,39938.1842939815,2009-05-05,04:25:23
40.007201,116.320863,0,129,39938.1843518519,2009-05-05,04:25:28
40.007195,116.320898,0,128,39938.1844097222,2009-05-05,04:25:33
40.007192,116.320909,0,128,39938.1844675926,2009-05-05,04:25:38
40.007185,116.320923,0,129,39938.184525463,2009-05-05,04:25:43
40.007196,116.320925,0,127,39938.1845833333,2009-05-05,04:25:48
40.007198,116.320899,0,125,39938.1846412037,2009-05-05,04:25:53
40.007203,116.320888,0,125,39938.1846990741,2009-05-05,04:25:58
40.0072,116.320891,0,124,39938.1847569444,2009-05-05,04:26:03
40.007206,116.32089,0,124,39938.1848148148,2009-05-05,04:26:08
40.007206,116.32089,0,124,39938.184849537,2009-05-05,04:26:11
40.007203,116.320892,0,125,39938.1848726852,2009-05-05,04:26:13
40.007156,116.320944,0,128,39938.1849305556,2009-05-05,04:26:18
40.007135,116.321015,0,130,39938.1849884259,2009-05-05,04:26:23
40.007077,116.320933,0,140,39938.1850462963,2009-05-05,04:26:28
40.00708,116.320882,0,145,39938.1851041667,2009-05-05,04:26:33
40.007087,116.320874,0,146,39938.185162037,2009-05-05,04:26:38
40.007087,116.320874,0,146,39938.1851967593,2009-05-05,04:26:41
40.007081,116.320877,0,146,39938.1852199074,2009-05-05,04:26:43
40.00707,116.320881,0,146,39938.1852777778,2009-05-05,04:26:48
40.00707,116.320881,0,146,39938.1853125,2009-05-05,04:26:51
40.007074,116.32088,0,146,39938.1853356481,2009-05-05,04:26:53
40.00707,116.320837,0,147,39938.1853935185,2009-05-05,04:26:58
40.007061,116.320837,0,146,39938.1854513889,2009-05-05,04:27:03
40.007051,116.320841,0,147,39938.1855092593,2009-05-05,04:27:08
40.007051,116.320841,0,147,39938.1855439815,2009-05-05,04:27:11
40.007052,116.320842,0,147,39938.1855671296,2009-05-05,04:27:13
40.007091,116.320817,0,150,39938.185625,2009-05-05,04:27:18
40.007112,116.320811,0,151,39938.1856828704,2009-05-05,04:27:23
40.007112,116.320811,0,151,39938.1857175926,2009-05-05,04:27:26
40.007115,116.32081,0,153,39938.1857407407,2009-05-05,04:27:28
40.007142,116.320816,0,151,39938.1857986111,2009-05-05,04:27:33
40.007179,116.320801,0,152,39938.1858564815,2009-05-05,04:27:38
40.007187,116.320759,0,148,39938.1859143519,2009-05-05,04:27:43
40.007164,116.320752,0,147,39938.1859722222,2009-05-05,04:27:48
40.007138,116.320758,0,147,39938.1860300926,2009-05-05,04:27:53
40.007106,116.320763,0,144,39938.186087963,2009-05-05,04:27:58
40.007093,116.320736,0,143,39938.1861458333,2009-05-05,04:28:03
40.007084,116.320751,0,143,39938.1862037037,2009-05-05,04:28:08
40.007082,116.320776,0,144,39938.1862615741,2009-05-05,04:28:13
40.007082,116.320776,0,145,39938.1863194444,2009-05-05,04:28:18
40.007082,116.320776,0,145,39938.1863541667,2009-05-05,04:28:21
40.007075,116.320778,0,145,39938.1863773148,2009-05-05,04:28:23
40.007067,116.320801,0,144,39938.1864351852,2009-05-05,04:28:28
40.007078,116.320827,0,144,39938.1864930556,2009-05-05,04:28:33
40.007089,116.32086,0,143,39938.1865509259,2009-05-05,04:28:38
40.007094,116.320842,0,146,39938.1866087963,2009-05-05,04:28:43
40.00709,116.320843,0,146,39938.1866666667,2009-05-05,04:28:48
40.00709,116.320841,0,147,39938.186724537,2009-05-05,04:28:53
40.007097,116.320839,0,147,39938.1867824074,2009-05-05,04:28:58
40.007095,116.320837,0,147,39938.1868402778,2009-05-05,04:29:03
40.007096,116.320836,0,147,39938.1868981481,2009-05-05,04:29:08
40.007103,116.320833,0,147,39938.1869560185,2009-05-05,04:29:13
40.007106,116.320832,0,147,39938.1870138889,2009-05-05,04:29:18
40.007106,116.320832,0,147,39938.1870486111,2009-05-05,04:29:21
40.007099,116.320835,0,148,39938.1870717593,2009-05-05,04:29:23
40.007081,116.320862,0,148,39938.1871296296,2009-05-05,04:29:28
40.007081,116.320862,0,148,39938.1871643519,2009-05-05,04:29:31
40.00708,116.320855,0,149,39938.1871875,2009-05-05,04:29:33
40.007095,116.320843,0,149,39938.1872453704,2009-05-05,04:29:38
40.007174,116.320787,0,149,39938.1873032407,2009-05-05,04:29:43
40.007205,116.320765,0,148,39938.1873611111,2009-05-05,04:29:48
40.007191,116.320789,0,149,39938.1874189815,2009-05-05,04:29:53
40.007186,116.32078,0,149,39938.1874768519,2009-05-05,04:29:58
40.007183,116.320767,0,149,39938.1875347222,2009-05-05,04:30:03
40.007185,116.320758,0,149,39938.1875925926,2009-05-05,04:30:08
40.00718,116.320735,0,146,39938.187650463,2009-05-05,04:30:13
40.007168,116.320741,0,146,39938.1877083333,2009-05-05,04:30:18
40.007143,116.320766,0,145,39938.1877662037,2009-05-05,04:30:23
40.007111,116.320829,0,144,39938.1878240741,2009-05-05,04:30:28
40.00708,116.320874,0,144,39938.1878819444,2009-05-05,04:30:33
40.007118,116.32082,0,146,39938.1879398148,2009-05-05,04:30:38
40.007121,116.320818,0,147,39938.1879976852,2009-05-05,04:30:43
40.007121,116.320818,0,147,39938.1880324074,2009-05-05,04:30:46
40.00712,116.320816,0,147,39938.1880555556,2009-05-05,04:30:48
40.007102,116.320824,0,147,39938.1881134259,2009-05-05,04:30:53
40.007076,116.320855,0,148,39938.1881712963,2009-05-05,04:30:58
40.007081,116.320884,0,147,39938.1882291667,2009-05-05,04:31:03
40.007076,116.320886,0,147,39938.188287037,2009-05-05,04:31:08
40.007076,116.320886,0,147,39938.1883217593,2009-05-05,04:31:11
40.007073,116.320887,0,146,39938.1883449074,2009-05-05,04:31:13
40.007051,116.320886,0,147,39938.1884027778,2009-05-05,04:31:18
40.007021,116.320893,0,147,39938.1884606481,2009-05-05,04:31:23
40.006994,116.320907,0,149,39938.1885185185,2009-05-05,04:31:28
40.006984,116.320932,0,150,39938.1885763889,2009-05-05,04:31:33
40.006971,116.320894,0,153,39938.1886342593,2009-05-05,04:31:38
40.006952,116.320864,0,157,39938.1886921296,2009-05-05,04:31:43
40.006972,116.320886,0,158,39938.18875,2009-05-05,04:31:48
40.007033,116.320786,0,150,39938.1888078704,2009-05-05,04:31:53
40.007051,116.320755,0,147,39938.1888657407,2009-05-05,04:31:58
40.007063,116.320801,0,140,39938.1889236111,2009-05-05,04:32:03
40.007068,116.320822,0,141,39938.1889814815,2009-05-05,04:32:08
40.007026,116.320827,0,142,39938.1890393518,2009-05-05,04:32:13
40.007006,116.32082,0,142,39938.1890972222,2009-05-05,04:32:18
40.006989,116.32081,0,136,39938.1891550926,2009-05-05,04:32:23
40.00696,116.320889,0,128,39938.189212963,2009-05-05,04:32:28
40.006891,116.321018,0,121,39938.1892708333,2009-05-05,04:32:33
40.006856,116.321042,0,117,39938.1893287037,2009-05-05,04:32:38
40.00682,116.321036,0,113,39938.1893865741,2009-05-05,04:32:43
40.006776,116.32104,0,112,39938.1894444444,2009-05-05,04:32:48
40.006759,116.321063,0,111,39938.1895023148,2009-05-05,04:32:53
40.006764,116.321063,0,110,39938.1895601852,2009-05-05,04:32:58
40.006766,116.321064,0,110,39938.1896180556,2009-05-05,04:33:03
40.006766,116.321064,0,110,39938.1896527778,2009-05-05,04:33:06
40.006763,116.321071,0,109,39938.1896759259,2009-05-05,04:33:08
40.00676,116.32104,0,107,39938.1897337963,2009-05-05,04:33:13
40.006759,116.320943,0,104,39938.1897916667,2009-05-05,04:33:18
40.006766,116.320837,0,101,39938.189849537,2009-05-05,04:33:23
40.006756,116.320696,0,98,39938.1899074074,2009-05-05,04:33:28
40.006766,116.320547,0,95,39938.1899652778,2009-05-05,04:33:33
40.006766,116.320412,0,94,39938.1900231481,2009-05-05,04:33:38
40.006767,116.320333,0,89,39938.1900810185,2009-05-05,04:33:43
40.006829,116.320165,0,89,39938.1901388889,2009-05-05,04:33:48
40.00688,116.320044,0,90,39938.1901967593,2009-05-05,04:33:53
40.006962,116.319906,0,90,39938.1902546296,2009-05-05,04:33:58
40.007105,116.319839,0,90,39938.1903125,2009-05-05,04:34:03
40.007238,116.319819,0,83,39938.1903703704,2009-05-05,04:34:08
40.007341,116.319793,0,81,39938.1904282407,2009-05-05,04:34:13
40.007451,116.319799,0,77,39938.1904861111,2009-05-05,04:34:18
40.007559,116.319768,0,76,39938.1905439815,2009-05-05,04:34:23
40.007598,116.319766,0,75,39938.1906018518,2009-05-05,04:34:28
40.007624,116.31976,0,74,39938.1906597222,2009-05-05,04:34:33
40.007673,116.319711,0,85,39938.1907175926,2009-05-05,04:34:38
40.007681,116.319687,0,89,39938.190775463,2009-05-05,04:34:43
40.007681,116.319663,0,93,39938.1908333333,2009-05-05,04:34:48
40.007666,116.319657,0,94,39938.1908912037,2009-05-05,04:34:53
40.007721,116.319624,0,93,39938.1909490741,2009-05-05,04:34:58
40.007772,116.319638,0,92,39938.1910069444,2009-05-05,04:35:03
40.007785,116.319661,0,93,39938.1910648148,2009-05-05,04:35:08
40.007786,116.319656,0,94,39938.1911805556,2009-05-05,04:35:18
40.007788,116.319653,0,94,39938.1912384259,2009-05-05,04:35:23
40.007787,116.31965,0,94,39938.1913541667,2009-05-05,04:35:33
40.007787,116.31965,0,94,39938.1913888889,2009-05-05,04:35:36
40.00778,116.319647,0,94,39938.191412037,2009-05-05,04:35:38
40.007731,116.319559,0,94,39938.1914699074,2009-05-05,04:35:43
40.007745,116.319545,0,94,39938.1915277778,2009-05-05,04:35:48
40.006603,116.317457,0,46,39938.3318865741,2009-05-05,07:57:55
40.006574,116.317272,0,54,39938.3319444444,2009-05-05,07:58:00
40.006574,116.317045,0,48,39938.3320023148,2009-05-05,07:58:05
40.006576,116.316904,0,44,39938.3320601852,2009-05-05,07:58:10
40.006576,116.316879,0,41,39938.3321180556,2009-05-05,07:58:15
40.006576,116.316879,0,41,39938.3321527778,2009-05-05,07:58:18
40.006574,116.31688,0,41,39938.3321759259,2009-05-05,07:58:20
40.006574,116.31689,0,42,39938.3322337963,2009-05-05,07:58:25
40.006574,116.31689,0,42,39938.3322685185,2009-05-05,07:58:28
40.006571,116.316897,0,42,39938.3322916667,2009-05-05,07:58:30
40.006575,116.316922,0,42,39938.332349537,2009-05-05,07:58:35
40.006583,116.316971,0,42,39938.3324074074,2009-05-05,07:58:40
40.006589,116.317009,0,43,39938.3324652778,2009-05-05,07:58:45
40.006134,116.317172,0,246,39938.342349537,2009-05-05,08:12:59
40.006464,116.316991,0,137,39938.3424189815,2009-05-05,08:13:05
40.006487,116.316992,0,87,39938.3424884259,2009-05-05,08:13:11
40.006501,116.316941,0,94,39938.3425462963,2009-05-05,08:13:16
40.00646,116.316917,0,129,39938.3426041667,2009-05-05,08:13:21
40.00645,116.317011,0,116,39938.342662037,2009-05-05,08:13:26
40.006514,116.317162,0,102,39938.3427199074,2009-05-05,08:13:31
40.00654,116.317304,0,104,39938.3427777778,2009-05-05,08:13:36
40.006552,116.317414,0,115,39938.3428356481,2009-05-05,08:13:41
40.006563,116.317556,0,123,39938.3428935185,2009-05-05,08:13:46
40.006505,116.317636,0,135,39938.3429513889,2009-05-05,08:13:51
40.006475,116.317763,0,147,39938.3430092593,2009-05-05,08:13:56
40.006469,116.317949,0,161,39938.3430671296,2009-05-05,08:14:01
40.006481,116.318125,0,174,39938.343125,2009-05-05,08:14:06
40.006573,116.318339,0,177,39938.3431828704,2009-05-05,08:14:11
40.006628,116.318557,0,182,39938.3432407407,2009-05-05,08:14:16
40.006665,116.318768,0,189,39938.3432986111,2009-05-05,08:14:21
40.00672,116.31895,0,196,39938.3433564815,2009-05-05,08:14:26
40.006739,116.319119,0,197,39938.3434143519,2009-05-05,08:14:31
40.006742,116.319253,0,201,39938.3434722222,2009-05-05,08:14:36
40.006742,116.319253,0,201,39938.3435069444,2009-05-05,08:14:39
40.006743,116.319253,0,205,39938.3435300926,2009-05-05,08:14:41
40.006959,116.319428,0,203,39938.343587963,2009-05-05,08:14:46
40.007178,116.319466,0,194,39938.3436458333,2009-05-05,08:14:51
40.007272,116.319628,0,185,39938.3437037037,2009-05-05,08:14:56
40.007395,116.319715,0,171,39938.3437615741,2009-05-05,08:15:01
40.007516,116.319851,0,158,39938.3438194444,2009-05-05,08:15:06
40.007592,116.319851,0,144,39938.3438773148,2009-05-05,08:15:11
40.007592,116.319834,0,143,39938.3439351852,2009-05-05,08:15:16
40.007592,116.319834,0,143,39938.3439699074,2009-05-05,08:15:19
40.007596,116.319838,0,140,39938.3439930556,2009-05-05,08:15:21
40.007586,116.319836,0,139,39938.3440509259,2009-05-05,08:15:26
40.007586,116.319836,0,139,39938.3440856481,2009-05-05,08:15:29
40.007594,116.319838,0,138,39938.3441087963,2009-05-05,08:15:31
40.007585,116.319863,0,138,39938.3441666667,2009-05-05,08:15:36
40.007579,116.319901,0,138,39938.344224537,2009-05-05,08:15:41
40.007596,116.31993,0,138,39938.3442824074,2009-05-05,08:15:46
40.007692,116.319897,0,137,39938.3443402778,2009-05-05,08:15:51
40.007667,116.319937,0,139,39938.3443981481,2009-05-05,08:15:56
40.007645,116.320024,0,142,39938.3444560185,2009-05-05,08:16:01
40.007632,116.320126,0,144,39938.3445138889,2009-05-05,08:16:06
40.010773,116.309802,0,-76,39938.3625694444,2009-05-05,08:42:06
40.007663,116.319784,0,191,39938.3626273148,2009-05-05,08:42:11
40.007597,116.3198,0,190,39938.3626851852,2009-05-05,08:42:16
40.007558,116.31987,0,193,39938.3627430556,2009-05-05,08:42:21
40.007437,116.319899,0,212,39938.3628009259,2009-05-05,08:42:26
40.007361,116.319966,0,221,39938.3628587963,2009-05-05,08:42:31
40.007365,116.320136,0,219,39938.3629166667,2009-05-05,08:42:36
40.007412,116.320318,0,201,39938.362974537,2009-05-05,08:42:41
40.007462,116.320477,0,173,39938.3630324074,2009-05-05,08:42:46
40.007468,116.32065,0,162,39938.3630902778,2009-05-05,08:42:51
40.007463,116.320774,0,154,39938.3631481482,2009-05-05,08:42:56
40.007365,116.320756,0,147,39938.3632060185,2009-05-05,08:43:01
40.007209,116.32076,0,134,39938.3632638889,2009-05-05,08:43:06
40.007015,116.320755,0,125,39938.3633217593,2009-05-05,08:43:11
40.006778,116.320739,0,118,39938.3633796296,2009-05-05,08:43:16
40.006622,116.32069,0,109,39938.3634375,2009-05-05,08:43:21
40.006438,116.320684,0,98,39938.3634953704,2009-05-05,08:43:26
40.006256,116.320736,0,90,39938.3635532407,2009-05-05,08:43:31
40.006014,116.320702,0,95,39938.3636111111,2009-05-05,08:43:36
40.005871,116.320749,0,90,39938.3636689815,2009-05-05,08:43:41
40.00573,116.320711,0,84,39938.3637268519,2009-05-05,08:43:46
40.005552,116.320629,0,83,39938.3637847222,2009-05-05,08:43:51
40.005437,116.320608,0,73,39938.3638425926,2009-05-05,08:43:56
40.005325,116.320619,0,59,39938.363900463,2009-05-05,08:44:01
40.00516,116.320619,0,45,39938.3639583333,2009-05-05,08:44:06
40.004961,116.320609,0,36,39938.3640162037,2009-05-05,08:44:11
40.004821,116.320677,0,22,39938.3640740741,2009-05-05,08:44:16
40.004677,116.320656,0,7,39938.3641319444,2009-05-05,08:44:21
40.004475,116.320624,0,-4,39938.3641898148,2009-05-05,08:44:26
40.004204,116.320593,0,-4,39938.3642476852,2009-05-05,08:44:31
40.004041,116.320571,0,-5,39938.3643055556,2009-05-05,08:44:36
40.003918,116.320498,0,-4,39938.3643634259,2009-05-05,08:44:41
40.003778,116.320468,0,12,39938.3644212963,2009-05-05,08:44:46
40.003721,116.320649,0,38,39938.3644791667,2009-05-05,08:44:51
40.003724,116.320794,0,49,39938.364537037,2009-05-05,08:44:56
40.00373,116.320956,0,62,39938.3645949074,2009-05-05,08:45:01
40.003781,116.321116,0,66,39938.3646527778,2009-05-05,08:45:06
40.003789,116.321283,0,65,39938.3647106481,2009-05-05,08:45:11
40.003834,116.321416,0,62,39938.3647685185,2009-05-05,08:45:16
40.003906,116.321563,0,68,39938.3648263889,2009-05-05,08:45:21
40.003983,116.321697,0,68,39938.3648842593,2009-05-05,08:45:26
40.003976,116.321826,0,77,39938.3649421296,2009-05-05,08:45:31
40.003988,116.321966,0,77,39938.365,2009-05-05,08:45:36
40.004033,116.322116,0,90,39938.3650578704,2009-05-05,08:45:41
40.003966,116.322106,0,102,39938.3651157407,2009-05-05,08:45:46
40.003846,116.322083,0,106,39938.3651736111,2009-05-05,08:45:51
40.003713,116.322072,0,111,39938.3652314815,2009-05-05,08:45:56
40.0036,116.322037,0,108,39938.3652893519,2009-05-05,08:46:01
40.003421,116.321796,0,111,39938.3653472222,2009-05-05,08:46:06
40.003282,116.32148,0,114,39938.3654050926,2009-05-05,08:46:11
40.003246,116.321558,0,123,39938.365462963,2009-05-05,08:46:16
40.00331,116.321721,0,131,39938.3655208333,2009-05-05,08:46:21
40.003106,116.322554,0,120,39938.3655787037,2009-05-05,08:46:26
40.003122,116.322911,0,125,39938.3656365741,2009-05-05,08:46:31
40.003092,116.323345,0,122,39938.3656944444,2009-05-05,08:46:36
40.003082,116.323549,0,117,39938.3657523148,2009-05-05,08:46:41
40.003062,116.324126,0,109,39938.3658101852,2009-05-05,08:46:46
40.002844,116.324412,0,103,39938.3658680556,2009-05-05,08:46:51
40.002636,116.324475,0,95,39938.3659259259,2009-05-05,08:46:56
40.002467,116.324536,0,87,39938.3659837963,2009-05-05,08:47:01
40.002314,116.324672,0,77,39938.3660416667,2009-05-05,08:47:06
40.002027,116.324863,0,71,39938.366099537,2009-05-05,08:47:11
40.001942,116.325051,0,66,39938.3661574074,2009-05-05,08:47:16
40.001864,116.325154,0,63,39938.3662152778,2009-05-05,08:47:21
40.001703,116.325158,0,63,39938.3662731481,2009-05-05,08:47:26
40.001572,116.325072,0,63,39938.3663310185,2009-05-05,08:47:31
40.001555,116.325071,0,57,39938.3663888889,2009-05-05,08:47:36
40.001484,116.325073,0,52,39938.3664467593,2009-05-05,08:47:41
40.00131,116.325051,0,34,39938.3665046296,2009-05-05,08:47:46
40.001093,116.325094,0,20,39938.3665625,2009-05-05,08:47:51
40.000924,116.325072,0,8,39938.3666203704,2009-05-05,08:47:56
40.000732,116.325334,0,-6,39938.3666782407,2009-05-05,08:48:01
40.000706,116.325428,0,-17,39938.3667361111,2009-05-05,08:48:06
40.000726,116.325423,0,-25,39938.3667939815,2009-05-05,08:48:11
40.000727,116.325441,0,-31,39938.3668518519,2009-05-05,08:48:16
40.00072,116.325458,0,-32,39938.3669097222,2009-05-05,08:48:21
40.000637,116.325583,0,-36,39938.3669675926,2009-05-05,08:48:26
40.00049,116.32599,0,-38,39938.367025463,2009-05-05,08:48:31
40.000411,116.326188,0,-43,39938.3670833333,2009-05-05,08:48:36
40.00041,116.326199,0,-43,39938.3671412037,2009-05-05,08:48:41
40.00041,116.326199,0,-43,39938.3671759259,2009-05-05,08:48:44
40.000411,116.326201,0,-43,39938.3671990741,2009-05-05,08:48:46
40.000412,116.326212,0,-43,39938.3672569444,2009-05-05,08:48:51
40.000406,116.326232,0,-41,39938.3673148148,2009-05-05,08:48:56
39.999776,116.327241,0,199,39938.401724537,2009-05-05,09:38:29
39.999767,116.327267,0,199,39938.4017824074,2009-05-05,09:38:34
39.999764,116.327252,0,199,39938.4018402778,2009-05-05,09:38:39
39.999777,116.327206,0,200,39938.4018981481,2009-05-05,09:38:44
39.99984,116.327168,0,199,39938.4019560185,2009-05-05,09:38:49
39.999882,116.327151,0,198,39938.4020138889,2009-05-05,09:38:54
39.999951,116.327107,0,197,39938.4020717593,2009-05-05,09:38:59
40.000107,116.327053,0,197,39938.4021296296,2009-05-05,09:39:04
40.000174,116.327028,0,198,39938.4021875,2009-05-05,09:39:09
40.000263,116.32698,0,199,39938.4022453704,2009-05-05,09:39:14
40.000358,116.326926,0,200,39938.4023032407,2009-05-05,09:39:19
40.000512,116.326889,0,203,39938.4023611111,2009-05-05,09:39:24
40.000606,116.326831,0,210,39938.4024189815,2009-05-05,09:39:29
40.000667,116.32681,0,223,39938.4024768519,2009-05-05,09:39:34
40.000813,116.326822,0,236,39938.4025347222,2009-05-05,09:39:39
40.001181,116.327137,0,244,39938.4025925926,2009-05-05,09:39:44
40.001257,116.327163,0,253,39938.402650463,2009-05-05,09:39:49
40.001374,116.32713,0,261,39938.4027083333,2009-05-05,09:39:54
40.001395,116.326999,0,269,39938.4027662037,2009-05-05,09:39:59
40.001376,116.326853,0,276,39938.4028240741,2009-05-05,09:40:04
40.001449,116.326819,0,285,39938.4028819444,2009-05-05,09:40:09
40.001527,116.326756,0,295,39938.4029398148,2009-05-05,09:40:14
40.001603,116.326685,0,303,39938.4029976852,2009-05-05,09:40:19
40.001725,116.326687,0,313,39938.4030555556,2009-05-05,09:40:24
40.001825,116.326674,0,325,39938.4031134259,2009-05-05,09:40:29
40.001973,116.326683,0,335,39938.4031712963,2009-05-05,09:40:34
40.002129,116.326763,0,319,39938.4032291667,2009-05-05,09:40:39
40.002257,116.326736,0,304,39938.403287037,2009-05-05,09:40:44
40.00239,116.326601,0,271,39938.4033449074,2009-05-05,09:40:49
40.002418,116.326411,0,261,39938.4034027778,2009-05-05,09:40:54
40.002426,116.326219,0,248,39938.4034606481,2009-05-05,09:40:59
40.002438,116.326047,0,236,39938.4035185185,2009-05-05,09:41:04
40.002438,116.32591,0,201,39938.4035763889,2009-05-05,09:41:09
40.002453,116.325773,0,178,39938.4036342593,2009-05-05,09:41:14
40.002433,116.325622,0,173,39938.4036921296,2009-05-05,09:41:19
40.002482,116.325569,0,171,39938.40375,2009-05-05,09:41:24
40.002608,116.325547,0,168,39938.4038078704,2009-05-05,09:41:29
40.002715,116.325545,0,168,39938.4038657407,2009-05-05,09:41:34
40.002838,116.325551,0,166,39938.4039236111,2009-05-05,09:41:39
40.002955,116.325544,0,164,39938.4039814815,2009-05-05,09:41:44
40.003055,116.325534,0,166,39938.4040393519,2009-05-05,09:41:49
40.003181,116.325527,0,167,39938.4040972222,2009-05-05,09:41:54
40.003315,116.325539,0,166,39938.4041550926,2009-05-05,09:41:59
40.003411,116.325566,0,175,39938.404212963,2009-05-05,09:42:04
40.003475,116.325392,0,176,39938.4042708333,2009-05-05,09:42:09
40.003525,116.32521,0,162,39938.4043287037,2009-05-05,09:42:14
40.003523,116.325042,0,157,39938.4043865741,2009-05-05,09:42:19
40.00352,116.324883,0,155,39938.4044444444,2009-05-05,09:42:24
40.003507,116.324715,0,151,39938.4045023148,2009-05-05,09:42:29
40.003523,116.324577,0,151,39938.4045601852,2009-05-05,09:42:34
40.003522,116.324477,0,154,39938.4046180556,2009-05-05,09:42:39
40.003522,116.324354,0,160,39938.4046759259,2009-05-05,09:42:44
40.00358,116.324192,0,171,39938.4047337963,2009-05-05,09:42:49
40.003576,116.32401,0,178,39938.4047916667,2009-05-05,09:42:54
40.003534,116.323836,0,187,39938.404849537,2009-05-05,09:42:59
40.003553,116.323655,0,184,39938.4049074074,2009-05-05,09:43:04
40.003558,116.323481,0,188,39938.4049652778,2009-05-05,09:43:09
40.00354,116.323319,0,195,39938.4050231481,2009-05-05,09:43:14
40.003529,116.32314,0,208,39938.4050810185,2009-05-05,09:43:19
40.003465,116.322963,0,218,39938.4051388889,2009-05-05,09:43:24
40.003419,116.322796,0,222,39938.4051967593,2009-05-05,09:43:29
40.003482,116.322585,0,225,39938.4052546296,2009-05-05,09:43:34
40.003444,116.322412,0,218,39938.4053125,2009-05-05,09:43:39
40.003501,116.322387,0,223,39938.4053703704,2009-05-05,09:43:44
40.003595,116.322356,0,228,39938.4054282407,2009-05-05,09:43:49
40.003746,116.322296,0,230,39938.4054861111,2009-05-05,09:43:54
40.003836,116.322278,0,238,39938.4055439815,2009-05-05,09:43:59
40.003954,116.322283,0,246,39938.4056018519,2009-05-05,09:44:04
40.004103,116.322456,0,246,39938.4056597222,2009-05-05,09:44:09
40.004195,116.322468,0,254,39938.4057175926,2009-05-05,09:44:14
40.00428,116.322487,0,256,39938.405775463,2009-05-05,09:44:19
40.004346,116.322485,0,253,39938.4058333333,2009-05-05,09:44:24
40.004365,116.322488,0,257,39938.4058912037,2009-05-05,09:44:29
40.004385,116.322499,0,259,39938.4059490741,2009-05-05,09:44:34
40.004393,116.322505,0,262,39938.4060069444,2009-05-05,09:44:39
40.004395,116.322505,0,264,39938.4060648148,2009-05-05,09:44:44
40.004395,116.322505,0,264,39938.406099537,2009-05-05,09:44:47
40.004398,116.322507,0,267,39938.4061226852,2009-05-05,09:44:49
40.004384,116.322522,0,268,39938.4061805556,2009-05-05,09:44:54
40.004379,116.32252,0,270,39938.4062384259,2009-05-05,09:44:59
40.004379,116.32252,0,270,39938.4062731481,2009-05-05,09:45:02
40.004383,116.322518,0,271,39938.4062962963,2009-05-05,09:45:04
40.004411,116.322519,0,271,39938.4063541667,2009-05-05,09:45:09
40.00444,116.322527,0,272,39938.406412037,2009-05-05,09:45:14
40.00444,116.322527,0,272,39938.4064467593,2009-05-05,09:45:17
40.004445,116.322527,0,272,39938.4064699074,2009-05-05,09:45:19
40.004421,116.322506,0,273,39938.4065277778,2009-05-05,09:45:24
40.004392,116.322436,0,272,39938.4065856481,2009-05-05,09:45:29
40.004375,116.322357,0,270,39938.4066435185,2009-05-05,09:45:34
40.004337,116.322273,0,268,39938.4067013889,2009-05-05,09:45:39
40.004324,116.322205,0,268,39938.4067592593,2009-05-05,09:45:44
40.004318,116.322158,0,268,39938.4068171296,2009-05-05,09:45:49
40.004087,116.322329,0,160,39938.4188310185,2009-05-05,10:03:07
40.004079,116.322328,0,159,39938.4188541667,2009-05-05,10:03:09
40.004014,116.322319,0,158,39938.418912037,2009-05-05,10:03:14
40.003929,116.322325,0,155,39938.4189699074,2009-05-05,10:03:19
40.003856,116.322349,0,154,39938.4190277778,2009-05-05,10:03:24
40.003756,116.32234,0,149,39938.4190856481,2009-05-05,10:03:29
40.003653,116.322349,0,148,39938.4191435185,2009-05-05,10:03:34
40.003564,116.322363,0,147,39938.4192013889,2009-05-05,10:03:39
40.003487,116.322376,0,145,39938.4192592593,2009-05-05,10:03:44
40.003396,116.322454,0,144,39938.4193171296,2009-05-05,10:03:49
40.003391,116.322589,0,140,39938.419375,2009-05-05,10:03:54
40.003395,116.322747,0,135,39938.4194328704,2009-05-05,10:03:59
40.003399,116.322904,0,133,39938.4194907407,2009-05-05,10:04:04
40.003408,116.323082,0,129,39938.4195486111,2009-05-05,10:04:09
40.003413,116.323252,0,125,39938.4196064815,2009-05-05,10:04:14
40.003423,116.323421,0,120,39938.4196643519,2009-05-05,10:04:19
40.00341,116.323634,0,118,39938.4197222222,2009-05-05,10:04:24
40.003422,116.323824,0,118,39938.4197800926,2009-05-05,10:04:29
40.003441,116.324021,0,122,39938.419837963,2009-05-05,10:04:34
40.003429,116.32421,0,122,39938.4198958333,2009-05-05,10:04:39
40.003376,116.324298,0,118,39938.4199537037,2009-05-05,10:04:44
40.003285,116.324332,0,115,39938.4200115741,2009-05-05,10:04:49
40.003158,116.324352,0,112,39938.4200694444,2009-05-05,10:04:54
40.003028,116.324351,0,105,39938.4201273148,2009-05-05,10:04:59
40.002888,116.32434,0,102,39938.4201851852,2009-05-05,10:05:04
40.002758,116.324327,0,97,39938.4202430556,2009-05-05,10:05:09
40.002607,116.324344,0,92,39938.4203009259,2009-05-05,10:05:14
40.002434,116.324394,0,85,39938.4203587963,2009-05-05,10:05:19
40.002321,116.324538,0,85,39938.4204166667,2009-05-05,10:05:24
40.002323,116.324794,0,99,39938.420474537,2009-05-05,10:05:29
40.002339,116.325012,0,100,39938.4205324074,2009-05-05,10:05:34
40.002338,116.325222,0,107,39938.4205902778,2009-05-05,10:05:39
40.002341,116.32543,0,108,39938.4206481481,2009-05-05,10:05:44
40.002337,116.325638,0,112,39938.4207060185,2009-05-05,10:05:49
40.002359,116.325849,0,116,39938.4207638889,2009-05-05,10:05:54
40.002361,116.326059,0,117,39938.4208217593,2009-05-05,10:05:59
40.002373,116.326273,0,121,39938.4208796296,2009-05-05,10:06:04
40.002373,116.326476,0,121,39938.4209375,2009-05-05,10:06:09
40.002283,116.326583,0,115,39938.4209953704,2009-05-05,10:06:14
40.002133,116.326597,0,114,39938.4210532407,2009-05-05,10:06:19
40.001977,116.326626,0,111,39938.4211111111,2009-05-05,10:06:24
40.001842,116.326658,0,107,39938.4211689815,2009-05-05,10:06:29
40.001737,116.326666,0,105,39938.4212268519,2009-05-05,10:06:34
40.001607,116.326687,0,103,39938.4212847222,2009-05-05,10:06:39
40.001465,116.326723,0,100,39938.4213425926,2009-05-05,10:06:44
40.001326,116.326845,0,102,39938.421400463,2009-05-05,10:06:49
40.001281,116.327017,0,101,39938.4214583333,2009-05-05,10:06:54
40.001172,116.327018,0,97,39938.4215162037,2009-05-05,10:06:59
40.001041,116.32704,0,98,39938.4215740741,2009-05-05,10:07:04
40.000942,116.327043,0,93,39938.4216319444,2009-05-05,10:07:09
40.000836,116.327074,0,83,39938.4216898148,2009-05-05,10:07:14
40.000733,116.32712,0,70,39938.4217476852,2009-05-05,10:07:19
40.00055,116.327113,0,62,39938.4218055556,2009-05-05,10:07:24
40.000378,116.327123,0,53,39938.4218634259,2009-05-05,10:07:29
40.000202,116.327156,0,42,39938.4219212963,2009-05-05,10:07:34
40.000121,116.327179,0,46,39938.4219791667,2009-05-05,10:07:39
40.000076,116.32721,0,47,39938.422037037,2009-05-05,10:07:44
40.000073,116.327236,0,52,39938.4220949074,2009-05-05,10:07:49
40.000094,116.327258,0,52,39938.4221527778,2009-05-05,10:07:54
40.00007,116.327284,0,51,39938.4222106481,2009-05-05,10:07:59
40.000048,116.32734,0,51,39938.4222685185,2009-05-05,10:08:04
40.00001,116.327374,0,53,39938.4223263889,2009-05-05,10:08:09
39.999983,116.327383,0,54,39938.4223842593,2009-05-05,10:08:14
39.999981,116.32738,0,53,39938.4224421296,2009-05-05,10:08:19
39.999981,116.32738,0,53,39938.4224768518,2009-05-05,10:08:22
39.999984,116.327381,0,53,39938.4225,2009-05-05,10:08:24
40,116.327382,0,53,39938.4225578704,2009-05-05,10:08:29
40.000019,116.327378,0,53,39938.4226157407,2009-05-05,10:08:34
40.00058,116.327404,0,54,39938.4231365741,2009-05-05,10:09:19
40.000589,116.32746,0,45,39938.4231944444,2009-05-05,10:09:24
