# Supplementary material for: Research on differential privacy protection method based on user tendency
Source: PLoS One. 2023 Oct 26;18(10):e0288823. doi: 10.1371/journal.pone.0288823 (PMC10602288; doi:10.1371/journal.pone.0288823)
Supplement: S1 Data — (ZIP) [file pone.0288823.s001.zip › Data 5-1/000/Trajectory/20090505195337.plt]

Geolife trajectory
WGS 84
Altitude is in Feet
Reserved 3
0,2,255,My Track,0,0,2,8421376
0
39.99963,116.327123,0,492,39938.828900463,2009-05-05,19:53:37
39.999695,116.327113,0,492,39938.8289583333,2009-05-05,19:53:42
39.999708,116.327152,0,492,39938.8290162037,2009-05-05,19:53:47
40.000001,116.327215,0,86,39938.8290740741,2009-05-05,19:53:52
39.99998,116.327188,0,75,39938.8291319444,2009-05-05,19:53:57
39.999971,116.327099,0,77,39938.8291898148,2009-05-05,19:54:02
39.99997,116.326981,0,80,39938.8292476852,2009-05-05,19:54:07
39.999983,116.326852,0,73,39938.8293055556,2009-05-05,19:54:12
40.000002,116.32674,0,63,39938.8293634259,2009-05-05,19:54:17
40.000008,116.326633,0,51,39938.8294212963,2009-05-05,19:54:22
40.000021,116.326559,0,38,39938.8294791667,2009-05-05,19:54:27
40.000108,116.326415,0,23,39938.829537037,2009-05-05,19:54:32
40.000118,116.326288,0,8,39938.8295949074,2009-05-05,19:54:37
40.000132,116.326178,0,0,39938.8296527778,2009-05-05,19:54:42
40.000137,116.326072,0,-12,39938.8297106481,2009-05-05,19:54:47
40.000137,116.325952,0,-18,39938.8297685185,2009-05-05,19:54:52
40.000123,116.325812,0,-24,39938.8298263889,2009-05-05,19:54:57
40.000128,116.325662,0,-33,39938.8298842593,2009-05-05,19:55:02
40.000134,116.325512,0,-45,39938.8299421296,2009-05-05,19:55:07
40.000153,116.325385,0,-55,39938.83,2009-05-05,19:55:12
40.00022,116.325283,0,-60,39938.8300578704,2009-05-05,19:55:17
40.000227,116.325192,0,-63,39938.8301157407,2009-05-05,19:55:22
40.000238,116.325078,0,-64,39938.8301736111,2009-05-05,19:55:27
40.000277,116.325079,0,-62,39938.8302314815,2009-05-05,19:55:32
40.000358,116.325066,0,-72,39938.8302893518,2009-05-05,19:55:37
40.000457,116.32506,0,-81,39938.8303472222,2009-05-05,19:55:42
40.000547,116.325059,0,-93,39938.8304050926,2009-05-05,19:55:47
40.000656,116.325052,0,-106,39938.830462963,2009-05-05,19:55:52
40.000753,116.325061,0,-121,39938.8305208333,2009-05-05,19:55:57
40.000857,116.325075,0,-125,39938.8305787037,2009-05-05,19:56:02
40.00092,116.32511,0,-135,39938.8306365741,2009-05-05,19:56:07
40.00101,116.32516,0,-132,39938.8306944444,2009-05-05,19:56:12
40.001036,116.325172,0,-147,39938.8307523148,2009-05-05,19:56:17
40.001144,116.325187,0,-151,39938.8308101852,2009-05-05,19:56:22
40.001313,116.325166,0,-154,39938.8308680556,2009-05-05,19:56:27
40.001465,116.325149,0,-160,39938.8309259259,2009-05-05,19:56:32
40.001772,116.325084,0,-166,39938.8309837963,2009-05-05,19:56:37
40.001948,116.325037,0,-175,39938.8310416667,2009-05-05,19:56:42
40.002075,116.325015,0,-183,39938.831099537,2009-05-05,19:56:47
40.002206,116.324957,0,-191,39938.8311574074,2009-05-05,19:56:52
40.002299,116.324981,0,-192,39938.8312152778,2009-05-05,19:56:57
40.002374,116.325072,0,-177,39938.8312731481,2009-05-05,19:57:02
40.00249,116.325054,0,-177,39938.8313310185,2009-05-05,19:57:07
40.00265,116.324994,0,-176,39938.8313888889,2009-05-05,19:57:12
40.002785,116.324957,0,-171,39938.8314467593,2009-05-05,19:57:17
40.002897,116.32493,0,-178,39938.8315046296,2009-05-05,19:57:22
40.003184,116.324883,0,-188,39938.8315625,2009-05-05,19:57:27
40.003414,116.324774,0,-172,39938.8316203704,2009-05-05,19:57:32
40.003516,116.324777,0,-145,39938.8316782407,2009-05-05,19:57:37
40.003577,116.32469,0,-103,39938.8317361111,2009-05-05,19:57:42
40.003646,116.324717,0,-79,39938.8317939815,2009-05-05,19:57:47
40.003712,116.324731,0,-50,39938.8318518519,2009-05-05,19:57:52
40.003801,116.324733,0,-53,39938.8319097222,2009-05-05,19:57:57
40.003915,116.324737,0,-50,39938.8319675926,2009-05-05,19:58:02
40.004054,116.324728,0,-54,39938.832025463,2009-05-05,19:58:07
40.004227,116.324715,0,-62,39938.8320833333,2009-05-05,19:58:12
40.004387,116.32473,0,-58,39938.8321412037,2009-05-05,19:58:17
40.00453,116.324708,0,-30,39938.8321990741,2009-05-05,19:58:22
40.004681,116.324699,0,-25,39938.8322569444,2009-05-05,19:58:27
40.0048,116.324689,0,-30,39938.8323148148,2009-05-05,19:58:32
40.004897,116.324716,0,-35,39938.8323726852,2009-05-05,19:58:37
40.005034,116.324701,0,-41,39938.8324305556,2009-05-05,19:58:42
40.005178,116.324676,0,-43,39938.8324884259,2009-05-05,19:58:47
40.005309,116.324696,0,-37,39938.8325462963,2009-05-05,19:58:52
40.005428,116.324701,0,-34,39938.8326041667,2009-05-05,19:58:57
40.005535,116.324676,0,-39,39938.832662037,2009-05-05,19:59:02
40.005671,116.324637,0,-42,39938.8327199074,2009-05-05,19:59:07
40.005816,116.324686,0,-24,39938.8327777778,2009-05-05,19:59:12
40.005913,116.324705,0,-19,39938.8328356481,2009-05-05,19:59:17
40.00615,116.324638,0,-29,39938.8328935185,2009-05-05,19:59:22
40.00637,116.324572,0,-50,39938.8329513889,2009-05-05,19:59:27
40.006414,116.324569,0,-65,39938.8330092593,2009-05-05,19:59:32
40.006483,116.324525,0,-58,39938.8330671296,2009-05-05,19:59:37
40.006654,116.324342,0,-48,39938.833125,2009-05-05,19:59:42
40.006794,116.324161,0,-37,39938.8331828704,2009-05-05,19:59:47
40.00684,116.324038,0,-48,39938.8332407407,2009-05-05,19:59:52
40.006895,116.323891,0,-51,39938.8332986111,2009-05-05,19:59:57
40.006944,116.323752,0,-54,39938.8333564815,2009-05-05,20:00:02
40.006988,116.323651,0,-64,39938.8334143519,2009-05-05,20:00:07
40.007012,116.323528,0,-73,39938.8334722222,2009-05-05,20:00:12
40.007048,116.323394,0,-88,39938.8335300926,2009-05-05,20:00:17
40.007072,116.323248,0,-92,39938.833587963,2009-05-05,20:00:22
40.007099,116.32311,0,-97,39938.8336458333,2009-05-05,20:00:27
40.007128,116.322985,0,-107,39938.8337037037,2009-05-05,20:00:32
40.007157,116.322886,0,-122,39938.8337615741,2009-05-05,20:00:37
40.00718,116.322762,0,-134,39938.8338194444,2009-05-05,20:00:42
40.007244,116.322683,0,-145,39938.8338773148,2009-05-05,20:00:47
40.007274,116.322556,0,-150,39938.8339351852,2009-05-05,20:00:52
40.007273,116.32248,0,-156,39938.8339930556,2009-05-05,20:00:57
40.007053,116.322247,0,-151,39938.8340509259,2009-05-05,20:01:02
40.006961,116.322106,0,-135,39938.8341087963,2009-05-05,20:01:07
40.006943,116.321874,0,-128,39938.8341666667,2009-05-05,20:01:12
40.006921,116.321661,0,-124,39938.834224537,2009-05-05,20:01:17
40.006952,116.321505,0,-104,39938.8342824074,2009-05-05,20:01:22
40.006999,116.321395,0,-94,39938.8343402778,2009-05-05,20:01:27
40.007007,116.321269,0,-92,39938.8343981481,2009-05-05,20:01:32
40.007045,116.321154,0,-96,39938.8344560185,2009-05-05,20:01:37
40.00708,116.321055,0,-102,39938.8345138889,2009-05-05,20:01:42
40.007084,116.320897,0,-109,39938.8345717593,2009-05-05,20:01:47
40.007086,116.320758,0,-115,39938.8346296296,2009-05-05,20:01:52
40.007089,116.320632,0,-117,39938.8346875,2009-05-05,20:01:57
40.0071,116.3205,0,-117,39938.8347453704,2009-05-05,20:02:02
40.007128,116.320386,0,-118,39938.8348032407,2009-05-05,20:02:07
40.007126,116.320275,0,-119,39938.8348611111,2009-05-05,20:02:12
40.007075,116.320137,0,-113,39938.8349189815,2009-05-05,20:02:17
40.007041,116.319976,0,-103,39938.8349768519,2009-05-05,20:02:22
40.007069,116.319877,0,-108,39938.8350347222,2009-05-05,20:02:27
40.007112,116.319858,0,-98,39938.8350925926,2009-05-05,20:02:32
40.00717,116.319862,0,-102,39938.835150463,2009-05-05,20:02:37
40.007195,116.319886,0,-104,39938.8352083333,2009-05-05,20:02:42
40.007326,116.319886,0,-105,39938.8352662037,2009-05-05,20:02:47
40.007437,116.319889,0,-102,39938.8353240741,2009-05-05,20:02:52
40.007382,116.320026,0,-82,39938.8353819444,2009-05-05,20:02:57
40.007447,116.320119,0,-69,39938.8354398148,2009-05-05,20:03:02
40.007521,116.320162,0,-60,39938.8354976852,2009-05-05,20:03:07
40.007522,116.320136,0,-50,39938.8355555556,2009-05-05,20:03:12
40.00759,116.320129,0,-42,39938.8356134259,2009-05-05,20:03:17
40.007678,116.320107,0,-40,39938.8356712963,2009-05-05,20:03:22
40.007805,116.320044,0,-39,39938.8357291667,2009-05-05,20:03:27
40.007891,116.319986,0,-39,39938.835787037,2009-05-05,20:03:32
40.0079,116.320001,0,-38,39938.8358449074,2009-05-05,20:03:37
40.007898,116.320007,0,-37,39938.8359027778,2009-05-05,20:03:42
40.0079,116.32001,0,-37,39938.8359606481,2009-05-05,20:03:47
40.0079,116.32001,0,-37,39938.8359953704,2009-05-05,20:03:50
40.007906,116.320014,0,-37,39938.8360185185,2009-05-05,20:03:52
40.007915,116.320016,0,-37,39938.8360763889,2009-05-05,20:03:57
40.007938,116.320039,0,-36,39938.8361342593,2009-05-05,20:04:02
40.007982,116.320097,0,-37,39938.8361921296,2009-05-05,20:04:07
40.008045,116.32017,0,-36,39938.83625,2009-05-05,20:04:12
40.008102,116.320235,0,-36,39938.8363078704,2009-05-05,20:04:17
40.008163,116.320305,0,-36,39938.8363657407,2009-05-05,20:04:22
40.008232,116.320368,0,-36,39938.8364236111,2009-05-05,20:04:27
40.008266,116.320445,0,-35,39938.8364814815,2009-05-05,20:04:32
40.00831,116.32051,0,-35,39938.8365393518,2009-05-05,20:04:37
40.008291,116.320511,0,-36,39938.8365972222,2009-05-05,20:04:42
40.008327,116.320534,0,-37,39938.8366550926,2009-05-05,20:04:47
40.00833,116.320518,0,-38,39938.836712963,2009-05-05,20:04:52
40.00838,116.320537,0,-38,39938.8367708333,2009-05-05,20:04:57
40.008403,116.32051,0,-39,39938.8368287037,2009-05-05,20:05:02
40.008412,116.320463,0,-40,39938.8368865741,2009-05-05,20:05:07
40.0084,116.32039,0,-41,39938.8369444444,2009-05-05,20:05:12
40.008396,116.32034,0,-43,39938.8370023148,2009-05-05,20:05:17
40.008392,116.320313,0,-44,39938.8370601852,2009-05-05,20:05:22
40.008356,116.320285,0,-44,39938.8371180556,2009-05-05,20:05:27
40.008318,116.320294,0,-45,39938.8371759259,2009-05-05,20:05:32
40.008288,116.320318,0,-45,39938.8372337963,2009-05-05,20:05:37
40.008258,116.320303,0,-46,39938.8372916667,2009-05-05,20:05:42
40.008235,116.320273,0,-46,39938.837349537,2009-05-05,20:05:47
40.008204,116.320233,0,-45,39938.8374074074,2009-05-05,20:05:52
40.008181,116.320206,0,-45,39938.8374652778,2009-05-05,20:05:57
40.008181,116.320206,0,-45,39938.8375,2009-05-05,20:06:00
40.008177,116.320199,0,-45,39938.8375231481,2009-05-05,20:06:02
