# Supplementary material for: Research on differential privacy protection method based on user tendency
Source: PLoS One. 2023 Oct 26;18(10):e0288823. doi: 10.1371/journal.pone.0288823 (PMC10602288; doi:10.1371/journal.pone.0288823)
Supplement: S1 Data — (ZIP) [file pone.0288823.s001.zip › Data 5-1/000/Trajectory/20090506125906.plt]

Geolife trajectory
WGS 84
Altitude is in Feet
Reserved 3
0,2,255,My Track,0,0,2,8421376
0
40.007851,116.320905,0,492,39939.5410416667,2009-05-06,12:59:06
40.00771,116.321008,0,495,39939.541099537,2009-05-06,12:59:11
40.007505,116.321002,0,501,39939.5411574074,2009-05-06,12:59:16
40.007335,116.321008,0,507,39939.5412152778,2009-05-06,12:59:21
40.00715,116.321024,0,513,39939.5412731481,2009-05-06,12:59:26
40.006987,116.321031,0,517,39939.5413310185,2009-05-06,12:59:31
40.006762,116.321065,0,509,39939.5413888889,2009-05-06,12:59:36
40.006577,116.32106,0,519,39939.5414467593,2009-05-06,12:59:41
40.006387,116.32108,0,531,39939.5415046296,2009-05-06,12:59:46
40.006226,116.321072,0,544,39939.5415625,2009-05-06,12:59:51
40.006039,116.321071,0,558,39939.5416203704,2009-05-06,12:59:56
40.005856,116.321103,0,573,39939.5416782407,2009-05-06,13:00:01
40.005694,116.321135,0,589,39939.5417361111,2009-05-06,13:00:06
40.005557,116.321156,0,602,39939.5417939815,2009-05-06,13:00:11
40.005398,116.32116,0,615,39939.5418518518,2009-05-06,13:00:16
40.005236,116.321133,0,630,39939.5419097222,2009-05-06,13:00:21
40.005095,116.321136,0,645,39939.5419675926,2009-05-06,13:00:26
40.004917,116.321151,0,658,39939.542025463,2009-05-06,13:00:31
40.004743,116.321166,0,672,39939.5420833333,2009-05-06,13:00:36
40.004584,116.321181,0,688,39939.5421412037,2009-05-06,13:00:41
40.004358,116.321185,0,701,39939.5421990741,2009-05-06,13:00:46
40.004195,116.321223,0,715,39939.5422569444,2009-05-06,13:00:51
40.00404,116.321226,0,730,39939.5423148148,2009-05-06,13:00:56
40.003884,116.321212,0,747,39939.5423726852,2009-05-06,13:01:01
40.003745,116.321219,0,764,39939.5424305556,2009-05-06,13:01:06
40.003568,116.321226,0,781,39939.5424884259,2009-05-06,13:01:11
40.003407,116.321247,0,793,39939.5425462963,2009-05-06,13:01:16
40.003255,116.321223,0,808,39939.5426041667,2009-05-06,13:01:21
40.003112,116.321231,0,824,39939.542662037,2009-05-06,13:01:26
40.002934,116.321239,0,842,39939.5427199074,2009-05-06,13:01:31
40.002764,116.321284,0,854,39939.5427777778,2009-05-06,13:01:36
40.002595,116.32129,0,868,39939.5428356482,2009-05-06,13:01:41
40.002387,116.321347,0,884,39939.5428935185,2009-05-06,13:01:46
40.002274,116.321339,0,901,39939.5429513889,2009-05-06,13:01:51
40.002113,116.321333,0,918,39939.5430092593,2009-05-06,13:01:56
40.001952,116.321399,0,929,39939.5430671296,2009-05-06,13:02:01
40.001824,116.321381,0,943,39939.543125,2009-05-06,13:02:06
40.001678,116.321375,0,959,39939.5431828704,2009-05-06,13:02:11
40.001539,116.321343,0,975,39939.5432407407,2009-05-06,13:02:16
40.00133,116.321368,0,991,39939.5432986111,2009-05-06,13:02:21
40.001205,116.32138,0,1008,39939.5433564815,2009-05-06,13:02:26
40.001061,116.321436,0,1026,39939.5434143519,2009-05-06,13:02:31
40.001008,116.321586,0,1038,39939.5434722222,2009-05-06,13:02:36
40.000985,116.321844,0,1053,39939.5435300926,2009-05-06,13:02:41
40.001028,116.322101,0,1069,39939.543587963,2009-05-06,13:02:46
40.001136,116.322398,0,1085,39939.5436458333,2009-05-06,13:02:51
40.001177,116.322642,0,1102,39939.5437037037,2009-05-06,13:02:56
40.001143,116.322889,0,1120,39939.5437615741,2009-05-06,13:03:01
40.0012,116.323174,0,1137,39939.5438194444,2009-05-06,13:03:06
40.001278,116.323458,0,1149,39939.5438773148,2009-05-06,13:03:11
40.001296,116.323694,0,1164,39939.5439351852,2009-05-06,13:03:16
40.001385,116.323968,0,1179,39939.5439930556,2009-05-06,13:03:21
40.001421,116.324229,0,1195,39939.5440509259,2009-05-06,13:03:26
40.001126,116.324715,0,787,39939.5441087963,2009-05-06,13:03:31
40.000955,116.32501,0,750,39939.5441666667,2009-05-06,13:03:36
40.000894,116.325261,0,733,39939.544224537,2009-05-06,13:03:41
40.000912,116.325532,0,687,39939.5442824074,2009-05-06,13:03:46
40.000959,116.325801,0,695,39939.5443402778,2009-05-06,13:03:51
40.000416,116.32623,0,508,39939.5443981481,2009-05-06,13:03:56
40.000332,116.326578,0,465,39939.5444560185,2009-05-06,13:04:01
40.000273,116.326892,0,431,39939.5445138889,2009-05-06,13:04:06
40.000154,116.327165,0,392,39939.5445717593,2009-05-06,13:04:11
40.000145,116.327267,0,387,39939.5446296296,2009-05-06,13:04:16
40.00014,116.327259,0,393,39939.5446875,2009-05-06,13:04:21
40.00014,116.327259,0,393,39939.5447222222,2009-05-06,13:04:24
40.000139,116.327251,0,395,39939.5447453704,2009-05-06,13:04:26
40.000151,116.327237,0,396,39939.5448032407,2009-05-06,13:04:31
40.000193,116.327207,0,398,39939.5448611111,2009-05-06,13:04:36
40.000209,116.327174,0,406,39939.5449189815,2009-05-06,13:04:41
40.000209,116.327174,0,406,39939.5449537037,2009-05-06,13:04:44
40.000208,116.327182,0,407,39939.5449768519,2009-05-06,13:04:46
40.000188,116.327143,0,411,39939.5450347222,2009-05-06,13:04:51
40.000181,116.327111,0,414,39939.5450925926,2009-05-06,13:04:56
40.000188,116.327134,0,415,39939.545150463,2009-05-06,13:05:01
40.000198,116.327129,0,416,39939.5452083333,2009-05-06,13:05:06
40.000222,116.327113,0,416,39939.5452662037,2009-05-06,13:05:11
40.000237,116.327163,0,419,39939.5453240741,2009-05-06,13:05:16
40.000283,116.327211,0,422,39939.5453819444,2009-05-06,13:05:21
40.000306,116.327298,0,425,39939.5454398148,2009-05-06,13:05:26
40.000627,116.327171,0,430,39939.5455555556,2009-05-06,13:05:36
40.00022,116.327826,0,491,39939.7688425926,2009-05-06,18:27:08
40.000178,116.327844,0,491,39939.768900463,2009-05-06,18:27:13
40.000225,116.327757,0,491,39939.7689583333,2009-05-06,18:27:18
40.000238,116.327564,0,490,39939.7690162037,2009-05-06,18:27:23
39.999934,116.326859,0,156,39939.7690740741,2009-05-06,18:27:28
39.999997,116.326755,0,150,39939.7691319444,2009-05-06,18:27:33
39.999971,116.326615,0,137,39939.7691898148,2009-05-06,18:27:38
40.000075,116.326519,0,139,39939.7692476852,2009-05-06,18:27:43
40.00007,116.326376,0,133,39939.7693055556,2009-05-06,18:27:48
40.000065,116.326216,0,123,39939.7693634259,2009-05-06,18:27:53
40.000009,116.325997,0,110,39939.7694212963,2009-05-06,18:27:58
39.999938,116.32579,0,94,39939.7694791667,2009-05-06,18:28:03
39.999941,116.325644,0,83,39939.769537037,2009-05-06,18:28:08
39.999991,116.325424,0,69,39939.7695949074,2009-05-06,18:28:13
39.999991,116.325291,0,55,39939.7696527778,2009-05-06,18:28:18
39.999982,116.325189,0,48,39939.7697106482,2009-05-06,18:28:23
40.00002,116.325107,0,43,39939.7697685185,2009-05-06,18:28:28
40.000012,116.324923,0,30,39939.7698263889,2009-05-06,18:28:33
40.000049,116.324803,0,23,39939.7698842593,2009-05-06,18:28:38
40.000114,116.324709,0,20,39939.7699421296,2009-05-06,18:28:43
40.000155,116.324607,0,40,39939.77,2009-05-06,18:28:48
40.000283,116.324602,0,31,39939.7700578704,2009-05-06,18:28:53
40.000398,116.324592,0,27,39939.7701157407,2009-05-06,18:28:58
40.000511,116.324577,0,29,39939.7701736111,2009-05-06,18:29:03
40.000596,116.324557,0,30,39939.7702314815,2009-05-06,18:29:08
40.00073,116.324531,0,32,39939.7702893519,2009-05-06,18:29:13
40.000888,116.32453,0,40,39939.7703472222,2009-05-06,18:29:18
40.001078,116.324547,0,65,39939.7704050926,2009-05-06,18:29:23
40.001252,116.324541,0,76,39939.770462963,2009-05-06,18:29:28
40.001435,116.3245,0,86,39939.7705208333,2009-05-06,18:29:33
40.001538,116.324505,0,95,39939.7705787037,2009-05-06,18:29:38
40.001677,116.324497,0,105,39939.7706365741,2009-05-06,18:29:43
40.001821,116.32447,0,112,39939.7706944444,2009-05-06,18:29:48
40.001947,116.32443,0,111,39939.7707523148,2009-05-06,18:29:53
40.00203,116.324428,0,125,39939.7708101852,2009-05-06,18:29:58
40.002054,116.324426,0,132,39939.7708680556,2009-05-06,18:30:03
40.00211,116.324414,0,134,39939.7709259259,2009-05-06,18:30:08
40.002282,116.324402,0,132,39939.7709837963,2009-05-06,18:30:13
40.002461,116.324381,0,135,39939.7710416667,2009-05-06,18:30:18
40.002654,116.324337,0,129,39939.771099537,2009-05-06,18:30:23
40.002824,116.324342,0,134,39939.7711574074,2009-05-06,18:30:28
40.002998,116.324373,0,143,39939.7712152778,2009-05-06,18:30:33
40.003231,116.324454,0,170,39939.7712731481,2009-05-06,18:30:38
40.003371,116.324468,0,176,39939.7713310185,2009-05-06,18:30:43
40.00352,116.32445,0,183,39939.7713888889,2009-05-06,18:30:48
40.0037,116.324458,0,190,39939.7714467593,2009-05-06,18:30:53
40.003837,116.324448,0,189,39939.7715046296,2009-05-06,18:30:58
40.004149,116.324393,0,205,39939.7715625,2009-05-06,18:31:03
40.004427,116.324366,0,205,39939.7716203704,2009-05-06,18:31:08
40.004614,116.324351,0,199,39939.7716782407,2009-05-06,18:31:13
40.004825,116.324318,0,186,39939.7717361111,2009-05-06,18:31:18
40.004946,116.324304,0,188,39939.7717939815,2009-05-06,18:31:23
40.005141,116.324245,0,163,39939.7718518519,2009-05-06,18:31:28
40.005293,116.324269,0,161,39939.7719097222,2009-05-06,18:31:33
40.005403,116.324284,0,156,39939.7719675926,2009-05-06,18:31:38
40.005496,116.324255,0,152,39939.772025463,2009-05-06,18:31:43
40.005542,116.324244,0,156,39939.7720833333,2009-05-06,18:31:48
40.005591,116.324216,0,149,39939.7721412037,2009-05-06,18:31:53
40.005817,116.324249,0,160,39939.7721990741,2009-05-06,18:31:58
40.006096,116.324284,0,170,39939.7722569444,2009-05-06,18:32:03
40.00631,116.324298,0,178,39939.7723148148,2009-05-06,18:32:08
40.006453,116.324213,0,184,39939.7723726852,2009-05-06,18:32:13
40.006603,116.324137,0,187,39939.7724305556,2009-05-06,18:32:18
40.006671,116.323952,0,190,39939.7724884259,2009-05-06,18:32:23
40.00666,116.323809,0,189,39939.7725462963,2009-05-06,18:32:28
40.006659,116.323631,0,191,39939.7726041667,2009-05-06,18:32:33
40.006629,116.323456,0,190,39939.772662037,2009-05-06,18:32:38
40.006624,116.323245,0,191,39939.7727199074,2009-05-06,18:32:43
40.006612,116.323084,0,190,39939.7727777778,2009-05-06,18:32:48
40.006664,116.322849,0,194,39939.7728356481,2009-05-06,18:32:53
40.006686,116.322634,0,196,39939.7728935185,2009-05-06,18:32:58
40.006736,116.322435,0,195,39939.7729513889,2009-05-06,18:33:03
40.006795,116.322287,0,196,39939.7730092593,2009-05-06,18:33:08
40.006817,116.322097,0,196,39939.7730671296,2009-05-06,18:33:13
40.006876,116.321939,0,197,39939.773125,2009-05-06,18:33:18
40.006718,116.321681,0,192,39939.7731828704,2009-05-06,18:33:23
40.006633,116.321485,0,187,39939.7732407407,2009-05-06,18:33:28
40.006627,116.321328,0,186,39939.7732986111,2009-05-06,18:33:33
40.00671,116.321232,0,187,39939.7733564815,2009-05-06,18:33:38
40.006807,116.321204,0,187,39939.7734143519,2009-05-06,18:33:43
40.006941,116.321229,0,185,39939.7734722222,2009-05-06,18:33:48
40.007051,116.321222,0,183,39939.7735300926,2009-05-06,18:33:53
40.007171,116.32119,0,183,39939.773587963,2009-05-06,18:33:58
40.007317,116.321096,0,184,39939.7736458333,2009-05-06,18:34:03
40.007395,116.320948,0,190,39939.7737037037,2009-05-06,18:34:08
40.007383,116.320775,0,187,39939.7737615741,2009-05-06,18:34:13
40.007392,116.320619,0,181,39939.7738194444,2009-05-06,18:34:18
40.007395,116.320437,0,175,39939.7738773148,2009-05-06,18:34:23
40.007408,116.320282,0,175,39939.7739351852,2009-05-06,18:34:28
40.007378,116.320102,0,167,39939.7739930556,2009-05-06,18:34:33
40.007375,116.319955,0,164,39939.7740509259,2009-05-06,18:34:38
40.007441,116.319891,0,163,39939.7741087963,2009-05-06,18:34:43
40.007538,116.319817,0,172,39939.7741666667,2009-05-06,18:34:48
40.007641,116.319759,0,178,39939.774224537,2009-05-06,18:34:53
40.007654,116.319739,0,180,39939.7742824074,2009-05-06,18:34:58
40.007667,116.319706,0,178,39939.7743402778,2009-05-06,18:35:03
40.007694,116.319664,0,174,39939.7743981481,2009-05-06,18:35:08
40.007765,116.319618,0,175,39939.7744560185,2009-05-06,18:35:13
40.007785,116.319646,0,178,39939.7745138889,2009-05-06,18:35:18
40.007794,116.319653,0,180,39939.7745717593,2009-05-06,18:35:23
40.007786,116.319666,0,182,39939.7746296296,2009-05-06,18:35:28
40.007782,116.319676,0,183,39939.7746875,2009-05-06,18:35:33
40.007796,116.319682,0,183,39939.7747453704,2009-05-06,18:35:38
40.007823,116.319681,0,183,39939.7748032407,2009-05-06,18:35:43
40.007899,116.319667,0,183,39939.7748611111,2009-05-06,18:35:48
40.007948,116.319653,0,184,39939.7749189815,2009-05-06,18:35:53
40.007967,116.31962,0,184,39939.7749768518,2009-05-06,18:35:58
40.007956,116.319581,0,185,39939.7750347222,2009-05-06,18:36:03
40.007916,116.319523,0,185,39939.7750925926,2009-05-06,18:36:08
40.007877,116.319467,0,186,39939.775150463,2009-05-06,18:36:13
40.007853,116.319422,0,187,39939.7752083333,2009-05-06,18:36:18
40.007843,116.319388,0,187,39939.7752662037,2009-05-06,18:36:23
40.007828,116.319368,0,188,39939.7753240741,2009-05-06,18:36:28
40.007784,116.319387,0,189,39939.7753819444,2009-05-06,18:36:33
40.007762,116.319405,0,190,39939.7754050926,2009-05-06,18:36:35
