# Supplementary material for: Research on differential privacy protection method based on user tendency
Source: PLoS One. 2023 Oct 26;18(10):e0288823. doi: 10.1371/journal.pone.0288823 (PMC10602288; doi:10.1371/journal.pone.0288823)
Supplement: S1 Data — (ZIP) [file pone.0288823.s001.zip › Data 5-1/000/Trajectory/20090507024201.plt]

Geolife trajectory
WGS 84
Altitude is in Feet
Reserved 3
0,2,255,My Track,0,0,2,8421376
0
40.007537,116.320038,0,126,39940.1125115741,2009-05-07,02:42:01
40.007597,116.319814,0,156,39940.1125694444,2009-05-07,02:42:06
40.007601,116.319787,0,158,39940.1126273148,2009-05-07,02:42:11
40.007566,116.319737,0,161,39940.1126851852,2009-05-07,02:42:16
40.00744,116.319766,0,156,39940.1127430556,2009-05-07,02:42:21
40.007354,116.319933,0,154,39940.1128009259,2009-05-07,02:42:26
40.007347,116.320148,0,151,39940.1128587963,2009-05-07,02:42:31
40.007345,116.320418,0,153,39940.1129166667,2009-05-07,02:42:36
40.007336,116.320626,0,151,39940.112974537,2009-05-07,02:42:41
40.007402,116.320894,0,152,39940.1130324074,2009-05-07,02:42:46
40.007367,116.321129,0,145,39940.1130902778,2009-05-07,02:42:51
40.007197,116.321106,0,142,39940.1131481482,2009-05-07,02:42:56
40.006978,116.32113,0,138,39940.1132060185,2009-05-07,02:43:01
40.006753,116.321147,0,134,39940.1132638889,2009-05-07,02:43:06
40.006547,116.321187,0,140,39940.1133217593,2009-05-07,02:43:11
40.006345,116.321187,0,139,39940.1133796296,2009-05-07,02:43:16
40.006158,116.321213,0,146,39940.1134375,2009-05-07,02:43:21
40.005955,116.321274,0,150,39940.1134953704,2009-05-07,02:43:26
40.005805,116.321222,0,154,39940.1135532407,2009-05-07,02:43:31
40.005614,116.321219,0,155,39940.1136111111,2009-05-07,02:43:36
40.005431,116.321236,0,160,39940.1136689815,2009-05-07,02:43:41
40.005241,116.321276,0,166,39940.1137268519,2009-05-07,02:43:46
40.00507,116.321281,0,169,39940.1137847222,2009-05-07,02:43:51
40.004917,116.321291,0,173,39940.1138425926,2009-05-07,02:43:56
40.004757,116.321257,0,179,39940.113900463,2009-05-07,02:44:01
40.004557,116.321275,0,180,39940.1139583333,2009-05-07,02:44:06
40.004366,116.321307,0,178,39940.1140162037,2009-05-07,02:44:11
40.004159,116.321334,0,186,39940.1140740741,2009-05-07,02:44:16
40.003978,116.321343,0,176,39940.1141319444,2009-05-07,02:44:21
40.003795,116.321346,0,167,39940.1141898148,2009-05-07,02:44:26
40.003617,116.321338,0,165,39940.1142476852,2009-05-07,02:44:31
40.003407,116.321367,0,146,39940.1143055556,2009-05-07,02:44:36
40.003209,116.32139,0,151,39940.1143634259,2009-05-07,02:44:41
40.003001,116.321421,0,145,39940.1144212963,2009-05-07,02:44:46
40.002821,116.321424,0,150,39940.1144791667,2009-05-07,02:44:51
40.002624,116.321458,0,149,39940.114537037,2009-05-07,02:44:56
40.002418,116.321495,0,162,39940.1145949074,2009-05-07,02:45:01
40.00223,116.321527,0,166,39940.1146527778,2009-05-07,02:45:06
40.002024,116.321609,0,155,39940.1147106481,2009-05-07,02:45:11
40.001826,116.321602,0,151,39940.1147685185,2009-05-07,02:45:16
40.001614,116.321614,0,155,39940.1148263889,2009-05-07,02:45:21
40.001392,116.321675,0,131,39940.1148842593,2009-05-07,02:45:26
40.001218,116.321644,0,126,39940.1149421296,2009-05-07,02:45:31
40.001031,116.321671,0,134,39940.115,2009-05-07,02:45:36
40.000812,116.321703,0,142,39940.1150578704,2009-05-07,02:45:41
40.0006,116.32171,0,138,39940.1151157407,2009-05-07,02:45:46
40.000403,116.321743,0,139,39940.1151736111,2009-05-07,02:45:51
40.000206,116.321764,0,130,39940.1152314815,2009-05-07,02:45:56
39.999969,116.321785,0,133,39940.1152893519,2009-05-07,02:46:01
39.999779,116.321958,0,129,39940.1153472222,2009-05-07,02:46:06
39.999709,116.322198,0,141,39940.1154050926,2009-05-07,02:46:11
39.999688,116.322412,0,151,39940.115462963,2009-05-07,02:46:16
39.999698,116.322616,0,160,39940.1155208333,2009-05-07,02:46:21
39.999717,116.322852,0,168,39940.1155787037,2009-05-07,02:46:26
39.999722,116.323091,0,179,39940.1156365741,2009-05-07,02:46:31
39.999722,116.323405,0,190,39940.1156944444,2009-05-07,02:46:36
39.999709,116.323697,0,204,39940.1157523148,2009-05-07,02:46:41
39.999673,116.323965,0,217,39940.1158101852,2009-05-07,02:46:46
39.99968,116.32413,0,224,39940.1158680556,2009-05-07,02:46:51
39.999712,116.32443,0,227,39940.1159259259,2009-05-07,02:46:56
39.999688,116.324678,0,225,39940.1159837963,2009-05-07,02:47:01
39.999791,116.324998,0,221,39940.1160416667,2009-05-07,02:47:06
39.999821,116.325239,0,225,39940.116099537,2009-05-07,02:47:11
39.999816,116.325541,0,215,39940.1161574074,2009-05-07,02:47:16
39.999774,116.325823,0,209,39940.1162152778,2009-05-07,02:47:21
39.999784,116.326123,0,193,39940.1162731481,2009-05-07,02:47:26
39.99978,116.326388,0,183,39940.1163310185,2009-05-07,02:47:31
39.999807,116.326696,0,176,39940.1163888889,2009-05-07,02:47:36
39.999797,116.326994,0,179,39940.1164467593,2009-05-07,02:47:41
39.999802,116.327255,0,181,39940.1165046296,2009-05-07,02:47:46
39.99983,116.327405,0,170,39940.1165625,2009-05-07,02:47:51
39.999868,116.327487,0,170,39940.1166203704,2009-05-07,02:47:56
39.999868,116.327488,0,170,39940.1166782407,2009-05-07,02:48:01
39.999869,116.327483,0,170,39940.1167361111,2009-05-07,02:48:06
39.999869,116.327488,0,170,39940.1167939815,2009-05-07,02:48:11
39.999869,116.327488,0,170,39940.1168287037,2009-05-07,02:48:14
39.999865,116.327495,0,171,39940.1168518519,2009-05-07,02:48:16
39.999851,116.327505,0,172,39940.1169097222,2009-05-07,02:48:21
39.999851,116.327519,0,172,39940.1169675926,2009-05-07,02:48:26
39.999852,116.327536,0,172,39940.117025463,2009-05-07,02:48:31
39.999852,116.327546,0,172,39940.1170833333,2009-05-07,02:48:36
39.999853,116.327539,0,172,39940.1171412037,2009-05-07,02:48:41
39.999853,116.327539,0,172,39940.1171759259,2009-05-07,02:48:44
39.999855,116.327534,0,173,39940.1171990741,2009-05-07,02:48:46
39.999857,116.327522,0,173,39940.1172569444,2009-05-07,02:48:51
39.99986,116.327514,0,173,39940.1173148148,2009-05-07,02:48:56
39.999863,116.327521,0,173,39940.1173726852,2009-05-07,02:49:01
39.999864,116.327523,0,173,39940.1174305556,2009-05-07,02:49:06
39.999866,116.32753,0,173,39940.1174884259,2009-05-07,02:49:11
39.999866,116.32753,0,173,39940.1175231481,2009-05-07,02:49:14
39.999869,116.327533,0,173,39940.1175462963,2009-05-07,02:49:16
39.999885,116.327534,0,173,39940.1176041667,2009-05-07,02:49:21
39.999959,116.327369,0,177,39940.139212963,2009-05-07,03:20:28
39.999897,116.32738,0,135,39940.1392708333,2009-05-07,03:20:33
39.999897,116.32738,0,135,39940.1393171296,2009-05-07,03:20:37
39.999903,116.327377,0,135,39940.1393402778,2009-05-07,03:20:39
39.999855,116.327274,0,130,39940.1393981481,2009-05-07,03:20:44
39.999752,116.327147,0,124,39940.1394560185,2009-05-07,03:20:49
39.999665,116.327123,0,128,39940.1395138889,2009-05-07,03:20:54
39.9995,116.327053,0,144,39940.1395717593,2009-05-07,03:20:59
39.99936,116.326882,0,170,39940.1396296296,2009-05-07,03:21:04
39.99934,116.326882,0,188,39940.1396875,2009-05-07,03:21:09
39.999155,116.326919,0,207,39940.1397453704,2009-05-07,03:21:14
39.998979,116.326912,0,221,39940.1398032407,2009-05-07,03:21:19
39.99867,116.326797,0,233,39940.1398611111,2009-05-07,03:21:24
39.998373,116.32666,0,227,39940.1399189815,2009-05-07,03:21:29
39.998146,116.326565,0,232,39940.1399768519,2009-05-07,03:21:34
39.997968,116.326542,0,249,39940.1400347222,2009-05-07,03:21:39
39.997814,116.326658,0,257,39940.1400925926,2009-05-07,03:21:44
39.997669,116.326717,0,261,39940.140150463,2009-05-07,03:21:49
39.997468,116.326719,0,272,39940.1402083333,2009-05-07,03:21:54
39.997301,116.326733,0,288,39940.1402662037,2009-05-07,03:21:59
39.997109,116.326741,0,303,39940.1403240741,2009-05-07,03:22:04
39.996867,116.326625,0,321,39940.1403819444,2009-05-07,03:22:09
39.996777,116.326721,0,328,39940.1404398148,2009-05-07,03:22:14
39.996549,116.326566,0,325,39940.1404976852,2009-05-07,03:22:19
39.996381,116.326497,0,332,39940.1405555556,2009-05-07,03:22:24
39.996157,116.326512,0,343,39940.1406134259,2009-05-07,03:22:29
39.995957,116.326523,0,351,39940.1406712963,2009-05-07,03:22:34
39.995704,116.326489,0,360,39940.1407291667,2009-05-07,03:22:39
39.995502,116.326432,0,366,39940.140787037,2009-05-07,03:22:44
39.995359,116.326399,0,374,39940.1408449074,2009-05-07,03:22:49
39.99517,116.326404,0,381,39940.1409027778,2009-05-07,03:22:54
39.995037,116.326482,0,393,39940.1409606481,2009-05-07,03:22:59
39.994877,116.326533,0,405,39940.1410185185,2009-05-07,03:23:04
39.99476,116.326614,0,417,39940.1410763889,2009-05-07,03:23:09
39.994647,116.326789,0,430,39940.1411342593,2009-05-07,03:23:14
39.994688,116.326747,0,444,39940.1411921296,2009-05-07,03:23:19
39.99474,116.326707,0,460,39940.14125,2009-05-07,03:23:24
39.994818,116.326681,0,472,39940.1413078704,2009-05-07,03:23:29
39.994859,116.326656,0,486,39940.1413657407,2009-05-07,03:23:34
39.994871,116.326657,0,496,39940.1414236111,2009-05-07,03:23:39
39.994863,116.326666,0,498,39940.1414814815,2009-05-07,03:23:44
39.994787,116.326693,0,497,39940.1415393518,2009-05-07,03:23:49
39.994773,116.326814,0,485,39940.1415972222,2009-05-07,03:23:54
39.994744,116.326876,0,482,39940.1416550926,2009-05-07,03:23:59
39.994757,116.326961,0,481,39940.141712963,2009-05-07,03:24:04
39.994772,116.326857,0,478,39940.1417708333,2009-05-07,03:24:09
39.994744,116.326776,0,479,39940.1418287037,2009-05-07,03:24:14
39.994724,116.326714,0,478,39940.1418865741,2009-05-07,03:24:19
39.994681,116.326716,0,479,39940.1419444444,2009-05-07,03:24:24
39.994565,116.326722,0,483,39940.1420023148,2009-05-07,03:24:29
39.994428,116.326732,0,489,39940.1420601852,2009-05-07,03:24:34
39.99428,116.326698,0,490,39940.1421180556,2009-05-07,03:24:39
39.99416,116.326602,0,487,39940.1421759259,2009-05-07,03:24:44
39.994108,116.326629,0,475,39940.1422337963,2009-05-07,03:24:49
39.994126,116.326648,0,479,39940.1422916667,2009-05-07,03:24:54
39.994175,116.326657,0,483,39940.142349537,2009-05-07,03:24:59
39.994284,116.326672,0,486,39940.1424074074,2009-05-07,03:25:04
39.994418,116.326624,0,486,39940.1424652778,2009-05-07,03:25:09
39.994614,116.326627,0,489,39940.1425231481,2009-05-07,03:25:14
39.994746,116.326564,0,493,39940.1425810185,2009-05-07,03:25:19
39.994871,116.326588,0,506,39940.1426388889,2009-05-07,03:25:24
39.994975,116.326606,0,515,39940.1426967593,2009-05-07,03:25:29
39.995106,116.32663,0,516,39940.1427546296,2009-05-07,03:25:34
39.995249,116.326496,0,528,39940.1428125,2009-05-07,03:25:39
39.995377,116.326583,0,539,39940.1428703704,2009-05-07,03:25:44
39.995484,116.326632,0,538,39940.1429282407,2009-05-07,03:25:49
39.995588,116.326632,0,543,39940.1429861111,2009-05-07,03:25:54
39.9957,116.326588,0,550,39940.1430439815,2009-05-07,03:25:59
39.995781,116.326551,0,561,39940.1431018518,2009-05-07,03:26:04
39.995842,116.326605,0,563,39940.1431597222,2009-05-07,03:26:09
39.995936,116.326605,0,570,39940.1432175926,2009-05-07,03:26:14
39.996069,116.32664,0,580,39940.143275463,2009-05-07,03:26:19
39.996237,116.326614,0,597,39940.1433333333,2009-05-07,03:26:24
39.996385,116.326548,0,603,39940.1433912037,2009-05-07,03:26:29
39.996551,116.326467,0,613,39940.1434490741,2009-05-07,03:26:34
39.996739,116.326419,0,621,39940.1435069444,2009-05-07,03:26:39
39.996917,116.326384,0,627,39940.1435648148,2009-05-07,03:26:44
39.997101,116.326337,0,631,39940.1436226852,2009-05-07,03:26:49
39.997294,116.326299,0,637,39940.1436805556,2009-05-07,03:26:54
39.997473,116.326265,0,637,39940.1437384259,2009-05-07,03:26:59
39.997566,116.326029,0,611,39940.1437962963,2009-05-07,03:27:04
39.997727,116.325941,0,596,39940.1438541667,2009-05-07,03:27:09
39.997993,116.326003,0,567,39940.143912037,2009-05-07,03:27:14
39.998296,116.326106,0,523,39940.1439699074,2009-05-07,03:27:19
39.998665,116.326143,0,489,39940.1440277778,2009-05-07,03:27:24
39.998881,116.326334,0,467,39940.1440856481,2009-05-07,03:27:29
39.999121,116.326596,0,442,39940.1441435185,2009-05-07,03:27:34
39.999351,116.326759,0,421,39940.1442013889,2009-05-07,03:27:39
39.999606,116.32695,0,391,39940.1442592593,2009-05-07,03:27:44
39.99975,116.327053,0,383,39940.1443171296,2009-05-07,03:27:49
39.999832,116.32713,0,369,39940.144375,2009-05-07,03:27:54
39.999851,116.327143,0,359,39940.1444328704,2009-05-07,03:27:59
39.999856,116.327163,0,354,39940.1444907407,2009-05-07,03:28:04
39.999856,116.327163,0,354,39940.144525463,2009-05-07,03:28:07
39.999858,116.327164,0,352,39940.1445486111,2009-05-07,03:28:09
39.99986,116.327153,0,350,39940.1446064815,2009-05-07,03:28:14
39.999856,116.327151,0,350,39940.1446643519,2009-05-07,03:28:19
39.999854,116.32715,0,350,39940.1447222222,2009-05-07,03:28:24
39.999854,116.32715,0,350,39940.1447569444,2009-05-07,03:28:27
39.999846,116.327147,0,350,39940.1447800926,2009-05-07,03:28:29
39.999795,116.327095,0,350,39940.144837963,2009-05-07,03:28:34
39.999759,116.327061,0,348,39940.1448958333,2009-05-07,03:28:39
39.999721,116.327057,0,348,39940.1449537037,2009-05-07,03:28:44
39.999679,116.327028,0,348,39940.1450115741,2009-05-07,03:28:49
39.999642,116.326944,0,348,39940.1450694444,2009-05-07,03:28:54
39.999634,116.326855,0,348,39940.1451273148,2009-05-07,03:28:59
39.999856,116.327297,0,463,39940.1558912037,2009-05-07,03:44:29
39.999924,116.327321,0,178,39940.1559490741,2009-05-07,03:44:34
39.999855,116.327311,0,204,39940.1560069444,2009-05-07,03:44:39
39.999827,116.327219,0,176,39940.1560648148,2009-05-07,03:44:44
39.999728,116.327111,0,148,39940.1561226852,2009-05-07,03:44:49
39.999572,116.32706,0,149,39940.1561921296,2009-05-07,03:44:55
39.999419,116.32693,0,152,39940.15625,2009-05-07,03:45:00
39.999278,116.326758,0,159,39940.1563078704,2009-05-07,03:45:05
39.999083,116.326674,0,168,39940.1563657407,2009-05-07,03:45:10
39.998897,116.326687,0,176,39940.1564236111,2009-05-07,03:45:15
39.998691,116.326642,0,185,39940.1564814815,2009-05-07,03:45:20
39.998538,116.326632,0,197,39940.1565393518,2009-05-07,03:45:25
39.998353,116.326588,0,210,39940.1565972222,2009-05-07,03:45:30
39.998151,116.326629,0,222,39940.1566550926,2009-05-07,03:45:35
39.997935,116.326626,0,229,39940.156712963,2009-05-07,03:45:40
39.997718,116.326663,0,235,39940.1567708333,2009-05-07,03:45:45
39.997521,116.32671,0,245,39940.1568287037,2009-05-07,03:45:50
39.997325,116.326658,0,263,39940.1568865741,2009-05-07,03:45:55
39.997125,116.326656,0,275,39940.1569444444,2009-05-07,03:46:00
39.99697,116.326611,0,285,39940.1570023148,2009-05-07,03:46:05
39.99674,116.326618,0,291,39940.1570601852,2009-05-07,03:46:10
39.996526,116.326544,0,303,39940.1571180556,2009-05-07,03:46:15
39.996359,116.326442,0,317,39940.1571759259,2009-05-07,03:46:20
39.996208,116.326409,0,335,39940.1572337963,2009-05-07,03:46:25
39.995995,116.32628,0,362,39940.1572916667,2009-05-07,03:46:30
39.995805,116.326376,0,375,39940.157349537,2009-05-07,03:46:35
39.995612,116.326406,0,387,39940.1574074074,2009-05-07,03:46:40
39.995415,116.32635,0,403,39940.1574652778,2009-05-07,03:46:45
39.995279,116.326398,0,399,39940.1575231481,2009-05-07,03:46:50
39.995162,116.326446,0,385,39940.1575810185,2009-05-07,03:46:55
39.995069,116.32642,0,383,39940.1576388889,2009-05-07,03:47:00
39.994978,116.326505,0,372,39940.1576967593,2009-05-07,03:47:05
39.994899,116.326591,0,364,39940.1577546296,2009-05-07,03:47:10
39.994892,116.326629,0,360,39940.1578125,2009-05-07,03:47:15
39.99488,116.326628,0,359,39940.1578703704,2009-05-07,03:47:20
39.994859,116.32666,0,358,39940.1579282407,2009-05-07,03:47:25
39.994877,116.326688,0,350,39940.1579861111,2009-05-07,03:47:30
39.994978,116.326695,0,342,39940.1580439815,2009-05-07,03:47:35
39.995038,116.326698,0,321,39940.1581018518,2009-05-07,03:47:40
39.995124,116.326693,0,312,39940.1581597222,2009-05-07,03:47:45
39.995182,116.326635,0,299,39940.1582175926,2009-05-07,03:47:50
39.995235,116.326571,0,292,39940.158275463,2009-05-07,03:47:55
39.995303,116.32659,0,255,39940.1583333333,2009-05-07,03:48:00
39.995334,116.326583,0,226,39940.1583912037,2009-05-07,03:48:05
39.995325,116.326594,0,203,39940.1584490741,2009-05-07,03:48:10
39.995273,116.326556,0,196,39940.1585069444,2009-05-07,03:48:15
39.995205,116.326544,0,189,39940.1585648148,2009-05-07,03:48:20
39.995155,116.32659,0,178,39940.1586226852,2009-05-07,03:48:25
39.995094,116.326626,0,164,39940.1586805556,2009-05-07,03:48:30
39.99509,116.326716,0,157,39940.1587384259,2009-05-07,03:48:35
39.995086,116.326731,0,155,39940.1587962963,2009-05-07,03:48:40
39.995086,116.326731,0,155,39940.1588310185,2009-05-07,03:48:43
39.995084,116.326731,0,154,39940.1588541667,2009-05-07,03:48:45
39.995047,116.326738,0,153,39940.158912037,2009-05-07,03:48:50
39.995016,116.326765,0,147,39940.1589699074,2009-05-07,03:48:55
39.995004,116.326766,0,147,39940.1590277778,2009-05-07,03:49:00
39.994991,116.326764,0,146,39940.1590856481,2009-05-07,03:49:05
39.994964,116.326756,0,146,39940.1591435185,2009-05-07,03:49:10
39.994955,116.326781,0,145,39940.1592013889,2009-05-07,03:49:15
39.994953,116.326781,0,145,39940.1592592593,2009-05-07,03:49:20
39.994945,116.326779,0,145,39940.1593171296,2009-05-07,03:49:25
39.994945,116.32678,0,146,39940.159375,2009-05-07,03:49:30
39.994948,116.32678,0,146,39940.1594328704,2009-05-07,03:49:35
39.994947,116.32678,0,146,39940.1594907407,2009-05-07,03:49:40
39.99495,116.326782,0,146,39940.1595486111,2009-05-07,03:49:45
39.994947,116.326781,0,146,39940.1596064815,2009-05-07,03:49:50
39.994947,116.326781,0,146,39940.1596412037,2009-05-07,03:49:53
39.994946,116.326782,0,146,39940.1596643519,2009-05-07,03:49:55
39.995035,116.326789,0,144,39940.1597222222,2009-05-07,03:50:00
39.995146,116.326782,0,142,39940.1597800926,2009-05-07,03:50:05
39.995249,116.326794,0,141,39940.159837963,2009-05-07,03:50:10
39.995371,116.326758,0,142,39940.1598958333,2009-05-07,03:50:15
39.995517,116.326745,0,150,39940.1599537037,2009-05-07,03:50:20
39.995673,116.326756,0,161,39940.1600115741,2009-05-07,03:50:25
39.995806,116.326718,0,169,39940.1600694444,2009-05-07,03:50:30
39.995957,116.326712,0,171,39940.1601273148,2009-05-07,03:50:35
39.996065,116.326693,0,167,39940.1601851852,2009-05-07,03:50:40
39.996136,116.326679,0,167,39940.1602430556,2009-05-07,03:50:45
39.996168,116.326665,0,168,39940.1603009259,2009-05-07,03:50:50
39.996184,116.326651,0,159,39940.1603587963,2009-05-07,03:50:55
39.996192,116.326652,0,159,39940.1604166667,2009-05-07,03:51:00
39.996192,116.326652,0,159,39940.1604513889,2009-05-07,03:51:03
39.9962,116.326653,0,158,39940.160474537,2009-05-07,03:51:05
39.996213,116.326654,0,156,39940.1605324074,2009-05-07,03:51:10
39.996297,116.326668,0,149,39940.1605902778,2009-05-07,03:51:15
39.996446,116.326653,0,163,39940.1606481481,2009-05-07,03:51:20
39.9966,116.326648,0,185,39940.1607060185,2009-05-07,03:51:25
39.996768,116.326633,0,225,39940.1607638889,2009-05-07,03:51:30
39.996979,116.326512,0,246,39940.1608217593,2009-05-07,03:51:35
39.997199,116.326427,0,269,39940.1608796296,2009-05-07,03:51:40
39.99741,116.326415,0,275,39940.1609375,2009-05-07,03:51:45
39.997578,116.326383,0,256,39940.1609953704,2009-05-07,03:51:50
39.99783,116.326451,0,235,39940.1610532407,2009-05-07,03:51:55
39.998033,116.326468,0,222,39940.1611111111,2009-05-07,03:52:00
39.998242,116.3265,0,195,39940.1611689815,2009-05-07,03:52:05
39.998466,116.326515,0,177,39940.1612268519,2009-05-07,03:52:10
39.998686,116.326475,0,187,39940.1612847222,2009-05-07,03:52:15
39.998894,116.326484,0,176,39940.1613425926,2009-05-07,03:52:20
39.999107,116.32653,0,152,39940.161400463,2009-05-07,03:52:25
39.999297,116.326464,0,142,39940.1614583333,2009-05-07,03:52:30
39.99947,116.326465,0,121,39940.1615162037,2009-05-07,03:52:35
39.999606,116.326444,0,107,39940.1615740741,2009-05-07,03:52:40
39.999766,116.326311,0,94,39940.1616319444,2009-05-07,03:52:45
39.999853,116.326119,0,82,39940.1616898148,2009-05-07,03:52:50
39.999891,116.325913,0,72,39940.1617476852,2009-05-07,03:52:55
39.999892,116.325579,0,73,39940.1618055556,2009-05-07,03:53:00
39.999884,116.325343,0,64,39940.1618634259,2009-05-07,03:53:05
39.999803,116.325029,0,71,39940.1619212963,2009-05-07,03:53:10
39.999911,116.325303,0,66,39940.164525463,2009-05-07,03:56:55
39.999874,116.325544,0,64,39940.1645833333,2009-05-07,03:57:00
39.999808,116.325626,0,64,39940.1646412037,2009-05-07,03:57:05
39.999812,116.325539,0,68,39940.1646990741,2009-05-07,03:57:10
39.999847,116.325313,0,72,39940.1647569444,2009-05-07,03:57:15
39.999807,116.325075,0,77,39940.1648148148,2009-05-07,03:57:20
39.999789,116.325033,0,89,39940.1648726852,2009-05-07,03:57:25
39.999813,116.32515,0,92,39940.1649305556,2009-05-07,03:57:30
39.999831,116.325382,0,93,39940.1649884259,2009-05-07,03:57:35
39.999838,116.325634,0,94,39940.1650462963,2009-05-07,03:57:40
39.999844,116.325903,0,95,39940.1651041667,2009-05-07,03:57:45
39.999857,116.326195,0,99,39940.165162037,2009-05-07,03:57:50
39.999884,116.326476,0,100,39940.1652199074,2009-05-07,03:57:55
39.999895,116.32675,0,102,39940.1652777778,2009-05-07,03:58:00
39.999897,116.326988,0,103,39940.1653356481,2009-05-07,03:58:05
39.99989,116.32723,0,104,39940.1653935185,2009-05-07,03:58:10
39.999914,116.327356,0,106,39940.1654513889,2009-05-07,03:58:15
39.99993,116.327402,0,107,39940.1655092593,2009-05-07,03:58:20
39.999927,116.327387,0,110,39940.1655671296,2009-05-07,03:58:25
39.999927,116.327387,0,110,39940.1656018518,2009-05-07,03:58:28
39.999926,116.327385,0,111,39940.165625,2009-05-07,03:58:30
39.999925,116.327375,0,111,39940.1656828704,2009-05-07,03:58:35
39.999925,116.327375,0,111,39940.1657175926,2009-05-07,03:58:38
39.999926,116.327371,0,111,39940.1657407407,2009-05-07,03:58:40
39.999926,116.327381,0,111,39940.1657986111,2009-05-07,03:58:45
39.999927,116.327398,0,111,39940.1658564815,2009-05-07,03:58:50
39.999983,116.32764,0,-47,39940.202337963,2009-05-07,04:51:22
39.999908,116.327267,0,139,39940.2024074074,2009-05-07,04:51:28
39.99993,116.327349,0,134,39940.2024652778,2009-05-07,04:51:33
39.999919,116.327283,0,156,39940.2025231481,2009-05-07,04:51:38
39.999901,116.327171,0,151,39940.2025810185,2009-05-07,04:51:43
39.999879,116.327,0,144,39940.2026388889,2009-05-07,04:51:48
39.999903,116.32683,0,150,39940.2026967593,2009-05-07,04:51:53
39.999931,116.326702,0,155,39940.2027546296,2009-05-07,04:51:58
39.999921,116.326539,0,164,39940.2028125,2009-05-07,04:52:03
39.999918,116.326326,0,176,39940.2028703704,2009-05-07,04:52:08
39.999912,116.32614,0,190,39940.2029282407,2009-05-07,04:52:13
39.999915,116.325931,0,189,39940.2029861111,2009-05-07,04:52:18
39.999968,116.325777,0,195,39940.2030439815,2009-05-07,04:52:23
40.000096,116.325662,0,204,39940.2031018519,2009-05-07,04:52:28
40.000202,116.32565,0,217,39940.2031597222,2009-05-07,04:52:33
40.000315,116.32562,0,231,39940.2032175926,2009-05-07,04:52:38
40.000461,116.325614,0,244,39940.203275463,2009-05-07,04:52:43
40.000655,116.325663,0,236,39940.2033333333,2009-05-07,04:52:48
40.00091,116.325559,0,227,39940.2033912037,2009-05-07,04:52:53
40.001109,116.325552,0,220,39940.2034490741,2009-05-07,04:52:58
40.001248,116.325527,0,197,39940.2035069444,2009-05-07,04:53:03
40.001251,116.325392,0,171,39940.2035648148,2009-05-07,04:53:08
40.001246,116.325191,0,172,39940.2036226852,2009-05-07,04:53:13
40.001252,116.325023,0,171,39940.2036805556,2009-05-07,04:53:18
40.001186,116.324914,0,173,39940.2037384259,2009-05-07,04:53:23
40.001186,116.324914,0,173,39940.2037731481,2009-05-07,04:53:26
40.00119,116.324908,0,180,39940.2037962963,2009-05-07,04:53:28
40.001199,116.324927,0,184,39940.2038541667,2009-05-07,04:53:33
40.001223,116.32496,0,188,39940.203912037,2009-05-07,04:53:38
40.001352,116.324828,0,187,39940.2039699074,2009-05-07,04:53:43
40.001435,116.324664,0,188,39940.2040277778,2009-05-07,04:53:48
40.001503,116.32463,0,188,39940.2040856481,2009-05-07,04:53:53
40.001727,116.324544,0,184,39940.2041435185,2009-05-07,04:53:58
40.001861,116.324488,0,184,39940.2042013889,2009-05-07,04:54:03
40.001991,116.324474,0,184,39940.2042592593,2009-05-07,04:54:08
40.002211,116.324409,0,168,39940.2043171296,2009-05-07,04:54:13
40.002377,116.324393,0,162,39940.204375,2009-05-07,04:54:18
40.00241,116.324383,0,159,39940.2044328704,2009-05-07,04:54:23
40.002437,116.324376,0,163,39940.2044907407,2009-05-07,04:54:28
40.002523,116.324353,0,159,39940.2045486111,2009-05-07,04:54:33
40.002565,116.324325,0,162,39940.2046064815,2009-05-07,04:54:38
40.002711,116.324265,0,161,39940.2046643518,2009-05-07,04:54:43
40.002933,116.324224,0,163,39940.2047222222,2009-05-07,04:54:48
40.003085,116.324207,0,161,39940.2047800926,2009-05-07,04:54:53
40.003222,116.324181,0,162,39940.204837963,2009-05-07,04:54:58
40.003402,116.324145,0,155,39940.2048958333,2009-05-07,04:55:03
40.003569,116.324095,0,152,39940.2049537037,2009-05-07,04:55:08
40.003859,116.324136,0,143,39940.2050115741,2009-05-07,04:55:13
40.004027,116.324119,0,138,39940.2050694444,2009-05-07,04:55:18
40.00431,116.324084,0,136,39940.2051273148,2009-05-07,04:55:23
40.004361,116.324066,0,139,39940.2051851852,2009-05-07,04:55:28
40.004675,116.32405,0,136,39940.2052430556,2009-05-07,04:55:33
40.004898,116.324022,0,127,39940.2053009259,2009-05-07,04:55:38
40.005121,116.324055,0,136,39940.2053587963,2009-05-07,04:55:43
40.005254,116.324002,0,131,39940.2054166667,2009-05-07,04:55:48
40.00538,116.323827,0,112,39940.205474537,2009-05-07,04:55:53
40.00538,116.323674,0,101,39940.2055324074,2009-05-07,04:55:58
40.005508,116.32348,0,82,39940.2055902778,2009-05-07,04:56:03
40.005578,116.323245,0,69,39940.2056481481,2009-05-07,04:56:08
40.005552,116.323059,0,58,39940.2057060185,2009-05-07,04:56:13
40.005607,116.322813,0,50,39940.2057638889,2009-05-07,04:56:18
40.005632,116.322554,0,44,39940.2058217593,2009-05-07,04:56:23
40.005608,116.322314,0,37,39940.2058796296,2009-05-07,04:56:28
40.005666,116.322123,0,32,39940.2059375,2009-05-07,04:56:33
40.005998,116.321926,0,35,39940.2059953704,2009-05-07,04:56:38
40.0062,116.321708,0,56,39940.2060532407,2009-05-07,04:56:43
40.006204,116.321536,0,63,39940.2061111111,2009-05-07,04:56:48
40.006434,116.321438,0,72,39940.2061689815,2009-05-07,04:56:53
40.006526,116.321354,0,83,39940.2062268518,2009-05-07,04:56:58
40.006584,116.321327,0,93,39940.2062847222,2009-05-07,04:57:03
40.006676,116.32125,0,96,39940.2063425926,2009-05-07,04:57:08
40.006759,116.321178,0,106,39940.206400463,2009-05-07,04:57:13
40.006812,116.321088,0,111,39940.2064583333,2009-05-07,04:57:18
40.007029,116.320957,0,122,39940.2065162037,2009-05-07,04:57:23
40.007238,116.320777,0,132,39940.2065740741,2009-05-07,04:57:28
40.007254,116.320575,0,144,39940.2066319444,2009-05-07,04:57:33
40.007289,116.320466,0,146,39940.2066898148,2009-05-07,04:57:38
40.00729,116.320443,0,140,39940.2067476852,2009-05-07,04:57:43
40.00729,116.320443,0,140,39940.2067824074,2009-05-07,04:57:46
40.007294,116.320441,0,142,39940.2068055556,2009-05-07,04:57:48
40.007327,116.32045,0,132,39940.2068634259,2009-05-07,04:57:53
40.007341,116.320446,0,133,39940.2069212963,2009-05-07,04:57:58
40.007348,116.320351,0,133,39940.2069791667,2009-05-07,04:58:03
40.007306,116.320182,0,134,39940.207037037,2009-05-07,04:58:08
40.007386,116.320089,0,139,39940.2070949074,2009-05-07,04:58:13
40.00747,116.319995,0,139,39940.2071527778,2009-05-07,04:58:18
40.007374,116.319915,0,137,39940.2072106482,2009-05-07,04:58:23
40.00755,116.319958,0,130,39940.2072685185,2009-05-07,04:58:28
40.007617,116.319918,0,141,39940.2073263889,2009-05-07,04:58:33
40.007646,116.319861,0,156,39940.2073842593,2009-05-07,04:58:38
40.007626,116.319837,0,169,39940.2074421296,2009-05-07,04:58:43
40.007613,116.319828,0,173,39940.2075,2009-05-07,04:58:48
40.007632,116.319806,0,177,39940.2075578704,2009-05-07,04:58:53
40.00766,116.319785,0,185,39940.2076157407,2009-05-07,04:58:58
40.00763,116.31974,0,191,39940.2076736111,2009-05-07,04:59:03
40.007571,116.319618,0,198,39940.2077314815,2009-05-07,04:59:08
40.007539,116.319531,0,205,39940.2077893519,2009-05-07,04:59:13
40.007521,116.319536,0,212,39940.2078472222,2009-05-07,04:59:18
40.007531,116.319536,0,221,39940.2079050926,2009-05-07,04:59:23
40.007562,116.319514,0,230,39940.207962963,2009-05-07,04:59:28
40.007616,116.319509,0,236,39940.2080208333,2009-05-07,04:59:33
40.007632,116.319505,0,237,39940.2080324074,2009-05-07,04:59:34
40.007709,116.319442,0,242,39940.2080902778,2009-05-07,04:59:39
40.007782,116.319357,0,249,39940.2081481481,2009-05-07,04:59:44
40.007806,116.319368,0,259,39940.2082060185,2009-05-07,04:59:49
40.007815,116.319324,0,267,39940.2082638889,2009-05-07,04:59:54
40.007794,116.319268,0,272,39940.2083217593,2009-05-07,04:59:59
40.007789,116.319174,0,277,39940.2083796296,2009-05-07,05:00:04
40.007782,116.319092,0,284,39940.2084375,2009-05-07,05:00:09
40.007818,116.319153,0,288,39940.2084953704,2009-05-07,05:00:14
40.007845,116.319184,0,290,39940.2085532407,2009-05-07,05:00:19
40.00789,116.319256,0,286,39940.2086111111,2009-05-07,05:00:24
40.007924,116.319317,0,281,39940.2086689815,2009-05-07,05:00:29
40.007943,116.319358,0,279,39940.2087268519,2009-05-07,05:00:34
40.007938,116.319362,0,279,39940.2087847222,2009-05-07,05:00:39
40.007932,116.319366,0,279,39940.2088425926,2009-05-07,05:00:44
40.007932,116.319366,0,279,39940.2088773148,2009-05-07,05:00:47
40.00793,116.319368,0,279,39940.208900463,2009-05-07,05:00:49
40.007978,116.319396,0,274,39940.2089583333,2009-05-07,05:00:54
40.008022,116.319421,0,269,39940.2090162037,2009-05-07,05:00:59
40.008049,116.319398,0,263,39940.2090740741,2009-05-07,05:01:04
40.008063,116.319368,0,260,39940.2091319444,2009-05-07,05:01:09
40.008076,116.319315,0,255,39940.2091898148,2009-05-07,05:01:14
40.008073,116.319287,0,253,39940.2092476852,2009-05-07,05:01:19
40.008073,116.319287,0,253,39940.2092824074,2009-05-07,05:01:22
40.00807,116.319287,0,253,39940.2093055556,2009-05-07,05:01:24
40.008068,116.319358,0,247,39940.2093634259,2009-05-07,05:01:29
40.008067,116.319412,0,242,39940.2094212963,2009-05-07,05:01:34
40.00807,116.319463,0,236,39940.2094791667,2009-05-07,05:01:39
40.008051,116.319484,0,231,39940.209537037,2009-05-07,05:01:44
40.008013,116.319472,0,226,39940.2095949074,2009-05-07,05:01:49
40.00797,116.31944,0,222,39940.2096527778,2009-05-07,05:01:54
40.007938,116.319382,0,219,39940.2097106481,2009-05-07,05:01:59
40.007916,116.319328,0,220,39940.2097685185,2009-05-07,05:02:04
40.007908,116.319297,0,220,39940.2098263889,2009-05-07,05:02:09
40.007908,116.319297,0,220,39940.2098611111,2009-05-07,05:02:12
40.007908,116.31929,0,219,39940.2098842593,2009-05-07,05:02:14
40.007936,116.319265,0,219,39940.2099421296,2009-05-07,05:02:19
40.007943,116.319249,0,218,39940.21,2009-05-07,05:02:24
40.007949,116.319246,0,218,39940.2100578704,2009-05-07,05:02:29
40.007949,116.319246,0,218,39940.2100925926,2009-05-07,05:02:32
40.007952,116.319248,0,218,39940.2101157407,2009-05-07,05:02:34
40.007956,116.319358,0,220,39940.2101736111,2009-05-07,05:02:39
40.007972,116.319446,0,223,39940.2102314815,2009-05-07,05:02:44
40.007989,116.319489,0,226,39940.2102893519,2009-05-07,05:02:49
40.007988,116.319472,0,228,39940.2103472222,2009-05-07,05:02:54
40.007983,116.319466,0,231,39940.2104050926,2009-05-07,05:02:59
40.007983,116.319466,0,231,39940.2104398148,2009-05-07,05:03:02
40.007988,116.319468,0,232,39940.210462963,2009-05-07,05:03:04
40.008001,116.319507,0,235,39940.2105208333,2009-05-07,05:03:09
40.008027,116.319541,0,236,39940.2105787037,2009-05-07,05:03:14
40.00808,116.319582,0,237,39940.2106365741,2009-05-07,05:03:19
40.008124,116.319574,0,231,39940.2106944444,2009-05-07,05:03:24
40.008148,116.319548,0,230,39940.2107523148,2009-05-07,05:03:29
40.008165,116.3195,0,229,39940.2108101852,2009-05-07,05:03:34
40.008165,116.3195,0,229,39940.2108449074,2009-05-07,05:03:37
40.008159,116.319497,0,228,39940.2108680556,2009-05-07,05:03:39
40.008129,116.319507,0,225,39940.2109259259,2009-05-07,05:03:44
40.008071,116.319466,0,220,39940.2109837963,2009-05-07,05:03:49
40.008015,116.319405,0,215,39940.2110416667,2009-05-07,05:03:54
40.007901,116.319501,0,211,39940.211099537,2009-05-07,05:03:59
40.007807,116.319518,0,206,39940.2111574074,2009-05-07,05:04:04
40.007738,116.319499,0,203,39940.2112152778,2009-05-07,05:04:09
40.007661,116.319485,0,201,39940.2112731481,2009-05-07,05:04:14
40.007583,116.319467,0,199,39940.2113310185,2009-05-07,05:04:19
40.007541,116.319441,0,195,39940.2113888889,2009-05-07,05:04:24
40.00752,116.319394,0,191,39940.2114467593,2009-05-07,05:04:29
40.007488,116.319316,0,186,39940.2115046296,2009-05-07,05:04:34
40.007437,116.319268,0,182,39940.2115625,2009-05-07,05:04:39
40.007292,116.319268,0,179,39940.2116203704,2009-05-07,05:04:44
40.007075,116.319297,0,176,39940.2116782407,2009-05-07,05:04:49
40.006989,116.319252,0,173,39940.2117361111,2009-05-07,05:04:54
40.00695,116.319206,0,170,39940.2117939815,2009-05-07,05:04:59
40.00695,116.319206,0,170,39940.2118287037,2009-05-07,05:05:02
40.006947,116.319208,0,168,39940.2118518518,2009-05-07,05:05:04
40.006861,116.319324,0,165,39940.2119097222,2009-05-07,05:05:09
40.006547,116.319621,0,162,39940.2119675926,2009-05-07,05:05:14
40.006091,116.320011,0,159,39940.212025463,2009-05-07,05:05:19
40.00582,116.320224,0,156,39940.2120833333,2009-05-07,05:05:24
40.007282,116.319742,0,144,39940.2146296296,2009-05-07,05:09:04
40.007063,116.319679,0,133,39940.2146875,2009-05-07,05:09:09
40.006983,116.319577,0,130,39940.2147453704,2009-05-07,05:09:14
40.00673,116.319437,0,129,39940.2148032407,2009-05-07,05:09:19
40.006577,116.319337,0,128,39940.2148611111,2009-05-07,05:09:24
40.006448,116.319245,0,127,39940.2149189815,2009-05-07,05:09:29
40.006186,116.319155,0,126,39940.2149768519,2009-05-07,05:09:34
40.006097,116.319004,0,126,39940.2150347222,2009-05-07,05:09:39
40.006817,116.319504,0,62,39940.2183912037,2009-05-07,05:14:29
40.007413,116.319563,0,109,39940.2184490741,2009-05-07,05:14:34
40.00771,116.319564,0,127,39940.2185069444,2009-05-07,05:14:39
40.007757,116.319564,0,128,39940.2185648148,2009-05-07,05:14:44
40.007636,116.319558,0,128,39940.2186226852,2009-05-07,05:14:49
40.007636,116.319558,0,128,39940.2186574074,2009-05-07,05:14:52
40.007634,116.319557,0,129,39940.2186805556,2009-05-07,05:14:54
40.007501,116.31959,0,128,39940.2187384259,2009-05-07,05:14:59
40.007303,116.319595,0,128,39940.2187962963,2009-05-07,05:15:04
40.007213,116.319574,0,128,39940.2188541667,2009-05-07,05:15:09
40.007105,116.31954,0,128,39940.218912037,2009-05-07,05:15:14
40.006997,116.319497,0,127,39940.2189699074,2009-05-07,05:15:19
40.00691,116.319521,0,127,39940.2190277778,2009-05-07,05:15:24
40.007047,116.319525,0,130,39940.2190856481,2009-05-07,05:15:29
40.007282,116.31951,0,132,39940.2191435185,2009-05-07,05:15:34
40.007282,116.31951,0,132,39940.2191782407,2009-05-07,05:15:37
40.007274,116.319512,0,135,39940.2192013889,2009-05-07,05:15:39
40.007373,116.319514,0,139,39940.2192592593,2009-05-07,05:15:44
40.007385,116.319483,0,137,39940.2193171296,2009-05-07,05:15:49
40.007478,116.319451,0,133,39940.219375,2009-05-07,05:15:54
40.007622,116.319425,0,123,39940.2194328704,2009-05-07,05:15:59
40.00763,116.319401,0,120,39940.2194907407,2009-05-07,05:16:04
40.007599,116.319389,0,117,39940.2195486111,2009-05-07,05:16:09
40.007578,116.319384,0,115,39940.2196064815,2009-05-07,05:16:14
40.007542,116.319392,0,116,39940.2196643518,2009-05-07,05:16:19
40.007522,116.319409,0,117,39940.2197222222,2009-05-07,05:16:24
40.007489,116.319439,0,118,39940.2197800926,2009-05-07,05:16:29
40.007418,116.319454,0,120,39940.219837963,2009-05-07,05:16:34
40.007406,116.319458,0,122,39940.2198958333,2009-05-07,05:16:39
40.007539,116.319442,0,115,39940.2199537037,2009-05-07,05:16:44
40.007546,116.319429,0,111,39940.2200115741,2009-05-07,05:16:49
40.007444,116.319411,0,105,39940.2200694444,2009-05-07,05:16:54
40.00737,116.319385,0,97,39940.2201273148,2009-05-07,05:16:59
40.007289,116.319343,0,89,39940.2201851852,2009-05-07,05:17:04
40.007228,116.319281,0,79,39940.2202430556,2009-05-07,05:17:09
40.007157,116.319245,0,72,39940.2203009259,2009-05-07,05:17:14
40.007052,116.319218,0,67,39940.2203587963,2009-05-07,05:17:19
40.006945,116.319201,0,63,39940.2204166667,2009-05-07,05:17:24
40.006987,116.319235,0,63,39940.220474537,2009-05-07,05:17:29
40.007058,116.319266,0,62,39940.2205324074,2009-05-07,05:17:34
40.00722,116.319275,0,59,39940.2205902778,2009-05-07,05:17:39
40.007312,116.319292,0,57,39940.2206481481,2009-05-07,05:17:44
40.007427,116.319306,0,55,39940.2207060185,2009-05-07,05:17:49
40.007556,116.319314,0,53,39940.2207638889,2009-05-07,05:17:54
40.007766,116.319331,0,52,39940.2208217593,2009-05-07,05:17:59
40.007996,116.319328,0,51,39940.2208796296,2009-05-07,05:18:04
40.008279,116.319306,0,49,39940.2209375,2009-05-07,05:18:09
40.008412,116.319305,0,48,39940.2209953704,2009-05-07,05:18:14
40.008588,116.319306,0,47,39940.2210532407,2009-05-07,05:18:19
40.008631,116.319299,0,50,39940.2211111111,2009-05-07,05:18:24
40.0086,116.31928,0,62,39940.2211689815,2009-05-07,05:18:29
40.008468,116.319258,0,81,39940.2212268518,2009-05-07,05:18:34
40.008345,116.319254,0,91,39940.2212847222,2009-05-07,05:18:39
40.008202,116.319254,0,99,39940.2213425926,2009-05-07,05:18:44
40.008069,116.319266,0,105,39940.221400463,2009-05-07,05:18:49
40.00796,116.319311,0,111,39940.2214583333,2009-05-07,05:18:54
40.007799,116.319328,0,120,39940.2215162037,2009-05-07,05:18:59
40.007673,116.319353,0,127,39940.2215740741,2009-05-07,05:19:04
40.007613,116.319365,0,134,39940.2216319444,2009-05-07,05:19:09
40.007568,116.319396,0,140,39940.2216898148,2009-05-07,05:19:14
40.007514,116.319435,0,139,39940.2217476852,2009-05-07,05:19:19
40.007446,116.319484,0,132,39940.2218055556,2009-05-07,05:19:24
40.007405,116.319537,0,124,39940.2218634259,2009-05-07,05:19:29
40.007398,116.319515,0,116,39940.2219212963,2009-05-07,05:19:34
40.0074,116.319469,0,111,39940.2219791667,2009-05-07,05:19:39
40.00741,116.319387,0,110,39940.222037037,2009-05-07,05:19:44
40.007443,116.319291,0,116,39940.2220949074,2009-05-07,05:19:49
40.00753,116.319221,0,123,39940.2221527778,2009-05-07,05:19:54
40.00764,116.319153,0,129,39940.2222106481,2009-05-07,05:19:59
40.007734,116.319065,0,133,39940.2222685185,2009-05-07,05:20:04
40.007815,116.318988,0,142,39940.2223263889,2009-05-07,05:20:09
40.007891,116.318892,0,156,39940.2223842593,2009-05-07,05:20:14
40.007943,116.31878,0,160,39940.2224421296,2009-05-07,05:20:19
40.00796,116.318754,0,161,39940.2225,2009-05-07,05:20:24
40.00796,116.318754,0,161,39940.2225347222,2009-05-07,05:20:27
40.007964,116.31875,0,163,39940.2225578704,2009-05-07,05:20:29
40.007968,116.318714,0,164,39940.2226157407,2009-05-07,05:20:34
40.007806,116.318905,0,166,39940.2226736111,2009-05-07,05:20:39
40.007647,116.319066,0,169,39940.2227314815,2009-05-07,05:20:44
40.007588,116.319019,0,174,39940.2227893519,2009-05-07,05:20:49
40.007507,116.318989,0,180,39940.2228472222,2009-05-07,05:20:54
40.007437,116.318983,0,183,39940.2229050926,2009-05-07,05:20:59
40.007349,116.318956,0,189,39940.222962963,2009-05-07,05:21:04
40.007246,116.318922,0,196,39940.2230208333,2009-05-07,05:21:09
40.007153,116.318899,0,203,39940.2230787037,2009-05-07,05:21:14
40.007019,116.31886,0,210,39940.2231365741,2009-05-07,05:21:19
40.006927,116.318783,0,216,39940.2231944444,2009-05-07,05:21:24
40.006777,116.318755,0,223,39940.2232523148,2009-05-07,05:21:29
40.006675,116.318715,0,229,39940.2233101852,2009-05-07,05:21:34
40.006635,116.318617,0,235,39940.2233680556,2009-05-07,05:21:39
40.006623,116.3185,0,240,39940.2234259259,2009-05-07,05:21:44
40.006598,116.318417,0,243,39940.2234837963,2009-05-07,05:21:49
40.006579,116.318349,0,247,39940.2235416667,2009-05-07,05:21:54
40.006559,116.318306,0,249,39940.223599537,2009-05-07,05:21:59
40.006501,116.318263,0,252,39940.2236574074,2009-05-07,05:22:04
40.006439,116.318203,0,255,39940.2237152778,2009-05-07,05:22:09
40.006437,116.318105,0,258,39940.2237731481,2009-05-07,05:22:14
40.006436,116.318007,0,260,39940.2238310185,2009-05-07,05:22:19
40.006409,116.317921,0,262,39940.2238888889,2009-05-07,05:22:24
40.006369,116.317899,0,264,39940.2239467593,2009-05-07,05:22:29
40.006438,116.317835,0,265,39940.2240046296,2009-05-07,05:22:34
40.006614,116.317704,0,266,39940.2240625,2009-05-07,05:22:39
40.006791,116.317688,0,266,39940.2241203704,2009-05-07,05:22:44
40.006967,116.317677,0,266,39940.2241782407,2009-05-07,05:22:49
40.0076,116.319923,0,121,39940.2740856481,2009-05-07,06:34:41
40.007662,116.319899,0,159,39940.2741435185,2009-05-07,06:34:46
40.007606,116.319871,0,153,39940.2742013889,2009-05-07,06:34:51
40.007563,116.319821,0,163,39940.2742592593,2009-05-07,06:34:56
40.007512,116.319861,0,167,39940.2743171296,2009-05-07,06:35:01
40.007447,116.31992,0,185,39940.274375,2009-05-07,06:35:06
40.007367,116.32,0,222,39940.2744328704,2009-05-07,06:35:11
40.00733,116.320055,0,204,39940.2744907407,2009-05-07,06:35:16
40.007297,116.320034,0,200,39940.2745486111,2009-05-07,06:35:21
40.007281,116.320044,0,198,39940.2746064815,2009-05-07,06:35:26
40.007263,116.320188,0,195,39940.2746643518,2009-05-07,06:35:31
40.007259,116.320365,0,193,39940.2747222222,2009-05-07,06:35:36
40.007302,116.320545,0,199,39940.2747800926,2009-05-07,06:35:41
40.007347,116.320709,0,202,39940.274837963,2009-05-07,06:35:46
40.007486,116.320846,0,179,39940.2748958333,2009-05-07,06:35:51
40.007483,116.321021,0,180,39940.2749537037,2009-05-07,06:35:56
40.007358,116.321107,0,185,39940.2750115741,2009-05-07,06:36:01
40.007206,116.321126,0,187,39940.2750694444,2009-05-07,06:36:06
40.007037,116.321156,0,189,39940.2751273148,2009-05-07,06:36:11
40.006845,116.321192,0,191,39940.2751851852,2009-05-07,06:36:16
40.006678,116.321204,0,195,39940.2752430556,2009-05-07,06:36:21
40.006504,116.321265,0,204,39940.2753009259,2009-05-07,06:36:26
40.00637,116.32135,0,214,39940.2753587963,2009-05-07,06:36:31
40.006194,116.321356,0,220,39940.2754166667,2009-05-07,06:36:36
40.005972,116.321395,0,229,39940.275474537,2009-05-07,06:36:41
40.005771,116.321422,0,241,39940.2755324074,2009-05-07,06:36:46
40.005612,116.321444,0,250,39940.2755902778,2009-05-07,06:36:51
40.005451,116.321465,0,257,39940.2756481481,2009-05-07,06:36:56
40.005297,116.321476,0,265,39940.2757060185,2009-05-07,06:37:01
40.005138,116.321466,0,271,39940.2757638889,2009-05-07,06:37:06
40.004938,116.321499,0,283,39940.2758217593,2009-05-07,06:37:11
40.004775,116.321526,0,293,39940.2758796296,2009-05-07,06:37:16
40.004604,116.321493,0,297,39940.2759375,2009-05-07,06:37:21
40.004397,116.321486,0,308,39940.2759953704,2009-05-07,06:37:26
40.004184,116.321531,0,318,39940.2760532407,2009-05-07,06:37:31
40.003979,116.321554,0,322,39940.2761111111,2009-05-07,06:37:36
40.003785,116.321578,0,327,39940.2761689815,2009-05-07,06:37:41
40.003572,116.321637,0,328,39940.2762268518,2009-05-07,06:37:46
40.003382,116.321661,0,330,39940.2762847222,2009-05-07,06:37:51
40.003182,116.321683,0,332,39940.2763425926,2009-05-07,06:37:56
40.002997,116.321702,0,334,39940.276400463,2009-05-07,06:38:01
40.002865,116.321665,0,330,39940.2764583333,2009-05-07,06:38:06
40.002656,116.321728,0,335,39940.2765162037,2009-05-07,06:38:11
40.002474,116.32177,0,337,39940.2765740741,2009-05-07,06:38:16
40.002264,116.321812,0,338,39940.2766319444,2009-05-07,06:38:21
40.002073,116.32184,0,340,39940.2766898148,2009-05-07,06:38:26
40.001952,116.321743,0,326,39940.2767476852,2009-05-07,06:38:31
40.001802,116.321776,0,328,39940.2768055556,2009-05-07,06:38:36
40.001589,116.321806,0,328,39940.2768634259,2009-05-07,06:38:41
40.00136,116.321861,0,325,39940.2769212963,2009-05-07,06:38:46
40.001167,116.321836,0,311,39940.2769791667,2009-05-07,06:38:51
40.000971,116.321857,0,307,39940.277037037,2009-05-07,06:38:56
40.000744,116.321913,0,305,39940.2770949074,2009-05-07,06:39:01
40.00051,116.321969,0,304,39940.2771527778,2009-05-07,06:39:06
40.000306,116.321974,0,302,39940.2772106482,2009-05-07,06:39:11
40.000132,116.322077,0,299,39940.2772685185,2009-05-07,06:39:16
40.00007,116.322252,0,288,39940.2773263889,2009-05-07,06:39:21
40.000053,116.322453,0,283,39940.2773842593,2009-05-07,06:39:26
40.000029,116.322631,0,275,39940.2774421296,2009-05-07,06:39:31
40.000017,116.322789,0,271,39940.2775,2009-05-07,06:39:36
40.000011,116.322942,0,270,39940.2775578704,2009-05-07,06:39:41
40.00002,116.323133,0,269,39940.2776157407,2009-05-07,06:39:46
39.999998,116.323326,0,269,39940.2776736111,2009-05-07,06:39:51
39.999984,116.323476,0,267,39940.2777314815,2009-05-07,06:39:56
40.000009,116.32367,0,264,39940.2777893519,2009-05-07,06:40:01
39.999996,116.323979,0,263,39940.2778472222,2009-05-07,06:40:06
39.999995,116.324275,0,255,39940.2779050926,2009-05-07,06:40:11
39.999852,116.32452,0,251,39940.277962963,2009-05-07,06:40:16
39.999799,116.324871,0,244,39940.2780208333,2009-05-07,06:40:21
39.999753,116.325183,0,240,39940.2780787037,2009-05-07,06:40:26
39.999589,116.325573,0,179,39940.2781365741,2009-05-07,06:40:31
39.999503,116.325867,0,147,39940.2781944444,2009-05-07,06:40:36
39.999501,116.326098,0,131,39940.2782523148,2009-05-07,06:40:41
39.999514,116.326317,0,123,39940.2783101852,2009-05-07,06:40:46
39.99952,116.326577,0,117,39940.2783680556,2009-05-07,06:40:51
39.999531,116.326822,0,108,39940.2784259259,2009-05-07,06:40:56
39.999541,116.327021,0,107,39940.2784837963,2009-05-07,06:41:01
39.999531,116.327209,0,99,39940.2785416667,2009-05-07,06:41:06
39.999548,116.327246,0,100,39940.278599537,2009-05-07,06:41:11
39.999546,116.327257,0,91,39940.2786574074,2009-05-07,06:41:16
39.999546,116.327254,0,90,39940.2787152778,2009-05-07,06:41:21
39.999547,116.327258,0,90,39940.2787731481,2009-05-07,06:41:26
39.999551,116.327258,0,90,39940.2788310185,2009-05-07,06:41:31
39.999553,116.327253,0,90,39940.2788888889,2009-05-07,06:41:36
39.999553,116.327257,0,90,39940.2789467593,2009-05-07,06:41:41
39.999553,116.327257,0,90,39940.2789814815,2009-05-07,06:41:44
39.999556,116.327264,0,90,39940.2790046296,2009-05-07,06:41:46
39.999563,116.327275,0,90,39940.2790625,2009-05-07,06:41:51
39.999661,116.327283,0,92,39940.2791203704,2009-05-07,06:41:56
39.999822,116.327253,0,96,39940.2791782407,2009-05-07,06:42:01
39.999886,116.327279,0,106,39940.2792361111,2009-05-07,06:42:06
39.999948,116.327233,0,111,39940.2792939815,2009-05-07,06:42:11
39.999911,116.327279,0,86,39940.4153356481,2009-05-07,09:58:05
39.999907,116.327309,0,105,39940.4153935185,2009-05-07,09:58:10
39.99991,116.327295,0,99,39940.4154513889,2009-05-07,09:58:15
39.999949,116.327269,0,102,39940.4155092593,2009-05-07,09:58:20
39.999894,116.32726,0,113,39940.4155671296,2009-05-07,09:58:25
39.999798,116.327169,0,125,39940.415625,2009-05-07,09:58:30
39.999671,116.327109,0,127,39940.4156828704,2009-05-07,09:58:35
39.999532,116.327059,0,129,39940.4157407407,2009-05-07,09:58:40
39.999412,116.326968,0,126,39940.4157986111,2009-05-07,09:58:45
39.999325,116.326837,0,134,39940.4158564815,2009-05-07,09:58:50
39.999232,116.326721,0,138,39940.4159143518,2009-05-07,09:58:55
39.999123,116.326637,0,141,39940.4159722222,2009-05-07,09:59:00
39.998992,116.326621,0,140,39940.4160300926,2009-05-07,09:59:05
39.99886,116.326633,0,138,39940.416087963,2009-05-07,09:59:10
39.998717,116.326622,0,135,39940.4161458333,2009-05-07,09:59:15
39.998574,116.326625,0,138,39940.4162037037,2009-05-07,09:59:20
39.998425,116.326621,0,139,39940.4162615741,2009-05-07,09:59:25
39.998261,116.326635,0,140,39940.4163194444,2009-05-07,09:59:30
39.998108,116.326668,0,142,39940.4163773148,2009-05-07,09:59:35
39.997941,116.326681,0,146,39940.4164351852,2009-05-07,09:59:40
39.997782,116.32668,0,148,39940.4164930556,2009-05-07,09:59:45
39.99761,116.326695,0,150,39940.4165509259,2009-05-07,09:59:50
39.997464,116.326709,0,149,39940.4166087963,2009-05-07,09:59:55
39.997342,116.326722,0,148,39940.4166666667,2009-05-07,10:00:00
39.997218,116.326718,0,151,39940.416724537,2009-05-07,10:00:05
39.997081,116.326703,0,152,39940.4167824074,2009-05-07,10:00:10
39.996945,116.326725,0,155,39940.4168402778,2009-05-07,10:00:15
39.996705,116.326775,0,156,39940.4168981481,2009-05-07,10:00:20
39.996562,116.326754,0,156,39940.4169560185,2009-05-07,10:00:25
39.996446,116.326777,0,153,39940.4170138889,2009-05-07,10:00:30
39.99634,116.32669,0,163,39940.4170717593,2009-05-07,10:00:35
39.996237,116.326597,0,157,39940.4171296296,2009-05-07,10:00:40
39.996085,116.326581,0,140,39940.4171875,2009-05-07,10:00:45
39.995932,116.32655,0,130,39940.4172453704,2009-05-07,10:00:50
39.995792,116.326545,0,125,39940.4173032407,2009-05-07,10:00:55
39.995661,116.326562,0,121,39940.4173611111,2009-05-07,10:01:00
39.995527,116.326581,0,116,39940.4174189815,2009-05-07,10:01:05
39.99538,116.326596,0,113,39940.4174768519,2009-05-07,10:01:10
39.995275,116.326616,0,106,39940.4175347222,2009-05-07,10:01:15
39.995155,116.326664,0,106,39940.4175925926,2009-05-07,10:01:20
39.99507,116.326815,0,110,39940.417650463,2009-05-07,10:01:25
39.995032,116.327044,0,124,39940.4177083333,2009-05-07,10:01:30
39.995041,116.327241,0,128,39940.4177662037,2009-05-07,10:01:35
39.994996,116.327416,0,135,39940.4178240741,2009-05-07,10:01:40
39.994987,116.327578,0,141,39940.4178819444,2009-05-07,10:01:45
39.995073,116.327715,0,141,39940.4179398148,2009-05-07,10:01:50
39.995181,116.327822,0,142,39940.4179976852,2009-05-07,10:01:55
39.995295,116.327925,0,146,39940.4180555556,2009-05-07,10:02:00
39.995427,116.328051,0,151,39940.4181134259,2009-05-07,10:02:05
39.995545,116.328204,0,157,39940.4181712963,2009-05-07,10:02:10
39.995675,116.328348,0,161,39940.4182291667,2009-05-07,10:02:15
39.995789,116.32847,0,163,39940.418287037,2009-05-07,10:02:20
39.995891,116.328607,0,173,39940.4183449074,2009-05-07,10:02:25
39.996006,116.328754,0,183,39940.4184027778,2009-05-07,10:02:30
39.996123,116.328836,0,192,39940.4184606481,2009-05-07,10:02:35
39.996113,116.32894,0,175,39940.4185185185,2009-05-07,10:02:40
39.996115,116.328945,0,170,39940.4185763889,2009-05-07,10:02:45
39.996115,116.328945,0,170,39940.4186342593,2009-05-07,10:02:50
39.996114,116.328944,0,171,39940.4186921296,2009-05-07,10:02:55
39.996114,116.328944,0,170,39940.41875,2009-05-07,10:03:00
39.996114,116.328944,0,170,39940.4188078704,2009-05-07,10:03:05
39.996114,116.328945,0,170,39940.4188657407,2009-05-07,10:03:10
39.996114,116.328945,0,170,39940.418900463,2009-05-07,10:03:13
39.996114,116.328942,0,170,39940.4189236111,2009-05-07,10:03:15
39.996108,116.328909,0,170,39940.4189814815,2009-05-07,10:03:20
39.996106,116.328897,0,170,39940.4190393519,2009-05-07,10:03:25
39.996108,116.328898,0,170,39940.4190972222,2009-05-07,10:03:30
39.996108,116.328899,0,170,39940.4191550926,2009-05-07,10:03:35
39.996107,116.328898,0,170,39940.419212963,2009-05-07,10:03:40
39.996107,116.328898,0,170,39940.4192476852,2009-05-07,10:03:43
39.996105,116.328899,0,170,39940.4192708333,2009-05-07,10:03:45
39.996114,116.328912,0,171,39940.4193287037,2009-05-07,10:03:50
39.996126,116.328929,0,171,39940.4193865741,2009-05-07,10:03:55
39.996135,116.32896,0,171,39940.4194444444,2009-05-07,10:04:00
39.996094,116.329081,0,172,39940.4195023148,2009-05-07,10:04:05
39.996042,116.329188,0,173,39940.4195601852,2009-05-07,10:04:10
39.996047,116.328852,0,162,39940.4235185185,2009-05-07,10:09:52
39.995982,116.328761,0,160,39940.4235763889,2009-05-07,10:09:57
39.995892,116.328656,0,160,39940.4236342593,2009-05-07,10:10:02
39.995803,116.328553,0,161,39940.4236921296,2009-05-07,10:10:07
39.995711,116.328433,0,159,39940.42375,2009-05-07,10:10:12
39.995607,116.328311,0,156,39940.4238078704,2009-05-07,10:10:17
39.995513,116.328174,0,158,39940.4238657407,2009-05-07,10:10:22
39.995407,116.328055,0,159,39940.4239236111,2009-05-07,10:10:27
39.995305,116.328012,0,150,39940.4239814815,2009-05-07,10:10:32
39.995206,116.328002,0,146,39940.4240393518,2009-05-07,10:10:37
39.995109,116.32789,0,145,39940.4240972222,2009-05-07,10:10:42
39.995015,116.327764,0,142,39940.4241550926,2009-05-07,10:10:47
39.994905,116.327642,0,139,39940.424212963,2009-05-07,10:10:52
39.994798,116.327521,0,139,39940.4242708333,2009-05-07,10:10:57
39.994691,116.327394,0,137,39940.4243287037,2009-05-07,10:11:02
39.994595,116.327259,0,135,39940.4243865741,2009-05-07,10:11:07
39.994489,116.32714,0,139,39940.4244444444,2009-05-07,10:11:12
39.994388,116.327035,0,138,39940.4245023148,2009-05-07,10:11:17
39.994332,116.326922,0,138,39940.4245601852,2009-05-07,10:11:22
39.994269,116.326884,0,139,39940.4246180556,2009-05-07,10:11:27
39.994224,116.326854,0,144,39940.4246759259,2009-05-07,10:11:32
39.994147,116.326839,0,143,39940.4247337963,2009-05-07,10:11:37
39.994066,116.326813,0,144,39940.4247916667,2009-05-07,10:11:42
39.994005,116.326806,0,145,39940.424849537,2009-05-07,10:11:47
39.993908,116.326782,0,147,39940.4249074074,2009-05-07,10:11:52
39.9938,116.326781,0,146,39940.4249652778,2009-05-07,10:11:57
39.993706,116.326772,0,146,39940.4250231481,2009-05-07,10:12:02
39.9936,116.326779,0,142,39940.4250810185,2009-05-07,10:12:07
39.993485,116.326791,0,144,39940.4251388889,2009-05-07,10:12:12
39.993363,116.326803,0,141,39940.4251967593,2009-05-07,10:12:17
39.993289,116.32681,0,132,39940.4252546296,2009-05-07,10:12:22
39.993274,116.326819,0,130,39940.4253125,2009-05-07,10:12:27
39.993249,116.326823,0,129,39940.4253703704,2009-05-07,10:12:32
39.993271,116.326732,0,130,39940.4254282407,2009-05-07,10:12:37
39.993374,116.326637,0,130,39940.4254861111,2009-05-07,10:12:42
39.993374,116.326635,0,130,39940.4255439815,2009-05-07,10:12:47
39.993372,116.326633,0,130,39940.4256018519,2009-05-07,10:12:52
39.993377,116.32663,0,130,39940.4256597222,2009-05-07,10:12:57
39.993374,116.326632,0,131,39940.4257175926,2009-05-07,10:13:02
39.993374,116.326632,0,131,39940.4257523148,2009-05-07,10:13:05
39.993372,116.326632,0,131,39940.425775463,2009-05-07,10:13:07
39.993363,116.326673,0,133,39940.4258333333,2009-05-07,10:13:12
39.993179,116.326719,0,141,39940.4258912037,2009-05-07,10:13:17
39.993162,116.32685,0,144,39940.4259490741,2009-05-07,10:13:22
39.993121,116.326852,0,152,39940.4260069444,2009-05-07,10:13:27
39.993094,116.326876,0,155,39940.4260648148,2009-05-07,10:13:32
39.993008,116.32691,0,160,39940.4261226852,2009-05-07,10:13:37
39.992857,116.326947,0,165,39940.4261805556,2009-05-07,10:13:42
39.992736,116.326963,0,160,39940.4262384259,2009-05-07,10:13:47
39.992666,116.326972,0,162,39940.4262962963,2009-05-07,10:13:52
39.992615,116.326986,0,160,39940.4263541667,2009-05-07,10:13:57
39.992551,116.327006,0,157,39940.426412037,2009-05-07,10:14:02
39.992511,116.327052,0,155,39940.4264699074,2009-05-07,10:14:07
39.992462,116.327088,0,151,39940.4265277778,2009-05-07,10:14:12
39.992399,116.327139,0,144,39940.4265856481,2009-05-07,10:14:17
39.992344,116.327176,0,140,39940.4266435185,2009-05-07,10:14:22
39.99226,116.327119,0,147,39940.4267013889,2009-05-07,10:14:27
39.992192,116.327095,0,146,39940.4267592593,2009-05-07,10:14:32
39.992116,116.327059,0,143,39940.4268171296,2009-05-07,10:14:37
39.99204,116.327039,0,142,39940.426875,2009-05-07,10:14:42
39.991978,116.327017,0,140,39940.4269328704,2009-05-07,10:14:47
39.991917,116.327003,0,141,39940.4269907407,2009-05-07,10:14:52
39.991865,116.327001,0,137,39940.4270486111,2009-05-07,10:14:57
39.991801,116.326999,0,132,39940.4271064815,2009-05-07,10:15:02
39.991763,116.327003,0,130,39940.4271643519,2009-05-07,10:15:07
39.991744,116.327011,0,131,39940.4272222222,2009-05-07,10:15:12
39.991718,116.327018,0,131,39940.4272800926,2009-05-07,10:15:17
39.991677,116.327023,0,130,39940.427337963,2009-05-07,10:15:22
39.991632,116.327026,0,131,39940.4273958333,2009-05-07,10:15:27
39.991542,116.327055,0,140,39940.4274537037,2009-05-07,10:15:32
39.991444,116.327099,0,146,39940.4275115741,2009-05-07,10:15:37
39.991384,116.327131,0,152,39940.4275694444,2009-05-07,10:15:42
39.99134,116.327212,0,152,39940.4276273148,2009-05-07,10:15:47
39.991326,116.327189,0,152,39940.4276851852,2009-05-07,10:15:52
39.991297,116.327145,0,150,39940.4277430556,2009-05-07,10:15:57
39.991219,116.327111,0,149,39940.4278009259,2009-05-07,10:16:02
39.991187,116.32711,0,147,39940.4278587963,2009-05-07,10:16:07
39.991177,116.327111,0,147,39940.4279166667,2009-05-07,10:16:12
39.991186,116.327179,0,145,39940.427974537,2009-05-07,10:16:17
39.991175,116.327272,0,142,39940.4280324074,2009-05-07,10:16:22
39.99109,116.327497,0,139,39940.4300578704,2009-05-07,10:19:17
39.991654,116.327308,0,447,39940.4302314815,2009-05-07,10:19:32
39.991743,116.327451,0,159,39940.4302893518,2009-05-07,10:19:37
39.991624,116.327465,0,161,39940.4303472222,2009-05-07,10:19:42
39.991549,116.327461,0,161,39940.4304050926,2009-05-07,10:19:47
39.991527,116.327456,0,161,39940.430462963,2009-05-07,10:19:52
39.991513,116.327443,0,161,39940.4305208333,2009-05-07,10:19:57
39.991481,116.327423,0,162,39940.4305787037,2009-05-07,10:20:02
39.991483,116.327436,0,162,39940.4306365741,2009-05-07,10:20:07
39.991486,116.327474,0,162,39940.4306944444,2009-05-07,10:20:12
39.991464,116.327484,0,163,39940.4307523148,2009-05-07,10:20:17
39.991454,116.327498,0,163,39940.4308101852,2009-05-07,10:20:22
39.991454,116.327497,0,163,39940.4308680556,2009-05-07,10:20:27
39.991456,116.327497,0,163,39940.4309259259,2009-05-07,10:20:32
39.991456,116.327497,0,163,39940.4309606481,2009-05-07,10:20:35
39.991455,116.327495,0,163,39940.4309837963,2009-05-07,10:20:37
39.991496,116.327479,0,164,39940.4310416667,2009-05-07,10:20:42
39.991598,116.32744,0,167,39940.431099537,2009-05-07,10:20:47
39.991673,116.327388,0,170,39940.4311574074,2009-05-07,10:20:52
39.991713,116.327366,0,174,39940.4312152778,2009-05-07,10:20:57
39.991719,116.327357,0,175,39940.4312731481,2009-05-07,10:21:02
39.991724,116.32738,0,175,39940.4313310185,2009-05-07,10:21:07
39.991726,116.327401,0,175,39940.4313888889,2009-05-07,10:21:12
39.991728,116.327462,0,175,39940.4314467593,2009-05-07,10:21:17
39.99171,116.327444,0,175,39940.4315046296,2009-05-07,10:21:22
39.991646,116.327376,0,175,39940.4315625,2009-05-07,10:21:27
39.991581,116.327317,0,175,39940.4316203704,2009-05-07,10:21:32
39.991504,116.327463,0,181,39940.432025463,2009-05-07,10:22:07
39.991499,116.327475,0,179,39940.4320833333,2009-05-07,10:22:12
39.991035,116.327346,0,170,39940.4321412037,2009-05-07,10:22:17
39.991053,116.327343,0,169,39940.4321990741,2009-05-07,10:22:22
39.991084,116.327355,0,168,39940.4322569444,2009-05-07,10:22:27
39.991114,116.327389,0,167,39940.4323148148,2009-05-07,10:22:32
39.991209,116.327431,0,167,39940.4323726852,2009-05-07,10:22:37
39.991257,116.327406,0,168,39940.4324305556,2009-05-07,10:22:42
39.991271,116.3274,0,168,39940.4324884259,2009-05-07,10:22:47
39.99128,116.327427,0,169,39940.4325462963,2009-05-07,10:22:52
39.991283,116.327429,0,170,39940.4326041667,2009-05-07,10:22:57
39.991283,116.327428,0,170,39940.432662037,2009-05-07,10:23:02
39.991283,116.327428,0,170,39940.4326967593,2009-05-07,10:23:05
39.99128,116.327429,0,170,39940.4327199074,2009-05-07,10:23:07
39.991241,116.32744,0,171,39940.4327777778,2009-05-07,10:23:12
39.991193,116.327444,0,171,39940.4328356481,2009-05-07,10:23:17
39.991285,116.327477,0,171,39940.4328935185,2009-05-07,10:23:22
39.991295,116.327476,0,171,39940.4329513889,2009-05-07,10:23:27
39.991255,116.327444,0,164,39940.4330092593,2009-05-07,10:23:32
39.991224,116.327451,0,150,39940.4330671296,2009-05-07,10:23:37
39.991213,116.327428,0,144,39940.433125,2009-05-07,10:23:42
39.991205,116.327382,0,144,39940.4331828704,2009-05-07,10:23:47
39.991188,116.327314,0,149,39940.4332407407,2009-05-07,10:23:52
39.991173,116.32725,0,147,39940.4332986111,2009-05-07,10:23:57
39.991181,116.327196,0,146,39940.4333564815,2009-05-07,10:24:02
39.991186,116.327141,0,144,39940.4334143519,2009-05-07,10:24:07
39.991176,116.327093,0,139,39940.4334722222,2009-05-07,10:24:12
39.991166,116.327085,0,134,39940.4335300926,2009-05-07,10:24:17
39.991206,116.327046,0,135,39940.433587963,2009-05-07,10:24:22
39.991251,116.327075,0,135,39940.4336458333,2009-05-07,10:24:27
39.991302,116.327075,0,136,39940.4337037037,2009-05-07,10:24:32
39.991351,116.327073,0,136,39940.4337615741,2009-05-07,10:24:37
39.991375,116.327064,0,135,39940.4338194444,2009-05-07,10:24:42
39.991419,116.327067,0,136,39940.4338773148,2009-05-07,10:24:47
39.991439,116.327085,0,136,39940.4339351852,2009-05-07,10:24:52
39.991517,116.327075,0,129,39940.4339930556,2009-05-07,10:24:57
39.991555,116.327074,0,129,39940.4340509259,2009-05-07,10:25:02
39.991601,116.327063,0,124,39940.4341087963,2009-05-07,10:25:07
39.991634,116.327044,0,121,39940.4341666667,2009-05-07,10:25:12
39.991672,116.327044,0,120,39940.434224537,2009-05-07,10:25:17
39.991711,116.32707,0,120,39940.4342824074,2009-05-07,10:25:22
39.991754,116.327086,0,141,39940.4343402778,2009-05-07,10:25:27
39.991759,116.327063,0,146,39940.4343981481,2009-05-07,10:25:32
39.99185,116.327074,0,153,39940.4344560185,2009-05-07,10:25:37
39.991942,116.327075,0,155,39940.4345138889,2009-05-07,10:25:42
39.991961,116.32709,0,158,39940.4345717593,2009-05-07,10:25:47
39.992001,116.327093,0,163,39940.4346296296,2009-05-07,10:25:52
39.99206,116.327054,0,166,39940.4346875,2009-05-07,10:25:57
39.992085,116.327063,0,168,39940.4347453704,2009-05-07,10:26:02
39.992091,116.327084,0,168,39940.4348032407,2009-05-07,10:26:07
39.992091,116.327084,0,168,39940.434837963,2009-05-07,10:26:10
39.992091,116.327085,0,168,39940.4348611111,2009-05-07,10:26:12
39.992119,116.327116,0,166,39940.4349189815,2009-05-07,10:26:17
39.991984,116.327072,0,172,39940.4376967593,2009-05-07,10:30:17
39.992114,116.326586,0,185,39940.4377546296,2009-05-07,10:30:22
39.99212,116.326585,0,185,39940.4378125,2009-05-07,10:30:27
39.99212,116.326585,0,185,39940.4378472222,2009-05-07,10:30:30
39.992123,116.326585,0,184,39940.4378703704,2009-05-07,10:30:32
39.992114,116.326586,0,184,39940.4379282407,2009-05-07,10:30:37
39.992242,116.326162,0,291,39940.4384490741,2009-05-07,10:31:22
39.992173,116.326223,0,292,39940.4385069444,2009-05-07,10:31:27
39.992144,116.326265,0,290,39940.4385648148,2009-05-07,10:31:32
39.992086,116.326301,0,291,39940.4386226852,2009-05-07,10:31:37
39.992057,116.326308,0,290,39940.4386805556,2009-05-07,10:31:42
39.991469,116.326692,0,291,39940.443912037,2009-05-07,10:39:14
39.991644,116.326685,0,320,39940.4439699074,2009-05-07,10:39:19
39.991747,116.326676,0,317,39940.4440277778,2009-05-07,10:39:24
39.991664,116.326775,0,330,39940.4440856481,2009-05-07,10:39:29
39.991686,116.326782,0,323,39940.4441435185,2009-05-07,10:39:34
39.991741,116.326786,0,310,39940.4442013889,2009-05-07,10:39:39
39.991987,116.326716,0,283,39940.4442592593,2009-05-07,10:39:44
39.992067,116.326704,0,267,39940.4443171296,2009-05-07,10:39:49
39.992285,116.326593,0,263,39940.444375,2009-05-07,10:39:54
39.992306,116.326584,0,254,39940.4444328704,2009-05-07,10:39:59
39.99271,116.326668,0,252,39940.4444907407,2009-05-07,10:40:04
39.992944,116.326723,0,241,39940.4445486111,2009-05-07,10:40:09
39.993057,116.326749,0,232,39940.4446064815,2009-05-07,10:40:14
39.993147,116.326755,0,223,39940.4446643519,2009-05-07,10:40:19
39.993171,116.326763,0,228,39940.4447222222,2009-05-07,10:40:24
39.993183,116.326779,0,226,39940.4447800926,2009-05-07,10:40:29
39.993203,116.326797,0,219,39940.444837963,2009-05-07,10:40:34
39.993203,116.326797,0,219,39940.4448726852,2009-05-07,10:40:37
39.993195,116.3268,0,218,39940.4448958333,2009-05-07,10:40:39
39.993195,116.326771,0,218,39940.4449537037,2009-05-07,10:40:44
39.993295,116.326732,0,212,39940.4450115741,2009-05-07,10:40:49
39.993438,116.326771,0,201,39940.4450694444,2009-05-07,10:40:54
39.993648,116.326777,0,199,39940.4451273148,2009-05-07,10:40:59
39.993848,116.326781,0,190,39940.4451851852,2009-05-07,10:41:04
39.994005,116.326786,0,172,39940.4452430556,2009-05-07,10:41:09
39.994113,116.326737,0,162,39940.4453009259,2009-05-07,10:41:14
39.994242,116.326774,0,151,39940.4453587963,2009-05-07,10:41:19
39.994389,116.326816,0,153,39940.4454166667,2009-05-07,10:41:24
39.994572,116.326794,0,156,39940.445474537,2009-05-07,10:41:29
39.994773,116.326781,0,151,39940.4455324074,2009-05-07,10:41:34
39.994989,116.326768,0,149,39940.4455902778,2009-05-07,10:41:39
39.995211,116.326678,0,143,39940.4456481481,2009-05-07,10:41:44
39.995437,116.326627,0,153,39940.4457060185,2009-05-07,10:41:49
39.995547,116.326689,0,144,39940.4457638889,2009-05-07,10:41:54
39.995482,116.326758,0,130,39940.4458217593,2009-05-07,10:41:59
39.995475,116.326762,0,133,39940.4458796296,2009-05-07,10:42:04
39.995477,116.326766,0,132,39940.4459375,2009-05-07,10:42:09
39.995477,116.326765,0,132,39940.4459953704,2009-05-07,10:42:14
39.995477,116.326766,0,132,39940.4460532407,2009-05-07,10:42:19
39.995476,116.326763,0,132,39940.4461111111,2009-05-07,10:42:24
39.995475,116.32676,0,132,39940.4461689815,2009-05-07,10:42:29
39.995476,116.32676,0,132,39940.4462268518,2009-05-07,10:42:34
39.995475,116.326759,0,132,39940.4462847222,2009-05-07,10:42:39
39.995474,116.32676,0,132,39940.4463425926,2009-05-07,10:42:44
39.995473,116.326761,0,132,39940.446400463,2009-05-07,10:42:49
39.995473,116.326761,0,132,39940.4464583333,2009-05-07,10:42:54
39.995473,116.32676,0,132,39940.4465162037,2009-05-07,10:42:59
39.995473,116.326761,0,133,39940.4465740741,2009-05-07,10:43:04
39.995473,116.32676,0,133,39940.4466319444,2009-05-07,10:43:09
39.995473,116.32676,0,133,39940.4466898148,2009-05-07,10:43:14
39.995474,116.32676,0,133,39940.4467476852,2009-05-07,10:43:19
39.995474,116.32676,0,133,39940.4467824074,2009-05-07,10:43:22
39.995474,116.32676,0,133,39940.4468055556,2009-05-07,10:43:24
39.995482,116.32677,0,133,39940.4468634259,2009-05-07,10:43:29
39.995513,116.326763,0,135,39940.4469212963,2009-05-07,10:43:34
39.995513,116.326763,0,135,39940.4469560185,2009-05-07,10:43:37
39.995519,116.32676,0,136,39940.4469791667,2009-05-07,10:43:39
39.995561,116.326746,0,140,39940.447037037,2009-05-07,10:43:44
39.99563,116.326739,0,146,39940.4470949074,2009-05-07,10:43:49
39.995662,116.326744,0,147,39940.4471527778,2009-05-07,10:43:54
39.995708,116.326745,0,149,39940.4472106481,2009-05-07,10:43:59
39.995752,116.326765,0,150,39940.4472685185,2009-05-07,10:44:04
39.995872,116.326692,0,180,39940.449525463,2009-05-07,10:47:19
39.996042,116.326702,0,174,39940.4495833333,2009-05-07,10:47:24
39.996225,116.326778,0,168,39940.4496412037,2009-05-07,10:47:29
39.996423,116.326755,0,162,39940.4496990741,2009-05-07,10:47:34
39.996627,116.326728,0,166,39940.4497569444,2009-05-07,10:47:39
39.996839,116.326732,0,169,39940.4498148148,2009-05-07,10:47:44
39.997051,116.32673,0,170,39940.4498726852,2009-05-07,10:47:49
39.997273,116.326709,0,163,39940.4499305556,2009-05-07,10:47:54
39.997498,116.326706,0,155,39940.4499884259,2009-05-07,10:47:59
39.997719,116.326707,0,155,39940.4500462963,2009-05-07,10:48:04
39.997953,116.326706,0,153,39940.4501041667,2009-05-07,10:48:09
39.998182,116.326698,0,148,39940.450162037,2009-05-07,10:48:14
39.998407,116.326686,0,147,39940.4502199074,2009-05-07,10:48:19
39.998623,116.326677,0,143,39940.4502777778,2009-05-07,10:48:24
39.998836,116.326663,0,140,39940.4503356481,2009-05-07,10:48:29
39.999041,116.326642,0,145,39940.4503935185,2009-05-07,10:48:34
39.999223,116.32672,0,143,39940.4504513889,2009-05-07,10:48:39
39.999369,116.326925,0,144,39940.4505092593,2009-05-07,10:48:44
39.999545,116.327075,0,144,39940.4505671296,2009-05-07,10:48:49
39.999746,116.327135,0,140,39940.450625,2009-05-07,10:48:54
39.999868,116.327255,0,144,39940.4506828704,2009-05-07,10:48:59
39.999917,116.327327,0,148,39940.4507407407,2009-05-07,10:49:04
39.999934,116.32733,0,148,39940.4507986111,2009-05-07,10:49:09
39.999936,116.327339,0,147,39940.4508564815,2009-05-07,10:49:14
39.999937,116.327352,0,147,39940.4509143519,2009-05-07,10:49:19
39.999938,116.327358,0,147,39940.4509722222,2009-05-07,10:49:24
39.999939,116.32736,0,147,39940.4510300926,2009-05-07,10:49:29
39.999939,116.32736,0,147,39940.4510648148,2009-05-07,10:49:32
39.99994,116.327362,0,147,39940.451087963,2009-05-07,10:49:34
39.999951,116.327374,0,147,39940.4511458333,2009-05-07,10:49:39
39.999987,116.327391,0,145,39940.4512037037,2009-05-07,10:49:44
40.000017,116.327408,0,142,39940.4512615741,2009-05-07,10:49:49
40.000036,116.327381,0,141,39940.4513194444,2009-05-07,10:49:54
40.000019,116.32736,0,140,39940.4513773148,2009-05-07,10:49:59
40.000072,116.327361,0,140,39940.4514351852,2009-05-07,10:50:04
40.000049,116.327348,0,142,39940.4514930556,2009-05-07,10:50:09
40.000045,116.327396,0,143,39940.4515509259,2009-05-07,10:50:14
40.000019,116.32746,0,144,39940.4516087963,2009-05-07,10:50:19
40.000019,116.32746,0,144,39940.4516435185,2009-05-07,10:50:22
40.000013,116.327459,0,144,39940.4516666667,2009-05-07,10:50:24
40.000012,116.327439,0,145,39940.451724537,2009-05-07,10:50:29
40.000016,116.327445,0,145,39940.4517824074,2009-05-07,10:50:34
40.000018,116.327451,0,146,39940.4518402778,2009-05-07,10:50:39
40.000018,116.327451,0,146,39940.451875,2009-05-07,10:50:42
40.00002,116.327458,0,146,39940.4518981481,2009-05-07,10:50:44
40.000023,116.327467,0,146,39940.4519560185,2009-05-07,10:50:49
40.00007,116.327521,0,146,39940.4520138889,2009-05-07,10:50:54
40.00008,116.327556,0,146,39940.4520717593,2009-05-07,10:50:59
40.00008,116.327579,0,146,39940.4521296296,2009-05-07,10:51:04
40.000129,116.327534,0,145,39940.4521875,2009-05-07,10:51:09
40.00008,116.327389,0,145,39940.4522453704,2009-05-07,10:51:14
40.000111,116.327345,0,144,39940.4523032407,2009-05-07,10:51:19
40.000175,116.327323,0,144,39940.4523611111,2009-05-07,10:51:24
40.000229,116.327328,0,144,39940.4524189815,2009-05-07,10:51:29
40.000282,116.327321,0,144,39940.4524768519,2009-05-07,10:51:34
40.000362,116.327326,0,144,39940.4525347222,2009-05-07,10:51:39
