# Supplementary material for: Research on differential privacy protection method based on user tendency
Source: PLoS One. 2023 Oct 26;18(10):e0288823. doi: 10.1371/journal.pone.0288823 (PMC10602288; doi:10.1371/journal.pone.0288823)
Supplement: S1 Data — (ZIP) [file pone.0288823.s001.zip › Data 5-1/000/Trajectory/20090507192952.plt]

Geolife trajectory
WGS 84
Altitude is in Feet
Reserved 3
0,2,255,My Track,0,0,2,8421376
0
39.998461,116.324837,0,492,39940.8124074074,2009-05-07,19:29:52
39.998354,116.324661,0,489,39940.8124652778,2009-05-07,19:29:57
39.99842,116.324498,0,485,39940.8125231481,2009-05-07,19:30:02
39.998476,116.324394,0,480,39940.8125810185,2009-05-07,19:30:07
39.998541,116.324294,0,477,39940.8126388889,2009-05-07,19:30:12
39.998631,116.3242,0,474,39940.8126967593,2009-05-07,19:30:17
39.998694,116.324076,0,482,39940.8127546296,2009-05-07,19:30:22
39.998718,116.323901,0,480,39940.8128125,2009-05-07,19:30:27
39.998732,116.32374,0,478,39940.8128703704,2009-05-07,19:30:32
39.998503,116.323354,0,476,39940.8129282407,2009-05-07,19:30:37
39.998523,116.323198,0,473,39940.8129861111,2009-05-07,19:30:42
39.99848,116.32298,0,470,39940.8130439815,2009-05-07,19:30:47
39.998494,116.322792,0,468,39940.8131018518,2009-05-07,19:30:52
39.998507,116.322617,0,465,39940.8131597222,2009-05-07,19:30:57
39.998543,116.322468,0,463,39940.8132175926,2009-05-07,19:31:02
39.998549,116.32233,0,460,39940.813275463,2009-05-07,19:31:07
39.998543,116.322091,0,458,39940.8133333333,2009-05-07,19:31:12
39.998526,116.321868,0,455,39940.8133912037,2009-05-07,19:31:17
39.998549,116.321715,0,451,39940.8134490741,2009-05-07,19:31:22
39.998536,116.321485,0,449,39940.8135069444,2009-05-07,19:31:27
39.998521,116.321296,0,446,39940.8135648148,2009-05-07,19:31:32
39.998516,116.321093,0,444,39940.8136226852,2009-05-07,19:31:37
39.998523,116.320894,0,441,39940.8136805556,2009-05-07,19:31:42
39.998678,116.320781,0,437,39940.8137384259,2009-05-07,19:31:47
39.998825,116.320749,0,432,39940.8137962963,2009-05-07,19:31:52
39.998954,116.320745,0,424,39940.8138541667,2009-05-07,19:31:57
39.99915,116.320796,0,417,39940.813912037,2009-05-07,19:32:02
39.99934,116.320797,0,411,39940.8139699074,2009-05-07,19:32:07
39.999506,116.320805,0,403,39940.8140277778,2009-05-07,19:32:12
39.999667,116.320824,0,395,39940.8140856481,2009-05-07,19:32:17
39.99982,116.320848,0,387,39940.8141435185,2009-05-07,19:32:22
39.999969,116.32085,0,371,39940.8142013889,2009-05-07,19:32:27
40.000214,116.320837,0,362,39940.8142592593,2009-05-07,19:32:32
40.000391,116.320858,0,354,39940.8143171296,2009-05-07,19:32:37
40.000563,116.320858,0,345,39940.814375,2009-05-07,19:32:42
40.000732,116.320898,0,335,39940.8144328704,2009-05-07,19:32:47
40.000927,116.320948,0,330,39940.8144907407,2009-05-07,19:32:52
40.001088,116.320954,0,318,39940.8145486111,2009-05-07,19:32:57
40.00131,116.320987,0,313,39940.8146064815,2009-05-07,19:33:02
40.00148,116.321022,0,299,39940.8146643518,2009-05-07,19:33:07
40.001682,116.321034,0,289,39940.8147222222,2009-05-07,19:33:12
40.001875,116.321031,0,276,39940.8147800926,2009-05-07,19:33:17
40.002084,116.321058,0,273,39940.814837963,2009-05-07,19:33:22
40.002262,116.321085,0,262,39940.8148958333,2009-05-07,19:33:27
40.002444,116.321098,0,251,39940.8149537037,2009-05-07,19:33:32
40.002652,116.321112,0,242,39940.8150115741,2009-05-07,19:33:37
40.00282,116.321108,0,228,39940.8150694444,2009-05-07,19:33:42
40.002998,116.321109,0,215,39940.8151273148,2009-05-07,19:33:47
40.003187,116.32116,0,197,39940.8151851852,2009-05-07,19:33:52
40.003364,116.321199,0,182,39940.8152430556,2009-05-07,19:33:57
40.003642,116.321284,0,156,39940.8153009259,2009-05-07,19:34:02
40.003899,116.321339,0,140,39940.8153587963,2009-05-07,19:34:07
40.004115,116.321358,0,124,39940.8154166667,2009-05-07,19:34:12
40.004321,116.321411,0,106,39940.815474537,2009-05-07,19:34:17
40.004531,116.321442,0,91,39940.8155324074,2009-05-07,19:34:22
40.004747,116.321477,0,71,39940.8155902778,2009-05-07,19:34:27
40.004912,116.321489,0,53,39940.8156481481,2009-05-07,19:34:32
40.005115,116.321507,0,22,39940.8157060185,2009-05-07,19:34:37
40.005143,116.321309,0,17,39940.8157638889,2009-05-07,19:34:42
40.005148,116.321067,0,12,39940.8158217593,2009-05-07,19:34:47
40.005175,116.320892,0,-3,39940.8158796296,2009-05-07,19:34:52
40.005232,116.320739,0,-22,39940.8159375,2009-05-07,19:34:57
40.005247,116.320555,0,-32,39940.8159953704,2009-05-07,19:35:02
40.005316,116.320414,0,-52,39940.8160532407,2009-05-07,19:35:07
40.005365,116.320253,0,-69,39940.8161111111,2009-05-07,19:35:12
40.005449,116.320125,0,-89,39940.8161689815,2009-05-07,19:35:17
40.005483,116.319979,0,-104,39940.8162268519,2009-05-07,19:35:22
40.005557,116.319848,0,-116,39940.8162847222,2009-05-07,19:35:27
40.005603,116.319678,0,-127,39940.8163425926,2009-05-07,19:35:32
40.005618,116.319506,0,-136,39940.816400463,2009-05-07,19:35:37
40.005599,116.319298,0,-146,39940.8164583333,2009-05-07,19:35:42
40.005655,116.319154,0,-160,39940.8165162037,2009-05-07,19:35:47
40.005664,116.318993,0,-173,39940.8165740741,2009-05-07,19:35:52
40.005686,116.318843,0,-186,39940.8166319444,2009-05-07,19:35:57
40.005781,116.318767,0,-196,39940.8166898148,2009-05-07,19:36:02
40.00601,116.318804,0,-209,39940.8167476852,2009-05-07,19:36:07
40.006197,116.31882,0,-221,39940.8168055556,2009-05-07,19:36:12
40.006407,116.318859,0,-227,39940.8168634259,2009-05-07,19:36:17
40.006602,116.318895,0,-240,39940.8169212963,2009-05-07,19:36:22
40.006799,116.318928,0,-249,39940.8169791667,2009-05-07,19:36:27
40.006996,116.318932,0,-254,39940.817037037,2009-05-07,19:36:32
40.007175,116.31897,0,-256,39940.8170949074,2009-05-07,19:36:37
40.00737,116.318978,0,-263,39940.8171527778,2009-05-07,19:36:42
40.007516,116.318965,0,-270,39940.8172106481,2009-05-07,19:36:47
40.007642,116.318982,0,-273,39940.8172685185,2009-05-07,19:36:52
40.00775,116.318977,0,-277,39940.8173263889,2009-05-07,19:36:57
40.007914,116.318989,0,-284,39940.8173842593,2009-05-07,19:37:02
40.008087,116.319023,0,-296,39940.8174421296,2009-05-07,19:37:07
40.008267,116.319044,0,-309,39940.8175,2009-05-07,19:37:12
40.008431,116.319087,0,-318,39940.8175578704,2009-05-07,19:37:17
40.008615,116.319125,0,-330,39940.8176157407,2009-05-07,19:37:22
40.008858,116.319162,0,-331,39940.8176736111,2009-05-07,19:37:27
40.009036,116.319225,0,-338,39940.8177314815,2009-05-07,19:37:32
40.009383,116.319531,0,-348,39940.8177893519,2009-05-07,19:37:37
40.009336,116.319282,0,-350,39940.8178472222,2009-05-07,19:37:42
40.009475,116.319265,0,-360,39940.8179050926,2009-05-07,19:37:47
40.009615,116.319247,0,-374,39940.817962963,2009-05-07,19:37:52
40.009829,116.319312,0,-383,39940.8180208333,2009-05-07,19:37:57
40.009988,116.319329,0,-392,39940.8180787037,2009-05-07,19:38:02
40.010194,116.319385,0,-414,39940.8181365741,2009-05-07,19:38:07
40.010391,116.319438,0,-428,39940.8181944444,2009-05-07,19:38:12
40.010534,116.319448,0,-436,39940.8182523148,2009-05-07,19:38:17
40.010705,116.319453,0,-437,39940.8183101852,2009-05-07,19:38:22
40.010818,116.319311,0,-437,39940.8183680556,2009-05-07,19:38:27
40.01084,116.319101,0,-436,39940.8184259259,2009-05-07,19:38:32
40.010841,116.318914,0,-439,39940.8184837963,2009-05-07,19:38:37
40.010815,116.318727,0,-440,39940.8185416667,2009-05-07,19:38:42
40.010775,116.318536,0,-442,39940.818599537,2009-05-07,19:38:47
40.009072,116.316577,0,162,39940.8186574074,2009-05-07,19:38:52
40.00902,116.316357,0,130,39940.8187152778,2009-05-07,19:38:57
40.009094,116.316274,0,115,39940.8187731481,2009-05-07,19:39:02
40.009197,116.316256,0,110,39940.8188310185,2009-05-07,19:39:07
40.009328,116.316225,0,105,39940.8188888889,2009-05-07,19:39:12
40.009445,116.31619,0,90,39940.8189467593,2009-05-07,19:39:17
40.009555,116.316159,0,91,39940.8190046296,2009-05-07,19:39:22
40.009656,116.316075,0,96,39940.8190625,2009-05-07,19:39:27
40.009668,116.315937,0,93,39940.8191203704,2009-05-07,19:39:32
40.009669,116.315742,0,85,39940.8191782407,2009-05-07,19:39:37
40.00969,116.315602,0,80,39940.8192361111,2009-05-07,19:39:42
40.009688,116.315449,0,75,39940.8192939815,2009-05-07,19:39:47
40.009672,116.31528,0,71,39940.8193518519,2009-05-07,19:39:52
40.00967,116.315106,0,62,39940.8194097222,2009-05-07,19:39:57
40.00966,116.314952,0,57,39940.8194675926,2009-05-07,19:40:02
40.009656,116.314814,0,51,39940.819525463,2009-05-07,19:40:07
40.009683,116.31467,0,47,39940.8195833333,2009-05-07,19:40:12
40.009774,116.314588,0,45,39940.8196412037,2009-05-07,19:40:17
40.009843,116.314552,0,45,39940.8196990741,2009-05-07,19:40:22
40.009848,116.314543,0,46,39940.8197569444,2009-05-07,19:40:27
40.009904,116.314622,0,41,39940.8198148148,2009-05-07,19:40:32
40.00998,116.314737,0,38,39940.8198726852,2009-05-07,19:40:37
40.010072,116.314849,0,38,39940.8199305556,2009-05-07,19:40:42
40.010112,116.314896,0,38,39940.8199884259,2009-05-07,19:40:47
40.010125,116.314899,0,37,39940.8200462963,2009-05-07,19:40:52
40.010125,116.314899,0,37,39940.8200810185,2009-05-07,19:40:55
40.010127,116.314899,0,37,39940.8201041667,2009-05-07,19:40:57
40.010141,116.314894,0,37,39940.820162037,2009-05-07,19:41:02
40.010167,116.314893,0,37,39940.8202199074,2009-05-07,19:41:07
40.010187,116.314867,0,39,39940.8202777778,2009-05-07,19:41:12
40.010207,116.31486,0,41,39940.8203356481,2009-05-07,19:41:17
40.010218,116.314858,0,43,39940.8203935185,2009-05-07,19:41:22
40.010218,116.314858,0,43,39940.8204282407,2009-05-07,19:41:25
40.010214,116.314861,0,44,39940.8204513889,2009-05-07,19:41:27
40.010201,116.314866,0,44,39940.8205092593,2009-05-07,19:41:32
40.010201,116.314868,0,45,39940.8205671296,2009-05-07,19:41:37
40.010199,116.31487,0,45,39940.820625,2009-05-07,19:41:42
40.010199,116.31487,0,45,39940.8206597222,2009-05-07,19:41:45
40.010199,116.314871,0,45,39940.8206828704,2009-05-07,19:41:47
40.010211,116.314869,0,46,39940.8207407407,2009-05-07,19:41:52
40.01023,116.314865,0,46,39940.8207986111,2009-05-07,19:41:57
40.010243,116.314862,0,47,39940.8208564815,2009-05-07,19:42:02
40.01025,116.31486,0,47,39940.8209143518,2009-05-07,19:42:07
40.010258,116.314859,0,48,39940.8209722222,2009-05-07,19:42:12
40.010266,116.314857,0,48,39940.8210300926,2009-05-07,19:42:17
40.01027,116.314857,0,49,39940.821087963,2009-05-07,19:42:22
40.010267,116.314858,0,50,39940.8211458333,2009-05-07,19:42:27
40.010264,116.314858,0,50,39940.8212037037,2009-05-07,19:42:32
40.010264,116.314858,0,50,39940.8212384259,2009-05-07,19:42:35
40.010261,116.314858,0,50,39940.8212615741,2009-05-07,19:42:37
40.010272,116.314855,0,50,39940.8213194444,2009-05-07,19:42:42
40.010285,116.314851,0,51,39940.8213773148,2009-05-07,19:42:47
40.010285,116.314851,0,51,39940.821412037,2009-05-07,19:42:50
40.010281,116.314851,0,51,39940.8214351852,2009-05-07,19:42:52
40.010267,116.314854,0,51,39940.8214930556,2009-05-07,19:42:57
40.010245,116.314853,0,51,39940.8215509259,2009-05-07,19:43:02
40.010225,116.314858,0,51,39940.8216087963,2009-05-07,19:43:07
40.010166,116.314859,0,51,39940.8216666667,2009-05-07,19:43:12
