# Supplementary material for: Research on differential privacy protection method based on user tendency
Source: PLoS One. 2023 Oct 26;18(10):e0288823. doi: 10.1371/journal.pone.0288823 (PMC10602288; doi:10.1371/journal.pone.0288823)
Supplement: S1 Data — (ZIP) [file pone.0288823.s001.zip › Data 5-1/000/Trajectory/20090508015405.plt]

Geolife trajectory
WGS 84
Altitude is in Feet
Reserved 3
0,2,255,My Track,0,0,2,8421376
0
40.00904,116.316404,0,132,39941.079224537,2009-05-08,01:54:05
40.008958,116.316425,0,122,39941.0792824074,2009-05-08,01:54:10
40.009015,116.316668,0,115,39941.0793402778,2009-05-08,01:54:15
40.009071,116.316873,0,123,39941.0793981481,2009-05-08,01:54:20
40.009119,116.317081,0,130,39941.0794560185,2009-05-08,01:54:25
40.009146,116.317302,0,136,39941.0795138889,2009-05-08,01:54:30
40.009167,116.31755,0,144,39941.0795717593,2009-05-08,01:54:35
40.009034,116.317676,0,153,39941.0796296296,2009-05-08,01:54:40
40.008861,116.317697,0,160,39941.0796875,2009-05-08,01:54:45
40.008665,116.317693,0,158,39941.0797453704,2009-05-08,01:54:50
40.008466,116.317702,0,159,39941.0798032407,2009-05-08,01:54:55
40.008282,116.317708,0,160,39941.0798611111,2009-05-08,01:55:00
40.008121,116.317697,0,166,39941.0799189815,2009-05-08,01:55:05
40.007922,116.317714,0,168,39941.0799768518,2009-05-08,01:55:10
40.007735,116.317723,0,174,39941.0800347222,2009-05-08,01:55:15
40.007501,116.317751,0,178,39941.0800925926,2009-05-08,01:55:20
40.007342,116.317744,0,184,39941.080150463,2009-05-08,01:55:25
40.007132,116.317762,0,192,39941.0802083333,2009-05-08,01:55:30
40.006979,116.317756,0,195,39941.0802662037,2009-05-08,01:55:35
40.006738,116.317756,0,199,39941.0803240741,2009-05-08,01:55:40
40.006564,116.31775,0,197,39941.0803819444,2009-05-08,01:55:45
40.006453,116.317857,0,206,39941.0804398148,2009-05-08,01:55:50
40.006465,116.317965,0,212,39941.0804976852,2009-05-08,01:55:55
40.006495,116.318149,0,218,39941.0805555556,2009-05-08,01:56:00
40.006574,116.318344,0,221,39941.0806134259,2009-05-08,01:56:05
40.006629,116.318567,0,222,39941.0806712963,2009-05-08,01:56:10
40.006709,116.318753,0,234,39941.0807291667,2009-05-08,01:56:15
40.006719,116.319018,0,239,39941.080787037,2009-05-08,01:56:20
40.006773,116.319166,0,251,39941.0808449074,2009-05-08,01:56:25
40.006774,116.319315,0,260,39941.0809027778,2009-05-08,01:56:30
40.006798,116.319554,0,270,39941.0809606481,2009-05-08,01:56:35
40.006808,116.319767,0,280,39941.0810185185,2009-05-08,01:56:40
40.006888,116.319998,0,284,39941.0810763889,2009-05-08,01:56:45
40.006964,116.320239,0,283,39941.0811342593,2009-05-08,01:56:50
40.007012,116.32049,0,286,39941.0811921296,2009-05-08,01:56:55
40.007043,116.320761,0,287,39941.08125,2009-05-08,01:57:00
40.007051,116.320951,0,294,39941.0813078704,2009-05-08,01:57:05
40.006836,116.321137,0,253,39941.085474537,2009-05-08,02:03:05
40.006751,116.321239,0,246,39941.0855324074,2009-05-08,02:03:10
40.006601,116.321235,0,233,39941.0855902778,2009-05-08,02:03:15
40.006443,116.321261,0,227,39941.0856481481,2009-05-08,02:03:20
40.006299,116.32126,0,222,39941.0857060185,2009-05-08,02:03:25
40.006171,116.321266,0,219,39941.0857638889,2009-05-08,02:03:30
40.006059,116.321278,0,218,39941.0858217593,2009-05-08,02:03:35
40.00593,116.321282,0,221,39941.0858796296,2009-05-08,02:03:40
40.005755,116.321298,0,222,39941.0859375,2009-05-08,02:03:45
40.005573,116.321338,0,227,39941.0859953704,2009-05-08,02:03:50
40.00526,116.32141,0,220,39941.0860532407,2009-05-08,02:03:55
40.005108,116.321449,0,227,39941.0861111111,2009-05-08,02:04:00
40.005062,116.321452,0,230,39941.0861342593,2009-05-08,02:04:02
40.004929,116.321456,0,237,39941.0861921296,2009-05-08,02:04:07
40.004769,116.321475,0,243,39941.08625,2009-05-08,02:04:12
40.004617,116.321494,0,248,39941.0863078704,2009-05-08,02:04:17
40.004456,116.321515,0,254,39941.0863657407,2009-05-08,02:04:22
40.004284,116.321529,0,258,39941.0864236111,2009-05-08,02:04:27
40.004088,116.321551,0,263,39941.0864814815,2009-05-08,02:04:32
40.003921,116.321568,0,268,39941.0865393518,2009-05-08,02:04:37
40.003749,116.321579,0,272,39941.0865972222,2009-05-08,02:04:42
40.003618,116.321639,0,275,39941.0866550926,2009-05-08,02:04:47
40.00358,116.321838,0,281,39941.086712963,2009-05-08,02:04:52
40.003554,116.322064,0,287,39941.0867708333,2009-05-08,02:04:57
40.003506,116.322262,0,286,39941.0868287037,2009-05-08,02:05:02
40.003455,116.322462,0,287,39941.0868865741,2009-05-08,02:05:07
40.003427,116.322666,0,287,39941.0869444444,2009-05-08,02:05:12
40.003426,116.322853,0,289,39941.0870023148,2009-05-08,02:05:17
40.003447,116.323077,0,285,39941.0870601852,2009-05-08,02:05:22
40.003459,116.323299,0,283,39941.0871180556,2009-05-08,02:05:27
40.003445,116.323493,0,283,39941.0871759259,2009-05-08,02:05:32
40.003418,116.323675,0,286,39941.0872337963,2009-05-08,02:05:37
40.003461,116.323922,0,287,39941.0872916667,2009-05-08,02:05:42
40.00353,116.324188,0,285,39941.087349537,2009-05-08,02:05:47
40.003587,116.324452,0,285,39941.0874074074,2009-05-08,02:05:52
40.003614,116.32469,0,286,39941.0874652778,2009-05-08,02:05:57
40.003611,116.324918,0,286,39941.0875231481,2009-05-08,02:06:02
40.003533,116.325112,0,271,39941.0875810185,2009-05-08,02:06:07
40.003333,116.325143,0,267,39941.0876388889,2009-05-08,02:06:12
40.003149,116.325166,0,259,39941.0876967593,2009-05-08,02:06:17
40.002989,116.325169,0,258,39941.0877546296,2009-05-08,02:06:22
40.002816,116.325181,0,259,39941.0878125,2009-05-08,02:06:27
40.00263,116.325237,0,259,39941.0878703704,2009-05-08,02:06:32
40.002491,116.325327,0,259,39941.0879282407,2009-05-08,02:06:37
40.002444,116.32555,0,256,39941.0879861111,2009-05-08,02:06:42
40.002449,116.325777,0,257,39941.0880439815,2009-05-08,02:06:47
40.002472,116.325991,0,258,39941.0881018518,2009-05-08,02:06:52
40.002497,116.326184,0,255,39941.0881597222,2009-05-08,02:06:57
40.002518,116.326378,0,267,39941.0882175926,2009-05-08,02:07:02
40.002453,116.326546,0,252,39941.088275463,2009-05-08,02:07:07
40.002357,116.326554,0,259,39941.0883333333,2009-05-08,02:07:12
40.002225,116.326552,0,271,39941.0883912037,2009-05-08,02:07:17
40.002057,116.326571,0,281,39941.0884490741,2009-05-08,02:07:22
40.001914,116.326612,0,294,39941.0885069444,2009-05-08,02:07:27
40.001779,116.326634,0,303,39941.0885648148,2009-05-08,02:07:32
40.001532,116.326591,0,296,39941.0886226852,2009-05-08,02:07:37
40.001426,116.326735,0,293,39941.0886805556,2009-05-08,02:07:42
40.00138,116.326886,0,297,39941.0887384259,2009-05-08,02:07:47
40.001279,116.326977,0,301,39941.0887962963,2009-05-08,02:07:52
40.001101,116.327028,0,305,39941.0888541667,2009-05-08,02:07:57
40.000982,116.327083,0,313,39941.088912037,2009-05-08,02:08:02
40.000909,116.327109,0,313,39941.0889699074,2009-05-08,02:08:07
40.000656,116.327165,0,314,39941.0890277778,2009-05-08,02:08:12
40.000357,116.327216,0,314,39941.0890856481,2009-05-08,02:08:17
40.000338,116.327201,0,315,39941.0891435185,2009-05-08,02:08:22
40.000331,116.32721,0,317,39941.0892013889,2009-05-08,02:08:27
40.000322,116.327227,0,319,39941.0892592593,2009-05-08,02:08:32
40.00032,116.327238,0,320,39941.0893171296,2009-05-08,02:08:37
40.000271,116.327235,0,321,39941.089375,2009-05-08,02:08:42
40.000151,116.327224,0,320,39941.0894328704,2009-05-08,02:08:47
40.000053,116.327217,0,317,39941.0894907407,2009-05-08,02:08:52
39.999998,116.327224,0,312,39941.0895486111,2009-05-08,02:08:57
39.999908,116.327225,0,304,39941.0896064815,2009-05-08,02:09:02
39.99983,116.327065,0,288,39941.0896643519,2009-05-08,02:09:07
39.999795,116.32706,0,283,39941.0897222222,2009-05-08,02:09:12
39.999772,116.327078,0,278,39941.0897800926,2009-05-08,02:09:17
39.999787,116.327051,0,276,39941.089837963,2009-05-08,02:09:22
39.999787,116.327051,0,276,39941.0898726852,2009-05-08,02:09:25
39.999791,116.327045,0,276,39941.0898958333,2009-05-08,02:09:27
39.999801,116.327038,0,276,39941.0899537037,2009-05-08,02:09:32
39.999801,116.327038,0,276,39941.0899884259,2009-05-08,02:09:35
39.999801,116.327046,0,276,39941.0900115741,2009-05-08,02:09:37
39.999825,116.327115,0,275,39941.0900694444,2009-05-08,02:09:42
39.999901,116.327176,0,274,39941.0901273148,2009-05-08,02:09:47
39.999976,116.327234,0,273,39941.0901851852,2009-05-08,02:09:52
40.000042,116.327277,0,273,39941.0902430556,2009-05-08,02:09:57
40.000082,116.327291,0,273,39941.0903009259,2009-05-08,02:10:02
40.000116,116.327265,0,274,39941.0903587963,2009-05-08,02:10:07
40.000139,116.327224,0,274,39941.0904166667,2009-05-08,02:10:12
40.000188,116.327182,0,274,39941.090474537,2009-05-08,02:10:17
40.0002,116.327165,0,274,39941.0905902778,2009-05-08,02:10:27
40.000203,116.327162,0,274,39941.0906481481,2009-05-08,02:10:32
40.000203,116.327162,0,274,39941.0906828704,2009-05-08,02:10:35
40.000208,116.327154,0,274,39941.0907060185,2009-05-08,02:10:37
40.000247,116.327118,0,274,39941.0907638889,2009-05-08,02:10:42
40.000273,116.32708,0,274,39941.0908217593,2009-05-08,02:10:47
