# Supplementary material for: Research on differential privacy protection method based on user tendency
Source: PLoS One. 2023 Oct 26;18(10):e0288823. doi: 10.1371/journal.pone.0288823 (PMC10602288; doi:10.1371/journal.pone.0288823)
Supplement: S1 Data — (ZIP) [file pone.0288823.s001.zip › Data 5-1/000/Trajectory/20090508100431.plt]

Geolife trajectory
WGS 84
Altitude is in Feet
Reserved 3
0,2,255,My Track,0,0,2,8421376
0
40.000299,116.327056,0,186,39941.4198032407,2009-05-08,10:04:31
40.0003,116.327039,0,191,39941.4198611111,2009-05-08,10:04:36
40.000311,116.327073,0,193,39941.4199189815,2009-05-08,10:04:41
40.000169,116.327105,0,206,39941.4199768519,2009-05-08,10:04:46
40.000073,116.327114,0,197,39941.4200347222,2009-05-08,10:04:51
39.999976,116.327159,0,207,39941.4200925926,2009-05-08,10:04:56
39.999819,116.327186,0,221,39941.420150463,2009-05-08,10:05:01
39.999697,116.327192,0,223,39941.4202083333,2009-05-08,10:05:06
39.999592,116.327193,0,225,39941.4202662037,2009-05-08,10:05:11
39.999503,116.327139,0,218,39941.4203240741,2009-05-08,10:05:16
39.999438,116.32711,0,215,39941.4203819444,2009-05-08,10:05:21
39.999402,116.327033,0,206,39941.4204398148,2009-05-08,10:05:26
39.999363,116.326949,0,206,39941.4204976852,2009-05-08,10:05:31
39.999296,116.326912,0,205,39941.4205555556,2009-05-08,10:05:36
39.999258,116.326821,0,203,39941.4206134259,2009-05-08,10:05:41
39.999157,116.326766,0,192,39941.4206712963,2009-05-08,10:05:46
39.999059,116.326773,0,185,39941.4207291667,2009-05-08,10:05:51
39.998961,116.326767,0,178,39941.420787037,2009-05-08,10:05:56
39.998851,116.326773,0,176,39941.4208449074,2009-05-08,10:06:01
39.998746,116.326772,0,174,39941.4209027778,2009-05-08,10:06:06
39.998643,116.326779,0,172,39941.4209606481,2009-05-08,10:06:11
39.99856,116.326761,0,169,39941.4210185185,2009-05-08,10:06:16
39.998458,116.326784,0,168,39941.4210763889,2009-05-08,10:06:21
39.998363,116.326821,0,166,39941.4211342593,2009-05-08,10:06:26
39.998263,116.326844,0,161,39941.4211921296,2009-05-08,10:06:31
39.998162,116.326841,0,159,39941.42125,2009-05-08,10:06:36
39.998062,116.326865,0,159,39941.4213078704,2009-05-08,10:06:41
39.99795,116.326855,0,153,39941.4213657407,2009-05-08,10:06:46
39.997854,116.326857,0,148,39941.4214236111,2009-05-08,10:06:51
39.99768,116.326834,0,152,39941.4214814815,2009-05-08,10:06:56
39.997542,116.326811,0,147,39941.4215393519,2009-05-08,10:07:01
39.997425,116.326801,0,141,39941.4215972222,2009-05-08,10:07:06
39.997302,116.3268,0,137,39941.4216550926,2009-05-08,10:07:11
39.997188,116.326817,0,132,39941.421712963,2009-05-08,10:07:16
39.997085,116.326853,0,129,39941.4217708333,2009-05-08,10:07:21
39.996978,116.326895,0,126,39941.4218287037,2009-05-08,10:07:26
39.996865,116.326905,0,124,39941.4218865741,2009-05-08,10:07:31
39.996749,116.326922,0,119,39941.4219444444,2009-05-08,10:07:36
39.996613,116.326899,0,115,39941.4220023148,2009-05-08,10:07:41
39.996484,116.326909,0,114,39941.4220601852,2009-05-08,10:07:46
39.9963,116.326782,0,124,39941.4221180556,2009-05-08,10:07:51
39.99618,116.326708,0,122,39941.4221759259,2009-05-08,10:07:56
39.996096,116.326704,0,116,39941.4222337963,2009-05-08,10:08:01
39.996009,116.326738,0,112,39941.4222916667,2009-05-08,10:08:06
39.995909,116.326775,0,106,39941.422349537,2009-05-08,10:08:11
39.9958,116.32682,0,104,39941.4224074074,2009-05-08,10:08:16
39.995692,116.326787,0,101,39941.4224652778,2009-05-08,10:08:21
39.995589,116.326786,0,100,39941.4225231481,2009-05-08,10:08:26
39.995493,116.326825,0,104,39941.4225810185,2009-05-08,10:08:31
39.9953,116.326798,0,108,39941.4226388889,2009-05-08,10:08:36
39.99514,116.326815,0,114,39941.4226967593,2009-05-08,10:08:41
39.994995,116.326828,0,128,39941.4227546296,2009-05-08,10:08:46
39.994885,116.32687,0,134,39941.4228125,2009-05-08,10:08:51
39.99479,116.326885,0,136,39941.4228703704,2009-05-08,10:08:56
39.99469,116.326897,0,137,39941.4229282407,2009-05-08,10:09:01
39.994598,116.326897,0,136,39941.4229861111,2009-05-08,10:09:06
39.994472,116.326864,0,144,39941.4230439815,2009-05-08,10:09:11
39.994382,116.326875,0,149,39941.4231018518,2009-05-08,10:09:16
39.994305,116.326873,0,150,39941.4231597222,2009-05-08,10:09:21
39.994224,116.326845,0,150,39941.4232175926,2009-05-08,10:09:26
39.994172,116.326798,0,149,39941.423275463,2009-05-08,10:09:31
39.994073,116.326735,0,150,39941.4233333333,2009-05-08,10:09:36
39.993953,116.32673,0,148,39941.4233912037,2009-05-08,10:09:41
39.993826,116.326752,0,144,39941.4234490741,2009-05-08,10:09:46
39.993701,116.326733,0,139,39941.4235069444,2009-05-08,10:09:51
39.993609,116.326728,0,130,39941.4235648148,2009-05-08,10:09:56
39.993496,116.326787,0,124,39941.4236226852,2009-05-08,10:10:01
39.993405,116.326817,0,112,39941.4236805556,2009-05-08,10:10:06
39.993331,116.326821,0,103,39941.4237384259,2009-05-08,10:10:11
39.99328,116.326797,0,96,39941.4237962963,2009-05-08,10:10:16
39.99328,116.326797,0,96,39941.4238310185,2009-05-08,10:10:19
39.993282,116.326791,0,89,39941.4238541667,2009-05-08,10:10:21
39.993287,116.326766,0,85,39941.423912037,2009-05-08,10:10:26
39.993229,116.326621,0,80,39941.4239699074,2009-05-08,10:10:31
39.993364,116.326471,0,75,39941.4240277778,2009-05-08,10:10:36
39.993381,116.326572,0,75,39941.4240856481,2009-05-08,10:10:41
39.993381,116.326572,0,75,39941.4241203704,2009-05-08,10:10:44
39.993383,116.326573,0,74,39941.4241435185,2009-05-08,10:10:46
39.993392,116.326574,0,73,39941.4242013889,2009-05-08,10:10:51
39.993395,116.326575,0,73,39941.4242592593,2009-05-08,10:10:56
39.993398,116.326575,0,73,39941.4243171296,2009-05-08,10:11:01
39.993397,116.326576,0,72,39941.424375,2009-05-08,10:11:06
39.993397,116.326576,0,72,39941.4244097222,2009-05-08,10:11:09
39.993399,116.326576,0,72,39941.4244328704,2009-05-08,10:11:11
39.993297,116.326605,0,71,39941.4244907407,2009-05-08,10:11:16
39.99315,116.3267,0,67,39941.4245486111,2009-05-08,10:11:21
39.99309,116.326705,0,65,39941.4246064815,2009-05-08,10:11:26
39.993059,116.326711,0,63,39941.4246643518,2009-05-08,10:11:31
39.993018,116.326699,0,62,39941.4247222222,2009-05-08,10:11:36
39.992938,116.326752,0,68,39941.4247800926,2009-05-08,10:11:41
39.992819,116.326849,0,89,39941.424837963,2009-05-08,10:11:46
39.992767,116.326897,0,98,39941.4248958333,2009-05-08,10:11:51
39.992709,116.326893,0,94,39941.4249537037,2009-05-08,10:11:56
39.99265,116.326906,0,94,39941.4250115741,2009-05-08,10:12:01
39.992591,116.326934,0,102,39941.4250694444,2009-05-08,10:12:06
39.99255,116.326991,0,102,39941.4251273148,2009-05-08,10:12:11
39.992562,116.327144,0,106,39941.4251851852,2009-05-08,10:12:16
39.992507,116.327197,0,105,39941.4252430556,2009-05-08,10:12:21
39.992473,116.327222,0,109,39941.4253009259,2009-05-08,10:12:26
39.99245,116.327241,0,112,39941.4253587963,2009-05-08,10:12:31
39.992414,116.327276,0,111,39941.4254166667,2009-05-08,10:12:36
39.992387,116.327311,0,109,39941.425474537,2009-05-08,10:12:41
39.992379,116.327326,0,108,39941.4255324074,2009-05-08,10:12:46
39.99238,116.327321,0,107,39941.4255902778,2009-05-08,10:12:51
39.99238,116.327321,0,107,39941.425625,2009-05-08,10:12:54
39.992382,116.32732,0,106,39941.4256481482,2009-05-08,10:12:56
39.991148,116.326676,0,189,39941.4272106481,2009-05-08,10:15:11
39.991255,116.326723,0,183,39941.4272685185,2009-05-08,10:15:16
39.991393,116.326747,0,248,39941.4273263889,2009-05-08,10:15:21
39.991454,116.326752,0,283,39941.4273842593,2009-05-08,10:15:26
39.991509,116.326762,0,304,39941.4274421296,2009-05-08,10:15:31
39.991588,116.326793,0,325,39941.4275,2009-05-08,10:15:36
39.99164,116.326804,0,344,39941.4275578704,2009-05-08,10:15:41
39.991692,116.326813,0,362,39941.4276157407,2009-05-08,10:15:46
39.991782,116.326842,0,398,39941.4276736111,2009-05-08,10:15:51
39.991859,116.326874,0,406,39941.4277314815,2009-05-08,10:15:56
39.991936,116.326894,0,410,39941.4277893519,2009-05-08,10:16:01
39.992146,116.327069,0,423,39941.4278472222,2009-05-08,10:16:06
39.992314,116.327235,0,417,39941.4279050926,2009-05-08,10:16:11
39.992387,116.327252,0,411,39941.427962963,2009-05-08,10:16:16
39.992471,116.32732,0,400,39941.4280208333,2009-05-08,10:16:21
39.992552,116.327347,0,393,39941.4280787037,2009-05-08,10:16:26
39.992587,116.32736,0,386,39941.4281365741,2009-05-08,10:16:31
39.992609,116.32737,0,382,39941.4281944444,2009-05-08,10:16:36
39.992608,116.32737,0,381,39941.4282523148,2009-05-08,10:16:41
39.9926,116.327373,0,381,39941.4283101852,2009-05-08,10:16:46
39.992604,116.327373,0,380,39941.4283680556,2009-05-08,10:16:51
39.992609,116.327373,0,380,39941.4284259259,2009-05-08,10:16:56
39.992616,116.327372,0,379,39941.4284837963,2009-05-08,10:17:01
39.992619,116.327371,0,379,39941.4285416667,2009-05-08,10:17:06
39.99262,116.327371,0,379,39941.428599537,2009-05-08,10:17:11
39.992619,116.327372,0,379,39941.4286574074,2009-05-08,10:17:16
39.992615,116.327372,0,379,39941.4287152778,2009-05-08,10:17:21
39.992615,116.327372,0,379,39941.42875,2009-05-08,10:17:24
39.992612,116.327372,0,379,39941.4287731481,2009-05-08,10:17:26
39.992627,116.327351,0,376,39941.4288310185,2009-05-08,10:17:31
39.992626,116.327349,0,375,39941.4288888889,2009-05-08,10:17:36
39.992632,116.327348,0,375,39941.4289467593,2009-05-08,10:17:41
39.992632,116.327348,0,375,39941.4289814815,2009-05-08,10:17:44
39.99264,116.327345,0,375,39941.4290046296,2009-05-08,10:17:46
39.992651,116.327344,0,375,39941.4290625,2009-05-08,10:17:51
39.992721,116.327231,0,361,39941.4291203704,2009-05-08,10:17:56
39.992781,116.327158,0,353,39941.4291782407,2009-05-08,10:18:01
39.992794,116.327075,0,351,39941.4292361111,2009-05-08,10:18:06
39.992819,116.327057,0,348,39941.4292939815,2009-05-08,10:18:11
39.992819,116.327057,0,348,39941.4293287037,2009-05-08,10:18:14
39.992826,116.327054,0,349,39941.4293518519,2009-05-08,10:18:16
39.992862,116.326964,0,349,39941.4294097222,2009-05-08,10:18:21
39.992806,116.326915,0,353,39941.4294675926,2009-05-08,10:18:26
39.992806,116.326915,0,353,39941.4295023148,2009-05-08,10:18:29
39.992813,116.326916,0,354,39941.429525463,2009-05-08,10:18:31
39.992833,116.326916,0,353,39941.4295833333,2009-05-08,10:18:36
39.992834,116.326936,0,347,39941.4296412037,2009-05-08,10:18:41
39.992871,116.326831,0,341,39941.4296990741,2009-05-08,10:18:46
39.992934,116.326784,0,332,39941.4297569444,2009-05-08,10:18:51
39.992946,116.326783,0,329,39941.4298148148,2009-05-08,10:18:56
39.992946,116.326784,0,329,39941.4298726852,2009-05-08,10:19:01
39.992946,116.326784,0,329,39941.4299074074,2009-05-08,10:19:04
39.992953,116.326783,0,329,39941.4299305556,2009-05-08,10:19:06
39.992945,116.326792,0,321,39941.4299884259,2009-05-08,10:19:11
39.992945,116.326792,0,321,39941.4300231481,2009-05-08,10:19:14
39.992951,116.326795,0,317,39941.4300462963,2009-05-08,10:19:16
39.992963,116.326797,0,317,39941.4301041667,2009-05-08,10:19:21
39.992967,116.326798,0,317,39941.430162037,2009-05-08,10:19:26
39.992975,116.3268,0,315,39941.4302199074,2009-05-08,10:19:31
39.992976,116.326802,0,313,39941.4302777778,2009-05-08,10:19:36
39.992978,116.326802,0,311,39941.4303356481,2009-05-08,10:19:41
39.992984,116.326801,0,311,39941.4303935185,2009-05-08,10:19:46
39.992989,116.326803,0,311,39941.4304513889,2009-05-08,10:19:51
39.99299,116.326805,0,312,39941.4305092593,2009-05-08,10:19:56
39.99299,116.326805,0,312,39941.4305439815,2009-05-08,10:19:59
39.992993,116.326805,0,311,39941.4305671296,2009-05-08,10:20:01
39.993002,116.326805,0,311,39941.430625,2009-05-08,10:20:06
39.993014,116.326804,0,310,39941.4306828704,2009-05-08,10:20:11
39.993002,116.326811,0,297,39941.4307407407,2009-05-08,10:20:16
39.993003,116.326811,0,296,39941.4307986111,2009-05-08,10:20:21
39.993007,116.326811,0,295,39941.4308564815,2009-05-08,10:20:26
39.993007,116.32681,0,294,39941.4309143518,2009-05-08,10:20:31
39.993013,116.326809,0,294,39941.4309722222,2009-05-08,10:20:36
39.99302,116.326809,0,294,39941.4310300926,2009-05-08,10:20:41
39.993026,116.32681,0,293,39941.431087963,2009-05-08,10:20:46
39.99303,116.32681,0,293,39941.4311458333,2009-05-08,10:20:51
39.993033,116.326811,0,292,39941.4312037037,2009-05-08,10:20:56
39.99304,116.32681,0,292,39941.4312615741,2009-05-08,10:21:01
39.993047,116.326811,0,292,39941.4313194444,2009-05-08,10:21:06
39.993055,116.326811,0,293,39941.4313773148,2009-05-08,10:21:11
39.993059,116.326811,0,293,39941.4314351852,2009-05-08,10:21:16
39.993056,116.326812,0,292,39941.4314930556,2009-05-08,10:21:21
39.993049,116.326814,0,292,39941.4315509259,2009-05-08,10:21:26
39.993048,116.326814,0,291,39941.4316087963,2009-05-08,10:21:31
39.993043,116.326814,0,291,39941.4316666667,2009-05-08,10:21:36
39.993043,116.326814,0,291,39941.4317013889,2009-05-08,10:21:39
39.993048,116.326814,0,290,39941.431724537,2009-05-08,10:21:41
39.993073,116.326796,0,286,39941.4317824074,2009-05-08,10:21:46
39.9931,116.326785,0,285,39941.4318402778,2009-05-08,10:21:51
39.993086,116.326835,0,280,39941.4318981481,2009-05-08,10:21:56
39.993091,116.326836,0,280,39941.4319560185,2009-05-08,10:22:01
39.99309,116.326836,0,280,39941.4320138889,2009-05-08,10:22:06
39.993088,116.326834,0,279,39941.4320717593,2009-05-08,10:22:11
39.993089,116.326827,0,279,39941.4321296296,2009-05-08,10:22:16
39.993089,116.326826,0,278,39941.4321875,2009-05-08,10:22:21
39.993089,116.326826,0,278,39941.4322222222,2009-05-08,10:22:24
39.993088,116.326826,0,278,39941.4322453704,2009-05-08,10:22:26
39.993062,116.326837,0,273,39941.4323032407,2009-05-08,10:22:31
39.993004,116.326847,0,267,39941.4323611111,2009-05-08,10:22:36
39.992925,116.326858,0,260,39941.4324189815,2009-05-08,10:22:41
39.992834,116.326854,0,251,39941.4324768518,2009-05-08,10:22:46
39.992735,116.326892,0,246,39941.4325347222,2009-05-08,10:22:51
39.992666,116.327057,0,236,39941.4325925926,2009-05-08,10:22:56
39.992593,116.32715,0,225,39941.432650463,2009-05-08,10:23:01
39.992555,116.327201,0,221,39941.4327083333,2009-05-08,10:23:06
39.992512,116.327197,0,217,39941.4327662037,2009-05-08,10:23:11
39.992484,116.327185,0,214,39941.4328240741,2009-05-08,10:23:16
39.992262,116.325998,0,36,39941.4443634259,2009-05-08,10:39:53
39.992325,116.32604,0,313,39941.4444212963,2009-05-08,10:39:58
39.992429,116.326024,0,336,39941.4444791667,2009-05-08,10:40:03
39.992396,116.326053,0,357,39941.444537037,2009-05-08,10:40:08
39.992383,116.326086,0,358,39941.4445949074,2009-05-08,10:40:13
39.992381,116.326127,0,352,39941.4446527778,2009-05-08,10:40:18
39.992391,116.326152,0,346,39941.4447106481,2009-05-08,10:40:23
39.9924,116.326189,0,338,39941.4447569444,2009-05-08,10:40:27
39.992432,116.326207,0,332,39941.4448148148,2009-05-08,10:40:32
39.992421,116.326243,0,322,39941.4448726852,2009-05-08,10:40:37
39.992421,116.326239,0,317,39941.4449305556,2009-05-08,10:40:42
39.992416,116.326239,0,315,39941.4449884259,2009-05-08,10:40:47
39.992416,116.326239,0,315,39941.4450231481,2009-05-08,10:40:50
39.992418,116.32624,0,314,39941.4450462963,2009-05-08,10:40:52
39.992443,116.326292,0,311,39941.4451041667,2009-05-08,10:40:57
39.992474,116.326329,0,308,39941.445162037,2009-05-08,10:41:02
39.992503,116.326357,0,304,39941.4452199074,2009-05-08,10:41:07
39.992538,116.326381,0,301,39941.4452777778,2009-05-08,10:41:12
39.99258,116.326364,0,298,39941.4453356481,2009-05-08,10:41:17
39.992604,116.326383,0,293,39941.4453935185,2009-05-08,10:41:22
39.992709,116.326696,0,286,39941.4454513889,2009-05-08,10:41:27
39.992703,116.326707,0,285,39941.4455092593,2009-05-08,10:41:32
39.992744,116.326757,0,282,39941.4455671296,2009-05-08,10:41:37
39.99279,116.326794,0,280,39941.445625,2009-05-08,10:41:42
39.992848,116.326799,0,274,39941.4456828704,2009-05-08,10:41:47
39.992932,116.326764,0,272,39941.4457407407,2009-05-08,10:41:52
39.99299,116.326747,0,271,39941.4457986111,2009-05-08,10:41:57
39.993028,116.326732,0,269,39941.4458564815,2009-05-08,10:42:02
39.99308,116.326736,0,266,39941.4459143518,2009-05-08,10:42:07
39.993093,116.326744,0,263,39941.4459722222,2009-05-08,10:42:12
39.993104,116.326744,0,261,39941.4460300926,2009-05-08,10:42:17
39.993128,116.326748,0,260,39941.446087963,2009-05-08,10:42:22
39.993187,116.326749,0,263,39941.4461458333,2009-05-08,10:42:27
39.993231,116.326745,0,254,39941.4462037037,2009-05-08,10:42:32
39.993305,116.326762,0,237,39941.4462615741,2009-05-08,10:42:37
39.993435,116.326679,0,235,39941.4463194444,2009-05-08,10:42:42
39.9936,116.3266,0,222,39941.4463657407,2009-05-08,10:42:46
39.993706,116.326506,0,210,39941.4464236111,2009-05-08,10:42:51
39.993842,116.32648,0,186,39941.4464814815,2009-05-08,10:42:56
39.99388,116.326449,0,175,39941.4465393518,2009-05-08,10:43:01
39.9939,116.32629,0,192,39941.4465972222,2009-05-08,10:43:06
39.993903,116.326245,0,186,39941.4466550926,2009-05-08,10:43:11
39.99387,116.326159,0,172,39941.446712963,2009-05-08,10:43:16
39.99377,116.32603,0,178,39941.4467708333,2009-05-08,10:43:21
39.993751,116.326006,0,176,39941.4468287037,2009-05-08,10:43:26
39.993751,116.326006,0,176,39941.4468634259,2009-05-08,10:43:29
39.993756,116.326002,0,175,39941.4468865741,2009-05-08,10:43:31
39.993776,116.325989,0,174,39941.4469444444,2009-05-08,10:43:36
39.99371,116.327472,0,206,39941.4481018518,2009-05-08,10:45:16
39.993835,116.326936,0,230,39941.4481597222,2009-05-08,10:45:21
39.993835,116.326985,0,229,39941.4482175926,2009-05-08,10:45:26
39.993829,116.326959,0,229,39941.4482407407,2009-05-08,10:45:28
39.993843,116.326909,0,228,39941.4482986111,2009-05-08,10:45:33
39.993869,116.326858,0,206,39941.4483564815,2009-05-08,10:45:38
39.994032,116.326673,0,224,39941.4484143518,2009-05-08,10:45:43
39.994099,116.326643,0,227,39941.4484722222,2009-05-08,10:45:48
39.994137,116.326533,0,234,39941.4485300926,2009-05-08,10:45:53
39.994188,116.326518,0,238,39941.448587963,2009-05-08,10:45:58
39.994241,116.326484,0,238,39941.4486458333,2009-05-08,10:46:03
39.994303,116.326463,0,232,39941.4487037037,2009-05-08,10:46:08
39.994401,116.326468,0,222,39941.4487615741,2009-05-08,10:46:13
39.994506,116.326458,0,211,39941.4488194444,2009-05-08,10:46:18
39.994562,116.326471,0,202,39941.4488773148,2009-05-08,10:46:23
39.994689,116.326375,0,189,39941.4489351852,2009-05-08,10:46:28
39.994793,116.326327,0,174,39941.4489930556,2009-05-08,10:46:33
39.994893,116.326332,0,162,39941.4490509259,2009-05-08,10:46:38
39.994958,116.326359,0,158,39941.4491087963,2009-05-08,10:46:43
39.99504,116.326359,0,164,39941.4491666667,2009-05-08,10:46:48
39.995102,116.326364,0,165,39941.449224537,2009-05-08,10:46:53
39.995171,116.326385,0,161,39941.4492824074,2009-05-08,10:46:58
39.995189,116.326381,0,159,39941.4493402778,2009-05-08,10:47:03
39.995242,116.326362,0,155,39941.4493981482,2009-05-08,10:47:08
39.995358,116.326381,0,161,39941.4494560185,2009-05-08,10:47:13
39.995476,116.326376,0,163,39941.4495138889,2009-05-08,10:47:18
39.995534,116.326339,0,163,39941.4495717593,2009-05-08,10:47:23
39.995571,116.326266,0,163,39941.4496296296,2009-05-08,10:47:28
39.995611,116.32617,0,162,39941.4496875,2009-05-08,10:47:33
39.995676,116.326149,0,158,39941.4497453704,2009-05-08,10:47:38
39.995818,116.326232,0,157,39941.4498032407,2009-05-08,10:47:43
39.99591,116.326281,0,149,39941.4498611111,2009-05-08,10:47:48
39.996033,116.326382,0,150,39941.4499189815,2009-05-08,10:47:53
39.996141,116.326546,0,161,39941.4499768519,2009-05-08,10:47:58
39.996209,116.326601,0,161,39941.4500347222,2009-05-08,10:48:03
39.996322,116.326643,0,158,39941.4500925926,2009-05-08,10:48:08
39.996403,116.326681,0,159,39941.450150463,2009-05-08,10:48:13
39.996482,116.326718,0,162,39941.4502083333,2009-05-08,10:48:18
39.996562,116.326719,0,163,39941.4502662037,2009-05-08,10:48:23
39.996659,116.326715,0,156,39941.4503240741,2009-05-08,10:48:28
39.996747,116.326744,0,146,39941.4503819444,2009-05-08,10:48:33
39.996833,116.326745,0,136,39941.4504398148,2009-05-08,10:48:38
39.99691,116.326775,0,126,39941.4504976852,2009-05-08,10:48:43
39.99699,116.326812,0,129,39941.4505555556,2009-05-08,10:48:48
39.997064,116.326786,0,129,39941.4506134259,2009-05-08,10:48:53
39.99715,116.326795,0,128,39941.4506712963,2009-05-08,10:48:58
39.99725,116.326771,0,138,39941.4507291667,2009-05-08,10:49:03
39.997401,116.326754,0,143,39941.450787037,2009-05-08,10:49:08
39.997532,116.326684,0,158,39941.4508449074,2009-05-08,10:49:13
39.997676,116.326637,0,164,39941.4509027778,2009-05-08,10:49:18
39.997799,116.326615,0,184,39941.4509606481,2009-05-08,10:49:23
39.997898,116.326611,0,190,39941.4510185185,2009-05-08,10:49:28
39.998011,116.326622,0,202,39941.4510763889,2009-05-08,10:49:33
39.998123,116.3266,0,218,39941.4511342593,2009-05-08,10:49:38
39.998251,116.326603,0,211,39941.4511921296,2009-05-08,10:49:43
39.99835,116.32659,0,224,39941.45125,2009-05-08,10:49:48
39.99844,116.326607,0,216,39941.4513078704,2009-05-08,10:49:53
39.998532,116.326636,0,211,39941.4513657407,2009-05-08,10:49:58
39.998598,116.326651,0,207,39941.4514236111,2009-05-08,10:50:03
39.998686,116.326624,0,188,39941.4514814815,2009-05-08,10:50:08
39.998751,116.326643,0,178,39941.4515393519,2009-05-08,10:50:13
39.998824,116.326633,0,175,39941.4515972222,2009-05-08,10:50:18
39.998878,116.326634,0,167,39941.4516550926,2009-05-08,10:50:23
39.998937,116.326645,0,159,39941.451712963,2009-05-08,10:50:28
39.998995,116.326648,0,157,39941.4517708333,2009-05-08,10:50:33
39.999039,116.326641,0,161,39941.4518287037,2009-05-08,10:50:38
39.999093,116.326631,0,161,39941.4518865741,2009-05-08,10:50:43
39.999145,116.326646,0,160,39941.4519444444,2009-05-08,10:50:48
39.99919,116.326688,0,157,39941.4520023148,2009-05-08,10:50:53
39.999238,116.326719,0,147,39941.4520601852,2009-05-08,10:50:58
39.999272,116.326782,0,142,39941.4521180556,2009-05-08,10:51:03
39.99929,116.326855,0,137,39941.4521759259,2009-05-08,10:51:08
39.999307,116.326926,0,134,39941.4522337963,2009-05-08,10:51:13
39.999333,116.326976,0,133,39941.4522916667,2009-05-08,10:51:18
39.999352,116.327042,0,129,39941.452349537,2009-05-08,10:51:23
39.999393,116.327095,0,129,39941.4524074074,2009-05-08,10:51:28
39.999461,116.327137,0,128,39941.4524652778,2009-05-08,10:51:33
39.999508,116.327169,0,130,39941.4525231481,2009-05-08,10:51:38
39.999578,116.327199,0,131,39941.4525810185,2009-05-08,10:51:43
39.999643,116.327193,0,137,39941.4526388889,2009-05-08,10:51:48
39.999706,116.327206,0,139,39941.4526967593,2009-05-08,10:51:53
39.999788,116.327176,0,143,39941.4527546296,2009-05-08,10:51:58
39.99982,116.327194,0,145,39941.4528125,2009-05-08,10:52:03
39.999825,116.327196,0,146,39941.4528703704,2009-05-08,10:52:08
39.999825,116.327196,0,146,39941.4529050926,2009-05-08,10:52:11
39.999829,116.327197,0,146,39941.4529282407,2009-05-08,10:52:13
39.99984,116.32719,0,146,39941.4529861111,2009-05-08,10:52:18
39.99984,116.32719,0,146,39941.4530208333,2009-05-08,10:52:21
39.999844,116.327194,0,146,39941.4530439815,2009-05-08,10:52:23
39.999905,116.327241,0,146,39941.4531018519,2009-05-08,10:52:28
39.999959,116.327327,0,146,39941.4531597222,2009-05-08,10:52:33
39.999979,116.327315,0,146,39941.4532175926,2009-05-08,10:52:38
40.000029,116.327287,0,146,39941.453275463,2009-05-08,10:52:43
40.001122,116.328446,0,242,39941.4535648148,2009-05-08,10:53:08
