# Supplementary material for: Research on differential privacy protection method based on user tendency
Source: PLoS One. 2023 Oct 26;18(10):e0288823. doi: 10.1371/journal.pone.0288823 (PMC10602288; doi:10.1371/journal.pone.0288823)
Supplement: S1 Data — (ZIP) [file pone.0288823.s001.zip › Data 5-1/000/Trajectory/20090509050136.plt]

Geolife trajectory
WGS 84
Altitude is in Feet
Reserved 3
0,2,255,My Track,0,0,2,8421376
0
40.007262,116.321073,0,34,39942.2094444444,2009-05-09,05:01:36
40.007181,116.321175,0,72,39942.2095023148,2009-05-09,05:01:41
40.00703,116.321245,0,96,39942.2095601852,2009-05-09,05:01:46
40.006861,116.321268,0,112,39942.2096180556,2009-05-09,05:01:51
40.006674,116.321289,0,110,39942.2096759259,2009-05-09,05:01:56
40.00649,116.321325,0,120,39942.2097337963,2009-05-09,05:02:01
40.006299,116.321379,0,133,39942.2097916667,2009-05-09,05:02:06
40.006123,116.321424,0,142,39942.209849537,2009-05-09,05:02:11
40.005935,116.321453,0,149,39942.2099074074,2009-05-09,05:02:16
40.005831,116.321435,0,161,39942.2099652778,2009-05-09,05:02:21
40.00574,116.321409,0,173,39942.2100231481,2009-05-09,05:02:26
40.005552,116.321405,0,176,39942.2100810185,2009-05-09,05:02:31
40.005371,116.321435,0,185,39942.2101388889,2009-05-09,05:02:36
40.005233,116.321453,0,196,39942.2101967593,2009-05-09,05:02:41
40.005045,116.321471,0,208,39942.2102546296,2009-05-09,05:02:46
40.004885,116.321503,0,218,39942.2103125,2009-05-09,05:02:51
40.00475,116.321547,0,224,39942.2103703704,2009-05-09,05:02:56
40.00458,116.321597,0,233,39942.2104282407,2009-05-09,05:03:01
40.004429,116.321655,0,241,39942.2104861111,2009-05-09,05:03:06
40.004238,116.321667,0,245,39942.2105439815,2009-05-09,05:03:11
40.004082,116.321684,0,255,39942.2106018519,2009-05-09,05:03:16
40.003912,116.321716,0,268,39942.2106597222,2009-05-09,05:03:21
40.00385,116.321827,0,269,39942.2107175926,2009-05-09,05:03:26
40.003932,116.322029,0,276,39942.210775463,2009-05-09,05:03:31
40.00389,116.32227,0,285,39942.2108333333,2009-05-09,05:03:36
40.003828,116.3225,0,288,39942.2108912037,2009-05-09,05:03:41
40.003539,116.322677,0,274,39942.2109490741,2009-05-09,05:03:46
40.003472,116.322899,0,272,39942.2110069444,2009-05-09,05:03:51
40.003457,116.323134,0,269,39942.2110648148,2009-05-09,05:03:56
40.00342,116.323407,0,266,39942.2111226852,2009-05-09,05:04:01
40.003385,116.323678,0,264,39942.2111805556,2009-05-09,05:04:06
40.003383,116.323948,0,253,39942.2112384259,2009-05-09,05:04:11
40.003384,116.324186,0,252,39942.2112962963,2009-05-09,05:04:16
40.003383,116.324409,0,248,39942.2113541667,2009-05-09,05:04:21
40.003399,116.324618,0,251,39942.211412037,2009-05-09,05:04:26
40.003431,116.32482,0,256,39942.2114699074,2009-05-09,05:04:31
40.003494,116.325031,0,242,39942.2115277778,2009-05-09,05:04:36
40.003362,116.325078,0,228,39942.2115856481,2009-05-09,05:04:41
40.003196,116.325124,0,228,39942.2116435185,2009-05-09,05:04:46
40.003125,116.32513,0,231,39942.2116666667,2009-05-09,05:04:48
40.002925,116.325155,0,238,39942.211724537,2009-05-09,05:04:53
40.002784,116.325177,0,238,39942.2117824074,2009-05-09,05:04:58
40.002648,116.325223,0,231,39942.2118402778,2009-05-09,05:05:03
40.002549,116.325488,0,212,39942.2118981481,2009-05-09,05:05:08
40.002514,116.325773,0,197,39942.2119560185,2009-05-09,05:05:13
40.002474,116.326073,0,194,39942.2120138889,2009-05-09,05:05:18
40.002477,116.326131,0,194,39942.212025463,2009-05-09,05:05:19
40.00249,116.3264,0,181,39942.2120833333,2009-05-09,05:05:24
40.002444,116.326545,0,164,39942.2121412037,2009-05-09,05:05:29
40.002383,116.326515,0,169,39942.2121990741,2009-05-09,05:05:34
40.002278,116.326527,0,174,39942.2122569444,2009-05-09,05:05:39
40.002108,116.326563,0,186,39942.2123148148,2009-05-09,05:05:44
40.001928,116.326603,0,200,39942.2123726852,2009-05-09,05:05:49
40.001812,116.326677,0,208,39942.2124305556,2009-05-09,05:05:54
40.001691,116.326939,0,217,39942.2124884259,2009-05-09,05:05:59
40.001444,116.327005,0,226,39942.2125462963,2009-05-09,05:06:04
40.001207,116.327039,0,237,39942.2126041667,2009-05-09,05:06:09
40.001145,116.327028,0,243,39942.212662037,2009-05-09,05:06:14
40.001104,116.327046,0,244,39942.2126736111,2009-05-09,05:06:15
40.000969,116.327102,0,250,39942.2127083333,2009-05-09,05:06:18
40.000807,116.327127,0,259,39942.2127546296,2009-05-09,05:06:22
40.000686,116.32706,0,267,39942.2128009259,2009-05-09,05:06:26
40.00052,116.327049,0,279,39942.2128587963,2009-05-09,05:06:31
40.000306,116.327085,0,275,39942.2129166667,2009-05-09,05:06:36
40.000189,116.327115,0,284,39942.212974537,2009-05-09,05:06:41
40.000186,116.327102,0,288,39942.2130324074,2009-05-09,05:06:46
40.000183,116.327085,0,290,39942.2130902778,2009-05-09,05:06:51
40.000182,116.327071,0,291,39942.2131481481,2009-05-09,05:06:56
40.000182,116.327071,0,291,39942.2131828704,2009-05-09,05:06:59
40.00018,116.327068,0,291,39942.2132060185,2009-05-09,05:07:01
40.000194,116.327061,0,292,39942.2132638889,2009-05-09,05:07:06
40.000194,116.327061,0,292,39942.2132986111,2009-05-09,05:07:09
40.000199,116.327067,0,293,39942.2133217593,2009-05-09,05:07:11
40.000207,116.327096,0,294,39942.2133796296,2009-05-09,05:07:16
40.000214,116.327121,0,294,39942.2134375,2009-05-09,05:07:21
40.000215,116.327132,0,295,39942.2134953704,2009-05-09,05:07:26
40.000212,116.32713,0,295,39942.2135532407,2009-05-09,05:07:31
40.000211,116.327128,0,295,39942.2136111111,2009-05-09,05:07:36
40.000212,116.327133,0,295,39942.2136689815,2009-05-09,05:07:41
40.000212,116.327127,0,295,39942.2137268518,2009-05-09,05:07:46
40.000212,116.32712,0,295,39942.2137847222,2009-05-09,05:07:51
40.000212,116.32712,0,295,39942.2138194444,2009-05-09,05:07:54
40.000214,116.327114,0,295,39942.2138425926,2009-05-09,05:07:56
40.000215,116.327104,0,295,39942.213900463,2009-05-09,05:08:01
40.000214,116.327083,0,295,39942.2139583333,2009-05-09,05:08:06
40.000212,116.327057,0,295,39942.2140162037,2009-05-09,05:08:11
40.000041,116.327323,0,102,39942.4555787037,2009-05-09,10:56:02
39.999998,116.327246,0,138,39942.4556365741,2009-05-09,10:56:07
40.000024,116.327286,0,131,39942.4556944444,2009-05-09,10:56:12
40.000065,116.327231,0,131,39942.4557523148,2009-05-09,10:56:17
40.000059,116.327173,0,130,39942.4558101852,2009-05-09,10:56:22
40.000058,116.327124,0,127,39942.4558680556,2009-05-09,10:56:27
40.000058,116.327064,0,123,39942.4559259259,2009-05-09,10:56:32
40.000044,116.326986,0,120,39942.4559837963,2009-05-09,10:56:37
40.000018,116.326884,0,117,39942.4560416667,2009-05-09,10:56:42
40.000007,116.326792,0,115,39942.456099537,2009-05-09,10:56:47
40.000012,116.326701,0,113,39942.4561574074,2009-05-09,10:56:52
40.00001,116.326608,0,111,39942.4562152778,2009-05-09,10:56:57
40.000023,116.326531,0,110,39942.4562731481,2009-05-09,10:57:02
40.000026,116.326465,0,108,39942.4563310185,2009-05-09,10:57:07
40.000036,116.326408,0,104,39942.4563888889,2009-05-09,10:57:12
40.000035,116.326303,0,100,39942.4564467593,2009-05-09,10:57:17
39.99997,116.326281,0,102,39942.4565046296,2009-05-09,10:57:22
39.999954,116.326236,0,102,39942.4565625,2009-05-09,10:57:27
39.999946,116.326156,0,103,39942.4566203704,2009-05-09,10:57:32
39.99994,116.326098,0,102,39942.4566782407,2009-05-09,10:57:37
39.999977,116.32609,0,101,39942.4567361111,2009-05-09,10:57:42
40.000003,116.325983,0,96,39942.4567939815,2009-05-09,10:57:47
40.000013,116.325904,0,93,39942.4568518519,2009-05-09,10:57:52
40.000071,116.325836,0,94,39942.4569097222,2009-05-09,10:57:57
40.000082,116.325771,0,95,39942.4569675926,2009-05-09,10:58:02
40.000073,116.325774,0,96,39942.457025463,2009-05-09,10:58:07
40.000077,116.325783,0,96,39942.4570833333,2009-05-09,10:58:12
40.000105,116.325782,0,97,39942.4571412037,2009-05-09,10:58:17
40.000183,116.32579,0,99,39942.4571990741,2009-05-09,10:58:22
40.000223,116.325784,0,100,39942.4572569444,2009-05-09,10:58:27
40.000252,116.325772,0,102,39942.4573148148,2009-05-09,10:58:32
40.000297,116.325786,0,103,39942.4573726852,2009-05-09,10:58:37
40.000369,116.325753,0,105,39942.4574305556,2009-05-09,10:58:42
40.000441,116.325753,0,107,39942.4574884259,2009-05-09,10:58:47
40.000502,116.325744,0,109,39942.4575462963,2009-05-09,10:58:52
40.000568,116.325735,0,112,39942.4576041667,2009-05-09,10:58:57
40.000622,116.325693,0,114,39942.457662037,2009-05-09,10:59:02
40.000678,116.325661,0,117,39942.4577199074,2009-05-09,10:59:07
40.000741,116.325647,0,119,39942.4577777778,2009-05-09,10:59:12
40.000836,116.325574,0,120,39942.4578356481,2009-05-09,10:59:17
40.000925,116.325528,0,122,39942.4578935185,2009-05-09,10:59:22
40.001006,116.325507,0,123,39942.4579513889,2009-05-09,10:59:27
40.001089,116.325518,0,124,39942.4580092593,2009-05-09,10:59:32
40.001187,116.325462,0,125,39942.4580671296,2009-05-09,10:59:37
40.001266,116.325415,0,126,39942.458125,2009-05-09,10:59:42
40.001284,116.325384,0,128,39942.4581828704,2009-05-09,10:59:47
40.001294,116.325353,0,126,39942.4582407407,2009-05-09,10:59:52
40.001302,116.325317,0,131,39942.4582986111,2009-05-09,10:59:57
40.001303,116.325296,0,137,39942.4583564815,2009-05-09,11:00:02
40.001345,116.325219,0,141,39942.4584143519,2009-05-09,11:00:07
40.001348,116.325074,0,149,39942.4584722222,2009-05-09,11:00:12
40.001321,116.324934,0,155,39942.4585300926,2009-05-09,11:00:17
40.001311,116.324856,0,161,39942.458587963,2009-05-09,11:00:22
40.001335,116.324838,0,157,39942.4586458333,2009-05-09,11:00:27
40.00136,116.324786,0,159,39942.4587037037,2009-05-09,11:00:32
40.001371,116.324686,0,159,39942.4587615741,2009-05-09,11:00:37
40.001401,116.324616,0,164,39942.4588194444,2009-05-09,11:00:42
40.001403,116.324603,0,161,39942.4588773148,2009-05-09,11:00:47
40.00141,116.324587,0,161,39942.4589351852,2009-05-09,11:00:52
40.001426,116.324566,0,163,39942.4589930556,2009-05-09,11:00:57
40.001461,116.324573,0,163,39942.4590509259,2009-05-09,11:01:02
40.001493,116.324562,0,165,39942.4591087963,2009-05-09,11:01:07
40.001577,116.32454,0,167,39942.4591666667,2009-05-09,11:01:12
40.001647,116.324515,0,168,39942.459224537,2009-05-09,11:01:17
40.001726,116.324505,0,167,39942.4592824074,2009-05-09,11:01:22
40.001795,116.324487,0,168,39942.4593402778,2009-05-09,11:01:27
40.001894,116.324468,0,170,39942.4593981481,2009-05-09,11:01:32
40.00196,116.324463,0,165,39942.4594560185,2009-05-09,11:01:37
40.002015,116.324474,0,166,39942.4595138889,2009-05-09,11:01:42
40.00209,116.324465,0,165,39942.4595717593,2009-05-09,11:01:47
40.002156,116.324444,0,164,39942.4596296296,2009-05-09,11:01:52
40.002221,116.324449,0,164,39942.4596875,2009-05-09,11:01:57
40.002247,116.324469,0,164,39942.4597453704,2009-05-09,11:02:02
40.002276,116.324486,0,162,39942.4598032407,2009-05-09,11:02:07
40.002367,116.324459,0,160,39942.4598611111,2009-05-09,11:02:12
40.002439,116.324443,0,159,39942.4599189815,2009-05-09,11:02:17
40.00251,116.324434,0,158,39942.4599768519,2009-05-09,11:02:22
40.00256,116.324457,0,158,39942.4600347222,2009-05-09,11:02:27
40.002619,116.324493,0,158,39942.4600925926,2009-05-09,11:02:32
40.002697,116.324515,0,158,39942.460150463,2009-05-09,11:02:37
40.002759,116.324523,0,160,39942.4602083333,2009-05-09,11:02:42
40.002818,116.324545,0,162,39942.4602662037,2009-05-09,11:02:47
40.00287,116.32455,0,164,39942.4603240741,2009-05-09,11:02:52
40.00293,116.324533,0,165,39942.4603819444,2009-05-09,11:02:57
40.002992,116.324546,0,166,39942.4604398148,2009-05-09,11:03:02
40.00309,116.324513,0,169,39942.4604976852,2009-05-09,11:03:07
40.003151,116.324512,0,170,39942.4605555556,2009-05-09,11:03:12
40.003198,116.324501,0,171,39942.4606134259,2009-05-09,11:03:17
40.003267,116.324477,0,171,39942.4606712963,2009-05-09,11:03:22
40.003336,116.324448,0,170,39942.4607291667,2009-05-09,11:03:27
40.003396,116.324438,0,169,39942.460787037,2009-05-09,11:03:32
40.003469,116.324407,0,170,39942.4608449074,2009-05-09,11:03:37
40.003492,116.324342,0,169,39942.4609027778,2009-05-09,11:03:42
40.003538,116.324271,0,168,39942.4609606481,2009-05-09,11:03:47
40.003541,116.324193,0,165,39942.4610185185,2009-05-09,11:03:52
40.003549,116.324133,0,162,39942.4610763889,2009-05-09,11:03:57
40.003556,116.324061,0,160,39942.4611342593,2009-05-09,11:04:02
40.003558,116.323976,0,157,39942.4611921296,2009-05-09,11:04:07
40.003552,116.32387,0,155,39942.46125,2009-05-09,11:04:12
40.00353,116.323787,0,153,39942.4613078704,2009-05-09,11:04:17
40.00352,116.323669,0,151,39942.4613657407,2009-05-09,11:04:22
40.003517,116.323583,0,149,39942.4614236111,2009-05-09,11:04:27
40.003509,116.323485,0,149,39942.4614814815,2009-05-09,11:04:32
40.003511,116.323427,0,145,39942.4615393518,2009-05-09,11:04:37
40.003524,116.323379,0,145,39942.4615972222,2009-05-09,11:04:42
40.003521,116.323301,0,145,39942.4616550926,2009-05-09,11:04:47
40.003513,116.323203,0,143,39942.461712963,2009-05-09,11:04:52
40.003519,116.323117,0,141,39942.4617708333,2009-05-09,11:04:57
40.003524,116.323065,0,138,39942.4618287037,2009-05-09,11:05:02
40.00354,116.322985,0,137,39942.4618865741,2009-05-09,11:05:07
40.003524,116.322904,0,134,39942.4619444444,2009-05-09,11:05:12
40.003512,116.322778,0,131,39942.4620023148,2009-05-09,11:05:17
40.003509,116.322631,0,126,39942.4620601852,2009-05-09,11:05:22
40.003479,116.322543,0,124,39942.4621180556,2009-05-09,11:05:27
40.003709,116.322379,0,133,39942.4642592593,2009-05-09,11:08:32
40.003752,116.32237,0,131,39942.4643171296,2009-05-09,11:08:37
40.003804,116.322375,0,131,39942.464375,2009-05-09,11:08:42
40.003846,116.322356,0,131,39942.4644328704,2009-05-09,11:08:47
40.003898,116.322366,0,129,39942.4644907407,2009-05-09,11:08:52
40.003947,116.322351,0,129,39942.4645486111,2009-05-09,11:08:57
40.003991,116.322356,0,130,39942.4646064815,2009-05-09,11:09:02
40.004054,116.322341,0,131,39942.4646643519,2009-05-09,11:09:07
40.004119,116.322343,0,130,39942.4647222222,2009-05-09,11:09:12
40.004195,116.32235,0,125,39942.4647800926,2009-05-09,11:09:17
40.00424,116.322421,0,120,39942.464837963,2009-05-09,11:09:22
40.004281,116.322436,0,118,39942.4648958333,2009-05-09,11:09:27
40.004326,116.322436,0,118,39942.4649537037,2009-05-09,11:09:32
40.004347,116.32245,0,118,39942.4650115741,2009-05-09,11:09:37
40.00439,116.322437,0,118,39942.4650694444,2009-05-09,11:09:42
40.004414,116.322422,0,118,39942.4651273148,2009-05-09,11:09:47
40.00443,116.322429,0,118,39942.4651851852,2009-05-09,11:09:52
40.004441,116.322408,0,117,39942.4652430556,2009-05-09,11:09:57
40.004446,116.32238,0,116,39942.4653009259,2009-05-09,11:10:02
40.004431,116.322389,0,115,39942.4653587963,2009-05-09,11:10:07
40.00443,116.322399,0,115,39942.4654166667,2009-05-09,11:10:12
40.00443,116.322399,0,115,39942.4654513889,2009-05-09,11:10:15
40.004431,116.322394,0,115,39942.465474537,2009-05-09,11:10:17
40.004409,116.322381,0,115,39942.4655324074,2009-05-09,11:10:22
40.004409,116.322381,0,115,39942.4655671296,2009-05-09,11:10:25
40.004408,116.322379,0,114,39942.4655902778,2009-05-09,11:10:27
40.004417,116.322377,0,114,39942.4656481481,2009-05-09,11:10:32
40.004451,116.322359,0,115,39942.4657060185,2009-05-09,11:10:37
40.004431,116.322352,0,115,39942.4657638889,2009-05-09,11:10:42
40.00443,116.322341,0,115,39942.4658217593,2009-05-09,11:10:47
40.004456,116.322299,0,116,39942.4658796296,2009-05-09,11:10:52
40.004496,116.322281,0,116,39942.4659375,2009-05-09,11:10:57
40.004529,116.322229,0,116,39942.4659953704,2009-05-09,11:11:02
40.004522,116.322239,0,116,39942.4660532407,2009-05-09,11:11:07
40.004492,116.322284,0,117,39942.4661111111,2009-05-09,11:11:12
40.004479,116.322322,0,116,39942.4661689815,2009-05-09,11:11:17
40.004469,116.322356,0,116,39942.4662268519,2009-05-09,11:11:22
40.004469,116.322337,0,117,39942.4662847222,2009-05-09,11:11:27
40.004458,116.322364,0,118,39942.4663425926,2009-05-09,11:11:32
40.004442,116.322404,0,118,39942.466400463,2009-05-09,11:11:37
40.004433,116.322406,0,118,39942.4664583333,2009-05-09,11:11:42
40.004425,116.322374,0,117,39942.4665162037,2009-05-09,11:11:47
40.004405,116.32236,0,116,39942.4665740741,2009-05-09,11:11:52
40.004163,116.322387,0,109,39942.4763541667,2009-05-09,11:25:57
40.004116,116.322395,0,108,39942.476412037,2009-05-09,11:26:02
40.004058,116.322456,0,107,39942.4764699074,2009-05-09,11:26:07
40.004019,116.32244,0,108,39942.4765277778,2009-05-09,11:26:12
40.004001,116.322444,0,109,39942.4765856481,2009-05-09,11:26:17
40.004001,116.322444,0,109,39942.4766203704,2009-05-09,11:26:20
40.003995,116.322452,0,109,39942.4766435185,2009-05-09,11:26:22
40.003993,116.322461,0,109,39942.4767013889,2009-05-09,11:26:27
40.003999,116.322469,0,109,39942.4767592593,2009-05-09,11:26:32
40.004001,116.322473,0,109,39942.4768171296,2009-05-09,11:26:37
40.004001,116.322473,0,109,39942.4768518518,2009-05-09,11:26:40
40.004006,116.32247,0,109,39942.476875,2009-05-09,11:26:42
40.004,116.32244,0,109,39942.4769328704,2009-05-09,11:26:47
40.003985,116.322407,0,109,39942.4769907407,2009-05-09,11:26:52
40.003967,116.322366,0,109,39942.4770486111,2009-05-09,11:26:57
40.003208,116.32103,0,152,39942.4783217593,2009-05-09,11:28:47
40.003413,116.32136,0,141,39942.4783796296,2009-05-09,11:28:52
40.003545,116.321597,0,115,39942.4784375,2009-05-09,11:28:57
40.003382,116.321623,0,162,39942.4793055556,2009-05-09,11:30:12
40.003404,116.321679,0,135,39942.4793634259,2009-05-09,11:30:17
40.003415,116.321741,0,132,39942.4794212963,2009-05-09,11:30:22
40.003415,116.321741,0,132,39942.4794560185,2009-05-09,11:30:25
40.00341,116.321744,0,131,39942.4794791667,2009-05-09,11:30:27
40.003335,116.321839,0,125,39942.479537037,2009-05-09,11:30:32
40.005201,116.32305,0,114,39942.4798263889,2009-05-09,11:30:57
40.005181,116.323036,0,114,39942.4798842593,2009-05-09,11:31:02
40.005008,116.322917,0,117,39942.4799421296,2009-05-09,11:31:07
40.004769,116.322623,0,-141,39942.48,2009-05-09,11:31:12
40.00467,116.322609,0,92,39942.4800578704,2009-05-09,11:31:17
40.0046,116.322542,0,104,39942.4801157407,2009-05-09,11:31:22
40.004442,116.322453,0,104,39942.4801736111,2009-05-09,11:31:27
40.004424,116.322424,0,106,39942.4802314815,2009-05-09,11:31:32
40.004399,116.322372,0,106,39942.4802893519,2009-05-09,11:31:37
40.004193,116.322284,0,107,39942.4803472222,2009-05-09,11:31:42
40.004007,116.322237,0,107,39942.4804050926,2009-05-09,11:31:47
40.003832,116.322245,0,114,39942.480462963,2009-05-09,11:31:52
40.003773,116.32226,0,117,39942.4805208333,2009-05-09,11:31:57
40.003723,116.322269,0,118,39942.4805787037,2009-05-09,11:32:02
40.003666,116.322301,0,119,39942.4806365741,2009-05-09,11:32:07
40.003609,116.322331,0,122,39942.4806944444,2009-05-09,11:32:12
40.003531,116.322357,0,130,39942.4807523148,2009-05-09,11:32:17
40.003498,116.322344,0,130,39942.4808101852,2009-05-09,11:32:22
40.003439,116.322364,0,131,39942.4808680556,2009-05-09,11:32:27
40.003423,116.322367,0,132,39942.4809259259,2009-05-09,11:32:32
40.003416,116.322385,0,133,39942.4809837963,2009-05-09,11:32:37
40.003407,116.322389,0,133,39942.4810416667,2009-05-09,11:32:42
40.003371,116.322405,0,133,39942.481099537,2009-05-09,11:32:47
40.00333,116.322367,0,133,39942.4811574074,2009-05-09,11:32:52
40.003283,116.322348,0,133,39942.4812152778,2009-05-09,11:32:57
40.003248,116.322334,0,133,39942.4812731481,2009-05-09,11:33:02
40.003264,116.32236,0,133,39942.4813310185,2009-05-09,11:33:07
40.003302,116.32239,0,132,39942.4813888889,2009-05-09,11:33:12
40.003426,116.322357,0,131,39942.4814467593,2009-05-09,11:33:17
40.003479,116.322335,0,134,39942.4815046296,2009-05-09,11:33:22
40.003474,116.322295,0,136,39942.4815625,2009-05-09,11:33:27
40.003523,116.322309,0,138,39942.4816203704,2009-05-09,11:33:32
40.003515,116.322236,0,138,39942.4816782407,2009-05-09,11:33:37
40.003534,116.322226,0,137,39942.4817361111,2009-05-09,11:33:42
40.003553,116.322241,0,136,39942.4817939815,2009-05-09,11:33:47
40.003526,116.322239,0,136,39942.4818518519,2009-05-09,11:33:52
40.003506,116.32227,0,135,39942.4819097222,2009-05-09,11:33:57
40.003504,116.322291,0,135,39942.4819675926,2009-05-09,11:34:02
40.003491,116.322294,0,134,39942.482025463,2009-05-09,11:34:07
40.003495,116.322296,0,134,39942.4820833333,2009-05-09,11:34:12
40.003495,116.322296,0,134,39942.4821180556,2009-05-09,11:34:15
40.003503,116.322288,0,134,39942.4821412037,2009-05-09,11:34:17
40.003494,116.322255,0,134,39942.4821990741,2009-05-09,11:34:22
40.003491,116.322257,0,134,39942.4822569444,2009-05-09,11:34:27
40.003491,116.322257,0,134,39942.4822916667,2009-05-09,11:34:30
40.003484,116.322259,0,134,39942.4823148148,2009-05-09,11:34:32
40.003468,116.322253,0,134,39942.4823726852,2009-05-09,11:34:37
40.003432,116.322235,0,133,39942.4824305556,2009-05-09,11:34:42
40.003405,116.322233,0,133,39942.4824884259,2009-05-09,11:34:47
40.003409,116.322233,0,133,39942.4825462963,2009-05-09,11:34:52
40.003404,116.322229,0,133,39942.4826041667,2009-05-09,11:34:57
40.003404,116.322229,0,133,39942.4826388889,2009-05-09,11:35:00
40.003398,116.322226,0,133,39942.482662037,2009-05-09,11:35:02
40.003385,116.322225,0,133,39942.4827199074,2009-05-09,11:35:07
40.003379,116.322235,0,133,39942.4827777778,2009-05-09,11:35:12
40.003367,116.322235,0,133,39942.4828356481,2009-05-09,11:35:17
40.003375,116.322229,0,133,39942.4828935185,2009-05-09,11:35:22
40.003375,116.322229,0,133,39942.4829282407,2009-05-09,11:35:25
40.003378,116.322221,0,133,39942.4829513889,2009-05-09,11:35:27
40.003353,116.32225,0,132,39942.4830092593,2009-05-09,11:35:32
40.00335,116.322269,0,132,39942.4830671296,2009-05-09,11:35:37
40.003347,116.322258,0,132,39942.483125,2009-05-09,11:35:42
40.003342,116.322253,0,132,39942.4831828704,2009-05-09,11:35:47
40.003342,116.322253,0,132,39942.4832175926,2009-05-09,11:35:50
40.003337,116.322249,0,133,39942.4832407407,2009-05-09,11:35:52
40.003332,116.32227,0,133,39942.4832986111,2009-05-09,11:35:57
40.003322,116.322355,0,133,39942.4833564815,2009-05-09,11:36:02
40.003261,116.322373,0,134,39942.4834143519,2009-05-09,11:36:07
40.003227,116.322357,0,136,39942.4834722222,2009-05-09,11:36:12
40.003226,116.322338,0,137,39942.4835300926,2009-05-09,11:36:17
40.003243,116.322352,0,138,39942.483587963,2009-05-09,11:36:22
40.003236,116.322256,0,139,39942.4836458333,2009-05-09,11:36:27
40.003243,116.322272,0,139,39942.4837037037,2009-05-09,11:36:32
40.003253,116.322269,0,139,39942.4837615741,2009-05-09,11:36:37
40.003276,116.3223,0,140,39942.4838194444,2009-05-09,11:36:42
40.003288,116.322309,0,140,39942.4838773148,2009-05-09,11:36:47
40.003285,116.322303,0,140,39942.4839351852,2009-05-09,11:36:52
40.003285,116.322303,0,140,39942.4839699074,2009-05-09,11:36:55
40.003289,116.322299,0,140,39942.4839930556,2009-05-09,11:36:57
40.003287,116.322287,0,140,39942.4840509259,2009-05-09,11:37:02
40.003287,116.322287,0,140,39942.4840856481,2009-05-09,11:37:05
40.003281,116.322285,0,140,39942.4841087963,2009-05-09,11:37:07
40.003277,116.322297,0,140,39942.4841666667,2009-05-09,11:37:12
40.003274,116.32231,0,140,39942.484224537,2009-05-09,11:37:17
40.003275,116.322319,0,140,39942.4842824074,2009-05-09,11:37:22
40.003275,116.32232,0,140,39942.4843402778,2009-05-09,11:37:27
40.003275,116.32232,0,140,39942.484375,2009-05-09,11:37:30
40.00328,116.322317,0,140,39942.4843981481,2009-05-09,11:37:32
40.003305,116.322333,0,141,39942.4844560185,2009-05-09,11:37:37
40.003318,116.322402,0,141,39942.4845138889,2009-05-09,11:37:42
40.003339,116.322423,0,141,39942.4845717593,2009-05-09,11:37:47
40.003358,116.322423,0,141,39942.4846296296,2009-05-09,11:37:52
40.003368,116.322413,0,141,39942.4846875,2009-05-09,11:37:57
40.003365,116.322395,0,141,39942.4847453704,2009-05-09,11:38:02
40.003365,116.322395,0,141,39942.4847800926,2009-05-09,11:38:05
40.003372,116.322395,0,141,39942.4848032407,2009-05-09,11:38:07
40.003376,116.322383,0,141,39942.4848611111,2009-05-09,11:38:12
40.00319,116.322356,0,108,39942.4849768518,2009-05-09,11:38:22
40.003247,116.322351,0,93,39942.4850347222,2009-05-09,11:38:27
40.003278,116.322352,0,89,39942.4850925926,2009-05-09,11:38:32
40.003283,116.322318,0,109,39942.485150463,2009-05-09,11:38:37
40.003323,116.322317,0,109,39942.4852083333,2009-05-09,11:38:42
40.003323,116.322317,0,109,39942.4852430556,2009-05-09,11:38:45
40.003329,116.322316,0,120,39942.4852662037,2009-05-09,11:38:47
40.003332,116.322304,0,118,39942.4853240741,2009-05-09,11:38:52
40.003319,116.322287,0,120,39942.4853819444,2009-05-09,11:38:57
40.003299,116.322263,0,135,39942.4854398148,2009-05-09,11:39:02
40.003299,116.322252,0,132,39942.4854976852,2009-05-09,11:39:07
40.003299,116.322252,0,132,39942.4855324074,2009-05-09,11:39:10
40.003291,116.322247,0,126,39942.4855555556,2009-05-09,11:39:12
40.003307,116.322264,0,127,39942.4856134259,2009-05-09,11:39:17
40.003315,116.322282,0,126,39942.4856712963,2009-05-09,11:39:22
40.003316,116.322295,0,126,39942.4857291667,2009-05-09,11:39:27
40.003316,116.322295,0,126,39942.4857638889,2009-05-09,11:39:30
40.003316,116.3223,0,126,39942.485787037,2009-05-09,11:39:32
40.003329,116.322319,0,125,39942.4858449074,2009-05-09,11:39:37
40.003332,116.322314,0,125,39942.4858680556,2009-05-09,11:39:39
40.00337,116.322372,0,125,39942.4859259259,2009-05-09,11:39:44
40.00337,116.322406,0,123,39942.4859837963,2009-05-09,11:39:49
40.003429,116.32246,0,140,39942.4860416667,2009-05-09,11:39:54
40.003431,116.322487,0,163,39942.486099537,2009-05-09,11:39:59
40.003423,116.322506,0,166,39942.4861574074,2009-05-09,11:40:04
40.003424,116.32255,0,171,39942.4862152778,2009-05-09,11:40:09
40.003434,116.322624,0,178,39942.4862731481,2009-05-09,11:40:14
40.003456,116.322707,0,189,39942.4863310185,2009-05-09,11:40:19
40.003443,116.322754,0,197,39942.4863888889,2009-05-09,11:40:24
40.003466,116.322816,0,202,39942.4864467593,2009-05-09,11:40:29
40.003471,116.322878,0,202,39942.4865046296,2009-05-09,11:40:34
40.003471,116.322932,0,206,39942.4865625,2009-05-09,11:40:39
40.003502,116.323037,0,207,39942.4866203704,2009-05-09,11:40:44
40.003492,116.323088,0,207,39942.4866782407,2009-05-09,11:40:49
40.003466,116.323171,0,208,39942.4867361111,2009-05-09,11:40:54
40.003463,116.323228,0,206,39942.4867939815,2009-05-09,11:40:59
40.003467,116.323299,0,206,39942.4868518518,2009-05-09,11:41:04
40.003477,116.323383,0,212,39942.4869097222,2009-05-09,11:41:09
40.003463,116.32347,0,207,39942.4869675926,2009-05-09,11:41:14
40.003461,116.323531,0,203,39942.487025463,2009-05-09,11:41:19
40.00346,116.323622,0,200,39942.4870833333,2009-05-09,11:41:24
40.003466,116.323708,0,189,39942.4871412037,2009-05-09,11:41:29
40.003466,116.323768,0,185,39942.4871990741,2009-05-09,11:41:34
40.003487,116.323856,0,178,39942.4872569444,2009-05-09,11:41:39
40.003485,116.323946,0,173,39942.4873148148,2009-05-09,11:41:44
40.003504,116.323987,0,167,39942.4873726852,2009-05-09,11:41:49
40.003489,116.324062,0,163,39942.4874305556,2009-05-09,11:41:54
40.003486,116.324135,0,164,39942.4874884259,2009-05-09,11:41:59
40.003473,116.324206,0,162,39942.4875462963,2009-05-09,11:42:04
40.003457,116.324265,0,161,39942.4876041667,2009-05-09,11:42:09
40.003447,116.324315,0,155,39942.487662037,2009-05-09,11:42:14
40.003392,116.324369,0,152,39942.4877199074,2009-05-09,11:42:19
40.003347,116.324403,0,149,39942.4877777778,2009-05-09,11:42:24
40.003319,116.324414,0,149,39942.4878356481,2009-05-09,11:42:29
40.003273,116.324413,0,149,39942.4878935185,2009-05-09,11:42:34
40.003238,116.324429,0,148,39942.4879513889,2009-05-09,11:42:39
40.003206,116.324425,0,146,39942.4880092593,2009-05-09,11:42:44
40.003161,116.324423,0,145,39942.4880671296,2009-05-09,11:42:49
40.003097,116.324411,0,143,39942.488125,2009-05-09,11:42:54
40.003018,116.324391,0,142,39942.4881828704,2009-05-09,11:42:59
40.002987,116.324409,0,141,39942.4882407407,2009-05-09,11:43:04
40.002914,116.324404,0,140,39942.4882986111,2009-05-09,11:43:09
40.002852,116.324432,0,139,39942.4883564815,2009-05-09,11:43:14
40.002799,116.324457,0,139,39942.4884143519,2009-05-09,11:43:19
40.00273,116.324457,0,138,39942.4884722222,2009-05-09,11:43:24
40.002681,116.324467,0,139,39942.4885300926,2009-05-09,11:43:29
40.00264,116.324439,0,139,39942.488587963,2009-05-09,11:43:34
40.002613,116.324447,0,138,39942.4886458333,2009-05-09,11:43:39
40.002555,116.324427,0,139,39942.4887037037,2009-05-09,11:43:44
40.002504,116.324415,0,139,39942.4887615741,2009-05-09,11:43:49
40.002472,116.324407,0,139,39942.4888194444,2009-05-09,11:43:54
40.00243,116.324401,0,140,39942.4888773148,2009-05-09,11:43:59
40.002383,116.324421,0,141,39942.4889351852,2009-05-09,11:44:04
40.002341,116.324416,0,140,39942.4889930556,2009-05-09,11:44:09
40.002295,116.324408,0,140,39942.4890509259,2009-05-09,11:44:14
40.002239,116.324403,0,139,39942.4891087963,2009-05-09,11:44:19
40.002149,116.324407,0,139,39942.4891666667,2009-05-09,11:44:24
40.002028,116.324454,0,142,39942.489224537,2009-05-09,11:44:29
40.001969,116.324462,0,143,39942.4892824074,2009-05-09,11:44:34
40.001944,116.324446,0,141,39942.4893402778,2009-05-09,11:44:39
40.001893,116.324427,0,140,39942.4893981481,2009-05-09,11:44:44
40.001858,116.324439,0,138,39942.4894560185,2009-05-09,11:44:49
40.001804,116.324473,0,135,39942.4895138889,2009-05-09,11:44:54
40.001725,116.324456,0,134,39942.4895717593,2009-05-09,11:44:59
40.001638,116.324444,0,134,39942.4896296296,2009-05-09,11:45:04
40.001605,116.324447,0,132,39942.4896875,2009-05-09,11:45:09
40.001561,116.32447,0,130,39942.4897453704,2009-05-09,11:45:14
40.00152,116.324462,0,128,39942.4898032407,2009-05-09,11:45:19
40.001487,116.324441,0,128,39942.4898611111,2009-05-09,11:45:24
40.001427,116.324478,0,126,39942.4899189815,2009-05-09,11:45:29
40.001435,116.32454,0,127,39942.4899768519,2009-05-09,11:45:34
40.001403,116.32463,0,126,39942.4900347222,2009-05-09,11:45:39
40.001325,116.324726,0,122,39942.4900925926,2009-05-09,11:45:44
40.001349,116.324783,0,120,39942.490150463,2009-05-09,11:45:49
40.00135,116.324856,0,123,39942.4902083333,2009-05-09,11:45:54
40.001344,116.32493,0,120,39942.4902662037,2009-05-09,11:45:59
40.001315,116.324999,0,123,39942.4903240741,2009-05-09,11:46:04
40.001277,116.325079,0,128,39942.4903819444,2009-05-09,11:46:09
40.001264,116.325154,0,124,39942.4904398148,2009-05-09,11:46:14
40.001264,116.32524,0,122,39942.4904976852,2009-05-09,11:46:19
40.001273,116.325311,0,119,39942.4905555556,2009-05-09,11:46:24
40.001253,116.325351,0,113,39942.4906134259,2009-05-09,11:46:29
40.001259,116.32544,0,112,39942.4906712963,2009-05-09,11:46:34
40.001234,116.32549,0,112,39942.4907291667,2009-05-09,11:46:39
40.001211,116.325539,0,112,39942.490787037,2009-05-09,11:46:44
40.001174,116.325581,0,115,39942.4908449074,2009-05-09,11:46:49
40.00111,116.325593,0,116,39942.4909027778,2009-05-09,11:46:54
40.00107,116.325574,0,117,39942.4909606481,2009-05-09,11:46:59
40.001012,116.32557,0,118,39942.4910185185,2009-05-09,11:47:04
40.000962,116.325536,0,121,39942.4910763889,2009-05-09,11:47:09
40.000912,116.325531,0,123,39942.4911342593,2009-05-09,11:47:14
40.00087,116.325519,0,125,39942.4911921296,2009-05-09,11:47:19
40.000819,116.325505,0,128,39942.49125,2009-05-09,11:47:24
40.000787,116.325476,0,129,39942.4913078704,2009-05-09,11:47:29
40.000747,116.325467,0,129,39942.4913657407,2009-05-09,11:47:34
40.000709,116.325464,0,128,39942.4914236111,2009-05-09,11:47:39
40.00069,116.325432,0,127,39942.4914814815,2009-05-09,11:47:44
40.000597,116.325412,0,126,39942.4915393519,2009-05-09,11:47:49
40.000485,116.325397,0,129,39942.4915972222,2009-05-09,11:47:54
40.000444,116.325424,0,131,39942.4916550926,2009-05-09,11:47:59
40.000406,116.325545,0,131,39942.491712963,2009-05-09,11:48:04
40.000283,116.325625,0,131,39942.4917708333,2009-05-09,11:48:09
40.000232,116.325626,0,133,39942.4918287037,2009-05-09,11:48:14
40.000154,116.32563,0,135,39942.4918865741,2009-05-09,11:48:19
40.000101,116.325648,0,136,39942.4919444444,2009-05-09,11:48:24
40.000024,116.325686,0,139,39942.4920023148,2009-05-09,11:48:29
39.999985,116.32575,0,138,39942.4920601852,2009-05-09,11:48:34
39.999974,116.325815,0,135,39942.4921180556,2009-05-09,11:48:39
39.999935,116.325881,0,134,39942.4921759259,2009-05-09,11:48:44
39.999904,116.325946,0,135,39942.4922337963,2009-05-09,11:48:49
39.999873,116.326018,0,135,39942.4922916667,2009-05-09,11:48:54
39.999836,116.326084,0,135,39942.492349537,2009-05-09,11:48:59
39.99983,116.326159,0,135,39942.4924074074,2009-05-09,11:49:04
39.999831,116.32622,0,126,39942.4924652778,2009-05-09,11:49:09
39.999831,116.326263,0,120,39942.4925231481,2009-05-09,11:49:14
39.999835,116.326311,0,117,39942.4925810185,2009-05-09,11:49:19
39.999835,116.326395,0,112,39942.4926388889,2009-05-09,11:49:24
39.99993,116.326489,0,111,39942.4926967593,2009-05-09,11:49:29
39.999923,116.326546,0,107,39942.4927546296,2009-05-09,11:49:34
39.999887,116.326599,0,103,39942.4928125,2009-05-09,11:49:39
39.999923,116.326665,0,95,39942.4928703704,2009-05-09,11:49:44
39.999942,116.326707,0,93,39942.4929050926,2009-05-09,11:49:47
39.999966,116.326763,0,87,39942.492962963,2009-05-09,11:49:52
39.999916,116.326813,0,82,39942.4930208333,2009-05-09,11:49:57
39.999898,116.326843,0,79,39942.4930787037,2009-05-09,11:50:02
39.999892,116.326899,0,76,39942.4931365741,2009-05-09,11:50:07
39.999933,116.326967,0,71,39942.4931944444,2009-05-09,11:50:12
39.999942,116.327059,0,70,39942.4932523148,2009-05-09,11:50:17
39.999907,116.327154,0,74,39942.4933101852,2009-05-09,11:50:22
39.999901,116.327192,0,72,39942.4933680556,2009-05-09,11:50:27
39.999919,116.32729,0,81,39942.4934259259,2009-05-09,11:50:32
39.999918,116.327331,0,82,39942.4934837963,2009-05-09,11:50:37
39.999935,116.327347,0,79,39942.4935416667,2009-05-09,11:50:42
39.999959,116.327402,0,77,39942.493599537,2009-05-09,11:50:47
39.99995,116.327434,0,74,39942.4936574074,2009-05-09,11:50:52
39.999952,116.327443,0,73,39942.4936805556,2009-05-09,11:50:54
39.999971,116.327458,0,71,39942.4937384259,2009-05-09,11:50:59
39.999981,116.327565,0,69,39942.4937962963,2009-05-09,11:51:04
40.000003,116.327605,0,67,39942.4938541667,2009-05-09,11:51:09
40.000039,116.327619,0,66,39942.4938888889,2009-05-09,11:51:12
40.000099,116.327739,0,64,39942.4939467593,2009-05-09,11:51:17
40.000179,116.327827,0,62,39942.4939930556,2009-05-09,11:51:21
40.000263,116.32788,0,60,39942.4940509259,2009-05-09,11:51:26
40.000339,116.327943,0,58,39942.4941087963,2009-05-09,11:51:31
40.000395,116.3279,0,57,39942.4941666667,2009-05-09,11:51:36
40.000345,116.32774,0,57,39942.494224537,2009-05-09,11:51:41
40.000253,116.327464,0,57,39942.4942824074,2009-05-09,11:51:46
40.000239,116.327246,0,56,39942.4943402778,2009-05-09,11:51:51
40.00023,116.327296,0,58,39942.4943981481,2009-05-09,11:51:56
40.000237,116.327306,0,59,39942.4944560185,2009-05-09,11:52:01
40.000238,116.327294,0,59,39942.4945138889,2009-05-09,11:52:06
39.999992,116.327189,0,62,39942.4945717593,2009-05-09,11:52:11
39.999807,116.327156,0,63,39942.4946180556,2009-05-09,11:52:15
39.999652,116.327029,0,64,39942.4946759259,2009-05-09,11:52:20
39.999625,116.327002,0,64,39942.4946875,2009-05-09,11:52:21
39.999507,116.326862,0,65,39942.4947453704,2009-05-09,11:52:26
