# Supplementary material for: Research on differential privacy protection method based on user tendency
Source: PLoS One. 2023 Oct 26;18(10):e0288823. doi: 10.1371/journal.pone.0288823 (PMC10602288; doi:10.1371/journal.pone.0288823)
Supplement: S1 Data — (ZIP) [file pone.0288823.s001.zip › Data 5-1/000/Trajectory/20090509181636.plt]

Geolife trajectory
WGS 84
Altitude is in Feet
Reserved 3
0,2,255,My Track,0,0,2,8421376
0
39.999169,116.327116,0,492,39942.7615277778,2009-05-09,18:16:36
39.99892,116.32735,0,490,39942.7615856482,2009-05-09,18:16:41
39.998889,116.327375,0,488,39942.7616435185,2009-05-09,18:16:46
39.998876,116.327393,0,484,39942.7617013889,2009-05-09,18:16:51
39.998906,116.327392,0,480,39942.7617592593,2009-05-09,18:16:56
39.99992,116.327218,0,160,39942.7618171296,2009-05-09,18:17:01
39.999962,116.327198,0,144,39942.761875,2009-05-09,18:17:06
39.99998,116.327194,0,142,39942.7619328704,2009-05-09,18:17:11
39.999895,116.327118,0,144,39942.7619907407,2009-05-09,18:17:16
39.999872,116.326985,0,142,39942.7620486111,2009-05-09,18:17:21
39.999861,116.326819,0,141,39942.7621064815,2009-05-09,18:17:26
39.999834,116.326646,0,143,39942.7621643519,2009-05-09,18:17:31
39.999833,116.326477,0,139,39942.7622222222,2009-05-09,18:17:36
39.999833,116.326295,0,141,39942.7622800926,2009-05-09,18:17:41
39.999836,116.326098,0,145,39942.762337963,2009-05-09,18:17:46
39.999826,116.325913,0,147,39942.7623958333,2009-05-09,18:17:51
39.999807,116.325725,0,149,39942.7624537037,2009-05-09,18:17:56
39.999787,116.325538,0,152,39942.7625115741,2009-05-09,18:18:01
39.999772,116.325354,0,149,39942.7625694444,2009-05-09,18:18:06
39.999767,116.325193,0,147,39942.7626273148,2009-05-09,18:18:11
39.999757,116.325046,0,147,39942.7626851852,2009-05-09,18:18:16
39.999754,116.324866,0,147,39942.7627430556,2009-05-09,18:18:21
39.999766,116.324681,0,148,39942.7628009259,2009-05-09,18:18:26
39.999812,116.324607,0,152,39942.7628587963,2009-05-09,18:18:31
39.999984,116.324581,0,162,39942.7629166667,2009-05-09,18:18:36
40.000097,116.324585,0,169,39942.762974537,2009-05-09,18:18:41
40.000226,116.324591,0,177,39942.7630324074,2009-05-09,18:18:46
40.000372,116.324557,0,191,39942.7630902778,2009-05-09,18:18:51
40.000487,116.324561,0,189,39942.7631481481,2009-05-09,18:18:56
40.000615,116.324554,0,196,39942.7632060185,2009-05-09,18:19:01
40.000825,116.324532,0,207,39942.7632638889,2009-05-09,18:19:06
40.000969,116.324504,0,204,39942.7633217593,2009-05-09,18:19:11
40.001126,116.324464,0,213,39942.7633796296,2009-05-09,18:19:16
40.001263,116.324453,0,216,39942.7634375,2009-05-09,18:19:21
40.001444,116.32443,0,217,39942.7634953704,2009-05-09,18:19:26
40.001607,116.324387,0,215,39942.7635532407,2009-05-09,18:19:31
40.001765,116.324363,0,213,39942.7636111111,2009-05-09,18:19:36
40.001914,116.324333,0,209,39942.7636689815,2009-05-09,18:19:41
40.002035,116.324359,0,213,39942.7637268519,2009-05-09,18:19:46
40.002138,116.324404,0,216,39942.7637847222,2009-05-09,18:19:51
40.002283,116.324403,0,216,39942.7638425926,2009-05-09,18:19:56
40.002427,116.324409,0,218,39942.763900463,2009-05-09,18:20:01
40.002623,116.324334,0,225,39942.7639583333,2009-05-09,18:20:06
40.002801,116.324316,0,227,39942.7640162037,2009-05-09,18:20:11
40.002983,116.324297,0,227,39942.7640740741,2009-05-09,18:20:16
40.003113,116.324282,0,227,39942.7641319444,2009-05-09,18:20:21
40.003251,116.324276,0,230,39942.7641898148,2009-05-09,18:20:26
40.00338,116.324246,0,216,39942.7642476852,2009-05-09,18:20:31
40.003512,116.324248,0,216,39942.7643055556,2009-05-09,18:20:36
40.003657,116.32425,0,211,39942.7643634259,2009-05-09,18:20:41
40.003806,116.32424,0,209,39942.7644212963,2009-05-09,18:20:46
40.003983,116.324222,0,209,39942.7644791667,2009-05-09,18:20:51
40.004225,116.324201,0,205,39942.764537037,2009-05-09,18:20:56
40.004418,116.324194,0,195,39942.7645949074,2009-05-09,18:21:01
40.004566,116.324186,0,198,39942.7646527778,2009-05-09,18:21:06
40.004707,116.324173,0,198,39942.7647106481,2009-05-09,18:21:11
40.004845,116.324142,0,195,39942.7647685185,2009-05-09,18:21:16
40.004943,116.324152,0,194,39942.7648263889,2009-05-09,18:21:21
40.005066,116.324153,0,189,39942.7648842593,2009-05-09,18:21:26
40.005203,116.324076,0,184,39942.7649421296,2009-05-09,18:21:31
40.005286,116.324025,0,177,39942.765,2009-05-09,18:21:36
40.005328,116.323895,0,185,39942.7650578704,2009-05-09,18:21:41
40.005343,116.323762,0,196,39942.7651157407,2009-05-09,18:21:46
40.005303,116.323547,0,183,39942.7651736111,2009-05-09,18:21:51
40.005286,116.32338,0,185,39942.7652314815,2009-05-09,18:21:56
40.005295,116.323234,0,188,39942.7652893519,2009-05-09,18:22:01
40.005292,116.32307,0,191,39942.7653472222,2009-05-09,18:22:06
40.005289,116.32291,0,192,39942.7654050926,2009-05-09,18:22:11
40.005269,116.322754,0,198,39942.765462963,2009-05-09,18:22:16
40.005239,116.322616,0,200,39942.7655208333,2009-05-09,18:22:21
40.005186,116.322441,0,196,39942.7655787037,2009-05-09,18:22:26
40.005131,116.322343,0,189,39942.7656365741,2009-05-09,18:22:31
40.005133,116.322195,0,186,39942.7656944444,2009-05-09,18:22:36
40.005155,116.32205,0,186,39942.7657523148,2009-05-09,18:22:41
40.005128,116.321917,0,183,39942.7658101852,2009-05-09,18:22:46
40.005068,116.321799,0,179,39942.7658680556,2009-05-09,18:22:51
40.00499,116.321694,0,173,39942.7659259259,2009-05-09,18:22:56
40.004944,116.321581,0,172,39942.7659837963,2009-05-09,18:23:01
40.004931,116.321463,0,165,39942.7660416667,2009-05-09,18:23:06
40.004929,116.321334,0,158,39942.766099537,2009-05-09,18:23:11
40.004912,116.32117,0,154,39942.7661574074,2009-05-09,18:23:16
40.004901,116.321001,0,154,39942.7662152778,2009-05-09,18:23:21
40.004872,116.320774,0,153,39942.7662731481,2009-05-09,18:23:26
40.004839,116.32053,0,154,39942.7663310185,2009-05-09,18:23:31
40.004817,116.320301,0,154,39942.7663888889,2009-05-09,18:23:36
40.004809,116.32007,0,154,39942.7664467593,2009-05-09,18:23:41
40.0048,116.31982,0,155,39942.7665046296,2009-05-09,18:23:46
40.004788,116.319576,0,155,39942.7665625,2009-05-09,18:23:51
40.004767,116.319341,0,154,39942.7666203704,2009-05-09,18:23:56
40.004747,116.3191,0,151,39942.7666782407,2009-05-09,18:24:01
40.004732,116.318863,0,151,39942.7667361111,2009-05-09,18:24:06
40.004714,116.318629,0,151,39942.7667939815,2009-05-09,18:24:11
40.004692,116.318403,0,152,39942.7668518518,2009-05-09,18:24:16
40.004693,116.318179,0,153,39942.7669097222,2009-05-09,18:24:21
40.004732,116.317966,0,157,39942.7669675926,2009-05-09,18:24:26
40.004878,116.317867,0,162,39942.767025463,2009-05-09,18:24:31
40.005082,116.317815,0,165,39942.7670833333,2009-05-09,18:24:36
40.005267,116.317792,0,166,39942.7671412037,2009-05-09,18:24:41
40.005448,116.317783,0,166,39942.7671990741,2009-05-09,18:24:46
40.005632,116.317737,0,173,39942.7672569444,2009-05-09,18:24:51
40.0058,116.317693,0,187,39942.7673148148,2009-05-09,18:24:56
40.005957,116.317646,0,194,39942.7673726852,2009-05-09,18:25:01
40.006123,116.317597,0,212,39942.7674305556,2009-05-09,18:25:06
40.006299,116.317599,0,215,39942.7674884259,2009-05-09,18:25:11
40.006469,116.317594,0,221,39942.7675462963,2009-05-09,18:25:16
40.006622,116.317609,0,215,39942.7676041667,2009-05-09,18:25:21
40.006765,116.317621,0,219,39942.767662037,2009-05-09,18:25:26
40.006938,116.317621,0,218,39942.7677199074,2009-05-09,18:25:31
40.007106,116.317604,0,217,39942.7677777778,2009-05-09,18:25:36
40.007275,116.317534,0,227,39942.7678356481,2009-05-09,18:25:41
40.007448,116.317542,0,219,39942.7678935185,2009-05-09,18:25:46
40.007617,116.317482,0,229,39942.7679513889,2009-05-09,18:25:51
40.007791,116.317518,0,229,39942.7680092593,2009-05-09,18:25:56
40.007955,116.317577,0,221,39942.7680671296,2009-05-09,18:26:01
40.008133,116.317615,0,211,39942.768125,2009-05-09,18:26:06
40.0083,116.317629,0,206,39942.7681828704,2009-05-09,18:26:11
40.008473,116.317616,0,201,39942.7682407407,2009-05-09,18:26:16
40.008642,116.317641,0,196,39942.7682986111,2009-05-09,18:26:21
40.008794,116.317627,0,193,39942.7683564815,2009-05-09,18:26:26
40.008947,116.317611,0,193,39942.7684143518,2009-05-09,18:26:31
40.009022,116.317468,0,190,39942.7684722222,2009-05-09,18:26:36
40.009017,116.317269,0,178,39942.7685300926,2009-05-09,18:26:41
40.009026,116.317062,0,162,39942.768587963,2009-05-09,18:26:46
40.009021,116.316854,0,157,39942.7686458333,2009-05-09,18:26:51
40.008987,116.316652,0,153,39942.7687037037,2009-05-09,18:26:56
40.008948,116.316452,0,145,39942.7687615741,2009-05-09,18:27:01
40.009034,116.316317,0,144,39942.7688194444,2009-05-09,18:27:06
40.009202,116.316249,0,150,39942.7688773148,2009-05-09,18:27:11
40.009361,116.31622,0,152,39942.7689351852,2009-05-09,18:27:16
40.009497,116.316167,0,159,39942.7689930556,2009-05-09,18:27:21
40.009606,116.316065,0,163,39942.7690509259,2009-05-09,18:27:26
40.009638,116.315884,0,166,39942.7691087963,2009-05-09,18:27:31
40.00965,116.315692,0,170,39942.7691666667,2009-05-09,18:27:36
40.009633,116.315496,0,171,39942.769224537,2009-05-09,18:27:41
40.009625,116.315291,0,172,39942.7692824074,2009-05-09,18:27:46
40.009644,116.315095,0,178,39942.7693402778,2009-05-09,18:27:51
40.009659,116.314862,0,186,39942.7693981482,2009-05-09,18:27:56
40.009656,116.314657,0,189,39942.7694560185,2009-05-09,18:28:01
40.009633,116.314499,0,182,39942.7695138889,2009-05-09,18:28:06
40.009676,116.314432,0,178,39942.7695717593,2009-05-09,18:28:11
40.009751,116.314414,0,172,39942.7696296296,2009-05-09,18:28:16
40.009769,116.314543,0,159,39942.7696875,2009-05-09,18:28:21
40.00977,116.314727,0,147,39942.7697453704,2009-05-09,18:28:26
40.009777,116.314898,0,140,39942.7698032407,2009-05-09,18:28:31
40.009838,116.315019,0,132,39942.7698611111,2009-05-09,18:28:36
40.009869,116.315039,0,124,39942.7699189815,2009-05-09,18:28:41
40.009869,116.315038,0,123,39942.7699768519,2009-05-09,18:28:46
40.009869,116.315038,0,123,39942.7700115741,2009-05-09,18:28:49
40.009871,116.315036,0,122,39942.7700347222,2009-05-09,18:28:51
40.009877,116.315021,0,122,39942.7700925926,2009-05-09,18:28:56
40.009884,116.315006,0,122,39942.770150463,2009-05-09,18:29:01
40.00989,116.314993,0,122,39942.7702083333,2009-05-09,18:29:06
40.009896,116.314983,0,122,39942.7702662037,2009-05-09,18:29:11
40.009901,116.314974,0,122,39942.7703240741,2009-05-09,18:29:16
40.009904,116.314974,0,122,39942.7703819444,2009-05-09,18:29:21
40.009904,116.314974,0,122,39942.7704166667,2009-05-09,18:29:24
40.009909,116.314968,0,122,39942.7704398148,2009-05-09,18:29:26
40.009915,116.314958,0,122,39942.7704976852,2009-05-09,18:29:31
40.009919,116.314955,0,122,39942.7705555556,2009-05-09,18:29:36
40.009923,116.31495,0,122,39942.7706134259,2009-05-09,18:29:41
40.009926,116.314944,0,122,39942.7706712963,2009-05-09,18:29:46
40.009926,116.314944,0,122,39942.7707060185,2009-05-09,18:29:49
40.009928,116.314943,0,122,39942.7707291667,2009-05-09,18:29:51
40.009928,116.314952,0,122,39942.770787037,2009-05-09,18:29:56
40.009931,116.314952,0,122,39942.7708449074,2009-05-09,18:30:01
40.009933,116.314953,0,122,39942.7709027778,2009-05-09,18:30:06
40.009933,116.314953,0,122,39942.7709375,2009-05-09,18:30:09
40.009934,116.314951,0,122,39942.7709606481,2009-05-09,18:30:11
40.009939,116.314942,0,122,39942.7710185185,2009-05-09,18:30:16
40.009951,116.314924,0,122,39942.7710763889,2009-05-09,18:30:21
40.009993,116.314925,0,122,39942.7711342593,2009-05-09,18:30:26
40.010005,116.314967,0,123,39942.7711921296,2009-05-09,18:30:31
40.009999,116.314985,0,123,39942.77125,2009-05-09,18:30:36
