# Supplementary material for: Research on differential privacy protection method based on user tendency
Source: PLoS One. 2023 Oct 26;18(10):e0288823. doi: 10.1371/journal.pone.0288823 (PMC10602288; doi:10.1371/journal.pone.0288823)
Supplement: S1 Data — (ZIP) [file pone.0288823.s001.zip › Data 5-1/000/Trajectory/20090510020206.plt]

Geolife trajectory
WGS 84
Altitude is in Feet
Reserved 3
0,2,255,My Track,0,0,2,8421376
0
40.010951,116.314696,0,492,39943.0847916667,2009-05-10,02:02:06
40.010413,116.315097,0,492,39943.084849537,2009-05-10,02:02:11
40.010114,116.315287,0,492,39943.0849074074,2009-05-10,02:02:16
40.010047,116.315316,0,492,39943.0849652778,2009-05-10,02:02:21
40.009972,116.315496,0,473,39943.0850231481,2009-05-10,02:02:26
40.009959,116.315502,0,467,39943.0850810185,2009-05-10,02:02:31
40.009884,116.315558,0,486,39943.0851388889,2009-05-10,02:02:36
40.009932,116.315534,0,487,39943.0851967593,2009-05-10,02:02:41
40.009938,116.315524,0,487,39943.0852546296,2009-05-10,02:02:46
40.01005,116.315451,0,487,39943.0853125,2009-05-10,02:02:51
40.01049,116.31511,0,489,39943.0853703704,2009-05-10,02:02:56
40.010433,116.314924,0,490,39943.0854282407,2009-05-10,02:03:01
40.010502,116.314765,0,493,39943.0854861111,2009-05-10,02:03:06
40.010413,116.314714,0,487,39943.0855439815,2009-05-10,02:03:11
40.01022,116.314466,0,405,39943.0856018519,2009-05-10,02:03:16
40.010063,116.314576,0,394,39943.0856597222,2009-05-10,02:03:21
40.009976,116.314767,0,391,39943.0857175926,2009-05-10,02:03:26
40.009918,116.314951,0,387,39943.085775463,2009-05-10,02:03:31
40.009899,116.315155,0,388,39943.0858333333,2009-05-10,02:03:36
40.009918,116.315341,0,384,39943.0858912037,2009-05-10,02:03:41
40.009928,116.315548,0,381,39943.0859490741,2009-05-10,02:03:46
40.009931,116.315764,0,381,39943.0860069444,2009-05-10,02:03:51
40.010069,116.315895,0,370,39943.0860648148,2009-05-10,02:03:56
40.010019,116.316026,0,362,39943.0861226852,2009-05-10,02:04:01
40.009883,116.316048,0,356,39943.0861805556,2009-05-10,02:04:06
40.009755,116.316083,0,344,39943.0862384259,2009-05-10,02:04:11
40.009639,116.316104,0,334,39943.0862962963,2009-05-10,02:04:16
40.00947,116.316156,0,326,39943.0863541667,2009-05-10,02:04:21
40.009437,116.316322,0,324,39943.086412037,2009-05-10,02:04:26
40.00945,116.316531,0,320,39943.0864699074,2009-05-10,02:04:31
40.009456,116.316752,0,313,39943.0865277778,2009-05-10,02:04:36
40.009439,116.316969,0,311,39943.0865856481,2009-05-10,02:04:41
40.009435,116.317195,0,303,39943.0866435185,2009-05-10,02:04:46
40.009459,116.317392,0,302,39943.0867013889,2009-05-10,02:04:51
40.009415,116.317552,0,303,39943.0867592593,2009-05-10,02:04:56
40.009319,116.317571,0,305,39943.0868171296,2009-05-10,02:05:01
40.009162,116.31757,0,304,39943.086875,2009-05-10,02:05:06
40.008971,116.317565,0,299,39943.0869328704,2009-05-10,02:05:11
40.008793,116.317569,0,297,39943.0869907407,2009-05-10,02:05:16
40.008614,116.317592,0,293,39943.0870486111,2009-05-10,02:05:21
40.008448,116.3176,0,298,39943.0871064815,2009-05-10,02:05:26
40.008276,116.317605,0,304,39943.0871643518,2009-05-10,02:05:31
40.008084,116.317615,0,308,39943.0872222222,2009-05-10,02:05:36
40.00791,116.317623,0,315,39943.0872800926,2009-05-10,02:05:41
40.007731,116.317625,0,315,39943.087337963,2009-05-10,02:05:46
40.007559,116.317635,0,321,39943.0873958333,2009-05-10,02:05:51
40.007376,116.317629,0,330,39943.0874537037,2009-05-10,02:05:56
40.007234,116.317619,0,338,39943.0875115741,2009-05-10,02:06:01
40.007047,116.317654,0,342,39943.0875694444,2009-05-10,02:06:06
40.006854,116.31766,0,349,39943.0876273148,2009-05-10,02:06:11
40.006675,116.317683,0,353,39943.0876851852,2009-05-10,02:06:16
40.006483,116.317717,0,357,39943.0877430556,2009-05-10,02:06:21
40.006291,116.317712,0,360,39943.0878009259,2009-05-10,02:06:26
40.006104,116.317701,0,362,39943.0878587963,2009-05-10,02:06:31
40.005898,116.317732,0,362,39943.0879166667,2009-05-10,02:06:36
40.005706,116.317747,0,361,39943.087974537,2009-05-10,02:06:41
40.005551,116.317765,0,357,39943.0880324074,2009-05-10,02:06:46
40.005375,116.317792,0,353,39943.0880902778,2009-05-10,02:06:51
40.005202,116.317938,0,350,39943.0881481481,2009-05-10,02:06:56
40.004991,116.318255,0,347,39943.0882060185,2009-05-10,02:07:01
40.004943,116.318481,0,330,39943.0882638889,2009-05-10,02:07:06
40.004896,116.318704,0,316,39943.0883217593,2009-05-10,02:07:11
40.004884,116.318934,0,311,39943.0883796296,2009-05-10,02:07:16
40.004879,116.319162,0,311,39943.0884375,2009-05-10,02:07:21
40.004974,116.319413,0,282,39943.0884953704,2009-05-10,02:07:26
40.005006,116.31964,0,267,39943.0885532407,2009-05-10,02:07:31
40.005047,116.319879,0,257,39943.0886111111,2009-05-10,02:07:36
40.005054,116.320084,0,253,39943.0886689815,2009-05-10,02:07:41
40.005054,116.320312,0,243,39943.0887268518,2009-05-10,02:07:46
40.005051,116.32052,0,236,39943.0887847222,2009-05-10,02:07:51
40.004935,116.320659,0,154,39943.0888425926,2009-05-10,02:07:56
40.004935,116.320865,0,144,39943.088900463,2009-05-10,02:08:01
40.004916,116.321062,0,139,39943.0889583333,2009-05-10,02:08:06
40.004887,116.321256,0,132,39943.0890162037,2009-05-10,02:08:11
40.004809,116.321378,0,131,39943.0890740741,2009-05-10,02:08:16
40.004686,116.321368,0,132,39943.0891319444,2009-05-10,02:08:21
40.004561,116.321354,0,133,39943.0891898148,2009-05-10,02:08:26
40.004415,116.32135,0,134,39943.0892476852,2009-05-10,02:08:31
40.004253,116.321371,0,137,39943.0893055556,2009-05-10,02:08:36
40.004093,116.321388,0,142,39943.0893634259,2009-05-10,02:08:41
40.003895,116.321397,0,149,39943.0894212963,2009-05-10,02:08:46
40.003731,116.321424,0,154,39943.0894791667,2009-05-10,02:08:51
40.0036,116.321443,0,162,39943.089537037,2009-05-10,02:08:56
40.0035,116.321595,0,170,39943.0895949074,2009-05-10,02:09:01
40.003489,116.321848,0,165,39943.0896527778,2009-05-10,02:09:06
40.003451,116.322094,0,159,39943.0897106482,2009-05-10,02:09:11
40.003405,116.322309,0,154,39943.0897685185,2009-05-10,02:09:16
40.003387,116.322531,0,154,39943.0898263889,2009-05-10,02:09:21
40.003406,116.322754,0,161,39943.0898842593,2009-05-10,02:09:26
40.003395,116.322968,0,166,39943.0899421296,2009-05-10,02:09:31
40.003383,116.323172,0,167,39943.09,2009-05-10,02:09:36
40.003371,116.323386,0,163,39943.0900578704,2009-05-10,02:09:41
40.00335,116.323587,0,165,39943.0901157407,2009-05-10,02:09:46
40.003342,116.323802,0,165,39943.0901736111,2009-05-10,02:09:51
40.003384,116.324023,0,158,39943.0902314815,2009-05-10,02:09:56
40.003386,116.324228,0,159,39943.0902893519,2009-05-10,02:10:01
40.003366,116.324346,0,153,39943.0903472222,2009-05-10,02:10:06
40.003259,116.324349,0,150,39943.0904050926,2009-05-10,02:10:11
40.003108,116.324364,0,153,39943.090462963,2009-05-10,02:10:16
40.002946,116.324397,0,159,39943.0905208333,2009-05-10,02:10:21
40.002804,116.324419,0,166,39943.0905787037,2009-05-10,02:10:26
40.002652,116.32442,0,175,39943.0906365741,2009-05-10,02:10:31
40.002518,116.324404,0,183,39943.0906944444,2009-05-10,02:10:36
40.002356,116.324397,0,193,39943.0907523148,2009-05-10,02:10:41
40.002208,116.324412,0,202,39943.0908101852,2009-05-10,02:10:46
40.00205,116.324449,0,209,39943.0908680556,2009-05-10,02:10:51
40.001884,116.324465,0,217,39943.0909259259,2009-05-10,02:10:56
40.00178,116.324494,0,223,39943.0909837963,2009-05-10,02:11:01
40.001649,116.324491,0,230,39943.0910416667,2009-05-10,02:11:06
40.001517,116.324505,0,237,39943.091099537,2009-05-10,02:11:11
40.001473,116.324772,0,241,39943.0911574074,2009-05-10,02:11:16
40.001471,116.325016,0,249,39943.0912152778,2009-05-10,02:11:21
40.001486,116.325256,0,256,39943.0912731481,2009-05-10,02:11:26
40.001486,116.32548,0,253,39943.0913310185,2009-05-10,02:11:31
40.001416,116.32567,0,219,39943.0913888889,2009-05-10,02:11:36
40.001338,116.325866,0,184,39943.0914467593,2009-05-10,02:11:41
40.001346,116.326104,0,172,39943.0915046296,2009-05-10,02:11:46
40.001339,116.326349,0,158,39943.0915625,2009-05-10,02:11:51
40.001341,116.326582,0,152,39943.0916203704,2009-05-10,02:11:56
40.001352,116.326805,0,151,39943.0916782407,2009-05-10,02:12:01
40.001328,116.327018,0,153,39943.0917361111,2009-05-10,02:12:06
40.001172,116.327059,0,154,39943.0917939815,2009-05-10,02:12:11
40.000993,116.327071,0,158,39943.0918518519,2009-05-10,02:12:16
40.000831,116.327079,0,161,39943.0919097222,2009-05-10,02:12:21
40.000717,116.327097,0,165,39943.0919675926,2009-05-10,02:12:26
40.000548,116.327141,0,169,39943.092025463,2009-05-10,02:12:31
40.000379,116.327146,0,170,39943.0920833333,2009-05-10,02:12:36
40.000301,116.327067,0,172,39943.0921412037,2009-05-10,02:12:41
40.000269,116.327064,0,175,39943.0921990741,2009-05-10,02:12:46
40.000253,116.327064,0,178,39943.0922569444,2009-05-10,02:12:51
40.00024,116.327063,0,179,39943.0923148148,2009-05-10,02:12:56
40.000181,116.327081,0,180,39943.0923726852,2009-05-10,02:13:01
40.000163,116.327134,0,182,39943.0924305556,2009-05-10,02:13:06
40.000103,116.327164,0,187,39943.0924884259,2009-05-10,02:13:11
40.000038,116.327229,0,188,39943.0925462963,2009-05-10,02:13:16
40.000006,116.327171,0,186,39943.0926041667,2009-05-10,02:13:21
39.999937,116.327232,0,176,39943.092662037,2009-05-10,02:13:26
39.999901,116.327246,0,177,39943.0927199074,2009-05-10,02:13:31
39.999923,116.32725,0,177,39943.0927777778,2009-05-10,02:13:36
39.999936,116.32726,0,180,39943.0928356481,2009-05-10,02:13:41
39.999973,116.327294,0,182,39943.0928935185,2009-05-10,02:13:46
39.999943,116.327316,0,183,39943.0929513889,2009-05-10,02:13:51
39.99992,116.32731,0,185,39943.0930092593,2009-05-10,02:13:56
39.999954,116.327349,0,185,39943.0930671296,2009-05-10,02:14:01
39.999999,116.327366,0,186,39943.093125,2009-05-10,02:14:06
40.000048,116.327375,0,186,39943.0931828704,2009-05-10,02:14:11
40.000081,116.327374,0,187,39943.0932407407,2009-05-10,02:14:16
40.000121,116.327368,0,187,39943.0932986111,2009-05-10,02:14:21
40.000157,116.327336,0,187,39943.0933564815,2009-05-10,02:14:26
40.000185,116.327313,0,187,39943.0934143519,2009-05-10,02:14:31
40.000187,116.327325,0,186,39943.0934722222,2009-05-10,02:14:36
40.000181,116.327336,0,187,39943.0935300926,2009-05-10,02:14:41
40.000169,116.327338,0,187,39943.093587963,2009-05-10,02:14:46
40.00019,116.327234,0,186,39943.0936458333,2009-05-10,02:14:51
40.000237,116.327175,0,187,39943.0937037037,2009-05-10,02:14:56
40.000356,116.327058,0,185,39943.0937615741,2009-05-10,02:15:01
40.000404,116.327015,0,185,39943.0938194444,2009-05-10,02:15:06
40.000144,116.327457,0,86,39943.2250694444,2009-05-10,05:24:06
40.000091,116.327413,0,106,39943.2251273148,2009-05-10,05:24:11
40.000104,116.32736,0,113,39943.2251851852,2009-05-10,05:24:16
40.000044,116.327344,0,128,39943.2252430556,2009-05-10,05:24:21
40.00003,116.327334,0,138,39943.2253009259,2009-05-10,05:24:26
39.999997,116.32733,0,145,39943.2253587963,2009-05-10,05:24:31
39.999975,116.32727,0,157,39943.2254166667,2009-05-10,05:24:36
39.999896,116.327261,0,160,39943.225474537,2009-05-10,05:24:41
39.999845,116.32723,0,162,39943.2255324074,2009-05-10,05:24:46
39.999775,116.327172,0,171,39943.2255902778,2009-05-10,05:24:51
39.999694,116.32717,0,181,39943.2256481481,2009-05-10,05:24:56
39.999619,116.327159,0,190,39943.2257060185,2009-05-10,05:25:01
39.99955,116.327131,0,196,39943.2257638889,2009-05-10,05:25:06
39.999477,116.327095,0,202,39943.2258217593,2009-05-10,05:25:11
39.999408,116.327055,0,215,39943.2258796296,2009-05-10,05:25:16
39.99936,116.327025,0,227,39943.2259375,2009-05-10,05:25:21
39.999312,116.326976,0,224,39943.2259953704,2009-05-10,05:25:26
39.999261,116.326925,0,224,39943.2260532407,2009-05-10,05:25:31
39.999246,116.326895,0,219,39943.2261111111,2009-05-10,05:25:36
39.999206,116.326844,0,215,39943.2261689815,2009-05-10,05:25:41
39.999151,116.326795,0,215,39943.2262268519,2009-05-10,05:25:46
39.999112,116.32673,0,215,39943.2262847222,2009-05-10,05:25:51
39.999041,116.326695,0,213,39943.2263425926,2009-05-10,05:25:56
39.998995,116.32673,0,207,39943.226400463,2009-05-10,05:26:01
39.998944,116.326725,0,210,39943.2264583333,2009-05-10,05:26:06
39.998886,116.326743,0,219,39943.2265162037,2009-05-10,05:26:11
39.998824,116.326736,0,223,39943.2265740741,2009-05-10,05:26:16
39.998762,116.326737,0,233,39943.2266319444,2009-05-10,05:26:21
39.998703,116.326713,0,241,39943.2266898148,2009-05-10,05:26:26
39.998645,116.326712,0,248,39943.2267476852,2009-05-10,05:26:31
39.998597,116.326742,0,252,39943.2268055556,2009-05-10,05:26:36
39.998541,116.326748,0,258,39943.2268634259,2009-05-10,05:26:41
39.998472,116.326721,0,268,39943.2269212963,2009-05-10,05:26:46
39.998394,116.326688,0,273,39943.2269791667,2009-05-10,05:26:51
39.998325,116.326643,0,282,39943.227037037,2009-05-10,05:26:56
39.998253,116.326628,0,293,39943.2270949074,2009-05-10,05:27:01
39.998173,116.326603,0,304,39943.2271527778,2009-05-10,05:27:06
39.998086,116.326556,0,315,39943.2272106481,2009-05-10,05:27:11
39.997997,116.326491,0,320,39943.2272685185,2009-05-10,05:27:16
39.997919,116.326447,0,332,39943.2273263889,2009-05-10,05:27:21
39.997853,116.326458,0,335,39943.2273842593,2009-05-10,05:27:26
39.997796,116.326519,0,343,39943.2274421296,2009-05-10,05:27:31
39.997754,116.326584,0,348,39943.2275,2009-05-10,05:27:36
39.997707,116.326651,0,352,39943.2275578704,2009-05-10,05:27:41
39.997657,116.326691,0,356,39943.2276157407,2009-05-10,05:27:46
39.997612,116.326721,0,360,39943.2276736111,2009-05-10,05:27:51
39.997557,116.326737,0,362,39943.2277314815,2009-05-10,05:27:56
39.997502,116.326739,0,366,39943.2277893518,2009-05-10,05:28:01
39.99746,116.32675,0,367,39943.2278472222,2009-05-10,05:28:06
39.997425,116.326749,0,368,39943.2279050926,2009-05-10,05:28:11
39.997372,116.326747,0,366,39943.227962963,2009-05-10,05:28:16
39.997319,116.326751,0,368,39943.2280208333,2009-05-10,05:28:21
39.997271,116.326747,0,369,39943.2280787037,2009-05-10,05:28:26
39.997215,116.326742,0,360,39943.2281365741,2009-05-10,05:28:31
39.997148,116.326734,0,348,39943.2281944444,2009-05-10,05:28:36
39.997101,116.326696,0,345,39943.2282523148,2009-05-10,05:28:41
39.997036,116.326666,0,339,39943.2283101852,2009-05-10,05:28:46
39.996973,116.326636,0,340,39943.2283680556,2009-05-10,05:28:51
39.996894,116.326581,0,336,39943.2284259259,2009-05-10,05:28:56
39.996816,116.326564,0,351,39943.2284837963,2009-05-10,05:29:01
39.996736,116.326524,0,359,39943.2285416667,2009-05-10,05:29:06
39.996643,116.326452,0,379,39943.228599537,2009-05-10,05:29:11
39.996564,116.32637,0,392,39943.2286574074,2009-05-10,05:29:16
39.996475,116.32634,0,409,39943.2287152778,2009-05-10,05:29:21
39.996386,116.326306,0,428,39943.2287731481,2009-05-10,05:29:26
39.9963,116.326298,0,445,39943.2288310185,2009-05-10,05:29:31
39.996233,116.326283,0,456,39943.2288888889,2009-05-10,05:29:36
39.996158,116.326255,0,465,39943.2289467593,2009-05-10,05:29:41
39.996098,116.326261,0,476,39943.2290046296,2009-05-10,05:29:46
39.996046,116.326265,0,484,39943.2290625,2009-05-10,05:29:51
39.995983,116.326272,0,487,39943.2291203704,2009-05-10,05:29:56
39.995936,116.326293,0,488,39943.2291782407,2009-05-10,05:30:01
39.9959,116.326276,0,486,39943.2292361111,2009-05-10,05:30:06
39.995857,116.326237,0,471,39943.2292939815,2009-05-10,05:30:11
39.995807,116.326205,0,465,39943.2293518518,2009-05-10,05:30:16
39.995728,116.326133,0,472,39943.2294097222,2009-05-10,05:30:21
39.995692,116.326093,0,469,39943.2294675926,2009-05-10,05:30:26
39.995657,116.326124,0,464,39943.229525463,2009-05-10,05:30:31
39.995605,116.326217,0,458,39943.2295833333,2009-05-10,05:30:36
39.995545,116.326285,0,453,39943.2296412037,2009-05-10,05:30:41
39.995489,116.326319,0,443,39943.2296990741,2009-05-10,05:30:46
39.99543,116.326354,0,435,39943.2297569444,2009-05-10,05:30:51
39.995394,116.326336,0,429,39943.2298148148,2009-05-10,05:30:56
39.995344,116.326356,0,422,39943.2298726852,2009-05-10,05:31:01
39.995274,116.326352,0,414,39943.2299305556,2009-05-10,05:31:06
39.995235,116.326431,0,410,39943.2299884259,2009-05-10,05:31:11
39.995199,116.326505,0,404,39943.2300462963,2009-05-10,05:31:16
39.995172,116.326563,0,399,39943.2301041667,2009-05-10,05:31:21
39.995134,116.326608,0,391,39943.230162037,2009-05-10,05:31:26
39.995093,116.326624,0,390,39943.2302199074,2009-05-10,05:31:31
39.995066,116.326611,0,381,39943.2302777778,2009-05-10,05:31:36
39.995045,116.326631,0,365,39943.2303356482,2009-05-10,05:31:41
39.99501,116.326668,0,362,39943.2303935185,2009-05-10,05:31:46
39.994963,116.3267,0,353,39943.2304513889,2009-05-10,05:31:51
39.994942,116.326749,0,341,39943.2305092593,2009-05-10,05:31:56
39.994928,116.326816,0,327,39943.2305671296,2009-05-10,05:32:01
39.994939,116.326904,0,298,39943.230625,2009-05-10,05:32:06
39.994945,116.326999,0,265,39943.2306828704,2009-05-10,05:32:11
39.994969,116.327067,0,233,39943.2307407407,2009-05-10,05:32:16
39.994985,116.327134,0,217,39943.2307986111,2009-05-10,05:32:21
39.99501,116.327197,0,203,39943.2308564815,2009-05-10,05:32:26
39.995014,116.327271,0,197,39943.2309143519,2009-05-10,05:32:31
39.995014,116.327314,0,187,39943.2309722222,2009-05-10,05:32:36
39.994993,116.327381,0,182,39943.2310300926,2009-05-10,05:32:41
39.994967,116.32744,0,174,39943.231087963,2009-05-10,05:32:46
39.994959,116.327511,0,170,39943.2311458333,2009-05-10,05:32:51
39.994989,116.327579,0,168,39943.2312037037,2009-05-10,05:32:56
39.995027,116.327651,0,172,39943.2312615741,2009-05-10,05:33:01
39.995067,116.327704,0,181,39943.2313194444,2009-05-10,05:33:06
39.995107,116.327767,0,191,39943.2313773148,2009-05-10,05:33:11
39.995142,116.327813,0,196,39943.2314351852,2009-05-10,05:33:16
39.995196,116.32784,0,203,39943.2314930556,2009-05-10,05:33:21
39.99522,116.327888,0,210,39943.2315509259,2009-05-10,05:33:26
39.995244,116.327948,0,211,39943.2316087963,2009-05-10,05:33:31
39.995235,116.32799,0,213,39943.2316666667,2009-05-10,05:33:36
39.995207,116.328022,0,212,39943.231724537,2009-05-10,05:33:41
39.995175,116.328085,0,218,39943.2317824074,2009-05-10,05:33:46
39.995184,116.328106,0,212,39943.2318402778,2009-05-10,05:33:51
39.995181,116.328106,0,212,39943.2318981481,2009-05-10,05:33:56
39.995181,116.328106,0,212,39943.2319560185,2009-05-10,05:34:01
39.995181,116.328107,0,213,39943.2320138889,2009-05-10,05:34:06
39.99518,116.328107,0,213,39943.2320717593,2009-05-10,05:34:11
39.99518,116.328107,0,213,39943.2321296296,2009-05-10,05:34:16
39.99518,116.328107,0,213,39943.2321643519,2009-05-10,05:34:19
39.995177,116.328107,0,212,39943.2321875,2009-05-10,05:34:21
39.995166,116.328151,0,209,39943.2322453704,2009-05-10,05:34:26
39.995154,116.328209,0,202,39943.2323032407,2009-05-10,05:34:31
39.995134,116.328252,0,202,39943.2323611111,2009-05-10,05:34:36
39.995131,116.328316,0,202,39943.2324189815,2009-05-10,05:34:41
39.995123,116.328361,0,200,39943.2324768519,2009-05-10,05:34:46
39.99513,116.328404,0,201,39943.2325347222,2009-05-10,05:34:51
39.99513,116.328404,0,201,39943.2325694444,2009-05-10,05:34:54
39.995135,116.328406,0,203,39943.2325925926,2009-05-10,05:34:56
39.995145,116.328406,0,205,39943.232650463,2009-05-10,05:35:01
39.995151,116.328406,0,207,39943.2327083333,2009-05-10,05:35:06
39.995151,116.328406,0,207,39943.2327430556,2009-05-10,05:35:09
39.995154,116.328406,0,209,39943.2327662037,2009-05-10,05:35:11
39.99521,116.328384,0,210,39943.2328240741,2009-05-10,05:35:16
39.995228,116.328421,0,215,39943.2328819444,2009-05-10,05:35:21
39.995273,116.328439,0,220,39943.2329398148,2009-05-10,05:35:26
39.995285,116.328444,0,227,39943.2329976852,2009-05-10,05:35:31
39.995293,116.328443,0,230,39943.2330555556,2009-05-10,05:35:36
39.995295,116.328442,0,232,39943.2331134259,2009-05-10,05:35:41
39.995302,116.328441,0,234,39943.2331712963,2009-05-10,05:35:46
39.995302,116.328441,0,234,39943.2332060185,2009-05-10,05:35:49
39.995307,116.32844,0,237,39943.2332291667,2009-05-10,05:35:51
39.995339,116.328423,0,241,39943.233287037,2009-05-10,05:35:56
39.995326,116.328438,0,245,39943.2333449074,2009-05-10,05:36:01
39.995326,116.328438,0,245,39943.2333796296,2009-05-10,05:36:04
39.995334,116.328439,0,247,39943.2334027778,2009-05-10,05:36:06
39.995343,116.32844,0,247,39943.2334606481,2009-05-10,05:36:11
39.995362,116.32848,0,242,39943.2335185185,2009-05-10,05:36:16
39.995324,116.328523,0,232,39943.2335763889,2009-05-10,05:36:21
39.995329,116.328619,0,217,39943.2336342593,2009-05-10,05:36:26
39.995345,116.328689,0,204,39943.2336921296,2009-05-10,05:36:31
39.995366,116.328748,0,196,39943.23375,2009-05-10,05:36:36
39.995412,116.32875,0,196,39943.2338078704,2009-05-10,05:36:41
39.995439,116.328755,0,198,39943.2338657407,2009-05-10,05:36:46
39.995473,116.328809,0,203,39943.2339236111,2009-05-10,05:36:51
39.995507,116.32889,0,216,39943.2339814815,2009-05-10,05:36:56
39.995533,116.328922,0,222,39943.2340393519,2009-05-10,05:37:01
39.995556,116.329018,0,233,39943.2340972222,2009-05-10,05:37:06
39.995553,116.329017,0,235,39943.2341550926,2009-05-10,05:37:11
39.99556,116.329016,0,237,39943.234212963,2009-05-10,05:37:16
39.99556,116.329016,0,237,39943.2342476852,2009-05-10,05:37:19
39.995562,116.329014,0,237,39943.2342708333,2009-05-10,05:37:21
39.995565,116.328996,0,238,39943.2343287037,2009-05-10,05:37:26
39.995596,116.329015,0,233,39943.2343865741,2009-05-10,05:37:31
39.995604,116.329015,0,229,39943.2344444444,2009-05-10,05:37:36
39.995607,116.329007,0,227,39943.2345023148,2009-05-10,05:37:41
39.99561,116.329007,0,227,39943.2345601852,2009-05-10,05:37:46
39.995615,116.329008,0,227,39943.2346180556,2009-05-10,05:37:51
39.995615,116.329008,0,227,39943.2346527778,2009-05-10,05:37:54
39.995618,116.329009,0,226,39943.2346759259,2009-05-10,05:37:56
39.995628,116.329033,0,222,39943.2347337963,2009-05-10,05:38:01
39.995642,116.329067,0,218,39943.2347916667,2009-05-10,05:38:06
39.995642,116.329067,0,218,39943.2348263889,2009-05-10,05:38:09
39.995645,116.329065,0,216,39943.234849537,2009-05-10,05:38:11
39.995663,116.329076,0,216,39943.2349074074,2009-05-10,05:38:16
39.995689,116.329108,0,216,39943.2349652778,2009-05-10,05:38:21
39.995706,116.329161,0,212,39943.2350231481,2009-05-10,05:38:26
39.995732,116.329184,0,208,39943.2350810185,2009-05-10,05:38:31
39.995738,116.329187,0,208,39943.2351388889,2009-05-10,05:38:36
39.995738,116.329187,0,208,39943.2351736111,2009-05-10,05:38:39
39.995743,116.329187,0,208,39943.2351967593,2009-05-10,05:38:41
39.99578,116.329202,0,210,39943.2352546296,2009-05-10,05:38:46
39.9958,116.32919,0,211,39943.2353125,2009-05-10,05:38:51
39.995815,116.329184,0,212,39943.2353703704,2009-05-10,05:38:56
39.995827,116.32918,0,213,39943.2354282407,2009-05-10,05:39:01
39.995899,116.329109,0,214,39943.2354861111,2009-05-10,05:39:06
39.995976,116.329059,0,215,39943.2355439815,2009-05-10,05:39:11
39.996008,116.32907,0,216,39943.2356018518,2009-05-10,05:39:16
39.996034,116.329086,0,217,39943.2356597222,2009-05-10,05:39:21
39.996042,116.329123,0,218,39943.2357175926,2009-05-10,05:39:26
39.996042,116.329123,0,218,39943.2357523148,2009-05-10,05:39:29
39.996043,116.329125,0,219,39943.235775463,2009-05-10,05:39:31
39.996034,116.329127,0,219,39943.2358333333,2009-05-10,05:39:36
39.996026,116.329129,0,220,39943.2358912037,2009-05-10,05:39:41
39.996023,116.32913,0,220,39943.2359490741,2009-05-10,05:39:46
39.996021,116.329131,0,220,39943.2360069444,2009-05-10,05:39:51
39.996021,116.329131,0,220,39943.2360416667,2009-05-10,05:39:54
39.996023,116.32913,0,220,39943.2360648148,2009-05-10,05:39:56
39.996035,116.32913,0,220,39943.2361226852,2009-05-10,05:40:01
39.996042,116.329145,0,220,39943.2361805556,2009-05-10,05:40:06
39.996044,116.329143,0,221,39943.2362384259,2009-05-10,05:40:11
39.996044,116.329143,0,221,39943.2362731481,2009-05-10,05:40:14
39.996051,116.329141,0,221,39943.2362962963,2009-05-10,05:40:16
39.996078,116.329131,0,221,39943.2363541667,2009-05-10,05:40:21
39.996162,116.329083,0,222,39943.236412037,2009-05-10,05:40:26
39.996214,116.329049,0,222,39943.2364699074,2009-05-10,05:40:31
39.996263,116.329035,0,223,39943.2365277778,2009-05-10,05:40:36
39.996297,116.329029,0,223,39943.2365856481,2009-05-10,05:40:41
39.996327,116.329054,0,224,39943.2366435185,2009-05-10,05:40:46
39.996336,116.329024,0,225,39943.2367013889,2009-05-10,05:40:51
39.996386,116.329123,0,227,39943.2367592593,2009-05-10,05:40:56
39.996391,116.329101,0,229,39943.2368171296,2009-05-10,05:41:01
39.996399,116.32912,0,232,39943.236875,2009-05-10,05:41:06
39.996383,116.329106,0,235,39943.2369328704,2009-05-10,05:41:11
39.996383,116.329106,0,235,39943.2369675926,2009-05-10,05:41:14
39.996381,116.329108,0,236,39943.2369907407,2009-05-10,05:41:16
39.996337,116.329157,0,237,39943.2370486111,2009-05-10,05:41:21
39.996287,116.329186,0,237,39943.2371064815,2009-05-10,05:41:26
39.996275,116.329224,0,239,39943.2371643518,2009-05-10,05:41:31
39.996283,116.329234,0,239,39943.2372222222,2009-05-10,05:41:36
39.996283,116.329234,0,239,39943.2372569444,2009-05-10,05:41:39
39.996289,116.329227,0,240,39943.2372800926,2009-05-10,05:41:41
39.996254,116.329242,0,241,39943.237337963,2009-05-10,05:41:46
39.996238,116.329204,0,241,39943.2373958333,2009-05-10,05:41:51
39.996233,116.329156,0,241,39943.2374537037,2009-05-10,05:41:56
39.996233,116.329156,0,241,39943.2374884259,2009-05-10,05:41:59
39.996225,116.329156,0,241,39943.2375115741,2009-05-10,05:42:01
39.996203,116.329194,0,242,39943.2375694444,2009-05-10,05:42:06
39.996172,116.329245,0,242,39943.2376273148,2009-05-10,05:42:11
39.996166,116.329279,0,243,39943.2376851852,2009-05-10,05:42:16
39.996152,116.329303,0,244,39943.2377430556,2009-05-10,05:42:21
39.996143,116.329304,0,244,39943.2378009259,2009-05-10,05:42:26
39.996139,116.329305,0,245,39943.2378587963,2009-05-10,05:42:31
39.996135,116.329306,0,245,39943.2379166667,2009-05-10,05:42:36
39.996135,116.329306,0,245,39943.2379513889,2009-05-10,05:42:39
39.996138,116.329307,0,245,39943.237974537,2009-05-10,05:42:41
39.9962,116.329344,0,245,39943.2380324074,2009-05-10,05:42:46
39.996281,116.329402,0,246,39943.2380902778,2009-05-10,05:42:51
39.996371,116.329472,0,247,39943.2381481482,2009-05-10,05:42:56
39.996444,116.329566,0,248,39943.2382060185,2009-05-10,05:43:01
39.996526,116.329656,0,249,39943.2382638889,2009-05-10,05:43:06
39.996595,116.329714,0,251,39943.2383217593,2009-05-10,05:43:11
39.996649,116.329764,0,253,39943.2383796296,2009-05-10,05:43:16
39.996671,116.329806,0,254,39943.2384375,2009-05-10,05:43:21
39.996654,116.329803,0,257,39943.2384953704,2009-05-10,05:43:26
39.996627,116.329785,0,259,39943.2385532407,2009-05-10,05:43:31
39.996608,116.329763,0,262,39943.2386111111,2009-05-10,05:43:36
39.996615,116.329833,0,263,39943.2386689815,2009-05-10,05:43:41
39.996654,116.329894,0,264,39943.2387268519,2009-05-10,05:43:46
39.996712,116.32994,0,265,39943.2387847222,2009-05-10,05:43:51
39.996753,116.32994,0,266,39943.2388425926,2009-05-10,05:43:56
39.996761,116.32992,0,267,39943.238900463,2009-05-10,05:44:01
39.996783,116.329947,0,268,39943.2389583333,2009-05-10,05:44:06
39.99677,116.329937,0,269,39943.2390162037,2009-05-10,05:44:11
39.996729,116.329885,0,271,39943.2390740741,2009-05-10,05:44:16
39.996729,116.329885,0,271,39943.2391087963,2009-05-10,05:44:19
39.996724,116.329881,0,272,39943.2391319444,2009-05-10,05:44:21
39.996649,116.329756,0,273,39943.2391898148,2009-05-10,05:44:26
39.996601,116.329666,0,273,39943.2392476852,2009-05-10,05:44:31
39.996594,116.329609,0,274,39943.2393055556,2009-05-10,05:44:36
39.996586,116.329563,0,275,39943.2393634259,2009-05-10,05:44:41
39.996576,116.329553,0,276,39943.2394212963,2009-05-10,05:44:46
39.996564,116.329528,0,277,39943.2394791667,2009-05-10,05:44:51
39.996514,116.329559,0,278,39943.239537037,2009-05-10,05:44:56
39.996479,116.329584,0,280,39943.2395949074,2009-05-10,05:45:01
39.996479,116.329584,0,280,39943.2396296296,2009-05-10,05:45:04
39.996481,116.32958,0,282,39943.2396527778,2009-05-10,05:45:06
39.996506,116.329581,0,283,39943.2397106481,2009-05-10,05:45:11
39.996523,116.329579,0,284,39943.2397685185,2009-05-10,05:45:16
39.996511,116.329492,0,286,39943.2398263889,2009-05-10,05:45:21
39.996411,116.329382,0,289,39943.2398842593,2009-05-10,05:45:26
39.996382,116.329349,0,293,39943.2399421296,2009-05-10,05:45:31
39.996382,116.329349,0,293,39943.2399768519,2009-05-10,05:45:34
39.996374,116.329342,0,295,39943.24,2009-05-10,05:45:36
39.99636,116.329347,0,298,39943.2400578704,2009-05-10,05:45:41
39.99636,116.329347,0,298,39943.2400925926,2009-05-10,05:45:44
39.996362,116.329348,0,300,39943.2401157407,2009-05-10,05:45:46
39.996372,116.329347,0,302,39943.2401736111,2009-05-10,05:45:51
39.996372,116.329347,0,302,39943.2402083333,2009-05-10,05:45:54
39.99637,116.329346,0,303,39943.2402314815,2009-05-10,05:45:56
39.996305,116.329353,0,303,39943.2402893519,2009-05-10,05:46:01
39.996257,116.329323,0,304,39943.2403472222,2009-05-10,05:46:06
39.996193,116.329254,0,303,39943.2404050926,2009-05-10,05:46:11
39.996149,116.329248,0,304,39943.240462963,2009-05-10,05:46:16
39.996124,116.329198,0,305,39943.2405208333,2009-05-10,05:46:21
39.996109,116.329159,0,305,39943.2405787037,2009-05-10,05:46:26
39.996056,116.329055,0,306,39943.2406365741,2009-05-10,05:46:31
39.995971,116.328884,0,313,39943.2406944444,2009-05-10,05:46:36
39.995885,116.328727,0,321,39943.2407523148,2009-05-10,05:46:41
39.995792,116.328586,0,332,39943.2408101852,2009-05-10,05:46:46
39.995729,116.328474,0,345,39943.2408680556,2009-05-10,05:46:51
39.995692,116.328389,0,358,39943.2409259259,2009-05-10,05:46:56
39.99566,116.328399,0,364,39943.2409837963,2009-05-10,05:47:01
39.995627,116.328428,0,367,39943.2410416667,2009-05-10,05:47:06
39.99562,116.328475,0,368,39943.241099537,2009-05-10,05:47:11
39.995633,116.328515,0,371,39943.2411574074,2009-05-10,05:47:16
39.995593,116.32853,0,373,39943.2412152778,2009-05-10,05:47:21
39.995546,116.328525,0,375,39943.2412731481,2009-05-10,05:47:26
39.995596,116.32853,0,385,39943.2413310185,2009-05-10,05:47:31
39.995659,116.328592,0,397,39943.2413888889,2009-05-10,05:47:36
39.995679,116.328612,0,403,39943.2414467593,2009-05-10,05:47:41
39.995679,116.328612,0,403,39943.2414814815,2009-05-10,05:47:44
39.995685,116.328612,0,406,39943.2415046296,2009-05-10,05:47:46
39.995699,116.328601,0,410,39943.2415625,2009-05-10,05:47:51
39.995761,116.32859,0,415,39943.2416203704,2009-05-10,05:47:56
39.995799,116.328564,0,434,39943.2416782407,2009-05-10,05:48:01
39.995794,116.328546,0,441,39943.2417361111,2009-05-10,05:48:06
39.995808,116.328557,0,455,39943.2417939815,2009-05-10,05:48:11
39.995805,116.328556,0,459,39943.2418518519,2009-05-10,05:48:16
39.995805,116.328556,0,459,39943.2418865741,2009-05-10,05:48:19
39.995804,116.328557,0,461,39943.2419097222,2009-05-10,05:48:21
39.9958,116.32858,0,473,39943.2419675926,2009-05-10,05:48:26
39.9958,116.328596,0,482,39943.242025463,2009-05-10,05:48:31
39.995824,116.328618,0,501,39943.2420833333,2009-05-10,05:48:36
39.995878,116.328618,0,518,39943.2421412037,2009-05-10,05:48:41
39.995915,116.328632,0,527,39943.2421990741,2009-05-10,05:48:46
39.995921,116.32867,0,535,39943.2422569444,2009-05-10,05:48:51
39.995909,116.328644,0,538,39943.2423148148,2009-05-10,05:48:56
39.995923,116.328615,0,547,39943.2423726852,2009-05-10,05:49:01
39.995968,116.328668,0,545,39943.2424305556,2009-05-10,05:49:06
39.996016,116.328755,0,542,39943.2424884259,2009-05-10,05:49:11
39.99609,116.328813,0,545,39943.2425462963,2009-05-10,05:49:16
39.996114,116.328888,0,553,39943.2426041667,2009-05-10,05:49:21
39.996112,116.32889,0,557,39943.242662037,2009-05-10,05:49:26
39.996112,116.32889,0,557,39943.2426967593,2009-05-10,05:49:29
39.996119,116.32889,0,558,39943.2427199074,2009-05-10,05:49:31
39.996139,116.328909,0,565,39943.2427777778,2009-05-10,05:49:36
39.996153,116.328915,0,567,39943.2428356481,2009-05-10,05:49:41
39.996158,116.328906,0,573,39943.2428935185,2009-05-10,05:49:46
39.996179,116.328893,0,578,39943.2429513889,2009-05-10,05:49:51
39.996191,116.32891,0,581,39943.2430092593,2009-05-10,05:49:56
39.996194,116.328984,0,582,39943.2430671296,2009-05-10,05:50:01
39.996194,116.328984,0,582,39943.2431018518,2009-05-10,05:50:04
39.9962,116.328987,0,585,39943.243125,2009-05-10,05:50:06
39.996218,116.32904,0,585,39943.2431828704,2009-05-10,05:50:11
39.996256,116.329117,0,584,39943.2432407407,2009-05-10,05:50:16
39.996312,116.329196,0,583,39943.2432986111,2009-05-10,05:50:21
39.996367,116.329268,0,579,39943.2433564815,2009-05-10,05:50:26
39.996411,116.329349,0,574,39943.2434143518,2009-05-10,05:50:31
39.996409,116.329323,0,571,39943.2434722222,2009-05-10,05:50:36
39.996343,116.329287,0,567,39943.2435300926,2009-05-10,05:50:41
39.996337,116.329322,0,564,39943.243587963,2009-05-10,05:50:46
39.996337,116.329322,0,564,39943.2436226852,2009-05-10,05:50:49
39.996341,116.32933,0,562,39943.2436458333,2009-05-10,05:50:51
39.996388,116.329302,0,563,39943.2437037037,2009-05-10,05:50:56
39.996425,116.329284,0,566,39943.2437615741,2009-05-10,05:51:01
39.996386,116.329298,0,571,39943.2438194444,2009-05-10,05:51:06
39.996324,116.329325,0,571,39943.2438773148,2009-05-10,05:51:11
39.996308,116.329378,0,570,39943.2439351852,2009-05-10,05:51:16
39.996395,116.329492,0,566,39943.2439930556,2009-05-10,05:51:21
39.996532,116.329639,0,564,39943.2440509259,2009-05-10,05:51:26
39.996668,116.329812,0,565,39943.2441087963,2009-05-10,05:51:31
39.996751,116.329927,0,567,39943.2441666667,2009-05-10,05:51:36
39.99678,116.329946,0,569,39943.244224537,2009-05-10,05:51:41
39.996799,116.329961,0,571,39943.2442824074,2009-05-10,05:51:46
39.996799,116.329961,0,571,39943.2443171296,2009-05-10,05:51:49
39.996794,116.329963,0,573,39943.2443402778,2009-05-10,05:51:51
39.996787,116.329977,0,575,39943.2443981481,2009-05-10,05:51:56
39.99678,116.33003,0,577,39943.2444560185,2009-05-10,05:52:01
39.996821,116.330152,0,579,39943.2445138889,2009-05-10,05:52:06
39.996887,116.330266,0,584,39943.2445717593,2009-05-10,05:52:11
39.996949,116.330307,0,584,39943.2446296296,2009-05-10,05:52:16
39.996989,116.330315,0,582,39943.2446875,2009-05-10,05:52:21
39.996967,116.330279,0,577,39943.2447453704,2009-05-10,05:52:26
39.99707,116.330359,0,578,39943.2448032407,2009-05-10,05:52:31
39.997184,116.330432,0,580,39943.2448611111,2009-05-10,05:52:36
39.997242,116.330474,0,583,39943.2449189815,2009-05-10,05:52:41
39.997244,116.330504,0,587,39943.2449768518,2009-05-10,05:52:46
39.997124,116.330442,0,590,39943.2450347222,2009-05-10,05:52:51
39.996969,116.33029,0,593,39943.2450925926,2009-05-10,05:52:56
39.996823,116.330104,0,595,39943.245150463,2009-05-10,05:53:01
39.996737,116.329981,0,597,39943.2452083333,2009-05-10,05:53:06
39.996736,116.329943,0,600,39943.2452662037,2009-05-10,05:53:11
39.996713,116.329891,0,602,39943.2453240741,2009-05-10,05:53:16
39.996703,116.329886,0,594,39943.2453819444,2009-05-10,05:53:21
39.996768,116.33002,0,597,39943.2454398148,2009-05-10,05:53:26
39.99679,116.330116,0,604,39943.2454976852,2009-05-10,05:53:31
39.996737,116.330138,0,613,39943.2455555556,2009-05-10,05:53:36
39.996652,116.330144,0,622,39943.2456134259,2009-05-10,05:53:41
39.996585,116.330133,0,626,39943.2456712963,2009-05-10,05:53:46
39.996585,116.330133,0,626,39943.2457060185,2009-05-10,05:53:49
39.996585,116.330126,0,628,39943.2457291667,2009-05-10,05:53:51
39.996562,116.330134,0,630,39943.245787037,2009-05-10,05:53:56
39.996538,116.330154,0,631,39943.2458449074,2009-05-10,05:54:01
39.996538,116.330154,0,631,39943.2458796296,2009-05-10,05:54:04
39.99653,116.33016,0,633,39943.2459027778,2009-05-10,05:54:06
39.9965,116.330185,0,637,39943.2459606482,2009-05-10,05:54:11
39.996305,116.329931,0,640,39943.2460185185,2009-05-10,05:54:16
39.996115,116.329703,0,640,39943.2460763889,2009-05-10,05:54:21
39.996004,116.329564,0,629,39943.2461342593,2009-05-10,05:54:26
39.995971,116.329509,0,620,39943.2461921296,2009-05-10,05:54:31
39.995921,116.329467,0,601,39943.24625,2009-05-10,05:54:36
39.99591,116.329463,0,586,39943.2463078704,2009-05-10,05:54:41
39.99591,116.329463,0,586,39943.2463425926,2009-05-10,05:54:44
39.99591,116.329471,0,572,39943.2463657407,2009-05-10,05:54:46
39.995926,116.329458,0,560,39943.2464236111,2009-05-10,05:54:51
39.995938,116.329449,0,551,39943.2464814815,2009-05-10,05:54:56
39.995941,116.329434,0,543,39943.2465393519,2009-05-10,05:55:01
39.995941,116.329434,0,543,39943.2465740741,2009-05-10,05:55:04
39.995949,116.329434,0,540,39943.2465972222,2009-05-10,05:55:06
39.995972,116.329438,0,538,39943.2466550926,2009-05-10,05:55:11
39.996025,116.329418,0,542,39943.246712963,2009-05-10,05:55:16
39.996094,116.329409,0,548,39943.2467708333,2009-05-10,05:55:21
39.996137,116.329406,0,554,39943.2468287037,2009-05-10,05:55:26
39.996104,116.329435,0,555,39943.2468865741,2009-05-10,05:55:31
39.996032,116.329448,0,557,39943.2469444444,2009-05-10,05:55:36
39.99598,116.329402,0,559,39943.2470023148,2009-05-10,05:55:41
39.995954,116.329363,0,560,39943.2470601852,2009-05-10,05:55:46
39.995899,116.329351,0,561,39943.2471180556,2009-05-10,05:55:51
39.995824,116.329347,0,562,39943.2471759259,2009-05-10,05:55:56
39.995789,116.329383,0,562,39943.2472337963,2009-05-10,05:56:01
39.995785,116.329449,0,562,39943.2472916667,2009-05-10,05:56:06
39.995782,116.329513,0,562,39943.247349537,2009-05-10,05:56:11
39.995779,116.329532,0,561,39943.2474074074,2009-05-10,05:56:16
39.99579,116.329533,0,562,39943.2474652778,2009-05-10,05:56:21
39.995791,116.329533,0,563,39943.2475231481,2009-05-10,05:56:26
39.995784,116.329533,0,564,39943.2475810185,2009-05-10,05:56:31
39.995784,116.329533,0,564,39943.2476157407,2009-05-10,05:56:34
39.995783,116.329534,0,564,39943.2476388889,2009-05-10,05:56:36
39.995852,116.329544,0,564,39943.2476967593,2009-05-10,05:56:41
39.995918,116.329576,0,564,39943.2477546296,2009-05-10,05:56:46
39.995902,116.329551,0,564,39943.2478125,2009-05-10,05:56:51
39.995877,116.329475,0,565,39943.2478703704,2009-05-10,05:56:56
39.995864,116.329397,0,566,39943.2479282407,2009-05-10,05:57:01
39.995805,116.329318,0,567,39943.2479861111,2009-05-10,05:57:06
39.995727,116.329199,0,568,39943.2480439815,2009-05-10,05:57:11
39.995784,116.329189,0,567,39943.2481018519,2009-05-10,05:57:16
39.996623,116.329881,0,566,39943.248275463,2009-05-10,05:57:31
39.996587,116.329837,0,567,39943.2483333333,2009-05-10,05:57:36
39.9965,116.329711,0,567,39943.2483912037,2009-05-10,05:57:41
39.996331,116.329475,0,566,39943.2484490741,2009-05-10,05:57:46
39.99622,116.329347,0,568,39943.2485069444,2009-05-10,05:57:51
39.996181,116.329366,0,570,39943.2485648148,2009-05-10,05:57:56
39.995533,116.330104,0,569,39943.2513425926,2009-05-10,06:01:56
39.99546,116.329987,0,564,39943.251400463,2009-05-10,06:02:01
39.995321,116.329653,0,567,39943.2514583333,2009-05-10,06:02:06
39.995376,116.329425,0,566,39943.2515162037,2009-05-10,06:02:11
39.995527,116.329158,0,563,39943.2515740741,2009-05-10,06:02:16
39.995638,116.328938,0,577,39943.2516319444,2009-05-10,06:02:21
39.995779,116.32871,0,577,39943.2516898148,2009-05-10,06:02:26
39.995824,116.328463,0,585,39943.2517476852,2009-05-10,06:02:31
39.995735,116.328248,0,590,39943.2518055556,2009-05-10,06:02:36
39.995649,116.328494,0,579,39943.2518634259,2009-05-10,06:02:41
39.995601,116.328547,0,571,39943.2519212963,2009-05-10,06:02:46
39.99554,116.32861,0,563,39943.2519791667,2009-05-10,06:02:51
39.995501,116.328908,0,555,39943.252037037,2009-05-10,06:02:56
39.995527,116.329027,0,545,39943.2520949074,2009-05-10,06:03:01
39.995552,116.329045,0,535,39943.2521527778,2009-05-10,06:03:06
39.995567,116.329026,0,528,39943.2522106481,2009-05-10,06:03:11
39.995563,116.328993,0,522,39943.2522685185,2009-05-10,06:03:16
39.995534,116.328973,0,517,39943.2523263889,2009-05-10,06:03:21
39.995507,116.328975,0,516,39943.2523842593,2009-05-10,06:03:26
39.995592,116.328997,0,517,39943.2524421296,2009-05-10,06:03:31
39.995686,116.329096,0,518,39943.2525,2009-05-10,06:03:36
39.995741,116.329197,0,516,39943.2525578704,2009-05-10,06:03:41
39.995729,116.329243,0,515,39943.2526157407,2009-05-10,06:03:46
39.995774,116.329324,0,500,39943.2526736111,2009-05-10,06:03:51
39.995733,116.329318,0,498,39943.2527314815,2009-05-10,06:03:56
39.995781,116.329399,0,495,39943.2527893518,2009-05-10,06:04:01
39.995944,116.329497,0,495,39943.2528472222,2009-05-10,06:04:06
39.996056,116.329535,0,498,39943.2529050926,2009-05-10,06:04:11
39.99612,116.329516,0,504,39943.252962963,2009-05-10,06:04:16
39.996145,116.329578,0,494,39943.2530208333,2009-05-10,06:04:21
39.996156,116.32968,0,479,39943.2530787037,2009-05-10,06:04:26
39.996145,116.329708,0,478,39943.2531365741,2009-05-10,06:04:31
39.996105,116.329746,0,476,39943.2531944444,2009-05-10,06:04:36
39.996074,116.329804,0,481,39943.2532523148,2009-05-10,06:04:41
39.996068,116.32983,0,490,39943.2533101852,2009-05-10,06:04:46
39.996095,116.329812,0,500,39943.2533680556,2009-05-10,06:04:51
39.996161,116.32974,0,517,39943.2534259259,2009-05-10,06:04:56
39.996168,116.329701,0,536,39943.2534837963,2009-05-10,06:05:01
39.996137,116.329706,0,550,39943.2535416667,2009-05-10,06:05:06
39.996089,116.329724,0,552,39943.253599537,2009-05-10,06:05:11
39.996118,116.329615,0,544,39943.2536574074,2009-05-10,06:05:16
39.996233,116.32937,0,508,39943.2537152778,2009-05-10,06:05:21
39.996223,116.329302,0,422,39943.2537731482,2009-05-10,06:05:26
39.996173,116.329277,0,397,39943.2538310185,2009-05-10,06:05:31
39.99614,116.329227,0,382,39943.2538888889,2009-05-10,06:05:36
39.996134,116.329156,0,373,39943.2539467593,2009-05-10,06:05:41
39.996131,116.329111,0,361,39943.2540046296,2009-05-10,06:05:46
39.996112,116.329049,0,350,39943.2540625,2009-05-10,06:05:51
39.99608,116.328995,0,344,39943.2541203704,2009-05-10,06:05:56
39.996074,116.328945,0,339,39943.2541782407,2009-05-10,06:06:01
39.996073,116.328917,0,335,39943.2542361111,2009-05-10,06:06:06
39.996054,116.328876,0,332,39943.2542939815,2009-05-10,06:06:11
39.996029,116.32887,0,332,39943.2543518519,2009-05-10,06:06:16
39.99598,116.328906,0,335,39943.2544097222,2009-05-10,06:06:21
39.995958,116.328895,0,325,39943.2544675926,2009-05-10,06:06:26
39.995958,116.328895,0,325,39943.2545023148,2009-05-10,06:06:29
39.995959,116.328887,0,321,39943.254525463,2009-05-10,06:06:31
39.995932,116.328871,0,313,39943.2545833333,2009-05-10,06:06:36
39.995904,116.328896,0,303,39943.2546412037,2009-05-10,06:06:41
39.995911,116.32892,0,289,39943.2546990741,2009-05-10,06:06:46
39.995928,116.328941,0,274,39943.2547569444,2009-05-10,06:06:51
39.995964,116.328947,0,259,39943.2548148148,2009-05-10,06:06:56
39.995988,116.328911,0,245,39943.2548726852,2009-05-10,06:07:01
39.995989,116.328918,0,243,39943.2549305556,2009-05-10,06:07:06
39.995989,116.328918,0,243,39943.2549652778,2009-05-10,06:07:09
39.995992,116.328918,0,242,39943.2549884259,2009-05-10,06:07:11
39.996004,116.328902,0,239,39943.2550462963,2009-05-10,06:07:16
39.995985,116.328878,0,240,39943.2551041667,2009-05-10,06:07:21
39.99594,116.328859,0,236,39943.255162037,2009-05-10,06:07:26
39.995933,116.328805,0,232,39943.2552199074,2009-05-10,06:07:31
39.995918,116.328777,0,230,39943.2552777778,2009-05-10,06:07:36
39.995877,116.328773,0,228,39943.2553356481,2009-05-10,06:07:41
39.995845,116.328758,0,226,39943.2553935185,2009-05-10,06:07:46
39.995811,116.328742,0,224,39943.2554513889,2009-05-10,06:07:51
39.995808,116.328569,0,222,39943.2555092593,2009-05-10,06:07:56
39.995776,116.328463,0,212,39943.2555671296,2009-05-10,06:08:01
39.995738,116.328403,0,207,39943.255625,2009-05-10,06:08:06
39.995719,116.328368,0,210,39943.2556828704,2009-05-10,06:08:11
39.995707,116.328331,0,209,39943.2557407407,2009-05-10,06:08:16
39.995686,116.328289,0,203,39943.2557986111,2009-05-10,06:08:21
39.995677,116.328229,0,198,39943.2558564815,2009-05-10,06:08:26
39.995643,116.328184,0,190,39943.2559143519,2009-05-10,06:08:31
39.995627,116.32812,0,186,39943.2559722222,2009-05-10,06:08:36
39.995555,116.328105,0,179,39943.2560300926,2009-05-10,06:08:41
39.995486,116.328039,0,171,39943.256087963,2009-05-10,06:08:46
39.995439,116.328003,0,168,39943.2561458333,2009-05-10,06:08:51
39.9954,116.327958,0,163,39943.2562037037,2009-05-10,06:08:56
39.99537,116.32791,0,162,39943.2562615741,2009-05-10,06:09:01
39.995297,116.327874,0,158,39943.2563194444,2009-05-10,06:09:06
39.995278,116.327819,0,159,39943.2563773148,2009-05-10,06:09:11
39.995241,116.327787,0,157,39943.2564351852,2009-05-10,06:09:16
39.995205,116.327739,0,158,39943.2564930556,2009-05-10,06:09:21
39.995173,116.327673,0,157,39943.2565509259,2009-05-10,06:09:26
39.995124,116.327641,0,152,39943.2566087963,2009-05-10,06:09:31
39.995097,116.327594,0,156,39943.2566666667,2009-05-10,06:09:36
39.995057,116.327543,0,152,39943.256724537,2009-05-10,06:09:41
39.995017,116.327492,0,154,39943.2567824074,2009-05-10,06:09:46
39.995024,116.327426,0,154,39943.2568402778,2009-05-10,06:09:51
39.995038,116.327366,0,160,39943.2568981481,2009-05-10,06:09:56
39.995061,116.32731,0,161,39943.2569560185,2009-05-10,06:10:01
39.995073,116.327244,0,157,39943.2570138889,2009-05-10,06:10:06
39.995077,116.327164,0,160,39943.2570717593,2009-05-10,06:10:11
39.995074,116.327088,0,162,39943.2571296296,2009-05-10,06:10:16
39.99507,116.32702,0,167,39943.2571875,2009-05-10,06:10:21
39.995052,116.32695,0,171,39943.2572453704,2009-05-10,06:10:26
39.995064,116.326896,0,175,39943.2573032407,2009-05-10,06:10:31
39.995103,116.326856,0,177,39943.2573611111,2009-05-10,06:10:36
39.995148,116.326807,0,177,39943.2574189815,2009-05-10,06:10:41
39.995182,116.326763,0,172,39943.2574768519,2009-05-10,06:10:46
39.995226,116.326736,0,170,39943.2575347222,2009-05-10,06:10:51
39.99527,116.326703,0,168,39943.2575925926,2009-05-10,06:10:56
39.995306,116.326678,0,166,39943.257650463,2009-05-10,06:11:01
39.995327,116.326692,0,165,39943.2577083333,2009-05-10,06:11:06
39.995399,116.326712,0,163,39943.2577662037,2009-05-10,06:11:11
39.995457,116.326708,0,164,39943.2578240741,2009-05-10,06:11:16
39.995497,116.326686,0,164,39943.2578819444,2009-05-10,06:11:21
39.995549,116.326661,0,163,39943.2579398148,2009-05-10,06:11:26
39.995593,116.326648,0,162,39943.2579976852,2009-05-10,06:11:31
39.995621,116.326651,0,162,39943.2580555556,2009-05-10,06:11:36
39.995636,116.326626,0,161,39943.2581134259,2009-05-10,06:11:41
39.995653,116.32661,0,160,39943.2581712963,2009-05-10,06:11:46
39.995685,116.326575,0,159,39943.2582291667,2009-05-10,06:11:51
39.995726,116.326538,0,157,39943.258287037,2009-05-10,06:11:56
39.995762,116.326524,0,155,39943.2583449074,2009-05-10,06:12:01
39.995927,116.326641,0,151,39943.2584027778,2009-05-10,06:12:06
39.996059,116.326752,0,144,39943.2584606481,2009-05-10,06:12:11
39.996105,116.326711,0,142,39943.2585185185,2009-05-10,06:12:16
39.996157,116.326708,0,136,39943.2585763889,2009-05-10,06:12:21
39.996209,116.326705,0,131,39943.2586342593,2009-05-10,06:12:26
39.996264,116.326707,0,130,39943.2586921296,2009-05-10,06:12:31
39.996299,116.326713,0,130,39943.25875,2009-05-10,06:12:36
39.996323,116.326718,0,129,39943.2588078704,2009-05-10,06:12:41
39.996335,116.326709,0,127,39943.2588657407,2009-05-10,06:12:46
39.996425,116.326723,0,127,39943.2589236111,2009-05-10,06:12:51
39.996467,116.326701,0,125,39943.2589814815,2009-05-10,06:12:56
39.996513,116.326696,0,123,39943.2590393518,2009-05-10,06:13:01
39.996558,116.32669,0,120,39943.2590972222,2009-05-10,06:13:06
39.99662,116.326653,0,117,39943.2591550926,2009-05-10,06:13:11
39.996672,116.326622,0,113,39943.259212963,2009-05-10,06:13:16
39.996709,116.326602,0,109,39943.2592708333,2009-05-10,06:13:21
39.99678,116.326641,0,101,39943.2593287037,2009-05-10,06:13:26
39.99679,116.326636,0,97,39943.2593865741,2009-05-10,06:13:31
39.996803,116.326611,0,93,39943.2594444444,2009-05-10,06:13:36
39.996828,116.326581,0,89,39943.2595023148,2009-05-10,06:13:41
39.996864,116.326561,0,86,39943.2595601852,2009-05-10,06:13:46
39.99702,116.326648,0,81,39943.2596180556,2009-05-10,06:13:51
39.997157,116.326717,0,76,39943.2596759259,2009-05-10,06:13:56
39.997264,116.326692,0,78,39943.2597337963,2009-05-10,06:14:01
39.997347,116.326684,0,80,39943.2597916667,2009-05-10,06:14:06
39.997398,116.326714,0,84,39943.259849537,2009-05-10,06:14:11
39.997469,116.326722,0,93,39943.2599074074,2009-05-10,06:14:16
39.997518,116.326725,0,103,39943.2599652778,2009-05-10,06:14:21
39.997586,116.326714,0,109,39943.2600231481,2009-05-10,06:14:26
39.997646,116.326716,0,118,39943.2600810185,2009-05-10,06:14:31
39.997699,116.326733,0,129,39943.2601388889,2009-05-10,06:14:36
39.997755,116.326719,0,129,39943.2601967593,2009-05-10,06:14:41
39.997801,116.326719,0,131,39943.2602546296,2009-05-10,06:14:46
39.997854,116.3267,0,130,39943.2603125,2009-05-10,06:14:51
39.997896,116.326693,0,129,39943.2603703704,2009-05-10,06:14:56
39.997934,116.326674,0,129,39943.2604282407,2009-05-10,06:15:01
39.998006,116.326717,0,129,39943.2604861111,2009-05-10,06:15:06
39.998052,116.326712,0,128,39943.2605439815,2009-05-10,06:15:11
39.998084,116.326717,0,127,39943.2606018518,2009-05-10,06:15:16
39.998134,116.326702,0,125,39943.2606597222,2009-05-10,06:15:21
39.998185,116.326675,0,123,39943.2607175926,2009-05-10,06:15:26
39.998234,116.326652,0,122,39943.260775463,2009-05-10,06:15:31
39.998289,116.326673,0,121,39943.2608333333,2009-05-10,06:15:36
39.998338,116.326671,0,120,39943.2608912037,2009-05-10,06:15:41
39.998394,116.32667,0,117,39943.2609490741,2009-05-10,06:15:46
39.99851,116.326687,0,116,39943.2610069444,2009-05-10,06:15:51
39.99857,116.326692,0,111,39943.2610648148,2009-05-10,06:15:56
39.998605,116.326659,0,107,39943.2611226852,2009-05-10,06:16:01
39.998645,116.326685,0,111,39943.2611805556,2009-05-10,06:16:06
39.998716,116.326704,0,111,39943.2612384259,2009-05-10,06:16:11
39.998793,116.32671,0,117,39943.2612962963,2009-05-10,06:16:16
39.99887,116.326697,0,122,39943.2613541667,2009-05-10,06:16:21
39.998927,116.326679,0,123,39943.261412037,2009-05-10,06:16:26
39.998981,116.326673,0,127,39943.2614699074,2009-05-10,06:16:31
39.99905,116.326683,0,136,39943.2615277778,2009-05-10,06:16:36
39.999111,116.326695,0,148,39943.2615856482,2009-05-10,06:16:41
39.999163,116.326712,0,141,39943.2616435185,2009-05-10,06:16:46
39.999218,116.326743,0,140,39943.2617013889,2009-05-10,06:16:51
39.999249,116.326803,0,140,39943.2617592593,2009-05-10,06:16:56
39.999295,116.326822,0,142,39943.2618171296,2009-05-10,06:17:01
39.999329,116.326866,0,143,39943.261875,2009-05-10,06:17:06
39.99936,116.326945,0,148,39943.2619328704,2009-05-10,06:17:11
39.999399,116.327006,0,150,39943.2619907407,2009-05-10,06:17:16
39.999456,116.327047,0,152,39943.2620486111,2009-05-10,06:17:21
39.999512,116.327084,0,151,39943.2621064815,2009-05-10,06:17:26
39.999559,116.327127,0,153,39943.2621643519,2009-05-10,06:17:31
39.999609,116.327148,0,150,39943.2622222222,2009-05-10,06:17:36
39.999648,116.327161,0,145,39943.2622800926,2009-05-10,06:17:41
39.999694,116.327168,0,141,39943.262337963,2009-05-10,06:17:46
39.999749,116.327184,0,145,39943.2623958333,2009-05-10,06:17:51
39.999811,116.327226,0,147,39943.2624537037,2009-05-10,06:17:56
39.999846,116.327254,0,152,39943.2625115741,2009-05-10,06:18:01
39.999889,116.327241,0,154,39943.2625694444,2009-05-10,06:18:06
39.999923,116.327266,0,159,39943.2626273148,2009-05-10,06:18:11
39.999963,116.32729,0,163,39943.2626851852,2009-05-10,06:18:16
39.999999,116.327337,0,164,39943.2627430556,2009-05-10,06:18:21
40.000025,116.327329,0,166,39943.2628009259,2009-05-10,06:18:26
40.000009,116.327296,0,167,39943.2628587963,2009-05-10,06:18:31
40.000012,116.327305,0,167,39943.2629166667,2009-05-10,06:18:36
40.000056,116.32731,0,166,39943.262974537,2009-05-10,06:18:41
40.000022,116.327256,0,165,39943.2630324074,2009-05-10,06:18:46
39.999985,116.327198,0,163,39943.2630902778,2009-05-10,06:18:51
39.999961,116.327145,0,162,39943.2631481481,2009-05-10,06:18:56
40.000035,116.327145,0,161,39943.2632060185,2009-05-10,06:19:01
40.000104,116.327144,0,159,39943.2632638889,2009-05-10,06:19:06
40.00012,116.327096,0,159,39943.2633217593,2009-05-10,06:19:11
40.000207,116.32712,0,157,39943.2633796296,2009-05-10,06:19:16
40.000202,116.32717,0,156,39943.2634375,2009-05-10,06:19:21
40.00016,116.327276,0,154,39943.2634953704,2009-05-10,06:19:26
40.000154,116.327317,0,153,39943.2635532407,2009-05-10,06:19:31
40.000154,116.327317,0,153,39943.263587963,2009-05-10,06:19:34
40.000157,116.327312,0,154,39943.2636111111,2009-05-10,06:19:36
40.000178,116.327285,0,154,39943.2636689815,2009-05-10,06:19:41
40.000268,116.327226,0,153,39943.2637268519,2009-05-10,06:19:46
40.000352,116.327198,0,152,39943.2637847222,2009-05-10,06:19:51
40.000414,116.327224,0,151,39943.2638425926,2009-05-10,06:19:56
40.00045,116.327353,0,149,39943.263900463,2009-05-10,06:20:01
40.00048,116.327405,0,148,39943.2639583333,2009-05-10,06:20:06
40.000451,116.327437,0,147,39943.2640162037,2009-05-10,06:20:11
