# Supplementary material for: Research on differential privacy protection method based on user tendency
Source: PLoS One. 2023 Oct 26;18(10):e0288823. doi: 10.1371/journal.pone.0288823 (PMC10602288; doi:10.1371/journal.pone.0288823)
Supplement: S1 Data — (ZIP) [file pone.0288823.s001.zip › Data 5-1/000/Trajectory/20090510222007.plt]

Geolife trajectory
WGS 84
Altitude is in Feet
Reserved 3
0,2,255,My Track,0,0,2,8421376
0
39.99949,116.327384,0,389,39943.9306365741,2009-05-10,22:20:07
39.999572,116.327393,0,375,39943.9306944444,2009-05-10,22:20:12
39.999648,116.327378,0,360,39943.9307523148,2009-05-10,22:20:17
39.999711,116.327378,0,335,39943.9308101852,2009-05-10,22:20:22
39.999797,116.327279,0,280,39943.9308680556,2009-05-10,22:20:27
39.999942,116.327007,0,172,39943.9309259259,2009-05-10,22:20:32
39.999943,116.326776,0,140,39943.9309837963,2009-05-10,22:20:37
39.999922,116.326549,0,120,39943.9310416667,2009-05-10,22:20:42
39.999914,116.326326,0,108,39943.931099537,2009-05-10,22:20:47
39.99991,116.326096,0,103,39943.9311574074,2009-05-10,22:20:52
39.999885,116.325866,0,93,39943.9312152778,2009-05-10,22:20:57
39.999872,116.32564,0,86,39943.9312731481,2009-05-10,22:21:02
39.999857,116.325405,0,80,39943.9313310185,2009-05-10,22:21:07
39.999859,116.325174,0,76,39943.9313888889,2009-05-10,22:21:12
39.999864,116.324979,0,67,39943.9314467593,2009-05-10,22:21:17
39.999832,116.324761,0,70,39943.9315046296,2009-05-10,22:21:22
39.9999,116.324656,0,60,39943.9315625,2009-05-10,22:21:27
40.000035,116.32468,0,47,39943.9316203704,2009-05-10,22:21:32
40.000152,116.324678,0,35,39943.9316782407,2009-05-10,22:21:37
40.000387,116.324659,0,45,39943.9317361111,2009-05-10,22:21:42
40.000555,116.324634,0,54,39943.9317939815,2009-05-10,22:21:47
40.000726,116.324634,0,60,39943.9318518518,2009-05-10,22:21:52
40.0008,116.324648,0,76,39943.9319097222,2009-05-10,22:21:57
40.001,116.324649,0,83,39943.9319675926,2009-05-10,22:22:02
40.001302,116.324587,0,98,39943.932025463,2009-05-10,22:22:07
40.001536,116.324505,0,105,39943.9320833333,2009-05-10,22:22:12
40.001711,116.324485,0,114,39943.9321412037,2009-05-10,22:22:17
40.001949,116.324543,0,118,39943.9321990741,2009-05-10,22:22:22
40.002145,116.324558,0,127,39943.9322569444,2009-05-10,22:22:27
40.002284,116.324575,0,138,39943.9323148148,2009-05-10,22:22:32
40.002499,116.32458,0,151,39943.9323726852,2009-05-10,22:22:37
40.002718,116.324544,0,165,39943.9324305556,2009-05-10,22:22:42
40.00294,116.32447,0,154,39943.9324884259,2009-05-10,22:22:47
40.003141,116.32446,0,136,39943.9325462963,2009-05-10,22:22:52
40.003359,116.324459,0,112,39943.9326041667,2009-05-10,22:22:57
40.003541,116.324461,0,96,39943.932662037,2009-05-10,22:23:02
40.003741,116.324478,0,70,39943.9327199074,2009-05-10,22:23:07
40.004047,116.324469,0,54,39943.9327777778,2009-05-10,22:23:12
40.004367,116.324457,0,55,39943.9328356481,2009-05-10,22:23:17
40.0046,116.324463,0,60,39943.9328935185,2009-05-10,22:23:22
40.004792,116.324451,0,55,39943.9329513889,2009-05-10,22:23:27
40.004934,116.324415,0,57,39943.9330092593,2009-05-10,22:23:32
40.005199,116.324425,0,72,39943.9330671296,2009-05-10,22:23:37
40.005441,116.324394,0,65,39943.933125,2009-05-10,22:23:42
40.005597,116.324351,0,66,39943.9331828704,2009-05-10,22:23:47
40.005821,116.324358,0,64,39943.9332407407,2009-05-10,22:23:52
40.00599,116.324385,0,58,39943.9332986111,2009-05-10,22:23:57
40.006278,116.324315,0,80,39943.9333564815,2009-05-10,22:24:02
40.006497,116.324259,0,94,39943.9334143519,2009-05-10,22:24:07
40.006573,116.324035,0,104,39943.9334722222,2009-05-10,22:24:12
40.006557,116.323745,0,87,39943.9335300926,2009-05-10,22:24:17
40.006654,116.323408,0,91,39943.933587963,2009-05-10,22:24:22
40.006665,116.323108,0,85,39943.9336458333,2009-05-10,22:24:27
40.006696,116.322797,0,85,39943.9337037037,2009-05-10,22:24:32
40.006636,116.322512,0,83,39943.9337615741,2009-05-10,22:24:37
40.00662,116.322248,0,79,39943.9338194444,2009-05-10,22:24:42
40.006592,116.321989,0,69,39943.9338773148,2009-05-10,22:24:47
40.006571,116.321739,0,61,39943.9339351852,2009-05-10,22:24:52
40.00655,116.321508,0,49,39943.9339930556,2009-05-10,22:24:57
40.006643,116.32133,0,48,39943.9340509259,2009-05-10,22:25:02
40.006847,116.321324,0,51,39943.9341087963,2009-05-10,22:25:07
40.007033,116.321318,0,58,39943.9341666667,2009-05-10,22:25:12
40.007298,116.321205,0,105,39943.934224537,2009-05-10,22:25:17
40.007382,116.320938,0,119,39943.9342824074,2009-05-10,22:25:22
40.007379,116.320681,0,116,39943.9343402778,2009-05-10,22:25:27
40.007341,116.320429,0,107,39943.9343981481,2009-05-10,22:25:32
40.007324,116.3202,0,103,39943.9344560185,2009-05-10,22:25:37
40.007302,116.319995,0,90,39943.9345138889,2009-05-10,22:25:42
40.007402,116.319886,0,87,39943.9345717593,2009-05-10,22:25:47
40.00757,116.319808,0,98,39943.9346296296,2009-05-10,22:25:52
40.007696,116.319741,0,85,39943.9346875,2009-05-10,22:25:57
40.007721,116.319715,0,84,39943.9347453704,2009-05-10,22:26:02
40.007732,116.319716,0,79,39943.9348032407,2009-05-10,22:26:07
40.007738,116.319715,0,75,39943.9348611111,2009-05-10,22:26:12
40.00774,116.319715,0,72,39943.9349189815,2009-05-10,22:26:17
40.007735,116.319715,0,71,39943.9349768519,2009-05-10,22:26:22
40.007735,116.319715,0,71,39943.9350115741,2009-05-10,22:26:25
40.007739,116.319714,0,71,39943.9350347222,2009-05-10,22:26:27
40.007808,116.319677,0,73,39943.9350925926,2009-05-10,22:26:32
40.007886,116.319663,0,74,39943.935150463,2009-05-10,22:26:37
40.007914,116.319669,0,75,39943.9352083333,2009-05-10,22:26:42
40.007914,116.319669,0,75,39943.9352430556,2009-05-10,22:26:45
40.007922,116.319676,0,75,39943.9352662037,2009-05-10,22:26:47
40.007931,116.319682,0,76,39943.9353240741,2009-05-10,22:26:52
40.00797,116.319702,0,77,39943.9353819444,2009-05-10,22:26:57
40.00803,116.31976,0,79,39943.9354398148,2009-05-10,22:27:02
40.00809,116.319804,0,80,39943.9354976852,2009-05-10,22:27:07
40.008153,116.319877,0,81,39943.9355555556,2009-05-10,22:27:12
