# Supplementary material for: Research on differential privacy protection method based on user tendency
Source: PLoS One. 2023 Oct 26;18(10):e0288823. doi: 10.1371/journal.pone.0288823 (PMC10602288; doi:10.1371/journal.pone.0288823)
Supplement: S1 Data — (ZIP) [file pone.0288823.s001.zip › Data 5-1/000/Trajectory/20090511064136.plt]

Geolife trajectory
WGS 84
Altitude is in Feet
Reserved 3
0,2,255,My Track,0,0,2,8421376
0
40.007713,116.319618,0,62,39944.2788888889,2009-05-11,06:41:36
40.007761,116.319641,0,93,39944.2789467593,2009-05-11,06:41:41
40.007763,116.319671,0,97,39944.2790046296,2009-05-11,06:41:46
40.00768,116.319727,0,103,39944.2790625,2009-05-11,06:41:51
40.007543,116.319768,0,105,39944.2791203704,2009-05-11,06:41:56
40.007404,116.319866,0,107,39944.2791782407,2009-05-11,06:42:01
40.007373,116.32004,0,110,39944.2792361111,2009-05-11,06:42:06
40.007374,116.320253,0,114,39944.2792939815,2009-05-11,06:42:11
40.007394,116.320462,0,120,39944.2793518519,2009-05-11,06:42:16
40.007427,116.320695,0,130,39944.2794097222,2009-05-11,06:42:21
40.007451,116.320915,0,141,39944.2794675926,2009-05-11,06:42:26
40.007358,116.321109,0,149,39944.279525463,2009-05-11,06:42:31
40.007155,116.321207,0,150,39944.2795833333,2009-05-11,06:42:36
40.00696,116.321221,0,151,39944.2796412037,2009-05-11,06:42:41
40.006758,116.321238,0,148,39944.2796990741,2009-05-11,06:42:46
40.006548,116.321259,0,148,39944.2797569444,2009-05-11,06:42:51
40.006347,116.321259,0,154,39944.2798148148,2009-05-11,06:42:56
40.006139,116.321303,0,161,39944.2798726852,2009-05-11,06:43:01
40.005921,116.321367,0,158,39944.2799305556,2009-05-11,06:43:06
40.00575,116.321374,0,158,39944.2799884259,2009-05-11,06:43:11
40.005587,116.321339,0,161,39944.2800462963,2009-05-11,06:43:16
40.0054,116.321365,0,169,39944.2801041667,2009-05-11,06:43:21
40.005215,116.321367,0,174,39944.280162037,2009-05-11,06:43:26
40.005028,116.321377,0,181,39944.2802199074,2009-05-11,06:43:31
40.004855,116.32141,0,182,39944.2802777778,2009-05-11,06:43:36
40.004689,116.321437,0,185,39944.2803356481,2009-05-11,06:43:41
40.004497,116.321399,0,184,39944.2803935185,2009-05-11,06:43:46
40.004305,116.321419,0,186,39944.2804513889,2009-05-11,06:43:51
40.004112,116.321442,0,189,39944.2805092593,2009-05-11,06:43:56
40.003902,116.321466,0,188,39944.2805671296,2009-05-11,06:44:01
40.003718,116.321454,0,191,39944.280625,2009-05-11,06:44:06
40.003538,116.321496,0,195,39944.2806828704,2009-05-11,06:44:11
40.00343,116.321689,0,198,39944.2807407407,2009-05-11,06:44:16
40.003406,116.322036,0,193,39944.2807986111,2009-05-11,06:44:21
40.003402,116.322325,0,197,39944.2808564815,2009-05-11,06:44:26
40.003382,116.322564,0,205,39944.2809143519,2009-05-11,06:44:31
40.003384,116.322824,0,219,39944.2809722222,2009-05-11,06:44:36
40.003396,116.32307,0,231,39944.2810300926,2009-05-11,06:44:41
40.003391,116.32334,0,234,39944.281087963,2009-05-11,06:44:46
40.003387,116.323616,0,240,39944.2811458333,2009-05-11,06:44:51
40.003399,116.323914,0,250,39944.2812037037,2009-05-11,06:44:56
40.003423,116.324187,0,256,39944.2812615741,2009-05-11,06:45:01
40.0035,116.324485,0,244,39944.2813194444,2009-05-11,06:45:06
40.003523,116.324724,0,237,39944.2813773148,2009-05-11,06:45:11
40.003511,116.324949,0,226,39944.2814351852,2009-05-11,06:45:16
40.003461,116.325134,0,212,39944.2814930556,2009-05-11,06:45:21
40.003295,116.32516,0,197,39944.2815509259,2009-05-11,06:45:26
40.003116,116.325175,0,187,39944.2816087963,2009-05-11,06:45:31
40.002933,116.325184,0,182,39944.2816666667,2009-05-11,06:45:36
40.002719,116.325185,0,165,39944.281724537,2009-05-11,06:45:41
40.002534,116.325187,0,157,39944.2817824074,2009-05-11,06:45:46
40.002381,116.325309,0,157,39944.2818402778,2009-05-11,06:45:51
40.002394,116.325558,0,162,39944.2818981481,2009-05-11,06:45:56
40.002387,116.325847,0,159,39944.2819560185,2009-05-11,06:46:01
40.002392,116.326146,0,152,39944.2820138889,2009-05-11,06:46:06
40.002383,116.326424,0,154,39944.2820717593,2009-05-11,06:46:11
40.002268,116.326628,0,156,39944.2821296296,2009-05-11,06:46:16
40.002082,116.326635,0,160,39944.2821875,2009-05-11,06:46:21
40.001868,116.326661,0,164,39944.2822453704,2009-05-11,06:46:26
40.001657,116.326703,0,170,39944.2823032407,2009-05-11,06:46:31
40.001464,116.326689,0,175,39944.2823611111,2009-05-11,06:46:36
40.00132,116.326857,0,184,39944.2824189815,2009-05-11,06:46:41
40.001239,116.327098,0,192,39944.2824768518,2009-05-11,06:46:46
40.001037,116.327089,0,192,39944.2825347222,2009-05-11,06:46:51
40.000834,116.327105,0,177,39944.2825925926,2009-05-11,06:46:56
40.000643,116.327107,0,172,39944.282650463,2009-05-11,06:47:01
40.000428,116.327118,0,177,39944.2827083333,2009-05-11,06:47:06
40.000195,116.327123,0,178,39944.2827662037,2009-05-11,06:47:11
40.000006,116.327058,0,187,39944.2828240741,2009-05-11,06:47:16
39.999905,116.327052,0,186,39944.2828819444,2009-05-11,06:47:21
39.999864,116.327181,0,189,39944.2829398148,2009-05-11,06:47:26
39.999842,116.327324,0,191,39944.2829976852,2009-05-11,06:47:31
39.99988,116.327358,0,189,39944.2830555556,2009-05-11,06:47:36
39.999895,116.327372,0,191,39944.2831134259,2009-05-11,06:47:41
39.999891,116.32738,0,192,39944.2831712963,2009-05-11,06:47:46
39.99989,116.327384,0,192,39944.2832291667,2009-05-11,06:47:51
39.999892,116.327382,0,192,39944.283287037,2009-05-11,06:47:56
39.99989,116.327384,0,193,39944.2833449074,2009-05-11,06:48:01
39.99989,116.327384,0,193,39944.2833796296,2009-05-11,06:48:04
39.999891,116.327381,0,193,39944.2834027778,2009-05-11,06:48:06
39.999868,116.327348,0,193,39944.2834606481,2009-05-11,06:48:11
39.999847,116.327323,0,194,39944.2835185185,2009-05-11,06:48:16
39.999861,116.327299,0,194,39944.2835763889,2009-05-11,06:48:21
39.999882,116.327273,0,194,39944.2836342593,2009-05-11,06:48:26
39.999882,116.327273,0,194,39944.2836689815,2009-05-11,06:48:29
39.99989,116.327272,0,194,39944.2836921296,2009-05-11,06:48:31
39.999878,116.327308,0,194,39944.28375,2009-05-11,06:48:36
39.999896,116.327354,0,194,39944.2838078704,2009-05-11,06:48:41
39.999956,116.327304,0,194,39944.2838657407,2009-05-11,06:48:46
39.999946,116.327331,0,195,39944.2839236111,2009-05-11,06:48:51
39.999999,116.327392,0,195,39944.2839814815,2009-05-11,06:48:56
40.00004,116.32747,0,196,39944.2840393518,2009-05-11,06:49:01
40.000095,116.327479,0,196,39944.2840972222,2009-05-11,06:49:06
40.000163,116.327452,0,196,39944.2841550926,2009-05-11,06:49:11
40.000215,116.327423,0,196,39944.284212963,2009-05-11,06:49:16
40.000358,116.327356,0,196,39944.2842708333,2009-05-11,06:49:21
40.000447,116.327325,0,197,39944.2843287037,2009-05-11,06:49:26
39.999953,116.327423,0,181,39944.3993981481,2009-05-11,09:35:08
39.999959,116.327419,0,166,39944.3994560185,2009-05-11,09:35:13
39.999954,116.32742,0,166,39944.3995138889,2009-05-11,09:35:18
39.999954,116.32742,0,166,39944.3995486111,2009-05-11,09:35:21
39.999952,116.327412,0,165,39944.3995717593,2009-05-11,09:35:23
39.999961,116.327384,0,163,39944.3996296296,2009-05-11,09:35:28
39.999919,116.327348,0,163,39944.3996875,2009-05-11,09:35:33
39.999911,116.327228,0,163,39944.3997453704,2009-05-11,09:35:38
39.9999,116.327119,0,165,39944.3998032407,2009-05-11,09:35:43
39.999761,116.327107,0,168,39944.3998611111,2009-05-11,09:35:48
39.999617,116.327083,0,172,39944.3999189815,2009-05-11,09:35:53
39.999425,116.326997,0,177,39944.3999768518,2009-05-11,09:35:58
39.999328,116.326865,0,180,39944.4000347222,2009-05-11,09:36:03
39.999207,116.326762,0,184,39944.4000925926,2009-05-11,09:36:08
39.999077,116.326751,0,193,39944.400150463,2009-05-11,09:36:13
39.998921,116.326756,0,200,39944.4002083333,2009-05-11,09:36:18
39.998761,116.32675,0,203,39944.4002662037,2009-05-11,09:36:23
39.998614,116.326748,0,207,39944.4003240741,2009-05-11,09:36:28
39.998448,116.326757,0,210,39944.4003819444,2009-05-11,09:36:33
39.998289,116.326755,0,217,39944.4004398148,2009-05-11,09:36:38
39.998142,116.32672,0,217,39944.4004976852,2009-05-11,09:36:43
39.997987,116.32665,0,222,39944.4005555556,2009-05-11,09:36:48
39.997714,116.326805,0,194,39944.4006134259,2009-05-11,09:36:53
39.997549,116.326802,0,182,39944.4006712963,2009-05-11,09:36:58
39.997394,116.326803,0,174,39944.4007291667,2009-05-11,09:37:03
39.997236,116.326798,0,168,39944.400787037,2009-05-11,09:37:08
39.997079,116.326789,0,165,39944.4008449074,2009-05-11,09:37:13
39.9969,116.326749,0,158,39944.4009027778,2009-05-11,09:37:18
39.996736,116.326739,0,157,39944.4009606481,2009-05-11,09:37:23
39.996553,116.326813,0,159,39944.4010185185,2009-05-11,09:37:28
39.99638,116.326848,0,161,39944.4010763889,2009-05-11,09:37:33
39.996275,116.326676,0,167,39944.4011342593,2009-05-11,09:37:38
39.996126,116.326596,0,164,39944.4011921296,2009-05-11,09:37:43
39.995947,116.326592,0,149,39944.40125,2009-05-11,09:37:48
39.995778,116.326583,0,140,39944.4013078704,2009-05-11,09:37:53
39.995622,116.326612,0,134,39944.4013657407,2009-05-11,09:37:58
39.995477,116.326605,0,129,39944.4014236111,2009-05-11,09:38:03
39.995318,116.326615,0,122,39944.4014814815,2009-05-11,09:38:08
39.995182,116.326643,0,121,39944.4015393518,2009-05-11,09:38:13
39.995025,116.326718,0,121,39944.4015972222,2009-05-11,09:38:18
39.994864,116.326747,0,124,39944.4016550926,2009-05-11,09:38:23
39.994703,116.32679,0,124,39944.401712963,2009-05-11,09:38:28
39.994555,116.326811,0,128,39944.4017708333,2009-05-11,09:38:33
39.994439,116.326813,0,125,39944.4018287037,2009-05-11,09:38:38
39.994302,116.326794,0,125,39944.4018865741,2009-05-11,09:38:43
39.994174,116.326761,0,125,39944.4019444444,2009-05-11,09:38:48
39.994072,116.326712,0,130,39944.4020023148,2009-05-11,09:38:53
39.993981,116.326727,0,137,39944.4020601852,2009-05-11,09:38:58
39.993812,116.326764,0,134,39944.4021180556,2009-05-11,09:39:03
39.993655,116.326762,0,130,39944.4021759259,2009-05-11,09:39:08
39.993497,116.326753,0,118,39944.4022337963,2009-05-11,09:39:13
39.99334,116.326728,0,108,39944.4022916667,2009-05-11,09:39:18
39.9932,116.326685,0,105,39944.402349537,2009-05-11,09:39:23
39.993033,116.326695,0,104,39944.4024074074,2009-05-11,09:39:28
39.992857,116.326706,0,103,39944.4024652778,2009-05-11,09:39:33
39.992659,116.326745,0,106,39944.4025231482,2009-05-11,09:39:38
39.992502,116.326781,0,111,39944.4025810185,2009-05-11,09:39:43
39.992358,116.326811,0,114,39944.4026388889,2009-05-11,09:39:48
39.99221,116.326805,0,117,39944.4026967593,2009-05-11,09:39:53
39.99205,116.326825,0,115,39944.4027546296,2009-05-11,09:39:58
39.99189,116.326828,0,116,39944.4028125,2009-05-11,09:40:03
39.99176,116.326839,0,117,39944.4028703704,2009-05-11,09:40:08
39.991659,116.326877,0,124,39944.4029282407,2009-05-11,09:40:13
39.991616,116.326948,0,127,39944.4029861111,2009-05-11,09:40:18
39.991547,116.327008,0,129,39944.4030439815,2009-05-11,09:40:23
39.991467,116.327008,0,135,39944.4031018519,2009-05-11,09:40:28
39.991438,116.327024,0,135,39944.4031597222,2009-05-11,09:40:33
39.991434,116.327027,0,135,39944.4032175926,2009-05-11,09:40:38
39.991435,116.327028,0,135,39944.403275463,2009-05-11,09:40:43
39.991435,116.327028,0,135,39944.4033101852,2009-05-11,09:40:46
39.991431,116.32703,0,135,39944.4033333333,2009-05-11,09:40:48
39.991369,116.327028,0,135,39944.4033912037,2009-05-11,09:40:53
39.991287,116.327028,0,137,39944.4034490741,2009-05-11,09:40:58
39.991208,116.327045,0,142,39944.4035069444,2009-05-11,09:41:03
39.991096,116.327066,0,146,39944.4035648148,2009-05-11,09:41:08
39.991052,116.327052,0,144,39944.4036226852,2009-05-11,09:41:13
39.991053,116.327036,0,144,39944.4036805556,2009-05-11,09:41:18
39.991053,116.327036,0,144,39944.4037152778,2009-05-11,09:41:21
39.991052,116.32704,0,144,39944.4037384259,2009-05-11,09:41:23
39.991025,116.327057,0,144,39944.4037962963,2009-05-11,09:41:28
39.991032,116.327073,0,143,39944.4038541667,2009-05-11,09:41:33
39.991021,116.327114,0,144,39944.403912037,2009-05-11,09:41:38
39.990926,116.327173,0,146,39944.4039699074,2009-05-11,09:41:43
39.990902,116.3272,0,147,39944.4040277778,2009-05-11,09:41:48
39.990903,116.32721,0,146,39944.4040856481,2009-05-11,09:41:53
39.990925,116.327224,0,146,39944.4041435185,2009-05-11,09:41:58
39.99093,116.327233,0,145,39944.4042013889,2009-05-11,09:42:03
39.990934,116.327233,0,145,39944.4042592593,2009-05-11,09:42:08
39.990936,116.327233,0,145,39944.4043171296,2009-05-11,09:42:13
39.990936,116.327233,0,145,39944.4043518519,2009-05-11,09:42:16
39.990938,116.327232,0,145,39944.404375,2009-05-11,09:42:18
39.990943,116.327218,0,145,39944.4044328704,2009-05-11,09:42:23
39.990928,116.327203,0,144,39944.4044907407,2009-05-11,09:42:28
39.990983,116.327185,0,148,39944.4045486111,2009-05-11,09:42:33
39.991045,116.327252,0,152,39944.4046064815,2009-05-11,09:42:38
39.991131,116.327324,0,155,39944.4046643519,2009-05-11,09:42:43
39.991194,116.327368,0,164,39944.4047222222,2009-05-11,09:42:48
39.991191,116.327435,0,164,39944.4047800926,2009-05-11,09:42:53
39.991182,116.327486,0,167,39944.404837963,2009-05-11,09:42:58
39.991192,116.327497,0,169,39944.4048958333,2009-05-11,09:43:03
39.991192,116.327497,0,169,39944.4049305556,2009-05-11,09:43:06
39.991197,116.327497,0,170,39944.4049537037,2009-05-11,09:43:08
39.991238,116.3275,0,171,39944.4050115741,2009-05-11,09:43:13
39.99129,116.327506,0,172,39944.4050694444,2009-05-11,09:43:18
39.991005,116.327981,0,270,39944.4060532407,2009-05-11,09:44:43
39.99114,116.327858,0,170,39944.4061111111,2009-05-11,09:44:48
39.991191,116.327777,0,168,39944.4061689815,2009-05-11,09:44:53
39.991149,116.32786,0,169,39944.4062268519,2009-05-11,09:44:58
39.991215,116.327847,0,169,39944.4062847222,2009-05-11,09:45:03
39.991323,116.327691,0,170,39944.4063425926,2009-05-11,09:45:08
39.991374,116.32767,0,171,39944.406400463,2009-05-11,09:45:13
39.991443,116.32767,0,173,39944.4064583333,2009-05-11,09:45:18
39.991492,116.327668,0,174,39944.4065162037,2009-05-11,09:45:23
39.991516,116.327666,0,176,39944.4065740741,2009-05-11,09:45:28
39.991568,116.327653,0,178,39944.4066319444,2009-05-11,09:45:33
39.991667,116.327616,0,181,39944.4066898148,2009-05-11,09:45:38
39.991734,116.327573,0,184,39944.4067476852,2009-05-11,09:45:43
39.991813,116.327521,0,188,39944.4068055556,2009-05-11,09:45:48
39.991844,116.327475,0,192,39944.4068634259,2009-05-11,09:45:53
39.991795,116.327421,0,196,39944.4069212963,2009-05-11,09:45:58
39.991778,116.327392,0,199,39944.4069791667,2009-05-11,09:46:03
39.991754,116.327395,0,203,39944.407037037,2009-05-11,09:46:08
39.991722,116.327423,0,206,39944.4070949074,2009-05-11,09:46:13
39.991678,116.32747,0,210,39944.4071527778,2009-05-11,09:46:18
39.9917,116.327461,0,214,39944.4072106481,2009-05-11,09:46:23
39.99171,116.327461,0,218,39944.4072685185,2009-05-11,09:46:28
39.99171,116.327461,0,218,39944.4073032407,2009-05-11,09:46:31
39.991718,116.327464,0,222,39944.4073263889,2009-05-11,09:46:33
39.991784,116.32744,0,225,39944.4073842593,2009-05-11,09:46:38
39.991856,116.327393,0,228,39944.4074421296,2009-05-11,09:46:43
39.991953,116.327382,0,232,39944.4075,2009-05-11,09:46:48
39.992073,116.327378,0,235,39944.4075578704,2009-05-11,09:46:53
39.992147,116.327341,0,238,39944.4076157407,2009-05-11,09:46:58
39.992164,116.327332,0,242,39944.4076736111,2009-05-11,09:47:03
39.992145,116.327346,0,246,39944.4077314815,2009-05-11,09:47:08
39.992112,116.327348,0,250,39944.4077893518,2009-05-11,09:47:13
39.992127,116.327336,0,254,39944.4078472222,2009-05-11,09:47:18
39.992127,116.327336,0,254,39944.4078819444,2009-05-11,09:47:21
39.992131,116.327341,0,257,39944.4079050926,2009-05-11,09:47:23
39.992054,116.327388,0,261,39944.407962963,2009-05-11,09:47:28
39.991961,116.32741,0,265,39944.4080208333,2009-05-11,09:47:33
39.991876,116.327424,0,270,39944.4080787037,2009-05-11,09:47:38
39.991802,116.327421,0,270,39944.4081365741,2009-05-11,09:47:43
39.9917,116.327422,0,268,39944.4081944444,2009-05-11,09:47:48
39.991729,116.32742,0,265,39944.4082523148,2009-05-11,09:47:53
39.991729,116.32742,0,265,39944.408287037,2009-05-11,09:47:56
39.991736,116.32742,0,266,39944.4083101852,2009-05-11,09:47:58
39.991777,116.327429,0,263,39944.4083680556,2009-05-11,09:48:03
39.991832,116.327462,0,261,39944.4084259259,2009-05-11,09:48:08
39.991832,116.327436,0,257,39944.4084837963,2009-05-11,09:48:13
39.991654,116.327474,0,254,39944.4085416667,2009-05-11,09:48:18
39.991724,116.327472,0,256,39944.408599537,2009-05-11,09:48:23
39.991681,116.327462,0,256,39944.4086574074,2009-05-11,09:48:28
39.991629,116.327466,0,258,39944.4087152778,2009-05-11,09:48:33
39.9916,116.327465,0,257,39944.4087731481,2009-05-11,09:48:38
39.990875,116.32763,0,-718,39944.4187962963,2009-05-11,10:03:04
39.991224,116.327311,0,150,39944.4188657407,2009-05-11,10:03:10
39.991188,116.327337,0,125,39944.4189236111,2009-05-11,10:03:15
39.991196,116.327287,0,142,39944.4189814815,2009-05-11,10:03:20
39.99113,116.327242,0,143,39944.4190393519,2009-05-11,10:03:25
39.991102,116.327157,0,149,39944.4190972222,2009-05-11,10:03:30
39.991094,116.327056,0,151,39944.4191550926,2009-05-11,10:03:35
39.991054,116.32699,0,156,39944.419224537,2009-05-11,10:03:41
39.991082,116.327018,0,154,39944.4192939815,2009-05-11,10:03:47
39.991093,116.327032,0,153,39944.4193518519,2009-05-11,10:03:52
39.991141,116.327028,0,157,39944.4194097222,2009-05-11,10:03:57
39.991166,116.327016,0,160,39944.4194675926,2009-05-11,10:04:02
39.991166,116.327016,0,160,39944.4195023148,2009-05-11,10:04:05
39.991168,116.327023,0,155,39944.419525463,2009-05-11,10:04:07
39.991213,116.327024,0,152,39944.4195833333,2009-05-11,10:04:12
39.991278,116.327004,0,155,39944.4196412037,2009-05-11,10:04:17
39.991285,116.326966,0,157,39944.4196990741,2009-05-11,10:04:22
39.991303,116.326917,0,158,39944.4197569444,2009-05-11,10:04:27
39.991384,116.326795,0,159,39944.4198148148,2009-05-11,10:04:32
39.991473,116.326698,0,160,39944.4198726852,2009-05-11,10:04:37
39.991541,116.326596,0,159,39944.4199305556,2009-05-11,10:04:42
39.991549,116.326522,0,155,39944.4199884259,2009-05-11,10:04:47
39.99159,116.326407,0,155,39944.4200462963,2009-05-11,10:04:52
39.991606,116.326232,0,154,39944.4201041667,2009-05-11,10:04:57
39.991604,116.326056,0,152,39944.420162037,2009-05-11,10:05:02
39.991621,116.325858,0,150,39944.4202199074,2009-05-11,10:05:07
39.991606,116.32566,0,148,39944.4202777778,2009-05-11,10:05:12
39.991598,116.325464,0,149,39944.4203356481,2009-05-11,10:05:17
39.991596,116.32525,0,148,39944.4203935185,2009-05-11,10:05:22
39.991563,116.325037,0,142,39944.4204513889,2009-05-11,10:05:27
39.99154,116.324813,0,137,39944.4205092593,2009-05-11,10:05:32
39.991551,116.324598,0,141,39944.4205671296,2009-05-11,10:05:37
39.991534,116.324385,0,145,39944.420625,2009-05-11,10:05:42
39.991518,116.324181,0,144,39944.4206828704,2009-05-11,10:05:47
39.991521,116.323996,0,150,39944.4207407407,2009-05-11,10:05:52
39.991524,116.323805,0,154,39944.4207986111,2009-05-11,10:05:57
39.991514,116.323627,0,155,39944.4208564815,2009-05-11,10:06:02
39.99152,116.323504,0,152,39944.4209143519,2009-05-11,10:06:07
39.991511,116.323353,0,151,39944.4209722222,2009-05-11,10:06:12
39.991524,116.323182,0,152,39944.4210300926,2009-05-11,10:06:17
39.991518,116.322992,0,149,39944.421087963,2009-05-11,10:06:22
39.991512,116.32278,0,148,39944.4211458333,2009-05-11,10:06:27
39.991534,116.322581,0,152,39944.4212037037,2009-05-11,10:06:32
39.991532,116.322377,0,153,39944.4212615741,2009-05-11,10:06:37
39.991506,116.322181,0,151,39944.4213194444,2009-05-11,10:06:42
39.991484,116.32199,0,147,39944.4213773148,2009-05-11,10:06:47
39.991455,116.321773,0,144,39944.4214351852,2009-05-11,10:06:52
39.991446,116.321561,0,149,39944.4214930556,2009-05-11,10:06:57
39.991407,116.321322,0,147,39944.4215509259,2009-05-11,10:07:02
39.991418,116.321126,0,146,39944.4216087963,2009-05-11,10:07:07
39.991445,116.320911,0,149,39944.4216666667,2009-05-11,10:07:12
39.99147,116.320714,0,149,39944.421724537,2009-05-11,10:07:17
39.991453,116.32048,0,149,39944.4217824074,2009-05-11,10:07:22
39.991453,116.320262,0,152,39944.4218402778,2009-05-11,10:07:27
39.991434,116.320042,0,149,39944.4218981481,2009-05-11,10:07:32
39.991404,116.319825,0,147,39944.4219560185,2009-05-11,10:07:37
39.991397,116.319582,0,151,39944.4220138889,2009-05-11,10:07:42
39.991377,116.319331,0,152,39944.4220717593,2009-05-11,10:07:47
39.991359,116.319081,0,153,39944.4221296296,2009-05-11,10:07:52
39.991365,116.31886,0,151,39944.4221875,2009-05-11,10:07:57
39.991366,116.318638,0,148,39944.4222453704,2009-05-11,10:08:02
39.991361,116.318422,0,146,39944.4223032407,2009-05-11,10:08:07
39.991349,116.318222,0,147,39944.4223611111,2009-05-11,10:08:12
39.991343,116.318068,0,149,39944.4224189815,2009-05-11,10:08:17
39.991387,116.31795,0,149,39944.4224768518,2009-05-11,10:08:22
39.991423,116.317836,0,150,39944.4225347222,2009-05-11,10:08:27
39.991426,116.317761,0,152,39944.4225925926,2009-05-11,10:08:32
39.99141,116.317762,0,152,39944.422650463,2009-05-11,10:08:37
39.99141,116.317762,0,152,39944.4226851852,2009-05-11,10:08:40
39.991413,116.317757,0,152,39944.4227083333,2009-05-11,10:08:42
39.991417,116.317748,0,152,39944.4227662037,2009-05-11,10:08:47
39.991428,116.31773,0,152,39944.4228240741,2009-05-11,10:08:52
39.991464,116.317658,0,148,39944.4228819444,2009-05-11,10:08:57
39.991454,116.31759,0,146,39944.4229398148,2009-05-11,10:09:02
39.991438,116.317567,0,145,39944.4229976852,2009-05-11,10:09:07
39.99142,116.317555,0,145,39944.4230555556,2009-05-11,10:09:12
39.991418,116.317557,0,145,39944.4231134259,2009-05-11,10:09:17
39.991418,116.317557,0,145,39944.4231481481,2009-05-11,10:09:20
39.991412,116.317562,0,145,39944.4231712963,2009-05-11,10:09:22
39.991378,116.317577,0,144,39944.4232291667,2009-05-11,10:09:27
39.991377,116.317629,0,146,39944.423287037,2009-05-11,10:09:32
39.991368,116.317644,0,147,39944.4233449074,2009-05-11,10:09:37
39.991352,116.317662,0,149,39944.4234027778,2009-05-11,10:09:42
39.991318,116.317672,0,151,39944.4234606481,2009-05-11,10:09:47
39.991306,116.317667,0,152,39944.4235185185,2009-05-11,10:09:52
39.991314,116.317648,0,154,39944.4235763889,2009-05-11,10:09:57
39.991313,116.317648,0,154,39944.4236342593,2009-05-11,10:10:02
39.991315,116.317646,0,154,39944.4236921296,2009-05-11,10:10:07
39.991315,116.317646,0,154,39944.4237268518,2009-05-11,10:10:10
39.991322,116.317638,0,154,39944.42375,2009-05-11,10:10:12
39.990873,116.317939,0,448,39944.4453703704,2009-05-11,10:41:20
39.991146,116.317736,0,559,39944.4454282407,2009-05-11,10:41:25
39.991179,116.317958,0,387,39944.4454861111,2009-05-11,10:41:30
39.991291,116.318188,0,213,39944.4455439815,2009-05-11,10:41:35
39.991339,116.318216,0,175,39944.4456018518,2009-05-11,10:41:40
39.99135,116.318202,0,166,39944.4456597222,2009-05-11,10:41:45
39.991341,116.318231,0,167,39944.4457175926,2009-05-11,10:41:50
39.991326,116.318289,0,166,39944.445775463,2009-05-11,10:41:55
39.991324,116.318438,0,158,39944.4458333333,2009-05-11,10:42:00
39.991322,116.31864,0,156,39944.4458912037,2009-05-11,10:42:05
39.991327,116.318837,0,163,39944.4459490741,2009-05-11,10:42:10
39.991313,116.318953,0,174,39944.4460069444,2009-05-11,10:42:15
39.991345,116.319096,0,184,39944.4460648148,2009-05-11,10:42:20
39.991377,116.31919,0,195,39944.4461226852,2009-05-11,10:42:25
39.991434,116.31931,0,203,39944.4461805556,2009-05-11,10:42:30
39.991416,116.319416,0,217,39944.4462384259,2009-05-11,10:42:35
39.991453,116.31961,0,228,39944.4462962963,2009-05-11,10:42:40
39.991559,116.319749,0,242,39944.4463541667,2009-05-11,10:42:45
39.991624,116.319851,0,253,39944.446412037,2009-05-11,10:42:50
39.991617,116.319928,0,263,39944.4464699074,2009-05-11,10:42:55
39.991737,116.320008,0,261,39944.4465277778,2009-05-11,10:43:00
39.99179,116.320071,0,264,39944.4465856481,2009-05-11,10:43:05
39.991922,116.320241,0,254,39944.4466435185,2009-05-11,10:43:10
39.992099,116.320387,0,240,39944.4467013889,2009-05-11,10:43:15
39.992271,116.320474,0,229,39944.4467592593,2009-05-11,10:43:20
39.992403,116.320479,0,228,39944.4468171296,2009-05-11,10:43:25
39.992503,116.320392,0,230,39944.446875,2009-05-11,10:43:30
39.992621,116.320306,0,230,39944.4469328704,2009-05-11,10:43:35
39.992755,116.320391,0,233,39944.4469907407,2009-05-11,10:43:40
39.992876,116.32036,0,232,39944.4470486111,2009-05-11,10:43:45
39.993004,116.320402,0,232,39944.4471064815,2009-05-11,10:43:50
39.993094,116.320398,0,238,39944.4471643518,2009-05-11,10:43:55
39.993234,116.320376,0,246,39944.4472222222,2009-05-11,10:44:00
39.993469,116.320318,0,253,39944.4472800926,2009-05-11,10:44:05
39.993673,116.320364,0,253,39944.447337963,2009-05-11,10:44:10
39.993807,116.320333,0,255,39944.4473958333,2009-05-11,10:44:15
39.993969,116.320326,0,236,39944.4474537037,2009-05-11,10:44:20
39.994174,116.320295,0,226,39944.4475115741,2009-05-11,10:44:25
39.994401,116.320241,0,207,39944.4475694444,2009-05-11,10:44:30
39.994525,116.320202,0,192,39944.4476273148,2009-05-11,10:44:35
39.994604,116.320265,0,180,39944.4476851852,2009-05-11,10:44:40
39.994705,116.32041,0,167,39944.4477430556,2009-05-11,10:44:45
39.994748,116.320628,0,154,39944.4478009259,2009-05-11,10:44:50
39.994779,116.320831,0,158,39944.4478587963,2009-05-11,10:44:55
39.994811,116.321,0,161,39944.4479166667,2009-05-11,10:45:00
39.994877,116.321169,0,174,39944.447974537,2009-05-11,10:45:05
39.994991,116.321212,0,169,39944.4480324074,2009-05-11,10:45:10
39.99516,116.321191,0,167,39944.4480902778,2009-05-11,10:45:15
39.995293,116.321194,0,157,39944.4481481481,2009-05-11,10:45:20
39.9954,116.321215,0,147,39944.4482060185,2009-05-11,10:45:25
39.995545,116.321183,0,130,39944.4482638889,2009-05-11,10:45:30
39.995703,116.321185,0,114,39944.4483217593,2009-05-11,10:45:35
39.995803,116.321185,0,103,39944.4483796296,2009-05-11,10:45:40
39.995975,116.321157,0,95,39944.4484375,2009-05-11,10:45:45
39.996163,116.321075,0,94,39944.4484953704,2009-05-11,10:45:50
39.99632,116.321033,0,93,39944.4485532407,2009-05-11,10:45:55
39.996459,116.321014,0,103,39944.4486111111,2009-05-11,10:46:00
39.99665,116.321062,0,100,39944.4486689815,2009-05-11,10:46:05
39.996662,116.321079,0,115,39944.4487268519,2009-05-11,10:46:10
39.996726,116.321151,0,124,39944.4487847222,2009-05-11,10:46:15
39.996778,116.321284,0,134,39944.4488425926,2009-05-11,10:46:20
39.996847,116.321438,0,140,39944.448900463,2009-05-11,10:46:25
39.996945,116.321668,0,132,39944.4489583333,2009-05-11,10:46:30
39.996931,116.321863,0,155,39944.4490162037,2009-05-11,10:46:35
39.996923,116.322021,0,174,39944.4490740741,2009-05-11,10:46:40
39.996955,116.322068,0,187,39944.4491319444,2009-05-11,10:46:45
39.997068,116.322102,0,195,39944.4491898148,2009-05-11,10:46:50
39.997248,116.322135,0,193,39944.4492476852,2009-05-11,10:46:55
39.99742,116.322159,0,188,39944.4493055556,2009-05-11,10:47:00
39.997606,116.322157,0,180,39944.4493634259,2009-05-11,10:47:05
39.997797,116.32216,0,176,39944.4494212963,2009-05-11,10:47:10
39.997959,116.322192,0,172,39944.4494791667,2009-05-11,10:47:15
39.998123,116.322176,0,174,39944.449537037,2009-05-11,10:47:20
39.998353,116.322121,0,167,39944.4495949074,2009-05-11,10:47:25
39.998537,116.322097,0,167,39944.4496527778,2009-05-11,10:47:30
39.998738,116.322027,0,153,39944.4497106481,2009-05-11,10:47:35
39.998943,116.321976,0,151,39944.4497685185,2009-05-11,10:47:40
39.999112,116.321984,0,160,39944.4498263889,2009-05-11,10:47:45
39.999332,116.322002,0,143,39944.4498842593,2009-05-11,10:47:50
39.999533,116.32206,0,148,39944.4499421296,2009-05-11,10:47:55
39.999558,116.322257,0,157,39944.45,2009-05-11,10:48:00
39.999548,116.322431,0,163,39944.4500578704,2009-05-11,10:48:05
39.999581,116.322614,0,152,39944.4501157407,2009-05-11,10:48:10
39.999608,116.322813,0,146,39944.4501736111,2009-05-11,10:48:15
39.999639,116.323049,0,147,39944.4502314815,2009-05-11,10:48:20
39.999644,116.323266,0,139,39944.4502893519,2009-05-11,10:48:25
39.999678,116.323487,0,162,39944.4503472222,2009-05-11,10:48:30
39.999686,116.32368,0,167,39944.4504050926,2009-05-11,10:48:35
39.99967,116.323865,0,173,39944.450462963,2009-05-11,10:48:40
39.999682,116.324095,0,189,39944.4505208333,2009-05-11,10:48:45
39.999687,116.324368,0,198,39944.4505787037,2009-05-11,10:48:50
39.99968,116.32456,0,210,39944.4506365741,2009-05-11,10:48:55
39.999768,116.324726,0,236,39944.4506944444,2009-05-11,10:49:00
39.999821,116.324966,0,261,39944.4507523148,2009-05-11,10:49:05
39.999947,116.325183,0,268,39944.4508101852,2009-05-11,10:49:10
39.999938,116.32545,0,275,39944.4508680556,2009-05-11,10:49:15
39.999956,116.325658,0,293,39944.4509259259,2009-05-11,10:49:20
40.000024,116.325872,0,309,39944.4509837963,2009-05-11,10:49:25
40.000146,116.326048,0,321,39944.4510416667,2009-05-11,10:49:30
40.000201,116.326293,0,325,39944.451099537,2009-05-11,10:49:35
40.000286,116.326493,0,333,39944.4511574074,2009-05-11,10:49:40
40.000392,116.326686,0,327,39944.4512152778,2009-05-11,10:49:45
40.000377,116.326829,0,336,39944.4512731481,2009-05-11,10:49:50
40.000309,116.326974,0,353,39944.4513310185,2009-05-11,10:49:55
40.000224,116.327102,0,354,39944.4513888889,2009-05-11,10:50:00
40.000176,116.327166,0,363,39944.4514467593,2009-05-11,10:50:05
40.000176,116.327177,0,368,39944.4515046296,2009-05-11,10:50:10
40.000174,116.327184,0,369,39944.4515625,2009-05-11,10:50:15
40.000174,116.327184,0,369,39944.4515972222,2009-05-11,10:50:18
40.000173,116.327192,0,369,39944.4516203704,2009-05-11,10:50:20
40.00017,116.327202,0,369,39944.4516782407,2009-05-11,10:50:25
40.00017,116.327202,0,369,39944.451712963,2009-05-11,10:50:28
40.000166,116.327203,0,369,39944.4517361111,2009-05-11,10:50:30
40.000164,116.327213,0,369,39944.4517939815,2009-05-11,10:50:35
40.000167,116.327224,0,369,39944.4518518519,2009-05-11,10:50:40
40.00017,116.327239,0,369,39944.4519097222,2009-05-11,10:50:45
40.000173,116.327248,0,369,39944.4519675926,2009-05-11,10:50:50
40.000121,116.326981,0,367,39944.4520833333,2009-05-11,10:51:00
40.000173,116.327005,0,386,39944.4521412037,2009-05-11,10:51:05
