# Supplementary material for: Research on differential privacy protection method based on user tendency
Source: PLoS One. 2023 Oct 26;18(10):e0288823. doi: 10.1371/journal.pone.0288823 (PMC10602288; doi:10.1371/journal.pone.0288823)
Supplement: S1 Data — (ZIP) [file pone.0288823.s001.zip › Data 5-1/000/Trajectory/20090511174427.plt]

Geolife trajectory
WGS 84
Altitude is in Feet
Reserved 3
0,2,255,My Track,0,0,2,8421376
0
39.999993,116.327466,0,95,39944.7392013889,2009-05-11,17:44:27
39.99996,116.327426,0,149,39944.7392708333,2009-05-11,17:44:33
39.999947,116.327423,0,164,39944.7393287037,2009-05-11,17:44:38
39.999947,116.327437,0,170,39944.7393865741,2009-05-11,17:44:43
39.999955,116.327424,0,174,39944.7394444444,2009-05-11,17:44:48
39.999946,116.327414,0,174,39944.7395023148,2009-05-11,17:44:53
39.999918,116.327368,0,171,39944.7395601852,2009-05-11,17:44:58
39.999895,116.327259,0,169,39944.7396180556,2009-05-11,17:45:03
39.999897,116.327131,0,162,39944.7396759259,2009-05-11,17:45:08
39.999889,116.327033,0,154,39944.7397337963,2009-05-11,17:45:13
39.999926,116.326939,0,146,39944.7397916667,2009-05-11,17:45:18
39.999942,116.326828,0,140,39944.739849537,2009-05-11,17:45:23
40.000011,116.326745,0,136,39944.7399074074,2009-05-11,17:45:28
39.999932,116.326565,0,129,39944.7399652778,2009-05-11,17:45:33
39.999917,116.326394,0,122,39944.7400231481,2009-05-11,17:45:38
39.99993,116.326301,0,109,39944.7400810185,2009-05-11,17:45:43
39.999934,116.326194,0,95,39944.7401388889,2009-05-11,17:45:48
39.999975,116.326096,0,83,39944.7401967593,2009-05-11,17:45:53
39.999983,116.325998,0,71,39944.7402546296,2009-05-11,17:45:58
40.000002,116.325891,0,59,39944.7403125,2009-05-11,17:46:03
39.999997,116.325777,0,51,39944.7403703704,2009-05-11,17:46:08
40.00001,116.325679,0,38,39944.7404282407,2009-05-11,17:46:13
40.00002,116.325556,0,29,39944.7404861111,2009-05-11,17:46:18
39.99999,116.325336,0,23,39944.7405439815,2009-05-11,17:46:23
39.999962,116.32514,0,13,39944.7406018519,2009-05-11,17:46:28
39.999939,116.32498,0,5,39944.7406597222,2009-05-11,17:46:33
39.999958,116.324869,0,-5,39944.7407175926,2009-05-11,17:46:38
40.000003,116.324721,0,-12,39944.740775463,2009-05-11,17:46:43
40.000068,116.32465,0,-10,39944.7408333333,2009-05-11,17:46:48
40.000152,116.324639,0,-6,39944.7408912037,2009-05-11,17:46:53
40.000246,116.324646,0,4,39944.7409490741,2009-05-11,17:46:58
40.000322,116.324646,0,22,39944.7410069444,2009-05-11,17:47:03
40.000403,116.324622,0,44,39944.7410648148,2009-05-11,17:47:08
40.000465,116.324587,0,64,39944.7411226852,2009-05-11,17:47:13
40.000615,116.32457,0,69,39944.7411805556,2009-05-11,17:47:18
40.000702,116.324507,0,77,39944.7412384259,2009-05-11,17:47:23
40.000773,116.324492,0,83,39944.7412962963,2009-05-11,17:47:28
40.000906,116.324477,0,85,39944.7413541667,2009-05-11,17:47:33
40.001002,116.324501,0,97,39944.741412037,2009-05-11,17:47:38
40.001136,116.324489,0,104,39944.7414699074,2009-05-11,17:47:43
40.001248,116.324502,0,110,39944.7415277778,2009-05-11,17:47:48
40.001364,116.324501,0,117,39944.7415856481,2009-05-11,17:47:53
40.001494,116.324482,0,107,39944.7416435185,2009-05-11,17:47:58
40.001585,116.324473,0,110,39944.7417013889,2009-05-11,17:48:03
40.001676,116.324451,0,102,39944.7417592593,2009-05-11,17:48:08
40.001767,116.324417,0,98,39944.7418171296,2009-05-11,17:48:13
40.001853,116.324425,0,99,39944.741875,2009-05-11,17:48:18
40.001938,116.32443,0,103,39944.7419328704,2009-05-11,17:48:23
40.002018,116.324426,0,108,39944.7419907407,2009-05-11,17:48:28
40.002168,116.324462,0,119,39944.7420486111,2009-05-11,17:48:33
40.002317,116.324418,0,122,39944.7421064815,2009-05-11,17:48:38
40.002417,116.324399,0,110,39944.7421643519,2009-05-11,17:48:43
40.002534,116.324364,0,99,39944.7422222222,2009-05-11,17:48:48
40.002668,116.324351,0,87,39944.7422800926,2009-05-11,17:48:53
40.002813,116.324343,0,84,39944.742337963,2009-05-11,17:48:58
40.002928,116.324329,0,92,39944.7423958333,2009-05-11,17:49:03
40.003082,116.324322,0,100,39944.7424537037,2009-05-11,17:49:08
40.003165,116.324327,0,104,39944.7425115741,2009-05-11,17:49:13
40.0033,116.324355,0,108,39944.7425694444,2009-05-11,17:49:18
40.003405,116.324369,0,112,39944.7426273148,2009-05-11,17:49:23
40.003516,116.324351,0,108,39944.7426851852,2009-05-11,17:49:28
40.003604,116.324325,0,105,39944.7427430556,2009-05-11,17:49:33
40.003716,116.324323,0,107,39944.7428009259,2009-05-11,17:49:38
40.003891,116.324318,0,94,39944.7428587963,2009-05-11,17:49:43
40.004073,116.324291,0,94,39944.7429166667,2009-05-11,17:49:48
40.004355,116.324303,0,101,39944.742974537,2009-05-11,17:49:53
40.004511,116.324297,0,111,39944.7430324074,2009-05-11,17:49:58
40.004664,116.324312,0,136,39944.7430902778,2009-05-11,17:50:03
40.004766,116.324298,0,138,39944.7431481481,2009-05-11,17:50:08
40.004868,116.324281,0,142,39944.7432060185,2009-05-11,17:50:13
40.004991,116.324256,0,141,39944.7432638889,2009-05-11,17:50:18
40.005123,116.324189,0,142,39944.7433217593,2009-05-11,17:50:23
40.00523,116.324202,0,140,39944.7433796296,2009-05-11,17:50:28
40.005346,116.324192,0,139,39944.7434375,2009-05-11,17:50:33
40.005523,116.324259,0,139,39944.7434953704,2009-05-11,17:50:38
40.005665,116.324264,0,133,39944.7435532407,2009-05-11,17:50:43
40.005775,116.324267,0,144,39944.7436111111,2009-05-11,17:50:48
40.005902,116.324282,0,166,39944.7436689815,2009-05-11,17:50:53
40.005981,116.324261,0,161,39944.7437268518,2009-05-11,17:50:58
40.006108,116.324252,0,161,39944.7437847222,2009-05-11,17:51:03
40.006202,116.32427,0,154,39944.7438425926,2009-05-11,17:51:08
40.006374,116.324299,0,148,39944.743900463,2009-05-11,17:51:13
40.006498,116.324296,0,141,39944.7439583333,2009-05-11,17:51:18
40.006637,116.324211,0,147,39944.7440162037,2009-05-11,17:51:23
40.006673,116.324081,0,139,39944.7440740741,2009-05-11,17:51:28
40.006663,116.323961,0,129,39944.7441319444,2009-05-11,17:51:33
40.006645,116.323836,0,124,39944.7441898148,2009-05-11,17:51:38
40.006669,116.323651,0,108,39944.7442476852,2009-05-11,17:51:43
40.006711,116.323422,0,95,39944.7443055556,2009-05-11,17:51:48
40.006696,116.323298,0,97,39944.7443634259,2009-05-11,17:51:53
40.006707,116.323159,0,97,39944.7444212963,2009-05-11,17:51:58
40.006722,116.323029,0,90,39944.7444791667,2009-05-11,17:52:03
40.006715,116.322827,0,94,39944.744537037,2009-05-11,17:52:08
40.006696,116.322674,0,97,39944.7445949074,2009-05-11,17:52:13
40.006674,116.322554,0,103,39944.7446527778,2009-05-11,17:52:18
40.006695,116.322443,0,106,39944.7447106481,2009-05-11,17:52:23
40.006753,116.322311,0,112,39944.7447685185,2009-05-11,17:52:28
40.006761,116.32218,0,123,39944.7448263889,2009-05-11,17:52:33
40.006766,116.322051,0,125,39944.7448842593,2009-05-11,17:52:38
40.006822,116.321875,0,127,39944.7449421296,2009-05-11,17:52:43
40.006869,116.321772,0,139,39944.745,2009-05-11,17:52:48
40.006862,116.321652,0,144,39944.7450578704,2009-05-11,17:52:53
40.00683,116.321545,0,153,39944.7451157407,2009-05-11,17:52:58
40.00683,116.321417,0,160,39944.7451736111,2009-05-11,17:53:03
40.006815,116.32136,0,177,39944.7452314815,2009-05-11,17:53:08
40.006794,116.321203,0,182,39944.7452893518,2009-05-11,17:53:13
40.0068,116.321086,0,185,39944.7453472222,2009-05-11,17:53:18
40.006838,116.320972,0,194,39944.7454050926,2009-05-11,17:53:23
40.006821,116.320874,0,196,39944.745462963,2009-05-11,17:53:28
40.006777,116.320739,0,193,39944.7455208333,2009-05-11,17:53:33
40.006784,116.320623,0,187,39944.7455787037,2009-05-11,17:53:38
40.006745,116.320466,0,181,39944.7456365741,2009-05-11,17:53:43
40.006731,116.320337,0,176,39944.7456944444,2009-05-11,17:53:48
40.006705,116.320165,0,161,39944.7457523148,2009-05-11,17:53:53
40.00667,116.320034,0,160,39944.7458101852,2009-05-11,17:53:58
40.006643,116.319922,0,156,39944.7458680556,2009-05-11,17:54:03
40.006651,116.319813,0,141,39944.7459259259,2009-05-11,17:54:08
40.006656,116.319683,0,133,39944.7459837963,2009-05-11,17:54:13
40.006666,116.319562,0,121,39944.7460416667,2009-05-11,17:54:18
40.006691,116.319457,0,123,39944.746099537,2009-05-11,17:54:23
40.006679,116.319327,0,123,39944.7461574074,2009-05-11,17:54:28
40.006673,116.319227,0,127,39944.7462152778,2009-05-11,17:54:33
40.006617,116.319086,0,132,39944.7462731482,2009-05-11,17:54:38
40.006575,116.318889,0,132,39944.7463310185,2009-05-11,17:54:43
40.006572,116.318618,0,134,39944.7463888889,2009-05-11,17:54:48
40.006573,116.318404,0,138,39944.7464467593,2009-05-11,17:54:53
40.006558,116.318184,0,141,39944.7465046296,2009-05-11,17:54:58
40.006476,116.317933,0,130,39944.7465625,2009-05-11,17:55:03
40.006503,116.31776,0,131,39944.7466203704,2009-05-11,17:55:08
40.006594,116.317774,0,131,39944.7466782407,2009-05-11,17:55:13
40.006718,116.317833,0,131,39944.7467361111,2009-05-11,17:55:18
40.006879,116.317831,0,129,39944.7467939815,2009-05-11,17:55:23
40.007031,116.317849,0,133,39944.7468518519,2009-05-11,17:55:28
40.007216,116.317784,0,142,39944.7469097222,2009-05-11,17:55:33
40.007356,116.317765,0,146,39944.7469675926,2009-05-11,17:55:38
40.007503,116.317781,0,165,39944.747025463,2009-05-11,17:55:43
40.007686,116.317771,0,171,39944.7470833333,2009-05-11,17:55:48
40.007837,116.317748,0,187,39944.7471412037,2009-05-11,17:55:53
40.007974,116.317743,0,212,39944.7471990741,2009-05-11,17:55:58
40.008124,116.317729,0,219,39944.7472569444,2009-05-11,17:56:03
40.008325,116.317718,0,226,39944.7473148148,2009-05-11,17:56:08
40.008513,116.317724,0,210,39944.7473726852,2009-05-11,17:56:13
40.008671,116.317733,0,198,39944.7474305556,2009-05-11,17:56:18
40.008827,116.317739,0,198,39944.7474884259,2009-05-11,17:56:23
40.008939,116.317692,0,197,39944.7475462963,2009-05-11,17:56:28
40.009033,116.31749,0,183,39944.7476041667,2009-05-11,17:56:33
40.009073,116.317243,0,152,39944.747662037,2009-05-11,17:56:38
40.009039,116.317044,0,139,39944.7477199074,2009-05-11,17:56:43
40.009015,116.316878,0,141,39944.7477777778,2009-05-11,17:56:48
40.008995,116.316688,0,138,39944.7478356481,2009-05-11,17:56:53
40.008947,116.316504,0,138,39944.7478935185,2009-05-11,17:56:58
40.009006,116.316342,0,132,39944.7479513889,2009-05-11,17:57:03
40.009145,116.31628,0,132,39944.7480092593,2009-05-11,17:57:08
40.009307,116.316258,0,135,39944.7480671296,2009-05-11,17:57:13
40.009431,116.316242,0,133,39944.748125,2009-05-11,17:57:18
40.009554,116.316202,0,135,39944.7481828704,2009-05-11,17:57:23
40.009621,116.316077,0,130,39944.7482407407,2009-05-11,17:57:28
40.009643,116.315912,0,126,39944.7482986111,2009-05-11,17:57:33
40.009657,116.315742,0,123,39944.7483564815,2009-05-11,17:57:38
40.009635,116.315546,0,122,39944.7484143519,2009-05-11,17:57:43
40.009636,116.315337,0,116,39944.7484722222,2009-05-11,17:57:48
40.009613,116.31519,0,117,39944.7485300926,2009-05-11,17:57:53
40.009617,116.315042,0,120,39944.748587963,2009-05-11,17:57:58
40.009657,116.314865,0,123,39944.7486458333,2009-05-11,17:58:03
40.009697,116.314762,0,133,39944.7487037037,2009-05-11,17:58:08
40.009708,116.314656,0,138,39944.7487615741,2009-05-11,17:58:13
40.009734,116.314583,0,145,39944.7488194444,2009-05-11,17:58:18
40.009777,116.314599,0,151,39944.7488773148,2009-05-11,17:58:23
40.00978,116.314681,0,156,39944.7489351852,2009-05-11,17:58:28
40.009807,116.314794,0,154,39944.7489930556,2009-05-11,17:58:33
40.009858,116.314887,0,155,39944.7490509259,2009-05-11,17:58:38
40.009982,116.315068,0,148,39944.7491087963,2009-05-11,17:58:43
40.010013,116.315063,0,147,39944.7491666667,2009-05-11,17:58:48
40.010013,116.315063,0,147,39944.7492013889,2009-05-11,17:58:51
40.010013,116.315065,0,148,39944.749224537,2009-05-11,17:58:53
40.009987,116.315072,0,147,39944.7492824074,2009-05-11,17:58:58
40.009988,116.315071,0,147,39944.7493402778,2009-05-11,17:59:03
40.009989,116.315069,0,147,39944.7493981481,2009-05-11,17:59:08
40.009989,116.315069,0,147,39944.7494328704,2009-05-11,17:59:11
40.009989,116.315075,0,147,39944.7494560185,2009-05-11,17:59:13
40.009992,116.315064,0,146,39944.7495138889,2009-05-11,17:59:18
40.010006,116.315042,0,145,39944.7495717593,2009-05-11,17:59:23
40.010022,116.315021,0,145,39944.7496296296,2009-05-11,17:59:28
40.010055,116.314993,0,145,39944.7496875,2009-05-11,17:59:33
40.010082,116.314979,0,145,39944.7497453704,2009-05-11,17:59:38
40.010102,116.314952,0,144,39944.7498032407,2009-05-11,17:59:43
40.01012,116.314929,0,144,39944.7498611111,2009-05-11,17:59:48
40.010132,116.31492,0,144,39944.7499189815,2009-05-11,17:59:53
40.010152,116.314898,0,144,39944.7499768519,2009-05-11,17:59:58
40.010169,116.314875,0,144,39944.7500347222,2009-05-11,18:00:03
40.010169,116.314875,0,144,39944.7500694444,2009-05-11,18:00:06
40.010176,116.314868,0,144,39944.7500925926,2009-05-11,18:00:08
40.010178,116.314856,0,144,39944.750150463,2009-05-11,18:00:13
40.010179,116.314853,0,144,39944.7502083333,2009-05-11,18:00:18
40.01018,116.314855,0,144,39944.7502662037,2009-05-11,18:00:23
40.01018,116.314855,0,144,39944.7503009259,2009-05-11,18:00:26
40.01018,116.314861,0,144,39944.7503240741,2009-05-11,18:00:28
40.01018,116.314932,0,144,39944.7503819444,2009-05-11,18:00:33
40.010137,116.315038,0,144,39944.7504398148,2009-05-11,18:00:38
40.010078,116.315152,0,144,39944.7504976852,2009-05-11,18:00:43
40.010019,116.315252,0,145,39944.7505555556,2009-05-11,18:00:48
