# Supplementary material for: Research on differential privacy protection method based on user tendency
Source: PLoS One. 2023 Oct 26;18(10):e0288823. doi: 10.1371/journal.pone.0288823 (PMC10602288; doi:10.1371/journal.pone.0288823)
Supplement: S1 Data — (ZIP) [file pone.0288823.s001.zip › Data 5-1/000/Trajectory/20090512013109.plt]

Geolife trajectory
WGS 84
Altitude is in Feet
Reserved 3
0,2,255,My Track,0,0,2,8421376
0
40.011233,116.315159,0,491,39945.0632986111,2009-05-12,01:31:09
40.011138,116.315177,0,491,39945.0633564815,2009-05-12,01:31:14
40.011092,116.315176,0,492,39945.0634143518,2009-05-12,01:31:19
40.01128,116.31519,0,491,39945.0634722222,2009-05-12,01:31:24
40.011295,116.315236,0,492,39945.0635300926,2009-05-12,01:31:29
40.011288,116.315225,0,492,39945.063587963,2009-05-12,01:31:34
40.011288,116.315225,0,492,39945.0636226852,2009-05-12,01:31:37
40.01129,116.315217,0,492,39945.0636458333,2009-05-12,01:31:39
40.011301,116.31522,0,492,39945.0637037037,2009-05-12,01:31:44
40.011329,116.315235,0,492,39945.0637615741,2009-05-12,01:31:49
40.009263,116.31501,0,-110,39945.0638194444,2009-05-12,01:31:54
40.00928,116.31499,0,-105,39945.0638773148,2009-05-12,01:31:59
40.009236,116.31496,0,-97,39945.0639351852,2009-05-12,01:32:04
40.009227,116.314972,0,-91,39945.0639930556,2009-05-12,01:32:09
40.009286,116.314999,0,-73,39945.0640509259,2009-05-12,01:32:14
40.009277,116.315033,0,-68,39945.0641087963,2009-05-12,01:32:19
40.009249,116.315049,0,-63,39945.0641666667,2009-05-12,01:32:24
40.009249,116.315049,0,-63,39945.0642013889,2009-05-12,01:32:27
40.009251,116.315049,0,-62,39945.064224537,2009-05-12,01:32:29
40.009187,116.315036,0,-60,39945.0642824074,2009-05-12,01:32:34
40.009163,116.315032,0,-59,39945.0643402778,2009-05-12,01:32:39
40.009172,116.315033,0,-59,39945.0643981481,2009-05-12,01:32:44
40.009446,116.315015,0,-54,39945.0644560185,2009-05-12,01:32:49
40.009433,116.315011,0,-53,39945.0645138889,2009-05-12,01:32:54
40.009433,116.315021,0,-51,39945.0645717593,2009-05-12,01:32:59
40.009473,116.314932,0,-35,39945.0646296296,2009-05-12,01:33:04
40.009522,116.314835,0,-22,39945.0646875,2009-05-12,01:33:09
40.0095,116.314717,0,-11,39945.0647453704,2009-05-12,01:33:14
40.009673,116.314559,0,1,39945.0648032407,2009-05-12,01:33:19
40.009654,116.314493,0,7,39945.0648611111,2009-05-12,01:33:24
40.00957,116.314488,0,4,39945.0649189815,2009-05-12,01:33:29
40.00949,116.314571,0,0,39945.0649768518,2009-05-12,01:33:34
40.009454,116.314705,0,0,39945.0650347222,2009-05-12,01:33:39
40.009465,116.314886,0,-2,39945.0650925926,2009-05-12,01:33:44
40.009521,116.31507,0,-5,39945.065150463,2009-05-12,01:33:49
40.009566,116.315245,0,-7,39945.0652083333,2009-05-12,01:33:54
40.009494,116.315555,0,-7,39945.0652662037,2009-05-12,01:33:59
40.009548,116.31576,0,-10,39945.0653240741,2009-05-12,01:34:04
40.009566,116.315965,0,-4,39945.0653819444,2009-05-12,01:34:09
40.009492,116.316109,0,3,39945.0654398148,2009-05-12,01:34:14
40.009369,116.316146,0,17,39945.0654976852,2009-05-12,01:34:19
40.00919,116.316174,0,23,39945.0655555556,2009-05-12,01:34:24
40.009056,116.316228,0,30,39945.0656134259,2009-05-12,01:34:29
40.008928,116.316446,0,35,39945.0656712963,2009-05-12,01:34:34
40.008975,116.316659,0,38,39945.0657291667,2009-05-12,01:34:39
40.009018,116.316861,0,40,39945.065787037,2009-05-12,01:34:44
40.009045,116.317063,0,46,39945.0658449074,2009-05-12,01:34:49
40.009051,116.317272,0,56,39945.0659027778,2009-05-12,01:34:54
40.009074,116.31748,0,65,39945.0659606481,2009-05-12,01:34:59
40.009039,116.317627,0,70,39945.0660185185,2009-05-12,01:35:04
40.008945,116.317644,0,75,39945.0660763889,2009-05-12,01:35:09
40.00879,116.317641,0,80,39945.0661342593,2009-05-12,01:35:14
40.008637,116.317636,0,87,39945.0661921296,2009-05-12,01:35:19
40.008466,116.317637,0,91,39945.06625,2009-05-12,01:35:24
40.008293,116.317658,0,95,39945.0663078704,2009-05-12,01:35:29
40.008119,116.317647,0,98,39945.0663657407,2009-05-12,01:35:34
40.007961,116.317609,0,104,39945.0664236111,2009-05-12,01:35:39
40.007768,116.31761,0,113,39945.0664814815,2009-05-12,01:35:44
40.007573,116.31761,0,121,39945.0665393519,2009-05-12,01:35:49
40.00743,116.317578,0,129,39945.0665972222,2009-05-12,01:35:54
40.007249,116.317583,0,140,39945.0666550926,2009-05-12,01:35:59
40.007116,116.317553,0,140,39945.066712963,2009-05-12,01:36:04
40.006948,116.317545,0,150,39945.0667708333,2009-05-12,01:36:09
40.006778,116.317553,0,151,39945.0668287037,2009-05-12,01:36:14
40.006599,116.31754,0,158,39945.0668865741,2009-05-12,01:36:19
40.006416,116.317557,0,156,39945.0669444444,2009-05-12,01:36:24
40.0062,116.317569,0,162,39945.0670023148,2009-05-12,01:36:29
40.006001,116.317587,0,169,39945.0670601852,2009-05-12,01:36:34
40.005857,116.317581,0,164,39945.0671180556,2009-05-12,01:36:39
40.005646,116.317608,0,168,39945.0671759259,2009-05-12,01:36:44
40.005436,116.317641,0,173,39945.0672337963,2009-05-12,01:36:49
40.005277,116.317654,0,174,39945.0672916667,2009-05-12,01:36:54
40.00513,116.317674,0,164,39945.067349537,2009-05-12,01:36:59
40.004975,116.317728,0,169,39945.0674074074,2009-05-12,01:37:04
40.004835,116.317905,0,173,39945.0674652778,2009-05-12,01:37:09
40.004766,116.318115,0,178,39945.0675231481,2009-05-12,01:37:14
40.004789,116.318397,0,166,39945.0675810185,2009-05-12,01:37:19
40.004787,116.318612,0,162,39945.0676388889,2009-05-12,01:37:24
40.004812,116.31882,0,163,39945.0676967593,2009-05-12,01:37:29
40.004839,116.319066,0,161,39945.0677546296,2009-05-12,01:37:34
40.004869,116.319296,0,163,39945.0678125,2009-05-12,01:37:39
40.004888,116.319523,0,166,39945.0678703704,2009-05-12,01:37:44
40.004928,116.319751,0,166,39945.0679282407,2009-05-12,01:37:49
40.004985,116.319974,0,165,39945.0679861111,2009-05-12,01:37:54
40.005024,116.320197,0,163,39945.0680439815,2009-05-12,01:37:59
40.005036,116.320386,0,163,39945.0681018519,2009-05-12,01:38:04
40.005063,116.320602,0,162,39945.0681597222,2009-05-12,01:38:09
40.005082,116.320813,0,162,39945.0682175926,2009-05-12,01:38:14
40.00511,116.320957,0,160,39945.068275463,2009-05-12,01:38:19
40.004993,116.321255,0,136,39945.0730787037,2009-05-12,01:45:14
40.004971,116.321274,0,145,39945.0731365741,2009-05-12,01:45:19
40.004968,116.321278,0,148,39945.0731944444,2009-05-12,01:45:24
40.004968,116.321278,0,148,39945.0732291667,2009-05-12,01:45:27
40.004964,116.321281,0,152,39945.0732523148,2009-05-12,01:45:29
40.004957,116.32141,0,154,39945.0733101852,2009-05-12,01:45:34
40.00502,116.321571,0,142,39945.0733680556,2009-05-12,01:45:39
40.005057,116.321674,0,135,39945.0734259259,2009-05-12,01:45:44
40.005114,116.321717,0,131,39945.0734837963,2009-05-12,01:45:49
40.005111,116.321683,0,132,39945.0735416667,2009-05-12,01:45:54
40.005102,116.321691,0,134,39945.073599537,2009-05-12,01:45:59
40.005098,116.32169,0,135,39945.0736574074,2009-05-12,01:46:04
40.0051,116.321691,0,136,39945.0737152778,2009-05-12,01:46:09
40.005103,116.321691,0,137,39945.0737731481,2009-05-12,01:46:14
40.005102,116.321691,0,137,39945.0738310185,2009-05-12,01:46:19
40.005105,116.321692,0,137,39945.0738888889,2009-05-12,01:46:24
40.005107,116.321692,0,138,39945.0739467593,2009-05-12,01:46:29
40.005106,116.321692,0,138,39945.0740046296,2009-05-12,01:46:34
40.005106,116.321692,0,138,39945.0740393519,2009-05-12,01:46:37
40.0051,116.321692,0,138,39945.0740625,2009-05-12,01:46:39
40.005075,116.321699,0,138,39945.0741203704,2009-05-12,01:46:44
40.005042,116.321725,0,138,39945.0741782407,2009-05-12,01:46:49
40.00502,116.321718,0,138,39945.0742361111,2009-05-12,01:46:54
40.004985,116.321678,0,137,39945.0742939815,2009-05-12,01:46:59
40.004945,116.321691,0,138,39945.0743518519,2009-05-12,01:47:04
40.004926,116.32171,0,138,39945.0744097222,2009-05-12,01:47:09
40.004917,116.321752,0,138,39945.0744675926,2009-05-12,01:47:14
40.004929,116.321823,0,139,39945.074525463,2009-05-12,01:47:19
40.004955,116.321836,0,139,39945.0745833333,2009-05-12,01:47:24
40.00497,116.321814,0,139,39945.0746412037,2009-05-12,01:47:29
40.00498,116.321779,0,140,39945.0746990741,2009-05-12,01:47:34
40.004976,116.321771,0,140,39945.0747569444,2009-05-12,01:47:39
40.004977,116.321772,0,140,39945.0748148148,2009-05-12,01:47:44
40.004973,116.321772,0,140,39945.0748726852,2009-05-12,01:47:49
40.004973,116.321772,0,140,39945.0749074074,2009-05-12,01:47:52
40.004968,116.321771,0,140,39945.0749305556,2009-05-12,01:47:54
40.004958,116.321767,0,140,39945.0749884259,2009-05-12,01:47:59
40.004968,116.32171,0,140,39945.0750462963,2009-05-12,01:48:04
40.005079,116.321611,0,136,39945.0751041667,2009-05-12,01:48:09
40.005079,116.321611,0,136,39945.0751388889,2009-05-12,01:48:12
40.005086,116.321609,0,136,39945.075162037,2009-05-12,01:48:14
40.005098,116.32161,0,136,39945.0752199074,2009-05-12,01:48:19
40.00511,116.32161,0,136,39945.0752777778,2009-05-12,01:48:24
40.005111,116.321608,0,136,39945.0753356481,2009-05-12,01:48:29
40.005112,116.321604,0,136,39945.0753935185,2009-05-12,01:48:34
40.005116,116.321602,0,136,39945.0754513889,2009-05-12,01:48:39
40.005116,116.321602,0,136,39945.0754861111,2009-05-12,01:48:42
40.005114,116.321599,0,137,39945.0755092593,2009-05-12,01:48:44
40.005101,116.321546,0,137,39945.0755671296,2009-05-12,01:48:49
40.005101,116.321436,0,138,39945.075625,2009-05-12,01:48:54
40.005144,116.321353,0,139,39945.0756828704,2009-05-12,01:48:59
40.005144,116.321353,0,139,39945.0757175926,2009-05-12,01:49:02
40.005152,116.321352,0,139,39945.0757407407,2009-05-12,01:49:04
40.005143,116.32135,0,139,39945.0757986111,2009-05-12,01:49:09
40.005138,116.321348,0,139,39945.0758564815,2009-05-12,01:49:14
40.005138,116.321347,0,139,39945.0759143519,2009-05-12,01:49:19
40.005138,116.321347,0,139,39945.0759490741,2009-05-12,01:49:22
40.005146,116.321349,0,139,39945.0759722222,2009-05-12,01:49:24
40.005157,116.321352,0,140,39945.0760300926,2009-05-12,01:49:29
40.005157,116.321352,0,140,39945.0760648148,2009-05-12,01:49:32
40.005163,116.321357,0,140,39945.076087963,2009-05-12,01:49:34
40.00518,116.321528,0,143,39945.0761458333,2009-05-12,01:49:39
40.005095,116.321608,0,141,39945.0762037037,2009-05-12,01:49:44
40.005095,116.321608,0,141,39945.0762384259,2009-05-12,01:49:47
40.005092,116.321607,0,141,39945.0762615741,2009-05-12,01:49:49
40.005089,116.32164,0,140,39945.0763194444,2009-05-12,01:49:54
40.005176,116.321758,0,130,39945.0763773148,2009-05-12,01:49:59
40.005243,116.321903,0,126,39945.0764351852,2009-05-12,01:50:04
40.005313,116.322069,0,123,39945.0764930556,2009-05-12,01:50:09
40.005302,116.322311,0,116,39945.0765509259,2009-05-12,01:50:14
40.005297,116.322571,0,112,39945.0766087963,2009-05-12,01:50:19
40.005242,116.322984,0,95,39945.0766666667,2009-05-12,01:50:24
40.005277,116.323261,0,98,39945.076724537,2009-05-12,01:50:29
40.005262,116.323463,0,102,39945.0767824074,2009-05-12,01:50:34
40.005236,116.323704,0,105,39945.0768402778,2009-05-12,01:50:39
40.005293,116.323955,0,106,39945.0768981481,2009-05-12,01:50:44
40.005271,116.324148,0,106,39945.0769560185,2009-05-12,01:50:49
40.005171,116.324197,0,112,39945.0770138889,2009-05-12,01:50:54
40.005021,116.3242,0,117,39945.0770717593,2009-05-12,01:50:59
40.004876,116.32422,0,118,39945.0771296296,2009-05-12,01:51:04
40.004704,116.32422,0,122,39945.0771875,2009-05-12,01:51:09
40.004499,116.324248,0,127,39945.0772453704,2009-05-12,01:51:14
40.004254,116.324307,0,130,39945.0773032407,2009-05-12,01:51:19
40.004073,116.324326,0,130,39945.0773611111,2009-05-12,01:51:24
40.003903,116.324349,0,132,39945.0774189815,2009-05-12,01:51:29
40.003737,116.324346,0,135,39945.0774768519,2009-05-12,01:51:34
40.003586,116.32432,0,136,39945.0775347222,2009-05-12,01:51:39
40.003513,116.324417,0,138,39945.0775925926,2009-05-12,01:51:44
40.003516,116.324645,0,138,39945.077650463,2009-05-12,01:51:49
40.003505,116.324895,0,133,39945.0777083333,2009-05-12,01:51:54
40.003467,116.325054,0,135,39945.0777662037,2009-05-12,01:51:59
40.003286,116.325084,0,132,39945.0778240741,2009-05-12,01:52:04
40.003093,116.325096,0,134,39945.0778819444,2009-05-12,01:52:09
40.002887,116.325111,0,134,39945.0779398148,2009-05-12,01:52:14
40.002687,116.325119,0,127,39945.0779976852,2009-05-12,01:52:19
40.002516,116.325184,0,129,39945.0780555556,2009-05-12,01:52:24
40.002411,116.325387,0,120,39945.0781134259,2009-05-12,01:52:29
40.002416,116.325668,0,116,39945.0781712963,2009-05-12,01:52:34
40.002403,116.325933,0,120,39945.0782291667,2009-05-12,01:52:39
40.0024,116.32621,0,123,39945.078287037,2009-05-12,01:52:44
40.00242,116.32645,0,127,39945.0783449074,2009-05-12,01:52:49
40.002344,116.32655,0,137,39945.0784027778,2009-05-12,01:52:54
40.002159,116.326569,0,147,39945.0784606481,2009-05-12,01:52:59
40.00198,116.326601,0,159,39945.0785185185,2009-05-12,01:53:04
40.001795,116.326639,0,170,39945.0785763889,2009-05-12,01:53:09
40.001619,116.326662,0,179,39945.0786342593,2009-05-12,01:53:14
40.001437,116.326659,0,182,39945.0786921296,2009-05-12,01:53:19
40.001334,116.326797,0,189,39945.07875,2009-05-12,01:53:24
40.001272,116.326961,0,205,39945.0788078704,2009-05-12,01:53:29
40.001193,116.326968,0,211,39945.0788657407,2009-05-12,01:53:34
40.001002,116.327015,0,211,39945.0789236111,2009-05-12,01:53:39
40.000836,116.327096,0,213,39945.0789814815,2009-05-12,01:53:44
40.000648,116.327173,0,216,39945.0790393518,2009-05-12,01:53:49
40.000447,116.327144,0,223,39945.0790972222,2009-05-12,01:53:54
40.00033,116.327029,0,229,39945.0791550926,2009-05-12,01:53:59
40.000314,116.326952,0,232,39945.079212963,2009-05-12,01:54:04
40.000314,116.326952,0,232,39945.0792476852,2009-05-12,01:54:07
40.000312,116.326952,0,237,39945.0792708333,2009-05-12,01:54:09
40.000298,116.326935,0,239,39945.0793287037,2009-05-12,01:54:14
40.000282,116.326933,0,240,39945.0793865741,2009-05-12,01:54:19
40.000252,116.326927,0,241,39945.0794444444,2009-05-12,01:54:24
40.000106,116.326997,0,236,39945.0795023148,2009-05-12,01:54:29
39.999969,116.327094,0,229,39945.0795601852,2009-05-12,01:54:34
39.999882,116.327121,0,225,39945.0796180556,2009-05-12,01:54:39
39.999856,116.327188,0,219,39945.0796759259,2009-05-12,01:54:44
39.999863,116.327229,0,212,39945.0797337963,2009-05-12,01:54:49
39.999917,116.327219,0,207,39945.0797916667,2009-05-12,01:54:54
39.999926,116.327222,0,207,39945.079849537,2009-05-12,01:54:59
39.999946,116.327231,0,206,39945.0799074074,2009-05-12,01:55:04
39.999902,116.327263,0,206,39945.0799652778,2009-05-12,01:55:09
39.99987,116.327303,0,204,39945.0800231481,2009-05-12,01:55:14
39.999917,116.327308,0,203,39945.0800810185,2009-05-12,01:55:19
39.999974,116.327313,0,202,39945.0801388889,2009-05-12,01:55:24
40.000023,116.327328,0,201,39945.0801967593,2009-05-12,01:55:29
40.000085,116.327336,0,200,39945.0802546296,2009-05-12,01:55:34
40.000173,116.327339,0,200,39945.0803125,2009-05-12,01:55:39
40.000256,116.327336,0,200,39945.0803703704,2009-05-12,01:55:44
40.000335,116.327305,0,200,39945.0804282407,2009-05-12,01:55:49
40.000415,116.32728,0,200,39945.0804861111,2009-05-12,01:55:54
40.000476,116.327262,0,200,39945.0805439815,2009-05-12,01:55:59
40.00086,116.326925,0,187,39945.0811226852,2009-05-12,01:56:49
40.00086,116.326925,0,187,39945.0811574074,2009-05-12,01:56:52
40.000865,116.326927,0,186,39945.0811805556,2009-05-12,01:56:54
40.000766,116.326957,0,245,39945.0814699074,2009-05-12,01:57:19
40.000541,116.326949,0,215,39945.0815277778,2009-05-12,01:57:24
40.00059,116.326982,0,205,39945.0815856481,2009-05-12,01:57:29
40.000277,116.327164,0,179,39945.1710648148,2009-05-12,04:06:20
40.000369,116.326972,0,131,39945.1711226852,2009-05-12,04:06:25
40.000332,116.327105,0,183,39945.1711805556,2009-05-12,04:06:30
40.000433,116.327096,0,173,39945.1712384259,2009-05-12,04:06:35
40.000567,116.327072,0,180,39945.1712962963,2009-05-12,04:06:40
40.000697,116.327077,0,182,39945.1713541667,2009-05-12,04:06:45
40.000878,116.327067,0,180,39945.171412037,2009-05-12,04:06:50
40.001038,116.327132,0,164,39945.1714699074,2009-05-12,04:06:55
40.001133,116.327125,0,159,39945.1715277778,2009-05-12,04:07:00
40.001215,116.327047,0,166,39945.1715856481,2009-05-12,04:07:05
40.001277,116.326885,0,171,39945.1716435185,2009-05-12,04:07:10
40.001393,116.326799,0,175,39945.1717013889,2009-05-12,04:07:15
40.001567,116.326722,0,181,39945.1717592593,2009-05-12,04:07:20
40.001744,116.326681,0,189,39945.1718171296,2009-05-12,04:07:25
40.001923,116.326651,0,197,39945.171875,2009-05-12,04:07:30
40.002123,116.326638,0,190,39945.1719328704,2009-05-12,04:07:35
40.002285,116.326538,0,174,39945.1719907407,2009-05-12,04:07:40
40.002344,116.326324,0,172,39945.1720486111,2009-05-12,04:07:45
40.002371,116.3261,0,176,39945.1721064815,2009-05-12,04:07:50
40.00237,116.325886,0,178,39945.1721643518,2009-05-12,04:07:55
40.00237,116.325668,0,180,39945.1722222222,2009-05-12,04:08:00
40.002393,116.325408,0,149,39945.1722800926,2009-05-12,04:08:05
40.002431,116.325225,0,135,39945.172337963,2009-05-12,04:08:10
40.002546,116.32517,0,135,39945.1723958333,2009-05-12,04:08:15
40.002699,116.325167,0,129,39945.1724537037,2009-05-12,04:08:20
40.002855,116.325168,0,127,39945.1725115741,2009-05-12,04:08:25
40.003006,116.325156,0,118,39945.1725694444,2009-05-12,04:08:30
40.003157,116.325151,0,113,39945.1726273148,2009-05-12,04:08:35
40.003326,116.325145,0,119,39945.1726851852,2009-05-12,04:08:40
40.003418,116.325127,0,126,39945.1727430556,2009-05-12,04:08:45
40.003469,116.324947,0,107,39945.1728009259,2009-05-12,04:08:50
40.003479,116.324755,0,105,39945.1728587963,2009-05-12,04:08:55
40.003478,116.324602,0,111,39945.1729166667,2009-05-12,04:09:00
40.003482,116.324506,0,114,39945.172974537,2009-05-12,04:09:05
40.003499,116.324463,0,118,39945.1730324074,2009-05-12,04:09:10
40.003501,116.324449,0,119,39945.1730902778,2009-05-12,04:09:15
40.003504,116.324436,0,120,39945.1731481481,2009-05-12,04:09:20
40.003642,116.324436,0,122,39945.1732060185,2009-05-12,04:09:25
40.003815,116.32447,0,130,39945.1732638889,2009-05-12,04:09:30
40.00406,116.324479,0,128,39945.1733217593,2009-05-12,04:09:35
40.004318,116.324462,0,116,39945.1733796296,2009-05-12,04:09:40
40.004597,116.324448,0,114,39945.1734375,2009-05-12,04:09:45
40.004831,116.324421,0,121,39945.1734953704,2009-05-12,04:09:50
40.005015,116.324403,0,120,39945.1735532407,2009-05-12,04:09:55
40.005198,116.32441,0,117,39945.1736111111,2009-05-12,04:10:00
40.005386,116.324413,0,103,39945.1736689815,2009-05-12,04:10:05
40.00558,116.324441,0,107,39945.1737268518,2009-05-12,04:10:10
40.00579,116.324443,0,110,39945.1737847222,2009-05-12,04:10:15
40.005978,116.32443,0,120,39945.1738425926,2009-05-12,04:10:20
40.006127,116.32447,0,146,39945.173900463,2009-05-12,04:10:25
40.006312,116.324452,0,155,39945.1739583333,2009-05-12,04:10:30
40.006495,116.324414,0,156,39945.1740162037,2009-05-12,04:10:35
40.006683,116.324385,0,142,39945.1740740741,2009-05-12,04:10:40
40.006874,116.324349,0,137,39945.1741319444,2009-05-12,04:10:45
40.007059,116.324337,0,140,39945.1741898148,2009-05-12,04:10:50
40.007242,116.324325,0,140,39945.1742476852,2009-05-12,04:10:55
40.007398,116.324312,0,136,39945.1743055556,2009-05-12,04:11:00
40.007553,116.324278,0,130,39945.1743634259,2009-05-12,04:11:05
40.007751,116.32426,0,125,39945.1744212963,2009-05-12,04:11:10
40.007929,116.324236,0,120,39945.1744791667,2009-05-12,04:11:15
40.008105,116.324222,0,122,39945.174537037,2009-05-12,04:11:20
40.008308,116.324198,0,116,39945.1745949074,2009-05-12,04:11:25
40.008527,116.324148,0,100,39945.1746527778,2009-05-12,04:11:30
40.008733,116.324109,0,91,39945.1747106481,2009-05-12,04:11:35
40.008923,116.32409,0,97,39945.1747685185,2009-05-12,04:11:40
40.009117,116.324086,0,103,39945.1748263889,2009-05-12,04:11:45
40.009304,116.324076,0,109,39945.1748842593,2009-05-12,04:11:50
40.009487,116.324048,0,110,39945.1749421296,2009-05-12,04:11:55
40.009621,116.323977,0,103,39945.175,2009-05-12,04:12:00
40.009681,116.323827,0,108,39945.1750578704,2009-05-12,04:12:05
40.009669,116.323646,0,107,39945.1751157407,2009-05-12,04:12:10
40.009652,116.323444,0,108,39945.1751736111,2009-05-12,04:12:15
40.009638,116.32324,0,108,39945.1752314815,2009-05-12,04:12:20
40.009627,116.323046,0,107,39945.1752893519,2009-05-12,04:12:25
40.009629,116.322857,0,106,39945.1753472222,2009-05-12,04:12:30
40.009641,116.322704,0,104,39945.1754050926,2009-05-12,04:12:35
40.009688,116.322602,0,103,39945.175462963,2009-05-12,04:12:40
40.009781,116.322527,0,101,39945.1755208333,2009-05-12,04:12:45
40.009859,116.322523,0,97,39945.1755787037,2009-05-12,04:12:50
40.009888,116.322444,0,90,39945.1756365741,2009-05-12,04:12:55
40.009971,116.322383,0,93,39945.1756944444,2009-05-12,04:13:00
40.009994,116.322358,0,95,39945.1757523148,2009-05-12,04:13:05
40.010015,116.322328,0,94,39945.1758101852,2009-05-12,04:13:10
40.010044,116.32232,0,94,39945.1758680556,2009-05-12,04:13:15
40.010064,116.32232,0,96,39945.1759259259,2009-05-12,04:13:20
40.010064,116.32232,0,96,39945.1759606482,2009-05-12,04:13:23
40.010065,116.322322,0,96,39945.1759837963,2009-05-12,04:13:25
40.010067,116.322334,0,97,39945.1760416667,2009-05-12,04:13:30
40.010067,116.322334,0,97,39945.1760763889,2009-05-12,04:13:33
40.010068,116.322342,0,98,39945.176099537,2009-05-12,04:13:35
40.01007,116.322356,0,98,39945.1761574074,2009-05-12,04:13:40
40.010107,116.322396,0,99,39945.1762152778,2009-05-12,04:13:45
40.010123,116.322431,0,101,39945.1762731481,2009-05-12,04:13:50
40.010161,116.322431,0,101,39945.1763310185,2009-05-12,04:13:55
40.010178,116.322429,0,102,39945.1763888889,2009-05-12,04:14:00
40.010178,116.322429,0,102,39945.1764236111,2009-05-12,04:14:03
40.010179,116.322422,0,102,39945.1764467593,2009-05-12,04:14:05
40.010174,116.322478,0,103,39945.1765046296,2009-05-12,04:14:10
40.010172,116.322513,0,104,39945.1765625,2009-05-12,04:14:15
40.010163,116.322572,0,106,39945.1766203704,2009-05-12,04:14:20
40.01016,116.322652,0,107,39945.1766782407,2009-05-12,04:14:25
40.010497,116.322239,0,145,39945.1798611111,2009-05-12,04:19:00
40.010483,116.322166,0,118,39945.1799189815,2009-05-12,04:19:05
40.010484,116.322159,0,113,39945.1799768518,2009-05-12,04:19:10
40.010484,116.322159,0,113,39945.1800115741,2009-05-12,04:19:13
40.010485,116.322154,0,114,39945.1800347222,2009-05-12,04:19:15
40.010139,116.320322,0,879,39945.1841435185,2009-05-12,04:25:10
40.011585,116.32351,0,187,39945.1842592593,2009-05-12,04:25:20
40.011715,116.323542,0,152,39945.1843171296,2009-05-12,04:25:25
40.011791,116.3236,0,120,39945.184375,2009-05-12,04:25:30
40.011814,116.323632,0,114,39945.1844328704,2009-05-12,04:25:35
40.011842,116.323665,0,110,39945.1844907407,2009-05-12,04:25:40
40.011867,116.323679,0,108,39945.1845486111,2009-05-12,04:25:45
40.011831,116.323618,0,109,39945.1846064815,2009-05-12,04:25:50
40.01179,116.323577,0,110,39945.1846643519,2009-05-12,04:25:55
40.011768,116.323566,0,113,39945.1847222222,2009-05-12,04:26:00
40.01175,116.323511,0,112,39945.1847800926,2009-05-12,04:26:05
40.011777,116.323502,0,112,39945.184837963,2009-05-12,04:26:10
40.011845,116.323529,0,112,39945.1848958333,2009-05-12,04:26:15
40.011919,116.323559,0,111,39945.1849537037,2009-05-12,04:26:20
40.01194,116.323567,0,108,39945.1850115741,2009-05-12,04:26:25
40.011985,116.323578,0,103,39945.1850694444,2009-05-12,04:26:30
40.01207,116.323602,0,99,39945.1851273148,2009-05-12,04:26:35
40.010383,116.321835,0,110,39945.1859953704,2009-05-12,04:27:50
40.010276,116.32187,0,164,39945.1860532407,2009-05-12,04:27:55
40.010316,116.321891,0,127,39945.1861111111,2009-05-12,04:28:00
40.010313,116.321882,0,133,39945.1861689815,2009-05-12,04:28:05
40.010311,116.321867,0,135,39945.1862268519,2009-05-12,04:28:10
40.010233,116.321786,0,169,39945.1862847222,2009-05-12,04:28:15
40.010183,116.321702,0,190,39945.1863425926,2009-05-12,04:28:20
40.010168,116.321667,0,181,39945.186400463,2009-05-12,04:28:25
40.010135,116.321648,0,161,39945.1864583333,2009-05-12,04:28:30
40.010097,116.321646,0,144,39945.1865162037,2009-05-12,04:28:35
40.010085,116.321618,0,138,39945.1865740741,2009-05-12,04:28:40
40.010117,116.321643,0,139,39945.1866319444,2009-05-12,04:28:45
40.010152,116.321694,0,141,39945.1866898148,2009-05-12,04:28:50
40.01018,116.321734,0,147,39945.1867476852,2009-05-12,04:28:55
40.010206,116.321779,0,147,39945.1868055556,2009-05-12,04:29:00
40.010206,116.321779,0,147,39945.1868402778,2009-05-12,04:29:03
40.010207,116.321785,0,147,39945.1868634259,2009-05-12,04:29:05
40.010244,116.32185,0,140,39945.1869212963,2009-05-12,04:29:10
40.010283,116.321885,0,130,39945.1869791667,2009-05-12,04:29:15
40.010284,116.321894,0,128,39945.187037037,2009-05-12,04:29:20
40.010285,116.321899,0,128,39945.1870949074,2009-05-12,04:29:25
40.010285,116.321899,0,128,39945.1871296296,2009-05-12,04:29:28
40.010284,116.321899,0,128,39945.1871527778,2009-05-12,04:29:30
40.010269,116.321874,0,127,39945.1872106481,2009-05-12,04:29:35
40.010258,116.321843,0,127,39945.1872685185,2009-05-12,04:29:40
40.010227,116.321911,0,125,39945.1873263889,2009-05-12,04:29:45
40.010235,116.321923,0,119,39945.1873842593,2009-05-12,04:29:50
40.010235,116.321923,0,119,39945.1874189815,2009-05-12,04:29:53
40.010233,116.321926,0,116,39945.1874421296,2009-05-12,04:29:55
40.010225,116.321917,0,115,39945.1875,2009-05-12,04:30:00
40.008345,116.31934,0,-103,39945.1878472222,2009-05-12,04:30:30
40.010335,116.321881,0,74,39945.1879050926,2009-05-12,04:30:35
40.01041,116.321957,0,69,39945.187962963,2009-05-12,04:30:40
40.010467,116.322043,0,39,39945.1880208333,2009-05-12,04:30:45
40.010431,116.322031,0,56,39945.1880787037,2009-05-12,04:30:50
40.010345,116.321967,0,90,39945.1881365741,2009-05-12,04:30:55
40.010306,116.321914,0,101,39945.1883101852,2009-05-12,04:31:10
40.010225,116.321816,0,105,39945.1883680556,2009-05-12,04:31:15
40.010092,116.321746,0,108,39945.1884259259,2009-05-12,04:31:20
40.01003,116.321709,0,109,39945.1884837963,2009-05-12,04:31:25
40.010013,116.321684,0,108,39945.1885416667,2009-05-12,04:31:30
40.009987,116.321678,0,108,39945.188599537,2009-05-12,04:31:35
40.009987,116.321678,0,108,39945.1886342593,2009-05-12,04:31:38
40.009985,116.321679,0,105,39945.1886574074,2009-05-12,04:31:40
40.010002,116.321685,0,106,39945.1887152778,2009-05-12,04:31:45
40.010002,116.321685,0,106,39945.18875,2009-05-12,04:31:48
40.010005,116.321691,0,110,39945.1887731481,2009-05-12,04:31:50
40.009991,116.321691,0,112,39945.1888310185,2009-05-12,04:31:55
40.010023,116.321748,0,112,39945.1888888889,2009-05-12,04:32:00
40.010018,116.321727,0,114,39945.1889467593,2009-05-12,04:32:05
40.010033,116.321717,0,112,39945.1890046296,2009-05-12,04:32:10
40.010056,116.321707,0,110,39945.1890625,2009-05-12,04:32:15
40.010118,116.321742,0,108,39945.1891203704,2009-05-12,04:32:20
40.01015,116.321728,0,108,39945.1891782407,2009-05-12,04:32:25
40.010229,116.321739,0,108,39945.1892361111,2009-05-12,04:32:30
40.010283,116.321689,0,108,39945.1892939815,2009-05-12,04:32:35
40.010255,116.322092,0,101,39945.1904513889,2009-05-12,04:34:15
40.010229,116.321882,0,101,39945.1905092593,2009-05-12,04:34:20
40.009626,116.321242,0,96,39945.1912615741,2009-05-12,04:35:25
40.009426,116.320983,0,94,39945.1913194444,2009-05-12,04:35:30
40.009295,116.320811,0,91,39945.1913773148,2009-05-12,04:35:35
40.009274,116.320734,0,90,39945.1914351852,2009-05-12,04:35:40
40.010443,116.321756,0,284,39945.1918402778,2009-05-12,04:36:15
40.010556,116.322039,0,224,39945.1918981481,2009-05-12,04:36:20
40.010541,116.32231,0,172,39945.1919560185,2009-05-12,04:36:25
40.010509,116.322216,0,139,39945.1920138889,2009-05-12,04:36:30
40.010494,116.322164,0,126,39945.1920717593,2009-05-12,04:36:35
40.010469,116.32213,0,122,39945.1921296296,2009-05-12,04:36:40
40.010475,116.322157,0,121,39945.1921875,2009-05-12,04:36:45
40.010096,116.321692,0,134,39945.1925347222,2009-05-12,04:37:15
40.01021,116.321938,0,152,39945.1925925926,2009-05-12,04:37:20
40.010208,116.322072,0,146,39945.192650463,2009-05-12,04:37:25
40.010216,116.322101,0,145,39945.1927083333,2009-05-12,04:37:30
40.010217,116.322114,0,145,39945.1927662037,2009-05-12,04:37:35
40.010211,116.322157,0,144,39945.1928240741,2009-05-12,04:37:40
40.010193,116.322196,0,145,39945.1928819444,2009-05-12,04:37:45
40.010211,116.322202,0,146,39945.1929398148,2009-05-12,04:37:50
40.01023,116.322205,0,146,39945.1929976852,2009-05-12,04:37:55
40.010232,116.322196,0,146,39945.1930555556,2009-05-12,04:38:00
40.010232,116.322196,0,146,39945.1930902778,2009-05-12,04:38:03
40.010233,116.322193,0,146,39945.1931134259,2009-05-12,04:38:05
40.010217,116.322206,0,147,39945.1931712963,2009-05-12,04:38:10
40.010217,116.32222,0,147,39945.1932291667,2009-05-12,04:38:15
40.010218,116.322233,0,147,39945.193287037,2009-05-12,04:38:20
40.010194,116.322254,0,145,39945.1933449074,2009-05-12,04:38:25
40.010204,116.322279,0,142,39945.1934027778,2009-05-12,04:38:30
40.010175,116.322331,0,144,39945.1934606481,2009-05-12,04:38:35
40.010151,116.322408,0,146,39945.1935185185,2009-05-12,04:38:40
40.01014,116.322435,0,149,39945.1935763889,2009-05-12,04:38:45
40.010086,116.322462,0,162,39945.1936342593,2009-05-12,04:38:50
40.010084,116.32243,0,158,39945.1936921296,2009-05-12,04:38:55
40.010073,116.322417,0,154,39945.19375,2009-05-12,04:39:00
40.010073,116.322417,0,154,39945.1937847222,2009-05-12,04:39:03
40.010074,116.322416,0,154,39945.1938078704,2009-05-12,04:39:05
40.010095,116.322404,0,147,39945.1938657407,2009-05-12,04:39:10
40.010097,116.322356,0,144,39945.1939236111,2009-05-12,04:39:15
40.01008,116.32237,0,142,39945.1939814815,2009-05-12,04:39:20
40.01009,116.322372,0,140,39945.1940393519,2009-05-12,04:39:25
40.01009,116.322372,0,140,39945.1940740741,2009-05-12,04:39:28
40.010091,116.322365,0,140,39945.1940972222,2009-05-12,04:39:30
40.010088,116.322385,0,139,39945.1941550926,2009-05-12,04:39:35
40.01006,116.322411,0,137,39945.194212963,2009-05-12,04:39:40
40.010011,116.322437,0,137,39945.1942708333,2009-05-12,04:39:45
40.01,116.322448,0,139,39945.1943287037,2009-05-12,04:39:50
40.01,116.322448,0,139,39945.1943634259,2009-05-12,04:39:53
40.01,116.32245,0,139,39945.1943865741,2009-05-12,04:39:55
40.009981,116.322458,0,139,39945.1944444444,2009-05-12,04:40:00
40.00982,116.322502,0,136,39945.1945023148,2009-05-12,04:40:05
40.00968,116.322547,0,136,39945.1945601852,2009-05-12,04:40:10
40.009582,116.3227,0,135,39945.1946180556,2009-05-12,04:40:15
40.009552,116.32291,0,137,39945.1946759259,2009-05-12,04:40:20
40.009541,116.323132,0,134,39945.1947337963,2009-05-12,04:40:25
40.00957,116.323341,0,125,39945.1947916667,2009-05-12,04:40:30
40.009597,116.323543,0,125,39945.194849537,2009-05-12,04:40:35
40.009602,116.323759,0,124,39945.1949074074,2009-05-12,04:40:40
40.009514,116.323916,0,126,39945.1949652778,2009-05-12,04:40:45
40.009348,116.323952,0,122,39945.1950231481,2009-05-12,04:40:50
40.009175,116.323972,0,119,39945.1950810185,2009-05-12,04:40:55
40.009001,116.323988,0,118,39945.1951388889,2009-05-12,04:41:00
40.00883,116.324005,0,119,39945.1951967593,2009-05-12,04:41:05
40.008672,116.324041,0,118,39945.1952546296,2009-05-12,04:41:10
40.008493,116.324077,0,121,39945.1953125,2009-05-12,04:41:15
40.00833,116.324074,0,119,39945.1953703704,2009-05-12,04:41:20
40.008152,116.324092,0,121,39945.1954282407,2009-05-12,04:41:25
40.007984,116.324099,0,116,39945.1954861111,2009-05-12,04:41:30
40.007797,116.324117,0,127,39945.1955439815,2009-05-12,04:41:35
40.007614,116.324166,0,124,39945.1956018518,2009-05-12,04:41:40
40.007427,116.324191,0,125,39945.1956597222,2009-05-12,04:41:45
40.007247,116.3242,0,127,39945.1957175926,2009-05-12,04:41:50
40.007073,116.324211,0,114,39945.195775463,2009-05-12,04:41:55
40.006898,116.324182,0,109,39945.1958333333,2009-05-12,04:42:00
40.006699,116.324168,0,108,39945.1958912037,2009-05-12,04:42:05
40.006545,116.324181,0,107,39945.1959490741,2009-05-12,04:42:10
40.006368,116.324166,0,108,39945.1960069444,2009-05-12,04:42:15
40.006168,116.324184,0,109,39945.1960648148,2009-05-12,04:42:20
40.005972,116.324184,0,116,39945.1961226852,2009-05-12,04:42:25
40.005808,116.324178,0,117,39945.1961805556,2009-05-12,04:42:30
40.005625,116.324144,0,121,39945.1962384259,2009-05-12,04:42:35
40.0054,116.324184,0,122,39945.1962962963,2009-05-12,04:42:40
40.005207,116.324198,0,125,39945.1963541667,2009-05-12,04:42:45
40.005065,116.324155,0,130,39945.196412037,2009-05-12,04:42:50
40.00491,116.324164,0,138,39945.1964699074,2009-05-12,04:42:55
40.004697,116.324223,0,146,39945.1965277778,2009-05-12,04:43:00
40.004509,116.32425,0,154,39945.1965856481,2009-05-12,04:43:05
40.004323,116.324273,0,156,39945.1966435185,2009-05-12,04:43:10
40.004151,116.324297,0,154,39945.1967013889,2009-05-12,04:43:15
40.004009,116.324294,0,160,39945.1967592593,2009-05-12,04:43:20
40.003883,116.324309,0,168,39945.1968171296,2009-05-12,04:43:25
40.00376,116.324303,0,174,39945.196875,2009-05-12,04:43:30
40.003642,116.324327,0,183,39945.1969328704,2009-05-12,04:43:35
40.003521,116.32433,0,191,39945.1969907407,2009-05-12,04:43:40
40.003381,116.324342,0,193,39945.1970486111,2009-05-12,04:43:45
40.003232,116.324348,0,194,39945.1971064815,2009-05-12,04:43:50
40.003078,116.324372,0,196,39945.1971643518,2009-05-12,04:43:55
40.002899,116.32439,0,198,39945.1972222222,2009-05-12,04:44:00
40.002705,116.324404,0,203,39945.1972800926,2009-05-12,04:44:05
40.002572,116.324403,0,207,39945.197337963,2009-05-12,04:44:10
40.002406,116.32444,0,210,39945.1973958333,2009-05-12,04:44:15
40.002247,116.324462,0,203,39945.1974537037,2009-05-12,04:44:20
40.002116,116.324414,0,183,39945.1975115741,2009-05-12,04:44:25
40.001955,116.324438,0,182,39945.1975694444,2009-05-12,04:44:30
40.001784,116.324466,0,186,39945.1976273148,2009-05-12,04:44:35
40.001587,116.324485,0,189,39945.1976851852,2009-05-12,04:44:40
40.001442,116.324462,0,192,39945.1977430556,2009-05-12,04:44:45
40.001301,116.324476,0,192,39945.1978009259,2009-05-12,04:44:50
40.001255,116.324618,0,177,39945.1978587963,2009-05-12,04:44:55
40.001267,116.324824,0,157,39945.1979166667,2009-05-12,04:45:00
40.001288,116.325039,0,146,39945.197974537,2009-05-12,04:45:05
40.00129,116.325268,0,142,39945.1980324074,2009-05-12,04:45:10
40.001301,116.325509,0,140,39945.1980902778,2009-05-12,04:45:15
40.001332,116.325731,0,136,39945.1981481481,2009-05-12,04:45:20
40.001341,116.325957,0,133,39945.1982060185,2009-05-12,04:45:25
40.001341,116.326186,0,130,39945.1982638889,2009-05-12,04:45:30
40.001313,116.326419,0,130,39945.1983217593,2009-05-12,04:45:35
40.001325,116.326631,0,128,39945.1983796296,2009-05-12,04:45:40
40.001336,116.326834,0,129,39945.1984375,2009-05-12,04:45:45
40.001322,116.326993,0,132,39945.1984953704,2009-05-12,04:45:50
40.001161,116.326997,0,135,39945.1985532407,2009-05-12,04:45:55
40.001016,116.327004,0,135,39945.1986111111,2009-05-12,04:46:00
40.000932,116.326995,0,135,39945.1986689815,2009-05-12,04:46:05
40.000786,116.327036,0,131,39945.1987268519,2009-05-12,04:46:10
40.000612,116.327093,0,128,39945.1987847222,2009-05-12,04:46:15
40.000386,116.327016,0,139,39945.1988425926,2009-05-12,04:46:20
40.000167,116.327004,0,157,39945.198900463,2009-05-12,04:46:25
39.999961,116.327061,0,164,39945.1989583333,2009-05-12,04:46:30
39.999796,116.327111,0,166,39945.1990162037,2009-05-12,04:46:35
39.999759,116.327143,0,161,39945.1990740741,2009-05-12,04:46:40
39.999758,116.327142,0,161,39945.1991319444,2009-05-12,04:46:45
39.999759,116.327142,0,161,39945.1991898148,2009-05-12,04:46:50
39.999756,116.327143,0,162,39945.1992476852,2009-05-12,04:46:55
39.999754,116.327144,0,162,39945.1993055556,2009-05-12,04:47:00
39.999753,116.327145,0,162,39945.1993634259,2009-05-12,04:47:05
39.999752,116.327145,0,162,39945.1994212963,2009-05-12,04:47:10
39.999749,116.327147,0,163,39945.1994791667,2009-05-12,04:47:15
39.999748,116.327148,0,163,39945.199537037,2009-05-12,04:47:20
39.999748,116.327148,0,163,39945.1995717593,2009-05-12,04:47:23
39.999748,116.327149,0,163,39945.1995949074,2009-05-12,04:47:25
39.999748,116.327198,0,163,39945.1996527778,2009-05-12,04:47:30
39.999757,116.327191,0,163,39945.1997106481,2009-05-12,04:47:35
39.999788,116.327214,0,161,39945.1997685185,2009-05-12,04:47:40
39.999836,116.327253,0,160,39945.1998263889,2009-05-12,04:47:45
39.99989,116.327269,0,159,39945.1998842593,2009-05-12,04:47:50
39.999913,116.327299,0,163,39945.1999421296,2009-05-12,04:47:55
39.999913,116.327299,0,163,39945.1999768519,2009-05-12,04:47:58
39.999916,116.327299,0,164,39945.2,2009-05-12,04:48:00
39.999926,116.327295,0,165,39945.2000578704,2009-05-12,04:48:05
39.999944,116.327296,0,166,39945.2001157407,2009-05-12,04:48:10
39.99998,116.327311,0,166,39945.2001736111,2009-05-12,04:48:15
39.999994,116.327297,0,166,39945.2002314815,2009-05-12,04:48:20
39.999973,116.327312,0,166,39945.2002893519,2009-05-12,04:48:25
39.999951,116.32734,0,166,39945.2003472222,2009-05-12,04:48:30
39.999968,116.327344,0,166,39945.2004050926,2009-05-12,04:48:35
39.999985,116.327343,0,166,39945.200462963,2009-05-12,04:48:40
40.000024,116.327325,0,166,39945.2005208333,2009-05-12,04:48:45
40.000053,116.32732,0,166,39945.2005787037,2009-05-12,04:48:50
40.000131,116.327328,0,166,39945.2006365741,2009-05-12,04:48:55
40.000198,116.327328,0,166,39945.2006944444,2009-05-12,04:49:00
40.000255,116.327307,0,166,39945.2007523148,2009-05-12,04:49:05
40.000302,116.327295,0,166,39945.2008101852,2009-05-12,04:49:10
40.000342,116.327296,0,166,39945.2008680556,2009-05-12,04:49:15
40.00039,116.32732,0,166,39945.2009259259,2009-05-12,04:49:20
40.000413,116.327302,0,167,39945.2009837963,2009-05-12,04:49:25
40.000429,116.3273,0,166,39945.2010416667,2009-05-12,04:49:30
39.99959,116.327216,0,249,39945.2177314815,2009-05-12,05:13:32
39.999608,116.327168,0,214,39945.2177893519,2009-05-12,05:13:37
39.999729,116.327211,0,175,39945.2178472222,2009-05-12,05:13:42
39.999759,116.327215,0,167,39945.2179166667,2009-05-12,05:13:48
39.999763,116.327236,0,162,39945.217974537,2009-05-12,05:13:53
39.999801,116.327199,0,159,39945.2180324074,2009-05-12,05:13:58
39.99993,116.327124,0,159,39945.2180902778,2009-05-12,05:14:03
40.000115,116.327117,0,156,39945.2181481481,2009-05-12,05:14:08
40.000261,116.327147,0,166,39945.2182060185,2009-05-12,05:14:13
40.000443,116.327118,0,178,39945.2182638889,2009-05-12,05:14:18
40.000616,116.327091,0,197,39945.2183217593,2009-05-12,05:14:23
40.000716,116.32707,0,220,39945.2183796296,2009-05-12,05:14:28
40.000873,116.327094,0,229,39945.2184375,2009-05-12,05:14:33
40.00099,116.327066,0,231,39945.2184953704,2009-05-12,05:14:38
40.00102,116.32687,0,232,39945.2185532407,2009-05-12,05:14:43
40.001146,116.326732,0,238,39945.2186111111,2009-05-12,05:14:48
40.001278,116.326711,0,245,39945.2186689815,2009-05-12,05:14:53
40.001481,116.326666,0,253,39945.2187268519,2009-05-12,05:14:58
40.001709,116.326621,0,251,39945.2187847222,2009-05-12,05:15:03
40.001958,116.326593,0,219,39945.2188425926,2009-05-12,05:15:08
40.002201,116.326345,0,193,39945.218900463,2009-05-12,05:15:13
40.00237,116.326112,0,176,39945.2189583333,2009-05-12,05:15:18
40.002382,116.325852,0,167,39945.2190162037,2009-05-12,05:15:23
40.002367,116.325597,0,162,39945.2190740741,2009-05-12,05:15:28
40.002367,116.325342,0,163,39945.2191319444,2009-05-12,05:15:33
40.00239,116.325114,0,161,39945.2191898148,2009-05-12,05:15:38
40.002357,116.324878,0,156,39945.2192476852,2009-05-12,05:15:43
40.002357,116.324656,0,156,39945.2193055556,2009-05-12,05:15:48
40.002455,116.324514,0,163,39945.2193634259,2009-05-12,05:15:53
40.00258,116.3245,0,168,39945.2194212963,2009-05-12,05:15:58
40.002755,116.324457,0,188,39945.2194791667,2009-05-12,05:16:03
40.002963,116.324465,0,206,39945.219537037,2009-05-12,05:16:08
40.003156,116.324429,0,215,39945.2195949074,2009-05-12,05:16:13
40.003312,116.324448,0,215,39945.2196527778,2009-05-12,05:16:18
40.003462,116.324455,0,216,39945.2197106481,2009-05-12,05:16:23
40.003677,116.324456,0,215,39945.2197685185,2009-05-12,05:16:28
40.003876,116.324465,0,205,39945.2198263889,2009-05-12,05:16:33
40.004119,116.324397,0,204,39945.2198842593,2009-05-12,05:16:38
40.004433,116.324373,0,202,39945.2199421296,2009-05-12,05:16:43
40.004682,116.324374,0,206,39945.22,2009-05-12,05:16:48
40.004919,116.324369,0,203,39945.2200578704,2009-05-12,05:16:53
40.005047,116.32435,0,202,39945.2201157407,2009-05-12,05:16:58
40.005301,116.324337,0,191,39945.2201736111,2009-05-12,05:17:03
40.005579,116.324344,0,176,39945.2202314815,2009-05-12,05:17:08
40.005798,116.324328,0,169,39945.2202893518,2009-05-12,05:17:13
40.005961,116.324322,0,172,39945.2203472222,2009-05-12,05:17:18
40.006185,116.324286,0,175,39945.2204050926,2009-05-12,05:17:23
40.006367,116.324269,0,183,39945.220462963,2009-05-12,05:17:28
40.006531,116.324199,0,177,39945.2205208333,2009-05-12,05:17:33
40.006618,116.324106,0,175,39945.2205787037,2009-05-12,05:17:38
40.006652,116.323897,0,163,39945.2206365741,2009-05-12,05:17:43
40.006661,116.32362,0,152,39945.2206944444,2009-05-12,05:17:48
40.00665,116.323329,0,143,39945.2207523148,2009-05-12,05:17:53
40.006649,116.323036,0,128,39945.2208101852,2009-05-12,05:17:58
40.006687,116.322776,0,118,39945.2208680556,2009-05-12,05:18:03
40.006705,116.322519,0,112,39945.2209259259,2009-05-12,05:18:08
40.006723,116.322238,0,106,39945.2209837963,2009-05-12,05:18:13
40.006784,116.321996,0,104,39945.2210416667,2009-05-12,05:18:18
40.006796,116.321749,0,101,39945.221099537,2009-05-12,05:18:23
40.006696,116.321486,0,96,39945.2211574074,2009-05-12,05:18:28
40.006733,116.321289,0,102,39945.2212152778,2009-05-12,05:18:33
40.006881,116.321261,0,111,39945.2212731481,2009-05-12,05:18:38
40.007028,116.32125,0,124,39945.2213310185,2009-05-12,05:18:43
40.007178,116.321217,0,132,39945.2213888889,2009-05-12,05:18:48
40.007314,116.32115,0,141,39945.2214467593,2009-05-12,05:18:53
40.007379,116.320932,0,138,39945.2215046296,2009-05-12,05:18:58
40.007366,116.32069,0,142,39945.2215625,2009-05-12,05:19:03
40.007346,116.320442,0,145,39945.2216203704,2009-05-12,05:19:08
40.007341,116.320176,0,155,39945.2216782407,2009-05-12,05:19:13
40.007317,116.319918,0,159,39945.2217361111,2009-05-12,05:19:18
40.00742,116.319795,0,169,39945.2217939815,2009-05-12,05:19:23
40.007587,116.319767,0,175,39945.2218518518,2009-05-12,05:19:28
40.007634,116.31979,0,177,39945.2219097222,2009-05-12,05:19:33
40.007605,116.319826,0,183,39945.2219675926,2009-05-12,05:19:38
40.007562,116.31985,0,189,39945.222025463,2009-05-12,05:19:43
40.007602,116.319841,0,197,39945.2220833333,2009-05-12,05:19:48
40.007626,116.319804,0,205,39945.2221412037,2009-05-12,05:19:53
40.007586,116.319824,0,213,39945.2221990741,2009-05-12,05:19:58
40.00754,116.319812,0,221,39945.2222569444,2009-05-12,05:20:03
40.007484,116.319818,0,230,39945.2223148148,2009-05-12,05:20:08
40.007453,116.319816,0,239,39945.2223726852,2009-05-12,05:20:13
40.007429,116.319828,0,248,39945.2224305556,2009-05-12,05:20:18
40.007453,116.319811,0,253,39945.2224884259,2009-05-12,05:20:23
40.007521,116.319781,0,258,39945.2225462963,2009-05-12,05:20:28
40.007553,116.319741,0,263,39945.2226041667,2009-05-12,05:20:33
40.007528,116.319761,0,265,39945.222662037,2009-05-12,05:20:38
40.007506,116.319806,0,267,39945.2227199074,2009-05-12,05:20:43
40.007706,116.319796,0,88,39945.2278472222,2009-05-12,05:28:06
40.007658,116.319774,0,93,39945.2279166667,2009-05-12,05:28:12
40.007671,116.319775,0,90,39945.227974537,2009-05-12,05:28:17
40.007671,116.319775,0,90,39945.2280092593,2009-05-12,05:28:20
40.007668,116.319771,0,95,39945.2280324074,2009-05-12,05:28:22
40.007708,116.319752,0,104,39945.2280902778,2009-05-12,05:28:27
40.007703,116.319786,0,104,39945.2281481481,2009-05-12,05:28:32
40.0077,116.319808,0,107,39945.2282060185,2009-05-12,05:28:37
40.007672,116.319821,0,105,39945.2282638889,2009-05-12,05:28:42
40.007747,116.319848,0,106,39945.2283217593,2009-05-12,05:28:47
40.007781,116.319969,0,103,39945.2283796296,2009-05-12,05:28:52
40.007823,116.320139,0,103,39945.2284375,2009-05-12,05:28:57
40.007908,116.320315,0,105,39945.2284953704,2009-05-12,05:29:02
40.007992,116.320331,0,116,39945.2285532407,2009-05-12,05:29:07
40.008092,116.320351,0,133,39945.2286111111,2009-05-12,05:29:12
40.008153,116.320597,0,133,39945.2286689815,2009-05-12,05:29:17
40.008207,116.320785,0,132,39945.2287268518,2009-05-12,05:29:22
40.008252,116.320967,0,134,39945.2287847222,2009-05-12,05:29:27
40.008246,116.3211,0,142,39945.2288425926,2009-05-12,05:29:32
40.008308,116.321254,0,143,39945.228900463,2009-05-12,05:29:37
40.008188,116.321453,0,148,39945.2289583333,2009-05-12,05:29:42
40.008109,116.321631,0,151,39945.2290162037,2009-05-12,05:29:47
40.008014,116.321806,0,156,39945.2290740741,2009-05-12,05:29:52
40.00794,116.321981,0,156,39945.2291319444,2009-05-12,05:29:57
40.007896,116.32216,0,141,39945.2291898148,2009-05-12,05:30:02
40.007832,116.322324,0,137,39945.2292476852,2009-05-12,05:30:07
40.007792,116.322499,0,143,39945.2293055556,2009-05-12,05:30:12
40.007825,116.322668,0,154,39945.2293634259,2009-05-12,05:30:17
40.007845,116.322877,0,163,39945.2294212963,2009-05-12,05:30:22
40.007847,116.323069,0,165,39945.2294791667,2009-05-12,05:30:27
40.007856,116.323264,0,165,39945.229537037,2009-05-12,05:30:32
40.007886,116.323467,0,156,39945.2295949074,2009-05-12,05:30:37
40.007885,116.323668,0,145,39945.2296527778,2009-05-12,05:30:42
40.007911,116.323872,0,147,39945.2297106481,2009-05-12,05:30:47
40.00789,116.324049,0,148,39945.2297685185,2009-05-12,05:30:52
40.007963,116.324154,0,150,39945.2298263889,2009-05-12,05:30:57
40.008054,116.32413,0,159,39945.2298842593,2009-05-12,05:31:02
40.008177,116.324136,0,170,39945.2299421296,2009-05-12,05:31:07
40.008317,116.324138,0,161,39945.23,2009-05-12,05:31:12
40.008497,116.324123,0,156,39945.2300578704,2009-05-12,05:31:17
40.008677,116.324123,0,150,39945.2301157407,2009-05-12,05:31:22
40.008842,116.324113,0,147,39945.2301736111,2009-05-12,05:31:27
40.008998,116.324098,0,145,39945.2302314815,2009-05-12,05:31:32
40.009109,116.324061,0,143,39945.2302893519,2009-05-12,05:31:37
40.009348,116.324071,0,126,39945.2920601852,2009-05-12,07:00:34
40.009468,116.323974,0,135,39945.2921180556,2009-05-12,07:00:39
40.009534,116.323846,0,146,39945.2921759259,2009-05-12,07:00:44
40.009512,116.323653,0,156,39945.2922337963,2009-05-12,07:00:49
40.009482,116.323508,0,166,39945.2922916667,2009-05-12,07:00:54
40.009485,116.323369,0,173,39945.292349537,2009-05-12,07:00:59
40.009485,116.323242,0,183,39945.2924074074,2009-05-12,07:01:04
40.009481,116.323156,0,191,39945.2924652778,2009-05-12,07:01:09
40.00947,116.323053,0,196,39945.2925231481,2009-05-12,07:01:14
40.009506,116.323008,0,197,39945.2925810185,2009-05-12,07:01:19
40.009506,116.323008,0,197,39945.2926157407,2009-05-12,07:01:22
40.009506,116.323004,0,196,39945.2926388889,2009-05-12,07:01:24
40.00951,116.322941,0,197,39945.2926967593,2009-05-12,07:01:29
40.009495,116.322858,0,193,39945.2927546296,2009-05-12,07:01:34
40.009508,116.32274,0,190,39945.2928125,2009-05-12,07:01:39
40.00955,116.322631,0,186,39945.2928703704,2009-05-12,07:01:44
40.009596,116.322545,0,186,39945.2929282407,2009-05-12,07:01:49
40.00964,116.322515,0,192,39945.2929861111,2009-05-12,07:01:54
40.009689,116.322513,0,201,39945.2930439815,2009-05-12,07:01:59
40.009763,116.322565,0,208,39945.2931018519,2009-05-12,07:02:04
40.009826,116.32257,0,214,39945.2931597222,2009-05-12,07:02:09
40.00986,116.322465,0,207,39945.2932175926,2009-05-12,07:02:14
40.009942,116.322369,0,202,39945.293275463,2009-05-12,07:02:19
40.010019,116.322315,0,199,39945.2933333333,2009-05-12,07:02:24
40.010078,116.322283,0,200,39945.2933912037,2009-05-12,07:02:29
40.010121,116.322231,0,210,39945.2934490741,2009-05-12,07:02:34
40.010188,116.322209,0,215,39945.2935069444,2009-05-12,07:02:39
40.010219,116.322089,0,222,39945.2935648148,2009-05-12,07:02:44
40.010281,116.322042,0,229,39945.2936226852,2009-05-12,07:02:49
40.010342,116.32197,0,236,39945.2936805556,2009-05-12,07:02:54
40.010411,116.321934,0,242,39945.2937384259,2009-05-12,07:02:59
40.01047,116.321898,0,251,39945.2937962963,2009-05-12,07:03:04
40.010548,116.322009,0,246,39945.2938541667,2009-05-12,07:03:09
40.01058,116.322018,0,241,39945.293912037,2009-05-12,07:03:14
40.010573,116.322032,0,242,39945.2939699074,2009-05-12,07:03:19
40.01059,116.322041,0,241,39945.2940277778,2009-05-12,07:03:24
40.01066,116.32178,0,230,39945.2940856481,2009-05-12,07:03:29
40.010736,116.321696,0,224,39945.2941435185,2009-05-12,07:03:34
40.010806,116.321633,0,213,39945.2942013889,2009-05-12,07:03:39
40.010896,116.321534,0,209,39945.2942592593,2009-05-12,07:03:44
40.010922,116.321495,0,208,39945.2943171296,2009-05-12,07:03:49
40.010922,116.321495,0,208,39945.2943518519,2009-05-12,07:03:52
40.010919,116.321493,0,206,39945.294375,2009-05-12,07:03:54
40.010921,116.32148,0,206,39945.2944328704,2009-05-12,07:03:59
40.010921,116.32148,0,206,39945.2944907407,2009-05-12,07:04:04
40.010921,116.321477,0,206,39945.2945486111,2009-05-12,07:04:09
40.01092,116.321478,0,206,39945.2946064815,2009-05-12,07:04:14
40.01092,116.321478,0,206,39945.2946412037,2009-05-12,07:04:17
40.010917,116.321483,0,206,39945.2946643519,2009-05-12,07:04:19
40.010911,116.321498,0,206,39945.2947222222,2009-05-12,07:04:24
40.010898,116.321518,0,206,39945.2947800926,2009-05-12,07:04:29
40.010883,116.321553,0,207,39945.294837963,2009-05-12,07:04:34
40.014494,116.319709,0,586,39945.2953587963,2009-05-12,07:05:19
40.013561,116.320071,0,336,39945.2954166667,2009-05-12,07:05:24
40.012862,116.320435,0,221,39945.295474537,2009-05-12,07:05:29
40.012581,116.320619,0,213,39945.2955324074,2009-05-12,07:05:34
40.012239,116.320818,0,210,39945.2955902778,2009-05-12,07:05:39
40.011983,116.320949,0,209,39945.2956481481,2009-05-12,07:05:44
40.011827,116.321003,0,209,39945.2957060185,2009-05-12,07:05:49
40.011735,116.321041,0,208,39945.2957638889,2009-05-12,07:05:54
40.011717,116.321041,0,208,39945.2958217593,2009-05-12,07:05:59
40.011362,116.321808,0,43,39945.2965740741,2009-05-12,07:07:04
40.011222,116.321666,0,50,39945.2966319444,2009-05-12,07:07:09
40.011128,116.321669,0,50,39945.2966898148,2009-05-12,07:07:14
40.011065,116.321699,0,52,39945.2967476852,2009-05-12,07:07:19
40.011032,116.321673,0,55,39945.2968055556,2009-05-12,07:07:24
40.011004,116.321552,0,117,39945.2968634259,2009-05-12,07:07:29
40.011019,116.321536,0,119,39945.2969212963,2009-05-12,07:07:34
40.011041,116.321499,0,121,39945.2969791667,2009-05-12,07:07:39
40.010984,116.32152,0,123,39945.297037037,2009-05-12,07:07:44
40.010882,116.321548,0,121,39945.2970949074,2009-05-12,07:07:49
40.010844,116.321352,0,121,39945.2971527778,2009-05-12,07:07:54
40.010789,116.321166,0,113,39945.2972106481,2009-05-12,07:07:59
40.010742,116.320975,0,107,39945.2972685185,2009-05-12,07:08:04
40.01074,116.320779,0,109,39945.2973263889,2009-05-12,07:08:09
40.01071,116.320573,0,116,39945.2973842593,2009-05-12,07:08:14
40.010597,116.320415,0,121,39945.2974421296,2009-05-12,07:08:19
40.010476,116.320285,0,125,39945.2975,2009-05-12,07:08:24
40.010372,116.320135,0,134,39945.2975578704,2009-05-12,07:08:29
40.010209,116.320037,0,138,39945.2976157407,2009-05-12,07:08:34
40.010015,116.320099,0,144,39945.2976736111,2009-05-12,07:08:39
40.009847,116.320279,0,149,39945.2977314815,2009-05-12,07:08:44
40.009683,116.320331,0,153,39945.2977893518,2009-05-12,07:08:49
40.009548,116.320417,0,158,39945.2978472222,2009-05-12,07:08:54
40.009397,116.320465,0,165,39945.2979050926,2009-05-12,07:08:59
40.009247,116.320519,0,174,39945.297962963,2009-05-12,07:09:04
40.009163,116.320676,0,185,39945.2980208333,2009-05-12,07:09:09
40.009131,116.320848,0,196,39945.2980787037,2009-05-12,07:09:14
40.00903,116.321029,0,205,39945.2981365741,2009-05-12,07:09:19
40.008802,116.321212,0,180,39945.2981944444,2009-05-12,07:09:24
40.008631,116.321179,0,171,39945.2982523148,2009-05-12,07:09:29
40.00846,116.321138,0,163,39945.2983101852,2009-05-12,07:09:34
40.008304,116.321002,0,157,39945.2983680556,2009-05-12,07:09:39
40.008161,116.320913,0,153,39945.2984259259,2009-05-12,07:09:44
40.008057,116.32094,0,153,39945.2984837963,2009-05-12,07:09:49
40.00805,116.320752,0,149,39945.2985416667,2009-05-12,07:09:54
40.008063,116.320525,0,144,39945.298599537,2009-05-12,07:09:59
40.008006,116.32033,0,140,39945.2986574074,2009-05-12,07:10:04
40.007819,116.3203,0,127,39945.2987152778,2009-05-12,07:10:09
40.007726,116.320219,0,121,39945.2987731481,2009-05-12,07:10:14
40.007801,116.320033,0,121,39945.2988310185,2009-05-12,07:10:19
40.007801,116.319865,0,121,39945.2988888889,2009-05-12,07:10:24
40.007798,116.319738,0,114,39945.2989467593,2009-05-12,07:10:29
40.007795,116.31972,0,111,39945.2990046296,2009-05-12,07:10:34
40.007794,116.319721,0,111,39945.2990625,2009-05-12,07:10:39
40.007792,116.31972,0,111,39945.2991203704,2009-05-12,07:10:44
40.007785,116.319726,0,111,39945.2991782407,2009-05-12,07:10:49
40.007785,116.319726,0,111,39945.299212963,2009-05-12,07:10:52
40.007781,116.319731,0,112,39945.2992361111,2009-05-12,07:10:54
40.007762,116.31975,0,112,39945.2992939815,2009-05-12,07:10:59
40.00774,116.319768,0,112,39945.2993518518,2009-05-12,07:11:04
40.007727,116.319783,0,113,39945.2994097222,2009-05-12,07:11:09
40.007727,116.319783,0,113,39945.2994444444,2009-05-12,07:11:12
40.007724,116.319788,0,113,39945.2994675926,2009-05-12,07:11:14
40.00771,116.319803,0,113,39945.299525463,2009-05-12,07:11:19
40.007693,116.319844,0,114,39945.2995833333,2009-05-12,07:11:24
40.007698,116.319914,0,114,39945.2996412037,2009-05-12,07:11:29
40.007731,116.31998,0,115,39945.2996990741,2009-05-12,07:11:34
40.007776,116.320055,0,115,39945.2997569444,2009-05-12,07:11:39
40.007837,116.320157,0,116,39945.2998148148,2009-05-12,07:11:44
40.007909,116.320178,0,116,39945.2998726852,2009-05-12,07:11:49
40.00794,116.320149,0,117,39945.2999305556,2009-05-12,07:11:54
40.007927,116.320026,0,118,39945.2999884259,2009-05-12,07:11:59
40.007157,116.31948,0,491,39945.3397106482,2009-05-12,08:09:11
40.007594,116.319525,0,18,39945.3397685185,2009-05-12,08:09:16
40.007459,116.319585,0,24,39945.3398263889,2009-05-12,08:09:21
40.007405,116.319564,0,35,39945.3398842593,2009-05-12,08:09:26
40.007368,116.319493,0,52,39945.3399421296,2009-05-12,08:09:31
40.007299,116.319559,0,57,39945.34,2009-05-12,08:09:36
40.007291,116.319769,0,84,39945.3400578704,2009-05-12,08:09:41
40.007342,116.319997,0,104,39945.3401157407,2009-05-12,08:09:46
40.007365,116.320155,0,117,39945.3401736111,2009-05-12,08:09:51
40.007375,116.320369,0,118,39945.3402314815,2009-05-12,08:09:56
40.007357,116.320561,0,116,39945.3402893519,2009-05-12,08:10:01
40.007353,116.320719,0,125,39945.3403472222,2009-05-12,08:10:06
40.007376,116.320904,0,132,39945.3404050926,2009-05-12,08:10:11
40.007328,116.321071,0,139,39945.340462963,2009-05-12,08:10:16
40.007181,116.321132,0,150,39945.3405208333,2009-05-12,08:10:21
40.007028,116.321173,0,160,39945.3405787037,2009-05-12,08:10:26
40.006885,116.321279,0,162,39945.3406365741,2009-05-12,08:10:31
40.006739,116.321275,0,169,39945.3406944444,2009-05-12,08:10:36
40.006643,116.321242,0,173,39945.3407523148,2009-05-12,08:10:41
40.006516,116.321278,0,176,39945.3408101852,2009-05-12,08:10:46
40.006395,116.321282,0,183,39945.3408680556,2009-05-12,08:10:51
40.006175,116.321294,0,188,39945.3409259259,2009-05-12,08:10:56
40.006051,116.321271,0,198,39945.3409837963,2009-05-12,08:11:01
40.005943,116.321289,0,206,39945.3410416667,2009-05-12,08:11:06
40.005771,116.3213,0,213,39945.341099537,2009-05-12,08:11:11
40.005681,116.321315,0,221,39945.3411574074,2009-05-12,08:11:16
40.005488,116.321374,0,226,39945.3412152778,2009-05-12,08:11:21
40.005384,116.321399,0,232,39945.3412731481,2009-05-12,08:11:26
40.005246,116.321388,0,235,39945.3413310185,2009-05-12,08:11:31
40.005079,116.321357,0,236,39945.3413888889,2009-05-12,08:11:36
40.005001,116.321346,0,245,39945.3414467593,2009-05-12,08:11:41
40.004896,116.321402,0,253,39945.3415046296,2009-05-12,08:11:46
40.004779,116.321398,0,259,39945.3415625,2009-05-12,08:11:51
40.004643,116.321401,0,266,39945.3416203704,2009-05-12,08:11:56
40.004517,116.321404,0,275,39945.3416782407,2009-05-12,08:12:01
40.004448,116.321432,0,287,39945.3417361111,2009-05-12,08:12:06
40.004356,116.321465,0,299,39945.3417939815,2009-05-12,08:12:11
40.00421,116.321484,0,310,39945.3418518519,2009-05-12,08:12:16
40.004054,116.321472,0,319,39945.3419097222,2009-05-12,08:12:21
40.003893,116.321507,0,332,39945.3419675926,2009-05-12,08:12:26
40.003784,116.321658,0,339,39945.342025463,2009-05-12,08:12:31
40.003818,116.321829,0,349,39945.3420833333,2009-05-12,08:12:36
40.003784,116.322041,0,361,39945.3421412037,2009-05-12,08:12:41
40.00377,116.32217,0,374,39945.3421990741,2009-05-12,08:12:46
40.003719,116.322289,0,389,39945.3422569444,2009-05-12,08:12:51
40.003693,116.322448,0,402,39945.3423148148,2009-05-12,08:12:56
40.003679,116.32258,0,415,39945.3423726852,2009-05-12,08:13:01
40.003601,116.322727,0,419,39945.3424305556,2009-05-12,08:13:06
40.003636,116.322952,0,432,39945.3424884259,2009-05-12,08:13:11
40.003643,116.323119,0,443,39945.3425462963,2009-05-12,08:13:16
40.003657,116.323313,0,455,39945.3426041667,2009-05-12,08:13:21
40.003681,116.323482,0,466,39945.342662037,2009-05-12,08:13:26
40.003635,116.323691,0,475,39945.3427199074,2009-05-12,08:13:31
40.003626,116.323906,0,485,39945.3427777778,2009-05-12,08:13:36
40.003573,116.324115,0,495,39945.3428356481,2009-05-12,08:13:41
40.003513,116.324253,0,434,39945.3428935185,2009-05-12,08:13:46
40.003129,116.32442,0,366,39945.3429513889,2009-05-12,08:13:51
40.003019,116.324449,0,279,39945.3430092593,2009-05-12,08:13:56
40.002864,116.324429,0,250,39945.3430671296,2009-05-12,08:14:01
40.002762,116.324423,0,241,39945.343125,2009-05-12,08:14:06
40.002636,116.324443,0,232,39945.3431828704,2009-05-12,08:14:11
40.002508,116.324432,0,231,39945.3432407407,2009-05-12,08:14:16
40.00236,116.324429,0,231,39945.3432986111,2009-05-12,08:14:21
40.00219,116.324473,0,238,39945.3433564815,2009-05-12,08:14:26
40.00202,116.324493,0,240,39945.3434143519,2009-05-12,08:14:31
40.001845,116.324486,0,238,39945.3434722222,2009-05-12,08:14:36
40.001655,116.324474,0,233,39945.3435300926,2009-05-12,08:14:41
40.001467,116.324488,0,227,39945.343587963,2009-05-12,08:14:46
40.001286,116.324563,0,219,39945.3436458333,2009-05-12,08:14:51
40.001232,116.324673,0,225,39945.3437037037,2009-05-12,08:14:56
40.001236,116.324841,0,239,39945.3437615741,2009-05-12,08:15:01
40.001283,116.325059,0,251,39945.3438194444,2009-05-12,08:15:06
40.001268,116.325232,0,257,39945.3438773148,2009-05-12,08:15:11
40.00116,116.32539,0,254,39945.3439351852,2009-05-12,08:15:16
40.001139,116.325514,0,268,39945.3439930556,2009-05-12,08:15:21
40.001141,116.325701,0,276,39945.3440509259,2009-05-12,08:15:26
40.001184,116.325924,0,284,39945.3441087963,2009-05-12,08:15:31
40.00122,116.326128,0,293,39945.3441666667,2009-05-12,08:15:36
40.001226,116.326277,0,304,39945.344224537,2009-05-12,08:15:41
40.001202,116.326355,0,315,39945.3442824074,2009-05-12,08:15:46
40.001212,116.326538,0,327,39945.3443402778,2009-05-12,08:15:51
40.001231,116.326689,0,326,39945.3443981481,2009-05-12,08:15:56
40.001256,116.326826,0,318,39945.3444560185,2009-05-12,08:16:01
40.001204,116.326932,0,319,39945.3445138889,2009-05-12,08:16:06
40.001158,116.326997,0,322,39945.3445717593,2009-05-12,08:16:11
40.001081,116.326996,0,323,39945.3446296296,2009-05-12,08:16:16
40.000871,116.327009,0,320,39945.3446875,2009-05-12,08:16:21
40.000771,116.327031,0,326,39945.3447453704,2009-05-12,08:16:26
40.000518,116.327024,0,326,39945.3448032407,2009-05-12,08:16:31
40.000396,116.326999,0,330,39945.3448611111,2009-05-12,08:16:36
40.000037,116.326912,0,315,39945.3449189815,2009-05-12,08:16:41
40.000018,116.327057,0,323,39945.3449768518,2009-05-12,08:16:46
39.999986,116.327206,0,333,39945.3450347222,2009-05-12,08:16:51
40.000003,116.327235,0,337,39945.3450925926,2009-05-12,08:16:56
39.999862,116.327244,0,328,39945.345150463,2009-05-12,08:17:01
39.999831,116.327241,0,322,39945.3452083333,2009-05-12,08:17:06
39.999811,116.32726,0,310,39945.3452662037,2009-05-12,08:17:11
39.999792,116.327236,0,308,39945.3453240741,2009-05-12,08:17:16
39.999774,116.327222,0,307,39945.3453819444,2009-05-12,08:17:21
39.999775,116.32723,0,304,39945.3454398148,2009-05-12,08:17:26
39.999775,116.32723,0,304,39945.345474537,2009-05-12,08:17:29
39.999778,116.327233,0,303,39945.3454976852,2009-05-12,08:17:31
39.999765,116.327253,0,303,39945.3455555556,2009-05-12,08:17:36
39.999737,116.327266,0,302,39945.3456134259,2009-05-12,08:17:41
39.9997,116.327308,0,302,39945.3456712963,2009-05-12,08:17:46
39.999662,116.327334,0,303,39945.3457291667,2009-05-12,08:17:51
39.999572,116.327392,0,303,39945.345787037,2009-05-12,08:17:56
39.99949,116.327424,0,304,39945.3458449074,2009-05-12,08:18:01
39.999415,116.327461,0,304,39945.3459606481,2009-05-12,08:18:11
39.999359,116.327559,0,306,39945.3461921296,2009-05-12,08:18:31
39.999842,116.32858,0,305,39945.3464814815,2009-05-12,08:18:56
39.999842,116.32858,0,305,39945.3465162037,2009-05-12,08:18:59
39.999843,116.32858,0,305,39945.3465393518,2009-05-12,08:19:01
39.999853,116.328579,0,305,39945.3465972222,2009-05-12,08:19:06
39.99991,116.327399,0,208,39945.411875,2009-05-12,09:53:06
39.999947,116.32741,0,124,39945.4119328704,2009-05-12,09:53:11
39.999893,116.327369,0,138,39945.4119907407,2009-05-12,09:53:16
39.999869,116.327361,0,138,39945.4120486111,2009-05-12,09:53:21
39.999897,116.327302,0,142,39945.4121064815,2009-05-12,09:53:26
39.999912,116.327183,0,143,39945.4121643519,2009-05-12,09:53:31
39.999957,116.327101,0,140,39945.4122222222,2009-05-12,09:53:36
40.000036,116.327085,0,139,39945.4122800926,2009-05-12,09:53:41
40.000109,116.32712,0,139,39945.412337963,2009-05-12,09:53:46
40.00019,116.327129,0,139,39945.4123958333,2009-05-12,09:53:51
40.000232,116.327167,0,144,39945.4124537037,2009-05-12,09:53:56
40.00031,116.327171,0,152,39945.4125115741,2009-05-12,09:54:01
40.000391,116.327148,0,161,39945.4125694444,2009-05-12,09:54:06
40.000487,116.327152,0,174,39945.4126273148,2009-05-12,09:54:11
40.000508,116.327169,0,186,39945.4126851852,2009-05-12,09:54:16
40.000527,116.327211,0,186,39945.4127430556,2009-05-12,09:54:21
40.000609,116.327087,0,188,39945.4128009259,2009-05-12,09:54:26
40.000753,116.327041,0,198,39945.4128587963,2009-05-12,09:54:31
40.000864,116.32699,0,227,39945.4129166667,2009-05-12,09:54:36
40.001084,116.326969,0,245,39945.412974537,2009-05-12,09:54:41
40.001225,116.326922,0,270,39945.4130324074,2009-05-12,09:54:46
40.001355,116.326791,0,272,39945.4130902778,2009-05-12,09:54:51
40.001366,116.326684,0,258,39945.4131481481,2009-05-12,09:54:56
40.001442,116.326619,0,247,39945.4132060185,2009-05-12,09:55:01
40.001597,116.326599,0,248,39945.4132638889,2009-05-12,09:55:06
40.00173,116.326595,0,247,39945.4133217593,2009-05-12,09:55:11
40.001874,116.326558,0,243,39945.4133796296,2009-05-12,09:55:16
40.002012,116.32654,0,237,39945.4134375,2009-05-12,09:55:21
40.002174,116.32651,0,230,39945.4134953704,2009-05-12,09:55:26
40.002284,116.3266,0,157,39945.4135532407,2009-05-12,09:55:31
40.002394,116.326544,0,147,39945.4136111111,2009-05-12,09:55:36
40.002426,116.326361,0,141,39945.4136689815,2009-05-12,09:55:41
40.002431,116.326161,0,139,39945.4137268519,2009-05-12,09:55:46
40.002432,116.325978,0,139,39945.4137847222,2009-05-12,09:55:51
40.002428,116.325801,0,139,39945.4138425926,2009-05-12,09:55:56
40.002429,116.325631,0,137,39945.413900463,2009-05-12,09:56:01
40.002432,116.325478,0,142,39945.4139583333,2009-05-12,09:56:06
40.002453,116.32531,0,140,39945.4140162037,2009-05-12,09:56:11
40.002576,116.325243,0,137,39945.4140740741,2009-05-12,09:56:16
40.002707,116.325197,0,128,39945.4141319444,2009-05-12,09:56:21
40.002846,116.325171,0,127,39945.4141898148,2009-05-12,09:56:26
40.002991,116.32515,0,135,39945.4142476852,2009-05-12,09:56:31
40.003139,116.325135,0,142,39945.4143055556,2009-05-12,09:56:36
40.003281,116.325126,0,147,39945.4143634259,2009-05-12,09:56:41
40.003431,116.325092,0,153,39945.4144212963,2009-05-12,09:56:46
40.003514,116.325031,0,154,39945.4144791667,2009-05-12,09:56:51
40.003525,116.324889,0,153,39945.414537037,2009-05-12,09:56:56
40.003537,116.324743,0,156,39945.4145949074,2009-05-12,09:57:01
40.00351,116.324582,0,165,39945.4146527778,2009-05-12,09:57:06
40.003549,116.324456,0,168,39945.4147106481,2009-05-12,09:57:11
40.003654,116.324445,0,169,39945.4147685185,2009-05-12,09:57:16
40.003797,116.324425,0,166,39945.4148263889,2009-05-12,09:57:21
40.003931,116.324418,0,155,39945.4148842593,2009-05-12,09:57:26
40.00419,116.324361,0,151,39945.4149421296,2009-05-12,09:57:31
40.00437,116.324338,0,148,39945.415,2009-05-12,09:57:36
40.004531,116.324339,0,146,39945.4150578704,2009-05-12,09:57:41
40.004651,116.32436,0,143,39945.4151157407,2009-05-12,09:57:46
40.004803,116.32434,0,147,39945.4151736111,2009-05-12,09:57:51
40.004944,116.324367,0,147,39945.4152314815,2009-05-12,09:57:56
40.005126,116.324371,0,145,39945.4152893518,2009-05-12,09:58:01
40.005316,116.324389,0,132,39945.4153472222,2009-05-12,09:58:06
40.005439,116.324423,0,140,39945.4154050926,2009-05-12,09:58:11
40.00554,116.32445,0,147,39945.415462963,2009-05-12,09:58:16
40.005833,116.324295,0,142,39945.4155208333,2009-05-12,09:58:21
40.006,116.324308,0,134,39945.4155787037,2009-05-12,09:58:26
40.006141,116.324341,0,140,39945.4156365741,2009-05-12,09:58:31
40.006302,116.324295,0,162,39945.4156944444,2009-05-12,09:58:36
40.00649,116.324299,0,141,39945.4157523148,2009-05-12,09:58:41
40.006623,116.324289,0,134,39945.4158101852,2009-05-12,09:58:46
40.006761,116.324289,0,129,39945.4158680556,2009-05-12,09:58:51
40.006904,116.32428,0,133,39945.4159259259,2009-05-12,09:58:56
40.007023,116.324294,0,135,39945.4159837963,2009-05-12,09:59:01
40.007162,116.324282,0,134,39945.4160416667,2009-05-12,09:59:06
40.007327,116.324247,0,130,39945.416099537,2009-05-12,09:59:11
40.00746,116.324226,0,125,39945.4161574074,2009-05-12,09:59:16
40.007577,116.324245,0,124,39945.4162152778,2009-05-12,09:59:21
40.007724,116.324222,0,131,39945.4162731481,2009-05-12,09:59:26
40.007849,116.324224,0,129,39945.4163310185,2009-05-12,09:59:31
40.00799,116.324204,0,130,39945.4163888889,2009-05-12,09:59:36
40.008134,116.32419,0,124,39945.4164467593,2009-05-12,09:59:41
40.008284,116.324174,0,124,39945.4165046296,2009-05-12,09:59:46
40.008429,116.324159,0,123,39945.4165625,2009-05-12,09:59:51
40.008577,116.324143,0,128,39945.4166203704,2009-05-12,09:59:56
40.00873,116.32412,0,130,39945.4166782407,2009-05-12,10:00:01
40.008864,116.324103,0,129,39945.4167361111,2009-05-12,10:00:06
40.009002,116.324093,0,129,39945.4167939815,2009-05-12,10:00:11
40.009149,116.324088,0,129,39945.4168518518,2009-05-12,10:00:16
40.00928,116.324077,0,130,39945.4169097222,2009-05-12,10:00:21
40.00941,116.324053,0,128,39945.4169675926,2009-05-12,10:00:26
40.009525,116.324004,0,132,39945.417025463,2009-05-12,10:00:31
40.009605,116.323899,0,129,39945.4170833333,2009-05-12,10:00:36
40.009624,116.323729,0,128,39945.4171412037,2009-05-12,10:00:41
40.009624,116.323548,0,126,39945.4171990741,2009-05-12,10:00:46
40.009612,116.323363,0,122,39945.4172569444,2009-05-12,10:00:51
40.009612,116.323184,0,117,39945.4173148148,2009-05-12,10:00:56
40.009626,116.323014,0,121,39945.4173726852,2009-05-12,10:01:01
40.009618,116.322835,0,121,39945.4174305556,2009-05-12,10:01:06
40.009616,116.322658,0,121,39945.4174884259,2009-05-12,10:01:11
40.009608,116.322512,0,117,39945.4175462963,2009-05-12,10:01:16
40.009609,116.322345,0,119,39945.4176041667,2009-05-12,10:01:21
40.009565,116.322152,0,116,39945.417662037,2009-05-12,10:01:26
40.009487,116.321982,0,120,39945.4177199074,2009-05-12,10:01:31
40.009394,116.32183,0,126,39945.4177777778,2009-05-12,10:01:36
40.009282,116.321719,0,134,39945.4178356482,2009-05-12,10:01:41
40.009158,116.321621,0,143,39945.4178935185,2009-05-12,10:01:46
40.009049,116.321499,0,145,39945.4179513889,2009-05-12,10:01:51
40.008944,116.321383,0,136,39945.4180092593,2009-05-12,10:01:56
40.008884,116.321239,0,127,39945.4180671296,2009-05-12,10:02:01
40.008954,116.321107,0,119,39945.418125,2009-05-12,10:02:06
40.00905,116.320976,0,110,39945.4181828704,2009-05-12,10:02:11
40.00914,116.32085,0,111,39945.4182407407,2009-05-12,10:02:16
40.009231,116.320715,0,110,39945.4182986111,2009-05-12,10:02:21
40.009312,116.320606,0,109,39945.4183564815,2009-05-12,10:02:26
40.009374,116.320546,0,106,39945.4184143519,2009-05-12,10:02:31
40.009459,116.320516,0,107,39945.4184722222,2009-05-12,10:02:36
40.009459,116.320474,0,110,39945.4185300926,2009-05-12,10:02:41
40.009449,116.320474,0,112,39945.418587963,2009-05-12,10:02:46
40.009449,116.320474,0,112,39945.4186226852,2009-05-12,10:02:49
40.009445,116.320475,0,113,39945.4186458333,2009-05-12,10:02:51
40.009434,116.320448,0,115,39945.4187037037,2009-05-12,10:02:56
40.009433,116.320447,0,118,39945.4187615741,2009-05-12,10:03:01
40.009433,116.320447,0,118,39945.4187962963,2009-05-12,10:03:04
40.009426,116.320447,0,119,39945.4188194444,2009-05-12,10:03:06
40.009415,116.320448,0,119,39945.4188773148,2009-05-12,10:03:11
40.0094,116.320448,0,119,39945.4189351852,2009-05-12,10:03:16
40.009374,116.320443,0,120,39945.4189930556,2009-05-12,10:03:21
40.009351,116.320437,0,120,39945.4190509259,2009-05-12,10:03:26
40.009331,116.320334,0,124,39945.4191087963,2009-05-12,10:03:31
40.009385,116.320335,0,127,39945.4191666667,2009-05-12,10:03:36
40.009392,116.320333,0,132,39945.419224537,2009-05-12,10:03:41
40.009392,116.320333,0,132,39945.4192592593,2009-05-12,10:03:44
40.009395,116.320332,0,136,39945.4192824074,2009-05-12,10:03:46
40.009399,116.320354,0,142,39945.4193402778,2009-05-12,10:03:51
40.009368,116.320383,0,148,39945.4193981481,2009-05-12,10:03:56
40.009374,116.320491,0,154,39945.4194560185,2009-05-12,10:04:01
