# Supplementary material for: Research on differential privacy protection method based on user tendency
Source: PLoS One. 2023 Oct 26;18(10):e0288823. doi: 10.1371/journal.pone.0288823 (PMC10602288; doi:10.1371/journal.pone.0288823)
Supplement: S1 Data — (ZIP) [file pone.0288823.s001.zip › Data 5-1/000/Trajectory/20090512195558.plt]

Geolife trajectory
WGS 84
Altitude is in Feet
Reserved 3
0,2,255,My Track,0,0,2,8421376
0
39.999762,116.327362,0,153,39945.8305324074,2009-05-12,19:55:58
39.999449,116.327366,0,172,39945.8305902778,2009-05-12,19:56:03
39.999454,116.327383,0,176,39945.8306481481,2009-05-12,19:56:08
39.999732,116.327414,0,168,39945.8307060185,2009-05-12,19:56:13
39.999818,116.32729,0,165,39945.8307638889,2009-05-12,19:56:18
39.999848,116.327079,0,171,39945.8308217593,2009-05-12,19:56:23
39.999838,116.326906,0,174,39945.8308796296,2009-05-12,19:56:28
39.999842,116.326726,0,173,39945.8309375,2009-05-12,19:56:33
39.99986,116.326547,0,172,39945.8309953704,2009-05-12,19:56:38
39.999863,116.326354,0,169,39945.8310532407,2009-05-12,19:56:43
39.999862,116.326154,0,167,39945.8311111111,2009-05-12,19:56:48
39.999855,116.325949,0,159,39945.8311689815,2009-05-12,19:56:53
39.999851,116.325748,0,147,39945.8312268518,2009-05-12,19:56:58
39.999849,116.325544,0,131,39945.8312847222,2009-05-12,19:57:03
39.999849,116.32534,0,123,39945.8313425926,2009-05-12,19:57:08
39.999842,116.325135,0,114,39945.831400463,2009-05-12,19:57:13
39.999849,116.324929,0,104,39945.8314583333,2009-05-12,19:57:18
39.999873,116.324733,0,95,39945.8315162037,2009-05-12,19:57:23
39.999943,116.324616,0,87,39945.8315740741,2009-05-12,19:57:28
40.000103,116.324609,0,80,39945.8316319444,2009-05-12,19:57:33
40.00026,116.324553,0,80,39945.8316898148,2009-05-12,19:57:38
40.000395,116.324514,0,82,39945.8317476852,2009-05-12,19:57:43
40.000506,116.324457,0,104,39945.8318055556,2009-05-12,19:57:48
40.000646,116.324449,0,135,39945.8318634259,2009-05-12,19:57:53
40.000762,116.324429,0,164,39945.8319212963,2009-05-12,19:57:58
40.000896,116.324391,0,171,39945.8319791667,2009-05-12,19:58:03
40.001041,116.324376,0,175,39945.832037037,2009-05-12,19:58:08
40.001217,116.32443,0,164,39945.8320949074,2009-05-12,19:58:13
40.001391,116.324422,0,175,39945.8321527778,2009-05-12,19:58:18
40.001563,116.32443,0,184,39945.8322106482,2009-05-12,19:58:23
40.001719,116.324438,0,184,39945.8322685185,2009-05-12,19:58:28
40.001902,116.324389,0,175,39945.8323263889,2009-05-12,19:58:33
40.002094,116.324355,0,161,39945.8323842593,2009-05-12,19:58:38
40.002236,116.324372,0,166,39945.8324421296,2009-05-12,19:58:43
40.002374,116.324348,0,182,39945.8325,2009-05-12,19:58:48
40.002566,116.324351,0,188,39945.8325578704,2009-05-12,19:58:53
40.002735,116.324356,0,197,39945.8326157407,2009-05-12,19:58:58
40.00292,116.324357,0,200,39945.8326736111,2009-05-12,19:59:03
40.003102,116.324309,0,178,39945.8327314815,2009-05-12,19:59:08
40.003299,116.324302,0,161,39945.8327893519,2009-05-12,19:59:13
40.003489,116.324299,0,147,39945.8328472222,2009-05-12,19:59:18
40.003687,116.324274,0,145,39945.8329050926,2009-05-12,19:59:23
40.003901,116.32427,0,140,39945.832962963,2009-05-12,19:59:28
40.004111,116.324271,0,151,39945.8330208333,2009-05-12,19:59:33
40.004423,116.324237,0,138,39945.8330787037,2009-05-12,19:59:38
40.004654,116.324234,0,139,39945.8331365741,2009-05-12,19:59:43
40.004855,116.324218,0,150,39945.8331944444,2009-05-12,19:59:48
40.004981,116.324225,0,157,39945.8332523148,2009-05-12,19:59:53
40.00514,116.324188,0,164,39945.8333101852,2009-05-12,19:59:58
40.005297,116.32418,0,172,39945.8333680556,2009-05-12,20:00:03
40.005583,116.324207,0,157,39945.8334259259,2009-05-12,20:00:08
40.005777,116.324209,0,165,39945.8334837963,2009-05-12,20:00:13
40.005968,116.324166,0,163,39945.8335416667,2009-05-12,20:00:18
40.006145,116.324163,0,169,39945.833599537,2009-05-12,20:00:23
40.006325,116.324163,0,173,39945.8336574074,2009-05-12,20:00:28
40.006512,116.324072,0,164,39945.8337152778,2009-05-12,20:00:33
40.006641,116.323937,0,143,39945.8337731481,2009-05-12,20:00:38
40.00669,116.32372,0,126,39945.8338310185,2009-05-12,20:00:43
40.006685,116.32347,0,115,39945.8338888889,2009-05-12,20:00:48
40.006677,116.323219,0,105,39945.8339467593,2009-05-12,20:00:53
40.00668,116.32297,0,96,39945.8340046296,2009-05-12,20:00:58
40.006677,116.322714,0,87,39945.8340625,2009-05-12,20:01:03
40.006682,116.32246,0,84,39945.8341203704,2009-05-12,20:01:08
40.006684,116.322223,0,79,39945.8341782407,2009-05-12,20:01:13
40.0067,116.322,0,73,39945.8342361111,2009-05-12,20:01:18
40.006702,116.321745,0,70,39945.8342939815,2009-05-12,20:01:23
40.006693,116.321516,0,65,39945.8343518519,2009-05-12,20:01:28
40.006658,116.321291,0,61,39945.8344097222,2009-05-12,20:01:33
40.006797,116.321213,0,64,39945.8344675926,2009-05-12,20:01:38
40.006985,116.321207,0,67,39945.834525463,2009-05-12,20:01:43
40.007154,116.321186,0,68,39945.8345833333,2009-05-12,20:01:48
40.007315,116.321161,0,73,39945.8346412037,2009-05-12,20:01:53
40.007435,116.321037,0,78,39945.8346990741,2009-05-12,20:01:58
40.007424,116.320803,0,86,39945.8347569444,2009-05-12,20:02:03
40.007419,116.320585,0,87,39945.8348148148,2009-05-12,20:02:08
40.007397,116.320368,0,84,39945.8348726852,2009-05-12,20:02:13
40.007399,116.320145,0,84,39945.8349305556,2009-05-12,20:02:18
40.00738,116.319931,0,82,39945.8349884259,2009-05-12,20:02:23
40.007498,116.319818,0,83,39945.8350462963,2009-05-12,20:02:28
40.007633,116.319785,0,86,39945.8351041667,2009-05-12,20:02:33
40.007727,116.319717,0,89,39945.835162037,2009-05-12,20:02:38
40.007759,116.319659,0,100,39945.8352199074,2009-05-12,20:02:43
40.007763,116.319653,0,106,39945.8352777778,2009-05-12,20:02:48
40.007767,116.319652,0,109,39945.8353356481,2009-05-12,20:02:53
40.007766,116.319652,0,110,39945.8353935185,2009-05-12,20:02:58
40.007771,116.319653,0,111,39945.8354513889,2009-05-12,20:03:03
40.007774,116.319652,0,111,39945.8355092593,2009-05-12,20:03:08
40.007769,116.319653,0,111,39945.8355671296,2009-05-12,20:03:13
40.007765,116.319654,0,111,39945.835625,2009-05-12,20:03:18
40.007765,116.319654,0,111,39945.8356597222,2009-05-12,20:03:21
40.007767,116.319654,0,111,39945.8356828704,2009-05-12,20:03:23
40.007757,116.319654,0,111,39945.8357407407,2009-05-12,20:03:28
40.007732,116.31965,0,112,39945.8357986111,2009-05-12,20:03:33
40.007702,116.319629,0,112,39945.8358564815,2009-05-12,20:03:38
40.007667,116.319603,0,113,39945.8359143519,2009-05-12,20:03:43
40.007622,116.319595,0,113,39945.8359722222,2009-05-12,20:03:48
40.007598,116.319648,0,114,39945.8360300926,2009-05-12,20:03:53
40.007583,116.319689,0,116,39945.8361458333,2009-05-12,20:04:03
40.007583,116.319689,0,116,39945.8361805556,2009-05-12,20:04:06
40.00758,116.31969,0,116,39945.8362037037,2009-05-12,20:04:08
