# Supplementary material for: Research on differential privacy protection method based on user tendency
Source: PLoS One. 2023 Oct 26;18(10):e0288823. doi: 10.1371/journal.pone.0288823 (PMC10602288; doi:10.1371/journal.pone.0288823)
Supplement: S1 Data — (ZIP) [file pone.0288823.s001.zip › Data 5-1/000/Trajectory/20090513054336.plt]

Geolife trajectory
WGS 84
Altitude is in Feet
Reserved 3
0,2,255,My Track,0,0,2,8421376
0
40.007012,116.322869,0,492,39946.2386111111,2009-05-13,05:43:36
40.006963,116.323291,0,488,39946.2386689815,2009-05-13,05:43:41
40.006811,116.323295,0,484,39946.2387268519,2009-05-13,05:43:46
40.006645,116.323277,0,477,39946.2387847222,2009-05-13,05:43:51
40.006484,116.323269,0,470,39946.2388425926,2009-05-13,05:43:56
40.006313,116.323206,0,464,39946.238900463,2009-05-13,05:44:01
40.006119,116.323303,0,476,39946.2389583333,2009-05-13,05:44:06
40.005943,116.323275,0,471,39946.2390162037,2009-05-13,05:44:11
40.005798,116.323244,0,467,39946.2390740741,2009-05-13,05:44:16
40.005691,116.323245,0,465,39946.2391319444,2009-05-13,05:44:21
40.005678,116.323194,0,463,39946.2391898148,2009-05-13,05:44:26
40.0057,116.323145,0,461,39946.2392476852,2009-05-13,05:44:31
40.005729,116.32311,0,460,39946.2393055556,2009-05-13,05:44:36
40.005722,116.323098,0,459,39946.2393634259,2009-05-13,05:44:41
40.005679,116.323161,0,459,39946.2394212963,2009-05-13,05:44:46
40.005633,116.323271,0,459,39946.2394791667,2009-05-13,05:44:51
40.005635,116.32335,0,459,39946.239537037,2009-05-13,05:44:56
40.005614,116.323455,0,459,39946.2395949074,2009-05-13,05:45:01
40.006036,116.321242,0,-24,39946.2396527778,2009-05-13,05:45:06
40.006011,116.321258,0,-12,39946.2397106481,2009-05-13,05:45:11
40.00598,116.321215,0,33,39946.2397685185,2009-05-13,05:45:16
40.005884,116.321271,0,50,39946.2398263889,2009-05-13,05:45:21
40.005747,116.321299,0,74,39946.2398842593,2009-05-13,05:45:26
40.005598,116.321334,0,89,39946.2399421296,2009-05-13,05:45:31
40.00542,116.32136,0,99,39946.24,2009-05-13,05:45:36
40.005234,116.321444,0,108,39946.2400578704,2009-05-13,05:45:41
40.00507,116.321511,0,123,39946.2401157407,2009-05-13,05:45:46
40.004971,116.321563,0,140,39946.2401736111,2009-05-13,05:45:51
40.004873,116.321602,0,148,39946.2402314815,2009-05-13,05:45:56
40.004745,116.321563,0,159,39946.2402893519,2009-05-13,05:46:01
40.004597,116.321564,0,174,39946.2403472222,2009-05-13,05:46:06
40.004429,116.321603,0,186,39946.2404050926,2009-05-13,05:46:11
40.004259,116.321622,0,199,39946.240462963,2009-05-13,05:46:16
40.004099,116.321646,0,212,39946.2405208333,2009-05-13,05:46:21
40.003942,116.321707,0,226,39946.2405787037,2009-05-13,05:46:26
40.003707,116.321687,0,233,39946.2406365741,2009-05-13,05:46:31
40.003564,116.321733,0,247,39946.2406944444,2009-05-13,05:46:36
40.003428,116.321831,0,258,39946.2407523148,2009-05-13,05:46:41
40.003414,116.322024,0,268,39946.2408101852,2009-05-13,05:46:46
40.003395,116.322257,0,279,39946.2408680556,2009-05-13,05:46:51
40.003353,116.322454,0,288,39946.2409259259,2009-05-13,05:46:56
40.003356,116.322685,0,299,39946.2409837963,2009-05-13,05:47:01
40.003354,116.323019,0,295,39946.2410416667,2009-05-13,05:47:06
40.003352,116.323315,0,295,39946.241099537,2009-05-13,05:47:11
40.003358,116.32361,0,297,39946.2411574074,2009-05-13,05:47:16
40.003394,116.323887,0,301,39946.2412152778,2009-05-13,05:47:21
40.003413,116.324165,0,305,39946.2412731481,2009-05-13,05:47:26
40.003419,116.324337,0,294,39946.2413310185,2009-05-13,05:47:31
40.00353,116.324424,0,275,39946.2413888889,2009-05-13,05:47:36
40.003288,116.324521,0,252,39946.2414467593,2009-05-13,05:47:41
40.003091,116.324546,0,245,39946.2415046296,2009-05-13,05:47:46
40.002934,116.324603,0,242,39946.2415625,2009-05-13,05:47:51
40.002746,116.324636,0,246,39946.2416203704,2009-05-13,05:47:56
40.002539,116.324658,0,251,39946.2416782407,2009-05-13,05:48:01
40.002322,116.32466,0,243,39946.2417361111,2009-05-13,05:48:06
40.002136,116.324733,0,247,39946.2417939815,2009-05-13,05:48:11
40.001952,116.324757,0,254,39946.2418518519,2009-05-13,05:48:16
40.001768,116.324808,0,261,39946.2419097222,2009-05-13,05:48:21
40.001603,116.324814,0,266,39946.2419675926,2009-05-13,05:48:26
40.001411,116.324833,0,274,39946.242025463,2009-05-13,05:48:31
40.001286,116.324957,0,278,39946.2420833333,2009-05-13,05:48:36
40.001279,116.325214,0,284,39946.2421412037,2009-05-13,05:48:41
40.001256,116.325305,0,270,39946.2421990741,2009-05-13,05:48:46
40.00125,116.325536,0,258,39946.2422569444,2009-05-13,05:48:51
40.001244,116.325786,0,254,39946.2423148148,2009-05-13,05:48:56
40.001244,116.326066,0,250,39946.2423726852,2009-05-13,05:49:01
40.001274,116.326332,0,249,39946.2424305556,2009-05-13,05:49:06
40.001294,116.326606,0,251,39946.2424884259,2009-05-13,05:49:11
40.001337,116.326882,0,251,39946.2425462963,2009-05-13,05:49:16
40.001315,116.327126,0,257,39946.2426041667,2009-05-13,05:49:21
40.001156,116.327162,0,255,39946.242662037,2009-05-13,05:49:26
40.000922,116.327157,0,258,39946.2427199074,2009-05-13,05:49:31
40.000742,116.327143,0,271,39946.2427777778,2009-05-13,05:49:36
40.000528,116.326973,0,290,39946.2428356481,2009-05-13,05:49:41
40.000248,116.327039,0,295,39946.2428935185,2009-05-13,05:49:46
40.000075,116.327099,0,305,39946.2429513889,2009-05-13,05:49:51
39.999967,116.32715,0,296,39946.2430092593,2009-05-13,05:49:56
39.999963,116.32716,0,301,39946.2430671296,2009-05-13,05:50:01
39.999941,116.327159,0,307,39946.243125,2009-05-13,05:50:06
39.999939,116.327138,0,311,39946.2431828704,2009-05-13,05:50:11
39.999947,116.327202,0,309,39946.2432407407,2009-05-13,05:50:16
39.999909,116.327239,0,304,39946.2432986111,2009-05-13,05:50:21
39.999817,116.327274,0,299,39946.2433564815,2009-05-13,05:50:26
39.999755,116.327262,0,298,39946.2434143518,2009-05-13,05:50:31
39.999694,116.327228,0,291,39946.2434722222,2009-05-13,05:50:36
39.999653,116.327256,0,291,39946.2435300926,2009-05-13,05:50:41
39.999742,116.327475,0,294,39946.243587963,2009-05-13,05:50:46
39.999759,116.327528,0,296,39946.2436458333,2009-05-13,05:50:51
39.999762,116.327529,0,297,39946.2437037037,2009-05-13,05:50:56
39.999762,116.327529,0,297,39946.2437384259,2009-05-13,05:50:59
39.99977,116.32753,0,300,39946.2437615741,2009-05-13,05:51:01
39.999781,116.327531,0,302,39946.2438194444,2009-05-13,05:51:06
39.999754,116.327513,0,303,39946.2438773148,2009-05-13,05:51:11
39.999762,116.3275,0,305,39946.2439351852,2009-05-13,05:51:16
39.999786,116.327498,0,306,39946.2439930556,2009-05-13,05:51:21
39.999811,116.327448,0,307,39946.2440509259,2009-05-13,05:51:26
39.999861,116.327458,0,307,39946.2441087963,2009-05-13,05:51:31
39.999895,116.327469,0,308,39946.2441666667,2009-05-13,05:51:36
40.000016,116.327482,0,308,39946.244224537,2009-05-13,05:51:41
40.000124,116.32744,0,310,39946.2442824074,2009-05-13,05:51:46
40.00021,116.327396,0,311,39946.2443402778,2009-05-13,05:51:51
40.000272,116.327382,0,312,39946.2443981481,2009-05-13,05:51:56
40.000321,116.32738,0,313,39946.2444560185,2009-05-13,05:52:01
40.000357,116.327411,0,314,39946.2445138889,2009-05-13,05:52:06
40.000171,116.32691,0,169,39946.3764351852,2009-05-13,09:02:04
40.000188,116.326973,0,285,39946.3764930556,2009-05-13,09:02:09
40.000191,116.326986,0,283,39946.3765509259,2009-05-13,09:02:14
40.000188,116.32701,0,282,39946.3766087963,2009-05-13,09:02:19
40.000217,116.327026,0,281,39946.3766666667,2009-05-13,09:02:24
40.000282,116.327054,0,282,39946.376724537,2009-05-13,09:02:29
40.000463,116.327096,0,277,39946.3767824074,2009-05-13,09:02:34
40.000579,116.327114,0,283,39946.3768402778,2009-05-13,09:02:39
40.000867,116.327401,0,254,39946.3768981481,2009-05-13,09:02:44
40.001049,116.327345,0,249,39946.3769560185,2009-05-13,09:02:49
40.001174,116.327028,0,227,39946.3770138889,2009-05-13,09:02:54
40.001333,116.326888,0,229,39946.3770717593,2009-05-13,09:02:59
40.001494,116.326854,0,234,39946.3771296296,2009-05-13,09:03:04
40.001701,116.326813,0,233,39946.3771875,2009-05-13,09:03:09
40.00193,116.326786,0,244,39946.3772453704,2009-05-13,09:03:14
40.002131,116.326796,0,235,39946.3773032407,2009-05-13,09:03:19
40.00231,116.326642,0,190,39946.3773611111,2009-05-13,09:03:24
40.002394,116.326528,0,178,39946.3774189815,2009-05-13,09:03:29
40.002536,116.326457,0,181,39946.3774768518,2009-05-13,09:03:34
40.002668,116.326385,0,186,39946.3775347222,2009-05-13,09:03:39
40.002753,116.326388,0,195,39946.3775925926,2009-05-13,09:03:44
40.002813,116.326355,0,205,39946.377650463,2009-05-13,09:03:49
40.002799,116.326354,0,212,39946.3777083333,2009-05-13,09:03:54
40.002778,116.326369,0,220,39946.3777662037,2009-05-13,09:03:59
40.002767,116.326384,0,227,39946.3778240741,2009-05-13,09:04:04
40.002688,116.326375,0,229,39946.3778819444,2009-05-13,09:04:09
40.002641,116.32645,0,234,39946.3779398148,2009-05-13,09:04:14
40.003312,116.326498,0,202,39946.3781712963,2009-05-13,09:04:34
40.003357,116.3265,0,190,39946.3782291667,2009-05-13,09:04:39
40.003309,116.32654,0,192,39946.378287037,2009-05-13,09:04:44
40.002732,116.326106,0,191,39946.4361342593,2009-05-13,10:28:02
40.002751,116.326099,0,187,39946.4361921296,2009-05-13,10:28:07
40.002782,116.326063,0,186,39946.43625,2009-05-13,10:28:12
40.002807,116.325983,0,186,39946.4363078704,2009-05-13,10:28:17
40.002807,116.325694,0,175,39946.4363657407,2009-05-13,10:28:22
40.002883,116.32555,0,164,39946.4364236111,2009-05-13,10:28:27
40.00303,116.325525,0,154,39946.4364814815,2009-05-13,10:28:32
40.003171,116.325504,0,141,39946.4365393519,2009-05-13,10:28:37
40.003307,116.325511,0,134,39946.4365972222,2009-05-13,10:28:42
40.003433,116.325473,0,127,39946.4366550926,2009-05-13,10:28:47
40.003513,116.325405,0,127,39946.436712963,2009-05-13,10:28:52
40.003536,116.325272,0,123,39946.4367708333,2009-05-13,10:28:57
40.003529,116.325122,0,122,39946.4368287037,2009-05-13,10:29:02
40.003553,116.324989,0,118,39946.4368865741,2009-05-13,10:29:07
40.003552,116.324867,0,120,39946.4369444444,2009-05-13,10:29:12
40.00355,116.324741,0,121,39946.4370023148,2009-05-13,10:29:17
40.003538,116.32456,0,120,39946.4370601852,2009-05-13,10:29:22
40.003565,116.32445,0,122,39946.4371180556,2009-05-13,10:29:27
40.003643,116.324421,0,124,39946.4371759259,2009-05-13,10:29:32
40.003742,116.324421,0,126,39946.4372337963,2009-05-13,10:29:37
40.003882,116.324402,0,129,39946.4372916667,2009-05-13,10:29:42
40.004041,116.324411,0,127,39946.437349537,2009-05-13,10:29:47
40.004335,116.324361,0,121,39946.4374074074,2009-05-13,10:29:52
40.004572,116.32434,0,115,39946.4374652778,2009-05-13,10:29:57
40.00475,116.324324,0,114,39946.4375231481,2009-05-13,10:30:02
40.004913,116.324315,0,119,39946.4375810185,2009-05-13,10:30:07
40.00506,116.324314,0,122,39946.4376388889,2009-05-13,10:30:12
40.005239,116.324309,0,120,39946.4376967593,2009-05-13,10:30:17
40.005402,116.324317,0,106,39946.4377546296,2009-05-13,10:30:22
40.005533,116.324319,0,111,39946.4378125,2009-05-13,10:30:27
40.005702,116.324318,0,118,39946.4378703704,2009-05-13,10:30:32
40.005862,116.324288,0,116,39946.4379282407,2009-05-13,10:30:37
40.00601,116.324252,0,120,39946.4379861111,2009-05-13,10:30:42
40.006161,116.32423,0,120,39946.4380439815,2009-05-13,10:30:47
40.006308,116.324224,0,120,39946.4381018518,2009-05-13,10:30:52
40.006463,116.324211,0,123,39946.4381597222,2009-05-13,10:30:57
40.006616,116.324203,0,123,39946.4382175926,2009-05-13,10:31:02
40.006724,116.324126,0,126,39946.438275463,2009-05-13,10:31:07
40.006731,116.323928,0,122,39946.4383333333,2009-05-13,10:31:12
40.006717,116.32374,0,122,39946.4383912037,2009-05-13,10:31:17
40.0067,116.323536,0,121,39946.4384490741,2009-05-13,10:31:22
40.006707,116.323347,0,124,39946.4385069444,2009-05-13,10:31:27
40.006696,116.323119,0,126,39946.4385648148,2009-05-13,10:31:32
40.006706,116.322928,0,122,39946.4386226852,2009-05-13,10:31:37
40.006702,116.322706,0,119,39946.4386805556,2009-05-13,10:31:42
40.006702,116.322505,0,119,39946.4387384259,2009-05-13,10:31:47
40.006722,116.322331,0,118,39946.4387962963,2009-05-13,10:31:52
40.006749,116.322162,0,119,39946.4388541667,2009-05-13,10:31:57
40.006762,116.321948,0,119,39946.438912037,2009-05-13,10:32:02
40.006722,116.321677,0,129,39946.4389699074,2009-05-13,10:32:07
40.006672,116.321444,0,131,39946.4390277778,2009-05-13,10:32:12
40.006692,116.321312,0,132,39946.4390856481,2009-05-13,10:32:17
40.006816,116.321302,0,130,39946.4391435185,2009-05-13,10:32:22
40.006973,116.321267,0,121,39946.4392013889,2009-05-13,10:32:27
40.007126,116.321251,0,112,39946.4392592593,2009-05-13,10:32:32
40.007267,116.321233,0,109,39946.4393171296,2009-05-13,10:32:37
40.007397,116.321195,0,108,39946.439375,2009-05-13,10:32:42
40.007467,116.321024,0,107,39946.4394328704,2009-05-13,10:32:47
40.007461,116.320843,0,107,39946.4394907407,2009-05-13,10:32:52
40.007444,116.320634,0,107,39946.4395486111,2009-05-13,10:32:57
40.007401,116.32047,0,111,39946.4396064815,2009-05-13,10:33:02
40.007404,116.32031,0,116,39946.4396643518,2009-05-13,10:33:07
40.007376,116.320108,0,120,39946.4397222222,2009-05-13,10:33:12
40.007403,116.319897,0,117,39946.4397800926,2009-05-13,10:33:17
40.00751,116.319829,0,116,39946.439837963,2009-05-13,10:33:22
40.007633,116.319805,0,116,39946.4398958333,2009-05-13,10:33:27
40.007729,116.31978,0,109,39946.4399537037,2009-05-13,10:33:32
40.007774,116.319721,0,109,39946.4400115741,2009-05-13,10:33:37
40.00777,116.319726,0,109,39946.4400694444,2009-05-13,10:33:42
40.00777,116.319726,0,109,39946.4401041667,2009-05-13,10:33:45
40.007762,116.319728,0,110,39946.4401273148,2009-05-13,10:33:47
40.007744,116.319734,0,110,39946.4401851852,2009-05-13,10:33:52
40.007743,116.319737,0,106,39946.4402430556,2009-05-13,10:33:57
40.007743,116.319737,0,106,39946.4402777778,2009-05-13,10:34:00
40.007749,116.319741,0,106,39946.4403009259,2009-05-13,10:34:02
40.007767,116.319744,0,106,39946.4403587963,2009-05-13,10:34:07
40.007788,116.319744,0,106,39946.4404166667,2009-05-13,10:34:12
40.007789,116.319734,0,105,39946.440474537,2009-05-13,10:34:17
40.007771,116.319737,0,104,39946.4405324074,2009-05-13,10:34:22
40.007771,116.319737,0,104,39946.4405671296,2009-05-13,10:34:25
40.007776,116.319737,0,104,39946.4405902778,2009-05-13,10:34:27
40.007858,116.31965,0,104,39946.4406481481,2009-05-13,10:34:32
40.00788,116.319632,0,104,39946.4407060185,2009-05-13,10:34:37
40.007862,116.319628,0,105,39946.4407638889,2009-05-13,10:34:42
40.007846,116.319637,0,105,39946.4408217593,2009-05-13,10:34:47
40.007829,116.319652,0,105,39946.4408796296,2009-05-13,10:34:52
40.00781,116.319662,0,105,39946.4409375,2009-05-13,10:34:57
40.007792,116.319687,0,105,39946.4409953704,2009-05-13,10:35:02
40.007792,116.319687,0,105,39946.4410300926,2009-05-13,10:35:05
40.007784,116.319679,0,106,39946.4410532407,2009-05-13,10:35:07
40.007781,116.319635,0,106,39946.4411111111,2009-05-13,10:35:12
40.007803,116.319623,0,106,39946.4411689815,2009-05-13,10:35:17
40.007859,116.319674,0,106,39946.4412268519,2009-05-13,10:35:22
40.007924,116.319721,0,106,39946.4412847222,2009-05-13,10:35:27
40.007976,116.319746,0,107,39946.4413425926,2009-05-13,10:35:32
40.008008,116.31974,0,107,39946.441400463,2009-05-13,10:35:37
40.008077,116.319723,0,108,39946.4414583333,2009-05-13,10:35:42
40.00811,116.319721,0,109,39946.4415162037,2009-05-13,10:35:47
40.008147,116.319713,0,109,39946.4415740741,2009-05-13,10:35:52
40.008101,116.319638,0,109,39946.4416898148,2009-05-13,10:36:02
40.008081,116.319615,0,109,39946.4417476852,2009-05-13,10:36:07
40.008081,116.319615,0,109,39946.4417824074,2009-05-13,10:36:10
40.008084,116.319607,0,109,39946.4418055556,2009-05-13,10:36:12
40.008058,116.319588,0,109,39946.4425,2009-05-13,10:37:12
40.008068,116.319591,0,109,39946.4441203704,2009-05-13,10:39:32
40.008046,116.319581,0,109,39946.4441782407,2009-05-13,10:39:37
40.007999,116.319624,0,108,39946.4442361111,2009-05-13,10:39:42
40.007959,116.319644,0,108,39946.4442939815,2009-05-13,10:39:47
40.007917,116.319619,0,108,39946.4443518519,2009-05-13,10:39:52
40.007903,116.319583,0,109,39946.444525463,2009-05-13,10:40:07
40.007898,116.319584,0,109,39946.4445833333,2009-05-13,10:40:12
40.007896,116.319583,0,109,39946.4446412037,2009-05-13,10:40:17
40.007897,116.319584,0,109,39946.4446990741,2009-05-13,10:40:22
40.007898,116.319583,0,109,39946.4447569444,2009-05-13,10:40:27
40.007898,116.319583,0,109,39946.4447916667,2009-05-13,10:40:30
40.007892,116.319586,0,109,39946.4448148148,2009-05-13,10:40:32
40.007882,116.31959,0,109,39946.4448726852,2009-05-13,10:40:37
40.007874,116.319593,0,110,39946.4449305556,2009-05-13,10:40:42
40.00787,116.319593,0,110,39946.4449884259,2009-05-13,10:40:47
40.00787,116.319593,0,110,39946.4450231481,2009-05-13,10:40:50
40.007871,116.319593,0,110,39946.4450462963,2009-05-13,10:40:52
40.007884,116.319589,0,109,39946.445162037,2009-05-13,10:41:02
40.007923,116.319601,0,109,39946.4452199074,2009-05-13,10:41:07
40.007935,116.319588,0,108,39946.4452777778,2009-05-13,10:41:12
40.007931,116.319546,0,108,39946.4453356481,2009-05-13,10:41:17
40.007897,116.319514,0,107,39946.4453935185,2009-05-13,10:41:22
40.007891,116.319497,0,107,39946.4454513889,2009-05-13,10:41:27
40.007902,116.319488,0,107,39946.4455092593,2009-05-13,10:41:32
40.007928,116.319472,0,109,39946.4455671296,2009-05-13,10:41:37
40.007931,116.319449,0,111,39946.445625,2009-05-13,10:41:42
40.007935,116.31943,0,111,39946.4456828704,2009-05-13,10:41:47
40.007939,116.319429,0,111,39946.4457407407,2009-05-13,10:41:52
40.007947,116.319428,0,112,39946.4457986111,2009-05-13,10:41:57
40.007955,116.319429,0,112,39946.4459722222,2009-05-13,10:42:12
40.007955,116.319429,0,112,39946.4460069444,2009-05-13,10:42:15
40.007952,116.31943,0,112,39946.4460300926,2009-05-13,10:42:17
40.007954,116.31944,0,111,39946.4466666667,2009-05-13,10:43:12
40.007963,116.319443,0,112,39946.446724537,2009-05-13,10:43:17
40.008097,116.319678,0,115,39946.4467824074,2009-05-13,10:43:22
40.008191,116.319865,0,118,39946.4468402778,2009-05-13,10:43:27
40.008222,116.319989,0,118,39946.4468981481,2009-05-13,10:43:32
40.008225,116.320045,0,118,39946.4469560185,2009-05-13,10:43:37
40.008237,116.320072,0,118,39946.4470138889,2009-05-13,10:43:42
40.007824,116.319625,0,567,39946.4478240741,2009-05-13,10:44:52
40.007852,116.319712,0,551,39946.4478819444,2009-05-13,10:44:57
40.008078,116.320205,0,415,39946.4479398148,2009-05-13,10:45:02
40.008308,116.320886,0,288,39946.4479976852,2009-05-13,10:45:07
40.00838,116.321109,0,246,39946.4480555556,2009-05-13,10:45:12
40.00838,116.321124,0,244,39946.4481134259,2009-05-13,10:45:17
40.004658,116.321912,0,154,39946.4522800926,2009-05-13,10:51:17
40.00624,116.320765,0,146,39946.452337963,2009-05-13,10:51:22
40.007672,116.319604,0,114,39946.4523958333,2009-05-13,10:51:27
40.00767,116.319519,0,109,39946.4524537037,2009-05-13,10:51:32
40.00767,116.319474,0,108,39946.4525115741,2009-05-13,10:51:37
40.007671,116.319472,0,108,39946.4525694444,2009-05-13,10:51:42
40.007671,116.319472,0,108,39946.452662037,2009-05-13,10:51:50
40.007676,116.31947,0,108,39946.4526851852,2009-05-13,10:51:52
40.007738,116.319469,0,108,39946.4527430556,2009-05-13,10:51:57
40.007793,116.319479,0,108,39946.4528009259,2009-05-13,10:52:02
40.008303,116.320543,0,670,39946.4540740741,2009-05-13,10:53:52
40.008289,116.320518,0,663,39946.4541319444,2009-05-13,10:53:57
40.008854,116.322241,0,500,39946.4544791667,2009-05-13,10:54:27
40.008965,116.32282,0,373,39946.454537037,2009-05-13,10:54:32
40.008882,116.322782,0,304,39946.4545949074,2009-05-13,10:54:37
40.008763,116.322568,0,260,39946.4546527778,2009-05-13,10:54:42
40.008668,116.322374,0,238,39946.4547106481,2009-05-13,10:54:47
40.008616,116.322115,0,223,39946.4547685185,2009-05-13,10:54:52
40.008506,116.321775,0,206,39946.4548263889,2009-05-13,10:54:57
40.008435,116.321464,0,194,39946.4548842593,2009-05-13,10:55:02
40.00838,116.32119,0,183,39946.4549421296,2009-05-13,10:55:07
40.008367,116.321192,0,180,39946.455,2009-05-13,10:55:12
40.008381,116.321201,0,182,39946.4550578704,2009-05-13,10:55:17
40.008387,116.321201,0,183,39946.4551157407,2009-05-13,10:55:22
40.008387,116.321199,0,184,39946.4551736111,2009-05-13,10:55:27
40.008383,116.321196,0,184,39946.4552314815,2009-05-13,10:55:32
40.00838,116.32119,0,185,39946.4552893518,2009-05-13,10:55:37
40.00838,116.32119,0,185,39946.4553240741,2009-05-13,10:55:40
40.008375,116.321187,0,185,39946.4553472222,2009-05-13,10:55:42
40.008364,116.321175,0,185,39946.4554050926,2009-05-13,10:55:47
40.008333,116.321142,0,183,39946.455462963,2009-05-13,10:55:52
40.008322,116.32114,0,183,39946.4555208333,2009-05-13,10:55:57
40.008317,116.321139,0,183,39946.4555787037,2009-05-13,10:56:02
40.008317,116.321139,0,183,39946.4556134259,2009-05-13,10:56:05
40.00832,116.321136,0,183,39946.4556365741,2009-05-13,10:56:07
40.008319,116.321093,0,183,39946.4556944444,2009-05-13,10:56:12
40.008334,116.321087,0,183,39946.4557523148,2009-05-13,10:56:17
40.008333,116.321066,0,182,39946.4558101852,2009-05-13,10:56:22
40.008338,116.321055,0,182,39946.4558680556,2009-05-13,10:56:27
40.008339,116.32105,0,182,39946.4559259259,2009-05-13,10:56:32
40.008332,116.321049,0,181,39946.4559837963,2009-05-13,10:56:37
40.008324,116.321049,0,181,39946.4560416667,2009-05-13,10:56:42
40.008323,116.321045,0,181,39946.456099537,2009-05-13,10:56:47
40.008322,116.321043,0,180,39946.4561574074,2009-05-13,10:56:52
40.008319,116.321041,0,180,39946.4562152778,2009-05-13,10:56:57
40.008315,116.32104,0,180,39946.4562731481,2009-05-13,10:57:02
40.008318,116.321036,0,180,39946.4563310185,2009-05-13,10:57:07
40.008318,116.321036,0,180,39946.4563657407,2009-05-13,10:57:10
40.008317,116.321034,0,180,39946.4563888889,2009-05-13,10:57:12
40.008293,116.320977,0,178,39946.4564467593,2009-05-13,10:57:17
40.008293,116.320977,0,178,39946.4564814815,2009-05-13,10:57:20
40.008294,116.320973,0,178,39946.4565046296,2009-05-13,10:57:22
40.008279,116.320829,0,176,39946.4565625,2009-05-13,10:57:27
40.008253,116.320663,0,171,39946.4566203704,2009-05-13,10:57:32
40.008247,116.320643,0,170,39946.4566782407,2009-05-13,10:57:37
40.008247,116.320643,0,170,39946.456712963,2009-05-13,10:57:40
40.008245,116.32064,0,170,39946.4567361111,2009-05-13,10:57:42
40.008214,116.320598,0,167,39946.4567939815,2009-05-13,10:57:47
40.00816,116.320543,0,163,39946.4568518519,2009-05-13,10:57:52
40.00806,116.320514,0,160,39946.4569097222,2009-05-13,10:57:57
40.008012,116.320447,0,156,39946.4569675926,2009-05-13,10:58:02
40.007998,116.320346,0,153,39946.457025463,2009-05-13,10:58:07
40.008008,116.320305,0,151,39946.4570833333,2009-05-13,10:58:12
40.008028,116.320248,0,150,39946.4572569444,2009-05-13,10:58:27
40.008028,116.320248,0,150,39946.4572916667,2009-05-13,10:58:30
40.008033,116.320246,0,150,39946.4573148148,2009-05-13,10:58:32
40.008061,116.320201,0,148,39946.4573726852,2009-05-13,10:58:37
40.00809,116.320144,0,144,39946.4574305556,2009-05-13,10:58:42
40.008119,116.320111,0,141,39946.4574884259,2009-05-13,10:58:47
40.008153,116.320073,0,139,39946.4575462963,2009-05-13,10:58:52
40.008176,116.320026,0,138,39946.4576041667,2009-05-13,10:58:57
40.008186,116.319999,0,136,39946.457662037,2009-05-13,10:59:02
40.008198,116.319985,0,135,39946.4577199074,2009-05-13,10:59:07
40.008207,116.319981,0,135,39946.4577777778,2009-05-13,10:59:12
40.008231,116.319967,0,134,39946.4578356481,2009-05-13,10:59:17
40.008225,116.319903,0,134,39946.4578935185,2009-05-13,10:59:22
40.008216,116.319852,0,135,39946.4579513889,2009-05-13,10:59:27
40.0082,116.319727,0,136,39946.4580092593,2009-05-13,10:59:32
40.008184,116.319691,0,136,39946.4580671296,2009-05-13,10:59:37
40.008164,116.319687,0,136,39946.458125,2009-05-13,10:59:42
40.008138,116.319688,0,135,39946.4581828704,2009-05-13,10:59:47
40.008095,116.319685,0,134,39946.4582407407,2009-05-13,10:59:52
40.008038,116.319697,0,134,39946.4582986111,2009-05-13,10:59:57
40.007966,116.319763,0,133,39946.4583564815,2009-05-13,11:00:02
40.007912,116.31982,0,132,39946.4584143519,2009-05-13,11:00:07
40.007851,116.319885,0,131,39946.4584722222,2009-05-13,11:00:12
40.00783,116.319914,0,130,39946.4585300926,2009-05-13,11:00:17
40.007822,116.319941,0,130,39946.4586458333,2009-05-13,11:00:27
40.007823,116.319941,0,130,39946.4587037037,2009-05-13,11:00:32
40.007823,116.319941,0,130,39946.4587384259,2009-05-13,11:00:35
40.007815,116.319946,0,130,39946.4587615741,2009-05-13,11:00:37
40.007798,116.319961,0,129,39946.4588194444,2009-05-13,11:00:42
40.007764,116.320019,0,129,39946.4588773148,2009-05-13,11:00:47
40.007756,116.320077,0,128,39946.4589351852,2009-05-13,11:00:52
40.007761,116.320127,0,127,39946.4589930556,2009-05-13,11:00:57
40.007764,116.32014,0,127,39946.459224537,2009-05-13,11:01:17
40.007764,116.320141,0,127,39946.4592824074,2009-05-13,11:01:22
40.007764,116.320141,0,127,39946.4593171296,2009-05-13,11:01:25
40.007765,116.32014,0,127,39946.4593402778,2009-05-13,11:01:27
40.007757,116.32013,0,126,39946.4593981481,2009-05-13,11:01:32
40.00776,116.320109,0,126,39946.4594560185,2009-05-13,11:01:37
40.007757,116.32011,0,126,39946.4595138889,2009-05-13,11:01:42
40.007751,116.320114,0,126,39946.4595717593,2009-05-13,11:01:47
40.007748,116.320117,0,126,39946.4596296296,2009-05-13,11:01:52
40.007748,116.320117,0,126,39946.4596643519,2009-05-13,11:01:55
40.007743,116.320119,0,126,39946.4596875,2009-05-13,11:01:57
40.007718,116.320163,0,126,39946.4597453704,2009-05-13,11:02:02
40.007689,116.320231,0,126,39946.4598032407,2009-05-13,11:02:07
40.007657,116.320295,0,125,39946.4598611111,2009-05-13,11:02:12
40.007635,116.32034,0,124,39946.4599189815,2009-05-13,11:02:17
40.007615,116.320359,0,123,39946.4599768519,2009-05-13,11:02:22
40.007615,116.320363,0,124,39946.4600347222,2009-05-13,11:02:27
40.007623,116.320363,0,124,39946.4600925926,2009-05-13,11:02:32
40.007623,116.320363,0,124,39946.4601273148,2009-05-13,11:02:35
40.007623,116.320362,0,124,39946.460150463,2009-05-13,11:02:37
40.007774,116.320405,0,126,39946.4602083333,2009-05-13,11:02:42
40.007755,116.320417,0,126,39946.4602662037,2009-05-13,11:02:47
40.007829,116.320399,0,126,39946.4603240741,2009-05-13,11:02:52
40.007804,116.320408,0,126,39946.4603819444,2009-05-13,11:02:57
40.007802,116.320409,0,126,39946.4604398148,2009-05-13,11:03:02
40.007797,116.320411,0,126,39946.4605555556,2009-05-13,11:03:12
40.007793,116.320412,0,126,39946.4606134259,2009-05-13,11:03:17
40.00779,116.320413,0,126,39946.4606712963,2009-05-13,11:03:22
40.00779,116.320413,0,126,39946.4607060185,2009-05-13,11:03:25
40.007787,116.320413,0,126,39946.4607291667,2009-05-13,11:03:27
40.007796,116.32041,0,126,39946.4609027778,2009-05-13,11:03:42
40.007804,116.320411,0,126,39946.4611342593,2009-05-13,11:04:02
40.007807,116.320412,0,126,39946.4611921296,2009-05-13,11:04:07
40.007811,116.320417,0,126,39946.4613657407,2009-05-13,11:04:22
40.007816,116.320421,0,126,39946.4614814815,2009-05-13,11:04:32
40.007822,116.320421,0,126,39946.4616550926,2009-05-13,11:04:47
40.007822,116.320421,0,126,39946.4616898148,2009-05-13,11:04:50
40.007824,116.320419,0,126,39946.461712963,2009-05-13,11:04:52
39.999681,116.290036,0,149,39946.4636805556,2009-05-13,11:07:42
40.008163,116.320497,0,153,39946.475775463,2009-05-13,11:25:07
40.007981,116.319732,0,144,39946.4758333333,2009-05-13,11:25:12
40.007921,116.319392,0,143,39946.4758912037,2009-05-13,11:25:17
40.007935,116.31928,0,142,39946.4759490741,2009-05-13,11:25:22
40.007938,116.319195,0,141,39946.4760069444,2009-05-13,11:25:27
40.007935,116.319147,0,139,39946.4760648148,2009-05-13,11:25:32
40.007922,116.319164,0,137,39946.4761226852,2009-05-13,11:25:37
40.007904,116.319133,0,138,39946.4761805556,2009-05-13,11:25:42
40.007883,116.31908,0,139,39946.4762384259,2009-05-13,11:25:47
40.007864,116.31907,0,136,39946.4762962963,2009-05-13,11:25:52
40.007857,116.319115,0,135,39946.4763541667,2009-05-13,11:25:57
40.007865,116.319161,0,135,39946.476412037,2009-05-13,11:26:02
40.007865,116.319161,0,135,39946.4764467593,2009-05-13,11:26:05
40.007869,116.319161,0,135,39946.4764699074,2009-05-13,11:26:07
40.007863,116.319195,0,136,39946.4765277778,2009-05-13,11:26:12
40.007856,116.319225,0,137,39946.4765856481,2009-05-13,11:26:17
40.007855,116.319269,0,139,39946.4766435185,2009-05-13,11:26:22
40.007844,116.319273,0,139,39946.4767013889,2009-05-13,11:26:27
40.00783,116.319317,0,141,39946.4767592593,2009-05-13,11:26:32
40.00782,116.319348,0,141,39946.4768171296,2009-05-13,11:26:37
40.005936,116.312401,0,144,39946.4776851852,2009-05-13,11:27:52
40.006236,116.313174,0,145,39946.4777430556,2009-05-13,11:27:57
40.006256,116.313196,0,145,39946.4778009259,2009-05-13,11:28:02
40.006259,116.313205,0,145,39946.4778587963,2009-05-13,11:28:07
40.006278,116.313325,0,145,39946.4779166667,2009-05-13,11:28:12
40.006457,116.314039,0,137,39946.477974537,2009-05-13,11:28:17
40.006647,116.314799,0,129,39946.4780324074,2009-05-13,11:28:22
40.006831,116.315522,0,121,39946.4780902778,2009-05-13,11:28:27
40.006943,116.31596,0,116,39946.4781481481,2009-05-13,11:28:32
40.006975,116.316194,0,114,39946.4782060185,2009-05-13,11:28:37
40.00698,116.3164,0,114,39946.4782638889,2009-05-13,11:28:42
40.007168,116.317316,0,114,39946.4783217593,2009-05-13,11:28:47
40.007269,116.317803,0,113,39946.4783796296,2009-05-13,11:28:52
40.007275,116.317998,0,116,39946.4784375,2009-05-13,11:28:57
40.007236,116.318041,0,119,39946.4784953704,2009-05-13,11:29:02
40.007169,116.318011,0,124,39946.4785532407,2009-05-13,11:29:07
40.00721,116.31831,0,130,39946.4786111111,2009-05-13,11:29:12
40.007166,116.318493,0,133,39946.4786689815,2009-05-13,11:29:17
40.007054,116.318569,0,136,39946.4787268518,2009-05-13,11:29:22
40.007001,116.318673,0,137,39946.4787847222,2009-05-13,11:29:27
40.007843,116.32001,0,146,39946.4797106481,2009-05-13,11:30:47
40.007673,116.319848,0,142,39946.4797685185,2009-05-13,11:30:52
40.00757,116.319924,0,140,39946.4798263889,2009-05-13,11:30:57
40.007501,116.319947,0,135,39946.4798842593,2009-05-13,11:31:02
40.007558,116.319909,0,136,39946.4799421296,2009-05-13,11:31:07
40.007603,116.31982,0,136,39946.48,2009-05-13,11:31:12
40.007543,116.319836,0,136,39946.4800578704,2009-05-13,11:31:17
40.00743,116.31988,0,135,39946.4801157407,2009-05-13,11:31:22
40.007389,116.320014,0,129,39946.4801736111,2009-05-13,11:31:27
40.007401,116.320203,0,122,39946.4802314815,2009-05-13,11:31:32
40.007416,116.32038,0,113,39946.4802893519,2009-05-13,11:31:37
40.007395,116.320565,0,105,39946.4803472222,2009-05-13,11:31:42
40.007346,116.320741,0,102,39946.4804050926,2009-05-13,11:31:47
40.007349,116.320945,0,96,39946.480462963,2009-05-13,11:31:52
40.007321,116.321133,0,90,39946.4805208333,2009-05-13,11:31:57
40.007205,116.321166,0,88,39946.4805787037,2009-05-13,11:32:02
40.007055,116.321186,0,91,39946.4806365741,2009-05-13,11:32:07
40.006917,116.321217,0,96,39946.4806944444,2009-05-13,11:32:12
40.006759,116.321225,0,98,39946.4807523148,2009-05-13,11:32:17
40.006621,116.321236,0,103,39946.4808101852,2009-05-13,11:32:22
40.006458,116.321228,0,109,39946.4808680556,2009-05-13,11:32:27
40.006284,116.321253,0,116,39946.4809259259,2009-05-13,11:32:32
40.00609,116.321291,0,122,39946.4809837963,2009-05-13,11:32:37
40.005928,116.321302,0,127,39946.4810416667,2009-05-13,11:32:42
40.005764,116.321305,0,134,39946.481099537,2009-05-13,11:32:47
40.005601,116.321312,0,144,39946.4811574074,2009-05-13,11:32:52
40.005437,116.321313,0,162,39946.4812152778,2009-05-13,11:32:57
40.005251,116.321384,0,178,39946.4812731481,2009-05-13,11:33:02
40.005091,116.321412,0,188,39946.4813310185,2009-05-13,11:33:07
40.00493,116.321424,0,194,39946.4813888889,2009-05-13,11:33:12
40.004773,116.321435,0,203,39946.4814467593,2009-05-13,11:33:17
40.004612,116.321461,0,205,39946.4815046296,2009-05-13,11:33:22
40.004462,116.321469,0,208,39946.4815625,2009-05-13,11:33:27
40.004268,116.321471,0,211,39946.4816203704,2009-05-13,11:33:32
40.004103,116.321492,0,214,39946.4816782407,2009-05-13,11:33:37
40.003955,116.321494,0,222,39946.4817361111,2009-05-13,11:33:42
40.003806,116.32152,0,230,39946.4817939815,2009-05-13,11:33:47
40.003649,116.321555,0,237,39946.4818518519,2009-05-13,11:33:52
40.003522,116.321605,0,244,39946.4819097222,2009-05-13,11:33:57
40.003407,116.32182,0,226,39946.4819675926,2009-05-13,11:34:02
40.003416,116.322024,0,206,39946.482025463,2009-05-13,11:34:07
40.003382,116.322243,0,200,39946.4820833333,2009-05-13,11:34:12
40.003398,116.32248,0,183,39946.4821412037,2009-05-13,11:34:17
40.003376,116.322707,0,164,39946.4821990741,2009-05-13,11:34:22
40.003393,116.322945,0,156,39946.4822569444,2009-05-13,11:34:27
40.003395,116.323145,0,151,39946.4823148148,2009-05-13,11:34:32
40.003392,116.323393,0,146,39946.4823726852,2009-05-13,11:34:37
40.003364,116.323652,0,139,39946.4824305556,2009-05-13,11:34:42
40.003365,116.323898,0,132,39946.4824884259,2009-05-13,11:34:47
40.003403,116.324137,0,127,39946.4825462963,2009-05-13,11:34:52
40.00339,116.324352,0,119,39946.4826041667,2009-05-13,11:34:57
40.003407,116.324544,0,117,39946.482662037,2009-05-13,11:35:02
40.003411,116.324767,0,115,39946.4827199074,2009-05-13,11:35:07
40.003412,116.324991,0,113,39946.4827777778,2009-05-13,11:35:12
40.003376,116.325087,0,111,39946.4828356481,2009-05-13,11:35:17
40.003256,116.325098,0,112,39946.4828935185,2009-05-13,11:35:22
40.003113,116.325093,0,109,39946.4829513889,2009-05-13,11:35:27
40.002957,116.32509,0,105,39946.4830092593,2009-05-13,11:35:32
40.002803,116.325093,0,101,39946.4830671296,2009-05-13,11:35:37
40.002652,116.325116,0,102,39946.483125,2009-05-13,11:35:42
40.002486,116.325185,0,99,39946.4831828704,2009-05-13,11:35:47
40.002377,116.325396,0,98,39946.4832407407,2009-05-13,11:35:52
40.002392,116.325619,0,97,39946.4832986111,2009-05-13,11:35:57
40.002376,116.325856,0,100,39946.4833564815,2009-05-13,11:36:02
40.002348,116.326093,0,99,39946.4834143519,2009-05-13,11:36:07
40.002345,116.326325,0,98,39946.4834722222,2009-05-13,11:36:12
40.002304,116.326553,0,100,39946.4835300926,2009-05-13,11:36:17
40.002151,116.326584,0,101,39946.483587963,2009-05-13,11:36:22
40.002006,116.326568,0,104,39946.4836458333,2009-05-13,11:36:27
40.001813,116.326594,0,105,39946.4837037037,2009-05-13,11:36:32
40.001658,116.326576,0,108,39946.4837615741,2009-05-13,11:36:37
40.001506,116.326614,0,111,39946.4838194444,2009-05-13,11:36:42
40.001386,116.326729,0,114,39946.4838773148,2009-05-13,11:36:47
40.001296,116.326943,0,120,39946.4839351852,2009-05-13,11:36:52
40.001173,116.327005,0,124,39946.4839930556,2009-05-13,11:36:57
40.001049,116.326964,0,130,39946.4840509259,2009-05-13,11:37:02
40.000933,116.326896,0,137,39946.4841087963,2009-05-13,11:37:07
40.000797,116.326865,0,147,39946.4841666667,2009-05-13,11:37:12
40.000623,116.326861,0,156,39946.484224537,2009-05-13,11:37:17
40.000442,116.326824,0,163,39946.4842824074,2009-05-13,11:37:22
40.000218,116.326848,0,168,39946.4843402778,2009-05-13,11:37:27
40.000045,116.327053,0,161,39946.4843981481,2009-05-13,11:37:32
39.999886,116.3273,0,160,39946.4844560185,2009-05-13,11:37:37
39.999895,116.327366,0,157,39946.4845138889,2009-05-13,11:37:42
39.999904,116.327349,0,162,39946.4845717593,2009-05-13,11:37:47
39.999907,116.327341,0,165,39946.4846296296,2009-05-13,11:37:52
39.999905,116.327346,0,167,39946.4846875,2009-05-13,11:37:57
39.999904,116.327347,0,167,39946.4847453704,2009-05-13,11:38:02
39.999904,116.327347,0,167,39946.4847800926,2009-05-13,11:38:05
39.999904,116.32735,0,168,39946.4848032407,2009-05-13,11:38:07
39.999926,116.327321,0,168,39946.4848611111,2009-05-13,11:38:12
39.999954,116.327303,0,169,39946.4849189815,2009-05-13,11:38:17
39.999979,116.327285,0,170,39946.4849768518,2009-05-13,11:38:22
39.999988,116.327262,0,170,39946.4850347222,2009-05-13,11:38:27
39.999952,116.327207,0,171,39946.4850925926,2009-05-13,11:38:32
39.999845,116.32713,0,172,39946.485150463,2009-05-13,11:38:37
39.999803,116.32707,0,175,39946.4852083333,2009-05-13,11:38:42
39.999759,116.326957,0,178,39946.4852662037,2009-05-13,11:38:47
39.999739,116.327045,0,183,39946.4853240741,2009-05-13,11:38:52
39.999744,116.327172,0,188,39946.4853819444,2009-05-13,11:38:57
39.999789,116.32722,0,192,39946.4854398148,2009-05-13,11:39:02
39.999848,116.327243,0,197,39946.4854976852,2009-05-13,11:39:07
39.999876,116.327269,0,202,39946.4855555556,2009-05-13,11:39:12
39.999865,116.327279,0,207,39946.4856134259,2009-05-13,11:39:17
40.000088,116.32723,0,213,39946.4856712963,2009-05-13,11:39:22
40.000212,116.327232,0,219,39946.4857291667,2009-05-13,11:39:27
40.000327,116.327223,0,225,39946.485787037,2009-05-13,11:39:32
40.000403,116.327226,0,231,39946.4858449074,2009-05-13,11:39:37
40.000475,116.327229,0,234,39946.4859027778,2009-05-13,11:39:42
40.000715,116.327206,0,236,39946.4859606481,2009-05-13,11:39:47
40.000816,116.327212,0,238,39946.4860185185,2009-05-13,11:39:52
40.000863,116.327232,0,240,39946.4860763889,2009-05-13,11:39:57
40.005702,116.317949,0,269,39946.6965972222,2009-05-13,16:43:06
40.005896,116.317902,0,254,39946.6966550926,2009-05-13,16:43:11
40.006168,116.318027,0,233,39946.696712963,2009-05-13,16:43:16
40.006292,116.317995,0,247,39946.6967708333,2009-05-13,16:43:21
40.006447,116.317982,0,257,39946.6968287037,2009-05-13,16:43:26
40.006569,116.317953,0,268,39946.6968865741,2009-05-13,16:43:31
40.006788,116.318113,0,256,39946.6969444444,2009-05-13,16:43:36
40.006906,116.318044,0,262,39946.6970023148,2009-05-13,16:43:41
40.007035,116.317993,0,273,39946.6970601852,2009-05-13,16:43:46
40.007193,116.317965,0,288,39946.6971180556,2009-05-13,16:43:51
40.007341,116.317943,0,306,39946.6971759259,2009-05-13,16:43:56
40.007547,116.317999,0,292,39946.6972337963,2009-05-13,16:44:01
40.007778,116.318045,0,266,39946.6972916667,2009-05-13,16:44:06
40.007993,116.318028,0,252,39946.697349537,2009-05-13,16:44:11
40.008166,116.318047,0,229,39946.6974074074,2009-05-13,16:44:16
40.008389,116.318004,0,206,39946.6974652778,2009-05-13,16:44:21
40.008674,116.317873,0,151,39946.6975231481,2009-05-13,16:44:26
40.008849,116.317838,0,136,39946.6975810185,2009-05-13,16:44:31
40.008986,116.317725,0,118,39946.6976388889,2009-05-13,16:44:36
40.009056,116.317559,0,111,39946.6976967593,2009-05-13,16:44:41
40.009095,116.31732,0,108,39946.6977546296,2009-05-13,16:44:46
40.009107,116.317091,0,104,39946.6978125,2009-05-13,16:44:51
40.009119,116.316858,0,108,39946.6978703704,2009-05-13,16:44:56
40.009082,116.316558,0,101,39946.6979282407,2009-05-13,16:45:01
40.009064,116.316365,0,91,39946.6979861111,2009-05-13,16:45:06
40.009135,116.316307,0,86,39946.6980439815,2009-05-13,16:45:11
40.009267,116.316262,0,79,39946.6981018518,2009-05-13,16:45:16
40.009397,116.316256,0,78,39946.6981597222,2009-05-13,16:45:21
40.009531,116.31621,0,85,39946.6982175926,2009-05-13,16:45:26
40.009656,116.316108,0,87,39946.698275463,2009-05-13,16:45:31
40.009683,116.315926,0,89,39946.6983333333,2009-05-13,16:45:36
40.009695,116.315774,0,106,39946.6983912037,2009-05-13,16:45:41
40.00969,116.315593,0,121,39946.6984490741,2009-05-13,16:45:46
40.009693,116.31538,0,139,39946.6985069444,2009-05-13,16:45:51
40.009646,116.315181,0,169,39946.6985648148,2009-05-13,16:45:56
40.00963,116.314998,0,193,39946.6986226852,2009-05-13,16:46:01
40.00961,116.314876,0,221,39946.6986805556,2009-05-13,16:46:06
40.009642,116.314814,0,241,39946.6987384259,2009-05-13,16:46:11
40.009652,116.314692,0,264,39946.6987962963,2009-05-13,16:46:16
40.00957,116.314634,0,270,39946.6988541667,2009-05-13,16:46:21
40.009594,116.314657,0,269,39946.698912037,2009-05-13,16:46:26
40.009641,116.314748,0,264,39946.6989699074,2009-05-13,16:46:31
40.009723,116.314793,0,260,39946.6990277778,2009-05-13,16:46:36
40.009817,116.314876,0,259,39946.6990856482,2009-05-13,16:46:41
40.009884,116.314907,0,260,39946.6991435185,2009-05-13,16:46:46
40.009918,116.314926,0,262,39946.6992013889,2009-05-13,16:46:51
40.009954,116.315028,0,261,39946.6992592593,2009-05-13,16:46:56
40.009965,116.315061,0,262,39946.6993171296,2009-05-13,16:47:01
40.009964,116.31506,0,262,39946.699375,2009-05-13,16:47:06
40.009964,116.31506,0,262,39946.6994097222,2009-05-13,16:47:09
40.009971,116.31506,0,262,39946.6994328704,2009-05-13,16:47:11
40.00998,116.315059,0,262,39946.6994907407,2009-05-13,16:47:16
40.00998,116.315059,0,262,39946.699525463,2009-05-13,16:47:19
40.009988,116.315059,0,262,39946.6995486111,2009-05-13,16:47:21
40.010016,116.315093,0,262,39946.6996064815,2009-05-13,16:47:26
40.010026,116.315092,0,262,39946.6996643519,2009-05-13,16:47:31
40.010039,116.315091,0,263,39946.6997222222,2009-05-13,16:47:36
40.010047,116.315092,0,263,39946.6997800926,2009-05-13,16:47:41
40.010052,116.315091,0,264,39946.699837963,2009-05-13,16:47:46
40.010057,116.315089,0,264,39946.6998958333,2009-05-13,16:47:51
40.010061,116.31509,0,263,39946.6999537037,2009-05-13,16:47:56
40.010061,116.31509,0,263,39946.6999884259,2009-05-13,16:47:59
40.010067,116.31509,0,263,39946.7000115741,2009-05-13,16:48:01
40.010083,116.315088,0,260,39946.7000694444,2009-05-13,16:48:06
40.010108,116.315064,0,253,39946.7001273148,2009-05-13,16:48:11
40.010132,116.315053,0,245,39946.7001851852,2009-05-13,16:48:16
40.01015,116.315062,0,238,39946.7002430556,2009-05-13,16:48:21
40.010154,116.315043,0,233,39946.7003009259,2009-05-13,16:48:26
40.01016,116.315042,0,231,39946.7003587963,2009-05-13,16:48:31
40.01016,116.315042,0,231,39946.7003935185,2009-05-13,16:48:34
40.010168,116.315049,0,230,39946.7004166667,2009-05-13,16:48:36
40.01015,116.315058,0,230,39946.700474537,2009-05-13,16:48:41
40.010043,116.315133,0,228,39946.7005324074,2009-05-13,16:48:46
40.009733,116.315081,0,234,39946.7005902778,2009-05-13,16:48:51
40.00974,116.315043,0,233,39946.7006481481,2009-05-13,16:48:56
40.009711,116.31505,0,235,39946.7007060185,2009-05-13,16:49:01
