# Supplementary material for: Research on differential privacy protection method based on user tendency
Source: PLoS One. 2023 Oct 26;18(10):e0288823. doi: 10.1371/journal.pone.0288823 (PMC10602288; doi:10.1371/journal.pone.0288823)
Supplement: S1 Data — (ZIP) [file pone.0288823.s001.zip › Data 5-1/000/Trajectory/20090514015425.plt]

Geolife trajectory
WGS 84
Altitude is in Feet
Reserved 3
0,2,255,My Track,0,0,2,8421376
0
40.009389,116.315093,0,492,39947.0794560185,2009-05-14,01:54:25
40.009357,116.315177,0,492,39947.0795138889,2009-05-14,01:54:30
40.009388,116.315333,0,492,39947.0795717593,2009-05-14,01:54:35
40.009367,116.315496,0,492,39947.0796296296,2009-05-14,01:54:40
40.009378,116.315696,0,492,39947.0796875,2009-05-14,01:54:45
40.009567,116.316105,0,491,39947.0797453704,2009-05-14,01:54:50
40.009782,116.31642,0,487,39947.0798032407,2009-05-14,01:54:55
40.009852,116.316534,0,480,39947.0798611111,2009-05-14,01:55:00
40.009795,116.316632,0,472,39947.0799189815,2009-05-14,01:55:05
40.009368,116.316879,0,468,39947.0799768518,2009-05-14,01:55:10
40.009399,116.31702,0,462,39947.0800347222,2009-05-14,01:55:15
40.009456,116.317186,0,455,39947.0800925926,2009-05-14,01:55:20
40.009482,116.317377,0,449,39947.080150463,2009-05-14,01:55:25
40.009212,116.31753,0,159,39947.0802083333,2009-05-14,01:55:30
40.009021,116.317473,0,164,39947.0802662037,2009-05-14,01:55:35
40.008998,116.317492,0,167,39947.0803240741,2009-05-14,01:55:40
40.008922,116.31753,0,168,39947.0803819444,2009-05-14,01:55:45
40.008811,116.317588,0,175,39947.0804398148,2009-05-14,01:55:50
40.008661,116.31765,0,173,39947.0804976852,2009-05-14,01:55:55
40.008584,116.317718,0,171,39947.0805555556,2009-05-14,01:56:00
40.008513,116.317741,0,176,39947.0806134259,2009-05-14,01:56:05
40.008428,116.317785,0,184,39947.0806712963,2009-05-14,01:56:10
40.008304,116.317786,0,194,39947.0807291667,2009-05-14,01:56:15
40.008164,116.317824,0,198,39947.080787037,2009-05-14,01:56:20
40.008041,116.317845,0,210,39947.0808449074,2009-05-14,01:56:25
40.007936,116.317885,0,214,39947.0809027778,2009-05-14,01:56:30
40.007722,116.317828,0,218,39947.0809606481,2009-05-14,01:56:35
40.007496,116.31779,0,222,39947.0810185185,2009-05-14,01:56:40
40.007088,116.317674,0,225,39947.0810763889,2009-05-14,01:56:45
40.006997,116.31783,0,231,39947.0811342593,2009-05-14,01:56:50
40.006723,116.317813,0,231,39947.0811921296,2009-05-14,01:56:55
40.006372,116.317679,0,230,39947.08125,2009-05-14,01:57:00
40.006007,116.317651,0,226,39947.0813078704,2009-05-14,01:57:05
40.005747,116.317675,0,225,39947.0813657407,2009-05-14,01:57:10
40.005497,116.31764,0,223,39947.0814236111,2009-05-14,01:57:15
40.005331,116.317633,0,221,39947.0814814815,2009-05-14,01:57:20
40.00515,116.317784,0,205,39947.0815393519,2009-05-14,01:57:25
40.004994,116.317787,0,198,39947.0815972222,2009-05-14,01:57:30
40.004877,116.317829,0,193,39947.0816550926,2009-05-14,01:57:35
40.004798,116.317912,0,187,39947.081712963,2009-05-14,01:57:40
40.004732,116.318073,0,180,39947.0817708333,2009-05-14,01:57:45
40.004698,116.31829,0,170,39947.0818287037,2009-05-14,01:57:50
40.004697,116.318509,0,165,39947.0818865741,2009-05-14,01:57:55
40.004706,116.318718,0,165,39947.0819444444,2009-05-14,01:58:00
40.004702,116.318935,0,166,39947.0820023148,2009-05-14,01:58:05
40.004697,116.319181,0,164,39947.0820601852,2009-05-14,01:58:10
40.004708,116.319393,0,166,39947.0821180556,2009-05-14,01:58:15
40.004729,116.319569,0,170,39947.0821759259,2009-05-14,01:58:20
40.004751,116.319749,0,175,39947.0822337963,2009-05-14,01:58:25
40.00475,116.319979,0,174,39947.0822916667,2009-05-14,01:58:30
40.004756,116.320189,0,171,39947.082349537,2009-05-14,01:58:35
40.004779,116.320415,0,163,39947.0824074074,2009-05-14,01:58:40
40.004842,116.320587,0,168,39947.0824652778,2009-05-14,01:58:45
40.004895,116.320734,0,171,39947.0825231481,2009-05-14,01:58:50
40.005099,116.320912,0,109,39947.0862268518,2009-05-14,02:04:10
40.005108,116.320953,0,106,39947.0862847222,2009-05-14,02:04:15
40.005108,116.320953,0,106,39947.0863194444,2009-05-14,02:04:18
40.005107,116.320957,0,106,39947.0863425926,2009-05-14,02:04:20
40.005106,116.320966,0,106,39947.086400463,2009-05-14,02:04:25
40.005105,116.32097,0,107,39947.0864583333,2009-05-14,02:04:30
40.005104,116.320969,0,107,39947.0865162037,2009-05-14,02:04:35
40.005104,116.320973,0,107,39947.0865740741,2009-05-14,02:04:40
40.005104,116.320973,0,107,39947.0866087963,2009-05-14,02:04:43
40.005104,116.320979,0,107,39947.0866319444,2009-05-14,02:04:45
40.005103,116.32099,0,107,39947.0866898148,2009-05-14,02:04:50
40.005103,116.320997,0,107,39947.0867476852,2009-05-14,02:04:55
40.005103,116.321002,0,107,39947.0868055556,2009-05-14,02:05:00
40.005102,116.321001,0,107,39947.0868634259,2009-05-14,02:05:05
40.005103,116.320995,0,107,39947.0869212963,2009-05-14,02:05:10
40.005103,116.320991,0,107,39947.0869791667,2009-05-14,02:05:15
40.005103,116.320986,0,107,39947.087037037,2009-05-14,02:05:20
40.005103,116.320986,0,107,39947.0870717593,2009-05-14,02:05:23
40.005103,116.32098,0,107,39947.0870949074,2009-05-14,02:05:25
40.005105,116.32097,0,107,39947.0871527778,2009-05-14,02:05:30
40.005106,116.320956,0,107,39947.0872106481,2009-05-14,02:05:35
40.005107,116.320949,0,107,39947.0872685185,2009-05-14,02:05:40
40.005109,116.320942,0,107,39947.0873263889,2009-05-14,02:05:45
40.005109,116.320935,0,107,39947.0873842593,2009-05-14,02:05:50
40.005109,116.320933,0,107,39947.0874421296,2009-05-14,02:05:55
40.00511,116.320934,0,107,39947.0875,2009-05-14,02:06:00
40.005111,116.320929,0,107,39947.0875578704,2009-05-14,02:06:05
40.005112,116.320928,0,108,39947.0876157407,2009-05-14,02:06:10
40.005112,116.320923,0,108,39947.0876736111,2009-05-14,02:06:15
40.005113,116.32092,0,109,39947.0877314815,2009-05-14,02:06:20
40.005113,116.32092,0,109,39947.0877662037,2009-05-14,02:06:23
40.005113,116.320923,0,109,39947.0877893518,2009-05-14,02:06:25
40.005113,116.320914,0,110,39947.0878472222,2009-05-14,02:06:30
40.005113,116.320908,0,110,39947.0879050926,2009-05-14,02:06:35
40.005114,116.320903,0,111,39947.087962963,2009-05-14,02:06:40
40.005114,116.320906,0,111,39947.0880208333,2009-05-14,02:06:45
40.005115,116.320907,0,111,39947.0880787037,2009-05-14,02:06:50
40.005116,116.320906,0,112,39947.0881365741,2009-05-14,02:06:55
40.005117,116.320907,0,112,39947.0881944444,2009-05-14,02:07:00
40.005119,116.3209,0,112,39947.0882523148,2009-05-14,02:07:05
40.005121,116.320901,0,112,39947.0883101852,2009-05-14,02:07:10
40.005123,116.320907,0,112,39947.0883680556,2009-05-14,02:07:15
40.005124,116.320911,0,112,39947.0884259259,2009-05-14,02:07:20
40.005126,116.320915,0,111,39947.0884837963,2009-05-14,02:07:25
40.005128,116.320911,0,111,39947.0885416667,2009-05-14,02:07:30
40.00513,116.320909,0,111,39947.088599537,2009-05-14,02:07:35
40.005131,116.32091,0,111,39947.0886574074,2009-05-14,02:07:40
40.005133,116.320909,0,112,39947.0887152778,2009-05-14,02:07:45
40.005134,116.320905,0,112,39947.0887731481,2009-05-14,02:07:50
40.005135,116.320905,0,112,39947.0888310185,2009-05-14,02:07:55
40.005135,116.320906,0,112,39947.0888888889,2009-05-14,02:08:00
40.005137,116.320906,0,112,39947.0889467593,2009-05-14,02:08:05
40.005142,116.320908,0,113,39947.0890046296,2009-05-14,02:08:10
40.00515,116.320913,0,113,39947.0890625,2009-05-14,02:08:15
40.005157,116.32092,0,115,39947.0891203704,2009-05-14,02:08:20
40.005162,116.320925,0,117,39947.0891782407,2009-05-14,02:08:25
40.005167,116.320926,0,121,39947.0892361111,2009-05-14,02:08:30
40.005171,116.320926,0,124,39947.0892939815,2009-05-14,02:08:35
40.005171,116.320926,0,124,39947.0893287037,2009-05-14,02:08:38
40.005171,116.320929,0,128,39947.0893518519,2009-05-14,02:08:40
40.005166,116.320938,0,133,39947.0894097222,2009-05-14,02:08:45
40.005123,116.320963,0,152,39947.0894675926,2009-05-14,02:08:50
40.005082,116.321003,0,173,39947.089525463,2009-05-14,02:08:55
40.005055,116.321017,0,185,39947.0895833333,2009-05-14,02:09:00
40.005045,116.321017,0,198,39947.0896412037,2009-05-14,02:09:05
40.005042,116.321017,0,205,39947.0896990741,2009-05-14,02:09:10
40.005042,116.321017,0,205,39947.0897337963,2009-05-14,02:09:13
40.005046,116.321015,0,210,39947.0897569444,2009-05-14,02:09:15
40.005056,116.321007,0,215,39947.0898148148,2009-05-14,02:09:20
40.005066,116.320995,0,220,39947.0898726852,2009-05-14,02:09:25
40.005058,116.320964,0,222,39947.0899305556,2009-05-14,02:09:30
40.005061,116.320956,0,227,39947.0899884259,2009-05-14,02:09:35
40.005063,116.32095,0,231,39947.0900462963,2009-05-14,02:09:40
40.005065,116.320945,0,235,39947.0901041667,2009-05-14,02:09:45
40.005067,116.320938,0,238,39947.090162037,2009-05-14,02:09:50
40.005073,116.320937,0,240,39947.0902199074,2009-05-14,02:09:55
40.005073,116.320937,0,240,39947.0902546296,2009-05-14,02:09:58
40.005075,116.32093,0,242,39947.0902777778,2009-05-14,02:10:00
40.005072,116.320888,0,243,39947.0903356481,2009-05-14,02:10:05
40.005045,116.320831,0,252,39947.0903935185,2009-05-14,02:10:10
40.005028,116.320794,0,253,39947.0904513889,2009-05-14,02:10:15
40.005026,116.320787,0,256,39947.0905092593,2009-05-14,02:10:20
40.00502,116.320782,0,257,39947.0905671296,2009-05-14,02:10:25
40.00502,116.320782,0,257,39947.0906018519,2009-05-14,02:10:28
40.005019,116.32078,0,259,39947.090625,2009-05-14,02:10:30
40.005015,116.320771,0,260,39947.0906828704,2009-05-14,02:10:35
40.005012,116.320758,0,261,39947.0907407407,2009-05-14,02:10:40
40.00501,116.320746,0,261,39947.0907986111,2009-05-14,02:10:45
40.005008,116.320733,0,260,39947.0908564815,2009-05-14,02:10:50
40.005008,116.320721,0,259,39947.0909143519,2009-05-14,02:10:55
40.005008,116.320721,0,259,39947.0909490741,2009-05-14,02:10:58
40.005004,116.320717,0,256,39947.0909722222,2009-05-14,02:11:00
40.004979,116.320714,0,244,39947.0910300926,2009-05-14,02:11:05
40.004955,116.320768,0,229,39947.091087963,2009-05-14,02:11:10
40.004958,116.320811,0,218,39947.0911458333,2009-05-14,02:11:15
40.004929,116.320877,0,212,39947.0912037037,2009-05-14,02:11:20
40.004899,116.320972,0,208,39947.0912615741,2009-05-14,02:11:25
40.004903,116.321077,0,205,39947.0913194444,2009-05-14,02:11:30
40.004903,116.321081,0,203,39947.0913773148,2009-05-14,02:11:35
40.004903,116.321089,0,203,39947.0914351852,2009-05-14,02:11:40
40.004904,116.321085,0,203,39947.0914930556,2009-05-14,02:11:45
40.004904,116.321082,0,202,39947.0915509259,2009-05-14,02:11:50
40.004904,116.321074,0,202,39947.0916087963,2009-05-14,02:11:55
40.004904,116.321074,0,202,39947.0916435185,2009-05-14,02:11:58
40.004905,116.321072,0,202,39947.0916666667,2009-05-14,02:12:00
40.004926,116.321054,0,196,39947.091724537,2009-05-14,02:12:05
40.004832,116.321156,0,193,39947.0917824074,2009-05-14,02:12:10
40.004793,116.321231,0,194,39947.0918402778,2009-05-14,02:12:15
40.004734,116.321216,0,193,39947.0918981481,2009-05-14,02:12:20
40.00467,116.321243,0,185,39947.0919560185,2009-05-14,02:12:25
40.004606,116.321254,0,188,39947.0920138889,2009-05-14,02:12:30
40.004516,116.321243,0,192,39947.0920717593,2009-05-14,02:12:35
40.004314,116.321253,0,191,39947.0921296296,2009-05-14,02:12:40
40.004177,116.321299,0,195,39947.0921875,2009-05-14,02:12:45
40.004055,116.321303,0,193,39947.0922453704,2009-05-14,02:12:50
40.003897,116.321339,0,189,39947.0923032407,2009-05-14,02:12:55
40.003736,116.321374,0,179,39947.0923611111,2009-05-14,02:13:00
40.003575,116.32144,0,173,39947.0924189815,2009-05-14,02:13:05
40.003402,116.321654,0,168,39947.0924768519,2009-05-14,02:13:10
40.003341,116.321839,0,171,39947.0925347222,2009-05-14,02:13:15
40.003319,116.322002,0,174,39947.0925925926,2009-05-14,02:13:20
40.003295,116.322213,0,172,39947.092650463,2009-05-14,02:13:25
40.003299,116.322419,0,170,39947.0927083333,2009-05-14,02:13:30
40.003319,116.322636,0,170,39947.0927662037,2009-05-14,02:13:35
40.003326,116.32285,0,171,39947.0928240741,2009-05-14,02:13:40
40.003307,116.323007,0,192,39947.0928819444,2009-05-14,02:13:45
40.003307,116.323215,0,186,39947.0929398148,2009-05-14,02:13:50
40.003307,116.323393,0,195,39947.0929976852,2009-05-14,02:13:55
40.003294,116.32357,0,207,39947.0930555556,2009-05-14,02:14:00
40.003296,116.323798,0,215,39947.0931134259,2009-05-14,02:14:05
40.003294,116.32396,0,222,39947.0931712963,2009-05-14,02:14:10
40.003312,116.324158,0,223,39947.0932291667,2009-05-14,02:14:15
40.003309,116.324416,0,217,39947.093287037,2009-05-14,02:14:20
40.003338,116.324684,0,194,39947.0933449074,2009-05-14,02:14:25
40.003317,116.32491,0,190,39947.0934027778,2009-05-14,02:14:30
40.003272,116.325061,0,155,39947.0934606481,2009-05-14,02:14:35
40.003124,116.325092,0,149,39947.0935185185,2009-05-14,02:14:40
40.002969,116.325094,0,149,39947.0935763889,2009-05-14,02:14:45
40.002814,116.325102,0,152,39947.0936342593,2009-05-14,02:14:50
40.002656,116.3251,0,155,39947.0936921296,2009-05-14,02:14:55
40.002523,116.325081,0,163,39947.09375,2009-05-14,02:15:00
40.002341,116.325286,0,162,39947.0938078704,2009-05-14,02:15:05
40.002343,116.325513,0,155,39947.0938657407,2009-05-14,02:15:10
40.002327,116.325735,0,155,39947.0939236111,2009-05-14,02:15:15
40.002343,116.326021,0,138,39947.0939814815,2009-05-14,02:15:20
40.002348,116.326253,0,135,39947.0940393518,2009-05-14,02:15:25
40.002331,116.326484,0,129,39947.0940972222,2009-05-14,02:15:30
40.002205,116.326559,0,129,39947.0941550926,2009-05-14,02:15:35
40.002043,116.326588,0,134,39947.094212963,2009-05-14,02:15:40
40.00188,116.326608,0,140,39947.0942708333,2009-05-14,02:15:45
40.00173,116.326614,0,146,39947.0943287037,2009-05-14,02:15:50
40.001582,116.326636,0,154,39947.0943865741,2009-05-14,02:15:55
40.001489,116.326621,0,167,39947.0944444444,2009-05-14,02:16:00
40.001398,116.326746,0,174,39947.0945023148,2009-05-14,02:16:05
40.00136,116.326879,0,186,39947.0945601852,2009-05-14,02:16:10
40.001296,116.326935,0,195,39947.0946180556,2009-05-14,02:16:15
40.001209,116.326939,0,210,39947.0946759259,2009-05-14,02:16:20
40.001122,116.326936,0,219,39947.0947337963,2009-05-14,02:16:25
40.001006,116.326927,0,227,39947.0947916667,2009-05-14,02:16:30
40.000916,116.32698,0,239,39947.094849537,2009-05-14,02:16:35
40.000747,116.326862,0,245,39947.0949074074,2009-05-14,02:16:40
40.00035,116.326987,0,238,39947.0949652778,2009-05-14,02:16:45
40.000235,116.327092,0,238,39947.0950231481,2009-05-14,02:16:50
40.000235,116.32708,0,239,39947.0950810185,2009-05-14,02:16:55
40.000235,116.32708,0,239,39947.0951157407,2009-05-14,02:16:58
40.000236,116.327073,0,239,39947.0951388889,2009-05-14,02:17:00
40.000238,116.327064,0,239,39947.0951967593,2009-05-14,02:17:05
40.000187,116.327134,0,239,39947.0952546296,2009-05-14,02:17:10
40.000193,116.327075,0,240,39947.0953125,2009-05-14,02:17:15
40.000193,116.327075,0,240,39947.0953472222,2009-05-14,02:17:18
40.000185,116.327082,0,240,39947.0953703704,2009-05-14,02:17:20
40.000216,116.326977,0,240,39947.0954282407,2009-05-14,02:17:25
40.000186,116.326969,0,241,39947.0954861111,2009-05-14,02:17:30
40.00014,116.326956,0,242,39947.0955439815,2009-05-14,02:17:35
40.00009,116.326988,0,240,39947.0956018518,2009-05-14,02:17:40
40.000055,116.327024,0,236,39947.0956597222,2009-05-14,02:17:45
40.000046,116.327099,0,232,39947.0957175926,2009-05-14,02:17:50
40.000051,116.327153,0,227,39947.095775463,2009-05-14,02:17:55
40.000047,116.327191,0,225,39947.0958333333,2009-05-14,02:18:00
40.000032,116.327219,0,222,39947.0958912037,2009-05-14,02:18:05
40.000007,116.327278,0,219,39947.0959490741,2009-05-14,02:18:10
39.99997,116.327344,0,216,39947.0960069444,2009-05-14,02:18:15
39.999869,116.327295,0,213,39947.0960648148,2009-05-14,02:18:20
39.999784,116.327307,0,211,39947.0961226852,2009-05-14,02:18:25
39.999848,116.327398,0,208,39947.0961805556,2009-05-14,02:18:30
39.999939,116.327471,0,205,39947.0962384259,2009-05-14,02:18:35
39.999978,116.327508,0,204,39947.0962962963,2009-05-14,02:18:40
40.000041,116.327556,0,202,39947.0963541667,2009-05-14,02:18:45
40.000041,116.327556,0,202,39947.0963888889,2009-05-14,02:18:48
40.000043,116.327558,0,202,39947.096412037,2009-05-14,02:18:50
40.000094,116.327486,0,201,39947.0964699074,2009-05-14,02:18:55
40.000143,116.327409,0,200,39947.0965277778,2009-05-14,02:19:00
40.000225,116.327388,0,200,39947.0965856481,2009-05-14,02:19:05
40.00032,116.32731,0,199,39947.0966435185,2009-05-14,02:19:10
40.000395,116.327244,0,199,39947.0967013889,2009-05-14,02:19:15
40.000442,116.327195,0,199,39947.0967592593,2009-05-14,02:19:20
40.000479,116.32714,0,200,39947.0968171296,2009-05-14,02:19:25
40.000463,116.327132,0,199,39947.096875,2009-05-14,02:19:30
40.000456,116.327126,0,198,39947.0969328704,2009-05-14,02:19:35
40.000457,116.327118,0,198,39947.0969907407,2009-05-14,02:19:40
40.000457,116.327118,0,198,39947.097025463,2009-05-14,02:19:43
40.000457,116.327121,0,198,39947.0970486111,2009-05-14,02:19:45
40.000511,116.327072,0,197,39947.0971064815,2009-05-14,02:19:50
39.999914,116.327326,0,155,39947.1589236111,2009-05-14,03:48:51
39.999932,116.327342,0,167,39947.1589814815,2009-05-14,03:48:56
39.999938,116.327333,0,170,39947.1590393518,2009-05-14,03:49:01
39.999942,116.327346,0,179,39947.1590972222,2009-05-14,03:49:06
39.999901,116.327264,0,176,39947.1591550926,2009-05-14,03:49:11
39.999883,116.327168,0,178,39947.159212963,2009-05-14,03:49:16
39.99987,116.327068,0,183,39947.1592708333,2009-05-14,03:49:21
39.999919,116.327011,0,187,39947.1593287037,2009-05-14,03:49:26
39.999959,116.327011,0,191,39947.1593865741,2009-05-14,03:49:31
40.000014,116.327025,0,198,39947.1594444444,2009-05-14,03:49:36
40.000114,116.327024,0,202,39947.1595023148,2009-05-14,03:49:41
40.000177,116.327007,0,206,39947.1595601852,2009-05-14,03:49:46
40.000196,116.327015,0,207,39947.1596180556,2009-05-14,03:49:51
40.000218,116.32705,0,204,39947.1596759259,2009-05-14,03:49:56
40.00031,116.327035,0,211,39947.1597337963,2009-05-14,03:50:01
40.000324,116.327003,0,217,39947.1597916667,2009-05-14,03:50:06
40.000329,116.326959,0,219,39947.159849537,2009-05-14,03:50:11
40.000484,116.326977,0,223,39947.1599074074,2009-05-14,03:50:16
40.000542,116.326987,0,229,39947.1599652778,2009-05-14,03:50:21
40.000616,116.326985,0,232,39947.1600231482,2009-05-14,03:50:26
40.000676,116.326986,0,232,39947.1600810185,2009-05-14,03:50:31
40.000748,116.326995,0,232,39947.1601388889,2009-05-14,03:50:36
40.00082,116.327025,0,235,39947.1601967593,2009-05-14,03:50:41
40.000921,116.327162,0,216,39947.1602546296,2009-05-14,03:50:46
40.000996,116.327177,0,206,39947.1603125,2009-05-14,03:50:51
40.001075,116.327195,0,189,39947.1603703704,2009-05-14,03:50:56
40.001146,116.327166,0,181,39947.1604282407,2009-05-14,03:51:01
40.001226,116.327154,0,168,39947.1604861111,2009-05-14,03:51:06
40.001281,116.327101,0,162,39947.1605439815,2009-05-14,03:51:11
40.001306,116.32701,0,158,39947.1606018519,2009-05-14,03:51:16
40.001351,116.326928,0,152,39947.1606597222,2009-05-14,03:51:21
40.001434,116.326842,0,149,39947.1607175926,2009-05-14,03:51:26
40.001532,116.326741,0,145,39947.160775463,2009-05-14,03:51:31
40.001586,116.326678,0,144,39947.1608333333,2009-05-14,03:51:36
40.001644,116.326655,0,145,39947.1608912037,2009-05-14,03:51:41
40.001714,116.326629,0,146,39947.1609490741,2009-05-14,03:51:46
40.001787,116.326618,0,148,39947.1610069444,2009-05-14,03:51:51
40.00186,116.326612,0,150,39947.1610648148,2009-05-14,03:51:56
40.001918,116.326587,0,151,39947.1611226852,2009-05-14,03:52:01
40.001988,116.326579,0,147,39947.1611805556,2009-05-14,03:52:06
40.002044,116.326569,0,147,39947.1612384259,2009-05-14,03:52:11
40.002126,116.326588,0,142,39947.1612962963,2009-05-14,03:52:16
40.002152,116.326608,0,131,39947.1613541667,2009-05-14,03:52:21
40.002226,116.326643,0,116,39947.161412037,2009-05-14,03:52:26
40.002319,116.326624,0,112,39947.1614699074,2009-05-14,03:52:31
40.002412,116.326564,0,111,39947.1615277778,2009-05-14,03:52:36
40.00242,116.326462,0,113,39947.1615856481,2009-05-14,03:52:41
40.002429,116.326356,0,115,39947.1616435185,2009-05-14,03:52:46
40.002444,116.326245,0,117,39947.1617013889,2009-05-14,03:52:51
40.002441,116.326132,0,115,39947.1617592593,2009-05-14,03:52:56
40.002412,116.326007,0,121,39947.1618171296,2009-05-14,03:53:01
40.0024,116.325935,0,131,39947.161875,2009-05-14,03:53:06
40.002408,116.325831,0,133,39947.1619328704,2009-05-14,03:53:11
40.002414,116.325733,0,132,39947.1619907407,2009-05-14,03:53:16
40.002412,116.325634,0,131,39947.1620486111,2009-05-14,03:53:21
40.002436,116.325515,0,134,39947.1621064815,2009-05-14,03:53:26
40.002418,116.325416,0,139,39947.1621643519,2009-05-14,03:53:31
40.002408,116.325302,0,143,39947.1622222222,2009-05-14,03:53:36
40.002428,116.325205,0,149,39947.1622800926,2009-05-14,03:53:41
40.00249,116.325163,0,150,39947.162337963,2009-05-14,03:53:46
40.002572,116.325179,0,144,39947.1623958333,2009-05-14,03:53:51
40.002658,116.32518,0,144,39947.1624537037,2009-05-14,03:53:56
40.002731,116.325159,0,144,39947.1625115741,2009-05-14,03:54:01
40.002816,116.325143,0,147,39947.1625694444,2009-05-14,03:54:06
40.002897,116.325143,0,140,39947.1626273148,2009-05-14,03:54:11
40.002987,116.325133,0,138,39947.1626851852,2009-05-14,03:54:16
40.003081,116.325138,0,134,39947.1627430556,2009-05-14,03:54:21
40.003162,116.325147,0,125,39947.1628009259,2009-05-14,03:54:26
40.003231,116.325135,0,121,39947.1628587963,2009-05-14,03:54:31
40.003306,116.325131,0,114,39947.1629166667,2009-05-14,03:54:36
40.003402,116.325121,0,107,39947.162974537,2009-05-14,03:54:41
40.003485,116.325091,0,102,39947.1630324074,2009-05-14,03:54:46
40.003556,116.325007,0,106,39947.1630902778,2009-05-14,03:54:51
40.003546,116.324901,0,107,39947.1631481481,2009-05-14,03:54:56
40.003537,116.324801,0,109,39947.1632060185,2009-05-14,03:55:01
40.003536,116.324699,0,108,39947.1632638889,2009-05-14,03:55:06
40.00352,116.324611,0,113,39947.1633217593,2009-05-14,03:55:11
40.003538,116.324501,0,118,39947.1633796296,2009-05-14,03:55:16
40.003571,116.324397,0,123,39947.1634375,2009-05-14,03:55:21
40.003602,116.32442,0,121,39947.1634953704,2009-05-14,03:55:26
40.003665,116.324418,0,122,39947.1635532407,2009-05-14,03:55:31
40.003777,116.3244,0,123,39947.1636111111,2009-05-14,03:55:36
40.003877,116.324414,0,124,39947.1636689815,2009-05-14,03:55:41
40.004006,116.324401,0,129,39947.1637268519,2009-05-14,03:55:46
40.00415,116.324388,0,140,39947.1637847222,2009-05-14,03:55:51
40.004333,116.324351,0,108,39947.1638425926,2009-05-14,03:55:56
40.004506,116.324345,0,106,39947.163900463,2009-05-14,03:56:01
40.004611,116.324359,0,111,39947.1639583333,2009-05-14,03:56:06
40.004739,116.32437,0,104,39947.1640162037,2009-05-14,03:56:11
40.004847,116.324343,0,106,39947.1640740741,2009-05-14,03:56:16
40.004929,116.324332,0,103,39947.1641319444,2009-05-14,03:56:21
40.005004,116.324346,0,104,39947.1641898148,2009-05-14,03:56:26
40.005109,116.324345,0,99,39947.1642476852,2009-05-14,03:56:31
40.005197,116.324299,0,100,39947.1643055556,2009-05-14,03:56:36
40.005319,116.324317,0,96,39947.1643634259,2009-05-14,03:56:41
40.005415,116.324316,0,109,39947.1644212963,2009-05-14,03:56:46
40.005464,116.324346,0,116,39947.1644791667,2009-05-14,03:56:51
40.005496,116.324368,0,120,39947.164537037,2009-05-14,03:56:56
40.005626,116.324364,0,129,39947.1645949074,2009-05-14,03:57:01
40.005752,116.324328,0,129,39947.1646527778,2009-05-14,03:57:06
40.005874,116.324264,0,115,39947.1647106481,2009-05-14,03:57:11
40.005982,116.324272,0,113,39947.1647685185,2009-05-14,03:57:16
40.006071,116.324281,0,124,39947.1648263889,2009-05-14,03:57:21
40.006155,116.324298,0,135,39947.1648842593,2009-05-14,03:57:26
40.006231,116.324281,0,139,39947.1649421296,2009-05-14,03:57:31
40.006294,116.324288,0,144,39947.165,2009-05-14,03:57:36
40.006371,116.324252,0,143,39947.1650578704,2009-05-14,03:57:41
40.006466,116.324265,0,139,39947.1651157407,2009-05-14,03:57:46
40.006563,116.324258,0,132,39947.1651736111,2009-05-14,03:57:51
40.006662,116.324253,0,126,39947.1652314815,2009-05-14,03:57:56
40.00675,116.324262,0,123,39947.1652893518,2009-05-14,03:58:01
40.006829,116.324264,0,120,39947.1653472222,2009-05-14,03:58:06
40.006937,116.324254,0,127,39947.1654050926,2009-05-14,03:58:11
40.007015,116.324253,0,126,39947.165462963,2009-05-14,03:58:16
40.007105,116.324229,0,116,39947.1655208333,2009-05-14,03:58:21
40.007158,116.324237,0,117,39947.1655787037,2009-05-14,03:58:26
40.007232,116.324236,0,117,39947.1656365741,2009-05-14,03:58:31
40.00731,116.324234,0,111,39947.1656944444,2009-05-14,03:58:36
40.007394,116.324217,0,105,39947.1657523148,2009-05-14,03:58:41
40.00751,116.32421,0,99,39947.1658101852,2009-05-14,03:58:46
40.007595,116.32422,0,90,39947.1658680556,2009-05-14,03:58:51
40.007694,116.324214,0,90,39947.1659259259,2009-05-14,03:58:56
40.007771,116.324224,0,94,39947.1659837963,2009-05-14,03:59:01
40.00787,116.324225,0,87,39947.1660416667,2009-05-14,03:59:06
40.007992,116.324237,0,80,39947.166099537,2009-05-14,03:59:11
40.0081,116.32421,0,80,39947.1661574074,2009-05-14,03:59:16
40.008197,116.324201,0,84,39947.1662152778,2009-05-14,03:59:21
40.008268,116.324189,0,77,39947.1662731481,2009-05-14,03:59:26
40.008354,116.324183,0,72,39947.1663310185,2009-05-14,03:59:31
40.008445,116.324166,0,77,39947.1663888889,2009-05-14,03:59:36
40.008552,116.324154,0,70,39947.1664467593,2009-05-14,03:59:41
40.008653,116.324152,0,67,39947.1665046296,2009-05-14,03:59:46
40.008746,116.324137,0,72,39947.1665625,2009-05-14,03:59:51
40.008836,116.324124,0,79,39947.1666203704,2009-05-14,03:59:56
40.008919,116.324112,0,84,39947.1666782407,2009-05-14,04:00:01
40.009015,116.32411,0,92,39947.1667361111,2009-05-14,04:00:06
40.009102,116.324112,0,102,39947.1667939815,2009-05-14,04:00:11
40.009175,116.324103,0,99,39947.1668518518,2009-05-14,04:00:16
40.009269,116.324101,0,102,39947.1669097222,2009-05-14,04:00:21
40.009361,116.324081,0,105,39947.1669675926,2009-05-14,04:00:26
40.009445,116.324069,0,104,39947.167025463,2009-05-14,04:00:31
40.009525,116.324044,0,102,39947.1670833333,2009-05-14,04:00:36
40.009609,116.323985,0,101,39947.1671412037,2009-05-14,04:00:41
40.009665,116.323903,0,101,39947.1671990741,2009-05-14,04:00:46
40.009714,116.323808,0,98,39947.1672569444,2009-05-14,04:00:51
40.009727,116.32371,0,94,39947.1673148148,2009-05-14,04:00:56
40.009727,116.323584,0,91,39947.1673726852,2009-05-14,04:01:01
40.00971,116.323472,0,89,39947.1674305556,2009-05-14,04:01:06
40.009675,116.323347,0,95,39947.1674884259,2009-05-14,04:01:11
40.009678,116.32322,0,98,39947.1675462963,2009-05-14,04:01:16
40.009663,116.323108,0,104,39947.1676041667,2009-05-14,04:01:21
40.009653,116.322987,0,108,39947.167662037,2009-05-14,04:01:26
40.009636,116.322875,0,112,39947.1677199074,2009-05-14,04:01:31
40.009654,116.32274,0,117,39947.1677777778,2009-05-14,04:01:36
40.00964,116.3226,0,129,39947.1678356482,2009-05-14,04:01:41
40.009662,116.322532,0,133,39947.1678935185,2009-05-14,04:01:46
40.009713,116.322519,0,140,39947.1679513889,2009-05-14,04:01:51
40.009808,116.322489,0,144,39947.1680092593,2009-05-14,04:01:56
40.009899,116.322532,0,127,39947.1680671296,2009-05-14,04:02:01
40.009969,116.322566,0,107,39947.168125,2009-05-14,04:02:06
40.010053,116.322623,0,109,39947.1681828704,2009-05-14,04:02:11
40.010105,116.322602,0,107,39947.1682407407,2009-05-14,04:02:16
40.010107,116.322601,0,106,39947.1682986111,2009-05-14,04:02:21
40.010107,116.322602,0,106,39947.1683564815,2009-05-14,04:02:26
40.010107,116.322602,0,106,39947.1683912037,2009-05-14,04:02:29
40.010108,116.3226,0,108,39947.1684143519,2009-05-14,04:02:31
40.010124,116.322618,0,109,39947.1684722222,2009-05-14,04:02:36
40.010128,116.322588,0,109,39947.1685300926,2009-05-14,04:02:41
40.010101,116.322551,0,113,39947.168587963,2009-05-14,04:02:46
40.010126,116.322545,0,111,39947.1686458333,2009-05-14,04:02:51
40.010144,116.322562,0,111,39947.1687037037,2009-05-14,04:02:56
40.010144,116.322562,0,111,39947.1687384259,2009-05-14,04:02:59
40.010144,116.322562,0,111,39947.1687615741,2009-05-14,04:03:01
40.010493,116.322092,0,139,39947.1829166667,2009-05-14,04:23:24
40.010429,116.322235,0,137,39947.182974537,2009-05-14,04:23:29
40.010348,116.322316,0,107,39947.1830324074,2009-05-14,04:23:34
40.010285,116.322361,0,87,39947.1830902778,2009-05-14,04:23:39
40.010314,116.322347,0,102,39947.1831597222,2009-05-14,04:23:45
40.010287,116.322443,0,147,39947.1832175926,2009-05-14,04:23:50
40.010235,116.322436,0,135,39947.183287037,2009-05-14,04:23:56
40.010131,116.322428,0,177,39947.1833449074,2009-05-14,04:24:01
40.010092,116.322461,0,176,39947.1834027778,2009-05-14,04:24:06
40.010111,116.322514,0,175,39947.1834606482,2009-05-14,04:24:11
40.0101,116.322498,0,179,39947.1835185185,2009-05-14,04:24:16
40.010079,116.322508,0,180,39947.1835763889,2009-05-14,04:24:21
40.010079,116.322508,0,180,39947.1836111111,2009-05-14,04:24:24
40.010079,116.322503,0,179,39947.1836342593,2009-05-14,04:24:26
40.010067,116.322509,0,179,39947.1836921296,2009-05-14,04:24:31
40.010055,116.3225,0,180,39947.18375,2009-05-14,04:24:36
40.01002,116.322468,0,181,39947.1838078704,2009-05-14,04:24:41
40.009941,116.322464,0,178,39947.1838657407,2009-05-14,04:24:46
40.009827,116.322506,0,171,39947.1839236111,2009-05-14,04:24:51
40.009711,116.322528,0,171,39947.1839814815,2009-05-14,04:24:56
40.009619,116.322539,0,170,39947.1840393519,2009-05-14,04:25:01
40.009546,116.322494,0,169,39947.1840972222,2009-05-14,04:25:06
40.009525,116.322354,0,168,39947.1841550926,2009-05-14,04:25:11
40.009491,116.322198,0,168,39947.184212963,2009-05-14,04:25:16
40.009453,116.322078,0,166,39947.1842708333,2009-05-14,04:25:21
40.009422,116.322003,0,163,39947.1843287037,2009-05-14,04:25:26
40.009349,116.321883,0,160,39947.1843865741,2009-05-14,04:25:31
40.009249,116.321713,0,158,39947.1844444444,2009-05-14,04:25:36
40.009108,116.32162,0,154,39947.1845023148,2009-05-14,04:25:41
40.008995,116.321521,0,150,39947.1845601852,2009-05-14,04:25:46
40.008902,116.321384,0,141,39947.1846180556,2009-05-14,04:25:51
40.008801,116.321267,0,135,39947.1846759259,2009-05-14,04:25:56
40.00869,116.321167,0,128,39947.1847337963,2009-05-14,04:26:01
40.008559,116.321111,0,125,39947.1847916667,2009-05-14,04:26:06
40.008416,116.321109,0,125,39947.184849537,2009-05-14,04:26:11
40.008275,116.321116,0,124,39947.1849074074,2009-05-14,04:26:16
40.00815,116.32112,0,117,39947.1849652778,2009-05-14,04:26:21
40.008048,116.321078,0,113,39947.1850231481,2009-05-14,04:26:26
40.008017,116.320924,0,105,39947.1850810185,2009-05-14,04:26:31
40.008022,116.320735,0,99,39947.1851388889,2009-05-14,04:26:36
40.00799,116.320578,0,97,39947.1851967593,2009-05-14,04:26:41
40.007974,116.320415,0,90,39947.1852546296,2009-05-14,04:26:46
40.007884,116.320319,0,90,39947.1853125,2009-05-14,04:26:51
40.007783,116.320278,0,87,39947.1853703704,2009-05-14,04:26:56
40.00768,116.320209,0,81,39947.1854282407,2009-05-14,04:27:01
40.00768,116.320053,0,80,39947.1854861111,2009-05-14,04:27:06
40.007646,116.319899,0,80,39947.1855439815,2009-05-14,04:27:11
40.007707,116.319739,0,85,39947.1856018519,2009-05-14,04:27:16
40.007757,116.319713,0,79,39947.1856597222,2009-05-14,04:27:21
40.007735,116.319677,0,80,39947.1857175926,2009-05-14,04:27:26
40.007708,116.31965,0,80,39947.185775463,2009-05-14,04:27:31
40.007722,116.319618,0,89,39947.1858333333,2009-05-14,04:27:36
40.007722,116.319618,0,89,39947.1858680556,2009-05-14,04:27:39
40.007726,116.319617,0,88,39947.1858912037,2009-05-14,04:27:41
40.00775,116.319581,0,89,39947.1859490741,2009-05-14,04:27:46
40.007763,116.319554,0,90,39947.1860069444,2009-05-14,04:27:51
40.007781,116.319546,0,89,39947.1860648148,2009-05-14,04:27:56
40.007789,116.319558,0,89,39947.1861226852,2009-05-14,04:28:01
40.007821,116.319569,0,89,39947.1861805556,2009-05-14,04:28:06
40.007965,116.319618,0,88,39947.186412037,2009-05-14,04:28:26
40.007952,116.319601,0,87,39947.1864699074,2009-05-14,04:28:31
40.007952,116.319598,0,87,39947.1865277778,2009-05-14,04:28:36
40.007952,116.319598,0,87,39947.1865625,2009-05-14,04:28:39
40.007955,116.319596,0,87,39947.1865856481,2009-05-14,04:28:41
40.007945,116.319597,0,87,39947.1866435185,2009-05-14,04:28:46
40.007939,116.319596,0,88,39947.1867013889,2009-05-14,04:28:51
40.007939,116.319596,0,88,39947.1867361111,2009-05-14,04:28:54
40.007944,116.319595,0,88,39947.1867592593,2009-05-14,04:28:56
40.007962,116.319588,0,88,39947.1868171296,2009-05-14,04:29:01
40.007883,116.319509,0,88,39947.186875,2009-05-14,04:29:06
40.007883,116.319509,0,88,39947.1869097222,2009-05-14,04:29:09
40.007887,116.319504,0,88,39947.1869328704,2009-05-14,04:29:11
40.007923,116.319501,0,88,39947.1869907407,2009-05-14,04:29:16
40.007992,116.319516,0,89,39947.1870486111,2009-05-14,04:29:21
40.008037,116.319518,0,89,39947.1871064815,2009-05-14,04:29:26
40.008067,116.3195,0,88,39947.1871643519,2009-05-14,04:29:31
40.008107,116.31948,0,88,39947.1872222222,2009-05-14,04:29:36
40.008131,116.319472,0,88,39947.1872800926,2009-05-14,04:29:41
40.008125,116.319459,0,88,39947.187337963,2009-05-14,04:29:46
40.008107,116.319429,0,89,39947.1873958333,2009-05-14,04:29:51
40.00806,116.319461,0,89,39947.1874537037,2009-05-14,04:29:56
40.008057,116.31947,0,88,39947.1875115741,2009-05-14,04:30:01
40.008057,116.31947,0,88,39947.1875462963,2009-05-14,04:30:04
40.008064,116.319477,0,87,39947.1875694444,2009-05-14,04:30:06
40.008054,116.319475,0,87,39947.1876273148,2009-05-14,04:30:11
40.00804,116.319452,0,87,39947.1876851852,2009-05-14,04:30:16
40.008068,116.319442,0,87,39947.1877430556,2009-05-14,04:30:21
40.008126,116.319421,0,87,39947.1878009259,2009-05-14,04:30:26
40.008141,116.319404,0,87,39947.1878587963,2009-05-14,04:30:31
40.008162,116.319399,0,87,39947.1879166667,2009-05-14,04:30:36
40.008188,116.319396,0,86,39947.187974537,2009-05-14,04:30:41
40.008188,116.319396,0,86,39947.1880092593,2009-05-14,04:30:44
40.008181,116.319397,0,87,39947.1880324074,2009-05-14,04:30:46
40.008198,116.319402,0,88,39947.1880902778,2009-05-14,04:30:51
40.008231,116.319397,0,89,39947.1881481481,2009-05-14,04:30:56
40.008269,116.319422,0,89,39947.1882060185,2009-05-14,04:31:01
40.008296,116.319445,0,89,39947.1882638889,2009-05-14,04:31:06
40.0083,116.319453,0,89,39947.1883217593,2009-05-14,04:31:11
40.008298,116.319454,0,89,39947.1883796296,2009-05-14,04:31:16
40.008298,116.319454,0,89,39947.1884143518,2009-05-14,04:31:19
40.008292,116.319455,0,89,39947.1884375,2009-05-14,04:31:21
40.008281,116.319456,0,89,39947.1884953704,2009-05-14,04:31:26
40.008202,116.319449,0,89,39947.1885532407,2009-05-14,04:31:31
40.00722,116.319263,0,341,39947.4308217593,2009-05-14,10:20:23
40.007954,116.319732,0,17,39947.4308796296,2009-05-14,10:20:28
40.007775,116.319737,0,118,39947.4309375,2009-05-14,10:20:33
40.007974,116.319847,0,50,39947.4309953704,2009-05-14,10:20:38
40.007703,116.319666,0,98,39947.4310532407,2009-05-14,10:20:43
40.008487,116.320145,0,-159,39947.4311111111,2009-05-14,10:20:48
40.005727,116.318465,0,847,39947.4311689815,2009-05-14,10:20:53
40.008227,116.319925,0,-84,39947.4312268518,2009-05-14,10:20:58
40.008483,116.320211,0,-113,39947.4312847222,2009-05-14,10:21:03
40.008345,116.320056,0,-111,39947.4313425926,2009-05-14,10:21:08
40.006826,116.319114,0,452,39947.431400463,2009-05-14,10:21:13
40.008487,116.320222,0,-125,39947.4314583333,2009-05-14,10:21:18
40.007171,116.319342,0,339,39947.4315162037,2009-05-14,10:21:23
40.007235,116.319424,0,302,39947.4315740741,2009-05-14,10:21:28
40.007237,116.319482,0,287,39947.4316319444,2009-05-14,10:21:33
40.007212,116.319581,0,257,39947.4316898148,2009-05-14,10:21:38
40.007208,116.319722,0,235,39947.4317476852,2009-05-14,10:21:43
40.007264,116.319939,0,211,39947.4318055556,2009-05-14,10:21:48
40.007311,116.3201,0,212,39947.4318634259,2009-05-14,10:21:53
40.007314,116.320326,0,202,39947.4319212963,2009-05-14,10:21:58
40.007362,116.320512,0,195,39947.4319791667,2009-05-14,10:22:03
40.007385,116.320782,0,195,39947.432037037,2009-05-14,10:22:08
40.007409,116.321013,0,196,39947.4320949074,2009-05-14,10:22:13
40.007354,116.321204,0,185,39947.4321527778,2009-05-14,10:22:18
40.007218,116.321218,0,179,39947.4322106481,2009-05-14,10:22:23
40.007099,116.321221,0,178,39947.4322685185,2009-05-14,10:22:28
40.006957,116.321283,0,186,39947.4323263889,2009-05-14,10:22:33
40.006792,116.321285,0,199,39947.4323842593,2009-05-14,10:22:38
40.006648,116.321319,0,198,39947.4324421296,2009-05-14,10:22:43
40.00651,116.321393,0,204,39947.4325,2009-05-14,10:22:48
40.006357,116.32141,0,206,39947.4325578704,2009-05-14,10:22:53
40.006187,116.321431,0,205,39947.4326157407,2009-05-14,10:22:58
40.006021,116.321398,0,201,39947.4326736111,2009-05-14,10:23:03
40.005857,116.321305,0,197,39947.4327314815,2009-05-14,10:23:08
40.00568,116.321296,0,176,39947.4327893518,2009-05-14,10:23:13
40.005533,116.321324,0,174,39947.4328472222,2009-05-14,10:23:18
40.005385,116.321353,0,171,39947.4329050926,2009-05-14,10:23:23
40.005236,116.321383,0,161,39947.432962963,2009-05-14,10:23:28
40.005092,116.321402,0,156,39947.4330208333,2009-05-14,10:23:33
40.004967,116.321405,0,155,39947.4330787037,2009-05-14,10:23:38
40.004852,116.321451,0,153,39947.4331365741,2009-05-14,10:23:43
40.004708,116.32145,0,159,39947.4331944444,2009-05-14,10:23:48
40.004565,116.321452,0,163,39947.4332523148,2009-05-14,10:23:53
40.004426,116.321445,0,171,39947.4333101852,2009-05-14,10:23:58
40.004262,116.321436,0,167,39947.4333680556,2009-05-14,10:24:03
40.004101,116.321479,0,167,39947.4334259259,2009-05-14,10:24:08
40.003968,116.321488,0,158,39947.4334837963,2009-05-14,10:24:13
40.003831,116.321502,0,149,39947.4335416667,2009-05-14,10:24:18
40.003688,116.321518,0,147,39947.433599537,2009-05-14,10:24:23
40.00351,116.321547,0,144,39947.4336574074,2009-05-14,10:24:28
40.00335,116.321519,0,150,39947.4337152778,2009-05-14,10:24:33
40.003199,116.321561,0,149,39947.4337731482,2009-05-14,10:24:38
40.003013,116.32158,0,153,39947.4338310185,2009-05-14,10:24:43
40.002893,116.321592,0,149,39947.4338888889,2009-05-14,10:24:48
40.002749,116.32159,0,143,39947.4339467593,2009-05-14,10:24:53
40.002615,116.321574,0,139,39947.4340046296,2009-05-14,10:24:58
40.002432,116.321568,0,135,39947.4340625,2009-05-14,10:25:03
40.00233,116.321575,0,130,39947.4341203704,2009-05-14,10:25:08
40.002233,116.3216,0,125,39947.4341782407,2009-05-14,10:25:13
40.002132,116.321619,0,123,39947.4342361111,2009-05-14,10:25:18
40.002031,116.321652,0,118,39947.4342939815,2009-05-14,10:25:23
40.001912,116.32174,0,124,39947.4343518519,2009-05-14,10:25:28
40.001763,116.321731,0,119,39947.4344097222,2009-05-14,10:25:33
40.001603,116.321712,0,108,39947.4344675926,2009-05-14,10:25:38
40.001483,116.321703,0,105,39947.434525463,2009-05-14,10:25:43
40.001354,116.321774,0,95,39947.4345833333,2009-05-14,10:25:48
40.001146,116.321778,0,89,39947.4346412037,2009-05-14,10:25:53
40.000897,116.32173,0,90,39947.4346990741,2009-05-14,10:25:58
40.000752,116.32176,0,86,39947.4347569444,2009-05-14,10:26:03
40.000632,116.321807,0,84,39947.4348148148,2009-05-14,10:26:08
40.000493,116.321833,0,90,39947.4348726852,2009-05-14,10:26:13
40.000344,116.321872,0,100,39947.4349305556,2009-05-14,10:26:18
40.000195,116.321892,0,101,39947.4349884259,2009-05-14,10:26:23
40.000039,116.321923,0,108,39947.4350462963,2009-05-14,10:26:28
39.999947,116.322049,0,103,39947.4351041667,2009-05-14,10:26:33
39.999878,116.322156,0,98,39947.435162037,2009-05-14,10:26:38
39.999885,116.322327,0,96,39947.4352199074,2009-05-14,10:26:43
39.999861,116.322498,0,92,39947.4352777778,2009-05-14,10:26:48
39.999866,116.322658,0,89,39947.4353356481,2009-05-14,10:26:53
39.999904,116.322881,0,85,39947.4353935185,2009-05-14,10:26:58
39.99995,116.323015,0,75,39947.4354513889,2009-05-14,10:27:03
39.999952,116.323297,0,78,39947.4355092593,2009-05-14,10:27:08
40,116.323509,0,73,39947.4355671296,2009-05-14,10:27:13
39.999994,116.323621,0,72,39947.435625,2009-05-14,10:27:18
39.999979,116.323903,0,70,39947.4356828704,2009-05-14,10:27:23
39.999918,116.324044,0,71,39947.4357407407,2009-05-14,10:27:28
39.999935,116.324246,0,69,39947.4357986111,2009-05-14,10:27:33
39.999885,116.324384,0,66,39947.4358564815,2009-05-14,10:27:38
39.999893,116.324421,0,66,39947.4359143519,2009-05-14,10:27:43
39.999788,116.324646,0,69,39947.4359722222,2009-05-14,10:27:48
39.999814,116.324795,0,74,39947.4360300926,2009-05-14,10:27:53
39.999945,116.325087,0,86,39947.436087963,2009-05-14,10:27:58
39.999939,116.325578,0,99,39947.4361458333,2009-05-14,10:28:03
39.999916,116.325813,0,104,39947.4362037037,2009-05-14,10:28:08
39.999885,116.325996,0,85,39947.4362615741,2009-05-14,10:28:13
39.999892,116.326192,0,82,39947.4363194444,2009-05-14,10:28:18
39.999921,116.326393,0,85,39947.4363773148,2009-05-14,10:28:23
39.999941,116.326592,0,73,39947.4364351852,2009-05-14,10:28:28
39.999974,116.326807,0,83,39947.4364930556,2009-05-14,10:28:33
40.000058,116.326957,0,89,39947.4365509259,2009-05-14,10:28:38
40.000174,116.327066,0,83,39947.4366087963,2009-05-14,10:28:43
40.000314,116.327125,0,57,39947.4366666667,2009-05-14,10:28:48
40.000429,116.327202,0,49,39947.436724537,2009-05-14,10:28:53
40.00051,116.327213,0,48,39947.4367824074,2009-05-14,10:28:58
40.000536,116.327212,0,43,39947.4368402778,2009-05-14,10:29:03
40.000554,116.327197,0,42,39947.4368981481,2009-05-14,10:29:08
40.000554,116.327197,0,42,39947.4369328704,2009-05-14,10:29:11
40.000558,116.327203,0,42,39947.4369560185,2009-05-14,10:29:13
40.000568,116.327217,0,42,39947.4370138889,2009-05-14,10:29:18
40.000568,116.327217,0,42,39947.4370486111,2009-05-14,10:29:21
40.000567,116.32722,0,42,39947.4370717593,2009-05-14,10:29:23
40.000533,116.32722,0,42,39947.4371296296,2009-05-14,10:29:28
40.000496,116.327236,0,42,39947.4371875,2009-05-14,10:29:33
40.000454,116.327283,0,49,39947.4372453704,2009-05-14,10:29:38
40.000406,116.327315,0,54,39947.4373032407,2009-05-14,10:29:43
40.000329,116.327309,0,63,39947.4373611111,2009-05-14,10:29:48
40.000202,116.327258,0,95,39947.4374189815,2009-05-14,10:29:53
40.000132,116.327238,0,105,39947.4374768519,2009-05-14,10:29:58
40.000057,116.327179,0,119,39947.4375347222,2009-05-14,10:30:03
40.000082,116.327148,0,119,39947.4375925926,2009-05-14,10:30:08
40.000179,116.32715,0,121,39947.437650463,2009-05-14,10:30:13
40.000212,116.327127,0,124,39947.4377083333,2009-05-14,10:30:18
40.000212,116.32712,0,124,39947.4377662037,2009-05-14,10:30:23
40.000212,116.32712,0,124,39947.4378009259,2009-05-14,10:30:26
40.000214,116.327122,0,124,39947.4378240741,2009-05-14,10:30:28
40.000125,116.327201,0,124,39947.4378819444,2009-05-14,10:30:33
40.000082,116.327232,0,128,39947.4379398148,2009-05-14,10:30:38
40.000077,116.32726,0,129,39947.4379976852,2009-05-14,10:30:43
40.000085,116.327305,0,129,39947.4380555556,2009-05-14,10:30:48
40.000104,116.327333,0,129,39947.4381134259,2009-05-14,10:30:53
40.000117,116.327371,0,129,39947.4381712963,2009-05-14,10:30:58
40.000135,116.327388,0,129,39947.4382291667,2009-05-14,10:31:03
40.000135,116.327388,0,129,39947.4382638889,2009-05-14,10:31:06
40.000142,116.327392,0,129,39947.438287037,2009-05-14,10:31:08
40.000134,116.327414,0,129,39947.4383449074,2009-05-14,10:31:13
40.000126,116.327424,0,130,39947.4384027778,2009-05-14,10:31:18
40.000126,116.327424,0,130,39947.4384375,2009-05-14,10:31:21
40.000123,116.327429,0,130,39947.4384606481,2009-05-14,10:31:23
40.00013,116.327438,0,130,39947.4385185185,2009-05-14,10:31:28
40.000167,116.327386,0,130,39947.4385763889,2009-05-14,10:31:33
40.000167,116.327385,0,130,39947.4386342593,2009-05-14,10:31:38
40.000173,116.327392,0,130,39947.4386921296,2009-05-14,10:31:43
40.000173,116.327392,0,130,39947.4387268518,2009-05-14,10:31:46
40.00018,116.32739,0,130,39947.43875,2009-05-14,10:31:48
40.000197,116.327408,0,130,39947.4388078704,2009-05-14,10:31:53
40.00021,116.32743,0,130,39947.4388657407,2009-05-14,10:31:58
40.000245,116.327491,0,130,39947.4389236111,2009-05-14,10:32:03
