# Supplementary material for: Research on differential privacy protection method based on user tendency
Source: PLoS One. 2023 Oct 26;18(10):e0288823. doi: 10.1371/journal.pone.0288823 (PMC10602288; doi:10.1371/journal.pone.0288823)
Supplement: S1 Data — (ZIP) [file pone.0288823.s001.zip › Data 5-1/000/Trajectory/20090515014004.plt]

Geolife trajectory
WGS 84
Altitude is in Feet
Reserved 3
0,2,255,My Track,0,0,2,8421376
0
40.000928,116.326311,0,-874,39948.0694907407,2009-05-15,01:40:04
40.000397,116.327307,0,87,39948.069837963,2009-05-15,01:40:34
40.0004,116.327186,0,94,39948.0698958333,2009-05-15,01:40:39
40.000392,116.327164,0,90,39948.0699537037,2009-05-15,01:40:44
40.000315,116.32709,0,111,39948.0700115741,2009-05-15,01:40:49
40.000179,116.327108,0,110,39948.0700694444,2009-05-15,01:40:54
40.000051,116.327048,0,114,39948.0701273148,2009-05-15,01:40:59
39.999898,116.327058,0,117,39948.0701851852,2009-05-15,01:41:04
39.999738,116.327047,0,112,39948.0702430556,2009-05-15,01:41:09
39.999584,116.327016,0,104,39948.0703009259,2009-05-15,01:41:14
39.999398,116.326929,0,113,39948.0703587963,2009-05-15,01:41:19
39.999272,116.326746,0,105,39948.0704166667,2009-05-15,01:41:24
39.999147,116.326677,0,99,39948.070474537,2009-05-15,01:41:29
39.998999,116.326671,0,95,39948.0705324074,2009-05-15,01:41:34
39.998852,116.32668,0,96,39948.0705902778,2009-05-15,01:41:39
39.998728,116.326657,0,90,39948.0706481481,2009-05-15,01:41:44
39.998631,116.326648,0,89,39948.0707060185,2009-05-15,01:41:49
39.998501,116.326677,0,88,39948.0707638889,2009-05-15,01:41:54
39.998394,116.326644,0,93,39948.0708217593,2009-05-15,01:41:59
39.998227,116.326652,0,91,39948.0708796296,2009-05-15,01:42:04
39.998052,116.326642,0,91,39948.0709375,2009-05-15,01:42:09
39.997874,116.326664,0,91,39948.0709953704,2009-05-15,01:42:14
39.997694,116.32669,0,90,39948.0710532407,2009-05-15,01:42:19
39.997484,116.326665,0,96,39948.0711111111,2009-05-15,01:42:24
39.997307,116.326658,0,94,39948.0711689815,2009-05-15,01:42:29
39.997134,116.32667,0,92,39948.0712268518,2009-05-15,01:42:34
39.996975,116.326682,0,92,39948.0712847222,2009-05-15,01:42:39
39.996797,116.326708,0,92,39948.0713425926,2009-05-15,01:42:44
39.996625,116.3267,0,90,39948.071400463,2009-05-15,01:42:49
39.996499,116.326717,0,88,39948.0714583333,2009-05-15,01:42:54
39.996356,116.326702,0,84,39948.0715162037,2009-05-15,01:42:59
39.996133,116.326586,0,87,39948.0715740741,2009-05-15,01:43:04
39.995958,116.32658,0,81,39948.0716319444,2009-05-15,01:43:09
39.995782,116.32657,0,74,39948.0716898148,2009-05-15,01:43:14
39.995618,116.326565,0,71,39948.0717476852,2009-05-15,01:43:19
39.995458,116.326541,0,71,39948.0718055556,2009-05-15,01:43:24
39.995261,116.326492,0,77,39948.0718634259,2009-05-15,01:43:29
39.995079,116.326477,0,74,39948.0719212963,2009-05-15,01:43:34
39.994901,116.326462,0,75,39948.0719791667,2009-05-15,01:43:39
39.994724,116.326465,0,74,39948.072037037,2009-05-15,01:43:44
39.994559,116.326448,0,74,39948.0720949074,2009-05-15,01:43:49
39.994427,116.32646,0,74,39948.0721527778,2009-05-15,01:43:54
39.994265,116.326445,0,76,39948.0722106481,2009-05-15,01:43:59
39.994169,116.326448,0,81,39948.0722685185,2009-05-15,01:44:04
39.994188,116.326395,0,85,39948.0723263889,2009-05-15,01:44:09
39.994225,116.326371,0,92,39948.0723842593,2009-05-15,01:44:14
39.994228,116.326342,0,93,39948.0724421296,2009-05-15,01:44:19
39.994228,116.326342,0,93,39948.0724768518,2009-05-15,01:44:22
39.994234,116.326339,0,98,39948.0725,2009-05-15,01:44:24
39.99411,116.326259,0,103,39948.0725578704,2009-05-15,01:44:29
39.994024,116.326248,0,106,39948.0726157407,2009-05-15,01:44:34
39.994024,116.326231,0,108,39948.0726736111,2009-05-15,01:44:39
39.994032,116.326212,0,108,39948.0727314815,2009-05-15,01:44:44
39.994116,116.326113,0,110,39948.0727893518,2009-05-15,01:44:49
39.994106,116.32608,0,113,39948.0728472222,2009-05-15,01:44:54
39.994106,116.32608,0,113,39948.0728819444,2009-05-15,01:44:57
39.994105,116.32608,0,113,39948.0729050926,2009-05-15,01:44:59
39.994125,116.326085,0,113,39948.072962963,2009-05-15,01:45:04
39.99411,116.326107,0,115,39948.0730208333,2009-05-15,01:45:09
39.993855,116.326986,0,507,39948.073599537,2009-05-15,01:45:59
39.993799,116.326286,0,250,39948.0736574074,2009-05-15,01:46:04
39.993833,116.326292,0,249,39948.0737152778,2009-05-15,01:46:09
39.993833,116.326292,0,249,39948.07375,2009-05-15,01:46:12
39.993828,116.326296,0,249,39948.0737731481,2009-05-15,01:46:14
39.993817,116.326298,0,248,39948.0738310185,2009-05-15,01:46:19
39.993811,116.3263,0,248,39948.0738888889,2009-05-15,01:46:24
39.993809,116.326304,0,248,39948.0739467593,2009-05-15,01:46:29
39.993809,116.326304,0,248,39948.0739814815,2009-05-15,01:46:32
39.993817,116.326305,0,248,39948.0740046296,2009-05-15,01:46:34
39.993763,116.326287,0,252,39948.0740625,2009-05-15,01:46:39
39.993695,116.326268,0,240,39948.0741203704,2009-05-15,01:46:44
39.99373,116.326127,0,238,39948.0741782407,2009-05-15,01:46:49
39.993741,116.32603,0,218,39948.0742361111,2009-05-15,01:46:54
39.993736,116.326018,0,213,39948.0742939815,2009-05-15,01:46:59
39.993753,116.326023,0,210,39948.0743518519,2009-05-15,01:47:04
39.993789,116.326058,0,201,39948.0744097222,2009-05-15,01:47:09
39.993868,116.326034,0,194,39948.0744675926,2009-05-15,01:47:14
39.993918,116.32607,0,195,39948.074525463,2009-05-15,01:47:19
39.994007,116.326174,0,190,39948.0745833333,2009-05-15,01:47:24
39.994067,116.326281,0,180,39948.0746412037,2009-05-15,01:47:29
39.994107,116.326411,0,177,39948.0746990741,2009-05-15,01:47:34
39.994162,116.326474,0,174,39948.0747569444,2009-05-15,01:47:39
39.99421,116.326437,0,157,39948.0748148148,2009-05-15,01:47:44
39.99431,116.326438,0,123,39948.0748726852,2009-05-15,01:47:49
39.994418,116.326432,0,99,39948.0749305556,2009-05-15,01:47:54
39.994509,116.326464,0,81,39948.0749884259,2009-05-15,01:47:59
39.994611,116.326413,0,54,39948.0750462963,2009-05-15,01:48:04
39.994703,116.326416,0,37,39948.0751041667,2009-05-15,01:48:09
39.994819,116.326449,0,26,39948.075162037,2009-05-15,01:48:14
39.994957,116.326516,0,28,39948.0752199074,2009-05-15,01:48:19
39.995079,116.326526,0,24,39948.0752777778,2009-05-15,01:48:24
39.995263,116.326546,0,28,39948.0753356481,2009-05-15,01:48:29
39.995468,116.32659,0,28,39948.0753935185,2009-05-15,01:48:34
39.995694,116.326623,0,38,39948.0754513889,2009-05-15,01:48:39
39.995862,116.326583,0,47,39948.0755092593,2009-05-15,01:48:44
39.996065,116.326655,0,64,39948.0755671296,2009-05-15,01:48:49
39.996185,116.32673,0,63,39948.075625,2009-05-15,01:48:54
39.99628,116.326785,0,65,39948.0756828704,2009-05-15,01:48:59
39.996424,116.326759,0,67,39948.0757407407,2009-05-15,01:49:04
39.996565,116.326724,0,72,39948.0757986111,2009-05-15,01:49:09
39.996705,116.326713,0,76,39948.0758564815,2009-05-15,01:49:14
39.996908,116.326717,0,83,39948.0759143519,2009-05-15,01:49:19
39.997088,116.32671,0,81,39948.0759722222,2009-05-15,01:49:24
39.99728,116.326689,0,83,39948.0760300926,2009-05-15,01:49:29
39.997456,116.326674,0,74,39948.076087963,2009-05-15,01:49:34
39.997685,116.326686,0,98,39948.0761458333,2009-05-15,01:49:39
39.997864,116.326691,0,108,39948.0762037037,2009-05-15,01:49:44
39.998031,116.326679,0,112,39948.0762615741,2009-05-15,01:49:49
39.998186,116.326649,0,110,39948.0763194444,2009-05-15,01:49:54
39.998346,116.326643,0,117,39948.0763773148,2009-05-15,01:49:59
39.998568,116.326667,0,111,39948.0764351852,2009-05-15,01:50:04
39.998754,116.326663,0,123,39948.0764930556,2009-05-15,01:50:09
39.998952,116.326656,0,127,39948.0765509259,2009-05-15,01:50:14
39.999127,116.326629,0,128,39948.0766087963,2009-05-15,01:50:19
39.999244,116.326763,0,126,39948.0766666667,2009-05-15,01:50:24
39.999335,116.326931,0,118,39948.076724537,2009-05-15,01:50:29
39.999473,116.327064,0,115,39948.0767824074,2009-05-15,01:50:34
39.999625,116.32713,0,110,39948.0768402778,2009-05-15,01:50:39
39.999765,116.327172,0,106,39948.0768981481,2009-05-15,01:50:44
39.999887,116.327249,0,107,39948.0769560185,2009-05-15,01:50:49
39.999898,116.327264,0,109,39948.0770138889,2009-05-15,01:50:54
39.999898,116.327264,0,109,39948.0770486111,2009-05-15,01:50:57
39.9999,116.327264,0,108,39948.0770717593,2009-05-15,01:50:59
39.999901,116.327278,0,108,39948.0771296296,2009-05-15,01:51:04
39.999912,116.327301,0,109,39948.0771875,2009-05-15,01:51:09
39.999929,116.327319,0,109,39948.0772453704,2009-05-15,01:51:14
39.99995,116.327357,0,109,39948.0773032407,2009-05-15,01:51:19
39.999969,116.327398,0,109,39948.0773611111,2009-05-15,01:51:24
39.999996,116.327421,0,109,39948.0774189815,2009-05-15,01:51:29
40.000031,116.327446,0,109,39948.0774768519,2009-05-15,01:51:34
40.000068,116.327476,0,109,39948.0775347222,2009-05-15,01:51:39
40.000105,116.327498,0,109,39948.0775925926,2009-05-15,01:51:44
40.000142,116.327507,0,108,39948.077650463,2009-05-15,01:51:49
40.000175,116.327501,0,108,39948.0777083333,2009-05-15,01:51:54
40.0002,116.327488,0,108,39948.0777662037,2009-05-15,01:51:59
40.000221,116.327491,0,108,39948.0778240741,2009-05-15,01:52:04
40.000243,116.327504,0,108,39948.0778819444,2009-05-15,01:52:09
40.000266,116.327526,0,107,39948.0779398148,2009-05-15,01:52:14
39.999919,116.32725,0,162,39948.109212963,2009-05-15,02:37:16
39.999948,116.327273,0,159,39948.1092824074,2009-05-15,02:37:22
39.999961,116.327264,0,152,39948.1093402778,2009-05-15,02:37:27
39.999983,116.327297,0,137,39948.1093981481,2009-05-15,02:37:32
39.999982,116.327335,0,129,39948.1094560185,2009-05-15,02:37:37
39.999928,116.32737,0,122,39948.1095138889,2009-05-15,02:37:42
39.999885,116.327319,0,123,39948.1095717593,2009-05-15,02:37:47
39.999865,116.327236,0,124,39948.1096296296,2009-05-15,02:37:52
39.999834,116.327161,0,122,39948.1096875,2009-05-15,02:37:57
39.999804,116.327077,0,122,39948.1097453704,2009-05-15,02:38:02
39.999794,116.327,0,121,39948.1098032407,2009-05-15,02:38:07
39.999793,116.326914,0,120,39948.1098611111,2009-05-15,02:38:12
39.999797,116.326851,0,120,39948.1099189815,2009-05-15,02:38:17
39.999798,116.326781,0,119,39948.1099768518,2009-05-15,02:38:22
39.999796,116.326701,0,117,39948.1100347222,2009-05-15,02:38:27
39.999796,116.326637,0,116,39948.1100925926,2009-05-15,02:38:32
39.999772,116.326559,0,114,39948.110150463,2009-05-15,02:38:37
39.99976,116.32648,0,117,39948.1102083333,2009-05-15,02:38:42
39.999732,116.3264,0,121,39948.1102662037,2009-05-15,02:38:47
39.999741,116.326399,0,122,39948.1103240741,2009-05-15,02:38:52
39.999738,116.326389,0,121,39948.1103819444,2009-05-15,02:38:57
39.999738,116.326387,0,121,39948.1104398148,2009-05-15,02:39:02
39.99974,116.32639,0,120,39948.1104976852,2009-05-15,02:39:07
39.999739,116.32639,0,116,39948.1105555556,2009-05-15,02:39:12
39.999738,116.32639,0,116,39948.1106134259,2009-05-15,02:39:17
39.999737,116.32639,0,115,39948.1106712963,2009-05-15,02:39:22
39.999735,116.326385,0,115,39948.1107291667,2009-05-15,02:39:27
39.999735,116.326385,0,115,39948.1107638889,2009-05-15,02:39:30
39.999735,116.326386,0,115,39948.110787037,2009-05-15,02:39:32
39.999736,116.326402,0,114,39948.1108449074,2009-05-15,02:39:37
39.999767,116.326589,0,114,39948.1109027778,2009-05-15,02:39:42
39.999819,116.32689,0,114,39948.1109606481,2009-05-15,02:39:47
39.999869,116.327153,0,115,39948.1110185185,2009-05-15,02:39:52
39.999896,116.327357,0,110,39948.1110763889,2009-05-15,02:39:57
39.999974,116.327373,0,113,39948.1111342593,2009-05-15,02:40:02
40.000029,116.327389,0,116,39948.1111921296,2009-05-15,02:40:07
40.000142,116.327468,0,120,39948.11125,2009-05-15,02:40:12
40.000125,116.327426,0,121,39948.1113078704,2009-05-15,02:40:17
40.000133,116.327382,0,122,39948.1113657407,2009-05-15,02:40:22
40.00012,116.327348,0,124,39948.1114236111,2009-05-15,02:40:27
40.00012,116.327348,0,124,39948.1114583333,2009-05-15,02:40:30
40.000114,116.327343,0,127,39948.1114814815,2009-05-15,02:40:32
40.000134,116.327332,0,130,39948.1115393518,2009-05-15,02:40:37
40.000182,116.327325,0,133,39948.1115972222,2009-05-15,02:40:42
40.000229,116.327318,0,137,39948.1116550926,2009-05-15,02:40:47
40.000242,116.327357,0,142,39948.111712963,2009-05-15,02:40:52
40.000257,116.32743,0,147,39948.1117708333,2009-05-15,02:40:57
40.000255,116.326765,0,-252,39948.1332291667,2009-05-15,03:11:51
39.99989,116.328289,0,424,39948.1340393518,2009-05-15,03:13:01
39.999781,116.327567,0,650,39948.134212963,2009-05-15,03:13:16
39.999835,116.327436,0,488,39948.1342708333,2009-05-15,03:13:21
39.999882,116.327341,0,401,39948.1343287037,2009-05-15,03:13:26
39.99992,116.327315,0,330,39948.1343865741,2009-05-15,03:13:31
39.999938,116.327312,0,234,39948.1344444444,2009-05-15,03:13:36
39.999956,116.327311,0,179,39948.1345023148,2009-05-15,03:13:41
39.999931,116.327256,0,143,39948.1345601852,2009-05-15,03:13:46
39.999854,116.327297,0,269,39948.1346180556,2009-05-15,03:13:51
39.999838,116.327277,0,273,39948.1346759259,2009-05-15,03:13:56
39.99983,116.327263,0,274,39948.1347337963,2009-05-15,03:14:01
39.999827,116.327256,0,274,39948.1347916667,2009-05-15,03:14:06
39.999828,116.327253,0,274,39948.134849537,2009-05-15,03:14:11
39.999833,116.327248,0,273,39948.1349074074,2009-05-15,03:14:16
39.999833,116.327248,0,273,39948.1349421296,2009-05-15,03:14:19
39.999834,116.327242,0,273,39948.1349652778,2009-05-15,03:14:21
39.999834,116.32723,0,273,39948.1350231481,2009-05-15,03:14:26
39.999842,116.327183,0,272,39948.1350810185,2009-05-15,03:14:31
39.999916,116.327087,0,271,39948.1351388889,2009-05-15,03:14:36
40.000024,116.327106,0,273,39948.1351967593,2009-05-15,03:14:41
40.000122,116.327118,0,281,39948.1352546296,2009-05-15,03:14:46
40.000219,116.327103,0,296,39948.1353125,2009-05-15,03:14:51
40.000254,116.327105,0,309,39948.1353703704,2009-05-15,03:14:56
40.000373,116.327049,0,322,39948.1354282407,2009-05-15,03:15:01
40.00046,116.326932,0,335,39948.1354861111,2009-05-15,03:15:06
40.000674,116.326937,0,347,39948.1355439815,2009-05-15,03:15:11
40.000898,116.326952,0,359,39948.1356018518,2009-05-15,03:15:16
40.001103,116.327,0,364,39948.1356597222,2009-05-15,03:15:21
40.001267,116.326997,0,361,39948.1357175926,2009-05-15,03:15:26
40.001328,116.326936,0,347,39948.135775463,2009-05-15,03:15:31
40.001397,116.326833,0,339,39948.1358333333,2009-05-15,03:15:36
40.001497,116.326805,0,332,39948.1358912037,2009-05-15,03:15:41
40.001649,116.326781,0,323,39948.1359490741,2009-05-15,03:15:46
40.00181,116.326761,0,315,39948.1360069444,2009-05-15,03:15:51
40.001991,116.326746,0,306,39948.1360648148,2009-05-15,03:15:56
40.002154,116.326723,0,295,39948.1361226852,2009-05-15,03:16:01
40.002276,116.326634,0,285,39948.1361805556,2009-05-15,03:16:06
40.002436,116.326528,0,266,39948.1362384259,2009-05-15,03:16:11
40.002447,116.326363,0,240,39948.1362962963,2009-05-15,03:16:16
40.002452,116.32616,0,231,39948.1363541667,2009-05-15,03:16:21
40.002434,116.325944,0,224,39948.136412037,2009-05-15,03:16:26
40.002452,116.325701,0,157,39948.1364699074,2009-05-15,03:16:31
40.002439,116.325536,0,138,39948.1365277778,2009-05-15,03:16:36
40.002396,116.325363,0,121,39948.1365856482,2009-05-15,03:16:41
40.002419,116.325208,0,110,39948.1366435185,2009-05-15,03:16:46
40.002534,116.325111,0,111,39948.1367013889,2009-05-15,03:16:51
40.002679,116.325101,0,113,39948.1367592593,2009-05-15,03:16:56
40.002819,116.3251,0,124,39948.1368171296,2009-05-15,03:17:01
40.002954,116.3251,0,131,39948.136875,2009-05-15,03:17:06
40.003084,116.325105,0,133,39948.1369328704,2009-05-15,03:17:11
40.003209,116.325092,0,127,39948.1369907407,2009-05-15,03:17:16
40.003333,116.325076,0,120,39948.1370486111,2009-05-15,03:17:21
40.003472,116.325052,0,110,39948.1371064815,2009-05-15,03:17:26
40.003547,116.324955,0,109,39948.1371643519,2009-05-15,03:17:31
40.003567,116.324812,0,117,39948.1372222222,2009-05-15,03:17:36
40.003579,116.324668,0,124,39948.1372800926,2009-05-15,03:17:41
40.003548,116.324516,0,126,39948.137337963,2009-05-15,03:17:46
40.003585,116.324448,0,126,39948.1373958333,2009-05-15,03:17:51
40.003692,116.324375,0,121,39948.1374537037,2009-05-15,03:17:56
40.003831,116.324376,0,122,39948.1375115741,2009-05-15,03:18:01
40.004014,116.324335,0,110,39948.1375694444,2009-05-15,03:18:06
40.004298,116.324354,0,94,39948.1376273148,2009-05-15,03:18:11
40.004481,116.324347,0,89,39948.1376851852,2009-05-15,03:18:16
40.004654,116.324326,0,97,39948.1377430556,2009-05-15,03:18:21
40.004821,116.32431,0,96,39948.1378009259,2009-05-15,03:18:26
40.004965,116.324345,0,97,39948.1378587963,2009-05-15,03:18:31
40.005148,116.324276,0,123,39948.1379166667,2009-05-15,03:18:36
40.005375,116.324303,0,117,39948.137974537,2009-05-15,03:18:41
40.005544,116.324314,0,112,39948.1380324074,2009-05-15,03:18:46
40.005702,116.3243,0,120,39948.1380902778,2009-05-15,03:18:51
40.005872,116.324245,0,108,39948.1381481481,2009-05-15,03:18:56
40.006026,116.324248,0,100,39948.1382060185,2009-05-15,03:19:01
40.006155,116.32425,0,94,39948.1382638889,2009-05-15,03:19:06
40.0063,116.324241,0,103,39948.1383217593,2009-05-15,03:19:11
40.006439,116.32424,0,108,39948.1383796296,2009-05-15,03:19:16
40.006587,116.324199,0,100,39948.1384375,2009-05-15,03:19:21
40.006718,116.324087,0,112,39948.1384953704,2009-05-15,03:19:26
40.006744,116.323888,0,116,39948.1385532407,2009-05-15,03:19:31
40.006734,116.323667,0,122,39948.1386111111,2009-05-15,03:19:36
40.006735,116.323454,0,119,39948.1386689815,2009-05-15,03:19:41
40.006745,116.323273,0,117,39948.1387268519,2009-05-15,03:19:46
40.006734,116.323079,0,122,39948.1387847222,2009-05-15,03:19:51
40.00673,116.322823,0,127,39948.1388425926,2009-05-15,03:19:56
40.006716,116.322569,0,124,39948.138900463,2009-05-15,03:20:01
40.006727,116.322359,0,112,39948.1389583333,2009-05-15,03:20:06
40.006726,116.322165,0,105,39948.1390162037,2009-05-15,03:20:11
40.006733,116.321972,0,94,39948.1390740741,2009-05-15,03:20:16
40.006687,116.321754,0,81,39948.1391319444,2009-05-15,03:20:21
40.006668,116.321552,0,74,39948.1391898148,2009-05-15,03:20:26
40.006687,116.32139,0,71,39948.1392476852,2009-05-15,03:20:31
40.006785,116.321321,0,67,39948.1393055556,2009-05-15,03:20:36
40.006919,116.321298,0,60,39948.1393634259,2009-05-15,03:20:41
40.007067,116.321247,0,72,39948.1394212963,2009-05-15,03:20:46
40.007207,116.321218,0,73,39948.1394791667,2009-05-15,03:20:51
40.007341,116.321158,0,71,39948.139537037,2009-05-15,03:20:56
40.007404,116.320986,0,73,39948.1395949074,2009-05-15,03:21:01
40.007401,116.320781,0,74,39948.1396527778,2009-05-15,03:21:06
40.007377,116.320594,0,81,39948.1397106481,2009-05-15,03:21:11
40.007309,116.320503,0,89,39948.1397685185,2009-05-15,03:21:16
40.007289,116.320491,0,96,39948.1398263889,2009-05-15,03:21:21
40.007303,116.320491,0,93,39948.1398842593,2009-05-15,03:21:26
40.007303,116.320491,0,93,39948.1399189815,2009-05-15,03:21:29
40.007296,116.320491,0,92,39948.1399421296,2009-05-15,03:21:31
40.007282,116.320489,0,92,39948.14,2009-05-15,03:21:36
40.007264,116.320488,0,92,39948.1400578704,2009-05-15,03:21:41
40.007251,116.320487,0,91,39948.1401157407,2009-05-15,03:21:46
40.007036,116.320697,0,127,39948.1458449074,2009-05-15,03:30:01
40.007031,116.320696,0,127,39948.1459027778,2009-05-15,03:30:06
40.007031,116.320696,0,127,39948.1459375,2009-05-15,03:30:09
40.007023,116.320695,0,127,39948.1459606481,2009-05-15,03:30:11
40.007043,116.320669,0,126,39948.1460185185,2009-05-15,03:30:16
40.007051,116.320669,0,126,39948.1460763889,2009-05-15,03:30:21
40.007058,116.320669,0,126,39948.1461342593,2009-05-15,03:30:26
40.007061,116.320668,0,127,39948.1461921296,2009-05-15,03:30:31
40.007061,116.320668,0,127,39948.1462268519,2009-05-15,03:30:34
40.007062,116.320667,0,127,39948.14625,2009-05-15,03:30:36
40.007072,116.320667,0,128,39948.1463078704,2009-05-15,03:30:41
40.007095,116.320685,0,131,39948.1463657407,2009-05-15,03:30:46
40.007137,116.3207,0,133,39948.1464236111,2009-05-15,03:30:51
40.007142,116.320692,0,136,39948.1464814815,2009-05-15,03:30:56
40.007143,116.320691,0,137,39948.1465393519,2009-05-15,03:31:01
40.00714,116.320689,0,137,39948.1465972222,2009-05-15,03:31:06
40.007138,116.320687,0,138,39948.1466550926,2009-05-15,03:31:11
40.007134,116.320686,0,138,39948.146712963,2009-05-15,03:31:16
40.007132,116.320686,0,138,39948.1467708333,2009-05-15,03:31:21
40.007124,116.320685,0,139,39948.1468287037,2009-05-15,03:31:26
40.007124,116.320685,0,139,39948.1468634259,2009-05-15,03:31:29
40.007119,116.320685,0,139,39948.1468865741,2009-05-15,03:31:31
40.007109,116.320684,0,139,39948.1469444444,2009-05-15,03:31:36
40.007122,116.320671,0,136,39948.1470023148,2009-05-15,03:31:41
40.007125,116.320652,0,137,39948.1470601852,2009-05-15,03:31:46
40.007124,116.320652,0,137,39948.1471180556,2009-05-15,03:31:51
40.007124,116.320652,0,137,39948.1471527778,2009-05-15,03:31:54
40.007127,116.320651,0,138,39948.1471759259,2009-05-15,03:31:56
40.00714,116.320657,0,139,39948.1472337963,2009-05-15,03:32:01
40.007156,116.320669,0,140,39948.1472916667,2009-05-15,03:32:06
40.007141,116.320654,0,139,39948.147349537,2009-05-15,03:32:11
40.007141,116.320654,0,139,39948.1473842593,2009-05-15,03:32:14
40.007137,116.320654,0,140,39948.1474074074,2009-05-15,03:32:16
40.007126,116.320665,0,139,39948.1474652778,2009-05-15,03:32:21
40.007087,116.320675,0,138,39948.1475231481,2009-05-15,03:32:26
40.007087,116.320675,0,138,39948.1475578704,2009-05-15,03:32:29
40.007095,116.320677,0,138,39948.1475810185,2009-05-15,03:32:31
40.007105,116.320651,0,137,39948.1476388889,2009-05-15,03:32:36
40.007159,116.320525,0,128,39948.1476967593,2009-05-15,03:32:41
40.007213,116.320503,0,123,39948.1477546296,2009-05-15,03:32:46
40.007266,116.320499,0,121,39948.1478125,2009-05-15,03:32:51
40.007289,116.320492,0,118,39948.1478703704,2009-05-15,03:32:56
40.007287,116.320492,0,118,39948.1479282407,2009-05-15,03:33:01
40.007291,116.320492,0,117,39948.1479861111,2009-05-15,03:33:06
40.00729,116.320492,0,117,39948.1480439815,2009-05-15,03:33:11
40.00729,116.320492,0,117,39948.1480787037,2009-05-15,03:33:14
40.007292,116.320493,0,117,39948.1481018519,2009-05-15,03:33:16
40.007299,116.32046,0,116,39948.1481597222,2009-05-15,03:33:21
40.007386,116.320502,0,112,39948.1482175926,2009-05-15,03:33:26
40.007452,116.32052,0,107,39948.148275463,2009-05-15,03:33:31
40.00754,116.320505,0,106,39948.1483333333,2009-05-15,03:33:36
40.007627,116.320437,0,105,39948.1483912037,2009-05-15,03:33:41
40.007696,116.320352,0,108,39948.1484490741,2009-05-15,03:33:46
40.007697,116.320228,0,113,39948.1485069444,2009-05-15,03:33:51
40.007699,116.320133,0,114,39948.1485648148,2009-05-15,03:33:56
40.007684,116.32002,0,116,39948.1486226852,2009-05-15,03:34:01
40.007677,116.319915,0,119,39948.1486805556,2009-05-15,03:34:06
40.00766,116.319789,0,123,39948.1487384259,2009-05-15,03:34:11
40.007719,116.319702,0,125,39948.1487962963,2009-05-15,03:34:16
40.007716,116.319628,0,126,39948.1488541667,2009-05-15,03:34:21
40.007711,116.319629,0,127,39948.148912037,2009-05-15,03:34:26
40.007712,116.319627,0,127,39948.1489699074,2009-05-15,03:34:31
40.007712,116.319627,0,127,39948.1490046296,2009-05-15,03:34:34
40.007713,116.319634,0,127,39948.1490277778,2009-05-15,03:34:36
40.007719,116.319666,0,128,39948.1490856481,2009-05-15,03:34:41
40.007714,116.319742,0,129,39948.1491435185,2009-05-15,03:34:46
40.007711,116.319798,0,130,39948.1492013889,2009-05-15,03:34:51
40.007694,116.319858,0,131,39948.1492592593,2009-05-15,03:34:56
40.007665,116.319936,0,132,39948.1493171296,2009-05-15,03:35:01
40.007717,116.319838,0,131,39948.149375,2009-05-15,03:35:06
40.007821,116.319713,0,130,39948.1494328704,2009-05-15,03:35:11
40.00784,116.31966,0,130,39948.1494907407,2009-05-15,03:35:16
40.007805,116.319614,0,131,39948.1495486111,2009-05-15,03:35:21
40.007782,116.31957,0,132,39948.1496064815,2009-05-15,03:35:26
40.007749,116.319538,0,133,39948.1496643518,2009-05-15,03:35:31
40.007588,116.319607,0,129,39948.1497800926,2009-05-15,03:35:41
40.007628,116.319599,0,130,39948.149837963,2009-05-15,03:35:46
40.00772,116.319589,0,130,39948.1498958333,2009-05-15,03:35:51
40.007756,116.319474,0,126,39948.1499537037,2009-05-15,03:35:56
40.007798,116.319429,0,125,39948.1500115741,2009-05-15,03:36:01
40.007818,116.319402,0,125,39948.1500694444,2009-05-15,03:36:06
40.007818,116.319402,0,125,39948.1501041667,2009-05-15,03:36:09
40.007819,116.319395,0,125,39948.1501273148,2009-05-15,03:36:11
40.00783,116.319403,0,123,39948.1501851852,2009-05-15,03:36:16
40.007836,116.319421,0,122,39948.1502430556,2009-05-15,03:36:21
40.00745,116.319883,0,286,39948.3187384259,2009-05-15,07:38:59
40.007504,116.319826,0,295,39948.3187962963,2009-05-15,07:39:04
40.007502,116.319811,0,305,39948.3188541667,2009-05-15,07:39:09
40.007502,116.319811,0,305,39948.3188888889,2009-05-15,07:39:12
40.007501,116.319811,0,310,39948.318912037,2009-05-15,07:39:14
40.007469,116.319813,0,311,39948.3189699074,2009-05-15,07:39:19
40.007386,116.319803,0,295,39948.3190277778,2009-05-15,07:39:24
40.007343,116.319916,0,291,39948.3190856481,2009-05-15,07:39:29
40.007381,116.320102,0,291,39948.3191435185,2009-05-15,07:39:34
40.007431,116.320288,0,291,39948.3192013889,2009-05-15,07:39:39
40.007411,116.320508,0,293,39948.3192592593,2009-05-15,07:39:44
40.007452,116.320685,0,292,39948.3193171296,2009-05-15,07:39:49
40.007452,116.3209,0,293,39948.319375,2009-05-15,07:39:54
40.007303,116.321014,0,293,39948.3194328704,2009-05-15,07:39:59
40.007101,116.321032,0,293,39948.3194907407,2009-05-15,07:40:04
40.00688,116.321038,0,294,39948.3195486111,2009-05-15,07:40:09
40.006685,116.321076,0,293,39948.3196064815,2009-05-15,07:40:14
40.006605,116.32123,0,296,39948.3196643519,2009-05-15,07:40:19
40.006605,116.321457,0,300,39948.3197222222,2009-05-15,07:40:24
40.006558,116.321653,0,307,39948.3197800926,2009-05-15,07:40:29
40.006518,116.321877,0,312,39948.319837963,2009-05-15,07:40:34
40.006498,116.322094,0,315,39948.3198958333,2009-05-15,07:40:39
40.006474,116.322333,0,319,39948.3199537037,2009-05-15,07:40:44
40.006469,116.322564,0,324,39948.3200115741,2009-05-15,07:40:49
40.006491,116.322818,0,329,39948.3200694444,2009-05-15,07:40:54
40.006502,116.323018,0,334,39948.3201273148,2009-05-15,07:40:59
40.006497,116.323236,0,338,39948.3201851852,2009-05-15,07:41:04
40.006483,116.323479,0,344,39948.3202430556,2009-05-15,07:41:09
40.006479,116.323749,0,350,39948.3203009259,2009-05-15,07:41:14
40.006492,116.323957,0,359,39948.3203587963,2009-05-15,07:41:19
40.006404,116.323946,0,354,39948.3204166667,2009-05-15,07:41:24
40.006235,116.323964,0,354,39948.320474537,2009-05-15,07:41:29
40.006053,116.324005,0,352,39948.3205324074,2009-05-15,07:41:34
40.005853,116.324098,0,344,39948.3205902778,2009-05-15,07:41:39
40.005684,116.324111,0,327,39948.3206481481,2009-05-15,07:41:44
40.005496,116.324073,0,325,39948.3207060185,2009-05-15,07:41:49
40.005316,116.324195,0,314,39948.3207638889,2009-05-15,07:41:54
40.005272,116.324397,0,310,39948.3208217593,2009-05-15,07:41:59
40.005275,116.324596,0,308,39948.3208796296,2009-05-15,07:42:04
40.00525,116.324818,0,306,39948.3209375,2009-05-15,07:42:09
40.005287,116.325055,0,300,39948.3209953704,2009-05-15,07:42:14
40.005352,116.325259,0,288,39948.3210532407,2009-05-15,07:42:19
40.005396,116.325409,0,286,39948.3211111111,2009-05-15,07:42:24
40.005405,116.325443,0,283,39948.3211689815,2009-05-15,07:42:29
40.005416,116.32548,0,283,39948.3212268518,2009-05-15,07:42:34
40.005418,116.325577,0,278,39948.3212847222,2009-05-15,07:42:39
40.005434,116.325759,0,269,39948.3213425926,2009-05-15,07:42:44
40.005444,116.325949,0,258,39948.321400463,2009-05-15,07:42:49
40.005456,116.326078,0,234,39948.3214583333,2009-05-15,07:42:54
40.005456,116.326078,0,234,39948.3214930556,2009-05-15,07:42:57
40.005459,116.326076,0,233,39948.3215162037,2009-05-15,07:42:59
40.005559,116.326191,0,115,39948.413587963,2009-05-15,09:55:34
40.00554,116.326167,0,140,39948.4136458333,2009-05-15,09:55:39
40.00552,116.326197,0,132,39948.4137037037,2009-05-15,09:55:44
40.005537,116.326198,0,142,39948.4137615741,2009-05-15,09:55:49
40.005574,116.326173,0,144,39948.4137962963,2009-05-15,09:55:52
40.005588,116.326122,0,141,39948.4138310185,2009-05-15,09:55:55
40.00562,116.326039,0,135,39948.4138888889,2009-05-15,09:56:00
40.005636,116.32595,0,134,39948.4139467593,2009-05-15,09:56:05
40.005639,116.325896,0,134,39948.4139814815,2009-05-15,09:56:08
40.005646,116.325824,0,133,39948.4140277778,2009-05-15,09:56:12
40.005656,116.325758,0,130,39948.4140740741,2009-05-15,09:56:16
40.005664,116.325687,0,133,39948.4141203704,2009-05-15,09:56:20
40.00565,116.325626,0,131,39948.4141666667,2009-05-15,09:56:24
40.005583,116.325593,0,132,39948.414224537,2009-05-15,09:56:29
40.00557,116.325586,0,132,39948.4142361111,2009-05-15,09:56:30
40.005534,116.325563,0,134,39948.4142708333,2009-05-15,09:56:33
40.005513,116.325554,0,134,39948.4143171296,2009-05-15,09:56:37
40.005505,116.325545,0,135,39948.4143518518,2009-05-15,09:56:40
40.005472,116.325517,0,140,39948.4144097222,2009-05-15,09:56:45
40.005461,116.325432,0,143,39948.4144675926,2009-05-15,09:56:50
40.005451,116.325403,0,144,39948.4145023148,2009-05-15,09:56:53
40.005441,116.325391,0,144,39948.4145486111,2009-05-15,09:56:57
40.005441,116.325391,0,144,39948.4145601852,2009-05-15,09:56:58
40.005438,116.325389,0,144,39948.4145833333,2009-05-15,09:57:00
40.005431,116.32538,0,145,39948.4146412037,2009-05-15,09:57:05
40.005412,116.325317,0,146,39948.4146990741,2009-05-15,09:57:10
40.0054,116.325285,0,149,39948.4147569444,2009-05-15,09:57:15
40.005391,116.32519,0,152,39948.4148148148,2009-05-15,09:57:20
40.005359,116.325101,0,150,39948.4148726852,2009-05-15,09:57:25
40.005345,116.324993,0,148,39948.4149305556,2009-05-15,09:57:30
40.005333,116.324896,0,146,39948.4149768518,2009-05-15,09:57:34
40.005364,116.324743,0,140,39948.4150347222,2009-05-15,09:57:39
40.005362,116.324587,0,138,39948.4150925926,2009-05-15,09:57:44
40.005346,116.324426,0,140,39948.415150463,2009-05-15,09:57:49
40.005393,116.3243,0,139,39948.4152083333,2009-05-15,09:57:54
40.005421,116.324278,0,138,39948.4152430556,2009-05-15,09:57:57
40.005477,116.324282,0,144,39948.4153009259,2009-05-15,09:58:02
40.005606,116.324243,0,157,39948.4153587963,2009-05-15,09:58:07
40.005814,116.324162,0,133,39948.4154166667,2009-05-15,09:58:12
40.005937,116.324153,0,132,39948.415474537,2009-05-15,09:58:17
40.006025,116.324145,0,135,39948.4155208333,2009-05-15,09:58:21
40.006134,116.324149,0,140,39948.4155787037,2009-05-15,09:58:26
40.006198,116.324149,0,142,39948.4156018518,2009-05-15,09:58:28
40.006327,116.324129,0,140,39948.4156481481,2009-05-15,09:58:32
40.006519,116.324128,0,141,39948.4157060185,2009-05-15,09:58:37
40.006667,116.32414,0,148,39948.4157638889,2009-05-15,09:58:42
40.006686,116.32401,0,145,39948.4158217593,2009-05-15,09:58:47
40.006676,116.32392,0,148,39948.4158564815,2009-05-15,09:58:50
40.006664,116.323752,0,150,39948.4159143518,2009-05-15,09:58:55
40.006648,116.323555,0,152,39948.4159722222,2009-05-15,09:59:00
40.006658,116.323336,0,146,39948.4160300926,2009-05-15,09:59:05
40.006641,116.32313,0,142,39948.416087963,2009-05-15,09:59:10
40.006647,116.322922,0,139,39948.4161458333,2009-05-15,09:59:15
40.006636,116.3227,0,142,39948.4162037037,2009-05-15,09:59:20
40.006627,116.322498,0,148,39948.4162615741,2009-05-15,09:59:25
40.006657,116.322296,0,147,39948.4163194444,2009-05-15,09:59:30
40.006671,116.322076,0,143,39948.4163773148,2009-05-15,09:59:35
40.006653,116.321835,0,142,39948.4164351852,2009-05-15,09:59:40
40.006589,116.321666,0,144,39948.4164930556,2009-05-15,09:59:45
40.006599,116.321503,0,147,39948.4165509259,2009-05-15,09:59:50
40.006595,116.321351,0,164,39948.4166087963,2009-05-15,09:59:55
40.006739,116.321267,0,144,39948.4166666667,2009-05-15,10:00:00
40.006904,116.321218,0,135,39948.416724537,2009-05-15,10:00:05
40.007045,116.321209,0,126,39948.4167824074,2009-05-15,10:00:10
40.007185,116.321196,0,120,39948.4168402778,2009-05-15,10:00:15
40.00728,116.32114,0,119,39948.4168981481,2009-05-15,10:00:20
40.007394,116.321058,0,118,39948.4169560185,2009-05-15,10:00:25
40.007403,116.320877,0,111,39948.4170138889,2009-05-15,10:00:30
40.007402,116.320689,0,112,39948.4170717593,2009-05-15,10:00:35
40.007371,116.320508,0,118,39948.4171296296,2009-05-15,10:00:40
40.007336,116.320329,0,126,39948.4171875,2009-05-15,10:00:45
40.007282,116.320164,0,134,39948.4172453704,2009-05-15,10:00:50
40.007216,116.320008,0,136,39948.4173032407,2009-05-15,10:00:55
40.00739,116.319843,0,125,39948.4173611111,2009-05-15,10:01:00
40.007523,116.319804,0,126,39948.4174189815,2009-05-15,10:01:05
40.007618,116.31973,0,129,39948.4174768519,2009-05-15,10:01:10
40.007637,116.319687,0,132,39948.4175,2009-05-15,10:01:12
40.007632,116.31967,0,135,39948.4175462963,2009-05-15,10:01:16
40.007633,116.31967,0,135,39948.4175810185,2009-05-15,10:01:19
40.007637,116.319666,0,135,39948.4176388889,2009-05-15,10:01:24
40.007637,116.319666,0,135,39948.4176967593,2009-05-15,10:01:29
40.007639,116.319664,0,135,39948.4177546296,2009-05-15,10:01:34
40.007644,116.31966,0,135,39948.4178125,2009-05-15,10:01:39
40.007644,116.319661,0,135,39948.4178472222,2009-05-15,10:01:42
40.007644,116.319661,0,135,39948.4178703704,2009-05-15,10:01:44
40.007646,116.319658,0,136,39948.4178935185,2009-05-15,10:01:46
40.007647,116.319667,0,136,39948.4179513889,2009-05-15,10:01:51
40.007645,116.31967,0,136,39948.417962963,2009-05-15,10:01:52
40.007653,116.3197,0,135,39948.4180208333,2009-05-15,10:01:57
40.007647,116.319714,0,135,39948.4180787037,2009-05-15,10:02:02
40.007647,116.319714,0,135,39948.4180902778,2009-05-15,10:02:03
40.007644,116.319717,0,135,39948.4181134259,2009-05-15,10:02:05
40.007655,116.319707,0,135,39948.4181597222,2009-05-15,10:02:09
40.007721,116.319664,0,135,39948.4182175926,2009-05-15,10:02:14
40.007766,116.319666,0,135,39948.418275463,2009-05-15,10:02:19
40.007786,116.319651,0,135,39948.4183333333,2009-05-15,10:02:24
40.007555,116.319545,0,136,39948.4218518519,2009-05-15,10:07:28
40.007489,116.319437,0,136,39948.4219097222,2009-05-15,10:07:33
40.007435,116.319371,0,136,39948.4219675926,2009-05-15,10:07:38
40.007393,116.31933,0,137,39948.422025463,2009-05-15,10:07:43
40.007368,116.319339,0,137,39948.4220833333,2009-05-15,10:07:48
40.007368,116.319339,0,137,39948.4221180556,2009-05-15,10:07:51
40.007375,116.319344,0,137,39948.4221412037,2009-05-15,10:07:53
40.007373,116.31936,0,137,39948.4221990741,2009-05-15,10:07:58
40.007371,116.319363,0,137,39948.4222569444,2009-05-15,10:08:03
40.007367,116.319369,0,137,39948.4223148148,2009-05-15,10:08:08
40.007371,116.319364,0,137,39948.4223726852,2009-05-15,10:08:13
40.007371,116.319364,0,137,39948.4224074074,2009-05-15,10:08:16
40.007376,116.319361,0,137,39948.4224305556,2009-05-15,10:08:18
40.007418,116.319408,0,137,39948.4224884259,2009-05-15,10:08:23
40.007431,116.319449,0,138,39948.4225462963,2009-05-15,10:08:28
40.00743,116.319449,0,138,39948.4226041667,2009-05-15,10:08:33
40.007425,116.319452,0,138,39948.422662037,2009-05-15,10:08:38
40.007425,116.319452,0,138,39948.4226967593,2009-05-15,10:08:41
40.007426,116.31945,0,138,39948.4227199074,2009-05-15,10:08:43
40.007435,116.319444,0,138,39948.4227777778,2009-05-15,10:08:48
40.007449,116.319432,0,138,39948.4228356481,2009-05-15,10:08:53
40.007675,116.319426,0,138,39948.4228935185,2009-05-15,10:08:58
40.007708,116.319401,0,138,39948.4229513889,2009-05-15,10:09:03
40.007794,116.319369,0,138,39948.4230092593,2009-05-15,10:09:08
40.007823,116.319344,0,138,39948.4230671296,2009-05-15,10:09:13
40.007825,116.319342,0,138,39948.423125,2009-05-15,10:09:18
40.007825,116.319342,0,138,39948.4231828704,2009-05-15,10:09:23
40.007831,116.319337,0,138,39948.4232407407,2009-05-15,10:09:28
40.00783,116.319338,0,138,39948.4232986111,2009-05-15,10:09:33
40.007832,116.319337,0,138,39948.4233564815,2009-05-15,10:09:38
40.007829,116.319341,0,138,39948.4234143518,2009-05-15,10:09:43
40.007827,116.319346,0,138,39948.4234722222,2009-05-15,10:09:48
40.007823,116.319351,0,138,39948.4235300926,2009-05-15,10:09:53
40.007823,116.319351,0,138,39948.4235648148,2009-05-15,10:09:56
40.007821,116.319359,0,138,39948.423587963,2009-05-15,10:09:58
40.007806,116.319373,0,137,39948.4236458333,2009-05-15,10:10:03
40.007801,116.319419,0,135,39948.4237037037,2009-05-15,10:10:08
40.007812,116.319458,0,134,39948.4237615741,2009-05-15,10:10:13
40.007843,116.319514,0,132,39948.4238194444,2009-05-15,10:10:18
40.007913,116.319583,0,129,39948.4238773148,2009-05-15,10:10:23
40.007997,116.319676,0,127,39948.4239351852,2009-05-15,10:10:28
40.008059,116.31982,0,127,39948.4239930556,2009-05-15,10:10:33
40.008123,116.319907,0,127,39948.4240509259,2009-05-15,10:10:38
40.008183,116.31994,0,128,39948.4241087963,2009-05-15,10:10:43
40.008242,116.319987,0,128,39948.4241666667,2009-05-15,10:10:48
40.008284,116.320044,0,128,39948.424224537,2009-05-15,10:10:53
40.008317,116.320105,0,128,39948.4242824074,2009-05-15,10:10:58
40.008347,116.320187,0,127,39948.4243402778,2009-05-15,10:11:03
40.008382,116.320287,0,127,39948.4243981481,2009-05-15,10:11:08
40.008423,116.32039,0,128,39948.4244560185,2009-05-15,10:11:13
40.008432,116.320444,0,130,39948.4245138889,2009-05-15,10:11:18
40.008403,116.320463,0,131,39948.4245717593,2009-05-15,10:11:23
40.008377,116.320487,0,131,39948.4246296296,2009-05-15,10:11:28
40.008254,116.3202,0,108,39948.4247453704,2009-05-15,10:11:38
40.008177,116.319797,0,127,39948.4248032407,2009-05-15,10:11:43
40.008178,116.319772,0,127,39948.4248611111,2009-05-15,10:11:48
40.008123,116.319698,0,127,39948.4249189815,2009-05-15,10:11:53
40.008094,116.319677,0,127,39948.4249768518,2009-05-15,10:11:58
40.008068,116.319659,0,116,39948.4250347222,2009-05-15,10:12:03
40.008089,116.319669,0,109,39948.4250925926,2009-05-15,10:12:08
40.00811,116.319672,0,101,39948.425150463,2009-05-15,10:12:13
40.00811,116.319672,0,101,39948.4251851852,2009-05-15,10:12:16
40.008113,116.319672,0,100,39948.4252083333,2009-05-15,10:12:18
40.008103,116.319675,0,93,39948.4252662037,2009-05-15,10:12:23
40.0081,116.319664,0,80,39948.4253240741,2009-05-15,10:12:28
40.008107,116.31964,0,73,39948.4253819444,2009-05-15,10:12:33
40.008102,116.319616,0,78,39948.4254398148,2009-05-15,10:12:38
40.00808,116.31956,0,85,39948.4254976852,2009-05-15,10:12:43
40.008076,116.3195,0,90,39948.4255555556,2009-05-15,10:12:48
40.008307,116.319366,0,127,39948.4300694444,2009-05-15,10:19:18
40.008339,116.319382,0,127,39948.4301273148,2009-05-15,10:19:23
40.008373,116.319419,0,127,39948.4301851852,2009-05-15,10:19:28
40.008382,116.319412,0,127,39948.4302430556,2009-05-15,10:19:33
40.00839,116.319405,0,127,39948.4303009259,2009-05-15,10:19:38
40.008397,116.319398,0,127,39948.4303587963,2009-05-15,10:19:43
40.008397,116.319398,0,127,39948.4303935185,2009-05-15,10:19:46
40.008402,116.319396,0,127,39948.4304166667,2009-05-15,10:19:48
40.008411,116.31939,0,128,39948.430474537,2009-05-15,10:19:53
40.008432,116.319412,0,130,39948.4305324074,2009-05-15,10:19:58
40.00847,116.319443,0,132,39948.4305902778,2009-05-15,10:20:03
40.008513,116.319489,0,135,39948.4306481481,2009-05-15,10:20:08
40.008529,116.319516,0,136,39948.4307060185,2009-05-15,10:20:13
40.008526,116.319521,0,136,39948.4307638889,2009-05-15,10:20:18
40.008518,116.319527,0,136,39948.4308217593,2009-05-15,10:20:23
40.008516,116.319528,0,136,39948.4308796296,2009-05-15,10:20:28
40.008513,116.31953,0,137,39948.4309375,2009-05-15,10:20:33
40.008508,116.319533,0,137,39948.4309953704,2009-05-15,10:20:38
40.008508,116.319533,0,137,39948.4310300926,2009-05-15,10:20:41
40.0085,116.319537,0,137,39948.4310532407,2009-05-15,10:20:43
40.008489,116.319542,0,137,39948.4311111111,2009-05-15,10:20:48
40.008287,116.31951,0,141,39948.4311689815,2009-05-15,10:20:53
40.008178,116.319495,0,143,39948.4312268518,2009-05-15,10:20:58
40.008119,116.319476,0,143,39948.4312847222,2009-05-15,10:21:03
40.008112,116.319481,0,143,39948.4313425926,2009-05-15,10:21:08
40.008112,116.319481,0,143,39948.4313773148,2009-05-15,10:21:11
40.008111,116.319482,0,143,39948.431400463,2009-05-15,10:21:13
40.008115,116.319472,0,143,39948.4314583333,2009-05-15,10:21:18
40.008101,116.319414,0,144,39948.4315162037,2009-05-15,10:21:23
40.008101,116.319414,0,144,39948.4315509259,2009-05-15,10:21:26
40.008098,116.319406,0,144,39948.4315740741,2009-05-15,10:21:28
40.008088,116.319401,0,143,39948.4316319444,2009-05-15,10:21:33
40.00809,116.319398,0,143,39948.4316898148,2009-05-15,10:21:38
40.008088,116.319397,0,143,39948.4317476852,2009-05-15,10:21:43
40.008091,116.319395,0,143,39948.4318055556,2009-05-15,10:21:48
40.008094,116.319392,0,143,39948.4318634259,2009-05-15,10:21:53
40.008098,116.319392,0,143,39948.4319212963,2009-05-15,10:21:58
40.008098,116.319392,0,143,39948.4319560185,2009-05-15,10:22:01
40.008104,116.31939,0,144,39948.4319791667,2009-05-15,10:22:03
40.008115,116.319418,0,143,39948.432037037,2009-05-15,10:22:08
40.008148,116.319481,0,142,39948.4320949074,2009-05-15,10:22:13
40.008154,116.31948,0,142,39948.4321527778,2009-05-15,10:22:18
40.008154,116.31948,0,142,39948.4321875,2009-05-15,10:22:21
40.008153,116.319485,0,142,39948.4322106481,2009-05-15,10:22:23
40.008179,116.319602,0,140,39948.4322685185,2009-05-15,10:22:28
40.008227,116.319734,0,137,39948.4323263889,2009-05-15,10:22:33
40.008279,116.319856,0,134,39948.4323842593,2009-05-15,10:22:38
40.00826,116.319878,0,131,39948.4324421296,2009-05-15,10:22:43
40.008242,116.319902,0,129,39948.4325,2009-05-15,10:22:48
40.008199,116.319857,0,127,39948.4325578704,2009-05-15,10:22:53
40.008153,116.319813,0,125,39948.4326157407,2009-05-15,10:22:58
40.008111,116.319759,0,125,39948.4326736111,2009-05-15,10:23:03
40.008111,116.319759,0,125,39948.4327083333,2009-05-15,10:23:06
40.008108,116.319754,0,125,39948.4327314815,2009-05-15,10:23:08
40.008115,116.319715,0,124,39948.4327893518,2009-05-15,10:23:13
40.008115,116.319715,0,124,39948.4328240741,2009-05-15,10:23:16
40.008117,116.319715,0,124,39948.4328472222,2009-05-15,10:23:18
40.008131,116.319694,0,124,39948.4329050926,2009-05-15,10:23:23
40.008121,116.319708,0,125,39948.432962963,2009-05-15,10:23:28
40.008131,116.319736,0,124,39948.4330208333,2009-05-15,10:23:33
40.008131,116.319736,0,124,39948.4330555556,2009-05-15,10:23:36
40.008135,116.319742,0,123,39948.4330787037,2009-05-15,10:23:38
40.008111,116.31977,0,121,39948.4331365741,2009-05-15,10:23:43
40.008106,116.319789,0,121,39948.4331944444,2009-05-15,10:23:48
40.00809,116.319795,0,121,39948.4332523148,2009-05-15,10:23:53
40.008081,116.319826,0,121,39948.4333101852,2009-05-15,10:23:58
40.008071,116.319869,0,121,39948.4333680556,2009-05-15,10:24:03
40.008132,116.320054,0,120,39948.4334259259,2009-05-15,10:24:08
40.0083,116.320412,0,118,39948.4334837963,2009-05-15,10:24:13
40.008359,116.320537,0,118,39948.4335416667,2009-05-15,10:24:18
40.00849,116.320738,0,119,39948.433599537,2009-05-15,10:24:23
40.008625,116.320956,0,119,39948.4336574074,2009-05-15,10:24:28
40.008685,116.321013,0,121,39948.4337152778,2009-05-15,10:24:33
40.005563,116.319624,0,295,39948.4345833333,2009-05-15,10:25:48
40.007985,116.319764,0,560,39948.4346412037,2009-05-15,10:25:53
40.00801,116.31975,0,556,39948.4346990741,2009-05-15,10:25:58
40.008047,116.319763,0,555,39948.4347569444,2009-05-15,10:26:03
40.008135,116.319585,0,158,39948.4348148148,2009-05-15,10:26:08
40.008105,116.319519,0,123,39948.4348726852,2009-05-15,10:26:13
40.008035,116.319499,0,127,39948.4349305556,2009-05-15,10:26:18
40.007993,116.319494,0,130,39948.4349884259,2009-05-15,10:26:23
40.007931,116.31948,0,134,39948.435162037,2009-05-15,10:26:38
40.007945,116.319478,0,133,39948.4352199074,2009-05-15,10:26:43
40.007976,116.319464,0,131,39948.4352777778,2009-05-15,10:26:48
40.008015,116.31942,0,131,39948.4353356481,2009-05-15,10:26:53
40.008048,116.319382,0,130,39948.4353935185,2009-05-15,10:26:58
40.008052,116.31935,0,132,39948.4354513889,2009-05-15,10:27:03
40.008047,116.319322,0,133,39948.4355092593,2009-05-15,10:27:08
40.008042,116.319315,0,134,39948.4355671296,2009-05-15,10:27:13
40.008042,116.319315,0,134,39948.4356018519,2009-05-15,10:27:16
40.008046,116.319312,0,133,39948.435625,2009-05-15,10:27:18
40.008035,116.319297,0,134,39948.4356828704,2009-05-15,10:27:23
40.008035,116.319297,0,134,39948.4357175926,2009-05-15,10:27:26
40.008028,116.319298,0,136,39948.4357407407,2009-05-15,10:27:28
40.008034,116.319327,0,136,39948.4357986111,2009-05-15,10:27:33
40.008027,116.319343,0,136,39948.4358564815,2009-05-15,10:27:38
40.008008,116.319369,0,136,39948.4359143519,2009-05-15,10:27:43
40.008021,116.319394,0,136,39948.4359722222,2009-05-15,10:27:48
40.008037,116.319482,0,136,39948.4360300926,2009-05-15,10:27:53
40.008015,116.319495,0,135,39948.436087963,2009-05-15,10:27:58
40.007954,116.31943,0,134,39948.4361458333,2009-05-15,10:28:03
40.007924,116.319339,0,134,39948.4362037037,2009-05-15,10:28:08
40.007895,116.319293,0,133,39948.4362615741,2009-05-15,10:28:13
40.007895,116.319293,0,133,39948.4362962963,2009-05-15,10:28:16
40.007891,116.319297,0,132,39948.4363194444,2009-05-15,10:28:18
40.007797,116.319105,0,133,39948.4366087963,2009-05-15,10:28:43
40.007816,116.319114,0,133,39948.4367824074,2009-05-15,10:28:58
40.007816,116.319114,0,133,39948.4368171296,2009-05-15,10:29:01
40.007824,116.319113,0,133,39948.4368402778,2009-05-15,10:29:03
40.007886,116.319195,0,133,39948.4368981481,2009-05-15,10:29:08
40.00798,116.319283,0,135,39948.4369560185,2009-05-15,10:29:13
40.008023,116.319344,0,140,39948.4370138889,2009-05-15,10:29:18
40.008227,116.319542,0,172,39948.4395601852,2009-05-15,10:32:58
40.008265,116.319637,0,168,39948.4396180556,2009-05-15,10:33:03
40.008303,116.319763,0,166,39948.4396759259,2009-05-15,10:33:08
40.008364,116.319884,0,166,39948.4397337963,2009-05-15,10:33:13
40.008393,116.319956,0,166,39948.4397916667,2009-05-15,10:33:18
40.008389,116.319944,0,166,39948.439849537,2009-05-15,10:33:23
40.008379,116.319899,0,165,39948.4399074074,2009-05-15,10:33:28
40.008341,116.31986,0,164,39948.4399652778,2009-05-15,10:33:33
40.008292,116.319803,0,165,39948.4400231481,2009-05-15,10:33:38
40.008223,116.319735,0,168,39948.4400810185,2009-05-15,10:33:43
40.008217,116.31972,0,169,39948.4401388889,2009-05-15,10:33:48
40.008155,116.319665,0,171,39948.4401967593,2009-05-15,10:33:53
40.008153,116.319664,0,171,39948.4402546296,2009-05-15,10:33:58
40.008147,116.319669,0,171,39948.4403125,2009-05-15,10:34:03
40.008142,116.319673,0,171,39948.4403703704,2009-05-15,10:34:08
40.008142,116.319673,0,171,39948.4404050926,2009-05-15,10:34:11
40.00814,116.319674,0,172,39948.4404282407,2009-05-15,10:34:13
40.008119,116.319688,0,173,39948.4404861111,2009-05-15,10:34:18
40.008071,116.319714,0,174,39948.4405439815,2009-05-15,10:34:23
40.008057,116.319744,0,177,39948.4406018518,2009-05-15,10:34:28
40.00804,116.319717,0,178,39948.4406597222,2009-05-15,10:34:33
40.008035,116.31972,0,178,39948.4407175926,2009-05-15,10:34:38
40.008035,116.31972,0,178,39948.4407523148,2009-05-15,10:34:41
40.008028,116.319726,0,178,39948.440775463,2009-05-15,10:34:43
40.008004,116.319727,0,180,39948.4408333333,2009-05-15,10:34:48
40.00796,116.319687,0,185,39948.4408912037,2009-05-15,10:34:53
40.00796,116.319687,0,185,39948.4409259259,2009-05-15,10:34:56
40.007963,116.319683,0,185,39948.4409490741,2009-05-15,10:34:58
40.007957,116.319655,0,186,39948.4410069444,2009-05-15,10:35:03
40.00794,116.319639,0,186,39948.4410648148,2009-05-15,10:35:08
40.00794,116.319639,0,186,39948.441099537,2009-05-15,10:35:11
40.007933,116.319646,0,186,39948.4411226852,2009-05-15,10:35:13
40.007924,116.319654,0,186,39948.4411805556,2009-05-15,10:35:18
40.007914,116.319662,0,186,39948.4412384259,2009-05-15,10:35:23
40.00791,116.319665,0,186,39948.4412962963,2009-05-15,10:35:28
40.007908,116.319669,0,186,39948.4413541667,2009-05-15,10:35:33
40.007908,116.319669,0,186,39948.4413888889,2009-05-15,10:35:36
40.007911,116.319665,0,186,39948.441412037,2009-05-15,10:35:38
40.007905,116.319599,0,187,39948.4414699074,2009-05-15,10:35:43
40.007887,116.319533,0,187,39948.4415277778,2009-05-15,10:35:48
40.007887,116.319531,0,187,39948.4415856482,2009-05-15,10:35:53
40.007887,116.319531,0,187,39948.4416203704,2009-05-15,10:35:56
40.007881,116.319537,0,187,39948.4416435185,2009-05-15,10:35:58
40.007869,116.319537,0,187,39948.4417013889,2009-05-15,10:36:03
40.007863,116.319504,0,187,39948.4417592593,2009-05-15,10:36:08
40.007872,116.319491,0,186,39948.4418171296,2009-05-15,10:36:13
40.007892,116.319513,0,188,39948.441875,2009-05-15,10:36:18
40.008152,116.319433,0,212,39948.444537037,2009-05-15,10:40:08
40.008297,116.319373,0,210,39948.4445949074,2009-05-15,10:40:13
40.008355,116.319351,0,210,39948.4446527778,2009-05-15,10:40:18
40.008355,116.319351,0,210,39948.4446875,2009-05-15,10:40:21
40.008348,116.319356,0,209,39948.4447106481,2009-05-15,10:40:23
40.008325,116.319361,0,210,39948.4447685185,2009-05-15,10:40:28
40.008304,116.319381,0,212,39948.4448263889,2009-05-15,10:40:33
40.008308,116.319401,0,214,39948.4448842593,2009-05-15,10:40:38
40.008324,116.319426,0,216,39948.4449421296,2009-05-15,10:40:43
40.008334,116.319424,0,217,39948.445,2009-05-15,10:40:48
40.008334,116.319424,0,217,39948.4450347222,2009-05-15,10:40:51
40.008337,116.319421,0,217,39948.4450578704,2009-05-15,10:40:53
40.008316,116.319419,0,218,39948.4451157407,2009-05-15,10:40:58
40.008259,116.31944,0,219,39948.4451736111,2009-05-15,10:41:03
40.008214,116.319446,0,219,39948.4452314815,2009-05-15,10:41:08
40.008173,116.319435,0,219,39948.4452893519,2009-05-15,10:41:13
40.008082,116.319432,0,219,39948.4453472222,2009-05-15,10:41:18
40.008015,116.319447,0,218,39948.4454050926,2009-05-15,10:41:23
40.007986,116.319485,0,220,39948.445462963,2009-05-15,10:41:28
40.007972,116.319486,0,222,39948.4455208333,2009-05-15,10:41:33
40.007979,116.319477,0,223,39948.4455787037,2009-05-15,10:41:38
40.007979,116.319477,0,223,39948.4456134259,2009-05-15,10:41:41
40.007986,116.319471,0,223,39948.4456365741,2009-05-15,10:41:43
40.008016,116.319477,0,223,39948.4456944444,2009-05-15,10:41:48
40.008036,116.319475,0,223,39948.4457523148,2009-05-15,10:41:53
40.008072,116.319473,0,223,39948.4458101852,2009-05-15,10:41:58
40.008094,116.31948,0,223,39948.4458680556,2009-05-15,10:42:03
40.008346,116.319405,0,222,39948.4462152778,2009-05-15,10:42:33
40.008363,116.319388,0,222,39948.4462731481,2009-05-15,10:42:38
40.008363,116.319388,0,222,39948.4463078704,2009-05-15,10:42:41
40.008355,116.319392,0,222,39948.4463310185,2009-05-15,10:42:43
40.008308,116.319384,0,222,39948.4463888889,2009-05-15,10:42:48
40.008347,116.319362,0,222,39948.4464467593,2009-05-15,10:42:53
40.008391,116.319331,0,222,39948.4465046296,2009-05-15,10:42:58
40.008391,116.319331,0,222,39948.4465393518,2009-05-15,10:43:01
40.008395,116.319337,0,224,39948.4465625,2009-05-15,10:43:03
40.00838,116.319341,0,225,39948.4466203704,2009-05-15,10:43:08
40.008372,116.319346,0,225,39948.4466782407,2009-05-15,10:43:13
40.008372,116.319346,0,225,39948.446712963,2009-05-15,10:43:16
40.008377,116.319339,0,225,39948.4467361111,2009-05-15,10:43:18
40.008325,116.319345,0,224,39948.4467939815,2009-05-15,10:43:23
40.008325,116.319345,0,224,39948.4468287037,2009-05-15,10:43:26
40.008317,116.319337,0,224,39948.4468518518,2009-05-15,10:43:28
40.008343,116.319309,0,224,39948.4469097222,2009-05-15,10:43:33
40.008404,116.319241,0,224,39948.4469675926,2009-05-15,10:43:38
40.008432,116.319198,0,224,39948.447025463,2009-05-15,10:43:43
40.008445,116.319138,0,223,39948.4470833333,2009-05-15,10:43:48
40.008441,116.319072,0,223,39948.4471412037,2009-05-15,10:43:53
40.00841,116.319046,0,223,39948.4471990741,2009-05-15,10:43:58
40.008355,116.319062,0,223,39948.4472569444,2009-05-15,10:44:03
40.008309,116.319124,0,220,39948.4473148148,2009-05-15,10:44:08
40.008309,116.319124,0,220,39948.447349537,2009-05-15,10:44:11
40.008305,116.319132,0,220,39948.4473726852,2009-05-15,10:44:13
40.008293,116.319146,0,220,39948.4474305556,2009-05-15,10:44:18
40.008269,116.319168,0,219,39948.4474884259,2009-05-15,10:44:23
40.008262,116.319174,0,219,39948.4475462963,2009-05-15,10:44:28
40.008259,116.319176,0,220,39948.4476041667,2009-05-15,10:44:33
40.008255,116.31918,0,220,39948.447662037,2009-05-15,10:44:38
40.008249,116.319186,0,220,39948.4477199074,2009-05-15,10:44:43
40.008244,116.319192,0,220,39948.4477777778,2009-05-15,10:44:48
40.008245,116.31919,0,220,39948.4478356481,2009-05-15,10:44:53
40.008247,116.319187,0,220,39948.4478935185,2009-05-15,10:44:58
40.008247,116.319187,0,220,39948.4479282407,2009-05-15,10:45:01
40.00825,116.319184,0,220,39948.4479513889,2009-05-15,10:45:03
40.008231,116.319199,0,220,39948.4480092593,2009-05-15,10:45:08
40.008194,116.319219,0,216,39948.4480671296,2009-05-15,10:45:13
40.008168,116.319229,0,213,39948.448125,2009-05-15,10:45:18
40.008131,116.319283,0,213,39948.4481828704,2009-05-15,10:45:23
40.008092,116.319327,0,213,39948.4482407407,2009-05-15,10:45:28
40.008055,116.319349,0,213,39948.4482986111,2009-05-15,10:45:33
40.008002,116.319341,0,215,39948.4483564815,2009-05-15,10:45:38
40.007956,116.319333,0,216,39948.4484143518,2009-05-15,10:45:43
40.007895,116.319303,0,217,39948.4484722222,2009-05-15,10:45:48
40.007835,116.31928,0,217,39948.4485300926,2009-05-15,10:45:53
40.007813,116.319294,0,217,39948.448587963,2009-05-15,10:45:58
40.007809,116.319284,0,217,39948.4486458333,2009-05-15,10:46:03
40.007809,116.319282,0,217,39948.4487037037,2009-05-15,10:46:08
40.007812,116.319279,0,217,39948.4487615741,2009-05-15,10:46:13
40.007812,116.319279,0,217,39948.4487962963,2009-05-15,10:46:16
40.007818,116.319274,0,217,39948.4488194444,2009-05-15,10:46:18
40.007827,116.319265,0,217,39948.4488773148,2009-05-15,10:46:23
40.007829,116.319265,0,218,39948.4489351852,2009-05-15,10:46:28
40.007827,116.319268,0,218,39948.4489930556,2009-05-15,10:46:33
40.007821,116.319273,0,218,39948.4490509259,2009-05-15,10:46:38
40.007814,116.319279,0,218,39948.4491087963,2009-05-15,10:46:43
40.007811,116.319285,0,218,39948.4491666667,2009-05-15,10:46:48
40.007807,116.319291,0,219,39948.449224537,2009-05-15,10:46:53
40.007808,116.319292,0,219,39948.4492824074,2009-05-15,10:46:58
40.007809,116.319295,0,220,39948.4493402778,2009-05-15,10:47:03
40.007809,116.319296,0,220,39948.4493981482,2009-05-15,10:47:08
40.007816,116.319293,0,221,39948.4494560185,2009-05-15,10:47:13
40.007816,116.319293,0,221,39948.4494907407,2009-05-15,10:47:16
40.007816,116.319295,0,221,39948.4495138889,2009-05-15,10:47:18
40.007783,116.319349,0,221,39948.4495717593,2009-05-15,10:47:23
40.007751,116.319414,0,221,39948.4496296296,2009-05-15,10:47:28
40.007738,116.319481,0,221,39948.4496875,2009-05-15,10:47:33
40.007749,116.319578,0,220,39948.4497453704,2009-05-15,10:47:38
40.007771,116.319652,0,220,39948.4498032407,2009-05-15,10:47:43
40.007761,116.319627,0,220,39948.4498611111,2009-05-15,10:47:48
40.007748,116.319606,0,221,39948.4499189815,2009-05-15,10:47:53
40.00772,116.319584,0,221,39948.4499768519,2009-05-15,10:47:58
40.007697,116.319553,0,221,39948.4500347222,2009-05-15,10:48:03
40.007683,116.319541,0,221,39948.4500925926,2009-05-15,10:48:08
40.007674,116.319553,0,221,39948.450150463,2009-05-15,10:48:13
40.007666,116.319562,0,221,39948.4502083333,2009-05-15,10:48:18
40.007672,116.319551,0,221,39948.4506134259,2009-05-15,10:48:53
40.007674,116.319547,0,221,39948.4506712963,2009-05-15,10:48:58
40.007676,116.319543,0,221,39948.450787037,2009-05-15,10:49:08
40.007677,116.319542,0,221,39948.4508449074,2009-05-15,10:49:13
40.00768,116.319539,0,221,39948.4509606481,2009-05-15,10:49:23
40.00768,116.319539,0,221,39948.4509953704,2009-05-15,10:49:26
40.00768,116.319537,0,221,39948.4510185185,2009-05-15,10:49:28
40.007685,116.319521,0,221,39948.4511921296,2009-05-15,10:49:43
40.007687,116.319513,0,222,39948.45125,2009-05-15,10:49:48
40.007689,116.319508,0,222,39948.4513657407,2009-05-15,10:49:58
40.007689,116.319508,0,222,39948.4514236111,2009-05-15,10:50:03
40.007688,116.319504,0,222,39948.4515393519,2009-05-15,10:50:13
40.007688,116.319502,0,222,39948.4515972222,2009-05-15,10:50:18
40.007688,116.3195,0,222,39948.4516550926,2009-05-15,10:50:23
40.007688,116.3195,0,222,39948.4516898148,2009-05-15,10:50:26
40.007688,116.319497,0,222,39948.451712963,2009-05-15,10:50:28
40.007433,116.319437,0,217,39948.4520023148,2009-05-15,10:50:53
40.007614,116.31962,0,243,39948.4520601852,2009-05-15,10:50:58
40.00764,116.319667,0,248,39948.4521180556,2009-05-15,10:51:03
40.007717,116.31977,0,265,39948.4521759259,2009-05-15,10:51:08
40.007715,116.319949,0,261,39948.4522337963,2009-05-15,10:51:13
40.007705,116.319762,0,227,39948.4522916667,2009-05-15,10:51:18
40.007697,116.319721,0,220,39948.452349537,2009-05-15,10:51:23
40.00767,116.31978,0,238,39948.4524074074,2009-05-15,10:51:28
40.00759,116.319802,0,238,39948.4524652778,2009-05-15,10:51:33
40.007491,116.31988,0,237,39948.4525231481,2009-05-15,10:51:38
40.007425,116.319887,0,229,39948.4525810185,2009-05-15,10:51:43
40.007388,116.320057,0,221,39948.4526388889,2009-05-15,10:51:48
40.007406,116.320204,0,218,39948.4526967593,2009-05-15,10:51:53
40.007387,116.320382,0,221,39948.4527546296,2009-05-15,10:51:58
40.007372,116.320547,0,216,39948.4528125,2009-05-15,10:52:03
40.007401,116.320741,0,204,39948.4528703704,2009-05-15,10:52:08
40.007443,116.320912,0,194,39948.4529282407,2009-05-15,10:52:13
40.007381,116.321038,0,209,39948.4529861111,2009-05-15,10:52:18
40.007219,116.321109,0,209,39948.4530439815,2009-05-15,10:52:23
40.007041,116.321126,0,207,39948.4531018519,2009-05-15,10:52:28
40.006824,116.321244,0,156,39948.4531597222,2009-05-15,10:52:33
40.006717,116.321261,0,155,39948.4532175926,2009-05-15,10:52:38
40.006613,116.32127,0,159,39948.453275463,2009-05-15,10:52:43
40.006502,116.321304,0,167,39948.4533333333,2009-05-15,10:52:48
40.006446,116.321368,0,173,39948.4533912037,2009-05-15,10:52:53
40.006392,116.321459,0,179,39948.4534490741,2009-05-15,10:52:58
40.006225,116.321443,0,185,39948.4535069444,2009-05-15,10:53:03
40.006015,116.32137,0,190,39948.4535648148,2009-05-15,10:53:08
40.005845,116.321274,0,194,39948.4536226852,2009-05-15,10:53:13
40.0057,116.321252,0,200,39948.4536805556,2009-05-15,10:53:18
40.005642,116.321283,0,203,39948.4537384259,2009-05-15,10:53:23
40.005611,116.321306,0,207,39948.4537962963,2009-05-15,10:53:28
40.005557,116.321345,0,211,39948.4538541667,2009-05-15,10:53:33
40.005401,116.32135,0,217,39948.453912037,2009-05-15,10:53:38
40.005208,116.321322,0,222,39948.4539699074,2009-05-15,10:53:43
40.005027,116.321355,0,229,39948.4540277778,2009-05-15,10:53:48
40.004822,116.321344,0,236,39948.4540856481,2009-05-15,10:53:53
40.00461,116.321368,0,244,39948.4541435185,2009-05-15,10:53:58
40.004373,116.32137,0,253,39948.4542013889,2009-05-15,10:54:03
40.004179,116.321366,0,263,39948.4542592593,2009-05-15,10:54:08
40.004002,116.321404,0,275,39948.4543171296,2009-05-15,10:54:13
40.003829,116.32141,0,288,39948.454375,2009-05-15,10:54:18
40.003675,116.321408,0,298,39948.4544328704,2009-05-15,10:54:23
40.003527,116.321424,0,306,39948.4544907407,2009-05-15,10:54:28
40.003384,116.321499,0,316,39948.4545486111,2009-05-15,10:54:33
40.003209,116.321496,0,328,39948.4546064815,2009-05-15,10:54:38
40.003034,116.321502,0,340,39948.4546643518,2009-05-15,10:54:43
40.002894,116.321497,0,351,39948.4547222222,2009-05-15,10:54:48
40.002678,116.321557,0,360,39948.4547800926,2009-05-15,10:54:53
40.002539,116.321604,0,368,39948.454837963,2009-05-15,10:54:58
40.002382,116.321601,0,378,39948.4548958333,2009-05-15,10:55:03
40.002209,116.321565,0,383,39948.4549537037,2009-05-15,10:55:08
40.002062,116.321625,0,391,39948.4550115741,2009-05-15,10:55:13
40.001937,116.321693,0,401,39948.4550694444,2009-05-15,10:55:18
40.001819,116.321868,0,412,39948.4551273148,2009-05-15,10:55:23
40.001704,116.321873,0,420,39948.4551851852,2009-05-15,10:55:28
40.001477,116.321879,0,432,39948.4552430556,2009-05-15,10:55:33
40.001334,116.321899,0,438,39948.4553009259,2009-05-15,10:55:38
40.001178,116.321875,0,438,39948.4553587963,2009-05-15,10:55:43
40.000962,116.321844,0,442,39948.4554166667,2009-05-15,10:55:48
40.000761,116.321846,0,449,39948.455474537,2009-05-15,10:55:53
40.000587,116.321875,0,459,39948.4555324074,2009-05-15,10:55:58
40.000438,116.321886,0,468,39948.4555902778,2009-05-15,10:56:03
40.000241,116.32196,0,466,39948.4556481481,2009-05-15,10:56:08
40.000106,116.322072,0,439,39948.4557060185,2009-05-15,10:56:13
40.000059,116.322226,0,421,39948.4557638889,2009-05-15,10:56:18
40.000014,116.322445,0,401,39948.4558217593,2009-05-15,10:56:23
40,116.32263,0,381,39948.4558796296,2009-05-15,10:56:28
39.999982,116.322862,0,366,39948.4559375,2009-05-15,10:56:33
39.999964,116.32311,0,349,39948.4559953704,2009-05-15,10:56:38
39.999946,116.323276,0,333,39948.4560532407,2009-05-15,10:56:43
39.999892,116.323417,0,320,39948.4561111111,2009-05-15,10:56:48
39.999817,116.323567,0,309,39948.4561689815,2009-05-15,10:56:53
39.999782,116.323816,0,290,39948.4562268518,2009-05-15,10:56:58
39.999778,116.324056,0,271,39948.4562847222,2009-05-15,10:57:03
39.999754,116.324245,0,256,39948.4563425926,2009-05-15,10:57:08
39.999683,116.324445,0,234,39948.456400463,2009-05-15,10:57:13
39.999689,116.324614,0,218,39948.4564583333,2009-05-15,10:57:18
39.999638,116.324836,0,205,39948.4565162037,2009-05-15,10:57:23
39.999653,116.325106,0,202,39948.4565740741,2009-05-15,10:57:28
39.999662,116.325418,0,199,39948.4566319444,2009-05-15,10:57:33
39.999846,116.325874,0,213,39948.4566898148,2009-05-15,10:57:38
40.000116,116.326289,0,216,39948.4567476852,2009-05-15,10:57:43
40.000225,116.326633,0,207,39948.4568055556,2009-05-15,10:57:48
40.00025,116.326843,0,209,39948.4568634259,2009-05-15,10:57:53
40.000223,116.326996,0,205,39948.4569212963,2009-05-15,10:57:58
40.000198,116.327121,0,202,39948.4569791667,2009-05-15,10:58:03
40.000188,116.327158,0,191,39948.457037037,2009-05-15,10:58:08
40.000199,116.327161,0,183,39948.4570949074,2009-05-15,10:58:13
40.000199,116.327161,0,183,39948.4571296296,2009-05-15,10:58:16
40.000193,116.327161,0,180,39948.4571527778,2009-05-15,10:58:18
40.000208,116.327164,0,179,39948.4572106482,2009-05-15,10:58:23
40.000223,116.327162,0,178,39948.4572685185,2009-05-15,10:58:28
40.000257,116.327164,0,177,39948.4573263889,2009-05-15,10:58:33
40.00028,116.327187,0,176,39948.4573842593,2009-05-15,10:58:38
40.000286,116.327211,0,175,39948.4574421296,2009-05-15,10:58:43
40.000276,116.327211,0,174,39948.4575,2009-05-15,10:58:48
40.000235,116.327198,0,174,39948.4575578704,2009-05-15,10:58:53
40.000151,116.32722,0,173,39948.4576157407,2009-05-15,10:58:58
40.000151,116.327082,0,172,39948.4576736111,2009-05-15,10:59:03
40.000123,116.327014,0,172,39948.4577314815,2009-05-15,10:59:08
40.000087,116.327005,0,172,39948.4577893519,2009-05-15,10:59:13
40.000052,116.327029,0,172,39948.4578472222,2009-05-15,10:59:18
40.000004,116.327067,0,171,39948.4579050926,2009-05-15,10:59:23
39.999984,116.327096,0,171,39948.457962963,2009-05-15,10:59:28
