# Supplementary material for: Research on differential privacy protection method based on user tendency
Source: PLoS One. 2023 Oct 26;18(10):e0288823. doi: 10.1371/journal.pone.0288823 (PMC10602288; doi:10.1371/journal.pone.0288823)
Supplement: S1 Data — (ZIP) [file pone.0288823.s001.zip › Data 5-1/000/Trajectory/20090516091038.plt]

Geolife trajectory
WGS 84
Altitude is in Feet
Reserved 3
0,2,255,My Track,0,0,2,8421376
0
39.999926,116.327377,0,131,39949.3823842593,2009-05-16,09:10:38
39.999928,116.327362,0,143,39949.3824421296,2009-05-16,09:10:43
39.999909,116.327307,0,145,39949.3825,2009-05-16,09:10:48
39.999848,116.32724,0,147,39949.3825578704,2009-05-16,09:10:53
39.999802,116.327178,0,150,39949.3826157407,2009-05-16,09:10:58
39.999734,116.32712,0,151,39949.3826736111,2009-05-16,09:11:03
39.999663,116.327066,0,152,39949.3827314815,2009-05-16,09:11:08
39.999602,116.327017,0,154,39949.3827893519,2009-05-16,09:11:13
39.999496,116.32701,0,151,39949.3828472222,2009-05-16,09:11:18
39.999396,116.327002,0,156,39949.3829050926,2009-05-16,09:11:23
39.999334,116.326944,0,156,39949.382962963,2009-05-16,09:11:28
39.999277,116.32687,0,153,39949.3830208333,2009-05-16,09:11:33
39.99924,116.32683,0,150,39949.3830787037,2009-05-16,09:11:38
39.999189,116.326749,0,149,39949.3831365741,2009-05-16,09:11:43
39.999134,116.326712,0,147,39949.3831944444,2009-05-16,09:11:48
39.999086,116.326675,0,141,39949.3832523148,2009-05-16,09:11:53
39.99902,116.326693,0,135,39949.3833101852,2009-05-16,09:11:58
39.998988,116.326682,0,130,39949.3833680556,2009-05-16,09:12:03
39.99893,116.326685,0,125,39949.3834259259,2009-05-16,09:12:08
39.998899,116.326665,0,119,39949.3834837963,2009-05-16,09:12:13
39.998851,116.326682,0,117,39949.3835416667,2009-05-16,09:12:18
39.998806,116.326676,0,114,39949.383599537,2009-05-16,09:12:23
39.998744,116.326663,0,113,39949.3836574074,2009-05-16,09:12:28
39.998676,116.326638,0,109,39949.3837152778,2009-05-16,09:12:33
39.99865,116.32666,0,108,39949.3837731481,2009-05-16,09:12:38
39.998596,116.326667,0,107,39949.3838310185,2009-05-16,09:12:43
39.998528,116.326681,0,103,39949.3838888889,2009-05-16,09:12:48
39.998477,116.326692,0,101,39949.3839467593,2009-05-16,09:12:53
39.998406,116.326725,0,103,39949.3840046296,2009-05-16,09:12:58
39.998342,116.32671,0,99,39949.3840625,2009-05-16,09:13:03
39.998314,116.326704,0,100,39949.3841203704,2009-05-16,09:13:08
39.99828,116.326715,0,94,39949.3841782407,2009-05-16,09:13:13
39.998237,116.326718,0,90,39949.3842361111,2009-05-16,09:13:18
39.998194,116.326735,0,86,39949.3842939815,2009-05-16,09:13:23
39.998138,116.326747,0,81,39949.3843518518,2009-05-16,09:13:28
39.998084,116.326719,0,79,39949.3844097222,2009-05-16,09:13:33
39.998024,116.326723,0,75,39949.3844675926,2009-05-16,09:13:38
39.997992,116.326743,0,71,39949.384525463,2009-05-16,09:13:43
39.997964,116.326745,0,66,39949.3845833333,2009-05-16,09:13:48
39.997907,116.326767,0,62,39949.3846412037,2009-05-16,09:13:53
39.997849,116.326763,0,58,39949.3846990741,2009-05-16,09:13:58
39.997789,116.326748,0,53,39949.3847569444,2009-05-16,09:14:03
39.997736,116.326746,0,49,39949.3848148148,2009-05-16,09:14:08
39.997679,116.326731,0,45,39949.3848726852,2009-05-16,09:14:13
39.99763,116.326721,0,42,39949.3849305556,2009-05-16,09:14:18
39.99759,116.326699,0,38,39949.3849884259,2009-05-16,09:14:23
39.997534,116.326692,0,34,39949.3850462963,2009-05-16,09:14:28
39.997491,116.326685,0,30,39949.3851041667,2009-05-16,09:14:33
39.997461,116.326678,0,26,39949.385162037,2009-05-16,09:14:38
39.99741,116.326687,0,23,39949.3852199074,2009-05-16,09:14:43
39.997347,116.32672,0,21,39949.3852777778,2009-05-16,09:14:48
39.997302,116.326728,0,17,39949.3853356481,2009-05-16,09:14:53
39.997249,116.326735,0,13,39949.3853935185,2009-05-16,09:14:58
39.997204,116.326758,0,10,39949.3854513889,2009-05-16,09:15:03
39.997149,116.32675,0,6,39949.3855092593,2009-05-16,09:15:08
39.997113,116.326779,0,3,39949.3855671296,2009-05-16,09:15:13
39.997045,116.326795,0,0,39949.385625,2009-05-16,09:15:18
39.996985,116.326789,0,-3,39949.3856828704,2009-05-16,09:15:23
39.996928,116.326796,0,-8,39949.3857407407,2009-05-16,09:15:28
39.996829,116.326811,0,-9,39949.3857986111,2009-05-16,09:15:33
39.996802,116.326829,0,-12,39949.3858564815,2009-05-16,09:15:38
39.996745,116.326858,0,-15,39949.3859143518,2009-05-16,09:15:43
39.996642,116.32683,0,-17,39949.3859722222,2009-05-16,09:15:48
39.996597,116.32681,0,-20,39949.3860300926,2009-05-16,09:15:53
39.996568,116.326813,0,-24,39949.386087963,2009-05-16,09:15:58
39.996523,116.326733,0,-22,39949.3861458333,2009-05-16,09:16:03
39.996391,116.326701,0,-22,39949.3862037037,2009-05-16,09:16:08
39.996319,116.326706,0,-22,39949.3862615741,2009-05-16,09:16:13
39.996251,116.326741,0,-18,39949.3863194444,2009-05-16,09:16:18
39.996111,116.326782,0,-17,39949.3863773148,2009-05-16,09:16:23
39.996071,116.326779,0,-18,39949.3864351852,2009-05-16,09:16:28
39.99603,116.326791,0,-19,39949.3864930556,2009-05-16,09:16:33
39.995979,116.326786,0,-20,39949.3865509259,2009-05-16,09:16:38
39.995934,116.326793,0,-22,39949.3866087963,2009-05-16,09:16:43
39.995863,116.326819,0,-22,39949.3866666667,2009-05-16,09:16:48
39.995808,116.326839,0,-21,39949.386724537,2009-05-16,09:16:53
39.995781,116.326893,0,-20,39949.3867824074,2009-05-16,09:16:58
39.995785,116.326876,0,-16,39949.3868402778,2009-05-16,09:17:03
39.995679,116.326861,0,-12,39949.3868981482,2009-05-16,09:17:08
39.995623,116.326862,0,-11,39949.3869560185,2009-05-16,09:17:13
39.995567,116.32682,0,-9,39949.3870138889,2009-05-16,09:17:18
39.995502,116.326802,0,-7,39949.3870717593,2009-05-16,09:17:23
39.995413,116.326751,0,6,39949.3871296296,2009-05-16,09:17:28
39.995345,116.326708,0,13,39949.3871875,2009-05-16,09:17:33
39.995324,116.326712,0,11,39949.3872453704,2009-05-16,09:17:38
39.995246,116.326767,0,10,39949.3873032407,2009-05-16,09:17:43
39.995206,116.326837,0,15,39949.3873611111,2009-05-16,09:17:48
39.99513,116.326836,0,26,39949.3874189815,2009-05-16,09:17:53
39.995132,116.326913,0,38,39949.3874768519,2009-05-16,09:17:58
39.995126,116.326945,0,41,39949.3875347222,2009-05-16,09:18:03
39.995133,116.327008,0,47,39949.3875925926,2009-05-16,09:18:08
39.995093,116.327085,0,53,39949.387650463,2009-05-16,09:18:13
39.995078,116.327139,0,54,39949.3877083333,2009-05-16,09:18:18
39.995084,116.327191,0,57,39949.3877662037,2009-05-16,09:18:23
39.995113,116.327266,0,62,39949.3878240741,2009-05-16,09:18:28
39.995098,116.327324,0,68,39949.3878819444,2009-05-16,09:18:33
39.995046,116.327388,0,71,39949.3879398148,2009-05-16,09:18:38
39.995034,116.327482,0,76,39949.3879976852,2009-05-16,09:18:43
39.995063,116.327521,0,79,39949.3880555556,2009-05-16,09:18:48
39.995081,116.327578,0,81,39949.3881134259,2009-05-16,09:18:53
39.99511,116.327646,0,82,39949.3881712963,2009-05-16,09:18:58
39.99515,116.327691,0,85,39949.3882291667,2009-05-16,09:19:03
39.995184,116.327753,0,94,39949.388287037,2009-05-16,09:19:08
39.99521,116.327807,0,95,39949.3883449074,2009-05-16,09:19:13
39.995248,116.327827,0,101,39949.3884027778,2009-05-16,09:19:18
39.995283,116.327915,0,109,39949.3884606481,2009-05-16,09:19:23
39.995287,116.328022,0,116,39949.3885185185,2009-05-16,09:19:28
39.995272,116.328059,0,120,39949.3885763889,2009-05-16,09:19:33
39.995269,116.328073,0,119,39949.3886342593,2009-05-16,09:19:38
39.995282,116.328141,0,124,39949.3886921296,2009-05-16,09:19:43
39.995283,116.328195,0,121,39949.38875,2009-05-16,09:19:48
39.995285,116.328243,0,123,39949.3888078704,2009-05-16,09:19:53
39.995278,116.328297,0,131,39949.3888657407,2009-05-16,09:19:58
39.995266,116.328365,0,135,39949.3889236111,2009-05-16,09:20:03
39.995269,116.328421,0,138,39949.3889814815,2009-05-16,09:20:08
39.995296,116.328465,0,138,39949.3890393519,2009-05-16,09:20:13
39.995333,116.328502,0,139,39949.3890972222,2009-05-16,09:20:18
39.995338,116.328584,0,141,39949.3891550926,2009-05-16,09:20:23
39.995373,116.328656,0,143,39949.389212963,2009-05-16,09:20:28
39.995394,116.328734,0,146,39949.3892708333,2009-05-16,09:20:33
39.995421,116.328782,0,148,39949.3893287037,2009-05-16,09:20:38
39.995447,116.328802,0,152,39949.3893865741,2009-05-16,09:20:43
39.995506,116.328832,0,162,39949.3894444444,2009-05-16,09:20:48
39.995476,116.328861,0,180,39949.3895023148,2009-05-16,09:20:53
39.995499,116.328902,0,188,39949.3895601852,2009-05-16,09:20:58
39.995522,116.328896,0,193,39949.3896180556,2009-05-16,09:21:03
39.995561,116.328899,0,197,39949.3896759259,2009-05-16,09:21:08
39.995585,116.328881,0,202,39949.3897337963,2009-05-16,09:21:13
39.995644,116.32886,0,205,39949.3897916667,2009-05-16,09:21:18
39.995697,116.328849,0,209,39949.389849537,2009-05-16,09:21:23
39.995724,116.328849,0,212,39949.3899074074,2009-05-16,09:21:28
39.995767,116.328838,0,215,39949.3899652778,2009-05-16,09:21:33
39.995786,116.328797,0,218,39949.3900231481,2009-05-16,09:21:38
39.99583,116.328749,0,221,39949.3900810185,2009-05-16,09:21:43
39.995879,116.328699,0,224,39949.3901388889,2009-05-16,09:21:48
39.995924,116.328658,0,227,39949.3901967593,2009-05-16,09:21:53
39.995955,116.328593,0,231,39949.3902546296,2009-05-16,09:21:58
39.995957,116.328533,0,234,39949.3903125,2009-05-16,09:22:03
39.995924,116.328505,0,237,39949.3903703704,2009-05-16,09:22:08
39.995883,116.328506,0,242,39949.3904282407,2009-05-16,09:22:13
39.995801,116.328571,0,247,39949.3904861111,2009-05-16,09:22:18
39.995761,116.328642,0,253,39949.3905439815,2009-05-16,09:22:23
39.995689,116.328706,0,259,39949.3906018519,2009-05-16,09:22:28
39.995598,116.328774,0,265,39949.3906597222,2009-05-16,09:22:33
39.995539,116.328811,0,271,39949.3907175926,2009-05-16,09:22:38
39.995463,116.328836,0,279,39949.390775463,2009-05-16,09:22:43
39.995479,116.328859,0,285,39949.3908333333,2009-05-16,09:22:48
39.995524,116.328918,0,291,39949.3908912037,2009-05-16,09:22:53
39.995483,116.328993,0,297,39949.3909490741,2009-05-16,09:22:58
39.995466,116.329024,0,299,39949.3910069444,2009-05-16,09:23:03
39.995522,116.328976,0,301,39949.3910648148,2009-05-16,09:23:08
39.995522,116.328976,0,301,39949.391099537,2009-05-16,09:23:11
39.99552,116.328971,0,303,39949.3911226852,2009-05-16,09:23:13
39.995565,116.328926,0,303,39949.3911805556,2009-05-16,09:23:18
39.995482,116.328954,0,303,39949.3912384259,2009-05-16,09:23:23
39.995497,116.328968,0,303,39949.3912962963,2009-05-16,09:23:28
39.995497,116.328968,0,303,39949.3913310185,2009-05-16,09:23:31
39.995489,116.328966,0,303,39949.3913541667,2009-05-16,09:23:33
39.995495,116.328942,0,303,39949.391412037,2009-05-16,09:23:38
39.995525,116.328864,0,300,39949.3914699074,2009-05-16,09:23:43
39.995525,116.328864,0,300,39949.3915046296,2009-05-16,09:23:46
39.995531,116.328869,0,298,39949.3915277778,2009-05-16,09:23:48
39.995485,116.328894,0,294,39949.3915856481,2009-05-16,09:23:53
39.995638,116.328973,0,197,39949.4952083333,2009-05-16,11:53:06
39.995655,116.328992,0,177,39949.4952662037,2009-05-16,11:53:11
39.995682,116.328971,0,181,39949.4953240741,2009-05-16,11:53:16
39.995713,116.328942,0,184,39949.4953819444,2009-05-16,11:53:21
39.99572,116.32899,0,185,39949.4954398148,2009-05-16,11:53:26
39.995767,116.328968,0,190,39949.4954976852,2009-05-16,11:53:31
39.995808,116.328958,0,192,39949.4955555556,2009-05-16,11:53:36
39.995823,116.328879,0,196,39949.4956134259,2009-05-16,11:53:41
39.995788,116.328837,0,198,39949.4956712963,2009-05-16,11:53:46
39.995712,116.328793,0,199,39949.4957291667,2009-05-16,11:53:51
39.995697,116.328789,0,199,39949.495787037,2009-05-16,11:53:56
39.995681,116.328775,0,200,39949.4958449074,2009-05-16,11:54:01
39.995673,116.328725,0,202,39949.4959027778,2009-05-16,11:54:06
39.995663,116.328677,0,204,39949.4959606482,2009-05-16,11:54:11
39.995639,116.32862,0,206,39949.4960185185,2009-05-16,11:54:16
39.995629,116.328575,0,207,39949.4960763889,2009-05-16,11:54:21
39.995631,116.328511,0,208,39949.4961342593,2009-05-16,11:54:26
39.995635,116.328456,0,209,39949.4961921296,2009-05-16,11:54:31
39.995621,116.328427,0,210,39949.49625,2009-05-16,11:54:36
39.995587,116.328399,0,212,39949.4963078704,2009-05-16,11:54:41
39.995541,116.328353,0,215,39949.4963657407,2009-05-16,11:54:46
39.995491,116.328294,0,216,39949.4964236111,2009-05-16,11:54:51
39.995459,116.328201,0,219,39949.4964814815,2009-05-16,11:54:56
39.995401,116.328186,0,221,39949.4965393519,2009-05-16,11:55:01
39.995379,116.328145,0,223,39949.4965972222,2009-05-16,11:55:06
39.99534,116.328064,0,225,39949.4966550926,2009-05-16,11:55:11
39.995298,116.328059,0,227,39949.496712963,2009-05-16,11:55:16
39.995246,116.328043,0,230,39949.4967708333,2009-05-16,11:55:21
39.99521,116.328011,0,232,39949.4968287037,2009-05-16,11:55:26
39.995169,116.328007,0,233,39949.4968865741,2009-05-16,11:55:31
39.995142,116.327976,0,234,39949.4969444444,2009-05-16,11:55:36
39.995106,116.327962,0,237,39949.4970023148,2009-05-16,11:55:41
39.995088,116.327924,0,240,39949.4970601852,2009-05-16,11:55:46
39.99506,116.327904,0,243,39949.4971180556,2009-05-16,11:55:51
39.995072,116.327857,0,245,39949.4971759259,2009-05-16,11:55:56
39.995059,116.327831,0,246,39949.4972337963,2009-05-16,11:56:01
39.995049,116.327771,0,247,39949.4972916667,2009-05-16,11:56:06
39.995033,116.327744,0,249,39949.497349537,2009-05-16,11:56:11
39.994979,116.327702,0,251,39949.4974074074,2009-05-16,11:56:16
39.994976,116.327638,0,254,39949.4974652778,2009-05-16,11:56:21
39.994988,116.327572,0,255,39949.4975231481,2009-05-16,11:56:26
39.99503,116.327501,0,254,39949.4975810185,2009-05-16,11:56:31
39.995031,116.327428,0,255,39949.4976388889,2009-05-16,11:56:36
39.995037,116.32736,0,257,39949.4976967593,2009-05-16,11:56:41
39.99502,116.327302,0,259,39949.4977546296,2009-05-16,11:56:46
39.99504,116.327256,0,262,39949.4978125,2009-05-16,11:56:51
39.995064,116.327215,0,265,39949.4978703704,2009-05-16,11:56:56
39.995075,116.327136,0,268,39949.4979282407,2009-05-16,11:57:01
39.995114,116.327089,0,269,39949.4979861111,2009-05-16,11:57:06
39.995164,116.32703,0,269,39949.4980439815,2009-05-16,11:57:11
39.9952,116.326954,0,271,39949.4981018519,2009-05-16,11:57:16
39.995197,116.326911,0,269,39949.4981597222,2009-05-16,11:57:21
39.995217,116.326892,0,269,39949.4982175926,2009-05-16,11:57:26
39.995287,116.326867,0,271,39949.498275463,2009-05-16,11:57:31
39.995351,116.326861,0,268,39949.4983333333,2009-05-16,11:57:36
39.995427,116.32684,0,266,39949.4983912037,2009-05-16,11:57:41
39.995459,116.326758,0,257,39949.4984490741,2009-05-16,11:57:46
39.995513,116.326758,0,251,39949.4985069444,2009-05-16,11:57:51
39.995547,116.326753,0,249,39949.4985648148,2009-05-16,11:57:56
39.995574,116.326719,0,244,39949.4986226852,2009-05-16,11:58:01
39.995615,116.326656,0,243,39949.4986805556,2009-05-16,11:58:06
39.995645,116.326646,0,242,39949.4987384259,2009-05-16,11:58:11
39.995683,116.32665,0,244,39949.4987962963,2009-05-16,11:58:16
39.995746,116.326651,0,238,39949.4988541667,2009-05-16,11:58:21
39.995798,116.326661,0,233,39949.498912037,2009-05-16,11:58:26
39.995832,116.326647,0,231,39949.4989699074,2009-05-16,11:58:31
39.995885,116.32663,0,228,39949.4990277778,2009-05-16,11:58:36
39.995944,116.326633,0,223,39949.4990856481,2009-05-16,11:58:41
39.996026,116.326632,0,201,39949.4991435185,2009-05-16,11:58:46
39.996084,116.326612,0,196,39949.4992013889,2009-05-16,11:58:51
39.996131,116.326599,0,174,39949.4992592593,2009-05-16,11:58:56
39.996181,116.32659,0,169,39949.4993171296,2009-05-16,11:59:01
39.996223,116.326582,0,168,39949.499375,2009-05-16,11:59:06
39.996272,116.326577,0,169,39949.4994328704,2009-05-16,11:59:11
39.996325,116.326586,0,173,39949.4994907407,2009-05-16,11:59:16
39.996381,116.326587,0,178,39949.4995486111,2009-05-16,11:59:21
39.996445,116.326593,0,185,39949.4996064815,2009-05-16,11:59:26
39.996504,116.326602,0,198,39949.4996643519,2009-05-16,11:59:31
39.996585,116.326596,0,207,39949.4997222222,2009-05-16,11:59:36
39.996618,116.326589,0,221,39949.4997800926,2009-05-16,11:59:41
39.996674,116.326575,0,230,39949.499837963,2009-05-16,11:59:46
39.996733,116.326587,0,233,39949.4998958333,2009-05-16,11:59:51
39.996787,116.326578,0,235,39949.4999537037,2009-05-16,11:59:56
39.996866,116.326603,0,224,39949.5000115741,2009-05-16,12:00:01
39.996911,116.326609,0,207,39949.5000694444,2009-05-16,12:00:06
39.996958,116.326607,0,202,39949.5001273148,2009-05-16,12:00:11
39.997026,116.326606,0,204,39949.5001851852,2009-05-16,12:00:16
39.997092,116.326608,0,192,39949.5002430556,2009-05-16,12:00:21
39.997172,116.326611,0,185,39949.5003009259,2009-05-16,12:00:26
39.997228,116.326613,0,176,39949.5003587963,2009-05-16,12:00:31
39.997284,116.326604,0,170,39949.5004166667,2009-05-16,12:00:36
39.997368,116.326625,0,168,39949.500474537,2009-05-16,12:00:41
39.997423,116.326641,0,169,39949.5005324074,2009-05-16,12:00:46
39.997482,116.326641,0,172,39949.5005902778,2009-05-16,12:00:51
39.997549,116.32665,0,170,39949.5006481481,2009-05-16,12:00:56
39.997631,116.326619,0,176,39949.5007060185,2009-05-16,12:01:01
39.99769,116.326567,0,184,39949.5007638889,2009-05-16,12:01:06
39.997737,116.326595,0,190,39949.5008217593,2009-05-16,12:01:11
39.997806,116.326667,0,181,39949.5008796296,2009-05-16,12:01:16
39.997848,116.326643,0,168,39949.5009375,2009-05-16,12:01:21
39.997913,116.326634,0,160,39949.5009953704,2009-05-16,12:01:26
39.997964,116.326627,0,159,39949.5010532407,2009-05-16,12:01:31
39.998033,116.326634,0,159,39949.5011111111,2009-05-16,12:01:36
39.998101,116.326612,0,148,39949.5011689815,2009-05-16,12:01:41
39.998152,116.326611,0,159,39949.5012268518,2009-05-16,12:01:46
39.99821,116.326594,0,157,39949.5012847222,2009-05-16,12:01:51
39.998272,116.326595,0,161,39949.5013425926,2009-05-16,12:01:56
39.99833,116.32659,0,159,39949.501400463,2009-05-16,12:02:01
39.998393,116.326593,0,158,39949.5014583333,2009-05-16,12:02:06
39.998474,116.326601,0,167,39949.5015162037,2009-05-16,12:02:11
39.998528,116.326606,0,168,39949.5015740741,2009-05-16,12:02:16
39.998573,116.326604,0,180,39949.5016319444,2009-05-16,12:02:21
39.998629,116.326592,0,161,39949.5016898148,2009-05-16,12:02:26
39.998689,116.326594,0,153,39949.5017476852,2009-05-16,12:02:31
39.998762,116.326596,0,152,39949.5018055556,2009-05-16,12:02:36
39.998843,116.326593,0,155,39949.5018634259,2009-05-16,12:02:41
39.998894,116.326568,0,160,39949.5019212963,2009-05-16,12:02:46
39.998964,116.326589,0,162,39949.5019791667,2009-05-16,12:02:51
39.999028,116.326606,0,162,39949.502037037,2009-05-16,12:02:56
39.999087,116.326614,0,167,39949.5020949074,2009-05-16,12:03:01
39.999169,116.326653,0,170,39949.5021527778,2009-05-16,12:03:06
39.999219,116.326691,0,174,39949.5022106481,2009-05-16,12:03:11
39.999294,116.326758,0,168,39949.5022685185,2009-05-16,12:03:16
39.99932,116.326805,0,170,39949.5023263889,2009-05-16,12:03:21
39.999359,116.326898,0,186,39949.5023842593,2009-05-16,12:03:26
39.999399,116.32697,0,190,39949.5024421296,2009-05-16,12:03:31
39.999445,116.327012,0,193,39949.5025,2009-05-16,12:03:36
39.99953,116.327063,0,191,39949.5025578704,2009-05-16,12:03:41
39.99957,116.327074,0,187,39949.5026157407,2009-05-16,12:03:46
39.999645,116.327065,0,194,39949.5026736111,2009-05-16,12:03:51
39.999682,116.32707,0,197,39949.5027314815,2009-05-16,12:03:56
39.999734,116.327096,0,198,39949.5027893518,2009-05-16,12:04:01
39.999785,116.327127,0,203,39949.5028472222,2009-05-16,12:04:06
39.999848,116.327191,0,198,39949.5029050926,2009-05-16,12:04:11
39.999906,116.32723,0,202,39949.502962963,2009-05-16,12:04:16
39.99996,116.327257,0,210,39949.5030208333,2009-05-16,12:04:21
39.99996,116.327284,0,211,39949.5030787037,2009-05-16,12:04:26
39.999981,116.327309,0,215,39949.5031365741,2009-05-16,12:04:31
40.00001,116.327307,0,219,39949.5031944444,2009-05-16,12:04:36
40.000048,116.327265,0,224,39949.5032523148,2009-05-16,12:04:41
40.000074,116.327179,0,229,39949.5033101852,2009-05-16,12:04:46
40.000064,116.327056,0,233,39949.5033680556,2009-05-16,12:04:51
40.000001,116.326908,0,238,39949.5034259259,2009-05-16,12:04:56
39.999925,116.326778,0,243,39949.5034837963,2009-05-16,12:05:01
39.999877,116.326678,0,248,39949.5035416667,2009-05-16,12:05:06
39.999824,116.326566,0,254,39949.503599537,2009-05-16,12:05:11
39.999772,116.32647,0,261,39949.5036574074,2009-05-16,12:05:16
39.999769,116.326417,0,268,39949.5037152778,2009-05-16,12:05:21
39.999756,116.326346,0,276,39949.5037731482,2009-05-16,12:05:26
39.999809,116.326395,0,284,39949.5038310185,2009-05-16,12:05:31
39.999821,116.326442,0,296,39949.5038888889,2009-05-16,12:05:36
39.999817,116.32647,0,306,39949.5039467593,2009-05-16,12:05:41
39.999802,116.326488,0,317,39949.5040046296,2009-05-16,12:05:46
39.99977,116.326472,0,328,39949.5040625,2009-05-16,12:05:51
