# Supplementary material for: Research on differential privacy protection method based on user tendency
Source: PLoS One. 2023 Oct 26;18(10):e0288823. doi: 10.1371/journal.pone.0288823 (PMC10602288; doi:10.1371/journal.pone.0288823)
Supplement: S1 Data — (ZIP) [file pone.0288823.s001.zip › Data 5-1/000/Trajectory/20090517054624.plt]

Geolife trajectory
WGS 84
Altitude is in Feet
Reserved 3
0,2,255,My Track,0,0,2,8421376
0
39.999884,116.327387,0,239,39950.2405555556,2009-05-17,05:46:24
39.999894,116.327415,0,261,39950.2406134259,2009-05-17,05:46:29
39.999944,116.327431,0,219,39950.2406712963,2009-05-17,05:46:34
39.999921,116.327353,0,207,39950.2407291667,2009-05-17,05:46:39
39.99993,116.327213,0,205,39950.240787037,2009-05-17,05:46:44
39.999929,116.327024,0,207,39950.2408449074,2009-05-17,05:46:49
39.999926,116.32682,0,209,39950.2409027778,2009-05-17,05:46:54
39.999911,116.326614,0,211,39950.2409606481,2009-05-17,05:46:59
39.999861,116.326277,0,184,39950.2410185185,2009-05-17,05:47:04
39.999839,116.326015,0,176,39950.2410763889,2009-05-17,05:47:09
39.999834,116.325784,0,182,39950.2411342593,2009-05-17,05:47:14
39.999817,116.325574,0,190,39950.2411921296,2009-05-17,05:47:19
39.999816,116.325374,0,184,39950.24125,2009-05-17,05:47:24
39.999821,116.325197,0,195,39950.2413078704,2009-05-17,05:47:29
39.99981,116.325,0,207,39950.2413657407,2009-05-17,05:47:34
39.999827,116.324826,0,220,39950.2414236111,2009-05-17,05:47:39
39.999904,116.324699,0,227,39950.2414814815,2009-05-17,05:47:44
40.000055,116.324714,0,241,39950.2415393519,2009-05-17,05:47:49
40.000171,116.324669,0,248,39950.2415972222,2009-05-17,05:47:54
40.000303,116.324688,0,266,39950.2416550926,2009-05-17,05:47:59
40.000444,116.324696,0,272,39950.241712963,2009-05-17,05:48:04
40.000628,116.324661,0,285,39950.2417708333,2009-05-17,05:48:09
40.000836,116.324679,0,289,39950.2418287037,2009-05-17,05:48:14
40.000981,116.324649,0,291,39950.2418865741,2009-05-17,05:48:19
40.001142,116.324535,0,293,39950.2419444444,2009-05-17,05:48:24
40.001315,116.324534,0,296,39950.2420023148,2009-05-17,05:48:29
40.001523,116.324531,0,300,39950.2420601852,2009-05-17,05:48:34
40.001731,116.324547,0,307,39950.2421180556,2009-05-17,05:48:39
40.001935,116.324535,0,318,39950.2421759259,2009-05-17,05:48:44
40.002136,116.324536,0,313,39950.2422337963,2009-05-17,05:48:49
40.002345,116.324513,0,318,39950.2422916667,2009-05-17,05:48:54
40.00256,116.324496,0,323,39950.242349537,2009-05-17,05:48:59
40.002745,116.324484,0,331,39950.2424074074,2009-05-17,05:49:04
40.00293,116.324461,0,339,39950.2424652778,2009-05-17,05:49:09
40.0031,116.324462,0,341,39950.2425231481,2009-05-17,05:49:14
40.003267,116.324437,0,338,39950.2425810185,2009-05-17,05:49:19
40.003432,116.324388,0,331,39950.2426388889,2009-05-17,05:49:24
40.003626,116.324358,0,331,39950.2426967593,2009-05-17,05:49:29
40.003829,116.324355,0,334,39950.2427546296,2009-05-17,05:49:34
40.004064,116.324333,0,326,39950.2428125,2009-05-17,05:49:39
40.004354,116.324338,0,308,39950.2428703704,2009-05-17,05:49:44
40.004603,116.324325,0,295,39950.2429282407,2009-05-17,05:49:49
40.004771,116.324317,0,277,39950.2429861111,2009-05-17,05:49:54
40.004948,116.324254,0,268,39950.2430439815,2009-05-17,05:49:59
40.005178,116.324229,0,235,39950.2431018518,2009-05-17,05:50:04
40.005435,116.324241,0,224,39950.2431597222,2009-05-17,05:50:09
40.005667,116.324188,0,214,39950.2432175926,2009-05-17,05:50:14
40.00588,116.324154,0,204,39950.243275463,2009-05-17,05:50:19
40.006103,116.324152,0,206,39950.2433333333,2009-05-17,05:50:24
40.006284,116.324169,0,208,39950.2433912037,2009-05-17,05:50:29
40.006462,116.324107,0,210,39950.2434490741,2009-05-17,05:50:34
40.006617,116.323915,0,211,39950.2435069444,2009-05-17,05:50:39
40.006658,116.323682,0,211,39950.2435648148,2009-05-17,05:50:44
40.006644,116.323453,0,210,39950.2436226852,2009-05-17,05:50:49
40.006667,116.323137,0,201,39950.2436805556,2009-05-17,05:50:54
40.006649,116.322905,0,199,39950.2437384259,2009-05-17,05:50:59
40.00663,116.322673,0,194,39950.2437962963,2009-05-17,05:51:04
40.006655,116.322434,0,191,39950.2438541667,2009-05-17,05:51:09
40.006715,116.322264,0,190,39950.243912037,2009-05-17,05:51:14
40.006705,116.322036,0,191,39950.2439699074,2009-05-17,05:51:19
40.006612,116.321675,0,190,39950.2440277778,2009-05-17,05:51:24
40.006586,116.32141,0,192,39950.2440856481,2009-05-17,05:51:29
40.006741,116.321286,0,196,39950.2441435185,2009-05-17,05:51:34
40.006904,116.321255,0,201,39950.2442013889,2009-05-17,05:51:39
40.007095,116.321216,0,202,39950.2442592593,2009-05-17,05:51:44
40.007314,116.321109,0,204,39950.2443171296,2009-05-17,05:51:49
40.007396,116.320813,0,196,39950.244375,2009-05-17,05:51:54
40.007424,116.320557,0,193,39950.2444328704,2009-05-17,05:51:59
40.007411,116.320324,0,190,39950.2444907407,2009-05-17,05:52:04
40.007362,116.31999,0,184,39950.2445486111,2009-05-17,05:52:09
40.007368,116.319838,0,178,39950.2446064815,2009-05-17,05:52:14
40.007485,116.319803,0,179,39950.2446643518,2009-05-17,05:52:19
40.007534,116.319754,0,180,39950.2447222222,2009-05-17,05:52:24
40.00755,116.319735,0,181,39950.2447800926,2009-05-17,05:52:29
40.007549,116.319738,0,182,39950.244837963,2009-05-17,05:52:34
40.007549,116.319738,0,182,39950.2448726852,2009-05-17,05:52:37
40.007551,116.319735,0,182,39950.2448958333,2009-05-17,05:52:39
40.007563,116.319726,0,182,39950.2449537037,2009-05-17,05:52:44
40.007596,116.319723,0,182,39950.2450115741,2009-05-17,05:52:49
40.007607,116.319715,0,183,39950.2450694444,2009-05-17,05:52:54
40.007612,116.319708,0,183,39950.2451273148,2009-05-17,05:52:59
40.007612,116.319708,0,183,39950.245162037,2009-05-17,05:53:02
40.007615,116.319704,0,183,39950.2451851852,2009-05-17,05:53:04
40.007621,116.319695,0,183,39950.2452430556,2009-05-17,05:53:09
40.007636,116.319676,0,183,39950.2453009259,2009-05-17,05:53:14
40.007665,116.319655,0,184,39950.2453587963,2009-05-17,05:53:19
40.007702,116.319632,0,184,39950.2454166667,2009-05-17,05:53:24
40.007792,116.319612,0,184,39950.245474537,2009-05-17,05:53:29
40.007884,116.319595,0,185,39950.2455324074,2009-05-17,05:53:34
40.007972,116.319563,0,185,39950.2455902778,2009-05-17,05:53:39
40.008058,116.319552,0,184,39950.2456481481,2009-05-17,05:53:44
40.008103,116.319555,0,184,39950.2457060185,2009-05-17,05:53:49
40.008094,116.319589,0,184,39950.2457638889,2009-05-17,05:53:54
40.008094,116.319589,0,184,39950.2457986111,2009-05-17,05:53:57
40.008093,116.319589,0,184,39950.2458217593,2009-05-17,05:53:59
40.008042,116.319615,0,184,39950.2458796296,2009-05-17,05:54:04
40.007987,116.319658,0,185,39950.2459375,2009-05-17,05:54:09
40.007938,116.319599,0,185,39950.2459953704,2009-05-17,05:54:14
40.007868,116.319568,0,185,39950.2460532407,2009-05-17,05:54:19
40.007765,116.319603,0,185,39950.2461111111,2009-05-17,05:54:24
40.007703,116.319562,0,185,39950.2461689815,2009-05-17,05:54:29
40.007691,116.319541,0,185,39950.2462268519,2009-05-17,05:54:34
40.007697,116.319505,0,185,39950.2462847222,2009-05-17,05:54:39
40.007734,116.319456,0,185,39950.2463425926,2009-05-17,05:54:44
40.007758,116.319447,0,185,39950.2465740741,2009-05-17,05:55:04
40.007804,116.319451,0,185,39950.2466319444,2009-05-17,05:55:09
40.007862,116.319431,0,185,39950.2466898148,2009-05-17,05:55:14
40.007936,116.319384,0,185,39950.2467476852,2009-05-17,05:55:19
40.008046,116.319344,0,184,39950.2468055556,2009-05-17,05:55:24
40.008157,116.319326,0,184,39950.2468634259,2009-05-17,05:55:29
40.00824,116.319326,0,184,39950.2469212963,2009-05-17,05:55:34
40.008338,116.319299,0,183,39950.2469791667,2009-05-17,05:55:39
40.00767,116.319709,0,220,39950.2484259259,2009-05-17,05:57:44
40.007626,116.319677,0,141,39950.2484837963,2009-05-17,05:57:49
40.007642,116.319678,0,138,39950.2485416667,2009-05-17,05:57:54
40.007671,116.319692,0,138,39950.248599537,2009-05-17,05:57:59
40.007663,116.319733,0,144,39950.2486574074,2009-05-17,05:58:04
40.007646,116.319895,0,145,39950.2487152778,2009-05-17,05:58:09
40.007669,116.320103,0,142,39950.2487731481,2009-05-17,05:58:14
40.007674,116.320149,0,142,39950.2487847222,2009-05-17,05:58:15
40.007639,116.320367,0,145,39950.2488425926,2009-05-17,05:58:20
40.007537,116.320485,0,146,39950.248900463,2009-05-17,05:58:25
40.007409,116.320593,0,150,39950.2489583333,2009-05-17,05:58:30
40.007437,116.320765,0,155,39950.2490046296,2009-05-17,05:58:34
40.007418,116.321002,0,161,39950.2490625,2009-05-17,05:58:39
40.007379,116.321073,0,164,39950.2490856481,2009-05-17,05:58:41
40.007266,116.321188,0,172,39950.2491435185,2009-05-17,05:58:46
40.007209,116.321199,0,175,39950.2491666667,2009-05-17,05:58:48
40.007042,116.321206,0,180,39950.249224537,2009-05-17,05:58:53
40.006828,116.321224,0,184,39950.2492824074,2009-05-17,05:58:58
40.006711,116.321347,0,191,39950.2493402778,2009-05-17,05:59:03
40.006679,116.321532,0,198,39950.2493981481,2009-05-17,05:59:08
40.006647,116.3217,0,205,39950.2494560185,2009-05-17,05:59:13
40.006617,116.321867,0,212,39950.2495138889,2009-05-17,05:59:18
40.006617,116.322019,0,222,39950.2495717593,2009-05-17,05:59:23
40.006683,116.322181,0,232,39950.2496296296,2009-05-17,05:59:28
40.006726,116.322345,0,243,39950.2496875,2009-05-17,05:59:33
40.006727,116.322376,0,245,39950.2496990741,2009-05-17,05:59:34
40.00676,116.322521,0,256,39950.2497569444,2009-05-17,05:59:39
40.006809,116.322629,0,267,39950.2498148148,2009-05-17,05:59:44
40.006808,116.322783,0,278,39950.2498726852,2009-05-17,05:59:49
40.006805,116.322896,0,286,39950.2499305556,2009-05-17,05:59:54
40.006857,116.323032,0,301,39950.2499884259,2009-05-17,05:59:59
40.006829,116.323115,0,307,39950.2500231481,2009-05-17,06:00:02
40.006806,116.323256,0,313,39950.2500810185,2009-05-17,06:00:07
40.006801,116.323447,0,317,39950.2501388889,2009-05-17,06:00:12
40.006863,116.323864,0,313,39950.2501967593,2009-05-17,06:00:17
40.006855,116.324339,0,312,39950.2502546296,2009-05-17,06:00:22
40.006846,116.324809,0,305,39950.2503125,2009-05-17,06:00:27
40.00688,116.325221,0,305,39950.2503703704,2009-05-17,06:00:32
40.006827,116.325306,0,303,39950.2504282407,2009-05-17,06:00:37
40.006748,116.325352,0,304,39950.2504861111,2009-05-17,06:00:42
40.006628,116.325407,0,306,39950.2505439815,2009-05-17,06:00:47
40.006551,116.325467,0,308,39950.2505902778,2009-05-17,06:00:51
40.006541,116.325462,0,310,39950.2506481481,2009-05-17,06:00:56
40.006539,116.32543,0,311,39950.2507060185,2009-05-17,06:01:01
40.006537,116.325402,0,312,39950.2507638889,2009-05-17,06:01:06
40.006536,116.325398,0,313,39950.2508217593,2009-05-17,06:01:11
40.006536,116.325398,0,313,39950.2508333333,2009-05-17,06:01:12
40.006533,116.325392,0,313,39950.2508564815,2009-05-17,06:01:14
40.006517,116.325413,0,313,39950.2509143518,2009-05-17,06:01:19
40.006519,116.325427,0,313,39950.2509722222,2009-05-17,06:01:24
40.006518,116.325428,0,313,39950.2510300926,2009-05-17,06:01:29
40.006518,116.325428,0,313,39950.2510648148,2009-05-17,06:01:32
40.006516,116.325424,0,313,39950.251087963,2009-05-17,06:01:34
40.00594,116.325584,0,324,39950.2962037037,2009-05-17,07:06:32
40.00611,116.325454,0,228,39950.2962615741,2009-05-17,07:06:37
40.006196,116.325485,0,193,39950.2963194444,2009-05-17,07:06:42
40.00624,116.325568,0,181,39950.2963773148,2009-05-17,07:06:47
40.006294,116.325676,0,169,39950.2964351852,2009-05-17,07:06:52
40.006335,116.325742,0,162,39950.2964930556,2009-05-17,07:06:57
40.006345,116.32575,0,161,39950.2965046296,2009-05-17,07:06:58
40.006403,116.325775,0,157,39950.2965625,2009-05-17,07:07:03
40.006489,116.325727,0,157,39950.2965972222,2009-05-17,07:07:06
40.006584,116.325693,0,149,39950.2966550926,2009-05-17,07:07:11
40.006651,116.325687,0,140,39950.296712963,2009-05-17,07:07:16
40.006698,116.325641,0,139,39950.2967361111,2009-05-17,07:07:18
40.00673,116.325467,0,135,39950.2967939815,2009-05-17,07:07:23
40.006744,116.325286,0,132,39950.2968518519,2009-05-17,07:07:28
40.006741,116.325252,0,132,39950.2968634259,2009-05-17,07:07:29
40.00673,116.325117,0,131,39950.2969097222,2009-05-17,07:07:33
40.006734,116.32495,0,128,39950.2969675926,2009-05-17,07:07:38
40.006731,116.32481,0,126,39950.2970138889,2009-05-17,07:07:42
40.006719,116.324624,0,124,39950.2970717593,2009-05-17,07:07:47
40.006711,116.324547,0,124,39950.2970949074,2009-05-17,07:07:49
40.006692,116.324399,0,124,39950.2971412037,2009-05-17,07:07:53
40.006671,116.3242,0,123,39950.2971990741,2009-05-17,07:07:58
40.006674,116.324129,0,125,39950.2972222222,2009-05-17,07:08:00
40.006675,116.323959,0,127,39950.2972800926,2009-05-17,07:08:05
40.00666,116.32377,0,131,39950.297337963,2009-05-17,07:08:10
40.006657,116.323699,0,130,39950.2973611111,2009-05-17,07:08:12
40.006639,116.323545,0,131,39950.2974074074,2009-05-17,07:08:16
40.006637,116.323396,0,132,39950.2974537037,2009-05-17,07:08:20
40.00663,116.323226,0,132,39950.2975,2009-05-17,07:08:24
40.006625,116.323113,0,128,39950.2975347222,2009-05-17,07:08:27
40.006622,116.322937,0,130,39950.2975810185,2009-05-17,07:08:31
40.006616,116.3227,0,134,39950.2976388889,2009-05-17,07:08:36
40.006599,116.322575,0,136,39950.2976736111,2009-05-17,07:08:39
40.006585,116.322416,0,141,39950.2977199074,2009-05-17,07:08:43
40.0066,116.32229,0,145,39950.2977546296,2009-05-17,07:08:46
40.006613,116.32212,0,151,39950.2978009259,2009-05-17,07:08:50
40.006638,116.321898,0,159,39950.2978587963,2009-05-17,07:08:55
40.006638,116.321721,0,166,39950.2979050926,2009-05-17,07:08:59
40.006639,116.321567,0,174,39950.2979513889,2009-05-17,07:09:03
40.006618,116.321436,0,182,39950.2979976852,2009-05-17,07:09:07
40.006636,116.321355,0,176,39950.2980324074,2009-05-17,07:09:10
40.006743,116.321289,0,176,39950.2980787037,2009-05-17,07:09:14
40.006883,116.321288,0,181,39950.298125,2009-05-17,07:09:18
40.006968,116.321275,0,176,39950.2981597222,2009-05-17,07:09:21
40.007098,116.321263,0,172,39950.2982060185,2009-05-17,07:09:25
40.007184,116.321252,0,170,39950.2982407407,2009-05-17,07:09:28
40.007296,116.321192,0,165,39950.298287037,2009-05-17,07:09:32
40.007361,116.321072,0,162,39950.2983217593,2009-05-17,07:09:35
40.007365,116.320888,0,162,39950.2983680556,2009-05-17,07:09:39
40.007368,116.320701,0,165,39950.2984143518,2009-05-17,07:09:43
40.007339,116.320586,0,161,39950.2984490741,2009-05-17,07:09:46
40.007332,116.320438,0,160,39950.2984953704,2009-05-17,07:09:50
40.00732,116.320277,0,158,39950.2985416667,2009-05-17,07:09:54
40.007303,116.320095,0,157,39950.298587963,2009-05-17,07:09:58
40.007303,116.319964,0,157,39950.2986226852,2009-05-17,07:10:01
40.007383,116.319839,0,156,39950.2986689815,2009-05-17,07:10:05
40.007541,116.319842,0,154,39950.2987268518,2009-05-17,07:10:10
40.007647,116.319775,0,157,39950.2987731481,2009-05-17,07:10:14
40.00767,116.319704,0,159,39950.2988310185,2009-05-17,07:10:19
40.007661,116.319697,0,165,39950.2988888889,2009-05-17,07:10:24
40.007646,116.319698,0,166,39950.2989236111,2009-05-17,07:10:27
40.007633,116.31972,0,168,39950.2989699074,2009-05-17,07:10:31
40.007623,116.319751,0,171,39950.2990277778,2009-05-17,07:10:36
40.007618,116.319779,0,173,39950.2990856481,2009-05-17,07:10:41
40.0076,116.319806,0,176,39950.2991435185,2009-05-17,07:10:46
40.007585,116.319836,0,178,39950.2992013889,2009-05-17,07:10:51
40.007597,116.319875,0,181,39950.2992592593,2009-05-17,07:10:56
40.007611,116.319924,0,184,39950.2993171296,2009-05-17,07:11:01
40.007616,116.31999,0,186,39950.299375,2009-05-17,07:11:06
40.007645,116.320062,0,189,39950.2994328704,2009-05-17,07:11:11
40.007685,116.320136,0,192,39950.2994907407,2009-05-17,07:11:16
40.007723,116.320254,0,195,39950.2995486111,2009-05-17,07:11:21
40.007746,116.320342,0,198,39950.2996064815,2009-05-17,07:11:26
40.007762,116.320401,0,201,39950.2996643518,2009-05-17,07:11:31
40.007754,116.320335,0,204,39950.2997222222,2009-05-17,07:11:36
40.007704,116.320108,0,208,39950.2997800926,2009-05-17,07:11:41
40.007704,116.320114,0,209,39950.299837963,2009-05-17,07:11:46
40.007705,116.320119,0,210,39950.2998958333,2009-05-17,07:11:51
40.007705,116.320119,0,210,39950.2999305556,2009-05-17,07:11:54
40.007706,116.320124,0,210,39950.2999537037,2009-05-17,07:11:56
40.007704,116.320139,0,210,39950.3000115741,2009-05-17,07:12:01
40.007702,116.320151,0,210,39950.3000694444,2009-05-17,07:12:06
40.007654,116.320173,0,209,39950.3001273148,2009-05-17,07:12:11
40.007622,116.320187,0,209,39950.3001851852,2009-05-17,07:12:16
40.007621,116.320195,0,209,39950.3002430556,2009-05-17,07:12:21
40.00762,116.320201,0,209,39950.3003009259,2009-05-17,07:12:26
40.007618,116.320204,0,209,39950.3003587963,2009-05-17,07:12:31
40.007617,116.320209,0,209,39950.3004166667,2009-05-17,07:12:36
40.007617,116.320209,0,209,39950.3004513889,2009-05-17,07:12:39
40.007616,116.320216,0,209,39950.300474537,2009-05-17,07:12:41
40.007614,116.320226,0,209,39950.3005324074,2009-05-17,07:12:46
40.007614,116.320235,0,208,39950.3005902778,2009-05-17,07:12:51
40.007614,116.320235,0,208,39950.300625,2009-05-17,07:12:54
40.007616,116.320234,0,208,39950.3006481482,2009-05-17,07:12:56
40.007639,116.320168,0,208,39950.3007060185,2009-05-17,07:13:01
40.007665,116.320106,0,207,39950.3007638889,2009-05-17,07:13:06
40.007679,116.320092,0,206,39950.3008217593,2009-05-17,07:13:11
40.0077,116.320151,0,205,39950.3008796296,2009-05-17,07:13:16
40.007749,116.320103,0,204,39950.3009375,2009-05-17,07:13:21
40.007749,116.320103,0,204,39950.3009722222,2009-05-17,07:13:24
40.007747,116.32011,0,203,39950.3009953704,2009-05-17,07:13:26
40.007744,116.3201,0,202,39950.3010532407,2009-05-17,07:13:31
40.007744,116.3201,0,202,39950.301087963,2009-05-17,07:13:34
40.007744,116.320092,0,202,39950.3011111111,2009-05-17,07:13:36
40.007739,116.320068,0,203,39950.3011689815,2009-05-17,07:13:41
40.00774,116.320052,0,203,39950.3012268519,2009-05-17,07:13:46
40.007701,116.319952,0,203,39950.3012847222,2009-05-17,07:13:51
40.007525,116.319726,0,168,39950.303599537,2009-05-17,07:17:11
40.007372,116.319788,0,162,39950.3036574074,2009-05-17,07:17:16
40.007318,116.319923,0,154,39950.3037152778,2009-05-17,07:17:21
40.007376,116.32012,0,143,39950.3037731481,2009-05-17,07:17:26
40.007389,116.320346,0,127,39950.3038310185,2009-05-17,07:17:31
40.007424,116.32059,0,112,39950.3038888889,2009-05-17,07:17:36
40.007446,116.320834,0,99,39950.3039467593,2009-05-17,07:17:41
40.00743,116.321036,0,87,39950.3040046296,2009-05-17,07:17:46
40.007296,116.321056,0,81,39950.3040625,2009-05-17,07:17:51
40.007135,116.321042,0,82,39950.3041203704,2009-05-17,07:17:56
40.006975,116.321043,0,83,39950.3041782407,2009-05-17,07:18:01
40.006798,116.321124,0,82,39950.3042361111,2009-05-17,07:18:06
40.006668,116.321127,0,79,39950.3042939815,2009-05-17,07:18:11
40.006521,116.321115,0,79,39950.3043518519,2009-05-17,07:18:16
40.006348,116.321124,0,85,39950.3044097222,2009-05-17,07:18:21
40.006175,116.321123,0,91,39950.3044675926,2009-05-17,07:18:26
40.006018,116.321103,0,99,39950.304525463,2009-05-17,07:18:31
40.005854,116.321081,0,108,39950.3045833333,2009-05-17,07:18:36
40.005708,116.321046,0,116,39950.3046412037,2009-05-17,07:18:41
40.005589,116.320984,0,127,39950.3046990741,2009-05-17,07:18:46
40.005403,116.321007,0,127,39950.3047569444,2009-05-17,07:18:51
40.005181,116.321171,0,127,39950.3048148148,2009-05-17,07:18:56
40.005036,116.32117,0,132,39950.3048726852,2009-05-17,07:19:01
40.004898,116.321201,0,133,39950.3049305556,2009-05-17,07:19:06
40.00475,116.32119,0,140,39950.3049884259,2009-05-17,07:19:11
40.004573,116.321242,0,149,39950.3050462963,2009-05-17,07:19:16
40.004411,116.321283,0,156,39950.3051041667,2009-05-17,07:19:21
40.004268,116.32131,0,161,39950.305162037,2009-05-17,07:19:26
40.004056,116.321295,0,170,39950.3052199074,2009-05-17,07:19:31
40.003834,116.321301,0,179,39950.3052777778,2009-05-17,07:19:36
40.003648,116.321375,0,188,39950.3053356481,2009-05-17,07:19:41
40.003421,116.321479,0,192,39950.3053935185,2009-05-17,07:19:46
40.003209,116.321488,0,190,39950.3054513889,2009-05-17,07:19:51
40.003036,116.321496,0,202,39950.3055092593,2009-05-17,07:19:56
40.002848,116.321531,0,213,39950.3055671296,2009-05-17,07:20:01
40.002667,116.321572,0,222,39950.305625,2009-05-17,07:20:06
40.002447,116.321679,0,221,39950.3056828704,2009-05-17,07:20:11
40.002242,116.321696,0,216,39950.3057407407,2009-05-17,07:20:16
40.002072,116.321751,0,221,39950.3057986111,2009-05-17,07:20:21
40.001956,116.321739,0,208,39950.3058564815,2009-05-17,07:20:26
40.001748,116.321828,0,206,39950.3059143518,2009-05-17,07:20:31
40.001556,116.321843,0,197,39950.3059722222,2009-05-17,07:20:36
40.001384,116.321851,0,205,39950.3060300926,2009-05-17,07:20:41
40.001192,116.321868,0,200,39950.306087963,2009-05-17,07:20:46
40.000999,116.321848,0,204,39950.3061458333,2009-05-17,07:20:51
40.000816,116.321831,0,206,39950.3062037037,2009-05-17,07:20:56
40.000632,116.321825,0,209,39950.3062615741,2009-05-17,07:21:01
40.000486,116.321864,0,210,39950.3063194444,2009-05-17,07:21:06
40.000263,116.321886,0,208,39950.3063773148,2009-05-17,07:21:11
40.000021,116.321958,0,189,39950.3064351852,2009-05-17,07:21:16
39.999839,116.322014,0,183,39950.3064930556,2009-05-17,07:21:21
39.999763,116.322198,0,189,39950.3065509259,2009-05-17,07:21:26
39.999791,116.322421,0,196,39950.3066087963,2009-05-17,07:21:31
39.999825,116.322664,0,202,39950.3066666667,2009-05-17,07:21:36
39.999842,116.322931,0,208,39950.306724537,2009-05-17,07:21:41
39.999844,116.323169,0,210,39950.3067824074,2009-05-17,07:21:46
39.999866,116.323464,0,212,39950.3068402778,2009-05-17,07:21:51
39.999907,116.323748,0,215,39950.3068981481,2009-05-17,07:21:56
39.999902,116.324027,0,220,39950.3069560185,2009-05-17,07:22:01
39.999932,116.324261,0,228,39950.3070138889,2009-05-17,07:22:06
40.000018,116.324509,0,237,39950.3070717593,2009-05-17,07:22:11
40.000054,116.324699,0,247,39950.3071296296,2009-05-17,07:22:16
39.999883,116.324946,0,248,39950.3071875,2009-05-17,07:22:21
39.999901,116.325327,0,250,39950.3072453704,2009-05-17,07:22:26
39.999983,116.325581,0,255,39950.3073032407,2009-05-17,07:22:31
40.000026,116.325821,0,257,39950.3073611111,2009-05-17,07:22:36
39.999997,116.326095,0,252,39950.3074189815,2009-05-17,07:22:41
40.000031,116.326342,0,253,39950.3074768518,2009-05-17,07:22:46
40.000024,116.326602,0,252,39950.3075347222,2009-05-17,07:22:51
40.000029,116.326851,0,258,39950.3075925926,2009-05-17,07:22:56
39.999975,116.326984,0,249,39950.307650463,2009-05-17,07:23:01
40.000018,116.326961,0,241,39950.3077083333,2009-05-17,07:23:06
40.000018,116.326961,0,241,39950.3077430556,2009-05-17,07:23:09
40.00002,116.326969,0,236,39950.3077662037,2009-05-17,07:23:11
40.000021,116.326985,0,238,39950.3078240741,2009-05-17,07:23:16
40.000037,116.327016,0,237,39950.3078819444,2009-05-17,07:23:21
40.000034,116.327058,0,220,39950.3079398148,2009-05-17,07:23:26
40.000024,116.327101,0,210,39950.3079976852,2009-05-17,07:23:31
40.000004,116.327124,0,195,39950.3080555556,2009-05-17,07:23:36
39.999991,116.327181,0,192,39950.3081134259,2009-05-17,07:23:41
39.999961,116.327218,0,189,39950.3081712963,2009-05-17,07:23:46
39.999936,116.327254,0,189,39950.3082291667,2009-05-17,07:23:51
39.99992,116.327266,0,188,39950.308287037,2009-05-17,07:23:56
39.999903,116.327295,0,188,39950.3083449074,2009-05-17,07:24:01
39.999827,116.327403,0,187,39950.3084027778,2009-05-17,07:24:06
39.999769,116.32755,0,188,39950.3084606482,2009-05-17,07:24:11
39.999779,116.32769,0,191,39950.3085185185,2009-05-17,07:24:16
39.999828,116.327739,0,194,39950.3085763889,2009-05-17,07:24:21
39.999891,116.327729,0,198,39950.3086342593,2009-05-17,07:24:26
39.999983,116.327765,0,202,39950.3086921296,2009-05-17,07:24:31
40.000066,116.327747,0,208,39950.30875,2009-05-17,07:24:36
40.000123,116.327668,0,214,39950.3088078704,2009-05-17,07:24:41
40.000174,116.32768,0,221,39950.3088657407,2009-05-17,07:24:46
40.000245,116.327635,0,228,39950.3089236111,2009-05-17,07:24:51
40.000315,116.327633,0,237,39950.3089814815,2009-05-17,07:24:56
40.000359,116.327526,0,246,39950.3090393519,2009-05-17,07:25:01
40.000397,116.327449,0,255,39950.3090972222,2009-05-17,07:25:06
40.000081,116.326741,0,277,39950.3805439815,2009-05-17,09:07:59
39.999928,116.326827,0,237,39950.3806018519,2009-05-17,09:08:04
39.999859,116.326934,0,241,39950.3806597222,2009-05-17,09:08:09
39.999704,116.327082,0,243,39950.3807175926,2009-05-17,09:08:14
39.999663,116.327236,0,215,39950.380775463,2009-05-17,09:08:19
39.999557,116.327173,0,209,39950.3808333333,2009-05-17,09:08:24
39.999448,116.3271,0,206,39950.3808912037,2009-05-17,09:08:29
39.999362,116.326943,0,205,39950.3809490741,2009-05-17,09:08:34
39.999277,116.326793,0,203,39950.3810069444,2009-05-17,09:08:39
39.999186,116.326692,0,201,39950.3810648148,2009-05-17,09:08:44
39.999065,116.326688,0,197,39950.3811226852,2009-05-17,09:08:49
39.998939,116.326688,0,194,39950.3811805556,2009-05-17,09:08:54
39.998816,116.32669,0,191,39950.3812384259,2009-05-17,09:08:59
39.998701,116.326701,0,189,39950.3812962963,2009-05-17,09:09:04
39.998599,116.326692,0,186,39950.3813541667,2009-05-17,09:09:09
39.998465,116.326682,0,185,39950.381412037,2009-05-17,09:09:14
39.99831,116.326698,0,185,39950.3814699074,2009-05-17,09:09:19
39.998176,116.326745,0,181,39950.3815277778,2009-05-17,09:09:24
39.998058,116.326735,0,185,39950.3815856481,2009-05-17,09:09:29
39.997882,116.326761,0,189,39950.3816435185,2009-05-17,09:09:34
39.997747,116.326757,0,191,39950.3817013889,2009-05-17,09:09:39
39.9976,116.326758,0,195,39950.3817592593,2009-05-17,09:09:44
39.997454,116.326771,0,190,39950.3818171296,2009-05-17,09:09:49
39.997315,116.326774,0,190,39950.381875,2009-05-17,09:09:54
39.997197,116.32676,0,192,39950.3819328704,2009-05-17,09:09:59
39.997078,116.326742,0,194,39950.3819907407,2009-05-17,09:10:04
39.996907,116.326717,0,195,39950.3820486111,2009-05-17,09:10:09
39.996771,116.326715,0,199,39950.3821064815,2009-05-17,09:10:14
39.99661,116.326735,0,205,39950.3821643519,2009-05-17,09:10:19
39.996443,116.326827,0,201,39950.3822222222,2009-05-17,09:10:24
39.996358,116.326847,0,205,39950.3822800926,2009-05-17,09:10:29
39.996273,116.326813,0,207,39950.382337963,2009-05-17,09:10:34
39.996189,116.326765,0,202,39950.3823958333,2009-05-17,09:10:39
39.996092,116.326746,0,204,39950.3824537037,2009-05-17,09:10:44
39.995963,116.32676,0,207,39950.3825115741,2009-05-17,09:10:49
39.995842,116.326776,0,212,39950.3825694444,2009-05-17,09:10:54
39.995742,116.326757,0,217,39950.3826273148,2009-05-17,09:10:59
39.995569,116.326739,0,223,39950.3826851852,2009-05-17,09:11:04
39.995417,116.326725,0,230,39950.3827430556,2009-05-17,09:11:09
39.995309,116.326747,0,232,39950.3828009259,2009-05-17,09:11:14
39.995224,116.32675,0,234,39950.3828587963,2009-05-17,09:11:19
39.995135,116.326776,0,233,39950.3829166667,2009-05-17,09:11:24
39.995046,116.3268,0,223,39950.382974537,2009-05-17,09:11:29
39.994949,116.326806,0,206,39950.3830324074,2009-05-17,09:11:34
39.994817,116.326798,0,200,39950.3830902778,2009-05-17,09:11:39
39.994669,116.326804,0,186,39950.3831481481,2009-05-17,09:11:44
39.99454,116.326809,0,184,39950.3832060185,2009-05-17,09:11:49
39.994417,116.326811,0,179,39950.3832638889,2009-05-17,09:11:54
39.994302,116.326799,0,175,39950.3833217593,2009-05-17,09:11:59
39.994197,116.326816,0,173,39950.3833796296,2009-05-17,09:12:04
39.994107,116.326853,0,174,39950.3834375,2009-05-17,09:12:09
39.99401,116.326856,0,182,39950.3834953704,2009-05-17,09:12:14
39.993905,116.326814,0,180,39950.3835532407,2009-05-17,09:12:19
39.993801,116.32682,0,177,39950.3836111111,2009-05-17,09:12:24
39.993701,116.326834,0,176,39950.3836689815,2009-05-17,09:12:29
39.993616,116.326826,0,169,39950.3837268518,2009-05-17,09:12:34
39.99349,116.326852,0,157,39950.3837847222,2009-05-17,09:12:39
39.993403,116.326885,0,151,39950.3838425926,2009-05-17,09:12:44
39.993346,116.326935,0,146,39950.383900463,2009-05-17,09:12:49
39.993258,116.326942,0,142,39950.3839583333,2009-05-17,09:12:54
39.993195,116.326937,0,135,39950.3840162037,2009-05-17,09:12:59
39.993104,116.326928,0,132,39950.3840740741,2009-05-17,09:13:04
39.993023,116.326929,0,132,39950.3841319444,2009-05-17,09:13:09
39.992997,116.326926,0,135,39950.3841898148,2009-05-17,09:13:14
39.992993,116.326927,0,134,39950.3842476852,2009-05-17,09:13:19
39.992994,116.326924,0,134,39950.3843055556,2009-05-17,09:13:24
39.992991,116.32692,0,134,39950.3843634259,2009-05-17,09:13:29
39.992992,116.32692,0,134,39950.3844212963,2009-05-17,09:13:34
39.992992,116.32692,0,134,39950.3844560185,2009-05-17,09:13:37
39.992984,116.326924,0,134,39950.3844791667,2009-05-17,09:13:39
39.992969,116.326924,0,135,39950.384537037,2009-05-17,09:13:44
39.992953,116.32693,0,136,39950.3845949074,2009-05-17,09:13:49
39.992936,116.326937,0,136,39950.3846527778,2009-05-17,09:13:54
39.992915,116.326934,0,137,39950.3847106481,2009-05-17,09:13:59
39.992902,116.326938,0,138,39950.3847685185,2009-05-17,09:14:04
39.992865,116.326947,0,138,39950.3848263889,2009-05-17,09:14:09
39.992828,116.326942,0,139,39950.3848842593,2009-05-17,09:14:14
39.992731,116.326957,0,139,39950.3849421296,2009-05-17,09:14:19
39.992607,116.326971,0,140,39950.385,2009-05-17,09:14:24
39.992482,116.326998,0,142,39950.3850578704,2009-05-17,09:14:29
39.992354,116.326988,0,145,39950.3851157407,2009-05-17,09:14:34
39.992262,116.327019,0,149,39950.3851736111,2009-05-17,09:14:39
39.992201,116.32699,0,152,39950.3852314815,2009-05-17,09:14:44
39.992145,116.326964,0,153,39950.3852893518,2009-05-17,09:14:49
39.992103,116.326857,0,153,39950.3853472222,2009-05-17,09:14:54
39.992065,116.326745,0,155,39950.3854050926,2009-05-17,09:14:59
39.992056,116.326601,0,158,39950.385462963,2009-05-17,09:15:04
39.992036,116.326539,0,161,39950.3855208333,2009-05-17,09:15:09
39.992066,116.326511,0,163,39950.3855787037,2009-05-17,09:15:14
39.994852,116.326787,0,122,39950.4085416667,2009-05-17,09:48:18
39.994996,116.326786,0,154,39950.4086111111,2009-05-17,09:48:24
39.995169,116.326718,0,150,39950.4086689815,2009-05-17,09:48:29
39.99517,116.326736,0,148,39950.4087268518,2009-05-17,09:48:34
39.995232,116.326707,0,148,39950.4087847222,2009-05-17,09:48:39
39.995334,116.326678,0,148,39950.4088425926,2009-05-17,09:48:44
39.995417,116.32667,0,161,39950.408900463,2009-05-17,09:48:49
39.995497,116.326624,0,168,39950.4089583333,2009-05-17,09:48:54
39.99582,116.326565,0,164,39950.4090162037,2009-05-17,09:48:59
39.995994,116.326509,0,173,39950.4090740741,2009-05-17,09:49:04
39.996142,116.326471,0,185,39950.4091319444,2009-05-17,09:49:09
39.996287,116.326567,0,187,39950.4091898148,2009-05-17,09:49:14
39.996423,116.32662,0,193,39950.4092476852,2009-05-17,09:49:19
39.996581,116.3266,0,205,39950.4093055556,2009-05-17,09:49:24
39.996755,116.326515,0,226,39950.4093634259,2009-05-17,09:49:29
39.996928,116.326438,0,251,39950.4094212963,2009-05-17,09:49:34
39.997104,116.326366,0,277,39950.4094791667,2009-05-17,09:49:39
39.997273,116.326319,0,305,39950.409537037,2009-05-17,09:49:44
39.99744,116.326269,0,324,39950.4095949074,2009-05-17,09:49:49
39.997613,116.326197,0,340,39950.4096527778,2009-05-17,09:49:54
39.99778,116.326183,0,351,39950.4097106481,2009-05-17,09:49:59
39.997953,116.326153,0,375,39950.4097685185,2009-05-17,09:50:04
39.998124,116.326129,0,362,39950.4098263889,2009-05-17,09:50:09
39.998283,116.326101,0,364,39950.4098842593,2009-05-17,09:50:14
39.998451,116.326058,0,383,39950.4099421296,2009-05-17,09:50:19
39.998633,116.325997,0,401,39950.41,2009-05-17,09:50:24
39.9988,116.325968,0,412,39950.4100578704,2009-05-17,09:50:29
39.998963,116.325926,0,421,39950.4101157407,2009-05-17,09:50:34
39.999126,116.325881,0,423,39950.4101736111,2009-05-17,09:50:39
39.999282,116.325849,0,425,39950.4102314815,2009-05-17,09:50:44
39.999425,116.325834,0,439,39950.4102893519,2009-05-17,09:50:49
39.999504,116.325982,0,452,39950.4103472222,2009-05-17,09:50:54
39.999586,116.326123,0,470,39950.4104050926,2009-05-17,09:50:59
39.999684,116.326307,0,476,39950.410462963,2009-05-17,09:51:04
39.999802,116.326398,0,484,39950.4105208333,2009-05-17,09:51:09
39.99994,116.326411,0,458,39950.4105787037,2009-05-17,09:51:14
39.999993,116.326568,0,444,39950.4106365741,2009-05-17,09:51:19
40.000014,116.326899,0,436,39950.4106944444,2009-05-17,09:51:24
40.000022,116.327001,0,425,39950.4107523148,2009-05-17,09:51:29
40.000061,116.326983,0,378,39950.4108101852,2009-05-17,09:51:34
40.000061,116.326983,0,378,39950.4108449074,2009-05-17,09:51:37
40.000061,116.326987,0,364,39950.4108680556,2009-05-17,09:51:39
40.00005,116.326988,0,363,39950.4109259259,2009-05-17,09:51:44
40.000046,116.326991,0,361,39950.4109837963,2009-05-17,09:51:49
40.000054,116.326996,0,360,39950.4110416667,2009-05-17,09:51:54
40.000054,116.326996,0,360,39950.4110763889,2009-05-17,09:51:57
40.000051,116.326998,0,358,39950.411099537,2009-05-17,09:51:59
40.000061,116.326999,0,357,39950.4111574074,2009-05-17,09:52:04
40.000084,116.327007,0,356,39950.4112152778,2009-05-17,09:52:09
40.000116,116.327016,0,354,39950.4112731481,2009-05-17,09:52:14
40.000141,116.327036,0,352,39950.4113310185,2009-05-17,09:52:19
40.000157,116.327056,0,350,39950.4113888889,2009-05-17,09:52:24
40.000157,116.327056,0,350,39950.4114236111,2009-05-17,09:52:27
40.000154,116.327056,0,349,39950.4114467593,2009-05-17,09:52:29
40.000133,116.327054,0,348,39950.4115046296,2009-05-17,09:52:34
40.000081,116.327046,0,348,39950.4115625,2009-05-17,09:52:39
40.000029,116.327125,0,347,39950.4116203704,2009-05-17,09:52:44
40.000032,116.327181,0,346,39950.4116782407,2009-05-17,09:52:49
40.000057,116.327235,0,347,39950.4117361111,2009-05-17,09:52:54
40.000082,116.327257,0,347,39950.4117939815,2009-05-17,09:52:59
40.000111,116.327247,0,347,39950.4118518519,2009-05-17,09:53:04
40.000158,116.327259,0,348,39950.4119097222,2009-05-17,09:53:09
40.000207,116.327251,0,350,39950.4119675926,2009-05-17,09:53:14
40.000269,116.327221,0,352,39950.412025463,2009-05-17,09:53:19
40.00031,116.327209,0,354,39950.4120833333,2009-05-17,09:53:24
40.000367,116.327219,0,356,39950.4121412037,2009-05-17,09:53:29
40.000596,116.327015,0,331,39950.4124884259,2009-05-17,09:53:59
40.000606,116.326901,0,312,39950.4125462963,2009-05-17,09:54:04
40.000732,116.326895,0,351,39950.4126041667,2009-05-17,09:54:09
40.000787,116.326915,0,356,39950.412662037,2009-05-17,09:54:14
40.000812,116.326912,0,359,39950.4127199074,2009-05-17,09:54:19
39.999935,116.32733,0,17,39950.5271296296,2009-05-17,12:39:04
40.000037,116.327642,0,-146,39950.5271875,2009-05-17,12:39:09
40.000007,116.327576,0,-58,39950.5272453704,2009-05-17,12:39:14
39.999994,116.327547,0,-5,39950.5273032407,2009-05-17,12:39:19
39.999981,116.327522,0,3,39950.5273611111,2009-05-17,12:39:24
39.999943,116.327424,0,138,39950.5274189815,2009-05-17,12:39:29
39.999909,116.327449,0,80,39950.5274768519,2009-05-17,12:39:34
39.999903,116.327334,0,65,39950.5275347222,2009-05-17,12:39:39
39.999901,116.32715,0,55,39950.5275925926,2009-05-17,12:39:44
39.9999,116.326932,0,55,39950.527650463,2009-05-17,12:39:49
39.999906,116.326704,0,54,39950.5277083333,2009-05-17,12:39:54
39.999902,116.326504,0,65,39950.5277662037,2009-05-17,12:39:59
39.999868,116.326292,0,76,39950.5278240741,2009-05-17,12:40:04
39.99985,116.326078,0,92,39950.5278819444,2009-05-17,12:40:09
39.999851,116.325893,0,94,39950.5279398148,2009-05-17,12:40:14
39.999823,116.325709,0,90,39950.5279976852,2009-05-17,12:40:19
39.999803,116.32554,0,87,39950.5280555556,2009-05-17,12:40:24
39.999799,116.325331,0,86,39950.5281134259,2009-05-17,12:40:29
39.999814,116.325145,0,88,39950.5281712963,2009-05-17,12:40:34
39.999813,116.32499,0,90,39950.5282291667,2009-05-17,12:40:39
39.999805,116.324814,0,95,39950.528287037,2009-05-17,12:40:44
39.999921,116.324699,0,98,39950.5283449074,2009-05-17,12:40:49
40.000067,116.32468,0,101,39950.5284027778,2009-05-17,12:40:54
40.000203,116.324666,0,104,39950.5284606481,2009-05-17,12:40:59
40.000379,116.324637,0,103,39950.5285185185,2009-05-17,12:41:04
40.000544,116.32462,0,106,39950.5285763889,2009-05-17,12:41:09
40.000703,116.324598,0,111,39950.5286342593,2009-05-17,12:41:14
40.000884,116.324595,0,113,39950.5286921296,2009-05-17,12:41:19
40.001041,116.324577,0,118,39950.52875,2009-05-17,12:41:24
40.001214,116.324559,0,124,39950.5288078704,2009-05-17,12:41:29
40.001412,116.324558,0,135,39950.5288657407,2009-05-17,12:41:34
40.001589,116.324536,0,138,39950.5289236111,2009-05-17,12:41:39
40.001774,116.32451,0,120,39950.5289814815,2009-05-17,12:41:44
40.001971,116.324514,0,113,39950.5290393519,2009-05-17,12:41:49
40.002121,116.324524,0,114,39950.5290972222,2009-05-17,12:41:54
40.002258,116.324521,0,119,39950.5291550926,2009-05-17,12:41:59
40.002438,116.324542,0,128,39950.529212963,2009-05-17,12:42:04
40.002637,116.324521,0,137,39950.5292708333,2009-05-17,12:42:09
40.002821,116.324508,0,138,39950.5293287037,2009-05-17,12:42:14
40.002994,116.324468,0,137,39950.5293865741,2009-05-17,12:42:19
40.003193,116.324433,0,127,39950.5294444444,2009-05-17,12:42:24
40.003341,116.324398,0,141,39950.5295023148,2009-05-17,12:42:29
40.003462,116.324289,0,136,39950.5295601852,2009-05-17,12:42:34
40.003474,116.324156,0,135,39950.5296180556,2009-05-17,12:42:39
40.003486,116.323976,0,139,39950.5296759259,2009-05-17,12:42:44
40.003497,116.323796,0,144,39950.5297337963,2009-05-17,12:42:49
40.003473,116.323615,0,144,39950.5297916667,2009-05-17,12:42:54
40.003469,116.323417,0,142,39950.529849537,2009-05-17,12:42:59
40.00346,116.323166,0,128,39950.5299074074,2009-05-17,12:43:04
40.003454,116.322943,0,122,39950.5299652778,2009-05-17,12:43:09
40.00345,116.322788,0,125,39950.5300231481,2009-05-17,12:43:14
40.003438,116.322565,0,121,39950.5300810185,2009-05-17,12:43:19
40.00351,116.322447,0,119,39950.5301388889,2009-05-17,12:43:24
40.003643,116.32241,0,123,39950.5301967593,2009-05-17,12:43:29
40.003751,116.322406,0,122,39950.5302546296,2009-05-17,12:43:34
40.003764,116.32238,0,118,39950.5303125,2009-05-17,12:43:39
40.003763,116.322346,0,119,39950.5303703704,2009-05-17,12:43:44
40.003766,116.322331,0,121,39950.5304282407,2009-05-17,12:43:49
40.003766,116.322327,0,122,39950.5304861111,2009-05-17,12:43:54
40.003765,116.322322,0,122,39950.5305439815,2009-05-17,12:43:59
40.003763,116.322315,0,122,39950.5306018519,2009-05-17,12:44:04
40.003762,116.322309,0,123,39950.5306597222,2009-05-17,12:44:09
40.003762,116.322309,0,123,39950.5306944444,2009-05-17,12:44:12
40.003761,116.322303,0,123,39950.5307175926,2009-05-17,12:44:14
40.003758,116.322293,0,123,39950.530775463,2009-05-17,12:44:19
40.003752,116.322269,0,123,39950.5308333333,2009-05-17,12:44:24
40.003747,116.322248,0,123,39950.5308912037,2009-05-17,12:44:29
40.003743,116.322233,0,124,39950.5309490741,2009-05-17,12:44:34
40.003743,116.322233,0,124,39950.5309837963,2009-05-17,12:44:37
40.003744,116.322237,0,124,39950.5310069444,2009-05-17,12:44:39
40.003735,116.322219,0,123,39950.5310648148,2009-05-17,12:44:44
40.003723,116.322196,0,124,39950.5311226852,2009-05-17,12:44:49
40.00372,116.322186,0,124,39950.5311805556,2009-05-17,12:44:54
40.00372,116.322186,0,124,39950.5312152778,2009-05-17,12:44:57
40.003718,116.322183,0,124,39950.5312384259,2009-05-17,12:44:59
40.00369,116.322166,0,125,39950.5312962963,2009-05-17,12:45:04
40.00364,116.322153,0,125,39950.5313541667,2009-05-17,12:45:09
40.003554,116.322206,0,123,39950.531412037,2009-05-17,12:45:14
40.003395,116.322274,0,114,39950.5314699074,2009-05-17,12:45:19
40.003389,116.322151,0,107,39950.5315277778,2009-05-17,12:45:24
40.003392,116.322011,0,102,39950.5315856481,2009-05-17,12:45:29
40.003388,116.321905,0,96,39950.5316435185,2009-05-17,12:45:34
40.003407,116.321797,0,93,39950.5317013889,2009-05-17,12:45:39
40.003463,116.321674,0,87,39950.5317592593,2009-05-17,12:45:44
40.003586,116.321641,0,83,39950.5318171296,2009-05-17,12:45:49
40.003734,116.321632,0,77,39950.531875,2009-05-17,12:45:54
40.003879,116.321606,0,74,39950.5319328704,2009-05-17,12:45:59
40.004054,116.321561,0,71,39950.5319907407,2009-05-17,12:46:04
40.004184,116.321534,0,70,39950.5320486111,2009-05-17,12:46:09
40.004325,116.321557,0,72,39950.5321064815,2009-05-17,12:46:14
40.004475,116.321535,0,73,39950.5321643518,2009-05-17,12:46:19
40.004636,116.321504,0,65,39950.5322222222,2009-05-17,12:46:24
40.004804,116.321474,0,71,39950.5322800926,2009-05-17,12:46:29
40.004906,116.321353,0,85,39950.532337963,2009-05-17,12:46:34
40.004907,116.321162,0,88,39950.5323958333,2009-05-17,12:46:39
40.004894,116.320926,0,94,39950.5324537037,2009-05-17,12:46:44
40.004866,116.320723,0,98,39950.5325115741,2009-05-17,12:46:49
40.004859,116.320538,0,95,39950.5325694444,2009-05-17,12:46:54
40.004864,116.320355,0,93,39950.5326273148,2009-05-17,12:46:59
40.00485,116.320137,0,92,39950.5326851852,2009-05-17,12:47:04
40.00484,116.319949,0,92,39950.5327430556,2009-05-17,12:47:09
40.004831,116.319708,0,90,39950.5328009259,2009-05-17,12:47:14
40.004816,116.319511,0,83,39950.5328587963,2009-05-17,12:47:19
40.00482,116.319309,0,79,39950.5329166667,2009-05-17,12:47:24
40.00482,116.31913,0,78,39950.532974537,2009-05-17,12:47:29
40.004798,116.318955,0,76,39950.5330324074,2009-05-17,12:47:34
40.004786,116.318722,0,67,39950.5330902778,2009-05-17,12:47:39
40.004786,116.318545,0,62,39950.5331481481,2009-05-17,12:47:44
40.004777,116.318343,0,53,39950.5332060185,2009-05-17,12:47:49
40.00475,116.318159,0,54,39950.5332638889,2009-05-17,12:47:54
40.004821,116.318003,0,54,39950.5333217593,2009-05-17,12:47:59
40.004967,116.317952,0,50,39950.5333796296,2009-05-17,12:48:04
40.005115,116.317949,0,49,39950.5334375,2009-05-17,12:48:09
40.005277,116.317925,0,57,39950.5334953704,2009-05-17,12:48:14
40.005432,116.317906,0,62,39950.5335532407,2009-05-17,12:48:19
40.005594,116.317887,0,64,39950.5336111111,2009-05-17,12:48:24
40.005758,116.317864,0,65,39950.5336689815,2009-05-17,12:48:29
40.005896,116.317833,0,74,39950.5337268518,2009-05-17,12:48:34
40.006036,116.317791,0,78,39950.5337847222,2009-05-17,12:48:39
40.006171,116.317793,0,82,39950.5338425926,2009-05-17,12:48:44
40.006324,116.317768,0,86,39950.533900463,2009-05-17,12:48:49
40.006436,116.317752,0,83,39950.5339583333,2009-05-17,12:48:54
40.006565,116.317778,0,90,39950.5340162037,2009-05-17,12:48:59
40.006718,116.317771,0,92,39950.5340740741,2009-05-17,12:49:04
40.006864,116.31776,0,89,39950.5341319444,2009-05-17,12:49:09
40.006878,116.317708,0,99,39950.5341898148,2009-05-17,12:49:14
40.006777,116.317688,0,104,39950.5342476852,2009-05-17,12:49:19
40.006668,116.317658,0,113,39950.5343055556,2009-05-17,12:49:24
40.006516,116.317715,0,118,39950.5343634259,2009-05-17,12:49:29
40.006396,116.31794,0,123,39950.5344212963,2009-05-17,12:49:34
40.006359,116.318142,0,117,39950.5344791667,2009-05-17,12:49:39
40.006333,116.318354,0,119,39950.534537037,2009-05-17,12:49:44
40.006357,116.318546,0,121,39950.5345949074,2009-05-17,12:49:49
40.006375,116.31876,0,125,39950.5346527778,2009-05-17,12:49:54
40.006454,116.31898,0,123,39950.5347106481,2009-05-17,12:49:59
40.006542,116.319121,0,128,39950.5347685185,2009-05-17,12:50:04
40.006605,116.319259,0,128,39950.5348263889,2009-05-17,12:50:09
40.006637,116.31941,0,127,39950.5348842593,2009-05-17,12:50:14
40.006614,116.319616,0,131,39950.5349421296,2009-05-17,12:50:19
40.006595,116.319834,0,138,39950.535,2009-05-17,12:50:24
40.0066,116.320057,0,145,39950.5350578704,2009-05-17,12:50:29
40.006594,116.320276,0,148,39950.5351157407,2009-05-17,12:50:34
40.006622,116.320472,0,148,39950.5351736111,2009-05-17,12:50:39
40.006694,116.320669,0,139,39950.5352314815,2009-05-17,12:50:44
40.006704,116.320862,0,136,39950.5352893519,2009-05-17,12:50:49
40.006706,116.321035,0,130,39950.5353472222,2009-05-17,12:50:54
40.006723,116.321164,0,122,39950.5354050926,2009-05-17,12:50:59
40.006795,116.32125,0,123,39950.535462963,2009-05-17,12:51:04
40.006936,116.321254,0,119,39950.5355208333,2009-05-17,12:51:09
40.007093,116.32125,0,111,39950.5355787037,2009-05-17,12:51:14
40.007242,116.321237,0,115,39950.5356365741,2009-05-17,12:51:19
40.007394,116.321224,0,102,39950.5356944444,2009-05-17,12:51:24
40.007559,116.321216,0,96,39950.5357523148,2009-05-17,12:51:29
40.007726,116.321199,0,98,39950.5358101852,2009-05-17,12:51:34
40.007875,116.321191,0,109,39950.5358680556,2009-05-17,12:51:39
40.008007,116.32117,0,101,39950.5359259259,2009-05-17,12:51:44
40.008088,116.321213,0,99,39950.5359837963,2009-05-17,12:51:49
40.008049,116.321382,0,102,39950.5360416667,2009-05-17,12:51:54
40.007971,116.321547,0,107,39950.536099537,2009-05-17,12:51:59
40.007897,116.321729,0,109,39950.5361574074,2009-05-17,12:52:04
40.007827,116.321925,0,111,39950.5362152778,2009-05-17,12:52:09
40.007748,116.322125,0,114,39950.5362731481,2009-05-17,12:52:14
40.007673,116.322352,0,118,39950.5363310185,2009-05-17,12:52:19
40.007702,116.322537,0,123,39950.5363888889,2009-05-17,12:52:24
40.0078,116.322666,0,127,39950.5364467593,2009-05-17,12:52:29
40.007949,116.322687,0,126,39950.5365046296,2009-05-17,12:52:34
40.0081,116.322713,0,126,39950.5365625,2009-05-17,12:52:39
40.008237,116.322705,0,126,39950.5366203704,2009-05-17,12:52:44
40.008315,116.322634,0,123,39950.5366782407,2009-05-17,12:52:49
40.008315,116.322634,0,123,39950.536712963,2009-05-17,12:52:52
40.008321,116.322635,0,117,39950.5367361111,2009-05-17,12:52:54
40.008325,116.322625,0,118,39950.5367939815,2009-05-17,12:52:59
40.008353,116.322577,0,116,39950.5368518519,2009-05-17,12:53:04
40.008388,116.322526,0,115,39950.5369097222,2009-05-17,12:53:09
40.008452,116.322459,0,114,39950.5369675926,2009-05-17,12:53:14
40.008496,116.322436,0,115,39950.537025463,2009-05-17,12:53:19
40.008533,116.322414,0,115,39950.5370833333,2009-05-17,12:53:24
40.008533,116.322414,0,115,39950.5371180556,2009-05-17,12:53:27
40.008531,116.32241,0,114,39950.5371412037,2009-05-17,12:53:29
40.008566,116.322365,0,114,39950.5371990741,2009-05-17,12:53:34
40.008612,116.322348,0,114,39950.5372569444,2009-05-17,12:53:39
40.008621,116.3223,0,116,39950.5373148148,2009-05-17,12:53:44
40.008587,116.322201,0,118,39950.5373726852,2009-05-17,12:53:49
40.008529,116.322077,0,120,39950.5374305556,2009-05-17,12:53:54
40.0089,116.320634,0,430,39950.5404398148,2009-05-17,12:58:14
40.008871,116.320807,0,389,39950.5405555556,2009-05-17,12:58:24
40.008859,116.320874,0,383,39950.5406134259,2009-05-17,12:58:29
40.008823,116.321057,0,379,39950.5406712963,2009-05-17,12:58:34
40.008808,116.321071,0,377,39950.5407291667,2009-05-17,12:58:39
40.008798,116.321307,0,376,39950.540787037,2009-05-17,12:58:44
40.008771,116.321989,0,374,39950.5408449074,2009-05-17,12:58:49
40.008442,116.32215,0,322,39950.5409027778,2009-05-17,12:58:54
40.008395,116.322366,0,327,39950.5409606481,2009-05-17,12:58:59
40.008357,116.322478,0,320,39950.5410185185,2009-05-17,12:59:04
40.008307,116.32255,0,311,39950.5410763889,2009-05-17,12:59:09
40.008162,116.32258,0,295,39950.5411342593,2009-05-17,12:59:14
40.008022,116.322585,0,290,39950.5411921296,2009-05-17,12:59:19
40.007892,116.32258,0,269,39950.54125,2009-05-17,12:59:24
40.007721,116.322629,0,244,39950.5413078704,2009-05-17,12:59:29
40.007642,116.322524,0,221,39950.5413657407,2009-05-17,12:59:34
40.00767,116.322328,0,200,39950.5414236111,2009-05-17,12:59:39
40.007756,116.322143,0,185,39950.5414814815,2009-05-17,12:59:44
40.007842,116.321954,0,173,39950.5415393518,2009-05-17,12:59:49
40.007905,116.321769,0,161,39950.5415972222,2009-05-17,12:59:54
40.007959,116.321562,0,150,39950.5416550926,2009-05-17,12:59:59
40.008031,116.321373,0,142,39950.541712963,2009-05-17,13:00:04
40.008078,116.321218,0,134,39950.5417708333,2009-05-17,13:00:09
40.008038,116.321111,0,126,39950.5418287037,2009-05-17,13:00:14
40.007914,116.321086,0,119,39950.5418865741,2009-05-17,13:00:19
40.007812,116.321098,0,117,39950.5419444444,2009-05-17,13:00:24
40.007722,116.321085,0,118,39950.5420023148,2009-05-17,13:00:29
40.007583,116.321094,0,119,39950.5420601852,2009-05-17,13:00:34
40.007438,116.321132,0,122,39950.5421180556,2009-05-17,13:00:39
40.007298,116.321144,0,125,39950.5421759259,2009-05-17,13:00:44
40.007166,116.321162,0,129,39950.5422337963,2009-05-17,13:00:49
40.006939,116.321202,0,128,39950.5422916667,2009-05-17,13:00:54
40.006823,116.32121,0,133,39950.542349537,2009-05-17,13:00:59
40.006689,116.321089,0,131,39950.5424074074,2009-05-17,13:01:04
40.006658,116.320907,0,130,39950.5424652778,2009-05-17,13:01:09
40.006644,116.320731,0,128,39950.5425231481,2009-05-17,13:01:14
40.006647,116.320523,0,126,39950.5425810185,2009-05-17,13:01:19
40.006638,116.320338,0,118,39950.5426388889,2009-05-17,13:01:24
40.006624,116.32014,0,117,39950.5426967593,2009-05-17,13:01:29
40.006622,116.319961,0,118,39950.5427546296,2009-05-17,13:01:34
40.006593,116.319795,0,116,39950.5428125,2009-05-17,13:01:39
40.00658,116.319612,0,113,39950.5428703704,2009-05-17,13:01:44
40.006564,116.319412,0,116,39950.5429282407,2009-05-17,13:01:49
40.006503,116.319252,0,116,39950.5429861111,2009-05-17,13:01:54
40.006475,116.319076,0,117,39950.5430439815,2009-05-17,13:01:59
40.006456,116.318843,0,114,39950.5431018519,2009-05-17,13:02:04
40.006447,116.3186,0,115,39950.5431597222,2009-05-17,13:02:09
40.006424,116.318395,0,115,39950.5432175926,2009-05-17,13:02:14
40.006412,116.318187,0,115,39950.543275463,2009-05-17,13:02:19
40.0064,116.317995,0,116,39950.5433333333,2009-05-17,13:02:24
40.006392,116.317849,0,115,39950.5433912037,2009-05-17,13:02:29
40.006506,116.317756,0,117,39950.5434490741,2009-05-17,13:02:34
40.006684,116.317722,0,120,39950.5435069444,2009-05-17,13:02:39
40.00685,116.31769,0,125,39950.5435648148,2009-05-17,13:02:44
40.007027,116.317672,0,127,39950.5436226852,2009-05-17,13:02:49
40.007206,116.317666,0,134,39950.5436805556,2009-05-17,13:02:54
40.007384,116.317622,0,139,39950.5437384259,2009-05-17,13:02:59
40.007565,116.317623,0,147,39950.5437962963,2009-05-17,13:03:04
40.007734,116.317576,0,156,39950.5438541667,2009-05-17,13:03:09
40.007909,116.317551,0,164,39950.543912037,2009-05-17,13:03:14
40.008081,116.317566,0,169,39950.5439699074,2009-05-17,13:03:19
40.008259,116.317581,0,172,39950.5440277778,2009-05-17,13:03:24
40.008434,116.317556,0,181,39950.5440856481,2009-05-17,13:03:29
40.008598,116.317548,0,187,39950.5441435185,2009-05-17,13:03:34
40.008764,116.317547,0,184,39950.5442013889,2009-05-17,13:03:39
40.008914,116.317538,0,187,39950.5442592593,2009-05-17,13:03:44
40.009035,116.31747,0,187,39950.5443171296,2009-05-17,13:03:49
40.009084,116.31742,0,156,39950.544375,2009-05-17,13:03:54
40.009065,116.317225,0,162,39950.5444328704,2009-05-17,13:03:59
40.009024,116.317043,0,161,39950.5444907407,2009-05-17,13:04:04
40.009013,116.316878,0,151,39950.5445486111,2009-05-17,13:04:09
40.008936,116.316696,0,149,39950.5446064815,2009-05-17,13:04:14
40.008896,116.316501,0,144,39950.5446643519,2009-05-17,13:04:19
40.008999,116.316338,0,140,39950.5447222222,2009-05-17,13:04:24
40.009156,116.316276,0,141,39950.5447800926,2009-05-17,13:04:29
40.00931,116.316237,0,143,39950.544837963,2009-05-17,13:04:34
40.009466,116.316194,0,147,39950.5448958333,2009-05-17,13:04:39
40.009583,116.316128,0,151,39950.5449537037,2009-05-17,13:04:44
40.0096,116.316015,0,155,39950.5450115741,2009-05-17,13:04:49
40.009555,116.31593,0,158,39950.5450694444,2009-05-17,13:04:54
40.009513,116.315781,0,160,39950.5451273148,2009-05-17,13:04:59
40.009472,116.315654,0,160,39950.5451851852,2009-05-17,13:05:04
40.009458,116.315476,0,156,39950.5452430556,2009-05-17,13:05:09
40.009423,116.315299,0,156,39950.5453009259,2009-05-17,13:05:14
40.009409,116.315134,0,156,39950.5453587963,2009-05-17,13:05:19
40.009421,116.314977,0,155,39950.5454166667,2009-05-17,13:05:24
40.009484,116.314757,0,156,39950.545474537,2009-05-17,13:05:29
40.009532,116.314557,0,157,39950.5455324074,2009-05-17,13:05:34
40.009648,116.314448,0,160,39950.5455902778,2009-05-17,13:05:39
40.009746,116.31442,0,159,39950.5456481481,2009-05-17,13:05:44
40.009777,116.31456,0,156,39950.5457060185,2009-05-17,13:05:49
40.009781,116.314732,0,156,39950.5457638889,2009-05-17,13:05:54
40.009811,116.314894,0,156,39950.5458217593,2009-05-17,13:05:59
40.009811,116.315036,0,151,39950.5458796296,2009-05-17,13:06:04
40.009805,116.315098,0,149,39950.5459375,2009-05-17,13:06:09
40.009805,116.315098,0,149,39950.5459722222,2009-05-17,13:06:12
40.009806,116.315098,0,154,39950.5459953704,2009-05-17,13:06:14
40.009822,116.315098,0,157,39950.5460532407,2009-05-17,13:06:19
40.009844,116.315097,0,160,39950.5461111111,2009-05-17,13:06:24
40.009858,116.315077,0,163,39950.5461689815,2009-05-17,13:06:29
40.009878,116.315069,0,165,39950.5462268519,2009-05-17,13:06:34
40.009899,116.315057,0,168,39950.5462847222,2009-05-17,13:06:39
40.009928,116.315043,0,171,39950.5463425926,2009-05-17,13:06:44
40.009949,116.315029,0,174,39950.546400463,2009-05-17,13:06:49
40.009958,116.315023,0,176,39950.5464583333,2009-05-17,13:06:54
40.009972,116.315015,0,177,39950.5465162037,2009-05-17,13:06:59
40.009989,116.315004,0,178,39950.5465740741,2009-05-17,13:07:04
40.010006,116.314989,0,179,39950.5466319444,2009-05-17,13:07:09
40.010026,116.314973,0,181,39950.5466898148,2009-05-17,13:07:14
40.010043,116.314962,0,182,39950.5467476852,2009-05-17,13:07:19
40.010057,116.314954,0,184,39950.5468055556,2009-05-17,13:07:24
40.010068,116.314949,0,185,39950.5468634259,2009-05-17,13:07:29
40.010075,116.314945,0,185,39950.5469212963,2009-05-17,13:07:34
40.010082,116.314941,0,186,39950.5469791667,2009-05-17,13:07:39
40.01009,116.314937,0,186,39950.547037037,2009-05-17,13:07:44
40.010092,116.314935,0,186,39950.5470949074,2009-05-17,13:07:49
40.010092,116.314935,0,186,39950.5471296296,2009-05-17,13:07:52
40.010096,116.314934,0,186,39950.5471527778,2009-05-17,13:07:54
40.010106,116.314927,0,186,39950.5472106481,2009-05-17,13:07:59
40.010115,116.31492,0,186,39950.5472685185,2009-05-17,13:08:04
40.010115,116.31492,0,186,39950.5473032407,2009-05-17,13:08:07
40.010114,116.314918,0,186,39950.5473263889,2009-05-17,13:08:09
40.011266,116.312591,0,436,39950.5765740741,2009-05-17,13:50:16
40.010972,116.31333,0,353,39950.5766435185,2009-05-17,13:50:22
40.010909,116.313413,0,425,39950.576712963,2009-05-17,13:50:28
40.010994,116.313507,0,304,39950.5767708333,2009-05-17,13:50:33
40.010915,116.3135,0,331,39950.5768287037,2009-05-17,13:50:38
40.010892,116.313578,0,349,39950.5768865741,2009-05-17,13:50:43
40.010411,116.314312,0,281,39950.5769444444,2009-05-17,13:50:48
40.010117,116.31467,0,263,39950.5770023148,2009-05-17,13:50:53
40.01022,116.314929,0,280,39950.5770717593,2009-05-17,13:50:59
40.010053,116.31508,0,242,39950.5771296296,2009-05-17,13:51:04
40.010022,116.315055,0,223,39950.5771875,2009-05-17,13:51:09
40.009995,116.314974,0,221,39950.5772453704,2009-05-17,13:51:14
40.009933,116.314871,0,187,39950.5773032407,2009-05-17,13:51:19
40.009871,116.314868,0,183,39950.5773611111,2009-05-17,13:51:24
40.009871,116.314868,0,183,39950.5773958333,2009-05-17,13:51:27
40.00987,116.314867,0,182,39950.5774189815,2009-05-17,13:51:29
40.009846,116.314828,0,172,39950.5774768519,2009-05-17,13:51:34
40.009822,116.314689,0,151,39950.5775347222,2009-05-17,13:51:39
40.009822,116.314563,0,140,39950.5775925926,2009-05-17,13:51:44
40.009724,116.314494,0,138,39950.577650463,2009-05-17,13:51:49
40.009685,116.314455,0,131,39950.5777083333,2009-05-17,13:51:54
40.009644,116.314484,0,125,39950.5777662037,2009-05-17,13:51:59
40.009642,116.314479,0,122,39950.5778240741,2009-05-17,13:52:04
40.009642,116.314479,0,122,39950.5778587963,2009-05-17,13:52:07
40.009646,116.314483,0,121,39950.5778819444,2009-05-17,13:52:09
40.00963,116.314512,0,118,39950.5779398148,2009-05-17,13:52:14
40.009612,116.314642,0,114,39950.5779976852,2009-05-17,13:52:19
40.009589,116.314756,0,117,39950.5780555556,2009-05-17,13:52:24
40.009563,116.314906,0,123,39950.5781134259,2009-05-17,13:52:29
40.009549,116.315048,0,124,39950.5781712963,2009-05-17,13:52:34
40.009568,116.315251,0,128,39950.5782291667,2009-05-17,13:52:39
40.009571,116.315451,0,130,39950.578287037,2009-05-17,13:52:44
40.009534,116.315634,0,135,39950.5783449074,2009-05-17,13:52:49
40.009561,116.315803,0,140,39950.5784027778,2009-05-17,13:52:54
40.009538,116.315945,0,147,39950.5784606481,2009-05-17,13:52:59
40.009384,116.316079,0,154,39950.5785185185,2009-05-17,13:53:04
40.009212,116.316167,0,155,39950.5785763889,2009-05-17,13:53:09
40.009062,116.316226,0,156,39950.5786342593,2009-05-17,13:53:14
40.00895,116.316398,0,159,39950.5786921296,2009-05-17,13:53:19
40.008943,116.316612,0,161,39950.57875,2009-05-17,13:53:24
40.008986,116.316817,0,165,39950.5788078704,2009-05-17,13:53:29
40.008957,116.317045,0,172,39950.5788657407,2009-05-17,13:53:34
40.008936,116.317254,0,178,39950.5789236111,2009-05-17,13:53:39
40.008937,116.317468,0,184,39950.5789814815,2009-05-17,13:53:44
40.008888,116.317645,0,189,39950.5790393518,2009-05-17,13:53:49
40.008819,116.317672,0,194,39950.5790972222,2009-05-17,13:53:54
40.00867,116.317696,0,201,39950.5791550926,2009-05-17,13:53:59
40.008498,116.317702,0,204,39950.579212963,2009-05-17,13:54:04
40.008385,116.317667,0,206,39950.5792708333,2009-05-17,13:54:09
40.008208,116.317694,0,209,39950.5793287037,2009-05-17,13:54:14
40.00807,116.317662,0,214,39950.5793865741,2009-05-17,13:54:19
40.007903,116.317698,0,216,39950.5794444444,2009-05-17,13:54:24
40.007728,116.317686,0,217,39950.5795023148,2009-05-17,13:54:29
40.007539,116.317673,0,220,39950.5795601852,2009-05-17,13:54:34
40.00726,116.317724,0,224,39950.5796180556,2009-05-17,13:54:39
40.007042,116.317752,0,223,39950.5796759259,2009-05-17,13:54:44
40.006816,116.317813,0,229,39950.5797337963,2009-05-17,13:54:49
40.00664,116.317803,0,231,39950.5797916667,2009-05-17,13:54:54
40.006482,116.317819,0,237,39950.579849537,2009-05-17,13:54:59
40.006271,116.317831,0,242,39950.5799074074,2009-05-17,13:55:04
40.006084,116.317841,0,242,39950.5799652778,2009-05-17,13:55:09
40.005931,116.317843,0,241,39950.5800231481,2009-05-17,13:55:14
40.005766,116.317844,0,240,39950.5800810185,2009-05-17,13:55:19
40.005644,116.317819,0,235,39950.5801388889,2009-05-17,13:55:24
40.005596,116.31783,0,228,39950.5801967593,2009-05-17,13:55:29
40.005602,116.31781,0,217,39950.5802546296,2009-05-17,13:55:34
40.005534,116.31781,0,210,39950.5803125,2009-05-17,13:55:39
40.005429,116.317788,0,201,39950.5803703704,2009-05-17,13:55:44
40.00532,116.3178,0,195,39950.5804282407,2009-05-17,13:55:49
40.005171,116.317767,0,192,39950.5804861111,2009-05-17,13:55:54
40.004982,116.317815,0,188,39950.5805439815,2009-05-17,13:55:59
40.004822,116.317877,0,178,39950.5806018518,2009-05-17,13:56:04
40.004756,116.317959,0,171,39950.5806597222,2009-05-17,13:56:09
40.004705,116.318168,0,170,39950.5807175926,2009-05-17,13:56:14
40.004661,116.31834,0,170,39950.580775463,2009-05-17,13:56:19
40.004669,116.318523,0,160,39950.5808333333,2009-05-17,13:56:24
40.004712,116.318688,0,137,39950.5808912037,2009-05-17,13:56:29
40.004709,116.318874,0,131,39950.5809490741,2009-05-17,13:56:34
40.004718,116.319079,0,125,39950.5810069444,2009-05-17,13:56:39
40.004772,116.319315,0,125,39950.5810648148,2009-05-17,13:56:44
40.004792,116.319501,0,119,39950.5811226852,2009-05-17,13:56:49
40.004792,116.319676,0,107,39950.5811805556,2009-05-17,13:56:54
40.004807,116.319849,0,93,39950.5812384259,2009-05-17,13:56:59
40.004831,116.320031,0,91,39950.5812962963,2009-05-17,13:57:04
40.004847,116.320228,0,92,39950.5813541667,2009-05-17,13:57:09
40.004864,116.320434,0,95,39950.581412037,2009-05-17,13:57:14
40.004874,116.320624,0,91,39950.5814699074,2009-05-17,13:57:19
40.004887,116.320815,0,92,39950.5815277778,2009-05-17,13:57:24
40.004894,116.320978,0,89,39950.5815856481,2009-05-17,13:57:29
40.004882,116.321173,0,91,39950.5816435185,2009-05-17,13:57:34
40.004806,116.32129,0,96,39950.5817013889,2009-05-17,13:57:39
40.004648,116.321295,0,94,39950.5817592593,2009-05-17,13:57:44
40.004529,116.32128,0,94,39950.5818171296,2009-05-17,13:57:49
40.004425,116.321295,0,95,39950.581875,2009-05-17,13:57:54
40.004215,116.32134,0,99,39950.5819328704,2009-05-17,13:57:59
40.004083,116.321347,0,101,39950.5819907407,2009-05-17,13:58:04
40.003951,116.321352,0,102,39950.5820486111,2009-05-17,13:58:09
40.003705,116.321396,0,103,39950.5821064815,2009-05-17,13:58:14
40.003532,116.321448,0,101,39950.5821643519,2009-05-17,13:58:19
40.003455,116.321567,0,103,39950.5822222222,2009-05-17,13:58:24
40.003424,116.32172,0,105,39950.5822800926,2009-05-17,13:58:29
40.003394,116.321913,0,103,39950.582337963,2009-05-17,13:58:34
40.003365,116.322107,0,109,39950.5823958333,2009-05-17,13:58:39
40.003371,116.322313,0,115,39950.5824537037,2009-05-17,13:58:44
40.003389,116.322489,0,123,39950.5825115741,2009-05-17,13:58:49
40.00341,116.322702,0,131,39950.5825694444,2009-05-17,13:58:54
40.00343,116.322874,0,134,39950.5826273148,2009-05-17,13:58:59
40.003463,116.323075,0,137,39950.5826851852,2009-05-17,13:59:04
40.003461,116.323279,0,141,39950.5827430556,2009-05-17,13:59:09
40.003406,116.323542,0,143,39950.5828009259,2009-05-17,13:59:14
40.003407,116.323726,0,140,39950.5828587963,2009-05-17,13:59:19
40.003396,116.323931,0,132,39950.5829166667,2009-05-17,13:59:24
40.003411,116.324098,0,127,39950.582974537,2009-05-17,13:59:29
40.003389,116.324255,0,129,39950.5830324074,2009-05-17,13:59:34
40.003294,116.324254,0,122,39950.5830902778,2009-05-17,13:59:39
40.003189,116.324295,0,124,39950.5831481481,2009-05-17,13:59:44
40.003064,116.324309,0,124,39950.5832060185,2009-05-17,13:59:49
40.002936,116.324319,0,126,39950.5832638889,2009-05-17,13:59:54
40.002846,116.324321,0,128,39950.5833217593,2009-05-17,13:59:59
40.002712,116.324281,0,125,39950.5833796296,2009-05-17,14:00:04
40.002461,116.324309,0,128,39950.5834375,2009-05-17,14:00:09
40.002269,116.324349,0,124,39950.5834953704,2009-05-17,14:00:14
40.002124,116.324375,0,124,39950.5835532407,2009-05-17,14:00:19
40.001962,116.324356,0,120,39950.5836111111,2009-05-17,14:00:24
40.001748,116.324386,0,121,39950.5836689815,2009-05-17,14:00:29
40.001605,116.324359,0,108,39950.5837268519,2009-05-17,14:00:34
40.00142,116.32447,0,104,39950.5837847222,2009-05-17,14:00:39
40.001342,116.324689,0,103,39950.5838425926,2009-05-17,14:00:44
40.001296,116.324901,0,108,39950.583900463,2009-05-17,14:00:49
40.00128,116.325107,0,104,39950.5839583333,2009-05-17,14:00:54
40.001252,116.325335,0,106,39950.5840162037,2009-05-17,14:00:59
40.001245,116.325585,0,116,39950.5840740741,2009-05-17,14:01:04
40.001253,116.325824,0,122,39950.5841319444,2009-05-17,14:01:09
40.001235,116.326066,0,129,39950.5841898148,2009-05-17,14:01:14
40.001236,116.326296,0,125,39950.5842476852,2009-05-17,14:01:19
40.00123,116.326507,0,125,39950.5843055556,2009-05-17,14:01:24
40.001188,116.326649,0,119,39950.5843634259,2009-05-17,14:01:29
40.001174,116.326782,0,107,39950.5844212963,2009-05-17,14:01:34
40.001256,116.32683,0,83,39950.5844791667,2009-05-17,14:01:39
40.001183,116.326796,0,77,39950.584537037,2009-05-17,14:01:44
40.00106,116.326762,0,73,39950.5845949074,2009-05-17,14:01:49
40.000926,116.326734,0,71,39950.5846527778,2009-05-17,14:01:54
40.000744,116.326781,0,70,39950.5847106481,2009-05-17,14:01:59
40.000473,116.327074,0,76,39950.5847685185,2009-05-17,14:02:04
40.000269,116.327175,0,76,39950.5848263889,2009-05-17,14:02:09
40.000124,116.327159,0,73,39950.5848842593,2009-05-17,14:02:14
39.99997,116.327141,0,77,39950.5849421296,2009-05-17,14:02:19
39.999929,116.327232,0,79,39950.585,2009-05-17,14:02:24
39.999946,116.327309,0,80,39950.5850578704,2009-05-17,14:02:29
40.000025,116.327366,0,84,39950.5851157407,2009-05-17,14:02:34
40.000001,116.327382,0,86,39950.5851736111,2009-05-17,14:02:39
40.000028,116.327376,0,91,39950.5852314815,2009-05-17,14:02:44
40.00002,116.327423,0,96,39950.5852893519,2009-05-17,14:02:49
40.000008,116.327479,0,98,39950.5853472222,2009-05-17,14:02:54
39.999992,116.327513,0,99,39950.5854050926,2009-05-17,14:02:59
40.00002,116.32755,0,99,39950.585462963,2009-05-17,14:03:04
40.000128,116.327514,0,99,39950.5855208333,2009-05-17,14:03:09
40.000128,116.327514,0,99,39950.5855555556,2009-05-17,14:03:12
40.000131,116.32751,0,100,39950.5855787037,2009-05-17,14:03:14
40.000172,116.32749,0,100,39950.5856365741,2009-05-17,14:03:19
40.000205,116.32744,0,99,39950.5856944444,2009-05-17,14:03:24
40.00023,116.327402,0,99,39950.5857523148,2009-05-17,14:03:29
40.00024,116.327344,0,99,39950.5858101852,2009-05-17,14:03:34
40.000154,116.327308,0,100,39950.5858680556,2009-05-17,14:03:39
40.000109,116.327249,0,100,39950.5859259259,2009-05-17,14:03:44
40.000161,116.327215,0,100,39950.5859837963,2009-05-17,14:03:49
40.000162,116.327256,0,100,39950.5860416667,2009-05-17,14:03:54
40.000164,116.327288,0,100,39950.586099537,2009-05-17,14:03:59
40.000194,116.327276,0,100,39950.5861574074,2009-05-17,14:04:04
40.000216,116.327279,0,101,39950.5862152778,2009-05-17,14:04:09
40.000258,116.327246,0,101,39950.5862731481,2009-05-17,14:04:14
40.000315,116.32718,0,101,39950.5863310185,2009-05-17,14:04:19
40.000354,116.327157,0,102,39950.5863888889,2009-05-17,14:04:24
40.000387,116.327112,0,102,39950.5864467593,2009-05-17,14:04:29
40.000449,116.32697,0,102,39950.5865046296,2009-05-17,14:04:34
40.00045,116.326939,0,102,39950.5865625,2009-05-17,14:04:39
