# Supplementary material for: Research on differential privacy protection method based on user tendency
Source: PLoS One. 2023 Oct 26;18(10):e0288823. doi: 10.1371/journal.pone.0288823 (PMC10602288; doi:10.1371/journal.pone.0288823)
Supplement: S1 Data — (ZIP) [file pone.0288823.s001.zip › Data 5-1/000/Trajectory/20090517220626.plt]

Geolife trajectory
WGS 84
Altitude is in Feet
Reserved 3
0,2,255,My Track,0,0,2,8421376
0
40.000005,116.325913,0,491,39950.9211342593,2009-05-17,22:06:26
39.999683,116.32833,0,-198,39950.9211921296,2009-05-17,22:06:31
39.999662,116.328239,0,-198,39950.92125,2009-05-17,22:06:36
39.999644,116.328191,0,-198,39950.9213078704,2009-05-17,22:06:41
39.999612,116.328125,0,-197,39950.9213657407,2009-05-17,22:06:46
39.999574,116.328026,0,-198,39950.9214236111,2009-05-17,22:06:51
39.999525,116.3279,0,-200,39950.9214814815,2009-05-17,22:06:56
39.999659,116.327761,0,-193,39950.9215393519,2009-05-17,22:07:01
39.999689,116.327676,0,-193,39950.9215972222,2009-05-17,22:07:06
39.999666,116.327613,0,-192,39950.9216550926,2009-05-17,22:07:11
39.999642,116.327527,0,-194,39950.921712963,2009-05-17,22:07:16
39.999629,116.327433,0,-197,39950.9217708333,2009-05-17,22:07:21
39.999638,116.327359,0,-194,39950.9218287037,2009-05-17,22:07:26
39.999646,116.327269,0,-189,39950.9218865741,2009-05-17,22:07:31
39.999643,116.327171,0,-192,39950.9219444444,2009-05-17,22:07:36
39.999659,116.327055,0,-190,39950.9220023148,2009-05-17,22:07:41
39.999666,116.326977,0,-190,39950.9220601852,2009-05-17,22:07:46
39.999656,116.326841,0,-183,39950.9221180556,2009-05-17,22:07:51
39.999659,116.326737,0,-178,39950.9221759259,2009-05-17,22:07:56
39.999659,116.326659,0,-170,39950.9222337963,2009-05-17,22:08:01
39.999643,116.326602,0,-162,39950.9222916667,2009-05-17,22:08:06
39.999651,116.32654,0,-152,39950.922349537,2009-05-17,22:08:11
39.999658,116.326503,0,-145,39950.9224074074,2009-05-17,22:08:16
39.999696,116.326504,0,-138,39950.9224652778,2009-05-17,22:08:21
39.999766,116.326511,0,-133,39950.9225231481,2009-05-17,22:08:26
39.999855,116.326595,0,-123,39950.9225810185,2009-05-17,22:08:31
39.999923,116.326631,0,-117,39950.9226388889,2009-05-17,22:08:36
40.000038,116.326712,0,-110,39950.9226967593,2009-05-17,22:08:41
40.000043,116.326899,0,-99,39950.9227546296,2009-05-17,22:08:46
40.000132,116.326983,0,-89,39950.9228125,2009-05-17,22:08:51
40.000162,116.326976,0,-78,39950.9228703704,2009-05-17,22:08:56
40.000217,116.326971,0,-71,39950.9229282407,2009-05-17,22:09:01
40.000269,116.326934,0,-65,39950.9229861111,2009-05-17,22:09:06
40.000436,116.326681,0,-64,39950.9230439815,2009-05-17,22:09:11
40.000799,116.326311,0,-62,39950.9231018518,2009-05-17,22:09:16
40.0008,116.326282,0,-58,39950.9231597222,2009-05-17,22:09:21
40.000924,116.32622,0,-52,39950.9232175926,2009-05-17,22:09:26
40.001032,116.326103,0,-47,39950.923275463,2009-05-17,22:09:31
40.001088,116.325982,0,-48,39950.9233333333,2009-05-17,22:09:36
40.001089,116.325897,0,-50,39950.9233912037,2009-05-17,22:09:41
40.001104,116.325805,0,-52,39950.9234490741,2009-05-17,22:09:46
40.001049,116.325762,0,-52,39950.9235069444,2009-05-17,22:09:51
40.000993,116.325716,0,-49,39950.9235648148,2009-05-17,22:09:56
40.000977,116.325661,0,-51,39950.9236226852,2009-05-17,22:10:01
40.000932,116.325604,0,-55,39950.9236805556,2009-05-17,22:10:06
40.000923,116.325504,0,-62,39950.9237384259,2009-05-17,22:10:11
40.000888,116.325478,0,-60,39950.9237962963,2009-05-17,22:10:16
40.000884,116.325436,0,-61,39950.9238541667,2009-05-17,22:10:21
40.00089,116.325419,0,-61,39950.923912037,2009-05-17,22:10:26
40.00089,116.325419,0,-61,39950.9239467593,2009-05-17,22:10:29
40.00089,116.325417,0,-58,39950.9239699074,2009-05-17,22:10:31
40.001067,116.324973,0,10,39950.9240277778,2009-05-17,22:10:36
40.001461,116.324502,0,26,39950.9240856481,2009-05-17,22:10:41
40.001629,116.32448,0,39,39950.9241435185,2009-05-17,22:10:46
40.001708,116.324534,0,45,39950.9242013889,2009-05-17,22:10:51
40.001771,116.32457,0,49,39950.9242592593,2009-05-17,22:10:56
40.001866,116.324568,0,49,39950.9243171296,2009-05-17,22:11:01
40.001953,116.324568,0,50,39950.924375,2009-05-17,22:11:06
40.001993,116.324559,0,52,39950.9244328704,2009-05-17,22:11:11
40.002059,116.324553,0,55,39950.9244907407,2009-05-17,22:11:16
40.002058,116.324589,0,52,39950.9245486111,2009-05-17,22:11:21
40.002161,116.324563,0,49,39950.9246064815,2009-05-17,22:11:26
40.002149,116.324627,0,44,39950.9246643518,2009-05-17,22:11:31
40.002195,116.324644,0,49,39950.9247222222,2009-05-17,22:11:36
40.002254,116.324662,0,47,39950.9247800926,2009-05-17,22:11:41
40.002327,116.324662,0,45,39950.924837963,2009-05-17,22:11:46
40.002379,116.324687,0,45,39950.9248958333,2009-05-17,22:11:51
40.002418,116.324705,0,47,39950.9249537037,2009-05-17,22:11:56
40.002496,116.324692,0,47,39950.9250115741,2009-05-17,22:12:01
40.002534,116.324726,0,47,39950.9250694444,2009-05-17,22:12:06
40.002707,116.324671,0,46,39950.9251273148,2009-05-17,22:12:11
40.002867,116.324601,0,47,39950.9251851852,2009-05-17,22:12:16
40.002955,116.324525,0,46,39950.9252430556,2009-05-17,22:12:21
40.003016,116.324516,0,45,39950.9253009259,2009-05-17,22:12:26
40.00314,116.324506,0,46,39950.9253587963,2009-05-17,22:12:31
40.003184,116.324526,0,44,39950.9254166667,2009-05-17,22:12:36
40.003221,116.324525,0,43,39950.925474537,2009-05-17,22:12:41
40.003242,116.324517,0,39,39950.9255324074,2009-05-17,22:12:46
40.003258,116.32447,0,41,39950.9255902778,2009-05-17,22:12:51
40.003253,116.324395,0,41,39950.9256481482,2009-05-17,22:12:56
40.003262,116.324311,0,47,39950.9257060185,2009-05-17,22:13:01
40.003267,116.324226,0,51,39950.9257638889,2009-05-17,22:13:06
40.003394,116.324034,0,52,39950.9258217593,2009-05-17,22:13:11
40.003416,116.323918,0,54,39950.9258796296,2009-05-17,22:13:16
40.003369,116.323811,0,54,39950.9259375,2009-05-17,22:13:21
40.003372,116.323712,0,59,39950.9259953704,2009-05-17,22:13:26
40.003377,116.323609,0,62,39950.9260532407,2009-05-17,22:13:31
40.003347,116.323531,0,64,39950.9261111111,2009-05-17,22:13:36
40.003247,116.323464,0,72,39950.9261689815,2009-05-17,22:13:41
40.003253,116.323342,0,76,39950.9262268519,2009-05-17,22:13:46
40.003254,116.32323,0,76,39950.9262847222,2009-05-17,22:13:51
40.003316,116.323128,0,80,39950.9263425926,2009-05-17,22:13:56
40.003292,116.323042,0,79,39950.926400463,2009-05-17,22:14:01
40.003229,116.322953,0,79,39950.9264583333,2009-05-17,22:14:06
40.003291,116.322815,0,79,39950.9265162037,2009-05-17,22:14:11
40.003327,116.322712,0,80,39950.9265740741,2009-05-17,22:14:16
40.003334,116.322594,0,81,39950.9266319444,2009-05-17,22:14:21
40.003368,116.322505,0,83,39950.9266898148,2009-05-17,22:14:26
40.003429,116.322447,0,86,39950.9267476852,2009-05-17,22:14:31
40.003499,116.322441,0,83,39950.9268055556,2009-05-17,22:14:36
40.003574,116.322442,0,83,39950.9268634259,2009-05-17,22:14:41
40.003606,116.32242,0,82,39950.9269212963,2009-05-17,22:14:46
40.003685,116.3224,0,84,39950.9269791667,2009-05-17,22:14:51
40.003754,116.322394,0,86,39950.927037037,2009-05-17,22:14:56
40.003846,116.322384,0,92,39950.9270949074,2009-05-17,22:15:01
40.003906,116.322357,0,96,39950.9271527778,2009-05-17,22:15:06
40.003956,116.32244,0,89,39950.9272106481,2009-05-17,22:15:11
40.004017,116.322501,0,85,39950.9272685185,2009-05-17,22:15:16
40.004112,116.32249,0,74,39950.9273263889,2009-05-17,22:15:21
40.004172,116.322499,0,64,39950.9273842593,2009-05-17,22:15:26
40.004195,116.322526,0,56,39950.9274421296,2009-05-17,22:15:31
40.00423,116.322546,0,56,39950.9275,2009-05-17,22:15:36
40.004202,116.322529,0,63,39950.9275578704,2009-05-17,22:15:41
40.004202,116.322529,0,63,39950.9275925926,2009-05-17,22:15:44
40.004195,116.322533,0,62,39950.9276157407,2009-05-17,22:15:46
40.004177,116.322529,0,64,39950.9276736111,2009-05-17,22:15:51
40.004177,116.322529,0,64,39950.9277083333,2009-05-17,22:15:54
40.004169,116.322533,0,71,39950.9277314815,2009-05-17,22:15:56
40.004164,116.322511,0,71,39950.9277893519,2009-05-17,22:16:01
40.004174,116.32249,0,71,39950.9278472222,2009-05-17,22:16:06
40.004245,116.322417,0,71,39950.9279050926,2009-05-17,22:16:11
40.004188,116.322409,0,71,39950.927962963,2009-05-17,22:16:16
40.004202,116.322367,0,71,39950.9280208333,2009-05-17,22:16:21
40.004216,116.322335,0,72,39950.9280787037,2009-05-17,22:16:26
40.004246,116.322312,0,73,39950.9281365741,2009-05-17,22:16:31
40.004264,116.322297,0,74,39950.9281944444,2009-05-17,22:16:36
40.004264,116.322297,0,74,39950.9282291667,2009-05-17,22:16:39
40.004267,116.322302,0,76,39950.9282523148,2009-05-17,22:16:41
40.004253,116.322302,0,80,39950.9283101852,2009-05-17,22:16:46
40.004253,116.322302,0,80,39950.9283449074,2009-05-17,22:16:49
40.00426,116.322307,0,83,39950.9283680556,2009-05-17,22:16:51
40.004276,116.3223,0,85,39950.9284259259,2009-05-17,22:16:56
40.004314,116.322278,0,86,39950.9284837963,2009-05-17,22:17:01
40.004358,116.322255,0,87,39950.9285416667,2009-05-17,22:17:06
40.0044,116.322238,0,88,39950.928599537,2009-05-17,22:17:11
40.004446,116.322239,0,89,39950.9286574074,2009-05-17,22:17:16
40.004474,116.322209,0,90,39950.9287152778,2009-05-17,22:17:21
40.004531,116.322335,0,92,39950.9288888889,2009-05-17,22:17:36
40.004438,116.322316,0,94,39950.9289467593,2009-05-17,22:17:41
40.004121,116.322495,0,76,39950.9290046296,2009-05-17,22:17:46
40.003897,116.322588,0,74,39950.9290625,2009-05-17,22:17:51
40.003706,116.322669,0,74,39950.9291203704,2009-05-17,22:17:56
40.003466,116.322771,0,74,39950.9291782407,2009-05-17,22:18:01
40.003739,116.322562,0,74,39950.9292361111,2009-05-17,22:18:06
40.003956,116.322434,0,76,39950.9292939815,2009-05-17,22:18:11
40.003955,116.322468,0,78,39950.9293518519,2009-05-17,22:18:16
40.00401,116.322455,0,80,39950.9294097222,2009-05-17,22:18:21
40.004058,116.322412,0,82,39950.9294675926,2009-05-17,22:18:26
40.004092,116.322381,0,84,39950.929525463,2009-05-17,22:18:31
40.004154,116.322339,0,86,39950.9295833333,2009-05-17,22:18:36
40.004184,116.322334,0,88,39950.9296412037,2009-05-17,22:18:41
40.004211,116.322336,0,90,39950.9296990741,2009-05-17,22:18:46
40.004244,116.322344,0,92,39950.9297569444,2009-05-17,22:18:51
40.004287,116.322322,0,93,39950.9298148148,2009-05-17,22:18:56
40.004355,116.322299,0,94,39950.9298726852,2009-05-17,22:19:01
40.004429,116.322285,0,95,39950.9299305556,2009-05-17,22:19:06
40.004478,116.322255,0,96,39950.9299884259,2009-05-17,22:19:11
40.004463,116.322243,0,97,39950.9300462963,2009-05-17,22:19:16
40.004429,116.322236,0,98,39950.9301041667,2009-05-17,22:19:21
40.004403,116.322208,0,99,39950.930162037,2009-05-17,22:19:26
40.004407,116.322165,0,101,39950.9302199074,2009-05-17,22:19:31
40.004448,116.322125,0,102,39950.9302777778,2009-05-17,22:19:36
40.00452,116.32211,0,104,39950.9303356481,2009-05-17,22:19:41
40.00456,116.322115,0,105,39950.9303935185,2009-05-17,22:19:46
40.004573,116.322097,0,107,39950.9304513889,2009-05-17,22:19:51
40.004627,116.322069,0,108,39950.9305092593,2009-05-17,22:19:56
40.00391,116.322438,0,110,39950.9307407407,2009-05-17,22:20:16
40.003942,116.32244,0,110,39950.9307986111,2009-05-17,22:20:21
40.003952,116.322433,0,110,39950.9308564815,2009-05-17,22:20:26
40.00396,116.32238,0,221,39950.9309143518,2009-05-17,22:20:31
40.004045,116.322335,0,140,39950.9309722222,2009-05-17,22:20:36
40.004138,116.322335,0,129,39950.9310300926,2009-05-17,22:20:41
40.00419,116.322382,0,113,39950.931087963,2009-05-17,22:20:46
40.004163,116.322393,0,111,39950.9311458333,2009-05-17,22:20:51
40.004137,116.322408,0,102,39950.9312037037,2009-05-17,22:20:56
40.004106,116.322415,0,93,39950.9312615741,2009-05-17,22:21:01
40.004085,116.322418,0,84,39950.9313194444,2009-05-17,22:21:06
40.00407,116.322413,0,80,39950.9313773148,2009-05-17,22:21:11
40.004126,116.322421,0,80,39950.9314351852,2009-05-17,22:21:16
40.004176,116.322418,0,80,39950.9314930556,2009-05-17,22:21:21
40.004249,116.322366,0,80,39950.9315509259,2009-05-17,22:21:26
40.004312,116.322362,0,78,39950.9316087963,2009-05-17,22:21:31
40.004341,116.322368,0,77,39950.9316666667,2009-05-17,22:21:36
40.004358,116.322376,0,76,39950.931724537,2009-05-17,22:21:41
40.004358,116.322376,0,76,39950.9317592593,2009-05-17,22:21:44
40.004355,116.322374,0,77,39950.9317824074,2009-05-17,22:21:46
40.004374,116.322356,0,79,39950.9318402778,2009-05-17,22:21:51
40.004376,116.322347,0,82,39950.9318981481,2009-05-17,22:21:56
40.004325,116.322341,0,81,39950.9319560185,2009-05-17,22:22:01
40.004316,116.322315,0,82,39950.9320138889,2009-05-17,22:22:06
40.004275,116.322331,0,86,39950.9320717593,2009-05-17,22:22:11
40.004275,116.322331,0,86,39950.9321064815,2009-05-17,22:22:14
40.004273,116.322334,0,87,39950.9321296296,2009-05-17,22:22:16
40.004285,116.322334,0,87,39950.9321875,2009-05-17,22:22:21
40.004323,116.32235,0,89,39950.9322453704,2009-05-17,22:22:26
40.004387,116.322366,0,91,39950.9323032407,2009-05-17,22:22:31
40.004371,116.322317,0,91,39950.9323611111,2009-05-17,22:22:36
40.00441,116.322294,0,92,39950.9324189815,2009-05-17,22:22:41
40.004435,116.322279,0,102,39950.9324768518,2009-05-17,22:22:46
40.004451,116.322241,0,120,39950.9325347222,2009-05-17,22:22:51
40.004214,116.322215,0,110,39950.9415046296,2009-05-17,22:35:46
40.004171,116.322241,0,108,39950.9415625,2009-05-17,22:35:51
40.004125,116.322269,0,108,39950.9416203704,2009-05-17,22:35:56
40.004107,116.322301,0,105,39950.9416782407,2009-05-17,22:36:01
40.004132,116.32232,0,103,39950.9417361111,2009-05-17,22:36:06
40.004154,116.32232,0,103,39950.9417939815,2009-05-17,22:36:11
40.004192,116.322331,0,105,39950.9418518519,2009-05-17,22:36:16
40.004248,116.32235,0,109,39950.9419097222,2009-05-17,22:36:21
40.004248,116.32235,0,109,39950.9419444444,2009-05-17,22:36:24
40.004249,116.322347,0,113,39950.9419675926,2009-05-17,22:36:26
40.004267,116.322329,0,117,39950.942025463,2009-05-17,22:36:31
40.004246,116.322321,0,119,39950.9420833333,2009-05-17,22:36:36
40.004257,116.322313,0,120,39950.9421412037,2009-05-17,22:36:41
40.004271,116.322301,0,120,39950.9421990741,2009-05-17,22:36:46
40.00428,116.32228,0,120,39950.9422569444,2009-05-17,22:36:51
40.004298,116.32227,0,120,39950.9423148148,2009-05-17,22:36:56
40.004329,116.322283,0,119,39950.9423726852,2009-05-17,22:37:01
40.004344,116.322305,0,118,39950.9424305556,2009-05-17,22:37:06
40.00435,116.322316,0,117,39950.9424884259,2009-05-17,22:37:11
40.00435,116.322316,0,117,39950.9425231481,2009-05-17,22:37:14
40.00435,116.322317,0,117,39950.9425462963,2009-05-17,22:37:16
40.004317,116.322349,0,117,39950.9426041667,2009-05-17,22:37:21
40.004286,116.322377,0,117,39950.942662037,2009-05-17,22:37:26
40.004279,116.322393,0,118,39950.9427199074,2009-05-17,22:37:31
40.00428,116.322407,0,118,39950.9427777778,2009-05-17,22:37:36
40.004265,116.32238,0,118,39950.9428356481,2009-05-17,22:37:41
40.004232,116.322361,0,119,39950.9428935185,2009-05-17,22:37:46
40.004177,116.322348,0,120,39950.9429513889,2009-05-17,22:37:51
40.004202,116.322334,0,120,39950.9430092593,2009-05-17,22:37:56
40.004208,116.322327,0,121,39950.9430671296,2009-05-17,22:38:01
40.004213,116.322333,0,121,39950.943125,2009-05-17,22:38:06
40.00422,116.322337,0,121,39950.9431828704,2009-05-17,22:38:11
40.00422,116.322337,0,121,39950.9432175926,2009-05-17,22:38:14
40.004228,116.32234,0,121,39950.9432407407,2009-05-17,22:38:16
40.004197,116.322333,0,122,39950.9432986111,2009-05-17,22:38:21
40.004166,116.322337,0,125,39950.9433564815,2009-05-17,22:38:26
40.004166,116.322337,0,125,39950.9433912037,2009-05-17,22:38:29
40.004159,116.322344,0,125,39950.9434143519,2009-05-17,22:38:31
40.004157,116.322335,0,125,39950.9434722222,2009-05-17,22:38:36
40.004194,116.322339,0,124,39950.9435300926,2009-05-17,22:38:41
40.004199,116.322317,0,124,39950.943587963,2009-05-17,22:38:46
40.004192,116.322282,0,125,39950.9436458333,2009-05-17,22:38:51
40.004154,116.322276,0,127,39950.9437037037,2009-05-17,22:38:56
40.004141,116.32227,0,127,39950.9437615741,2009-05-17,22:39:01
40.004135,116.32226,0,127,39950.9438194444,2009-05-17,22:39:06
40.004139,116.322252,0,127,39950.9438773148,2009-05-17,22:39:11
40.004143,116.322256,0,127,39950.9439351852,2009-05-17,22:39:16
40.004147,116.322253,0,127,39950.9439930556,2009-05-17,22:39:21
40.004148,116.322249,0,128,39950.9440509259,2009-05-17,22:39:26
40.004152,116.322243,0,128,39950.9441087963,2009-05-17,22:39:31
40.004155,116.322245,0,128,39950.9441666667,2009-05-17,22:39:36
40.004153,116.322251,0,128,39950.944224537,2009-05-17,22:39:41
40.004156,116.322247,0,128,39950.9442824074,2009-05-17,22:39:46
40.004161,116.322244,0,128,39950.9443402778,2009-05-17,22:39:51
40.004162,116.322237,0,128,39950.9443981481,2009-05-17,22:39:56
40.004162,116.322237,0,128,39950.9444328704,2009-05-17,22:39:59
40.004168,116.32223,0,128,39950.9444560185,2009-05-17,22:40:01
40.004181,116.322258,0,126,39950.9445138889,2009-05-17,22:40:06
40.004196,116.32229,0,123,39950.9445717593,2009-05-17,22:40:11
40.004207,116.322316,0,121,39950.9446296296,2009-05-17,22:40:16
40.004207,116.322316,0,121,39950.9446643519,2009-05-17,22:40:19
40.0042,116.322322,0,119,39950.9446875,2009-05-17,22:40:21
40.004163,116.322344,0,118,39950.9447453704,2009-05-17,22:40:26
40.004133,116.322386,0,116,39950.9448032407,2009-05-17,22:40:31
40.004096,116.322392,0,115,39950.9448611111,2009-05-17,22:40:36
40.004029,116.322351,0,112,39950.9449189815,2009-05-17,22:40:41
40.004076,116.322263,0,112,39950.9449768519,2009-05-17,22:40:46
40.004184,116.322203,0,111,39950.9450347222,2009-05-17,22:40:51
40.004213,116.322127,0,110,39950.9450925926,2009-05-17,22:40:56
40.004193,116.32208,0,109,39950.945150463,2009-05-17,22:41:01
40.004236,116.322071,0,108,39950.9452083333,2009-05-17,22:41:06
40.004244,116.322062,0,108,39950.9452662037,2009-05-17,22:41:11
40.00426,116.322091,0,108,39950.9453240741,2009-05-17,22:41:16
40.004283,116.322106,0,108,39950.9453819444,2009-05-17,22:41:21
40.004337,116.322165,0,110,39950.9454398148,2009-05-17,22:41:26
40.004409,116.322233,0,110,39950.9454976852,2009-05-17,22:41:31
40.004388,116.322313,0,110,39950.9455555556,2009-05-17,22:41:36
40.004388,116.322313,0,110,39950.9455902778,2009-05-17,22:41:39
40.004393,116.322306,0,112,39950.9456134259,2009-05-17,22:41:41
40.004367,116.322342,0,112,39950.9456712963,2009-05-17,22:41:46
40.004281,116.322387,0,121,39950.9457291667,2009-05-17,22:41:51
40.00421,116.322419,0,124,39950.945787037,2009-05-17,22:41:56
40.004183,116.322464,0,138,39950.9458449074,2009-05-17,22:42:01
40.0042,116.32246,0,140,39950.9459027778,2009-05-17,22:42:06
40.0042,116.32246,0,140,39950.9459375,2009-05-17,22:42:09
40.004206,116.322457,0,140,39950.9459606481,2009-05-17,22:42:11
40.004189,116.322475,0,141,39950.9460185185,2009-05-17,22:42:16
40.004172,116.32249,0,143,39950.9460763889,2009-05-17,22:42:21
40.004163,116.322498,0,145,39950.9461342593,2009-05-17,22:42:26
40.004228,116.322491,0,149,39950.9461921296,2009-05-17,22:42:31
40.004308,116.32251,0,152,39950.94625,2009-05-17,22:42:36
40.004361,116.322517,0,153,39950.9463078704,2009-05-17,22:42:41
40.004396,116.322493,0,152,39950.9463657407,2009-05-17,22:42:46
40.004424,116.322428,0,151,39950.9464236111,2009-05-17,22:42:51
40.004445,116.322387,0,151,39950.9464814815,2009-05-17,22:42:56
40.004574,116.322452,0,148,39950.9465393518,2009-05-17,22:43:01
40.004686,116.322445,0,151,39950.9465972222,2009-05-17,22:43:06
40.00471,116.32242,0,154,39950.9466550926,2009-05-17,22:43:11
40.004727,116.322383,0,154,39950.946712963,2009-05-17,22:43:16
40.004762,116.32237,0,153,39950.9467708333,2009-05-17,22:43:21
40.004802,116.322352,0,153,39950.9468287037,2009-05-17,22:43:26
40.00487,116.322363,0,152,39950.9468865741,2009-05-17,22:43:31
40.004987,116.322398,0,150,39950.9469444444,2009-05-17,22:43:36
40.005052,116.322395,0,149,39950.9470023148,2009-05-17,22:43:41
40.00511,116.32238,0,149,39950.9470601852,2009-05-17,22:43:46
40.005158,116.322378,0,152,39950.9471180556,2009-05-17,22:43:51
40.005223,116.322356,0,159,39950.9471759259,2009-05-17,22:43:56
40.005474,116.322396,0,153,39950.9472337963,2009-05-17,22:44:01
40.005546,116.322332,0,154,39950.9472916667,2009-05-17,22:44:06
40.005577,116.322293,0,160,39950.947349537,2009-05-17,22:44:11
40.005591,116.322307,0,171,39950.9474074074,2009-05-17,22:44:16
40.005618,116.322238,0,181,39950.9474652778,2009-05-17,22:44:21
40.00568,116.322174,0,187,39950.9475231481,2009-05-17,22:44:26
40.005753,116.322056,0,195,39950.9475810185,2009-05-17,22:44:31
40.005746,116.321954,0,199,39950.9476388889,2009-05-17,22:44:36
40.005778,116.321884,0,198,39950.9476967593,2009-05-17,22:44:41
40.005763,116.321801,0,198,39950.9477546296,2009-05-17,22:44:46
40.005779,116.321694,0,198,39950.9478125,2009-05-17,22:44:51
40.005829,116.321672,0,199,39950.9478703704,2009-05-17,22:44:56
40.005896,116.32165,0,198,39950.9479282407,2009-05-17,22:45:01
40.005955,116.321665,0,201,39950.9479861111,2009-05-17,22:45:06
40.006035,116.321662,0,202,39950.9480439815,2009-05-17,22:45:11
40.006144,116.321675,0,210,39950.9481018518,2009-05-17,22:45:16
40.006173,116.321675,0,214,39950.9481597222,2009-05-17,22:45:21
40.006189,116.321648,0,216,39950.9482175926,2009-05-17,22:45:26
40.006193,116.321538,0,214,39950.948275463,2009-05-17,22:45:31
40.006316,116.321532,0,212,39950.9483333333,2009-05-17,22:45:36
40.006409,116.321562,0,215,39950.9483912037,2009-05-17,22:45:41
40.006481,116.321599,0,222,39950.9484490741,2009-05-17,22:45:46
40.006545,116.321568,0,215,39950.9485069444,2009-05-17,22:45:51
40.006629,116.32148,0,213,39950.9485648148,2009-05-17,22:45:56
40.006718,116.321445,0,209,39950.9486226852,2009-05-17,22:46:01
40.006783,116.321417,0,202,39950.9486805556,2009-05-17,22:46:06
40.006834,116.321366,0,196,39950.9487384259,2009-05-17,22:46:11
40.006871,116.321342,0,184,39950.9487962963,2009-05-17,22:46:16
40.006913,116.321318,0,178,39950.9488541667,2009-05-17,22:46:21
40.006913,116.321318,0,178,39950.9488888889,2009-05-17,22:46:24
40.006905,116.321311,0,172,39950.948912037,2009-05-17,22:46:26
40.006917,116.321268,0,168,39950.9489699074,2009-05-17,22:46:31
40.006944,116.321234,0,164,39950.9490277778,2009-05-17,22:46:36
40.006961,116.321252,0,156,39950.9490856482,2009-05-17,22:46:41
40.007006,116.321257,0,153,39950.9491435185,2009-05-17,22:46:46
40.00702,116.321259,0,151,39950.9492013889,2009-05-17,22:46:51
40.007143,116.321254,0,151,39950.9492592593,2009-05-17,22:46:56
40.007329,116.321263,0,155,39950.9493171296,2009-05-17,22:47:01
40.007401,116.321162,0,151,39950.949375,2009-05-17,22:47:06
40.007439,116.321016,0,148,39950.9494328704,2009-05-17,22:47:11
40.007465,116.320847,0,144,39950.9494907407,2009-05-17,22:47:16
40.007476,116.320694,0,136,39950.9495486111,2009-05-17,22:47:21
40.007472,116.32056,0,133,39950.9496064815,2009-05-17,22:47:26
40.007444,116.32045,0,125,39950.9496643519,2009-05-17,22:47:31
40.00746,116.320346,0,115,39950.9497222222,2009-05-17,22:47:36
40.007457,116.320246,0,116,39950.9497800926,2009-05-17,22:47:41
40.007486,116.320142,0,121,39950.949837963,2009-05-17,22:47:46
40.007494,116.320056,0,128,39950.9498958333,2009-05-17,22:47:51
40.007446,116.31995,0,135,39950.9499537037,2009-05-17,22:47:56
40.007398,116.319935,0,137,39950.9500115741,2009-05-17,22:48:01
40.007422,116.319897,0,142,39950.9500694444,2009-05-17,22:48:06
40.007463,116.319852,0,148,39950.9501273148,2009-05-17,22:48:11
40.007506,116.319805,0,162,39950.9501851852,2009-05-17,22:48:16
40.007504,116.319814,0,164,39950.9502430556,2009-05-17,22:48:21
40.007511,116.319811,0,164,39950.9503009259,2009-05-17,22:48:26
40.007516,116.319812,0,164,39950.9503587963,2009-05-17,22:48:31
40.007517,116.31981,0,165,39950.9504166667,2009-05-17,22:48:36
40.007513,116.319807,0,166,39950.950474537,2009-05-17,22:48:41
40.007513,116.319807,0,166,39950.9505092593,2009-05-17,22:48:44
40.007517,116.319799,0,166,39950.9505324074,2009-05-17,22:48:46
40.007517,116.319784,0,166,39950.9505902778,2009-05-17,22:48:51
40.007544,116.319773,0,166,39950.9506481481,2009-05-17,22:48:56
40.007622,116.319787,0,166,39950.9507060185,2009-05-17,22:49:01
40.007696,116.319813,0,166,39950.9507638889,2009-05-17,22:49:06
40.007734,116.319847,0,166,39950.9508217593,2009-05-17,22:49:11
40.007734,116.319847,0,166,39950.9508564815,2009-05-17,22:49:14
40.007734,116.319847,0,166,39950.9508796296,2009-05-17,22:49:16
