# Supplementary material for: Research on differential privacy protection method based on user tendency
Source: PLoS One. 2023 Oct 26;18(10):e0288823. doi: 10.1371/journal.pone.0288823 (PMC10602288; doi:10.1371/journal.pone.0288823)
Supplement: S1 Data — (ZIP) [file pone.0288823.s001.zip › Data 5-1/000/Trajectory/20090518064638.plt]

Geolife trajectory
WGS 84
Altitude is in Feet
Reserved 3
0,2,255,My Track,0,0,2,8421376
0
40.007245,116.319596,0,492,39951.2823842593,2009-05-18,06:46:38
40.007242,116.319563,0,492,39951.2824421296,2009-05-18,06:46:43
40.007219,116.319595,0,491,39951.2825,2009-05-18,06:46:48
40.007206,116.319499,0,524,39951.2825578704,2009-05-18,06:46:53
40.007281,116.31977,0,516,39951.2826157407,2009-05-18,06:46:58
40.007287,116.319985,0,517,39951.2826736111,2009-05-18,06:47:03
40.00723,116.320179,0,526,39951.2827314815,2009-05-18,06:47:08
40.007196,116.320366,0,537,39951.2827893518,2009-05-18,06:47:13
40.007186,116.320538,0,549,39951.2828472222,2009-05-18,06:47:18
40.007159,116.320701,0,564,39951.2829050926,2009-05-18,06:47:23
40.00703,116.320741,0,576,39951.282962963,2009-05-18,06:47:28
40.006889,116.320751,0,591,39951.2830208333,2009-05-18,06:47:33
40.006749,116.320747,0,603,39951.2830787037,2009-05-18,06:47:38
40.006609,116.320751,0,611,39951.2831365741,2009-05-18,06:47:43
40.006477,116.320748,0,623,39951.2831944444,2009-05-18,06:47:48
40.006323,116.320755,0,636,39951.2832523148,2009-05-18,06:47:53
40.006157,116.320769,0,648,39951.2833101852,2009-05-18,06:47:58
40.006037,116.320827,0,662,39951.2833680556,2009-05-18,06:48:03
40.005801,116.320781,0,675,39951.2834259259,2009-05-18,06:48:08
40.005659,116.320753,0,688,39951.2834837963,2009-05-18,06:48:13
40.005424,116.320721,0,698,39951.2835416667,2009-05-18,06:48:18
40.005245,116.320731,0,711,39951.283599537,2009-05-18,06:48:23
40.005079,116.320717,0,725,39951.2836574074,2009-05-18,06:48:28
40.004868,116.320775,0,737,39951.2837152778,2009-05-18,06:48:33
40.00473,116.320776,0,747,39951.2837731481,2009-05-18,06:48:38
40.004568,116.32075,0,761,39951.2838310185,2009-05-18,06:48:43
40.004422,116.320728,0,775,39951.2838888889,2009-05-18,06:48:48
40.004301,116.320726,0,784,39951.2839467593,2009-05-18,06:48:53
40.00414,116.320756,0,795,39951.2840046296,2009-05-18,06:48:58
40.003946,116.320788,0,811,39951.2840625,2009-05-18,06:49:03
40.003722,116.320739,0,820,39951.2841203704,2009-05-18,06:49:08
40.003569,116.320809,0,834,39951.2841782407,2009-05-18,06:49:13
40.003419,116.321016,0,847,39951.2842361111,2009-05-18,06:49:18
40.003292,116.32124,0,861,39951.2842939815,2009-05-18,06:49:23
40.003279,116.321489,0,868,39951.2843518518,2009-05-18,06:49:28
40.00334,116.321862,0,877,39951.2844097222,2009-05-18,06:49:33
40.003374,116.322208,0,884,39951.2844675926,2009-05-18,06:49:38
40.003326,116.322408,0,896,39951.284525463,2009-05-18,06:49:43
40.003351,116.322725,0,903,39951.2845833333,2009-05-18,06:49:48
40.003384,116.32291,0,916,39951.2846412037,2009-05-18,06:49:53
40.003396,116.323055,0,932,39951.2846990741,2009-05-18,06:49:58
40.003402,116.323226,0,945,39951.2847569444,2009-05-18,06:50:03
40.003354,116.323421,0,959,39951.2848148148,2009-05-18,06:50:08
40.003323,116.323542,0,956,39951.2848726852,2009-05-18,06:50:13
40.003243,116.323558,0,957,39951.2849305556,2009-05-18,06:50:18
40.003009,116.323621,0,955,39951.2849884259,2009-05-18,06:50:23
40.002818,116.323716,0,955,39951.2850462963,2009-05-18,06:50:28
40.002645,116.323789,0,959,39951.2851041667,2009-05-18,06:50:33
40.002476,116.323831,0,966,39951.285162037,2009-05-18,06:50:38
40.002403,116.32367,0,968,39951.2852199074,2009-05-18,06:50:43
40.002121,116.32365,0,976,39951.2852777778,2009-05-18,06:50:48
40.001899,116.323711,0,980,39951.2853356482,2009-05-18,06:50:53
40.001701,116.323783,0,988,39951.2853935185,2009-05-18,06:50:58
40.001426,116.323871,0,998,39951.2854513889,2009-05-18,06:51:03
40.001143,116.323866,0,1009,39951.2855092593,2009-05-18,06:51:08
40.000801,116.324455,0,1008,39951.2855671296,2009-05-18,06:51:13
40.000786,116.324619,0,1014,39951.285625,2009-05-18,06:51:18
40.000887,116.324824,0,1020,39951.2856828704,2009-05-18,06:51:23
40.000926,116.325068,0,1027,39951.2857407407,2009-05-18,06:51:28
40.000976,116.325265,0,1038,39951.2857986111,2009-05-18,06:51:33
40.001038,116.325487,0,1042,39951.2858564815,2009-05-18,06:51:38
40.001048,116.325707,0,1052,39951.2859143519,2009-05-18,06:51:43
40.001075,116.325967,0,1061,39951.2859722222,2009-05-18,06:51:48
40.001149,116.32628,0,1074,39951.2860300926,2009-05-18,06:51:53
40.001025,116.326458,0,1079,39951.286087963,2009-05-18,06:51:58
40.000919,116.32644,0,1085,39951.2861458333,2009-05-18,06:52:03
40.000848,116.326394,0,1096,39951.2862037037,2009-05-18,06:52:08
40.000667,116.326407,0,1105,39951.2862615741,2009-05-18,06:52:13
40.000571,116.326484,0,1113,39951.2863194444,2009-05-18,06:52:18
40.000483,116.326468,0,1124,39951.2863773148,2009-05-18,06:52:23
40.000436,116.326562,0,1129,39951.2864351852,2009-05-18,06:52:28
40.000392,116.32661,0,1137,39951.2864930556,2009-05-18,06:52:33
40.000358,116.326628,0,1144,39951.2865509259,2009-05-18,06:52:38
40.000319,116.326643,0,1145,39951.2866087963,2009-05-18,06:52:43
40.000283,116.326676,0,1146,39951.2866666667,2009-05-18,06:52:48
40.000189,116.326678,0,1137,39951.286724537,2009-05-18,06:52:53
39.999948,116.326676,0,1111,39951.2867824074,2009-05-18,06:52:58
39.999898,116.326672,0,1115,39951.2868402778,2009-05-18,06:53:03
39.999938,116.326604,0,1079,39951.2868981481,2009-05-18,06:53:08
39.999934,116.326624,0,1067,39951.2869560185,2009-05-18,06:53:13
39.999858,116.326595,0,1043,39951.2870138889,2009-05-18,06:53:18
39.999778,116.326585,0,1045,39951.2870717593,2009-05-18,06:53:23
39.999688,116.326614,0,1050,39951.2871296296,2009-05-18,06:53:28
39.99973,116.326749,0,1055,39951.2871875,2009-05-18,06:53:33
39.99973,116.326749,0,1055,39951.2872222222,2009-05-18,06:53:36
39.999724,116.326746,0,1053,39951.2872453704,2009-05-18,06:53:38
39.999696,116.326742,0,1055,39951.2873032407,2009-05-18,06:53:43
39.999662,116.326734,0,1057,39951.2873611111,2009-05-18,06:53:48
39.999642,116.326738,0,1060,39951.2874189815,2009-05-18,06:53:53
39.999527,116.326738,0,1063,39951.2874768519,2009-05-18,06:53:58
39.999566,116.326769,0,1066,39951.2877083333,2009-05-18,06:54:18
39.999627,116.326771,0,1066,39951.2877662037,2009-05-18,06:54:23
39.999706,116.32674,0,1066,39951.2878240741,2009-05-18,06:54:28
39.999797,116.326723,0,1066,39951.2878819444,2009-05-18,06:54:33
39.99988,116.326717,0,1066,39951.2879398148,2009-05-18,06:54:38
39.999939,116.326731,0,1067,39951.2879976852,2009-05-18,06:54:43
39.999907,116.326809,0,290,39951.3455324074,2009-05-18,08:17:34
40.000051,116.326866,0,183,39951.3455902778,2009-05-18,08:17:39
39.999943,116.326902,0,149,39951.3456481481,2009-05-18,08:17:44
39.99982,116.327056,0,138,39951.3457060185,2009-05-18,08:17:49
39.999669,116.327093,0,130,39951.3457638889,2009-05-18,08:17:54
39.999511,116.327025,0,122,39951.3458217593,2009-05-18,08:17:59
39.999373,116.326908,0,117,39951.3458796296,2009-05-18,08:18:04
39.999249,116.326761,0,118,39951.3459375,2009-05-18,08:18:09
39.999083,116.326737,0,111,39951.3459953704,2009-05-18,08:18:14
39.998905,116.326717,0,106,39951.3460532407,2009-05-18,08:18:19
39.998725,116.326727,0,98,39951.3461111111,2009-05-18,08:18:24
39.998573,116.326717,0,89,39951.3461689815,2009-05-18,08:18:29
39.998478,116.326705,0,79,39951.3462268518,2009-05-18,08:18:34
39.998326,116.326661,0,70,39951.3462847222,2009-05-18,08:18:39
39.998168,116.326664,0,61,39951.3463425926,2009-05-18,08:18:44
39.998017,116.32668,0,49,39951.346400463,2009-05-18,08:18:49
39.997825,116.326627,0,39,39951.3464583333,2009-05-18,08:18:54
39.997649,116.326623,0,26,39951.3465162037,2009-05-18,08:18:59
39.997471,116.326645,0,14,39951.3465740741,2009-05-18,08:19:04
39.997323,116.326664,0,1,39951.3466319444,2009-05-18,08:19:09
39.997192,116.326693,0,-11,39951.3466898148,2009-05-18,08:19:14
39.997043,116.326685,0,-24,39951.3467476852,2009-05-18,08:19:19
39.996879,116.326587,0,-36,39951.3468055556,2009-05-18,08:19:24
39.996731,116.326641,0,-48,39951.3468634259,2009-05-18,08:19:29
39.996522,116.32651,0,-54,39951.3469212963,2009-05-18,08:19:34
39.996319,116.326495,0,-58,39951.3469791667,2009-05-18,08:19:39
39.996101,116.326487,0,-49,39951.347037037,2009-05-18,08:19:44
39.995944,116.326497,0,-57,39951.3470949074,2009-05-18,08:19:49
39.995765,116.326521,0,-65,39951.3471527778,2009-05-18,08:19:54
39.995512,116.326494,0,-61,39951.3472106481,2009-05-18,08:19:59
39.995333,116.326534,0,-66,39951.3472685185,2009-05-18,08:20:04
39.995149,116.326626,0,-74,39951.3473263889,2009-05-18,08:20:09
39.994968,116.326626,0,-82,39951.3473842593,2009-05-18,08:20:14
39.994809,116.326636,0,-94,39951.3474421296,2009-05-18,08:20:19
39.994641,116.326622,0,-96,39951.3475,2009-05-18,08:20:24
39.994546,116.326647,0,-110,39951.3475578704,2009-05-18,08:20:29
39.994499,116.326561,0,-120,39951.3476157407,2009-05-18,08:20:34
39.994481,116.326552,0,-133,39951.3476736111,2009-05-18,08:20:39
39.994459,116.326411,0,-145,39951.3477314815,2009-05-18,08:20:44
39.994465,116.326075,0,-157,39951.3477893519,2009-05-18,08:20:49
39.994539,116.326063,0,-170,39951.3478472222,2009-05-18,08:20:54
39.994502,116.325955,0,-181,39951.3479050926,2009-05-18,08:20:59
39.994558,116.325802,0,-172,39951.347962963,2009-05-18,08:21:04
39.994327,116.325885,0,-163,39951.3480208333,2009-05-18,08:21:09
39.994222,116.32591,0,-159,39951.3480787037,2009-05-18,08:21:14
39.994226,116.325901,0,-161,39951.3481365741,2009-05-18,08:21:19
39.994221,116.325936,0,-155,39951.3481944444,2009-05-18,08:21:24
39.994221,116.325941,0,-154,39951.3482523148,2009-05-18,08:21:29
39.994221,116.325941,0,-154,39951.348287037,2009-05-18,08:21:32
39.994223,116.325941,0,-154,39951.3483101852,2009-05-18,08:21:34
39.993824,116.326291,0,221,39951.3499305556,2009-05-18,08:23:54
39.993736,116.326181,0,172,39951.3499884259,2009-05-18,08:23:59
39.993719,116.326278,0,191,39951.3500462963,2009-05-18,08:24:04
39.993733,116.326255,0,202,39951.3501041667,2009-05-18,08:24:09
39.993775,116.326166,0,201,39951.350162037,2009-05-18,08:24:14
39.993857,116.326036,0,216,39951.3502199074,2009-05-18,08:24:19
39.993853,116.32608,0,218,39951.3502777778,2009-05-18,08:24:24
39.993831,116.326133,0,215,39951.3503356481,2009-05-18,08:24:29
39.993782,116.326193,0,216,39951.3503935185,2009-05-18,08:24:34
39.993769,116.326207,0,215,39951.3504513889,2009-05-18,08:24:39
39.993753,116.326238,0,213,39951.3505092593,2009-05-18,08:24:44
39.993697,116.326305,0,196,39951.3505671296,2009-05-18,08:24:49
39.993727,116.326467,0,196,39951.350625,2009-05-18,08:24:54
39.993634,116.326475,0,194,39951.3506828704,2009-05-18,08:24:59
39.993527,116.32644,0,192,39951.3507407407,2009-05-18,08:25:04
39.993425,116.326342,0,190,39951.3507986111,2009-05-18,08:25:09
39.993238,116.326258,0,184,39951.3508564815,2009-05-18,08:25:14
39.993059,116.326292,0,180,39951.3509143519,2009-05-18,08:25:19
39.992854,116.326223,0,174,39951.3509722222,2009-05-18,08:25:24
39.992682,116.326051,0,169,39951.3510300926,2009-05-18,08:25:29
39.992449,116.325969,0,163,39951.351087963,2009-05-18,08:25:34
39.992207,116.326038,0,155,39951.3511458333,2009-05-18,08:25:39
39.991976,116.326181,0,139,39951.3512037037,2009-05-18,08:25:44
39.991801,116.326219,0,126,39951.3512615741,2009-05-18,08:25:49
39.991695,116.32645,0,116,39951.3513194444,2009-05-18,08:25:54
39.991605,116.326617,0,109,39951.3513773148,2009-05-18,08:25:59
39.991559,116.326779,0,101,39951.3514351852,2009-05-18,08:26:04
39.991567,116.326998,0,94,39951.3514930556,2009-05-18,08:26:09
39.991555,116.327289,0,88,39951.3515509259,2009-05-18,08:26:14
39.991531,116.327515,0,83,39951.3516087963,2009-05-18,08:26:19
39.991443,116.32774,0,79,39951.3516666667,2009-05-18,08:26:24
39.991397,116.327947,0,74,39951.351724537,2009-05-18,08:26:29
39.991403,116.328208,0,70,39951.3517824074,2009-05-18,08:26:34
39.991361,116.328523,0,66,39951.3518402778,2009-05-18,08:26:39
39.991328,116.328751,0,63,39951.3518981481,2009-05-18,08:26:44
39.99128,116.329095,0,58,39951.3519560185,2009-05-18,08:26:49
39.991241,116.329293,0,52,39951.3520138889,2009-05-18,08:26:54
39.99126,116.329592,0,54,39951.3520717593,2009-05-18,08:26:59
39.991266,116.329744,0,55,39951.3521296296,2009-05-18,08:27:04
39.99126,116.329842,0,56,39951.3521875,2009-05-18,08:27:09
39.991214,116.329973,0,54,39951.3522453704,2009-05-18,08:27:14
39.99122,116.330073,0,53,39951.3523032407,2009-05-18,08:27:19
39.991281,116.330145,0,51,39951.3523611111,2009-05-18,08:27:24
39.99128,116.330163,0,50,39951.3524189815,2009-05-18,08:27:29
39.991355,116.330388,0,50,39951.3524768518,2009-05-18,08:27:34
39.991442,116.330421,0,52,39951.3525347222,2009-05-18,08:27:39
39.99144,116.330423,0,52,39951.3525925926,2009-05-18,08:27:44
39.99144,116.330423,0,52,39951.3526273148,2009-05-18,08:27:47
39.991442,116.330426,0,52,39951.352650463,2009-05-18,08:27:49
39.991478,116.330613,0,59,39951.3527083333,2009-05-18,08:27:54
39.991455,116.330824,0,69,39951.3527662037,2009-05-18,08:27:59
39.991439,116.331014,0,73,39951.3528240741,2009-05-18,08:28:04
39.991446,116.331101,0,94,39951.3528819444,2009-05-18,08:28:09
39.991446,116.331101,0,94,39951.3529166667,2009-05-18,08:28:12
39.991446,116.331101,0,93,39951.3529398148,2009-05-18,08:28:14
39.991456,116.3311,0,93,39951.3529976852,2009-05-18,08:28:19
39.991458,116.331102,0,93,39951.3530555556,2009-05-18,08:28:24
39.991458,116.331106,0,93,39951.3531134259,2009-05-18,08:28:29
39.991453,116.331106,0,93,39951.3531712963,2009-05-18,08:28:34
39.991461,116.331108,0,93,39951.3532291667,2009-05-18,08:28:39
39.991461,116.331108,0,93,39951.3532638889,2009-05-18,08:28:42
39.991463,116.331114,0,94,39951.353287037,2009-05-18,08:28:44
39.991515,116.331238,0,96,39951.3533449074,2009-05-18,08:28:49
39.991514,116.33149,0,101,39951.3534027778,2009-05-18,08:28:54
39.991502,116.331583,0,100,39951.3534606481,2009-05-18,08:28:59
39.991537,116.331743,0,102,39951.3535185185,2009-05-18,08:29:04
39.991524,116.331918,0,113,39951.3535763889,2009-05-18,08:29:09
39.99154,116.332044,0,111,39951.3536342593,2009-05-18,08:29:14
39.991534,116.332174,0,110,39951.3536921296,2009-05-18,08:29:19
39.991494,116.332292,0,112,39951.35375,2009-05-18,08:29:24
39.991479,116.332355,0,112,39951.3538078704,2009-05-18,08:29:29
39.991449,116.332427,0,120,39951.3538657407,2009-05-18,08:29:34
39.991441,116.332503,0,122,39951.3539236111,2009-05-18,08:29:39
39.991373,116.33271,0,126,39951.3539814815,2009-05-18,08:29:44
39.991333,116.33283,0,127,39951.3540393518,2009-05-18,08:29:49
39.991312,116.332921,0,126,39951.3540972222,2009-05-18,08:29:54
39.991304,116.332948,0,129,39951.3541550926,2009-05-18,08:29:59
39.991312,116.33296,0,131,39951.354212963,2009-05-18,08:30:04
39.991312,116.33296,0,131,39951.3542476852,2009-05-18,08:30:07
39.991304,116.332959,0,131,39951.3542708333,2009-05-18,08:30:09
39.991259,116.332952,0,131,39951.3543287037,2009-05-18,08:30:14
39.9912,116.332944,0,130,39951.3543865741,2009-05-18,08:30:19
39.990787,116.33389,0,264,39951.3865162037,2009-05-18,09:16:35
39.990864,116.333822,0,293,39951.3865740741,2009-05-18,09:16:40
39.990924,116.333878,0,311,39951.3866319444,2009-05-18,09:16:45
39.99096,116.333894,0,326,39951.3866898148,2009-05-18,09:16:50
39.991013,116.333931,0,340,39951.3867476852,2009-05-18,09:16:55
39.991065,116.333972,0,335,39951.3868055556,2009-05-18,09:17:00
39.991122,116.33401,0,347,39951.3868634259,2009-05-18,09:17:05
39.991194,116.333963,0,350,39951.3869212963,2009-05-18,09:17:10
39.991249,116.333941,0,356,39951.3869791667,2009-05-18,09:17:15
39.991285,116.333901,0,361,39951.387037037,2009-05-18,09:17:20
39.991329,116.333834,0,363,39951.3870949074,2009-05-18,09:17:25
39.99136,116.333795,0,374,39951.3871527778,2009-05-18,09:17:30
39.991406,116.33375,0,379,39951.3872106481,2009-05-18,09:17:35
39.991391,116.333707,0,383,39951.3872685185,2009-05-18,09:17:40
39.991394,116.33364,0,384,39951.3873263889,2009-05-18,09:17:45
39.991345,116.333434,0,373,39951.3873842593,2009-05-18,09:17:50
39.991508,116.333282,0,368,39951.3874421296,2009-05-18,09:17:55
39.991506,116.333072,0,363,39951.3875,2009-05-18,09:18:00
39.991577,116.332975,0,356,39951.3875578704,2009-05-18,09:18:05
39.991662,116.332896,0,352,39951.3876157407,2009-05-18,09:18:10
39.991779,116.332734,0,349,39951.3876736111,2009-05-18,09:18:15
39.991717,116.332492,0,344,39951.3877314815,2009-05-18,09:18:20
39.991665,116.332398,0,327,39951.3877893519,2009-05-18,09:18:25
39.991706,116.332319,0,316,39951.3878472222,2009-05-18,09:18:30
39.99176,116.332229,0,318,39951.3879050926,2009-05-18,09:18:35
39.991783,116.332115,0,323,39951.387962963,2009-05-18,09:18:40
39.991779,116.332029,0,330,39951.3880208333,2009-05-18,09:18:45
39.991719,116.331988,0,337,39951.3880787037,2009-05-18,09:18:50
39.991586,116.331929,0,346,39951.3881481481,2009-05-18,09:18:56
39.991526,116.331972,0,346,39951.3882060185,2009-05-18,09:19:01
39.99153,116.331946,0,340,39951.3882638889,2009-05-18,09:19:06
39.991562,116.331887,0,338,39951.3883217593,2009-05-18,09:19:11
39.991557,116.331789,0,341,39951.3883796296,2009-05-18,09:19:16
39.99154,116.33167,0,340,39951.3884375,2009-05-18,09:19:21
39.991511,116.331521,0,339,39951.3884953704,2009-05-18,09:19:26
39.991488,116.33139,0,330,39951.3885532407,2009-05-18,09:19:31
39.991444,116.331414,0,329,39951.3886111111,2009-05-18,09:19:36
39.991446,116.331434,0,327,39951.3886805556,2009-05-18,09:19:42
39.991431,116.331426,0,326,39951.3887384259,2009-05-18,09:19:47
39.99144,116.331431,0,324,39951.3887962963,2009-05-18,09:19:52
39.991441,116.331391,0,323,39951.3888541667,2009-05-18,09:19:57
39.991441,116.331311,0,328,39951.388912037,2009-05-18,09:20:02
39.991432,116.331192,0,329,39951.3889699074,2009-05-18,09:20:07
39.991429,116.331116,0,332,39951.3890277778,2009-05-18,09:20:12
39.991446,116.331095,0,331,39951.3890856481,2009-05-18,09:20:17
39.991507,116.331067,0,329,39951.3891435185,2009-05-18,09:20:22
39.99158,116.331076,0,327,39951.3892013889,2009-05-18,09:20:27
39.991711,116.331092,0,315,39951.3892592593,2009-05-18,09:20:32
39.991872,116.3311,0,314,39951.3893171296,2009-05-18,09:20:37
39.99183,116.331078,0,322,39951.389375,2009-05-18,09:20:42
39.992071,116.330728,0,296,39951.3894328704,2009-05-18,09:20:47
39.992133,116.330669,0,293,39951.3894907407,2009-05-18,09:20:52
39.992133,116.330708,0,295,39951.3895486111,2009-05-18,09:20:57
39.992234,116.330815,0,291,39951.3896064815,2009-05-18,09:21:02
39.992274,116.331013,0,299,39951.3896643519,2009-05-18,09:21:07
39.992499,116.331006,0,304,39951.3897222222,2009-05-18,09:21:12
39.992564,116.331061,0,308,39951.3897800926,2009-05-18,09:21:17
39.992734,116.331186,0,298,39951.389837963,2009-05-18,09:21:22
39.992841,116.331241,0,303,39951.3898958333,2009-05-18,09:21:27
39.992943,116.331254,0,303,39951.3899537037,2009-05-18,09:21:32
39.993059,116.33129,0,306,39951.3900115741,2009-05-18,09:21:37
39.993347,116.331426,0,291,39951.3900694444,2009-05-18,09:21:42
39.993447,116.331409,0,290,39951.3901273148,2009-05-18,09:21:47
39.993569,116.331338,0,297,39951.3901851852,2009-05-18,09:21:52
39.993595,116.331332,0,300,39951.3902430556,2009-05-18,09:21:57
39.993595,116.331332,0,300,39951.3902777778,2009-05-18,09:22:00
39.993599,116.331329,0,303,39951.3903009259,2009-05-18,09:22:02
39.993626,116.331262,0,305,39951.3903587963,2009-05-18,09:22:07
39.993616,116.331175,0,304,39951.3904166667,2009-05-18,09:22:12
39.993605,116.331058,0,304,39951.390474537,2009-05-18,09:22:17
39.993548,116.330877,0,304,39951.3905324074,2009-05-18,09:22:22
39.993567,116.330743,0,309,39951.3905902778,2009-05-18,09:22:27
39.993629,116.330703,0,315,39951.3906481481,2009-05-18,09:22:32
39.993701,116.330641,0,324,39951.3907060185,2009-05-18,09:22:37
39.993813,116.330589,0,335,39951.3907638889,2009-05-18,09:22:42
39.99388,116.330573,0,337,39951.3908217593,2009-05-18,09:22:47
39.994024,116.330557,0,345,39951.3908796296,2009-05-18,09:22:52
39.994103,116.330547,0,351,39951.3909375,2009-05-18,09:22:57
39.994211,116.330547,0,358,39951.3909953704,2009-05-18,09:23:02
39.994297,116.330525,0,365,39951.3910532407,2009-05-18,09:23:07
39.99454,116.330533,0,376,39951.3911111111,2009-05-18,09:23:12
39.99466,116.330541,0,381,39951.3911689815,2009-05-18,09:23:17
39.994737,116.330523,0,389,39951.3912268518,2009-05-18,09:23:22
39.994876,116.330473,0,406,39951.3912847222,2009-05-18,09:23:27
39.99516,116.330307,0,418,39951.3913425926,2009-05-18,09:23:32
39.995282,116.330148,0,428,39951.391400463,2009-05-18,09:23:37
39.995333,116.329862,0,441,39951.3914583333,2009-05-18,09:23:42
39.99542,116.329803,0,456,39951.3915162037,2009-05-18,09:23:47
39.995491,116.329828,0,475,39951.3915740741,2009-05-18,09:23:52
39.995509,116.329821,0,488,39951.3916319444,2009-05-18,09:23:57
39.995554,116.329799,0,497,39951.3916898148,2009-05-18,09:24:02
39.995556,116.329716,0,501,39951.3917476852,2009-05-18,09:24:07
39.995624,116.329655,0,506,39951.3918055556,2009-05-18,09:24:12
39.995604,116.32956,0,504,39951.3918634259,2009-05-18,09:24:17
39.995589,116.329422,0,471,39951.3919212963,2009-05-18,09:24:22
39.995527,116.32929,0,443,39951.3919791667,2009-05-18,09:24:27
39.995416,116.329084,0,430,39951.392037037,2009-05-18,09:24:32
39.995316,116.328928,0,411,39951.3920949074,2009-05-18,09:24:37
39.995269,116.328786,0,374,39951.3921527778,2009-05-18,09:24:42
39.9952,116.328581,0,356,39951.3922106481,2009-05-18,09:24:47
39.995106,116.328389,0,337,39951.3922685185,2009-05-18,09:24:52
39.994997,116.328257,0,322,39951.3923263889,2009-05-18,09:24:57
39.994975,116.328149,0,315,39951.3923842593,2009-05-18,09:25:02
39.995022,116.327705,0,314,39951.3924421296,2009-05-18,09:25:07
39.994993,116.327464,0,308,39951.3925,2009-05-18,09:25:12
39.994999,116.327266,0,309,39951.3925578704,2009-05-18,09:25:17
39.995068,116.327105,0,312,39951.3926157407,2009-05-18,09:25:22
39.995079,116.327022,0,323,39951.3926736111,2009-05-18,09:25:27
39.99517,116.326981,0,329,39951.3927314815,2009-05-18,09:25:32
39.995265,116.326949,0,337,39951.3927893518,2009-05-18,09:25:37
39.995339,116.326882,0,336,39951.3928472222,2009-05-18,09:25:42
39.995437,116.326803,0,338,39951.3929050926,2009-05-18,09:25:47
39.995549,116.326786,0,341,39951.392962963,2009-05-18,09:25:52
39.995657,116.326915,0,360,39951.3930208333,2009-05-18,09:25:57
39.995787,116.326916,0,379,39951.3930787037,2009-05-18,09:26:02
39.995968,116.326634,0,344,39951.3931365741,2009-05-18,09:26:07
39.996129,116.326487,0,322,39951.3931944444,2009-05-18,09:26:12
39.99631,116.326453,0,318,39951.3932523148,2009-05-18,09:26:17
39.996428,116.326463,0,321,39951.3933101852,2009-05-18,09:26:22
39.99654,116.326459,0,341,39951.3933680556,2009-05-18,09:26:27
39.996727,116.326486,0,344,39951.3934259259,2009-05-18,09:26:32
39.996988,116.326454,0,312,39951.3934837963,2009-05-18,09:26:37
39.997185,116.326534,0,307,39951.3935416667,2009-05-18,09:26:42
39.997366,116.326484,0,288,39951.393599537,2009-05-18,09:26:47
39.997585,116.326501,0,272,39951.3936574074,2009-05-18,09:26:52
39.997775,116.32645,0,269,39951.3937152778,2009-05-18,09:26:57
39.997921,116.326408,0,260,39951.3937731481,2009-05-18,09:27:02
39.997975,116.326431,0,251,39951.3938310185,2009-05-18,09:27:07
39.998171,116.326386,0,236,39951.3938888889,2009-05-18,09:27:12
39.998398,116.326409,0,229,39951.3939467593,2009-05-18,09:27:17
39.998584,116.326421,0,228,39951.3940046296,2009-05-18,09:27:22
39.998788,116.326638,0,240,39951.3940625,2009-05-18,09:27:27
39.998959,116.326839,0,231,39951.3941203704,2009-05-18,09:27:32
39.999126,116.32693,0,210,39951.3941782407,2009-05-18,09:27:37
39.999245,116.326983,0,198,39951.3942361111,2009-05-18,09:27:42
39.999299,116.32701,0,188,39951.3942939815,2009-05-18,09:27:47
39.999422,116.326954,0,183,39951.3943518519,2009-05-18,09:27:52
39.999555,116.326932,0,160,39951.3944097222,2009-05-18,09:27:57
39.999669,116.326916,0,131,39951.3944675926,2009-05-18,09:28:02
39.999803,116.326897,0,137,39951.394525463,2009-05-18,09:28:07
39.999821,116.326932,0,127,39951.3945833333,2009-05-18,09:28:12
39.999844,116.326921,0,130,39951.3946412037,2009-05-18,09:28:17
39.99989,116.326982,0,132,39951.3946990741,2009-05-18,09:28:22
40.000023,116.327117,0,149,39951.3947569444,2009-05-18,09:28:27
40.000005,116.327173,0,153,39951.3948148148,2009-05-18,09:28:32
39.999964,116.327218,0,152,39951.3948726852,2009-05-18,09:28:37
39.999935,116.327267,0,152,39951.3949305556,2009-05-18,09:28:42
39.999928,116.327295,0,151,39951.3949884259,2009-05-18,09:28:47
39.999963,116.327307,0,149,39951.3950462963,2009-05-18,09:28:52
40.000015,116.327315,0,147,39951.3951041667,2009-05-18,09:28:57
40.000034,116.327306,0,146,39951.395162037,2009-05-18,09:29:02
39.998998,116.326903,0,919,39951.399537037,2009-05-18,09:35:20
39.999631,116.326946,0,-259,39951.3996064815,2009-05-18,09:35:26
40.000022,116.327126,0,232,39951.3996643518,2009-05-18,09:35:31
40.000038,116.327111,0,197,39951.3997222222,2009-05-18,09:35:36
40.000082,116.327032,0,188,39951.3997800926,2009-05-18,09:35:41
40.000087,116.327091,0,187,39951.399837963,2009-05-18,09:35:46
40.000109,116.327095,0,188,39951.3998958333,2009-05-18,09:35:51
40.00011,116.327113,0,189,39951.3999537037,2009-05-18,09:35:56
40.000115,116.32711,0,188,39951.4000115741,2009-05-18,09:36:01
40.000115,116.32711,0,188,39951.4000462963,2009-05-18,09:36:04
40.000123,116.327115,0,187,39951.4000694444,2009-05-18,09:36:06
40.000106,116.327135,0,186,39951.4001273148,2009-05-18,09:36:11
40.000125,116.327125,0,190,39951.4001851852,2009-05-18,09:36:16
40.000134,116.327106,0,191,39951.4002430556,2009-05-18,09:36:21
40.000134,116.327105,0,191,39951.4003009259,2009-05-18,09:36:26
40.000132,116.327103,0,191,39951.4003587963,2009-05-18,09:36:31
40.000132,116.327103,0,191,39951.4003935185,2009-05-18,09:36:34
40.000133,116.327105,0,192,39951.4004166667,2009-05-18,09:36:36
40.00019,116.327135,0,199,39951.400474537,2009-05-18,09:36:41
40.000243,116.327163,0,212,39951.4005324074,2009-05-18,09:36:46
40.000296,116.327169,0,217,39951.4005902778,2009-05-18,09:36:51
40.000388,116.327151,0,224,39951.4006481481,2009-05-18,09:36:56
40.000472,116.327112,0,229,39951.4007060185,2009-05-18,09:37:01
40.000501,116.327066,0,255,39951.4007638889,2009-05-18,09:37:06
40.000523,116.327033,0,282,39951.4008217593,2009-05-18,09:37:11
40.000608,116.327046,0,292,39951.4008796296,2009-05-18,09:37:16
40.000642,116.327237,0,295,39951.4009375,2009-05-18,09:37:21
40.000689,116.32727,0,294,39951.4009953704,2009-05-18,09:37:26
40.000731,116.327306,0,295,39951.4010532407,2009-05-18,09:37:31
40.000835,116.327263,0,298,39951.4011111111,2009-05-18,09:37:36
40.000945,116.327058,0,296,39951.4011689815,2009-05-18,09:37:41
40.001103,116.326863,0,293,39951.4012268518,2009-05-18,09:37:46
40.001156,116.326798,0,296,39951.4012847222,2009-05-18,09:37:51
40.001235,116.326754,0,299,39951.4013425926,2009-05-18,09:37:56
40.00133,116.326742,0,306,39951.401400463,2009-05-18,09:38:01
40.001443,116.326734,0,306,39951.4014583333,2009-05-18,09:38:06
40.00158,116.326751,0,303,39951.4015162037,2009-05-18,09:38:11
40.00168,116.326744,0,296,39951.4015740741,2009-05-18,09:38:16
40.001748,116.326763,0,268,39951.4016319444,2009-05-18,09:38:21
40.001874,116.326813,0,236,39951.4016898148,2009-05-18,09:38:26
40.001924,116.326777,0,219,39951.4017476852,2009-05-18,09:38:31
40.002115,116.326563,0,189,39951.4018055556,2009-05-18,09:38:36
40.002228,116.326322,0,176,39951.4018634259,2009-05-18,09:38:41
40.002321,116.326113,0,163,39951.4019212963,2009-05-18,09:38:46
40.002334,116.325946,0,145,39951.4019791667,2009-05-18,09:38:51
40.002361,116.325762,0,132,39951.402037037,2009-05-18,09:38:56
40.002378,116.325608,0,125,39951.4020949074,2009-05-18,09:39:01
40.002389,116.325441,0,119,39951.4021527778,2009-05-18,09:39:06
40.002407,116.325306,0,112,39951.4022106482,2009-05-18,09:39:11
40.002488,116.325212,0,110,39951.4022685185,2009-05-18,09:39:16
40.002562,116.325179,0,112,39951.4023263889,2009-05-18,09:39:21
40.002678,116.325164,0,123,39951.4023842593,2009-05-18,09:39:26
40.002783,116.325147,0,143,39951.4024421296,2009-05-18,09:39:31
40.002934,116.325185,0,153,39951.4025,2009-05-18,09:39:36
40.003083,116.325173,0,143,39951.4025578704,2009-05-18,09:39:41
40.003236,116.32515,0,150,39951.4026157407,2009-05-18,09:39:46
40.003355,116.325125,0,150,39951.4026736111,2009-05-18,09:39:51
40.003459,116.325004,0,148,39951.4027314815,2009-05-18,09:39:56
40.003484,116.324859,0,146,39951.4027893519,2009-05-18,09:40:01
40.003507,116.324729,0,146,39951.4028472222,2009-05-18,09:40:06
40.003498,116.324563,0,146,39951.4029050926,2009-05-18,09:40:11
40.003492,116.324439,0,145,39951.402962963,2009-05-18,09:40:16
40.003555,116.324406,0,148,39951.4030208333,2009-05-18,09:40:21
40.00367,116.324385,0,147,39951.4030787037,2009-05-18,09:40:26
40.003791,116.324355,0,151,39951.4031365741,2009-05-18,09:40:31
40.003951,116.324391,0,151,39951.4031944444,2009-05-18,09:40:36
40.004151,116.324403,0,140,39951.4032523148,2009-05-18,09:40:41
40.004295,116.324431,0,146,39951.4033101852,2009-05-18,09:40:46
40.004444,116.324398,0,153,39951.4033680556,2009-05-18,09:40:51
40.004588,116.32437,0,156,39951.4034259259,2009-05-18,09:40:56
40.004745,116.324355,0,160,39951.4034837963,2009-05-18,09:41:01
40.004908,116.324329,0,148,39951.4035416667,2009-05-18,09:41:06
40.005075,116.324319,0,145,39951.403599537,2009-05-18,09:41:11
40.005189,116.324321,0,161,39951.4036574074,2009-05-18,09:41:16
40.00529,116.324336,0,168,39951.4037152778,2009-05-18,09:41:21
40.005486,116.324325,0,176,39951.4037731481,2009-05-18,09:41:26
40.00565,116.324285,0,181,39951.4038310185,2009-05-18,09:41:31
40.005677,116.324284,0,184,39951.4038425926,2009-05-18,09:41:32
40.005843,116.32427,0,196,39951.403900463,2009-05-18,09:41:37
40.005999,116.324266,0,211,39951.4039583333,2009-05-18,09:41:42
40.006152,116.32429,0,222,39951.4040162037,2009-05-18,09:41:47
40.006358,116.324353,0,182,39951.4040740741,2009-05-18,09:41:52
40.006502,116.324322,0,172,39951.4041319444,2009-05-18,09:41:57
40.006586,116.324305,0,161,39951.4041898148,2009-05-18,09:42:02
40.006682,116.324306,0,161,39951.4042476852,2009-05-18,09:42:07
40.006886,116.324266,0,168,39951.4043055556,2009-05-18,09:42:12
40.007094,116.324236,0,165,39951.4043634259,2009-05-18,09:42:17
40.007247,116.324214,0,166,39951.4044212963,2009-05-18,09:42:22
40.007377,116.324189,0,172,39951.4044791667,2009-05-18,09:42:27
40.007524,116.324176,0,174,39951.404537037,2009-05-18,09:42:32
40.00767,116.324158,0,176,39951.4045949074,2009-05-18,09:42:37
40.007853,116.324134,0,152,39951.4046527778,2009-05-18,09:42:42
40.008008,116.324131,0,145,39951.4047106481,2009-05-18,09:42:47
40.008153,116.324119,0,151,39951.4047685185,2009-05-18,09:42:52
40.008343,116.324124,0,149,39951.4048263889,2009-05-18,09:42:57
40.008514,116.324113,0,149,39951.4048842593,2009-05-18,09:43:02
40.008716,116.324084,0,150,39951.4049421296,2009-05-18,09:43:07
40.00889,116.324063,0,147,39951.405,2009-05-18,09:43:12
40.009012,116.324069,0,157,39951.4050578704,2009-05-18,09:43:17
40.009157,116.324044,0,155,39951.4051157407,2009-05-18,09:43:22
40.009307,116.324021,0,148,39951.4051736111,2009-05-18,09:43:27
40.009475,116.324013,0,140,39951.4052314815,2009-05-18,09:43:32
40.009534,116.32392,0,115,39951.4052893519,2009-05-18,09:43:37
40.009567,116.323709,0,108,39951.4053472222,2009-05-18,09:43:42
40.0096,116.323507,0,112,39951.4054050926,2009-05-18,09:43:47
40.009621,116.323346,0,99,39951.405462963,2009-05-18,09:43:52
40.009632,116.323186,0,87,39951.4055208333,2009-05-18,09:43:57
40.009645,116.322981,0,88,39951.4055787037,2009-05-18,09:44:02
40.009666,116.322793,0,94,39951.4056365741,2009-05-18,09:44:07
40.009642,116.322619,0,84,39951.4056944444,2009-05-18,09:44:12
40.009631,116.322408,0,90,39951.4057523148,2009-05-18,09:44:17
40.009594,116.322239,0,88,39951.4058101852,2009-05-18,09:44:22
40.009546,116.322039,0,95,39951.4058680556,2009-05-18,09:44:27
40.009474,116.32189,0,100,39951.4059259259,2009-05-18,09:44:32
40.009309,116.321748,0,105,39951.4059837963,2009-05-18,09:44:37
40.009234,116.32161,0,109,39951.4060416667,2009-05-18,09:44:42
40.009155,116.321504,0,111,39951.406099537,2009-05-18,09:44:47
40.009011,116.32141,0,113,39951.4061574074,2009-05-18,09:44:52
40.008956,116.321287,0,116,39951.4062152778,2009-05-18,09:44:57
40.008967,116.32116,0,118,39951.4062731481,2009-05-18,09:45:02
40.008932,116.320961,0,119,39951.4063310185,2009-05-18,09:45:07
40.00898,116.320873,0,123,39951.4063888889,2009-05-18,09:45:12
40.009074,116.320781,0,132,39951.4064467593,2009-05-18,09:45:17
40.009183,116.320671,0,129,39951.4065046296,2009-05-18,09:45:22
40.009225,116.320565,0,133,39951.4065625,2009-05-18,09:45:27
40.009256,116.32055,0,136,39951.4066203704,2009-05-18,09:45:32
40.009273,116.320548,0,141,39951.4066782407,2009-05-18,09:45:37
40.009258,116.320546,0,145,39951.4067361111,2009-05-18,09:45:42
40.00925,116.320542,0,147,39951.4067939815,2009-05-18,09:45:47
40.009242,116.32054,0,148,39951.4068518518,2009-05-18,09:45:52
40.009242,116.32054,0,148,39951.4068865741,2009-05-18,09:45:55
40.009246,116.320538,0,148,39951.4069097222,2009-05-18,09:45:57
40.009258,116.320534,0,148,39951.4069675926,2009-05-18,09:46:02
40.009255,116.320532,0,147,39951.407025463,2009-05-18,09:46:07
40.009254,116.32053,0,147,39951.4070833333,2009-05-18,09:46:12
40.009247,116.32053,0,147,39951.4071412037,2009-05-18,09:46:17
40.009247,116.32053,0,147,39951.4071759259,2009-05-18,09:46:20
40.00924,116.320531,0,146,39951.4071990741,2009-05-18,09:46:22
40.009229,116.320533,0,146,39951.4072569444,2009-05-18,09:46:27
40.009211,116.320533,0,146,39951.4073148148,2009-05-18,09:46:32
40.009198,116.320535,0,147,39951.4073726852,2009-05-18,09:46:37
40.009207,116.320533,0,147,39951.4074305556,2009-05-18,09:46:42
40.00982,116.320262,0,256,39951.4279861111,2009-05-18,10:16:18
40.00974,116.320237,0,230,39951.4280439815,2009-05-18,10:16:23
40.009765,116.320225,0,240,39951.4281018519,2009-05-18,10:16:28
40.009749,116.320224,0,239,39951.4281597222,2009-05-18,10:16:33
40.009695,116.32022,0,199,39951.4282175926,2009-05-18,10:16:38
40.009712,116.320349,0,213,39951.428275463,2009-05-18,10:16:43
40.009819,116.320238,0,236,39951.4283333333,2009-05-18,10:16:48
40.009828,116.320221,0,240,39951.4283912037,2009-05-18,10:16:53
40.009828,116.320221,0,240,39951.4284259259,2009-05-18,10:16:56
40.009834,116.320216,0,240,39951.4284490741,2009-05-18,10:16:58
40.009851,116.320246,0,242,39951.4285069444,2009-05-18,10:17:03
40.009871,116.320287,0,243,39951.4285648148,2009-05-18,10:17:08
40.009858,116.320326,0,243,39951.4286226852,2009-05-18,10:17:13
40.009833,116.320312,0,242,39951.4286805556,2009-05-18,10:17:18
40.009786,116.320321,0,241,39951.4287384259,2009-05-18,10:17:23
40.009674,116.320339,0,237,39951.4287962963,2009-05-18,10:17:28
40.00956,116.320402,0,232,39951.4288541667,2009-05-18,10:17:33
40.009429,116.320506,0,228,39951.428912037,2009-05-18,10:17:38
40.00931,116.320609,0,225,39951.4289699074,2009-05-18,10:17:43
40.009274,116.320793,0,221,39951.4290277778,2009-05-18,10:17:48
40.0092,116.320868,0,220,39951.4290856481,2009-05-18,10:17:53
40.009125,116.320919,0,219,39951.4291435185,2009-05-18,10:17:58
40.009048,116.321027,0,220,39951.4292013889,2009-05-18,10:18:03
40.008979,116.321105,0,221,39951.4292592593,2009-05-18,10:18:08
40.008935,116.321128,0,222,39951.4293171296,2009-05-18,10:18:13
40.008924,116.321128,0,222,39951.429375,2009-05-18,10:18:18
40.008916,116.321157,0,223,39951.4294328704,2009-05-18,10:18:23
40.008916,116.321165,0,224,39951.4294907407,2009-05-18,10:18:28
40.008921,116.32117,0,224,39951.4295486111,2009-05-18,10:18:33
40.008921,116.32117,0,224,39951.4295833333,2009-05-18,10:18:36
40.008918,116.321165,0,224,39951.4296064815,2009-05-18,10:18:38
40.008916,116.321258,0,224,39951.4296643519,2009-05-18,10:18:43
40.008853,116.321297,0,226,39951.4297222222,2009-05-18,10:18:48
40.008708,116.321098,0,221,39951.4297800926,2009-05-18,10:18:53
40.008614,116.321011,0,213,39951.429837963,2009-05-18,10:18:58
40.008535,116.320951,0,207,39951.4298958333,2009-05-18,10:19:03
40.008371,116.321032,0,205,39951.4299537037,2009-05-18,10:19:08
40.008295,116.320975,0,201,39951.4300115741,2009-05-18,10:19:13
40.008208,116.320935,0,198,39951.4300694444,2009-05-18,10:19:18
40.008084,116.320923,0,201,39951.4301273148,2009-05-18,10:19:23
40.007966,116.320914,0,205,39951.4301851852,2009-05-18,10:19:28
40.007742,116.321032,0,209,39951.4302430556,2009-05-18,10:19:33
40.007572,116.321082,0,215,39951.4303009259,2009-05-18,10:19:38
40.00746,116.321162,0,220,39951.4303587963,2009-05-18,10:19:43
40.007328,116.321172,0,222,39951.4304166667,2009-05-18,10:19:48
40.007138,116.321134,0,227,39951.430474537,2009-05-18,10:19:53
40.006968,116.321118,0,232,39951.4305324074,2009-05-18,10:19:58
40.00681,116.321106,0,240,39951.4305902778,2009-05-18,10:20:03
40.006654,116.321156,0,246,39951.4306481481,2009-05-18,10:20:08
40.006508,116.321182,0,248,39951.4307060185,2009-05-18,10:20:13
40.006356,116.32116,0,256,39951.4307638889,2009-05-18,10:20:18
40.00622,116.321124,0,265,39951.4308217593,2009-05-18,10:20:23
40.006057,116.321093,0,270,39951.4308796296,2009-05-18,10:20:28
40.005831,116.321126,0,275,39951.4309375,2009-05-18,10:20:33
40.00565,116.321122,0,277,39951.4309953704,2009-05-18,10:20:38
40.00553,116.321146,0,274,39951.4310532407,2009-05-18,10:20:43
40.005447,116.32119,0,269,39951.4311111111,2009-05-18,10:20:48
40.005344,116.321157,0,269,39951.4311689815,2009-05-18,10:20:53
40.00533,116.321147,0,274,39951.4312268518,2009-05-18,10:20:58
40.005054,116.321029,0,271,39951.4312847222,2009-05-18,10:21:03
40.00492,116.321043,0,269,39951.4313425926,2009-05-18,10:21:08
40.004791,116.321062,0,266,39951.431400463,2009-05-18,10:21:13
40.004643,116.321078,0,267,39951.4314583333,2009-05-18,10:21:18
40.004489,116.321047,0,271,39951.4315162037,2009-05-18,10:21:23
40.00434,116.321009,0,281,39951.4315740741,2009-05-18,10:21:28
40.004188,116.320988,0,286,39951.4316319444,2009-05-18,10:21:33
40.004023,116.321047,0,296,39951.4316898148,2009-05-18,10:21:38
40.003888,116.321035,0,296,39951.4317476852,2009-05-18,10:21:43
40.003724,116.321061,0,297,39951.4318055556,2009-05-18,10:21:48
40.003538,116.321136,0,302,39951.4318634259,2009-05-18,10:21:53
40.00339,116.32118,0,303,39951.4319212963,2009-05-18,10:21:58
40.003233,116.32122,0,307,39951.4319791667,2009-05-18,10:22:03
40.003121,116.321163,0,303,39951.432037037,2009-05-18,10:22:08
40.003,116.32109,0,308,39951.4320949074,2009-05-18,10:22:13
40.002882,116.321028,0,315,39951.4321527778,2009-05-18,10:22:18
40.002769,116.321012,0,323,39951.4322106481,2009-05-18,10:22:23
40.002665,116.321014,0,324,39951.4322685185,2009-05-18,10:22:28
40.002459,116.321103,0,317,39951.4323263889,2009-05-18,10:22:33
40.002199,116.321193,0,304,39951.4323842593,2009-05-18,10:22:38
40.001962,116.321306,0,288,39951.4324421296,2009-05-18,10:22:43
40.001813,116.321403,0,276,39951.4325,2009-05-18,10:22:48
40.001629,116.321477,0,261,39951.4325578704,2009-05-18,10:22:53
40.001424,116.321488,0,241,39951.4326157407,2009-05-18,10:22:58
40.00123,116.321537,0,232,39951.4326736111,2009-05-18,10:23:03
40.001107,116.321567,0,221,39951.4327314815,2009-05-18,10:23:08
40.000994,116.321536,0,201,39951.4327893518,2009-05-18,10:23:13
40.000859,116.321521,0,181,39951.4328472222,2009-05-18,10:23:18
40.000721,116.321507,0,181,39951.4329050926,2009-05-18,10:23:23
40.000572,116.321517,0,188,39951.432962963,2009-05-18,10:23:28
40.000442,116.32153,0,186,39951.4330208333,2009-05-18,10:23:33
40.000315,116.321538,0,183,39951.4330787037,2009-05-18,10:23:38
40.000216,116.321561,0,177,39951.4331365741,2009-05-18,10:23:43
40.000148,116.321644,0,179,39951.4331944444,2009-05-18,10:23:48
40.000084,116.321787,0,178,39951.4332523148,2009-05-18,10:23:53
39.999975,116.322029,0,197,39951.4333101852,2009-05-18,10:23:58
39.999962,116.322154,0,195,39951.4333680556,2009-05-18,10:24:03
39.999951,116.322264,0,193,39951.4334259259,2009-05-18,10:24:08
39.999916,116.322385,0,192,39951.4334837963,2009-05-18,10:24:13
39.999906,116.322559,0,191,39951.4335416667,2009-05-18,10:24:18
39.999882,116.322712,0,190,39951.433599537,2009-05-18,10:24:23
39.999856,116.322867,0,187,39951.4336574074,2009-05-18,10:24:28
39.999839,116.323034,0,184,39951.4337152778,2009-05-18,10:24:33
39.999818,116.323237,0,182,39951.4337731482,2009-05-18,10:24:38
39.999791,116.323422,0,182,39951.4338310185,2009-05-18,10:24:43
39.999793,116.323583,0,187,39951.4338888889,2009-05-18,10:24:48
39.999779,116.323718,0,190,39951.4339467593,2009-05-18,10:24:53
39.999767,116.323842,0,196,39951.4340046296,2009-05-18,10:24:58
39.999739,116.323994,0,201,39951.4340625,2009-05-18,10:25:03
39.999726,116.32413,0,206,39951.4341203704,2009-05-18,10:25:08
39.99975,116.324332,0,212,39951.4341782407,2009-05-18,10:25:13
39.999726,116.324455,0,215,39951.4342361111,2009-05-18,10:25:18
39.999698,116.324648,0,219,39951.4342939815,2009-05-18,10:25:23
39.999702,116.324848,0,221,39951.4343518519,2009-05-18,10:25:28
39.999713,116.325082,0,217,39951.4344097222,2009-05-18,10:25:33
39.999526,116.325452,0,202,39951.4344675926,2009-05-18,10:25:38
39.999517,116.325635,0,209,39951.434525463,2009-05-18,10:25:43
39.999558,116.325832,0,216,39951.4345833333,2009-05-18,10:25:48
39.999585,116.326024,0,209,39951.4346412037,2009-05-18,10:25:53
39.999681,116.326254,0,175,39951.4346990741,2009-05-18,10:25:58
39.999697,116.326475,0,153,39951.4347569444,2009-05-18,10:26:03
39.999718,116.32668,0,143,39951.4348148148,2009-05-18,10:26:08
39.999736,116.32685,0,131,39951.4348726852,2009-05-18,10:26:13
39.999745,116.326983,0,127,39951.4349305556,2009-05-18,10:26:18
39.999748,116.327066,0,109,39951.4349884259,2009-05-18,10:26:23
39.999697,116.327159,0,101,39951.4350462963,2009-05-18,10:26:28
39.999724,116.327252,0,118,39951.4351041667,2009-05-18,10:26:33
39.999724,116.327252,0,118,39951.4351388889,2009-05-18,10:26:36
39.999729,116.327248,0,119,39951.435162037,2009-05-18,10:26:38
39.999772,116.327256,0,128,39951.4352199074,2009-05-18,10:26:43
39.999813,116.327275,0,136,39951.4352777778,2009-05-18,10:26:48
39.999834,116.32731,0,142,39951.4353356481,2009-05-18,10:26:53
39.999828,116.327323,0,143,39951.4353935185,2009-05-18,10:26:58
39.999828,116.327323,0,143,39951.4354282407,2009-05-18,10:27:01
39.999829,116.32732,0,143,39951.4354513889,2009-05-18,10:27:03
39.999838,116.327319,0,143,39951.4355092593,2009-05-18,10:27:08
39.999849,116.327302,0,143,39951.4355671296,2009-05-18,10:27:13
39.999862,116.327284,0,143,39951.435625,2009-05-18,10:27:18
39.999862,116.327284,0,143,39951.4357175926,2009-05-18,10:27:26
39.99986,116.327282,0,143,39951.4357407407,2009-05-18,10:27:28
40.000335,116.327577,0,82,39951.4478587963,2009-05-18,10:44:55
40.000362,116.327416,0,67,39951.4479282407,2009-05-18,10:45:01
40.000393,116.327371,0,62,39951.4479861111,2009-05-18,10:45:06
39.999822,116.327438,0,87,39951.4480555556,2009-05-18,10:45:12
39.999975,116.327397,0,103,39951.4481134259,2009-05-18,10:45:17
40.000077,116.327416,0,76,39951.4481481481,2009-05-18,10:45:20
40.000082,116.327388,0,71,39951.4482060185,2009-05-18,10:45:25
40.000023,116.32737,0,87,39951.4482638889,2009-05-18,10:45:30
39.999976,116.327382,0,102,39951.4483217593,2009-05-18,10:45:35
39.999955,116.327387,0,100,39951.4483680556,2009-05-18,10:45:39
39.999945,116.32738,0,102,39951.4484259259,2009-05-18,10:45:44
39.999942,116.327383,0,102,39951.4484837963,2009-05-18,10:45:49
39.99994,116.327383,0,102,39951.4485069444,2009-05-18,10:45:51
39.999917,116.327306,0,114,39951.4485648148,2009-05-18,10:45:56
39.99994,116.327219,0,112,39951.4486226852,2009-05-18,10:46:01
39.999917,116.327115,0,127,39951.4486805556,2009-05-18,10:46:06
39.999905,116.326981,0,123,39951.4487384259,2009-05-18,10:46:11
39.999914,116.326901,0,131,39951.4487962963,2009-05-18,10:46:16
39.999908,116.326777,0,135,39951.4488541667,2009-05-18,10:46:21
39.999857,116.326674,0,138,39951.448912037,2009-05-18,10:46:26
39.999801,116.326604,0,142,39951.4489699074,2009-05-18,10:46:31
39.99977,116.32628,0,144,39951.4509490741,2009-05-18,10:49:22
39.999778,116.32622,0,142,39951.4509953704,2009-05-18,10:49:26
39.999791,116.326162,0,139,39951.4510416667,2009-05-18,10:49:30
39.999804,116.326073,0,138,39951.451099537,2009-05-18,10:49:35
39.99981,116.325998,0,139,39951.4511574074,2009-05-18,10:49:40
39.999803,116.325907,0,141,39951.4512152778,2009-05-18,10:49:45
39.999787,116.325833,0,141,39951.4512731481,2009-05-18,10:49:50
39.999795,116.325775,0,139,39951.4513310185,2009-05-18,10:49:55
39.999799,116.325756,0,139,39951.4513541667,2009-05-18,10:49:57
39.9998,116.325699,0,135,39951.451412037,2009-05-18,10:50:02
39.999821,116.32561,0,132,39951.4514699074,2009-05-18,10:50:07
39.999837,116.325515,0,130,39951.4515277778,2009-05-18,10:50:12
39.999839,116.325467,0,129,39951.4515625,2009-05-18,10:50:15
39.999851,116.325387,0,127,39951.4516203704,2009-05-18,10:50:20
39.999851,116.325321,0,124,39951.4516782407,2009-05-18,10:50:25
39.999839,116.325225,0,123,39951.4517361111,2009-05-18,10:50:30
39.999845,116.325145,0,120,39951.4517939815,2009-05-18,10:50:35
39.999875,116.325079,0,116,39951.4518518519,2009-05-18,10:50:40
39.999899,116.325009,0,112,39951.4519097222,2009-05-18,10:50:45
39.999954,116.324917,0,111,39951.4519675926,2009-05-18,10:50:50
39.999981,116.324854,0,112,39951.452025463,2009-05-18,10:50:55
40,116.324795,0,118,39951.4520833333,2009-05-18,10:51:00
39.999943,116.324739,0,124,39951.4521412037,2009-05-18,10:51:05
39.999909,116.324685,0,122,39951.4521990741,2009-05-18,10:51:10
39.999909,116.324682,0,122,39951.4522106481,2009-05-18,10:51:11
39.999948,116.324625,0,124,39951.4522685185,2009-05-18,10:51:16
39.999984,116.324609,0,127,39951.4523263889,2009-05-18,10:51:21
40.000029,116.3246,0,131,39951.4523842593,2009-05-18,10:51:26
40.000087,116.324622,0,135,39951.4524421296,2009-05-18,10:51:31
40.000136,116.324622,0,139,39951.4525,2009-05-18,10:51:36
40.000176,116.32465,0,145,39951.4525578704,2009-05-18,10:51:41
40.000216,116.324646,0,148,39951.4526157407,2009-05-18,10:51:46
40.000258,116.324616,0,155,39951.4526736111,2009-05-18,10:51:51
40.000311,116.324611,0,164,39951.4527314815,2009-05-18,10:51:56
40.000367,116.324609,0,171,39951.4527893519,2009-05-18,10:52:01
40.000445,116.324613,0,179,39951.4528472222,2009-05-18,10:52:06
40.000511,116.324618,0,186,39951.4529050926,2009-05-18,10:52:11
40.000599,116.324624,0,194,39951.452962963,2009-05-18,10:52:16
40.000665,116.324601,0,202,39951.4530208333,2009-05-18,10:52:21
40.000732,116.324593,0,212,39951.4530787037,2009-05-18,10:52:26
40.000817,116.324613,0,221,39951.4531365741,2009-05-18,10:52:31
40.000858,116.324611,0,228,39951.4531944444,2009-05-18,10:52:36
40.000897,116.324561,0,235,39951.4532523148,2009-05-18,10:52:41
40.000927,116.324511,0,241,39951.4533101852,2009-05-18,10:52:46
40.000977,116.324458,0,239,39951.4533680556,2009-05-18,10:52:51
40.001012,116.32445,0,240,39951.4534259259,2009-05-18,10:52:56
40.001062,116.324438,0,241,39951.4534837963,2009-05-18,10:53:01
40.001134,116.324396,0,239,39951.4535416667,2009-05-18,10:53:06
40.001226,116.324368,0,233,39951.453599537,2009-05-18,10:53:11
40.001266,116.324381,0,229,39951.4536574074,2009-05-18,10:53:16
40.001306,116.324425,0,227,39951.4537152778,2009-05-18,10:53:21
40.001343,116.324434,0,227,39951.4537731481,2009-05-18,10:53:26
40.001405,116.324438,0,226,39951.4538310185,2009-05-18,10:53:31
40.001482,116.324446,0,225,39951.4538888889,2009-05-18,10:53:36
40.001552,116.324411,0,227,39951.4539467593,2009-05-18,10:53:41
40.001606,116.324399,0,228,39951.4540046296,2009-05-18,10:53:46
40.001682,116.324402,0,227,39951.4540625,2009-05-18,10:53:51
40.001782,116.32443,0,222,39951.4541203704,2009-05-18,10:53:56
40.001838,116.32442,0,216,39951.4541782407,2009-05-18,10:54:01
40.001929,116.32444,0,206,39951.4542361111,2009-05-18,10:54:06
40.002038,116.324474,0,197,39951.4542939815,2009-05-18,10:54:11
40.002102,116.324477,0,189,39951.4543518518,2009-05-18,10:54:16
40.002155,116.324482,0,181,39951.4544097222,2009-05-18,10:54:21
40.002191,116.324491,0,178,39951.4544675926,2009-05-18,10:54:26
40.00224,116.324495,0,171,39951.454525463,2009-05-18,10:54:31
40.002295,116.324487,0,165,39951.4545833333,2009-05-18,10:54:36
40.002355,116.32448,0,160,39951.4546412037,2009-05-18,10:54:41
40.002426,116.324437,0,160,39951.4546990741,2009-05-18,10:54:46
40.002513,116.324403,0,158,39951.4547569444,2009-05-18,10:54:51
40.002584,116.32441,0,156,39951.4548148148,2009-05-18,10:54:56
40.002648,116.324403,0,155,39951.4548726852,2009-05-18,10:55:01
40.002739,116.324379,0,159,39951.4549305556,2009-05-18,10:55:06
40.002791,116.324354,0,162,39951.4549884259,2009-05-18,10:55:11
40.002847,116.324319,0,168,39951.4550462963,2009-05-18,10:55:16
40.002919,116.3243,0,170,39951.4551041667,2009-05-18,10:55:21
40.002972,116.324302,0,171,39951.455162037,2009-05-18,10:55:26
40.003014,116.324296,0,171,39951.4552199074,2009-05-18,10:55:31
40.003075,116.32429,0,173,39951.4552777778,2009-05-18,10:55:36
40.003144,116.324308,0,174,39951.4553356481,2009-05-18,10:55:41
40.003197,116.324314,0,171,39951.4553935185,2009-05-18,10:55:46
40.003262,116.324314,0,171,39951.4554513889,2009-05-18,10:55:51
40.003315,116.324318,0,166,39951.4555092593,2009-05-18,10:55:56
40.003394,116.324323,0,163,39951.4555671296,2009-05-18,10:56:01
40.003459,116.324329,0,162,39951.455625,2009-05-18,10:56:06
40.00351,116.324326,0,168,39951.4556828704,2009-05-18,10:56:11
40.00358,116.324313,0,170,39951.4557407407,2009-05-18,10:56:16
40.003634,116.324327,0,170,39951.4557986111,2009-05-18,10:56:21
40.003683,116.324336,0,168,39951.4558564815,2009-05-18,10:56:26
40.003737,116.32433,0,161,39951.4559143518,2009-05-18,10:56:31
40.003792,116.324328,0,163,39951.4559722222,2009-05-18,10:56:36
40.003837,116.32432,0,163,39951.4560300926,2009-05-18,10:56:41
40.003914,116.324324,0,158,39951.456087963,2009-05-18,10:56:46
40.003981,116.32432,0,157,39951.4561458333,2009-05-18,10:56:51
40.004062,116.324297,0,155,39951.4562037037,2009-05-18,10:56:56
40.004108,116.32426,0,159,39951.4562615741,2009-05-18,10:57:01
40.004163,116.324251,0,152,39951.4563194444,2009-05-18,10:57:06
40.004229,116.324258,0,154,39951.4563773148,2009-05-18,10:57:11
40.004274,116.324261,0,163,39951.4564351852,2009-05-18,10:57:16
40.004321,116.324272,0,175,39951.4564930556,2009-05-18,10:57:21
40.004378,116.324259,0,184,39951.4565509259,2009-05-18,10:57:26
40.00445,116.324242,0,191,39951.4566087963,2009-05-18,10:57:31
40.004515,116.324225,0,198,39951.4566666667,2009-05-18,10:57:36
40.004568,116.324202,0,198,39951.456724537,2009-05-18,10:57:41
40.004619,116.324194,0,201,39951.4567824074,2009-05-18,10:57:46
40.004693,116.324207,0,202,39951.4568402778,2009-05-18,10:57:51
40.004747,116.324215,0,201,39951.4568981482,2009-05-18,10:57:56
40.00481,116.324169,0,205,39951.4569560185,2009-05-18,10:58:01
40.004879,116.324165,0,204,39951.4570138889,2009-05-18,10:58:06
40.004928,116.324138,0,197,39951.4570717593,2009-05-18,10:58:11
40.004995,116.324135,0,194,39951.4571296296,2009-05-18,10:58:16
40.005056,116.324152,0,190,39951.4571875,2009-05-18,10:58:21
40.00512,116.324169,0,184,39951.4572453704,2009-05-18,10:58:26
40.00517,116.324139,0,179,39951.4573032407,2009-05-18,10:58:31
40.005228,116.324094,0,179,39951.4573611111,2009-05-18,10:58:36
40.005263,116.324058,0,183,39951.4574189815,2009-05-18,10:58:41
40.00528,116.324034,0,187,39951.4574768519,2009-05-18,10:58:46
40.005296,116.32396,0,189,39951.4575347222,2009-05-18,10:58:51
40.005318,116.323905,0,191,39951.4575925926,2009-05-18,10:58:56
40.005326,116.323808,0,194,39951.457650463,2009-05-18,10:59:01
40.005317,116.323722,0,198,39951.4577083333,2009-05-18,10:59:06
40.00532,116.323652,0,201,39951.4577662037,2009-05-18,10:59:11
40.005309,116.323581,0,206,39951.4578240741,2009-05-18,10:59:16
40.005257,116.323491,0,208,39951.4578819444,2009-05-18,10:59:21
40.005288,116.323405,0,210,39951.4579398148,2009-05-18,10:59:26
40.005276,116.323323,0,212,39951.4579976852,2009-05-18,10:59:31
40.005293,116.323265,0,212,39951.4580555556,2009-05-18,10:59:36
40.005323,116.3232,0,214,39951.4581134259,2009-05-18,10:59:41
40.005322,116.323136,0,217,39951.4581712963,2009-05-18,10:59:46
40.005328,116.323079,0,221,39951.4582291667,2009-05-18,10:59:51
40.005335,116.323011,0,225,39951.458287037,2009-05-18,10:59:56
40.005336,116.322956,0,228,39951.4583449074,2009-05-18,11:00:01
40.005339,116.32289,0,231,39951.4584027778,2009-05-18,11:00:06
40.005336,116.322817,0,233,39951.4584606481,2009-05-18,11:00:11
40.005324,116.322709,0,236,39951.4585185185,2009-05-18,11:00:16
40.005296,116.322606,0,239,39951.4585763889,2009-05-18,11:00:21
40.005279,116.322532,0,238,39951.4586342593,2009-05-18,11:00:26
40.005261,116.322447,0,239,39951.4586921296,2009-05-18,11:00:31
40.005219,116.322376,0,236,39951.45875,2009-05-18,11:00:36
40.005199,116.322271,0,236,39951.4588078704,2009-05-18,11:00:41
40.005176,116.322191,0,233,39951.4588657407,2009-05-18,11:00:46
40.005163,116.32214,0,231,39951.4589236111,2009-05-18,11:00:51
40.005138,116.322048,0,229,39951.4589814815,2009-05-18,11:00:56
40.005112,116.321978,0,229,39951.4590393519,2009-05-18,11:01:01
40.005078,116.321915,0,227,39951.4590972222,2009-05-18,11:01:06
40.005049,116.321843,0,228,39951.4591550926,2009-05-18,11:01:11
40.005031,116.321786,0,228,39951.459212963,2009-05-18,11:01:16
40.005003,116.321729,0,228,39951.4592708333,2009-05-18,11:01:21
40.004961,116.321619,0,227,39951.4593287037,2009-05-18,11:01:26
40.00495,116.321567,0,227,39951.4593865741,2009-05-18,11:01:31
40.004928,116.321492,0,226,39951.4594444444,2009-05-18,11:01:36
40.004921,116.321412,0,225,39951.4595023148,2009-05-18,11:01:41
40.00492,116.321354,0,227,39951.4595601852,2009-05-18,11:01:46
40.004908,116.321281,0,227,39951.4596180556,2009-05-18,11:01:51
40.004908,116.321202,0,224,39951.4596759259,2009-05-18,11:01:56
40.004923,116.321117,0,226,39951.4597337963,2009-05-18,11:02:01
40.004935,116.321033,0,229,39951.4597916667,2009-05-18,11:02:06
40.004948,116.32095,0,226,39951.459849537,2009-05-18,11:02:11
40.004937,116.320869,0,224,39951.4599074074,2009-05-18,11:02:16
40.004936,116.320778,0,217,39951.4599652778,2009-05-18,11:02:21
40.004929,116.320704,0,201,39951.4600231481,2009-05-18,11:02:26
40.004914,116.320618,0,193,39951.4600810185,2009-05-18,11:02:31
40.004913,116.320568,0,189,39951.4601388889,2009-05-18,11:02:36
40.00491,116.320485,0,187,39951.4601967593,2009-05-18,11:02:41
40.004896,116.32041,0,184,39951.4602546296,2009-05-18,11:02:46
40.004889,116.320335,0,179,39951.4603125,2009-05-18,11:02:51
40.004914,116.320235,0,171,39951.4603703704,2009-05-18,11:02:56
40.004944,116.320184,0,173,39951.4604282407,2009-05-18,11:03:01
40.004959,116.320112,0,168,39951.4604861111,2009-05-18,11:03:06
40.00499,116.320049,0,168,39951.4605439815,2009-05-18,11:03:11
40.005013,116.319986,0,167,39951.4606018519,2009-05-18,11:03:16
40.005011,116.31993,0,165,39951.4606597222,2009-05-18,11:03:21
40.005016,116.319864,0,166,39951.4607175926,2009-05-18,11:03:26
40.005021,116.319833,0,166,39951.460775463,2009-05-18,11:03:31
40.005017,116.319802,0,166,39951.4608333333,2009-05-18,11:03:36
40.005018,116.319817,0,167,39951.4608912037,2009-05-18,11:03:41
40.005014,116.319819,0,166,39951.4609490741,2009-05-18,11:03:46
40.005018,116.319823,0,166,39951.4610069444,2009-05-18,11:03:51
40.005018,116.319826,0,166,39951.4610648148,2009-05-18,11:03:56
40.005013,116.319832,0,165,39951.4611226852,2009-05-18,11:04:01
40.005013,116.319832,0,165,39951.4611574074,2009-05-18,11:04:04
40.005007,116.319837,0,165,39951.4611805556,2009-05-18,11:04:06
40.004998,116.319845,0,165,39951.4612384259,2009-05-18,11:04:11
40.004991,116.319856,0,166,39951.4612962963,2009-05-18,11:04:16
40.004985,116.319878,0,168,39951.4613541667,2009-05-18,11:04:21
40.004977,116.319883,0,169,39951.461412037,2009-05-18,11:04:26
40.00497,116.31989,0,170,39951.4614699074,2009-05-18,11:04:31
40.004964,116.319894,0,170,39951.4615277778,2009-05-18,11:04:36
40.004961,116.319898,0,171,39951.4615856481,2009-05-18,11:04:41
40.004957,116.319899,0,172,39951.4616435185,2009-05-18,11:04:46
40.004957,116.319899,0,172,39951.4616782407,2009-05-18,11:04:49
40.00495,116.3199,0,173,39951.4617013889,2009-05-18,11:04:51
40.00494,116.319903,0,175,39951.4617592593,2009-05-18,11:04:56
40.004945,116.31991,0,181,39951.4618171296,2009-05-18,11:05:01
40.004941,116.319918,0,182,39951.461875,2009-05-18,11:05:06
40.004941,116.319918,0,182,39951.4619097222,2009-05-18,11:05:09
40.004935,116.319924,0,184,39951.4619328704,2009-05-18,11:05:11
40.004961,116.319916,0,191,39951.4619907407,2009-05-18,11:05:16
40.004975,116.319928,0,194,39951.4620486111,2009-05-18,11:05:21
40.004973,116.319974,0,195,39951.4621064815,2009-05-18,11:05:26
40.004982,116.320018,0,197,39951.4621643518,2009-05-18,11:05:31
40.004953,116.320065,0,193,39951.4622222222,2009-05-18,11:05:36
40.004935,116.320112,0,192,39951.4622800926,2009-05-18,11:05:41
40.004911,116.320164,0,193,39951.4623263889,2009-05-18,11:05:45
40.004894,116.320216,0,189,39951.4623842593,2009-05-18,11:05:50
40.004859,116.320279,0,186,39951.4624421296,2009-05-18,11:05:55
40.004839,116.320346,0,185,39951.4625,2009-05-18,11:06:00
40.004833,116.32038,0,184,39951.4625578704,2009-05-18,11:06:05
40.004832,116.320431,0,183,39951.4626157407,2009-05-18,11:06:10
40.004847,116.320487,0,180,39951.4626736111,2009-05-18,11:06:15
40.004838,116.320533,0,178,39951.4627314815,2009-05-18,11:06:20
40.004836,116.320587,0,177,39951.4627893518,2009-05-18,11:06:25
40.004835,116.32064,0,178,39951.4628472222,2009-05-18,11:06:30
40.004836,116.320704,0,178,39951.4629050926,2009-05-18,11:06:35
40.00481,116.320771,0,178,39951.462962963,2009-05-18,11:06:40
40.004809,116.320837,0,179,39951.4630208333,2009-05-18,11:06:45
40.004809,116.320883,0,179,39951.4630787037,2009-05-18,11:06:50
40.004814,116.320935,0,178,39951.4631365741,2009-05-18,11:06:55
40.004848,116.321013,0,177,39951.4631944444,2009-05-18,11:07:00
40.004856,116.321078,0,176,39951.4632523148,2009-05-18,11:07:05
40.004841,116.321144,0,175,39951.4633101852,2009-05-18,11:07:10
40.00488,116.321219,0,172,39951.4633680556,2009-05-18,11:07:15
40.004902,116.32129,0,172,39951.4634259259,2009-05-18,11:07:20
40.004926,116.321338,0,173,39951.4634837963,2009-05-18,11:07:25
40.004962,116.321399,0,174,39951.4635416667,2009-05-18,11:07:30
40.004977,116.32147,0,173,39951.463599537,2009-05-18,11:07:35
40.004998,116.321543,0,173,39951.4636574074,2009-05-18,11:07:40
40.005001,116.321608,0,172,39951.4637152778,2009-05-18,11:07:45
40.005002,116.321655,0,169,39951.4637731481,2009-05-18,11:07:50
40.005006,116.321692,0,167,39951.4638310185,2009-05-18,11:07:55
40.005022,116.32172,0,164,39951.4638888889,2009-05-18,11:08:00
40.00502,116.321774,0,162,39951.4639467593,2009-05-18,11:08:05
40.005034,116.321809,0,161,39951.4640046296,2009-05-18,11:08:10
40.005064,116.321832,0,161,39951.4640625,2009-05-18,11:08:15
40.005101,116.321855,0,161,39951.4641203704,2009-05-18,11:08:20
40.005129,116.321899,0,161,39951.4641782407,2009-05-18,11:08:25
40.005174,116.321982,0,160,39951.4642361111,2009-05-18,11:08:30
40.005202,116.322041,0,160,39951.4642939815,2009-05-18,11:08:35
40.005203,116.32217,0,159,39951.4643518519,2009-05-18,11:08:40
40.005216,116.322239,0,160,39951.4644097222,2009-05-18,11:08:45
40.005214,116.322284,0,161,39951.4644675926,2009-05-18,11:08:50
40.005246,116.322354,0,163,39951.464525463,2009-05-18,11:08:55
40.005194,116.322462,0,163,39951.4645833333,2009-05-18,11:09:00
40.005185,116.322524,0,162,39951.4646412037,2009-05-18,11:09:05
40.005169,116.322604,0,162,39951.4646990741,2009-05-18,11:09:10
40.005171,116.322654,0,160,39951.4647569444,2009-05-18,11:09:15
40.0052,116.322713,0,158,39951.4648148148,2009-05-18,11:09:20
40.005236,116.322782,0,159,39951.4648726852,2009-05-18,11:09:25
40.00522,116.322856,0,157,39951.4649305556,2009-05-18,11:09:30
40.005216,116.322938,0,157,39951.4649884259,2009-05-18,11:09:35
40.005188,116.323007,0,154,39951.4650462963,2009-05-18,11:09:40
40.005181,116.32308,0,151,39951.4651041667,2009-05-18,11:09:45
40.005164,116.323155,0,150,39951.465162037,2009-05-18,11:09:50
40.00516,116.323213,0,149,39951.4652199074,2009-05-18,11:09:55
40.005158,116.323263,0,148,39951.4652777778,2009-05-18,11:10:00
40.005165,116.323321,0,148,39951.4653356481,2009-05-18,11:10:05
40.005177,116.323395,0,148,39951.4653935185,2009-05-18,11:10:10
40.005189,116.323441,0,147,39951.4654513889,2009-05-18,11:10:15
40.005281,116.323483,0,147,39951.4655092593,2009-05-18,11:10:20
40.005255,116.323451,0,148,39951.4655671296,2009-05-18,11:10:25
40.005238,116.323392,0,149,39951.465625,2009-05-18,11:10:30
40.005199,116.323358,0,150,39951.4656828704,2009-05-18,11:10:35
40.00514,116.323334,0,149,39951.4657407407,2009-05-18,11:10:40
40.005088,116.323366,0,149,39951.4657986111,2009-05-18,11:10:45
40.005049,116.323398,0,149,39951.4658564815,2009-05-18,11:10:50
40.004997,116.323407,0,149,39951.4659143519,2009-05-18,11:10:55
40.004947,116.323442,0,150,39951.4659722222,2009-05-18,11:11:00
40.004896,116.323442,0,149,39951.4660300926,2009-05-18,11:11:05
40.004828,116.323442,0,149,39951.466087963,2009-05-18,11:11:10
40.004766,116.323436,0,149,39951.4661458333,2009-05-18,11:11:15
40.004729,116.323452,0,149,39951.4662037037,2009-05-18,11:11:20
40.004653,116.323481,0,147,39951.4662615741,2009-05-18,11:11:25
40.004601,116.323464,0,147,39951.4663194444,2009-05-18,11:11:30
40.004539,116.323438,0,147,39951.4663773148,2009-05-18,11:11:35
40.004493,116.323433,0,146,39951.4664351852,2009-05-18,11:11:40
40.004452,116.323426,0,146,39951.4664930556,2009-05-18,11:11:45
40.0044,116.323423,0,145,39951.4665509259,2009-05-18,11:11:50
40.00436,116.323417,0,145,39951.4666087963,2009-05-18,11:11:55
40.00432,116.323459,0,144,39951.4666666667,2009-05-18,11:12:00
40.004289,116.323482,0,144,39951.466724537,2009-05-18,11:12:05
40.004261,116.323461,0,143,39951.4667824074,2009-05-18,11:12:10
40.004203,116.323448,0,142,39951.4668402778,2009-05-18,11:12:15
40.004148,116.323439,0,142,39951.4668981481,2009-05-18,11:12:20
40.00407,116.323426,0,140,39951.4669560185,2009-05-18,11:12:25
40.004012,116.323384,0,139,39951.4670138889,2009-05-18,11:12:30
40.00396,116.323381,0,138,39951.4670717593,2009-05-18,11:12:35
40.003908,116.323443,0,137,39951.4671296296,2009-05-18,11:12:40
40.003857,116.323482,0,137,39951.4671875,2009-05-18,11:12:45
40.003805,116.323468,0,137,39951.4672453704,2009-05-18,11:12:50
40.003732,116.323457,0,135,39951.4673032407,2009-05-18,11:12:55
40.003695,116.323449,0,134,39951.4673611111,2009-05-18,11:13:00
40.003653,116.32347,0,133,39951.4674189815,2009-05-18,11:13:05
40.003608,116.323491,0,132,39951.4674768519,2009-05-18,11:13:10
40.003597,116.323494,0,131,39951.4675347222,2009-05-18,11:13:15
40.003593,116.323528,0,130,39951.4675925926,2009-05-18,11:13:20
40.003584,116.323599,0,129,39951.467650463,2009-05-18,11:13:25
40.003565,116.323658,0,128,39951.4677083333,2009-05-18,11:13:30
40.003568,116.323741,0,126,39951.4677662037,2009-05-18,11:13:35
40.003558,116.323793,0,125,39951.4678240741,2009-05-18,11:13:40
40.003552,116.323853,0,124,39951.4678819444,2009-05-18,11:13:45
40.003555,116.323909,0,123,39951.4679398148,2009-05-18,11:13:50
40.00357,116.323958,0,123,39951.4679976852,2009-05-18,11:13:55
40.003567,116.324042,0,123,39951.4680555556,2009-05-18,11:14:00
40.00352,116.324121,0,122,39951.4681134259,2009-05-18,11:14:05
40.003467,116.324195,0,123,39951.4681712963,2009-05-18,11:14:10
40.003425,116.32423,0,126,39951.4682291667,2009-05-18,11:14:15
40.00335,116.324272,0,126,39951.468287037,2009-05-18,11:14:20
40.003291,116.324309,0,127,39951.4683449074,2009-05-18,11:14:25
40.003246,116.324324,0,127,39951.4684027778,2009-05-18,11:14:30
40.003215,116.32434,0,128,39951.4684606481,2009-05-18,11:14:35
40.003175,116.324343,0,130,39951.4685185185,2009-05-18,11:14:40
40.003174,116.324349,0,130,39951.4685763889,2009-05-18,11:14:45
40.003174,116.324349,0,130,39951.4686111111,2009-05-18,11:14:48
40.003173,116.324354,0,130,39951.4686342593,2009-05-18,11:14:50
40.003171,116.324366,0,130,39951.4686921296,2009-05-18,11:14:55
40.003171,116.324366,0,130,39951.4687268519,2009-05-18,11:14:58
40.003167,116.324358,0,130,39951.46875,2009-05-18,11:15:00
40.003094,116.324368,0,130,39951.4688078704,2009-05-18,11:15:05
40.002995,116.324372,0,133,39951.4688657407,2009-05-18,11:15:10
40.002949,116.3244,0,134,39951.468900463,2009-05-18,11:15:13
40.002877,116.324389,0,134,39951.4689583333,2009-05-18,11:15:18
40.00281,116.324402,0,133,39951.4690046296,2009-05-18,11:15:22
40.00274,116.324422,0,133,39951.4690625,2009-05-18,11:15:27
40.00267,116.324441,0,135,39951.4691203704,2009-05-18,11:15:32
40.002586,116.324451,0,139,39951.4691782407,2009-05-18,11:15:37
40.002548,116.324466,0,143,39951.4692361111,2009-05-18,11:15:42
40.002501,116.324495,0,145,39951.4692939815,2009-05-18,11:15:47
40.00246,116.324526,0,148,39951.4693518518,2009-05-18,11:15:52
40.002417,116.324535,0,150,39951.4694097222,2009-05-18,11:15:57
40.002368,116.324561,0,152,39951.4694675926,2009-05-18,11:16:02
40.002301,116.324547,0,153,39951.469525463,2009-05-18,11:16:07
40.002253,116.324533,0,155,39951.4695833333,2009-05-18,11:16:12
40.002184,116.324539,0,156,39951.4696412037,2009-05-18,11:16:17
40.002147,116.324524,0,158,39951.4696990741,2009-05-18,11:16:22
40.002122,116.324538,0,160,39951.4697569444,2009-05-18,11:16:27
40.002067,116.324557,0,162,39951.4698148148,2009-05-18,11:16:32
40.002012,116.324575,0,163,39951.4698726852,2009-05-18,11:16:37
40.001957,116.324562,0,165,39951.4699305556,2009-05-18,11:16:42
40.001907,116.324581,0,167,39951.4699884259,2009-05-18,11:16:47
40.001857,116.324605,0,168,39951.4700462963,2009-05-18,11:16:52
40.001814,116.324619,0,170,39951.4701041667,2009-05-18,11:16:57
40.00176,116.324619,0,171,39951.470162037,2009-05-18,11:17:02
40.001715,116.324619,0,172,39951.4702199074,2009-05-18,11:17:07
40.001653,116.324603,0,174,39951.4702777778,2009-05-18,11:17:12
40.00161,116.324616,0,175,39951.4703356481,2009-05-18,11:17:17
40.001564,116.324616,0,176,39951.4703819444,2009-05-18,11:17:21
40.001529,116.324634,0,178,39951.4704398148,2009-05-18,11:17:26
40.00146,116.32465,0,179,39951.4704976852,2009-05-18,11:17:31
40.001414,116.324663,0,181,39951.4705555556,2009-05-18,11:17:36
40.001351,116.324616,0,183,39951.4706134259,2009-05-18,11:17:41
40.001292,116.324618,0,185,39951.4706712963,2009-05-18,11:17:46
40.00124,116.324617,0,188,39951.4707291667,2009-05-18,11:17:51
40.001178,116.324616,0,189,39951.470787037,2009-05-18,11:17:56
40.001123,116.324627,0,189,39951.4708449074,2009-05-18,11:18:01
40.001064,116.324622,0,189,39951.4709027778,2009-05-18,11:18:06
40.001002,116.324597,0,190,39951.4709606481,2009-05-18,11:18:11
40.000957,116.324597,0,192,39951.4710185185,2009-05-18,11:18:16
40.000905,116.324619,0,193,39951.4710763889,2009-05-18,11:18:21
40.000857,116.324637,0,195,39951.4711342593,2009-05-18,11:18:26
40.000797,116.324644,0,196,39951.4711921296,2009-05-18,11:18:31
40.000754,116.324671,0,197,39951.47125,2009-05-18,11:18:36
40.000683,116.324678,0,198,39951.4713078704,2009-05-18,11:18:41
40.000612,116.324683,0,199,39951.4713657407,2009-05-18,11:18:46
40.000571,116.324674,0,199,39951.4714236111,2009-05-18,11:18:51
40.000504,116.324671,0,199,39951.4714814815,2009-05-18,11:18:56
40.000444,116.324655,0,199,39951.4715393518,2009-05-18,11:19:01
40.000394,116.324662,0,200,39951.4715972222,2009-05-18,11:19:06
40.00034,116.32467,0,200,39951.4716550926,2009-05-18,11:19:11
40.000283,116.324668,0,200,39951.471712963,2009-05-18,11:19:16
40.000222,116.324643,0,201,39951.4717708333,2009-05-18,11:19:21
40.000174,116.324655,0,201,39951.4718287037,2009-05-18,11:19:26
40.000118,116.324665,0,199,39951.4718865741,2009-05-18,11:19:31
40.000065,116.324656,0,198,39951.4719444444,2009-05-18,11:19:36
40.000007,116.324629,0,197,39951.4720023148,2009-05-18,11:19:41
39.99995,116.32465,0,196,39951.4720601852,2009-05-18,11:19:46
39.999888,116.324676,0,195,39951.4721180556,2009-05-18,11:19:51
39.999847,116.324708,0,195,39951.4721759259,2009-05-18,11:19:56
39.999815,116.324747,0,194,39951.4722337963,2009-05-18,11:20:01
39.999783,116.32477,0,193,39951.4722916667,2009-05-18,11:20:06
39.999771,116.324788,0,191,39951.472349537,2009-05-18,11:20:11
39.999754,116.324801,0,188,39951.4724074074,2009-05-18,11:20:16
39.999723,116.324874,0,186,39951.4724652778,2009-05-18,11:20:21
39.999722,116.324933,0,184,39951.4725231482,2009-05-18,11:20:26
39.999691,116.325019,0,181,39951.4725810185,2009-05-18,11:20:31
39.999739,116.325134,0,172,39951.4726388889,2009-05-18,11:20:36
39.999735,116.325185,0,163,39951.4726967593,2009-05-18,11:20:41
39.999748,116.325241,0,156,39951.4727546296,2009-05-18,11:20:46
39.999751,116.325298,0,150,39951.4728125,2009-05-18,11:20:51
39.999766,116.325351,0,144,39951.4728703704,2009-05-18,11:20:56
39.999754,116.325404,0,136,39951.4729282407,2009-05-18,11:21:01
39.999772,116.325462,0,132,39951.4729861111,2009-05-18,11:21:06
39.999757,116.325509,0,125,39951.4730439815,2009-05-18,11:21:11
39.999751,116.325588,0,120,39951.4731018519,2009-05-18,11:21:16
39.999762,116.325639,0,113,39951.4731597222,2009-05-18,11:21:21
39.999753,116.3257,0,108,39951.4732175926,2009-05-18,11:21:26
39.999755,116.325751,0,104,39951.473275463,2009-05-18,11:21:31
39.999754,116.325821,0,101,39951.4733333333,2009-05-18,11:21:36
39.999745,116.325892,0,100,39951.4733912037,2009-05-18,11:21:41
39.999709,116.326211,0,102,39951.4785532407,2009-05-18,11:29:07
39.999686,116.326275,0,103,39951.4786111111,2009-05-18,11:29:12
39.99972,116.326321,0,114,39951.4786689815,2009-05-18,11:29:17
39.999712,116.326449,0,125,39951.4787268518,2009-05-18,11:29:22
39.999698,116.326554,0,131,39951.4787847222,2009-05-18,11:29:27
39.999699,116.32672,0,133,39951.4788425926,2009-05-18,11:29:32
39.999756,116.326914,0,137,39951.478900463,2009-05-18,11:29:37
39.999801,116.327113,0,132,39951.4789583333,2009-05-18,11:29:42
39.999823,116.327235,0,132,39951.4790162037,2009-05-18,11:29:47
39.999852,116.327278,0,127,39951.4790740741,2009-05-18,11:29:52
39.999852,116.327278,0,127,39951.4791087963,2009-05-18,11:29:55
39.999853,116.327279,0,127,39951.4791319444,2009-05-18,11:29:57
39.999849,116.327298,0,128,39951.4791666667,2009-05-18,11:30:00
39.999862,116.327314,0,128,39951.4792013889,2009-05-18,11:30:03
39.999888,116.327313,0,129,39951.4792592593,2009-05-18,11:30:08
39.999934,116.327299,0,133,39951.4793171296,2009-05-18,11:30:13
39.999978,116.327304,0,135,39951.479375,2009-05-18,11:30:18
39.999963,116.327311,0,135,39951.4794328704,2009-05-18,11:30:23
39.999961,116.32732,0,136,39951.4794907407,2009-05-18,11:30:28
39.999961,116.32732,0,136,39951.479525463,2009-05-18,11:30:31
39.999961,116.327327,0,136,39951.4795486111,2009-05-18,11:30:33
39.999869,116.326909,0,278,39951.5305902778,2009-05-18,12:44:03
39.999994,116.327151,0,201,39951.5306481481,2009-05-18,12:44:08
40.000057,116.327212,0,167,39951.5307060185,2009-05-18,12:44:13
40.00003,116.32714,0,204,39951.5307638889,2009-05-18,12:44:18
40.000067,116.327141,0,213,39951.5308217593,2009-05-18,12:44:23
40.000117,116.327154,0,215,39951.5308796296,2009-05-18,12:44:28
40.000171,116.327124,0,225,39951.5309375,2009-05-18,12:44:33
40.000203,116.327086,0,230,39951.5309953704,2009-05-18,12:44:38
40.000277,116.327046,0,227,39951.5310532407,2009-05-18,12:44:43
40.000323,116.327021,0,220,39951.5311111111,2009-05-18,12:44:48
40.000356,116.327025,0,215,39951.5311689815,2009-05-18,12:44:53
40.000458,116.327092,0,210,39951.5312268519,2009-05-18,12:44:58
40.000645,116.326944,0,209,39951.5312847222,2009-05-18,12:45:03
40.000702,116.326909,0,209,39951.5313425926,2009-05-18,12:45:08
40.000792,116.326982,0,227,39951.531400463,2009-05-18,12:45:13
40.000847,116.326981,0,227,39951.5314583333,2009-05-18,12:45:18
40.000945,116.326966,0,228,39951.5315162037,2009-05-18,12:45:23
40.001008,116.327014,0,218,39951.5315740741,2009-05-18,12:45:28
40.001075,116.327045,0,213,39951.5316319444,2009-05-18,12:45:33
40.001121,116.327052,0,198,39951.5316898148,2009-05-18,12:45:38
40.00118,116.32703,0,200,39951.5317476852,2009-05-18,12:45:43
40.00124,116.32701,0,205,39951.5318055556,2009-05-18,12:45:48
40.001274,116.32693,0,205,39951.5318634259,2009-05-18,12:45:53
40.00125,116.326857,0,198,39951.5319212963,2009-05-18,12:45:58
40.001255,116.326767,0,193,39951.5319791667,2009-05-18,12:46:03
40.001278,116.326716,0,192,39951.532037037,2009-05-18,12:46:08
40.001337,116.326696,0,191,39951.5320949074,2009-05-18,12:46:13
40.001395,116.326692,0,191,39951.5321527778,2009-05-18,12:46:18
40.00145,116.326669,0,190,39951.5322106481,2009-05-18,12:46:23
40.001529,116.326644,0,190,39951.5322685185,2009-05-18,12:46:28
40.001612,116.326596,0,191,39951.5323263889,2009-05-18,12:46:33
40.0017,116.326565,0,191,39951.5323842593,2009-05-18,12:46:38
40.001771,116.326541,0,191,39951.5324421296,2009-05-18,12:46:43
40.001867,116.326593,0,195,39951.5325,2009-05-18,12:46:48
40.001951,116.326596,0,198,39951.5325578704,2009-05-18,12:46:53
40.002055,116.326547,0,189,39951.5326157407,2009-05-18,12:46:58
40.002146,116.326624,0,150,39951.5326736111,2009-05-18,12:47:03
40.002217,116.326604,0,141,39951.5327314815,2009-05-18,12:47:08
40.002273,116.326568,0,132,39951.5327893518,2009-05-18,12:47:13
40.002319,116.32654,0,134,39951.5328472222,2009-05-18,12:47:18
40.002354,116.326482,0,130,39951.5329050926,2009-05-18,12:47:23
40.002406,116.326415,0,123,39951.532962963,2009-05-18,12:47:28
40.002461,116.326359,0,119,39951.5330208333,2009-05-18,12:47:33
40.002518,116.326368,0,121,39951.5330787037,2009-05-18,12:47:38
40.002576,116.326315,0,123,39951.5331365741,2009-05-18,12:47:43
40.002637,116.326288,0,122,39951.5331944444,2009-05-18,12:47:48
40.002681,116.326273,0,121,39951.5332523148,2009-05-18,12:47:53
40.002709,116.326267,0,122,39951.5333101852,2009-05-18,12:47:58
40.00272,116.326277,0,123,39951.5333680556,2009-05-18,12:48:03
40.003244,116.32603,0,95,39951.5334837963,2009-05-18,12:48:13
40.003276,116.326285,0,106,39951.5335416667,2009-05-18,12:48:18
40.003259,116.326278,0,141,39951.533599537,2009-05-18,12:48:23
40.003259,116.326202,0,161,39951.5336574074,2009-05-18,12:48:28
40.003244,116.326162,0,163,39951.5337152778,2009-05-18,12:48:33
40.003146,116.326203,0,169,39951.5337731481,2009-05-18,12:48:38
40.003105,116.326167,0,172,39951.5338310185,2009-05-18,12:48:43
40.003083,116.326163,0,172,39951.5338888889,2009-05-18,12:48:48
40.002943,116.326041,0,117,39951.6038310185,2009-05-18,14:29:31
40.00288,116.326068,0,108,39951.6038888889,2009-05-18,14:29:36
40.002723,116.326165,0,125,39951.6039467593,2009-05-18,14:29:41
40.002721,116.326184,0,149,39951.6040046296,2009-05-18,14:29:46
40.002721,116.326184,0,149,39951.6040393518,2009-05-18,14:29:49
40.002717,116.326183,0,134,39951.6040625,2009-05-18,14:29:51
40.002696,116.3262,0,133,39951.6041203704,2009-05-18,14:29:56
40.002664,116.326221,0,129,39951.6041782407,2009-05-18,14:30:01
40.002621,116.326246,0,127,39951.6042361111,2009-05-18,14:30:06
40.002602,116.326255,0,127,39951.6042939815,2009-05-18,14:30:11
40.002589,116.326212,0,128,39951.6043518518,2009-05-18,14:30:16
40.00258,116.326157,0,129,39951.6044097222,2009-05-18,14:30:21
40.00258,116.326159,0,130,39951.6044675926,2009-05-18,14:30:26
40.00258,116.326159,0,130,39951.6045023148,2009-05-18,14:30:29
40.002583,116.326158,0,130,39951.604525463,2009-05-18,14:30:31
40.002614,116.32617,0,131,39951.6045833333,2009-05-18,14:30:36
40.002645,116.326174,0,131,39951.6046412037,2009-05-18,14:30:41
40.00264,116.326176,0,131,39951.6046990741,2009-05-18,14:30:46
40.00264,116.326176,0,131,39951.6047337963,2009-05-18,14:30:49
40.002639,116.326174,0,131,39951.6047569444,2009-05-18,14:30:51
40.002608,116.326155,0,132,39951.6048148148,2009-05-18,14:30:56
40.00262,116.326163,0,132,39951.6048726852,2009-05-18,14:31:01
40.002633,116.326199,0,132,39951.6049305556,2009-05-18,14:31:06
40.002649,116.326218,0,133,39951.6049884259,2009-05-18,14:31:11
40.002683,116.326189,0,132,39951.6050462963,2009-05-18,14:31:16
40.002627,116.326181,0,136,39951.6051041667,2009-05-18,14:31:21
40.002604,116.326239,0,143,39951.605162037,2009-05-18,14:31:26
40.002553,116.326314,0,152,39951.6052199074,2009-05-18,14:31:31
40.002526,116.326332,0,158,39951.6052777778,2009-05-18,14:31:36
40.002449,116.326305,0,157,39951.6053356482,2009-05-18,14:31:41
40.00236,116.32629,0,166,39951.6053935185,2009-05-18,14:31:46
40.002362,116.326198,0,166,39951.6054513889,2009-05-18,14:31:51
40.002349,116.326146,0,171,39951.6055092593,2009-05-18,14:31:56
40.002327,116.326081,0,176,39951.6055671296,2009-05-18,14:32:01
40.002289,116.32612,0,184,39951.605625,2009-05-18,14:32:06
40.002238,116.326129,0,187,39951.6056828704,2009-05-18,14:32:11
40.002174,116.326117,0,190,39951.6057407407,2009-05-18,14:32:16
40.002126,116.326102,0,196,39951.6057986111,2009-05-18,14:32:21
40.002068,116.326109,0,207,39951.6058564815,2009-05-18,14:32:26
40.002041,116.32602,0,210,39951.6059143519,2009-05-18,14:32:31
40.001995,116.32605,0,219,39951.6059722222,2009-05-18,14:32:36
40.001936,116.326066,0,226,39951.6060300926,2009-05-18,14:32:41
40.001898,116.326082,0,232,39951.606087963,2009-05-18,14:32:46
40.001853,116.326115,0,238,39951.6061458333,2009-05-18,14:32:51
40.001806,116.326135,0,242,39951.6062037037,2009-05-18,14:32:56
40.001784,116.326164,0,247,39951.6062615741,2009-05-18,14:33:01
40.001732,116.326289,0,248,39951.6063194444,2009-05-18,14:33:06
40.001691,116.326449,0,250,39951.6063773148,2009-05-18,14:33:11
40.00165,116.326572,0,253,39951.6064351852,2009-05-18,14:33:16
40.001623,116.326698,0,255,39951.6064930556,2009-05-18,14:33:21
40.001586,116.326804,0,257,39951.6065509259,2009-05-18,14:33:26
40.001558,116.32682,0,260,39951.6066087963,2009-05-18,14:33:31
40.001527,116.326828,0,261,39951.6066666667,2009-05-18,14:33:36
40.001451,116.326836,0,262,39951.606724537,2009-05-18,14:33:41
40.001371,116.326851,0,262,39951.6067824074,2009-05-18,14:33:46
40.001322,116.326858,0,263,39951.6068402778,2009-05-18,14:33:51
40.001251,116.326884,0,263,39951.6068981481,2009-05-18,14:33:56
40.001183,116.326881,0,265,39951.6069560185,2009-05-18,14:34:01
40.001113,116.326864,0,267,39951.6070138889,2009-05-18,14:34:06
40.001042,116.326838,0,269,39951.6070717593,2009-05-18,14:34:11
40.000981,116.326847,0,271,39951.6071296296,2009-05-18,14:34:16
40.000913,116.32687,0,271,39951.6071875,2009-05-18,14:34:21
40.00082,116.326876,0,270,39951.6072453704,2009-05-18,14:34:26
40.000655,116.326822,0,266,39951.6073032407,2009-05-18,14:34:31
40.000548,116.326812,0,266,39951.6073611111,2009-05-18,14:34:36
40.000451,116.326798,0,263,39951.6074189815,2009-05-18,14:34:41
40.000374,116.326755,0,257,39951.6074768519,2009-05-18,14:34:46
40.000295,116.32672,0,254,39951.6075347222,2009-05-18,14:34:51
40.000268,116.326707,0,250,39951.6075925926,2009-05-18,14:34:56
40.00025,116.326723,0,249,39951.607650463,2009-05-18,14:35:01
40.000228,116.326728,0,249,39951.6077083333,2009-05-18,14:35:06
40.000199,116.326722,0,250,39951.6077662037,2009-05-18,14:35:11
40.000229,116.326565,0,240,39951.6078240741,2009-05-18,14:35:16
40.000176,116.326588,0,243,39951.6078819444,2009-05-18,14:35:21
40.000165,116.326634,0,244,39951.6079398148,2009-05-18,14:35:26
40.000177,116.326669,0,246,39951.6079976852,2009-05-18,14:35:31
40.000185,116.32668,0,248,39951.6080555556,2009-05-18,14:35:36
40.000162,116.326676,0,248,39951.6081134259,2009-05-18,14:35:41
40.000092,116.32668,0,249,39951.6081712963,2009-05-18,14:35:46
40.000072,116.326726,0,250,39951.6082291667,2009-05-18,14:35:51
40.000074,116.326743,0,250,39951.608287037,2009-05-18,14:35:56
40.000081,116.32678,0,251,39951.6083449074,2009-05-18,14:36:01
40.000082,116.326825,0,252,39951.6084027778,2009-05-18,14:36:06
40.000059,116.326907,0,253,39951.6084606481,2009-05-18,14:36:11
40.000018,116.327004,0,254,39951.6085185185,2009-05-18,14:36:16
39.99986,116.327286,0,255,39951.6085763889,2009-05-18,14:36:21
39.999845,116.327399,0,256,39951.6086342593,2009-05-18,14:36:26
39.999891,116.327449,0,257,39951.6086921296,2009-05-18,14:36:31
39.99993,116.327502,0,258,39951.60875,2009-05-18,14:36:36
39.999992,116.327533,0,260,39951.6088078704,2009-05-18,14:36:41
40.000045,116.327549,0,261,39951.6088657407,2009-05-18,14:36:46
