# Supplementary material for: Research on differential privacy protection method based on user tendency
Source: PLoS One. 2023 Oct 26;18(10):e0288823. doi: 10.1371/journal.pone.0288823 (PMC10602288; doi:10.1371/journal.pone.0288823)
Supplement: S1 Data — (ZIP) [file pone.0288823.s001.zip › Data 5-1/000/Trajectory/20090519094537.plt]

Geolife trajectory
WGS 84
Altitude is in Feet
Reserved 3
0,2,255,My Track,0,0,2,8421376
0
39.999912,116.327279,0,149,39952.4066782407,2009-05-19,09:45:37
39.999941,116.327317,0,139,39952.4067361111,2009-05-19,09:45:42
39.999929,116.327322,0,142,39952.4067939815,2009-05-19,09:45:47
39.999928,116.327313,0,141,39952.4068518518,2009-05-19,09:45:52
39.999913,116.327304,0,144,39952.4069097222,2009-05-19,09:45:57
39.99994,116.327359,0,139,39952.4069675926,2009-05-19,09:46:02
39.999936,116.32741,0,138,39952.407025463,2009-05-19,09:46:07
39.999903,116.32739,0,138,39952.4070833333,2009-05-19,09:46:12
39.999912,116.327271,0,136,39952.4071412037,2009-05-19,09:46:17
39.999939,116.327162,0,134,39952.4071990741,2009-05-19,09:46:22
40.000023,116.327098,0,133,39952.4072569444,2009-05-19,09:46:27
40.000112,116.327111,0,132,39952.4073148148,2009-05-19,09:46:32
40.000221,116.32713,0,133,39952.4073726852,2009-05-19,09:46:37
40.000303,116.32714,0,134,39952.4074305556,2009-05-19,09:46:42
40.000393,116.327121,0,134,39952.4074884259,2009-05-19,09:46:47
40.000486,116.327114,0,130,39952.4075462963,2009-05-19,09:46:52
40.000574,116.327094,0,132,39952.4076041667,2009-05-19,09:46:57
40.000652,116.327042,0,133,39952.407662037,2009-05-19,09:47:02
40.000695,116.327016,0,129,39952.4077199074,2009-05-19,09:47:07
40.00073,116.327008,0,127,39952.4077777778,2009-05-19,09:47:12
40.000958,116.326976,0,131,39952.4078356481,2009-05-19,09:47:17
40.000984,116.327006,0,139,39952.4078935185,2009-05-19,09:47:22
40.001008,116.327007,0,140,39952.4079513889,2009-05-19,09:47:27
40.001078,116.326998,0,143,39952.4080092593,2009-05-19,09:47:32
40.001168,116.326972,0,140,39952.4080671296,2009-05-19,09:47:37
40.001245,116.326876,0,142,39952.408125,2009-05-19,09:47:42
40.00126,116.326741,0,142,39952.4081828704,2009-05-19,09:47:47
40.001306,116.326649,0,141,39952.4082407407,2009-05-19,09:47:52
40.001385,116.326645,0,141,39952.4082986111,2009-05-19,09:47:57
40.001481,116.326636,0,134,39952.4083564815,2009-05-19,09:48:02
40.00159,116.326624,0,129,39952.4084143518,2009-05-19,09:48:07
40.001751,116.326564,0,131,39952.4084722222,2009-05-19,09:48:12
40.001887,116.326537,0,133,39952.4085300926,2009-05-19,09:48:17
40.00199,116.326517,0,136,39952.408587963,2009-05-19,09:48:22
40.002118,116.326499,0,137,39952.4086458333,2009-05-19,09:48:27
40.00226,116.326486,0,138,39952.4087037037,2009-05-19,09:48:32
40.002384,116.326398,0,134,39952.4087615741,2009-05-19,09:48:37
40.002393,116.326263,0,129,39952.4088194444,2009-05-19,09:48:42
40.002423,116.326147,0,126,39952.4088773148,2009-05-19,09:48:47
40.002427,116.326006,0,126,39952.4089351852,2009-05-19,09:48:52
40.002435,116.325855,0,118,39952.4089930556,2009-05-19,09:48:57
40.002434,116.325702,0,119,39952.4090509259,2009-05-19,09:49:02
40.002414,116.32555,0,124,39952.4091087963,2009-05-19,09:49:07
40.002431,116.325396,0,123,39952.4091666667,2009-05-19,09:49:12
40.002491,116.325265,0,124,39952.409224537,2009-05-19,09:49:17
40.00262,116.32524,0,117,39952.4092824074,2009-05-19,09:49:22
40.002741,116.325217,0,115,39952.4093402778,2009-05-19,09:49:27
40.00287,116.325215,0,108,39952.4093981481,2009-05-19,09:49:32
40.002995,116.325195,0,96,39952.4094560185,2009-05-19,09:49:37
40.00313,116.325188,0,95,39952.4095138889,2009-05-19,09:49:42
40.003266,116.325172,0,96,39952.4095717593,2009-05-19,09:49:47
40.0034,116.325165,0,90,39952.4096296296,2009-05-19,09:49:52
40.00352,116.325083,0,94,39952.4096875,2009-05-19,09:49:57
40.003545,116.324925,0,96,39952.4097453704,2009-05-19,09:50:02
40.00354,116.324758,0,102,39952.4098032407,2009-05-19,09:50:07
40.003523,116.324581,0,104,39952.4098611111,2009-05-19,09:50:12
40.003522,116.324421,0,108,39952.4099189815,2009-05-19,09:50:17
40.003606,116.324371,0,109,39952.4099768519,2009-05-19,09:50:22
40.003738,116.324371,0,112,39952.4100347222,2009-05-19,09:50:27
40.003905,116.324385,0,114,39952.4100925926,2009-05-19,09:50:32
40.00412,116.324386,0,108,39952.410150463,2009-05-19,09:50:37
40.004369,116.324379,0,90,39952.4102083333,2009-05-19,09:50:42
40.004573,116.324384,0,80,39952.4102662037,2009-05-19,09:50:47
40.004773,116.324333,0,93,39952.4103240741,2009-05-19,09:50:52
40.004943,116.324305,0,93,39952.4103819444,2009-05-19,09:50:57
40.005087,116.324294,0,75,39952.4104398148,2009-05-19,09:51:02
40.005223,116.324314,0,70,39952.4104976852,2009-05-19,09:51:07
40.005298,116.324366,0,69,39952.4105555556,2009-05-19,09:51:12
40.005376,116.32435,0,82,39952.4106134259,2009-05-19,09:51:17
40.005475,116.32433,0,90,39952.4106712963,2009-05-19,09:51:22
40.005529,116.324345,0,94,39952.4107291667,2009-05-19,09:51:27
40.005731,116.324279,0,97,39952.410787037,2009-05-19,09:51:32
40.005875,116.324198,0,93,39952.4108449074,2009-05-19,09:51:37
40.00604,116.324297,0,90,39952.4109027778,2009-05-19,09:51:42
40.006146,116.324277,0,99,39952.4109606481,2009-05-19,09:51:47
40.006277,116.324297,0,92,39952.4110185185,2009-05-19,09:51:52
40.006413,116.324292,0,81,39952.4110763889,2009-05-19,09:51:57
40.006541,116.324294,0,86,39952.4111342593,2009-05-19,09:52:02
40.006676,116.324301,0,87,39952.4111921296,2009-05-19,09:52:07
40.00679,116.324283,0,87,39952.41125,2009-05-19,09:52:12
40.006919,116.324287,0,87,39952.4113078704,2009-05-19,09:52:17
40.007059,116.324288,0,88,39952.4113657407,2009-05-19,09:52:22
40.007173,116.324272,0,88,39952.4114236111,2009-05-19,09:52:27
40.007319,116.324261,0,95,39952.4114814815,2009-05-19,09:52:32
40.007453,116.324256,0,92,39952.4115393519,2009-05-19,09:52:37
40.007571,116.324237,0,86,39952.4115972222,2009-05-19,09:52:42
40.007704,116.324256,0,84,39952.4116550926,2009-05-19,09:52:47
40.007827,116.324253,0,82,39952.411712963,2009-05-19,09:52:52
40.007953,116.324233,0,87,39952.4117708333,2009-05-19,09:52:57
40.00808,116.324217,0,85,39952.4118287037,2009-05-19,09:53:02
40.008209,116.324207,0,84,39952.4118865741,2009-05-19,09:53:07
40.008341,116.324202,0,85,39952.4119444444,2009-05-19,09:53:12
40.008479,116.32419,0,85,39952.4120023148,2009-05-19,09:53:17
40.008621,116.324172,0,83,39952.4120601852,2009-05-19,09:53:22
40.008755,116.324162,0,87,39952.4121180556,2009-05-19,09:53:27
40.008894,116.324158,0,91,39952.4121759259,2009-05-19,09:53:32
40.009022,116.324148,0,92,39952.4122337963,2009-05-19,09:53:37
40.009151,116.324157,0,88,39952.4122916667,2009-05-19,09:53:42
40.009281,116.324147,0,89,39952.412349537,2009-05-19,09:53:47
40.009403,116.324151,0,79,39952.4124074074,2009-05-19,09:53:52
40.009526,116.32412,0,77,39952.4124652778,2009-05-19,09:53:57
40.009627,116.324036,0,82,39952.4125231481,2009-05-19,09:54:02
40.009687,116.3239,0,85,39952.4125810185,2009-05-19,09:54:07
40.009707,116.323705,0,91,39952.4126388889,2009-05-19,09:54:12
40.009703,116.323522,0,91,39952.4126967593,2009-05-19,09:54:17
40.009679,116.323334,0,92,39952.4127546296,2009-05-19,09:54:22
40.009682,116.323179,0,90,39952.4128125,2009-05-19,09:54:27
40.009692,116.323023,0,90,39952.4128703704,2009-05-19,09:54:32
40.009686,116.322871,0,88,39952.4129282407,2009-05-19,09:54:37
40.009672,116.32274,0,88,39952.4129861111,2009-05-19,09:54:42
40.009671,116.322652,0,93,39952.4130439815,2009-05-19,09:54:47
40.009663,116.322516,0,94,39952.4131018519,2009-05-19,09:54:52
40.009655,116.322393,0,92,39952.4131597222,2009-05-19,09:54:57
40.009651,116.322235,0,91,39952.4132175926,2009-05-19,09:55:02
40.009613,116.322087,0,87,39952.413275463,2009-05-19,09:55:07
40.009542,116.321964,0,86,39952.4133333333,2009-05-19,09:55:12
40.009432,116.321839,0,88,39952.4133912037,2009-05-19,09:55:17
40.009328,116.321763,0,92,39952.4134490741,2009-05-19,09:55:22
40.009217,116.321679,0,94,39952.4135069444,2009-05-19,09:55:27
40.009107,116.321505,0,100,39952.4135648148,2009-05-19,09:55:32
40.009002,116.32153,0,114,39952.4136226852,2009-05-19,09:55:37
40.008884,116.321404,0,122,39952.4136805556,2009-05-19,09:55:42
40.008884,116.321262,0,118,39952.4137384259,2009-05-19,09:55:47
40.008983,116.321161,0,113,39952.4137962963,2009-05-19,09:55:52
40.009072,116.321035,0,111,39952.4138541667,2009-05-19,09:55:57
40.009153,116.320918,0,112,39952.413912037,2009-05-19,09:56:02
40.009248,116.32086,0,113,39952.4139699074,2009-05-19,09:56:07
40.009308,116.32077,0,112,39952.4140277778,2009-05-19,09:56:12
40.009354,116.320663,0,111,39952.4140856481,2009-05-19,09:56:17
40.009385,116.320585,0,113,39952.4141435185,2009-05-19,09:56:22
40.009442,116.320584,0,116,39952.4142013889,2009-05-19,09:56:27
40.009489,116.320528,0,114,39952.4142592593,2009-05-19,09:56:32
40.009501,116.320481,0,118,39952.4143171296,2009-05-19,09:56:37
40.009492,116.320443,0,120,39952.414375,2009-05-19,09:56:42
40.009492,116.320443,0,120,39952.4144097222,2009-05-19,09:56:45
40.009493,116.320438,0,121,39952.4144328704,2009-05-19,09:56:47
40.009507,116.320357,0,121,39952.4144907407,2009-05-19,09:56:52
40.009546,116.320288,0,123,39952.4145486111,2009-05-19,09:56:57
40.009585,116.3202,0,125,39952.4146064815,2009-05-19,09:57:02
40.009589,116.320197,0,125,39952.4146643518,2009-05-19,09:57:07
40.009589,116.320197,0,125,39952.4146990741,2009-05-19,09:57:10
40.00959,116.320195,0,126,39952.4147222222,2009-05-19,09:57:12
40.009598,116.320171,0,126,39952.4147800926,2009-05-19,09:57:17
40.007905,116.320448,0,759,39952.4305671296,2009-05-19,10:20:01
40.009324,116.320421,0,233,39952.4306365741,2009-05-19,10:20:07
40.009333,116.320425,0,243,39952.4306944444,2009-05-19,10:20:12
40.009317,116.320437,0,241,39952.4307523148,2009-05-19,10:20:17
40.009315,116.320453,0,240,39952.4308101852,2009-05-19,10:20:22
40.009276,116.320385,0,236,39952.4308680556,2009-05-19,10:20:27
40.009356,116.320398,0,239,39952.4309259259,2009-05-19,10:20:32
40.009396,116.320425,0,239,39952.4309837963,2009-05-19,10:20:37
40.009394,116.320408,0,236,39952.4310416667,2009-05-19,10:20:42
40.009379,116.320383,0,236,39952.431099537,2009-05-19,10:20:47
40.009324,116.320339,0,234,39952.4311574074,2009-05-19,10:20:52
40.009327,116.320387,0,234,39952.4312152778,2009-05-19,10:20:57
40.00929,116.320437,0,233,39952.4312731481,2009-05-19,10:21:02
40.009264,116.320501,0,230,39952.4313310185,2009-05-19,10:21:07
40.009239,116.320571,0,227,39952.4313888889,2009-05-19,10:21:12
40.009187,116.320648,0,225,39952.4314467593,2009-05-19,10:21:17
40.009157,116.320739,0,224,39952.4315046296,2009-05-19,10:21:22
40.009136,116.320817,0,223,39952.4315625,2009-05-19,10:21:27
40.009123,116.320889,0,223,39952.4316203704,2009-05-19,10:21:32
40.009119,116.320967,0,224,39952.4316782407,2009-05-19,10:21:37
40.009081,116.321031,0,227,39952.4317361111,2009-05-19,10:21:42
40.009076,116.321094,0,229,39952.4317939815,2009-05-19,10:21:47
40.008919,116.321104,0,235,39952.4318518518,2009-05-19,10:21:52
40.008846,116.321112,0,238,39952.4319097222,2009-05-19,10:21:57
40.008761,116.321109,0,239,39952.4319675926,2009-05-19,10:22:02
40.008675,116.321097,0,238,39952.432025463,2009-05-19,10:22:07
40.008568,116.321107,0,233,39952.4320833333,2009-05-19,10:22:12
40.008461,116.321091,0,220,39952.4321412037,2009-05-19,10:22:17
40.008381,116.321066,0,215,39952.4321990741,2009-05-19,10:22:22
40.008286,116.321048,0,212,39952.4322569444,2009-05-19,10:22:27
40.008198,116.321046,0,211,39952.4323148148,2009-05-19,10:22:32
40.008097,116.321071,0,209,39952.4323726852,2009-05-19,10:22:37
40.007974,116.321097,0,210,39952.4324305556,2009-05-19,10:22:42
40.007864,116.321135,0,210,39952.4324884259,2009-05-19,10:22:47
40.007762,116.321179,0,211,39952.4325462963,2009-05-19,10:22:52
40.007621,116.321149,0,211,39952.4326041667,2009-05-19,10:22:57
40.007466,116.321129,0,209,39952.432662037,2009-05-19,10:23:02
40.007347,116.321173,0,212,39952.4327199074,2009-05-19,10:23:07
40.007233,116.321243,0,216,39952.4327777778,2009-05-19,10:23:12
40.007107,116.321278,0,219,39952.4328356481,2009-05-19,10:23:17
40.006865,116.321217,0,218,39952.4328935185,2009-05-19,10:23:22
40.006696,116.321242,0,222,39952.4329513889,2009-05-19,10:23:27
40.006567,116.321237,0,226,39952.4330092593,2009-05-19,10:23:32
40.00645,116.321269,0,231,39952.4330671296,2009-05-19,10:23:37
40.006289,116.321295,0,236,39952.433125,2009-05-19,10:23:42
40.006177,116.32131,0,243,39952.4331828704,2009-05-19,10:23:47
40.006029,116.321361,0,252,39952.4332407407,2009-05-19,10:23:52
40.005919,116.32139,0,259,39952.4332986111,2009-05-19,10:23:57
40.00578,116.321325,0,263,39952.4333564815,2009-05-19,10:24:02
40.005631,116.321273,0,262,39952.4334143519,2009-05-19,10:24:07
40.005506,116.321272,0,263,39952.4334722222,2009-05-19,10:24:12
40.005366,116.321253,0,262,39952.4335300926,2009-05-19,10:24:17
40.005235,116.321266,0,263,39952.433587963,2009-05-19,10:24:22
40.00509,116.321365,0,274,39952.4336458333,2009-05-19,10:24:27
40.004983,116.321394,0,290,39952.4337037037,2009-05-19,10:24:32
40.004843,116.321376,0,304,39952.4337615741,2009-05-19,10:24:37
40.004723,116.321397,0,313,39952.4338194444,2009-05-19,10:24:42
40.004557,116.32138,0,314,39952.4338773148,2009-05-19,10:24:47
40.004434,116.321393,0,317,39952.4339351852,2009-05-19,10:24:52
40.004295,116.321432,0,322,39952.4339930556,2009-05-19,10:24:57
40.00416,116.321456,0,327,39952.4340509259,2009-05-19,10:25:02
40.004023,116.321443,0,331,39952.4341087963,2009-05-19,10:25:07
40.003872,116.321451,0,338,39952.4341666667,2009-05-19,10:25:12
40.003746,116.321448,0,343,39952.434224537,2009-05-19,10:25:17
40.003643,116.321461,0,350,39952.4342824074,2009-05-19,10:25:22
40.003677,116.321539,0,307,39952.4343402778,2009-05-19,10:25:27
40.003588,116.321523,0,297,39952.4343981481,2009-05-19,10:25:32
40.003444,116.321525,0,292,39952.4344560185,2009-05-19,10:25:37
40.003308,116.32149,0,286,39952.4345138889,2009-05-19,10:25:42
40.003178,116.321517,0,286,39952.4345717593,2009-05-19,10:25:47
40.003009,116.321549,0,274,39952.4346296296,2009-05-19,10:25:52
40.002878,116.321554,0,273,39952.4346875,2009-05-19,10:25:57
40.002776,116.321559,0,274,39952.4347453704,2009-05-19,10:26:02
40.002647,116.32158,0,278,39952.4348032407,2009-05-19,10:26:07
40.002525,116.321582,0,281,39952.4348611111,2009-05-19,10:26:12
40.002414,116.321605,0,284,39952.4349189815,2009-05-19,10:26:17
40.002263,116.321629,0,287,39952.4349768519,2009-05-19,10:26:22
40.002166,116.321631,0,292,39952.4350347222,2009-05-19,10:26:27
40.00202,116.321584,0,288,39952.4350925926,2009-05-19,10:26:32
40.001866,116.321585,0,284,39952.435150463,2009-05-19,10:26:37
40.001711,116.321631,0,283,39952.4352083333,2009-05-19,10:26:42
40.001585,116.321698,0,285,39952.4352662037,2009-05-19,10:26:47
40.001391,116.321764,0,278,39952.4353240741,2009-05-19,10:26:52
40.001226,116.321749,0,270,39952.4353819444,2009-05-19,10:26:57
40.001116,116.321735,0,271,39952.4354398148,2009-05-19,10:27:02
40.000965,116.321735,0,271,39952.4354976852,2009-05-19,10:27:07
40.000852,116.321736,0,274,39952.4355555556,2009-05-19,10:27:12
40.000708,116.321736,0,273,39952.4356134259,2009-05-19,10:27:17
40.00054,116.321779,0,272,39952.4356712963,2009-05-19,10:27:22
40.000399,116.321791,0,269,39952.4357291667,2009-05-19,10:27:27
40.000266,116.32178,0,268,39952.435787037,2009-05-19,10:27:32
40.000115,116.321844,0,265,39952.4358449074,2009-05-19,10:27:37
39.999961,116.321882,0,260,39952.4359027778,2009-05-19,10:27:42
39.999846,116.321952,0,245,39952.4359606481,2009-05-19,10:27:47
39.999734,116.322127,0,215,39952.4360185185,2009-05-19,10:27:52
39.999693,116.322274,0,199,39952.4360763889,2009-05-19,10:27:57
39.999695,116.322426,0,180,39952.4361342593,2009-05-19,10:28:02
39.999694,116.32258,0,164,39952.4361921296,2009-05-19,10:28:07
39.999687,116.322724,0,157,39952.43625,2009-05-19,10:28:12
39.999709,116.322882,0,151,39952.4363078704,2009-05-19,10:28:17
39.999721,116.323045,0,145,39952.4363657407,2009-05-19,10:28:22
39.999725,116.323173,0,144,39952.4364236111,2009-05-19,10:28:27
39.999717,116.323395,0,151,39952.4364814815,2009-05-19,10:28:32
39.999716,116.323553,0,155,39952.4365393519,2009-05-19,10:28:37
39.999702,116.323715,0,163,39952.4365972222,2009-05-19,10:28:42
39.9997,116.323862,0,175,39952.4366550926,2009-05-19,10:28:47
39.999729,116.324048,0,178,39952.436712963,2009-05-19,10:28:52
39.999744,116.324207,0,183,39952.4367708333,2009-05-19,10:28:57
39.999761,116.324431,0,185,39952.4368287037,2009-05-19,10:29:02
39.999751,116.324607,0,194,39952.4368865741,2009-05-19,10:29:07
39.999734,116.32473,0,198,39952.4369444444,2009-05-19,10:29:12
39.999735,116.324912,0,201,39952.4370023148,2009-05-19,10:29:17
39.999899,116.325148,0,203,39952.4370601852,2009-05-19,10:29:22
39.999945,116.325376,0,209,39952.4371180556,2009-05-19,10:29:27
39.999948,116.325575,0,214,39952.4371759259,2009-05-19,10:29:32
39.999925,116.325765,0,217,39952.4372337963,2009-05-19,10:29:37
39.999889,116.325946,0,210,39952.4372916667,2009-05-19,10:29:42
39.999866,116.326124,0,189,39952.437349537,2009-05-19,10:29:47
39.999848,116.326303,0,179,39952.4374074074,2009-05-19,10:29:52
39.999864,116.326498,0,156,39952.4374652778,2009-05-19,10:29:57
39.99987,116.326684,0,154,39952.4375231481,2009-05-19,10:30:02
39.999877,116.326856,0,150,39952.4375810185,2009-05-19,10:30:07
39.999873,116.327022,0,143,39952.4376388889,2009-05-19,10:30:12
39.999894,116.327192,0,143,39952.4376967593,2009-05-19,10:30:17
39.999928,116.327313,0,144,39952.4377546296,2009-05-19,10:30:22
39.999955,116.327347,0,143,39952.4378125,2009-05-19,10:30:27
39.999943,116.327339,0,143,39952.4378703704,2009-05-19,10:30:32
39.999958,116.327341,0,141,39952.4379282407,2009-05-19,10:30:37
39.999958,116.327341,0,141,39952.437962963,2009-05-19,10:30:40
39.99996,116.327344,0,141,39952.4379861111,2009-05-19,10:30:42
39.999971,116.327356,0,139,39952.4380439815,2009-05-19,10:30:47
39.999998,116.327375,0,139,39952.4381018518,2009-05-19,10:30:52
40.000008,116.327389,0,139,39952.4381597222,2009-05-19,10:30:57
39.999989,116.327353,0,139,39952.4382175926,2009-05-19,10:31:02
39.999999,116.327339,0,140,39952.438275463,2009-05-19,10:31:07
40.000002,116.327336,0,140,39952.4383333333,2009-05-19,10:31:12
40.000003,116.327331,0,140,39952.4383912037,2009-05-19,10:31:17
40.000003,116.327331,0,140,39952.4384259259,2009-05-19,10:31:20
40.000003,116.327329,0,140,39952.4384490741,2009-05-19,10:31:22
40.000004,116.327316,0,140,39952.4385069444,2009-05-19,10:31:27
40.00001,116.327265,0,140,39952.4385648148,2009-05-19,10:31:32
39.999992,116.327232,0,140,39952.4386226852,2009-05-19,10:31:37
39.999944,116.327205,0,140,39952.4386805556,2009-05-19,10:31:42
39.999889,116.327226,0,140,39952.4387384259,2009-05-19,10:31:47
39.999839,116.327269,0,141,39952.4387962963,2009-05-19,10:31:52
39.999813,116.327296,0,141,39952.4388541667,2009-05-19,10:31:57
39.999811,116.327237,0,141,39952.438912037,2009-05-19,10:32:02
39.999801,116.327108,0,141,39952.4389699074,2009-05-19,10:32:07
39.999872,116.327314,0,72,39952.4740509259,2009-05-19,11:22:38
39.999834,116.327147,0,75,39952.4741087963,2009-05-19,11:22:43
39.999707,116.327052,0,82,39952.4741666667,2009-05-19,11:22:48
39.999533,116.326971,0,87,39952.474224537,2009-05-19,11:22:53
39.999402,116.326833,0,88,39952.4742824074,2009-05-19,11:22:58
39.999276,116.326692,0,88,39952.4743402778,2009-05-19,11:23:03
39.999129,116.3266,0,89,39952.4743981481,2009-05-19,11:23:08
39.998942,116.326616,0,90,39952.4744560185,2009-05-19,11:23:13
39.998743,116.326621,0,91,39952.4745138889,2009-05-19,11:23:18
39.998551,116.326615,0,93,39952.4745717593,2009-05-19,11:23:23
39.998384,116.3266,0,99,39952.4746296296,2009-05-19,11:23:28
39.998211,116.326576,0,104,39952.4746875,2009-05-19,11:23:33
39.998028,116.3266,0,111,39952.4747453704,2009-05-19,11:23:38
39.997831,116.326682,0,117,39952.4748032407,2009-05-19,11:23:43
39.99765,116.326752,0,127,39952.4748611111,2009-05-19,11:23:48
39.997416,116.326762,0,136,39952.4749189815,2009-05-19,11:23:53
39.997232,116.326745,0,150,39952.4749768519,2009-05-19,11:23:58
39.997089,116.326698,0,163,39952.4750347222,2009-05-19,11:24:03
39.996978,116.326677,0,177,39952.4750925926,2009-05-19,11:24:08
39.996798,116.326637,0,189,39952.475150463,2009-05-19,11:24:13
39.996513,116.326826,0,184,39952.4752083333,2009-05-19,11:24:18
39.996346,116.326834,0,188,39952.4752662037,2009-05-19,11:24:23
39.996276,116.326774,0,187,39952.4753240741,2009-05-19,11:24:28
39.996138,116.32668,0,191,39952.4753819444,2009-05-19,11:24:33
39.995997,116.326406,0,195,39952.4754398148,2009-05-19,11:24:38
39.995869,116.326412,0,203,39952.4754976852,2009-05-19,11:24:43
39.995723,116.326347,0,213,39952.4755555556,2009-05-19,11:24:48
39.995396,116.32663,0,219,39952.4756134259,2009-05-19,11:24:53
39.99521,116.326666,0,221,39952.4756712963,2009-05-19,11:24:58
39.994985,116.326802,0,222,39952.4757291667,2009-05-19,11:25:03
39.994821,116.326866,0,223,39952.475787037,2009-05-19,11:25:08
39.994634,116.326877,0,222,39952.4758449074,2009-05-19,11:25:13
39.99447,116.326906,0,223,39952.4759027778,2009-05-19,11:25:18
39.994317,116.326913,0,222,39952.4759606481,2009-05-19,11:25:23
39.994199,116.326904,0,221,39952.4760185185,2009-05-19,11:25:28
39.994134,116.326877,0,219,39952.4760763889,2009-05-19,11:25:33
39.994134,116.326877,0,219,39952.4761111111,2009-05-19,11:25:36
39.994136,116.32688,0,216,39952.4761342593,2009-05-19,11:25:38
39.994122,116.326883,0,216,39952.4761921296,2009-05-19,11:25:43
39.994061,116.32687,0,208,39952.47625,2009-05-19,11:25:48
39.994008,116.326863,0,205,39952.4763078704,2009-05-19,11:25:53
39.993892,116.326925,0,200,39952.4763657407,2009-05-19,11:25:58
39.993806,116.326937,0,190,39952.4764236111,2009-05-19,11:26:03
39.993781,116.326946,0,184,39952.4764814815,2009-05-19,11:26:08
39.993723,116.326916,0,180,39952.4765393519,2009-05-19,11:26:13
39.993663,116.326893,0,176,39952.4765972222,2009-05-19,11:26:18
39.993653,116.326873,0,172,39952.4766550926,2009-05-19,11:26:23
39.993643,116.326865,0,171,39952.476712963,2009-05-19,11:26:28
39.993639,116.326864,0,171,39952.4767708333,2009-05-19,11:26:33
39.993637,116.326862,0,171,39952.4768287037,2009-05-19,11:26:38
39.993637,116.326861,0,171,39952.4768865741,2009-05-19,11:26:43
39.993637,116.326861,0,171,39952.4769212963,2009-05-19,11:26:46
39.993643,116.326862,0,171,39952.4769444444,2009-05-19,11:26:48
39.993672,116.326822,0,171,39952.4770023148,2009-05-19,11:26:53
39.993708,116.326799,0,171,39952.4770601852,2009-05-19,11:26:58
39.99415,116.325455,0,171,39952.4771180556,2009-05-19,11:27:03
39.993224,116.32546,0,173,39952.4771759259,2009-05-19,11:27:08
39.993228,116.325252,0,175,39952.4772337963,2009-05-19,11:27:13
39.993272,116.325258,0,179,39952.4772916667,2009-05-19,11:27:18
39.993244,116.325234,0,184,39952.477349537,2009-05-19,11:27:23
39.993215,116.325256,0,190,39952.4774074074,2009-05-19,11:27:28
39.993212,116.325204,0,198,39952.4774652778,2009-05-19,11:27:33
39.993167,116.325049,0,210,39952.4775231481,2009-05-19,11:27:38
39.993217,116.325017,0,222,39952.4775810185,2009-05-19,11:27:43
39.99327,116.324969,0,233,39952.4776388889,2009-05-19,11:27:48
39.993297,116.324937,0,247,39952.4776967593,2009-05-19,11:27:53
39.99335,116.324915,0,261,39952.4777546296,2009-05-19,11:27:58
39.993319,116.324899,0,266,39952.4778125,2009-05-19,11:28:03
39.993316,116.324935,0,270,39952.4778703704,2009-05-19,11:28:08
39.993317,116.325017,0,271,39952.4779282407,2009-05-19,11:28:13
39.993334,116.325102,0,274,39952.4779861111,2009-05-19,11:28:18
39.993346,116.325123,0,279,39952.4780439815,2009-05-19,11:28:23
39.993321,116.325146,0,286,39952.4781018518,2009-05-19,11:28:28
39.993315,116.325171,0,295,39952.4781597222,2009-05-19,11:28:33
39.993305,116.325248,0,311,39952.4782175926,2009-05-19,11:28:38
39.993315,116.325285,0,325,39952.478275463,2009-05-19,11:28:43
39.993329,116.325289,0,339,39952.4783333333,2009-05-19,11:28:48
39.993329,116.325289,0,339,39952.4783680556,2009-05-19,11:28:51
39.993326,116.325282,0,342,39952.4783912037,2009-05-19,11:28:53
39.993355,116.325311,0,341,39952.4784490741,2009-05-19,11:28:58
39.99334,116.32532,0,336,39952.4785069444,2009-05-19,11:29:03
39.993331,116.325283,0,336,39952.4785648148,2009-05-19,11:29:08
39.993366,116.325179,0,339,39952.4786226852,2009-05-19,11:29:13
39.99338,116.325189,0,342,39952.4786805556,2009-05-19,11:29:18
39.9934,116.325165,0,350,39952.4787384259,2009-05-19,11:29:23
39.9934,116.325165,0,350,39952.4787731481,2009-05-19,11:29:26
39.993408,116.325166,0,358,39952.4787962963,2009-05-19,11:29:28
39.993403,116.325183,0,361,39952.4788541667,2009-05-19,11:29:33
39.993403,116.325183,0,361,39952.4788888889,2009-05-19,11:29:36
39.993401,116.32519,0,361,39952.478912037,2009-05-19,11:29:38
39.993073,116.32562,0,362,39952.4789699074,2009-05-19,11:29:43
39.993098,116.325668,0,363,39952.4790277778,2009-05-19,11:29:48
39.993112,116.325659,0,365,39952.4790856481,2009-05-19,11:29:53
39.993127,116.325677,0,366,39952.4791435185,2009-05-19,11:29:58
39.993124,116.325689,0,366,39952.4792013889,2009-05-19,11:30:03
39.993095,116.325637,0,369,39952.4792592593,2009-05-19,11:30:08
39.993074,116.325618,0,369,39952.4793171296,2009-05-19,11:30:13
39.99307,116.325594,0,372,39952.479375,2009-05-19,11:30:18
39.99307,116.325594,0,372,39952.4794097222,2009-05-19,11:30:21
39.993065,116.325592,0,375,39952.4794328704,2009-05-19,11:30:23
39.993055,116.325536,0,379,39952.4794907407,2009-05-19,11:30:28
39.99303,116.325506,0,381,39952.4795486111,2009-05-19,11:30:33
39.993035,116.32552,0,385,39952.4796064815,2009-05-19,11:30:38
39.993166,116.325487,0,390,39952.4796643518,2009-05-19,11:30:43
39.993166,116.325487,0,390,39952.4796990741,2009-05-19,11:30:46
39.99317,116.32549,0,391,39952.4797222222,2009-05-19,11:30:48
39.993363,116.325558,0,391,39952.4797800926,2009-05-19,11:30:53
39.993633,116.32595,0,398,39952.479837963,2009-05-19,11:30:58
39.993754,116.326103,0,389,39952.4798958333,2009-05-19,11:31:03
39.993927,116.326316,0,393,39952.4799537037,2009-05-19,11:31:08
39.994015,116.326381,0,377,39952.4800115741,2009-05-19,11:31:13
39.994131,116.326448,0,367,39952.4800694444,2009-05-19,11:31:18
39.994221,116.326552,0,350,39952.4801273148,2009-05-19,11:31:23
39.994327,116.326633,0,333,39952.4801851852,2009-05-19,11:31:28
39.99427,116.326573,0,237,39952.4802430556,2009-05-19,11:31:33
39.994383,116.326546,0,212,39952.4803009259,2009-05-19,11:31:38
39.994535,116.326504,0,202,39952.4803587963,2009-05-19,11:31:43
39.994688,116.326452,0,196,39952.4804166667,2009-05-19,11:31:48
39.994851,116.326421,0,188,39952.480474537,2009-05-19,11:31:53
39.995018,116.326471,0,185,39952.4805324074,2009-05-19,11:31:58
39.995139,116.326465,0,184,39952.4805902778,2009-05-19,11:32:03
39.995246,116.326477,0,187,39952.4806481482,2009-05-19,11:32:08
39.995401,116.326483,0,192,39952.4807060185,2009-05-19,11:32:13
39.995601,116.326452,0,188,39952.4807638889,2009-05-19,11:32:18
39.9958,116.326377,0,188,39952.4808217593,2009-05-19,11:32:23
39.996004,116.326343,0,169,39952.4808796296,2009-05-19,11:32:28
39.996151,116.326392,0,156,39952.4809375,2009-05-19,11:32:33
39.996295,116.32643,0,152,39952.4809953704,2009-05-19,11:32:38
39.99649,116.326457,0,151,39952.4810532407,2009-05-19,11:32:43
39.996685,116.32648,0,156,39952.4811111111,2009-05-19,11:32:48
39.996876,116.326507,0,154,39952.4811689815,2009-05-19,11:32:53
39.997073,116.326497,0,153,39952.4812268519,2009-05-19,11:32:58
39.997257,116.326459,0,151,39952.4812847222,2009-05-19,11:33:03
39.997466,116.32649,0,153,39952.4813425926,2009-05-19,11:33:08
39.99769,116.326511,0,150,39952.481400463,2009-05-19,11:33:13
39.997923,116.32652,0,153,39952.4814583333,2009-05-19,11:33:18
39.998125,116.326523,0,154,39952.4815162037,2009-05-19,11:33:23
39.998319,116.326476,0,147,39952.4815740741,2009-05-19,11:33:28
39.998544,116.326452,0,145,39952.4816319444,2009-05-19,11:33:33
39.99878,116.326434,0,148,39952.4816898148,2009-05-19,11:33:38
39.999023,116.326474,0,149,39952.4817476852,2009-05-19,11:33:43
39.999224,116.326615,0,149,39952.4818055556,2009-05-19,11:33:48
39.999403,116.326859,0,151,39952.4818634259,2009-05-19,11:33:53
39.999625,116.32706,0,151,39952.4819212963,2009-05-19,11:33:58
39.999814,116.327111,0,152,39952.4819791667,2009-05-19,11:34:03
39.999866,116.327288,0,156,39952.482037037,2009-05-19,11:34:08
39.999884,116.327321,0,154,39952.4820949074,2009-05-19,11:34:13
39.999885,116.327309,0,156,39952.4821527778,2009-05-19,11:34:18
39.999885,116.327293,0,156,39952.4822106481,2009-05-19,11:34:23
39.999885,116.327293,0,156,39952.4822453704,2009-05-19,11:34:26
39.999885,116.327292,0,156,39952.4822685185,2009-05-19,11:34:28
39.999935,116.327293,0,156,39952.4823263889,2009-05-19,11:34:33
39.99996,116.327286,0,155,39952.4823842593,2009-05-19,11:34:38
39.999997,116.327303,0,155,39952.4824421296,2009-05-19,11:34:43
39.999936,116.327317,0,154,39952.4825,2009-05-19,11:34:48
39.999909,116.327342,0,154,39952.4825578704,2009-05-19,11:34:53
39.999882,116.327392,0,155,39952.4826157407,2009-05-19,11:34:58
39.999868,116.32741,0,157,39952.4826736111,2009-05-19,11:35:03
39.999851,116.327432,0,161,39952.4827314815,2009-05-19,11:35:08
39.999858,116.327454,0,166,39952.4827893519,2009-05-19,11:35:13
39.999886,116.327478,0,171,39952.4828472222,2009-05-19,11:35:18
39.999921,116.327459,0,176,39952.4829050926,2009-05-19,11:35:23
40.000135,116.32732,0,181,39952.482962963,2009-05-19,11:35:28
40.000134,116.327309,0,187,39952.4830208333,2009-05-19,11:35:33
