# Supplementary material for: Research on differential privacy protection method based on user tendency
Source: PLoS One. 2023 Oct 26;18(10):e0288823. doi: 10.1371/journal.pone.0288823 (PMC10602288; doi:10.1371/journal.pone.0288823)
Supplement: S1 Data — (ZIP) [file pone.0288823.s001.zip › Data 5-1/000/Trajectory/20090519174038.plt]

Geolife trajectory
WGS 84
Altitude is in Feet
Reserved 3
0,2,255,My Track,0,0,2,8421376
0
40.001872,116.326787,0,493,39952.7365509259,2009-05-19,17:40:38
40.001852,116.326636,0,493,39952.7366087963,2009-05-19,17:40:43
40.001868,116.326524,0,494,39952.7366666667,2009-05-19,17:40:48
40.00186,116.326386,0,494,39952.736724537,2009-05-19,17:40:53
40.00174,116.326203,0,494,39952.7367824074,2009-05-19,17:40:58
40.001677,116.32605,0,494,39952.7368402778,2009-05-19,17:41:03
40.001648,116.325895,0,493,39952.7368981481,2009-05-19,17:41:08
40.001643,116.325753,0,494,39952.7369560185,2009-05-19,17:41:13
40.001771,116.325629,0,497,39952.7370138889,2009-05-19,17:41:18
40.001768,116.325505,0,499,39952.7370717593,2009-05-19,17:41:23
40.001701,116.325341,0,501,39952.7371296296,2009-05-19,17:41:28
40.00168,116.325198,0,503,39952.7371875,2009-05-19,17:41:33
40.001474,116.325011,0,478,39952.7372453704,2009-05-19,17:41:38
40.0015,116.324914,0,469,39952.7373032407,2009-05-19,17:41:43
40.001591,116.324857,0,461,39952.7373611111,2009-05-19,17:41:48
40.001734,116.324765,0,458,39952.7374189815,2009-05-19,17:41:53
40.001888,116.32465,0,449,39952.7374768518,2009-05-19,17:41:58
40.002006,116.32463,0,441,39952.7375347222,2009-05-19,17:42:03
40.002124,116.324567,0,430,39952.7375925926,2009-05-19,17:42:08
40.002206,116.32455,0,420,39952.737650463,2009-05-19,17:42:13
40.002273,116.324575,0,411,39952.7377083333,2009-05-19,17:42:18
40.002361,116.324689,0,397,39952.7377662037,2009-05-19,17:42:23
40.002456,116.324718,0,393,39952.7378240741,2009-05-19,17:42:28
40.002531,116.324686,0,390,39952.7378819444,2009-05-19,17:42:33
40.002667,116.324584,0,388,39952.7379398148,2009-05-19,17:42:38
40.002832,116.324612,0,385,39952.7379976852,2009-05-19,17:42:43
40.003008,116.324538,0,386,39952.7380555556,2009-05-19,17:42:48
40.003112,116.324573,0,382,39952.7381134259,2009-05-19,17:42:53
40.003243,116.32452,0,381,39952.7381712963,2009-05-19,17:42:58
40.003326,116.324496,0,380,39952.7382291667,2009-05-19,17:43:03
40.003387,116.324474,0,381,39952.738287037,2009-05-19,17:43:08
40.003453,116.324517,0,387,39952.7383449074,2009-05-19,17:43:13
40.003564,116.324573,0,394,39952.7384027778,2009-05-19,17:43:18
40.003676,116.324553,0,400,39952.7384606482,2009-05-19,17:43:23
40.003818,116.324546,0,408,39952.7385185185,2009-05-19,17:43:28
40.003964,116.324493,0,408,39952.7385763889,2009-05-19,17:43:33
40.004245,116.324472,0,419,39952.7386342593,2009-05-19,17:43:38
40.004435,116.324497,0,433,39952.7386921296,2009-05-19,17:43:43
40.004555,116.32449,0,439,39952.73875,2009-05-19,17:43:48
40.004673,116.324473,0,434,39952.7388078704,2009-05-19,17:43:53
40.004807,116.324446,0,428,39952.7388657407,2009-05-19,17:43:58
40.004985,116.324507,0,417,39952.7389236111,2009-05-19,17:44:03
40.005172,116.324394,0,419,39952.7389814815,2009-05-19,17:44:08
40.005368,116.324432,0,412,39952.7390393519,2009-05-19,17:44:13
40.0055,116.324431,0,413,39952.7390972222,2009-05-19,17:44:18
40.005632,116.324425,0,417,39952.7391550926,2009-05-19,17:44:23
40.005707,116.32442,0,419,39952.739212963,2009-05-19,17:44:28
40.005891,116.324486,0,412,39952.7392708333,2009-05-19,17:44:33
40.006068,116.324394,0,406,39952.7393287037,2009-05-19,17:44:38
40.006165,116.324335,0,405,39952.7393865741,2009-05-19,17:44:43
40.006229,116.324326,0,408,39952.7394444444,2009-05-19,17:44:48
40.006315,116.324272,0,409,39952.7395023148,2009-05-19,17:44:53
40.006462,116.324351,0,411,39952.7395601852,2009-05-19,17:44:58
40.00665,116.324393,0,415,39952.7396180556,2009-05-19,17:45:03
40.006724,116.324361,0,424,39952.7396759259,2009-05-19,17:45:08
40.006781,116.324242,0,430,39952.7397337963,2009-05-19,17:45:13
40.006775,116.324117,0,425,39952.7397916667,2009-05-19,17:45:18
40.006774,116.323984,0,422,39952.739849537,2009-05-19,17:45:23
40.006747,116.323861,0,418,39952.7399074074,2009-05-19,17:45:28
40.006727,116.323723,0,415,39952.7399652778,2009-05-19,17:45:33
40.006449,116.323331,0,263,39952.7400231481,2009-05-19,17:45:38
40.006613,116.323176,0,260,39952.7400810185,2009-05-19,17:45:43
40.006651,116.323081,0,265,39952.7401388889,2009-05-19,17:45:48
40.006672,116.322936,0,272,39952.7401967593,2009-05-19,17:45:53
40.006695,116.322809,0,277,39952.7402546296,2009-05-19,17:45:58
40.006692,116.322664,0,292,39952.7403125,2009-05-19,17:46:03
40.00673,116.32254,0,304,39952.7403703704,2009-05-19,17:46:08
40.006774,116.322426,0,323,39952.7404282407,2009-05-19,17:46:13
40.006815,116.322302,0,338,39952.7404861111,2009-05-19,17:46:18
40.006795,116.322176,0,358,39952.7405439815,2009-05-19,17:46:23
40.006798,116.322067,0,381,39952.7406018519,2009-05-19,17:46:28
40.006845,116.321961,0,413,39952.7406597222,2009-05-19,17:46:33
40.006831,116.321824,0,428,39952.7407175926,2009-05-19,17:46:38
40.006793,116.321701,0,443,39952.740775463,2009-05-19,17:46:43
40.006861,116.321517,0,453,39952.7408333333,2009-05-19,17:46:48
40.006909,116.321443,0,453,39952.7408912037,2009-05-19,17:46:53
40.006967,116.321482,0,456,39952.7409490741,2009-05-19,17:46:58
40.007055,116.321449,0,466,39952.7410069444,2009-05-19,17:47:03
40.007122,116.321468,0,465,39952.7410648148,2009-05-19,17:47:08
40.007111,116.321424,0,450,39952.7411226852,2009-05-19,17:47:13
40.006992,116.321286,0,418,39952.7411805556,2009-05-19,17:47:18
40.007029,116.321127,0,407,39952.7412384259,2009-05-19,17:47:23
40.007132,116.321057,0,378,39952.7412962963,2009-05-19,17:47:28
40.007204,116.32091,0,347,39952.7413541667,2009-05-19,17:47:33
40.007208,116.320748,0,312,39952.741412037,2009-05-19,17:47:38
40.007216,116.320614,0,294,39952.7414699074,2009-05-19,17:47:43
40.007266,116.320483,0,272,39952.7415277778,2009-05-19,17:47:48
40.007316,116.320375,0,254,39952.7415856481,2009-05-19,17:47:53
40.007336,116.320286,0,248,39952.7416435185,2009-05-19,17:47:58
40.007347,116.320191,0,248,39952.7417013889,2009-05-19,17:48:03
40.007359,116.320101,0,252,39952.7417592593,2009-05-19,17:48:08
40.007396,116.319971,0,259,39952.7418171296,2009-05-19,17:48:13
40.007437,116.319909,0,257,39952.741875,2009-05-19,17:48:18
40.007468,116.319872,0,255,39952.7419328704,2009-05-19,17:48:23
40.007528,116.319827,0,230,39952.7419907407,2009-05-19,17:48:28
40.007561,116.31982,0,227,39952.7420486111,2009-05-19,17:48:33
40.007613,116.319758,0,231,39952.7421064815,2009-05-19,17:48:38
40.007632,116.31972,0,232,39952.7421643519,2009-05-19,17:48:43
40.007593,116.319719,0,233,39952.7422222222,2009-05-19,17:48:48
40.007593,116.319719,0,233,39952.7422569444,2009-05-19,17:48:51
40.007596,116.319725,0,237,39952.7422800926,2009-05-19,17:48:53
40.007589,116.319688,0,242,39952.742337963,2009-05-19,17:48:58
40.007564,116.319723,0,244,39952.7423958333,2009-05-19,17:49:03
40.007525,116.319765,0,247,39952.7424537037,2009-05-19,17:49:08
40.007486,116.31983,0,251,39952.7425115741,2009-05-19,17:49:13
40.007445,116.319852,0,255,39952.7425694444,2009-05-19,17:49:18
40.007391,116.319882,0,259,39952.7426273148,2009-05-19,17:49:23
40.007338,116.319937,0,264,39952.7426851852,2009-05-19,17:49:28
40.007261,116.320054,0,268,39952.7427430556,2009-05-19,17:49:33
40.007225,116.320178,0,273,39952.7428009259,2009-05-19,17:49:38
40.007429,116.320033,0,278,39952.7428587963,2009-05-19,17:49:43
40.007658,116.319793,0,283,39952.7429166667,2009-05-19,17:49:48
40.007753,116.319733,0,285,39952.742974537,2009-05-19,17:49:53
40.007813,116.319726,0,289,39952.7430324074,2009-05-19,17:49:58
