# Supplementary material for: Research on differential privacy protection method based on user tendency
Source: PLoS One. 2023 Oct 26;18(10):e0288823. doi: 10.1371/journal.pone.0288823 (PMC10602288; doi:10.1371/journal.pone.0288823)
Supplement: S1 Data — (ZIP) [file pone.0288823.s001.zip › Data 5-1/000/Trajectory/20090520010901.plt]

Geolife trajectory
WGS 84
Altitude is in Feet
Reserved 3
0,2,255,My Track,0,0,2,8421376
0
40.007656,116.319786,0,195,39953.0479282407,2009-05-20,01:09:01
40.007436,116.319763,0,309,39953.0479861111,2009-05-20,01:09:06
40.007489,116.319731,0,274,39953.0480439815,2009-05-20,01:09:11
40.007478,116.319695,0,264,39953.0481018518,2009-05-20,01:09:16
40.007472,116.319673,0,262,39953.0481597222,2009-05-20,01:09:21
40.007589,116.319672,0,206,39953.0482175926,2009-05-20,01:09:26
40.007605,116.31977,0,159,39953.048275463,2009-05-20,01:09:31
40.007506,116.319825,0,156,39953.0483333333,2009-05-20,01:09:36
40.007484,116.319693,0,173,39953.0483912037,2009-05-20,01:09:41
40.007497,116.319823,0,171,39953.0484490741,2009-05-20,01:09:46
40.007532,116.320018,0,180,39953.0485069444,2009-05-20,01:09:51
40.007561,116.320245,0,184,39953.0485648148,2009-05-20,01:09:56
40.007477,116.320524,0,187,39953.0486226852,2009-05-20,01:10:01
40.007526,116.32074,0,199,39953.0486805556,2009-05-20,01:10:06
40.007545,116.320941,0,204,39953.0487384259,2009-05-20,01:10:11
40.007277,116.321103,0,215,39953.0487962963,2009-05-20,01:10:16
40.006967,116.321196,0,226,39953.0488541667,2009-05-20,01:10:21
40.006756,116.321233,0,233,39953.048912037,2009-05-20,01:10:26
40.006548,116.321268,0,243,39953.0489699074,2009-05-20,01:10:31
40.00634,116.321299,0,250,39953.0490277778,2009-05-20,01:10:36
40.006167,116.321305,0,255,39953.0490856481,2009-05-20,01:10:41
40.006007,116.321339,0,263,39953.0491435185,2009-05-20,01:10:46
40.005881,116.321353,0,276,39953.0492013889,2009-05-20,01:10:51
40.005771,116.321331,0,286,39953.0492592593,2009-05-20,01:10:56
40.005648,116.321277,0,291,39953.0493171296,2009-05-20,01:11:01
40.005478,116.321234,0,290,39953.049375,2009-05-20,01:11:06
40.005314,116.321275,0,302,39953.0494328704,2009-05-20,01:11:11
40.00517,116.321312,0,311,39953.0494907407,2009-05-20,01:11:16
40.005014,116.321298,0,320,39953.0495486111,2009-05-20,01:11:21
40.004824,116.321302,0,328,39953.0496064815,2009-05-20,01:11:26
40.004661,116.321322,0,336,39953.0496643518,2009-05-20,01:11:31
40.004496,116.321339,0,341,39953.0497222222,2009-05-20,01:11:36
40.004309,116.321363,0,343,39953.0497800926,2009-05-20,01:11:41
40.004139,116.321384,0,347,39953.049837963,2009-05-20,01:11:46
40.003985,116.321387,0,351,39953.0498958333,2009-05-20,01:11:51
40.003812,116.321388,0,350,39953.0499537037,2009-05-20,01:11:56
40.003634,116.321402,0,353,39953.0500115741,2009-05-20,01:12:01
40.003443,116.321415,0,357,39953.0500694444,2009-05-20,01:12:06
40.003273,116.321422,0,362,39953.0501273148,2009-05-20,01:12:11
40.003093,116.321435,0,369,39953.0501851852,2009-05-20,01:12:16
40.002917,116.321462,0,374,39953.0502430556,2009-05-20,01:12:21
40.002747,116.321469,0,379,39953.0503009259,2009-05-20,01:12:26
40.002627,116.3215,0,386,39953.0503587963,2009-05-20,01:12:31
40.002478,116.321498,0,392,39953.0504166667,2009-05-20,01:12:36
40.002279,116.321513,0,396,39953.050474537,2009-05-20,01:12:41
40.002051,116.321529,0,396,39953.0505324074,2009-05-20,01:12:46
40.001851,116.321556,0,394,39953.0505902778,2009-05-20,01:12:51
40.001667,116.321597,0,393,39953.0506481482,2009-05-20,01:12:56
40.001441,116.321635,0,396,39953.0507060185,2009-05-20,01:13:01
40.001192,116.321615,0,395,39953.0507638889,2009-05-20,01:13:06
40.000989,116.321685,0,397,39953.0508217593,2009-05-20,01:13:11
40.000738,116.321723,0,396,39953.0508796296,2009-05-20,01:13:16
40.000521,116.321723,0,392,39953.0509375,2009-05-20,01:13:21
40.00024,116.321732,0,386,39953.0509953704,2009-05-20,01:13:26
40.000039,116.321851,0,383,39953.0510532407,2009-05-20,01:13:31
39.999918,116.321959,0,380,39953.0511111111,2009-05-20,01:13:36
39.999801,116.322124,0,372,39953.0511689815,2009-05-20,01:13:41
39.999693,116.322362,0,362,39953.0512268519,2009-05-20,01:13:46
39.999666,116.322532,0,355,39953.0512847222,2009-05-20,01:13:51
39.999695,116.322751,0,349,39953.0513425926,2009-05-20,01:13:56
39.999735,116.323008,0,343,39953.051400463,2009-05-20,01:14:01
39.999697,116.32327,0,332,39953.0514583333,2009-05-20,01:14:06
39.999693,116.323564,0,324,39953.0515162037,2009-05-20,01:14:11
39.999626,116.323848,0,319,39953.0515740741,2009-05-20,01:14:16
39.999624,116.324049,0,317,39953.0516319444,2009-05-20,01:14:21
39.999691,116.324324,0,315,39953.0516898148,2009-05-20,01:14:26
39.999756,116.324693,0,307,39953.0517476852,2009-05-20,01:14:31
39.999748,116.324866,0,298,39953.0518055556,2009-05-20,01:14:36
39.999744,116.325163,0,288,39953.0518634259,2009-05-20,01:14:41
39.999749,116.325438,0,278,39953.0519212963,2009-05-20,01:14:46
39.999782,116.325681,0,267,39953.0519791667,2009-05-20,01:14:51
39.999771,116.325956,0,257,39953.052037037,2009-05-20,01:14:56
39.99981,116.326224,0,235,39953.0520949074,2009-05-20,01:15:01
39.999846,116.326491,0,207,39953.0521527778,2009-05-20,01:15:06
39.999848,116.32675,0,197,39953.0522106481,2009-05-20,01:15:11
39.99984,116.327004,0,185,39953.0522685185,2009-05-20,01:15:16
39.999862,116.327215,0,178,39953.0523263889,2009-05-20,01:15:21
39.999914,116.327296,0,169,39953.0523842593,2009-05-20,01:15:26
39.999905,116.327301,0,163,39953.0524421296,2009-05-20,01:15:31
39.999919,116.32731,0,163,39953.0525,2009-05-20,01:15:36
39.999971,116.327337,0,161,39953.0525578704,2009-05-20,01:15:41
40.000019,116.327367,0,159,39953.0526157407,2009-05-20,01:15:46
40.000041,116.327399,0,159,39953.0526736111,2009-05-20,01:15:51
40.000065,116.327423,0,160,39953.0527314815,2009-05-20,01:15:56
40.000043,116.327404,0,160,39953.0527893519,2009-05-20,01:16:01
40.000043,116.327404,0,160,39953.0528240741,2009-05-20,01:16:04
40.000041,116.327412,0,160,39953.0528472222,2009-05-20,01:16:06
40.000081,116.327419,0,161,39953.0529050926,2009-05-20,01:16:11
40.000101,116.327359,0,163,39953.052962963,2009-05-20,01:16:16
40.000136,116.327325,0,165,39953.0530208333,2009-05-20,01:16:21
40.000177,116.327299,0,169,39953.0530787037,2009-05-20,01:16:26
40.000217,116.327313,0,172,39953.0531365741,2009-05-20,01:16:31
40.000282,116.327322,0,175,39953.0531944444,2009-05-20,01:16:36
40.000333,116.327315,0,179,39953.0532523148,2009-05-20,01:16:41
40.000377,116.327297,0,184,39953.0533101852,2009-05-20,01:16:46
40.000449,116.327283,0,188,39953.0533680556,2009-05-20,01:16:51
39.999935,116.32739,0,155,39953.1008680556,2009-05-20,02:25:15
39.999937,116.327373,0,144,39953.1009259259,2009-05-20,02:25:20
39.999923,116.327362,0,141,39953.1009837963,2009-05-20,02:25:25
39.999914,116.327203,0,136,39953.1010416667,2009-05-20,02:25:30
39.999937,116.326983,0,131,39953.101099537,2009-05-20,02:25:35
39.99994,116.326758,0,135,39953.1011574074,2009-05-20,02:25:40
39.999923,116.326532,0,133,39953.1012152778,2009-05-20,02:25:45
39.999912,116.326307,0,135,39953.1012731481,2009-05-20,02:25:50
39.999894,116.32608,0,139,39953.1013310185,2009-05-20,02:25:55
39.999932,116.325854,0,142,39953.1013888889,2009-05-20,02:26:00
40.00003,116.325664,0,145,39953.1014467593,2009-05-20,02:26:05
40.000146,116.325588,0,153,39953.1015046296,2009-05-20,02:26:10
40.00022,116.325564,0,174,39953.1015625,2009-05-20,02:26:15
40.000401,116.32554,0,191,39953.1016203704,2009-05-20,02:26:20
40.000663,116.325547,0,211,39953.1016782407,2009-05-20,02:26:25
40.000906,116.325499,0,206,39953.1017361111,2009-05-20,02:26:30
40.001093,116.32544,0,199,39953.1017939815,2009-05-20,02:26:35
40.001268,116.325404,0,188,39953.1018518518,2009-05-20,02:26:40
40.001321,116.32526,0,182,39953.1019097222,2009-05-20,02:26:45
40.001277,116.325012,0,165,39953.1019675926,2009-05-20,02:26:50
40.001276,116.324789,0,161,39953.102025463,2009-05-20,02:26:55
40.001291,116.324573,0,156,39953.1020833333,2009-05-20,02:27:00
40.001431,116.32449,0,156,39953.1021412037,2009-05-20,02:27:05
40.001598,116.324462,0,168,39953.1021990741,2009-05-20,02:27:10
40.001797,116.324421,0,179,39953.1022569444,2009-05-20,02:27:15
40.002016,116.324348,0,173,39953.1023148148,2009-05-20,02:27:20
40.002181,116.32434,0,190,39953.1023726852,2009-05-20,02:27:25
40.00237,116.324396,0,210,39953.1024305556,2009-05-20,02:27:30
40.002562,116.32443,0,223,39953.1024884259,2009-05-20,02:27:35
40.002747,116.324445,0,240,39953.1025462963,2009-05-20,02:27:40
40.002977,116.324328,0,227,39953.1026041667,2009-05-20,02:27:45
40.003184,116.324294,0,221,39953.102662037,2009-05-20,02:27:50
40.003409,116.324264,0,210,39953.1027199074,2009-05-20,02:27:55
40.003587,116.324252,0,193,39953.1027777778,2009-05-20,02:28:00
40.003768,116.324207,0,189,39953.1028356481,2009-05-20,02:28:05
40.00395,116.324187,0,194,39953.1028935185,2009-05-20,02:28:10
40.004267,116.324146,0,177,39953.1029513889,2009-05-20,02:28:15
40.004529,116.324166,0,169,39953.1030092593,2009-05-20,02:28:20
40.004737,116.324122,0,170,39953.1030671296,2009-05-20,02:28:25
40.004925,116.324112,0,176,39953.103125,2009-05-20,02:28:30
40.005118,116.324106,0,173,39953.1031828704,2009-05-20,02:28:35
40.0053,116.324081,0,174,39953.1032407407,2009-05-20,02:28:40
40.005487,116.324091,0,179,39953.1032986111,2009-05-20,02:28:45
40.00567,116.324107,0,180,39953.1033564815,2009-05-20,02:28:50
40.005829,116.32406,0,167,39953.1034143518,2009-05-20,02:28:55
40.006002,116.324046,0,166,39953.1034722222,2009-05-20,02:29:00
40.006208,116.324063,0,175,39953.1035300926,2009-05-20,02:29:05
40.006377,116.324016,0,170,39953.103587963,2009-05-20,02:29:10
40.006553,116.32399,0,161,39953.1036458333,2009-05-20,02:29:15
40.006652,116.32395,0,139,39953.1037037037,2009-05-20,02:29:20
40.006622,116.323697,0,123,39953.1037615741,2009-05-20,02:29:25
40.006608,116.323463,0,119,39953.1038194444,2009-05-20,02:29:30
40.006591,116.32326,0,129,39953.1038773148,2009-05-20,02:29:35
40.00656,116.32303,0,139,39953.1039351852,2009-05-20,02:29:40
40.006548,116.322782,0,154,39953.1039930556,2009-05-20,02:29:45
40.006528,116.322505,0,161,39953.1040509259,2009-05-20,02:29:50
40.006544,116.322257,0,165,39953.1041087963,2009-05-20,02:29:55
40.006555,116.322027,0,176,39953.1041666667,2009-05-20,02:30:00
40.006584,116.321785,0,180,39953.104224537,2009-05-20,02:30:05
40.006557,116.321577,0,184,39953.1042824074,2009-05-20,02:30:10
40.006736,116.321276,0,173,39953.1043402778,2009-05-20,02:30:15
40.006938,116.321236,0,167,39953.1043981481,2009-05-20,02:30:20
40.007122,116.321189,0,155,39953.1044560185,2009-05-20,02:30:25
40.007311,116.321131,0,151,39953.1045138889,2009-05-20,02:30:30
40.007428,116.320989,0,144,39953.1045717593,2009-05-20,02:30:35
40.007407,116.32074,0,136,39953.1046296296,2009-05-20,02:30:40
40.007409,116.320557,0,137,39953.1046875,2009-05-20,02:30:45
40.00757,116.320532,0,145,39953.1047453704,2009-05-20,02:30:50
40.007718,116.320335,0,145,39953.1048032407,2009-05-20,02:30:55
40.007749,116.320137,0,151,39953.1048611111,2009-05-20,02:31:00
40.007726,116.319952,0,151,39953.1049189815,2009-05-20,02:31:05
40.007607,116.319802,0,149,39953.1049768519,2009-05-20,02:31:10
40.007574,116.31977,0,158,39953.1050347222,2009-05-20,02:31:15
40.007564,116.319749,0,159,39953.1050925926,2009-05-20,02:31:20
40.007561,116.319741,0,161,39953.105150463,2009-05-20,02:31:25
40.007561,116.319741,0,161,39953.1051851852,2009-05-20,02:31:28
40.007558,116.319733,0,162,39953.1052083333,2009-05-20,02:31:30
40.007568,116.31975,0,163,39953.1052662037,2009-05-20,02:31:35
40.007579,116.319771,0,164,39953.1053240741,2009-05-20,02:31:40
40.007589,116.31979,0,165,39953.1053819444,2009-05-20,02:31:45
40.007597,116.319803,0,166,39953.1054398148,2009-05-20,02:31:50
40.007597,116.319803,0,166,39953.105474537,2009-05-20,02:31:53
40.007598,116.319804,0,166,39953.1054976852,2009-05-20,02:31:55
40.007591,116.319792,0,166,39953.1055555556,2009-05-20,02:32:00
40.007582,116.319776,0,167,39953.1056134259,2009-05-20,02:32:05
40.007557,116.319756,0,167,39953.1056712963,2009-05-20,02:32:10
40.007506,116.319754,0,167,39953.1057291667,2009-05-20,02:32:15
40.007456,116.319764,0,168,39953.105787037,2009-05-20,02:32:20
40.007533,116.319783,0,168,39953.1058449074,2009-05-20,02:32:25
