# Supplementary material for: Research on differential privacy protection method based on user tendency
Source: PLoS One. 2023 Oct 26;18(10):e0288823. doi: 10.1371/journal.pone.0288823 (PMC10602288; doi:10.1371/journal.pone.0288823)
Supplement: S1 Data — (ZIP) [file pone.0288823.s001.zip › Data 5-1/000/Trajectory/20090520125535.plt]

Geolife trajectory
WGS 84
Altitude is in Feet
Reserved 3
0,2,255,My Track,0,0,2,8421376
0
40.007375,116.319701,0,77,39953.538599537,2009-05-20,12:55:35
40.007413,116.319789,0,48,39953.5386574074,2009-05-20,12:55:40
40.007381,116.319865,0,19,39953.5387152778,2009-05-20,12:55:45
40.007367,116.320008,0,64,39953.5387731481,2009-05-20,12:55:50
40.007366,116.320186,0,82,39953.5388310185,2009-05-20,12:55:55
40.007394,116.320364,0,105,39953.5388888889,2009-05-20,12:56:00
40.007391,116.320556,0,98,39953.5389467593,2009-05-20,12:56:05
40.007377,116.320776,0,97,39953.5390046296,2009-05-20,12:56:10
40.00738,116.320992,0,103,39953.5390625,2009-05-20,12:56:15
40.007304,116.321165,0,94,39953.5391203704,2009-05-20,12:56:20
40.007188,116.321219,0,97,39953.5391782407,2009-05-20,12:56:25
40.007043,116.321229,0,95,39953.5392361111,2009-05-20,12:56:30
40.006897,116.321245,0,93,39953.5392939815,2009-05-20,12:56:35
40.006787,116.321218,0,91,39953.5393518518,2009-05-20,12:56:40
40.006667,116.321227,0,95,39953.5394097222,2009-05-20,12:56:45
40.006556,116.32125,0,97,39953.5394675926,2009-05-20,12:56:50
40.006447,116.32128,0,94,39953.539525463,2009-05-20,12:56:55
40.006358,116.321313,0,94,39953.5395833333,2009-05-20,12:57:00
40.006276,116.321298,0,94,39953.5396412037,2009-05-20,12:57:05
40.006109,116.32133,0,96,39953.5396990741,2009-05-20,12:57:10
40.005911,116.321354,0,94,39953.5397569444,2009-05-20,12:57:15
40.00575,116.321357,0,97,39953.5398148148,2009-05-20,12:57:20
40.005565,116.321354,0,98,39953.5398726852,2009-05-20,12:57:25
40.005411,116.321396,0,100,39953.5399305556,2009-05-20,12:57:30
40.005255,116.321426,0,106,39953.5399884259,2009-05-20,12:57:35
40.005139,116.321428,0,113,39953.5400462963,2009-05-20,12:57:40
40.00499,116.321443,0,121,39953.5401041667,2009-05-20,12:57:45
40.004821,116.321442,0,133,39953.540162037,2009-05-20,12:57:50
40.004677,116.321458,0,143,39953.5402199074,2009-05-20,12:57:55
40.004524,116.321494,0,153,39953.5402777778,2009-05-20,12:58:00
40.004346,116.321526,0,163,39953.5403356481,2009-05-20,12:58:05
40.004162,116.321573,0,172,39953.5403935185,2009-05-20,12:58:10
40.003976,116.321576,0,181,39953.5404513889,2009-05-20,12:58:15
40.003793,116.321606,0,189,39953.5405092593,2009-05-20,12:58:20
40.003591,116.321643,0,197,39953.5405671296,2009-05-20,12:58:25
40.003406,116.321658,0,205,39953.540625,2009-05-20,12:58:30
40.003217,116.321708,0,214,39953.5406828704,2009-05-20,12:58:35
40.003057,116.321748,0,222,39953.5407407407,2009-05-20,12:58:40
40.002856,116.321782,0,231,39953.5407986111,2009-05-20,12:58:45
40.002647,116.321829,0,240,39953.5408564815,2009-05-20,12:58:50
40.002459,116.321824,0,249,39953.5409143518,2009-05-20,12:58:55
40.002287,116.321871,0,257,39953.5409722222,2009-05-20,12:59:00
40.002092,116.321925,0,264,39953.5410300926,2009-05-20,12:59:05
40.001819,116.32198,0,268,39953.541087963,2009-05-20,12:59:10
40.001496,116.32203,0,261,39953.5411458333,2009-05-20,12:59:15
40.001333,116.322059,0,265,39953.5412037037,2009-05-20,12:59:20
40.001204,116.322044,0,270,39953.5412615741,2009-05-20,12:59:25
40.001009,116.322054,0,276,39953.5413194444,2009-05-20,12:59:30
40.000825,116.322077,0,284,39953.5413773148,2009-05-20,12:59:35
40.000645,116.322138,0,289,39953.5414351852,2009-05-20,12:59:40
40.000487,116.322268,0,291,39953.5414930556,2009-05-20,12:59:45
40.000366,116.322432,0,295,39953.5415509259,2009-05-20,12:59:50
40.000303,116.322679,0,299,39953.5416087963,2009-05-20,12:59:55
40.000243,116.322901,0,302,39953.5416666667,2009-05-20,13:00:00
40.000184,116.32316,0,303,39953.541724537,2009-05-20,13:00:05
40.000138,116.323399,0,305,39953.5417824074,2009-05-20,13:00:10
40.000093,116.323633,0,306,39953.5418402778,2009-05-20,13:00:15
40.000044,116.323963,0,298,39953.5418981481,2009-05-20,13:00:20
40.000018,116.324253,0,298,39953.5419560185,2009-05-20,13:00:25
40.000024,116.324534,0,298,39953.5420138889,2009-05-20,13:00:30
40.000034,116.324779,0,295,39953.5420717593,2009-05-20,13:00:35
40.000029,116.325015,0,298,39953.5421296296,2009-05-20,13:00:40
40.00007,116.325319,0,295,39953.5421875,2009-05-20,13:00:45
40.000072,116.325543,0,285,39953.5422453704,2009-05-20,13:00:50
40.000049,116.325764,0,271,39953.5423032407,2009-05-20,13:00:55
40.000031,116.326009,0,250,39953.5423611111,2009-05-20,13:01:00
40.000031,116.326257,0,240,39953.5424189815,2009-05-20,13:01:05
40.000034,116.326475,0,225,39953.5424768519,2009-05-20,13:01:10
39.999994,116.326696,0,211,39953.5425347222,2009-05-20,13:01:15
40.000006,116.326937,0,207,39953.5425925926,2009-05-20,13:01:20
39.999992,116.327151,0,196,39953.542650463,2009-05-20,13:01:25
40.000034,116.327343,0,188,39953.5427083333,2009-05-20,13:01:30
40.000052,116.32744,0,180,39953.5427662037,2009-05-20,13:01:35
40.000083,116.327444,0,177,39953.5428240741,2009-05-20,13:01:40
40.000084,116.327454,0,175,39953.5428819444,2009-05-20,13:01:45
40.000084,116.327454,0,175,39953.5429166667,2009-05-20,13:01:48
40.000085,116.327459,0,174,39953.5429398148,2009-05-20,13:01:50
40.00009,116.327427,0,173,39953.5429976852,2009-05-20,13:01:55
40.000092,116.327427,0,173,39953.5430555556,2009-05-20,13:02:00
40.000092,116.327431,0,173,39953.5431134259,2009-05-20,13:02:05
40.000092,116.327431,0,173,39953.5431481482,2009-05-20,13:02:08
40.000091,116.327431,0,173,39953.5431712963,2009-05-20,13:02:10
40.000087,116.327412,0,173,39953.5432291667,2009-05-20,13:02:15
40.000031,116.327371,0,173,39953.543287037,2009-05-20,13:02:20
39.999993,116.327342,0,174,39953.5433449074,2009-05-20,13:02:25
40.000008,116.327323,0,176,39953.5434027778,2009-05-20,13:02:30
39.999988,116.327253,0,178,39953.5434606481,2009-05-20,13:02:35
39.999996,116.32727,0,182,39953.5435185185,2009-05-20,13:02:40
40.000039,116.327232,0,187,39953.5435763889,2009-05-20,13:02:45
40.000084,116.327218,0,193,39953.5436342593,2009-05-20,13:02:50
40.000124,116.327156,0,197,39953.5436921296,2009-05-20,13:02:55
40.000183,116.327093,0,202,39953.54375,2009-05-20,13:03:00
40.000273,116.327025,0,208,39953.5438078704,2009-05-20,13:03:05
40.000304,116.327016,0,213,39953.5438657407,2009-05-20,13:03:10
