# Supplementary material for: Research on differential privacy protection method based on user tendency
Source: PLoS One. 2023 Oct 26;18(10):e0288823. doi: 10.1371/journal.pone.0288823 (PMC10602288; doi:10.1371/journal.pone.0288823)
Supplement: S1 Data — (ZIP) [file pone.0288823.s001.zip › Data 5-1/000/Trajectory/20090520210235.plt]

Geolife trajectory
WGS 84
Altitude is in Feet
Reserved 3
0,2,255,My Track,0,0,2,8421376
0
39.999932,116.327361,0,118,39953.8767939815,2009-05-20,21:02:35
39.999951,116.327353,0,145,39953.8768518518,2009-05-20,21:02:40
39.999966,116.327331,0,145,39953.8769097222,2009-05-20,21:02:45
39.99996,116.327262,0,145,39953.8769675926,2009-05-20,21:02:50
39.99993,116.327065,0,149,39953.877025463,2009-05-20,21:02:55
39.999915,116.326872,0,148,39953.8770833333,2009-05-20,21:03:00
39.999911,116.326684,0,140,39953.8771412037,2009-05-20,21:03:05
39.999915,116.326479,0,126,39953.8771990741,2009-05-20,21:03:10
39.999909,116.326275,0,115,39953.8772569444,2009-05-20,21:03:15
39.999904,116.326063,0,101,39953.8773148148,2009-05-20,21:03:20
39.999867,116.325865,0,88,39953.8773726852,2009-05-20,21:03:25
39.999858,116.325635,0,72,39953.8774305556,2009-05-20,21:03:30
39.999859,116.325399,0,56,39953.8774884259,2009-05-20,21:03:35
39.999851,116.325172,0,45,39953.8775462963,2009-05-20,21:03:40
39.999839,116.324967,0,33,39953.8776041667,2009-05-20,21:03:45
39.999857,116.324762,0,17,39953.877662037,2009-05-20,21:03:50
39.999994,116.324652,0,8,39953.8777199074,2009-05-20,21:03:55
40.000165,116.32462,0,-2,39953.8777777778,2009-05-20,21:04:00
40.00033,116.324593,0,-9,39953.8778356481,2009-05-20,21:04:05
40.000491,116.324565,0,-11,39953.8778935185,2009-05-20,21:04:10
40.000657,116.324547,0,-7,39953.8779513889,2009-05-20,21:04:15
40.000785,116.324529,0,-3,39953.8780092593,2009-05-20,21:04:20
40.001024,116.324523,0,5,39953.8780671296,2009-05-20,21:04:25
40.001191,116.324558,0,31,39953.878125,2009-05-20,21:04:30
40.001406,116.324507,0,85,39953.8781828704,2009-05-20,21:04:35
40.001555,116.324512,0,100,39953.8782407407,2009-05-20,21:04:40
40.001734,116.324478,0,105,39953.8782986111,2009-05-20,21:04:45
40.001944,116.324418,0,122,39953.8783564815,2009-05-20,21:04:50
40.002154,116.324406,0,114,39953.8784143519,2009-05-20,21:04:55
40.002322,116.324474,0,125,39953.8784722222,2009-05-20,21:05:00
40.002474,116.324479,0,146,39953.8785300926,2009-05-20,21:05:05
40.00267,116.324416,0,195,39953.878587963,2009-05-20,21:05:10
40.00285,116.324388,0,216,39953.8786458333,2009-05-20,21:05:15
40.003033,116.324334,0,200,39953.8787037037,2009-05-20,21:05:20
40.003233,116.324306,0,185,39953.8787615741,2009-05-20,21:05:25
40.003484,116.32436,0,174,39953.8788194444,2009-05-20,21:05:30
40.003615,116.324343,0,180,39953.8788773148,2009-05-20,21:05:35
40.003839,116.324331,0,189,39953.8789351852,2009-05-20,21:05:40
40.004103,116.324297,0,177,39953.8789930556,2009-05-20,21:05:45
40.004383,116.32425,0,166,39953.8790509259,2009-05-20,21:05:50
40.004619,116.324278,0,163,39953.8791087963,2009-05-20,21:05:55
40.004821,116.324273,0,169,39953.8791666667,2009-05-20,21:06:00
40.004972,116.32425,0,180,39953.879224537,2009-05-20,21:06:05
40.005142,116.32422,0,201,39953.8792824074,2009-05-20,21:06:10
40.005339,116.324217,0,209,39953.8793402778,2009-05-20,21:06:15
40.005541,116.324254,0,225,39953.8793981481,2009-05-20,21:06:20
40.005671,116.324242,0,254,39953.8794560185,2009-05-20,21:06:25
40.005812,116.324149,0,240,39953.8795138889,2009-05-20,21:06:30
40.006032,116.324179,0,250,39953.8795717593,2009-05-20,21:06:35
40.006198,116.324195,0,278,39953.8796296296,2009-05-20,21:06:40
40.006414,116.324128,0,268,39953.8796875,2009-05-20,21:06:45
40.006604,116.324105,0,246,39953.8797453704,2009-05-20,21:06:50
40.006638,116.323948,0,251,39953.8798032407,2009-05-20,21:06:55
40.006628,116.323744,0,251,39953.8798611111,2009-05-20,21:07:00
40.006618,116.323516,0,257,39953.8799189815,2009-05-20,21:07:05
40.006609,116.323276,0,260,39953.8799768519,2009-05-20,21:07:10
40.006594,116.323045,0,261,39953.8800347222,2009-05-20,21:07:15
40.006598,116.322799,0,259,39953.8800925926,2009-05-20,21:07:20
40.006582,116.322564,0,259,39953.880150463,2009-05-20,21:07:25
40.00659,116.322322,0,257,39953.8802083333,2009-05-20,21:07:30
40.006605,116.322115,0,251,39953.8802662037,2009-05-20,21:07:35
40.006609,116.321888,0,244,39953.8803240741,2009-05-20,21:07:40
40.006618,116.321626,0,231,39953.8803819444,2009-05-20,21:07:45
40.006589,116.321433,0,221,39953.8804398148,2009-05-20,21:07:50
40.006677,116.321274,0,203,39953.8804976852,2009-05-20,21:07:55
40.006862,116.321254,0,175,39953.8805555556,2009-05-20,21:08:00
40.007041,116.321214,0,155,39953.8806134259,2009-05-20,21:08:05
40.007212,116.321187,0,144,39953.8806712963,2009-05-20,21:08:10
40.007398,116.321128,0,129,39953.8807291667,2009-05-20,21:08:15
40.007415,116.320931,0,121,39953.880787037,2009-05-20,21:08:20
40.007424,116.320703,0,108,39953.8808449074,2009-05-20,21:08:25
40.007401,116.320503,0,97,39953.8809027778,2009-05-20,21:08:30
40.007394,116.320316,0,86,39953.8809606481,2009-05-20,21:08:35
40.007406,116.32012,0,75,39953.8810185185,2009-05-20,21:08:40
40.007399,116.319928,0,64,39953.8810763889,2009-05-20,21:08:45
40.007517,116.319847,0,68,39953.8811342593,2009-05-20,21:08:50
40.007635,116.3198,0,63,39953.8811921296,2009-05-20,21:08:55
40.00788,116.319658,0,58,39953.8833333333,2009-05-20,21:12:00
40.007903,116.319648,0,58,39953.8833912037,2009-05-20,21:12:05
