# Supplementary material for: Research on differential privacy protection method based on user tendency
Source: PLoS One. 2023 Oct 26;18(10):e0288823. doi: 10.1371/journal.pone.0288823 (PMC10602288; doi:10.1371/journal.pone.0288823)
Supplement: S1 Data — (ZIP) [file pone.0288823.s001.zip › Data 5-1/000/Trajectory/20090521045307.plt]

Geolife trajectory
WGS 84
Altitude is in Feet
Reserved 3
0,2,255,My Track,0,0,2,8421376
0
40.006781,116.319614,0,492,39954.2035532407,2009-05-21,04:53:07
40.006775,116.319648,0,491,39954.2036111111,2009-05-21,04:53:12
40.006775,116.319648,0,491,39954.2036458333,2009-05-21,04:53:15
40.006774,116.319647,0,492,39954.2036689815,2009-05-21,04:53:17
40.007742,116.319834,0,153,39954.2037268518,2009-05-21,04:53:22
40.00767,116.319806,0,147,39954.2037847222,2009-05-21,04:53:27
40.007603,116.319858,0,144,39954.2038425926,2009-05-21,04:53:32
40.007539,116.319956,0,135,39954.203900463,2009-05-21,04:53:37
40.007408,116.319975,0,132,39954.2039583333,2009-05-21,04:53:42
40.007293,116.319946,0,134,39954.2040162037,2009-05-21,04:53:47
40.007323,116.320158,0,139,39954.2040740741,2009-05-21,04:53:52
40.007279,116.320506,0,149,39954.2041319444,2009-05-21,04:53:57
40.007253,116.320702,0,156,39954.2041898148,2009-05-21,04:54:02
40.007221,116.320918,0,162,39954.2042476852,2009-05-21,04:54:07
40.007183,116.321149,0,170,39954.2043055556,2009-05-21,04:54:12
40.007032,116.321228,0,179,39954.2043634259,2009-05-21,04:54:17
40.006876,116.321243,0,186,39954.2044212963,2009-05-21,04:54:22
40.006754,116.321283,0,191,39954.2044791667,2009-05-21,04:54:27
40.006609,116.321334,0,199,39954.204537037,2009-05-21,04:54:32
40.006486,116.321355,0,207,39954.2045949074,2009-05-21,04:54:37
40.006326,116.321401,0,216,39954.2046527778,2009-05-21,04:54:42
40.005866,116.321189,0,217,39954.2047106481,2009-05-21,04:54:47
40.00567,116.321141,0,219,39954.2047685185,2009-05-21,04:54:52
40.005646,116.320973,0,216,39954.2048263889,2009-05-21,04:54:57
40.005617,116.320798,0,213,39954.2048842593,2009-05-21,04:55:02
40.005384,116.320732,0,215,39954.2049421296,2009-05-21,04:55:07
40.005016,116.320826,0,219,39954.205,2009-05-21,04:55:12
40.004897,116.32092,0,223,39954.2050578704,2009-05-21,04:55:17
40.004784,116.321013,0,228,39954.2051157407,2009-05-21,04:55:22
40.004681,116.321128,0,232,39954.2051736111,2009-05-21,04:55:27
40.004457,116.321154,0,231,39954.2052314815,2009-05-21,04:55:32
40.004108,116.321155,0,224,39954.2052893518,2009-05-21,04:55:37
40.003929,116.321154,0,221,39954.2053472222,2009-05-21,04:55:42
40.003734,116.321154,0,218,39954.2054050926,2009-05-21,04:55:47
40.00355,116.321135,0,216,39954.205462963,2009-05-21,04:55:52
40.003245,116.32166,0,234,39954.2055208333,2009-05-21,04:55:57
40.003171,116.321986,0,248,39954.2055787037,2009-05-21,04:56:02
40.003156,116.32229,0,258,39954.2056365741,2009-05-21,04:56:07
40.003121,116.322583,0,269,39954.2056944444,2009-05-21,04:56:12
40.003077,116.322843,0,281,39954.2057523148,2009-05-21,04:56:17
40.003058,116.323117,0,295,39954.2058101852,2009-05-21,04:56:22
40.003051,116.32338,0,306,39954.2058680556,2009-05-21,04:56:27
40.003061,116.32367,0,314,39954.2059259259,2009-05-21,04:56:32
40.003092,116.323934,0,306,39954.2059837963,2009-05-21,04:56:37
40.00314,116.324239,0,289,39954.2060416667,2009-05-21,04:56:42
40.003114,116.324572,0,302,39954.206099537,2009-05-21,04:56:47
40.003091,116.32487,0,310,39954.2061574074,2009-05-21,04:56:52
40.003109,116.325076,0,315,39954.2062152778,2009-05-21,04:56:57
40.002993,116.325118,0,319,39954.2062731481,2009-05-21,04:57:02
40.002806,116.325071,0,323,39954.2063310185,2009-05-21,04:57:07
40.002653,116.325011,0,325,39954.2063888889,2009-05-21,04:57:12
40.002476,116.324957,0,326,39954.2064467593,2009-05-21,04:57:17
40.002281,116.324936,0,326,39954.2065046296,2009-05-21,04:57:22
40.002046,116.325041,0,329,39954.2065625,2009-05-21,04:57:27
40.001983,116.325417,0,326,39954.2066203704,2009-05-21,04:57:32
40.001942,116.325753,0,310,39954.2066782407,2009-05-21,04:57:37
40.001944,116.32609,0,306,39954.2067361111,2009-05-21,04:57:42
40.001982,116.326381,0,296,39954.2067939815,2009-05-21,04:57:47
40.001961,116.326564,0,294,39954.2068518519,2009-05-21,04:57:52
40.001815,116.326572,0,298,39954.2069097222,2009-05-21,04:57:57
40.001731,116.326577,0,302,39954.2069675926,2009-05-21,04:58:02
40.001691,116.326632,0,307,39954.207025463,2009-05-21,04:58:07
40.001654,116.326734,0,313,39954.2070833333,2009-05-21,04:58:12
40.001059,116.327085,0,318,39954.2071412037,2009-05-21,04:58:17
40.000867,116.327288,0,320,39954.2071990741,2009-05-21,04:58:22
40.000804,116.327336,0,323,39954.2072569444,2009-05-21,04:58:27
40.000795,116.327329,0,326,39954.2073148148,2009-05-21,04:58:32
40.000798,116.327349,0,329,39954.2073726852,2009-05-21,04:58:37
40.000658,116.32727,0,326,39954.2074305556,2009-05-21,04:58:42
39.999983,116.326941,0,316,39954.2074884259,2009-05-21,04:58:47
39.999703,116.326681,0,318,39954.2075462963,2009-05-21,04:58:52
39.999578,116.326532,0,318,39954.2076041667,2009-05-21,04:58:57
39.999502,116.327033,0,303,39954.207662037,2009-05-21,04:59:02
39.999542,116.32726,0,281,39954.2077199074,2009-05-21,04:59:07
39.999539,116.327287,0,281,39954.2077777778,2009-05-21,04:59:12
39.999539,116.327296,0,280,39954.2078356481,2009-05-21,04:59:17
39.999555,116.327301,0,279,39954.2078935185,2009-05-21,04:59:22
39.999562,116.327269,0,278,39954.2079513889,2009-05-21,04:59:27
39.999599,116.327253,0,279,39954.2080092593,2009-05-21,04:59:32
39.999631,116.327249,0,279,39954.2080671296,2009-05-21,04:59:37
39.999653,116.327272,0,280,39954.208125,2009-05-21,04:59:42
39.999677,116.327297,0,284,39954.2081828704,2009-05-21,04:59:47
39.999694,116.3273,0,286,39954.2082407407,2009-05-21,04:59:52
39.999696,116.327298,0,286,39954.2084143519,2009-05-21,05:00:07
39.999696,116.327298,0,286,39954.2084490741,2009-05-21,05:00:10
39.999698,116.327294,0,286,39954.2084722222,2009-05-21,05:00:12
39.999727,116.327224,0,287,39954.2085300926,2009-05-21,05:00:17
39.9997,116.32719,0,288,39954.208587963,2009-05-21,05:00:22
39.999648,116.327326,0,289,39954.2086458333,2009-05-21,05:00:27
39.999738,116.32744,0,279,39954.2087037037,2009-05-21,05:00:32
39.999866,116.327567,0,276,39954.2087615741,2009-05-21,05:00:37
39.999914,116.327608,0,275,39954.2088194444,2009-05-21,05:00:42
39.999917,116.327657,0,275,39954.2088773148,2009-05-21,05:00:47
39.999861,116.327375,0,122,39954.3354976852,2009-05-21,08:03:07
39.999861,116.327375,0,122,39954.3355324074,2009-05-21,08:03:10
39.999858,116.327374,0,123,39954.3355555556,2009-05-21,08:03:12
39.999907,116.327384,0,125,39954.3356134259,2009-05-21,08:03:17
39.999874,116.327327,0,126,39954.3356712963,2009-05-21,08:03:22
39.999861,116.327237,0,127,39954.3357291667,2009-05-21,08:03:27
39.999866,116.327126,0,129,39954.335787037,2009-05-21,08:03:32
39.999849,116.326986,0,131,39954.3358449074,2009-05-21,08:03:37
39.99985,116.32687,0,136,39954.3359027778,2009-05-21,08:03:42
39.999881,116.32666,0,145,39954.3359606481,2009-05-21,08:03:47
39.999875,116.326526,0,155,39954.3360185185,2009-05-21,08:03:52
39.999877,116.326363,0,165,39954.3360763889,2009-05-21,08:03:57
39.99987,116.326182,0,175,39954.3361342593,2009-05-21,08:04:02
39.999892,116.326068,0,186,39954.3361921296,2009-05-21,08:04:07
39.999921,116.325917,0,197,39954.33625,2009-05-21,08:04:12
39.999948,116.325782,0,207,39954.3363078704,2009-05-21,08:04:17
40.000046,116.325679,0,214,39954.3363657407,2009-05-21,08:04:22
40.000161,116.325686,0,218,39954.3364236111,2009-05-21,08:04:27
40.000256,116.325714,0,222,39954.3364814815,2009-05-21,08:04:32
40.000417,116.32576,0,210,39954.3365393518,2009-05-21,08:04:37
40.0006,116.325839,0,196,39954.3365972222,2009-05-21,08:04:42
40.000762,116.325899,0,175,39954.3366550926,2009-05-21,08:04:47
40.000829,116.325792,0,211,39954.336712963,2009-05-21,08:04:52
40.000848,116.325729,0,241,39954.3367708333,2009-05-21,08:04:57
40.000988,116.325711,0,279,39954.3368287037,2009-05-21,08:05:02
40.00103,116.325475,0,289,39954.3368865741,2009-05-21,08:05:07
40.001059,116.325255,0,300,39954.3369444444,2009-05-21,08:05:12
40.001079,116.325106,0,308,39954.3370023148,2009-05-21,08:05:17
40.001141,116.324969,0,302,39954.3370601852,2009-05-21,08:05:22
40.001199,116.324847,0,294,39954.3371180556,2009-05-21,08:05:27
40.001305,116.324688,0,268,39954.3371759259,2009-05-21,08:05:32
40.001432,116.3246,0,245,39954.3372337963,2009-05-21,08:05:37
40.001572,116.324581,0,235,39954.3372916667,2009-05-21,08:05:42
40.001748,116.324576,0,220,39954.337349537,2009-05-21,08:05:47
40.001894,116.324568,0,212,39954.3374074074,2009-05-21,08:05:52
40.002063,116.32459,0,192,39954.3374652778,2009-05-21,08:05:57
40.00227,116.324611,0,191,39954.3375231481,2009-05-21,08:06:02
40.002472,116.324569,0,171,39954.3375810185,2009-05-21,08:06:07
40.002672,116.324563,0,156,39954.3376388889,2009-05-21,08:06:12
40.002842,116.324543,0,162,39954.3376967593,2009-05-21,08:06:17
40.003003,116.324517,0,174,39954.3377546296,2009-05-21,08:06:22
40.003192,116.324512,0,166,39954.3378125,2009-05-21,08:06:27
40.003386,116.324545,0,184,39954.3378703704,2009-05-21,08:06:32
40.003543,116.32454,0,186,39954.3379282407,2009-05-21,08:06:37
40.003756,116.324539,0,159,39954.3379861111,2009-05-21,08:06:42
40.003984,116.324508,0,143,39954.3380439815,2009-05-21,08:06:47
40.004225,116.324477,0,132,39954.3381018518,2009-05-21,08:06:52
40.004487,116.324425,0,134,39954.3381597222,2009-05-21,08:06:57
40.00469,116.324451,0,131,39954.3382175926,2009-05-21,08:07:02
40.004887,116.324429,0,122,39954.338275463,2009-05-21,08:07:07
40.005103,116.324377,0,114,39954.3383333333,2009-05-21,08:07:12
40.005216,116.324439,0,111,39954.3383912037,2009-05-21,08:07:17
40.005271,116.324623,0,119,39954.3384490741,2009-05-21,08:07:22
40.005305,116.324832,0,119,39954.3385069444,2009-05-21,08:07:27
40.005338,116.325075,0,127,39954.3385648148,2009-05-21,08:07:32
40.00534,116.325356,0,143,39954.3386226852,2009-05-21,08:07:37
40.005396,116.325529,0,161,39954.3386805556,2009-05-21,08:07:42
40.005443,116.325649,0,162,39954.3387384259,2009-05-21,08:07:47
40.005466,116.325826,0,162,39954.3387962963,2009-05-21,08:07:52
40.005524,116.326005,0,177,39954.3388541667,2009-05-21,08:07:57
40.005529,116.326196,0,179,39954.338912037,2009-05-21,08:08:02
40.00546,116.32633,0,178,39954.3389699074,2009-05-21,08:08:07
40.005432,116.326361,0,173,39954.3390277778,2009-05-21,08:08:12
40.005432,116.326361,0,173,39954.3390625,2009-05-21,08:08:15
40.005426,116.326369,0,173,39954.3390856481,2009-05-21,08:08:17
40.004251,116.322549,0,133,39954.438275463,2009-05-21,10:31:07
40.004242,116.322567,0,151,39954.4383333333,2009-05-21,10:31:12
40.004237,116.322581,0,159,39954.4383912037,2009-05-21,10:31:17
40.004237,116.322581,0,159,39954.4384259259,2009-05-21,10:31:20
40.004234,116.322589,0,168,39954.4384490741,2009-05-21,10:31:22
40.00425,116.322577,0,165,39954.4385069444,2009-05-21,10:31:27
40.004264,116.322503,0,162,39954.4385648148,2009-05-21,10:31:32
40.004261,116.322521,0,162,39954.4386226852,2009-05-21,10:31:37
40.004183,116.322544,0,155,39954.4386805556,2009-05-21,10:31:42
40.004117,116.322645,0,153,39954.4387384259,2009-05-21,10:31:47
40.004121,116.322801,0,151,39954.4387962963,2009-05-21,10:31:52
40.004155,116.322935,0,148,39954.4388541667,2009-05-21,10:31:57
40.004099,116.323096,0,148,39954.438912037,2009-05-21,10:32:02
40.004077,116.323228,0,143,39954.4389583333,2009-05-21,10:32:06
40.004067,116.323308,0,138,39954.4390162037,2009-05-21,10:32:11
40.004007,116.323303,0,132,39954.4390740741,2009-05-21,10:32:16
40.003899,116.323277,0,127,39954.4391319444,2009-05-21,10:32:21
40.003779,116.323333,0,121,39954.4391898148,2009-05-21,10:32:26
40.003683,116.323338,0,118,39954.4392476852,2009-05-21,10:32:31
40.003627,116.323486,0,117,39954.4393055556,2009-05-21,10:32:36
40.003528,116.32357,0,116,39954.4393634259,2009-05-21,10:32:41
40.00351,116.323714,0,115,39954.4394212963,2009-05-21,10:32:46
40.003509,116.323851,0,110,39954.4394791667,2009-05-21,10:32:51
40.003522,116.323987,0,107,39954.439537037,2009-05-21,10:32:56
40.003549,116.324157,0,96,39954.4395949074,2009-05-21,10:33:01
40.003369,116.324296,0,110,39954.4396527778,2009-05-21,10:33:06
40.003201,116.324403,0,123,39954.4397106481,2009-05-21,10:33:11
40.003041,116.324408,0,128,39954.4397685185,2009-05-21,10:33:16
40.002881,116.324421,0,131,39954.4398263889,2009-05-21,10:33:21
40.002722,116.324429,0,134,39954.4398842593,2009-05-21,10:33:26
40.002569,116.324435,0,137,39954.4399421296,2009-05-21,10:33:31
40.002364,116.324495,0,144,39954.44,2009-05-21,10:33:36
40.002212,116.324453,0,145,39954.4400578704,2009-05-21,10:33:41
40.002053,116.324464,0,148,39954.4401157407,2009-05-21,10:33:46
40.001881,116.324474,0,151,39954.4401736111,2009-05-21,10:33:51
40.001705,116.324526,0,152,39954.4402314815,2009-05-21,10:33:56
40.001557,116.324565,0,153,39954.4402893518,2009-05-21,10:34:01
40.001422,116.324677,0,155,39954.4403472222,2009-05-21,10:34:06
40.001373,116.324801,0,155,39954.4404050926,2009-05-21,10:34:11
40.001346,116.324938,0,160,39954.440462963,2009-05-21,10:34:16
40.001305,116.325133,0,161,39954.4405208333,2009-05-21,10:34:21
40.001288,116.325369,0,161,39954.4405787037,2009-05-21,10:34:26
40.001257,116.325571,0,160,39954.4406365741,2009-05-21,10:34:31
40.001273,116.325796,0,153,39954.4406944444,2009-05-21,10:34:36
40.001251,116.326135,0,154,39954.4407523148,2009-05-21,10:34:41
40.001206,116.326386,0,145,39954.4408101852,2009-05-21,10:34:46
40.001195,116.326575,0,135,39954.4408680556,2009-05-21,10:34:51
40.001347,116.326748,0,132,39954.4409259259,2009-05-21,10:34:56
40.001299,116.327016,0,133,39954.4409837963,2009-05-21,10:35:01
40.001216,116.326994,0,134,39954.4410416667,2009-05-21,10:35:06
40.000997,116.326952,0,143,39954.441099537,2009-05-21,10:35:11
40.00088,116.327015,0,137,39954.4411574074,2009-05-21,10:35:16
40.000717,116.327043,0,132,39954.4412152778,2009-05-21,10:35:21
40.000534,116.327042,0,121,39954.4412731482,2009-05-21,10:35:26
40.000341,116.327076,0,111,39954.4413310185,2009-05-21,10:35:31
40.000185,116.327281,0,123,39954.4413888889,2009-05-21,10:35:36
40.000166,116.327275,0,122,39954.4414467593,2009-05-21,10:35:41
40.000166,116.327275,0,122,39954.4414814815,2009-05-21,10:35:44
40.000172,116.327274,0,121,39954.4415046296,2009-05-21,10:35:46
40.000187,116.327274,0,120,39954.4415625,2009-05-21,10:35:51
40.000193,116.327274,0,119,39954.4416203704,2009-05-21,10:35:56
40.0002,116.327275,0,120,39954.4416782407,2009-05-21,10:36:01
40.0002,116.327275,0,120,39954.441712963,2009-05-21,10:36:04
40.000198,116.327275,0,121,39954.4417361111,2009-05-21,10:36:06
40.000216,116.327275,0,122,39954.4417939815,2009-05-21,10:36:11
40.000234,116.32726,0,122,39954.4418518519,2009-05-21,10:36:16
40.000218,116.32726,0,123,39954.4419097222,2009-05-21,10:36:21
40.000218,116.32726,0,123,39954.4419444444,2009-05-21,10:36:24
40.000211,116.327258,0,123,39954.4419675926,2009-05-21,10:36:26
40.000194,116.327258,0,123,39954.442025463,2009-05-21,10:36:31
40.000186,116.327259,0,123,39954.4420833333,2009-05-21,10:36:36
40.000189,116.327259,0,123,39954.4421412037,2009-05-21,10:36:41
40.000196,116.327259,0,124,39954.4421990741,2009-05-21,10:36:46
40.000202,116.327259,0,124,39954.4422569444,2009-05-21,10:36:51
40.000202,116.327259,0,124,39954.4422916667,2009-05-21,10:36:54
40.000196,116.327261,0,124,39954.4423148148,2009-05-21,10:36:56
40.000187,116.327263,0,124,39954.4423726852,2009-05-21,10:37:01
40.000187,116.327263,0,124,39954.4424074074,2009-05-21,10:37:04
40.00018,116.327263,0,124,39954.4424305556,2009-05-21,10:37:06
40.000168,116.327264,0,124,39954.4424884259,2009-05-21,10:37:11
39.999885,116.327113,0,414,39954.5746412037,2009-05-21,13:47:29
39.999864,116.327047,0,451,39954.5746990741,2009-05-21,13:47:34
39.999843,116.32707,0,533,39954.5747569444,2009-05-21,13:47:39
39.99983,116.326978,0,561,39954.5748148148,2009-05-21,13:47:44
39.999802,116.326826,0,565,39954.5748726852,2009-05-21,13:47:49
39.999815,116.326692,0,556,39954.5749305556,2009-05-21,13:47:54
39.9998,116.32657,0,577,39954.5749884259,2009-05-21,13:47:59
39.999842,116.326462,0,594,39954.5750462963,2009-05-21,13:48:04
39.999872,116.326354,0,620,39954.5751041667,2009-05-21,13:48:09
39.999983,116.326247,0,646,39954.575162037,2009-05-21,13:48:14
40.000223,116.325983,0,665,39954.5752199074,2009-05-21,13:48:19
40.000404,116.325986,0,673,39954.5752777778,2009-05-21,13:48:24
40.00056,116.325906,0,698,39954.5753356481,2009-05-21,13:48:29
40.000763,116.325886,0,730,39954.5753935185,2009-05-21,13:48:34
40.000909,116.325892,0,749,39954.5754513889,2009-05-21,13:48:39
40.001097,116.32592,0,791,39954.5755092593,2009-05-21,13:48:44
40.001134,116.325955,0,821,39954.5755671296,2009-05-21,13:48:49
40.001183,116.326061,0,830,39954.575625,2009-05-21,13:48:54
40.001262,116.326147,0,843,39954.5756828704,2009-05-21,13:48:59
40.001419,116.326211,0,850,39954.5757407407,2009-05-21,13:49:04
40.001578,116.326182,0,861,39954.5757986111,2009-05-21,13:49:09
40.001717,116.326198,0,876,39954.5758564815,2009-05-21,13:49:14
40.001785,116.326363,0,893,39954.5759143519,2009-05-21,13:49:19
40.002055,116.326312,0,908,39954.5759722222,2009-05-21,13:49:24
40.002159,116.326343,0,923,39954.5760300926,2009-05-21,13:49:29
40.002455,116.32627,0,940,39954.576087963,2009-05-21,13:49:34
40.002616,116.326191,0,954,39954.5761458333,2009-05-21,13:49:39
40.002359,116.326177,0,974,39954.5762037037,2009-05-21,13:49:44
40.002454,116.326108,0,983,39954.5762615741,2009-05-21,13:49:49
40.002549,116.326061,0,979,39954.5763194444,2009-05-21,13:49:54
40.002723,116.326008,0,971,39954.5763773148,2009-05-21,13:49:59
40.002898,116.326049,0,959,39954.5764351852,2009-05-21,13:50:04
40.003278,116.326052,0,964,39954.5764930556,2009-05-21,13:50:09
40.003472,116.325857,0,969,39954.5765509259,2009-05-21,13:50:14
40.003639,116.325868,0,982,39954.5766087963,2009-05-21,13:50:19
40.003811,116.325909,0,977,39954.5766666667,2009-05-21,13:50:24
40.003984,116.325947,0,977,39954.576724537,2009-05-21,13:50:29
40.004151,116.325869,0,978,39954.5767824074,2009-05-21,13:50:34
40.004241,116.32573,0,971,39954.5768402778,2009-05-21,13:50:39
40.00434,116.325505,0,952,39954.5768981481,2009-05-21,13:50:44
40.004302,116.325204,0,914,39954.5769560185,2009-05-21,13:50:49
40.004472,116.324963,0,878,39954.5770138889,2009-05-21,13:50:54
40.004618,116.324755,0,838,39954.5770717593,2009-05-21,13:50:59
40.004688,116.324612,0,839,39954.5771296296,2009-05-21,13:51:04
40.004716,116.324404,0,839,39954.5771875,2009-05-21,13:51:09
40.004791,116.324236,0,832,39954.5772453704,2009-05-21,13:51:14
40.004823,116.324114,0,834,39954.5773032407,2009-05-21,13:51:19
40.004926,116.323943,0,831,39954.5773611111,2009-05-21,13:51:24
40.004989,116.323831,0,837,39954.5774189815,2009-05-21,13:51:29
40.004927,116.323573,0,814,39954.5774768519,2009-05-21,13:51:34
40.004938,116.323073,0,781,39954.5775347222,2009-05-21,13:51:39
40.005118,116.322941,0,779,39954.5775925926,2009-05-21,13:51:44
40.005334,116.322782,0,780,39954.577650463,2009-05-21,13:51:49
40.005463,116.32252,0,770,39954.5777083333,2009-05-21,13:51:54
40.005543,116.32235,0,755,39954.5777662037,2009-05-21,13:51:59
40.005554,116.322313,0,754,39954.5778240741,2009-05-21,13:52:04
40.00555,116.322328,0,759,39954.5778819444,2009-05-21,13:52:09
40.005535,116.322331,0,765,39954.5779398148,2009-05-21,13:52:14
40.005535,116.322331,0,765,39954.577974537,2009-05-21,13:52:17
40.005532,116.322332,0,768,39954.5779976852,2009-05-21,13:52:19
40.005567,116.322336,0,770,39954.5780555556,2009-05-21,13:52:24
40.005579,116.322339,0,772,39954.5781134259,2009-05-21,13:52:29
40.005594,116.32235,0,773,39954.5781712963,2009-05-21,13:52:34
40.005585,116.32235,0,774,39954.5782291667,2009-05-21,13:52:39
40.005578,116.322338,0,774,39954.578287037,2009-05-21,13:52:44
40.005566,116.322309,0,774,39954.5783449074,2009-05-21,13:52:49
40.005553,116.322281,0,775,39954.5784027778,2009-05-21,13:52:54
40.005547,116.322264,0,775,39954.5784606481,2009-05-21,13:52:59
40.005527,116.322241,0,775,39954.5785185185,2009-05-21,13:53:04
40.00552,116.322219,0,775,39954.5785763889,2009-05-21,13:53:09
40.005519,116.322191,0,776,39954.5786342593,2009-05-21,13:53:14
40.00552,116.322178,0,776,39954.5786921296,2009-05-21,13:53:19
40.005515,116.322177,0,776,39954.57875,2009-05-21,13:53:24
40.005509,116.322182,0,776,39954.5788078704,2009-05-21,13:53:29
40.005509,116.322182,0,776,39954.5788425926,2009-05-21,13:53:32
40.005511,116.322177,0,776,39954.5788657407,2009-05-21,13:53:34
40.005515,116.322162,0,775,39954.5789236111,2009-05-21,13:53:39
40.005517,116.322155,0,775,39954.5789814815,2009-05-21,13:53:44
40.005514,116.322155,0,775,39954.5790393518,2009-05-21,13:53:49
40.005514,116.322155,0,775,39954.5790740741,2009-05-21,13:53:52
40.005512,116.322156,0,775,39954.5790972222,2009-05-21,13:53:54
40.005503,116.322145,0,774,39954.5791550926,2009-05-21,13:53:59
40.005504,116.322101,0,773,39954.579212963,2009-05-21,13:54:04
40.005697,116.322065,0,678,39954.5792708333,2009-05-21,13:54:09
40.005939,116.320102,0,590,39954.5793287037,2009-05-21,13:54:14
40.005967,116.320033,0,578,39954.5793865741,2009-05-21,13:54:19
40.005992,116.319988,0,573,39954.5794444444,2009-05-21,13:54:24
40.005992,116.319988,0,573,39954.5794791667,2009-05-21,13:54:27
40.005996,116.319988,0,561,39954.5795023148,2009-05-21,13:54:29
40.005983,116.319991,0,545,39954.5795601852,2009-05-21,13:54:34
40.005985,116.320022,0,534,39954.5796180556,2009-05-21,13:54:39
40.005985,116.320033,0,531,39954.5796759259,2009-05-21,13:54:44
40.005983,116.320073,0,530,39954.5797337963,2009-05-21,13:54:49
40.006,116.320131,0,528,39954.5797916667,2009-05-21,13:54:54
40.006031,116.320104,0,525,39954.579849537,2009-05-21,13:54:59
40.006059,116.320094,0,511,39954.5799074074,2009-05-21,13:55:04
40.00611,116.320132,0,510,39954.5799652778,2009-05-21,13:55:09
40.006197,116.320148,0,508,39954.5800231481,2009-05-21,13:55:14
40.006204,116.320168,0,508,39954.5800810185,2009-05-21,13:55:19
40.00611,116.320422,0,192,39954.5880671296,2009-05-21,14:06:49
40.006038,116.320487,0,184,39954.588125,2009-05-21,14:06:54
40.006026,116.320525,0,178,39954.5881828704,2009-05-21,14:06:59
40.006044,116.32051,0,175,39954.5882407407,2009-05-21,14:07:04
40.006038,116.320523,0,173,39954.5882986111,2009-05-21,14:07:09
40.006036,116.320534,0,173,39954.5883564815,2009-05-21,14:07:14
40.006066,116.320506,0,172,39954.5884143518,2009-05-21,14:07:19
40.006152,116.320444,0,168,39954.5884722222,2009-05-21,14:07:24
40.006204,116.320428,0,164,39954.5885300926,2009-05-21,14:07:29
40.006242,116.32044,0,161,39954.588587963,2009-05-21,14:07:34
40.006267,116.320442,0,160,39954.5886458333,2009-05-21,14:07:39
40.006291,116.320435,0,158,39954.5887037037,2009-05-21,14:07:44
40.006316,116.320422,0,156,39954.5887615741,2009-05-21,14:07:49
40.006316,116.320422,0,156,39954.5887962963,2009-05-21,14:07:52
40.00631,116.320416,0,153,39954.5888194444,2009-05-21,14:07:54
40.006304,116.320431,0,154,39954.5888773148,2009-05-21,14:07:59
40.006313,116.320443,0,152,39954.5889351852,2009-05-21,14:08:04
40.006305,116.320456,0,151,39954.5889930556,2009-05-21,14:08:09
40.006308,116.320441,0,152,39954.5890509259,2009-05-21,14:08:14
40.006292,116.320414,0,157,39954.5891087963,2009-05-21,14:08:19
40.006264,116.320382,0,163,39954.5891666667,2009-05-21,14:08:24
40.00625,116.320362,0,168,39954.589224537,2009-05-21,14:08:29
40.006244,116.320357,0,169,39954.5892824074,2009-05-21,14:08:34
40.006249,116.320362,0,169,39954.5893402778,2009-05-21,14:08:39
40.006249,116.320362,0,169,39954.589375,2009-05-21,14:08:42
40.006242,116.320364,0,174,39954.5893981481,2009-05-21,14:08:44
40.006251,116.320365,0,174,39954.5894560185,2009-05-21,14:08:49
40.006253,116.320369,0,175,39954.5895138889,2009-05-21,14:08:54
40.006253,116.320369,0,175,39954.5895486111,2009-05-21,14:08:57
40.006255,116.320377,0,175,39954.5895717593,2009-05-21,14:08:59
40.006235,116.320384,0,178,39954.5896296296,2009-05-21,14:09:04
40.006209,116.320381,0,183,39954.5896875,2009-05-21,14:09:09
40.006196,116.320393,0,187,39954.5897453704,2009-05-21,14:09:14
40.006196,116.320393,0,187,39954.5897800926,2009-05-21,14:09:17
40.00619,116.320397,0,187,39954.5898032407,2009-05-21,14:09:19
40.006184,116.320406,0,187,39954.5898611111,2009-05-21,14:09:24
40.006156,116.32044,0,188,39954.5899189815,2009-05-21,14:09:29
40.006143,116.320469,0,189,39954.5899768519,2009-05-21,14:09:34
40.006151,116.320483,0,190,39954.5900347222,2009-05-21,14:09:39
40.006152,116.320479,0,190,39954.5900925926,2009-05-21,14:09:44
40.006154,116.320476,0,190,39954.590150463,2009-05-21,14:09:49
40.00616,116.320476,0,190,39954.5902083333,2009-05-21,14:09:54
40.006164,116.320482,0,190,39954.5902662037,2009-05-21,14:09:59
40.006163,116.320483,0,190,39954.5903240741,2009-05-21,14:10:04
40.006164,116.320477,0,190,39954.5903819444,2009-05-21,14:10:09
40.006167,116.320476,0,190,39954.5904398148,2009-05-21,14:10:14
40.006167,116.320481,0,190,39954.5904976852,2009-05-21,14:10:19
40.006167,116.320481,0,190,39954.5905324074,2009-05-21,14:10:22
40.006161,116.320484,0,190,39954.5905555556,2009-05-21,14:10:24
40.006154,116.320493,0,190,39954.5906134259,2009-05-21,14:10:29
40.00615,116.320498,0,190,39954.5906712963,2009-05-21,14:10:34
40.006152,116.320501,0,190,39954.5907291667,2009-05-21,14:10:39
40.006151,116.320504,0,190,39954.590787037,2009-05-21,14:10:44
40.006149,116.320507,0,190,39954.5908449074,2009-05-21,14:10:49
40.006153,116.320503,0,190,39954.5909027778,2009-05-21,14:10:54
40.006154,116.320506,0,190,39954.5909606481,2009-05-21,14:10:59
40.006154,116.320506,0,190,39954.5909953704,2009-05-21,14:11:02
40.00616,116.320499,0,190,39954.5910185185,2009-05-21,14:11:04
40.006135,116.320499,0,190,39954.5910763889,2009-05-21,14:11:09
40.006132,116.320487,0,189,39954.5911342593,2009-05-21,14:11:14
40.006138,116.320473,0,189,39954.5911921296,2009-05-21,14:11:19
40.006139,116.320446,0,189,39954.59125,2009-05-21,14:11:24
40.006136,116.320442,0,189,39954.5913078704,2009-05-21,14:11:29
40.006139,116.320441,0,189,39954.5913657407,2009-05-21,14:11:34
40.006145,116.320436,0,189,39954.5914236111,2009-05-21,14:11:39
40.006145,116.320436,0,189,39954.5914583333,2009-05-21,14:11:42
40.006146,116.320428,0,189,39954.5914814815,2009-05-21,14:11:44
40.006142,116.320412,0,190,39954.5915393519,2009-05-21,14:11:49
40.006144,116.320401,0,190,39954.5915972222,2009-05-21,14:11:54
40.006145,116.320396,0,191,39954.5916550926,2009-05-21,14:11:59
40.006145,116.320397,0,191,39954.591712963,2009-05-21,14:12:04
40.006145,116.320394,0,191,39954.5917708333,2009-05-21,14:12:09
40.006147,116.320393,0,191,39954.5918287037,2009-05-21,14:12:14
40.006146,116.320394,0,191,39954.5918865741,2009-05-21,14:12:19
40.006142,116.320397,0,191,39954.5919444444,2009-05-21,14:12:24
40.006138,116.320402,0,191,39954.5920023148,2009-05-21,14:12:29
40.006138,116.320402,0,191,39954.592037037,2009-05-21,14:12:32
40.006138,116.32041,0,191,39954.5920601852,2009-05-21,14:12:34
40.006127,116.320435,0,190,39954.5921180556,2009-05-21,14:12:39
40.006128,116.320436,0,190,39954.5921759259,2009-05-21,14:12:44
40.006128,116.320436,0,190,39954.5922106481,2009-05-21,14:12:47
40.006131,116.320432,0,190,39954.5922337963,2009-05-21,14:12:49
40.006139,116.320422,0,189,39954.5922916667,2009-05-21,14:12:54
40.006165,116.320411,0,188,39954.592349537,2009-05-21,14:12:59
40.006165,116.320411,0,188,39954.5923842593,2009-05-21,14:13:02
40.00616,116.320404,0,187,39954.5924074074,2009-05-21,14:13:04
40.00615,116.320401,0,187,39954.5924652778,2009-05-21,14:13:09
40.006156,116.320442,0,187,39954.5925231481,2009-05-21,14:13:14
40.006146,116.320464,0,187,39954.5925810185,2009-05-21,14:13:19
40.006125,116.320484,0,186,39954.5926388889,2009-05-21,14:13:24
40.006038,116.320591,0,184,39954.5926967593,2009-05-21,14:13:29
40.006,116.320643,0,184,39954.5927546296,2009-05-21,14:13:34
40.005977,116.320658,0,183,39954.5928125,2009-05-21,14:13:39
40.006005,116.320636,0,183,39954.5928703704,2009-05-21,14:13:44
40.006034,116.320601,0,183,39954.5929282407,2009-05-21,14:13:49
40.00617,116.320442,0,182,39954.5929861111,2009-05-21,14:13:54
40.006216,116.320375,0,182,39954.5930439815,2009-05-21,14:13:59
40.0062,116.320357,0,181,39954.5931018519,2009-05-21,14:14:04
40.006197,116.320341,0,179,39954.5931597222,2009-05-21,14:14:09
40.006197,116.320341,0,179,39954.5931944444,2009-05-21,14:14:12
40.006191,116.320339,0,179,39954.5932175926,2009-05-21,14:14:14
40.006189,116.320369,0,177,39954.593275463,2009-05-21,14:14:19
40.006172,116.320435,0,170,39954.5933333333,2009-05-21,14:14:24
40.006183,116.320436,0,169,39954.5933912037,2009-05-21,14:14:29
40.006183,116.320436,0,169,39954.5934259259,2009-05-21,14:14:32
40.006186,116.320433,0,168,39954.5934490741,2009-05-21,14:14:34
40.006226,116.320429,0,166,39954.5935069444,2009-05-21,14:14:39
40.006246,116.320419,0,164,39954.5935648148,2009-05-21,14:14:44
40.006206,116.320479,0,163,39954.5936226852,2009-05-21,14:14:49
40.006206,116.320479,0,163,39954.5936574074,2009-05-21,14:14:52
40.006209,116.320482,0,163,39954.5936805556,2009-05-21,14:14:54
40.006245,116.32046,0,163,39954.5937384259,2009-05-21,14:14:59
40.006261,116.320436,0,161,39954.5937962963,2009-05-21,14:15:04
40.006274,116.32038,0,159,39954.5938541667,2009-05-21,14:15:09
40.006279,116.320359,0,159,39954.593912037,2009-05-21,14:15:14
40.006272,116.320375,0,159,39954.5939699074,2009-05-21,14:15:19
40.006272,116.320375,0,159,39954.5940046296,2009-05-21,14:15:22
40.006265,116.320378,0,159,39954.5940277778,2009-05-21,14:15:24
40.006243,116.320379,0,161,39954.5940856481,2009-05-21,14:15:29
40.006243,116.32036,0,163,39954.5941435185,2009-05-21,14:15:34
40.006243,116.32036,0,163,39954.5941782407,2009-05-21,14:15:37
40.00624,116.320357,0,163,39954.5942013889,2009-05-21,14:15:39
40.006198,116.320363,0,167,39954.5942592593,2009-05-21,14:15:44
40.006159,116.320375,0,170,39954.5943171296,2009-05-21,14:15:49
40.006134,116.320419,0,173,39954.594375,2009-05-21,14:15:54
40.006134,116.320419,0,173,39954.5944097222,2009-05-21,14:15:57
40.006131,116.320426,0,174,39954.5944328704,2009-05-21,14:15:59
40.006117,116.320499,0,179,39954.5944907407,2009-05-21,14:16:04
40.006128,116.320518,0,182,39954.5945486111,2009-05-21,14:16:09
40.006146,116.32049,0,182,39954.5946064815,2009-05-21,14:16:14
40.006089,116.320493,0,182,39954.5946643518,2009-05-21,14:16:19
40.006077,116.320489,0,182,39954.5947222222,2009-05-21,14:16:24
40.006077,116.320489,0,182,39954.5947569444,2009-05-21,14:16:27
40.006071,116.320483,0,182,39954.5947800926,2009-05-21,14:16:29
40.006054,116.320493,0,184,39954.594837963,2009-05-21,14:16:34
40.006053,116.320489,0,185,39954.5948958333,2009-05-21,14:16:39
40.006058,116.320484,0,185,39954.5949537037,2009-05-21,14:16:44
40.006058,116.320484,0,185,39954.5949884259,2009-05-21,14:16:47
40.006059,116.320479,0,185,39954.5950115741,2009-05-21,14:16:49
40.00608,116.320484,0,183,39954.5950694444,2009-05-21,14:16:54
40.006108,116.320497,0,180,39954.5951273148,2009-05-21,14:16:59
40.006152,116.320483,0,181,39954.5951851852,2009-05-21,14:17:04
40.006175,116.320439,0,179,39954.5952430556,2009-05-21,14:17:09
40.006184,116.3204,0,180,39954.5953009259,2009-05-21,14:17:14
40.006195,116.320364,0,181,39954.5953587963,2009-05-21,14:17:19
40.006187,116.320377,0,183,39954.5954166667,2009-05-21,14:17:24
40.006187,116.320377,0,183,39954.5954513889,2009-05-21,14:17:27
40.006185,116.320372,0,184,39954.595474537,2009-05-21,14:17:29
40.006173,116.320377,0,183,39954.5955324074,2009-05-21,14:17:34
40.006167,116.320386,0,183,39954.5955902778,2009-05-21,14:17:39
40.00617,116.320404,0,184,39954.5956481481,2009-05-21,14:17:44
40.006137,116.320466,0,186,39954.5957060185,2009-05-21,14:17:49
40.006079,116.320558,0,188,39954.5957638889,2009-05-21,14:17:54
40.006076,116.320585,0,190,39954.5958217593,2009-05-21,14:17:59
40.006108,116.320568,0,191,39954.5958796296,2009-05-21,14:18:04
40.006122,116.320571,0,192,39954.5959375,2009-05-21,14:18:09
40.006122,116.320571,0,192,39954.5959722222,2009-05-21,14:18:12
40.006125,116.320575,0,192,39954.5959953704,2009-05-21,14:18:14
40.006104,116.320628,0,190,39954.5960532407,2009-05-21,14:18:19
40.006104,116.320628,0,190,39954.596087963,2009-05-21,14:18:22
40.006102,116.320627,0,189,39954.5961111111,2009-05-21,14:18:24
40.006103,116.32061,0,189,39954.5961689815,2009-05-21,14:18:29
40.006092,116.32062,0,185,39954.5962268518,2009-05-21,14:18:34
40.006092,116.32062,0,185,39954.5962615741,2009-05-21,14:18:37
40.006089,116.320621,0,183,39954.5962847222,2009-05-21,14:18:39
40.006095,116.320568,0,181,39954.5963425926,2009-05-21,14:18:44
40.006134,116.320518,0,180,39954.596400463,2009-05-21,14:18:49
40.006134,116.320518,0,180,39954.5964351852,2009-05-21,14:18:52
40.006136,116.320513,0,180,39954.5964583333,2009-05-21,14:18:54
40.006173,116.320501,0,178,39954.5965162037,2009-05-21,14:18:59
40.006259,116.320449,0,173,39954.5965740741,2009-05-21,14:19:04
40.006353,116.320386,0,170,39954.5966319444,2009-05-21,14:19:09
40.006159,116.320502,0,151,39954.5990046296,2009-05-21,14:22:34
40.006109,116.320542,0,152,39954.5990625,2009-05-21,14:22:39
40.006062,116.320572,0,154,39954.5991203704,2009-05-21,14:22:44
40.006014,116.320594,0,156,39954.5991782407,2009-05-21,14:22:49
40.005925,116.320697,0,158,39954.5992361111,2009-05-21,14:22:54
40.005855,116.320765,0,159,39954.5992939815,2009-05-21,14:22:59
40.005892,116.320738,0,160,39954.5993518519,2009-05-21,14:23:04
40.005901,116.320722,0,161,39954.5994097222,2009-05-21,14:23:09
40.005927,116.320708,0,161,39954.5994675926,2009-05-21,14:23:14
40.006021,116.320607,0,161,39954.599525463,2009-05-21,14:23:19
40.006054,116.320595,0,162,39954.5995833333,2009-05-21,14:23:24
40.006104,116.320563,0,163,39954.5996412037,2009-05-21,14:23:29
40.006139,116.320551,0,161,39954.5996990741,2009-05-21,14:23:34
40.006152,116.320567,0,157,39954.5997569444,2009-05-21,14:23:39
40.006136,116.320589,0,153,39954.5998148148,2009-05-21,14:23:44
40.006123,116.320581,0,151,39954.5998726852,2009-05-21,14:23:49
40.006123,116.320581,0,151,39954.5999074074,2009-05-21,14:23:52
40.006125,116.320583,0,151,39954.5999305556,2009-05-21,14:23:54
40.006125,116.320609,0,150,39954.5999884259,2009-05-21,14:23:59
40.006145,116.320589,0,151,39954.6000462963,2009-05-21,14:24:04
40.006168,116.320576,0,153,39954.6001041667,2009-05-21,14:24:09
40.006168,116.320576,0,153,39954.6001388889,2009-05-21,14:24:12
40.006166,116.320576,0,153,39954.600162037,2009-05-21,14:24:14
40.00616,116.320564,0,152,39954.6002199074,2009-05-21,14:24:19
40.006158,116.320568,0,152,39954.6002777778,2009-05-21,14:24:24
40.006163,116.320573,0,152,39954.6003356481,2009-05-21,14:24:29
40.006163,116.320573,0,152,39954.6003703704,2009-05-21,14:24:32
40.00617,116.320576,0,153,39954.6003935185,2009-05-21,14:24:34
40.006142,116.320588,0,153,39954.6004513889,2009-05-21,14:24:39
40.006111,116.320579,0,154,39954.6005092593,2009-05-21,14:24:44
40.006111,116.320579,0,154,39954.6005439815,2009-05-21,14:24:47
40.006113,116.320586,0,154,39954.6005671296,2009-05-21,14:24:49
40.00613,116.32057,0,154,39954.600625,2009-05-21,14:24:54
40.00618,116.320513,0,153,39954.6006828704,2009-05-21,14:24:59
40.006224,116.320473,0,153,39954.6007407407,2009-05-21,14:25:04
40.006254,116.320476,0,154,39954.6007986111,2009-05-21,14:25:09
40.006262,116.320512,0,152,39954.6008564815,2009-05-21,14:25:14
40.006273,116.320529,0,151,39954.6009143519,2009-05-21,14:25:19
40.006272,116.320538,0,151,39954.6009722222,2009-05-21,14:25:24
40.006277,116.320558,0,149,39954.6010300926,2009-05-21,14:25:29
40.006254,116.320629,0,145,39954.601087963,2009-05-21,14:25:34
40.006222,116.320703,0,140,39954.6011458333,2009-05-21,14:25:39
40.006199,116.320755,0,136,39954.6012037037,2009-05-21,14:25:44
40.006154,116.320801,0,134,39954.6012615741,2009-05-21,14:25:49
40.006138,116.320834,0,134,39954.6013194444,2009-05-21,14:25:54
40.006138,116.320834,0,134,39954.6013541667,2009-05-21,14:25:57
40.006131,116.32084,0,134,39954.6013773148,2009-05-21,14:25:59
40.006158,116.32081,0,134,39954.6014351852,2009-05-21,14:26:04
40.006164,116.320742,0,134,39954.6014930556,2009-05-21,14:26:09
40.006202,116.320633,0,131,39954.6015509259,2009-05-21,14:26:14
40.006212,116.320627,0,128,39954.6016087963,2009-05-21,14:26:19
40.006217,116.320614,0,127,39954.6016666667,2009-05-21,14:26:24
40.006205,116.320605,0,126,39954.601724537,2009-05-21,14:26:29
40.0062,116.320588,0,125,39954.6017824074,2009-05-21,14:26:34
40.006213,116.320555,0,124,39954.6018402778,2009-05-21,14:26:39
40.006213,116.320555,0,124,39954.601875,2009-05-21,14:26:42
40.006215,116.320547,0,124,39954.6018981481,2009-05-21,14:26:44
40.006216,116.320534,0,123,39954.6019560185,2009-05-21,14:26:49
40.006254,116.320487,0,123,39954.6020138889,2009-05-21,14:26:54
40.00633,116.320391,0,124,39954.6020717593,2009-05-21,14:26:59
40.006163,116.320344,0,157,39954.6056597222,2009-05-21,14:32:09
40.006111,116.320401,0,158,39954.6057175926,2009-05-21,14:32:14
