# Supplementary material for: Research on differential privacy protection method based on user tendency
Source: PLoS One. 2023 Oct 26;18(10):e0288823. doi: 10.1371/journal.pone.0288823 (PMC10602288; doi:10.1371/journal.pone.0288823)
Supplement: S1 Data — (ZIP) [file pone.0288823.s001.zip › Data 5-1/000/Trajectory/20090521231053.plt]

Geolife trajectory
WGS 84
Altitude is in Feet
Reserved 3
0,2,255,My Track,0,0,2,8421376
0
39.994668,116.325454,0,222,39954.9658912037,2009-05-21,23:10:53
39.994895,116.325833,0,146,39954.9659490741,2009-05-21,23:10:58
39.995511,116.32641,0,167,39954.9660648148,2009-05-21,23:11:08
39.995284,116.32638,0,199,39954.9661226852,2009-05-21,23:11:13
39.995148,116.326425,0,183,39954.9661805556,2009-05-21,23:11:18
39.994946,116.326416,0,174,39954.9662384259,2009-05-21,23:11:23
39.994765,116.326409,0,178,39954.9662962963,2009-05-21,23:11:28
39.994555,116.326385,0,172,39954.9663541667,2009-05-21,23:11:33
39.994358,116.32642,0,170,39954.966412037,2009-05-21,23:11:38
39.994107,116.326435,0,161,39954.9664699074,2009-05-21,23:11:43
39.99391,116.326453,0,163,39954.9665277778,2009-05-21,23:11:48
39.993758,116.326442,0,166,39954.9665856481,2009-05-21,23:11:53
39.993684,116.32648,0,172,39954.9666435185,2009-05-21,23:11:58
39.993568,116.326518,0,175,39954.9667013889,2009-05-21,23:12:03
39.993392,116.326541,0,180,39954.9667592593,2009-05-21,23:12:08
39.993199,116.326581,0,186,39954.9668171296,2009-05-21,23:12:13
39.993038,116.326596,0,196,39954.966875,2009-05-21,23:12:18
39.992853,116.326642,0,199,39954.9669328704,2009-05-21,23:12:23
39.992516,116.326766,0,205,39954.9669907407,2009-05-21,23:12:28
39.992077,116.326948,0,215,39954.9670486111,2009-05-21,23:12:33
39.991992,116.32704,0,224,39954.9671064815,2009-05-21,23:12:38
39.991979,116.32707,0,230,39954.9671643519,2009-05-21,23:12:43
39.992054,116.327242,0,254,39954.9672222222,2009-05-21,23:12:48
39.992086,116.327225,0,265,39954.9672800926,2009-05-21,23:12:53
39.992157,116.327283,0,269,39954.967337963,2009-05-21,23:12:58
39.99207,116.327367,0,277,39954.9673958333,2009-05-21,23:13:03
39.991988,116.327396,0,292,39954.9674537037,2009-05-21,23:13:08
39.991972,116.327347,0,307,39954.9675115741,2009-05-21,23:13:13
39.991851,116.327368,0,322,39954.9675694444,2009-05-21,23:13:18
39.991739,116.327417,0,335,39954.9676273148,2009-05-21,23:13:23
39.991593,116.32749,0,348,39954.9676851852,2009-05-21,23:13:28
39.991426,116.327538,0,360,39954.9677430556,2009-05-21,23:13:33
39.991196,116.327488,0,370,39954.9678009259,2009-05-21,23:13:38
39.990956,116.327423,0,374,39954.9678587963,2009-05-21,23:13:43
39.990727,116.327395,0,381,39954.9679166667,2009-05-21,23:13:48
39.990521,116.327409,0,392,39954.967974537,2009-05-21,23:13:53
39.990296,116.327395,0,400,39954.9680324074,2009-05-21,23:13:58
39.990121,116.327412,0,405,39954.9680902778,2009-05-21,23:14:03
39.989877,116.327367,0,400,39954.9681481481,2009-05-21,23:14:08
39.989587,116.327313,0,394,39954.9682060185,2009-05-21,23:14:13
39.98924,116.327285,0,388,39954.9682638889,2009-05-21,23:14:18
39.98895,116.327221,0,389,39954.9683217593,2009-05-21,23:14:23
39.988619,116.327189,0,388,39954.9683796296,2009-05-21,23:14:28
39.988114,116.32711,0,384,39954.9684375,2009-05-21,23:14:33
39.98828,116.327603,0,378,39954.9684953704,2009-05-21,23:14:38
39.98795,116.327636,0,380,39954.9685532407,2009-05-21,23:14:43
39.987963,116.32785,0,379,39954.9686111111,2009-05-21,23:14:48
39.987711,116.327636,0,380,39954.9686689815,2009-05-21,23:14:53
39.987224,116.327449,0,378,39954.9687268519,2009-05-21,23:14:58
39.98718,116.327598,0,374,39954.9687847222,2009-05-21,23:15:03
39.985954,116.327834,0,388,39954.9688425926,2009-05-21,23:15:08
39.98611,116.326907,0,395,39954.968900463,2009-05-21,23:15:13
39.985847,116.326896,0,413,39954.9689583333,2009-05-21,23:15:18
39.985696,116.326978,0,424,39954.9690162037,2009-05-21,23:15:23
39.985566,116.327092,0,439,39954.9690740741,2009-05-21,23:15:28
39.985412,116.327225,0,454,39954.9691319444,2009-05-21,23:15:33
39.985182,116.327311,0,470,39954.9691898148,2009-05-21,23:15:38
39.985138,116.327533,0,477,39954.9692476852,2009-05-21,23:15:43
39.985149,116.327808,0,487,39954.9693055556,2009-05-21,23:15:48
39.98505,116.327995,0,495,39954.9693634259,2009-05-21,23:15:53
39.984759,116.328083,0,502,39954.9694212963,2009-05-21,23:15:58
39.984721,116.32816,0,512,39954.9694791667,2009-05-21,23:16:03
39.984826,116.32842,0,470,39954.969537037,2009-05-21,23:16:08
39.985064,116.328488,0,455,39954.9695949074,2009-05-21,23:16:13
39.985053,116.328347,0,449,39954.9696527778,2009-05-21,23:16:18
39.985059,116.328118,0,451,39954.9697106481,2009-05-21,23:16:23
39.985047,116.32791,0,450,39954.9697685185,2009-05-21,23:16:28
39.984988,116.327692,0,448,39954.9698263889,2009-05-21,23:16:33
39.984955,116.327495,0,430,39954.9698842593,2009-05-21,23:16:38
39.984937,116.327471,0,362,39954.9699421296,2009-05-21,23:16:43
39.984933,116.32749,0,330,39954.97,2009-05-21,23:16:48
39.984936,116.32748,0,324,39954.9700578704,2009-05-21,23:16:53
39.984941,116.327464,0,324,39954.9701157407,2009-05-21,23:16:58
39.984937,116.327467,0,323,39954.9701736111,2009-05-21,23:17:03
39.984937,116.327467,0,323,39954.9702083333,2009-05-21,23:17:06
39.984936,116.327467,0,322,39954.9702314815,2009-05-21,23:17:08
39.984945,116.327419,0,322,39954.9702893518,2009-05-21,23:17:13
39.984946,116.327202,0,305,39954.9703472222,2009-05-21,23:17:18
39.984982,116.326999,0,287,39954.9704050926,2009-05-21,23:17:23
39.984996,116.326761,0,278,39954.970462963,2009-05-21,23:17:28
39.984979,116.326567,0,268,39954.9705208333,2009-05-21,23:17:33
39.984948,116.326376,0,258,39954.9705787037,2009-05-21,23:17:38
39.984924,116.326151,0,253,39954.9706365741,2009-05-21,23:17:43
39.98489,116.325925,0,248,39954.9706944444,2009-05-21,23:17:48
39.984877,116.325709,0,245,39954.9707523148,2009-05-21,23:17:53
39.984886,116.325477,0,243,39954.9708101852,2009-05-21,23:17:58
39.984881,116.325221,0,237,39954.9708680556,2009-05-21,23:18:03
39.984877,116.324963,0,230,39954.9709259259,2009-05-21,23:18:08
39.984902,116.324742,0,226,39954.9709837963,2009-05-21,23:18:13
39.984841,116.324453,0,216,39954.9710416667,2009-05-21,23:18:18
39.984833,116.324196,0,202,39954.971099537,2009-05-21,23:18:23
39.984861,116.324073,0,201,39954.9711574074,2009-05-21,23:18:28
39.984861,116.324073,0,201,39954.9711921296,2009-05-21,23:18:31
39.984862,116.324068,0,197,39954.9712152778,2009-05-21,23:18:33
39.984867,116.323973,0,196,39954.9712731481,2009-05-21,23:18:38
39.984867,116.323754,0,189,39954.9713310185,2009-05-21,23:18:43
39.984879,116.323571,0,187,39954.9713888889,2009-05-21,23:18:48
39.984894,116.323414,0,185,39954.9714467593,2009-05-21,23:18:53
39.984884,116.323302,0,173,39954.9715046296,2009-05-21,23:18:58
39.984804,116.323221,0,172,39954.9715625,2009-05-21,23:19:03
39.984711,116.323114,0,172,39954.9716203704,2009-05-21,23:19:08
39.984694,116.323127,0,172,39954.9716782407,2009-05-21,23:19:13
39.984694,116.323127,0,172,39954.971712963,2009-05-21,23:19:16
39.984695,116.323129,0,173,39954.9717361111,2009-05-21,23:19:18
39.984659,116.323107,0,170,39954.9717939815,2009-05-21,23:19:23
39.984656,116.32308,0,170,39954.9718518518,2009-05-21,23:19:28
39.984568,116.32305,0,170,39954.9719097222,2009-05-21,23:19:33
39.984536,116.323393,0,187,39954.9745138889,2009-05-21,23:23:18
39.984552,116.323417,0,192,39954.9745717593,2009-05-21,23:23:23
39.98455,116.323402,0,196,39954.9746296296,2009-05-21,23:23:28
39.984552,116.323406,0,199,39954.9746875,2009-05-21,23:23:33
39.984552,116.323406,0,199,39954.9747222222,2009-05-21,23:23:36
39.984555,116.323414,0,202,39954.9747453704,2009-05-21,23:23:38
39.984561,116.323425,0,205,39954.9748032407,2009-05-21,23:23:43
39.984583,116.323437,0,212,39954.9748611111,2009-05-21,23:23:48
39.984602,116.323441,0,217,39954.9749189815,2009-05-21,23:23:53
39.984611,116.323447,0,221,39954.9749768519,2009-05-21,23:23:58
39.984621,116.323452,0,224,39954.9750347222,2009-05-21,23:24:03
39.984631,116.323458,0,226,39954.9750925926,2009-05-21,23:24:08
39.984643,116.323465,0,228,39954.975150463,2009-05-21,23:24:13
39.984652,116.323472,0,231,39954.9752083333,2009-05-21,23:24:18
39.984657,116.323476,0,233,39954.9752662037,2009-05-21,23:24:23
39.984655,116.323476,0,234,39954.9753240741,2009-05-21,23:24:28
39.984649,116.323472,0,236,39954.9753819444,2009-05-21,23:24:33
39.984642,116.32347,0,237,39954.9754398148,2009-05-21,23:24:38
39.984636,116.323469,0,238,39954.9754976852,2009-05-21,23:24:43
39.984633,116.32347,0,239,39954.9755555556,2009-05-21,23:24:48
39.984633,116.32347,0,239,39954.9755902778,2009-05-21,23:24:51
39.984641,116.323477,0,240,39954.9756134259,2009-05-21,23:24:53
39.984653,116.323474,0,242,39954.9756712963,2009-05-21,23:24:58
39.984667,116.32348,0,244,39954.9757291667,2009-05-21,23:25:03
39.984669,116.323486,0,246,39954.975787037,2009-05-21,23:25:08
39.98467,116.323489,0,248,39954.9758449074,2009-05-21,23:25:13
39.984669,116.323488,0,249,39954.9759027778,2009-05-21,23:25:18
39.984668,116.323488,0,250,39954.9759606481,2009-05-21,23:25:23
39.984668,116.323489,0,251,39954.9760185185,2009-05-21,23:25:28
39.984668,116.323489,0,251,39954.9760763889,2009-05-21,23:25:33
39.984667,116.323489,0,251,39954.9761342593,2009-05-21,23:25:38
39.984666,116.323489,0,251,39954.9761921296,2009-05-21,23:25:43
39.984666,116.323489,0,251,39954.97625,2009-05-21,23:25:48
39.984665,116.323488,0,251,39954.9763078704,2009-05-21,23:25:53
39.984664,116.323489,0,251,39954.9763657407,2009-05-21,23:25:58
39.984663,116.323489,0,251,39954.9764236111,2009-05-21,23:26:03
39.984663,116.32349,0,251,39954.9764814815,2009-05-21,23:26:08
39.984662,116.32349,0,251,39954.9765393519,2009-05-21,23:26:13
39.98466,116.323489,0,250,39954.9765972222,2009-05-21,23:26:18
39.984656,116.323488,0,250,39954.9766550926,2009-05-21,23:26:23
39.984654,116.323487,0,250,39954.976712963,2009-05-21,23:26:28
39.984653,116.323488,0,250,39954.9767708333,2009-05-21,23:26:33
39.984653,116.323489,0,250,39954.9768287037,2009-05-21,23:26:38
39.984652,116.32349,0,250,39954.9768865741,2009-05-21,23:26:43
39.984652,116.323491,0,251,39954.9769444444,2009-05-21,23:26:48
39.984651,116.323491,0,250,39954.9770023148,2009-05-21,23:26:53
39.98465,116.323491,0,250,39954.9770601852,2009-05-21,23:26:58
39.984649,116.32349,0,250,39954.9771180556,2009-05-21,23:27:03
39.984649,116.323489,0,250,39954.9771759259,2009-05-21,23:27:08
39.984648,116.323488,0,250,39954.9772337963,2009-05-21,23:27:13
39.984647,116.323488,0,250,39954.9772916667,2009-05-21,23:27:18
39.984646,116.323487,0,250,39954.977349537,2009-05-21,23:27:23
39.984645,116.323487,0,250,39954.9774074074,2009-05-21,23:27:28
39.984562,116.323536,0,238,39954.9805324074,2009-05-21,23:31:58
39.984533,116.323822,0,225,39954.9805902778,2009-05-21,23:32:03
39.984539,116.324177,0,212,39954.9806481482,2009-05-21,23:32:08
39.984519,116.324572,0,193,39954.9807060185,2009-05-21,23:32:13
39.98449,116.324946,0,180,39954.9807638889,2009-05-21,23:32:18
39.984503,116.325356,0,177,39954.9808217593,2009-05-21,23:32:23
39.98453,116.325615,0,182,39954.9808796296,2009-05-21,23:32:28
39.984513,116.325698,0,172,39954.9809375,2009-05-21,23:32:33
39.984498,116.325685,0,169,39954.9809953704,2009-05-21,23:32:38
39.984498,116.325681,0,170,39954.9810532407,2009-05-21,23:32:43
39.984497,116.325682,0,170,39954.9811111111,2009-05-21,23:32:48
39.984496,116.325682,0,170,39954.9811689815,2009-05-21,23:32:53
39.984493,116.325678,0,170,39954.9812268519,2009-05-21,23:32:58
39.984491,116.325676,0,170,39954.9812847222,2009-05-21,23:33:03
39.98449,116.325675,0,170,39954.9813425926,2009-05-21,23:33:08
39.98449,116.325677,0,170,39954.981400463,2009-05-21,23:33:13
39.98449,116.32568,0,170,39954.9814583333,2009-05-21,23:33:18
39.98449,116.325684,0,170,39954.9815162037,2009-05-21,23:33:23
39.984489,116.325683,0,169,39954.9815740741,2009-05-21,23:33:28
39.984488,116.325681,0,170,39954.9816319444,2009-05-21,23:33:33
39.984487,116.325677,0,170,39954.9816898148,2009-05-21,23:33:38
39.984487,116.325676,0,170,39954.9817476852,2009-05-21,23:33:43
39.984487,116.325676,0,170,39954.9818055556,2009-05-21,23:33:48
39.984486,116.325676,0,171,39954.9818634259,2009-05-21,23:33:53
39.984486,116.325676,0,171,39954.9818981481,2009-05-21,23:33:56
39.984485,116.325683,0,171,39954.9819212963,2009-05-21,23:33:58
39.98448,116.325737,0,173,39954.9819791667,2009-05-21,23:34:03
39.984465,116.325873,0,173,39954.982037037,2009-05-21,23:34:08
39.984424,116.326043,0,182,39954.9820949074,2009-05-21,23:34:13
39.984402,116.326291,0,185,39954.9821527778,2009-05-21,23:34:18
39.984441,116.326589,0,189,39954.9822106481,2009-05-21,23:34:23
39.984538,116.326715,0,187,39954.9822685185,2009-05-21,23:34:28
39.984536,116.326719,0,189,39954.9823263889,2009-05-21,23:34:33
39.984536,116.326719,0,189,39954.9823842593,2009-05-21,23:34:38
39.984535,116.326717,0,189,39954.9824421296,2009-05-21,23:34:43
39.984536,116.326713,0,189,39954.9825,2009-05-21,23:34:48
39.984537,116.326711,0,190,39954.9825578704,2009-05-21,23:34:53
39.984537,116.326709,0,190,39954.9826157407,2009-05-21,23:34:58
39.984539,116.326716,0,191,39954.9826736111,2009-05-21,23:35:03
39.984539,116.326718,0,191,39954.9827314815,2009-05-21,23:35:08
39.984539,116.326714,0,190,39954.9827893519,2009-05-21,23:35:13
39.984539,116.326718,0,190,39954.9828472222,2009-05-21,23:35:18
39.984538,116.326714,0,190,39954.9829050926,2009-05-21,23:35:23
39.984538,116.326717,0,190,39954.982962963,2009-05-21,23:35:28
39.984537,116.326717,0,190,39954.9830208333,2009-05-21,23:35:33
39.984538,116.326717,0,190,39954.9830787037,2009-05-21,23:35:38
39.984538,116.326717,0,190,39954.9831365741,2009-05-21,23:35:43
39.984537,116.326716,0,190,39954.9831944444,2009-05-21,23:35:48
39.984538,116.326717,0,190,39954.9832523148,2009-05-21,23:35:53
39.984537,116.326716,0,190,39954.9833101852,2009-05-21,23:35:58
39.984537,116.326717,0,190,39954.9833680556,2009-05-21,23:36:03
39.984536,116.326717,0,189,39954.9834259259,2009-05-21,23:36:08
39.984536,116.326717,0,189,39954.9834837963,2009-05-21,23:36:13
39.984537,116.326717,0,189,39954.9835416667,2009-05-21,23:36:18
39.984536,116.326716,0,189,39954.983599537,2009-05-21,23:36:23
39.984536,116.326716,0,189,39954.9836342593,2009-05-21,23:36:26
39.984535,116.326716,0,189,39954.9836574074,2009-05-21,23:36:28
39.984534,116.326748,0,188,39954.9837152778,2009-05-21,23:36:33
39.984537,116.327017,0,187,39954.9837731481,2009-05-21,23:36:38
39.98455,116.32745,0,181,39954.9838310185,2009-05-21,23:36:43
39.984565,116.32803,0,175,39954.9838888889,2009-05-21,23:36:48
39.984563,116.32862,0,162,39954.9839467593,2009-05-21,23:36:53
39.984576,116.32924,0,159,39954.9840046296,2009-05-21,23:36:58
39.984599,116.329912,0,153,39954.9840625,2009-05-21,23:37:03
39.984631,116.330616,0,147,39954.9841203704,2009-05-21,23:37:08
39.984687,116.331358,0,143,39954.9841782407,2009-05-21,23:37:13
39.98472,116.332052,0,144,39954.9842361111,2009-05-21,23:37:18
39.984766,116.332687,0,150,39954.9842939815,2009-05-21,23:37:23
39.984776,116.333337,0,147,39954.9843518519,2009-05-21,23:37:28
39.984772,116.334051,0,139,39954.9844097222,2009-05-21,23:37:33
39.984779,116.334717,0,130,39954.9844675926,2009-05-21,23:37:38
39.984833,116.33545,0,131,39954.984525463,2009-05-21,23:37:43
39.984864,116.336196,0,138,39954.9845833333,2009-05-21,23:37:48
39.984877,116.336833,0,141,39954.9846412037,2009-05-21,23:37:53
39.984875,116.337306,0,146,39954.9846990741,2009-05-21,23:37:58
39.984907,116.337364,0,146,39954.9847569444,2009-05-21,23:38:03
39.984914,116.337358,0,145,39954.9848148148,2009-05-21,23:38:08
39.984914,116.337358,0,145,39954.984849537,2009-05-21,23:38:11
39.984914,116.33736,0,145,39954.9848726852,2009-05-21,23:38:13
39.984902,116.337439,0,147,39954.9849305556,2009-05-21,23:38:18
39.984931,116.337644,0,147,39954.9849884259,2009-05-21,23:38:23
39.984957,116.337911,0,150,39954.9850462963,2009-05-21,23:38:28
39.985053,116.338313,0,155,39954.9851041667,2009-05-21,23:38:33
39.98511,116.338817,0,163,39954.985162037,2009-05-21,23:38:38
39.985152,116.339487,0,171,39954.9852199074,2009-05-21,23:38:43
39.985205,116.34026,0,172,39954.9852777778,2009-05-21,23:38:48
39.985225,116.341072,0,171,39954.9853356481,2009-05-21,23:38:53
39.985251,116.341943,0,176,39954.9853935185,2009-05-21,23:38:58
39.985295,116.342863,0,180,39954.9854513889,2009-05-21,23:39:03
39.985343,116.343821,0,184,39954.9855092593,2009-05-21,23:39:08
39.985378,116.344784,0,186,39954.9855671296,2009-05-21,23:39:13
39.985404,116.345764,0,193,39954.985625,2009-05-21,23:39:18
39.985421,116.346751,0,186,39954.9856828704,2009-05-21,23:39:23
39.985426,116.347748,0,187,39954.9857407407,2009-05-21,23:39:28
39.985448,116.348734,0,172,39954.9857986111,2009-05-21,23:39:33
39.985491,116.349725,0,164,39954.9858564815,2009-05-21,23:39:38
39.985541,116.350655,0,153,39954.9859143518,2009-05-21,23:39:43
39.985583,116.351448,0,144,39954.9859722222,2009-05-21,23:39:48
39.985593,116.351812,0,139,39954.9860300926,2009-05-21,23:39:53
39.985606,116.352103,0,138,39954.986087963,2009-05-21,23:39:58
39.985608,116.352406,0,137,39954.9861458333,2009-05-21,23:40:03
39.985624,116.352759,0,137,39954.9862037037,2009-05-21,23:40:08
39.985606,116.353237,0,146,39954.9862615741,2009-05-21,23:40:13
39.985636,116.353824,0,157,39954.9863194444,2009-05-21,23:40:18
39.985676,116.354518,0,161,39954.9863773148,2009-05-21,23:40:23
39.985709,116.355272,0,157,39954.9864351852,2009-05-21,23:40:28
39.985714,116.355949,0,165,39954.9864930556,2009-05-21,23:40:33
39.985759,116.356585,0,170,39954.9865509259,2009-05-21,23:40:38
39.985793,116.35719,0,177,39954.9866087963,2009-05-21,23:40:43
39.985792,116.357833,0,183,39954.9866666667,2009-05-21,23:40:48
39.985796,116.358545,0,180,39954.986724537,2009-05-21,23:40:53
39.98583,116.359357,0,181,39954.9867824074,2009-05-21,23:40:58
39.985871,116.360194,0,173,39954.9868402778,2009-05-21,23:41:03
39.985877,116.361028,0,164,39954.9868981481,2009-05-21,23:41:08
39.985884,116.361805,0,164,39954.9869560185,2009-05-21,23:41:13
39.985925,116.362543,0,164,39954.9870138889,2009-05-21,23:41:18
39.985902,116.363202,0,161,39954.9870717593,2009-05-21,23:41:23
39.985921,116.363973,0,168,39954.9871296296,2009-05-21,23:41:28
39.985981,116.36488,0,171,39954.9871875,2009-05-21,23:41:33
39.986041,116.365873,0,168,39954.9872453704,2009-05-21,23:41:38
39.986038,116.366932,0,171,39954.9873032407,2009-05-21,23:41:43
39.986088,116.368053,0,163,39954.9873611111,2009-05-21,23:41:48
39.986101,116.36914,0,142,39954.9874189815,2009-05-21,23:41:53
39.986132,116.37023,0,141,39954.9874768518,2009-05-21,23:41:58
39.986164,116.371248,0,141,39954.9875347222,2009-05-21,23:42:03
39.986174,116.372252,0,135,39954.9875925926,2009-05-21,23:42:08
39.98619,116.373265,0,123,39954.987650463,2009-05-21,23:42:13
39.986206,116.374323,0,123,39954.9877083333,2009-05-21,23:42:18
39.986223,116.37538,0,119,39954.9877662037,2009-05-21,23:42:23
39.986251,116.376423,0,117,39954.9878240741,2009-05-21,23:42:28
39.986287,116.377396,0,121,39954.9878819444,2009-05-21,23:42:33
39.986334,116.378047,0,121,39954.9879398148,2009-05-21,23:42:38
39.986351,116.378536,0,125,39954.9879976852,2009-05-21,23:42:43
39.986409,116.379072,0,137,39954.9880555556,2009-05-21,23:42:48
39.986397,116.379704,0,126,39954.9881134259,2009-05-21,23:42:53
39.986402,116.380403,0,125,39954.9881712963,2009-05-21,23:42:58
39.986421,116.381153,0,124,39954.9882291667,2009-05-21,23:43:03
39.986445,116.381869,0,126,39954.988287037,2009-05-21,23:43:08
39.986461,116.382475,0,138,39954.9883449074,2009-05-21,23:43:13
39.986456,116.382907,0,118,39954.9884027778,2009-05-21,23:43:18
39.986463,116.383421,0,109,39954.9884606482,2009-05-21,23:43:23
39.986479,116.38406,0,105,39954.9885185185,2009-05-21,23:43:28
39.986495,116.384822,0,99,39954.9885763889,2009-05-21,23:43:33
39.986533,116.385746,0,101,39954.9886342593,2009-05-21,23:43:38
39.986557,116.386754,0,100,39954.9886921296,2009-05-21,23:43:43
39.986584,116.387778,0,99,39954.98875,2009-05-21,23:43:48
39.986612,116.388662,0,101,39954.9888078704,2009-05-21,23:43:53
39.986638,116.389277,0,104,39954.9888657407,2009-05-21,23:43:58
39.986645,116.389894,0,104,39954.9889236111,2009-05-21,23:44:03
39.986676,116.390613,0,108,39954.9889814815,2009-05-21,23:44:08
39.986686,116.391394,0,117,39954.9890393519,2009-05-21,23:44:13
39.986704,116.39223,0,114,39954.9890972222,2009-05-21,23:44:18
39.986734,116.393112,0,118,39954.9891550926,2009-05-21,23:44:23
39.98676,116.39403,0,117,39954.989212963,2009-05-21,23:44:28
39.986782,116.394935,0,114,39954.9892708333,2009-05-21,23:44:33
39.986801,116.395837,0,118,39954.9893287037,2009-05-21,23:44:38
39.986824,116.396778,0,124,39954.9893865741,2009-05-21,23:44:43
39.986863,116.397735,0,131,39954.9894444444,2009-05-21,23:44:48
39.986907,116.398689,0,132,39954.9895023148,2009-05-21,23:44:53
39.986939,116.399648,0,141,39954.9895601852,2009-05-21,23:44:58
39.986956,116.400583,0,136,39954.9896180556,2009-05-21,23:45:03
39.986977,116.401536,0,133,39954.9896759259,2009-05-21,23:45:08
39.986998,116.402543,0,130,39954.9897337963,2009-05-21,23:45:13
39.987008,116.403454,0,131,39954.9897916667,2009-05-21,23:45:18
39.987059,116.404064,0,129,39954.989849537,2009-05-21,23:45:23
39.987074,116.404745,0,128,39954.9899074074,2009-05-21,23:45:28
39.987101,116.405493,0,131,39954.9899652778,2009-05-21,23:45:33
39.987168,116.406276,0,136,39954.9900231481,2009-05-21,23:45:38
39.987203,116.407032,0,137,39954.9900810185,2009-05-21,23:45:43
39.987209,116.407642,0,142,39954.9901388889,2009-05-21,23:45:48
39.987162,116.40815,0,145,39954.9901967593,2009-05-21,23:45:53
39.987188,116.408696,0,143,39954.9902546296,2009-05-21,23:45:58
39.987223,116.40924,0,143,39954.9903125,2009-05-21,23:46:03
39.987149,116.409687,0,133,39954.9903703704,2009-05-21,23:46:08
39.98711,116.410137,0,127,39954.9904282407,2009-05-21,23:46:13
39.987094,116.410526,0,119,39954.9904861111,2009-05-21,23:46:18
39.987003,116.410703,0,117,39954.9905439815,2009-05-21,23:46:23
39.986843,116.4108,0,117,39954.9906018519,2009-05-21,23:46:28
39.986738,116.410845,0,114,39954.9906597222,2009-05-21,23:46:33
39.986719,116.410861,0,114,39954.9907175926,2009-05-21,23:46:38
39.986717,116.410853,0,114,39954.990775463,2009-05-21,23:46:43
39.986715,116.410845,0,113,39954.9908333333,2009-05-21,23:46:48
39.986715,116.410845,0,113,39954.9908680556,2009-05-21,23:46:51
39.986713,116.41085,0,114,39954.9908912037,2009-05-21,23:46:53
39.986706,116.410868,0,114,39954.9909490741,2009-05-21,23:46:58
39.986441,116.410721,0,116,39954.9910069444,2009-05-21,23:47:03
39.98619,116.410573,0,115,39954.9910648148,2009-05-21,23:47:08
39.985804,116.410576,0,115,39954.9911226852,2009-05-21,23:47:13
39.98541,116.410586,0,112,39954.9911805556,2009-05-21,23:47:18
39.984928,116.410646,0,111,39954.9912384259,2009-05-21,23:47:23
39.984466,116.410684,0,111,39954.9912962963,2009-05-21,23:47:28
39.984107,116.410774,0,111,39954.9913541667,2009-05-21,23:47:33
39.983922,116.410836,0,116,39954.991412037,2009-05-21,23:47:38
39.983667,116.410925,0,123,39954.9914699074,2009-05-21,23:47:43
39.983349,116.410956,0,127,39954.9915277778,2009-05-21,23:47:48
39.983041,116.410968,0,131,39954.9915856481,2009-05-21,23:47:53
39.98278,116.411026,0,148,39954.9916435185,2009-05-21,23:47:58
39.982553,116.411074,0,166,39954.9917013889,2009-05-21,23:48:03
39.982464,116.411122,0,175,39954.9917592593,2009-05-21,23:48:08
39.982451,116.411123,0,178,39954.9918171296,2009-05-21,23:48:13
39.982449,116.41112,0,180,39954.991875,2009-05-21,23:48:18
39.982445,116.411112,0,180,39954.9919328704,2009-05-21,23:48:23
39.982439,116.411106,0,181,39954.9919907407,2009-05-21,23:48:28
39.982439,116.411106,0,181,39954.992025463,2009-05-21,23:48:31
39.982438,116.411106,0,181,39954.9920486111,2009-05-21,23:48:33
39.982433,116.411123,0,181,39954.9921064815,2009-05-21,23:48:38
39.982426,116.411141,0,181,39954.9921643519,2009-05-21,23:48:43
39.982423,116.411141,0,182,39954.9922222222,2009-05-21,23:48:48
39.982421,116.411136,0,182,39954.9922800926,2009-05-21,23:48:53
39.982421,116.411136,0,182,39954.9923148148,2009-05-21,23:48:56
39.982419,116.41113,0,182,39954.992337963,2009-05-21,23:48:58
39.982418,116.411117,0,182,39954.9923958333,2009-05-21,23:49:03
39.982416,116.41111,0,182,39954.9924537037,2009-05-21,23:49:08
39.982412,116.411109,0,182,39954.9925115741,2009-05-21,23:49:13
39.982412,116.411109,0,182,39954.9925462963,2009-05-21,23:49:16
39.98241,116.411112,0,182,39954.9925694444,2009-05-21,23:49:18
39.982295,116.411171,0,188,39954.9926273148,2009-05-21,23:49:23
39.982098,116.411278,0,190,39954.9926851852,2009-05-21,23:49:28
39.982045,116.411491,0,183,39954.9927430556,2009-05-21,23:49:33
39.982053,116.411855,0,162,39954.9928009259,2009-05-21,23:49:38
39.982053,116.412375,0,161,39954.9928587963,2009-05-21,23:49:43
39.982081,116.412893,0,166,39954.9929166667,2009-05-21,23:49:48
39.982128,116.413401,0,171,39954.992974537,2009-05-21,23:49:53
39.982136,116.413908,0,176,39954.9930324074,2009-05-21,23:49:58
39.982108,116.414417,0,180,39954.9930902778,2009-05-21,23:50:03
39.982063,116.41488,0,190,39954.9931481481,2009-05-21,23:50:08
39.982056,116.415432,0,193,39954.9932060185,2009-05-21,23:50:13
39.982036,116.415999,0,200,39954.9932638889,2009-05-21,23:50:18
39.982036,116.416534,0,204,39954.9933217593,2009-05-21,23:50:23
39.982036,116.417012,0,201,39954.9933796296,2009-05-21,23:50:28
39.98203,116.417294,0,187,39954.9934375,2009-05-21,23:50:33
39.982034,116.417377,0,185,39954.9934953704,2009-05-21,23:50:38
39.98205,116.417372,0,189,39954.9935532407,2009-05-21,23:50:43
39.982052,116.417371,0,189,39954.9936111111,2009-05-21,23:50:48
39.982052,116.417371,0,189,39954.9936458333,2009-05-21,23:50:51
39.982053,116.417369,0,189,39954.9936689815,2009-05-21,23:50:53
39.982074,116.417464,0,185,39954.9937268518,2009-05-21,23:50:58
39.982097,116.417611,0,185,39954.9937847222,2009-05-21,23:51:03
39.982074,116.417726,0,186,39954.9938425926,2009-05-21,23:51:08
39.98209,116.417891,0,183,39954.993900463,2009-05-21,23:51:13
39.982065,116.417988,0,180,39954.9939583333,2009-05-21,23:51:18
39.982232,116.417987,0,182,39954.9940162037,2009-05-21,23:51:23
39.982519,116.41792,0,186,39954.9940740741,2009-05-21,23:51:28
39.982918,116.417897,0,193,39954.9941319444,2009-05-21,23:51:33
39.983373,116.417885,0,200,39954.9941898148,2009-05-21,23:51:38
39.983821,116.417901,0,207,39954.9942476852,2009-05-21,23:51:43
39.98417,116.417898,0,214,39954.9943055556,2009-05-21,23:51:48
39.984212,116.417858,0,205,39954.9943634259,2009-05-21,23:51:53
39.984212,116.417858,0,205,39954.9943981481,2009-05-21,23:51:56
39.984204,116.41786,0,201,39954.9944212963,2009-05-21,23:51:58
39.984203,116.417869,0,200,39954.9944791667,2009-05-21,23:52:03
39.9842,116.417878,0,200,39954.994537037,2009-05-21,23:52:08
39.984202,116.417872,0,200,39954.9945949074,2009-05-21,23:52:13
39.9842,116.417875,0,200,39954.9946527778,2009-05-21,23:52:18
39.984203,116.41787,0,200,39954.9947106481,2009-05-21,23:52:23
39.984203,116.41787,0,200,39954.9947453704,2009-05-21,23:52:26
39.984208,116.417863,0,200,39954.9947685185,2009-05-21,23:52:28
39.98436,116.417839,0,200,39954.9948263889,2009-05-21,23:52:33
39.984529,116.417832,0,210,39954.9948842593,2009-05-21,23:52:38
39.984791,116.417807,0,229,39954.9949421296,2009-05-21,23:52:43
39.985045,116.417799,0,263,39954.995,2009-05-21,23:52:48
39.985325,116.417751,0,302,39954.9950578704,2009-05-21,23:52:53
39.985722,116.417783,0,341,39954.9951157407,2009-05-21,23:52:58
39.986223,116.417808,0,366,39954.9951736111,2009-05-21,23:53:03
39.986763,116.417814,0,330,39954.9952314815,2009-05-21,23:53:08
39.987091,116.417845,0,250,39954.9952893518,2009-05-21,23:53:13
39.987129,116.417915,0,261,39954.9953472222,2009-05-21,23:53:18
39.987146,116.418178,0,260,39954.9954050926,2009-05-21,23:53:23
39.987178,116.418562,0,257,39954.995462963,2009-05-21,23:53:28
39.987176,116.419156,0,257,39954.9955208333,2009-05-21,23:53:33
39.9872,116.419858,0,258,39954.9955787037,2009-05-21,23:53:38
39.987178,116.42063,0,266,39954.9956365741,2009-05-21,23:53:43
39.987368,116.421566,0,217,39954.9956944444,2009-05-21,23:53:48
39.987423,116.422335,0,180,39954.9957523148,2009-05-21,23:53:53
39.987469,116.423085,0,174,39954.9958101852,2009-05-21,23:53:58
39.987453,116.423597,0,170,39954.9958680556,2009-05-21,23:54:03
39.987553,116.423942,0,151,39954.9959259259,2009-05-21,23:54:08
39.987592,116.424253,0,142,39954.9959837963,2009-05-21,23:54:13
39.98762,116.424584,0,138,39954.9960416667,2009-05-21,23:54:18
39.987625,116.424876,0,139,39954.996099537,2009-05-21,23:54:23
39.987647,116.425306,0,135,39954.9961574074,2009-05-21,23:54:28
39.987637,116.425812,0,131,39954.9962152778,2009-05-21,23:54:33
39.987619,116.426352,0,128,39954.9962731482,2009-05-21,23:54:38
39.98763,116.426762,0,129,39954.9963310185,2009-05-21,23:54:43
39.987662,116.427094,0,120,39954.9963888889,2009-05-21,23:54:48
39.987685,116.427542,0,121,39954.9964467593,2009-05-21,23:54:53
39.987724,116.428111,0,122,39954.9965046296,2009-05-21,23:54:58
39.987753,116.428674,0,111,39954.9965625,2009-05-21,23:55:03
39.987775,116.429201,0,105,39954.9966203704,2009-05-21,23:55:08
39.987793,116.429859,0,104,39954.9966782407,2009-05-21,23:55:13
39.987774,116.430615,0,101,39954.9967361111,2009-05-21,23:55:18
39.987698,116.431455,0,96,39954.9967939815,2009-05-21,23:55:23
39.987561,116.432297,0,101,39954.9968518519,2009-05-21,23:55:28
39.987372,116.433044,0,104,39954.9969097222,2009-05-21,23:55:33
39.987162,116.433775,0,102,39954.9969675926,2009-05-21,23:55:38
39.986922,116.434507,0,105,39954.997025463,2009-05-21,23:55:43
39.986638,116.435254,0,103,39954.9970833333,2009-05-21,23:55:48
39.986421,116.435829,0,102,39954.9971412037,2009-05-21,23:55:53
39.986347,116.436077,0,102,39954.9971990741,2009-05-21,23:55:58
39.986348,116.436146,0,104,39954.9972569444,2009-05-21,23:56:03
39.986289,116.436179,0,106,39954.9973148148,2009-05-21,23:56:08
39.986267,116.436255,0,106,39954.9973726852,2009-05-21,23:56:13
39.986212,116.436379,0,107,39954.9974305556,2009-05-21,23:56:18
39.986178,116.436442,0,110,39954.9974884259,2009-05-21,23:56:23
39.986137,116.436432,0,112,39954.9975462963,2009-05-21,23:56:28
39.986117,116.436665,0,110,39954.9976041667,2009-05-21,23:56:33
39.986104,116.43691,0,111,39954.997662037,2009-05-21,23:56:38
39.986049,116.437,0,118,39954.9977199074,2009-05-21,23:56:43
39.986031,116.437049,0,124,39954.9977777778,2009-05-21,23:56:48
39.985997,116.437119,0,130,39954.9978356481,2009-05-21,23:56:53
39.985951,116.437218,0,134,39954.9978935185,2009-05-21,23:56:58
39.985936,116.437226,0,136,39954.9979513889,2009-05-21,23:57:03
39.985948,116.437237,0,133,39954.9980092593,2009-05-21,23:57:08
39.985948,116.437237,0,133,39954.9980439815,2009-05-21,23:57:11
39.985942,116.437239,0,134,39954.9980671296,2009-05-21,23:57:13
39.985909,116.437281,0,134,39954.998125,2009-05-21,23:57:18
39.985872,116.437294,0,133,39954.9981828704,2009-05-21,23:57:23
39.985842,116.437346,0,134,39954.9982407407,2009-05-21,23:57:28
39.98582,116.437421,0,133,39954.9982986111,2009-05-21,23:57:33
39.985802,116.437412,0,136,39954.9983564815,2009-05-21,23:57:38
39.985816,116.437414,0,136,39954.9984143519,2009-05-21,23:57:43
39.985806,116.437449,0,134,39954.9984722222,2009-05-21,23:57:48
39.985793,116.437536,0,133,39954.9985300926,2009-05-21,23:57:53
39.985718,116.437699,0,134,39954.998587963,2009-05-21,23:57:58
39.985621,116.43797,0,135,39954.9986458333,2009-05-21,23:58:03
39.985474,116.438337,0,136,39954.9987037037,2009-05-21,23:58:08
39.985378,116.438529,0,128,39954.9987615741,2009-05-21,23:58:13
39.985324,116.438588,0,121,39954.9988194444,2009-05-21,23:58:18
39.985312,116.438599,0,117,39954.9988773148,2009-05-21,23:58:23
39.985311,116.438602,0,116,39954.9989351852,2009-05-21,23:58:28
39.985311,116.438602,0,116,39954.9989699074,2009-05-21,23:58:31
39.985311,116.438602,0,116,39954.9989930556,2009-05-21,23:58:33
39.985293,116.438636,0,116,39954.9990509259,2009-05-21,23:58:38
39.98523,116.43876,0,116,39954.9991087963,2009-05-21,23:58:43
39.985189,116.43886,0,113,39954.9991666667,2009-05-21,23:58:48
39.985162,116.438948,0,110,39954.999224537,2009-05-21,23:58:53
39.985117,116.439058,0,112,39954.9992824074,2009-05-21,23:58:58
39.985102,116.439126,0,112,39954.9993402778,2009-05-21,23:59:03
39.985108,116.439135,0,109,39954.9993981481,2009-05-21,23:59:08
39.985088,116.439184,0,110,39954.9994560185,2009-05-21,23:59:13
39.985026,116.43936,0,109,39954.9995138889,2009-05-21,23:59:18
39.984948,116.439557,0,111,39954.9995717593,2009-05-21,23:59:23
39.98486,116.439772,0,113,39954.9996296296,2009-05-21,23:59:28
39.984765,116.44003,0,111,39954.9996875,2009-05-21,23:59:33
39.984656,116.440269,0,110,39954.9997453704,2009-05-21,23:59:38
39.984588,116.440431,0,115,39954.9998032407,2009-05-21,23:59:43
39.984565,116.440481,0,116,39954.9998611111,2009-05-21,23:59:48
39.984549,116.440511,0,118,39954.9999189815,2009-05-21,23:59:53
39.984512,116.440632,0,117,39954.9999768519,2009-05-21,23:59:58
39.98445,116.440764,0,115,39955.0000347222,2009-05-22,00:00:03
39.9844,116.440886,0,113,39955.0000925926,2009-05-22,00:00:08
39.984318,116.44108,0,111,39955.000150463,2009-05-22,00:00:13
39.984252,116.441242,0,109,39955.0002083333,2009-05-22,00:00:18
39.984146,116.44147,0,105,39955.0002662037,2009-05-22,00:00:23
39.984013,116.441732,0,101,39955.0003240741,2009-05-22,00:00:28
39.983864,116.441969,0,96,39955.0003819444,2009-05-22,00:00:33
39.983675,116.442273,0,95,39955.0004398148,2009-05-22,00:00:38
39.983535,116.442491,0,102,39955.0004976852,2009-05-22,00:00:43
39.983448,116.442598,0,105,39955.0005555556,2009-05-22,00:00:48
39.983266,116.442871,0,105,39955.0006134259,2009-05-22,00:00:53
39.983088,116.443143,0,105,39955.0006712963,2009-05-22,00:00:58
39.982984,116.443304,0,102,39955.0007291667,2009-05-22,00:01:03
39.982922,116.443401,0,97,39955.000787037,2009-05-22,00:01:08
39.982892,116.443428,0,97,39955.0008449074,2009-05-22,00:01:13
39.982811,116.443533,0,97,39955.0009027778,2009-05-22,00:01:18
39.982692,116.443711,0,98,39955.0009606481,2009-05-22,00:01:23
39.982582,116.443873,0,98,39955.0010185185,2009-05-22,00:01:28
39.982469,116.444049,0,95,39955.0010763889,2009-05-22,00:01:33
39.982322,116.444279,0,95,39955.0011342593,2009-05-22,00:01:38
39.982266,116.444357,0,99,39955.0011921296,2009-05-22,00:01:43
39.982266,116.444357,0,99,39955.0012268518,2009-05-22,00:01:46
39.982272,116.444353,0,99,39955.00125,2009-05-22,00:01:48
39.982215,116.444432,0,102,39955.0013078704,2009-05-22,00:01:53
39.982096,116.444626,0,101,39955.0013657407,2009-05-22,00:01:58
39.981925,116.444885,0,98,39955.0014236111,2009-05-22,00:02:03
39.981727,116.445187,0,99,39955.0014814815,2009-05-22,00:02:08
39.981541,116.445476,0,99,39955.0015393518,2009-05-22,00:02:13
39.98135,116.445766,0,100,39955.0015972222,2009-05-22,00:02:18
39.981173,116.446015,0,102,39955.0016550926,2009-05-22,00:02:23
39.981141,116.446066,0,102,39955.001712963,2009-05-22,00:02:28
39.981144,116.446069,0,103,39955.0017708333,2009-05-22,00:02:33
39.98114,116.446075,0,103,39955.0018287037,2009-05-22,00:02:38
39.98114,116.446075,0,103,39955.0018634259,2009-05-22,00:02:41
39.98114,116.446076,0,103,39955.0018865741,2009-05-22,00:02:43
39.981121,116.446104,0,103,39955.0019444444,2009-05-22,00:02:48
39.981015,116.446287,0,103,39955.0020023148,2009-05-22,00:02:53
39.980796,116.446648,0,107,39955.0020601852,2009-05-22,00:02:58
39.980482,116.44709,0,111,39955.0021180556,2009-05-22,00:03:03
39.98015,116.447588,0,115,39955.0021759259,2009-05-22,00:03:08
39.979908,116.447968,0,120,39955.0022337963,2009-05-22,00:03:13
39.979841,116.448062,0,117,39955.0022916667,2009-05-22,00:03:18
39.979796,116.448131,0,119,39955.002349537,2009-05-22,00:03:23
39.97979,116.448149,0,121,39955.0024074074,2009-05-22,00:03:28
39.979788,116.448151,0,122,39955.0024652778,2009-05-22,00:03:33
39.979788,116.448151,0,122,39955.0025231481,2009-05-22,00:03:38
39.97979,116.448148,0,122,39955.0025810185,2009-05-22,00:03:43
39.979791,116.448147,0,122,39955.0026388889,2009-05-22,00:03:48
39.979791,116.448147,0,122,39955.0026736111,2009-05-22,00:03:51
39.97979,116.448148,0,122,39955.0026967593,2009-05-22,00:03:53
39.979772,116.448179,0,123,39955.0027546296,2009-05-22,00:03:58
39.979772,116.448179,0,123,39955.0027893518,2009-05-22,00:04:01
39.979768,116.448185,0,123,39955.0028125,2009-05-22,00:04:03
39.979691,116.448298,0,124,39955.0028703704,2009-05-22,00:04:08
39.979512,116.448553,0,126,39955.0029282407,2009-05-22,00:04:13
39.979288,116.448897,0,127,39955.0029861111,2009-05-22,00:04:18
39.979015,116.449299,0,125,39955.0030439815,2009-05-22,00:04:23
39.978737,116.449736,0,116,39955.0031018518,2009-05-22,00:04:28
39.978483,116.450126,0,116,39955.0031597222,2009-05-22,00:04:33
39.97831,116.450388,0,113,39955.0032175926,2009-05-22,00:04:38
39.978141,116.450649,0,109,39955.003275463,2009-05-22,00:04:43
39.9779,116.450993,0,105,39955.0033333333,2009-05-22,00:04:48
39.977626,116.45143,0,99,39955.0033912037,2009-05-22,00:04:53
39.97733,116.451875,0,94,39955.0034490741,2009-05-22,00:04:58
39.977052,116.452288,0,94,39955.0035069444,2009-05-22,00:05:03
39.97681,116.452664,0,93,39955.0035648148,2009-05-22,00:05:08
39.976575,116.453051,0,94,39955.0036226852,2009-05-22,00:05:13
39.976371,116.453382,0,95,39955.0036805556,2009-05-22,00:05:18
39.976244,116.453607,0,98,39955.0037384259,2009-05-22,00:05:23
39.976123,116.453781,0,96,39955.0037962963,2009-05-22,00:05:28
39.975985,116.45399,0,96,39955.0038541667,2009-05-22,00:05:33
39.975862,116.454201,0,98,39955.003912037,2009-05-22,00:05:38
39.975862,116.454201,0,98,39955.0039467593,2009-05-22,00:05:41
39.975866,116.454197,0,94,39955.0039699074,2009-05-22,00:05:43
39.975845,116.454236,0,95,39955.0040277778,2009-05-22,00:05:48
39.975733,116.454403,0,96,39955.0040856482,2009-05-22,00:05:53
39.975533,116.45469,0,95,39955.0041435185,2009-05-22,00:05:58
39.975356,116.454942,0,98,39955.0042013889,2009-05-22,00:06:03
39.975297,116.455028,0,101,39955.0042592593,2009-05-22,00:06:08
39.975234,116.455138,0,101,39955.0043171296,2009-05-22,00:06:13
39.97512,116.45531,0,102,39955.004375,2009-05-22,00:06:18
39.975,116.455469,0,102,39955.0044328704,2009-05-22,00:06:23
39.974943,116.45558,0,97,39955.0044907407,2009-05-22,00:06:28
39.97486,116.455723,0,96,39955.0045486111,2009-05-22,00:06:33
39.974753,116.455858,0,99,39955.0046064815,2009-05-22,00:06:38
39.974638,116.455994,0,108,39955.0046643519,2009-05-22,00:06:43
39.974582,116.45608,0,103,39955.0047222222,2009-05-22,00:06:48
39.97449,116.456221,0,104,39955.0047800926,2009-05-22,00:06:53
39.974342,116.45647,0,101,39955.004837963,2009-05-22,00:06:58
39.974195,116.456715,0,97,39955.0048958333,2009-05-22,00:07:03
39.974062,116.456925,0,99,39955.0049537037,2009-05-22,00:07:08
39.973866,116.457232,0,99,39955.0050115741,2009-05-22,00:07:13
39.973597,116.457627,0,96,39955.0050694444,2009-05-22,00:07:18
39.973309,116.45808,0,97,39955.0051273148,2009-05-22,00:07:23
39.973111,116.458375,0,96,39955.0051851852,2009-05-22,00:07:28
39.972936,116.458633,0,95,39955.0052430556,2009-05-22,00:07:33
39.972725,116.458961,0,91,39955.0053009259,2009-05-22,00:07:38
39.972462,116.459379,0,90,39955.0053587963,2009-05-22,00:07:43
39.972225,116.459716,0,91,39955.0054166667,2009-05-22,00:07:48
39.972041,116.459985,0,92,39955.005474537,2009-05-22,00:07:53
39.971927,116.460152,0,92,39955.0055324074,2009-05-22,00:07:58
39.971867,116.460229,0,94,39955.0055902778,2009-05-22,00:08:03
39.971803,116.460321,0,92,39955.0056481481,2009-05-22,00:08:08
39.971709,116.460475,0,97,39955.0057060185,2009-05-22,00:08:13
39.971571,116.460676,0,98,39955.0057638889,2009-05-22,00:08:18
39.971428,116.460901,0,100,39955.0058217593,2009-05-22,00:08:23
39.971312,116.461083,0,104,39955.0058796296,2009-05-22,00:08:28
39.971255,116.461177,0,108,39955.0059375,2009-05-22,00:08:33
39.971168,116.4613,0,112,39955.0059953704,2009-05-22,00:08:38
39.971072,116.461457,0,113,39955.0060532407,2009-05-22,00:08:43
39.971017,116.461532,0,112,39955.0061111111,2009-05-22,00:08:48
39.970963,116.461617,0,111,39955.0061689815,2009-05-22,00:08:53
39.970918,116.461687,0,110,39955.0062268519,2009-05-22,00:08:58
39.970873,116.461761,0,111,39955.0062847222,2009-05-22,00:09:03
39.970822,116.461834,0,112,39955.0063425926,2009-05-22,00:09:08
39.970689,116.46203,0,113,39955.006400463,2009-05-22,00:09:13
39.970475,116.462356,0,115,39955.0064583333,2009-05-22,00:09:18
39.970214,116.462746,0,119,39955.0065162037,2009-05-22,00:09:23
39.969924,116.463173,0,118,39955.0065740741,2009-05-22,00:09:28
39.969604,116.463641,0,119,39955.0066319444,2009-05-22,00:09:33
39.969265,116.46409,0,114,39955.0066898148,2009-05-22,00:09:38
39.968807,116.464215,0,104,39955.0067476852,2009-05-22,00:09:43
39.968436,116.463739,0,97,39955.0068055556,2009-05-22,00:09:48
39.968508,116.463024,0,96,39955.0068634259,2009-05-22,00:09:53
39.96899,116.462651,0,87,39955.0069212963,2009-05-22,00:09:58
39.969361,116.462833,0,78,39955.0069791667,2009-05-22,00:10:03
39.969578,116.463074,0,81,39955.007037037,2009-05-22,00:10:08
39.969877,116.463406,0,78,39955.0070949074,2009-05-22,00:10:13
39.970297,116.46383,0,75,39955.0071527778,2009-05-22,00:10:18
39.970686,116.46426,0,74,39955.0072106481,2009-05-22,00:10:23
39.971128,116.46475,0,73,39955.0072685185,2009-05-22,00:10:28
39.971626,116.465282,0,72,39955.0073263889,2009-05-22,00:10:33
39.972196,116.46589,0,70,39955.0073842593,2009-05-22,00:10:38
39.972812,116.466556,0,70,39955.0074421296,2009-05-22,00:10:43
39.973473,116.467311,0,72,39955.0075,2009-05-22,00:10:48
39.974211,116.468108,0,71,39955.0075578704,2009-05-22,00:10:53
39.974959,116.468915,0,73,39955.0076157407,2009-05-22,00:10:58
39.975744,116.469746,0,74,39955.0076736111,2009-05-22,00:11:03
39.976526,116.470576,0,78,39955.0077314815,2009-05-22,00:11:08
39.977293,116.471418,0,83,39955.0077893519,2009-05-22,00:11:13
39.978064,116.472271,0,91,39955.0078472222,2009-05-22,00:11:18
39.978854,116.473156,0,97,39955.0079050926,2009-05-22,00:11:23
39.979641,116.474068,0,107,39955.007962963,2009-05-22,00:11:28
39.980411,116.474972,0,114,39955.0080208333,2009-05-22,00:11:33
39.981196,116.475838,0,120,39955.0080787037,2009-05-22,00:11:38
39.981993,116.476699,0,117,39955.0081365741,2009-05-22,00:11:43
39.982768,116.477583,0,116,39955.0081944444,2009-05-22,00:11:48
39.983571,116.478444,0,112,39955.0082523148,2009-05-22,00:11:53
39.984394,116.479335,0,106,39955.0083101852,2009-05-22,00:11:58
39.985209,116.480253,0,104,39955.0083680556,2009-05-22,00:12:03
39.986043,116.481215,0,105,39955.0084259259,2009-05-22,00:12:08
39.986886,116.482154,0,107,39955.0084837963,2009-05-22,00:12:13
39.987672,116.483039,0,111,39955.0085416667,2009-05-22,00:12:18
39.988371,116.483814,0,110,39955.008599537,2009-05-22,00:12:23
39.989023,116.484523,0,108,39955.0086574074,2009-05-22,00:12:28
39.989636,116.485196,0,102,39955.0087152778,2009-05-22,00:12:33
39.990253,116.485886,0,98,39955.0087731481,2009-05-22,00:12:38
39.99089,116.486595,0,92,39955.0088310185,2009-05-22,00:12:43
39.991557,116.487302,0,86,39955.0088888889,2009-05-22,00:12:48
39.992111,116.487939,0,86,39955.0089467593,2009-05-22,00:12:53
39.99257,116.488441,0,86,39955.0090046296,2009-05-22,00:12:58
39.992974,116.488889,0,82,39955.0090625,2009-05-22,00:13:03
39.9934,116.489373,0,78,39955.0091203704,2009-05-22,00:13:08
39.993923,116.489934,0,72,39955.0091782407,2009-05-22,00:13:13
39.994479,116.490573,0,72,39955.0092361111,2009-05-22,00:13:18
39.995095,116.491266,0,66,39955.0092939815,2009-05-22,00:13:23
39.995702,116.491946,0,65,39955.0093518518,2009-05-22,00:13:28
39.996338,116.492664,0,63,39955.0094097222,2009-05-22,00:13:33
39.997037,116.493392,0,63,39955.0094675926,2009-05-22,00:13:38
39.99773,116.494114,0,65,39955.009525463,2009-05-22,00:13:43
39.99841,116.494837,0,62,39955.0095833333,2009-05-22,00:13:48
39.999105,116.495621,0,61,39955.0096412037,2009-05-22,00:13:53
39.999791,116.496367,0,63,39955.0096990741,2009-05-22,00:13:58
40.000441,116.497087,0,65,39955.0097569444,2009-05-22,00:14:03
40.001092,116.497804,0,67,39955.0098148148,2009-05-22,00:14:08
40.001753,116.498543,0,70,39955.0098726852,2009-05-22,00:14:13
40.002414,116.499301,0,71,39955.0099305556,2009-05-22,00:14:18
40.003084,116.500015,0,74,39955.0099884259,2009-05-22,00:14:23
40.003709,116.50071,0,76,39955.0100462963,2009-05-22,00:14:28
40.004323,116.501401,0,78,39955.0101041667,2009-05-22,00:14:33
40.004964,116.502166,0,81,39955.010162037,2009-05-22,00:14:38
40.0057,116.502975,0,86,39955.0102199074,2009-05-22,00:14:43
40.006439,116.503782,0,85,39955.0102777778,2009-05-22,00:14:48
40.00714,116.50456,0,86,39955.0103356481,2009-05-22,00:14:53
40.007834,116.505305,0,86,39955.0103935185,2009-05-22,00:14:58
40.008529,116.506034,0,92,39955.0104513889,2009-05-22,00:15:03
40.009265,116.506828,0,99,39955.0105092593,2009-05-22,00:15:08
40.009989,116.507635,0,103,39955.0105671296,2009-05-22,00:15:13
40.010684,116.508405,0,107,39955.010625,2009-05-22,00:15:18
40.0114,116.509184,0,105,39955.0106828704,2009-05-22,00:15:23
40.012123,116.510005,0,101,39955.0107407407,2009-05-22,00:15:28
40.012837,116.510853,0,95,39955.0107986111,2009-05-22,00:15:33
40.013513,116.511758,0,90,39955.0108564815,2009-05-22,00:15:38
40.014163,116.512703,0,84,39955.0109143518,2009-05-22,00:15:43
40.014767,116.51369,0,85,39955.0109722222,2009-05-22,00:15:48
40.01532,116.5147,0,81,39955.0110300926,2009-05-22,00:15:53
40.015849,116.515795,0,81,39955.011087963,2009-05-22,00:15:58
40.016353,116.516971,0,83,39955.0111458333,2009-05-22,00:16:03
40.016818,116.518171,0,87,39955.0112037037,2009-05-22,00:16:08
40.017237,116.519335,0,90,39955.0112615741,2009-05-22,00:16:13
40.017639,116.520436,0,91,39955.0113194444,2009-05-22,00:16:18
40.018018,116.521494,0,92,39955.0113773148,2009-05-22,00:16:23
40.0184,116.522497,0,92,39955.0114351852,2009-05-22,00:16:28
40.018761,116.523467,0,93,39955.0114930556,2009-05-22,00:16:33
40.019145,116.52454,0,86,39955.0115509259,2009-05-22,00:16:38
40.019574,116.525737,0,79,39955.0116087963,2009-05-22,00:16:43
40.020014,116.527024,0,77,39955.0116666667,2009-05-22,00:16:48
40.020487,116.528368,0,74,39955.011724537,2009-05-22,00:16:53
40.020975,116.529727,0,70,39955.0117824074,2009-05-22,00:16:58
40.021443,116.531023,0,67,39955.0118402778,2009-05-22,00:17:03
40.021906,116.532333,0,69,39955.0118981482,2009-05-22,00:17:08
40.02238,116.533674,0,70,39955.0119560185,2009-05-22,00:17:13
40.02287,116.535061,0,65,39955.0120138889,2009-05-22,00:17:18
40.023368,116.536425,0,58,39955.0120717593,2009-05-22,00:17:23
40.023832,116.537746,0,53,39955.0121296296,2009-05-22,00:17:28
40.024282,116.539012,0,49,39955.0121875,2009-05-22,00:17:33
40.024718,116.540298,0,45,39955.0122453704,2009-05-22,00:17:38
40.025187,116.541602,0,41,39955.0123032407,2009-05-22,00:17:43
40.025631,116.542867,0,35,39955.0123611111,2009-05-22,00:17:48
40.026046,116.544069,0,37,39955.0124189815,2009-05-22,00:17:53
40.02639,116.545129,0,42,39955.0124768519,2009-05-22,00:17:58
40.026721,116.546154,0,52,39955.0125347222,2009-05-22,00:18:03
40.026992,116.547134,0,61,39955.0125925926,2009-05-22,00:18:08
40.027304,116.548166,0,58,39955.012650463,2009-05-22,00:18:13
40.027633,116.549296,0,62,39955.0127083333,2009-05-22,00:18:18
40.028006,116.550432,0,62,39955.0127662037,2009-05-22,00:18:23
40.028382,116.551587,0,66,39955.0128240741,2009-05-22,00:18:28
40.028743,116.552731,0,64,39955.0128819444,2009-05-22,00:18:33
40.029134,116.553863,0,61,39955.0129398148,2009-05-22,00:18:38
40.029571,116.554982,0,61,39955.0129976852,2009-05-22,00:18:43
40.030072,116.556159,0,60,39955.0130555556,2009-05-22,00:18:48
40.030624,116.557348,0,57,39955.0131134259,2009-05-22,00:18:53
40.031157,116.558508,0,55,39955.0131712963,2009-05-22,00:18:58
40.03166,116.55967,0,56,39955.0132291667,2009-05-22,00:19:03
40.03218,116.560901,0,57,39955.013287037,2009-05-22,00:19:08
40.03269,116.562197,0,66,39955.0133449074,2009-05-22,00:19:13
40.03306,116.563637,0,73,39955.0134027778,2009-05-22,00:19:18
40.033275,116.565125,0,82,39955.0134606481,2009-05-22,00:19:23
40.033344,116.56665,0,87,39955.0135185185,2009-05-22,00:19:28
40.033267,116.56817,0,80,39955.0135763889,2009-05-22,00:19:33
40.033189,116.569676,0,76,39955.0136342593,2009-05-22,00:19:38
40.033114,116.571195,0,73,39955.0136921296,2009-05-22,00:19:43
40.033057,116.572728,0,67,39955.01375,2009-05-22,00:19:48
40.033068,116.574263,0,61,39955.0138078704,2009-05-22,00:19:53
40.033206,116.575805,0,59,39955.0138657407,2009-05-22,00:19:58
40.03345,116.577299,0,54,39955.0139236111,2009-05-22,00:20:03
40.033699,116.578792,0,52,39955.0139814815,2009-05-22,00:20:08
40.033923,116.580284,0,49,39955.0140393519,2009-05-22,00:20:13
40.034135,116.581733,0,54,39955.0140972222,2009-05-22,00:20:18
40.034372,116.583158,0,57,39955.0141550926,2009-05-22,00:20:23
40.034561,116.584621,0,63,39955.014212963,2009-05-22,00:20:28
40.034657,116.58609,0,60,39955.0142708333,2009-05-22,00:20:33
40.034636,116.587555,0,61,39955.0143287037,2009-05-22,00:20:38
40.03448,116.588989,0,66,39955.0143865741,2009-05-22,00:20:43
40.034184,116.590366,0,69,39955.0144444444,2009-05-22,00:20:48
40.033745,116.591684,0,64,39955.0145023148,2009-05-22,00:20:53
40.033197,116.592918,0,60,39955.0145601852,2009-05-22,00:20:58
40.032619,116.594037,0,65,39955.0146180556,2009-05-22,00:21:03
40.032031,116.595094,0,63,39955.0146759259,2009-05-22,00:21:08
40.031439,116.596111,0,57,39955.0147337963,2009-05-22,00:21:13
40.030876,116.597093,0,57,39955.0147916667,2009-05-22,00:21:18
40.030283,116.598029,0,54,39955.014849537,2009-05-22,00:21:23
40.029699,116.598977,0,51,39955.0149074074,2009-05-22,00:21:28
40.029104,116.599921,0,50,39955.0149652778,2009-05-22,00:21:33
40.028371,116.600665,0,42,39955.0150231481,2009-05-22,00:21:38
40.027517,116.601118,0,36,39955.0150810185,2009-05-22,00:21:43
40.026637,116.601492,0,41,39955.0151388889,2009-05-22,00:21:48
40.025859,116.602056,0,45,39955.0151967593,2009-05-22,00:21:53
40.025457,116.602983,0,44,39955.0152546296,2009-05-22,00:21:58
40.025596,116.603941,0,52,39955.0153125,2009-05-22,00:22:03
40.026107,116.604657,0,66,39955.0153703704,2009-05-22,00:22:08
40.026886,116.604926,0,82,39955.0154282407,2009-05-22,00:22:13
40.027697,116.604833,0,91,39955.0154861111,2009-05-22,00:22:18
40.028562,116.604649,0,95,39955.0155439815,2009-05-22,00:22:23
40.029443,116.604528,0,98,39955.0156018519,2009-05-22,00:22:28
40.030346,116.604698,0,100,39955.0156597222,2009-05-22,00:22:33
40.031219,116.605158,0,103,39955.0157175926,2009-05-22,00:22:38
40.032112,116.605637,0,109,39955.015775463,2009-05-22,00:22:43
40.033011,116.606134,0,115,39955.0158333333,2009-05-22,00:22:48
40.033885,116.606635,0,119,39955.0158912037,2009-05-22,00:22:53
40.034768,116.607148,0,115,39955.0159490741,2009-05-22,00:22:58
40.035641,116.607671,0,108,39955.0160069444,2009-05-22,00:23:03
40.036427,116.608335,0,99,39955.0160648148,2009-05-22,00:23:08
40.037011,116.60889,0,94,39955.0161226852,2009-05-22,00:23:13
40.0374,116.60928,0,95,39955.0161805556,2009-05-22,00:23:18
40.03769,116.609468,0,95,39955.0162384259,2009-05-22,00:23:23
40.03792,116.609592,0,95,39955.0162962963,2009-05-22,00:23:28
40.038252,116.609674,0,97,39955.0163541667,2009-05-22,00:23:33
40.038738,116.60977,0,98,39955.016412037,2009-05-22,00:23:38
40.039253,116.609974,0,102,39955.0164699074,2009-05-22,00:23:43
40.039827,116.61028,0,105,39955.0165277778,2009-05-22,00:23:48
40.040475,116.61066,0,102,39955.0165856481,2009-05-22,00:23:53
40.041169,116.611029,0,97,39955.0166435185,2009-05-22,00:23:58
40.041929,116.611369,0,98,39955.0167013889,2009-05-22,00:24:03
40.042785,116.611435,0,106,39955.0167592593,2009-05-22,00:24:08
40.043707,116.611322,0,114,39955.0168171296,2009-05-22,00:24:13
40.044676,116.611204,0,120,39955.016875,2009-05-22,00:24:18
40.04564,116.611089,0,121,39955.0169328704,2009-05-22,00:24:23
40.046635,116.611125,0,112,39955.0169907407,2009-05-22,00:24:28
40.047561,116.611373,0,107,39955.0170486111,2009-05-22,00:24:33
40.048421,116.611789,0,103,39955.0171064815,2009-05-22,00:24:38
40.049206,116.612362,0,97,39955.0171643518,2009-05-22,00:24:43
40.049875,116.613049,0,99,39955.0172222222,2009-05-22,00:24:48
40.050526,116.613574,0,107,39955.0172800926,2009-05-22,00:24:53
40.051201,116.613845,0,115,39955.017337963,2009-05-22,00:24:58
40.051861,116.613919,0,120,39955.0173958333,2009-05-22,00:25:03
40.052498,116.613739,0,124,39955.0174537037,2009-05-22,00:25:08
40.052985,116.613235,0,132,39955.0175115741,2009-05-22,00:25:13
40.053257,116.612571,0,142,39955.0175694444,2009-05-22,00:25:18
40.053466,116.611887,0,150,39955.0176273148,2009-05-22,00:25:23
40.053577,116.611162,0,158,39955.0176851852,2009-05-22,00:25:28
40.053587,116.610547,0,165,39955.0177430556,2009-05-22,00:25:33
40.0536,116.610034,0,172,39955.0178009259,2009-05-22,00:25:38
40.053591,116.609782,0,179,39955.0178587963,2009-05-22,00:25:43
40.053559,116.609739,0,182,39955.0179166667,2009-05-22,00:25:48
40.053554,116.609727,0,183,39955.017974537,2009-05-22,00:25:53
40.053555,116.609718,0,184,39955.0180324074,2009-05-22,00:25:58
40.053555,116.609713,0,184,39955.0180902778,2009-05-22,00:26:03
40.053555,116.609711,0,184,39955.0181481481,2009-05-22,00:26:08
40.053556,116.60971,0,184,39955.0182060185,2009-05-22,00:26:13
40.053556,116.60971,0,184,39955.0182407407,2009-05-22,00:26:16
40.053557,116.609702,0,184,39955.0182638889,2009-05-22,00:26:18
40.053557,116.609693,0,184,39955.0183217593,2009-05-22,00:26:23
40.053571,116.609577,0,184,39955.0183796296,2009-05-22,00:26:28
40.053577,116.609241,0,184,39955.0184375,2009-05-22,00:26:33
40.053471,116.608747,0,184,39955.0184953704,2009-05-22,00:26:38
40.05317,116.608221,0,183,39955.0185532407,2009-05-22,00:26:43
40.052779,116.607634,0,182,39955.0186111111,2009-05-22,00:26:48
40.052281,116.606937,0,183,39955.0186689815,2009-05-22,00:26:53
40.052238,116.606146,0,183,39955.0187268518,2009-05-22,00:26:58
40.051778,116.605601,0,175,39955.0187847222,2009-05-22,00:27:03
40.051061,116.605475,0,158,39955.0188425926,2009-05-22,00:27:08
40.050316,116.605734,0,145,39955.018900463,2009-05-22,00:27:13
40.049651,116.606253,0,137,39955.0189583333,2009-05-22,00:27:18
40.049106,116.606999,0,123,39955.0190162037,2009-05-22,00:27:23
40.048644,116.607812,0,114,39955.0190740741,2009-05-22,00:27:28
40.048083,116.60859,0,103,39955.0191319444,2009-05-22,00:27:33
40.047408,116.609218,0,87,39955.0191898148,2009-05-22,00:27:38
40.046737,116.609597,0,67,39955.0192476852,2009-05-22,00:27:43
40.046184,116.609685,0,57,39955.0193055556,2009-05-22,00:27:48
40.045761,116.609664,0,54,39955.0193634259,2009-05-22,00:27:53
40.045634,116.609411,0,52,39955.0194212963,2009-05-22,00:27:58
40.045614,116.609006,0,53,39955.0194791667,2009-05-22,00:28:03
40.045551,116.608473,0,52,39955.019537037,2009-05-22,00:28:08
40.045504,116.607889,0,50,39955.0195949074,2009-05-22,00:28:13
40.045446,116.607429,0,50,39955.0196527778,2009-05-22,00:28:18
40.045413,116.607113,0,51,39955.0197106482,2009-05-22,00:28:23
40.045414,116.606762,0,50,39955.0197685185,2009-05-22,00:28:28
40.045379,116.606311,0,52,39955.0198263889,2009-05-22,00:28:33
40.045317,116.605709,0,58,39955.0198842593,2009-05-22,00:28:38
40.045252,116.604993,0,66,39955.0199421296,2009-05-22,00:28:43
40.045209,116.604276,0,68,39955.02,2009-05-22,00:28:48
40.045153,116.603548,0,69,39955.0200578704,2009-05-22,00:28:53
40.045098,116.602729,0,68,39955.0201157407,2009-05-22,00:28:58
40.045099,116.601911,0,71,39955.0201736111,2009-05-22,00:29:03
40.045193,116.601035,0,71,39955.0202314815,2009-05-22,00:29:08
40.045346,116.600175,0,70,39955.0202893519,2009-05-22,00:29:13
40.045467,116.599627,0,68,39955.0203472222,2009-05-22,00:29:18
40.045467,116.59964,0,72,39955.0204050926,2009-05-22,00:29:23
40.045467,116.59964,0,72,39955.020462963,2009-05-22,00:29:28
40.045467,116.599638,0,72,39955.0205208333,2009-05-22,00:29:33
40.045468,116.599637,0,72,39955.0205787037,2009-05-22,00:29:38
40.045467,116.59964,0,72,39955.0206365741,2009-05-22,00:29:43
40.045466,116.599641,0,72,39955.0206944444,2009-05-22,00:29:48
40.045465,116.599644,0,72,39955.0207523148,2009-05-22,00:29:53
40.045465,116.599644,0,72,39955.0208101852,2009-05-22,00:29:58
40.045464,116.599643,0,72,39955.0208680556,2009-05-22,00:30:03
40.045464,116.599643,0,72,39955.0209259259,2009-05-22,00:30:08
40.045464,116.599644,0,72,39955.0209837963,2009-05-22,00:30:13
40.045464,116.599644,0,72,39955.0210185185,2009-05-22,00:30:16
40.045464,116.599644,0,72,39955.0210416667,2009-05-22,00:30:18
40.045489,116.599568,0,72,39955.021099537,2009-05-22,00:30:23
40.045582,116.599244,0,74,39955.0211574074,2009-05-22,00:30:28
40.045736,116.598779,0,76,39955.0212152778,2009-05-22,00:30:33
40.045957,116.598214,0,77,39955.0212731481,2009-05-22,00:30:38
40.04626,116.597566,0,81,39955.0213310185,2009-05-22,00:30:43
40.046658,116.596859,0,87,39955.0213888889,2009-05-22,00:30:48
40.047182,116.596193,0,91,39955.0214467593,2009-05-22,00:30:53
40.047837,116.595572,0,91,39955.0215046296,2009-05-22,00:30:58
40.048619,116.595032,0,91,39955.0215625,2009-05-22,00:31:03
40.049463,116.594504,0,88,39955.0216203704,2009-05-22,00:31:08
40.050316,116.594007,0,86,39955.0216782407,2009-05-22,00:31:13
40.051115,116.593522,0,83,39955.0217361111,2009-05-22,00:31:18
40.051686,116.592829,0,88,39955.0217939815,2009-05-22,00:31:23
40.051781,116.591914,0,87,39955.0218518519,2009-05-22,00:31:28
40.051807,116.591089,0,84,39955.0219097222,2009-05-22,00:31:33
40.052134,116.590551,0,89,39955.0219675926,2009-05-22,00:31:38
40.052582,116.590101,0,94,39955.022025463,2009-05-22,00:31:43
40.053047,116.589592,0,110,39955.0220833333,2009-05-22,00:31:48
40.053455,116.588986,0,121,39955.0221412037,2009-05-22,00:31:53
40.053762,116.588208,0,127,39955.0221990741,2009-05-22,00:31:58
40.054017,116.587318,0,133,39955.0222569444,2009-05-22,00:32:03
40.05437,116.586426,0,139,39955.0223148148,2009-05-22,00:32:08
40.054921,116.585618,0,133,39955.0223726852,2009-05-22,00:32:13
40.055695,116.584902,0,121,39955.0224305556,2009-05-22,00:32:18
40.056565,116.58434,0,107,39955.0224884259,2009-05-22,00:32:23
40.057574,116.58413,0,92,39955.0225462963,2009-05-22,00:32:28
40.058605,116.583916,0,78,39955.0226041667,2009-05-22,00:32:33
40.059536,116.583698,0,81,39955.022662037,2009-05-22,00:32:38
40.060519,116.583505,0,81,39955.0227199074,2009-05-22,00:32:43
40.061582,116.58332,0,78,39955.0227777778,2009-05-22,00:32:48
40.062665,116.583164,0,80,39955.0228356481,2009-05-22,00:32:53
40.0637,116.58303,0,78,39955.0228935185,2009-05-22,00:32:58
40.06478,116.582867,0,76,39955.0229513889,2009-05-22,00:33:03
40.065892,116.58269,0,77,39955.0230092593,2009-05-22,00:33:08
40.067038,116.58251,0,76,39955.0230671296,2009-05-22,00:33:13
40.068193,116.582316,0,75,39955.023125,2009-05-22,00:33:18
40.069343,116.582145,0,72,39955.0231828704,2009-05-22,00:33:23
40.070434,116.581987,0,72,39955.0232407407,2009-05-22,00:33:28
40.071486,116.581947,0,63,39955.0232986111,2009-05-22,00:33:33
40.072528,116.581995,0,57,39955.0233564815,2009-05-22,00:33:38
40.073552,116.582155,0,62,39955.0234143519,2009-05-22,00:33:43
40.074529,116.58233,0,63,39955.0234722222,2009-05-22,00:33:48
40.07538,116.582491,0,64,39955.0235300926,2009-05-22,00:33:53
40.076077,116.582913,0,56,39955.023587963,2009-05-22,00:33:58
40.076575,116.583704,0,57,39955.0236458333,2009-05-22,00:34:03
40.076757,116.584604,0,70,39955.0237037037,2009-05-22,00:34:08
40.076846,116.585488,0,78,39955.0237615741,2009-05-22,00:34:13
40.076929,116.586351,0,86,39955.0238194444,2009-05-22,00:34:18
40.077008,116.587129,0,95,39955.0238773148,2009-05-22,00:34:23
40.077229,116.587561,0,105,39955.0239351852,2009-05-22,00:34:28
40.077635,116.587529,0,108,39955.0239930556,2009-05-22,00:34:33
40.0779,116.58748,0,110,39955.0240509259,2009-05-22,00:34:38
40.078152,116.58746,0,108,39955.0241087963,2009-05-22,00:34:43
40.078209,116.587411,0,104,39955.0241666667,2009-05-22,00:34:48
40.078199,116.587391,0,106,39955.024224537,2009-05-22,00:34:53
40.07821,116.587394,0,106,39955.0242824074,2009-05-22,00:34:58
40.078236,116.587417,0,105,39955.0243402778,2009-05-22,00:35:03
40.078248,116.587436,0,105,39955.0243981481,2009-05-22,00:35:08
40.078251,116.587436,0,104,39955.0244560185,2009-05-22,00:35:13
40.078252,116.587438,0,104,39955.0245138889,2009-05-22,00:35:18
40.078258,116.587437,0,103,39955.0245717593,2009-05-22,00:35:23
40.078261,116.587438,0,102,39955.0246296296,2009-05-22,00:35:28
40.078264,116.58744,0,101,39955.0246875,2009-05-22,00:35:33
40.078267,116.587443,0,101,39955.0247453704,2009-05-22,00:35:38
40.078275,116.587445,0,101,39955.0248032407,2009-05-22,00:35:43
40.07828,116.587448,0,101,39955.0248611111,2009-05-22,00:35:48
40.07828,116.587448,0,101,39955.0248958333,2009-05-22,00:35:51
40.078287,116.58745,0,101,39955.0249189815,2009-05-22,00:35:53
40.078298,116.587452,0,100,39955.0249768518,2009-05-22,00:35:58
40.078298,116.587456,0,100,39955.0250347222,2009-05-22,00:36:03
40.078298,116.587456,0,100,39955.0250694444,2009-05-22,00:36:06
40.078298,116.587462,0,100,39955.0250925926,2009-05-22,00:36:08
40.078313,116.587466,0,100,39955.025150463,2009-05-22,00:36:13
40.078338,116.587481,0,100,39955.0252083333,2009-05-22,00:36:18
40.078383,116.587582,0,100,39955.0252662037,2009-05-22,00:36:23
40.078408,116.58772,0,99,39955.0253240741,2009-05-22,00:36:28
40.078435,116.587837,0,99,39955.0253819444,2009-05-22,00:36:33
40.078442,116.587926,0,99,39955.0254398148,2009-05-22,00:36:38
40.078465,116.587977,0,99,39955.0254976852,2009-05-22,00:36:43
40.078476,116.588011,0,99,39955.0255555556,2009-05-22,00:36:48
40.078531,116.588098,0,101,39955.0256134259,2009-05-22,00:36:53
40.078531,116.588098,0,101,39955.0256481481,2009-05-22,00:36:56
40.078538,116.588105,0,101,39955.0256712963,2009-05-22,00:36:58
40.07855,116.588106,0,101,39955.0257291667,2009-05-22,00:37:03
40.078566,116.588098,0,101,39955.025787037,2009-05-22,00:37:08
40.078576,116.588042,0,101,39955.0258449074,2009-05-22,00:37:13
40.078513,116.587982,0,101,39955.0259027778,2009-05-22,00:37:18
40.078502,116.587969,0,100,39955.0259606481,2009-05-22,00:37:23
40.078502,116.587969,0,100,39955.0260185185,2009-05-22,00:37:28
40.078504,116.587968,0,100,39955.0260763889,2009-05-22,00:37:33
40.078507,116.587967,0,100,39955.0261342593,2009-05-22,00:37:38
40.078507,116.587967,0,100,39955.0261689815,2009-05-22,00:37:41
40.078514,116.587966,0,100,39955.0261921296,2009-05-22,00:37:43
40.078538,116.587957,0,101,39955.02625,2009-05-22,00:37:48
40.078605,116.587935,0,106,39955.0263078704,2009-05-22,00:37:53
40.078661,116.5879,0,110,39955.0263657407,2009-05-22,00:37:58
40.078701,116.587895,0,115,39955.0264236111,2009-05-22,00:38:03
40.07875,116.587881,0,120,39955.0264814815,2009-05-22,00:38:08
40.078782,116.587827,0,127,39955.0265393518,2009-05-22,00:38:13
40.078817,116.587783,0,132,39955.0265972222,2009-05-22,00:38:18
40.078857,116.587752,0,136,39955.0266550926,2009-05-22,00:38:23
40.078931,116.587745,0,140,39955.026712963,2009-05-22,00:38:28
40.079007,116.587745,0,146,39955.0267708333,2009-05-22,00:38:33
40.079082,116.587719,0,150,39955.0268287037,2009-05-22,00:38:38
40.079122,116.587705,0,156,39955.0268865741,2009-05-22,00:38:43
40.079142,116.58767,0,160,39955.0269444444,2009-05-22,00:38:48
40.079142,116.58767,0,160,39955.0269791667,2009-05-22,00:38:51
40.079147,116.587669,0,163,39955.0270023148,2009-05-22,00:38:53
40.079174,116.587688,0,164,39955.0270601852,2009-05-22,00:38:58
40.079195,116.587721,0,164,39955.0271180556,2009-05-22,00:39:03
40.079198,116.587738,0,163,39955.0271759259,2009-05-22,00:39:08
40.079198,116.587738,0,163,39955.0272106482,2009-05-22,00:39:11
40.079201,116.587739,0,163,39955.0272337963,2009-05-22,00:39:13
40.079259,116.587853,0,161,39955.0272916667,2009-05-22,00:39:18
40.079331,116.588032,0,158,39955.027349537,2009-05-22,00:39:23
40.079397,116.588137,0,154,39955.0274074074,2009-05-22,00:39:28
40.079466,116.58821,0,150,39955.0274652778,2009-05-22,00:39:33
40.079552,116.588246,0,150,39955.0275231482,2009-05-22,00:39:38
40.079597,116.58828,0,148,39955.0275810185,2009-05-22,00:39:43
40.079634,116.588318,0,146,39955.0276388889,2009-05-22,00:39:48
40.079724,116.588337,0,144,39955.0276967593,2009-05-22,00:39:53
40.079782,116.588343,0,144,39955.0277546296,2009-05-22,00:39:58
40.079816,116.588354,0,153,39955.0278125,2009-05-22,00:40:03
40.079769,116.588426,0,134,39955.0302430556,2009-05-22,00:43:33
40.079848,116.588728,0,-70,39955.0368402778,2009-05-22,00:53:03
40.079851,116.588537,0,-68,39955.0368981481,2009-05-22,00:53:08
40.079868,116.588457,0,-46,39955.0369560185,2009-05-22,00:53:13
40.079889,116.588444,0,-25,39955.0370138889,2009-05-22,00:53:18
40.079877,116.588436,0,0,39955.0370717593,2009-05-22,00:53:23
40.079908,116.588409,0,30,39955.0371296296,2009-05-22,00:53:28
40.079928,116.588429,0,57,39955.0371875,2009-05-22,00:53:33
40.079908,116.588402,0,69,39955.0372453704,2009-05-22,00:53:38
40.079908,116.588402,0,69,39955.0372800926,2009-05-22,00:53:41
40.07991,116.588405,0,70,39955.0373032407,2009-05-22,00:53:43
40.079901,116.588407,0,69,39955.0373611111,2009-05-22,00:53:48
40.079892,116.588408,0,69,39955.0374189815,2009-05-22,00:53:53
40.079882,116.588409,0,69,39955.0374768519,2009-05-22,00:53:58
40.079882,116.588409,0,69,39955.0375115741,2009-05-22,00:54:01
40.079883,116.58841,0,69,39955.0375347222,2009-05-22,00:54:03
40.079894,116.588412,0,68,39955.0375925926,2009-05-22,00:54:08
40.079917,116.588431,0,67,39955.037650463,2009-05-22,00:54:13
