# Supplementary material for: Research on differential privacy protection method based on user tendency
Source: PLoS One. 2023 Oct 26;18(10):e0288823. doi: 10.1371/journal.pone.0288823 (PMC10602288; doi:10.1371/journal.pone.0288823)
Supplement: S1 Data — (ZIP) [file pone.0288823.s001.zip › Data 5-1/000/Trajectory/20090522094234.plt]

Geolife trajectory
WGS 84
Altitude is in Feet
Reserved 3
0,2,255,My Track,0,0,2,8421376
0
31.168409,121.399622,0,131,39955.4045601852,2009-05-22,09:42:34
31.168503,121.399589,0,18,39955.4046180556,2009-05-22,09:42:39
31.16849,121.399566,0,46,39955.4046759259,2009-05-22,09:42:44
31.168537,121.399583,0,32,39955.4047337963,2009-05-22,09:42:49
31.168565,121.399567,0,37,39955.4047916667,2009-05-22,09:42:54
31.16857,121.399543,0,37,39955.404849537,2009-05-22,09:42:59
31.16861,121.399558,0,42,39955.4049074074,2009-05-22,09:43:04
31.168623,121.399552,0,51,39955.4049652778,2009-05-22,09:43:09
31.168623,121.399552,0,51,39955.405,2009-05-22,09:43:12
31.168622,121.399555,0,51,39955.4050231481,2009-05-22,09:43:14
31.168613,121.399553,0,51,39955.4050810185,2009-05-22,09:43:19
31.168613,121.399553,0,51,39955.4051157407,2009-05-22,09:43:22
31.168619,121.399549,0,54,39955.4051388889,2009-05-22,09:43:24
31.168637,121.399515,0,62,39955.4051967593,2009-05-22,09:43:29
31.168633,121.399517,0,62,39955.4052546296,2009-05-22,09:43:34
31.168636,121.399518,0,62,39955.4053125,2009-05-22,09:43:39
31.168642,121.399526,0,62,39955.4053703704,2009-05-22,09:43:44
31.168642,121.399526,0,62,39955.4054050926,2009-05-22,09:43:47
31.168644,121.399533,0,62,39955.4054282407,2009-05-22,09:43:49
31.168609,121.39952,0,63,39955.4054861111,2009-05-22,09:43:54
31.168571,121.399529,0,62,39955.4055439815,2009-05-22,09:43:59
31.168523,121.399531,0,58,39955.4056018519,2009-05-22,09:44:04
31.168494,121.399546,0,53,39955.4056597222,2009-05-22,09:44:09
31.168456,121.399545,0,64,39955.4057175926,2009-05-22,09:44:14
31.168443,121.399556,0,69,39955.405775463,2009-05-22,09:44:19
31.168374,121.399567,0,71,39955.4058333333,2009-05-22,09:44:24
31.168318,121.399556,0,71,39955.4058912037,2009-05-22,09:44:29
31.168279,121.399578,0,70,39955.4059490741,2009-05-22,09:44:34
31.168246,121.399578,0,71,39955.4060069444,2009-05-22,09:44:39
31.168221,121.399556,0,73,39955.4060648148,2009-05-22,09:44:44
31.168197,121.399561,0,75,39955.4061226852,2009-05-22,09:44:49
31.168176,121.399584,0,76,39955.4061805556,2009-05-22,09:44:54
31.168165,121.399609,0,78,39955.4062384259,2009-05-22,09:44:59
31.168128,121.399607,0,79,39955.4062962963,2009-05-22,09:45:04
31.168063,121.399609,0,80,39955.4063541667,2009-05-22,09:45:09
31.168033,121.399622,0,81,39955.406412037,2009-05-22,09:45:14
31.168024,121.399645,0,82,39955.4064699074,2009-05-22,09:45:19
31.16797,121.399647,0,85,39955.4065277778,2009-05-22,09:45:24
31.167928,121.399674,0,82,39955.4065856481,2009-05-22,09:45:29
31.167843,121.399715,0,76,39955.4066435185,2009-05-22,09:45:34
31.167819,121.399744,0,64,39955.4067013889,2009-05-22,09:45:39
31.167819,121.399744,0,64,39955.4067361111,2009-05-22,09:45:42
31.167821,121.39974,0,61,39955.4067592593,2009-05-22,09:45:44
31.167809,121.399747,0,60,39955.4068171296,2009-05-22,09:45:49
31.167809,121.399747,0,60,39955.4068518518,2009-05-22,09:45:52
31.167801,121.399744,0,58,39955.406875,2009-05-22,09:45:54
31.167788,121.399758,0,58,39955.4069328704,2009-05-22,09:45:59
31.167788,121.399788,0,57,39955.4069907407,2009-05-22,09:46:04
31.167776,121.399793,0,58,39955.4070486111,2009-05-22,09:46:09
31.167776,121.399805,0,58,39955.4071064815,2009-05-22,09:46:14
31.167779,121.399774,0,59,39955.4071643518,2009-05-22,09:46:19
31.167785,121.399786,0,59,39955.4072222222,2009-05-22,09:46:24
31.167785,121.399786,0,59,39955.4072569444,2009-05-22,09:46:27
31.167787,121.39978,0,59,39955.4072800926,2009-05-22,09:46:29
31.167763,121.399782,0,64,39955.407337963,2009-05-22,09:46:34
31.167752,121.399765,0,66,39955.4073958333,2009-05-22,09:46:39
31.167749,121.399734,0,67,39955.4074537037,2009-05-22,09:46:44
31.167797,121.399722,0,67,39955.4075115741,2009-05-22,09:46:49
31.167781,121.39969,0,73,39955.4075694444,2009-05-22,09:46:54
31.167828,121.399665,0,77,39955.4076273148,2009-05-22,09:46:59
31.167854,121.399658,0,80,39955.4076851852,2009-05-22,09:47:04
31.167873,121.399573,0,88,39955.4077430556,2009-05-22,09:47:09
31.167973,121.399502,0,90,39955.4078009259,2009-05-22,09:47:14
31.168065,121.399479,0,95,39955.4078587963,2009-05-22,09:47:19
31.168145,121.399471,0,104,39955.4079166667,2009-05-22,09:47:24
31.168266,121.399437,0,108,39955.407974537,2009-05-22,09:47:29
31.168374,121.399382,0,110,39955.4080324074,2009-05-22,09:47:34
31.168426,121.399368,0,119,39955.4080902778,2009-05-22,09:47:39
31.168472,121.399381,0,123,39955.4081481481,2009-05-22,09:47:44
31.168518,121.399382,0,127,39955.4082060185,2009-05-22,09:47:49
31.16858,121.399358,0,126,39955.4082638889,2009-05-22,09:47:54
31.168637,121.399375,0,118,39955.4083217593,2009-05-22,09:47:59
31.168688,121.399348,0,113,39955.4083796296,2009-05-22,09:48:04
31.168792,121.39934,0,101,39955.4084375,2009-05-22,09:48:09
31.168939,121.399349,0,80,39955.4084953704,2009-05-22,09:48:14
31.168989,121.399327,0,61,39955.4085532407,2009-05-22,09:48:19
31.169027,121.399304,0,62,39955.4086111111,2009-05-22,09:48:24
31.169085,121.399309,0,60,39955.4086689815,2009-05-22,09:48:29
31.169183,121.399322,0,53,39955.4087268518,2009-05-22,09:48:34
31.169244,121.399331,0,53,39955.4087847222,2009-05-22,09:48:39
31.16932,121.399287,0,56,39955.4088425926,2009-05-22,09:48:44
31.16942,121.399233,0,66,39955.408900463,2009-05-22,09:48:49
31.169529,121.399263,0,64,39955.4089583333,2009-05-22,09:48:54
31.169598,121.399323,0,61,39955.4090162037,2009-05-22,09:48:59
31.169632,121.399386,0,61,39955.4090740741,2009-05-22,09:49:04
31.169668,121.399443,0,59,39955.4091319444,2009-05-22,09:49:09
31.169704,121.399501,0,60,39955.4091898148,2009-05-22,09:49:14
31.169734,121.399557,0,61,39955.4092476852,2009-05-22,09:49:19
31.169759,121.399612,0,62,39955.4093055556,2009-05-22,09:49:24
31.169775,121.399694,0,62,39955.4093634259,2009-05-22,09:49:29
31.169779,121.399751,0,62,39955.4094212963,2009-05-22,09:49:34
31.16982,121.399805,0,66,39955.4094791667,2009-05-22,09:49:39
31.169829,121.400022,0,54,39955.409537037,2009-05-22,09:49:44
31.169857,121.400129,0,60,39955.4095949074,2009-05-22,09:49:49
31.169863,121.400211,0,61,39955.4096527778,2009-05-22,09:49:54
31.169852,121.400291,0,57,39955.4097106481,2009-05-22,09:49:59
31.169878,121.400371,0,52,39955.4097685185,2009-05-22,09:50:04
31.169884,121.400428,0,50,39955.4098263889,2009-05-22,09:50:09
31.16988,121.400501,0,50,39955.4098842593,2009-05-22,09:50:14
31.169893,121.400569,0,52,39955.4099421296,2009-05-22,09:50:19
31.16993,121.400628,0,51,39955.41,2009-05-22,09:50:24
31.169931,121.400644,0,48,39955.4100578704,2009-05-22,09:50:29
31.169949,121.400673,0,47,39955.4101157407,2009-05-22,09:50:34
31.16996,121.400706,0,49,39955.4101736111,2009-05-22,09:50:39
31.169953,121.400744,0,48,39955.4102314815,2009-05-22,09:50:44
31.169945,121.400746,0,47,39955.4102893519,2009-05-22,09:50:49
31.169945,121.400746,0,46,39955.4103472222,2009-05-22,09:50:54
31.169945,121.400746,0,46,39955.4103819444,2009-05-22,09:50:57
31.169945,121.400742,0,46,39955.4104050926,2009-05-22,09:50:59
31.169958,121.400842,0,45,39955.410462963,2009-05-22,09:51:04
31.169959,121.400873,0,49,39955.4105208333,2009-05-22,09:51:09
31.169958,121.40092,0,54,39955.4105787037,2009-05-22,09:51:14
31.169981,121.400985,0,54,39955.4106365741,2009-05-22,09:51:19
31.169987,121.401052,0,51,39955.4106944444,2009-05-22,09:51:24
31.170002,121.401106,0,49,39955.4107523148,2009-05-22,09:51:29
31.170031,121.401173,0,49,39955.4108101852,2009-05-22,09:51:34
31.170054,121.401247,0,47,39955.4108680556,2009-05-22,09:51:39
31.17007,121.401304,0,48,39955.4109259259,2009-05-22,09:51:44
31.170091,121.401363,0,46,39955.4109837963,2009-05-22,09:51:49
31.17008,121.401429,0,55,39955.4110416667,2009-05-22,09:51:54
31.170075,121.401438,0,58,39955.411099537,2009-05-22,09:51:59
31.170049,121.401469,0,56,39955.4111574074,2009-05-22,09:52:04
31.170024,121.40149,0,55,39955.4112152778,2009-05-22,09:52:09
31.170024,121.401561,0,58,39955.4112731481,2009-05-22,09:52:14
31.170023,121.401663,0,60,39955.4113310185,2009-05-22,09:52:19
31.170035,121.401747,0,58,39955.4113888889,2009-05-22,09:52:24
31.170044,121.401801,0,57,39955.4114467593,2009-05-22,09:52:29
31.170095,121.401848,0,56,39955.4115046296,2009-05-22,09:52:34
31.170124,121.401923,0,57,39955.4115625,2009-05-22,09:52:39
31.17015,121.402013,0,55,39955.4116203704,2009-05-22,09:52:44
31.17016,121.402108,0,53,39955.4116782407,2009-05-22,09:52:49
31.170182,121.402193,0,52,39955.4117361111,2009-05-22,09:52:54
31.170198,121.402271,0,52,39955.4117939815,2009-05-22,09:52:59
31.170217,121.40235,0,52,39955.4118518519,2009-05-22,09:53:04
31.170225,121.402406,0,55,39955.4119097222,2009-05-22,09:53:09
31.170244,121.40247,0,57,39955.4119675926,2009-05-22,09:53:14
31.170275,121.402522,0,59,39955.412025463,2009-05-22,09:53:19
31.170305,121.4026,0,62,39955.4120833333,2009-05-22,09:53:24
31.170321,121.402676,0,65,39955.4121412037,2009-05-22,09:53:29
31.170355,121.402731,0,67,39955.4121990741,2009-05-22,09:53:34
31.170386,121.402789,0,71,39955.4122569444,2009-05-22,09:53:39
31.170395,121.402842,0,78,39955.4123148148,2009-05-22,09:53:44
31.17043,121.402921,0,81,39955.4123726852,2009-05-22,09:53:49
31.170476,121.402991,0,91,39955.4124305556,2009-05-22,09:53:54
31.170462,121.403065,0,106,39955.4124884259,2009-05-22,09:53:59
31.170434,121.403117,0,107,39955.4125462963,2009-05-22,09:54:04
31.17042,121.403183,0,108,39955.4126041667,2009-05-22,09:54:09
31.170397,121.403277,0,111,39955.412662037,2009-05-22,09:54:14
31.170422,121.403354,0,111,39955.4127199074,2009-05-22,09:54:19
31.170458,121.403433,0,105,39955.4127777778,2009-05-22,09:54:24
31.170481,121.403467,0,105,39955.4128356481,2009-05-22,09:54:29
31.170501,121.403529,0,103,39955.4128935185,2009-05-22,09:54:34
31.170521,121.403629,0,100,39955.4129513889,2009-05-22,09:54:39
31.170519,121.403703,0,97,39955.4130092593,2009-05-22,09:54:44
31.170528,121.403773,0,96,39955.4130671296,2009-05-22,09:54:49
31.17053,121.403861,0,91,39955.413125,2009-05-22,09:54:54
31.170549,121.403918,0,91,39955.4131828704,2009-05-22,09:54:59
31.170556,121.403965,0,89,39955.4132407407,2009-05-22,09:55:04
31.170572,121.404029,0,84,39955.4132986111,2009-05-22,09:55:09
31.170575,121.404061,0,80,39955.4133564815,2009-05-22,09:55:14
31.170582,121.404083,0,77,39955.4134143519,2009-05-22,09:55:19
31.170582,121.404032,0,75,39955.4134722222,2009-05-22,09:55:24
31.170583,121.403978,0,76,39955.4135300926,2009-05-22,09:55:29
31.170592,121.403905,0,77,39955.413587963,2009-05-22,09:55:34
31.1706,121.403852,0,78,39955.4136458333,2009-05-22,09:55:39
31.170594,121.403788,0,83,39955.4137037037,2009-05-22,09:55:44
31.170581,121.403708,0,81,39955.4137615741,2009-05-22,09:55:49
31.170591,121.40364,0,83,39955.4138194444,2009-05-22,09:55:54
31.170602,121.403557,0,88,39955.4138773148,2009-05-22,09:55:59
31.1706,121.403495,0,91,39955.4139351852,2009-05-22,09:56:04
31.17056,121.403429,0,91,39955.4139930556,2009-05-22,09:56:09
31.17046,121.4034,0,84,39955.4140509259,2009-05-22,09:56:14
31.170432,121.403379,0,70,39955.4141087963,2009-05-22,09:56:19
31.17042,121.403344,0,62,39955.4141666667,2009-05-22,09:56:24
31.170378,121.403288,0,62,39955.414224537,2009-05-22,09:56:29
31.170358,121.403227,0,61,39955.4142824074,2009-05-22,09:56:34
31.170355,121.40318,0,62,39955.4143402778,2009-05-22,09:56:39
31.170351,121.403115,0,69,39955.4143981481,2009-05-22,09:56:44
31.170378,121.403022,0,76,39955.4144560185,2009-05-22,09:56:49
31.170412,121.40291,0,85,39955.4145138889,2009-05-22,09:56:54
31.170445,121.402828,0,93,39955.4145717593,2009-05-22,09:56:59
31.170467,121.402745,0,103,39955.4146296296,2009-05-22,09:57:04
31.170478,121.40268,0,113,39955.4146875,2009-05-22,09:57:09
31.170473,121.402602,0,116,39955.4147453704,2009-05-22,09:57:14
31.170461,121.402526,0,119,39955.4148032407,2009-05-22,09:57:19
31.170437,121.402474,0,121,39955.4148611111,2009-05-22,09:57:24
31.170295,121.402395,0,116,39955.4149189815,2009-05-22,09:57:29
31.170248,121.40231,0,120,39955.4149768518,2009-05-22,09:57:34
31.170208,121.402234,0,116,39955.4150347222,2009-05-22,09:57:39
31.170189,121.402174,0,110,39955.4150925926,2009-05-22,09:57:44
31.170174,121.402107,0,107,39955.415150463,2009-05-22,09:57:49
31.17017,121.402038,0,105,39955.4152083333,2009-05-22,09:57:54
31.170162,121.401969,0,103,39955.4152662037,2009-05-22,09:57:59
31.170134,121.4019,0,97,39955.4153240741,2009-05-22,09:58:04
31.170086,121.40185,0,90,39955.4153819444,2009-05-22,09:58:09
31.170068,121.401838,0,87,39955.4154398148,2009-05-22,09:58:14
31.170096,121.40184,0,83,39955.4154976852,2009-05-22,09:58:19
31.17015,121.40182,0,80,39955.4155555556,2009-05-22,09:58:24
31.170199,121.4018,0,72,39955.4156134259,2009-05-22,09:58:29
31.170248,121.40173,0,71,39955.4156712963,2009-05-22,09:58:34
31.170263,121.401651,0,72,39955.4157291667,2009-05-22,09:58:39
31.170257,121.401568,0,68,39955.415787037,2009-05-22,09:58:44
31.170248,121.401495,0,65,39955.4158449074,2009-05-22,09:58:49
31.170224,121.401422,0,64,39955.4159027778,2009-05-22,09:58:54
31.17021,121.401354,0,61,39955.4159606481,2009-05-22,09:58:59
31.170198,121.40129,0,62,39955.4160185185,2009-05-22,09:59:04
31.17019,121.401215,0,64,39955.4160763889,2009-05-22,09:59:09
31.170177,121.401161,0,66,39955.4161342593,2009-05-22,09:59:14
31.170159,121.401083,0,69,39955.4161921296,2009-05-22,09:59:19
31.170146,121.401004,0,68,39955.41625,2009-05-22,09:59:24
31.170136,121.400926,0,67,39955.4163078704,2009-05-22,09:59:29
31.170128,121.400856,0,71,39955.4163657407,2009-05-22,09:59:34
31.170098,121.400803,0,73,39955.4164236111,2009-05-22,09:59:39
31.170073,121.400748,0,79,39955.4164814815,2009-05-22,09:59:44
31.170078,121.400642,0,86,39955.4165393518,2009-05-22,09:59:49
31.170068,121.400551,0,82,39955.4165972222,2009-05-22,09:59:54
31.170052,121.400477,0,80,39955.4166550926,2009-05-22,09:59:59
31.170041,121.400412,0,81,39955.416712963,2009-05-22,10:00:04
31.170032,121.400351,0,80,39955.4167708333,2009-05-22,10:00:09
31.170027,121.400274,0,80,39955.4168287037,2009-05-22,10:00:14
31.170019,121.400228,0,82,39955.4168865741,2009-05-22,10:00:19
31.170012,121.400161,0,84,39955.4169444444,2009-05-22,10:00:24
31.169996,121.40009,0,83,39955.4170023148,2009-05-22,10:00:29
31.169971,121.400026,0,89,39955.4170601852,2009-05-22,10:00:34
31.169939,121.399974,0,89,39955.4171180556,2009-05-22,10:00:39
31.169925,121.399916,0,89,39955.4171759259,2009-05-22,10:00:44
31.169922,121.399822,0,86,39955.4172337963,2009-05-22,10:00:49
31.169919,121.399747,0,81,39955.4172916667,2009-05-22,10:00:54
31.169898,121.399682,0,84,39955.417349537,2009-05-22,10:00:59
31.169873,121.399607,0,83,39955.4174074074,2009-05-22,10:01:04
31.169875,121.399501,0,87,39955.4174652778,2009-05-22,10:01:09
31.169869,121.399422,0,84,39955.4175231481,2009-05-22,10:01:14
31.169843,121.399359,0,84,39955.4175810185,2009-05-22,10:01:19
31.169832,121.399287,0,77,39955.4176388889,2009-05-22,10:01:24
31.169825,121.399201,0,76,39955.4176967593,2009-05-22,10:01:29
31.169802,121.399099,0,74,39955.4177546296,2009-05-22,10:01:34
31.16977,121.399007,0,68,39955.4178125,2009-05-22,10:01:39
31.169756,121.398934,0,69,39955.4178703704,2009-05-22,10:01:44
31.169728,121.398892,0,72,39955.4179282407,2009-05-22,10:01:49
31.169711,121.398851,0,76,39955.4179861111,2009-05-22,10:01:54
31.169682,121.398799,0,81,39955.4180439815,2009-05-22,10:01:59
31.169658,121.39876,0,84,39955.4181018519,2009-05-22,10:02:04
31.169614,121.398743,0,86,39955.4181597222,2009-05-22,10:02:09
31.1696,121.398723,0,90,39955.4182175926,2009-05-22,10:02:14
31.169577,121.398678,0,93,39955.418275463,2009-05-22,10:02:19
31.169551,121.398601,0,96,39955.4183333333,2009-05-22,10:02:24
31.169559,121.398495,0,98,39955.4183912037,2009-05-22,10:02:29
31.169645,121.398271,0,100,39955.4184490741,2009-05-22,10:02:34
31.169628,121.398219,0,103,39955.4185069444,2009-05-22,10:02:39
31.169605,121.398165,0,105,39955.4185648148,2009-05-22,10:02:44
31.169547,121.398109,0,107,39955.4186226852,2009-05-22,10:02:49
31.169509,121.398052,0,110,39955.4186805556,2009-05-22,10:02:54
31.16949,121.397994,0,116,39955.4187384259,2009-05-22,10:02:59
31.169456,121.397949,0,122,39955.4187962963,2009-05-22,10:03:04
31.169432,121.397916,0,129,39955.4188541667,2009-05-22,10:03:09
31.169415,121.397865,0,134,39955.418912037,2009-05-22,10:03:14
31.169424,121.397784,0,136,39955.4189699074,2009-05-22,10:03:19
31.169429,121.39769,0,136,39955.4190277778,2009-05-22,10:03:24
31.169418,121.397629,0,139,39955.4190856481,2009-05-22,10:03:29
31.169418,121.397558,0,141,39955.4191435185,2009-05-22,10:03:34
31.169419,121.397501,0,143,39955.4192013889,2009-05-22,10:03:39
31.169398,121.397419,0,149,39955.4192592593,2009-05-22,10:03:44
31.16943,121.397307,0,154,39955.4193171296,2009-05-22,10:03:49
31.169426,121.397241,0,157,39955.419375,2009-05-22,10:03:54
31.169405,121.397168,0,156,39955.4194328704,2009-05-22,10:03:59
31.169399,121.397109,0,147,39955.4194907407,2009-05-22,10:04:04
31.169373,121.397035,0,142,39955.4195486111,2009-05-22,10:04:09
31.169364,121.396955,0,134,39955.4196064815,2009-05-22,10:04:14
31.169354,121.396876,0,126,39955.4196643519,2009-05-22,10:04:19
31.169345,121.396824,0,114,39955.4197222222,2009-05-22,10:04:24
31.169332,121.39678,0,97,39955.4197800926,2009-05-22,10:04:29
31.16932,121.396717,0,90,39955.419837963,2009-05-22,10:04:34
31.169324,121.396634,0,83,39955.4198958333,2009-05-22,10:04:39
31.169312,121.396545,0,76,39955.4199537037,2009-05-22,10:04:44
31.169306,121.396478,0,74,39955.4200115741,2009-05-22,10:04:49
31.169292,121.396403,0,73,39955.4200694444,2009-05-22,10:04:54
31.169268,121.396329,0,72,39955.4201273148,2009-05-22,10:04:59
31.169246,121.396252,0,69,39955.4201851852,2009-05-22,10:05:04
31.169238,121.39617,0,67,39955.4202430556,2009-05-22,10:05:09
31.169222,121.396079,0,63,39955.4203009259,2009-05-22,10:05:14
31.169201,121.396004,0,59,39955.4203587963,2009-05-22,10:05:19
31.169185,121.395925,0,60,39955.4204166667,2009-05-22,10:05:24
31.16916,121.395846,0,60,39955.420474537,2009-05-22,10:05:29
31.16914,121.395796,0,58,39955.4205324074,2009-05-22,10:05:34
31.16912,121.39574,0,58,39955.4205902778,2009-05-22,10:05:39
31.169083,121.395683,0,61,39955.4206481481,2009-05-22,10:05:44
31.169083,121.395583,0,62,39955.4207060185,2009-05-22,10:05:49
31.169093,121.395487,0,60,39955.4207638889,2009-05-22,10:05:54
31.169113,121.395417,0,64,39955.4208217593,2009-05-22,10:05:59
31.16915,121.395375,0,65,39955.4208796296,2009-05-22,10:06:04
31.169197,121.395349,0,67,39955.4209375,2009-05-22,10:06:09
31.169239,121.395318,0,68,39955.4209953704,2009-05-22,10:06:14
31.169293,121.395281,0,69,39955.4210532407,2009-05-22,10:06:19
31.169352,121.395251,0,71,39955.4211111111,2009-05-22,10:06:24
31.169403,121.39521,0,71,39955.4211689815,2009-05-22,10:06:29
31.16945,121.395166,0,71,39955.4212268519,2009-05-22,10:06:34
31.169515,121.395117,0,73,39955.4212847222,2009-05-22,10:06:39
31.169584,121.395071,0,74,39955.4213425926,2009-05-22,10:06:44
31.169641,121.395021,0,82,39955.421400463,2009-05-22,10:06:49
31.169694,121.394995,0,86,39955.4214583333,2009-05-22,10:06:54
31.169735,121.394949,0,93,39955.4215162037,2009-05-22,10:06:59
31.16978,121.394905,0,100,39955.4215740741,2009-05-22,10:07:04
31.169774,121.394834,0,100,39955.4216319444,2009-05-22,10:07:09
31.169746,121.394768,0,97,39955.4216898148,2009-05-22,10:07:14
31.169722,121.394708,0,94,39955.4217476852,2009-05-22,10:07:19
31.169701,121.394644,0,93,39955.4218055556,2009-05-22,10:07:24
31.16968,121.394597,0,93,39955.4218634259,2009-05-22,10:07:29
31.169645,121.394538,0,92,39955.4219212963,2009-05-22,10:07:34
31.169599,121.394468,0,94,39955.4219791667,2009-05-22,10:07:39
31.169534,121.394466,0,89,39955.422037037,2009-05-22,10:07:44
31.169469,121.394506,0,83,39955.4220949074,2009-05-22,10:07:49
31.169415,121.394551,0,80,39955.4221527778,2009-05-22,10:07:54
31.169381,121.394582,0,75,39955.4222106481,2009-05-22,10:07:59
31.16931,121.394585,0,74,39955.4222685185,2009-05-22,10:08:04
31.16926,121.394569,0,73,39955.4223263889,2009-05-22,10:08:09
31.169201,121.394613,0,72,39955.4223842593,2009-05-22,10:08:14
31.169136,121.394646,0,74,39955.4224421296,2009-05-22,10:08:19
31.169085,121.39466,0,79,39955.4225,2009-05-22,10:08:24
31.169023,121.394662,0,81,39955.4225578704,2009-05-22,10:08:29
31.168967,121.394647,0,80,39955.4226157407,2009-05-22,10:08:34
31.168919,121.394621,0,80,39955.4226736111,2009-05-22,10:08:39
31.168854,121.394564,0,76,39955.4227314815,2009-05-22,10:08:44
31.168825,121.394515,0,74,39955.4227893518,2009-05-22,10:08:49
31.168795,121.394475,0,74,39955.4228472222,2009-05-22,10:08:54
31.168776,121.39439,0,75,39955.4229050926,2009-05-22,10:08:59
31.168746,121.394305,0,75,39955.422962963,2009-05-22,10:09:04
31.168716,121.394226,0,73,39955.4230208333,2009-05-22,10:09:09
31.168703,121.394145,0,79,39955.4230787037,2009-05-22,10:09:14
31.168681,121.394063,0,78,39955.4231365741,2009-05-22,10:09:19
31.168689,121.394081,0,78,39955.4231944444,2009-05-22,10:09:24
31.16869,121.394081,0,81,39955.4232523148,2009-05-22,10:09:29
31.168687,121.394077,0,80,39955.4233101852,2009-05-22,10:09:34
31.168686,121.394077,0,80,39955.4233680556,2009-05-22,10:09:39
31.168684,121.394081,0,81,39955.4234259259,2009-05-22,10:09:44
31.168684,121.394081,0,81,39955.4234606481,2009-05-22,10:09:47
31.168676,121.394081,0,81,39955.4234837963,2009-05-22,10:09:49
31.168671,121.39409,0,83,39955.4235416667,2009-05-22,10:09:54
31.168667,121.394091,0,85,39955.423599537,2009-05-22,10:09:59
31.168664,121.394094,0,86,39955.4236574074,2009-05-22,10:10:04
31.168665,121.394093,0,86,39955.4237152778,2009-05-22,10:10:09
31.168666,121.394092,0,86,39955.4237731481,2009-05-22,10:10:14
31.168666,121.394093,0,86,39955.4238310185,2009-05-22,10:10:19
31.168666,121.394093,0,86,39955.4238888889,2009-05-22,10:10:24
31.168667,121.394094,0,86,39955.4239467593,2009-05-22,10:10:29
31.168667,121.394094,0,86,39955.4239814815,2009-05-22,10:10:32
31.168667,121.394095,0,86,39955.4240046296,2009-05-22,10:10:34
31.168679,121.394069,0,80,39955.4240625,2009-05-22,10:10:39
31.168718,121.394011,0,75,39955.4241203704,2009-05-22,10:10:44
31.168758,121.393975,0,72,39955.4241782407,2009-05-22,10:10:49
31.168795,121.393928,0,72,39955.4242361111,2009-05-22,10:10:54
31.168836,121.393856,0,71,39955.4242939815,2009-05-22,10:10:59
31.168748,121.393568,0,62,39955.4365625,2009-05-22,10:28:39
31.168722,121.393528,0,62,39955.4366203704,2009-05-22,10:28:44
31.168733,121.393471,0,62,39955.4366782407,2009-05-22,10:28:49
31.168752,121.393415,0,60,39955.4367361111,2009-05-22,10:28:54
31.168774,121.393372,0,59,39955.4367939815,2009-05-22,10:28:59
31.168798,121.393359,0,60,39955.4368518519,2009-05-22,10:29:04
31.168822,121.393336,0,61,39955.4369097222,2009-05-22,10:29:09
31.168866,121.393318,0,64,39955.4369675926,2009-05-22,10:29:14
31.168895,121.393302,0,66,39955.437025463,2009-05-22,10:29:19
31.168944,121.393293,0,68,39955.4370833333,2009-05-22,10:29:24
31.168975,121.393268,0,70,39955.4371412037,2009-05-22,10:29:29
31.169034,121.393298,0,73,39955.4371990741,2009-05-22,10:29:34
31.169073,121.393275,0,74,39955.4372569444,2009-05-22,10:29:39
31.169117,121.39324,0,77,39955.4373148148,2009-05-22,10:29:44
31.16915,121.393217,0,82,39955.4373726852,2009-05-22,10:29:49
31.169179,121.393214,0,85,39955.4374305556,2009-05-22,10:29:54
31.169226,121.393256,0,92,39955.4374884259,2009-05-22,10:29:59
31.169278,121.393231,0,90,39955.4375462963,2009-05-22,10:30:04
31.169335,121.393195,0,91,39955.4376041667,2009-05-22,10:30:09
31.169371,121.39314,0,105,39955.437662037,2009-05-22,10:30:14
31.169393,121.393071,0,109,39955.4377199074,2009-05-22,10:30:19
31.169337,121.392754,0,101,39955.4377777778,2009-05-22,10:30:24
31.169361,121.392798,0,111,39955.4378356481,2009-05-22,10:30:29
31.169378,121.392843,0,126,39955.4378935185,2009-05-22,10:30:34
31.169412,121.392922,0,129,39955.4379513889,2009-05-22,10:30:39
31.169471,121.39302,0,146,39955.4380092593,2009-05-22,10:30:44
31.169509,121.393112,0,146,39955.4380671296,2009-05-22,10:30:49
31.16953,121.393149,0,148,39955.438125,2009-05-22,10:30:54
31.169557,121.393246,0,145,39955.4381828704,2009-05-22,10:30:59
31.169607,121.393305,0,145,39955.4382407407,2009-05-22,10:31:04
31.169692,121.39336,0,140,39955.4382986111,2009-05-22,10:31:09
31.169759,121.393398,0,137,39955.4383564815,2009-05-22,10:31:14
31.169788,121.39343,0,134,39955.4384143518,2009-05-22,10:31:19
31.169831,121.39347,0,127,39955.4384722222,2009-05-22,10:31:24
31.169824,121.393534,0,123,39955.4385300926,2009-05-22,10:31:29
31.169835,121.393573,0,121,39955.438587963,2009-05-22,10:31:34
31.169875,121.393604,0,120,39955.4386458333,2009-05-22,10:31:39
31.1699,121.393627,0,120,39955.4387037037,2009-05-22,10:31:44
31.169931,121.393593,0,113,39955.4387615741,2009-05-22,10:31:49
31.169984,121.393574,0,106,39955.4388194444,2009-05-22,10:31:54
31.170026,121.393578,0,101,39955.4388773148,2009-05-22,10:31:59
31.170082,121.393586,0,94,39955.4389351852,2009-05-22,10:32:04
31.170106,121.393615,0,87,39955.4389930556,2009-05-22,10:32:09
31.170139,121.393649,0,80,39955.4390509259,2009-05-22,10:32:14
31.170169,121.393693,0,77,39955.4391087963,2009-05-22,10:32:19
31.170211,121.393709,0,78,39955.4391666667,2009-05-22,10:32:24
31.170222,121.393725,0,79,39955.439224537,2009-05-22,10:32:29
31.170253,121.393721,0,79,39955.4392824074,2009-05-22,10:32:34
31.170282,121.393723,0,77,39955.4393402778,2009-05-22,10:32:39
31.170302,121.393704,0,78,39955.4393981481,2009-05-22,10:32:44
31.17031,121.393643,0,79,39955.4394560185,2009-05-22,10:32:49
31.170324,121.393658,0,81,39955.4395138889,2009-05-22,10:32:54
31.170358,121.393625,0,82,39955.4395717593,2009-05-22,10:32:59
31.170503,121.39352,0,85,39955.4396296296,2009-05-22,10:33:04
31.170518,121.393475,0,87,39955.4396875,2009-05-22,10:33:09
31.170529,121.393465,0,88,39955.4397453704,2009-05-22,10:33:14
31.170498,121.393463,0,86,39955.4398032407,2009-05-22,10:33:19
31.170561,121.393502,0,86,39955.4398611111,2009-05-22,10:33:24
31.170654,121.393523,0,84,39955.4399189815,2009-05-22,10:33:29
31.17079,121.393536,0,84,39955.4399768518,2009-05-22,10:33:34
31.170856,121.393547,0,85,39955.4400347222,2009-05-22,10:33:39
31.170926,121.393594,0,67,39955.4400925926,2009-05-22,10:33:44
31.170952,121.393587,0,64,39955.440150463,2009-05-22,10:33:49
31.170995,121.393562,0,62,39955.4402083333,2009-05-22,10:33:54
31.171047,121.393561,0,60,39955.4402662037,2009-05-22,10:33:59
31.171052,121.393546,0,57,39955.4403240741,2009-05-22,10:34:04
31.171047,121.393551,0,56,39955.4403819444,2009-05-22,10:34:09
31.17105,121.393551,0,56,39955.4404398148,2009-05-22,10:34:14
31.171052,121.393554,0,56,39955.4404976852,2009-05-22,10:34:19
31.171052,121.393554,0,56,39955.4405324074,2009-05-22,10:34:22
31.171044,121.393561,0,56,39955.4405555556,2009-05-22,10:34:24
31.17107,121.393589,0,57,39955.4406134259,2009-05-22,10:34:29
31.170967,121.393605,0,61,39955.4406712963,2009-05-22,10:34:34
31.170866,121.393699,0,64,39955.4407291667,2009-05-22,10:34:39
31.170902,121.393656,0,74,39955.440787037,2009-05-22,10:34:44
31.170959,121.393556,0,79,39955.4408449074,2009-05-22,10:34:49
31.170976,121.393491,0,85,39955.4409027778,2009-05-22,10:34:54
31.171062,121.393391,0,88,39955.4409606481,2009-05-22,10:34:59
31.171194,121.393223,0,91,39955.4410185185,2009-05-22,10:35:04
31.171239,121.393144,0,89,39955.4410763889,2009-05-22,10:35:09
31.17127,121.393062,0,95,39955.4411342593,2009-05-22,10:35:14
31.171296,121.393026,0,97,39955.4411921296,2009-05-22,10:35:19
31.171269,121.392977,0,91,39955.44125,2009-05-22,10:35:24
31.171252,121.392918,0,85,39955.4413078704,2009-05-22,10:35:29
31.171227,121.392883,0,80,39955.4413657407,2009-05-22,10:35:34
31.171197,121.392852,0,74,39955.4414236111,2009-05-22,10:35:39
31.171183,121.392849,0,74,39955.4414814815,2009-05-22,10:35:44
31.171177,121.392854,0,72,39955.4415393519,2009-05-22,10:35:49
31.171172,121.392857,0,72,39955.4415972222,2009-05-22,10:35:54
31.171172,121.392858,0,71,39955.4416550926,2009-05-22,10:35:59
31.17117,121.39286,0,71,39955.441712963,2009-05-22,10:36:04
31.17117,121.39286,0,71,39955.4417476852,2009-05-22,10:36:07
31.171162,121.392865,0,71,39955.4417708333,2009-05-22,10:36:09
31.171165,121.392874,0,71,39955.4418287037,2009-05-22,10:36:14
31.171155,121.392872,0,71,39955.4418865741,2009-05-22,10:36:19
31.171146,121.392931,0,71,39955.4419444444,2009-05-22,10:36:24
31.171149,121.393,0,71,39955.4420023148,2009-05-22,10:36:29
31.171191,121.393022,0,71,39955.4420601852,2009-05-22,10:36:34
31.171202,121.392982,0,71,39955.4421180556,2009-05-22,10:36:39
31.171472,121.393067,0,70,39955.4421759259,2009-05-22,10:36:44
31.171558,121.393081,0,70,39955.4422337963,2009-05-22,10:36:49
31.171572,121.393075,0,70,39955.4422916667,2009-05-22,10:36:54
31.171572,121.393075,0,70,39955.4423263889,2009-05-22,10:36:57
31.171576,121.393069,0,70,39955.442349537,2009-05-22,10:36:59
31.171581,121.393048,0,70,39955.4424074074,2009-05-22,10:37:04
31.171581,121.393018,0,70,39955.4424421296,2009-05-22,10:37:07
31.171587,121.392991,0,69,39955.4425,2009-05-22,10:37:12
31.171589,121.392968,0,69,39955.4425578704,2009-05-22,10:37:17
31.171601,121.392951,0,69,39955.4426157407,2009-05-22,10:37:22
31.17164,121.392902,0,69,39955.4426736111,2009-05-22,10:37:27
31.17164,121.392902,0,69,39955.4427083333,2009-05-22,10:37:30
31.17164,121.392899,0,69,39955.4427314815,2009-05-22,10:37:32
31.171606,121.392902,0,69,39955.4427893519,2009-05-22,10:37:37
31.171594,121.392899,0,69,39955.4428472222,2009-05-22,10:37:42
31.171589,121.3929,0,69,39955.4429050926,2009-05-22,10:37:47
31.171589,121.3929,0,69,39955.4429398148,2009-05-22,10:37:50
31.171581,121.392906,0,69,39955.442962963,2009-05-22,10:37:52
31.17157,121.392912,0,69,39955.4430208333,2009-05-22,10:37:57
31.171522,121.392936,0,69,39955.4430787037,2009-05-22,10:38:02
31.171498,121.392941,0,69,39955.4431365741,2009-05-22,10:38:07
31.171476,121.392974,0,69,39955.4431944444,2009-05-22,10:38:12
31.171472,121.392976,0,69,39955.4432523148,2009-05-22,10:38:17
31.171472,121.392976,0,69,39955.443287037,2009-05-22,10:38:20
31.171467,121.392978,0,69,39955.4433101852,2009-05-22,10:38:22
31.171476,121.392973,0,69,39955.4433680556,2009-05-22,10:38:27
31.171544,121.392924,0,69,39955.4434259259,2009-05-22,10:38:32
31.171549,121.392941,0,68,39955.4434837963,2009-05-22,10:38:37
31.171552,121.392943,0,68,39955.4435416667,2009-05-22,10:38:42
31.171552,121.392943,0,68,39955.4435763889,2009-05-22,10:38:45
31.171553,121.392946,0,69,39955.443599537,2009-05-22,10:38:47
31.17153,121.392978,0,68,39955.4436574074,2009-05-22,10:38:52
31.171558,121.393012,0,68,39955.4437152778,2009-05-22,10:38:57
31.171573,121.393014,0,68,39955.44375,2009-05-22,10:39:00
31.171572,121.393014,0,69,39955.4438078704,2009-05-22,10:39:05
31.171572,121.393014,0,69,39955.4438425926,2009-05-22,10:39:08
31.171566,121.393018,0,69,39955.4438657407,2009-05-22,10:39:10
31.171532,121.39303,0,69,39955.4439236111,2009-05-22,10:39:15
31.171482,121.393053,0,69,39955.4439814815,2009-05-22,10:39:20
31.171402,121.393114,0,69,39955.4440393519,2009-05-22,10:39:25
31.171341,121.393175,0,68,39955.4440972222,2009-05-22,10:39:30
31.17136,121.39316,0,68,39955.4441550926,2009-05-22,10:39:35
31.171362,121.393157,0,68,39955.444212963,2009-05-22,10:39:40
31.17136,121.393158,0,68,39955.4442708333,2009-05-22,10:39:45
31.171366,121.393154,0,68,39955.4443287037,2009-05-22,10:39:50
31.171366,121.393154,0,68,39955.4443634259,2009-05-22,10:39:53
31.171367,121.393153,0,68,39955.4443865741,2009-05-22,10:39:55
31.171342,121.393161,0,69,39955.4444444444,2009-05-22,10:40:00
31.171339,121.393162,0,69,39955.4445023148,2009-05-22,10:40:05
31.171347,121.393156,0,69,39955.4445601852,2009-05-22,10:40:10
31.171351,121.393152,0,69,39955.4446180556,2009-05-22,10:40:15
31.171354,121.393147,0,69,39955.4446759259,2009-05-22,10:40:20
31.171346,121.393152,0,69,39955.4447337963,2009-05-22,10:40:25
31.171345,121.393153,0,69,39955.4447916667,2009-05-22,10:40:30
31.171345,121.393153,0,69,39955.4448263889,2009-05-22,10:40:33
31.171347,121.393153,0,69,39955.444849537,2009-05-22,10:40:35
31.171369,121.39315,0,69,39955.4449074074,2009-05-22,10:40:40
31.171361,121.393164,0,69,39955.4449652778,2009-05-22,10:40:45
31.171362,121.393164,0,69,39955.4450231481,2009-05-22,10:40:50
31.171357,121.393166,0,69,39955.4450810185,2009-05-22,10:40:55
31.171351,121.393167,0,69,39955.4451388889,2009-05-22,10:41:00
31.171351,121.393167,0,69,39955.4451736111,2009-05-22,10:41:03
31.171346,121.393168,0,69,39955.4451967593,2009-05-22,10:41:05
31.171301,121.393163,0,68,39955.4452546296,2009-05-22,10:41:10
31.171287,121.393148,0,68,39955.4453125,2009-05-22,10:41:15
31.171268,121.393145,0,67,39955.4453703704,2009-05-22,10:41:20
31.171216,121.393161,0,67,39955.4454282407,2009-05-22,10:41:25
31.171214,121.393156,0,67,39955.4454861111,2009-05-22,10:41:30
31.171214,121.393156,0,67,39955.4455208333,2009-05-22,10:41:33
31.171219,121.393157,0,66,39955.4455439815,2009-05-22,10:41:35
31.171199,121.393157,0,66,39955.4456018518,2009-05-22,10:41:40
31.171181,121.393157,0,66,39955.4456597222,2009-05-22,10:41:45
31.171393,121.393186,0,67,39955.4457175926,2009-05-22,10:41:50
31.171392,121.393189,0,67,39955.445775463,2009-05-22,10:41:55
31.171392,121.393189,0,67,39955.4458101852,2009-05-22,10:41:58
31.171395,121.393188,0,67,39955.4458333333,2009-05-22,10:42:00
31.171407,121.39318,0,67,39955.4458912037,2009-05-22,10:42:05
31.171466,121.393145,0,67,39955.4459490741,2009-05-22,10:42:10
31.171473,121.393134,0,67,39955.4460069444,2009-05-22,10:42:15
31.171469,121.393135,0,67,39955.4460648148,2009-05-22,10:42:20
31.171469,121.393135,0,67,39955.4461226852,2009-05-22,10:42:25
31.171469,121.393135,0,67,39955.4461574074,2009-05-22,10:42:28
31.171467,121.393137,0,67,39955.4461805556,2009-05-22,10:42:30
31.171458,121.393144,0,67,39955.4462384259,2009-05-22,10:42:35
31.171449,121.39315,0,67,39955.4462962963,2009-05-22,10:42:40
31.171449,121.39315,0,67,39955.4463541667,2009-05-22,10:42:45
31.171448,121.393152,0,67,39955.446412037,2009-05-22,10:42:50
31.171448,121.393152,0,68,39955.4464699074,2009-05-22,10:42:55
31.171449,121.393151,0,68,39955.4465277778,2009-05-22,10:43:00
31.17145,121.393151,0,68,39955.4465856481,2009-05-22,10:43:05
31.171455,121.393149,0,68,39955.4466435185,2009-05-22,10:43:10
31.171456,121.393147,0,68,39955.4467013889,2009-05-22,10:43:15
31.171458,121.393146,0,68,39955.4467592593,2009-05-22,10:43:20
31.171459,121.393146,0,68,39955.4468171296,2009-05-22,10:43:25
31.171454,121.393149,0,68,39955.446875,2009-05-22,10:43:30
31.171448,121.393154,0,68,39955.4469328704,2009-05-22,10:43:35
31.171443,121.393158,0,68,39955.4469907407,2009-05-22,10:43:40
31.171442,121.393158,0,68,39955.4470486111,2009-05-22,10:43:45
31.171442,121.393158,0,68,39955.4470833333,2009-05-22,10:43:48
31.171439,121.39316,0,68,39955.4471064815,2009-05-22,10:43:50
31.171458,121.393153,0,68,39955.4471643518,2009-05-22,10:43:55
31.171472,121.393147,0,68,39955.4472222222,2009-05-22,10:44:00
31.171479,121.393142,0,68,39955.4472800926,2009-05-22,10:44:05
31.171487,121.393138,0,68,39955.447337963,2009-05-22,10:44:10
31.171489,121.393137,0,68,39955.4473958333,2009-05-22,10:44:15
31.171489,121.393138,0,68,39955.4474537037,2009-05-22,10:44:20
31.171492,121.393137,0,68,39955.4475115741,2009-05-22,10:44:25
31.171495,121.393136,0,68,39955.4475694444,2009-05-22,10:44:30
31.171495,121.393136,0,68,39955.4476041667,2009-05-22,10:44:33
31.171502,121.393131,0,69,39955.4476273148,2009-05-22,10:44:35
31.171529,121.393101,0,68,39955.4476851852,2009-05-22,10:44:40
31.171529,121.393101,0,68,39955.4477199074,2009-05-22,10:44:43
31.171533,121.393098,0,68,39955.4477430556,2009-05-22,10:44:45
31.171557,121.393085,0,68,39955.4478009259,2009-05-22,10:44:50
31.171464,121.393049,0,70,39955.4478587963,2009-05-22,10:44:55
31.17136,121.393045,0,74,39955.4479166667,2009-05-22,10:45:00
31.171348,121.393102,0,73,39955.447974537,2009-05-22,10:45:05
31.171345,121.393111,0,65,39955.4480324074,2009-05-22,10:45:10
31.171368,121.392991,0,67,39955.4480902778,2009-05-22,10:45:15
31.171264,121.392919,0,69,39955.4481481481,2009-05-22,10:45:20
31.171233,121.392897,0,71,39955.4482060185,2009-05-22,10:45:25
31.171196,121.39294,0,73,39955.4482638889,2009-05-22,10:45:30
31.171253,121.393022,0,79,39955.4483217593,2009-05-22,10:45:35
31.17121,121.393013,0,80,39955.4483796296,2009-05-22,10:45:40
31.171092,121.393055,0,86,39955.4484375,2009-05-22,10:45:45
31.17091,121.393154,0,90,39955.4484953704,2009-05-22,10:45:50
31.170728,121.393314,0,97,39955.4485532407,2009-05-22,10:45:55
31.170571,121.393412,0,120,39955.4486111111,2009-05-22,10:46:00
31.170406,121.393531,0,141,39955.4486689815,2009-05-22,10:46:05
31.170297,121.39369,0,165,39955.4487268519,2009-05-22,10:46:10
31.170134,121.393911,0,181,39955.4487847222,2009-05-22,10:46:15
31.169847,121.394279,0,220,39955.4488425926,2009-05-22,10:46:20
31.169676,121.394534,0,231,39955.448900463,2009-05-22,10:46:25
31.169424,121.394701,0,233,39955.4489583333,2009-05-22,10:46:30
31.169204,121.394839,0,216,39955.4490162037,2009-05-22,10:46:35
31.16899,121.394828,0,200,39955.4490740741,2009-05-22,10:46:40
31.16882,121.394546,0,181,39955.4491319444,2009-05-22,10:46:45
31.168677,121.394208,0,164,39955.4491898148,2009-05-22,10:46:50
31.168578,121.393853,0,152,39955.4492476852,2009-05-22,10:46:55
31.168474,121.393493,0,127,39955.4493055556,2009-05-22,10:47:00
31.168365,121.393154,0,113,39955.4493634259,2009-05-22,10:47:05
31.168256,121.392823,0,104,39955.4494212963,2009-05-22,10:47:10
31.168126,121.392479,0,78,39955.4494791667,2009-05-22,10:47:15
31.16803,121.392152,0,66,39955.449537037,2009-05-22,10:47:20
31.167931,121.391836,0,64,39955.4495949074,2009-05-22,10:47:25
31.167849,121.391551,0,60,39955.4496527778,2009-05-22,10:47:30
31.167901,121.39127,0,57,39955.4497106481,2009-05-22,10:47:35
31.168111,121.391175,0,78,39955.4497685185,2009-05-22,10:47:40
31.16829,121.39103,0,84,39955.4498263889,2009-05-22,10:47:45
31.168336,121.391001,0,85,39955.4498842593,2009-05-22,10:47:50
31.168336,121.391001,0,85,39955.4499189815,2009-05-22,10:47:53
31.168341,121.390995,0,85,39955.4499421296,2009-05-22,10:47:55
31.168498,121.390941,0,92,39955.45,2009-05-22,10:48:00
31.168705,121.390821,0,95,39955.4500578704,2009-05-22,10:48:05
31.168918,121.390751,0,97,39955.4501157407,2009-05-22,10:48:10
31.169151,121.390623,0,107,39955.4501736111,2009-05-22,10:48:15
31.169376,121.390477,0,119,39955.4502314815,2009-05-22,10:48:20
31.16964,121.390341,0,127,39955.4502893519,2009-05-22,10:48:25
31.169877,121.390238,0,134,39955.4503472222,2009-05-22,10:48:30
31.170182,121.390157,0,139,39955.4504050926,2009-05-22,10:48:35
31.170455,121.390087,0,128,39955.450462963,2009-05-22,10:48:40
31.170743,121.390052,0,113,39955.4505208333,2009-05-22,10:48:45
31.171015,121.389986,0,93,39955.4505787037,2009-05-22,10:48:50
31.171281,121.389895,0,83,39955.4506365741,2009-05-22,10:48:55
31.171486,121.389883,0,68,39955.4506944444,2009-05-22,10:49:00
31.171584,121.390045,0,51,39955.4507523148,2009-05-22,10:49:05
31.171659,121.390286,0,38,39955.4508101852,2009-05-22,10:49:10
31.171743,121.390572,0,25,39955.4508680556,2009-05-22,10:49:15
31.171835,121.390876,0,30,39955.4509259259,2009-05-22,10:49:20
31.171928,121.391189,0,28,39955.4509837963,2009-05-22,10:49:25
31.172034,121.391571,0,23,39955.4510416667,2009-05-22,10:49:30
31.172117,121.391904,0,23,39955.451099537,2009-05-22,10:49:35
31.172225,121.392214,0,20,39955.4511574074,2009-05-22,10:49:40
31.172298,121.392474,0,21,39955.4512152778,2009-05-22,10:49:45
31.172348,121.392597,0,27,39955.4512731481,2009-05-22,10:49:50
31.172369,121.392579,0,29,39955.4513310185,2009-05-22,10:49:55
31.172369,121.392577,0,30,39955.4513888889,2009-05-22,10:50:00
31.172369,121.392577,0,30,39955.4514236111,2009-05-22,10:50:03
31.172367,121.392573,0,30,39955.4514467593,2009-05-22,10:50:05
31.17237,121.392584,0,31,39955.4515046296,2009-05-22,10:50:10
31.172374,121.392597,0,31,39955.4515625,2009-05-22,10:50:15
31.172377,121.3926,0,31,39955.4516203704,2009-05-22,10:50:20
31.172376,121.392593,0,32,39955.4516782407,2009-05-22,10:50:25
31.172375,121.392589,0,32,39955.4517361111,2009-05-22,10:50:30
31.172375,121.392594,0,32,39955.4517939815,2009-05-22,10:50:35
31.172375,121.392594,0,32,39955.4518287037,2009-05-22,10:50:38
31.172377,121.392599,0,32,39955.4518518519,2009-05-22,10:50:40
31.172381,121.392608,0,33,39955.4519097222,2009-05-22,10:50:45
31.172384,121.392614,0,33,39955.4519675926,2009-05-22,10:50:50
31.172387,121.39262,0,33,39955.452025463,2009-05-22,10:50:55
31.172389,121.392621,0,33,39955.4520833333,2009-05-22,10:51:00
31.172389,121.392621,0,33,39955.4521412037,2009-05-22,10:51:05
31.172393,121.392629,0,34,39955.4521990741,2009-05-22,10:51:10
31.172396,121.392634,0,34,39955.4522569444,2009-05-22,10:51:15
31.172399,121.392638,0,34,39955.4523148148,2009-05-22,10:51:20
31.1724,121.392641,0,34,39955.4523726852,2009-05-22,10:51:25
31.172401,121.392641,0,34,39955.4524305556,2009-05-22,10:51:30
31.172404,121.392643,0,34,39955.4524884259,2009-05-22,10:51:35
31.172406,121.392647,0,35,39955.4525462963,2009-05-22,10:51:40
31.172408,121.39265,0,35,39955.4526041667,2009-05-22,10:51:45
31.172409,121.392648,0,35,39955.452662037,2009-05-22,10:51:50
31.172409,121.392648,0,35,39955.4526967593,2009-05-22,10:51:53
31.172413,121.392656,0,35,39955.4527199074,2009-05-22,10:51:55
31.172456,121.392807,0,39,39955.4527777778,2009-05-22,10:52:00
31.172512,121.393045,0,40,39955.4528356481,2009-05-22,10:52:05
31.172588,121.393357,0,41,39955.4528935185,2009-05-22,10:52:10
31.172644,121.393682,0,39,39955.4529513889,2009-05-22,10:52:15
31.17271,121.393994,0,27,39955.4530092593,2009-05-22,10:52:20
31.172776,121.394331,0,29,39955.4530671296,2009-05-22,10:52:25
31.17285,121.394673,0,31,39955.453125,2009-05-22,10:52:30
31.172919,121.395002,0,31,39955.4531828704,2009-05-22,10:52:35
31.172991,121.395328,0,23,39955.4532407407,2009-05-22,10:52:40
31.173037,121.395618,0,16,39955.4532986111,2009-05-22,10:52:45
31.173086,121.395977,0,8,39955.4533564815,2009-05-22,10:52:50
31.173161,121.396318,0,0,39955.4534143518,2009-05-22,10:52:55
31.173204,121.396565,0,-2,39955.4534722222,2009-05-22,10:53:00
31.17321,121.396548,0,-2,39955.4535300926,2009-05-22,10:53:05
31.17321,121.396544,0,-3,39955.453587963,2009-05-22,10:53:10
31.173211,121.39655,0,-3,39955.4536458333,2009-05-22,10:53:15
31.173211,121.39655,0,-3,39955.4536805556,2009-05-22,10:53:18
31.173211,121.396558,0,-3,39955.4537037037,2009-05-22,10:53:20
31.173214,121.396569,0,-3,39955.4537615741,2009-05-22,10:53:25
31.173216,121.39658,0,-2,39955.4538194444,2009-05-22,10:53:30
31.173216,121.39658,0,-2,39955.4538541667,2009-05-22,10:53:33
31.173219,121.396587,0,-2,39955.4538773148,2009-05-22,10:53:35
31.173222,121.3966,0,-2,39955.4539351852,2009-05-22,10:53:40
31.173226,121.396628,0,-1,39955.4539930556,2009-05-22,10:53:45
31.173252,121.396728,0,1,39955.4540509259,2009-05-22,10:53:50
31.173284,121.396942,0,2,39955.4541087963,2009-05-22,10:53:55
31.173381,121.397148,0,-5,39955.4541666667,2009-05-22,10:54:00
31.173403,121.397187,0,-11,39955.454224537,2009-05-22,10:54:05
31.173415,121.397282,0,-15,39955.4542824074,2009-05-22,10:54:10
31.173482,121.397532,0,-23,39955.4543402778,2009-05-22,10:54:15
31.173569,121.397721,0,-43,39955.4543981481,2009-05-22,10:54:20
31.173753,121.397841,0,-50,39955.4544560185,2009-05-22,10:54:25
31.173954,121.397818,0,-53,39955.4545138889,2009-05-22,10:54:30
31.174162,121.39774,0,-49,39955.4545717593,2009-05-22,10:54:35
31.174394,121.397642,0,-47,39955.4546296296,2009-05-22,10:54:40
31.174656,121.397559,0,-40,39955.4546875,2009-05-22,10:54:45
31.174954,121.397431,0,-41,39955.4547453704,2009-05-22,10:54:50
31.175273,121.397332,0,-43,39955.4548032407,2009-05-22,10:54:55
31.175585,121.397224,0,-39,39955.4548611111,2009-05-22,10:55:00
31.175925,121.397109,0,-30,39955.4549189815,2009-05-22,10:55:05
31.176286,121.397008,0,-12,39955.4549768518,2009-05-22,10:55:10
31.176624,121.397013,0,6,39955.4550347222,2009-05-22,10:55:15
31.176819,121.397265,0,16,39955.4550925926,2009-05-22,10:55:20
31.176903,121.397663,0,25,39955.455150463,2009-05-22,10:55:25
31.17695,121.397806,0,32,39955.4552083333,2009-05-22,10:55:30
31.176943,121.397807,0,33,39955.4552662037,2009-05-22,10:55:35
31.176936,121.397806,0,34,39955.4553240741,2009-05-22,10:55:40
31.176944,121.397808,0,34,39955.4553819444,2009-05-22,10:55:45
31.176944,121.397808,0,34,39955.4554166667,2009-05-22,10:55:48
31.176945,121.397808,0,34,39955.4554398148,2009-05-22,10:55:50
31.176963,121.397813,0,34,39955.4554976852,2009-05-22,10:55:55
31.176978,121.397817,0,35,39955.4555555556,2009-05-22,10:56:00
31.176985,121.397819,0,35,39955.4556134259,2009-05-22,10:56:05
31.176985,121.397819,0,35,39955.4556481481,2009-05-22,10:56:08
31.176987,121.397821,0,36,39955.4556712963,2009-05-22,10:56:10
31.176963,121.397888,0,36,39955.4557291667,2009-05-22,10:56:15
31.177004,121.398165,0,38,39955.455787037,2009-05-22,10:56:20
31.177086,121.398575,0,41,39955.4558449074,2009-05-22,10:56:25
31.177246,121.399042,0,45,39955.4559027778,2009-05-22,10:56:30
31.177368,121.399447,0,50,39955.4559606481,2009-05-22,10:56:35
31.177466,121.399797,0,54,39955.4560185185,2009-05-22,10:56:40
31.177544,121.40011,0,57,39955.4560763889,2009-05-22,10:56:45
31.177625,121.400503,0,60,39955.4561342593,2009-05-22,10:56:50
31.177681,121.400926,0,65,39955.4561921296,2009-05-22,10:56:55
31.17772,121.401319,0,68,39955.45625,2009-05-22,10:57:00
31.177768,121.401785,0,71,39955.4563078704,2009-05-22,10:57:05
31.177858,121.402284,0,74,39955.4563657407,2009-05-22,10:57:10
31.177988,121.402811,0,77,39955.4564236111,2009-05-22,10:57:15
31.178054,121.40321,0,79,39955.4564814815,2009-05-22,10:57:20
31.178071,121.403369,0,84,39955.4565393519,2009-05-22,10:57:25
31.178065,121.403359,0,90,39955.4565972222,2009-05-22,10:57:30
31.178085,121.403356,0,97,39955.4566550926,2009-05-22,10:57:35
31.17809,121.403356,0,102,39955.456712963,2009-05-22,10:57:40
31.17809,121.403356,0,102,39955.4567476852,2009-05-22,10:57:43
31.178085,121.403354,0,104,39955.4567708333,2009-05-22,10:57:45
31.178068,121.40335,0,105,39955.4568287037,2009-05-22,10:57:50
31.178054,121.403347,0,105,39955.4568865741,2009-05-22,10:57:55
31.17807,121.403434,0,106,39955.4569444444,2009-05-22,10:58:00
31.178096,121.403583,0,106,39955.4570023148,2009-05-22,10:58:05
31.178128,121.403735,0,106,39955.4570601852,2009-05-22,10:58:10
31.178205,121.40386,0,106,39955.4571180556,2009-05-22,10:58:15
31.178254,121.403969,0,108,39955.4571759259,2009-05-22,10:58:20
31.178286,121.404187,0,109,39955.4572337963,2009-05-22,10:58:25
31.178306,121.404485,0,109,39955.4572916667,2009-05-22,10:58:30
31.17833,121.404875,0,113,39955.457349537,2009-05-22,10:58:35
31.178382,121.405294,0,119,39955.4574074074,2009-05-22,10:58:40
31.178479,121.405708,0,123,39955.4574652778,2009-05-22,10:58:45
31.178605,121.406055,0,124,39955.4575231481,2009-05-22,10:58:50
31.178663,121.406295,0,124,39955.4575810185,2009-05-22,10:58:55
31.178708,121.406473,0,120,39955.4576388889,2009-05-22,10:59:00
31.178797,121.406548,0,123,39955.4576967593,2009-05-22,10:59:05
31.178791,121.406558,0,125,39955.4577546296,2009-05-22,10:59:10
31.178808,121.406563,0,127,39955.4578125,2009-05-22,10:59:15
31.178831,121.4066,0,128,39955.4578703704,2009-05-22,10:59:20
31.178915,121.406805,0,127,39955.4579282407,2009-05-22,10:59:25
31.178962,121.407069,0,126,39955.4579861111,2009-05-22,10:59:30
31.178962,121.407384,0,127,39955.4580439815,2009-05-22,10:59:35
31.178979,121.407684,0,126,39955.4581018519,2009-05-22,10:59:40
31.178983,121.407858,0,123,39955.4581597222,2009-05-22,10:59:45
31.178968,121.407921,0,122,39955.4582175926,2009-05-22,10:59:50
31.178964,121.408021,0,121,39955.458275463,2009-05-22,10:59:55
31.179008,121.40826,0,121,39955.4583333333,2009-05-22,11:00:00
31.179077,121.408591,0,118,39955.4583912037,2009-05-22,11:00:05
31.179169,121.408965,0,115,39955.4584490741,2009-05-22,11:00:10
31.179231,121.409366,0,113,39955.4585069444,2009-05-22,11:00:15
31.179299,121.409751,0,109,39955.4585648148,2009-05-22,11:00:20
31.179394,121.410147,0,107,39955.4586226852,2009-05-22,11:00:25
31.179436,121.410511,0,101,39955.4586805556,2009-05-22,11:00:30
31.179284,121.410792,0,114,39955.4587384259,2009-05-22,11:00:35
31.179134,121.41092,0,118,39955.4587962963,2009-05-22,11:00:40
31.178616,121.411054,0,123,39955.4588541667,2009-05-22,11:00:45
31.178157,121.411167,0,121,39955.458912037,2009-05-22,11:00:50
31.177696,121.411225,0,116,39955.4589699074,2009-05-22,11:00:55
31.177377,121.411309,0,117,39955.4590277778,2009-05-22,11:01:00
31.177085,121.41145,0,112,39955.4590856481,2009-05-22,11:01:05
31.176951,121.411506,0,108,39955.4591435185,2009-05-22,11:01:10
31.176885,121.41161,0,113,39955.4592013889,2009-05-22,11:01:15
31.17687,121.411641,0,115,39955.4592592593,2009-05-22,11:01:20
31.17687,121.411641,0,115,39955.4592939815,2009-05-22,11:01:23
31.176876,121.411645,0,116,39955.4593171296,2009-05-22,11:01:25
31.176888,121.411649,0,116,39955.459375,2009-05-22,11:01:30
31.176899,121.411654,0,117,39955.4594328704,2009-05-22,11:01:35
31.176913,121.411658,0,117,39955.4594907407,2009-05-22,11:01:40
31.176913,121.411658,0,117,39955.459525463,2009-05-22,11:01:43
31.176917,121.41166,0,118,39955.4595486111,2009-05-22,11:01:45
31.176897,121.411659,0,118,39955.4596064815,2009-05-22,11:01:50
31.176856,121.411659,0,118,39955.4596643519,2009-05-22,11:01:55
31.176813,121.411658,0,119,39955.4597222222,2009-05-22,11:02:00
31.176733,121.41189,0,119,39955.4597800926,2009-05-22,11:02:05
31.17666,121.412081,0,119,39955.459837963,2009-05-22,11:02:10
31.176638,121.412369,0,119,39955.4598958333,2009-05-22,11:02:15
31.176669,121.412744,0,118,39955.4599537037,2009-05-22,11:02:20
31.176671,121.413085,0,114,39955.4600115741,2009-05-22,11:02:25
31.176738,121.413056,0,111,39955.4600694444,2009-05-22,11:02:30
31.176739,121.413072,0,110,39955.4601273148,2009-05-22,11:02:35
31.176746,121.413205,0,108,39955.4601851852,2009-05-22,11:02:40
31.176815,121.413428,0,110,39955.4602430556,2009-05-22,11:02:45
31.176988,121.413844,0,110,39955.4603009259,2009-05-22,11:02:50
31.177157,121.414332,0,109,39955.4603587963,2009-05-22,11:02:55
31.177265,121.414794,0,107,39955.4604166667,2009-05-22,11:03:00
31.177334,121.415289,0,105,39955.460474537,2009-05-22,11:03:05
31.177392,121.415712,0,109,39955.4605324074,2009-05-22,11:03:10
31.177475,121.416071,0,112,39955.4605902778,2009-05-22,11:03:15
31.177582,121.416315,0,119,39955.4606481481,2009-05-22,11:03:20
31.177647,121.416425,0,122,39955.4607060185,2009-05-22,11:03:25
31.177694,121.416476,0,124,39955.4607638889,2009-05-22,11:03:30
31.177708,121.41648,0,123,39955.4608217593,2009-05-22,11:03:35
31.177718,121.416483,0,123,39955.4608796296,2009-05-22,11:03:40
31.17777,121.416592,0,125,39955.4609375,2009-05-22,11:03:45
31.17788,121.4168,0,131,39955.4609953704,2009-05-22,11:03:50
31.178009,121.417076,0,136,39955.4610532407,2009-05-22,11:03:55
31.178064,121.417325,0,145,39955.4611111111,2009-05-22,11:04:00
31.178219,121.417585,0,158,39955.4611689815,2009-05-22,11:04:05
31.178418,121.417831,0,165,39955.4612268518,2009-05-22,11:04:10
31.178647,121.418086,0,164,39955.4612847222,2009-05-22,11:04:15
31.178962,121.418346,0,159,39955.4613425926,2009-05-22,11:04:20
31.179174,121.418516,0,156,39955.461400463,2009-05-22,11:04:25
31.179348,121.418756,0,155,39955.4614583333,2009-05-22,11:04:30
31.17953,121.418943,0,153,39955.4615162037,2009-05-22,11:04:35
31.179696,121.419097,0,152,39955.4615740741,2009-05-22,11:04:40
31.179751,121.419151,0,154,39955.4616319444,2009-05-22,11:04:45
31.179754,121.419156,0,155,39955.4616898148,2009-05-22,11:04:50
31.179754,121.419156,0,155,39955.461724537,2009-05-22,11:04:53
31.179756,121.419162,0,155,39955.4617476852,2009-05-22,11:04:55
31.179759,121.419175,0,155,39955.4618055556,2009-05-22,11:05:00
31.179772,121.419206,0,155,39955.4618634259,2009-05-22,11:05:05
31.179867,121.419298,0,149,39955.4619212963,2009-05-22,11:05:10
31.179926,121.419362,0,146,39955.4619791667,2009-05-22,11:05:15
31.17994,121.419395,0,144,39955.462037037,2009-05-22,11:05:20
31.179968,121.419445,0,142,39955.4620949074,2009-05-22,11:05:25
31.179975,121.419509,0,141,39955.4621527778,2009-05-22,11:05:30
31.17998,121.419519,0,141,39955.4622106481,2009-05-22,11:05:35
31.17998,121.419519,0,141,39955.4622453704,2009-05-22,11:05:38
31.179982,121.419524,0,141,39955.4622685185,2009-05-22,11:05:40
31.180038,121.419544,0,137,39955.4623263889,2009-05-22,11:05:45
31.180193,121.419601,0,134,39955.4623842593,2009-05-22,11:05:50
31.180442,121.419685,0,127,39955.4624421296,2009-05-22,11:05:55
31.180671,121.419814,0,122,39955.4625,2009-05-22,11:06:00
31.180852,121.419883,0,118,39955.4625578704,2009-05-22,11:06:05
31.181039,121.420017,0,115,39955.4626157407,2009-05-22,11:06:10
31.181266,121.420129,0,110,39955.4626736111,2009-05-22,11:06:15
31.181486,121.420222,0,104,39955.4627314815,2009-05-22,11:06:20
31.181729,121.42035,0,98,39955.4627893518,2009-05-22,11:06:25
31.18194,121.420454,0,93,39955.4628472222,2009-05-22,11:06:30
31.182152,121.420532,0,88,39955.4629050926,2009-05-22,11:06:35
31.182375,121.420575,0,84,39955.462962963,2009-05-22,11:06:40
31.182641,121.420722,0,86,39955.4630208333,2009-05-22,11:06:45
31.182883,121.420855,0,89,39955.4630787037,2009-05-22,11:06:50
31.183122,121.421004,0,95,39955.4631365741,2009-05-22,11:06:55
31.183404,121.421161,0,94,39955.4631944444,2009-05-22,11:07:00
31.183654,121.421319,0,92,39955.4632523148,2009-05-22,11:07:05
31.18375,121.42133,0,93,39955.4633101852,2009-05-22,11:07:10
31.183817,121.421335,0,97,39955.4633680556,2009-05-22,11:07:15
31.183821,121.421304,0,101,39955.4634259259,2009-05-22,11:07:20
31.183868,121.421311,0,108,39955.4634837963,2009-05-22,11:07:25
31.183878,121.421304,0,110,39955.4635416667,2009-05-22,11:07:30
31.183881,121.421302,0,111,39955.463599537,2009-05-22,11:07:35
31.183873,121.421296,0,112,39955.4636574074,2009-05-22,11:07:40
31.183866,121.421291,0,113,39955.4637152778,2009-05-22,11:07:45
31.183864,121.421289,0,113,39955.4637731481,2009-05-22,11:07:50
31.183866,121.421289,0,113,39955.4638310185,2009-05-22,11:07:55
31.183874,121.421296,0,113,39955.4638888889,2009-05-22,11:08:00
31.183874,121.421296,0,113,39955.4639236111,2009-05-22,11:08:03
31.183882,121.4213,0,113,39955.4639467593,2009-05-22,11:08:05
31.183857,121.421268,0,114,39955.4640046296,2009-05-22,11:08:10
31.183807,121.421197,0,117,39955.4640625,2009-05-22,11:08:15
31.183714,121.421087,0,120,39955.4641203704,2009-05-22,11:08:20
31.183714,121.421087,0,120,39955.4641550926,2009-05-22,11:08:23
31.183713,121.421085,0,124,39955.4641782407,2009-05-22,11:08:25
31.183708,121.421103,0,127,39955.4642361111,2009-05-22,11:08:30
31.183708,121.421103,0,127,39955.4642708333,2009-05-22,11:08:33
31.183704,121.421101,0,127,39955.4642939815,2009-05-22,11:08:35
31.183712,121.421111,0,128,39955.4643518519,2009-05-22,11:08:40
31.183755,121.421124,0,133,39955.4644097222,2009-05-22,11:08:45
31.183743,121.421118,0,136,39955.4644675926,2009-05-22,11:08:50
31.183743,121.421118,0,136,39955.4645023148,2009-05-22,11:08:53
31.183744,121.421117,0,136,39955.464525463,2009-05-22,11:08:55
31.183717,121.421097,0,138,39955.4645833333,2009-05-22,11:09:00
31.183667,121.421056,0,147,39955.4646412037,2009-05-22,11:09:05
31.183667,121.421056,0,147,39955.4646759259,2009-05-22,11:09:08
31.183667,121.421057,0,147,39955.4646990741,2009-05-22,11:09:10
31.183895,121.421182,0,134,39955.4647569444,2009-05-22,11:09:15
31.184073,121.421331,0,121,39955.4648148148,2009-05-22,11:09:20
31.184124,121.421495,0,111,39955.4648726852,2009-05-22,11:09:25
31.184109,121.421642,0,104,39955.4649305556,2009-05-22,11:09:30
31.184104,121.421904,0,97,39955.4649884259,2009-05-22,11:09:35
31.18406,121.422226,0,92,39955.4650462963,2009-05-22,11:09:40
31.183976,121.422466,0,87,39955.4651041667,2009-05-22,11:09:45
31.183954,121.422635,0,82,39955.465162037,2009-05-22,11:09:50
31.183917,121.422713,0,77,39955.4652199074,2009-05-22,11:09:55
31.18381,121.42279,0,77,39955.4652777778,2009-05-22,11:10:00
31.183717,121.422969,0,77,39955.4653356481,2009-05-22,11:10:05
31.183553,121.422971,0,80,39955.4653935185,2009-05-22,11:10:10
31.183459,121.423086,0,78,39955.4654513889,2009-05-22,11:10:15
31.183453,121.42314,0,75,39955.4655092593,2009-05-22,11:10:20
31.183493,121.423258,0,72,39955.4655671296,2009-05-22,11:10:25
31.183473,121.423293,0,69,39955.465625,2009-05-22,11:10:30
31.183468,121.4233,0,67,39955.4656828704,2009-05-22,11:10:35
31.183468,121.4233,0,67,39955.4657175926,2009-05-22,11:10:38
31.183473,121.423306,0,68,39955.4657407407,2009-05-22,11:10:40
31.183488,121.423318,0,67,39955.4657986111,2009-05-22,11:10:45
31.183494,121.423324,0,67,39955.4658564815,2009-05-22,11:10:50
31.183494,121.423324,0,67,39955.4658912037,2009-05-22,11:10:53
31.183502,121.423328,0,67,39955.4659143519,2009-05-22,11:10:55
31.183653,121.423633,0,74,39955.4659722222,2009-05-22,11:11:00
31.183575,121.423979,0,80,39955.4660300926,2009-05-22,11:11:05
31.183574,121.424386,0,85,39955.466087963,2009-05-22,11:11:10
31.183678,121.425113,0,79,39955.4661458333,2009-05-22,11:11:15
31.183695,121.425652,0,77,39955.4662037037,2009-05-22,11:11:20
31.183631,121.426074,0,76,39955.4662615741,2009-05-22,11:11:25
31.183306,121.426774,0,86,39955.4663194444,2009-05-22,11:11:30
31.183066,121.427463,0,101,39955.4663773148,2009-05-22,11:11:35
31.183006,121.428114,0,118,39955.4664351852,2009-05-22,11:11:40
31.183035,121.428767,0,134,39955.4664930556,2009-05-22,11:11:45
31.182946,121.429344,0,145,39955.4665509259,2009-05-22,11:11:50
31.182846,121.429928,0,138,39955.4666087963,2009-05-22,11:11:55
31.182792,121.430327,0,104,39955.4666666667,2009-05-22,11:12:00
31.182857,121.430303,0,110,39955.466724537,2009-05-22,11:12:05
31.182875,121.430311,0,112,39955.4667824074,2009-05-22,11:12:10
31.182876,121.430313,0,112,39955.4668402778,2009-05-22,11:12:15
31.182879,121.430311,0,112,39955.4668981481,2009-05-22,11:12:20
31.182879,121.430311,0,112,39955.4669560185,2009-05-22,11:12:25
31.182879,121.430311,0,112,39955.4669907407,2009-05-22,11:12:28
31.182881,121.430306,0,112,39955.4670138889,2009-05-22,11:12:30
31.182892,121.430359,0,113,39955.4670717593,2009-05-22,11:12:35
31.182977,121.430549,0,106,39955.4671296296,2009-05-22,11:12:40
31.182999,121.430715,0,92,39955.4671875,2009-05-22,11:12:45
31.18288,121.430968,0,86,39955.4672453704,2009-05-22,11:12:50
31.182737,121.431124,0,91,39955.4673032407,2009-05-22,11:12:55
31.182691,121.431234,0,93,39955.4673611111,2009-05-22,11:13:00
31.182908,121.431393,0,88,39955.4674189815,2009-05-22,11:13:05
31.183224,121.431544,0,85,39955.4674768519,2009-05-22,11:13:10
31.183667,121.431619,0,91,39955.4675347222,2009-05-22,11:13:15
31.184156,121.43166,0,99,39955.4675925926,2009-05-22,11:13:20
31.184566,121.431743,0,93,39955.467650463,2009-05-22,11:13:25
31.184925,121.431808,0,99,39955.4677083333,2009-05-22,11:13:30
31.185218,121.431931,0,120,39955.4677662037,2009-05-22,11:13:35
31.185421,121.431976,0,147,39955.4678240741,2009-05-22,11:13:40
31.185694,121.432012,0,154,39955.4678819444,2009-05-22,11:13:45
31.185799,121.431969,0,166,39955.4679398148,2009-05-22,11:13:50
31.185803,121.431875,0,156,39955.4679976852,2009-05-22,11:13:55
31.185803,121.431875,0,156,39955.4680324074,2009-05-22,11:13:58
31.185805,121.431873,0,158,39955.4680555556,2009-05-22,11:14:00
31.185808,121.431863,0,158,39955.4681134259,2009-05-22,11:14:05
31.185922,121.431804,0,161,39955.4681712963,2009-05-22,11:14:10
31.186114,121.431874,0,175,39955.4682291667,2009-05-22,11:14:15
31.186446,121.4319,0,184,39955.468287037,2009-05-22,11:14:20
31.186776,121.43203,0,195,39955.4683449074,2009-05-22,11:14:25
31.1871,121.432075,0,193,39955.4684027778,2009-05-22,11:14:30
31.187235,121.432107,0,230,39955.4684606481,2009-05-22,11:14:35
31.187262,121.432111,0,229,39955.4685185185,2009-05-22,11:14:40
31.187265,121.432102,0,230,39955.4685763889,2009-05-22,11:14:45
31.187268,121.432093,0,231,39955.4686342593,2009-05-22,11:14:50
31.187271,121.43209,0,232,39955.4686921296,2009-05-22,11:14:55
31.187272,121.432092,0,233,39955.46875,2009-05-22,11:15:00
31.187272,121.432094,0,233,39955.4688078704,2009-05-22,11:15:05
31.187272,121.432094,0,233,39955.4688425926,2009-05-22,11:15:08
31.187272,121.432098,0,233,39955.4688657407,2009-05-22,11:15:10
31.187269,121.432112,0,233,39955.4689236111,2009-05-22,11:15:15
31.187272,121.432129,0,233,39955.4689814815,2009-05-22,11:15:20
31.187378,121.432169,0,233,39955.4690393518,2009-05-22,11:15:25
31.187611,121.432104,0,241,39955.4690972222,2009-05-22,11:15:30
31.187953,121.432183,0,239,39955.4691550926,2009-05-22,11:15:35
31.188328,121.43224,0,229,39955.469212963,2009-05-22,11:15:40
31.188635,121.432337,0,200,39955.4692708333,2009-05-22,11:15:45
31.188926,121.432365,0,193,39955.4693287037,2009-05-22,11:15:50
31.189343,121.43242,0,180,39955.4693865741,2009-05-22,11:15:55
31.189818,121.432481,0,158,39955.4694444444,2009-05-22,11:16:00
31.190254,121.43255,0,167,39955.4695023148,2009-05-22,11:16:05
31.190787,121.432737,0,126,39955.4695601852,2009-05-22,11:16:10
31.191256,121.432841,0,101,39955.4696180556,2009-05-22,11:16:15
31.1918,121.43298,0,89,39955.4696759259,2009-05-22,11:16:20
31.192292,121.43311,0,89,39955.4697337963,2009-05-22,11:16:25
31.192705,121.433214,0,82,39955.4697916667,2009-05-22,11:16:30
31.192923,121.433272,0,81,39955.469849537,2009-05-22,11:16:35
31.193042,121.4333,0,85,39955.4699074074,2009-05-22,11:16:40
31.193196,121.433438,0,96,39955.4699652778,2009-05-22,11:16:45
31.193319,121.433504,0,108,39955.4700231481,2009-05-22,11:16:50
31.193356,121.433524,0,106,39955.4700810185,2009-05-22,11:16:55
31.193387,121.433544,0,107,39955.4701388889,2009-05-22,11:17:00
31.193538,121.433551,0,102,39955.4701967593,2009-05-22,11:17:05
31.193722,121.433524,0,106,39955.4702546296,2009-05-22,11:17:10
31.193935,121.433584,0,114,39955.4703125,2009-05-22,11:17:15
31.194102,121.433625,0,123,39955.4703703704,2009-05-22,11:17:20
31.194213,121.43361,0,135,39955.4704282407,2009-05-22,11:17:25
31.194318,121.433461,0,151,39955.4704861111,2009-05-22,11:17:30
31.194363,121.433462,0,162,39955.4705439815,2009-05-22,11:17:35
31.194392,121.43347,0,172,39955.4706018518,2009-05-22,11:17:40
31.194418,121.433475,0,183,39955.4706597222,2009-05-22,11:17:45
31.194494,121.43347,0,194,39955.4707175926,2009-05-22,11:17:50
31.194663,121.433566,0,203,39955.470775463,2009-05-22,11:17:55
31.195101,121.433499,0,200,39955.4708333333,2009-05-22,11:18:00
31.195348,121.433581,0,194,39955.4708912037,2009-05-22,11:18:05
31.195379,121.433626,0,207,39955.4709490741,2009-05-22,11:18:10
31.195404,121.433658,0,207,39955.4710069444,2009-05-22,11:18:15
31.195521,121.433697,0,218,39955.4710648148,2009-05-22,11:18:20
31.195613,121.433844,0,225,39955.4711226852,2009-05-22,11:18:25
31.195769,121.433946,0,229,39955.4711805556,2009-05-22,11:18:30
31.195865,121.43406,0,227,39955.4712384259,2009-05-22,11:18:35
31.195958,121.434158,0,232,39955.4712962963,2009-05-22,11:18:40
31.195963,121.434149,0,227,39955.4713541667,2009-05-22,11:18:45
31.195904,121.43417,0,221,39955.471412037,2009-05-22,11:18:50
31.195904,121.43417,0,221,39955.4714467593,2009-05-22,11:18:53
31.1959,121.434172,0,222,39955.4714699074,2009-05-22,11:18:55
31.195847,121.434346,0,219,39955.4715277778,2009-05-22,11:19:00
31.195864,121.434366,0,219,39955.4715856481,2009-05-22,11:19:05
31.195949,121.43466,0,209,39955.4716435185,2009-05-22,11:19:10
31.196115,121.435028,0,193,39955.4717013889,2009-05-22,11:19:15
31.196229,121.435277,0,188,39955.4717592593,2009-05-22,11:19:20
31.196349,121.435495,0,186,39955.4718171296,2009-05-22,11:19:25
31.196504,121.435832,0,182,39955.471875,2009-05-22,11:19:30
31.196748,121.436236,0,176,39955.4719328704,2009-05-22,11:19:35
31.196888,121.436384,0,173,39955.4719907407,2009-05-22,11:19:40
31.19704,121.436466,0,169,39955.4720486111,2009-05-22,11:19:45
31.197141,121.436707,0,160,39955.4721064815,2009-05-22,11:19:50
31.197186,121.43693,0,156,39955.4721643519,2009-05-22,11:19:55
31.19724,121.437114,0,150,39955.4722222222,2009-05-22,11:20:00
31.197269,121.43717,0,145,39955.4722800926,2009-05-22,11:20:05
31.197248,121.437163,0,143,39955.472337963,2009-05-22,11:20:10
31.197225,121.437157,0,139,39955.4723958333,2009-05-22,11:20:15
31.197194,121.43717,0,137,39955.4724537037,2009-05-22,11:20:20
31.197191,121.437217,0,139,39955.4725115741,2009-05-22,11:20:25
31.197133,121.437252,0,132,39955.4725694444,2009-05-22,11:20:30
31.197009,121.437338,0,105,39955.4726273148,2009-05-22,11:20:35
31.19696,121.437322,0,92,39955.4726851852,2009-05-22,11:20:40
31.196949,121.437324,0,84,39955.4727430556,2009-05-22,11:20:45
31.196932,121.437313,0,84,39955.4728009259,2009-05-22,11:20:50
31.196895,121.437275,0,82,39955.4728587963,2009-05-22,11:20:55
31.196858,121.437214,0,76,39955.4729166667,2009-05-22,11:21:00
31.196847,121.437164,0,71,39955.472974537,2009-05-22,11:21:05
31.196828,121.437132,0,67,39955.4730324074,2009-05-22,11:21:10
31.196793,121.437102,0,64,39955.4730902778,2009-05-22,11:21:15
31.196714,121.437074,0,64,39955.4731481481,2009-05-22,11:21:20
31.196687,121.437047,0,63,39955.4732060185,2009-05-22,11:21:25
31.196662,121.437009,0,61,39955.4732638889,2009-05-22,11:21:30
31.196618,121.436989,0,59,39955.4733217593,2009-05-22,11:21:35
31.196659,121.436958,0,58,39955.4733796296,2009-05-22,11:21:40
31.196666,121.436878,0,58,39955.4734375,2009-05-22,11:21:45
31.196648,121.436824,0,56,39955.4734953704,2009-05-22,11:21:50
31.196635,121.436768,0,53,39955.4735532407,2009-05-22,11:21:55
31.196587,121.43669,0,50,39955.4736111111,2009-05-22,11:22:00
31.196599,121.436624,0,47,39955.4736689815,2009-05-22,11:22:05
31.196542,121.436524,0,44,39955.4737268519,2009-05-22,11:22:10
31.196518,121.436472,0,41,39955.4737847222,2009-05-22,11:22:15
31.196478,121.436424,0,39,39955.4738425926,2009-05-22,11:22:20
31.19646,121.436386,0,36,39955.473900463,2009-05-22,11:22:25
31.196396,121.43641,0,32,39955.4739583333,2009-05-22,11:22:30
31.196334,121.436424,0,30,39955.4740162037,2009-05-22,11:22:35
31.196309,121.436409,0,27,39955.4740740741,2009-05-22,11:22:40
31.196329,121.436296,0,24,39955.4741319444,2009-05-22,11:22:45
31.196325,121.436267,0,22,39955.4741898148,2009-05-22,11:22:50
31.196304,121.436285,0,22,39955.4742476852,2009-05-22,11:22:55
31.196304,121.436285,0,22,39955.4742824074,2009-05-22,11:22:58
31.196302,121.436278,0,21,39955.4743055556,2009-05-22,11:23:00
31.196273,121.436244,0,24,39955.4743634259,2009-05-22,11:23:05
31.196272,121.436242,0,24,39955.4744212963,2009-05-22,11:23:10
31.196272,121.436242,0,24,39955.4744560185,2009-05-22,11:23:13
31.196268,121.436238,0,24,39955.4744791667,2009-05-22,11:23:15
31.196274,121.436126,0,27,39955.474537037,2009-05-22,11:23:20
31.196242,121.436127,0,32,39955.4745949074,2009-05-22,11:23:25
31.196195,121.436172,0,34,39955.4746527778,2009-05-22,11:23:30
31.196181,121.436193,0,37,39955.4747106481,2009-05-22,11:23:35
31.196156,121.436215,0,41,39955.4747685185,2009-05-22,11:23:40
31.196152,121.436224,0,43,39955.4748263889,2009-05-22,11:23:45
31.196135,121.436222,0,45,39955.4748842593,2009-05-22,11:23:50
31.196103,121.436235,0,49,39955.4749421296,2009-05-22,11:23:55
31.19608,121.436243,0,50,39955.475,2009-05-22,11:24:00
31.196044,121.43624,0,51,39955.4750578704,2009-05-22,11:24:05
31.195988,121.436194,0,54,39955.4751157407,2009-05-22,11:24:10
31.195939,121.436182,0,56,39955.4751736111,2009-05-22,11:24:15
31.195902,121.436177,0,56,39955.4752314815,2009-05-22,11:24:20
31.195848,121.436121,0,58,39955.4752893519,2009-05-22,11:24:25
31.195818,121.436086,0,58,39955.4753472222,2009-05-22,11:24:30
31.195757,121.436061,0,60,39955.4754050926,2009-05-22,11:24:35
31.195696,121.436068,0,61,39955.475462963,2009-05-22,11:24:40
31.195621,121.436089,0,64,39955.4755208333,2009-05-22,11:24:45
31.195567,121.436088,0,67,39955.4755787037,2009-05-22,11:24:50
31.195558,121.436131,0,68,39955.4756365741,2009-05-22,11:24:55
31.19549,121.436183,0,71,39955.4756944444,2009-05-22,11:25:00
31.195433,121.436222,0,72,39955.4757523148,2009-05-22,11:25:05
31.195389,121.43628,0,73,39955.4758101852,2009-05-22,11:25:10
31.195342,121.436305,0,74,39955.4758680556,2009-05-22,11:25:15
31.195289,121.436343,0,75,39955.4759259259,2009-05-22,11:25:20
31.195242,121.436357,0,75,39955.4759837963,2009-05-22,11:25:25
31.195218,121.436418,0,74,39955.4760416667,2009-05-22,11:25:30
31.195185,121.43647,0,75,39955.476099537,2009-05-22,11:25:35
31.195165,121.436507,0,76,39955.4761574074,2009-05-22,11:25:40
31.195104,121.436503,0,71,39955.4762152778,2009-05-22,11:25:45
31.195094,121.436501,0,71,39955.4762731481,2009-05-22,11:25:50
31.195077,121.436515,0,70,39955.4763310185,2009-05-22,11:25:55
31.195048,121.436529,0,70,39955.4763888889,2009-05-22,11:26:00
31.195003,121.436537,0,72,39955.4764467593,2009-05-22,11:26:05
31.194996,121.436524,0,71,39955.4765046296,2009-05-22,11:26:10
31.195008,121.436521,0,71,39955.4765625,2009-05-22,11:26:15
31.195011,121.436517,0,70,39955.4766203704,2009-05-22,11:26:20
31.195014,121.436518,0,69,39955.4766782407,2009-05-22,11:26:25
31.195014,121.436518,0,69,39955.476712963,2009-05-22,11:26:28
31.195009,121.436516,0,69,39955.4767361111,2009-05-22,11:26:30
31.194993,121.437052,0,76,39955.4772569444,2009-05-22,11:27:15
31.194923,121.436909,0,81,39955.4773148148,2009-05-22,11:27:20
31.194795,121.436338,0,76,39955.4774305556,2009-05-22,11:27:30
31.194769,121.436362,0,71,39955.4774884259,2009-05-22,11:27:35
31.194787,121.436494,0,70,39955.4775462963,2009-05-22,11:27:40
31.194774,121.436571,0,71,39955.4776041667,2009-05-22,11:27:45
31.194764,121.436611,0,71,39955.477662037,2009-05-22,11:27:50
31.194773,121.436609,0,71,39955.4777199074,2009-05-22,11:27:55
31.194775,121.436611,0,71,39955.4777777778,2009-05-22,11:28:00
31.194775,121.436612,0,71,39955.4778356481,2009-05-22,11:28:05
31.194775,121.436612,0,71,39955.4778703704,2009-05-22,11:28:08
31.194778,121.436612,0,71,39955.4778935185,2009-05-22,11:28:10
31.194787,121.436613,0,71,39955.4779513889,2009-05-22,11:28:15
31.194799,121.436614,0,71,39955.4780092593,2009-05-22,11:28:20
31.19482,121.436597,0,71,39955.4780671296,2009-05-22,11:28:25
31.194865,121.43655,0,71,39955.478125,2009-05-22,11:28:30
31.194873,121.43653,0,72,39955.4781828704,2009-05-22,11:28:35
31.194887,121.436539,0,72,39955.4782407407,2009-05-22,11:28:40
31.1949,121.436539,0,72,39955.4782986111,2009-05-22,11:28:45
31.194893,121.436577,0,72,39955.4783564815,2009-05-22,11:28:50
31.194868,121.436615,0,71,39955.4784143518,2009-05-22,11:28:55
31.194874,121.436617,0,71,39955.4784722222,2009-05-22,11:29:00
31.194874,121.436617,0,71,39955.4785300926,2009-05-22,11:29:05
31.194874,121.436617,0,71,39955.4785648148,2009-05-22,11:29:08
31.194879,121.436619,0,71,39955.478587963,2009-05-22,11:29:10
31.194922,121.436648,0,71,39955.4786458333,2009-05-22,11:29:15
31.194778,121.436412,0,166,39955.4902199074,2009-05-22,11:45:55
31.194747,121.43639,0,166,39955.4902777778,2009-05-22,11:46:00
31.194741,121.436368,0,166,39955.4903356481,2009-05-22,11:46:05
31.194733,121.436367,0,166,39955.4903935185,2009-05-22,11:46:10
31.194729,121.436366,0,166,39955.4904513889,2009-05-22,11:46:15
31.194729,121.436366,0,166,39955.4904861111,2009-05-22,11:46:18
31.194723,121.436364,0,166,39955.4905092593,2009-05-22,11:46:20
31.194703,121.436378,0,166,39955.4905671296,2009-05-22,11:46:25
31.194704,121.436447,0,162,39955.490625,2009-05-22,11:46:30
31.194712,121.436451,0,162,39955.4906828704,2009-05-22,11:46:35
31.194716,121.436452,0,162,39955.4907407407,2009-05-22,11:46:40
31.194718,121.436453,0,162,39955.4907986111,2009-05-22,11:46:45
31.194718,121.436453,0,162,39955.4908333333,2009-05-22,11:46:48
31.194725,121.436456,0,162,39955.4908564815,2009-05-22,11:46:50
31.194781,121.436493,0,160,39955.4909143519,2009-05-22,11:46:55
31.194899,121.436518,0,157,39955.4909722222,2009-05-22,11:47:00
31.194919,121.436517,0,156,39955.4910300926,2009-05-22,11:47:05
31.19492,121.436518,0,155,39955.491087963,2009-05-22,11:47:10
31.19492,121.436518,0,155,39955.4911226852,2009-05-22,11:47:13
31.194912,121.436515,0,155,39955.4911458333,2009-05-22,11:47:15
31.19487,121.436508,0,156,39955.4912037037,2009-05-22,11:47:20
31.19487,121.436508,0,156,39955.4912384259,2009-05-22,11:47:23
31.194871,121.436508,0,156,39955.4912615741,2009-05-22,11:47:25
31.194882,121.436512,0,155,39955.4913194444,2009-05-22,11:47:30
31.194889,121.436514,0,155,39955.4913773148,2009-05-22,11:47:35
31.194885,121.436514,0,155,39955.4914351852,2009-05-22,11:47:40
31.19488,121.436514,0,154,39955.4914930556,2009-05-22,11:47:45
31.194878,121.436513,0,154,39955.4915509259,2009-05-22,11:47:50
31.194876,121.436513,0,154,39955.4916087963,2009-05-22,11:47:55
31.19487,121.436513,0,154,39955.4916666667,2009-05-22,11:48:00
31.194865,121.436511,0,154,39955.491724537,2009-05-22,11:48:05
31.194861,121.43651,0,153,39955.4917824074,2009-05-22,11:48:10
31.194856,121.436507,0,153,39955.4918402778,2009-05-22,11:48:15
31.194856,121.436507,0,153,39955.491875,2009-05-22,11:48:18
31.194849,121.436504,0,153,39955.4918981481,2009-05-22,11:48:20
31.194821,121.436479,0,151,39955.4919560185,2009-05-22,11:48:25
31.194813,121.436462,0,149,39955.4920138889,2009-05-22,11:48:30
31.194818,121.436458,0,148,39955.4920717593,2009-05-22,11:48:35
31.194811,121.436455,0,148,39955.4921296296,2009-05-22,11:48:40
31.194804,121.436452,0,148,39955.4921875,2009-05-22,11:48:45
31.194803,121.436451,0,148,39955.4922453704,2009-05-22,11:48:50
31.194803,121.436451,0,148,39955.4922800926,2009-05-22,11:48:53
31.194805,121.436449,0,148,39955.4923032407,2009-05-22,11:48:55
31.194814,121.436449,0,148,39955.4923611111,2009-05-22,11:49:00
31.194804,121.436426,0,145,39955.4924189815,2009-05-22,11:49:05
31.194773,121.436374,0,134,39955.4924768518,2009-05-22,11:49:10
31.194779,121.436374,0,131,39955.4925347222,2009-05-22,11:49:15
31.194781,121.436374,0,127,39955.4925925926,2009-05-22,11:49:20
31.194774,121.436371,0,126,39955.492650463,2009-05-22,11:49:25
31.19477,121.43637,0,125,39955.4927083333,2009-05-22,11:49:30
31.19477,121.43637,0,125,39955.4927430556,2009-05-22,11:49:33
31.194766,121.436368,0,125,39955.4927662037,2009-05-22,11:49:35
31.194754,121.436364,0,125,39955.4928240741,2009-05-22,11:49:40
31.194729,121.436368,0,124,39955.4928819444,2009-05-22,11:49:45
31.194722,121.436358,0,124,39955.4929398148,2009-05-22,11:49:50
31.194728,121.43632,0,123,39955.4929976852,2009-05-22,11:49:55
31.194729,121.436312,0,123,39955.4930555556,2009-05-22,11:50:00
31.194725,121.436313,0,123,39955.4931134259,2009-05-22,11:50:05
31.194725,121.436313,0,123,39955.4931481481,2009-05-22,11:50:08
31.194727,121.436316,0,123,39955.4931712963,2009-05-22,11:50:10
31.194776,121.436401,0,123,39955.4932291667,2009-05-22,11:50:15
31.194813,121.436432,0,122,39955.493287037,2009-05-22,11:50:20
31.194822,121.436448,0,121,39955.4933449074,2009-05-22,11:50:25
31.194806,121.436454,0,120,39955.4934027778,2009-05-22,11:50:30
31.194803,121.436456,0,120,39955.4934606481,2009-05-22,11:50:35
31.194797,121.436454,0,119,39955.4935185185,2009-05-22,11:50:40
31.19479,121.436452,0,119,39955.4935763889,2009-05-22,11:50:45
31.19479,121.436452,0,119,39955.4936111111,2009-05-22,11:50:48
31.194782,121.43645,0,119,39955.4936342593,2009-05-22,11:50:50
31.194773,121.436447,0,119,39955.4936921296,2009-05-22,11:50:55
31.194773,121.436447,0,119,39955.4937268518,2009-05-22,11:50:58
31.194771,121.436446,0,119,39955.49375,2009-05-22,11:51:00
31.194796,121.436418,0,117,39955.4938078704,2009-05-22,11:51:05
31.194802,121.43642,0,117,39955.4938657407,2009-05-22,11:51:10
31.194802,121.43642,0,117,39955.493900463,2009-05-22,11:51:13
31.194803,121.43642,0,117,39955.4939236111,2009-05-22,11:51:15
31.194822,121.436406,0,116,39955.4939814815,2009-05-22,11:51:20
31.194824,121.436381,0,116,39955.4940393518,2009-05-22,11:51:25
31.19481,121.436368,0,116,39955.4940972222,2009-05-22,11:51:30
31.1948,121.436346,0,116,39955.4941550926,2009-05-22,11:51:35
31.194802,121.436316,0,115,39955.494212963,2009-05-22,11:51:40
31.194798,121.436283,0,117,39955.4942708333,2009-05-22,11:51:45
31.194796,121.436252,0,120,39955.4943287037,2009-05-22,11:51:50
31.194791,121.43625,0,121,39955.4943865741,2009-05-22,11:51:55
31.194786,121.436249,0,121,39955.4944444444,2009-05-22,11:52:00
31.194781,121.436249,0,121,39955.4945023148,2009-05-22,11:52:05
31.194779,121.43625,0,121,39955.4945601852,2009-05-22,11:52:10
31.194773,121.43625,0,121,39955.4946180556,2009-05-22,11:52:15
31.194768,121.436252,0,121,39955.4946759259,2009-05-22,11:52:20
31.194774,121.436255,0,121,39955.4947337963,2009-05-22,11:52:25
31.194774,121.436256,0,121,39955.4947916667,2009-05-22,11:52:30
31.194767,121.436255,0,121,39955.494849537,2009-05-22,11:52:35
31.194763,121.436255,0,121,39955.4949074074,2009-05-22,11:52:40
31.194765,121.436258,0,121,39955.4949652778,2009-05-22,11:52:45
31.194765,121.436258,0,121,39955.495,2009-05-22,11:52:48
31.194771,121.436259,0,121,39955.4950231481,2009-05-22,11:52:50
31.194789,121.436296,0,118,39955.4950810185,2009-05-22,11:52:55
31.194818,121.436359,0,115,39955.4951388889,2009-05-22,11:53:00
31.1948,121.436385,0,116,39955.4951967593,2009-05-22,11:53:05
31.194771,121.43639,0,118,39955.4952546296,2009-05-22,11:53:10
31.194784,121.436387,0,119,39955.4953125,2009-05-22,11:53:15
31.194785,121.436387,0,119,39955.4953703704,2009-05-22,11:53:20
31.194785,121.436387,0,119,39955.4954050926,2009-05-22,11:53:23
31.194782,121.436386,0,119,39955.4954282407,2009-05-22,11:53:25
31.194753,121.436404,0,119,39955.4954861111,2009-05-22,11:53:30
31.194738,121.43642,0,118,39955.4955439815,2009-05-22,11:53:35
31.194688,121.436372,0,117,39955.4956018519,2009-05-22,11:53:40
31.194667,121.436335,0,115,39955.4956597222,2009-05-22,11:53:45
31.194667,121.436335,0,115,39955.4956944444,2009-05-22,11:53:48
31.194672,121.436343,0,115,39955.4957175926,2009-05-22,11:53:50
31.194633,121.436304,0,113,39955.495775463,2009-05-22,11:53:55
31.194621,121.436301,0,112,39955.4958333333,2009-05-22,11:54:00
31.194632,121.436314,0,112,39955.4958912037,2009-05-22,11:54:05
31.19464,121.436315,0,112,39955.4959490741,2009-05-22,11:54:10
31.194637,121.436314,0,112,39955.4960069444,2009-05-22,11:54:15
31.194637,121.436314,0,112,39955.4960416667,2009-05-22,11:54:18
31.194643,121.436315,0,112,39955.4960648148,2009-05-22,11:54:20
31.194654,121.436318,0,112,39955.4961226852,2009-05-22,11:54:25
31.194675,121.43632,0,110,39955.4961805556,2009-05-22,11:54:30
31.194681,121.436365,0,110,39955.4962384259,2009-05-22,11:54:35
31.194679,121.436365,0,110,39955.4962962963,2009-05-22,11:54:40
31.194679,121.436365,0,110,39955.4963310185,2009-05-22,11:54:43
31.194675,121.436366,0,110,39955.4963541667,2009-05-22,11:54:45
31.194704,121.436411,0,110,39955.496412037,2009-05-22,11:54:50
31.19471,121.436413,0,110,39955.4964699074,2009-05-22,11:54:55
31.19471,121.436413,0,110,39955.4965046296,2009-05-22,11:54:58
31.194712,121.436412,0,110,39955.4965277778,2009-05-22,11:55:00
31.194703,121.436371,0,110,39955.4965856481,2009-05-22,11:55:05
31.194699,121.436366,0,110,39955.4966435185,2009-05-22,11:55:10
31.194707,121.436369,0,110,39955.4967013889,2009-05-22,11:55:15
31.194702,121.436366,0,110,39955.4967592593,2009-05-22,11:55:20
31.194697,121.436365,0,110,39955.4968171296,2009-05-22,11:55:25
31.194691,121.436363,0,110,39955.496875,2009-05-22,11:55:30
31.19469,121.436362,0,110,39955.4969328704,2009-05-22,11:55:35
31.194689,121.436361,0,110,39955.4969907407,2009-05-22,11:55:40
31.194691,121.436365,0,111,39955.4970486111,2009-05-22,11:55:45
31.194697,121.436369,0,110,39955.4971064815,2009-05-22,11:55:50
31.194696,121.436369,0,110,39955.4971643519,2009-05-22,11:55:55
31.194696,121.436369,0,110,39955.4971990741,2009-05-22,11:55:58
31.194697,121.436371,0,110,39955.4972222222,2009-05-22,11:56:00
31.194706,121.436374,0,110,39955.4972800926,2009-05-22,11:56:05
31.194716,121.436376,0,110,39955.497337963,2009-05-22,11:56:10
31.194757,121.436408,0,113,39955.4973958333,2009-05-22,11:56:15
31.194769,121.43641,0,113,39955.4974537037,2009-05-22,11:56:20
31.194774,121.436411,0,113,39955.4975115741,2009-05-22,11:56:25
31.194775,121.43641,0,113,39955.4975694444,2009-05-22,11:56:30
31.194775,121.43641,0,113,39955.4976041667,2009-05-22,11:56:33
31.194772,121.436408,0,113,39955.4976273148,2009-05-22,11:56:35
31.194762,121.436405,0,113,39955.4976851852,2009-05-22,11:56:40
31.194762,121.436405,0,113,39955.4977199074,2009-05-22,11:56:43
31.194758,121.436405,0,113,39955.4977430556,2009-05-22,11:56:45
31.194727,121.436397,0,111,39955.4978009259,2009-05-22,11:56:50
31.19473,121.436388,0,108,39955.4978587963,2009-05-22,11:56:55
31.194738,121.436379,0,110,39955.4979166667,2009-05-22,11:57:00
31.194739,121.436368,0,116,39955.497974537,2009-05-22,11:57:05
31.19474,121.436368,0,116,39955.4980324074,2009-05-22,11:57:10
31.194745,121.436369,0,115,39955.4980902778,2009-05-22,11:57:15
31.194745,121.436369,0,115,39955.498125,2009-05-22,11:57:18
31.194753,121.436371,0,115,39955.4981481481,2009-05-22,11:57:20
31.194808,121.436405,0,125,39955.4982060185,2009-05-22,11:57:25
31.194795,121.436412,0,124,39955.4982638889,2009-05-22,11:57:30
31.194792,121.436412,0,124,39955.4983217593,2009-05-22,11:57:35
31.194795,121.436413,0,124,39955.4983796296,2009-05-22,11:57:40
31.194795,121.436412,0,124,39955.4984375,2009-05-22,11:57:45
31.19479,121.43641,0,124,39955.4984953704,2009-05-22,11:57:50
31.19479,121.43641,0,124,39955.4985300926,2009-05-22,11:57:53
31.194789,121.43641,0,125,39955.4985532407,2009-05-22,11:57:55
31.194808,121.436428,0,127,39955.4986111111,2009-05-22,11:58:00
31.194822,121.436441,0,128,39955.4986689815,2009-05-22,11:58:05
31.194831,121.436444,0,128,39955.4987268519,2009-05-22,11:58:10
31.194842,121.436446,0,128,39955.4987847222,2009-05-22,11:58:15
31.194839,121.436445,0,128,39955.4988425926,2009-05-22,11:58:20
31.194838,121.436444,0,128,39955.498900463,2009-05-22,11:58:25
31.194838,121.436444,0,128,39955.4989351852,2009-05-22,11:58:28
31.194844,121.436446,0,128,39955.4989583333,2009-05-22,11:58:30
31.194826,121.436444,0,127,39955.4990162037,2009-05-22,11:58:35
31.194747,121.436409,0,119,39955.4990740741,2009-05-22,11:58:40
31.194711,121.436377,0,116,39955.4991319444,2009-05-22,11:58:45
31.194712,121.436377,0,116,39955.4991898148,2009-05-22,11:58:50
31.194712,121.436377,0,116,39955.4992476852,2009-05-22,11:58:55
31.194712,121.436377,0,116,39955.4992824074,2009-05-22,11:58:58
31.194707,121.436375,0,116,39955.4993055556,2009-05-22,11:59:00
31.194718,121.436379,0,116,39955.4993634259,2009-05-22,11:59:05
31.19476,121.436404,0,115,39955.4994212963,2009-05-22,11:59:10
31.194821,121.436475,0,114,39955.4994791667,2009-05-22,11:59:15
31.194887,121.436557,0,116,39955.499537037,2009-05-22,11:59:20
31.194918,121.436595,0,115,39955.4995949074,2009-05-22,11:59:25
31.19489,121.436645,0,116,39955.4996527778,2009-05-22,11:59:30
31.194863,121.436667,0,113,39955.4997106481,2009-05-22,11:59:35
31.19482,121.436614,0,110,39955.4997685185,2009-05-22,11:59:40
31.194831,121.436594,0,113,39955.4998263889,2009-05-22,11:59:45
31.194852,121.43658,0,115,39955.4998842593,2009-05-22,11:59:50
31.194852,121.43658,0,115,39955.4999189815,2009-05-22,11:59:53
31.194846,121.436577,0,115,39955.4999421296,2009-05-22,11:59:55
31.194837,121.436573,0,115,39955.5,2009-05-22,12:00:00
31.194837,121.436573,0,115,39955.5000347222,2009-05-22,12:00:03
31.194829,121.436568,0,115,39955.5000578704,2009-05-22,12:00:05
31.194819,121.436563,0,115,39955.5001157407,2009-05-22,12:00:10
31.194777,121.436482,0,116,39955.5001736111,2009-05-22,12:00:15
31.194734,121.436424,0,121,39955.5002314815,2009-05-22,12:00:20
31.194738,121.436411,0,124,39955.5002893518,2009-05-22,12:00:25
31.194741,121.436411,0,124,39955.5003472222,2009-05-22,12:00:30
31.194741,121.436411,0,124,39955.5003819444,2009-05-22,12:00:33
31.194745,121.436412,0,124,39955.5004050926,2009-05-22,12:00:35
31.194756,121.436415,0,124,39955.500462963,2009-05-22,12:00:40
31.19476,121.436416,0,124,39955.5005208333,2009-05-22,12:00:45
31.194756,121.436415,0,124,39955.5005787037,2009-05-22,12:00:50
31.194759,121.436417,0,124,39955.5006365741,2009-05-22,12:00:55
31.194759,121.436416,0,124,39955.5006944444,2009-05-22,12:01:00
31.194754,121.436414,0,124,39955.5007523148,2009-05-22,12:01:05
31.194748,121.436411,0,124,39955.5008101852,2009-05-22,12:01:10
31.194748,121.436411,0,124,39955.5008449074,2009-05-22,12:01:13
31.194744,121.436411,0,124,39955.5008680556,2009-05-22,12:01:15
31.19472,121.436404,0,124,39955.5009259259,2009-05-22,12:01:20
31.194689,121.436339,0,124,39955.5009837963,2009-05-22,12:01:25
31.194689,121.436339,0,124,39955.5010185185,2009-05-22,12:01:28
31.194685,121.436336,0,124,39955.5010416667,2009-05-22,12:01:30
31.194683,121.436288,0,125,39955.501099537,2009-05-22,12:01:35
31.194687,121.436284,0,126,39955.5011574074,2009-05-22,12:01:40
31.194688,121.436286,0,126,39955.5012152778,2009-05-22,12:01:45
31.194688,121.436286,0,126,39955.50125,2009-05-22,12:01:48
31.194692,121.436287,0,126,39955.5012731481,2009-05-22,12:01:50
31.194702,121.43629,0,126,39955.5013310185,2009-05-22,12:01:55
31.194711,121.436291,0,126,39955.5013888889,2009-05-22,12:02:00
31.194741,121.436302,0,126,39955.5014467593,2009-05-22,12:02:05
31.194764,121.43628,0,125,39955.5015046296,2009-05-22,12:02:10
31.194805,121.436368,0,125,39955.5015625,2009-05-22,12:02:15
31.194863,121.436465,0,123,39955.5016203704,2009-05-22,12:02:20
31.194899,121.436519,0,120,39955.5016782407,2009-05-22,12:02:25
31.194939,121.436462,0,120,39955.5017361111,2009-05-22,12:02:30
31.19494,121.43646,0,120,39955.5017939815,2009-05-22,12:02:35
31.194946,121.43646,0,119,39955.5018518518,2009-05-22,12:02:40
31.194739,121.436326,0,143,39955.5045717593,2009-05-22,12:06:35
31.194635,121.436272,0,147,39955.5046296296,2009-05-22,12:06:40
31.194678,121.436189,0,153,39955.5046875,2009-05-22,12:06:45
31.194724,121.436119,0,159,39955.5047453704,2009-05-22,12:06:50
31.194728,121.436175,0,163,39955.5048032407,2009-05-22,12:06:55
31.194765,121.436159,0,165,39955.5048611111,2009-05-22,12:07:00
31.194807,121.4362,0,201,39955.5049189815,2009-05-22,12:07:05
31.194879,121.436245,0,200,39955.5049768519,2009-05-22,12:07:10
31.194912,121.436222,0,200,39955.5050347222,2009-05-22,12:07:15
31.194924,121.436205,0,200,39955.5050925926,2009-05-22,12:07:20
31.19495,121.436162,0,200,39955.505150463,2009-05-22,12:07:25
31.194959,121.436164,0,200,39955.5052083333,2009-05-22,12:07:30
31.194968,121.436166,0,200,39955.5052662037,2009-05-22,12:07:35
31.195004,121.436159,0,201,39955.5053240741,2009-05-22,12:07:40
31.19508,121.436135,0,204,39955.5053819444,2009-05-22,12:07:45
31.195137,121.436174,0,207,39955.5054398148,2009-05-22,12:07:50
31.195212,121.436171,0,211,39955.5054976852,2009-05-22,12:07:55
31.195273,121.436147,0,216,39955.5055555556,2009-05-22,12:08:00
31.195322,121.436159,0,220,39955.5056134259,2009-05-22,12:08:05
31.195366,121.436169,0,224,39955.5056712963,2009-05-22,12:08:10
31.195424,121.436134,0,227,39955.5057291667,2009-05-22,12:08:15
31.195433,121.436128,0,229,39955.505787037,2009-05-22,12:08:20
31.195438,121.436127,0,230,39955.5058449074,2009-05-22,12:08:25
31.195438,121.436127,0,230,39955.5058796296,2009-05-22,12:08:28
31.195446,121.436128,0,230,39955.5059027778,2009-05-22,12:08:30
31.195507,121.43608,0,234,39955.5059606481,2009-05-22,12:08:35
31.19558,121.436084,0,239,39955.5060185185,2009-05-22,12:08:40
31.195593,121.436079,0,238,39955.5060763889,2009-05-22,12:08:45
31.195641,121.436115,0,244,39955.5061342593,2009-05-22,12:08:50
31.195767,121.436087,0,248,39955.5061921296,2009-05-22,12:08:55
31.195869,121.436139,0,257,39955.50625,2009-05-22,12:09:00
31.195872,121.436167,0,259,39955.5063078704,2009-05-22,12:09:05
31.195843,121.436214,0,260,39955.5063657407,2009-05-22,12:09:10
31.195833,121.436214,0,261,39955.5064236111,2009-05-22,12:09:15
31.19581,121.436236,0,263,39955.5064814815,2009-05-22,12:09:20
31.19581,121.436238,0,263,39955.5065393519,2009-05-22,12:09:25
31.195813,121.436242,0,263,39955.5065972222,2009-05-22,12:09:30
31.195813,121.436242,0,263,39955.5066319444,2009-05-22,12:09:33
31.195813,121.436244,0,263,39955.5066550926,2009-05-22,12:09:35
31.195864,121.436146,0,270,39955.506712963,2009-05-22,12:09:40
31.195947,121.436066,0,276,39955.5067708333,2009-05-22,12:09:45
31.195949,121.436006,0,268,39955.5068287037,2009-05-22,12:09:50
31.195975,121.43598,0,266,39955.5068865741,2009-05-22,12:09:55
31.195988,121.435983,0,266,39955.5069444444,2009-05-22,12:10:00
31.196007,121.435981,0,266,39955.5070023148,2009-05-22,12:10:05
31.196011,121.435978,0,266,39955.5070601852,2009-05-22,12:10:10
31.196011,121.435978,0,266,39955.5070949074,2009-05-22,12:10:13
31.19601,121.435972,0,266,39955.5071180556,2009-05-22,12:10:15
31.196015,121.435981,0,265,39955.5071759259,2009-05-22,12:10:20
31.196017,121.43599,0,264,39955.5072337963,2009-05-22,12:10:25
31.196016,121.435999,0,264,39955.5072916667,2009-05-22,12:10:30
31.196015,121.436005,0,263,39955.507349537,2009-05-22,12:10:35
31.196013,121.436008,0,263,39955.5074074074,2009-05-22,12:10:40
31.196012,121.436005,0,262,39955.5074652778,2009-05-22,12:10:45
31.196009,121.435998,0,262,39955.5075231481,2009-05-22,12:10:50
31.196009,121.435998,0,262,39955.5075578704,2009-05-22,12:10:53
31.196004,121.435991,0,261,39955.5075810185,2009-05-22,12:10:55
31.196001,121.435981,0,260,39955.5076388889,2009-05-22,12:11:00
31.195998,121.435973,0,260,39955.5076967593,2009-05-22,12:11:05
31.195997,121.435972,0,259,39955.5077546296,2009-05-22,12:11:10
31.195997,121.435972,0,259,39955.5077893519,2009-05-22,12:11:13
31.195994,121.435979,0,259,39955.5078125,2009-05-22,12:11:15
31.196418,121.436088,0,244,39955.5087384259,2009-05-22,12:12:35
31.196822,121.436681,0,208,39955.5087962963,2009-05-22,12:12:40
31.197095,121.436804,0,258,39955.5088541667,2009-05-22,12:12:45
31.197073,121.436809,0,259,39955.508912037,2009-05-22,12:12:50
31.196991,121.4368,0,259,39955.5089699074,2009-05-22,12:12:55
31.196893,121.436809,0,259,39955.5090277778,2009-05-22,12:13:00
31.196806,121.436848,0,259,39955.5090856481,2009-05-22,12:13:05
31.196716,121.436881,0,259,39955.5091435185,2009-05-22,12:13:10
31.196623,121.436894,0,259,39955.5092013889,2009-05-22,12:13:15
31.196549,121.436899,0,259,39955.5092592593,2009-05-22,12:13:20
31.196531,121.436915,0,259,39955.5093171296,2009-05-22,12:13:25
31.196494,121.43692,0,259,39955.509375,2009-05-22,12:13:30
31.196341,121.436981,0,259,39955.5094328704,2009-05-22,12:13:35
31.196259,121.437004,0,258,39955.5094907407,2009-05-22,12:13:40
31.196232,121.437021,0,258,39955.5095486111,2009-05-22,12:13:45
31.196245,121.437012,0,257,39955.5096064815,2009-05-22,12:13:50
31.196194,121.436981,0,257,39955.5096643518,2009-05-22,12:13:55
31.19613,121.436936,0,257,39955.5097222222,2009-05-22,12:14:00
31.196085,121.436907,0,257,39955.5097800926,2009-05-22,12:14:05
31.196085,121.436907,0,257,39955.5098148148,2009-05-22,12:14:08
31.196085,121.436902,0,257,39955.509837963,2009-05-22,12:14:10
31.196101,121.436913,0,257,39955.5098958333,2009-05-22,12:14:15
31.196086,121.436925,0,257,39955.5099537037,2009-05-22,12:14:20
31.196086,121.436925,0,257,39955.5099884259,2009-05-22,12:14:23
31.196092,121.436922,0,257,39955.5100115741,2009-05-22,12:14:25
31.196105,121.436914,0,257,39955.5100694444,2009-05-22,12:14:30
31.196142,121.436886,0,257,39955.5101273148,2009-05-22,12:14:35
31.196143,121.436878,0,257,39955.5101851852,2009-05-22,12:14:40
31.196143,121.436878,0,257,39955.5102199074,2009-05-22,12:14:43
31.196142,121.436884,0,257,39955.5102430556,2009-05-22,12:14:45
31.1962,121.436908,0,257,39955.5103009259,2009-05-22,12:14:50
31.196218,121.436919,0,257,39955.5103587963,2009-05-22,12:14:55
31.19617,121.436988,0,257,39955.5104166667,2009-05-22,12:15:00
31.196148,121.437024,0,257,39955.510474537,2009-05-22,12:15:05
31.196133,121.437024,0,257,39955.5105324074,2009-05-22,12:15:10
31.196123,121.437024,0,257,39955.5105902778,2009-05-22,12:15:15
31.196114,121.437023,0,257,39955.5106481481,2009-05-22,12:15:20
31.196097,121.43701,0,257,39955.5107060185,2009-05-22,12:15:25
31.196099,121.436982,0,257,39955.5107638889,2009-05-22,12:15:30
31.196072,121.436945,0,257,39955.5108217593,2009-05-22,12:15:35
31.196047,121.4369,0,257,39955.5108796296,2009-05-22,12:15:40
31.196022,121.436837,0,257,39955.5109375,2009-05-22,12:15:45
31.196016,121.436806,0,258,39955.5109953704,2009-05-22,12:15:50
31.195999,121.436826,0,258,39955.5110532407,2009-05-22,12:15:55
31.195992,121.436893,0,258,39955.5111111111,2009-05-22,12:16:00
31.195972,121.435618,0,346,39955.5122685185,2009-05-22,12:17:40
31.195985,121.434848,0,857,39955.5123263889,2009-05-22,12:17:45
31.19595,121.43508,0,858,39955.5123842593,2009-05-22,12:17:50
31.196005,121.43506,0,855,39955.5124421296,2009-05-22,12:17:55
31.195999,121.435111,0,848,39955.5125,2009-05-22,12:18:00
31.195999,121.435111,0,848,39955.5125347222,2009-05-22,12:18:03
31.196001,121.435112,0,847,39955.5125578704,2009-05-22,12:18:05
31.196144,121.435278,0,824,39955.5126157407,2009-05-22,12:18:10
31.196237,121.435402,0,785,39955.5126736111,2009-05-22,12:18:15
31.196289,121.435521,0,686,39955.5127314815,2009-05-22,12:18:20
31.196416,121.435527,0,612,39955.5127893519,2009-05-22,12:18:25
31.196443,121.435755,0,466,39955.5128472222,2009-05-22,12:18:30
31.196456,121.435797,0,442,39955.5129050926,2009-05-22,12:18:35
31.196455,121.435794,0,441,39955.512962963,2009-05-22,12:18:40
31.196455,121.435794,0,441,39955.5129976852,2009-05-22,12:18:43
31.196449,121.435796,0,440,39955.5130208333,2009-05-22,12:18:45
31.196309,121.435824,0,421,39955.5130787037,2009-05-22,12:18:50
31.196242,121.435839,0,417,39955.5131365741,2009-05-22,12:18:55
31.196246,121.435841,0,416,39955.5131944444,2009-05-22,12:19:00
31.196252,121.435843,0,416,39955.5132523148,2009-05-22,12:19:05
31.196252,121.435843,0,415,39955.5133101852,2009-05-22,12:19:10
31.196252,121.435843,0,415,39955.5133449074,2009-05-22,12:19:13
31.196252,121.435843,0,415,39955.5133680556,2009-05-22,12:19:15
31.196242,121.435837,0,409,39955.5134259259,2009-05-22,12:19:20
31.196248,121.435832,0,406,39955.5134837963,2009-05-22,12:19:25
31.196254,121.435832,0,405,39955.5135416667,2009-05-22,12:19:30
31.196258,121.435834,0,404,39955.513599537,2009-05-22,12:19:35
31.196258,121.435835,0,404,39955.5136574074,2009-05-22,12:19:40
31.19626,121.435835,0,404,39955.5137152778,2009-05-22,12:19:45
31.19626,121.435835,0,404,39955.51375,2009-05-22,12:19:48
31.196266,121.435837,0,403,39955.5137731481,2009-05-22,12:19:50
31.196272,121.435828,0,402,39955.5138310185,2009-05-22,12:19:55
31.196259,121.435811,0,374,39955.5138888889,2009-05-22,12:20:00
31.196259,121.435811,0,374,39955.5139236111,2009-05-22,12:20:03
31.196251,121.435807,0,373,39955.5139467593,2009-05-22,12:20:05
31.196225,121.435792,0,364,39955.5140046296,2009-05-22,12:20:10
31.196229,121.435711,0,356,39955.5140625,2009-05-22,12:20:15
31.196251,121.435639,0,342,39955.5141203704,2009-05-22,12:20:20
31.196271,121.435579,0,337,39955.5141782407,2009-05-22,12:20:25
31.196259,121.435543,0,335,39955.5142361111,2009-05-22,12:20:30
31.196168,121.435605,0,335,39955.5142939815,2009-05-22,12:20:35
31.196134,121.435633,0,332,39955.5143518519,2009-05-22,12:20:40
31.19614,121.435635,0,332,39955.5144097222,2009-05-22,12:20:45
31.19614,121.435635,0,332,39955.5144675926,2009-05-22,12:20:50
31.196142,121.435637,0,332,39955.514525463,2009-05-22,12:20:55
31.196143,121.435637,0,333,39955.5145833333,2009-05-22,12:21:00
31.196143,121.435637,0,333,39955.5146180556,2009-05-22,12:21:03
31.196137,121.435633,0,333,39955.5146412037,2009-05-22,12:21:05
31.196115,121.435576,0,325,39955.5146990741,2009-05-22,12:21:10
31.19611,121.435571,0,321,39955.5147569444,2009-05-22,12:21:15
31.196105,121.435568,0,322,39955.5148148148,2009-05-22,12:21:20
31.196105,121.435568,0,322,39955.514849537,2009-05-22,12:21:23
31.196107,121.435565,0,321,39955.5148726852,2009-05-22,12:21:25
31.19612,121.435415,0,310,39955.5149305556,2009-05-22,12:21:30
31.196157,121.435365,0,304,39955.5149884259,2009-05-22,12:21:35
31.196153,121.435333,0,300,39955.5150462963,2009-05-22,12:21:40
31.196171,121.435321,0,297,39955.5151041667,2009-05-22,12:21:45
31.196198,121.435301,0,295,39955.515162037,2009-05-22,12:21:50
31.196199,121.435301,0,295,39955.5152199074,2009-05-22,12:21:55
31.196199,121.435301,0,295,39955.5152546296,2009-05-22,12:21:58
31.196192,121.435299,0,295,39955.5152777778,2009-05-22,12:22:00
31.196183,121.435297,0,295,39955.5153356481,2009-05-22,12:22:05
31.196183,121.435297,0,295,39955.5153703704,2009-05-22,12:22:08
31.196175,121.435294,0,295,39955.5153935185,2009-05-22,12:22:10
31.196337,121.432727,0,374,39955.5197916667,2009-05-22,12:28:30
31.196489,121.43256,0,338,39955.519849537,2009-05-22,12:28:35
31.196563,121.432744,0,348,39955.5199074074,2009-05-22,12:28:40
31.19649,121.432748,0,332,39955.5199652778,2009-05-22,12:28:45
31.196468,121.432784,0,324,39955.5200231481,2009-05-22,12:28:50
31.196446,121.432828,0,319,39955.5200810185,2009-05-22,12:28:55
31.196381,121.432766,0,307,39955.5201388889,2009-05-22,12:29:00
31.196332,121.432767,0,308,39955.5201967593,2009-05-22,12:29:05
31.196292,121.432767,0,302,39955.5202546296,2009-05-22,12:29:10
31.196285,121.432765,0,302,39955.5203125,2009-05-22,12:29:15
31.196285,121.432765,0,302,39955.5203472222,2009-05-22,12:29:18
31.196277,121.432764,0,302,39955.5203703704,2009-05-22,12:29:20
31.196267,121.432763,0,302,39955.5204282407,2009-05-22,12:29:25
31.196266,121.432763,0,301,39955.5204861111,2009-05-22,12:29:30
31.196266,121.432763,0,301,39955.5205208333,2009-05-22,12:29:33
31.196266,121.432763,0,301,39955.5205439815,2009-05-22,12:29:35
31.196304,121.432696,0,300,39955.5206018519,2009-05-22,12:29:40
31.196462,121.432703,0,313,39955.5206597222,2009-05-22,12:29:45
31.196504,121.432706,0,318,39955.5207175926,2009-05-22,12:29:50
31.196526,121.432736,0,320,39955.520775463,2009-05-22,12:29:55
31.196535,121.432739,0,321,39955.5208333333,2009-05-22,12:30:00
31.196538,121.432748,0,320,39955.5208912037,2009-05-22,12:30:05
31.19669,121.432794,0,322,39955.5209490741,2009-05-22,12:30:10
31.196665,121.432796,0,321,39955.5210069444,2009-05-22,12:30:15
31.196636,121.432778,0,321,39955.5210648148,2009-05-22,12:30:20
31.196632,121.432779,0,321,39955.5211226852,2009-05-22,12:30:25
31.196632,121.432779,0,321,39955.5211574074,2009-05-22,12:30:28
31.196639,121.432782,0,321,39955.5211805556,2009-05-22,12:30:30
31.196665,121.432789,0,321,39955.5212384259,2009-05-22,12:30:35
31.196638,121.432799,0,323,39955.5212962963,2009-05-22,12:30:40
31.196638,121.432799,0,323,39955.5213310185,2009-05-22,12:30:43
31.19664,121.432803,0,323,39955.5213541667,2009-05-22,12:30:45
31.19667,121.432829,0,321,39955.521412037,2009-05-22,12:30:50
31.19668,121.432839,0,321,39955.5214699074,2009-05-22,12:30:55
31.196692,121.43286,0,320,39955.5215277778,2009-05-22,12:31:00
31.196706,121.432898,0,320,39955.5215856481,2009-05-22,12:31:05
31.196709,121.432901,0,319,39955.5216435185,2009-05-22,12:31:10
31.196709,121.432901,0,319,39955.5216782407,2009-05-22,12:31:13
31.196702,121.4329,0,319,39955.5217013889,2009-05-22,12:31:15
31.196692,121.432897,0,319,39955.5217592593,2009-05-22,12:31:20
31.196681,121.432894,0,319,39955.5218171296,2009-05-22,12:31:25
31.196682,121.432891,0,319,39955.521875,2009-05-22,12:31:30
31.196687,121.43289,0,319,39955.5219328704,2009-05-22,12:31:35
31.196687,121.43289,0,319,39955.5219675926,2009-05-22,12:31:38
31.196684,121.432888,0,319,39955.5219907407,2009-05-22,12:31:40
31.196673,121.432883,0,319,39955.5220486111,2009-05-22,12:31:45
31.196586,121.432827,0,320,39955.5221064815,2009-05-22,12:31:50
31.196514,121.432819,0,320,39955.5221643519,2009-05-22,12:31:55
31.196474,121.432822,0,320,39955.5222222222,2009-05-22,12:32:00
31.196469,121.432812,0,320,39955.5222800926,2009-05-22,12:32:05
31.196469,121.432812,0,320,39955.5223148148,2009-05-22,12:32:08
31.196463,121.432809,0,320,39955.522337963,2009-05-22,12:32:10
31.196454,121.432806,0,321,39955.5223958333,2009-05-22,12:32:15
31.196405,121.432772,0,321,39955.5224537037,2009-05-22,12:32:20
31.196357,121.432755,0,321,39955.5225115741,2009-05-22,12:32:25
31.196331,121.432741,0,320,39955.5225694444,2009-05-22,12:32:30
31.196326,121.432738,0,321,39955.5226273148,2009-05-22,12:32:35
31.196325,121.432738,0,321,39955.5226851852,2009-05-22,12:32:40
31.196319,121.432736,0,321,39955.5227430556,2009-05-22,12:32:45
31.196312,121.432734,0,321,39955.5228009259,2009-05-22,12:32:50
31.196311,121.432733,0,321,39955.5228587963,2009-05-22,12:32:55
31.196313,121.432734,0,320,39955.5229166667,2009-05-22,12:33:00
31.196313,121.432734,0,320,39955.5229513889,2009-05-22,12:33:03
31.196317,121.432738,0,320,39955.522974537,2009-05-22,12:33:05
31.196365,121.432822,0,320,39955.5230324074,2009-05-22,12:33:10
31.196419,121.432897,0,320,39955.5230902778,2009-05-22,12:33:15
31.196488,121.432951,0,319,39955.5231481481,2009-05-22,12:33:20
31.196554,121.432964,0,319,39955.5232060185,2009-05-22,12:33:25
31.196719,121.433171,0,317,39955.5232638889,2009-05-22,12:33:30
31.19697,121.433313,0,316,39955.5233217593,2009-05-22,12:33:35
31.19714,121.433369,0,315,39955.5233796296,2009-05-22,12:33:40
31.197144,121.433486,0,314,39955.5234375,2009-05-22,12:33:45
31.197243,121.433544,0,311,39955.5234953704,2009-05-22,12:33:50
31.197312,121.433598,0,309,39955.5235532407,2009-05-22,12:33:55
31.197347,121.433628,0,307,39955.5236111111,2009-05-22,12:34:00
31.197368,121.433678,0,303,39955.5236689815,2009-05-22,12:34:05
31.197367,121.433716,0,299,39955.5237268518,2009-05-22,12:34:10
31.197369,121.433727,0,296,39955.5237847222,2009-05-22,12:34:15
31.197371,121.433754,0,294,39955.5238425926,2009-05-22,12:34:20
31.197393,121.433752,0,291,39955.523900463,2009-05-22,12:34:25
31.197405,121.433741,0,290,39955.5239583333,2009-05-22,12:34:30
31.197356,121.433718,0,288,39955.5240162037,2009-05-22,12:34:35
31.197193,121.433674,0,286,39955.5240740741,2009-05-22,12:34:40
31.196889,121.433801,0,284,39955.5241319444,2009-05-22,12:34:45
31.196682,121.433876,0,283,39955.5241898148,2009-05-22,12:34:50
31.196552,121.433884,0,281,39955.5242476852,2009-05-22,12:34:55
31.196447,121.433892,0,279,39955.5243055556,2009-05-22,12:35:00
31.196384,121.433889,0,277,39955.5243634259,2009-05-22,12:35:05
31.196361,121.433843,0,277,39955.5244212963,2009-05-22,12:35:10
31.19632,121.433813,0,276,39955.5244791667,2009-05-22,12:35:15
31.196285,121.433784,0,275,39955.524537037,2009-05-22,12:35:20
31.196299,121.433672,0,275,39955.5245949074,2009-05-22,12:35:25
31.196319,121.433539,0,274,39955.5246527778,2009-05-22,12:35:30
31.196346,121.433413,0,274,39955.5247106481,2009-05-22,12:35:35
31.196368,121.433325,0,274,39955.5247685185,2009-05-22,12:35:40
31.198075,121.433092,0,274,39955.5248263889,2009-05-22,12:35:45
31.198626,121.432985,0,274,39955.5248842593,2009-05-22,12:35:50
31.198801,121.432985,0,274,39955.5249421296,2009-05-22,12:35:55
31.198808,121.43303,0,274,39955.525,2009-05-22,12:36:00
31.198877,121.432959,0,274,39955.5250578704,2009-05-22,12:36:05
31.198877,121.432959,0,274,39955.5250925926,2009-05-22,12:36:08
31.198869,121.432958,0,274,39955.5251157407,2009-05-22,12:36:10
31.198879,121.432899,0,274,39955.5251736111,2009-05-22,12:36:15
31.198818,121.432872,0,273,39955.5252314815,2009-05-22,12:36:20
31.198728,121.432857,0,273,39955.5252893518,2009-05-22,12:36:25
31.198591,121.43284,0,273,39955.5253472222,2009-05-22,12:36:30
31.198472,121.432964,0,273,39955.5254050926,2009-05-22,12:36:35
31.198243,121.433008,0,273,39955.525462963,2009-05-22,12:36:40
31.197937,121.432988,0,273,39955.5255208333,2009-05-22,12:36:45
31.194939,121.435148,0,218,39955.5262152778,2009-05-22,12:37:45
31.194913,121.435138,0,219,39955.5262731481,2009-05-22,12:37:50
31.194894,121.435109,0,220,39955.5263310185,2009-05-22,12:37:55
31.194879,121.435085,0,220,39955.5263888889,2009-05-22,12:38:00
31.194877,121.435075,0,219,39955.5264467593,2009-05-22,12:38:05
31.194889,121.435076,0,219,39955.5265046296,2009-05-22,12:38:10
31.194909,121.435071,0,218,39955.5265625,2009-05-22,12:38:15
31.194955,121.434948,0,218,39955.5266203704,2009-05-22,12:38:20
31.195237,121.434627,0,217,39955.5266782407,2009-05-22,12:38:25
31.195421,121.434426,0,216,39955.5267361111,2009-05-22,12:38:30
31.195441,121.434386,0,214,39955.5267939815,2009-05-22,12:38:35
31.195688,121.434157,0,212,39955.5268518519,2009-05-22,12:38:40
31.195846,121.4339,0,208,39955.5269097222,2009-05-22,12:38:45
31.195975,121.433701,0,206,39955.5269675926,2009-05-22,12:38:50
31.196051,121.433598,0,205,39955.527025463,2009-05-22,12:38:55
31.196065,121.433582,0,204,39955.5270833333,2009-05-22,12:39:00
31.196064,121.433581,0,204,39955.5271412037,2009-05-22,12:39:05
31.196064,121.433581,0,204,39955.5271759259,2009-05-22,12:39:08
31.196066,121.433583,0,204,39955.5271990741,2009-05-22,12:39:10
31.19612,121.433589,0,203,39955.5272569444,2009-05-22,12:39:15
31.196217,121.433569,0,203,39955.5273148148,2009-05-22,12:39:20
31.196266,121.433507,0,204,39955.5273726852,2009-05-22,12:39:25
31.196277,121.433437,0,204,39955.5274305556,2009-05-22,12:39:30
31.196303,121.433297,0,204,39955.5274884259,2009-05-22,12:39:35
31.196285,121.433189,0,205,39955.5275462963,2009-05-22,12:39:40
31.196237,121.433121,0,206,39955.5276041667,2009-05-22,12:39:45
31.196206,121.433053,0,206,39955.527662037,2009-05-22,12:39:50
31.196148,121.433026,0,207,39955.5277199074,2009-05-22,12:39:55
31.195726,121.432975,0,34,39955.5287037037,2009-05-22,12:41:20
31.195595,121.433302,0,197,39955.5287615741,2009-05-22,12:41:25
31.195504,121.433382,0,205,39955.5288194444,2009-05-22,12:41:30
31.195525,121.433407,0,205,39955.5288773148,2009-05-22,12:41:35
31.195772,121.433477,0,206,39955.5289351852,2009-05-22,12:41:40
31.196316,121.433543,0,206,39955.5289930556,2009-05-22,12:41:45
31.196635,121.433515,0,206,39955.5290509259,2009-05-22,12:41:50
31.196944,121.433449,0,207,39955.5291087963,2009-05-22,12:41:55
31.197275,121.433363,0,207,39955.5291666667,2009-05-22,12:42:00
31.197487,121.433359,0,208,39955.529224537,2009-05-22,12:42:05
31.19677,121.432864,0,-117,39955.5310185185,2009-05-22,12:44:40
31.19662,121.432586,0,63,39955.5310763889,2009-05-22,12:44:45
31.196743,121.432863,0,107,39955.5333333333,2009-05-22,12:48:00
31.196743,121.432922,0,109,39955.5333912037,2009-05-22,12:48:05
31.196897,121.432977,0,111,39955.5334490741,2009-05-22,12:48:10
31.196878,121.432986,0,111,39955.5335069444,2009-05-22,12:48:15
31.196843,121.432986,0,111,39955.5335648148,2009-05-22,12:48:20
31.196875,121.433028,0,113,39955.5336226852,2009-05-22,12:48:25
31.196867,121.433027,0,113,39955.5336805556,2009-05-22,12:48:30
31.196861,121.433025,0,113,39955.5337384259,2009-05-22,12:48:35
31.196858,121.433024,0,113,39955.5337962963,2009-05-22,12:48:40
31.196858,121.433024,0,113,39955.5338310185,2009-05-22,12:48:43
31.196856,121.433022,0,113,39955.5338541667,2009-05-22,12:48:45
31.196846,121.432999,0,113,39955.533912037,2009-05-22,12:48:50
31.196851,121.432898,0,114,39955.5339699074,2009-05-22,12:48:55
31.196838,121.432793,0,116,39955.5340277778,2009-05-22,12:49:00
31.196741,121.432769,0,118,39955.5340856481,2009-05-22,12:49:05
31.196725,121.432768,0,120,39955.5341435185,2009-05-22,12:49:10
31.196671,121.432797,0,122,39955.5342013889,2009-05-22,12:49:15
31.196626,121.43282,0,123,39955.5342592593,2009-05-22,12:49:20
31.196648,121.432817,0,125,39955.5343171296,2009-05-22,12:49:25
31.196606,121.43278,0,125,39955.534375,2009-05-22,12:49:30
31.196944,121.432519,0,127,39955.5344328704,2009-05-22,12:49:35
31.19692,121.432522,0,127,39955.5344907407,2009-05-22,12:49:40
31.196872,121.432541,0,127,39955.5345486111,2009-05-22,12:49:45
31.196836,121.432547,0,127,39955.5346064815,2009-05-22,12:49:50
31.196792,121.432554,0,127,39955.5346643519,2009-05-22,12:49:55
31.196746,121.432581,0,127,39955.5347222222,2009-05-22,12:50:00
31.196693,121.432614,0,127,39955.5347800926,2009-05-22,12:50:05
31.196624,121.432645,0,127,39955.534837963,2009-05-22,12:50:10
31.196539,121.432698,0,126,39955.5348958333,2009-05-22,12:50:15
31.196473,121.432755,0,126,39955.5349537037,2009-05-22,12:50:20
31.235001,121.470624,0,129,39955.5475694444,2009-05-22,13:08:30
31.235086,121.470629,0,127,39955.5476273148,2009-05-22,13:08:35
31.235176,121.470572,0,127,39955.5476851852,2009-05-22,13:08:40
31.235037,121.470546,0,127,39955.5477430556,2009-05-22,13:08:45
31.234981,121.47049,0,127,39955.5478009259,2009-05-22,13:08:50
31.234989,121.470438,0,129,39955.5478587963,2009-05-22,13:08:55
31.234983,121.470432,0,129,39955.5479166667,2009-05-22,13:09:00
31.234983,121.470432,0,129,39955.5479513889,2009-05-22,13:09:03
31.234978,121.470425,0,128,39955.547974537,2009-05-22,13:09:05
31.235259,121.469544,0,54,39955.5484375,2009-05-22,13:09:45
31.235132,121.469542,0,118,39955.5484953704,2009-05-22,13:09:50
31.235103,121.46959,0,117,39955.5485532407,2009-05-22,13:09:55
31.235082,121.469603,0,117,39955.5486111111,2009-05-22,13:10:00
31.220976,121.415556,0,123,39955.5673611111,2009-05-22,13:37:00
31.221073,121.415202,0,106,39955.5674189815,2009-05-22,13:37:05
31.221105,121.415129,0,103,39955.5674768519,2009-05-22,13:37:10
31.221003,121.415182,0,109,39955.5675347222,2009-05-22,13:37:15
31.221043,121.415174,0,102,39955.5675925926,2009-05-22,13:37:20
31.221063,121.415167,0,95,39955.567650463,2009-05-22,13:37:25
31.221025,121.415211,0,102,39955.5677083333,2009-05-22,13:37:30
31.221019,121.415281,0,98,39955.5677662037,2009-05-22,13:37:35
31.220971,121.415359,0,89,39955.5678240741,2009-05-22,13:37:40
31.220983,121.415381,0,82,39955.5678819444,2009-05-22,13:37:45
31.221001,121.4154,0,80,39955.5679398148,2009-05-22,13:37:50
31.221013,121.415441,0,75,39955.5679976852,2009-05-22,13:37:55
31.221008,121.41546,0,72,39955.5680555556,2009-05-22,13:38:00
31.221008,121.41546,0,72,39955.5680902778,2009-05-22,13:38:03
31.221007,121.415468,0,71,39955.5681134259,2009-05-22,13:38:05
31.221006,121.415477,0,70,39955.5681712963,2009-05-22,13:38:10
31.221003,121.415476,0,70,39955.5682291667,2009-05-22,13:38:15
31.221004,121.415476,0,69,39955.568287037,2009-05-22,13:38:20
31.221003,121.415476,0,69,39955.5683449074,2009-05-22,13:38:25
31.220999,121.415474,0,69,39955.5684027778,2009-05-22,13:38:30
31.220999,121.415474,0,69,39955.5684375,2009-05-22,13:38:33
31.221003,121.415476,0,69,39955.5684606481,2009-05-22,13:38:35
31.221027,121.4155,0,68,39955.5685185185,2009-05-22,13:38:40
31.221032,121.415545,0,67,39955.5685763889,2009-05-22,13:38:45
31.221054,121.415582,0,68,39955.5686342593,2009-05-22,13:38:50
31.221044,121.415665,0,65,39955.5686921296,2009-05-22,13:38:55
31.221048,121.41569,0,65,39955.56875,2009-05-22,13:39:00
31.221059,121.415728,0,65,39955.5688078704,2009-05-22,13:39:05
31.221059,121.415742,0,66,39955.5688657407,2009-05-22,13:39:10
31.221059,121.415742,0,66,39955.568900463,2009-05-22,13:39:13
31.221057,121.415745,0,67,39955.5689236111,2009-05-22,13:39:15
31.221082,121.415752,0,68,39955.5689814815,2009-05-22,13:39:20
31.221097,121.415762,0,69,39955.5690393519,2009-05-22,13:39:25
31.221119,121.415767,0,75,39955.5690972222,2009-05-22,13:39:30
31.221119,121.415767,0,75,39955.5691319444,2009-05-22,13:39:33
31.221127,121.415766,0,76,39955.5691550926,2009-05-22,13:39:35
31.221187,121.415754,0,78,39955.569212963,2009-05-22,13:39:40
31.221223,121.415743,0,80,39955.5692708333,2009-05-22,13:39:45
31.221325,121.415715,0,78,39955.5693287037,2009-05-22,13:39:50
31.221062,121.415669,0,73,39955.5802083333,2009-05-22,13:55:30
31.221055,121.415648,0,74,39955.5802662037,2009-05-22,13:55:35
31.220982,121.415613,0,75,39955.5803240741,2009-05-22,13:55:40
31.221007,121.415599,0,72,39955.5803819444,2009-05-22,13:55:45
31.221021,121.415614,0,70,39955.5804398148,2009-05-22,13:55:50
31.221026,121.415617,0,69,39955.5804976852,2009-05-22,13:55:55
31.221028,121.415617,0,68,39955.5805555556,2009-05-22,13:56:00
31.221031,121.415618,0,68,39955.5806134259,2009-05-22,13:56:05
31.221034,121.415618,0,68,39955.5806712963,2009-05-22,13:56:10
31.221034,121.415618,0,68,39955.5807291667,2009-05-22,13:56:15
31.221034,121.415617,0,68,39955.580787037,2009-05-22,13:56:20
31.221036,121.415618,0,67,39955.5808449074,2009-05-22,13:56:25
31.22104,121.415619,0,68,39955.5809027778,2009-05-22,13:56:30
31.221041,121.415619,0,68,39955.5809606481,2009-05-22,13:56:35
31.221042,121.415619,0,68,39955.5810185185,2009-05-22,13:56:40
31.221042,121.415619,0,68,39955.5810763889,2009-05-22,13:56:45
31.221042,121.415619,0,68,39955.5811342593,2009-05-22,13:56:50
31.221042,121.415619,0,69,39955.5811921296,2009-05-22,13:56:55
31.221042,121.41562,0,69,39955.58125,2009-05-22,13:57:00
31.221041,121.415618,0,68,39955.5813078704,2009-05-22,13:57:05
31.221041,121.415617,0,68,39955.5813657407,2009-05-22,13:57:10
31.221038,121.415614,0,68,39955.5814236111,2009-05-22,13:57:15
31.221037,121.415613,0,68,39955.5814814815,2009-05-22,13:57:20
31.221037,121.415613,0,68,39955.5815393519,2009-05-22,13:57:25
31.221036,121.415612,0,68,39955.5815972222,2009-05-22,13:57:30
31.22103,121.415612,0,69,39955.5816550926,2009-05-22,13:57:35
31.221025,121.415611,0,69,39955.581712963,2009-05-22,13:57:40
31.22102,121.415611,0,69,39955.5817708333,2009-05-22,13:57:45
31.221015,121.415607,0,69,39955.5818287037,2009-05-22,13:57:50
31.221013,121.415603,0,70,39955.5818865741,2009-05-22,13:57:55
31.221009,121.415601,0,71,39955.5819444444,2009-05-22,13:58:00
31.221002,121.415603,0,73,39955.5820023148,2009-05-22,13:58:05
31.220995,121.415608,0,75,39955.5820601852,2009-05-22,13:58:10
31.220991,121.41561,0,78,39955.5821180556,2009-05-22,13:58:15
31.220987,121.415607,0,79,39955.5821759259,2009-05-22,13:58:20
31.220983,121.415605,0,81,39955.5822337963,2009-05-22,13:58:25
31.220983,121.415605,0,81,39955.5822685185,2009-05-22,13:58:28
31.220979,121.415601,0,82,39955.5822916667,2009-05-22,13:58:30
31.220969,121.415605,0,84,39955.582349537,2009-05-22,13:58:35
31.220946,121.415614,0,77,39955.5824074074,2009-05-22,13:58:40
31.220938,121.415617,0,76,39955.5824652778,2009-05-22,13:58:45
31.220934,121.415617,0,77,39955.5825231481,2009-05-22,13:58:50
31.220933,121.415617,0,78,39955.5825810185,2009-05-22,13:58:55
31.220934,121.415618,0,79,39955.5826388889,2009-05-22,13:59:00
31.220935,121.415617,0,79,39955.5826967593,2009-05-22,13:59:05
31.220935,121.415617,0,79,39955.5827546296,2009-05-22,13:59:10
31.220935,121.415616,0,79,39955.5828125,2009-05-22,13:59:15
31.220934,121.415615,0,79,39955.5828703704,2009-05-22,13:59:20
31.220933,121.415614,0,79,39955.5829282407,2009-05-22,13:59:25
31.220932,121.415614,0,79,39955.5829861111,2009-05-22,13:59:30
31.220931,121.415613,0,79,39955.5830439815,2009-05-22,13:59:35
31.220931,121.415613,0,79,39955.5831018519,2009-05-22,13:59:40
31.22093,121.415614,0,79,39955.5831597222,2009-05-22,13:59:45
31.22093,121.415613,0,79,39955.5832175926,2009-05-22,13:59:50
31.22093,121.415613,0,79,39955.583275463,2009-05-22,13:59:55
31.22093,121.415614,0,79,39955.5833333333,2009-05-22,14:00:00
31.22093,121.415613,0,79,39955.5833912037,2009-05-22,14:00:05
31.22093,121.415613,0,79,39955.5834490741,2009-05-22,14:00:10
31.22093,121.415614,0,79,39955.5835069444,2009-05-22,14:00:15
31.220929,121.415613,0,79,39955.5835648148,2009-05-22,14:00:20
31.22093,121.415609,0,79,39955.5836226852,2009-05-22,14:00:25
31.22093,121.415601,0,78,39955.5836805556,2009-05-22,14:00:30
31.220929,121.415595,0,78,39955.5837384259,2009-05-22,14:00:35
31.220929,121.415592,0,77,39955.5837962963,2009-05-22,14:00:40
31.220932,121.415588,0,77,39955.5838541667,2009-05-22,14:00:45
31.220932,121.415588,0,77,39955.5838888889,2009-05-22,14:00:48
31.220934,121.415582,0,76,39955.583912037,2009-05-22,14:00:50
31.220945,121.415552,0,69,39955.5839699074,2009-05-22,14:00:55
31.220957,121.415525,0,64,39955.5840277778,2009-05-22,14:01:00
31.220977,121.415517,0,58,39955.5840856481,2009-05-22,14:01:05
31.220983,121.415509,0,55,39955.5841435185,2009-05-22,14:01:10
31.220985,121.415501,0,52,39955.5842013889,2009-05-22,14:01:15
31.220987,121.415498,0,51,39955.5842592593,2009-05-22,14:01:20
31.220987,121.4155,0,49,39955.5843171296,2009-05-22,14:01:25
31.220984,121.415501,0,47,39955.584375,2009-05-22,14:01:30
31.220984,121.415501,0,47,39955.5844097222,2009-05-22,14:01:33
31.220977,121.4155,0,46,39955.5844328704,2009-05-22,14:01:35
31.220968,121.415498,0,45,39955.5844907407,2009-05-22,14:01:40
31.220957,121.415497,0,43,39955.5845486111,2009-05-22,14:01:45
31.220945,121.415495,0,41,39955.5846064815,2009-05-22,14:01:50
31.220936,121.415495,0,39,39955.5846643519,2009-05-22,14:01:55
31.220929,121.415494,0,36,39955.5847222222,2009-05-22,14:02:00
31.220922,121.415491,0,32,39955.5847800926,2009-05-22,14:02:05
31.220918,121.41549,0,28,39955.584837963,2009-05-22,14:02:10
31.220915,121.415488,0,24,39955.5848958333,2009-05-22,14:02:15
31.220913,121.415484,0,19,39955.5849537037,2009-05-22,14:02:20
31.220913,121.41548,0,14,39955.5850115741,2009-05-22,14:02:25
31.220914,121.415476,0,9,39955.5850694444,2009-05-22,14:02:30
31.220916,121.415468,0,4,39955.5851273148,2009-05-22,14:02:35
31.220919,121.415466,0,0,39955.5851851852,2009-05-22,14:02:40
31.220922,121.415465,0,-2,39955.5852430556,2009-05-22,14:02:45
31.220924,121.415466,0,-4,39955.5853009259,2009-05-22,14:02:50
31.220925,121.415467,0,-6,39955.5853587963,2009-05-22,14:02:55
31.220926,121.415467,0,-6,39955.5854166667,2009-05-22,14:03:00
31.220926,121.415467,0,-6,39955.585474537,2009-05-22,14:03:05
31.220926,121.415466,0,-6,39955.5855324074,2009-05-22,14:03:10
31.220926,121.415466,0,-6,39955.5855902778,2009-05-22,14:03:15
31.220926,121.415465,0,-6,39955.5856481481,2009-05-22,14:03:20
31.220926,121.415465,0,-6,39955.5857060185,2009-05-22,14:03:25
31.220926,121.415466,0,-6,39955.5857638889,2009-05-22,14:03:30
31.220926,121.415466,0,-6,39955.5857986111,2009-05-22,14:03:33
31.220924,121.415468,0,-6,39955.5858217593,2009-05-22,14:03:35
31.220936,121.4155,0,-7,39955.5858796296,2009-05-22,14:03:40
31.220952,121.415538,0,3,39955.5859375,2009-05-22,14:03:45
31.220946,121.415523,0,5,39955.5859953704,2009-05-22,14:03:50
31.220956,121.415553,0,7,39955.5860532407,2009-05-22,14:03:55
31.220956,121.415553,0,7,39955.586087963,2009-05-22,14:03:58
31.220949,121.415561,0,15,39955.5861111111,2009-05-22,14:04:00
31.220955,121.415596,0,15,39955.5861689815,2009-05-22,14:04:05
31.220972,121.415627,0,18,39955.5862268518,2009-05-22,14:04:10
31.220975,121.415693,0,20,39955.5862847222,2009-05-22,14:04:15
31.221,121.415736,0,23,39955.5863425926,2009-05-22,14:04:20
31.221031,121.415803,0,26,39955.586400463,2009-05-22,14:04:25
31.221072,121.415916,0,28,39955.5864583333,2009-05-22,14:04:30
31.221087,121.416001,0,30,39955.5865162037,2009-05-22,14:04:35
31.221102,121.416077,0,32,39955.5865740741,2009-05-22,14:04:40
31.221129,121.416187,0,33,39955.5866319444,2009-05-22,14:04:45
31.221144,121.416257,0,31,39955.5866898148,2009-05-22,14:04:50
31.221144,121.416287,0,31,39955.5867476852,2009-05-22,14:04:55
31.221152,121.416273,0,32,39955.5868055556,2009-05-22,14:05:00
31.221163,121.41631,0,33,39955.5868634259,2009-05-22,14:05:05
31.221169,121.416314,0,32,39955.5869212963,2009-05-22,14:05:10
31.221169,121.416314,0,32,39955.5869560185,2009-05-22,14:05:13
31.221176,121.416319,0,32,39955.5869791667,2009-05-22,14:05:15
31.221177,121.416396,0,31,39955.587037037,2009-05-22,14:05:20
31.221234,121.416535,0,31,39955.5870949074,2009-05-22,14:05:25
31.221234,121.416576,0,31,39955.5871527778,2009-05-22,14:05:30
31.221253,121.416642,0,33,39955.5872106481,2009-05-22,14:05:35
31.221274,121.416735,0,31,39955.5872685185,2009-05-22,14:05:40
31.221294,121.416786,0,30,39955.5873263889,2009-05-22,14:05:45
31.221298,121.416814,0,29,39955.5873842593,2009-05-22,14:05:50
31.221298,121.416814,0,29,39955.5874189815,2009-05-22,14:05:53
31.221301,121.41682,0,28,39955.5874421296,2009-05-22,14:05:55
31.221312,121.416826,0,28,39955.5875,2009-05-22,14:06:00
31.221312,121.416826,0,28,39955.5875347222,2009-05-22,14:06:03
31.221316,121.416827,0,28,39955.5875578704,2009-05-22,14:06:05
31.221329,121.416827,0,29,39955.5876157407,2009-05-22,14:06:10
31.221341,121.416831,0,30,39955.5876736111,2009-05-22,14:06:15
31.221358,121.416886,0,33,39955.5877314815,2009-05-22,14:06:20
31.221361,121.416897,0,33,39955.5877893518,2009-05-22,14:06:25
31.221369,121.41694,0,34,39955.5878472222,2009-05-22,14:06:30
31.221369,121.41694,0,34,39955.5878819444,2009-05-22,14:06:33
31.221372,121.416934,0,34,39955.5879050926,2009-05-22,14:06:35
31.221381,121.416939,0,34,39955.587962963,2009-05-22,14:06:40
31.221423,121.417101,0,35,39955.5880208333,2009-05-22,14:06:45
31.221483,121.417301,0,35,39955.5880787037,2009-05-22,14:06:50
31.22153,121.417453,0,35,39955.5881365741,2009-05-22,14:06:55
31.221574,121.417509,0,34,39955.5881944444,2009-05-22,14:07:00
31.221588,121.417546,0,33,39955.5882523148,2009-05-22,14:07:05
31.221606,121.417556,0,33,39955.5883101852,2009-05-22,14:07:10
31.221634,121.41755,0,32,39955.5883680556,2009-05-22,14:07:15
31.221658,121.417612,0,32,39955.5884259259,2009-05-22,14:07:20
31.221672,121.417699,0,32,39955.5884837963,2009-05-22,14:07:25
31.221701,121.417836,0,32,39955.5885416667,2009-05-22,14:07:30
31.221721,121.417888,0,32,39955.588599537,2009-05-22,14:07:35
31.221735,121.417943,0,32,39955.5886574074,2009-05-22,14:07:40
31.221735,121.418048,0,31,39955.5887152778,2009-05-22,14:07:45
31.221738,121.418087,0,32,39955.5887731481,2009-05-22,14:07:50
31.221744,121.418088,0,32,39955.5888310185,2009-05-22,14:07:55
31.221744,121.418088,0,32,39955.5888657407,2009-05-22,14:07:58
31.221743,121.418088,0,32,39955.5888888889,2009-05-22,14:08:00
31.221754,121.418094,0,33,39955.5889467593,2009-05-22,14:08:05
31.221754,121.418094,0,33,39955.5889814815,2009-05-22,14:08:08
31.221757,121.418096,0,33,39955.5890046296,2009-05-22,14:08:10
31.221795,121.418127,0,34,39955.5890625,2009-05-22,14:08:15
31.221813,121.418342,0,34,39955.5891203704,2009-05-22,14:08:20
31.221842,121.418419,0,35,39955.5891782407,2009-05-22,14:08:25
31.221861,121.418521,0,37,39955.5892361111,2009-05-22,14:08:30
31.221885,121.418555,0,38,39955.5892939815,2009-05-22,14:08:35
31.221937,121.418551,0,41,39955.5893518519,2009-05-22,14:08:40
31.222006,121.418575,0,42,39955.5894097222,2009-05-22,14:08:45
31.222011,121.418592,0,44,39955.5894675926,2009-05-22,14:08:50
31.222011,121.418592,0,44,39955.5895023148,2009-05-22,14:08:53
31.222016,121.418593,0,45,39955.589525463,2009-05-22,14:08:55
31.222031,121.418594,0,45,39955.5895833333,2009-05-22,14:09:00
31.22203,121.418598,0,47,39955.5896412037,2009-05-22,14:09:05
31.222034,121.418602,0,47,39955.5896990741,2009-05-22,14:09:10
31.222033,121.418605,0,47,39955.5897569444,2009-05-22,14:09:15
31.22203,121.418608,0,47,39955.5898148148,2009-05-22,14:09:20
31.22203,121.418608,0,47,39955.589849537,2009-05-22,14:09:23
31.222025,121.418609,0,47,39955.5898726852,2009-05-22,14:09:25
31.222016,121.418609,0,47,39955.5899305556,2009-05-22,14:09:30
31.222004,121.418646,0,47,39955.5899884259,2009-05-22,14:09:35
31.221996,121.418645,0,47,39955.5900462963,2009-05-22,14:09:40
31.221992,121.418644,0,47,39955.5901041667,2009-05-22,14:09:45
31.221989,121.418643,0,47,39955.590162037,2009-05-22,14:09:50
31.221983,121.41864,0,47,39955.5902199074,2009-05-22,14:09:55
31.221975,121.418637,0,47,39955.5902777778,2009-05-22,14:10:00
31.22197,121.418632,0,47,39955.5903356481,2009-05-22,14:10:05
31.221968,121.418629,0,47,39955.5903935185,2009-05-22,14:10:10
31.221973,121.418629,0,47,39955.5904513889,2009-05-22,14:10:15
31.221973,121.418629,0,47,39955.5904861111,2009-05-22,14:10:18
31.221981,121.41863,0,47,39955.5905092593,2009-05-22,14:10:20
31.222019,121.418619,0,48,39955.5905671296,2009-05-22,14:10:25
31.222025,121.418615,0,49,39955.590625,2009-05-22,14:10:30
31.222026,121.418615,0,49,39955.5906828704,2009-05-22,14:10:35
31.222025,121.418619,0,49,39955.5907407407,2009-05-22,14:10:40
31.222023,121.418627,0,49,39955.5907986111,2009-05-22,14:10:45
31.22202,121.418635,0,50,39955.5908564815,2009-05-22,14:10:50
31.222019,121.418639,0,50,39955.5909143519,2009-05-22,14:10:55
31.222019,121.418644,0,50,39955.5909722222,2009-05-22,14:11:00
31.222024,121.41865,0,50,39955.5910300926,2009-05-22,14:11:05
31.222029,121.418655,0,50,39955.591087963,2009-05-22,14:11:10
31.222021,121.418655,0,50,39955.5911458333,2009-05-22,14:11:15
31.222019,121.418656,0,50,39955.5912037037,2009-05-22,14:11:20
31.222019,121.418657,0,49,39955.5912615741,2009-05-22,14:11:25
31.222019,121.418657,0,49,39955.5912962963,2009-05-22,14:11:28
31.222014,121.418657,0,49,39955.5913194444,2009-05-22,14:11:30
31.222004,121.418655,0,50,39955.5913773148,2009-05-22,14:11:35
31.221995,121.418656,0,50,39955.5914351852,2009-05-22,14:11:40
31.222031,121.418712,0,50,39955.5914930556,2009-05-22,14:11:45
31.222031,121.418712,0,50,39955.5915277778,2009-05-22,14:11:48
31.222032,121.418712,0,53,39955.5915509259,2009-05-22,14:11:50
31.222042,121.418714,0,54,39955.5916087963,2009-05-22,14:11:55
31.222056,121.418718,0,56,39955.5916666667,2009-05-22,14:12:00
31.222077,121.418737,0,58,39955.591724537,2009-05-22,14:12:05
31.222088,121.418766,0,61,39955.5917824074,2009-05-22,14:12:10
31.222104,121.418809,0,62,39955.5918402778,2009-05-22,14:12:15
31.222131,121.418874,0,64,39955.5918981481,2009-05-22,14:12:20
31.222161,121.418916,0,66,39955.5919560185,2009-05-22,14:12:25
31.222215,121.418932,0,66,39955.5920138889,2009-05-22,14:12:30
31.222235,121.418986,0,67,39955.5920717593,2009-05-22,14:12:35
31.222258,121.419057,0,69,39955.5921296296,2009-05-22,14:12:40
31.222286,121.419137,0,69,39955.5921875,2009-05-22,14:12:45
31.222308,121.419197,0,69,39955.5922453704,2009-05-22,14:12:50
31.222329,121.419303,0,69,39955.5923032407,2009-05-22,14:12:55
31.222372,121.419418,0,69,39955.5923611111,2009-05-22,14:13:00
31.222424,121.419507,0,70,39955.5924189815,2009-05-22,14:13:05
31.222478,121.41957,0,72,39955.5924768519,2009-05-22,14:13:10
31.222475,121.419563,0,71,39955.5925347222,2009-05-22,14:13:15
31.222476,121.41956,0,71,39955.5925925926,2009-05-22,14:13:20
31.222479,121.419562,0,71,39955.592650463,2009-05-22,14:13:25
31.222479,121.419562,0,71,39955.5926851852,2009-05-22,14:13:28
31.222473,121.419561,0,72,39955.5927083333,2009-05-22,14:13:30
31.222474,121.419605,0,76,39955.5927662037,2009-05-22,14:13:35
31.222456,121.419671,0,82,39955.5928240741,2009-05-22,14:13:40
31.222435,121.419729,0,83,39955.5928819444,2009-05-22,14:13:45
31.222446,121.419732,0,83,39955.5929398148,2009-05-22,14:13:50
31.222446,121.419732,0,83,39955.592974537,2009-05-22,14:13:53
31.22245,121.419735,0,83,39955.5929976852,2009-05-22,14:13:55
31.222468,121.419768,0,83,39955.5930555556,2009-05-22,14:14:00
31.222495,121.419764,0,79,39955.5931134259,2009-05-22,14:14:05
31.222517,121.419766,0,77,39955.5931712963,2009-05-22,14:14:10
31.222605,121.41969,0,74,39955.5932291667,2009-05-22,14:14:15
31.222649,121.419689,0,71,39955.593287037,2009-05-22,14:14:20
31.222705,121.419723,0,67,39955.5933449074,2009-05-22,14:14:25
31.222762,121.419744,0,61,39955.5934027778,2009-05-22,14:14:30
31.222808,121.419758,0,59,39955.5934606481,2009-05-22,14:14:35
31.222854,121.419781,0,60,39955.5935185185,2009-05-22,14:14:40
31.2229,121.419867,0,60,39955.5935763889,2009-05-22,14:14:45
31.222948,121.419939,0,59,39955.5936342593,2009-05-22,14:14:50
31.223011,121.419979,0,61,39955.5936921296,2009-05-22,14:14:55
31.223086,121.419987,0,67,39955.59375,2009-05-22,14:15:00
31.223156,121.420033,0,71,39955.5938078704,2009-05-22,14:15:05
31.223214,121.420112,0,72,39955.5938657407,2009-05-22,14:15:10
31.223241,121.420215,0,71,39955.5939236111,2009-05-22,14:15:15
31.223288,121.420283,0,68,39955.5939814815,2009-05-22,14:15:20
31.223348,121.4203,0,64,39955.5940393518,2009-05-22,14:15:25
31.223375,121.420317,0,64,39955.5940972222,2009-05-22,14:15:30
31.223381,121.420315,0,63,39955.5941550926,2009-05-22,14:15:35
31.223385,121.420317,0,62,39955.594212963,2009-05-22,14:15:40
31.223385,121.420317,0,62,39955.5942476852,2009-05-22,14:15:43
31.223382,121.420317,0,62,39955.5942708333,2009-05-22,14:15:45
31.22336,121.420343,0,62,39955.5943287037,2009-05-22,14:15:50
31.223351,121.420345,0,62,39955.5943865741,2009-05-22,14:15:55
31.223778,121.41994,0,120,39955.5946180556,2009-05-22,14:16:15
31.223329,121.420245,0,68,39955.5946759259,2009-05-22,14:16:20
31.223301,121.420231,0,68,39955.5947337963,2009-05-22,14:16:25
31.223429,121.420289,0,59,39955.5947916667,2009-05-22,14:16:30
31.223594,121.420356,0,48,39955.594849537,2009-05-22,14:16:35
31.223628,121.420386,0,51,39955.5949074074,2009-05-22,14:16:40
31.223631,121.420421,0,61,39955.5949652778,2009-05-22,14:16:45
31.223628,121.420433,0,63,39955.5950231481,2009-05-22,14:16:50
31.223629,121.420436,0,65,39955.5950810185,2009-05-22,14:16:55
31.223629,121.420436,0,65,39955.5951157407,2009-05-22,14:16:58
31.22363,121.420438,0,65,39955.5951388889,2009-05-22,14:17:00
31.223583,121.42048,0,63,39955.5951967593,2009-05-22,14:17:05
31.223551,121.42055,0,59,39955.5952546296,2009-05-22,14:17:10
31.223536,121.420598,0,57,39955.5953125,2009-05-22,14:17:15
31.223536,121.420599,0,57,39955.5953703704,2009-05-22,14:17:20
31.223536,121.420599,0,57,39955.5954050926,2009-05-22,14:17:23
31.223539,121.4206,0,57,39955.5954282407,2009-05-22,14:17:25
31.22352,121.420641,0,59,39955.5954861111,2009-05-22,14:17:30
31.223538,121.420688,0,62,39955.5955439815,2009-05-22,14:17:35
31.223553,121.420717,0,68,39955.5956018518,2009-05-22,14:17:40
31.223566,121.420731,0,69,39955.5956597222,2009-05-22,14:17:45
31.223598,121.420768,0,77,39955.5957175926,2009-05-22,14:17:50
31.22362,121.420787,0,79,39955.595775463,2009-05-22,14:17:55
31.223656,121.420849,0,87,39955.5958333333,2009-05-22,14:18:00
31.223703,121.42086,0,94,39955.5958912037,2009-05-22,14:18:05
31.223726,121.42088,0,96,39955.5959490741,2009-05-22,14:18:10
31.223753,121.420897,0,99,39955.5960069444,2009-05-22,14:18:15
31.22379,121.420918,0,102,39955.5960648148,2009-05-22,14:18:20
31.223807,121.420953,0,103,39955.5961226852,2009-05-22,14:18:25
31.223831,121.420968,0,109,39955.5961805556,2009-05-22,14:18:30
31.22387,121.420994,0,115,39955.5962384259,2009-05-22,14:18:35
31.223909,121.421015,0,122,39955.5962962963,2009-05-22,14:18:40
31.22395,121.421047,0,124,39955.5963541667,2009-05-22,14:18:45
31.223996,121.421075,0,125,39955.596412037,2009-05-22,14:18:50
31.224031,121.421051,0,130,39955.5964699074,2009-05-22,14:18:55
31.224077,121.421073,0,134,39955.5965277778,2009-05-22,14:19:00
31.224101,121.42111,0,137,39955.5965856481,2009-05-22,14:19:05
31.224151,121.421147,0,138,39955.5966435185,2009-05-22,14:19:10
31.22419,121.421174,0,140,39955.5967013889,2009-05-22,14:19:15
31.224222,121.421194,0,142,39955.5967592593,2009-05-22,14:19:20
31.224263,121.421222,0,144,39955.5968171296,2009-05-22,14:19:25
31.2243,121.421202,0,150,39955.596875,2009-05-22,14:19:30
31.224331,121.421231,0,155,39955.5969328704,2009-05-22,14:19:35
31.224381,121.421275,0,162,39955.5969907407,2009-05-22,14:19:40
31.224409,121.421316,0,166,39955.5970486111,2009-05-22,14:19:45
31.224439,121.42136,0,166,39955.5971064815,2009-05-22,14:19:50
31.224442,121.4215,0,161,39955.5971643519,2009-05-22,14:19:55
31.224494,121.421544,0,159,39955.5972222222,2009-05-22,14:20:00
31.224533,121.421576,0,161,39955.5972800926,2009-05-22,14:20:05
31.224571,121.421573,0,163,39955.597337963,2009-05-22,14:20:10
31.224594,121.421596,0,165,39955.5973958333,2009-05-22,14:20:15
31.224621,121.421625,0,166,39955.5974537037,2009-05-22,14:20:20
31.224665,121.421652,0,169,39955.5975115741,2009-05-22,14:20:25
31.22468,121.421715,0,166,39955.5975694444,2009-05-22,14:20:30
31.224702,121.421758,0,165,39955.5976273148,2009-05-22,14:20:35
31.224755,121.421823,0,157,39955.5976851852,2009-05-22,14:20:40
31.224816,121.421897,0,151,39955.5977430556,2009-05-22,14:20:45
31.224842,121.42195,0,150,39955.5978009259,2009-05-22,14:20:50
31.224875,121.421993,0,151,39955.5978587963,2009-05-22,14:20:55
31.224905,121.422052,0,142,39955.5979166667,2009-05-22,14:21:00
31.224947,121.422138,0,131,39955.597974537,2009-05-22,14:21:05
31.224996,121.422175,0,124,39955.5980324074,2009-05-22,14:21:10
31.22506,121.422195,0,126,39955.5980902778,2009-05-22,14:21:15
31.225114,121.422182,0,126,39955.5981481481,2009-05-22,14:21:20
31.225153,121.422162,0,126,39955.5982060185,2009-05-22,14:21:25
31.225199,121.422168,0,127,39955.5982638889,2009-05-22,14:21:30
31.225204,121.422168,0,128,39955.5983217593,2009-05-22,14:21:35
31.225207,121.422169,0,128,39955.5983796296,2009-05-22,14:21:40
31.225213,121.422171,0,128,39955.5984375,2009-05-22,14:21:45
31.225216,121.422172,0,129,39955.5984953704,2009-05-22,14:21:50
31.225214,121.422172,0,129,39955.5985532407,2009-05-22,14:21:55
31.225214,121.422172,0,129,39955.598587963,2009-05-22,14:21:58
31.225208,121.422171,0,129,39955.5986111111,2009-05-22,14:22:00
31.225169,121.422216,0,129,39955.5986689815,2009-05-22,14:22:05
31.225133,121.422265,0,129,39955.5987268519,2009-05-22,14:22:10
31.225143,121.422317,0,129,39955.5987847222,2009-05-22,14:22:15
31.225158,121.422326,0,129,39955.5988425926,2009-05-22,14:22:20
31.2252,121.422358,0,129,39955.598900463,2009-05-22,14:22:25
31.225222,121.422403,0,129,39955.5989583333,2009-05-22,14:22:30
31.225247,121.422428,0,129,39955.5990162037,2009-05-22,14:22:35
31.225283,121.422395,0,129,39955.5990740741,2009-05-22,14:22:40
31.225205,121.422344,0,129,39955.5991319444,2009-05-22,14:22:45
31.225134,121.422346,0,129,39955.5991898148,2009-05-22,14:22:50
31.225075,121.422303,0,129,39955.5992476852,2009-05-22,14:22:55
31.225084,121.422264,0,128,39955.5993055556,2009-05-22,14:23:00
31.225321,121.422289,0,74,39955.599537037,2009-05-22,14:23:20
31.225319,121.422217,0,122,39955.5995949074,2009-05-22,14:23:25
31.22536,121.422187,0,122,39955.5996527778,2009-05-22,14:23:30
31.225732,121.422971,0,149,39955.6001736111,2009-05-22,14:24:15
31.225149,121.422919,0,155,39955.6002314815,2009-05-22,14:24:20
31.224667,121.422929,0,123,39955.6002893519,2009-05-22,14:24:25
31.224783,121.422427,0,145,39955.6009259259,2009-05-22,14:25:20
31.224722,121.422415,0,126,39955.6009837963,2009-05-22,14:25:25
31.224722,121.422622,0,126,39955.6010416667,2009-05-22,14:25:30
31.224678,121.422627,0,122,39955.601099537,2009-05-22,14:25:35
31.22481,121.422667,0,122,39955.6011574074,2009-05-22,14:25:40
31.225087,121.422437,0,128,39955.6012731481,2009-05-22,14:25:50
31.225092,121.422481,0,123,39955.6013310185,2009-05-22,14:25:55
31.225212,121.422447,0,122,39955.6013888889,2009-05-22,14:26:00
31.225294,121.422426,0,122,39955.6014467593,2009-05-22,14:26:05
31.225386,121.422836,0,175,39955.6036458333,2009-05-22,14:29:15
31.225347,121.422728,0,139,39955.6037037037,2009-05-22,14:29:20
31.225329,121.422506,0,141,39955.6037615741,2009-05-22,14:29:25
31.225292,121.422358,0,140,39955.6038194444,2009-05-22,14:29:30
31.225297,121.422263,0,137,39955.6038773148,2009-05-22,14:29:35
31.225332,121.422302,0,178,39955.6039351852,2009-05-22,14:29:40
31.225351,121.422363,0,192,39955.6039930556,2009-05-22,14:29:45
31.225387,121.422329,0,217,39955.6040509259,2009-05-22,14:29:50
31.225399,121.422325,0,231,39955.6041087963,2009-05-22,14:29:55
31.225387,121.422347,0,251,39955.6041666667,2009-05-22,14:30:00
31.225387,121.422347,0,251,39955.6042013889,2009-05-22,14:30:03
31.225388,121.422349,0,254,39955.604224537,2009-05-22,14:30:05
31.225374,121.422355,0,252,39955.6042824074,2009-05-22,14:30:10
31.225302,121.422369,0,250,39955.6043402778,2009-05-22,14:30:15
31.225252,121.422361,0,251,39955.6043981481,2009-05-22,14:30:20
31.225177,121.422319,0,252,39955.6044560185,2009-05-22,14:30:25
31.225116,121.422278,0,252,39955.6045138889,2009-05-22,14:30:30
31.225057,121.42228,0,252,39955.6045717593,2009-05-22,14:30:35
31.225021,121.422323,0,251,39955.6046296296,2009-05-22,14:30:40
31.224955,121.422366,0,253,39955.6046875,2009-05-22,14:30:45
31.224869,121.422453,0,249,39955.6047453704,2009-05-22,14:30:50
31.22471,121.422525,0,243,39955.6048032407,2009-05-22,14:30:55
31.22459,121.422673,0,237,39955.6048611111,2009-05-22,14:31:00
31.224607,121.422699,0,236,39955.6049189815,2009-05-22,14:31:05
31.224607,121.422699,0,236,39955.6049537037,2009-05-22,14:31:08
31.224601,121.422697,0,235,39955.6049768519,2009-05-22,14:31:10
31.224577,121.422687,0,236,39955.6050347222,2009-05-22,14:31:15
31.224548,121.422615,0,236,39955.6050925926,2009-05-22,14:31:20
31.224505,121.422554,0,235,39955.605150463,2009-05-22,14:31:25
31.224352,121.422641,0,232,39955.6052083333,2009-05-22,14:31:30
31.224308,121.422622,0,232,39955.6052662037,2009-05-22,14:31:35
31.224265,121.422582,0,232,39955.6053240741,2009-05-22,14:31:40
31.22424,121.422503,0,231,39955.6053819444,2009-05-22,14:31:45
31.224291,121.422343,0,215,39955.6054398148,2009-05-22,14:31:50
31.224266,121.422327,0,209,39955.6054976852,2009-05-22,14:31:55
31.224226,121.422358,0,193,39955.6055555556,2009-05-22,14:32:00
31.224192,121.422399,0,181,39955.6056134259,2009-05-22,14:32:05
31.224185,121.422413,0,176,39955.6056712963,2009-05-22,14:32:10
31.224185,121.422413,0,176,39955.6057060185,2009-05-22,14:32:13
31.22418,121.42242,0,176,39955.6057291667,2009-05-22,14:32:15
31.224088,121.422523,0,172,39955.605787037,2009-05-22,14:32:20
31.224098,121.42258,0,167,39955.6058449074,2009-05-22,14:32:25
31.224047,121.422671,0,160,39955.6059027778,2009-05-22,14:32:30
31.223999,121.422677,0,156,39955.6059606481,2009-05-22,14:32:35
31.223951,121.422662,0,154,39955.6060185185,2009-05-22,14:32:40
31.223911,121.42266,0,153,39955.6060763889,2009-05-22,14:32:45
31.223908,121.422614,0,150,39955.6061342593,2009-05-22,14:32:50
31.223929,121.422532,0,149,39955.6061921296,2009-05-22,14:32:55
31.223864,121.42254,0,150,39955.60625,2009-05-22,14:33:00
31.223811,121.42253,0,151,39955.6063078704,2009-05-22,14:33:05
31.223762,121.422525,0,152,39955.6063657407,2009-05-22,14:33:10
31.223713,121.422526,0,152,39955.6064236111,2009-05-22,14:33:15
31.223639,121.422522,0,152,39955.6064814815,2009-05-22,14:33:20
31.223587,121.422505,0,151,39955.6065393519,2009-05-22,14:33:25
31.223548,121.422491,0,151,39955.6065972222,2009-05-22,14:33:30
31.223485,121.422503,0,151,39955.6066550926,2009-05-22,14:33:35
31.223432,121.422529,0,151,39955.606712963,2009-05-22,14:33:40
31.223408,121.422503,0,150,39955.6067708333,2009-05-22,14:33:45
31.223339,121.422451,0,149,39955.6068287037,2009-05-22,14:33:50
31.223305,121.422428,0,147,39955.6068865741,2009-05-22,14:33:55
31.223282,121.422422,0,147,39955.6069444444,2009-05-22,14:34:00
31.223306,121.422386,0,148,39955.6070023148,2009-05-22,14:34:05
31.223367,121.422306,0,152,39955.6070601852,2009-05-22,14:34:10
31.223394,121.422292,0,158,39955.6071180556,2009-05-22,14:34:15
31.223404,121.422288,0,165,39955.6071759259,2009-05-22,14:34:20
31.223407,121.422279,0,168,39955.6072337963,2009-05-22,14:34:25
31.223405,121.422276,0,173,39955.6072916667,2009-05-22,14:34:30
31.223409,121.422277,0,177,39955.607349537,2009-05-22,14:34:35
31.223415,121.422279,0,182,39955.6074074074,2009-05-22,14:34:40
31.223422,121.422281,0,186,39955.6074652778,2009-05-22,14:34:45
31.223428,121.422284,0,189,39955.6075231481,2009-05-22,14:34:50
31.223428,121.422284,0,189,39955.6075578704,2009-05-22,14:34:53
31.223434,121.422285,0,192,39955.6075810185,2009-05-22,14:34:55
31.223446,121.422287,0,194,39955.6076388889,2009-05-22,14:35:00
31.223456,121.42229,0,197,39955.6076967593,2009-05-22,14:35:05
31.223458,121.422291,0,199,39955.6077546296,2009-05-22,14:35:10
31.223458,121.422291,0,199,39955.6077893519,2009-05-22,14:35:13
31.223451,121.42229,0,200,39955.6078125,2009-05-22,14:35:15
31.223419,121.422298,0,200,39955.6078703704,2009-05-22,14:35:20
31.223388,121.422337,0,200,39955.6079282407,2009-05-22,14:35:25
31.223365,121.422369,0,200,39955.6079861111,2009-05-22,14:35:30
31.223342,121.42238,0,200,39955.6080439815,2009-05-22,14:35:35
31.223277,121.422355,0,200,39955.6081018519,2009-05-22,14:35:40
31.223241,121.42239,0,201,39955.6081597222,2009-05-22,14:35:45
31.223227,121.42238,0,201,39955.6082175926,2009-05-22,14:35:50
31.222977,121.422362,0,186,39955.6132523148,2009-05-22,14:43:05
31.222904,121.422396,0,189,39955.6133101852,2009-05-22,14:43:10
31.222888,121.422429,0,192,39955.6133680556,2009-05-22,14:43:15
31.222913,121.422438,0,192,39955.6134259259,2009-05-22,14:43:20
31.222919,121.422438,0,193,39955.6134837963,2009-05-22,14:43:25
31.222919,121.422438,0,193,39955.6135185185,2009-05-22,14:43:28
31.222927,121.42244,0,193,39955.6135416667,2009-05-22,14:43:30
31.222936,121.422443,0,193,39955.613599537,2009-05-22,14:43:35
31.222938,121.422443,0,193,39955.6136574074,2009-05-22,14:43:40
31.222942,121.422445,0,193,39955.6137152778,2009-05-22,14:43:45
31.222946,121.422446,0,193,39955.6137731481,2009-05-22,14:43:50
31.222946,121.422446,0,193,39955.6138078704,2009-05-22,14:43:53
31.222952,121.422448,0,193,39955.6138310185,2009-05-22,14:43:55
31.222983,121.422452,0,193,39955.6138888889,2009-05-22,14:44:00
31.223007,121.422458,0,193,39955.6139467593,2009-05-22,14:44:05
31.223011,121.422453,0,193,39955.6140046296,2009-05-22,14:44:10
31.223012,121.422453,0,193,39955.6140625,2009-05-22,14:44:15
31.223011,121.422453,0,193,39955.6141203704,2009-05-22,14:44:20
31.223014,121.422455,0,193,39955.6141782407,2009-05-22,14:44:25
31.223014,121.422455,0,193,39955.614212963,2009-05-22,14:44:28
31.223007,121.422453,0,193,39955.6142361111,2009-05-22,14:44:30
31.222996,121.42245,0,193,39955.6142939815,2009-05-22,14:44:35
31.222993,121.422448,0,193,39955.6143518519,2009-05-22,14:44:40
31.222993,121.422448,0,193,39955.6143865741,2009-05-22,14:44:43
31.222994,121.422449,0,193,39955.6144097222,2009-05-22,14:44:45
31.223022,121.422463,0,191,39955.6144675926,2009-05-22,14:44:50
31.223026,121.422464,0,191,39955.614525463,2009-05-22,14:44:55
31.223024,121.422462,0,191,39955.6145833333,2009-05-22,14:45:00
31.223024,121.422462,0,191,39955.6146412037,2009-05-22,14:45:05
31.223032,121.422463,0,191,39955.6146990741,2009-05-22,14:45:10
31.223036,121.422464,0,191,39955.6147569444,2009-05-22,14:45:15
31.223036,121.422464,0,191,39955.6147916667,2009-05-22,14:45:18
31.223036,121.422464,0,191,39955.6148148148,2009-05-22,14:45:20
31.22306,121.422467,0,190,39955.6148726852,2009-05-22,14:45:25
31.22306,121.422467,0,190,39955.6149074074,2009-05-22,14:45:28
31.223052,121.422465,0,190,39955.6149305556,2009-05-22,14:45:30
31.223041,121.422465,0,189,39955.6149884259,2009-05-22,14:45:35
31.223025,121.422453,0,186,39955.6150462963,2009-05-22,14:45:40
31.223009,121.422452,0,184,39955.6151041667,2009-05-22,14:45:45
31.223009,121.422452,0,184,39955.6151388889,2009-05-22,14:45:48
31.223013,121.422454,0,180,39955.615162037,2009-05-22,14:45:50
31.223004,121.422446,0,180,39955.6152199074,2009-05-22,14:45:55
31.222991,121.422426,0,179,39955.6152777778,2009-05-22,14:46:00
31.223017,121.422428,0,178,39955.6153356481,2009-05-22,14:46:05
31.223051,121.422423,0,176,39955.6153935185,2009-05-22,14:46:10
31.22306,121.422414,0,174,39955.6154513889,2009-05-22,14:46:15
31.223065,121.422415,0,173,39955.6155092593,2009-05-22,14:46:20
31.223066,121.422415,0,173,39955.6155671296,2009-05-22,14:46:25
31.22307,121.422416,0,172,39955.615625,2009-05-22,14:46:30
31.223072,121.422416,0,172,39955.6156828704,2009-05-22,14:46:35
31.22307,121.422415,0,172,39955.6157407407,2009-05-22,14:46:40
31.22307,121.422415,0,172,39955.615775463,2009-05-22,14:46:43
31.223064,121.422412,0,172,39955.6157986111,2009-05-22,14:46:45
31.223055,121.42241,0,172,39955.6158564815,2009-05-22,14:46:50
31.223069,121.422447,0,172,39955.6159143519,2009-05-22,14:46:55
31.223079,121.422461,0,172,39955.6159722222,2009-05-22,14:47:00
31.223093,121.422459,0,172,39955.6160300926,2009-05-22,14:47:05
31.22313,121.422457,0,172,39955.616087963,2009-05-22,14:47:10
31.22315,121.422454,0,170,39955.6161458333,2009-05-22,14:47:15
31.223158,121.422456,0,170,39955.6162037037,2009-05-22,14:47:20
31.223159,121.422456,0,170,39955.6162615741,2009-05-22,14:47:25
31.223159,121.422456,0,170,39955.6162962963,2009-05-22,14:47:28
31.223165,121.422455,0,170,39955.6163194444,2009-05-22,14:47:30
31.223153,121.422443,0,168,39955.6163773148,2009-05-22,14:47:35
31.223153,121.422443,0,168,39955.616412037,2009-05-22,14:47:38
31.223153,121.422444,0,168,39955.6164351852,2009-05-22,14:47:40
31.223144,121.422441,0,168,39955.6164930556,2009-05-22,14:47:45
31.223133,121.422427,0,168,39955.6165509259,2009-05-22,14:47:50
31.223127,121.422425,0,168,39955.6166087963,2009-05-22,14:47:55
31.223121,121.422422,0,168,39955.6166666667,2009-05-22,14:48:00
31.223126,121.422422,0,168,39955.616724537,2009-05-22,14:48:05
31.223126,121.422422,0,168,39955.6167592593,2009-05-22,14:48:08
31.223128,121.422423,0,168,39955.6167824074,2009-05-22,14:48:10
31.223087,121.422473,0,167,39955.6168402778,2009-05-22,14:48:15
31.223039,121.422543,0,169,39955.6168981481,2009-05-22,14:48:20
31.223046,121.422512,0,168,39955.6169560185,2009-05-22,14:48:25
31.223048,121.422512,0,167,39955.6170138889,2009-05-22,14:48:30
31.223048,121.422512,0,167,39955.6170486111,2009-05-22,14:48:33
31.223041,121.42251,0,167,39955.6170717593,2009-05-22,14:48:35
31.223032,121.422507,0,167,39955.6171296296,2009-05-22,14:48:40
31.223023,121.422504,0,167,39955.6171875,2009-05-22,14:48:45
31.223016,121.422501,0,168,39955.6172453704,2009-05-22,14:48:50
31.223008,121.422498,0,167,39955.6173032407,2009-05-22,14:48:55
31.223001,121.422496,0,167,39955.6173611111,2009-05-22,14:49:00
31.222997,121.422494,0,167,39955.6174189815,2009-05-22,14:49:05
31.222997,121.422493,0,167,39955.6174768518,2009-05-22,14:49:10
31.222993,121.42249,0,167,39955.6175347222,2009-05-22,14:49:15
31.222992,121.422488,0,167,39955.6175925926,2009-05-22,14:49:20
31.222997,121.422488,0,166,39955.617650463,2009-05-22,14:49:25
31.222997,121.422488,0,166,39955.6176851852,2009-05-22,14:49:28
31.223002,121.422489,0,166,39955.6177083333,2009-05-22,14:49:30
31.223012,121.422491,0,166,39955.6177662037,2009-05-22,14:49:35
31.223022,121.422492,0,166,39955.6178240741,2009-05-22,14:49:40
31.223034,121.422494,0,166,39955.6178819444,2009-05-22,14:49:45
31.223101,121.422406,0,162,39955.6179398148,2009-05-22,14:49:50
31.223125,121.422349,0,157,39955.6179976852,2009-05-22,14:49:55
31.223117,121.422334,0,156,39955.6180555556,2009-05-22,14:50:00
31.223113,121.422332,0,155,39955.6181134259,2009-05-22,14:50:05
31.22311,121.422331,0,155,39955.6181712963,2009-05-22,14:50:10
31.223103,121.42233,0,155,39955.6182291667,2009-05-22,14:50:15
31.223103,121.42233,0,155,39955.6182638889,2009-05-22,14:50:18
31.223333,121.422282,0,138,39955.6269675926,2009-05-22,15:02:50
31.223394,121.422295,0,139,39955.627025463,2009-05-22,15:02:55
31.22343,121.422347,0,141,39955.6270833333,2009-05-22,15:03:00
31.223492,121.422361,0,143,39955.6271412037,2009-05-22,15:03:05
31.223535,121.422358,0,149,39955.6271990741,2009-05-22,15:03:10
31.223542,121.422356,0,151,39955.6272569444,2009-05-22,15:03:15
31.223542,121.422356,0,151,39955.6272916667,2009-05-22,15:03:18
31.223543,121.422355,0,154,39955.6273148148,2009-05-22,15:03:20
31.223536,121.422331,0,156,39955.6273726852,2009-05-22,15:03:25
31.223531,121.422308,0,157,39955.6274305556,2009-05-22,15:03:30
31.223534,121.422307,0,157,39955.6274884259,2009-05-22,15:03:35
31.223533,121.422302,0,157,39955.6275462963,2009-05-22,15:03:40
31.223533,121.422302,0,157,39955.6275810185,2009-05-22,15:03:43
31.223535,121.422298,0,157,39955.6276041667,2009-05-22,15:03:45
31.223547,121.422299,0,157,39955.627662037,2009-05-22,15:03:50
31.223547,121.422299,0,157,39955.6276967593,2009-05-22,15:03:53
31.223553,121.422298,0,156,39955.6277199074,2009-05-22,15:03:55
31.223617,121.42227,0,156,39955.6277777778,2009-05-22,15:04:00
31.223617,121.42227,0,156,39955.6278125,2009-05-22,15:04:03
31.223623,121.422268,0,156,39955.6278356481,2009-05-22,15:04:05
31.223633,121.422267,0,156,39955.6278935185,2009-05-22,15:04:10
31.223631,121.422263,0,156,39955.6279513889,2009-05-22,15:04:15
31.223631,121.422263,0,156,39955.6279861111,2009-05-22,15:04:18
31.223629,121.422258,0,156,39955.6280092593,2009-05-22,15:04:20
31.223761,121.422155,0,154,39955.6280671296,2009-05-22,15:04:25
31.223859,121.422067,0,152,39955.628125,2009-05-22,15:04:30
31.223978,121.42193,0,150,39955.6281828704,2009-05-22,15:04:35
31.224067,121.42182,0,148,39955.6282407407,2009-05-22,15:04:40
31.224094,121.421725,0,146,39955.6282986111,2009-05-22,15:04:45
31.224036,121.421585,0,146,39955.6283564815,2009-05-22,15:04:50
31.22409,121.421544,0,145,39955.6284143519,2009-05-22,15:04:55
31.224132,121.421536,0,145,39955.6284722222,2009-05-22,15:05:00
31.224139,121.421452,0,138,39955.6285300926,2009-05-22,15:05:05
31.224167,121.42142,0,133,39955.628587963,2009-05-22,15:05:10
31.224183,121.421408,0,128,39955.6286458333,2009-05-22,15:05:15
31.224243,121.421427,0,125,39955.6287037037,2009-05-22,15:05:20
31.224286,121.421445,0,121,39955.6287615741,2009-05-22,15:05:25
31.224329,121.421463,0,117,39955.6288194444,2009-05-22,15:05:30
31.224382,121.421503,0,114,39955.6288773148,2009-05-22,15:05:35
31.224437,121.421525,0,111,39955.6289351852,2009-05-22,15:05:40
31.224492,121.42156,0,110,39955.6289930556,2009-05-22,15:05:45
31.22454,121.421589,0,108,39955.6290509259,2009-05-22,15:05:50
31.224609,121.421616,0,106,39955.6291087963,2009-05-22,15:05:55
31.224674,121.42164,0,104,39955.6291666667,2009-05-22,15:06:00
31.224703,121.421657,0,103,39955.629224537,2009-05-22,15:06:05
31.224661,121.42168,0,103,39955.6292824074,2009-05-22,15:06:10
31.224698,121.421723,0,104,39955.6293402778,2009-05-22,15:06:15
31.224733,121.421787,0,104,39955.6293981481,2009-05-22,15:06:20
31.224768,121.42182,0,104,39955.6294560185,2009-05-22,15:06:25
31.224815,121.421904,0,105,39955.6295138889,2009-05-22,15:06:30
31.224855,121.421949,0,104,39955.6295717593,2009-05-22,15:06:35
31.224896,121.421994,0,103,39955.6296296296,2009-05-22,15:06:40
31.224931,121.422021,0,102,39955.6296875,2009-05-22,15:06:45
31.224949,121.422011,0,103,39955.6297453704,2009-05-22,15:06:50
31.224893,121.422072,0,104,39955.6298032407,2009-05-22,15:06:55
31.224963,121.422091,0,105,39955.6298611111,2009-05-22,15:07:00
31.224986,121.422092,0,110,39955.6299189815,2009-05-22,15:07:05
31.224992,121.422078,0,117,39955.6299768519,2009-05-22,15:07:10
31.225035,121.422062,0,123,39955.6300347222,2009-05-22,15:07:15
31.22506,121.422058,0,127,39955.6300925926,2009-05-22,15:07:20
31.225091,121.422067,0,134,39955.630150463,2009-05-22,15:07:25
31.225107,121.422091,0,136,39955.6302083333,2009-05-22,15:07:30
31.225117,121.422095,0,139,39955.6302662037,2009-05-22,15:07:35
31.225129,121.4221,0,143,39955.6303240741,2009-05-22,15:07:40
31.225129,121.422148,0,148,39955.6303819444,2009-05-22,15:07:45
31.225146,121.422171,0,151,39955.6304398148,2009-05-22,15:07:50
31.225155,121.422175,0,151,39955.6304976852,2009-05-22,15:07:55
31.225154,121.422176,0,152,39955.6305555556,2009-05-22,15:08:00
31.225154,121.422176,0,152,39955.6305902778,2009-05-22,15:08:03
31.22515,121.422175,0,152,39955.6306134259,2009-05-22,15:08:05
31.225181,121.42221,0,152,39955.6306712963,2009-05-22,15:08:10
31.225229,121.422237,0,152,39955.6307291667,2009-05-22,15:08:15
31.224443,121.424715,0,716,39955.6333912037,2009-05-22,15:12:05
31.224658,121.423347,0,286,39955.6334490741,2009-05-22,15:12:10
31.224683,121.423381,0,301,39955.6335069444,2009-05-22,15:12:15
31.224693,121.423343,0,284,39955.6335648148,2009-05-22,15:12:20
31.224693,121.423314,0,274,39955.6336226852,2009-05-22,15:12:25
31.224683,121.423179,0,238,39955.6336805556,2009-05-22,15:12:30
31.224682,121.423037,0,204,39955.6337384259,2009-05-22,15:12:35
31.224712,121.422927,0,186,39955.6337962963,2009-05-22,15:12:40
31.224725,121.422882,0,179,39955.6338541667,2009-05-22,15:12:45
31.224758,121.422822,0,170,39955.633912037,2009-05-22,15:12:50
31.22476,121.422787,0,164,39955.6339699074,2009-05-22,15:12:55
31.224759,121.422786,0,164,39955.6340277778,2009-05-22,15:13:00
31.224759,121.422785,0,164,39955.6340856481,2009-05-22,15:13:05
31.224759,121.422785,0,164,39955.6341203704,2009-05-22,15:13:08
31.224764,121.422785,0,164,39955.6341435185,2009-05-22,15:13:10
31.224806,121.422758,0,164,39955.6342013889,2009-05-22,15:13:15
31.224855,121.422757,0,164,39955.6342592593,2009-05-22,15:13:20
31.224892,121.422741,0,165,39955.6343171296,2009-05-22,15:13:25
31.224943,121.422672,0,163,39955.634375,2009-05-22,15:13:30
31.224958,121.422631,0,163,39955.6344328704,2009-05-22,15:13:35
31.224967,121.422589,0,162,39955.6344907407,2009-05-22,15:13:40
31.224967,121.422564,0,161,39955.6345486111,2009-05-22,15:13:45
31.224919,121.422519,0,161,39955.6346064815,2009-05-22,15:13:50
31.224883,121.422502,0,160,39955.6346643518,2009-05-22,15:13:55
31.224855,121.422506,0,160,39955.6347222222,2009-05-22,15:14:00
31.224847,121.42253,0,159,39955.6347800926,2009-05-22,15:14:05
31.224847,121.422537,0,158,39955.634837963,2009-05-22,15:14:10
31.224842,121.422536,0,158,39955.6348958333,2009-05-22,15:14:15
31.224842,121.422536,0,158,39955.6349305556,2009-05-22,15:14:18
31.224849,121.422538,0,158,39955.6349537037,2009-05-22,15:14:20
31.224863,121.422562,0,156,39955.6350115741,2009-05-22,15:14:25
31.224873,121.422563,0,156,39955.6350694444,2009-05-22,15:14:30
31.224879,121.422565,0,156,39955.6351273148,2009-05-22,15:14:35
31.224881,121.422564,0,156,39955.6351851852,2009-05-22,15:14:40
31.224884,121.422564,0,156,39955.6352430556,2009-05-22,15:14:45
31.224877,121.422563,0,156,39955.6353009259,2009-05-22,15:14:50
31.224882,121.422564,0,156,39955.6353587963,2009-05-22,15:14:55
31.224882,121.422564,0,156,39955.6353935185,2009-05-22,15:14:58
31.22489,121.422566,0,156,39955.6354166667,2009-05-22,15:15:00
31.224879,121.422551,0,156,39955.635474537,2009-05-22,15:15:05
31.224845,121.422474,0,155,39955.6355324074,2009-05-22,15:15:10
31.224817,121.42241,0,156,39955.6355902778,2009-05-22,15:15:15
31.224786,121.42237,0,156,39955.6356481481,2009-05-22,15:15:20
31.224738,121.422347,0,156,39955.6357060185,2009-05-22,15:15:25
31.224677,121.422335,0,156,39955.6357638889,2009-05-22,15:15:30
31.224694,121.422332,0,157,39955.6358217593,2009-05-22,15:15:35
31.224756,121.422377,0,157,39955.6358796296,2009-05-22,15:15:40
31.224765,121.422447,0,158,39955.6359375,2009-05-22,15:15:45
31.224773,121.42245,0,158,39955.6359953704,2009-05-22,15:15:50
31.224773,121.42245,0,158,39955.6360300926,2009-05-22,15:15:53
31.224779,121.422454,0,158,39955.6360532407,2009-05-22,15:15:55
31.224788,121.422458,0,158,39955.6361111111,2009-05-22,15:16:00
31.224788,121.422458,0,158,39955.6361458333,2009-05-22,15:16:03
31.224792,121.422461,0,158,39955.6361689815,2009-05-22,15:16:05
31.224812,121.422489,0,158,39955.6362268519,2009-05-22,15:16:10
31.224841,121.422506,0,160,39955.6362847222,2009-05-22,15:16:15
31.224874,121.422482,0,162,39955.6363425926,2009-05-22,15:16:20
31.224866,121.42247,0,163,39955.636400463,2009-05-22,15:16:25
31.224862,121.422446,0,165,39955.6364583333,2009-05-22,15:16:30
31.224862,121.422446,0,165,39955.6364930556,2009-05-22,15:16:33
31.224865,121.422438,0,166,39955.6365162037,2009-05-22,15:16:35
31.224855,121.422452,0,168,39955.6365740741,2009-05-22,15:16:40
31.224854,121.422474,0,170,39955.6366319444,2009-05-22,15:16:45
31.224849,121.422521,0,171,39955.6366898148,2009-05-22,15:16:50
31.224871,121.422545,0,172,39955.6367476852,2009-05-22,15:16:55
31.2249,121.42256,0,174,39955.6368055556,2009-05-22,15:17:00
31.2249,121.42256,0,174,39955.6368402778,2009-05-22,15:17:03
31.224899,121.422554,0,176,39955.6368634259,2009-05-22,15:17:05
31.224888,121.422548,0,177,39955.6369212963,2009-05-22,15:17:10
31.224858,121.422522,0,178,39955.6369791667,2009-05-22,15:17:15
31.22483,121.422492,0,178,39955.637037037,2009-05-22,15:17:20
31.224817,121.422459,0,179,39955.6370949074,2009-05-22,15:17:25
31.224815,121.422403,0,180,39955.6371527778,2009-05-22,15:17:30
31.224805,121.42238,0,180,39955.6372106481,2009-05-22,15:17:35
31.22479,121.422392,0,180,39955.6372685185,2009-05-22,15:17:40
31.224806,121.42242,0,180,39955.6373263889,2009-05-22,15:17:45
31.224837,121.422431,0,180,39955.6373842593,2009-05-22,15:17:50
31.224827,121.422431,0,180,39955.6374421296,2009-05-22,15:17:55
31.224822,121.422428,0,180,39955.6375,2009-05-22,15:18:00
31.224824,121.422427,0,180,39955.6375578704,2009-05-22,15:18:05
31.224824,121.422427,0,180,39955.6375925926,2009-05-22,15:18:08
31.224825,121.422424,0,180,39955.6376157407,2009-05-22,15:18:10
31.224816,121.422419,0,180,39955.6376736111,2009-05-22,15:18:15
31.224811,121.422414,0,181,39955.6377314815,2009-05-22,15:18:20
31.224811,121.422414,0,181,39955.6377662037,2009-05-22,15:18:23
31.224813,121.422413,0,181,39955.6377893519,2009-05-22,15:18:25
31.224851,121.422377,0,181,39955.6378472222,2009-05-22,15:18:30
31.224889,121.422373,0,181,39955.6379050926,2009-05-22,15:18:35
31.224906,121.422357,0,180,39955.637962963,2009-05-22,15:18:40
31.224909,121.422316,0,180,39955.6380208333,2009-05-22,15:18:45
31.22487,121.422251,0,180,39955.6380787037,2009-05-22,15:18:50
31.224855,121.422214,0,179,39955.6381365741,2009-05-22,15:18:55
31.224836,121.422197,0,180,39955.6381944444,2009-05-22,15:19:00
31.224859,121.422153,0,180,39955.6382523148,2009-05-22,15:19:05
31.224845,121.422127,0,181,39955.6383101852,2009-05-22,15:19:10
31.224872,121.422083,0,182,39955.6383680556,2009-05-22,15:19:15
31.224862,121.422054,0,183,39955.6384259259,2009-05-22,15:19:20
31.224852,121.422028,0,184,39955.6384837963,2009-05-22,15:19:25
31.224798,121.42202,0,185,39955.6385416667,2009-05-22,15:19:30
31.224766,121.421992,0,186,39955.638599537,2009-05-22,15:19:35
31.224766,121.421965,0,187,39955.6386574074,2009-05-22,15:19:40
31.224741,121.421933,0,188,39955.6387152778,2009-05-22,15:19:45
31.224736,121.421903,0,190,39955.6387731481,2009-05-22,15:19:50
31.224755,121.421915,0,191,39955.6388310185,2009-05-22,15:19:55
31.224772,121.421912,0,193,39955.6388888889,2009-05-22,15:20:00
31.224764,121.42188,0,194,39955.6389467593,2009-05-22,15:20:05
31.224722,121.421823,0,195,39955.6390046296,2009-05-22,15:20:10
31.224731,121.421833,0,197,39955.6390625,2009-05-22,15:20:15
31.224798,121.421953,0,199,39955.6391203704,2009-05-22,15:20:20
31.22483,121.422023,0,200,39955.6391782407,2009-05-22,15:20:25
31.224836,121.42205,0,201,39955.6392361111,2009-05-22,15:20:30
31.224851,121.422039,0,202,39955.6392939815,2009-05-22,15:20:35
31.224861,121.422041,0,203,39955.6393518519,2009-05-22,15:20:40
31.224899,121.422088,0,204,39955.6394097222,2009-05-22,15:20:45
31.224914,121.422103,0,205,39955.6394675926,2009-05-22,15:20:50
31.224914,121.422103,0,205,39955.6395023148,2009-05-22,15:20:53
31.22492,121.422106,0,205,39955.639525463,2009-05-22,15:20:55
31.224904,121.42212,0,205,39955.6395833333,2009-05-22,15:21:00
31.224904,121.422121,0,205,39955.6396412037,2009-05-22,15:21:05
31.224904,121.422121,0,205,39955.6396759259,2009-05-22,15:21:08
31.224906,121.422123,0,205,39955.6396990741,2009-05-22,15:21:10
31.224916,121.422125,0,205,39955.6397569444,2009-05-22,15:21:15
31.224921,121.422127,0,205,39955.6398148148,2009-05-22,15:21:20
31.224921,121.422127,0,205,39955.639849537,2009-05-22,15:21:23
31.224924,121.422128,0,205,39955.6398726852,2009-05-22,15:21:25
31.224905,121.42215,0,205,39955.6399305556,2009-05-22,15:21:30
31.224888,121.422176,0,205,39955.6399884259,2009-05-22,15:21:35
31.224875,121.42219,0,205,39955.6400462963,2009-05-22,15:21:40
31.224859,121.422209,0,205,39955.6401041667,2009-05-22,15:21:45
31.224832,121.422272,0,204,39955.640162037,2009-05-22,15:21:50
31.224821,121.422275,0,204,39955.6402199074,2009-05-22,15:21:55
31.224817,121.422276,0,204,39955.6402777778,2009-05-22,15:22:00
31.224817,121.422276,0,204,39955.6403125,2009-05-22,15:22:03
31.22482,121.422281,0,204,39955.6403356481,2009-05-22,15:22:05
31.224819,121.422373,0,204,39955.6403935185,2009-05-22,15:22:10
31.224841,121.422496,0,203,39955.6404513889,2009-05-22,15:22:15
31.224876,121.422598,0,202,39955.6405092593,2009-05-22,15:22:20
31.224877,121.422644,0,202,39955.6405671296,2009-05-22,15:22:25
31.224861,121.422663,0,202,39955.640625,2009-05-22,15:22:30
31.224863,121.422665,0,202,39955.6406828704,2009-05-22,15:22:35
31.224868,121.422668,0,202,39955.6407407407,2009-05-22,15:22:40
31.224863,121.422669,0,201,39955.6407986111,2009-05-22,15:22:45
31.224858,121.42267,0,201,39955.6408564815,2009-05-22,15:22:50
31.224851,121.422671,0,201,39955.6409143518,2009-05-22,15:22:55
31.224845,121.422672,0,202,39955.6409722222,2009-05-22,15:23:00
31.224845,121.422672,0,202,39955.6410069444,2009-05-22,15:23:03
31.224844,121.422674,0,202,39955.6410300926,2009-05-22,15:23:05
31.224824,121.422718,0,202,39955.641087963,2009-05-22,15:23:10
31.224793,121.422775,0,202,39955.6411458333,2009-05-22,15:23:15
31.224797,121.422784,0,202,39955.6412037037,2009-05-22,15:23:20
31.224797,121.422784,0,202,39955.6412384259,2009-05-22,15:23:23
31.224799,121.422784,0,202,39955.6412615741,2009-05-22,15:23:25
31.224772,121.422772,0,202,39955.6413194444,2009-05-22,15:23:30
31.224723,121.422746,0,202,39955.6413773148,2009-05-22,15:23:35
31.224707,121.422714,0,202,39955.6414351852,2009-05-22,15:23:40
31.224678,121.422699,0,202,39955.6414930556,2009-05-22,15:23:45
31.224695,121.422662,0,202,39955.6415509259,2009-05-22,15:23:50
31.22469,121.422609,0,202,39955.6416087963,2009-05-22,15:23:55
31.2247,121.422551,0,203,39955.6416666667,2009-05-22,15:24:00
31.224676,121.422516,0,203,39955.641724537,2009-05-22,15:24:05
31.22468,121.42248,0,203,39955.6417824074,2009-05-22,15:24:10
31.224669,121.422459,0,204,39955.6418402778,2009-05-22,15:24:15
31.224683,121.42242,0,204,39955.6418981481,2009-05-22,15:24:20
31.22469,121.422362,0,204,39955.6419560185,2009-05-22,15:24:25
31.224678,121.422307,0,205,39955.6420138889,2009-05-22,15:24:30
31.224305,121.422341,0,203,39955.6427662037,2009-05-22,15:25:35
31.224345,121.422285,0,203,39955.6428240741,2009-05-22,15:25:40
31.22435,121.422287,0,203,39955.6428819444,2009-05-22,15:25:45
31.224353,121.422288,0,203,39955.6429398148,2009-05-22,15:25:50
31.224353,121.422288,0,203,39955.642974537,2009-05-22,15:25:53
31.22436,121.422288,0,204,39955.6429976852,2009-05-22,15:25:55
31.224438,121.422219,0,205,39955.6430555556,2009-05-22,15:26:00
31.224505,121.422189,0,206,39955.6431134259,2009-05-22,15:26:05
31.224553,121.42217,0,207,39955.6431712963,2009-05-22,15:26:10
31.224615,121.422258,0,207,39955.6432291667,2009-05-22,15:26:15
31.224818,121.423344,0,205,39955.6435763889,2009-05-22,15:26:45
31.224781,121.423358,0,205,39955.6436342593,2009-05-22,15:26:50
31.224776,121.423352,0,205,39955.6436921296,2009-05-22,15:26:55
31.224776,121.423352,0,205,39955.6437268518,2009-05-22,15:26:58
31.22478,121.423347,0,205,39955.64375,2009-05-22,15:27:00
31.224773,121.423308,0,205,39955.6438078704,2009-05-22,15:27:05
31.22477,121.423168,0,205,39955.6438657407,2009-05-22,15:27:10
31.22478,121.423068,0,205,39955.6439236111,2009-05-22,15:27:15
31.224803,121.423003,0,205,39955.6439814815,2009-05-22,15:27:20
31.224706,121.422926,0,206,39955.646875,2009-05-22,15:31:30
31.224691,121.4229,0,206,39955.6469328704,2009-05-22,15:31:35
