# Supplementary material for: Research on differential privacy protection method based on user tendency
Source: PLoS One. 2023 Oct 26;18(10):e0288823. doi: 10.1371/journal.pone.0288823 (PMC10602288; doi:10.1371/journal.pone.0288823)
Supplement: S1 Data — (ZIP) [file pone.0288823.s001.zip › Data 5-1/000/Trajectory/20090523011253.plt]

Geolife trajectory
WGS 84
Altitude is in Feet
Reserved 3
0,2,255,My Track,0,0,2,8421376
0
31.225784,121.424036,0,-155,39956.0506134259,2009-05-23,01:12:53
31.224811,121.422282,0,130,39956.0506712963,2009-05-23,01:12:58
31.224776,121.422337,0,136,39956.0507291667,2009-05-23,01:13:03
31.224745,121.422349,0,136,39956.050787037,2009-05-23,01:13:08
31.224802,121.422316,0,136,39956.0508449074,2009-05-23,01:13:13
31.22483,121.422231,0,127,39956.0509027778,2009-05-23,01:13:18
31.224845,121.422252,0,138,39956.0509606482,2009-05-23,01:13:23
31.224872,121.422252,0,139,39956.0510185185,2009-05-23,01:13:28
31.224898,121.422247,0,145,39956.0510763889,2009-05-23,01:13:33
31.224898,121.422247,0,145,39956.0511111111,2009-05-23,01:13:36
31.224905,121.422252,0,152,39956.0511342593,2009-05-23,01:13:38
31.224916,121.422253,0,156,39956.0511921296,2009-05-23,01:13:43
31.224921,121.422282,0,160,39956.05125,2009-05-23,01:13:48
31.22494,121.422285,0,160,39956.0513078704,2009-05-23,01:13:53
31.224973,121.4222,0,159,39956.0513657407,2009-05-23,01:13:58
31.225017,121.4221,0,162,39956.0514236111,2009-05-23,01:14:03
31.225078,121.422117,0,165,39956.0514814815,2009-05-23,01:14:08
31.225148,121.421889,0,163,39956.0515393519,2009-05-23,01:14:13
31.225163,121.421779,0,164,39956.0515972222,2009-05-23,01:14:18
31.22518,121.421675,0,162,39956.0516550926,2009-05-23,01:14:23
31.225204,121.421653,0,166,39956.051712963,2009-05-23,01:14:28
31.225222,121.421569,0,167,39956.0517708333,2009-05-23,01:14:33
31.225199,121.421432,0,172,39956.0518287037,2009-05-23,01:14:38
31.225231,121.421402,0,171,39956.0518865741,2009-05-23,01:14:43
31.225223,121.421403,0,171,39956.0519444444,2009-05-23,01:14:48
31.225218,121.421408,0,171,39956.0520023148,2009-05-23,01:14:53
31.225217,121.421408,0,171,39956.0520601852,2009-05-23,01:14:58
31.22522,121.421405,0,171,39956.0521180556,2009-05-23,01:15:03
31.22522,121.421405,0,171,39956.0521527778,2009-05-23,01:15:06
31.225216,121.4214,0,171,39956.0521759259,2009-05-23,01:15:08
31.225171,121.42139,0,171,39956.0522337963,2009-05-23,01:15:13
31.225118,121.421384,0,171,39956.0522916667,2009-05-23,01:15:18
31.225095,121.421361,0,171,39956.052349537,2009-05-23,01:15:23
31.225104,121.421335,0,171,39956.0524074074,2009-05-23,01:15:28
31.225043,121.421455,0,160,39956.0524652778,2009-05-23,01:15:33
31.225042,121.421455,0,160,39956.0525231481,2009-05-23,01:15:38
31.225044,121.421461,0,160,39956.0525810185,2009-05-23,01:15:43
31.225041,121.421463,0,160,39956.0526388889,2009-05-23,01:15:48
31.225041,121.421463,0,160,39956.0526736111,2009-05-23,01:15:51
31.225044,121.421466,0,160,39956.0526967593,2009-05-23,01:15:53
31.22505,121.421506,0,159,39956.0527546296,2009-05-23,01:15:58
31.22505,121.421506,0,159,39956.0527893519,2009-05-23,01:16:01
31.225049,121.421504,0,156,39956.0528125,2009-05-23,01:16:03
31.225045,121.421514,0,155,39956.0528703704,2009-05-23,01:16:08
31.225043,121.421515,0,155,39956.0529282407,2009-05-23,01:16:13
31.225043,121.421515,0,155,39956.052962963,2009-05-23,01:16:16
31.225042,121.421509,0,154,39956.0529861111,2009-05-23,01:16:18
31.225099,121.421515,0,151,39956.0530439815,2009-05-23,01:16:23
31.225111,121.421527,0,150,39956.0531018519,2009-05-23,01:16:28
31.225111,121.421527,0,150,39956.0531365741,2009-05-23,01:16:31
31.225119,121.421535,0,149,39956.0531597222,2009-05-23,01:16:33
31.225086,121.421575,0,147,39956.0532175926,2009-05-23,01:16:38
31.225083,121.421609,0,144,39956.053275463,2009-05-23,01:16:43
31.225089,121.421629,0,143,39956.0533333333,2009-05-23,01:16:48
31.225101,121.421661,0,140,39956.0533912037,2009-05-23,01:16:53
31.225101,121.421661,0,140,39956.0534259259,2009-05-23,01:16:56
31.225104,121.421663,0,140,39956.0534490741,2009-05-23,01:16:58
31.225121,121.421657,0,139,39956.0535069444,2009-05-23,01:17:03
31.225149,121.421648,0,139,39956.0535648148,2009-05-23,01:17:08
31.225167,121.42164,0,138,39956.0536226852,2009-05-23,01:17:13
31.225187,121.421633,0,137,39956.0536805556,2009-05-23,01:17:18
31.225209,121.421669,0,136,39956.0537384259,2009-05-23,01:17:23
31.225261,121.421759,0,136,39956.0537962963,2009-05-23,01:17:28
31.225181,121.421621,0,108,39956.0580208333,2009-05-23,01:23:33
31.224272,121.420734,0,110,39956.0580787037,2009-05-23,01:23:38
31.224078,121.420296,0,112,39956.0581365741,2009-05-23,01:23:43
31.224103,121.420243,0,111,39956.0581944444,2009-05-23,01:23:48
31.224117,121.420231,0,110,39956.0582523148,2009-05-23,01:23:53
31.224116,121.42023,0,110,39956.0583101852,2009-05-23,01:23:58
31.224116,121.42023,0,110,39956.0583449074,2009-05-23,01:24:01
31.224109,121.420224,0,110,39956.0583680556,2009-05-23,01:24:03
31.224293,121.420181,0,111,39956.0584259259,2009-05-23,01:24:08
31.224446,121.420104,0,112,39956.0584837963,2009-05-23,01:24:13
31.224576,121.420017,0,114,39956.0585416667,2009-05-23,01:24:18
31.224641,121.419945,0,115,39956.058599537,2009-05-23,01:24:23
31.224622,121.4199,0,110,39956.0586574074,2009-05-23,01:24:28
31.224586,121.41992,0,102,39956.0587152778,2009-05-23,01:24:33
31.224556,121.419956,0,95,39956.0587731482,2009-05-23,01:24:38
31.224493,121.420003,0,92,39956.0588310185,2009-05-23,01:24:43
31.224457,121.420025,0,97,39956.0588888889,2009-05-23,01:24:48
31.224392,121.420074,0,99,39956.0589467593,2009-05-23,01:24:53
31.224326,121.420111,0,101,39956.0590046296,2009-05-23,01:24:58
31.224337,121.420109,0,105,39956.0590625,2009-05-23,01:25:03
31.224357,121.420105,0,109,39956.0591203704,2009-05-23,01:25:08
31.224357,121.420084,0,115,39956.0591782407,2009-05-23,01:25:13
31.224384,121.420046,0,125,39956.0592361111,2009-05-23,01:25:18
31.2244,121.420017,0,131,39956.0592939815,2009-05-23,01:25:23
31.224414,121.420005,0,140,39956.0593518519,2009-05-23,01:25:28
31.224403,121.420002,0,140,39956.0594097222,2009-05-23,01:25:33
31.224402,121.419991,0,140,39956.0594675926,2009-05-23,01:25:38
31.22441,121.42,0,143,39956.059525463,2009-05-23,01:25:43
31.224411,121.420016,0,145,39956.0595833333,2009-05-23,01:25:48
31.224402,121.420014,0,145,39956.0596412037,2009-05-23,01:25:53
31.224398,121.420056,0,148,39956.0596990741,2009-05-23,01:25:58
31.224403,121.420097,0,154,39956.0597569444,2009-05-23,01:26:03
31.224394,121.420119,0,155,39956.0598148148,2009-05-23,01:26:08
31.224365,121.420156,0,167,39956.0598726852,2009-05-23,01:26:13
31.224321,121.420195,0,176,39956.0599305556,2009-05-23,01:26:18
31.224305,121.420225,0,180,39956.0599884259,2009-05-23,01:26:23
31.224351,121.420239,0,182,39956.0600462963,2009-05-23,01:26:28
31.224379,121.42023,0,184,39956.0601041667,2009-05-23,01:26:33
31.224394,121.420226,0,187,39956.060162037,2009-05-23,01:26:38
31.224382,121.420226,0,190,39956.0602199074,2009-05-23,01:26:43
31.224382,121.420226,0,190,39956.0602546296,2009-05-23,01:26:46
31.22438,121.420232,0,190,39956.0602777778,2009-05-23,01:26:48
31.224388,121.420256,0,192,39956.0603356481,2009-05-23,01:26:53
31.224388,121.420256,0,192,39956.0603703704,2009-05-23,01:26:56
31.224391,121.420257,0,193,39956.0603935185,2009-05-23,01:26:58
31.2244,121.42024,0,194,39956.0604513889,2009-05-23,01:27:03
31.224408,121.42025,0,200,39956.0605092593,2009-05-23,01:27:08
31.224408,121.42025,0,200,39956.0605439815,2009-05-23,01:27:11
31.224407,121.420249,0,207,39956.0605671296,2009-05-23,01:27:13
31.224429,121.420291,0,213,39956.060625,2009-05-23,01:27:18
31.224436,121.4203,0,215,39956.0606828704,2009-05-23,01:27:23
31.224443,121.420331,0,223,39956.0607407407,2009-05-23,01:27:28
31.224422,121.42039,0,229,39956.0607986111,2009-05-23,01:27:33
31.224412,121.420819,0,245,39956.0608564815,2009-05-23,01:27:38
31.224436,121.421095,0,258,39956.0609143519,2009-05-23,01:27:43
31.22444,121.421231,0,268,39956.0609722222,2009-05-23,01:27:48
31.224443,121.421296,0,277,39956.0610300926,2009-05-23,01:27:53
31.224405,121.42134,0,285,39956.061087963,2009-05-23,01:27:58
31.224427,121.421297,0,293,39956.0611458333,2009-05-23,01:28:03
31.22443,121.421276,0,295,39956.0612037037,2009-05-23,01:28:08
31.22443,121.421276,0,295,39956.0612384259,2009-05-23,01:28:11
31.224428,121.421272,0,295,39956.0612615741,2009-05-23,01:28:13
31.224328,121.42129,0,299,39956.0613194444,2009-05-23,01:28:18
31.224214,121.421304,0,302,39956.0613773148,2009-05-23,01:28:23
31.224276,121.421292,0,309,39956.0614351852,2009-05-23,01:28:28
31.22436,121.421259,0,315,39956.0614930556,2009-05-23,01:28:33
31.224386,121.421245,0,315,39956.0615509259,2009-05-23,01:28:38
31.224485,121.421314,0,316,39956.0616087963,2009-05-23,01:28:43
31.224615,121.421361,0,313,39956.0616666667,2009-05-23,01:28:48
31.224722,121.421417,0,310,39956.061724537,2009-05-23,01:28:53
31.224813,121.421472,0,308,39956.0617824074,2009-05-23,01:28:58
31.224887,121.421533,0,304,39956.0618402778,2009-05-23,01:29:03
31.224977,121.42158,0,298,39956.0618981481,2009-05-23,01:29:08
31.225064,121.42162,0,292,39956.0619560185,2009-05-23,01:29:13
31.225125,121.421657,0,285,39956.0620138889,2009-05-23,01:29:18
31.225132,121.421695,0,281,39956.0620717593,2009-05-23,01:29:23
31.225059,121.42167,0,288,39956.0621296296,2009-05-23,01:29:28
31.224966,121.421676,0,295,39956.0621875,2009-05-23,01:29:33
31.224906,121.421702,0,300,39956.0622453704,2009-05-23,01:29:38
31.224917,121.421746,0,297,39956.0623032407,2009-05-23,01:29:43
31.224943,121.421781,0,294,39956.0623611111,2009-05-23,01:29:48
31.224943,121.421781,0,294,39956.0623958333,2009-05-23,01:29:51
31.22494,121.421777,0,294,39956.0624189815,2009-05-23,01:29:53
31.224928,121.421733,0,288,39956.0624768519,2009-05-23,01:29:58
31.224973,121.421686,0,278,39956.0625347222,2009-05-23,01:30:03
31.225025,121.42168,0,272,39956.0625925926,2009-05-23,01:30:08
31.225081,121.421659,0,266,39956.062650463,2009-05-23,01:30:13
31.2251,121.421661,0,264,39956.0627083333,2009-05-23,01:30:18
31.2251,121.421661,0,264,39956.0627430556,2009-05-23,01:30:21
31.225096,121.421656,0,263,39956.0627662037,2009-05-23,01:30:23
31.225058,121.421617,0,260,39956.0628240741,2009-05-23,01:30:28
31.225049,121.421609,0,257,39956.0628819444,2009-05-23,01:30:33
31.225001,121.421551,0,253,39956.0629398148,2009-05-23,01:30:38
31.224933,121.421479,0,247,39956.0629976852,2009-05-23,01:30:43
31.224879,121.421438,0,240,39956.0630555556,2009-05-23,01:30:48
31.224866,121.421421,0,233,39956.0631134259,2009-05-23,01:30:53
31.224865,121.421376,0,231,39956.0631712963,2009-05-23,01:30:58
31.224865,121.421376,0,231,39956.0632060185,2009-05-23,01:31:01
31.224867,121.421378,0,232,39956.0632291667,2009-05-23,01:31:03
31.224879,121.421384,0,233,39956.063287037,2009-05-23,01:31:08
31.224909,121.421389,0,233,39956.0633449074,2009-05-23,01:31:13
31.224948,121.421397,0,230,39956.0634027778,2009-05-23,01:31:18
31.224971,121.421405,0,230,39956.0634606481,2009-05-23,01:31:23
31.224985,121.421423,0,230,39956.0635185185,2009-05-23,01:31:28
31.224982,121.421455,0,229,39956.0635763889,2009-05-23,01:31:33
31.224982,121.421455,0,229,39956.0636111111,2009-05-23,01:31:36
31.224977,121.421451,0,230,39956.0636342593,2009-05-23,01:31:38
31.224973,121.421431,0,233,39956.0636921296,2009-05-23,01:31:43
31.22499,121.421446,0,235,39956.06375,2009-05-23,01:31:48
31.225055,121.421474,0,236,39956.0638078704,2009-05-23,01:31:53
31.225099,121.421496,0,237,39956.0638657407,2009-05-23,01:31:58
31.225132,121.421566,0,237,39956.0639236111,2009-05-23,01:32:03
31.225162,121.421627,0,236,39956.0639814815,2009-05-23,01:32:08
31.225177,121.421652,0,232,39956.0640393518,2009-05-23,01:32:13
31.225197,121.421649,0,230,39956.0640972222,2009-05-23,01:32:18
31.225219,121.421661,0,230,39956.0641550926,2009-05-23,01:32:23
31.225229,121.421647,0,229,39956.064212963,2009-05-23,01:32:28
31.225232,121.421639,0,229,39956.0642708333,2009-05-23,01:32:33
31.225232,121.421639,0,229,39956.0643055556,2009-05-23,01:32:36
31.225231,121.421631,0,229,39956.0643287037,2009-05-23,01:32:38
31.2253,121.421697,0,226,39956.0643865741,2009-05-23,01:32:43
31.225375,121.421767,0,223,39956.0644444444,2009-05-23,01:32:48
31.225401,121.42183,0,220,39956.0645023148,2009-05-23,01:32:53
31.225401,121.421855,0,216,39956.0645601852,2009-05-23,01:32:58
31.225434,121.421901,0,213,39956.0646180556,2009-05-23,01:33:03
31.225462,121.421961,0,210,39956.0646759259,2009-05-23,01:33:08
31.225432,121.421955,0,210,39956.0647337963,2009-05-23,01:33:13
31.225396,121.422027,0,208,39956.0647916667,2009-05-23,01:33:18
31.225295,121.421938,0,211,39956.064849537,2009-05-23,01:33:23
31.225249,121.421888,0,217,39956.0649074074,2009-05-23,01:33:28
31.225272,121.421966,0,221,39956.0649652778,2009-05-23,01:33:33
31.225244,121.421916,0,224,39956.0650231481,2009-05-23,01:33:38
31.225232,121.421844,0,228,39956.0650810185,2009-05-23,01:33:43
31.225259,121.421776,0,230,39956.0651388889,2009-05-23,01:33:48
31.22528,121.421668,0,233,39956.0651967593,2009-05-23,01:33:53
31.225318,121.421537,0,233,39956.0652546296,2009-05-23,01:33:58
31.225251,121.421451,0,236,39956.0653125,2009-05-23,01:34:03
31.22521,121.421406,0,239,39956.0653703704,2009-05-23,01:34:08
31.225169,121.421368,0,243,39956.0654282407,2009-05-23,01:34:13
31.225128,121.421356,0,245,39956.0654861111,2009-05-23,01:34:18
31.225185,121.421375,0,253,39956.0655439815,2009-05-23,01:34:23
31.225306,121.421607,0,238,39956.0656018518,2009-05-23,01:34:28
31.225236,121.421611,0,217,39956.0656597222,2009-05-23,01:34:33
31.225154,121.421696,0,184,39956.0657175926,2009-05-23,01:34:38
31.225074,121.421712,0,178,39956.065775463,2009-05-23,01:34:43
31.225083,121.421741,0,180,39956.0658333333,2009-05-23,01:34:48
31.225059,121.421727,0,182,39956.0658912037,2009-05-23,01:34:53
31.225049,121.421726,0,182,39956.0659490741,2009-05-23,01:34:58
31.225083,121.421752,0,185,39956.0660069444,2009-05-23,01:35:03
31.225064,121.421768,0,186,39956.0660648148,2009-05-23,01:35:08
31.225205,121.422104,0,183,39956.0661226852,2009-05-23,01:35:13
31.225229,121.422129,0,181,39956.0661805556,2009-05-23,01:35:18
31.225196,121.42211,0,170,39956.0662384259,2009-05-23,01:35:23
31.225163,121.422104,0,169,39956.0662962963,2009-05-23,01:35:28
31.225123,121.42209,0,169,39956.0663541667,2009-05-23,01:35:33
31.225085,121.422073,0,170,39956.066412037,2009-05-23,01:35:38
31.225045,121.422047,0,171,39956.0664699074,2009-05-23,01:35:43
31.225002,121.422028,0,172,39956.0665277778,2009-05-23,01:35:48
31.224958,121.422005,0,175,39956.0665856482,2009-05-23,01:35:53
31.224844,121.422072,0,178,39956.0666435185,2009-05-23,01:35:58
31.224808,121.422074,0,180,39956.0667013889,2009-05-23,01:36:03
31.224744,121.422095,0,188,39956.0667592593,2009-05-23,01:36:08
31.224722,121.422042,0,195,39956.0668171296,2009-05-23,01:36:13
31.224707,121.422025,0,200,39956.066875,2009-05-23,01:36:18
31.224716,121.421999,0,204,39956.0669328704,2009-05-23,01:36:23
31.224712,121.421953,0,210,39956.0669907407,2009-05-23,01:36:28
31.224657,121.421908,0,216,39956.0670486111,2009-05-23,01:36:33
31.224639,121.421873,0,219,39956.0671064815,2009-05-23,01:36:38
31.224608,121.421854,0,225,39956.0671643519,2009-05-23,01:36:43
31.22453,121.421855,0,236,39956.0672222222,2009-05-23,01:36:48
31.224432,121.421843,0,247,39956.0672800926,2009-05-23,01:36:53
31.224379,121.421826,0,254,39956.067337963,2009-05-23,01:36:58
31.22433,121.421769,0,260,39956.0673958333,2009-05-23,01:37:03
31.224287,121.421756,0,265,39956.0674537037,2009-05-23,01:37:08
31.224264,121.421724,0,270,39956.0675115741,2009-05-23,01:37:13
31.224237,121.421679,0,274,39956.0675694444,2009-05-23,01:37:18
31.224213,121.421659,0,279,39956.0676273148,2009-05-23,01:37:23
31.224238,121.421594,0,285,39956.0676851852,2009-05-23,01:37:28
31.22429,121.421531,0,288,39956.0677430556,2009-05-23,01:37:33
31.224364,121.421471,0,292,39956.0678009259,2009-05-23,01:37:38
31.224373,121.421457,0,296,39956.0678587963,2009-05-23,01:37:43
31.224361,121.42143,0,298,39956.0679166667,2009-05-23,01:37:48
31.224212,121.421361,0,302,39956.067974537,2009-05-23,01:37:53
31.224094,121.421337,0,305,39956.0680324074,2009-05-23,01:37:58
31.224039,121.421296,0,307,39956.0680902778,2009-05-23,01:38:03
31.224043,121.421255,0,310,39956.0681481481,2009-05-23,01:38:08
31.224043,121.421255,0,310,39956.0681828704,2009-05-23,01:38:11
31.224039,121.421261,0,311,39956.0682060185,2009-05-23,01:38:13
31.224042,121.421271,0,311,39956.0682638889,2009-05-23,01:38:18
31.224073,121.421221,0,309,39956.0683217593,2009-05-23,01:38:23
31.224059,121.421185,0,310,39956.0683796296,2009-05-23,01:38:28
31.224112,121.42113,0,306,39956.0684375,2009-05-23,01:38:33
31.224219,121.421059,0,306,39956.0684953704,2009-05-23,01:38:38
31.224192,121.421052,0,309,39956.0685532407,2009-05-23,01:38:43
31.224183,121.421039,0,310,39956.0686111111,2009-05-23,01:38:48
31.224096,121.420995,0,306,39956.0686689815,2009-05-23,01:38:53
31.224018,121.420959,0,298,39956.0687268519,2009-05-23,01:38:58
31.22398,121.420947,0,286,39956.0687847222,2009-05-23,01:39:03
31.223903,121.420905,0,278,39956.0688425926,2009-05-23,01:39:08
31.223817,121.42081,0,269,39956.068900463,2009-05-23,01:39:13
31.223809,121.420789,0,259,39956.0689583333,2009-05-23,01:39:18
31.223894,121.420835,0,235,39956.0690162037,2009-05-23,01:39:23
31.223888,121.420814,0,229,39956.0690740741,2009-05-23,01:39:28
31.223888,121.420814,0,229,39956.0691087963,2009-05-23,01:39:31
31.223894,121.420818,0,211,39956.0691319444,2009-05-23,01:39:33
31.22395,121.420809,0,197,39956.0691898148,2009-05-23,01:39:38
31.224004,121.420811,0,189,39956.0692476852,2009-05-23,01:39:43
31.224004,121.420811,0,189,39956.0692824074,2009-05-23,01:39:46
31.224008,121.420813,0,188,39956.0693055556,2009-05-23,01:39:48
31.223997,121.420803,0,181,39956.0693634259,2009-05-23,01:39:53
31.223994,121.420802,0,181,39956.0694212963,2009-05-23,01:39:58
31.223994,121.420804,0,181,39956.0694791667,2009-05-23,01:40:03
31.223994,121.420804,0,181,39956.0695138889,2009-05-23,01:40:06
31.22399,121.420802,0,180,39956.069537037,2009-05-23,01:40:08
31.223953,121.420784,0,172,39956.0695949074,2009-05-23,01:40:13
31.223953,121.420786,0,171,39956.0696527778,2009-05-23,01:40:18
31.223953,121.420781,0,171,39956.0697106481,2009-05-23,01:40:23
31.223945,121.420783,0,171,39956.0697685185,2009-05-23,01:40:28
31.223945,121.420783,0,171,39956.0698032407,2009-05-23,01:40:31
31.223942,121.42078,0,171,39956.0698263889,2009-05-23,01:40:33
31.223858,121.42073,0,170,39956.0698842593,2009-05-23,01:40:38
31.223687,121.420625,0,170,39956.0699421296,2009-05-23,01:40:43
31.223497,121.420515,0,170,39956.07,2009-05-23,01:40:48
31.223369,121.420422,0,170,39956.0700578704,2009-05-23,01:40:53
31.22334,121.420357,0,168,39956.0701157407,2009-05-23,01:40:58
31.223351,121.420334,0,168,39956.0701736111,2009-05-23,01:41:03
31.223366,121.420336,0,168,39956.0702314815,2009-05-23,01:41:08
31.223373,121.420337,0,168,39956.0702893519,2009-05-23,01:41:13
31.223373,121.420338,0,167,39956.0703472222,2009-05-23,01:41:18
31.223376,121.420344,0,167,39956.0704050926,2009-05-23,01:41:23
31.223376,121.420344,0,167,39956.0704398148,2009-05-23,01:41:26
31.223373,121.420344,0,168,39956.070462963,2009-05-23,01:41:28
31.223322,121.420268,0,169,39956.0705208333,2009-05-23,01:41:33
31.223143,121.420049,0,171,39956.0705787037,2009-05-23,01:41:38
31.222916,121.419832,0,174,39956.0706365741,2009-05-23,01:41:43
31.222597,121.419476,0,178,39956.0706944444,2009-05-23,01:41:48
31.222299,121.418944,0,181,39956.0707523148,2009-05-23,01:41:53
31.221969,121.418249,0,185,39956.0708101852,2009-05-23,01:41:58
31.221709,121.417622,0,190,39956.0708680556,2009-05-23,01:42:03
31.221219,121.417019,0,179,39956.0709259259,2009-05-23,01:42:08
31.22106,121.416597,0,177,39956.0709837963,2009-05-23,01:42:13
31.221007,121.416111,0,177,39956.0710416667,2009-05-23,01:42:18
31.221001,121.415643,0,181,39956.071099537,2009-05-23,01:42:23
31.220916,121.41518,0,189,39956.0711574074,2009-05-23,01:42:28
31.220738,121.414875,0,191,39956.0712152778,2009-05-23,01:42:33
31.220703,121.414615,0,195,39956.0712731481,2009-05-23,01:42:38
31.220685,121.414468,0,202,39956.0713310185,2009-05-23,01:42:43
31.220679,121.414413,0,207,39956.0713888889,2009-05-23,01:42:48
31.220679,121.414413,0,207,39956.0714236111,2009-05-23,01:42:51
31.220686,121.41441,0,211,39956.0714467593,2009-05-23,01:42:53
31.220701,121.414401,0,212,39956.0715046296,2009-05-23,01:42:58
31.220713,121.414379,0,213,39956.0715625,2009-05-23,01:43:03
31.220714,121.414364,0,213,39956.0716203704,2009-05-23,01:43:08
31.220715,121.414329,0,213,39956.0716782407,2009-05-23,01:43:13
31.220713,121.414305,0,213,39956.0717361111,2009-05-23,01:43:18
31.220708,121.414284,0,213,39956.0717939815,2009-05-23,01:43:23
31.220693,121.414258,0,213,39956.0718518518,2009-05-23,01:43:28
31.220671,121.414234,0,213,39956.0719097222,2009-05-23,01:43:33
31.220644,121.414215,0,212,39956.0719675926,2009-05-23,01:43:38
31.236936,121.468311,0,-902,39956.0912384259,2009-05-23,02:11:23
31.23668,121.46884,0,-346,39956.0912962963,2009-05-23,02:11:28
31.236201,121.469076,0,-44,39956.0913541667,2009-05-23,02:11:33
31.236175,121.469168,0,21,39956.091412037,2009-05-23,02:11:38
31.236161,121.469197,0,12,39956.0914699074,2009-05-23,02:11:43
31.236153,121.469263,0,34,39956.0915277778,2009-05-23,02:11:48
31.236188,121.469287,0,26,39956.0915856481,2009-05-23,02:11:53
31.236186,121.46932,0,12,39956.0916435185,2009-05-23,02:11:58
31.236177,121.46936,0,6,39956.0917013889,2009-05-23,02:12:03
31.236182,121.469386,0,1,39956.0917592593,2009-05-23,02:12:08
31.236179,121.469406,0,0,39956.0918171296,2009-05-23,02:12:13
31.236215,121.469421,0,1,39956.091875,2009-05-23,02:12:18
31.236192,121.469509,0,-1,39956.0919328704,2009-05-23,02:12:23
31.236191,121.469631,0,-3,39956.0919907407,2009-05-23,02:12:28
31.236218,121.469658,0,-4,39956.0920486111,2009-05-23,02:12:33
31.236218,121.469658,0,-4,39956.0920833333,2009-05-23,02:12:36
31.236221,121.469665,0,-3,39956.0921064815,2009-05-23,02:12:38
31.236209,121.469707,0,-3,39956.0921643519,2009-05-23,02:12:43
31.236225,121.469745,0,-5,39956.0922222222,2009-05-23,02:12:48
31.236256,121.469766,0,-7,39956.0922800926,2009-05-23,02:12:53
31.236282,121.469821,0,-6,39956.092337963,2009-05-23,02:12:58
31.236286,121.469877,0,-10,39956.0923958333,2009-05-23,02:13:03
31.236275,121.469909,0,-12,39956.0924537037,2009-05-23,02:13:08
31.236255,121.469933,0,-13,39956.0925115741,2009-05-23,02:13:13
31.236224,121.469929,0,-15,39956.0925694444,2009-05-23,02:13:18
31.236161,121.46997,0,-18,39956.0926273148,2009-05-23,02:13:23
31.236156,121.470011,0,-23,39956.0926851852,2009-05-23,02:13:28
31.236157,121.470022,0,-26,39956.0927430556,2009-05-23,02:13:33
31.236137,121.470025,0,-29,39956.0928009259,2009-05-23,02:13:38
31.23611,121.470039,0,-33,39956.0928587963,2009-05-23,02:13:43
31.23608,121.470063,0,-36,39956.0929166667,2009-05-23,02:13:48
31.236053,121.470091,0,-40,39956.092974537,2009-05-23,02:13:53
31.23602,121.470095,0,-42,39956.0930324074,2009-05-23,02:13:58
31.235996,121.470102,0,-44,39956.0930902778,2009-05-23,02:14:03
31.235971,121.470119,0,-47,39956.0931481481,2009-05-23,02:14:08
31.235932,121.470147,0,-48,39956.0932060185,2009-05-23,02:14:13
31.235884,121.470156,0,-48,39956.0932638889,2009-05-23,02:14:18
31.235847,121.470157,0,-49,39956.0933217593,2009-05-23,02:14:23
31.23582,121.470136,0,-50,39956.0933796296,2009-05-23,02:14:28
31.23578,121.47012,0,-51,39956.0934375,2009-05-23,02:14:33
31.235756,121.470106,0,-50,39956.0934953704,2009-05-23,02:14:38
31.235718,121.470107,0,-52,39956.0935532407,2009-05-23,02:14:43
31.23566,121.470102,0,-52,39956.0936111111,2009-05-23,02:14:48
31.235698,121.470065,0,-41,39956.0936689815,2009-05-23,02:14:53
31.235659,121.470069,0,-36,39956.0937268519,2009-05-23,02:14:58
31.235622,121.470081,0,-31,39956.0937847222,2009-05-23,02:15:03
31.235569,121.470074,0,-29,39956.0938425926,2009-05-23,02:15:08
31.235441,121.470026,0,-10,39956.093900463,2009-05-23,02:15:13
31.235393,121.470001,0,3,39956.0939583333,2009-05-23,02:15:18
31.235377,121.469971,0,9,39956.0940162037,2009-05-23,02:15:23
31.235348,121.469933,0,12,39956.0940740741,2009-05-23,02:15:28
31.235326,121.469899,0,18,39956.0941319444,2009-05-23,02:15:33
31.235307,121.469864,0,22,39956.0941898148,2009-05-23,02:15:38
31.235305,121.469824,0,27,39956.0942476852,2009-05-23,02:15:43
31.2353,121.469795,0,30,39956.0943055556,2009-05-23,02:15:48
31.235286,121.469779,0,33,39956.0943634259,2009-05-23,02:15:53
31.235257,121.469769,0,36,39956.0944212963,2009-05-23,02:15:58
31.23524,121.469739,0,38,39956.0944791667,2009-05-23,02:16:03
31.235214,121.469723,0,39,39956.094537037,2009-05-23,02:16:08
31.235157,121.469678,0,38,39956.0945949074,2009-05-23,02:16:13
31.235111,121.469637,0,37,39956.0946527778,2009-05-23,02:16:18
31.235089,121.46961,0,34,39956.0947106481,2009-05-23,02:16:23
31.235078,121.469587,0,32,39956.0947685185,2009-05-23,02:16:28
31.235055,121.46954,0,29,39956.0948263889,2009-05-23,02:16:33
31.235034,121.469502,0,27,39956.0948842593,2009-05-23,02:16:38
31.235008,121.469486,0,26,39956.0949421296,2009-05-23,02:16:43
31.234994,121.469483,0,25,39956.095,2009-05-23,02:16:48
31.234994,121.469483,0,25,39956.0950347222,2009-05-23,02:16:51
31.234993,121.469477,0,25,39956.0950578704,2009-05-23,02:16:53
31.235013,121.469447,0,24,39956.0951157407,2009-05-23,02:16:58
31.23501,121.46939,0,24,39956.0951736111,2009-05-23,02:17:03
31.235016,121.469338,0,24,39956.0952314815,2009-05-23,02:17:08
31.235021,121.469297,0,22,39956.0952893518,2009-05-23,02:17:13
31.235027,121.46925,0,21,39956.0953472222,2009-05-23,02:17:18
31.235034,121.469187,0,20,39956.0954050926,2009-05-23,02:17:23
31.235031,121.469149,0,20,39956.095462963,2009-05-23,02:17:28
31.235032,121.469091,0,18,39956.0955208333,2009-05-23,02:17:33
31.235037,121.469032,0,17,39956.0955787037,2009-05-23,02:17:38
31.235037,121.469002,0,18,39956.0956365741,2009-05-23,02:17:43
31.235027,121.468949,0,20,39956.0956944444,2009-05-23,02:17:48
31.235005,121.46891,0,20,39956.0957523148,2009-05-23,02:17:53
31.234982,121.46893,0,20,39956.0958101852,2009-05-23,02:17:58
31.234949,121.468931,0,19,39956.0958680556,2009-05-23,02:18:03
31.234923,121.468944,0,19,39956.0959259259,2009-05-23,02:18:08
31.23489,121.468948,0,20,39956.0959837963,2009-05-23,02:18:13
31.234881,121.469,0,19,39956.0960416667,2009-05-23,02:18:18
31.234877,121.469033,0,22,39956.096099537,2009-05-23,02:18:23
31.234861,121.469074,0,30,39956.0961574074,2009-05-23,02:18:28
31.234849,121.469121,0,36,39956.0962152778,2009-05-23,02:18:33
31.234862,121.469176,0,35,39956.0962731481,2009-05-23,02:18:38
31.234855,121.469219,0,28,39956.0963310185,2009-05-23,02:18:43
31.234853,121.46926,0,29,39956.0963888889,2009-05-23,02:18:48
31.23485,121.469299,0,26,39956.0964467593,2009-05-23,02:18:53
31.234841,121.46935,0,22,39956.0965046296,2009-05-23,02:18:58
31.23483,121.469407,0,25,39956.0965625,2009-05-23,02:19:03
31.234809,121.469469,0,28,39956.0966203704,2009-05-23,02:19:08
31.234797,121.469526,0,29,39956.0966782407,2009-05-23,02:19:13
31.234794,121.469575,0,31,39956.0967361111,2009-05-23,02:19:18
31.234791,121.469623,0,26,39956.0967939815,2009-05-23,02:19:23
31.234778,121.469673,0,26,39956.0968518518,2009-05-23,02:19:28
31.234763,121.469731,0,26,39956.0969097222,2009-05-23,02:19:33
31.234744,121.469781,0,25,39956.0969675926,2009-05-23,02:19:38
31.234735,121.469841,0,24,39956.097025463,2009-05-23,02:19:43
31.234708,121.469892,0,21,39956.0970833333,2009-05-23,02:19:48
31.234696,121.469947,0,21,39956.0971412037,2009-05-23,02:19:53
31.23468,121.469991,0,25,39956.0971990741,2009-05-23,02:19:58
31.234649,121.470052,0,29,39956.0972569444,2009-05-23,02:20:03
31.234616,121.470113,0,30,39956.0973148148,2009-05-23,02:20:08
31.234597,121.470154,0,37,39956.0973726852,2009-05-23,02:20:13
31.234585,121.470202,0,40,39956.0974305556,2009-05-23,02:20:18
31.23456,121.470254,0,44,39956.0974884259,2009-05-23,02:20:23
31.234546,121.470302,0,42,39956.0975462963,2009-05-23,02:20:28
31.23452,121.470335,0,47,39956.0976041667,2009-05-23,02:20:33
31.234495,121.470368,0,52,39956.097662037,2009-05-23,02:20:38
31.234481,121.470409,0,58,39956.0977199074,2009-05-23,02:20:43
31.234465,121.470477,0,62,39956.0977777778,2009-05-23,02:20:48
31.234449,121.470531,0,60,39956.0978356482,2009-05-23,02:20:53
31.234422,121.470569,0,56,39956.0978935185,2009-05-23,02:20:58
31.234402,121.470627,0,56,39956.0979513889,2009-05-23,02:21:03
31.234386,121.470679,0,58,39956.0980092593,2009-05-23,02:21:08
31.234371,121.470696,0,63,39956.0980671296,2009-05-23,02:21:13
31.234371,121.470728,0,67,39956.098125,2009-05-23,02:21:18
31.23436,121.470776,0,74,39956.0981828704,2009-05-23,02:21:23
31.234329,121.470757,0,74,39956.0982407407,2009-05-23,02:21:28
31.234321,121.470801,0,74,39956.0982986111,2009-05-23,02:21:33
31.234307,121.470883,0,74,39956.0983564815,2009-05-23,02:21:38
31.234282,121.470918,0,71,39956.0984143519,2009-05-23,02:21:43
31.23424,121.470955,0,72,39956.0984722222,2009-05-23,02:21:48
31.234224,121.471005,0,74,39956.0985300926,2009-05-23,02:21:53
31.234186,121.471032,0,79,39956.098587963,2009-05-23,02:21:58
31.234152,121.471049,0,83,39956.0986458333,2009-05-23,02:22:03
31.234107,121.471046,0,88,39956.0987037037,2009-05-23,02:22:08
31.234063,121.471057,0,85,39956.0987615741,2009-05-23,02:22:13
31.234018,121.471064,0,84,39956.0988194444,2009-05-23,02:22:18
31.233961,121.471075,0,84,39956.0988773148,2009-05-23,02:22:23
31.23393,121.471085,0,83,39956.0989351852,2009-05-23,02:22:28
31.23389,121.471149,0,78,39956.0989930556,2009-05-23,02:22:33
31.233829,121.471159,0,77,39956.0990509259,2009-05-23,02:22:38
31.23376,121.471233,0,77,39956.0991087963,2009-05-23,02:22:43
31.23376,121.471233,0,77,39956.0991435185,2009-05-23,02:22:46
31.233756,121.471238,0,76,39956.0991666667,2009-05-23,02:22:48
31.233731,121.471258,0,72,39956.099224537,2009-05-23,02:22:53
31.233683,121.471288,0,68,39956.0992824074,2009-05-23,02:22:58
31.233623,121.47129,0,67,39956.0993402778,2009-05-23,02:23:03
31.233593,121.471288,0,62,39956.0993981481,2009-05-23,02:23:08
31.233554,121.471286,0,64,39956.0994560185,2009-05-23,02:23:13
31.233509,121.471291,0,62,39956.0995138889,2009-05-23,02:23:18
31.233436,121.471288,0,60,39956.0995717593,2009-05-23,02:23:23
31.233395,121.471308,0,58,39956.0996296296,2009-05-23,02:23:28
31.233356,121.47134,0,60,39956.0996875,2009-05-23,02:23:33
31.233358,121.47134,0,61,39956.0997453704,2009-05-23,02:23:38
31.23336,121.471338,0,62,39956.0998032407,2009-05-23,02:23:43
31.23336,121.471338,0,62,39956.099837963,2009-05-23,02:23:46
31.233358,121.471332,0,63,39956.0998611111,2009-05-23,02:23:48
31.233406,121.471324,0,63,39956.0999189815,2009-05-23,02:23:53
31.233479,121.471328,0,60,39956.0999768519,2009-05-23,02:23:58
31.233535,121.471343,0,57,39956.1000347222,2009-05-23,02:24:03
31.233592,121.471338,0,54,39956.1000925926,2009-05-23,02:24:08
31.233633,121.471321,0,50,39956.100150463,2009-05-23,02:24:13
31.233656,121.471297,0,46,39956.1002083333,2009-05-23,02:24:18
31.233671,121.471261,0,43,39956.1002662037,2009-05-23,02:24:23
31.23375,121.471217,0,37,39956.1003240741,2009-05-23,02:24:28
31.233765,121.471239,0,37,39956.1003819444,2009-05-23,02:24:33
31.233765,121.471239,0,37,39956.1004166667,2009-05-23,02:24:36
31.233765,121.471239,0,36,39956.1004398148,2009-05-23,02:24:38
31.233776,121.471234,0,35,39956.1004976852,2009-05-23,02:24:43
31.233764,121.471248,0,37,39956.1005555556,2009-05-23,02:24:48
31.233764,121.471248,0,37,39956.1005902778,2009-05-23,02:24:51
31.233757,121.471252,0,35,39956.1006134259,2009-05-23,02:24:53
31.233769,121.471318,0,37,39956.1006712963,2009-05-23,02:24:58
31.233741,121.471337,0,35,39956.1007291667,2009-05-23,02:25:03
31.23373,121.47135,0,35,39956.100787037,2009-05-23,02:25:08
31.233718,121.471361,0,34,39956.1008449074,2009-05-23,02:25:13
31.233693,121.471384,0,33,39956.1009027778,2009-05-23,02:25:18
31.233685,121.471386,0,33,39956.1009606481,2009-05-23,02:25:23
31.233685,121.471386,0,33,39956.1009953704,2009-05-23,02:25:26
31.233679,121.471381,0,33,39956.1010185185,2009-05-23,02:25:28
31.233674,121.471372,0,33,39956.1010763889,2009-05-23,02:25:33
31.232805,121.47181,0,12,39956.1019444444,2009-05-23,02:26:48
31.23282,121.471886,0,33,39956.1020023148,2009-05-23,02:26:53
31.232874,121.471899,0,33,39956.1020601852,2009-05-23,02:26:58
31.232536,121.471155,0,140,39956.1042013889,2009-05-23,02:30:03
31.23212,121.470888,0,59,39956.1042592593,2009-05-23,02:30:08
31.232029,121.470868,0,32,39956.1043171296,2009-05-23,02:30:13
31.232036,121.470881,0,28,39956.104375,2009-05-23,02:30:18
31.232059,121.470917,0,24,39956.1044328704,2009-05-23,02:30:23
31.232072,121.470932,0,22,39956.1044907407,2009-05-23,02:30:28
31.232056,121.470923,0,21,39956.1045486111,2009-05-23,02:30:33
31.232033,121.470888,0,22,39956.1046064815,2009-05-23,02:30:38
31.231999,121.470874,0,23,39956.1046643518,2009-05-23,02:30:43
31.230161,121.469381,0,14,39956.1186111111,2009-05-23,02:50:48
31.230271,121.469458,0,42,39956.1186689815,2009-05-23,02:50:53
31.230269,121.46944,0,49,39956.1187268518,2009-05-23,02:50:58
31.230234,121.469429,0,62,39956.1187847222,2009-05-23,02:51:03
31.230236,121.469398,0,54,39956.1188425926,2009-05-23,02:51:08
31.230269,121.46939,0,47,39956.118900463,2009-05-23,02:51:13
31.230319,121.469375,0,35,39956.1189583333,2009-05-23,02:51:18
31.230343,121.469361,0,20,39956.1190162037,2009-05-23,02:51:23
31.230375,121.469336,0,20,39956.1190740741,2009-05-23,02:51:28
31.230401,121.469331,0,18,39956.1191319444,2009-05-23,02:51:33
31.230412,121.469361,0,18,39956.1191898148,2009-05-23,02:51:38
31.230438,121.469382,0,16,39956.1192476852,2009-05-23,02:51:43
31.23055,121.469612,0,46,39956.132962963,2009-05-23,03:11:28
31.230563,121.469663,0,46,39956.1330208333,2009-05-23,03:11:33
31.230591,121.469711,0,48,39956.1330787037,2009-05-23,03:11:38
31.230626,121.469737,0,52,39956.1331365741,2009-05-23,03:11:43
31.230664,121.469755,0,55,39956.1331944444,2009-05-23,03:11:48
31.230701,121.469788,0,54,39956.1332523148,2009-05-23,03:11:53
31.230717,121.469826,0,52,39956.1333101852,2009-05-23,03:11:58
31.230743,121.469866,0,51,39956.1333680556,2009-05-23,03:12:03
31.230774,121.469899,0,49,39956.1334259259,2009-05-23,03:12:08
31.230795,121.469905,0,48,39956.1334837963,2009-05-23,03:12:13
31.230818,121.469934,0,45,39956.1335416667,2009-05-23,03:12:18
31.230843,121.469969,0,45,39956.133599537,2009-05-23,03:12:23
31.230854,121.470033,0,48,39956.1336574074,2009-05-23,03:12:28
31.230867,121.470074,0,49,39956.1337152778,2009-05-23,03:12:33
31.230867,121.470074,0,49,39956.13375,2009-05-23,03:12:36
31.230874,121.470078,0,47,39956.1337731481,2009-05-23,03:12:38
31.230878,121.470091,0,47,39956.1338310185,2009-05-23,03:12:43
31.23089,121.470106,0,46,39956.1338888889,2009-05-23,03:12:48
31.230896,121.470119,0,47,39956.1339467593,2009-05-23,03:12:53
31.230901,121.470125,0,47,39956.1340046296,2009-05-23,03:12:58
31.230906,121.470126,0,47,39956.1340625,2009-05-23,03:13:03
31.230907,121.470124,0,47,39956.1341203704,2009-05-23,03:13:08
31.230905,121.470123,0,47,39956.1341782407,2009-05-23,03:13:13
31.230904,121.470122,0,47,39956.1342361111,2009-05-23,03:13:18
31.230904,121.470122,0,47,39956.1342939815,2009-05-23,03:13:23
31.230904,121.470122,0,47,39956.1343518518,2009-05-23,03:13:28
31.230905,121.470122,0,47,39956.1344097222,2009-05-23,03:13:33
31.230904,121.470121,0,47,39956.1344675926,2009-05-23,03:13:38
31.230904,121.470121,0,47,39956.134525463,2009-05-23,03:13:43
31.230904,121.470121,0,47,39956.1345601852,2009-05-23,03:13:46
31.230905,121.47012,0,47,39956.1345833333,2009-05-23,03:13:48
31.230916,121.470134,0,47,39956.1346412037,2009-05-23,03:13:53
31.230959,121.470145,0,47,39956.1346990741,2009-05-23,03:13:58
31.230977,121.470143,0,48,39956.1347569444,2009-05-23,03:14:03
31.231002,121.470126,0,49,39956.1348148148,2009-05-23,03:14:08
31.231023,121.470132,0,51,39956.1348726852,2009-05-23,03:14:13
31.231052,121.470137,0,51,39956.1349305556,2009-05-23,03:14:18
31.231084,121.470166,0,52,39956.1349884259,2009-05-23,03:14:23
31.231096,121.470163,0,53,39956.1350462963,2009-05-23,03:14:28
31.231098,121.470175,0,54,39956.1351041667,2009-05-23,03:14:33
31.231097,121.470175,0,55,39956.135162037,2009-05-23,03:14:38
31.231097,121.470175,0,55,39956.1351967593,2009-05-23,03:14:41
31.231095,121.47018,0,55,39956.1352199074,2009-05-23,03:14:43
31.231105,121.470171,0,55,39956.1352777778,2009-05-23,03:14:48
31.231121,121.470152,0,54,39956.1353356481,2009-05-23,03:14:53
31.231131,121.470155,0,55,39956.1353935185,2009-05-23,03:14:58
31.231149,121.470161,0,59,39956.1354513889,2009-05-23,03:15:03
31.231163,121.470179,0,61,39956.1355092593,2009-05-23,03:15:08
31.231174,121.470198,0,62,39956.1355671296,2009-05-23,03:15:13
31.231194,121.470187,0,61,39956.135625,2009-05-23,03:15:18
31.231206,121.470216,0,63,39956.1356828704,2009-05-23,03:15:23
31.231217,121.470222,0,63,39956.1357407407,2009-05-23,03:15:28
31.231228,121.470232,0,65,39956.1357986111,2009-05-23,03:15:33
31.23123,121.470256,0,68,39956.1358564815,2009-05-23,03:15:38
31.23123,121.470256,0,68,39956.1358912037,2009-05-23,03:15:41
31.231237,121.470261,0,69,39956.1359143518,2009-05-23,03:15:43
31.231248,121.47026,0,69,39956.1359722222,2009-05-23,03:15:48
31.231285,121.470256,0,72,39956.1360300926,2009-05-23,03:15:53
31.231328,121.470243,0,72,39956.136087963,2009-05-23,03:15:58
31.23136,121.470233,0,74,39956.1361458333,2009-05-23,03:16:03
31.231377,121.470229,0,74,39956.1362037037,2009-05-23,03:16:08
31.231384,121.470225,0,73,39956.1362615741,2009-05-23,03:16:13
31.231382,121.470222,0,73,39956.1363194444,2009-05-23,03:16:18
31.231382,121.470222,0,73,39956.1363541667,2009-05-23,03:16:21
31.231387,121.470216,0,73,39956.1363773148,2009-05-23,03:16:23
31.231392,121.470203,0,74,39956.1364351852,2009-05-23,03:16:28
31.231408,121.470183,0,75,39956.1364930556,2009-05-23,03:16:33
31.231425,121.470158,0,75,39956.1365509259,2009-05-23,03:16:38
31.231441,121.470149,0,74,39956.1366087963,2009-05-23,03:16:43
31.231454,121.470147,0,72,39956.1366666667,2009-05-23,03:16:48
31.231454,121.470164,0,74,39956.136724537,2009-05-23,03:16:53
31.231484,121.470197,0,73,39956.1367824074,2009-05-23,03:16:58
31.231496,121.470243,0,71,39956.1368402778,2009-05-23,03:17:03
31.231509,121.47031,0,70,39956.1368981482,2009-05-23,03:17:08
31.231545,121.470356,0,67,39956.1369560185,2009-05-23,03:17:13
31.231563,121.470389,0,64,39956.1370138889,2009-05-23,03:17:18
31.231581,121.470417,0,61,39956.1370717593,2009-05-23,03:17:23
31.231597,121.470479,0,66,39956.1371296296,2009-05-23,03:17:28
31.231633,121.470487,0,65,39956.1371875,2009-05-23,03:17:33
31.231665,121.470462,0,67,39956.1372453704,2009-05-23,03:17:38
31.231695,121.470437,0,67,39956.1373032407,2009-05-23,03:17:43
31.231728,121.470407,0,67,39956.1373611111,2009-05-23,03:17:48
31.231754,121.4704,0,66,39956.1374189815,2009-05-23,03:17:53
31.231777,121.470399,0,65,39956.1374768519,2009-05-23,03:17:58
31.231797,121.470377,0,63,39956.1375347222,2009-05-23,03:18:03
31.231815,121.470356,0,62,39956.1375925926,2009-05-23,03:18:08
31.231833,121.470351,0,62,39956.137650463,2009-05-23,03:18:13
31.231836,121.470338,0,61,39956.1377083333,2009-05-23,03:18:18
31.231856,121.470319,0,62,39956.1377662037,2009-05-23,03:18:23
31.231879,121.47031,0,63,39956.1378240741,2009-05-23,03:18:28
31.231914,121.470301,0,62,39956.1378819444,2009-05-23,03:18:33
31.231949,121.470289,0,53,39956.1379398148,2009-05-23,03:18:38
31.231981,121.470291,0,46,39956.1379976852,2009-05-23,03:18:43
31.231998,121.470319,0,45,39956.1380555556,2009-05-23,03:18:48
31.23201,121.470355,0,45,39956.1381134259,2009-05-23,03:18:53
31.232025,121.470398,0,46,39956.1381712963,2009-05-23,03:18:58
31.23204,121.470425,0,45,39956.1382291667,2009-05-23,03:19:03
31.232043,121.470436,0,47,39956.138287037,2009-05-23,03:19:08
31.232071,121.470474,0,47,39956.1383449074,2009-05-23,03:19:13
31.23209,121.470524,0,44,39956.1384027778,2009-05-23,03:19:18
31.23211,121.470557,0,44,39956.1384606481,2009-05-23,03:19:23
31.23213,121.47059,0,44,39956.1385185185,2009-05-23,03:19:28
31.232151,121.470635,0,42,39956.1385763889,2009-05-23,03:19:33
31.232175,121.470664,0,41,39956.1386342593,2009-05-23,03:19:38
31.232204,121.470706,0,41,39956.1386921296,2009-05-23,03:19:43
31.232235,121.470764,0,40,39956.13875,2009-05-23,03:19:48
31.232262,121.470801,0,40,39956.1388078704,2009-05-23,03:19:53
31.23229,121.470839,0,40,39956.1388657407,2009-05-23,03:19:58
31.232312,121.470878,0,43,39956.1389236111,2009-05-23,03:20:03
31.232338,121.470912,0,45,39956.1389814815,2009-05-23,03:20:08
31.232361,121.470947,0,43,39956.1390393519,2009-05-23,03:20:13
31.23239,121.470987,0,45,39956.1390972222,2009-05-23,03:20:18
31.232416,121.471022,0,46,39956.1391550926,2009-05-23,03:20:23
31.232443,121.47105,0,44,39956.139212963,2009-05-23,03:20:28
31.232452,121.471084,0,44,39956.1392708333,2009-05-23,03:20:33
31.232468,121.471116,0,43,39956.1393287037,2009-05-23,03:20:38
31.232491,121.471142,0,43,39956.1393865741,2009-05-23,03:20:43
31.23251,121.471163,0,43,39956.1394444444,2009-05-23,03:20:48
31.232523,121.4712,0,44,39956.1395023148,2009-05-23,03:20:53
31.232542,121.471235,0,45,39956.1395601852,2009-05-23,03:20:58
31.232561,121.471255,0,43,39956.1396180556,2009-05-23,03:21:03
31.232571,121.47128,0,44,39956.1396759259,2009-05-23,03:21:08
31.232587,121.471311,0,43,39956.1397337963,2009-05-23,03:21:13
31.232606,121.471326,0,43,39956.1397916667,2009-05-23,03:21:18
31.232623,121.471347,0,43,39956.139849537,2009-05-23,03:21:23
31.232645,121.471386,0,42,39956.1399074074,2009-05-23,03:21:28
31.232662,121.471419,0,44,39956.1399652778,2009-05-23,03:21:33
31.232689,121.471451,0,44,39956.1400231481,2009-05-23,03:21:38
31.232703,121.471475,0,45,39956.1400810185,2009-05-23,03:21:43
31.232723,121.471509,0,44,39956.1401388889,2009-05-23,03:21:48
31.232738,121.471519,0,46,39956.1401967593,2009-05-23,03:21:53
31.232752,121.471546,0,49,39956.1402546296,2009-05-23,03:21:58
31.232772,121.471582,0,50,39956.1403125,2009-05-23,03:22:03
31.232797,121.471626,0,51,39956.1403703704,2009-05-23,03:22:08
31.232815,121.471649,0,51,39956.1404282407,2009-05-23,03:22:13
31.232826,121.471686,0,50,39956.1404861111,2009-05-23,03:22:18
31.23284,121.471729,0,48,39956.1405439815,2009-05-23,03:22:23
31.232842,121.471753,0,48,39956.1406018519,2009-05-23,03:22:28
31.232836,121.471772,0,50,39956.1406597222,2009-05-23,03:22:33
31.232836,121.471772,0,50,39956.1406944444,2009-05-23,03:22:36
31.232837,121.471776,0,49,39956.1407175926,2009-05-23,03:22:38
31.232829,121.471809,0,51,39956.140775463,2009-05-23,03:22:43
31.232818,121.471831,0,53,39956.1408333333,2009-05-23,03:22:48
31.2328,121.471858,0,55,39956.1408912037,2009-05-23,03:22:53
31.23279,121.471863,0,55,39956.1409490741,2009-05-23,03:22:58
31.23279,121.471863,0,55,39956.1409837963,2009-05-23,03:23:01
31.232796,121.471867,0,55,39956.1410069444,2009-05-23,03:23:03
31.2328,121.471919,0,58,39956.1410648148,2009-05-23,03:23:08
31.232816,121.471949,0,59,39956.1411226852,2009-05-23,03:23:13
31.232832,121.471975,0,60,39956.1411805556,2009-05-23,03:23:18
31.232832,121.471975,0,60,39956.1412152778,2009-05-23,03:23:21
31.232834,121.471977,0,59,39956.1412384259,2009-05-23,03:23:23
31.232835,121.471968,0,60,39956.1412962963,2009-05-23,03:23:28
31.232863,121.47193,0,60,39956.1413541667,2009-05-23,03:23:33
31.232865,121.471928,0,60,39956.141412037,2009-05-23,03:23:38
31.232864,121.471935,0,60,39956.1414699074,2009-05-23,03:23:43
31.23287,121.471935,0,60,39956.1415277778,2009-05-23,03:23:48
31.232878,121.471934,0,59,39956.1415856481,2009-05-23,03:23:53
31.232878,121.471934,0,59,39956.1416203704,2009-05-23,03:23:56
31.232884,121.471928,0,59,39956.1416435185,2009-05-23,03:23:58
31.232865,121.471874,0,59,39956.1417013889,2009-05-23,03:24:03
31.233676,121.471302,0,37,39956.1428587963,2009-05-23,03:25:43
31.233644,121.471332,0,80,39956.1429166667,2009-05-23,03:25:48
31.233709,121.471343,0,81,39956.142974537,2009-05-23,03:25:53
31.233747,121.471352,0,75,39956.1430324074,2009-05-23,03:25:58
31.23377,121.47132,0,72,39956.1430902778,2009-05-23,03:26:03
31.233807,121.471333,0,67,39956.1431481481,2009-05-23,03:26:08
31.233853,121.471331,0,70,39956.1432060185,2009-05-23,03:26:13
31.233886,121.471339,0,77,39956.1432638889,2009-05-23,03:26:18
31.233923,121.471338,0,79,39956.1433217593,2009-05-23,03:26:23
31.233961,121.471355,0,86,39956.1433796296,2009-05-23,03:26:28
31.23399,121.471316,0,89,39956.1434375,2009-05-23,03:26:33
31.234009,121.47127,0,85,39956.1434953704,2009-05-23,03:26:38
31.234068,121.471247,0,85,39956.1435532407,2009-05-23,03:26:43
31.234104,121.471204,0,85,39956.1436111111,2009-05-23,03:26:48
31.234169,121.471165,0,86,39956.1436689815,2009-05-23,03:26:53
31.234193,121.4711,0,86,39956.1437268518,2009-05-23,03:26:58
31.234234,121.471078,0,88,39956.1437847222,2009-05-23,03:27:03
31.234267,121.471056,0,90,39956.1438425926,2009-05-23,03:27:08
31.234299,121.471086,0,91,39956.143900463,2009-05-23,03:27:13
31.234317,121.47107,0,93,39956.1439583333,2009-05-23,03:27:18
31.234344,121.471075,0,95,39956.1440162037,2009-05-23,03:27:23
31.23438,121.471069,0,96,39956.1440740741,2009-05-23,03:27:28
31.23442,121.471073,0,97,39956.1441319444,2009-05-23,03:27:33
31.234452,121.471062,0,99,39956.1441898148,2009-05-23,03:27:38
31.234479,121.471006,0,101,39956.1442476852,2009-05-23,03:27:43
31.234518,121.471009,0,102,39956.1443055556,2009-05-23,03:27:48
31.23453,121.471039,0,105,39956.1443634259,2009-05-23,03:27:53
31.234558,121.471037,0,105,39956.1444212963,2009-05-23,03:27:58
31.234619,121.470997,0,97,39956.1444791667,2009-05-23,03:28:03
31.234655,121.470987,0,92,39956.144537037,2009-05-23,03:28:08
31.234676,121.470951,0,96,39956.1445949074,2009-05-23,03:28:13
31.234667,121.470958,0,102,39956.1446527778,2009-05-23,03:28:18
31.234701,121.470875,0,103,39956.1447106482,2009-05-23,03:28:23
31.234755,121.470807,0,100,39956.1447685185,2009-05-23,03:28:28
31.234818,121.470786,0,94,39956.1448263889,2009-05-23,03:28:33
31.234865,121.47075,0,88,39956.1448842593,2009-05-23,03:28:38
31.234908,121.470722,0,85,39956.1449421296,2009-05-23,03:28:43
31.234953,121.47071,0,85,39956.145,2009-05-23,03:28:48
31.234996,121.470674,0,81,39956.1450578704,2009-05-23,03:28:53
31.235041,121.470641,0,78,39956.1451157407,2009-05-23,03:28:58
31.235069,121.470599,0,76,39956.1451736111,2009-05-23,03:29:03
31.235109,121.470558,0,75,39956.1452314815,2009-05-23,03:29:08
31.235133,121.47052,0,77,39956.1452893519,2009-05-23,03:29:13
31.235168,121.470479,0,78,39956.1453472222,2009-05-23,03:29:18
31.235206,121.470455,0,78,39956.1454050926,2009-05-23,03:29:23
31.235256,121.470426,0,76,39956.145462963,2009-05-23,03:29:28
31.235298,121.47042,0,80,39956.1455208333,2009-05-23,03:29:33
31.235345,121.470418,0,82,39956.1455787037,2009-05-23,03:29:38
31.235388,121.470386,0,76,39956.1456365741,2009-05-23,03:29:43
31.235441,121.470348,0,73,39956.1456944444,2009-05-23,03:29:48
31.235472,121.47032,0,71,39956.1457523148,2009-05-23,03:29:53
31.235495,121.470294,0,71,39956.1458101852,2009-05-23,03:29:58
31.235527,121.470265,0,73,39956.1458680556,2009-05-23,03:30:03
31.235534,121.470215,0,74,39956.1459259259,2009-05-23,03:30:08
31.235548,121.470158,0,76,39956.1459837963,2009-05-23,03:30:13
31.235587,121.470132,0,77,39956.1460416667,2009-05-23,03:30:18
31.235643,121.470123,0,76,39956.146099537,2009-05-23,03:30:23
31.235643,121.470123,0,76,39956.1461342593,2009-05-23,03:30:26
31.23565,121.470116,0,74,39956.1461574074,2009-05-23,03:30:28
31.235695,121.47012,0,70,39956.1462152778,2009-05-23,03:30:33
31.235734,121.47014,0,69,39956.1462731481,2009-05-23,03:30:38
31.235754,121.470125,0,69,39956.1463310185,2009-05-23,03:30:43
31.235754,121.470125,0,69,39956.1463657407,2009-05-23,03:30:46
31.235754,121.470129,0,69,39956.1463888889,2009-05-23,03:30:48
31.235752,121.470146,0,69,39956.1464467593,2009-05-23,03:30:53
31.235774,121.470203,0,70,39956.1465046296,2009-05-23,03:30:58
31.235802,121.47024,0,71,39956.1465625,2009-05-23,03:31:03
31.235802,121.470309,0,74,39956.1466203704,2009-05-23,03:31:08
31.235815,121.47035,0,77,39956.1466782407,2009-05-23,03:31:13
31.235833,121.470395,0,78,39956.1467361111,2009-05-23,03:31:18
31.235866,121.47044,0,80,39956.1467939815,2009-05-23,03:31:23
31.235904,121.470453,0,80,39956.1468518519,2009-05-23,03:31:28
31.235948,121.470466,0,83,39956.1469097222,2009-05-23,03:31:33
31.235999,121.47045,0,86,39956.1469675926,2009-05-23,03:31:38
31.236041,121.470465,0,87,39956.147025463,2009-05-23,03:31:43
31.236093,121.47046,0,89,39956.1470833333,2009-05-23,03:31:48
31.236136,121.470441,0,89,39956.1471412037,2009-05-23,03:31:53
31.236192,121.470389,0,92,39956.1471990741,2009-05-23,03:31:58
31.236216,121.470358,0,96,39956.1472569444,2009-05-23,03:32:03
31.236248,121.470308,0,101,39956.1473148148,2009-05-23,03:32:08
31.236306,121.470329,0,102,39956.1473726852,2009-05-23,03:32:13
31.236336,121.470291,0,103,39956.1474305556,2009-05-23,03:32:18
31.23636,121.470283,0,103,39956.1474884259,2009-05-23,03:32:23
31.236399,121.470279,0,102,39956.1475462963,2009-05-23,03:32:28
31.236448,121.47032,0,102,39956.1476041667,2009-05-23,03:32:33
31.236491,121.470335,0,106,39956.147662037,2009-05-23,03:32:38
31.236513,121.470322,0,111,39956.1477199074,2009-05-23,03:32:43
31.236542,121.470294,0,114,39956.1477777778,2009-05-23,03:32:48
31.236568,121.470286,0,117,39956.1478356481,2009-05-23,03:32:53
31.23658,121.470364,0,115,39956.1478935185,2009-05-23,03:32:58
31.236598,121.470406,0,116,39956.1479513889,2009-05-23,03:33:03
31.236615,121.470434,0,117,39956.1480092593,2009-05-23,03:33:08
31.236627,121.470459,0,117,39956.1480671296,2009-05-23,03:33:13
31.236638,121.470497,0,117,39956.148125,2009-05-23,03:33:18
31.236646,121.470509,0,117,39956.1481828704,2009-05-23,03:33:23
31.236642,121.470552,0,120,39956.1482407407,2009-05-23,03:33:28
31.236656,121.470603,0,119,39956.1482986111,2009-05-23,03:33:33
31.236702,121.470706,0,119,39956.1483564815,2009-05-23,03:33:38
31.236746,121.47072,0,120,39956.1484143519,2009-05-23,03:33:43
31.236786,121.470759,0,120,39956.1484722222,2009-05-23,03:33:48
31.236846,121.47083,0,120,39956.1485300926,2009-05-23,03:33:53
31.236847,121.470867,0,123,39956.148587963,2009-05-23,03:33:58
31.236843,121.470882,0,126,39956.1486458333,2009-05-23,03:34:03
31.236868,121.470897,0,126,39956.1487037037,2009-05-23,03:34:08
31.236887,121.470948,0,128,39956.1487615741,2009-05-23,03:34:13
31.236918,121.471005,0,130,39956.1488194444,2009-05-23,03:34:18
31.23695,121.471068,0,134,39956.1488773148,2009-05-23,03:34:23
31.236977,121.471083,0,135,39956.1489351852,2009-05-23,03:34:28
31.237024,121.471152,0,138,39956.1489930556,2009-05-23,03:34:33
31.23705,121.471213,0,138,39956.1490509259,2009-05-23,03:34:38
31.237061,121.471281,0,143,39956.1491087963,2009-05-23,03:34:43
31.23709,121.471317,0,144,39956.1491666667,2009-05-23,03:34:48
31.237079,121.471305,0,147,39956.149224537,2009-05-23,03:34:53
31.237072,121.471281,0,150,39956.1492824074,2009-05-23,03:34:58
31.237072,121.471281,0,150,39956.1493171296,2009-05-23,03:35:01
31.237065,121.47128,0,153,39956.1493402778,2009-05-23,03:35:03
31.237047,121.471229,0,159,39956.1493981481,2009-05-23,03:35:08
31.237035,121.471239,0,164,39956.1494560185,2009-05-23,03:35:13
31.237073,121.471358,0,173,39956.1495138889,2009-05-23,03:35:18
31.237071,121.471371,0,177,39956.1495717593,2009-05-23,03:35:23
31.237068,121.471429,0,181,39956.1496296296,2009-05-23,03:35:28
31.237083,121.471437,0,186,39956.1496875,2009-05-23,03:35:33
31.237083,121.471437,0,186,39956.1497222222,2009-05-23,03:35:36
31.237089,121.471445,0,191,39956.1497453704,2009-05-23,03:35:38
31.237093,121.471551,0,195,39956.1498032407,2009-05-23,03:35:43
31.237104,121.471619,0,198,39956.1498611111,2009-05-23,03:35:48
31.237133,121.47169,0,201,39956.1499189815,2009-05-23,03:35:53
31.237177,121.471724,0,205,39956.1499768518,2009-05-23,03:35:58
31.237206,121.471787,0,216,39956.1500347222,2009-05-23,03:36:03
31.237278,121.471846,0,225,39956.1500925926,2009-05-23,03:36:08
31.237317,121.471937,0,241,39956.150150463,2009-05-23,03:36:13
31.237315,121.471964,0,250,39956.1502083333,2009-05-23,03:36:18
31.237329,121.471986,0,248,39956.1502662037,2009-05-23,03:36:23
31.23736,121.472005,0,248,39956.1503240741,2009-05-23,03:36:28
31.237427,121.472019,0,250,39956.1503819444,2009-05-23,03:36:33
31.237491,121.472062,0,252,39956.1504398148,2009-05-23,03:36:38
31.23752,121.472112,0,251,39956.1504976852,2009-05-23,03:36:43
31.237573,121.47227,0,250,39956.1505555556,2009-05-23,03:36:48
31.237603,121.472302,0,249,39956.1506134259,2009-05-23,03:36:53
31.2376,121.472333,0,248,39956.1506712963,2009-05-23,03:36:58
31.237583,121.472369,0,248,39956.1507291667,2009-05-23,03:37:03
31.23757,121.4724,0,249,39956.150787037,2009-05-23,03:37:08
31.237524,121.472405,0,249,39956.1508449074,2009-05-23,03:37:13
31.237493,121.472406,0,249,39956.1509027778,2009-05-23,03:37:18
31.237466,121.472389,0,248,39956.1509606481,2009-05-23,03:37:23
31.237455,121.472382,0,249,39956.1510185185,2009-05-23,03:37:28
31.2374,121.47235,0,248,39956.1510763889,2009-05-23,03:37:33
31.237333,121.472328,0,248,39956.1511342593,2009-05-23,03:37:38
31.237286,121.472338,0,248,39956.1511921296,2009-05-23,03:37:43
31.236312,121.472073,0,65,39956.157037037,2009-05-23,03:46:08
31.236735,121.471871,0,146,39956.1570949074,2009-05-23,03:46:13
31.236957,121.471867,0,166,39956.1571527778,2009-05-23,03:46:18
31.237004,121.471789,0,171,39956.1572106481,2009-05-23,03:46:23
31.236925,121.471873,0,141,39956.1572685185,2009-05-23,03:46:28
31.236672,121.471858,0,155,39956.1573263889,2009-05-23,03:46:33
31.236641,121.471886,0,160,39956.1573842593,2009-05-23,03:46:38
31.236691,121.471924,0,157,39956.1574421296,2009-05-23,03:46:43
31.236707,121.471955,0,164,39956.1575,2009-05-23,03:46:48
31.23667,121.47197,0,186,39956.1575578704,2009-05-23,03:46:53
31.23667,121.47197,0,186,39956.1575925926,2009-05-23,03:46:56
31.236675,121.471977,0,197,39956.1576157407,2009-05-23,03:46:58
31.236682,121.471992,0,206,39956.1576736111,2009-05-23,03:47:03
31.236712,121.472037,0,221,39956.1577314815,2009-05-23,03:47:08
31.236747,121.472087,0,230,39956.1577893518,2009-05-23,03:47:13
31.236798,121.472132,0,243,39956.1578472222,2009-05-23,03:47:18
31.236868,121.472178,0,249,39956.1579050926,2009-05-23,03:47:23
31.236898,121.472229,0,248,39956.157962963,2009-05-23,03:47:28
31.236902,121.472276,0,239,39956.1580208333,2009-05-23,03:47:33
31.236882,121.472281,0,237,39956.1580787037,2009-05-23,03:47:38
31.236928,121.472328,0,205,39956.1581365741,2009-05-23,03:47:43
31.236924,121.472336,0,202,39956.1581944444,2009-05-23,03:47:48
31.236924,121.472336,0,202,39956.1582291667,2009-05-23,03:47:51
31.236926,121.472338,0,202,39956.1582523148,2009-05-23,03:47:53
31.236926,121.47235,0,203,39956.1583101852,2009-05-23,03:47:58
31.236988,121.472451,0,210,39956.1583680556,2009-05-23,03:48:03
31.23706,121.472491,0,215,39956.1584259259,2009-05-23,03:48:08
31.237091,121.472493,0,218,39956.1584837963,2009-05-23,03:48:13
31.237113,121.472535,0,217,39956.1585416667,2009-05-23,03:48:18
31.237128,121.47254,0,220,39956.158599537,2009-05-23,03:48:23
31.237146,121.472513,0,223,39956.1586574074,2009-05-23,03:48:28
31.237167,121.472527,0,225,39956.1587152778,2009-05-23,03:48:33
31.237227,121.47253,0,229,39956.1587731481,2009-05-23,03:48:38
31.237268,121.47254,0,230,39956.1588310185,2009-05-23,03:48:43
31.237294,121.47256,0,231,39956.1588888889,2009-05-23,03:48:48
31.23731,121.472576,0,232,39956.1589467593,2009-05-23,03:48:53
31.23732,121.472613,0,232,39956.1590046296,2009-05-23,03:48:58
31.237316,121.472651,0,232,39956.1590625,2009-05-23,03:49:03
31.23731,121.472695,0,231,39956.1591203704,2009-05-23,03:49:08
31.237292,121.472743,0,231,39956.1591782407,2009-05-23,03:49:13
31.237291,121.472773,0,231,39956.1592361111,2009-05-23,03:49:18
31.237722,121.471915,0,1244,39956.1653125,2009-05-23,03:58:03
31.23824,121.472419,0,799,39956.1653703704,2009-05-23,03:58:08
31.238331,121.472181,0,793,39956.1654282407,2009-05-23,03:58:13
31.238226,121.472161,0,789,39956.1654861111,2009-05-23,03:58:18
31.23803,121.472186,0,786,39956.1655439815,2009-05-23,03:58:23
31.237894,121.472198,0,783,39956.1656018518,2009-05-23,03:58:28
31.237832,121.472219,0,781,39956.1656597222,2009-05-23,03:58:33
31.237703,121.472189,0,781,39956.1657175926,2009-05-23,03:58:38
31.237627,121.472216,0,779,39956.165775463,2009-05-23,03:58:43
31.237441,121.472227,0,775,39956.1658333333,2009-05-23,03:58:48
31.237305,121.472274,0,771,39956.1658912037,2009-05-23,03:58:53
31.237202,121.472333,0,766,39956.1659490741,2009-05-23,03:58:58
31.237155,121.472418,0,759,39956.1660069444,2009-05-23,03:59:03
31.237118,121.472488,0,751,39956.1660648148,2009-05-23,03:59:08
31.237107,121.47256,0,745,39956.1661226852,2009-05-23,03:59:13
31.23712,121.472617,0,738,39956.1661805556,2009-05-23,03:59:18
31.237136,121.472659,0,731,39956.1662384259,2009-05-23,03:59:23
31.237154,121.472723,0,722,39956.1662962963,2009-05-23,03:59:28
31.237282,121.472828,0,705,39956.1663541667,2009-05-23,03:59:33
31.237296,121.472906,0,694,39956.166412037,2009-05-23,03:59:38
31.237301,121.472919,0,684,39956.1664699074,2009-05-23,03:59:43
31.237321,121.473022,0,667,39956.1665277778,2009-05-23,03:59:48
31.237337,121.473245,0,620,39956.1665856481,2009-05-23,03:59:53
31.2374,121.473312,0,584,39956.1666435185,2009-05-23,03:59:58
31.237427,121.473342,0,536,39956.1667013889,2009-05-23,04:00:03
31.237446,121.47334,0,509,39956.1667592593,2009-05-23,04:00:08
31.237445,121.473387,0,481,39956.1668171296,2009-05-23,04:00:13
31.237457,121.473377,0,465,39956.166875,2009-05-23,04:00:18
31.237457,121.473377,0,465,39956.1669097222,2009-05-23,04:00:21
31.237455,121.47338,0,464,39956.1669328704,2009-05-23,04:00:23
31.23744,121.473448,0,452,39956.1669907407,2009-05-23,04:00:28
31.237461,121.473487,0,449,39956.1670486111,2009-05-23,04:00:33
31.237436,121.473556,0,443,39956.1671064815,2009-05-23,04:00:38
31.237401,121.473683,0,433,39956.1671643518,2009-05-23,04:00:43
31.237372,121.473814,0,426,39956.1672222222,2009-05-23,04:00:48
31.237365,121.474004,0,416,39956.1672800926,2009-05-23,04:00:53
31.237336,121.474102,0,413,39956.167337963,2009-05-23,04:00:58
31.237293,121.474153,0,411,39956.1673958333,2009-05-23,04:01:03
31.237233,121.474167,0,410,39956.1674537037,2009-05-23,04:01:08
31.237168,121.474222,0,409,39956.1675115741,2009-05-23,04:01:13
31.237106,121.474296,0,407,39956.1675694444,2009-05-23,04:01:18
31.237055,121.474349,0,406,39956.1676273148,2009-05-23,04:01:23
31.237039,121.47438,0,407,39956.1676851852,2009-05-23,04:01:28
31.236986,121.474433,0,409,39956.1677430556,2009-05-23,04:01:33
31.236976,121.474428,0,411,39956.1678009259,2009-05-23,04:01:38
31.236986,121.47446,0,413,39956.1678587963,2009-05-23,04:01:43
31.237006,121.474454,0,412,39956.1679166667,2009-05-23,04:01:48
31.237112,121.474449,0,417,39956.167974537,2009-05-23,04:01:53
31.23716,121.474417,0,417,39956.1680324074,2009-05-23,04:01:58
31.23717,121.47442,0,417,39956.1680902778,2009-05-23,04:02:03
31.237179,121.474437,0,414,39956.1681481482,2009-05-23,04:02:08
31.237184,121.474478,0,415,39956.1682060185,2009-05-23,04:02:13
31.237176,121.474517,0,416,39956.1682638889,2009-05-23,04:02:18
31.237184,121.474551,0,415,39956.1683217593,2009-05-23,04:02:23
31.237191,121.474574,0,412,39956.1683796296,2009-05-23,04:02:28
31.237191,121.474574,0,412,39956.1684143519,2009-05-23,04:02:31
31.237188,121.474572,0,413,39956.1684375,2009-05-23,04:02:33
31.237184,121.474525,0,413,39956.1684953704,2009-05-23,04:02:38
31.237185,121.474507,0,409,39956.1685532407,2009-05-23,04:02:43
31.237208,121.474469,0,405,39956.1686111111,2009-05-23,04:02:48
31.237205,121.474416,0,406,39956.1686689815,2009-05-23,04:02:53
31.237196,121.474359,0,401,39956.1687268519,2009-05-23,04:02:58
31.237194,121.474325,0,402,39956.1687847222,2009-05-23,04:03:03
31.237191,121.474292,0,402,39956.1688425926,2009-05-23,04:03:08
31.237186,121.474256,0,402,39956.168900463,2009-05-23,04:03:13
31.237169,121.474242,0,401,39956.1689583333,2009-05-23,04:03:18
31.237149,121.474219,0,401,39956.1690162037,2009-05-23,04:03:23
31.237138,121.474205,0,400,39956.1690740741,2009-05-23,04:03:28
31.237116,121.474195,0,398,39956.1691319444,2009-05-23,04:03:33
31.237113,121.474186,0,398,39956.1691898148,2009-05-23,04:03:38
31.237117,121.474178,0,398,39956.1692476852,2009-05-23,04:03:43
31.237119,121.47417,0,397,39956.1693055556,2009-05-23,04:03:48
31.237117,121.474167,0,397,39956.1693634259,2009-05-23,04:03:53
31.237114,121.474168,0,397,39956.1694212963,2009-05-23,04:03:58
31.237114,121.474168,0,397,39956.1694560185,2009-05-23,04:04:01
31.237112,121.474171,0,397,39956.1694791667,2009-05-23,04:04:03
31.23759,121.473778,0,398,39956.1698842593,2009-05-23,04:04:38
31.237523,121.473858,0,394,39956.1699421296,2009-05-23,04:04:43
31.237518,121.473919,0,392,39956.17,2009-05-23,04:04:48
31.237444,121.473981,0,392,39956.1700578704,2009-05-23,04:04:53
31.237344,121.474042,0,383,39956.1701157407,2009-05-23,04:04:58
31.237271,121.47407,0,386,39956.1701736111,2009-05-23,04:05:03
31.237135,121.474118,0,384,39956.1702314815,2009-05-23,04:05:08
31.237162,121.474101,0,383,39956.1702893519,2009-05-23,04:05:13
31.237098,121.474154,0,380,39956.1703472222,2009-05-23,04:05:18
31.237098,121.474154,0,380,39956.1703819444,2009-05-23,04:05:21
31.237096,121.474153,0,380,39956.1704050926,2009-05-23,04:05:23
31.237167,121.474163,0,377,39956.170462963,2009-05-23,04:05:28
31.237148,121.47417,0,374,39956.1705208333,2009-05-23,04:05:33
31.237106,121.474208,0,371,39956.1705787037,2009-05-23,04:05:38
31.237073,121.474219,0,367,39956.1706365741,2009-05-23,04:05:43
31.237087,121.474212,0,359,39956.1706944444,2009-05-23,04:05:48
31.23709,121.47426,0,349,39956.1707523148,2009-05-23,04:05:53
31.237108,121.474303,0,339,39956.1708101852,2009-05-23,04:05:58
31.23707,121.474347,0,332,39956.1708680556,2009-05-23,04:06:03
31.237082,121.474385,0,329,39956.1709259259,2009-05-23,04:06:08
31.237147,121.474443,0,330,39956.1709837963,2009-05-23,04:06:13
31.237155,121.474476,0,327,39956.1710416667,2009-05-23,04:06:18
31.237195,121.474549,0,322,39956.171099537,2009-05-23,04:06:23
31.237185,121.474602,0,320,39956.1711574074,2009-05-23,04:06:28
31.237158,121.474651,0,319,39956.1712152778,2009-05-23,04:06:33
31.237121,121.474673,0,318,39956.1712731481,2009-05-23,04:06:38
31.237061,121.474706,0,318,39956.1713310185,2009-05-23,04:06:43
31.236986,121.474701,0,318,39956.1713888889,2009-05-23,04:06:48
31.236863,121.474723,0,318,39956.1714467593,2009-05-23,04:06:53
31.236844,121.47474,0,317,39956.1715046296,2009-05-23,04:06:58
31.236823,121.474696,0,320,39956.1715625,2009-05-23,04:07:03
31.236807,121.474676,0,322,39956.1716203704,2009-05-23,04:07:08
31.236787,121.474643,0,324,39956.1716782407,2009-05-23,04:07:13
31.236794,121.474581,0,326,39956.1717361111,2009-05-23,04:07:18
31.236793,121.474594,0,327,39956.1717939815,2009-05-23,04:07:23
31.236795,121.474572,0,328,39956.1718518519,2009-05-23,04:07:28
31.236795,121.474571,0,329,39956.1719097222,2009-05-23,04:07:33
31.236788,121.474567,0,329,39956.1719675926,2009-05-23,04:07:38
31.236788,121.474567,0,329,39956.1720023148,2009-05-23,04:07:41
31.236781,121.474564,0,329,39956.172025463,2009-05-23,04:07:43
31.236742,121.474664,0,328,39956.1720833333,2009-05-23,04:07:48
31.236747,121.474655,0,331,39956.1721412037,2009-05-23,04:07:53
31.236746,121.474679,0,332,39956.1721990741,2009-05-23,04:07:58
31.236743,121.474688,0,332,39956.1722569444,2009-05-23,04:08:03
31.236679,121.474844,0,341,39956.1723148148,2009-05-23,04:08:08
31.236651,121.474948,0,341,39956.1723726852,2009-05-23,04:08:13
31.236705,121.475142,0,356,39956.1724305556,2009-05-23,04:08:18
31.236775,121.4752,0,372,39956.1724884259,2009-05-23,04:08:23
31.236919,121.475282,0,396,39956.1725462963,2009-05-23,04:08:28
31.237109,121.475397,0,455,39956.1726041667,2009-05-23,04:08:33
31.237204,121.47536,0,483,39956.172662037,2009-05-23,04:08:38
31.237254,121.47539,0,491,39956.1727199074,2009-05-23,04:08:43
31.237297,121.475467,0,467,39956.1727777778,2009-05-23,04:08:48
31.237316,121.475531,0,465,39956.1728356481,2009-05-23,04:08:53
31.237325,121.475566,0,466,39956.1728935185,2009-05-23,04:08:58
31.237336,121.475582,0,462,39956.1729513889,2009-05-23,04:09:03
31.237354,121.475611,0,451,39956.1730092593,2009-05-23,04:09:08
31.237396,121.475651,0,419,39956.1730671296,2009-05-23,04:09:13
31.237657,121.47571,0,309,39956.1815740741,2009-05-23,04:21:28
31.237679,121.475741,0,306,39956.1816319444,2009-05-23,04:21:33
31.237701,121.475764,0,304,39956.1816898148,2009-05-23,04:21:38
31.237722,121.47583,0,302,39956.1817476852,2009-05-23,04:21:43
31.237728,121.475888,0,301,39956.1818055556,2009-05-23,04:21:48
31.237742,121.475924,0,297,39956.1818634259,2009-05-23,04:21:53
31.237789,121.475786,0,306,39956.1819212963,2009-05-23,04:21:58
31.2378,121.475786,0,310,39956.1819791667,2009-05-23,04:22:03
31.237814,121.475717,0,320,39956.182037037,2009-05-23,04:22:08
31.237823,121.475692,0,325,39956.1820949074,2009-05-23,04:22:13
31.237823,121.475692,0,325,39956.1821296296,2009-05-23,04:22:16
31.237829,121.475695,0,334,39956.1821527778,2009-05-23,04:22:18
31.237848,121.475698,0,342,39956.1822106481,2009-05-23,04:22:23
31.237888,121.475733,0,350,39956.1822685185,2009-05-23,04:22:28
31.237906,121.475787,0,359,39956.1823263889,2009-05-23,04:22:33
31.237912,121.475843,0,366,39956.1823842593,2009-05-23,04:22:38
31.23793,121.475909,0,371,39956.1824421296,2009-05-23,04:22:43
31.237942,121.475957,0,372,39956.1825,2009-05-23,04:22:48
31.237892,121.476098,0,371,39956.1825578704,2009-05-23,04:22:53
31.238008,121.476322,0,358,39956.1826157407,2009-05-23,04:22:58
31.238026,121.476332,0,346,39956.1826736111,2009-05-23,04:23:03
31.238018,121.476354,0,339,39956.1827314815,2009-05-23,04:23:08
31.237994,121.47637,0,334,39956.1827893518,2009-05-23,04:23:13
31.237964,121.476366,0,336,39956.1828472222,2009-05-23,04:23:18
31.237946,121.47639,0,338,39956.1829050926,2009-05-23,04:23:23
31.237942,121.476408,0,338,39956.182962963,2009-05-23,04:23:28
31.237938,121.476423,0,339,39956.1830208333,2009-05-23,04:23:33
31.237938,121.476423,0,339,39956.1830555556,2009-05-23,04:23:36
31.237933,121.47643,0,339,39956.1830787037,2009-05-23,04:23:38
31.237898,121.47644,0,339,39956.1831365741,2009-05-23,04:23:43
31.237858,121.476488,0,339,39956.1831944444,2009-05-23,04:23:48
31.237813,121.476549,0,340,39956.1832523148,2009-05-23,04:23:53
31.237781,121.476592,0,340,39956.1833101852,2009-05-23,04:23:58
31.237753,121.476638,0,340,39956.1833680556,2009-05-23,04:24:03
31.237728,121.476679,0,340,39956.1834259259,2009-05-23,04:24:08
31.237692,121.476715,0,340,39956.1834837963,2009-05-23,04:24:13
31.237656,121.476711,0,340,39956.1835416667,2009-05-23,04:24:18
31.237643,121.476662,0,340,39956.183599537,2009-05-23,04:24:23
31.237687,121.476568,0,341,39956.1836574074,2009-05-23,04:24:28
31.237706,121.47651,0,341,39956.1837152778,2009-05-23,04:24:33
31.237685,121.476617,0,341,39956.1837731482,2009-05-23,04:24:38
31.237715,121.476639,0,342,39956.1838310185,2009-05-23,04:24:43
31.237814,121.476601,0,343,39956.1838888889,2009-05-23,04:24:48
31.237874,121.476552,0,343,39956.1839467593,2009-05-23,04:24:53
31.237885,121.476534,0,342,39956.1840046296,2009-05-23,04:24:58
31.237845,121.476461,0,346,39956.1840625,2009-05-23,04:25:03
31.237864,121.476478,0,347,39956.1841203704,2009-05-23,04:25:08
31.237854,121.476462,0,349,39956.1841782407,2009-05-23,04:25:13
31.237859,121.476459,0,349,39956.1842361111,2009-05-23,04:25:18
31.237854,121.476458,0,349,39956.1842939815,2009-05-23,04:25:23
31.237854,121.476458,0,349,39956.1843287037,2009-05-23,04:25:26
31.237846,121.476466,0,349,39956.1843518519,2009-05-23,04:25:28
31.237846,121.476487,0,349,39956.1844097222,2009-05-23,04:25:33
31.237871,121.476542,0,406,39956.1870138889,2009-05-23,04:29:18
31.23793,121.476419,0,382,39956.1870717593,2009-05-23,04:29:23
31.237886,121.476479,0,388,39956.1871296296,2009-05-23,04:29:28
31.237885,121.476455,0,381,39956.1871875,2009-05-23,04:29:33
31.237861,121.476435,0,376,39956.1872453704,2009-05-23,04:29:38
31.237884,121.476362,0,363,39956.1873032407,2009-05-23,04:29:43
31.237908,121.476379,0,374,39956.1873611111,2009-05-23,04:29:48
31.237926,121.476441,0,376,39956.1874189815,2009-05-23,04:29:53
31.237949,121.476373,0,349,39956.1874768519,2009-05-23,04:29:58
31.237949,121.476373,0,349,39956.1875115741,2009-05-23,04:30:01
31.237952,121.476368,0,346,39956.1875347222,2009-05-23,04:30:03
31.237961,121.476371,0,345,39956.1875925926,2009-05-23,04:30:08
31.237972,121.476364,0,342,39956.187650463,2009-05-23,04:30:13
31.237998,121.476348,0,337,39956.1877083333,2009-05-23,04:30:18
31.237998,121.476348,0,337,39956.1877430556,2009-05-23,04:30:21
31.237998,121.476353,0,331,39956.1877662037,2009-05-23,04:30:23
31.238019,121.476385,0,329,39956.1878240741,2009-05-23,04:30:28
31.238012,121.476376,0,330,39956.1878819444,2009-05-23,04:30:33
31.238045,121.476427,0,328,39956.1879398148,2009-05-23,04:30:38
31.23808,121.476476,0,325,39956.1879976852,2009-05-23,04:30:43
31.238097,121.476563,0,315,39956.1880555556,2009-05-23,04:30:48
31.238122,121.476567,0,314,39956.1881134259,2009-05-23,04:30:53
31.238122,121.476567,0,314,39956.1881481481,2009-05-23,04:30:56
31.238128,121.476567,0,314,39956.1881712963,2009-05-23,04:30:58
31.238189,121.476611,0,308,39956.1882291667,2009-05-23,04:31:03
31.238212,121.476595,0,306,39956.188287037,2009-05-23,04:31:08
31.238226,121.476604,0,306,39956.1883449074,2009-05-23,04:31:13
31.238297,121.476634,0,301,39956.1884027778,2009-05-23,04:31:18
31.23833,121.476675,0,298,39956.1884606481,2009-05-23,04:31:23
31.238363,121.476694,0,297,39956.1885185185,2009-05-23,04:31:28
31.238363,121.476694,0,297,39956.1885532407,2009-05-23,04:31:31
31.238366,121.476693,0,298,39956.1885763889,2009-05-23,04:31:33
31.238364,121.476716,0,297,39956.1886342593,2009-05-23,04:31:38
31.238358,121.476748,0,298,39956.1886921296,2009-05-23,04:31:43
31.238365,121.476772,0,298,39956.18875,2009-05-23,04:31:48
31.238405,121.476862,0,294,39956.1888078704,2009-05-23,04:31:53
31.238413,121.476939,0,282,39956.1888657407,2009-05-23,04:31:58
31.238356,121.476946,0,271,39956.1889236111,2009-05-23,04:32:03
31.238356,121.476946,0,271,39956.1889583333,2009-05-23,04:32:06
31.238352,121.476953,0,269,39956.1889814815,2009-05-23,04:32:08
31.2383,121.476964,0,257,39956.1890393518,2009-05-23,04:32:13
31.238324,121.477019,0,249,39956.1890972222,2009-05-23,04:32:18
31.238339,121.477059,0,240,39956.1891550926,2009-05-23,04:32:23
31.238329,121.477078,0,235,39956.189212963,2009-05-23,04:32:28
31.23835,121.477128,0,232,39956.1892708333,2009-05-23,04:32:33
31.238413,121.477219,0,226,39956.1893287037,2009-05-23,04:32:38
31.238419,121.477261,0,223,39956.1893865741,2009-05-23,04:32:43
31.238415,121.477294,0,222,39956.1894444444,2009-05-23,04:32:48
31.238441,121.477328,0,222,39956.1895023148,2009-05-23,04:32:53
31.238417,121.477347,0,220,39956.1895601852,2009-05-23,04:32:58
31.238414,121.4774,0,220,39956.1896180556,2009-05-23,04:33:03
31.238419,121.477429,0,219,39956.1896759259,2009-05-23,04:33:08
31.238413,121.477498,0,219,39956.1897337963,2009-05-23,04:33:13
31.238459,121.47757,0,217,39956.1897916667,2009-05-23,04:33:18
31.238472,121.477636,0,217,39956.189849537,2009-05-23,04:33:23
31.238475,121.477668,0,217,39956.1899074074,2009-05-23,04:33:28
31.238475,121.477668,0,217,39956.1899421296,2009-05-23,04:33:31
31.238473,121.477671,0,217,39956.1899652778,2009-05-23,04:33:33
31.238519,121.477669,0,215,39956.1900231481,2009-05-23,04:33:38
31.238557,121.477696,0,213,39956.1900810185,2009-05-23,04:33:43
31.238638,121.477777,0,209,39956.1901388889,2009-05-23,04:33:48
31.23867,121.477827,0,202,39956.1901967593,2009-05-23,04:33:53
31.238686,121.477872,0,197,39956.1902546296,2009-05-23,04:33:58
31.238667,121.477871,0,193,39956.1903125,2009-05-23,04:34:03
31.238667,121.477871,0,193,39956.1903472222,2009-05-23,04:34:06
31.238661,121.477869,0,193,39956.1903703704,2009-05-23,04:34:08
31.238613,121.477854,0,192,39956.1904282407,2009-05-23,04:34:13
31.238565,121.477843,0,190,39956.1904861111,2009-05-23,04:34:18
31.238575,121.477886,0,186,39956.1905439815,2009-05-23,04:34:23
31.238512,121.477981,0,178,39956.1906018518,2009-05-23,04:34:28
31.238514,121.47802,0,171,39956.1906597222,2009-05-23,04:34:33
31.238569,121.478045,0,159,39956.1907175926,2009-05-23,04:34:38
31.238576,121.478068,0,152,39956.190775463,2009-05-23,04:34:43
31.238613,121.47809,0,148,39956.1908333333,2009-05-23,04:34:48
31.23864,121.478127,0,143,39956.1908912037,2009-05-23,04:34:53
31.238653,121.478148,0,139,39956.1909490741,2009-05-23,04:34:58
31.238668,121.478154,0,138,39956.1910069444,2009-05-23,04:35:03
31.238676,121.478182,0,137,39956.1910648148,2009-05-23,04:35:08
31.238751,121.4782,0,141,39956.1911226852,2009-05-23,04:35:13
31.238802,121.47822,0,144,39956.1911805556,2009-05-23,04:35:18
31.238802,121.47822,0,144,39956.1912152778,2009-05-23,04:35:21
31.238805,121.478223,0,148,39956.1912384259,2009-05-23,04:35:23
31.238824,121.478261,0,147,39956.1912962963,2009-05-23,04:35:28
31.238844,121.478304,0,147,39956.1913541667,2009-05-23,04:35:33
31.238866,121.478354,0,147,39956.191412037,2009-05-23,04:35:38
31.238895,121.478418,0,152,39956.1914699074,2009-05-23,04:35:43
31.238917,121.478477,0,155,39956.1915277778,2009-05-23,04:35:48
31.238913,121.478517,0,161,39956.1915856482,2009-05-23,04:35:53
31.238922,121.478569,0,165,39956.1916435185,2009-05-23,04:35:58
31.238936,121.478593,0,170,39956.1917013889,2009-05-23,04:36:03
31.238981,121.478612,0,177,39956.1917592593,2009-05-23,04:36:08
31.238997,121.478659,0,181,39956.1918171296,2009-05-23,04:36:13
31.238986,121.478627,0,184,39956.191875,2009-05-23,04:36:18
31.238986,121.478627,0,184,39956.1919097222,2009-05-23,04:36:21
31.238987,121.478628,0,185,39956.1919328704,2009-05-23,04:36:23
31.239002,121.478666,0,186,39956.1919907407,2009-05-23,04:36:28
31.239033,121.478677,0,186,39956.1920486111,2009-05-23,04:36:33
31.239037,121.478687,0,186,39956.1921064815,2009-05-23,04:36:38
31.239062,121.478746,0,186,39956.1921643519,2009-05-23,04:36:43
31.239065,121.478758,0,186,39956.1922222222,2009-05-23,04:36:48
31.239065,121.478762,0,185,39956.1922800926,2009-05-23,04:36:53
31.239065,121.478762,0,185,39956.1923148148,2009-05-23,04:36:56
31.239063,121.478757,0,184,39956.192337963,2009-05-23,04:36:58
31.239063,121.478787,0,186,39956.1923958333,2009-05-23,04:37:03
31.23906,121.478807,0,188,39956.1924537037,2009-05-23,04:37:08
31.239084,121.478852,0,188,39956.1925115741,2009-05-23,04:37:13
31.239088,121.478855,0,188,39956.1925694444,2009-05-23,04:37:18
31.239089,121.478855,0,189,39956.1926273148,2009-05-23,04:37:23
31.239087,121.478857,0,189,39956.1926851852,2009-05-23,04:37:28
31.239091,121.47886,0,189,39956.1927430556,2009-05-23,04:37:33
31.239092,121.478865,0,189,39956.1928009259,2009-05-23,04:37:38
31.239096,121.478869,0,190,39956.1928587963,2009-05-23,04:37:43
31.239097,121.478868,0,190,39956.1929166667,2009-05-23,04:37:48
31.239097,121.478868,0,190,39956.1929513889,2009-05-23,04:37:51
31.239103,121.478866,0,190,39956.192974537,2009-05-23,04:37:53
31.239105,121.478876,0,190,39956.1930324074,2009-05-23,04:37:58
31.239128,121.478868,0,187,39956.1930902778,2009-05-23,04:38:03
31.239131,121.478849,0,185,39956.1931481481,2009-05-23,04:38:08
31.239134,121.478831,0,185,39956.1932060185,2009-05-23,04:38:13
31.239135,121.478814,0,185,39956.1932638889,2009-05-23,04:38:18
31.239134,121.478792,0,185,39956.1933217593,2009-05-23,04:38:23
31.239129,121.478774,0,184,39956.1933796296,2009-05-23,04:38:28
31.239123,121.478759,0,184,39956.1934375,2009-05-23,04:38:33
31.239105,121.478787,0,184,39956.1934953704,2009-05-23,04:38:38
31.23909,121.478803,0,184,39956.1935532407,2009-05-23,04:38:43
31.239032,121.47893,0,184,39956.1936111111,2009-05-23,04:38:48
31.238952,121.479065,0,186,39956.1936689815,2009-05-23,04:38:53
31.238881,121.479153,0,186,39956.1937268519,2009-05-23,04:38:58
31.238813,121.479187,0,186,39956.1937847222,2009-05-23,04:39:03
31.238759,121.479217,0,186,39956.1938425926,2009-05-23,04:39:08
31.238694,121.479256,0,186,39956.193900463,2009-05-23,04:39:13
31.23865,121.479302,0,186,39956.1939583333,2009-05-23,04:39:18
31.238632,121.479373,0,186,39956.1940162037,2009-05-23,04:39:23
31.23863,121.479409,0,186,39956.1940740741,2009-05-23,04:39:28
31.23863,121.479409,0,186,39956.1941087963,2009-05-23,04:39:31
31.238627,121.479415,0,185,39956.1941319444,2009-05-23,04:39:33
31.238615,121.479428,0,185,39956.1941898148,2009-05-23,04:39:38
31.238596,121.479456,0,185,39956.1942476852,2009-05-23,04:39:43
31.238565,121.479493,0,185,39956.1943055556,2009-05-23,04:39:48
31.238515,121.479544,0,185,39956.1943634259,2009-05-23,04:39:53
31.238461,121.47957,0,185,39956.1944212963,2009-05-23,04:39:58
31.238408,121.47957,0,184,39956.1944791667,2009-05-23,04:40:03
31.238392,121.479667,0,184,39956.194537037,2009-05-23,04:40:08
31.238407,121.479791,0,185,39956.1945949074,2009-05-23,04:40:13
31.238443,121.479839,0,185,39956.1946527778,2009-05-23,04:40:18
31.238469,121.479784,0,185,39956.1947106481,2009-05-23,04:40:23
31.238512,121.479733,0,186,39956.1947685185,2009-05-23,04:40:28
31.238561,121.479668,0,186,39956.1948263889,2009-05-23,04:40:33
31.238593,121.479624,0,187,39956.1948842593,2009-05-23,04:40:38
31.238615,121.479583,0,187,39956.1949421296,2009-05-23,04:40:43
31.238651,121.479504,0,187,39956.195,2009-05-23,04:40:48
31.238676,121.479416,0,188,39956.1950578704,2009-05-23,04:40:53
31.238724,121.479346,0,188,39956.1951157407,2009-05-23,04:40:58
31.238734,121.479353,0,189,39956.1951736111,2009-05-23,04:41:03
31.238734,121.479353,0,189,39956.1952083333,2009-05-23,04:41:06
31.238728,121.479347,0,189,39956.1952314815,2009-05-23,04:41:08
31.238744,121.479347,0,189,39956.1952893519,2009-05-23,04:41:13
31.238744,121.479347,0,189,39956.1953240741,2009-05-23,04:41:16
31.238748,121.479349,0,189,39956.1953472222,2009-05-23,04:41:18
31.238743,121.479339,0,189,39956.1954050926,2009-05-23,04:41:23
31.238728,121.479335,0,189,39956.195462963,2009-05-23,04:41:28
31.238697,121.47935,0,189,39956.1955208333,2009-05-23,04:41:33
31.238672,121.479375,0,189,39956.1955787037,2009-05-23,04:41:38
31.238635,121.479416,0,189,39956.1956365741,2009-05-23,04:41:43
31.238597,121.479463,0,189,39956.1956944444,2009-05-23,04:41:48
31.23856,121.479516,0,189,39956.1957523148,2009-05-23,04:41:53
31.23852,121.479578,0,190,39956.1958101852,2009-05-23,04:41:58
31.238456,121.479664,0,190,39956.1958680556,2009-05-23,04:42:03
31.238365,121.479756,0,190,39956.1959259259,2009-05-23,04:42:08
31.23829,121.479789,0,190,39956.1959837963,2009-05-23,04:42:13
31.238779,121.479353,0,189,39956.1963310185,2009-05-23,04:42:43
31.238759,121.479348,0,187,39956.1963888889,2009-05-23,04:42:48
31.238662,121.47919,0,136,39956.1964467593,2009-05-23,04:42:53
31.238719,121.479217,0,160,39956.1965046296,2009-05-23,04:42:58
31.238668,121.479215,0,159,39956.1965625,2009-05-23,04:43:03
31.238667,121.479133,0,158,39956.1966203704,2009-05-23,04:43:08
31.238641,121.479078,0,158,39956.1966782407,2009-05-23,04:43:13
31.238732,121.479101,0,158,39956.1967361111,2009-05-23,04:43:18
31.238791,121.479029,0,158,39956.1967939815,2009-05-23,04:43:23
31.238791,121.479029,0,158,39956.1968287037,2009-05-23,04:43:26
31.238794,121.479027,0,158,39956.1968518518,2009-05-23,04:43:28
31.238802,121.479017,0,158,39956.1969097222,2009-05-23,04:43:33
31.238867,121.478951,0,158,39956.1969675926,2009-05-23,04:43:38
31.238967,121.478863,0,158,39956.197025463,2009-05-23,04:43:43
31.239048,121.478778,0,157,39956.1970833333,2009-05-23,04:43:48
31.239132,121.478717,0,157,39956.1971412037,2009-05-23,04:43:53
31.239171,121.478663,0,156,39956.1971990741,2009-05-23,04:43:58
31.239194,121.478666,0,156,39956.1972569444,2009-05-23,04:44:03
31.239216,121.478669,0,155,39956.1973148148,2009-05-23,04:44:08
31.239237,121.478657,0,156,39956.1973726852,2009-05-23,04:44:13
31.239244,121.478677,0,157,39956.1974305556,2009-05-23,04:44:18
31.239225,121.478651,0,158,39956.1974884259,2009-05-23,04:44:23
31.239223,121.478646,0,158,39956.1975462963,2009-05-23,04:44:28
31.239223,121.478646,0,158,39956.1975810185,2009-05-23,04:44:31
31.239219,121.478647,0,158,39956.1976041667,2009-05-23,04:44:33
31.239195,121.478647,0,159,39956.197662037,2009-05-23,04:44:38
31.239148,121.478646,0,160,39956.1977199074,2009-05-23,04:44:43
31.239038,121.478668,0,160,39956.1977777778,2009-05-23,04:44:48
31.239001,121.478666,0,160,39956.1978356481,2009-05-23,04:44:53
31.238993,121.478652,0,159,39956.1978935185,2009-05-23,04:44:58
31.238993,121.478652,0,159,39956.1979282407,2009-05-23,04:45:01
31.238988,121.478651,0,159,39956.1979513889,2009-05-23,04:45:03
31.238928,121.478655,0,158,39956.1980092593,2009-05-23,04:45:08
31.238872,121.478677,0,157,39956.1980671296,2009-05-23,04:45:13
31.23911,121.478707,0,182,39956.2065162037,2009-05-23,04:57:23
31.239143,121.478675,0,198,39956.2065740741,2009-05-23,04:57:28
31.239143,121.478675,0,198,39956.2066087963,2009-05-23,04:57:31
31.239145,121.478676,0,209,39956.2066319444,2009-05-23,04:57:33
31.239138,121.478687,0,218,39956.2066898148,2009-05-23,04:57:38
31.239136,121.478704,0,224,39956.2067476852,2009-05-23,04:57:43
31.239087,121.478739,0,237,39956.2068055556,2009-05-23,04:57:48
31.239056,121.478784,0,243,39956.2068634259,2009-05-23,04:57:53
31.239017,121.478813,0,247,39956.2069212963,2009-05-23,04:57:58
31.238979,121.478792,0,253,39956.2069791667,2009-05-23,04:58:03
31.238929,121.478772,0,261,39956.207037037,2009-05-23,04:58:08
31.238909,121.478773,0,270,39956.2070949074,2009-05-23,04:58:13
31.238896,121.478803,0,276,39956.2071527778,2009-05-23,04:58:18
31.238899,121.478821,0,280,39956.2072106482,2009-05-23,04:58:23
31.238903,121.478839,0,282,39956.2072685185,2009-05-23,04:58:28
31.238896,121.478816,0,284,39956.2073263889,2009-05-23,04:58:33
31.238896,121.478816,0,284,39956.2073611111,2009-05-23,04:58:36
31.238899,121.47881,0,288,39956.2073842593,2009-05-23,04:58:38
31.238903,121.47882,0,292,39956.2074421296,2009-05-23,04:58:43
31.23892,121.47886,0,296,39956.2075,2009-05-23,04:58:48
31.23895,121.478895,0,300,39956.2075578704,2009-05-23,04:58:53
31.238993,121.478901,0,307,39956.2076157407,2009-05-23,04:58:58
31.238993,121.478901,0,307,39956.207650463,2009-05-23,04:59:01
31.238999,121.478905,0,311,39956.2076736111,2009-05-23,04:59:03
31.238985,121.478906,0,315,39956.2077314815,2009-05-23,04:59:08
31.238931,121.478895,0,317,39956.2077893519,2009-05-23,04:59:13
31.238884,121.478869,0,321,39956.2078472222,2009-05-23,04:59:18
31.238885,121.47885,0,320,39956.2079050926,2009-05-23,04:59:23
31.238885,121.47885,0,320,39956.2079398148,2009-05-23,04:59:26
31.238891,121.478856,0,321,39956.207962963,2009-05-23,04:59:28
31.238886,121.478878,0,322,39956.2080208333,2009-05-23,04:59:33
31.238883,121.478913,0,324,39956.2080787037,2009-05-23,04:59:38
31.238852,121.478945,0,327,39956.2081365741,2009-05-23,04:59:43
31.238852,121.478945,0,327,39956.2081712963,2009-05-23,04:59:46
31.23886,121.47894,0,328,39956.2081944444,2009-05-23,04:59:48
31.238912,121.478926,0,326,39956.2082523148,2009-05-23,04:59:53
31.23896,121.47891,0,325,39956.2083101852,2009-05-23,04:59:58
31.239039,121.478906,0,325,39956.2083680556,2009-05-23,05:00:03
31.239105,121.478899,0,325,39956.2084259259,2009-05-23,05:00:08
31.239159,121.478895,0,326,39956.2084837963,2009-05-23,05:00:13
31.239234,121.478811,0,320,39956.2085416667,2009-05-23,05:00:18
31.239279,121.478748,0,317,39956.208599537,2009-05-23,05:00:23
31.239312,121.47872,0,318,39956.2086574074,2009-05-23,05:00:28
31.239307,121.478744,0,320,39956.2087152778,2009-05-23,05:00:33
31.239299,121.478781,0,321,39956.2087731481,2009-05-23,05:00:38
31.239258,121.478827,0,320,39956.2088310185,2009-05-23,05:00:43
31.239278,121.478853,0,319,39956.2088888889,2009-05-23,05:00:48
31.239317,121.478855,0,318,39956.2089467593,2009-05-23,05:00:53
31.239317,121.478855,0,318,39956.2089814815,2009-05-23,05:00:56
31.239319,121.478851,0,319,39956.2090046296,2009-05-23,05:00:58
31.239343,121.478841,0,322,39956.2090625,2009-05-23,05:01:03
31.239343,121.478861,0,325,39956.2091203704,2009-05-23,05:01:08
31.239343,121.478861,0,325,39956.2091550926,2009-05-23,05:01:11
31.239351,121.478868,0,326,39956.2091782407,2009-05-23,05:01:13
31.239306,121.478855,0,327,39956.2092361111,2009-05-23,05:01:18
31.239304,121.478854,0,330,39956.2092939815,2009-05-23,05:01:23
31.23931,121.478848,0,333,39956.2093518519,2009-05-23,05:01:28
31.239313,121.478845,0,337,39956.2094097222,2009-05-23,05:01:33
31.239306,121.478847,0,340,39956.2094675926,2009-05-23,05:01:38
31.239306,121.478847,0,340,39956.2095023148,2009-05-23,05:01:41
31.239298,121.478843,0,344,39956.209525463,2009-05-23,05:01:43
31.239262,121.47885,0,346,39956.2095833333,2009-05-23,05:01:48
31.239237,121.478873,0,350,39956.2096412037,2009-05-23,05:01:53
31.239166,121.478891,0,349,39956.2096990741,2009-05-23,05:01:58
31.239098,121.478929,0,351,39956.2097569444,2009-05-23,05:02:03
31.239075,121.478948,0,353,39956.2098148148,2009-05-23,05:02:08
31.239044,121.47896,0,353,39956.2098726852,2009-05-23,05:02:13
31.239065,121.478948,0,354,39956.2099305556,2009-05-23,05:02:18
31.239101,121.478937,0,356,39956.2099884259,2009-05-23,05:02:23
31.239101,121.478929,0,359,39956.2100462963,2009-05-23,05:02:28
31.239101,121.478921,0,361,39956.2101041667,2009-05-23,05:02:33
31.239101,121.478921,0,361,39956.2101388889,2009-05-23,05:02:36
31.239109,121.478917,0,363,39956.210162037,2009-05-23,05:02:38
31.239184,121.478926,0,365,39956.2102199074,2009-05-23,05:02:43
31.239263,121.478926,0,366,39956.2102777778,2009-05-23,05:02:48
31.239347,121.478917,0,368,39956.2103356481,2009-05-23,05:02:53
31.239424,121.478878,0,371,39956.2103935185,2009-05-23,05:02:58
31.239455,121.478849,0,375,39956.2104513889,2009-05-23,05:03:03
31.239455,121.478849,0,375,39956.2104861111,2009-05-23,05:03:06
31.239451,121.478841,0,378,39956.2105092593,2009-05-23,05:03:08
31.239448,121.478854,0,380,39956.2105671296,2009-05-23,05:03:13
31.239448,121.478854,0,380,39956.2106018519,2009-05-23,05:03:16
31.239452,121.478851,0,382,39956.210625,2009-05-23,05:03:18
31.2394,121.478844,0,384,39956.2106828704,2009-05-23,05:03:23
31.239316,121.478857,0,383,39956.2107407407,2009-05-23,05:03:28
31.239256,121.478907,0,382,39956.2107986111,2009-05-23,05:03:33
31.239241,121.478946,0,379,39956.2108564815,2009-05-23,05:03:38
31.239238,121.478968,0,380,39956.2109143519,2009-05-23,05:03:43
31.239222,121.47901,0,377,39956.2109722222,2009-05-23,05:03:48
31.239196,121.479062,0,376,39956.2110300926,2009-05-23,05:03:53
31.239183,121.479126,0,375,39956.211087963,2009-05-23,05:03:58
31.239183,121.479126,0,375,39956.2111226852,2009-05-23,05:04:01
31.239191,121.479127,0,374,39956.2111458333,2009-05-23,05:04:03
31.239189,121.479117,0,375,39956.2112037037,2009-05-23,05:04:08
31.239193,121.479116,0,376,39956.2112615741,2009-05-23,05:04:13
31.239196,121.479122,0,377,39956.2113194444,2009-05-23,05:04:18
31.239193,121.479123,0,378,39956.2113773148,2009-05-23,05:04:23
31.239186,121.479118,0,379,39956.2114351852,2009-05-23,05:04:28
31.239182,121.479111,0,379,39956.2114930556,2009-05-23,05:04:33
31.239182,121.479111,0,379,39956.2115277778,2009-05-23,05:04:36
31.239184,121.479107,0,380,39956.2115509259,2009-05-23,05:04:38
31.239182,121.479098,0,381,39956.2116087963,2009-05-23,05:04:43
31.239172,121.479064,0,383,39956.2116666667,2009-05-23,05:04:48
31.239156,121.479043,0,387,39956.211724537,2009-05-23,05:04:53
31.239156,121.479043,0,387,39956.2117592593,2009-05-23,05:04:56
31.239151,121.479039,0,390,39956.2117824074,2009-05-23,05:04:58
31.239163,121.479039,0,392,39956.2118402778,2009-05-23,05:05:03
31.239192,121.479038,0,395,39956.2118981481,2009-05-23,05:05:08
31.239188,121.479046,0,396,39956.2119560185,2009-05-23,05:05:13
31.239188,121.479046,0,396,39956.2119907407,2009-05-23,05:05:16
31.239183,121.479053,0,398,39956.2120138889,2009-05-23,05:05:18
31.239169,121.479044,0,400,39956.2120717593,2009-05-23,05:05:23
31.239127,121.479023,0,401,39956.2121296296,2009-05-23,05:05:28
31.239078,121.479016,0,403,39956.2121875,2009-05-23,05:05:33
31.239038,121.479012,0,402,39956.2122453704,2009-05-23,05:05:38
31.238986,121.479028,0,401,39956.2123032407,2009-05-23,05:05:43
31.238936,121.479031,0,396,39956.2123611111,2009-05-23,05:05:48
31.238936,121.479031,0,396,39956.2123958333,2009-05-23,05:05:51
31.238944,121.479035,0,394,39956.2124189815,2009-05-23,05:05:53
31.23896,121.478987,0,391,39956.2124768518,2009-05-23,05:05:58
31.238955,121.478978,0,392,39956.2125347222,2009-05-23,05:06:03
31.238957,121.478964,0,393,39956.2125925926,2009-05-23,05:06:08
31.238931,121.478933,0,394,39956.212650463,2009-05-23,05:06:13
31.238928,121.478931,0,395,39956.2127083333,2009-05-23,05:06:18
31.238928,121.478931,0,395,39956.2127430556,2009-05-23,05:06:21
31.238936,121.478929,0,396,39956.2127662037,2009-05-23,05:06:23
31.238947,121.478928,0,397,39956.2128240741,2009-05-23,05:06:28
31.23895,121.478929,0,393,39956.2128819444,2009-05-23,05:06:33
31.23895,121.478929,0,393,39956.2129398148,2009-05-23,05:06:38
31.23895,121.478929,0,393,39956.212974537,2009-05-23,05:06:41
31.23895,121.478925,0,393,39956.2129976852,2009-05-23,05:06:43
31.238979,121.478893,0,389,39956.2130555556,2009-05-23,05:06:48
31.239027,121.478835,0,383,39956.2131134259,2009-05-23,05:06:53
31.2391,121.478826,0,381,39956.2131712963,2009-05-23,05:06:58
31.239167,121.478827,0,377,39956.2132291667,2009-05-23,05:07:03
31.239225,121.478843,0,370,39956.213287037,2009-05-23,05:07:08
31.239232,121.478879,0,360,39956.2133449074,2009-05-23,05:07:13
31.23922,121.478887,0,351,39956.2134027778,2009-05-23,05:07:18
31.239225,121.478885,0,347,39956.2134606481,2009-05-23,05:07:23
31.239225,121.478885,0,347,39956.2134953704,2009-05-23,05:07:26
31.239229,121.478878,0,346,39956.2135185185,2009-05-23,05:07:28
31.239235,121.478847,0,343,39956.2135763889,2009-05-23,05:07:33
31.239224,121.478827,0,338,39956.2136342593,2009-05-23,05:07:38
31.239198,121.478839,0,330,39956.2136921296,2009-05-23,05:07:43
31.23917,121.478823,0,325,39956.21375,2009-05-23,05:07:48
31.239142,121.478783,0,324,39956.2138078704,2009-05-23,05:07:53
31.239111,121.478769,0,323,39956.2138657407,2009-05-23,05:07:58
31.239101,121.47876,0,321,39956.2139236111,2009-05-23,05:08:03
31.239094,121.478782,0,320,39956.2139814815,2009-05-23,05:08:08
31.239115,121.478764,0,319,39956.2140393518,2009-05-23,05:08:13
31.239137,121.478766,0,319,39956.2140972222,2009-05-23,05:08:18
31.239132,121.478768,0,318,39956.2141550926,2009-05-23,05:08:23
31.239132,121.478768,0,318,39956.2141898148,2009-05-23,05:08:26
31.239139,121.478771,0,317,39956.214212963,2009-05-23,05:08:28
31.239181,121.478811,0,317,39956.2142708333,2009-05-23,05:08:33
31.239212,121.478851,0,315,39956.2143287037,2009-05-23,05:08:38
31.239229,121.478862,0,314,39956.2143865741,2009-05-23,05:08:43
31.239261,121.478875,0,314,39956.2144444444,2009-05-23,05:08:48
31.23929,121.478882,0,316,39956.2145023148,2009-05-23,05:08:53
31.23928,121.478875,0,316,39956.2145601852,2009-05-23,05:08:58
31.239258,121.478856,0,315,39956.2146180556,2009-05-23,05:09:03
31.23924,121.478826,0,314,39956.2146759259,2009-05-23,05:09:08
31.239193,121.478806,0,315,39956.2147337963,2009-05-23,05:09:13
31.239176,121.478826,0,315,39956.2147916667,2009-05-23,05:09:18
31.239184,121.47882,0,311,39956.214849537,2009-05-23,05:09:23
31.239184,121.47882,0,311,39956.2148842593,2009-05-23,05:09:26
31.239183,121.478814,0,311,39956.2149074074,2009-05-23,05:09:28
31.23918,121.478805,0,311,39956.2149652778,2009-05-23,05:09:33
31.239179,121.478798,0,310,39956.2150231482,2009-05-23,05:09:38
31.239179,121.478798,0,310,39956.2150578704,2009-05-23,05:09:41
31.239171,121.4788,0,310,39956.2150810185,2009-05-23,05:09:43
31.239168,121.478813,0,314,39956.2151388889,2009-05-23,05:09:48
31.239177,121.47886,0,316,39956.2151967593,2009-05-23,05:09:53
31.239205,121.478922,0,318,39956.2152546296,2009-05-23,05:09:58
31.239229,121.478953,0,320,39956.2153125,2009-05-23,05:10:03
31.239252,121.478959,0,322,39956.2153703704,2009-05-23,05:10:08
31.239276,121.478979,0,322,39956.2154282407,2009-05-23,05:10:13
31.2393,121.479006,0,323,39956.2154861111,2009-05-23,05:10:18
31.239321,121.47903,0,323,39956.2155439815,2009-05-23,05:10:23
31.239343,121.479021,0,320,39956.2156018519,2009-05-23,05:10:28
31.239327,121.479008,0,316,39956.2156597222,2009-05-23,05:10:33
31.239319,121.478989,0,316,39956.2157175926,2009-05-23,05:10:38
31.2393,121.478992,0,316,39956.215775463,2009-05-23,05:10:43
31.23925,121.478989,0,315,39956.2158333333,2009-05-23,05:10:48
31.239214,121.478973,0,313,39956.2158912037,2009-05-23,05:10:53
31.239166,121.478954,0,313,39956.2159490741,2009-05-23,05:10:58
31.239123,121.478969,0,316,39956.2160069444,2009-05-23,05:11:03
31.239101,121.478982,0,318,39956.2160648148,2009-05-23,05:11:08
31.239101,121.478982,0,318,39956.216099537,2009-05-23,05:11:11
31.239099,121.478977,0,321,39956.2161226852,2009-05-23,05:11:13
31.239126,121.478978,0,323,39956.2161805556,2009-05-23,05:11:18
31.239148,121.47899,0,324,39956.2162384259,2009-05-23,05:11:23
31.239151,121.478977,0,324,39956.2162962963,2009-05-23,05:11:28
31.239153,121.478926,0,319,39956.2163541667,2009-05-23,05:11:33
31.239162,121.47885,0,312,39956.216412037,2009-05-23,05:11:38
31.239153,121.47885,0,313,39956.2164699074,2009-05-23,05:11:43
31.239135,121.478837,0,312,39956.2165277778,2009-05-23,05:11:48
31.239095,121.47883,0,308,39956.2165856481,2009-05-23,05:11:53
31.239093,121.478815,0,304,39956.2166435185,2009-05-23,05:11:58
31.239088,121.47884,0,300,39956.2167013889,2009-05-23,05:12:03
31.239068,121.478898,0,295,39956.2167592593,2009-05-23,05:12:08
31.239053,121.478951,0,291,39956.2168171296,2009-05-23,05:12:13
31.239011,121.479024,0,289,39956.216875,2009-05-23,05:12:18
31.23893,121.479094,0,292,39956.2169328704,2009-05-23,05:12:23
31.238834,121.47911,0,303,39956.2169907407,2009-05-23,05:12:28
31.238756,121.479055,0,314,39956.2170486111,2009-05-23,05:12:33
31.238697,121.478962,0,321,39956.2171064815,2009-05-23,05:12:38
31.238618,121.47894,0,325,39956.2171643519,2009-05-23,05:12:43
31.238516,121.478928,0,323,39956.2172222222,2009-05-23,05:12:48
31.238507,121.47886,0,315,39956.2172800926,2009-05-23,05:12:53
31.238519,121.478824,0,304,39956.217337963,2009-05-23,05:12:58
31.23859,121.478794,0,294,39956.2173958333,2009-05-23,05:13:03
31.238645,121.478783,0,284,39956.2174537037,2009-05-23,05:13:08
31.238645,121.478783,0,284,39956.2174884259,2009-05-23,05:13:11
31.23865,121.478779,0,285,39956.2175115741,2009-05-23,05:13:13
31.23871,121.478805,0,277,39956.2175694444,2009-05-23,05:13:18
31.238786,121.478845,0,265,39956.2176273148,2009-05-23,05:13:23
31.238791,121.478894,0,260,39956.2176851852,2009-05-23,05:13:28
31.238819,121.478913,0,255,39956.2177430556,2009-05-23,05:13:33
31.238888,121.478906,0,255,39956.2178009259,2009-05-23,05:13:38
31.238908,121.478908,0,255,39956.2178587963,2009-05-23,05:13:43
31.238908,121.478908,0,255,39956.2178935185,2009-05-23,05:13:46
31.23891,121.478907,0,256,39956.2179166667,2009-05-23,05:13:48
31.23892,121.478908,0,258,39956.217974537,2009-05-23,05:13:53
31.239039,121.478917,0,258,39956.2180324074,2009-05-23,05:13:58
31.239149,121.47891,0,261,39956.2180902778,2009-05-23,05:14:03
31.239239,121.478884,0,263,39956.2181481481,2009-05-23,05:14:08
31.239284,121.478869,0,264,39956.2182060185,2009-05-23,05:14:13
31.239323,121.478843,0,263,39956.2182638889,2009-05-23,05:14:18
31.239339,121.47882,0,264,39956.2183217593,2009-05-23,05:14:23
31.239319,121.478825,0,266,39956.2183796296,2009-05-23,05:14:28
31.239319,121.478825,0,266,39956.2184143519,2009-05-23,05:14:31
31.239316,121.478829,0,269,39956.2184375,2009-05-23,05:14:33
31.239285,121.478818,0,272,39956.2184953704,2009-05-23,05:14:38
31.239274,121.478796,0,277,39956.2185532407,2009-05-23,05:14:43
31.239255,121.478777,0,279,39956.2186111111,2009-05-23,05:14:48
31.239276,121.478783,0,282,39956.2186689815,2009-05-23,05:14:53
31.239276,121.478783,0,282,39956.2187037037,2009-05-23,05:14:56
31.239281,121.478777,0,285,39956.2187268519,2009-05-23,05:14:58
31.239333,121.478754,0,287,39956.2187847222,2009-05-23,05:15:03
31.239367,121.478751,0,290,39956.2188425926,2009-05-23,05:15:08
31.239374,121.478771,0,293,39956.218900463,2009-05-23,05:15:13
31.239374,121.478771,0,293,39956.2189351852,2009-05-23,05:15:16
31.239375,121.478777,0,295,39956.2189583333,2009-05-23,05:15:18
31.239361,121.478814,0,298,39956.2190162037,2009-05-23,05:15:23
31.239332,121.478863,0,304,39956.2190740741,2009-05-23,05:15:28
31.239308,121.478903,0,306,39956.2191319444,2009-05-23,05:15:33
31.239287,121.478924,0,300,39956.2191898148,2009-05-23,05:15:38
31.239223,121.478949,0,300,39956.2192476852,2009-05-23,05:15:43
31.239145,121.478997,0,304,39956.2193055556,2009-05-23,05:15:48
31.239103,121.478987,0,303,39956.2193634259,2009-05-23,05:15:53
31.239142,121.478968,0,303,39956.2194212963,2009-05-23,05:15:58
31.239211,121.478967,0,305,39956.2194791667,2009-05-23,05:16:03
31.239302,121.47893,0,308,39956.219537037,2009-05-23,05:16:08
31.239325,121.478891,0,309,39956.2195949074,2009-05-23,05:16:13
31.239306,121.478885,0,311,39956.2196527778,2009-05-23,05:16:18
31.239306,121.478889,0,314,39956.2197106481,2009-05-23,05:16:23
31.239308,121.478892,0,317,39956.2197685185,2009-05-23,05:16:28
31.239308,121.478892,0,317,39956.2198032407,2009-05-23,05:16:31
31.239311,121.478899,0,319,39956.2198263889,2009-05-23,05:16:33
31.239348,121.47894,0,321,39956.2198842593,2009-05-23,05:16:38
31.239422,121.478941,0,321,39956.2199421296,2009-05-23,05:16:43
31.239481,121.478944,0,321,39956.22,2009-05-23,05:16:48
31.239521,121.47895,0,319,39956.2200578704,2009-05-23,05:16:53
31.239566,121.478937,0,319,39956.2201157407,2009-05-23,05:16:58
31.239608,121.47892,0,320,39956.2201736111,2009-05-23,05:17:03
31.239624,121.478903,0,324,39956.2202314815,2009-05-23,05:17:08
31.239598,121.478902,0,327,39956.2202893518,2009-05-23,05:17:13
31.239598,121.478902,0,327,39956.2203240741,2009-05-23,05:17:16
31.239598,121.478894,0,329,39956.2203472222,2009-05-23,05:17:18
31.239588,121.478896,0,331,39956.2204050926,2009-05-23,05:17:23
31.239542,121.478945,0,334,39956.220462963,2009-05-23,05:17:28
31.239525,121.478985,0,334,39956.2205208333,2009-05-23,05:17:33
31.239483,121.479028,0,333,39956.2205787037,2009-05-23,05:17:38
31.239436,121.479054,0,333,39956.2206365741,2009-05-23,05:17:43
31.239417,121.479056,0,333,39956.2206944444,2009-05-23,05:17:48
31.23943,121.479031,0,334,39956.2207523148,2009-05-23,05:17:53
31.239444,121.479021,0,333,39956.2208101852,2009-05-23,05:17:58
31.239465,121.478999,0,334,39956.2208680556,2009-05-23,05:18:03
31.239465,121.478999,0,334,39956.2209027778,2009-05-23,05:18:06
31.239465,121.478996,0,336,39956.2209259259,2009-05-23,05:18:08
31.23947,121.478985,0,338,39956.2209837963,2009-05-23,05:18:13
31.239514,121.478954,0,340,39956.2210416667,2009-05-23,05:18:18
31.239534,121.478923,0,340,39956.221099537,2009-05-23,05:18:23
31.239517,121.478898,0,342,39956.2211574074,2009-05-23,05:18:28
31.239505,121.478877,0,342,39956.2212152778,2009-05-23,05:18:33
31.239498,121.478865,0,338,39956.2212731481,2009-05-23,05:18:38
31.23947,121.478874,0,336,39956.2213310185,2009-05-23,05:18:43
31.239433,121.478883,0,331,39956.2213888889,2009-05-23,05:18:48
31.239382,121.478886,0,329,39956.2214467593,2009-05-23,05:18:53
31.239355,121.478903,0,327,39956.2215046296,2009-05-23,05:18:58
31.239326,121.478952,0,324,39956.2215625,2009-05-23,05:19:03
31.239294,121.479003,0,326,39956.2216203704,2009-05-23,05:19:08
31.239255,121.479049,0,328,39956.2216782407,2009-05-23,05:19:13
31.239229,121.479086,0,331,39956.2217361111,2009-05-23,05:19:18
31.239193,121.479114,0,335,39956.2217939815,2009-05-23,05:19:23
31.23917,121.479124,0,342,39956.2218518518,2009-05-23,05:19:28
31.239148,121.479144,0,348,39956.2219097222,2009-05-23,05:19:33
31.239105,121.479159,0,357,39956.2219675926,2009-05-23,05:19:38
31.239013,121.47919,0,369,39956.222025463,2009-05-23,05:19:43
31.23895,121.479272,0,388,39956.2220833333,2009-05-23,05:19:48
31.238914,121.479334,0,404,39956.2221412037,2009-05-23,05:19:53
31.238926,121.479369,0,417,39956.2221990741,2009-05-23,05:19:58
31.238929,121.479326,0,431,39956.2222569444,2009-05-23,05:20:03
31.238933,121.479245,0,442,39956.2223148148,2009-05-23,05:20:08
31.238939,121.479163,0,450,39956.2223726852,2009-05-23,05:20:13
31.238958,121.479116,0,451,39956.2224305556,2009-05-23,05:20:18
31.238961,121.479089,0,454,39956.2224884259,2009-05-23,05:20:23
31.238972,121.479068,0,459,39956.2225462963,2009-05-23,05:20:28
31.238994,121.479039,0,465,39956.2226041667,2009-05-23,05:20:33
31.239034,121.478982,0,469,39956.222662037,2009-05-23,05:20:38
31.239058,121.478941,0,471,39956.2227199074,2009-05-23,05:20:43
31.239045,121.478917,0,472,39956.2227777778,2009-05-23,05:20:48
31.239031,121.478864,0,476,39956.2228356482,2009-05-23,05:20:53
31.239007,121.478852,0,479,39956.2228935185,2009-05-23,05:20:58
31.239031,121.478828,0,488,39956.2229513889,2009-05-23,05:21:03
31.239039,121.478853,0,492,39956.2230092593,2009-05-23,05:21:08
31.239086,121.478849,0,496,39956.2230671296,2009-05-23,05:21:13
31.239174,121.478835,0,503,39956.223125,2009-05-23,05:21:18
31.239229,121.478901,0,509,39956.2231828704,2009-05-23,05:21:23
31.239264,121.478983,0,509,39956.2232407407,2009-05-23,05:21:28
31.239301,121.479008,0,507,39956.2232986111,2009-05-23,05:21:33
31.239302,121.479019,0,508,39956.2233564815,2009-05-23,05:21:38
31.239292,121.479041,0,509,39956.2234143519,2009-05-23,05:21:43
31.2393,121.47908,0,513,39956.2234722222,2009-05-23,05:21:48
31.239269,121.479107,0,517,39956.2235300926,2009-05-23,05:21:53
31.239221,121.479057,0,521,39956.223587963,2009-05-23,05:21:58
31.23917,121.479008,0,519,39956.2236458333,2009-05-23,05:22:03
31.239135,121.47902,0,518,39956.2237037037,2009-05-23,05:22:08
31.239112,121.478961,0,514,39956.2237615741,2009-05-23,05:22:13
31.239081,121.478919,0,516,39956.2238194444,2009-05-23,05:22:18
31.239124,121.478849,0,516,39956.2238773148,2009-05-23,05:22:23
31.239169,121.478813,0,516,39956.2239351852,2009-05-23,05:22:28
31.239213,121.478776,0,516,39956.2239930556,2009-05-23,05:22:33
31.239243,121.478753,0,508,39956.2240509259,2009-05-23,05:22:38
31.23923,121.478771,0,496,39956.2241087963,2009-05-23,05:22:43
31.239211,121.478756,0,489,39956.2241666667,2009-05-23,05:22:48
31.239174,121.478805,0,483,39956.224224537,2009-05-23,05:22:53
31.239168,121.478864,0,481,39956.2242824074,2009-05-23,05:22:58
31.239192,121.478883,0,483,39956.2243402778,2009-05-23,05:23:03
31.23921,121.478896,0,486,39956.2243981481,2009-05-23,05:23:08
31.23921,121.478896,0,486,39956.2244328704,2009-05-23,05:23:11
31.239214,121.478902,0,484,39956.2244560185,2009-05-23,05:23:13
31.239228,121.47892,0,483,39956.2245138889,2009-05-23,05:23:18
31.239237,121.478925,0,482,39956.2245717593,2009-05-23,05:23:23
31.239242,121.47894,0,482,39956.2246296296,2009-05-23,05:23:28
31.239236,121.478988,0,485,39956.2246875,2009-05-23,05:23:33
31.23921,121.479047,0,487,39956.2247453704,2009-05-23,05:23:38
31.239188,121.479072,0,489,39956.2248032407,2009-05-23,05:23:43
31.239155,121.479086,0,492,39956.2248611111,2009-05-23,05:23:48
31.239104,121.479007,0,494,39956.2249189815,2009-05-23,05:23:53
31.239093,121.478987,0,491,39956.2249768519,2009-05-23,05:23:58
31.239069,121.479016,0,486,39956.2250347222,2009-05-23,05:24:03
31.239082,121.479049,0,474,39956.2250925926,2009-05-23,05:24:08
31.239133,121.479039,0,467,39956.225150463,2009-05-23,05:24:13
31.23915,121.479004,0,463,39956.2252083333,2009-05-23,05:24:18
31.239103,121.478951,0,461,39956.2252662037,2009-05-23,05:24:23
31.239058,121.478939,0,458,39956.2253240741,2009-05-23,05:24:28
31.238987,121.478941,0,455,39956.2253819444,2009-05-23,05:24:33
31.238947,121.478933,0,453,39956.2254398148,2009-05-23,05:24:38
31.238955,121.478942,0,452,39956.2254976852,2009-05-23,05:24:43
31.239007,121.478945,0,454,39956.2255555556,2009-05-23,05:24:48
31.23905,121.478928,0,452,39956.2256134259,2009-05-23,05:24:53
31.239102,121.478923,0,457,39956.2256712963,2009-05-23,05:24:58
31.239181,121.478896,0,458,39956.2257291667,2009-05-23,05:25:03
31.239288,121.478879,0,467,39956.225787037,2009-05-23,05:25:08
31.239319,121.478862,0,469,39956.2258449074,2009-05-23,05:25:13
31.239336,121.478856,0,474,39956.2259027778,2009-05-23,05:25:18
31.239342,121.478831,0,478,39956.2259606481,2009-05-23,05:25:23
31.239322,121.478819,0,481,39956.2260185185,2009-05-23,05:25:28
31.2393,121.478808,0,483,39956.2260763889,2009-05-23,05:25:33
31.239274,121.478828,0,485,39956.2261342593,2009-05-23,05:25:38
31.239233,121.478832,0,489,39956.2261921296,2009-05-23,05:25:43
31.239183,121.478809,0,493,39956.22625,2009-05-23,05:25:48
31.239149,121.478776,0,496,39956.2263078704,2009-05-23,05:25:53
31.239116,121.478724,0,498,39956.2263657407,2009-05-23,05:25:58
31.239064,121.478722,0,498,39956.2264236111,2009-05-23,05:26:03
31.239038,121.478728,0,492,39956.2264814815,2009-05-23,05:26:08
31.239041,121.478718,0,485,39956.2265393519,2009-05-23,05:26:13
31.239015,121.478749,0,481,39956.2265972222,2009-05-23,05:26:18
31.239029,121.478764,0,482,39956.2266550926,2009-05-23,05:26:23
31.239058,121.478846,0,484,39956.226712963,2009-05-23,05:26:28
31.239054,121.478892,0,490,39956.2267708333,2009-05-23,05:26:33
31.239019,121.478912,0,495,39956.2268287037,2009-05-23,05:26:38
31.238993,121.478906,0,500,39956.2268865741,2009-05-23,05:26:43
31.23904,121.478909,0,504,39956.2269444444,2009-05-23,05:26:48
31.239063,121.478944,0,508,39956.2270023148,2009-05-23,05:26:53
31.239172,121.478972,0,511,39956.2270601852,2009-05-23,05:26:58
31.239215,121.478988,0,511,39956.2271180556,2009-05-23,05:27:03
31.239231,121.479024,0,511,39956.2271759259,2009-05-23,05:27:08
31.239224,121.479073,0,513,39956.2272337963,2009-05-23,05:27:13
31.239194,121.479089,0,516,39956.2272916667,2009-05-23,05:27:18
31.239163,121.479091,0,519,39956.227349537,2009-05-23,05:27:23
31.239197,121.479134,0,523,39956.2274074074,2009-05-23,05:27:28
31.23921,121.479102,0,522,39956.2274652778,2009-05-23,05:27:33
31.239252,121.479059,0,520,39956.2275231481,2009-05-23,05:27:38
31.239252,121.479059,0,520,39956.2275578704,2009-05-23,05:27:41
31.239254,121.479058,0,516,39956.2275810185,2009-05-23,05:27:43
31.239253,121.479024,0,513,39956.2276388889,2009-05-23,05:27:48
31.239246,121.478998,0,513,39956.2276967593,2009-05-23,05:27:53
31.239257,121.478973,0,514,39956.2277546296,2009-05-23,05:27:58
31.239242,121.478981,0,515,39956.2278125,2009-05-23,05:28:03
31.239227,121.478949,0,517,39956.2278703704,2009-05-23,05:28:08
31.239227,121.478949,0,517,39956.2279050926,2009-05-23,05:28:11
31.239226,121.478946,0,521,39956.2279282407,2009-05-23,05:28:13
31.239241,121.478932,0,525,39956.2279861111,2009-05-23,05:28:18
31.239274,121.478951,0,526,39956.2280439815,2009-05-23,05:28:23
31.239303,121.478967,0,526,39956.2281018518,2009-05-23,05:28:28
31.239314,121.479004,0,521,39956.2281597222,2009-05-23,05:28:33
31.2393,121.479039,0,518,39956.2282175926,2009-05-23,05:28:38
31.239284,121.479027,0,516,39956.228275463,2009-05-23,05:28:43
31.239265,121.47905,0,513,39956.2283333333,2009-05-23,05:28:48
31.239258,121.479069,0,511,39956.2283912037,2009-05-23,05:28:53
31.239288,121.479082,0,504,39956.2284490741,2009-05-23,05:28:58
31.239298,121.479109,0,499,39956.2285069444,2009-05-23,05:29:03
31.239268,121.479109,0,497,39956.2285648148,2009-05-23,05:29:08
31.239194,121.479119,0,495,39956.2286226852,2009-05-23,05:29:13
31.23912,121.47913,0,492,39956.2286805556,2009-05-23,05:29:18
31.239075,121.479097,0,488,39956.2287384259,2009-05-23,05:29:23
31.23904,121.479115,0,488,39956.2287962963,2009-05-23,05:29:28
31.238952,121.479142,0,486,39956.2288541667,2009-05-23,05:29:33
31.23892,121.479132,0,486,39956.228912037,2009-05-23,05:29:38
31.238905,121.479122,0,486,39956.2289699074,2009-05-23,05:29:43
31.238877,121.479129,0,484,39956.2290277778,2009-05-23,05:29:48
31.238861,121.479132,0,482,39956.2290856481,2009-05-23,05:29:53
31.238877,121.479156,0,481,39956.2291435185,2009-05-23,05:29:58
31.238881,121.479161,0,481,39956.2292013889,2009-05-23,05:30:03
31.238881,121.479161,0,481,39956.2292361111,2009-05-23,05:30:06
31.238875,121.479163,0,481,39956.2292592593,2009-05-23,05:30:08
31.238896,121.479165,0,480,39956.2293171296,2009-05-23,05:30:13
31.238911,121.479165,0,479,39956.229375,2009-05-23,05:30:18
31.238901,121.479197,0,479,39956.2294328704,2009-05-23,05:30:23
31.23884,121.479225,0,476,39956.2294907407,2009-05-23,05:30:28
31.238792,121.479192,0,472,39956.2295486111,2009-05-23,05:30:33
31.238753,121.479209,0,471,39956.2296064815,2009-05-23,05:30:38
31.238714,121.479229,0,467,39956.2296643518,2009-05-23,05:30:43
31.238683,121.479227,0,463,39956.2297222222,2009-05-23,05:30:48
31.23867,121.479195,0,459,39956.2297800926,2009-05-23,05:30:53
31.238629,121.479157,0,456,39956.229837963,2009-05-23,05:30:58
31.238723,121.479159,0,451,39956.2298958333,2009-05-23,05:31:03
31.238734,121.479174,0,449,39956.2299537037,2009-05-23,05:31:08
31.238792,121.479163,0,447,39956.2300115741,2009-05-23,05:31:13
31.238836,121.479151,0,443,39956.2300694444,2009-05-23,05:31:18
31.238909,121.479142,0,441,39956.2301273148,2009-05-23,05:31:23
31.239144,121.479093,0,448,39956.2301851852,2009-05-23,05:31:28
31.239144,121.479093,0,448,39956.2302199074,2009-05-23,05:31:31
31.239146,121.47909,0,448,39956.2302430556,2009-05-23,05:31:33
31.239178,121.479057,0,449,39956.2303009259,2009-05-23,05:31:38
31.239198,121.479024,0,451,39956.2303587963,2009-05-23,05:31:43
31.239249,121.478979,0,455,39956.2304166667,2009-05-23,05:31:48
31.239301,121.478939,0,457,39956.230474537,2009-05-23,05:31:53
31.239294,121.478976,0,458,39956.2305324074,2009-05-23,05:31:58
31.239224,121.479038,0,458,39956.2305902778,2009-05-23,05:32:03
31.239138,121.479086,0,459,39956.2306481482,2009-05-23,05:32:08
31.239113,121.479123,0,459,39956.2307060185,2009-05-23,05:32:13
31.239128,121.479139,0,460,39956.2307638889,2009-05-23,05:32:18
31.239151,121.479147,0,462,39956.2308217593,2009-05-23,05:32:23
31.239129,121.479158,0,463,39956.2308796296,2009-05-23,05:32:28
31.239119,121.479172,0,466,39956.2309375,2009-05-23,05:32:33
31.239099,121.479156,0,466,39956.2309953704,2009-05-23,05:32:38
31.239062,121.479154,0,467,39956.2310532407,2009-05-23,05:32:43
31.239022,121.479161,0,466,39956.2311111111,2009-05-23,05:32:48
31.238997,121.479147,0,462,39956.2311689815,2009-05-23,05:32:53
31.23898,121.479124,0,457,39956.2312268519,2009-05-23,05:32:58
31.238984,121.479101,0,455,39956.2312847222,2009-05-23,05:33:03
31.238987,121.479089,0,456,39956.2313425926,2009-05-23,05:33:08
31.239037,121.479115,0,457,39956.231400463,2009-05-23,05:33:13
31.239061,121.479127,0,458,39956.2314583333,2009-05-23,05:33:18
31.239067,121.479152,0,459,39956.2315162037,2009-05-23,05:33:23
31.239059,121.479193,0,463,39956.2315740741,2009-05-23,05:33:28
31.239084,121.479202,0,464,39956.2316319444,2009-05-23,05:33:33
31.23908,121.479252,0,466,39956.2316898148,2009-05-23,05:33:38
31.239167,121.479356,0,470,39956.2317476852,2009-05-23,05:33:43
31.239243,121.479388,0,474,39956.2318055556,2009-05-23,05:33:48
31.239305,121.479341,0,474,39956.2318634259,2009-05-23,05:33:53
31.239324,121.479341,0,476,39956.2319212963,2009-05-23,05:33:58
31.239319,121.479319,0,476,39956.2319791667,2009-05-23,05:34:03
31.239268,121.479291,0,478,39956.232037037,2009-05-23,05:34:08
31.23925,121.479236,0,482,39956.2320949074,2009-05-23,05:34:13
31.23922,121.479179,0,487,39956.2321527778,2009-05-23,05:34:18
31.239198,121.479123,0,492,39956.2322106481,2009-05-23,05:34:23
31.239155,121.479092,0,495,39956.2322685185,2009-05-23,05:34:28
31.239134,121.479053,0,498,39956.2323263889,2009-05-23,05:34:33
31.239382,121.479022,0,544,39956.2354513889,2009-05-23,05:39:03
31.23944,121.478977,0,545,39956.2355092593,2009-05-23,05:39:08
31.239447,121.478957,0,545,39956.2355671296,2009-05-23,05:39:13
31.239438,121.478952,0,547,39956.235625,2009-05-23,05:39:18
31.239406,121.478961,0,549,39956.2356828704,2009-05-23,05:39:23
31.239379,121.478989,0,550,39956.2357407407,2009-05-23,05:39:28
31.239397,121.479036,0,552,39956.2357986111,2009-05-23,05:39:33
31.239363,121.479091,0,555,39956.2358564815,2009-05-23,05:39:38
31.239353,121.479125,0,558,39956.2359143518,2009-05-23,05:39:43
31.239327,121.479152,0,561,39956.2359722222,2009-05-23,05:39:48
31.239305,121.479146,0,561,39956.2360300926,2009-05-23,05:39:53
31.239284,121.479144,0,562,39956.236087963,2009-05-23,05:39:58
31.239239,121.479177,0,563,39956.2361458333,2009-05-23,05:40:03
31.239196,121.479211,0,564,39956.2362037037,2009-05-23,05:40:08
31.239153,121.479239,0,565,39956.2362615741,2009-05-23,05:40:13
31.239112,121.479254,0,567,39956.2363194444,2009-05-23,05:40:18
31.239067,121.47925,0,569,39956.2363773148,2009-05-23,05:40:23
31.239058,121.479218,0,571,39956.2364351852,2009-05-23,05:40:28
31.239027,121.479158,0,573,39956.2364930556,2009-05-23,05:40:33
31.239023,121.479129,0,575,39956.2365509259,2009-05-23,05:40:38
31.239074,121.479156,0,575,39956.2366087963,2009-05-23,05:40:43
31.239081,121.479147,0,572,39956.2366666667,2009-05-23,05:40:48
31.239152,121.479151,0,572,39956.236724537,2009-05-23,05:40:53
31.239198,121.479115,0,570,39956.2367824074,2009-05-23,05:40:58
31.239234,121.479094,0,570,39956.2368402778,2009-05-23,05:41:03
31.239282,121.479089,0,566,39956.2368981481,2009-05-23,05:41:08
31.239289,121.479088,0,566,39956.2369560185,2009-05-23,05:41:13
31.239289,121.479088,0,566,39956.2369907407,2009-05-23,05:41:16
31.239292,121.479094,0,566,39956.2370138889,2009-05-23,05:41:18
31.239319,121.479109,0,562,39956.2370717593,2009-05-23,05:41:23
31.239362,121.479106,0,559,39956.2371296296,2009-05-23,05:41:28
31.23937,121.479117,0,558,39956.2371875,2009-05-23,05:41:33
31.23938,121.479139,0,558,39956.2372453704,2009-05-23,05:41:38
31.239405,121.479157,0,556,39956.2373032407,2009-05-23,05:41:43
31.239393,121.479171,0,552,39956.2373611111,2009-05-23,05:41:48
31.23934,121.479159,0,547,39956.2374189815,2009-05-23,05:41:53
31.239269,121.479137,0,544,39956.2374768518,2009-05-23,05:41:58
31.239236,121.479115,0,542,39956.2375347222,2009-05-23,05:42:03
31.239225,121.479117,0,541,39956.2375925926,2009-05-23,05:42:08
31.239208,121.479111,0,540,39956.237650463,2009-05-23,05:42:13
31.239224,121.479098,0,536,39956.2377083333,2009-05-23,05:42:18
31.239242,121.479106,0,532,39956.2377662037,2009-05-23,05:42:23
31.239211,121.479126,0,531,39956.2378240741,2009-05-23,05:42:28
31.239173,121.479151,0,531,39956.2378819444,2009-05-23,05:42:33
31.239141,121.47914,0,530,39956.2379398148,2009-05-23,05:42:38
31.239084,121.479114,0,530,39956.2379976852,2009-05-23,05:42:43
31.239032,121.479105,0,531,39956.2380555556,2009-05-23,05:42:48
31.23899,121.479118,0,536,39956.2381134259,2009-05-23,05:42:53
31.239028,121.479086,0,541,39956.2381712963,2009-05-23,05:42:58
31.239102,121.479068,0,549,39956.2382291667,2009-05-23,05:43:03
31.239131,121.47905,0,557,39956.238287037,2009-05-23,05:43:08
31.23921,121.479045,0,567,39956.2383449074,2009-05-23,05:43:13
31.239253,121.479096,0,568,39956.2384027778,2009-05-23,05:43:18
31.239291,121.479157,0,572,39956.2384606482,2009-05-23,05:43:23
31.239328,121.479207,0,575,39956.2385185185,2009-05-23,05:43:28
31.239363,121.47927,0,577,39956.2385763889,2009-05-23,05:43:33
31.239183,121.479188,0,635,39956.2415856481,2009-05-23,05:47:53
31.23909,121.479202,0,637,39956.2416435185,2009-05-23,05:47:58
31.238977,121.479178,0,639,39956.2417013889,2009-05-23,05:48:03
31.238889,121.479157,0,641,39956.2417592593,2009-05-23,05:48:08
31.238234,121.477936,0,644,39956.2423958333,2009-05-23,05:49:03
31.238222,121.478052,0,597,39956.2424537037,2009-05-23,05:49:08
31.238111,121.478195,0,299,39956.2425115741,2009-05-23,05:49:13
31.238175,121.478203,0,251,39956.2425694444,2009-05-23,05:49:18
31.23833,121.478499,0,207,39956.2426273148,2009-05-23,05:49:23
31.238342,121.478626,0,191,39956.2426851852,2009-05-23,05:49:28
31.238361,121.478695,0,184,39956.2427430556,2009-05-23,05:49:33
31.238391,121.478738,0,195,39956.2428009259,2009-05-23,05:49:38
31.238458,121.478795,0,208,39956.2428587963,2009-05-23,05:49:43
31.238494,121.478772,0,184,39956.2429166667,2009-05-23,05:49:48
31.238552,121.478863,0,179,39956.242974537,2009-05-23,05:49:53
31.23857,121.478917,0,179,39956.2430324074,2009-05-23,05:49:58
31.238545,121.478975,0,171,39956.2430902778,2009-05-23,05:50:03
31.238548,121.479015,0,169,39956.2431481481,2009-05-23,05:50:08
31.238579,121.478979,0,160,39956.2432060185,2009-05-23,05:50:13
31.238612,121.478908,0,154,39956.2432638889,2009-05-23,05:50:18
31.238639,121.478821,0,145,39956.2433217593,2009-05-23,05:50:23
31.238673,121.478749,0,146,39956.2433796296,2009-05-23,05:50:28
31.238109,121.478872,0,6,39956.2455787037,2009-05-23,05:53:38
31.237868,121.478636,0,133,39956.2456365741,2009-05-23,05:53:43
31.238072,121.478582,0,148,39956.2456944444,2009-05-23,05:53:48
31.238071,121.47862,0,157,39956.2457523148,2009-05-23,05:53:53
31.238099,121.478666,0,164,39956.2458101852,2009-05-23,05:53:58
31.238264,121.478537,0,199,39956.2458680556,2009-05-23,05:54:03
31.238299,121.478541,0,204,39956.2459259259,2009-05-23,05:54:08
31.238354,121.478633,0,205,39956.2459837963,2009-05-23,05:54:13
31.238342,121.478637,0,206,39956.2460416667,2009-05-23,05:54:18
31.238314,121.478655,0,206,39956.246099537,2009-05-23,05:54:23
31.238337,121.478703,0,206,39956.2461574074,2009-05-23,05:54:28
31.238651,121.478961,0,205,39956.2462731482,2009-05-23,05:54:38
31.238768,121.478963,0,204,39956.2463310185,2009-05-23,05:54:43
31.238971,121.478992,0,205,39956.2463888889,2009-05-23,05:54:48
31.239001,121.478967,0,200,39956.2464467593,2009-05-23,05:54:53
31.239004,121.478919,0,197,39956.2465046296,2009-05-23,05:54:58
31.239017,121.47887,0,191,39956.2465625,2009-05-23,05:55:03
31.239022,121.478816,0,186,39956.2466203704,2009-05-23,05:55:08
31.239001,121.478788,0,178,39956.2466782407,2009-05-23,05:55:13
31.238968,121.478754,0,170,39956.2467361111,2009-05-23,05:55:18
31.238927,121.478749,0,163,39956.2467939815,2009-05-23,05:55:23
31.23891,121.478726,0,164,39956.2468518519,2009-05-23,05:55:28
31.238905,121.4787,0,163,39956.2469097222,2009-05-23,05:55:33
31.23891,121.478678,0,162,39956.2469675926,2009-05-23,05:55:38
31.238912,121.478672,0,162,39956.247025463,2009-05-23,05:55:43
31.238916,121.478673,0,162,39956.2470833333,2009-05-23,05:55:48
31.238916,121.478673,0,162,39956.2471180556,2009-05-23,05:55:51
31.238923,121.478669,0,162,39956.2471412037,2009-05-23,05:55:53
31.238952,121.478632,0,161,39956.2471990741,2009-05-23,05:55:58
31.238917,121.478636,0,162,39956.2472569444,2009-05-23,05:56:03
31.238929,121.478617,0,163,39956.2473148148,2009-05-23,05:56:08
31.23895,121.478597,0,164,39956.2473726852,2009-05-23,05:56:13
31.238971,121.478586,0,164,39956.2474305556,2009-05-23,05:56:18
31.238991,121.47859,0,164,39956.2474884259,2009-05-23,05:56:23
31.238994,121.47858,0,164,39956.2475462963,2009-05-23,05:56:28
31.23901,121.478574,0,164,39956.2476041667,2009-05-23,05:56:33
31.238991,121.478583,0,165,39956.247662037,2009-05-23,05:56:38
31.238991,121.478583,0,165,39956.2476967593,2009-05-23,05:56:41
31.238994,121.478576,0,165,39956.2477199074,2009-05-23,05:56:43
31.239003,121.478569,0,165,39956.2477777778,2009-05-23,05:56:48
31.239015,121.478551,0,165,39956.2478356481,2009-05-23,05:56:53
31.238892,121.47861,0,167,39956.2478935185,2009-05-23,05:56:58
31.238836,121.478647,0,167,39956.2479513889,2009-05-23,05:57:03
31.238866,121.478627,0,168,39956.2480092593,2009-05-23,05:57:08
31.238895,121.478618,0,169,39956.2480671296,2009-05-23,05:57:13
31.238901,121.478597,0,173,39956.248125,2009-05-23,05:57:18
31.238903,121.478586,0,173,39956.2481828704,2009-05-23,05:57:23
31.238903,121.478586,0,173,39956.2482175926,2009-05-23,05:57:26
31.238904,121.478583,0,173,39956.2482407407,2009-05-23,05:57:28
31.238942,121.478552,0,172,39956.2482986111,2009-05-23,05:57:33
31.238924,121.47851,0,173,39956.2483564815,2009-05-23,05:57:38
31.238924,121.478474,0,175,39956.2484143519,2009-05-23,05:57:43
31.238911,121.478461,0,176,39956.2484722222,2009-05-23,05:57:48
31.238892,121.478446,0,175,39956.2485300926,2009-05-23,05:57:53
31.238893,121.478407,0,175,39956.248587963,2009-05-23,05:57:58
31.238876,121.478387,0,176,39956.2486458333,2009-05-23,05:58:03
31.238871,121.478376,0,176,39956.2487037037,2009-05-23,05:58:08
31.238864,121.478365,0,176,39956.2487615741,2009-05-23,05:58:13
31.23887,121.478284,0,176,39956.2488194444,2009-05-23,05:58:18
31.238885,121.478207,0,176,39956.2488773148,2009-05-23,05:58:23
31.238889,121.478121,0,176,39956.2489351852,2009-05-23,05:58:28
31.238862,121.478047,0,176,39956.2489930556,2009-05-23,05:58:33
31.238777,121.478008,0,176,39956.2490509259,2009-05-23,05:58:38
31.238633,121.478017,0,176,39956.2491087963,2009-05-23,05:58:43
31.238517,121.477994,0,176,39956.2491666667,2009-05-23,05:58:48
31.222088,121.412909,0,307,39956.2672222222,2009-05-23,06:24:48
31.222024,121.412795,0,250,39956.2672800926,2009-05-23,06:24:53
31.222063,121.412916,0,247,39956.267337963,2009-05-23,06:24:58
31.222175,121.412721,0,249,39956.2673958333,2009-05-23,06:25:03
31.222221,121.412628,0,239,39956.2674537037,2009-05-23,06:25:08
31.222236,121.412535,0,227,39956.2675115741,2009-05-23,06:25:13
31.22224,121.412415,0,206,39956.2675694444,2009-05-23,06:25:18
31.222223,121.412334,0,200,39956.2676273148,2009-05-23,06:25:23
31.222214,121.412289,0,186,39956.2676851852,2009-05-23,06:25:28
31.22216,121.412259,0,185,39956.2677430556,2009-05-23,06:25:33
31.222049,121.412225,0,199,39956.2678009259,2009-05-23,06:25:38
31.222041,121.412151,0,202,39956.2678587963,2009-05-23,06:25:43
31.221952,121.412139,0,220,39956.2679166667,2009-05-23,06:25:48
31.221932,121.41214,0,218,39956.267974537,2009-05-23,06:25:53
31.221927,121.412136,0,216,39956.2680324074,2009-05-23,06:25:58
31.221927,121.412136,0,216,39956.2680671296,2009-05-23,06:26:01
31.221928,121.412142,0,215,39956.2680902778,2009-05-23,06:26:03
31.221952,121.412138,0,214,39956.2681481481,2009-05-23,06:26:08
31.221952,121.412138,0,214,39956.2681828704,2009-05-23,06:26:11
31.221952,121.412131,0,213,39956.2682060185,2009-05-23,06:26:13
31.221956,121.412113,0,213,39956.2682638889,2009-05-23,06:26:18
31.221991,121.412119,0,213,39956.2683217593,2009-05-23,06:26:23
31.222002,121.412133,0,212,39956.2683796296,2009-05-23,06:26:28
31.221957,121.412146,0,212,39956.2684375,2009-05-23,06:26:33
31.221896,121.412182,0,211,39956.2684953704,2009-05-23,06:26:38
31.221859,121.412187,0,211,39956.2685532407,2009-05-23,06:26:43
31.22184,121.412174,0,210,39956.2686111111,2009-05-23,06:26:48
31.221802,121.412185,0,210,39956.2686689815,2009-05-23,06:26:53
31.221846,121.412037,0,209,39956.2687268518,2009-05-23,06:26:58
31.221923,121.411926,0,208,39956.2687847222,2009-05-23,06:27:03
31.221932,121.411914,0,206,39956.2688425926,2009-05-23,06:27:08
31.221867,121.411935,0,205,39956.268900463,2009-05-23,06:27:13
31.221712,121.412,0,202,39956.2689583333,2009-05-23,06:27:18
31.221607,121.412074,0,200,39956.2690162037,2009-05-23,06:27:23
31.22153,121.412129,0,199,39956.2690740741,2009-05-23,06:27:28
31.221501,121.412153,0,197,39956.2691319444,2009-05-23,06:27:33
31.221432,121.41216,0,195,39956.2691898148,2009-05-23,06:27:38
31.22136,121.412159,0,192,39956.2692476852,2009-05-23,06:27:43
31.221295,121.412148,0,188,39956.2693055556,2009-05-23,06:27:48
31.221305,121.412138,0,185,39956.2693634259,2009-05-23,06:27:53
31.221293,121.412148,0,183,39956.2694212963,2009-05-23,06:27:58
31.221292,121.412138,0,182,39956.2694791667,2009-05-23,06:28:03
31.221288,121.412138,0,182,39956.269537037,2009-05-23,06:28:08
31.221288,121.412138,0,182,39956.2695717593,2009-05-23,06:28:11
31.221292,121.412136,0,181,39956.2695949074,2009-05-23,06:28:13
31.221352,121.412109,0,181,39956.2696527778,2009-05-23,06:28:18
31.221396,121.41208,0,181,39956.2697106482,2009-05-23,06:28:23
31.221462,121.412046,0,180,39956.2697685185,2009-05-23,06:28:28
31.221498,121.411981,0,180,39956.2698263889,2009-05-23,06:28:33
31.221512,121.411963,0,180,39956.2698842593,2009-05-23,06:28:38
31.221538,121.411964,0,180,39956.2699421296,2009-05-23,06:28:43
31.221567,121.411965,0,179,39956.27,2009-05-23,06:28:48
31.221573,121.411975,0,179,39956.2700578704,2009-05-23,06:28:53
31.221622,121.411991,0,179,39956.2701157407,2009-05-23,06:28:58
31.22175,121.411999,0,179,39956.2701736111,2009-05-23,06:29:03
31.221771,121.412026,0,178,39956.2702314815,2009-05-23,06:29:08
31.221771,121.412025,0,178,39956.2702893519,2009-05-23,06:29:13
31.221771,121.412025,0,178,39956.2703240741,2009-05-23,06:29:16
31.221777,121.412025,0,178,39956.2703472222,2009-05-23,06:29:18
31.221786,121.412021,0,178,39956.2704050926,2009-05-23,06:29:23
31.221825,121.412057,0,177,39956.270462963,2009-05-23,06:29:28
31.221838,121.412036,0,176,39956.2705208333,2009-05-23,06:29:33
31.2218,121.411985,0,175,39956.2705787037,2009-05-23,06:29:38
31.221737,121.41187,0,172,39956.2706365741,2009-05-23,06:29:43
31.221731,121.411767,0,168,39956.2706944444,2009-05-23,06:29:48
31.221742,121.411554,0,168,39956.2707523148,2009-05-23,06:29:53
31.221758,121.411482,0,167,39956.2708101852,2009-05-23,06:29:58
31.221645,121.411409,0,170,39956.2708680556,2009-05-23,06:30:03
31.221634,121.411279,0,171,39956.2709259259,2009-05-23,06:30:08
31.221634,121.411205,0,170,39956.2709837963,2009-05-23,06:30:13
31.221648,121.41112,0,171,39956.2710416667,2009-05-23,06:30:18
31.22162,121.410788,0,166,39956.271099537,2009-05-23,06:30:23
31.221465,121.41066,0,161,39956.2711574074,2009-05-23,06:30:28
31.221197,121.41074,0,163,39956.2712152778,2009-05-23,06:30:33
31.22091,121.410881,0,165,39956.2712731481,2009-05-23,06:30:38
31.220697,121.410976,0,164,39956.2713310185,2009-05-23,06:30:43
31.220607,121.411076,0,161,39956.2713888889,2009-05-23,06:30:48
31.220582,121.411086,0,158,39956.2714467593,2009-05-23,06:30:53
31.220526,121.411148,0,156,39956.2715046296,2009-05-23,06:30:58
31.220444,121.41122,0,157,39956.2715625,2009-05-23,06:31:03
31.22038,121.41121,0,157,39956.2716203704,2009-05-23,06:31:08
31.220356,121.411213,0,157,39956.2716782407,2009-05-23,06:31:13
31.220356,121.411213,0,157,39956.271712963,2009-05-23,06:31:16
31.220357,121.411214,0,157,39956.2717361111,2009-05-23,06:31:18
31.220432,121.411135,0,150,39956.2717939815,2009-05-23,06:31:23
31.220437,121.41111,0,151,39956.2718518519,2009-05-23,06:31:28
31.220569,121.410974,0,147,39956.2719097222,2009-05-23,06:31:33
31.220513,121.411039,0,145,39956.2719675926,2009-05-23,06:31:38
31.220331,121.411164,0,154,39956.272025463,2009-05-23,06:31:43
31.220189,121.411402,0,158,39956.2720833333,2009-05-23,06:31:48
31.220154,121.411727,0,160,39956.2721412037,2009-05-23,06:31:53
31.220285,121.412034,0,164,39956.2721990741,2009-05-23,06:31:58
31.220219,121.412292,0,161,39956.2722569444,2009-05-23,06:32:03
31.220369,121.412646,0,154,39956.2723148148,2009-05-23,06:32:08
31.220498,121.413018,0,145,39956.2723726852,2009-05-23,06:32:13
31.220645,121.413261,0,121,39956.2724305556,2009-05-23,06:32:18
31.220642,121.413347,0,107,39956.2724884259,2009-05-23,06:32:23
31.220645,121.413352,0,104,39956.2725462963,2009-05-23,06:32:28
31.220648,121.413353,0,103,39956.2726041667,2009-05-23,06:32:33
31.220648,121.413353,0,103,39956.2726388889,2009-05-23,06:32:36
31.22065,121.413357,0,103,39956.272662037,2009-05-23,06:32:38
31.220655,121.413371,0,103,39956.2727199074,2009-05-23,06:32:43
31.220646,121.413481,0,99,39956.2727777778,2009-05-23,06:32:48
31.220555,121.413769,0,115,39956.2728356481,2009-05-23,06:32:53
31.220631,121.414143,0,135,39956.2728935185,2009-05-23,06:32:58
31.220775,121.414569,0,145,39956.2729513889,2009-05-23,06:33:03
31.220876,121.415316,0,162,39956.2730092593,2009-05-23,06:33:08
31.22092,121.415911,0,168,39956.2730671296,2009-05-23,06:33:13
31.221005,121.416616,0,183,39956.273125,2009-05-23,06:33:18
31.221137,121.417073,0,187,39956.2731828704,2009-05-23,06:33:23
31.221268,121.417309,0,207,39956.2732407407,2009-05-23,06:33:28
31.221374,121.417649,0,224,39956.2732986111,2009-05-23,06:33:33
31.221495,121.417814,0,233,39956.2733564815,2009-05-23,06:33:38
31.2215,121.417824,0,235,39956.2734143519,2009-05-23,06:33:43
31.2215,121.417824,0,235,39956.2734490741,2009-05-23,06:33:46
31.221503,121.417832,0,236,39956.2734722222,2009-05-23,06:33:48
31.221538,121.417912,0,237,39956.2735300926,2009-05-23,06:33:53
31.221645,121.418133,0,238,39956.273587963,2009-05-23,06:33:58
31.221768,121.41839,0,240,39956.2736458333,2009-05-23,06:34:03
31.221867,121.418536,0,242,39956.2737037037,2009-05-23,06:34:08
31.221883,121.418548,0,244,39956.2737615741,2009-05-23,06:34:13
31.221883,121.418548,0,244,39956.2737962963,2009-05-23,06:34:16
31.221886,121.418556,0,245,39956.2738194444,2009-05-23,06:34:18
31.221916,121.418609,0,245,39956.2738773148,2009-05-23,06:34:23
31.222044,121.418853,0,241,39956.2739351852,2009-05-23,06:34:28
31.222168,121.419163,0,232,39956.2739930556,2009-05-23,06:34:33
31.222421,121.419469,0,227,39956.2740509259,2009-05-23,06:34:38
31.222644,121.419841,0,229,39956.2741087963,2009-05-23,06:34:43
31.223025,121.420297,0,226,39956.2741666667,2009-05-23,06:34:48
31.223521,121.420791,0,218,39956.274224537,2009-05-23,06:34:53
31.22396,121.421295,0,215,39956.2742824074,2009-05-23,06:34:58
31.224432,121.421707,0,201,39956.2743402778,2009-05-23,06:35:03
31.224585,121.421748,0,206,39956.2743981481,2009-05-23,06:35:08
31.224548,121.421793,0,192,39956.2744560185,2009-05-23,06:35:13
31.224548,121.421804,0,189,39956.2745138889,2009-05-23,06:35:18
31.224544,121.421789,0,188,39956.2745717593,2009-05-23,06:35:23
31.224533,121.421762,0,187,39956.2746296296,2009-05-23,06:35:28
31.224523,121.42169,0,183,39956.2746875,2009-05-23,06:35:33
31.224621,121.421585,0,184,39956.2747453704,2009-05-23,06:35:38
31.224619,121.421576,0,184,39956.2748032407,2009-05-23,06:35:43
31.224618,121.421544,0,184,39956.2748611111,2009-05-23,06:35:48
31.224618,121.421544,0,184,39956.2748958333,2009-05-23,06:35:51
31.224617,121.421543,0,184,39956.2749189815,2009-05-23,06:35:53
31.224593,121.421471,0,179,39956.2749768518,2009-05-23,06:35:58
31.224582,121.421458,0,174,39956.2750347222,2009-05-23,06:36:03
31.224572,121.421395,0,163,39956.2750925926,2009-05-23,06:36:08
31.224556,121.421327,0,152,39956.275150463,2009-05-23,06:36:13
31.224523,121.421259,0,144,39956.2752083333,2009-05-23,06:36:18
31.224503,121.421244,0,140,39956.2752662037,2009-05-23,06:36:23
31.224476,121.421234,0,141,39956.2753240741,2009-05-23,06:36:28
31.224465,121.421236,0,142,39956.2753819444,2009-05-23,06:36:33
31.22434,121.421272,0,156,39956.2754398148,2009-05-23,06:36:38
31.224234,121.421311,0,168,39956.2754976852,2009-05-23,06:36:43
31.223977,121.421351,0,198,39956.2755555556,2009-05-23,06:36:48
31.223948,121.421393,0,210,39956.2756134259,2009-05-23,06:36:53
31.223968,121.421419,0,213,39956.2756712963,2009-05-23,06:36:58
31.223968,121.421419,0,213,39956.2757060185,2009-05-23,06:37:01
31.223969,121.421412,0,214,39956.2757291667,2009-05-23,06:37:03
31.224001,121.421414,0,215,39956.275787037,2009-05-23,06:37:08
31.22396,121.421481,0,212,39956.2758449074,2009-05-23,06:37:13
31.22396,121.421481,0,212,39956.2758796296,2009-05-23,06:37:16
31.223958,121.421474,0,212,39956.2759027778,2009-05-23,06:37:18
31.223845,121.421625,0,202,39956.2759606481,2009-05-23,06:37:23
31.223845,121.421625,0,202,39956.2759953704,2009-05-23,06:37:26
31.22384,121.421624,0,202,39956.2760185185,2009-05-23,06:37:28
31.223796,121.421759,0,196,39956.2760763889,2009-05-23,06:37:33
31.223757,121.421876,0,197,39956.2761342593,2009-05-23,06:37:38
31.223718,121.421982,0,201,39956.2761921296,2009-05-23,06:37:43
31.223646,121.42216,0,209,39956.27625,2009-05-23,06:37:48
31.223628,121.422218,0,211,39956.2763078704,2009-05-23,06:37:53
31.223643,121.422309,0,213,39956.2763657407,2009-05-23,06:37:58
31.223617,121.42235,0,213,39956.2764236111,2009-05-23,06:38:03
31.223556,121.422354,0,212,39956.2764814815,2009-05-23,06:38:08
31.223519,121.422412,0,199,39956.2765393518,2009-05-23,06:38:13
31.223468,121.422426,0,191,39956.2765972222,2009-05-23,06:38:18
31.223402,121.422351,0,188,39956.2766550926,2009-05-23,06:38:23
31.223328,121.422352,0,185,39956.276712963,2009-05-23,06:38:28
31.223272,121.422353,0,185,39956.2767708333,2009-05-23,06:38:33
31.223224,121.422343,0,178,39956.2768287037,2009-05-23,06:38:38
31.223251,121.422325,0,170,39956.2768865741,2009-05-23,06:38:43
31.223302,121.422343,0,167,39956.2769444444,2009-05-23,06:38:48
31.223366,121.422375,0,163,39956.2770023148,2009-05-23,06:38:53
31.223371,121.422394,0,162,39956.2770601852,2009-05-23,06:38:58
31.223356,121.42241,0,161,39956.2771180556,2009-05-23,06:39:03
31.223346,121.422419,0,161,39956.2771759259,2009-05-23,06:39:08
31.223345,121.42242,0,161,39956.2772337963,2009-05-23,06:39:13
31.223343,121.422415,0,161,39956.2772916667,2009-05-23,06:39:18
31.223341,121.422409,0,161,39956.277349537,2009-05-23,06:39:23
31.223341,121.422409,0,161,39956.2773842593,2009-05-23,06:39:26
31.223338,121.422401,0,161,39956.2774074074,2009-05-23,06:39:28
31.223334,121.422392,0,161,39956.2774652778,2009-05-23,06:39:33
31.223321,121.422361,0,161,39956.2775231482,2009-05-23,06:39:38
31.22331,121.422334,0,161,39956.2775810185,2009-05-23,06:39:43
31.223319,121.422292,0,161,39956.2776388889,2009-05-23,06:39:48
31.223305,121.422297,0,161,39956.2776967593,2009-05-23,06:39:53
31.22331,121.422309,0,161,39956.2777546296,2009-05-23,06:39:58
31.223311,121.422311,0,161,39956.2778125,2009-05-23,06:40:03
31.223311,121.422311,0,161,39956.2778472222,2009-05-23,06:40:06
31.22331,121.422306,0,161,39956.2778703704,2009-05-23,06:40:08
31.223306,121.422296,0,161,39956.2779282407,2009-05-23,06:40:13
31.223303,121.422287,0,161,39956.2779861111,2009-05-23,06:40:18
31.223303,121.422287,0,161,39956.2780208333,2009-05-23,06:40:21
31.223301,121.422283,0,161,39956.2780439815,2009-05-23,06:40:23
31.223279,121.422293,0,161,39956.2781018519,2009-05-23,06:40:28
31.223285,121.422298,0,161,39956.2781597222,2009-05-23,06:40:33
31.223286,121.422297,0,161,39956.2782175926,2009-05-23,06:40:38
31.223286,121.422297,0,161,39956.2782523148,2009-05-23,06:40:41
31.223281,121.422293,0,161,39956.278275463,2009-05-23,06:40:43
31.22324,121.422314,0,161,39956.2783333333,2009-05-23,06:40:48
31.223219,121.422301,0,161,39956.2783912037,2009-05-23,06:40:53
31.223191,121.422024,0,164,39956.2998032407,2009-05-23,07:11:43
31.223216,121.42195,0,165,39956.2998611111,2009-05-23,07:11:48
31.223281,121.421821,0,166,39956.2999189815,2009-05-23,07:11:53
31.223341,121.421696,0,167,39956.2999768518,2009-05-23,07:11:58
31.223365,121.42164,0,166,39956.3000347222,2009-05-23,07:12:03
31.223341,121.421643,0,164,39956.3000925926,2009-05-23,07:12:08
31.223321,121.421657,0,162,39956.300150463,2009-05-23,07:12:13
31.223303,121.421705,0,162,39956.3002083333,2009-05-23,07:12:18
31.223271,121.421773,0,163,39956.3002662037,2009-05-23,07:12:23
31.223271,121.421776,0,163,39956.3003240741,2009-05-23,07:12:28
31.223268,121.421773,0,163,39956.3003819444,2009-05-23,07:12:33
31.223265,121.421765,0,163,39956.3004398148,2009-05-23,07:12:38
31.223265,121.421765,0,163,39956.300474537,2009-05-23,07:12:41
31.223263,121.421759,0,163,39956.3004976852,2009-05-23,07:12:43
31.223273,121.421755,0,163,39956.3005555556,2009-05-23,07:12:48
31.22328,121.421775,0,163,39956.3006134259,2009-05-23,07:12:53
31.223294,121.421794,0,164,39956.3006712963,2009-05-23,07:12:58
31.223304,121.421778,0,165,39956.3007291667,2009-05-23,07:13:03
31.223299,121.42182,0,165,39956.300787037,2009-05-23,07:13:08
31.223293,121.421843,0,166,39956.3008449074,2009-05-23,07:13:13
31.223293,121.421843,0,166,39956.3009027778,2009-05-23,07:13:18
31.223292,121.421845,0,166,39956.3009606482,2009-05-23,07:13:23
31.223293,121.421849,0,166,39956.3010185185,2009-05-23,07:13:28
31.223293,121.421849,0,166,39956.3010532407,2009-05-23,07:13:31
31.223292,121.421848,0,166,39956.3010763889,2009-05-23,07:13:33
31.223288,121.421871,0,167,39956.3011342593,2009-05-23,07:13:38
31.223267,121.421882,0,168,39956.3011921296,2009-05-23,07:13:43
31.223266,121.421881,0,168,39956.30125,2009-05-23,07:13:48
31.223264,121.421877,0,169,39956.3013078704,2009-05-23,07:13:53
31.223264,121.421877,0,169,39956.3013425926,2009-05-23,07:13:56
31.223264,121.42188,0,169,39956.3013657407,2009-05-23,07:13:58
31.223266,121.42189,0,169,39956.3014236111,2009-05-23,07:14:03
31.223266,121.42189,0,169,39956.3014583333,2009-05-23,07:14:06
31.223268,121.421892,0,169,39956.3014814815,2009-05-23,07:14:08
31.223261,121.421932,0,168,39956.3015393519,2009-05-23,07:14:13
31.223213,121.422065,0,168,39956.3015972222,2009-05-23,07:14:18
31.223216,121.422088,0,169,39956.3016550926,2009-05-23,07:14:23
31.223218,121.422072,0,169,39956.301712963,2009-05-23,07:14:28
31.223208,121.422063,0,170,39956.3017708333,2009-05-23,07:14:33
31.223208,121.422063,0,170,39956.3018055556,2009-05-23,07:14:36
31.223203,121.422055,0,173,39956.3018287037,2009-05-23,07:14:38
31.223194,121.422059,0,175,39956.3018865741,2009-05-23,07:14:43
31.223193,121.422055,0,175,39956.3019444444,2009-05-23,07:14:48
31.223193,121.422055,0,175,39956.3019791667,2009-05-23,07:14:51
31.223194,121.422056,0,175,39956.3020023148,2009-05-23,07:14:53
31.223196,121.422066,0,175,39956.3020601852,2009-05-23,07:14:58
31.223196,121.422072,0,175,39956.3021180556,2009-05-23,07:15:03
31.223196,121.422076,0,176,39956.3021759259,2009-05-23,07:15:08
31.223196,121.422077,0,176,39956.3022337963,2009-05-23,07:15:13
31.223196,121.422077,0,176,39956.3022685185,2009-05-23,07:15:16
31.223194,121.422075,0,176,39956.3022916667,2009-05-23,07:15:18
31.22319,121.422064,0,176,39956.302349537,2009-05-23,07:15:23
31.22318,121.421989,0,179,39956.3024074074,2009-05-23,07:15:28
31.223167,121.421947,0,182,39956.3024652778,2009-05-23,07:15:33
31.223163,121.421927,0,184,39956.3025231481,2009-05-23,07:15:38
31.223159,121.421916,0,184,39956.3025810185,2009-05-23,07:15:43
31.223159,121.421916,0,184,39956.3026157407,2009-05-23,07:15:46
31.223157,121.42191,0,184,39956.3026388889,2009-05-23,07:15:48
31.223159,121.421872,0,185,39956.3026967593,2009-05-23,07:15:53
31.223189,121.421849,0,189,39956.3027546296,2009-05-23,07:15:58
31.223191,121.421853,0,189,39956.3028125,2009-05-23,07:16:03
31.223191,121.421853,0,189,39956.3028472222,2009-05-23,07:16:06
31.223191,121.421855,0,189,39956.3028703704,2009-05-23,07:16:08
31.223195,121.421865,0,189,39956.3029282407,2009-05-23,07:16:13
31.223216,121.421825,0,193,39956.3029861111,2009-05-23,07:16:18
31.223216,121.421825,0,193,39956.3030208333,2009-05-23,07:16:21
31.223219,121.421821,0,193,39956.3030439815,2009-05-23,07:16:23
31.22322,121.42194,0,196,39956.3031018519,2009-05-23,07:16:28
31.223195,121.421998,0,197,39956.3031597222,2009-05-23,07:16:33
31.223194,121.422,0,197,39956.3032175926,2009-05-23,07:16:38
31.223193,121.421998,0,197,39956.303275463,2009-05-23,07:16:43
31.223193,121.422,0,197,39956.3033333333,2009-05-23,07:16:48
31.223193,121.422,0,197,39956.3033680556,2009-05-23,07:16:51
31.223194,121.422005,0,197,39956.3033912037,2009-05-23,07:16:53
31.223179,121.422093,0,199,39956.3034490741,2009-05-23,07:16:58
31.223161,121.422184,0,203,39956.3035069444,2009-05-23,07:17:03
31.223172,121.422195,0,206,39956.3035648148,2009-05-23,07:17:08
31.223172,121.422195,0,206,39956.303599537,2009-05-23,07:17:11
31.22317,121.422191,0,206,39956.3036226852,2009-05-23,07:17:13
31.223167,121.422181,0,206,39956.3036805556,2009-05-23,07:17:18
31.223167,121.422181,0,206,39956.3037152778,2009-05-23,07:17:21
31.223163,121.422174,0,206,39956.3037384259,2009-05-23,07:17:23
31.223159,121.422165,0,206,39956.3037962963,2009-05-23,07:17:28
31.223159,121.422165,0,206,39956.3038310185,2009-05-23,07:17:31
31.223159,121.422166,0,206,39956.3038541667,2009-05-23,07:17:33
31.223162,121.422175,0,206,39956.303912037,2009-05-23,07:17:38
31.223163,121.422179,0,206,39956.3039699074,2009-05-23,07:17:43
31.223163,121.422181,0,206,39956.3040277778,2009-05-23,07:17:48
31.223163,121.422183,0,206,39956.3040856481,2009-05-23,07:17:53
31.223163,121.422182,0,206,39956.3041435185,2009-05-23,07:17:58
31.223163,121.422182,0,206,39956.3041782407,2009-05-23,07:18:01
31.223164,121.422186,0,206,39956.3042013889,2009-05-23,07:18:03
31.223168,121.422195,0,207,39956.3042592593,2009-05-23,07:18:08
31.223172,121.422273,0,209,39956.3043171296,2009-05-23,07:18:13
31.223162,121.422289,0,211,39956.304375,2009-05-23,07:18:18
31.223162,121.422289,0,211,39956.3044097222,2009-05-23,07:18:21
31.223161,121.422285,0,211,39956.3044328704,2009-05-23,07:18:23
31.223155,121.422301,0,212,39956.3044907407,2009-05-23,07:18:28
31.22316,121.422317,0,212,39956.3045486111,2009-05-23,07:18:33
31.22316,121.422317,0,212,39956.3045833333,2009-05-23,07:18:36
31.223162,121.422325,0,212,39956.3046064815,2009-05-23,07:18:38
31.223182,121.422363,0,210,39956.3046643519,2009-05-23,07:18:43
31.223179,121.42237,0,210,39956.3047222222,2009-05-23,07:18:48
31.223179,121.42237,0,210,39956.3047800926,2009-05-23,07:18:53
31.22318,121.422373,0,211,39956.304837963,2009-05-23,07:18:58
31.223178,121.422368,0,210,39956.3048958333,2009-05-23,07:19:03
31.223178,121.422368,0,210,39956.3049305556,2009-05-23,07:19:06
31.223175,121.422363,0,210,39956.3049537037,2009-05-23,07:19:08
31.223171,121.422353,0,210,39956.3050115741,2009-05-23,07:19:13
31.223167,121.422344,0,210,39956.3050694444,2009-05-23,07:19:18
31.223169,121.422375,0,210,39956.3051273148,2009-05-23,07:19:23
31.223161,121.422451,0,205,39956.3051851852,2009-05-23,07:19:28
31.223158,121.422519,0,200,39956.3052430556,2009-05-23,07:19:33
31.223155,121.422579,0,197,39956.3053009259,2009-05-23,07:19:38
31.223129,121.422618,0,192,39956.3053587963,2009-05-23,07:19:43
31.223128,121.422607,0,190,39956.3054166667,2009-05-23,07:19:48
31.223126,121.422572,0,189,39956.305474537,2009-05-23,07:19:53
31.223093,121.422501,0,182,39956.3055324074,2009-05-23,07:19:58
31.223065,121.422439,0,177,39956.3055902778,2009-05-23,07:20:03
31.22305,121.422418,0,175,39956.3056481481,2009-05-23,07:20:08
31.223047,121.422409,0,175,39956.3057060185,2009-05-23,07:20:13
31.223045,121.422404,0,175,39956.3057638889,2009-05-23,07:20:18
31.223045,121.422404,0,175,39956.3057986111,2009-05-23,07:20:21
31.223043,121.422397,0,174,39956.3058217593,2009-05-23,07:20:23
31.223039,121.422385,0,174,39956.3058796296,2009-05-23,07:20:28
31.223038,121.42238,0,174,39956.3059375,2009-05-23,07:20:33
31.223038,121.42238,0,174,39956.3059722222,2009-05-23,07:20:36
31.223038,121.422375,0,174,39956.3059953704,2009-05-23,07:20:38
31.223058,121.422358,0,175,39956.3060532407,2009-05-23,07:20:43
31.223069,121.422368,0,175,39956.3061111111,2009-05-23,07:20:48
31.223081,121.42237,0,173,39956.3061689815,2009-05-23,07:20:53
31.223078,121.422361,0,173,39956.3062268518,2009-05-23,07:20:58
31.223078,121.422359,0,173,39956.3062847222,2009-05-23,07:21:03
31.223075,121.422352,0,173,39956.3063425926,2009-05-23,07:21:08
31.223072,121.422346,0,173,39956.306400463,2009-05-23,07:21:13
31.223074,121.42235,0,172,39956.3064583333,2009-05-23,07:21:18
31.223075,121.422352,0,172,39956.3065162037,2009-05-23,07:21:23
31.223075,121.422352,0,172,39956.3065509259,2009-05-23,07:21:26
31.223079,121.42236,0,172,39956.3065740741,2009-05-23,07:21:28
31.223084,121.422335,0,175,39956.3066319444,2009-05-23,07:21:33
31.223088,121.42233,0,176,39956.3066898148,2009-05-23,07:21:38
31.223087,121.422326,0,176,39956.3067476852,2009-05-23,07:21:43
31.223085,121.422318,0,176,39956.3068055556,2009-05-23,07:21:48
31.223085,121.422314,0,177,39956.3068634259,2009-05-23,07:21:53
31.223086,121.422314,0,177,39956.3069212963,2009-05-23,07:21:58
31.223086,121.422314,0,177,39956.3069560185,2009-05-23,07:22:01
31.223086,121.422313,0,177,39956.3069791667,2009-05-23,07:22:03
31.223084,121.422304,0,177,39956.307037037,2009-05-23,07:22:08
31.223083,121.4223,0,177,39956.3070949074,2009-05-23,07:22:13
31.223083,121.422298,0,177,39956.3071527778,2009-05-23,07:22:18
31.223082,121.422292,0,177,39956.3072106481,2009-05-23,07:22:23
31.22308,121.422289,0,177,39956.3072685185,2009-05-23,07:22:28
31.223079,121.422285,0,176,39956.3073263889,2009-05-23,07:22:33
31.223079,121.422282,0,176,39956.3073842593,2009-05-23,07:22:38
31.22308,121.422282,0,177,39956.3074421296,2009-05-23,07:22:43
31.223079,121.422277,0,177,39956.3075,2009-05-23,07:22:48
31.223077,121.422269,0,176,39956.3075578704,2009-05-23,07:22:53
31.223076,121.422266,0,176,39956.3076157407,2009-05-23,07:22:58
31.223076,121.422266,0,176,39956.307650463,2009-05-23,07:23:01
31.223073,121.422259,0,178,39956.3076736111,2009-05-23,07:23:03
31.223084,121.422281,0,179,39956.3077314815,2009-05-23,07:23:08
31.22309,121.422314,0,180,39956.3077893518,2009-05-23,07:23:13
31.223092,121.422323,0,180,39956.3078472222,2009-05-23,07:23:18
31.223094,121.42233,0,181,39956.3079050926,2009-05-23,07:23:23
31.223095,121.422332,0,181,39956.307962963,2009-05-23,07:23:28
31.223092,121.422327,0,180,39956.3080208333,2009-05-23,07:23:33
31.223092,121.422327,0,180,39956.3080555556,2009-05-23,07:23:36
31.22309,121.422324,0,180,39956.3080787037,2009-05-23,07:23:38
31.223088,121.422347,0,181,39956.3081365741,2009-05-23,07:23:43
31.223088,121.422347,0,181,39956.3081712963,2009-05-23,07:23:46
31.223088,121.422346,0,182,39956.3081944444,2009-05-23,07:23:48
31.223085,121.422336,0,182,39956.3082523148,2009-05-23,07:23:53
31.223085,121.422336,0,182,39956.308287037,2009-05-23,07:23:56
31.223084,121.422329,0,183,39956.3083101852,2009-05-23,07:23:58
31.223081,121.42232,0,183,39956.3083680556,2009-05-23,07:24:03
31.223078,121.42231,0,183,39956.3084259259,2009-05-23,07:24:08
31.223078,121.42231,0,183,39956.3084606482,2009-05-23,07:24:11
31.223078,121.422303,0,183,39956.3084837963,2009-05-23,07:24:13
31.223075,121.422293,0,183,39956.3085416667,2009-05-23,07:24:18
31.223078,121.422297,0,183,39956.308599537,2009-05-23,07:24:23
31.223077,121.422293,0,183,39956.3086574074,2009-05-23,07:24:28
31.223078,121.422293,0,183,39956.3087152778,2009-05-23,07:24:33
31.22308,121.422297,0,183,39956.3087731482,2009-05-23,07:24:38
31.223081,121.422294,0,184,39956.3088310185,2009-05-23,07:24:43
31.223081,121.422294,0,184,39956.3088657407,2009-05-23,07:24:46
31.223083,121.422293,0,184,39956.3088888889,2009-05-23,07:24:48
31.223111,121.422223,0,187,39956.3089467593,2009-05-23,07:24:53
31.223111,121.422223,0,187,39956.3089814815,2009-05-23,07:24:56
31.223111,121.42222,0,187,39956.3090046296,2009-05-23,07:24:58
31.223112,121.422232,0,188,39956.3090625,2009-05-23,07:25:03
31.223134,121.422266,0,189,39956.3091203704,2009-05-23,07:25:08
31.223119,121.422325,0,190,39956.3091782407,2009-05-23,07:25:13
31.223088,121.422374,0,191,39956.3092361111,2009-05-23,07:25:18
31.223078,121.42238,0,192,39956.3092939815,2009-05-23,07:25:23
31.223085,121.422321,0,194,39956.3093518519,2009-05-23,07:25:28
31.223078,121.422271,0,197,39956.3094097222,2009-05-23,07:25:33
31.223078,121.422298,0,199,39956.3094675926,2009-05-23,07:25:38
31.223074,121.422288,0,199,39956.309525463,2009-05-23,07:25:43
31.223066,121.422279,0,200,39956.3095833333,2009-05-23,07:25:48
31.223048,121.422292,0,200,39956.3096412037,2009-05-23,07:25:53
31.223046,121.422287,0,200,39956.3096990741,2009-05-23,07:25:58
31.223046,121.422292,0,200,39956.3097569444,2009-05-23,07:26:03
31.223047,121.422295,0,200,39956.3098148148,2009-05-23,07:26:08
31.223045,121.422293,0,200,39956.3098726852,2009-05-23,07:26:13
31.223046,121.422295,0,200,39956.3099305556,2009-05-23,07:26:18
31.223046,121.422295,0,200,39956.3099652778,2009-05-23,07:26:21
31.223045,121.422292,0,200,39956.3099884259,2009-05-23,07:26:23
31.223048,121.422263,0,203,39956.3100462963,2009-05-23,07:26:28
31.223042,121.422246,0,203,39956.3101041667,2009-05-23,07:26:33
31.223041,121.422237,0,204,39956.310162037,2009-05-23,07:26:38
31.22304,121.422239,0,205,39956.3102199074,2009-05-23,07:26:43
31.223041,121.42224,0,205,39956.3102777778,2009-05-23,07:26:48
31.22304,121.422239,0,205,39956.3103356481,2009-05-23,07:26:53
31.223039,121.422239,0,205,39956.3103935185,2009-05-23,07:26:58
31.223039,121.422239,0,205,39956.3104282407,2009-05-23,07:27:01
31.22304,121.422244,0,205,39956.3104513889,2009-05-23,07:27:03
31.223044,121.422254,0,205,39956.3105092593,2009-05-23,07:27:08
31.223046,121.422258,0,205,39956.3105671296,2009-05-23,07:27:13
31.223046,121.422253,0,205,39956.310625,2009-05-23,07:27:18
31.223046,121.422248,0,205,39956.3106828704,2009-05-23,07:27:23
31.223044,121.422241,0,205,39956.3107407407,2009-05-23,07:27:28
31.223043,121.422234,0,205,39956.3107986111,2009-05-23,07:27:33
31.223043,121.42223,0,205,39956.3108564815,2009-05-23,07:27:38
31.223043,121.422229,0,205,39956.3109143519,2009-05-23,07:27:43
31.223043,121.422227,0,205,39956.3109722222,2009-05-23,07:27:48
31.223041,121.422222,0,205,39956.3110300926,2009-05-23,07:27:53
31.22304,121.42222,0,205,39956.311087963,2009-05-23,07:27:58
31.22304,121.42222,0,205,39956.3111226852,2009-05-23,07:28:01
31.223042,121.422227,0,206,39956.3111458333,2009-05-23,07:28:03
31.223054,121.422252,0,206,39956.3112037037,2009-05-23,07:28:08
31.223071,121.422255,0,208,39956.3112615741,2009-05-23,07:28:13
31.223071,121.422253,0,209,39956.3113194444,2009-05-23,07:28:18
31.223072,121.422254,0,209,39956.3113773148,2009-05-23,07:28:23
31.223073,121.422255,0,209,39956.3114351852,2009-05-23,07:28:28
31.223074,121.422256,0,209,39956.3114930556,2009-05-23,07:28:33
31.223072,121.422249,0,209,39956.3115509259,2009-05-23,07:28:38
31.22307,121.422244,0,209,39956.3116087963,2009-05-23,07:28:43
31.223069,121.422241,0,209,39956.3116666667,2009-05-23,07:28:48
31.22307,121.422243,0,209,39956.311724537,2009-05-23,07:28:53
31.22307,121.422243,0,209,39956.3117592593,2009-05-23,07:28:56
31.223068,121.422235,0,210,39956.3117824074,2009-05-23,07:28:58
31.223065,121.422226,0,210,39956.3118402778,2009-05-23,07:29:03
31.223066,121.422227,0,210,39956.3118981481,2009-05-23,07:29:08
31.223069,121.422231,0,210,39956.3119560185,2009-05-23,07:29:13
31.223072,121.422239,0,210,39956.3120138889,2009-05-23,07:29:18
31.223072,121.422239,0,210,39956.3120486111,2009-05-23,07:29:21
31.223071,121.422234,0,210,39956.3120717593,2009-05-23,07:29:23
31.223069,121.422225,0,210,39956.3121296296,2009-05-23,07:29:28
31.223071,121.422212,0,211,39956.3121875,2009-05-23,07:29:33
31.223095,121.422213,0,214,39956.3122453704,2009-05-23,07:29:38
31.223095,121.422215,0,215,39956.3123032407,2009-05-23,07:29:43
31.223097,121.422222,0,215,39956.3123611111,2009-05-23,07:29:48
31.223097,121.422222,0,215,39956.3123958333,2009-05-23,07:29:51
31.223101,121.422229,0,215,39956.3124189815,2009-05-23,07:29:53
31.223106,121.422239,0,215,39956.3124768519,2009-05-23,07:29:58
31.223107,121.422238,0,215,39956.3125347222,2009-05-23,07:30:03
31.223104,121.42223,0,215,39956.3125925926,2009-05-23,07:30:08
31.223105,121.422229,0,215,39956.312650463,2009-05-23,07:30:13
31.223105,121.422229,0,215,39956.3126851852,2009-05-23,07:30:16
31.223103,121.422222,0,215,39956.3127083333,2009-05-23,07:30:18
31.223114,121.422222,0,213,39956.3127662037,2009-05-23,07:30:23
31.22312,121.422218,0,213,39956.3128240741,2009-05-23,07:30:28
31.223118,121.422214,0,213,39956.3128819444,2009-05-23,07:30:33
31.223116,121.422208,0,213,39956.3129398148,2009-05-23,07:30:38
31.223116,121.42221,0,213,39956.3129976852,2009-05-23,07:30:43
31.223115,121.422208,0,213,39956.3130555556,2009-05-23,07:30:48
31.223115,121.422208,0,213,39956.3131134259,2009-05-23,07:30:53
31.223115,121.422208,0,213,39956.3131481481,2009-05-23,07:30:56
31.223117,121.422215,0,213,39956.3131712963,2009-05-23,07:30:58
31.22312,121.422225,0,213,39956.3132291667,2009-05-23,07:31:03
31.22312,121.422225,0,213,39956.313287037,2009-05-23,07:31:08
31.22312,121.422225,0,213,39956.3133217593,2009-05-23,07:31:11
31.223116,121.422217,0,213,39956.3133449074,2009-05-23,07:31:13
31.223089,121.422209,0,213,39956.3134027778,2009-05-23,07:31:18
31.223082,121.422213,0,213,39956.3134606481,2009-05-23,07:31:23
31.223083,121.422217,0,213,39956.3135185185,2009-05-23,07:31:28
31.223082,121.422215,0,212,39956.3135763889,2009-05-23,07:31:33
31.223082,121.422215,0,212,39956.3136111111,2009-05-23,07:31:36
31.223081,121.422212,0,212,39956.3136342593,2009-05-23,07:31:38
31.223081,121.422199,0,212,39956.3136921296,2009-05-23,07:31:43
31.223078,121.422189,0,213,39956.31375,2009-05-23,07:31:48
31.223078,121.422191,0,213,39956.3138078704,2009-05-23,07:31:53
31.223079,121.422194,0,213,39956.3138657407,2009-05-23,07:31:58
31.223077,121.422192,0,213,39956.3139236111,2009-05-23,07:32:03
31.223077,121.422192,0,213,39956.3139583333,2009-05-23,07:32:06
31.223078,121.422197,0,213,39956.3139814815,2009-05-23,07:32:08
31.223059,121.422218,0,212,39956.3140393518,2009-05-23,07:32:13
31.223053,121.422236,0,212,39956.3140972222,2009-05-23,07:32:18
31.223054,121.422242,0,212,39956.3141550926,2009-05-23,07:32:23
31.223053,121.422241,0,212,39956.314212963,2009-05-23,07:32:28
31.223051,121.422237,0,212,39956.3142708333,2009-05-23,07:32:33
31.223049,121.422232,0,212,39956.3143287037,2009-05-23,07:32:38
31.22305,121.422237,0,212,39956.3143865741,2009-05-23,07:32:43
31.223052,121.422242,0,212,39956.3144444444,2009-05-23,07:32:48
31.223052,121.422242,0,212,39956.3144791667,2009-05-23,07:32:51
31.223052,121.422247,0,211,39956.3145023148,2009-05-23,07:32:53
31.223056,121.422258,0,211,39956.3145601852,2009-05-23,07:32:58
31.223054,121.422271,0,211,39956.3146180556,2009-05-23,07:33:03
31.223036,121.422293,0,210,39956.3146759259,2009-05-23,07:33:08
31.223036,121.422293,0,210,39956.3147106481,2009-05-23,07:33:11
31.223039,121.422296,0,210,39956.3147337963,2009-05-23,07:33:13
31.223042,121.422312,0,208,39956.3147916667,2009-05-23,07:33:18
31.223046,121.422333,0,206,39956.314849537,2009-05-23,07:33:23
31.223054,121.422317,0,202,39956.3149074074,2009-05-23,07:33:28
31.223047,121.422314,0,202,39956.3149652778,2009-05-23,07:33:33
31.223047,121.422314,0,202,39956.315,2009-05-23,07:33:36
31.223049,121.42232,0,201,39956.3150231481,2009-05-23,07:33:38
31.223053,121.42234,0,200,39956.3150810185,2009-05-23,07:33:43
31.223055,121.422328,0,198,39956.3151388889,2009-05-23,07:33:48
31.223055,121.422328,0,198,39956.3151967593,2009-05-23,07:33:53
31.223058,121.422336,0,198,39956.3152546296,2009-05-23,07:33:58
31.223057,121.422335,0,198,39956.3153125,2009-05-23,07:34:03
31.223059,121.422339,0,197,39956.3153703704,2009-05-23,07:34:08
31.223059,121.422339,0,197,39956.3154050926,2009-05-23,07:34:11
31.223061,121.422346,0,197,39956.3154282407,2009-05-23,07:34:13
31.223085,121.422358,0,194,39956.3154861111,2009-05-23,07:34:18
31.223096,121.422355,0,189,39956.3155439815,2009-05-23,07:34:23
31.223098,121.42234,0,187,39956.3156018518,2009-05-23,07:34:28
31.223099,121.422343,0,186,39956.3156597222,2009-05-23,07:34:33
31.2231,121.422347,0,186,39956.3157175926,2009-05-23,07:34:38
31.223101,121.422349,0,186,39956.315775463,2009-05-23,07:34:43
31.223102,121.422349,0,186,39956.3158333333,2009-05-23,07:34:48
31.223103,121.422349,0,186,39956.3158912037,2009-05-23,07:34:53
31.2231,121.422341,0,186,39956.3159490741,2009-05-23,07:34:58
31.223103,121.422348,0,186,39956.3160069444,2009-05-23,07:35:03
31.223103,121.422348,0,186,39956.3160416667,2009-05-23,07:35:06
31.223105,121.422353,0,186,39956.3160648148,2009-05-23,07:35:08
31.223105,121.422376,0,185,39956.3161226852,2009-05-23,07:35:13
31.223102,121.422377,0,183,39956.3161805556,2009-05-23,07:35:18
31.223101,121.422373,0,183,39956.3162384259,2009-05-23,07:35:23
31.223102,121.422375,0,183,39956.3162962963,2009-05-23,07:35:28
31.223104,121.422378,0,183,39956.3163541667,2009-05-23,07:35:33
31.223104,121.422379,0,184,39956.316412037,2009-05-23,07:35:38
31.223104,121.422378,0,184,39956.3164699074,2009-05-23,07:35:43
31.223105,121.422377,0,184,39956.3165277778,2009-05-23,07:35:48
31.223105,121.422371,0,183,39956.3165856482,2009-05-23,07:35:53
31.223104,121.422366,0,183,39956.3166435185,2009-05-23,07:35:58
31.223104,121.422367,0,183,39956.3167013889,2009-05-23,07:36:03
31.223104,121.422367,0,183,39956.3167361111,2009-05-23,07:36:06
31.223106,121.422372,0,183,39956.3167592593,2009-05-23,07:36:08
31.223102,121.422383,0,182,39956.3168171296,2009-05-23,07:36:13
31.223103,121.422385,0,182,39956.316875,2009-05-23,07:36:18
31.223103,121.422385,0,182,39956.3169097222,2009-05-23,07:36:21
31.223107,121.422393,0,182,39956.3169328704,2009-05-23,07:36:23
31.223111,121.422402,0,182,39956.3169907407,2009-05-23,07:36:28
31.223119,121.422392,0,173,39956.3170486111,2009-05-23,07:36:33
31.223129,121.422384,0,170,39956.3171064815,2009-05-23,07:36:38
31.223126,121.422375,0,170,39956.3171643519,2009-05-23,07:36:43
31.223124,121.422366,0,169,39956.3172222222,2009-05-23,07:36:48
31.223124,121.422366,0,169,39956.3172569444,2009-05-23,07:36:51
31.223127,121.422371,0,169,39956.3172800926,2009-05-23,07:36:53
31.22314,121.422378,0,164,39956.317337963,2009-05-23,07:36:58
31.223126,121.422384,0,158,39956.3173958333,2009-05-23,07:37:03
31.223114,121.42241,0,153,39956.3174537037,2009-05-23,07:37:08
31.223117,121.422421,0,153,39956.3175115741,2009-05-23,07:37:13
31.223118,121.422426,0,153,39956.3175694444,2009-05-23,07:37:18
31.223118,121.422427,0,153,39956.3176273148,2009-05-23,07:37:23
31.223119,121.422432,0,153,39956.3176851852,2009-05-23,07:37:28
31.223119,121.422431,0,153,39956.3177430556,2009-05-23,07:37:33
31.223117,121.422429,0,153,39956.3178009259,2009-05-23,07:37:38
31.223117,121.422429,0,153,39956.3178356481,2009-05-23,07:37:41
31.223116,121.422427,0,153,39956.3178587963,2009-05-23,07:37:43
31.223109,121.422416,0,151,39956.3179166667,2009-05-23,07:37:48
31.223087,121.422397,0,146,39956.317974537,2009-05-23,07:37:53
31.223079,121.422387,0,144,39956.3180324074,2009-05-23,07:37:58
31.223079,121.422386,0,142,39956.3180902778,2009-05-23,07:38:03
31.223079,121.422384,0,142,39956.3181481481,2009-05-23,07:38:08
31.223077,121.422382,0,142,39956.3182060185,2009-05-23,07:38:13
31.223077,121.422382,0,142,39956.3182407407,2009-05-23,07:38:16
31.223075,121.422377,0,142,39956.3182638889,2009-05-23,07:38:18
31.223096,121.422316,0,142,39956.3183217593,2009-05-23,07:38:23
31.223119,121.422284,0,140,39956.3183796296,2009-05-23,07:38:28
31.22313,121.422275,0,139,39956.3184375,2009-05-23,07:38:33
31.223128,121.422271,0,139,39956.3184953704,2009-05-23,07:38:38
31.223124,121.422264,0,138,39956.3185532407,2009-05-23,07:38:43
31.223121,121.422259,0,138,39956.3186111111,2009-05-23,07:38:48
31.22312,121.422262,0,138,39956.3186689815,2009-05-23,07:38:53
31.22312,121.422262,0,139,39956.3187268519,2009-05-23,07:38:58
31.223119,121.422263,0,138,39956.3187847222,2009-05-23,07:39:03
31.223118,121.422261,0,138,39956.3188425926,2009-05-23,07:39:08
31.223116,121.422259,0,139,39956.318900463,2009-05-23,07:39:13
31.223114,121.422257,0,139,39956.3189583333,2009-05-23,07:39:18
31.223114,121.422258,0,139,39956.3190162037,2009-05-23,07:39:23
31.223112,121.422256,0,139,39956.3190740741,2009-05-23,07:39:28
31.223112,121.422256,0,139,39956.3191087963,2009-05-23,07:39:31
31.223109,121.422249,0,139,39956.3191319444,2009-05-23,07:39:33
31.223106,121.422238,0,138,39956.3191898148,2009-05-23,07:39:38
31.223103,121.422233,0,138,39956.3192476852,2009-05-23,07:39:43
31.223103,121.422235,0,138,39956.3193055556,2009-05-23,07:39:48
31.223103,121.422235,0,138,39956.3193402778,2009-05-23,07:39:51
31.223103,121.422239,0,138,39956.3193634259,2009-05-23,07:39:53
31.223105,121.42225,0,138,39956.3194212963,2009-05-23,07:39:58
31.223106,121.422253,0,138,39956.3194791667,2009-05-23,07:40:03
31.223103,121.422249,0,138,39956.319537037,2009-05-23,07:40:08
31.223102,121.422247,0,138,39956.3195949074,2009-05-23,07:40:13
31.223104,121.422251,0,138,39956.3196527778,2009-05-23,07:40:18
31.223106,121.422255,0,138,39956.3197106481,2009-05-23,07:40:23
31.223106,121.422256,0,137,39956.3197685185,2009-05-23,07:40:28
31.223106,121.422256,0,137,39956.3198032407,2009-05-23,07:40:31
31.223108,121.422262,0,137,39956.3198263889,2009-05-23,07:40:33
31.223113,121.422274,0,137,39956.3198842593,2009-05-23,07:40:38
31.223116,121.422284,0,137,39956.3199421296,2009-05-23,07:40:43
31.223115,121.422286,0,137,39956.32,2009-05-23,07:40:48
31.223115,121.422286,0,137,39956.3200347222,2009-05-23,07:40:51
31.223115,121.422285,0,137,39956.3200578704,2009-05-23,07:40:53
31.223112,121.422276,0,137,39956.3201157407,2009-05-23,07:40:58
31.223107,121.422266,0,137,39956.3201736111,2009-05-23,07:41:03
31.223104,121.422257,0,137,39956.3202314815,2009-05-23,07:41:08
31.223104,121.422257,0,137,39956.3202662037,2009-05-23,07:41:11
31.223107,121.422262,0,137,39956.3202893519,2009-05-23,07:41:13
31.223111,121.422272,0,137,39956.3203472222,2009-05-23,07:41:18
31.223114,121.422278,0,136,39956.3204050926,2009-05-23,07:41:23
31.223114,121.422278,0,136,39956.3204398148,2009-05-23,07:41:26
31.223116,121.422284,0,136,39956.320462963,2009-05-23,07:41:28
31.223118,121.422293,0,136,39956.3205208333,2009-05-23,07:41:33
31.223118,121.422293,0,136,39956.3205555556,2009-05-23,07:41:36
31.22312,121.4223,0,136,39956.3205787037,2009-05-23,07:41:38
31.223115,121.42232,0,133,39956.3206365741,2009-05-23,07:41:43
31.223115,121.42232,0,133,39956.3206712963,2009-05-23,07:41:46
31.223113,121.422328,0,130,39956.3206944444,2009-05-23,07:41:48
31.223118,121.422344,0,129,39956.3207523148,2009-05-23,07:41:53
31.223376,121.422343,0,121,39956.3254398148,2009-05-23,07:48:38
31.223445,121.422333,0,121,39956.3254976852,2009-05-23,07:48:43
31.223492,121.422325,0,122,39956.3255555556,2009-05-23,07:48:48
31.223425,121.422296,0,129,39956.3256134259,2009-05-23,07:48:53
31.223391,121.4223,0,131,39956.3256712963,2009-05-23,07:48:58
31.22331,121.422262,0,130,39956.3257291667,2009-05-23,07:49:03
31.223261,121.422278,0,127,39956.325787037,2009-05-23,07:49:08
31.223233,121.422377,0,125,39956.3258449074,2009-05-23,07:49:13
31.223227,121.422422,0,125,39956.3259027778,2009-05-23,07:49:18
31.223199,121.422509,0,125,39956.3259606481,2009-05-23,07:49:23
31.223204,121.422511,0,125,39956.3260185185,2009-05-23,07:49:28
31.223204,121.422511,0,125,39956.3260532407,2009-05-23,07:49:31
31.223206,121.422511,0,125,39956.3260763889,2009-05-23,07:49:33
31.223221,121.422549,0,125,39956.3261342593,2009-05-23,07:49:38
31.223342,121.42255,0,125,39956.3261921296,2009-05-23,07:49:43
31.223404,121.422609,0,125,39956.32625,2009-05-23,07:49:48
31.223431,121.422601,0,124,39956.3263078704,2009-05-23,07:49:53
31.223448,121.422574,0,124,39956.3263657407,2009-05-23,07:49:58
31.22347,121.422542,0,123,39956.3264236111,2009-05-23,07:50:03
31.223503,121.422506,0,124,39956.3264814815,2009-05-23,07:50:08
31.223526,121.422464,0,123,39956.3265393519,2009-05-23,07:50:13
31.223525,121.422391,0,123,39956.3265972222,2009-05-23,07:50:18
31.223543,121.422345,0,122,39956.3266550926,2009-05-23,07:50:23
31.223598,121.422241,0,122,39956.326712963,2009-05-23,07:50:28
31.223605,121.422204,0,122,39956.3267708333,2009-05-23,07:50:33
31.22366,121.422151,0,122,39956.3268287037,2009-05-23,07:50:38
31.223808,121.422189,0,120,39956.3268865741,2009-05-23,07:50:43
31.223837,121.422155,0,119,39956.3269444444,2009-05-23,07:50:48
31.223905,121.422084,0,118,39956.3270023148,2009-05-23,07:50:53
31.223949,121.422038,0,117,39956.3270601852,2009-05-23,07:50:58
31.223977,121.421999,0,115,39956.3271180556,2009-05-23,07:51:03
31.22401,121.421923,0,113,39956.3271759259,2009-05-23,07:51:08
31.22414,121.421869,0,108,39956.3272337963,2009-05-23,07:51:13
31.224027,121.421731,0,105,39956.3272916667,2009-05-23,07:51:18
31.223997,121.421656,0,103,39956.327349537,2009-05-23,07:51:23
31.224011,121.421608,0,101,39956.3274074074,2009-05-23,07:51:28
31.224044,121.421519,0,98,39956.3274652778,2009-05-23,07:51:33
31.224083,121.421446,0,95,39956.3275231481,2009-05-23,07:51:38
31.224124,121.421423,0,91,39956.3275810185,2009-05-23,07:51:43
31.224116,121.421368,0,89,39956.3276388889,2009-05-23,07:51:48
31.224117,121.421302,0,88,39956.3276967593,2009-05-23,07:51:53
31.224125,121.421213,0,88,39956.3277546296,2009-05-23,07:51:58
31.224112,121.421224,0,89,39956.3278125,2009-05-23,07:52:03
31.224091,121.421188,0,89,39956.3278703704,2009-05-23,07:52:08
31.224073,121.421161,0,88,39956.3279282407,2009-05-23,07:52:13
31.224059,121.421118,0,88,39956.3279861111,2009-05-23,07:52:18
31.224038,121.421078,0,88,39956.3280439815,2009-05-23,07:52:23
31.224026,121.421026,0,88,39956.3281018519,2009-05-23,07:52:28
31.223991,121.420988,0,88,39956.3281597222,2009-05-23,07:52:33
31.223953,121.420955,0,89,39956.3282175926,2009-05-23,07:52:38
31.223877,121.420929,0,87,39956.328275463,2009-05-23,07:52:43
31.223724,121.420894,0,82,39956.3283333333,2009-05-23,07:52:48
31.22366,121.420868,0,80,39956.3283912037,2009-05-23,07:52:53
31.223648,121.420806,0,78,39956.3284490741,2009-05-23,07:52:58
31.223632,121.42076,0,77,39956.3285069444,2009-05-23,07:53:03
31.223593,121.420741,0,75,39956.3285648148,2009-05-23,07:53:08
31.223583,121.420745,0,75,39956.3286226852,2009-05-23,07:53:13
31.223582,121.420741,0,74,39956.3286805556,2009-05-23,07:53:18
31.223582,121.420741,0,74,39956.3287384259,2009-05-23,07:53:23
31.223581,121.420737,0,74,39956.3287962963,2009-05-23,07:53:28
31.223581,121.420737,0,74,39956.3288310185,2009-05-23,07:53:31
31.223582,121.420736,0,74,39956.3288541667,2009-05-23,07:53:33
31.223595,121.420716,0,73,39956.328912037,2009-05-23,07:53:38
31.223627,121.420669,0,71,39956.3289699074,2009-05-23,07:53:43
31.223685,121.420618,0,72,39956.3290277778,2009-05-23,07:53:48
31.223707,121.420631,0,72,39956.3290856481,2009-05-23,07:53:53
31.22375,121.420629,0,72,39956.3291435185,2009-05-23,07:53:58
31.223789,121.42063,0,72,39956.3292013889,2009-05-23,07:54:03
31.223818,121.420635,0,73,39956.3292592593,2009-05-23,07:54:08
31.223841,121.420686,0,73,39956.3293171296,2009-05-23,07:54:13
31.223876,121.420713,0,74,39956.329375,2009-05-23,07:54:18
31.223897,121.420745,0,74,39956.3294328704,2009-05-23,07:54:23
31.223925,121.420791,0,74,39956.3294907407,2009-05-23,07:54:28
31.223942,121.420827,0,72,39956.3295486111,2009-05-23,07:54:33
31.223942,121.420825,0,73,39956.3296064815,2009-05-23,07:54:38
31.223942,121.420823,0,73,39956.3296643518,2009-05-23,07:54:43
31.223942,121.420821,0,73,39956.3297222222,2009-05-23,07:54:48
31.223942,121.420821,0,73,39956.3297569444,2009-05-23,07:54:51
31.223943,121.420823,0,73,39956.3297800926,2009-05-23,07:54:53
31.223951,121.420778,0,72,39956.329837963,2009-05-23,07:54:58
31.223943,121.420768,0,69,39956.3298958333,2009-05-23,07:55:03
31.223943,121.420768,0,69,39956.3299305556,2009-05-23,07:55:06
31.223944,121.420771,0,69,39956.3299537037,2009-05-23,07:55:08
31.223949,121.420797,0,69,39956.3300115741,2009-05-23,07:55:13
31.22397,121.420813,0,69,39956.3300694444,2009-05-23,07:55:18
31.22397,121.420815,0,69,39956.3301273148,2009-05-23,07:55:23
31.223969,121.420813,0,69,39956.3301851852,2009-05-23,07:55:28
31.223969,121.420813,0,69,39956.3302199074,2009-05-23,07:55:31
31.22397,121.420809,0,69,39956.3302430556,2009-05-23,07:55:33
31.223968,121.420819,0,68,39956.3303009259,2009-05-23,07:55:38
31.223967,121.420819,0,68,39956.3303587963,2009-05-23,07:55:43
31.223835,121.420742,0,68,39956.3344675926,2009-05-23,08:01:38
31.223527,121.420497,0,69,39956.334525463,2009-05-23,08:01:43
31.223132,121.420157,0,71,39956.3345833333,2009-05-23,08:01:48
31.222844,121.41985,0,73,39956.3346412037,2009-05-23,08:01:53
31.222505,121.419457,0,74,39956.3346990741,2009-05-23,08:01:58
31.222155,121.418927,0,76,39956.3347569444,2009-05-23,08:02:03
31.221772,121.418155,0,77,39956.3348148148,2009-05-23,08:02:08
31.221461,121.417491,0,79,39956.3348726852,2009-05-23,08:02:13
31.221374,121.417061,0,81,39956.3349305556,2009-05-23,08:02:18
31.221386,121.417017,0,83,39956.3349884259,2009-05-23,08:02:23
31.221386,121.417071,0,84,39956.3350462963,2009-05-23,08:02:28
31.22139,121.417085,0,85,39956.3351041667,2009-05-23,08:02:33
31.221393,121.417098,0,86,39956.335162037,2009-05-23,08:02:38
31.221398,121.417119,0,87,39956.3352199074,2009-05-23,08:02:43
31.221402,121.41713,0,87,39956.3352777778,2009-05-23,08:02:48
31.221404,121.417137,0,87,39956.3353356481,2009-05-23,08:02:53
31.221403,121.417137,0,87,39956.3353935185,2009-05-23,08:02:58
31.221401,121.417133,0,87,39956.3354513889,2009-05-23,08:03:03
31.221402,121.417135,0,87,39956.3355092593,2009-05-23,08:03:08
31.221403,121.41714,0,87,39956.3355671296,2009-05-23,08:03:13
31.221404,121.417143,0,87,39956.335625,2009-05-23,08:03:18
31.221404,121.417142,0,87,39956.3356828704,2009-05-23,08:03:23
31.221405,121.417147,0,87,39956.3357407407,2009-05-23,08:03:28
31.221407,121.417153,0,86,39956.3357986111,2009-05-23,08:03:33
31.221407,121.417153,0,86,39956.3358333333,2009-05-23,08:03:36
31.221408,121.417159,0,86,39956.3358564815,2009-05-23,08:03:38
31.221331,121.417034,0,86,39956.3359143519,2009-05-23,08:03:43
31.22123,121.416684,0,84,39956.3359722222,2009-05-23,08:03:48
31.221043,121.416151,0,82,39956.3360300926,2009-05-23,08:03:53
31.220911,121.415573,0,80,39956.336087963,2009-05-23,08:03:58
31.220806,121.415076,0,77,39956.3361458333,2009-05-23,08:04:03
31.220698,121.41474,0,75,39956.3362037037,2009-05-23,08:04:08
31.220674,121.414413,0,71,39956.3362615741,2009-05-23,08:04:13
31.220691,121.414281,0,68,39956.3363194444,2009-05-23,08:04:18
31.220706,121.414277,0,68,39956.3363773148,2009-05-23,08:04:23
31.220711,121.414293,0,67,39956.3364351852,2009-05-23,08:04:28
31.220713,121.414301,0,67,39956.3364930556,2009-05-23,08:04:33
31.220713,121.414301,0,67,39956.3365277778,2009-05-23,08:04:36
31.220712,121.4143,0,67,39956.3365509259,2009-05-23,08:04:38
31.220728,121.414275,0,67,39956.3366087963,2009-05-23,08:04:43
31.220745,121.414274,0,67,39956.3366666667,2009-05-23,08:04:48
31.220745,121.414274,0,67,39956.3367013889,2009-05-23,08:04:51
31.220738,121.414276,0,67,39956.336724537,2009-05-23,08:04:53
31.220536,121.414007,0,68,39956.3367824074,2009-05-23,08:04:58
31.220319,121.413589,0,67,39956.3368402778,2009-05-23,08:05:03
31.220222,121.413174,0,64,39956.3368981481,2009-05-23,08:05:08
31.220033,121.412905,0,64,39956.3369560185,2009-05-23,08:05:13
31.219881,121.412694,0,66,39956.3370138889,2009-05-23,08:05:18
31.21976,121.412406,0,67,39956.3370717593,2009-05-23,08:05:23
31.219656,121.412073,0,67,39956.3371296296,2009-05-23,08:05:28
31.219671,121.412082,0,64,39956.3371875,2009-05-23,08:05:33
31.219666,121.412071,0,63,39956.3372453704,2009-05-23,08:05:38
31.219663,121.412061,0,63,39956.3373032407,2009-05-23,08:05:43
31.219659,121.41205,0,63,39956.3373611111,2009-05-23,08:05:48
31.219659,121.41205,0,63,39956.3373958333,2009-05-23,08:05:51
31.219658,121.412042,0,63,39956.3374189815,2009-05-23,08:05:53
31.219655,121.412031,0,63,39956.3374768518,2009-05-23,08:05:58
31.219656,121.412031,0,63,39956.3375347222,2009-05-23,08:06:03
31.21966,121.412036,0,63,39956.3375925926,2009-05-23,08:06:08
31.21966,121.412039,0,63,39956.337650463,2009-05-23,08:06:13
31.21966,121.412039,0,63,39956.3376851852,2009-05-23,08:06:16
31.21966,121.412039,0,63,39956.3377083333,2009-05-23,08:06:18
31.219657,121.412027,0,63,39956.3377662037,2009-05-23,08:06:23
31.219651,121.412007,0,63,39956.3378240741,2009-05-23,08:06:28
31.219649,121.411994,0,63,39956.3378819444,2009-05-23,08:06:33
31.219648,121.411989,0,63,39956.3379398148,2009-05-23,08:06:38
31.219646,121.411986,0,63,39956.3379976852,2009-05-23,08:06:43
31.219646,121.411983,0,63,39956.3380555556,2009-05-23,08:06:48
31.219647,121.41198,0,63,39956.3381134259,2009-05-23,08:06:53
31.219647,121.411981,0,63,39956.3381712963,2009-05-23,08:06:58
31.219648,121.411983,0,63,39956.3382291667,2009-05-23,08:07:03
31.219651,121.411987,0,63,39956.338287037,2009-05-23,08:07:08
31.219651,121.411987,0,63,39956.3383217593,2009-05-23,08:07:11
31.219652,121.411991,0,63,39956.3383449074,2009-05-23,08:07:13
31.219647,121.411981,0,64,39956.3384027778,2009-05-23,08:07:18
31.219642,121.411972,0,64,39956.3384606481,2009-05-23,08:07:23
31.21961,121.411895,0,71,39956.3385185185,2009-05-23,08:07:28
31.219558,121.411653,0,76,39956.3385763889,2009-05-23,08:07:33
31.21954,121.411652,0,65,39956.3386342593,2009-05-23,08:07:38
31.219641,121.411414,0,51,39956.3386921296,2009-05-23,08:07:43
31.219557,121.410949,0,42,39956.33875,2009-05-23,08:07:48
31.219339,121.41017,0,42,39956.3388078704,2009-05-23,08:07:53
31.219136,121.409438,0,44,39956.3388657407,2009-05-23,08:07:58
31.219104,121.408623,0,52,39956.3389236111,2009-05-23,08:08:03
31.219063,121.408108,0,56,39956.3389814815,2009-05-23,08:08:08
31.218996,121.407699,0,57,39956.3390393518,2009-05-23,08:08:13
31.218941,121.40733,0,57,39956.3390972222,2009-05-23,08:08:18
31.21891,121.407185,0,59,39956.3391550926,2009-05-23,08:08:23
31.218912,121.407133,0,55,39956.339212963,2009-05-23,08:08:28
31.218922,121.407095,0,55,39956.3392708333,2009-05-23,08:08:33
31.218923,121.407039,0,58,39956.3393287037,2009-05-23,08:08:38
31.218926,121.407042,0,58,39956.3393865741,2009-05-23,08:08:43
31.218926,121.407042,0,58,39956.3394212963,2009-05-23,08:08:46
31.218927,121.407044,0,58,39956.3394444444,2009-05-23,08:08:48
31.218932,121.407054,0,58,39956.3395023148,2009-05-23,08:08:53
31.218932,121.407054,0,58,39956.339537037,2009-05-23,08:08:56
31.218935,121.407062,0,58,39956.3395601852,2009-05-23,08:08:58
31.218918,121.406949,0,57,39956.3396180556,2009-05-23,08:09:03
31.218875,121.40666,0,61,39956.3396759259,2009-05-23,08:09:08
31.218747,121.406423,0,74,39956.3397337963,2009-05-23,08:09:13
31.218565,121.40628,0,79,39956.3397916667,2009-05-23,08:09:18
31.218381,121.406167,0,82,39956.339849537,2009-05-23,08:09:23
31.218199,121.406054,0,86,39956.3399074074,2009-05-23,08:09:28
31.218003,121.405917,0,92,39956.3399652778,2009-05-23,08:09:33
31.214831,121.407523,0,50,39956.3403125,2009-05-23,08:10:03
31.214744,121.407559,0,76,39956.3403703704,2009-05-23,08:10:08
31.214666,121.407645,0,93,39956.3404282407,2009-05-23,08:10:13
31.21452,121.407697,0,93,39956.3404861111,2009-05-23,08:10:18
31.214297,121.407795,0,95,39956.3405439815,2009-05-23,08:10:23
31.213944,121.407883,0,92,39956.3406018519,2009-05-23,08:10:28
31.21363,121.40791,0,89,39956.3406597222,2009-05-23,08:10:33
31.213468,121.407886,0,93,39956.3407175926,2009-05-23,08:10:38
31.213407,121.407836,0,100,39956.340775463,2009-05-23,08:10:43
31.213328,121.407721,0,105,39956.3408333333,2009-05-23,08:10:48
31.213222,121.407667,0,109,39956.3408912037,2009-05-23,08:10:53
31.213172,121.407688,0,113,39956.3409490741,2009-05-23,08:10:58
31.213147,121.407703,0,116,39956.3410069444,2009-05-23,08:11:03
31.213132,121.407745,0,117,39956.3410648148,2009-05-23,08:11:08
31.213111,121.407776,0,113,39956.3411226852,2009-05-23,08:11:13
31.213102,121.407757,0,108,39956.3411805556,2009-05-23,08:11:18
31.212986,121.407767,0,108,39956.3412384259,2009-05-23,08:11:23
31.212732,121.407743,0,110,39956.3412962963,2009-05-23,08:11:28
31.212403,121.40768,0,112,39956.3413541667,2009-05-23,08:11:33
31.212105,121.407553,0,114,39956.341412037,2009-05-23,08:11:38
31.211787,121.407526,0,115,39956.3414699074,2009-05-23,08:11:43
31.21154,121.407646,0,114,39956.3415277778,2009-05-23,08:11:48
31.210848,121.407305,0,129,39956.3428009259,2009-05-23,08:13:38
31.210991,121.4074,0,126,39956.3428587963,2009-05-23,08:13:43
31.211092,121.407227,0,141,39956.3429166667,2009-05-23,08:13:48
31.211228,121.406726,0,146,39956.342974537,2009-05-23,08:13:53
31.211387,121.406162,0,121,39956.3430324074,2009-05-23,08:13:58
31.211541,121.405724,0,113,39956.3430902778,2009-05-23,08:14:03
31.211692,121.405412,0,101,39956.3431481481,2009-05-23,08:14:08
31.211679,121.405401,0,105,39956.3432060185,2009-05-23,08:14:13
31.211652,121.40541,0,115,39956.3432638889,2009-05-23,08:14:18
31.211657,121.405394,0,115,39956.3433217593,2009-05-23,08:14:23
31.211701,121.405347,0,115,39956.3433796296,2009-05-23,08:14:28
31.211776,121.40507,0,98,39956.3434375,2009-05-23,08:14:33
31.211884,121.404847,0,91,39956.3434953704,2009-05-23,08:14:38
31.211922,121.404653,0,83,39956.3435532407,2009-05-23,08:14:43
31.211997,121.404367,0,76,39956.3436111111,2009-05-23,08:14:48
31.212075,121.404139,0,75,39956.3436689815,2009-05-23,08:14:53
31.212111,121.40407,0,75,39956.3437268519,2009-05-23,08:14:58
31.212107,121.404055,0,76,39956.3437847222,2009-05-23,08:15:03
31.212107,121.404055,0,76,39956.3438194444,2009-05-23,08:15:06
31.212104,121.404048,0,76,39956.3438425926,2009-05-23,08:15:08
31.212102,121.404015,0,75,39956.343900463,2009-05-23,08:15:13
31.212189,121.403811,0,83,39956.3439583333,2009-05-23,08:15:18
31.212287,121.40344,0,79,39956.3440162037,2009-05-23,08:15:23
31.212397,121.402975,0,71,39956.3440740741,2009-05-23,08:15:28
31.212524,121.402441,0,67,39956.3441319444,2009-05-23,08:15:33
31.212573,121.401909,0,76,39956.3441898148,2009-05-23,08:15:38
31.212487,121.40129,0,90,39956.3442476852,2009-05-23,08:15:43
31.212559,121.400758,0,84,39956.3443055556,2009-05-23,08:15:48
31.212659,121.400176,0,87,39956.3443634259,2009-05-23,08:15:53
31.212722,121.399654,0,89,39956.3444212963,2009-05-23,08:15:58
31.212824,121.399206,0,87,39956.3444791667,2009-05-23,08:16:03
31.212938,121.39876,0,86,39956.344537037,2009-05-23,08:16:08
31.213011,121.398486,0,86,39956.3445949074,2009-05-23,08:16:13
31.21294,121.398271,0,84,39956.3446527778,2009-05-23,08:16:18
31.212966,121.398178,0,87,39956.3447106481,2009-05-23,08:16:23
31.212977,121.398081,0,86,39956.3447685185,2009-05-23,08:16:28
31.212979,121.397981,0,86,39956.3448263889,2009-05-23,08:16:33
31.212953,121.397955,0,85,39956.3448842593,2009-05-23,08:16:38
31.21294,121.397933,0,83,39956.3449421296,2009-05-23,08:16:43
31.212934,121.397916,0,81,39956.345,2009-05-23,08:16:48
31.212934,121.397916,0,81,39956.3450347222,2009-05-23,08:16:51
31.212936,121.397921,0,80,39956.3450578704,2009-05-23,08:16:53
31.212879,121.397833,0,95,39956.3451157407,2009-05-23,08:16:58
31.212918,121.397629,0,107,39956.3451736111,2009-05-23,08:17:03
31.212996,121.397447,0,113,39956.3452314815,2009-05-23,08:17:08
31.213051,121.397227,0,125,39956.3452893518,2009-05-23,08:17:13
31.213011,121.397011,0,132,39956.3453472222,2009-05-23,08:17:18
31.213004,121.397003,0,134,39956.3454050926,2009-05-23,08:17:23
31.213004,121.397003,0,134,39956.3454398148,2009-05-23,08:17:26
31.213003,121.397004,0,133,39956.345462963,2009-05-23,08:17:28
31.212981,121.396997,0,133,39956.3455208333,2009-05-23,08:17:33
31.212967,121.396989,0,133,39956.3455787037,2009-05-23,08:17:38
31.212964,121.396979,0,134,39956.3456365741,2009-05-23,08:17:43
31.212961,121.396968,0,134,39956.3456944444,2009-05-23,08:17:48
31.212961,121.396968,0,134,39956.3457291667,2009-05-23,08:17:51
31.21296,121.396962,0,134,39956.3457523148,2009-05-23,08:17:53
31.212938,121.396874,0,134,39956.3458101852,2009-05-23,08:17:58
31.212942,121.396622,0,133,39956.3458680556,2009-05-23,08:18:03
31.213031,121.396254,0,131,39956.3459259259,2009-05-23,08:18:08
31.213189,121.396013,0,132,39956.3459837963,2009-05-23,08:18:13
31.213366,121.395872,0,132,39956.3460416667,2009-05-23,08:18:18
31.213441,121.395773,0,125,39956.346099537,2009-05-23,08:18:23
31.213487,121.395682,0,120,39956.3461574074,2009-05-23,08:18:28
31.213531,121.395598,0,118,39956.3462152778,2009-05-23,08:18:33
31.213551,121.395584,0,117,39956.3462731481,2009-05-23,08:18:38
31.21355,121.395576,0,116,39956.3463310185,2009-05-23,08:18:43
31.21355,121.395576,0,116,39956.3463657407,2009-05-23,08:18:46
31.213556,121.395575,0,116,39956.3463888889,2009-05-23,08:18:48
31.213586,121.395558,0,116,39956.3464467593,2009-05-23,08:18:53
31.213605,121.395475,0,113,39956.3465046296,2009-05-23,08:18:58
31.213636,121.395414,0,109,39956.3465625,2009-05-23,08:19:03
31.213647,121.395326,0,106,39956.3466203704,2009-05-23,08:19:08
31.213686,121.395254,0,102,39956.3466782407,2009-05-23,08:19:13
31.213714,121.395147,0,98,39956.3467361111,2009-05-23,08:19:18
31.213753,121.395061,0,95,39956.3467939815,2009-05-23,08:19:23
31.213797,121.394955,0,92,39956.3468518518,2009-05-23,08:19:28
31.213834,121.394832,0,90,39956.3469097222,2009-05-23,08:19:33
31.213853,121.394745,0,86,39956.3469675926,2009-05-23,08:19:38
31.213866,121.394636,0,84,39956.347025463,2009-05-23,08:19:43
31.213912,121.39454,0,83,39956.3470833333,2009-05-23,08:19:48
31.213929,121.394396,0,82,39956.3471412037,2009-05-23,08:19:53
31.214035,121.394037,0,83,39956.3471990741,2009-05-23,08:19:58
31.214192,121.393535,0,81,39956.3472569444,2009-05-23,08:20:03
31.214352,121.392926,0,81,39956.3473148148,2009-05-23,08:20:08
31.214507,121.392421,0,83,39956.3473726852,2009-05-23,08:20:13
31.214603,121.392098,0,84,39956.3474305556,2009-05-23,08:20:18
31.214635,121.391924,0,88,39956.3474884259,2009-05-23,08:20:23
31.214679,121.391799,0,96,39956.3475462963,2009-05-23,08:20:28
31.214628,121.391802,0,87,39956.3476041667,2009-05-23,08:20:33
31.214625,121.391789,0,88,39956.347662037,2009-05-23,08:20:38
31.214625,121.391787,0,88,39956.3477199074,2009-05-23,08:20:43
31.214626,121.391787,0,88,39956.3477777778,2009-05-23,08:20:48
31.214629,121.39179,0,88,39956.3478356482,2009-05-23,08:20:53
31.214632,121.391796,0,88,39956.3478935185,2009-05-23,08:20:58
31.214635,121.391798,0,89,39956.3479513889,2009-05-23,08:21:03
31.214637,121.391795,0,89,39956.3480092593,2009-05-23,08:21:08
31.21464,121.3918,0,89,39956.3480671296,2009-05-23,08:21:13
31.21464,121.3918,0,89,39956.3481018519,2009-05-23,08:21:16
31.214642,121.391805,0,89,39956.348125,2009-05-23,08:21:18
31.214657,121.391707,0,88,39956.3481828704,2009-05-23,08:21:23
31.214706,121.391542,0,90,39956.3482407407,2009-05-23,08:21:28
31.214753,121.391347,0,86,39956.3482986111,2009-05-23,08:21:33
31.214836,121.391094,0,87,39956.3483564815,2009-05-23,08:21:38
31.214896,121.390726,0,86,39956.3484143519,2009-05-23,08:21:43
31.214978,121.39026,0,84,39956.3484722222,2009-05-23,08:21:48
31.215013,121.389862,0,82,39956.3485300926,2009-05-23,08:21:53
31.215085,121.389475,0,82,39956.348587963,2009-05-23,08:21:58
31.215149,121.389284,0,82,39956.3486458333,2009-05-23,08:22:03
31.215221,121.389187,0,87,39956.3487037037,2009-05-23,08:22:08
31.215261,121.389148,0,91,39956.3487615741,2009-05-23,08:22:13
31.215261,121.389148,0,91,39956.3487962963,2009-05-23,08:22:16
31.215264,121.389141,0,91,39956.3488194444,2009-05-23,08:22:18
31.215208,121.38899,0,102,39956.3488773148,2009-05-23,08:22:23
31.21521,121.388642,0,106,39956.3489351852,2009-05-23,08:22:28
31.215303,121.388142,0,103,39956.3489930556,2009-05-23,08:22:33
31.215413,121.387566,0,109,39956.3490509259,2009-05-23,08:22:38
31.21547,121.387147,0,111,39956.3491087963,2009-05-23,08:22:43
31.215513,121.387076,0,88,39956.3491666667,2009-05-23,08:22:48
31.215362,121.387125,0,81,39956.349224537,2009-05-23,08:22:53
31.215273,121.387149,0,85,39956.3492824074,2009-05-23,08:22:58
31.215102,121.387194,0,86,39956.3493402778,2009-05-23,08:23:03
31.214853,121.38716,0,82,39956.3493981481,2009-05-23,08:23:08
31.214656,121.387138,0,75,39956.3494560185,2009-05-23,08:23:13
31.214366,121.387016,0,68,39956.3495138889,2009-05-23,08:23:18
31.214202,121.387126,0,62,39956.3495717593,2009-05-23,08:23:23
31.214253,121.387042,0,53,39956.3496296296,2009-05-23,08:23:28
31.214181,121.387017,0,42,39956.3496875,2009-05-23,08:23:33
31.214071,121.387034,0,37,39956.3497453704,2009-05-23,08:23:38
31.214038,121.386981,0,35,39956.3498032407,2009-05-23,08:23:43
31.213971,121.386938,0,34,39956.3498611111,2009-05-23,08:23:48
31.213966,121.386909,0,37,39956.3499189815,2009-05-23,08:23:53
31.213944,121.386913,0,40,39956.3499768519,2009-05-23,08:23:58
31.213805,121.387124,0,42,39956.3500347222,2009-05-23,08:24:03
31.213221,121.38681,0,41,39956.3500925926,2009-05-23,08:24:08
31.212887,121.386868,0,48,39956.350150463,2009-05-23,08:24:13
31.212631,121.386682,0,47,39956.3502083333,2009-05-23,08:24:18
31.212404,121.386582,0,49,39956.3502662037,2009-05-23,08:24:23
31.21211,121.38667,0,73,39956.3503240741,2009-05-23,08:24:28
31.211882,121.386667,0,91,39956.3503819444,2009-05-23,08:24:33
31.211542,121.386654,0,114,39956.3504398148,2009-05-23,08:24:38
31.211049,121.386552,0,129,39956.3504976852,2009-05-23,08:24:43
31.210399,121.386466,0,128,39956.3505555556,2009-05-23,08:24:48
31.209797,121.386379,0,142,39956.3506134259,2009-05-23,08:24:53
31.209312,121.386339,0,150,39956.3506712963,2009-05-23,08:24:58
31.209034,121.386339,0,156,39956.3507291667,2009-05-23,08:25:03
31.208992,121.386347,0,155,39956.350787037,2009-05-23,08:25:08
31.208989,121.386342,0,155,39956.3508449074,2009-05-23,08:25:13
31.208986,121.386335,0,154,39956.3509027778,2009-05-23,08:25:18
31.208982,121.386327,0,154,39956.3509606481,2009-05-23,08:25:23
31.208982,121.386327,0,154,39956.3509953704,2009-05-23,08:25:26
31.208981,121.386329,0,154,39956.3510185185,2009-05-23,08:25:28
31.20877,121.386319,0,153,39956.3510763889,2009-05-23,08:25:33
31.20861,121.38629,0,150,39956.3511342593,2009-05-23,08:25:38
31.208575,121.386291,0,144,39956.3511921296,2009-05-23,08:25:43
31.208528,121.386273,0,144,39956.35125,2009-05-23,08:25:48
31.208301,121.386245,0,139,39956.3513078704,2009-05-23,08:25:53
31.208002,121.386231,0,138,39956.3513657407,2009-05-23,08:25:58
31.207734,121.386253,0,130,39956.3514236111,2009-05-23,08:26:03
31.207516,121.386269,0,127,39956.3514814815,2009-05-23,08:26:08
31.207382,121.386316,0,128,39956.3515393519,2009-05-23,08:26:13
31.207373,121.386322,0,125,39956.3515972222,2009-05-23,08:26:18
31.207373,121.386322,0,125,39956.3516319444,2009-05-23,08:26:21
31.207375,121.386328,0,125,39956.3516550926,2009-05-23,08:26:23
31.207334,121.386347,0,126,39956.351712963,2009-05-23,08:26:28
31.207265,121.386366,0,128,39956.3517708333,2009-05-23,08:26:33
31.207244,121.386361,0,129,39956.3518287037,2009-05-23,08:26:38
31.207243,121.386364,0,129,39956.3518865741,2009-05-23,08:26:43
31.207242,121.386363,0,129,39956.3519444444,2009-05-23,08:26:48
31.207239,121.386357,0,129,39956.3520023148,2009-05-23,08:26:53
31.207236,121.386353,0,128,39956.3520601852,2009-05-23,08:26:58
31.207234,121.386349,0,128,39956.3521180556,2009-05-23,08:27:03
31.207232,121.386349,0,128,39956.3521759259,2009-05-23,08:27:08
31.207232,121.386353,0,128,39956.3522337963,2009-05-23,08:27:13
31.207232,121.386353,0,128,39956.3522685185,2009-05-23,08:27:16
31.207231,121.386353,0,128,39956.3522916667,2009-05-23,08:27:18
31.207117,121.386422,0,125,39956.352349537,2009-05-23,08:27:23
31.206993,121.386477,0,120,39956.3524074074,2009-05-23,08:27:28
31.206927,121.386509,0,118,39956.3524421296,2009-05-23,08:27:31
31.206768,121.386567,0,117,39956.3525,2009-05-23,08:27:36
31.206541,121.386616,0,129,39956.3525578704,2009-05-23,08:27:41
31.206359,121.38667,0,134,39956.3526157407,2009-05-23,08:27:46
31.206119,121.386698,0,142,39956.3526736111,2009-05-23,08:27:51
31.20591,121.386764,0,149,39956.3527314815,2009-05-23,08:27:56
31.205718,121.386835,0,155,39956.3527893518,2009-05-23,08:28:01
31.205452,121.386908,0,163,39956.3528472222,2009-05-23,08:28:06
31.205113,121.38699,0,174,39956.3529050926,2009-05-23,08:28:11
31.20478,121.387036,0,176,39956.352962963,2009-05-23,08:28:16
31.204406,121.387093,0,171,39956.3530208333,2009-05-23,08:28:21
31.20404,121.387209,0,172,39956.3530787037,2009-05-23,08:28:26
31.203702,121.387265,0,177,39956.3531365741,2009-05-23,08:28:31
31.203436,121.387341,0,168,39956.3531944444,2009-05-23,08:28:36
31.203298,121.387368,0,153,39956.3532523148,2009-05-23,08:28:41
31.203221,121.387358,0,148,39956.3533101852,2009-05-23,08:28:46
31.203209,121.387351,0,145,39956.3533680556,2009-05-23,08:28:51
31.203206,121.387345,0,144,39956.3534259259,2009-05-23,08:28:56
31.203203,121.387337,0,143,39956.3534837963,2009-05-23,08:29:01
31.203203,121.387337,0,143,39956.3535185185,2009-05-23,08:29:04
31.203199,121.387334,0,143,39956.3535416667,2009-05-23,08:29:06
31.203162,121.387327,0,142,39956.353599537,2009-05-23,08:29:11
31.202996,121.387395,0,142,39956.3536574074,2009-05-23,08:29:16
31.202677,121.387451,0,137,39956.3537152778,2009-05-23,08:29:21
31.202309,121.387605,0,135,39956.3537731481,2009-05-23,08:29:26
31.202049,121.387659,0,142,39956.3538310185,2009-05-23,08:29:31
31.201883,121.387674,0,149,39956.3538888889,2009-05-23,08:29:36
31.201731,121.387672,0,154,39956.3539467593,2009-05-23,08:29:41
31.201662,121.387647,0,156,39956.3540046296,2009-05-23,08:29:46
31.201613,121.38754,0,154,39956.3540625,2009-05-23,08:29:51
31.201528,121.387248,0,150,39956.3541203704,2009-05-23,08:29:56
31.201385,121.386816,0,149,39956.3541782407,2009-05-23,08:30:01
31.20118,121.38633,0,146,39956.3542361111,2009-05-23,08:30:06
31.20092,121.386119,0,144,39956.3542939815,2009-05-23,08:30:11
31.200656,121.385709,0,137,39956.3543518518,2009-05-23,08:30:16
31.200395,121.385113,0,133,39956.3544097222,2009-05-23,08:30:21
31.200206,121.384489,0,128,39956.3544675926,2009-05-23,08:30:26
31.200085,121.384157,0,123,39956.354525463,2009-05-23,08:30:31
31.200084,121.384133,0,120,39956.3545833333,2009-05-23,08:30:36
31.200084,121.384133,0,120,39956.3546180556,2009-05-23,08:30:39
31.200083,121.38413,0,119,39956.3546412037,2009-05-23,08:30:41
31.200078,121.384114,0,119,39956.3546990741,2009-05-23,08:30:46
31.200001,121.383888,0,114,39956.3547569444,2009-05-23,08:30:51
31.199924,121.383523,0,110,39956.3548148148,2009-05-23,08:30:56
31.199867,121.383257,0,106,39956.3548726852,2009-05-23,08:31:01
31.19984,121.383192,0,104,39956.3549305556,2009-05-23,08:31:06
31.199838,121.383191,0,103,39956.3549884259,2009-05-23,08:31:11
31.199838,121.38319,0,103,39956.3550462963,2009-05-23,08:31:16
31.199837,121.383184,0,103,39956.3551041667,2009-05-23,08:31:21
31.199834,121.383176,0,103,39956.355162037,2009-05-23,08:31:26
31.199834,121.383176,0,103,39956.3551967593,2009-05-23,08:31:29
31.199836,121.383176,0,104,39956.3552199074,2009-05-23,08:31:31
31.199847,121.383196,0,104,39956.3552777778,2009-05-23,08:31:36
31.199852,121.383207,0,104,39956.3553356482,2009-05-23,08:31:41
31.199852,121.383206,0,104,39956.3553935185,2009-05-23,08:31:46
31.199854,121.383209,0,105,39956.3554513889,2009-05-23,08:31:51
31.199854,121.383205,0,105,39956.3555092593,2009-05-23,08:31:56
31.199853,121.383203,0,105,39956.3555671296,2009-05-23,08:32:01
31.199853,121.383203,0,105,39956.3556018519,2009-05-23,08:32:04
31.199852,121.383195,0,105,39956.355625,2009-05-23,08:32:06
31.199855,121.383207,0,106,39956.3556828704,2009-05-23,08:32:11
31.19986,121.383221,0,106,39956.3557407407,2009-05-23,08:32:16
31.199834,121.383103,0,104,39956.3557986111,2009-05-23,08:32:21
31.199717,121.382752,0,96,39956.3558564815,2009-05-23,08:32:26
31.199596,121.382204,0,88,39956.3559143519,2009-05-23,08:32:31
31.199489,121.38153,0,78,39956.3559722222,2009-05-23,08:32:36
31.199288,121.380695,0,58,39956.3560300926,2009-05-23,08:32:41
31.199122,121.379908,0,44,39956.356087963,2009-05-23,08:32:46
31.198869,121.379279,0,33,39956.3561458333,2009-05-23,08:32:51
31.198691,121.378993,0,20,39956.3562037037,2009-05-23,08:32:56
31.19864,121.378935,0,15,39956.3562615741,2009-05-23,08:33:01
31.198618,121.378935,0,14,39956.3563194444,2009-05-23,08:33:06
31.1985,121.378753,0,17,39956.3563773148,2009-05-23,08:33:11
31.198279,121.378414,0,21,39956.3564351852,2009-05-23,08:33:16
31.197967,121.377967,0,35,39956.3564930556,2009-05-23,08:33:21
31.197723,121.377567,0,33,39956.3565509259,2009-05-23,08:33:26
31.197632,121.377254,0,30,39956.3566087963,2009-05-23,08:33:31
31.197497,121.376982,0,35,39956.3566666667,2009-05-23,08:33:36
31.197282,121.376648,0,43,39956.356724537,2009-05-23,08:33:41
31.197061,121.376209,0,52,39956.3567824074,2009-05-23,08:33:46
31.196765,121.375682,0,53,39956.3568402778,2009-05-23,08:33:51
31.196409,121.375082,0,49,39956.3568981481,2009-05-23,08:33:56
31.196041,121.374489,0,51,39956.3569560185,2009-05-23,08:34:01
31.195696,121.373921,0,53,39956.3570138889,2009-05-23,08:34:06
31.195371,121.373378,0,55,39956.3570717593,2009-05-23,08:34:11
31.195001,121.37298,0,55,39956.3571296296,2009-05-23,08:34:16
31.19461,121.372565,0,63,39956.3571875,2009-05-23,08:34:21
31.1943,121.371978,0,68,39956.3572453704,2009-05-23,08:34:26
31.194039,121.371436,0,70,39956.3573032407,2009-05-23,08:34:31
31.193887,121.371095,0,73,39956.3573611111,2009-05-23,08:34:36
31.193816,121.37097,0,76,39956.3574189815,2009-05-23,08:34:41
31.193798,121.370943,0,82,39956.3574768519,2009-05-23,08:34:46
31.193705,121.370792,0,90,39956.3575347222,2009-05-23,08:34:51
31.193548,121.370466,0,91,39956.3575925926,2009-05-23,08:34:56
31.193384,121.370079,0,101,39956.357650463,2009-05-23,08:35:01
31.193232,121.36966,0,115,39956.3577083333,2009-05-23,08:35:06
31.193076,121.369224,0,130,39956.3577662037,2009-05-23,08:35:11
31.192998,121.368918,0,147,39956.3578240741,2009-05-23,08:35:16
31.192956,121.368905,0,138,39956.3578819444,2009-05-23,08:35:21
31.192955,121.368904,0,139,39956.3579398148,2009-05-23,08:35:26
31.192954,121.3689,0,140,39956.3579976852,2009-05-23,08:35:31
31.192954,121.3689,0,140,39956.3580324074,2009-05-23,08:35:34
31.192953,121.368898,0,140,39956.3580555556,2009-05-23,08:35:36
31.192894,121.3688,0,130,39956.3581134259,2009-05-23,08:35:41
31.192818,121.368506,0,127,39956.3581712963,2009-05-23,08:35:46
31.192744,121.368209,0,132,39956.3582291667,2009-05-23,08:35:51
31.192729,121.368183,0,127,39956.358287037,2009-05-23,08:35:56
31.192729,121.368181,0,127,39956.3583449074,2009-05-23,08:36:01
31.192731,121.368185,0,127,39956.3584027778,2009-05-23,08:36:06
31.192731,121.368185,0,127,39956.3584375,2009-05-23,08:36:09
31.192729,121.368181,0,127,39956.3584606481,2009-05-23,08:36:11
31.192713,121.368092,0,122,39956.3585185185,2009-05-23,08:36:16
31.192657,121.367851,0,119,39956.3585763889,2009-05-23,08:36:21
31.192516,121.367476,0,114,39956.3586342593,2009-05-23,08:36:26
31.192347,121.367008,0,115,39956.3586921296,2009-05-23,08:36:31
31.192258,121.366566,0,124,39956.35875,2009-05-23,08:36:36
31.192169,121.366086,0,134,39956.3588078704,2009-05-23,08:36:41
31.192121,121.365563,0,148,39956.3588657407,2009-05-23,08:36:46
31.191992,121.365031,0,118,39956.3589236111,2009-05-23,08:36:51
31.191912,121.364524,0,115,39956.3589814815,2009-05-23,08:36:56
31.191904,121.364196,0,107,39956.3590393519,2009-05-23,08:37:01
31.191955,121.364037,0,98,39956.3590972222,2009-05-23,08:37:06
31.192008,121.363978,0,91,39956.3591550926,2009-05-23,08:37:11
31.192193,121.363875,0,84,39956.359212963,2009-05-23,08:37:16
31.19234,121.363678,0,80,39956.3592708333,2009-05-23,08:37:21
31.19239,121.363281,0,77,39956.3593287037,2009-05-23,08:37:26
31.192419,121.362791,0,74,39956.3593865741,2009-05-23,08:37:31
31.192299,121.36253,0,72,39956.3594444444,2009-05-23,08:37:36
31.192177,121.362174,0,69,39956.3595023148,2009-05-23,08:37:41
31.192119,121.361751,0,65,39956.3595601852,2009-05-23,08:37:46
31.192093,121.361509,0,62,39956.3596180556,2009-05-23,08:37:51
31.19208,121.361479,0,60,39956.3596759259,2009-05-23,08:37:56
31.192089,121.361471,0,59,39956.3597337963,2009-05-23,08:38:01
31.192094,121.36145,0,58,39956.3597916667,2009-05-23,08:38:06
31.192063,121.361347,0,58,39956.359849537,2009-05-23,08:38:11
31.192053,121.36129,0,59,39956.3599074074,2009-05-23,08:38:16
31.192048,121.361272,0,59,39956.3599652778,2009-05-23,08:38:21
31.192032,121.361113,0,61,39956.3600231481,2009-05-23,08:38:26
31.191984,121.360852,0,64,39956.3600810185,2009-05-23,08:38:31
31.191838,121.360541,0,66,39956.3601388889,2009-05-23,08:38:36
31.191675,121.360268,0,70,39956.3601967593,2009-05-23,08:38:41
31.19149,121.359921,0,74,39956.3602546296,2009-05-23,08:38:46
31.191153,121.359461,0,82,39956.3603125,2009-05-23,08:38:51
31.190737,121.358941,0,94,39956.3603703704,2009-05-23,08:38:56
31.190275,121.358379,0,111,39956.3604282407,2009-05-23,08:39:01
31.18993,121.35772,0,122,39956.3604861111,2009-05-23,08:39:06
31.189651,121.356973,0,129,39956.3605439815,2009-05-23,08:39:11
31.189414,121.356249,0,136,39956.3606018518,2009-05-23,08:39:16
31.189205,121.355572,0,141,39956.3606597222,2009-05-23,08:39:21
31.189011,121.354966,0,146,39956.3607175926,2009-05-23,08:39:26
31.188823,121.3544,0,150,39956.360775463,2009-05-23,08:39:31
31.18869,121.354042,0,154,39956.3608333333,2009-05-23,08:39:36
31.188678,121.353948,0,155,39956.3608912037,2009-05-23,08:39:41
31.188682,121.353953,0,157,39956.3609490741,2009-05-23,08:39:46
31.188685,121.353951,0,157,39956.3610069444,2009-05-23,08:39:51
31.188685,121.353951,0,157,39956.3610416667,2009-05-23,08:39:54
31.188689,121.353948,0,158,39956.3610648148,2009-05-23,08:39:56
31.188692,121.353933,0,158,39956.3611226852,2009-05-23,08:40:01
31.188524,121.353705,0,155,39956.3611805556,2009-05-23,08:40:06
31.188573,121.353419,0,150,39956.3612384259,2009-05-23,08:40:11
31.188774,121.353169,0,138,39956.3612962963,2009-05-23,08:40:16
31.188944,121.352906,0,134,39956.3613541667,2009-05-23,08:40:21
31.189282,121.352378,0,123,39956.361412037,2009-05-23,08:40:26
31.189622,121.352034,0,116,39956.3614699074,2009-05-23,08:40:31
31.190041,121.351655,0,108,39956.3615277778,2009-05-23,08:40:36
31.190205,121.351483,0,105,39956.3615856481,2009-05-23,08:40:41
31.190209,121.35147,0,104,39956.3616435185,2009-05-23,08:40:46
31.190209,121.35147,0,104,39956.3616782407,2009-05-23,08:40:49
31.190212,121.351467,0,103,39956.3617013889,2009-05-23,08:40:51
31.190306,121.351366,0,102,39956.3617592593,2009-05-23,08:40:56
31.190604,121.351076,0,97,39956.3618171296,2009-05-23,08:41:01
31.190974,121.350743,0,91,39956.361875,2009-05-23,08:41:06
31.191452,121.35029,0,82,39956.3619328704,2009-05-23,08:41:11
31.191953,121.349903,0,72,39956.3619907407,2009-05-23,08:41:16
31.192495,121.349515,0,67,39956.3620486111,2009-05-23,08:41:21
31.193044,121.349066,0,58,39956.3621064815,2009-05-23,08:41:26
31.19349,121.348659,0,49,39956.3621643518,2009-05-23,08:41:31
31.193889,121.348302,0,41,39956.3622222222,2009-05-23,08:41:36
31.194335,121.347881,0,42,39956.3622800926,2009-05-23,08:41:41
31.194775,121.34739,0,34,39956.362337963,2009-05-23,08:41:46
31.195117,121.346951,0,30,39956.3623958333,2009-05-23,08:41:51
31.195328,121.346662,0,26,39956.3624537037,2009-05-23,08:41:56
31.195404,121.346552,0,23,39956.3625115741,2009-05-23,08:42:01
31.195429,121.346524,0,21,39956.3625694444,2009-05-23,08:42:06
31.195433,121.346518,0,19,39956.3626273148,2009-05-23,08:42:11
31.195432,121.346519,0,18,39956.3626851852,2009-05-23,08:42:16
31.195432,121.346519,0,18,39956.3627199074,2009-05-23,08:42:19
31.195436,121.346513,0,18,39956.3627430556,2009-05-23,08:42:21
31.195511,121.34636,0,21,39956.3628009259,2009-05-23,08:42:26
31.195602,121.346149,0,22,39956.3628587963,2009-05-23,08:42:31
31.195739,121.345821,0,23,39956.3629166667,2009-05-23,08:42:36
31.19593,121.345346,0,25,39956.362974537,2009-05-23,08:42:41
31.196137,121.344822,0,30,39956.3630324074,2009-05-23,08:42:46
31.19622,121.344482,0,29,39956.3630902778,2009-05-23,08:42:51
31.196274,121.344062,0,28,39956.3631481482,2009-05-23,08:42:56
31.196383,121.343723,0,26,39956.3632060185,2009-05-23,08:43:01
31.196453,121.343303,0,26,39956.3632638889,2009-05-23,08:43:06
31.196481,121.342814,0,27,39956.3633217593,2009-05-23,08:43:11
40.06746,116.579657,0,492,39956.5249305556,2009-05-23,12:35:54
40.066817,116.582522,0,65,39956.5249884259,2009-05-23,12:35:59
40.065849,116.582541,0,69,39956.5250462963,2009-05-23,12:36:04
40.064885,116.58264,0,75,39956.5251041667,2009-05-23,12:36:09
40.063733,116.582774,0,77,39956.525162037,2009-05-23,12:36:14
40.062744,116.582848,0,91,39956.5252199074,2009-05-23,12:36:19
40.061781,116.583008,0,105,39956.5252777778,2009-05-23,12:36:24
40.06083,116.583164,0,100,39956.5253356481,2009-05-23,12:36:29
40.059856,116.583252,0,97,39956.5253935185,2009-05-23,12:36:34
40.058868,116.58338,0,103,39956.5254513889,2009-05-23,12:36:39
40.057916,116.583502,0,113,39956.5255092593,2009-05-23,12:36:44
40.056972,116.583614,0,125,39956.5255671296,2009-05-23,12:36:49
40.056053,116.583734,0,138,39956.525625,2009-05-23,12:36:54
40.05515,116.583799,0,151,39956.5256828704,2009-05-23,12:36:59
40.054249,116.583749,0,166,39956.5257407407,2009-05-23,12:37:04
40.053343,116.583558,0,183,39956.5257986111,2009-05-23,12:37:09
40.052459,116.583256,0,199,39956.5258564815,2009-05-23,12:37:14
40.051587,116.582895,0,218,39956.5259143518,2009-05-23,12:37:19
40.05074,116.582383,0,234,39956.5259722222,2009-05-23,12:37:24
40.049962,116.581789,0,252,39956.5260300926,2009-05-23,12:37:29
40.049274,116.581094,0,264,39956.526087963,2009-05-23,12:37:34
40.048627,116.580384,0,276,39956.5261458333,2009-05-23,12:37:39
40.048132,116.579672,0,291,39956.5262037037,2009-05-23,12:37:44
40.047808,116.578982,0,310,39956.5262615741,2009-05-23,12:37:49
40.047495,116.578544,0,327,39956.5263194444,2009-05-23,12:37:54
40.047271,116.578283,0,328,39956.5263773148,2009-05-23,12:37:59
40.047379,116.578311,0,321,39956.5264351852,2009-05-23,12:38:04
40.046747,116.577659,0,311,39956.5264930556,2009-05-23,12:38:09
40.046289,116.577172,0,312,39956.5265509259,2009-05-23,12:38:14
40.045837,116.576626,0,313,39956.5266087963,2009-05-23,12:38:19
40.045387,116.576084,0,324,39956.5266666667,2009-05-23,12:38:24
40.044918,116.575642,0,324,39956.526724537,2009-05-23,12:38:29
40.044391,116.575077,0,328,39956.5267824074,2009-05-23,12:38:34
40.043708,116.574349,0,320,39956.5268402778,2009-05-23,12:38:39
40.04306,116.573979,0,280,39956.5268981481,2009-05-23,12:38:44
40.042387,116.573326,0,257,39956.5269560185,2009-05-23,12:38:49
40.041586,116.572692,0,243,39956.5270138889,2009-05-23,12:38:54
40.040788,116.572067,0,234,39956.5270717593,2009-05-23,12:38:59
40.040038,116.571597,0,202,39956.5271296296,2009-05-23,12:39:04
40.039281,116.571032,0,186,39956.5271875,2009-05-23,12:39:09
40.03853,116.570357,0,168,39956.5272453704,2009-05-23,12:39:14
40.037719,116.569736,0,139,39956.5273032407,2009-05-23,12:39:19
40.036965,116.568952,0,120,39956.5273611111,2009-05-23,12:39:24
40.036253,116.568099,0,100,39956.5274189815,2009-05-23,12:39:29
40.035606,116.56709,0,90,39956.5274768519,2009-05-23,12:39:34
40.035018,116.566017,0,87,39956.5275347222,2009-05-23,12:39:39
40.034455,116.564883,0,88,39956.5275925926,2009-05-23,12:39:44
40.033921,116.563752,0,89,39956.527650463,2009-05-23,12:39:49
40.033389,116.562667,0,88,39956.5277083333,2009-05-23,12:39:54
40.032863,116.561604,0,85,39956.5277662037,2009-05-23,12:39:59
40.032314,116.560511,0,81,39956.5278240741,2009-05-23,12:40:04
40.031746,116.559355,0,74,39956.5278819444,2009-05-23,12:40:09
40.031169,116.558155,0,75,39956.5279398148,2009-05-23,12:40:14
40.030604,116.556955,0,79,39956.5279976852,2009-05-23,12:40:19
40.030048,116.555782,0,85,39956.5280555556,2009-05-23,12:40:24
40.02957,116.554601,0,84,39956.5281134259,2009-05-23,12:40:29
40.029196,116.553436,0,78,39956.5281712963,2009-05-23,12:40:34
40.028821,116.552231,0,80,39956.5282291667,2009-05-23,12:40:39
40.028465,116.550988,0,80,39956.528287037,2009-05-23,12:40:44
40.028086,116.549736,0,77,39956.5283449074,2009-05-23,12:40:49
40.027689,116.548456,0,80,39956.5284027778,2009-05-23,12:40:54
40.027293,116.547176,0,95,39956.5284606481,2009-05-23,12:40:59
40.026865,116.545902,0,98,39956.5285185185,2009-05-23,12:41:04
40.026434,116.544616,0,100,39956.5285763889,2009-05-23,12:41:09
40.026025,116.543293,0,100,39956.5286342593,2009-05-23,12:41:14
40.025577,116.542005,0,104,39956.5286921296,2009-05-23,12:41:19
40.025098,116.540768,0,95,39956.52875,2009-05-23,12:41:24
40.024649,116.539522,0,101,39956.5288078704,2009-05-23,12:41:29
40.024187,116.538284,0,97,39956.5288657407,2009-05-23,12:41:34
40.023734,116.53703,0,97,39956.5289236111,2009-05-23,12:41:39
40.023299,116.53577,0,97,39956.5289814815,2009-05-23,12:41:44
40.02287,116.534526,0,98,39956.5290393519,2009-05-23,12:41:49
40.022433,116.533302,0,99,39956.5290972222,2009-05-23,12:41:54
40.021989,116.532085,0,101,39956.5291550926,2009-05-23,12:41:59
40.021558,116.530861,0,100,39956.529212963,2009-05-23,12:42:04
40.02113,116.52962,0,107,39956.5292708333,2009-05-23,12:42:09
40.020686,116.52839,0,109,39956.5293287037,2009-05-23,12:42:14
40.020261,116.527153,0,105,39956.5293865741,2009-05-23,12:42:19
40.019812,116.525952,0,104,39956.5294444444,2009-05-23,12:42:24
40.019364,116.524753,0,108,39956.5295023148,2009-05-23,12:42:29
40.018921,116.523614,0,109,39956.5295601852,2009-05-23,12:42:34
40.018512,116.522455,0,113,39956.5296180556,2009-05-23,12:42:39
40.018102,116.521288,0,114,39956.5296759259,2009-05-23,12:42:44
40.017723,116.520102,0,110,39956.5297337963,2009-05-23,12:42:49
40.017298,116.518867,0,108,39956.5297916667,2009-05-23,12:42:54
40.016832,116.517632,0,112,39956.529849537,2009-05-23,12:42:59
40.016335,116.516409,0,114,39956.5299074074,2009-05-23,12:43:04
40.015796,116.51522,0,116,39956.5299652778,2009-05-23,12:43:09
40.015196,116.5141,0,117,39956.5300231481,2009-05-23,12:43:14
40.01457,116.51307,0,124,39956.5300810185,2009-05-23,12:43:19
40.013942,116.512163,0,127,39956.5301388889,2009-05-23,12:43:24
40.01331,116.511237,0,117,39956.5301967593,2009-05-23,12:43:29
40.012615,116.510319,0,113,39956.5302546296,2009-05-23,12:43:34
40.011858,116.509439,0,115,39956.5303125,2009-05-23,12:43:39
40.011103,116.50861,0,114,39956.5303703704,2009-05-23,12:43:44
40.010334,116.507787,0,113,39956.5304282407,2009-05-23,12:43:49
40.009574,116.506937,0,113,39956.5304861111,2009-05-23,12:43:54
40.008785,116.506069,0,112,39956.5305439815,2009-05-23,12:43:59
40.007954,116.505183,0,107,39956.5306018519,2009-05-23,12:44:04
40.007137,116.504263,0,100,39956.5306597222,2009-05-23,12:44:09
40.006358,116.50338,0,94,39956.5307175926,2009-05-23,12:44:14
40.005625,116.502561,0,87,39956.530775463,2009-05-23,12:44:19
40.004916,116.501789,0,73,39956.5308333333,2009-05-23,12:44:24
40.004248,116.50104,0,69,39956.5308912037,2009-05-23,12:44:29
40.003605,116.500365,0,59,39956.5309490741,2009-05-23,12:44:34
40.003029,116.499658,0,56,39956.5310069444,2009-05-23,12:44:39
40.002401,116.498941,0,49,39956.5310648148,2009-05-23,12:44:44
40.001781,116.49827,0,50,39956.5311226852,2009-05-23,12:44:49
40.001142,116.497565,0,63,39956.5311805556,2009-05-23,12:44:54
40.000477,116.496817,0,72,39956.5312384259,2009-05-23,12:44:59
39.999777,116.496027,0,79,39956.5312962963,2009-05-23,12:45:04
39.999033,116.495227,0,75,39956.5313541667,2009-05-23,12:45:09
39.998252,116.494424,0,75,39956.531412037,2009-05-23,12:45:14
39.997485,116.493577,0,75,39956.5314699074,2009-05-23,12:45:19
39.996713,116.492694,0,76,39956.5315277778,2009-05-23,12:45:24
39.995881,116.491822,0,76,39956.5315856481,2009-05-23,12:45:29
39.995043,116.490898,0,70,39956.5316435185,2009-05-23,12:45:34
39.994216,116.490003,0,63,39956.5317013889,2009-05-23,12:45:39
39.993415,116.489108,0,68,39956.5317592593,2009-05-23,12:45:44
39.992602,116.488213,0,70,39956.5318171296,2009-05-23,12:45:49
39.991779,116.487291,0,63,39956.531875,2009-05-23,12:45:54
39.990939,116.486349,0,54,39956.5319328704,2009-05-23,12:45:59
39.990123,116.48543,0,66,39956.5319907407,2009-05-23,12:46:04
39.989343,116.484562,0,73,39956.5320486111,2009-05-23,12:46:09
39.988541,116.483688,0,86,39956.5321064815,2009-05-23,12:46:14
39.987753,116.48281,0,93,39956.5321643518,2009-05-23,12:46:19
39.986958,116.481932,0,96,39956.5322222222,2009-05-23,12:46:24
39.986171,116.481061,0,94,39956.5322800926,2009-05-23,12:46:29
39.985383,116.4802,0,99,39956.532337963,2009-05-23,12:46:34
39.98457,116.47933,0,102,39956.5323958333,2009-05-23,12:46:39
39.983747,116.478434,0,108,39956.5324537037,2009-05-23,12:46:44
39.98295,116.477562,0,118,39956.5325115741,2009-05-23,12:46:49
39.982168,116.476689,0,125,39956.5325694444,2009-05-23,12:46:54
39.981369,116.475799,0,127,39956.5326273148,2009-05-23,12:46:59
39.980554,116.474903,0,126,39956.5326851852,2009-05-23,12:47:04
39.979741,116.473987,0,129,39956.5327430556,2009-05-23,12:47:09
39.978948,116.473111,0,127,39956.5328009259,2009-05-23,12:47:14
39.97819,116.472257,0,124,39956.5328587963,2009-05-23,12:47:19
39.977424,116.471369,0,122,39956.5329166667,2009-05-23,12:47:24
39.976664,116.470494,0,113,39956.532974537,2009-05-23,12:47:29
39.975911,116.469606,0,106,39956.5330324074,2009-05-23,12:47:34
39.975107,116.468716,0,106,39956.5330902778,2009-05-23,12:47:39
39.974352,116.467831,0,108,39956.5331481481,2009-05-23,12:47:44
39.973666,116.466989,0,103,39956.5332060185,2009-05-23,12:47:49
39.97301,116.466224,0,112,39956.5332638889,2009-05-23,12:47:54
39.972488,116.465514,0,122,39956.5333217593,2009-05-23,12:47:59
39.972144,116.4648,0,132,39956.5333796296,2009-05-23,12:48:04
39.971942,116.464033,0,136,39956.5334375,2009-05-23,12:48:09
39.97181,116.463218,0,137,39956.5334953704,2009-05-23,12:48:14
39.971785,116.462356,0,130,39956.5335532407,2009-05-23,12:48:19
39.971901,116.461498,0,122,39956.5336111111,2009-05-23,12:48:24
39.972133,116.46066,0,118,39956.5336689815,2009-05-23,12:48:29
39.972513,116.459857,0,108,39956.5337268518,2009-05-23,12:48:34
39.973007,116.459103,0,100,39956.5337847222,2009-05-23,12:48:39
39.973452,116.458387,0,98,39956.5338425926,2009-05-23,12:48:44
39.973761,116.457851,0,98,39956.533900463,2009-05-23,12:48:49
39.974086,116.457293,0,99,39956.5339583333,2009-05-23,12:48:54
39.97445,116.456708,0,107,39956.5340162037,2009-05-23,12:48:59
39.974859,116.456032,0,114,39956.5340740741,2009-05-23,12:49:04
39.975333,116.455285,0,109,39956.5341319444,2009-05-23,12:49:09
39.975836,116.454534,0,99,39956.5341898148,2009-05-23,12:49:14
39.976378,116.453718,0,98,39956.5342476852,2009-05-23,12:49:19
39.976942,116.45286,0,102,39956.5343055556,2009-05-23,12:49:24
39.977515,116.451999,0,105,39956.5343634259,2009-05-23,12:49:29
39.978042,116.451174,0,111,39956.5344212963,2009-05-23,12:49:34
39.978551,116.4504,0,121,39956.5344791667,2009-05-23,12:49:39
39.979056,116.449633,0,128,39956.534537037,2009-05-23,12:49:44
39.979564,116.44886,0,130,39956.5345949074,2009-05-23,12:49:49
39.980073,116.448051,0,124,39956.5346527778,2009-05-23,12:49:54
39.980594,116.447238,0,120,39956.5347106481,2009-05-23,12:49:59
39.981143,116.446365,0,119,39956.5347685185,2009-05-23,12:50:04
39.981692,116.445532,0,115,39956.5348263889,2009-05-23,12:50:09
39.982209,116.444771,0,117,39956.5348842593,2009-05-23,12:50:14
39.982713,116.444034,0,107,39956.5349421296,2009-05-23,12:50:19
39.983229,116.443278,0,111,39956.535,2009-05-23,12:50:24
39.983732,116.442481,0,109,39956.5350578704,2009-05-23,12:50:29
39.984206,116.44165,0,102,39956.5351157407,2009-05-23,12:50:34
39.984561,116.440872,0,99,39956.5351736111,2009-05-23,12:50:39
39.98486,116.440116,0,108,39956.5352314815,2009-05-23,12:50:44
39.985184,116.439361,0,109,39956.5352893519,2009-05-23,12:50:49
39.985525,116.438522,0,103,39956.5353472222,2009-05-23,12:50:54
39.985913,116.437617,0,92,39956.5354050926,2009-05-23,12:50:59
39.986306,116.436609,0,75,39956.535462963,2009-05-23,12:51:04
39.986704,116.435605,0,68,39956.5355208333,2009-05-23,12:51:09
39.987061,116.434646,0,74,39956.5355787037,2009-05-23,12:51:14
39.987364,116.433744,0,86,39956.5356365741,2009-05-23,12:51:19
39.987644,116.432819,0,81,39956.5356944444,2009-05-23,12:51:24
39.987818,116.431959,0,80,39956.5357523148,2009-05-23,12:51:29
39.987939,116.431046,0,88,39956.5358101852,2009-05-23,12:51:34
39.987958,116.430108,0,96,39956.5358680556,2009-05-23,12:51:39
39.98796,116.429219,0,91,39956.5359259259,2009-05-23,12:51:44
39.987919,116.428356,0,85,39956.5359837963,2009-05-23,12:51:49
39.9879,116.427449,0,90,39956.5360416667,2009-05-23,12:51:54
39.987877,116.426507,0,97,39956.536099537,2009-05-23,12:51:59
39.987852,116.425508,0,99,39956.5361574074,2009-05-23,12:52:04
39.987812,116.424512,0,103,39956.5362152778,2009-05-23,12:52:09
39.987802,116.423528,0,112,39956.5362731481,2009-05-23,12:52:14
39.987796,116.422532,0,115,39956.5363310185,2009-05-23,12:52:19
39.987758,116.421502,0,117,39956.5363888889,2009-05-23,12:52:24
39.987725,116.420482,0,118,39956.5364467593,2009-05-23,12:52:29
39.987689,116.419491,0,124,39956.5365046296,2009-05-23,12:52:34
39.98766,116.418591,0,122,39956.5365625,2009-05-23,12:52:39
39.987663,116.417723,0,135,39956.5366203704,2009-05-23,12:52:44
39.987658,116.416873,0,139,39956.5366782407,2009-05-23,12:52:49
39.987639,116.415998,0,135,39956.5367361111,2009-05-23,12:52:54
39.987657,116.41511,0,121,39956.5367939815,2009-05-23,12:52:59
39.987633,116.414271,0,121,39956.5368518519,2009-05-23,12:53:04
39.987604,116.413601,0,116,39956.5369097222,2009-05-23,12:53:09
39.987642,116.413154,0,121,39956.5369675926,2009-05-23,12:53:14
39.987664,116.412977,0,110,39956.537025463,2009-05-23,12:53:19
39.987701,116.412678,0,108,39956.5370833333,2009-05-23,12:53:24
39.987763,116.412308,0,130,39956.5371412037,2009-05-23,12:53:29
39.987772,116.411893,0,131,39956.5371990741,2009-05-23,12:53:34
39.987759,116.41155,0,130,39956.5372569444,2009-05-23,12:53:39
39.987674,116.411469,0,116,39956.5373148148,2009-05-23,12:53:44
39.987664,116.411468,0,115,39956.5373726852,2009-05-23,12:53:49
39.987664,116.411468,0,115,39956.5374074074,2009-05-23,12:53:52
39.987664,116.411469,0,115,39956.5374305556,2009-05-23,12:53:54
39.987664,116.41148,0,114,39956.5374884259,2009-05-23,12:53:59
39.987665,116.411479,0,114,39956.5375462963,2009-05-23,12:54:04
39.987665,116.411474,0,114,39956.5376041667,2009-05-23,12:54:09
39.987666,116.411473,0,114,39956.537662037,2009-05-23,12:54:14
39.987667,116.411471,0,113,39956.5377199074,2009-05-23,12:54:19
39.987668,116.411471,0,113,39956.5377777778,2009-05-23,12:54:24
39.987668,116.411471,0,113,39956.5378125,2009-05-23,12:54:27
39.987668,116.411471,0,113,39956.5378356481,2009-05-23,12:54:29
39.987666,116.411458,0,114,39956.5378935185,2009-05-23,12:54:34
39.987627,116.411219,0,125,39956.5379513889,2009-05-23,12:54:39
39.987609,116.41093,0,133,39956.5380092593,2009-05-23,12:54:44
39.987721,116.410562,0,137,39956.5380671296,2009-05-23,12:54:49
39.987728,116.410093,0,140,39956.538125,2009-05-23,12:54:54
39.987698,116.409525,0,151,39956.5381828704,2009-05-23,12:54:59
39.987673,116.408847,0,164,39956.5382407407,2009-05-23,12:55:04
39.987682,116.408084,0,184,39956.5382986111,2009-05-23,12:55:09
39.987622,116.407254,0,192,39956.5383564815,2009-05-23,12:55:14
39.987567,116.40648,0,195,39956.5384143519,2009-05-23,12:55:19
39.987525,116.405708,0,198,39956.5384722222,2009-05-23,12:55:24
39.987483,116.404897,0,181,39956.5385300926,2009-05-23,12:55:29
39.987457,116.404142,0,174,39956.538587963,2009-05-23,12:55:34
39.987452,116.403486,0,167,39956.5386458333,2009-05-23,12:55:39
39.987357,116.402868,0,154,39956.5387037037,2009-05-23,12:55:44
39.987315,116.402371,0,142,39956.5387615741,2009-05-23,12:55:49
39.987326,116.401996,0,132,39956.5388194444,2009-05-23,12:55:54
39.987315,116.401875,0,126,39956.5388773148,2009-05-23,12:55:59
39.987315,116.401875,0,126,39956.538912037,2009-05-23,12:56:02
39.987322,116.401875,0,125,39956.5389351852,2009-05-23,12:56:04
39.987323,116.401862,0,125,39956.5389930556,2009-05-23,12:56:09
39.987324,116.401855,0,125,39956.5390509259,2009-05-23,12:56:14
39.987323,116.401858,0,125,39956.5391087963,2009-05-23,12:56:19
39.987323,116.401854,0,125,39956.5391666667,2009-05-23,12:56:24
39.987323,116.401854,0,125,39956.5392013889,2009-05-23,12:56:27
39.987323,116.401858,0,124,39956.539224537,2009-05-23,12:56:29
39.987321,116.401874,0,124,39956.5392824074,2009-05-23,12:56:34
39.98732,116.401881,0,123,39956.5393402778,2009-05-23,12:56:39
39.98732,116.401873,0,123,39956.5393981481,2009-05-23,12:56:44
39.98732,116.40187,0,123,39956.5394560185,2009-05-23,12:56:49
39.98732,116.40187,0,123,39956.5394907407,2009-05-23,12:56:52
39.98732,116.401868,0,123,39956.5395138889,2009-05-23,12:56:54
39.987323,116.401856,0,122,39956.5395717593,2009-05-23,12:56:59
39.987306,116.401576,0,123,39956.5396296296,2009-05-23,12:57:04
39.987307,116.401146,0,126,39956.5396875,2009-05-23,12:57:09
39.987224,116.400529,0,129,39956.5397453704,2009-05-23,12:57:14
39.987202,116.399851,0,130,39956.5398032407,2009-05-23,12:57:19
39.987168,116.399118,0,132,39956.5398611111,2009-05-23,12:57:24
39.987152,116.398319,0,133,39956.5399189815,2009-05-23,12:57:29
39.987135,116.397558,0,135,39956.5399768518,2009-05-23,12:57:34
39.987085,116.396829,0,135,39956.5400347222,2009-05-23,12:57:39
39.987079,116.396072,0,139,39956.5400925926,2009-05-23,12:57:44
39.987045,116.395274,0,143,39956.540150463,2009-05-23,12:57:49
39.987005,116.394407,0,135,39956.5402083333,2009-05-23,12:57:54
39.986984,116.393538,0,137,39956.5402662037,2009-05-23,12:57:59
39.986953,116.392646,0,141,39956.5403240741,2009-05-23,12:58:04
39.986912,116.391771,0,140,39956.5403819444,2009-05-23,12:58:09
39.986877,116.390916,0,144,39956.5404398148,2009-05-23,12:58:14
39.986852,116.39007,0,149,39956.5404976852,2009-05-23,12:58:19
39.986822,116.389214,0,148,39956.5405555556,2009-05-23,12:58:24
39.986787,116.388294,0,144,39956.5406134259,2009-05-23,12:58:29
39.98676,116.387345,0,144,39956.5406712963,2009-05-23,12:58:34
39.986701,116.38643,0,146,39956.5407291667,2009-05-23,12:58:39
39.986689,116.38561,0,150,39956.540787037,2009-05-23,12:58:44
39.986675,116.384779,0,156,39956.5408449074,2009-05-23,12:58:49
39.986638,116.383921,0,155,39956.5409027778,2009-05-23,12:58:54
39.986604,116.383006,0,147,39956.5409606481,2009-05-23,12:58:59
39.98659,116.382081,0,140,39956.5410185185,2009-05-23,12:59:04
39.986609,116.38116,0,139,39956.5410763889,2009-05-23,12:59:09
39.986622,116.380256,0,141,39956.5411342593,2009-05-23,12:59:14
39.986579,116.379319,0,147,39956.5411921296,2009-05-23,12:59:19
39.986547,116.378364,0,148,39956.54125,2009-05-23,12:59:24
39.986529,116.377406,0,157,39956.5413078704,2009-05-23,12:59:29
39.986501,116.376416,0,164,39956.5413657407,2009-05-23,12:59:34
39.986461,116.375374,0,164,39956.5414236111,2009-05-23,12:59:39
39.9864,116.374291,0,162,39956.5414814815,2009-05-23,12:59:44
39.986345,116.373214,0,168,39956.5415393518,2009-05-23,12:59:49
39.986321,116.372142,0,174,39956.5415972222,2009-05-23,12:59:54
39.986273,116.371008,0,170,39956.5416550926,2009-05-23,12:59:59
39.98624,116.36982,0,163,39956.541712963,2009-05-23,13:00:04
39.986203,116.368617,0,161,39956.5417708333,2009-05-23,13:00:09
39.986181,116.367418,0,158,39956.5418287037,2009-05-23,13:00:14
39.986167,116.366196,0,158,39956.5418865741,2009-05-23,13:00:19
39.986139,116.364981,0,165,39956.5419444444,2009-05-23,13:00:24
39.986112,116.363809,0,172,39956.5420023148,2009-05-23,13:00:29
39.986038,116.362601,0,171,39956.5420601852,2009-05-23,13:00:34
39.985993,116.361369,0,177,39956.5421180556,2009-05-23,13:00:39
39.985964,116.360135,0,180,39956.5421759259,2009-05-23,13:00:44
39.985938,116.358885,0,175,39956.5422337963,2009-05-23,13:00:49
39.985918,116.357696,0,170,39956.5422916667,2009-05-23,13:00:54
39.985902,116.35656,0,175,39956.542349537,2009-05-23,13:00:59
39.985866,116.355432,0,178,39956.5424074074,2009-05-23,13:01:04
39.985829,116.354282,0,178,39956.5424652778,2009-05-23,13:01:09
39.98581,116.353137,0,179,39956.5425231481,2009-05-23,13:01:14
39.985793,116.351976,0,177,39956.5425810185,2009-05-23,13:01:19
39.985792,116.350835,0,192,39956.5426388889,2009-05-23,13:01:24
39.985714,116.349705,0,195,39956.5426967593,2009-05-23,13:01:29
39.985645,116.348566,0,194,39956.5427546296,2009-05-23,13:01:34
39.985591,116.347426,0,194,39956.5428125,2009-05-23,13:01:39
39.985549,116.346297,0,189,39956.5428703704,2009-05-23,13:01:44
39.985502,116.345144,0,179,39956.5429282407,2009-05-23,13:01:49
39.985502,116.343991,0,167,39956.5429861111,2009-05-23,13:01:54
39.985487,116.342866,0,158,39956.5430439815,2009-05-23,13:01:59
39.985483,116.341835,0,154,39956.5431018519,2009-05-23,13:02:04
39.985498,116.340869,0,156,39956.5431597222,2009-05-23,13:02:09
39.985474,116.340028,0,162,39956.5432175926,2009-05-23,13:02:14
39.985443,116.339262,0,161,39956.543275463,2009-05-23,13:02:19
39.985447,116.338558,0,156,39956.5433333333,2009-05-23,13:02:24
39.985464,116.338035,0,156,39956.5433912037,2009-05-23,13:02:29
39.985512,116.33756,0,150,39956.5434490741,2009-05-23,13:02:34
39.985485,116.337371,0,151,39956.5435069444,2009-05-23,13:02:39
39.98549,116.337363,0,151,39956.5435648148,2009-05-23,13:02:44
39.985489,116.337361,0,150,39956.5436226852,2009-05-23,13:02:49
39.985489,116.337358,0,150,39956.5436805556,2009-05-23,13:02:54
39.985489,116.337358,0,150,39956.5437384259,2009-05-23,13:02:59
39.98549,116.337355,0,150,39956.5437962963,2009-05-23,13:03:04
39.98549,116.337355,0,151,39956.5438541667,2009-05-23,13:03:09
39.985491,116.337349,0,151,39956.543912037,2009-05-23,13:03:14
39.985491,116.337344,0,151,39956.5439699074,2009-05-23,13:03:19
39.985492,116.337344,0,152,39956.5440277778,2009-05-23,13:03:24
39.985492,116.337344,0,152,39956.5440856481,2009-05-23,13:03:29
39.985492,116.337347,0,151,39956.5441435185,2009-05-23,13:03:34
39.985493,116.337348,0,151,39956.5442013889,2009-05-23,13:03:39
39.985493,116.337348,0,151,39956.5442361111,2009-05-23,13:03:42
39.985493,116.337345,0,151,39956.5442592593,2009-05-23,13:03:44
39.985484,116.337157,0,152,39956.5443171296,2009-05-23,13:03:49
39.985509,116.336765,0,153,39956.544375,2009-05-23,13:03:54
39.985474,116.336169,0,153,39956.5444328704,2009-05-23,13:03:59
39.985361,116.335421,0,156,39956.5444907407,2009-05-23,13:04:04
39.985268,116.334614,0,163,39956.5445486111,2009-05-23,13:04:09
39.985124,116.333759,0,174,39956.5446064815,2009-05-23,13:04:14
39.985057,116.332793,0,192,39956.5446643519,2009-05-23,13:04:19
39.984921,116.331863,0,216,39956.5447222222,2009-05-23,13:04:24
39.984779,116.330917,0,238,39956.5447800926,2009-05-23,13:04:29
39.984696,116.329993,0,266,39956.544837963,2009-05-23,13:04:34
39.984643,116.32905,0,296,39956.5448958333,2009-05-23,13:04:39
39.984672,116.328122,0,318,39956.5449537037,2009-05-23,13:04:44
39.984727,116.327378,0,317,39956.5450115741,2009-05-23,13:04:49
39.984708,116.326697,0,312,39956.5450694444,2009-05-23,13:04:54
39.98466,116.325974,0,304,39956.5451273148,2009-05-23,13:04:59
39.984623,116.325203,0,305,39956.5451851852,2009-05-23,13:05:04
39.984608,116.324456,0,301,39956.5452430556,2009-05-23,13:05:09
39.9846,116.323813,0,292,39956.5453009259,2009-05-23,13:05:14
39.984651,116.323476,0,273,39956.5453587963,2009-05-23,13:05:19
39.984726,116.323351,0,243,39956.5454166667,2009-05-23,13:05:24
39.984717,116.323356,0,248,39956.545474537,2009-05-23,13:05:29
39.984717,116.323356,0,248,39956.5455092593,2009-05-23,13:05:32
39.984721,116.323349,0,248,39956.5455324074,2009-05-23,13:05:34
39.984728,116.323322,0,248,39956.5455902778,2009-05-23,13:05:39
39.98474,116.323246,0,235,39956.5456481481,2009-05-23,13:05:44
39.984687,116.323201,0,230,39956.5457060185,2009-05-23,13:05:49
39.984691,116.323198,0,228,39956.5457638889,2009-05-23,13:05:54
39.984691,116.323204,0,228,39956.5458217593,2009-05-23,13:05:59
39.984692,116.323208,0,228,39956.5458796296,2009-05-23,13:06:04
39.984691,116.323212,0,227,39956.5459375,2009-05-23,13:06:09
39.984691,116.323216,0,227,39956.5459953704,2009-05-23,13:06:14
39.984691,116.323216,0,227,39956.5460300926,2009-05-23,13:06:17
39.98469,116.323219,0,227,39956.5460532407,2009-05-23,13:06:19
39.984692,116.323199,0,212,39956.5461111111,2009-05-23,13:06:24
39.984687,116.323184,0,203,39956.5461689815,2009-05-23,13:06:29
39.984719,116.323168,0,203,39956.5462268519,2009-05-23,13:06:34
39.984732,116.323168,0,203,39956.5462847222,2009-05-23,13:06:39
39.984732,116.323168,0,203,39956.5463194444,2009-05-23,13:06:42
39.984727,116.323161,0,201,39956.5463425926,2009-05-23,13:06:44
39.984751,116.323153,0,198,39956.546400463,2009-05-23,13:06:49
39.984742,116.323164,0,197,39956.5464583333,2009-05-23,13:06:54
39.984703,116.323163,0,189,39956.5465162037,2009-05-23,13:06:59
39.984728,116.323187,0,184,39956.5465740741,2009-05-23,13:07:04
39.984795,116.323253,0,179,39956.5466319444,2009-05-23,13:07:09
39.98483,116.323415,0,178,39956.5466898148,2009-05-23,13:07:14
39.984818,116.323623,0,179,39956.5467476852,2009-05-23,13:07:19
39.984838,116.32382,0,180,39956.5468055556,2009-05-23,13:07:24
39.984871,116.324013,0,170,39956.5468634259,2009-05-23,13:07:29
39.984895,116.324183,0,171,39956.5469212963,2009-05-23,13:07:34
39.984913,116.324387,0,161,39956.5469791667,2009-05-23,13:07:39
39.984909,116.324583,0,162,39956.547037037,2009-05-23,13:07:44
39.984919,116.324794,0,161,39956.5470949074,2009-05-23,13:07:49
39.984925,116.325042,0,157,39956.5471527778,2009-05-23,13:07:54
39.984942,116.325252,0,154,39956.5472106481,2009-05-23,13:07:59
39.984972,116.325446,0,151,39956.5472685185,2009-05-23,13:08:04
39.985009,116.325624,0,149,39956.5473263889,2009-05-23,13:08:09
39.985009,116.325857,0,145,39956.5473842593,2009-05-23,13:08:14
39.984993,116.326093,0,143,39956.5474421296,2009-05-23,13:08:19
39.985008,116.326322,0,143,39956.5475,2009-05-23,13:08:24
39.985006,116.326541,0,145,39956.5475578704,2009-05-23,13:08:29
39.985021,116.326722,0,141,39956.5476157407,2009-05-23,13:08:34
39.985044,116.326758,0,140,39956.5476736111,2009-05-23,13:08:39
39.985044,116.32676,0,138,39956.5477314815,2009-05-23,13:08:44
39.985045,116.326763,0,138,39956.5477893518,2009-05-23,13:08:49
39.985047,116.326766,0,138,39956.5478472222,2009-05-23,13:08:54
39.985047,116.326766,0,138,39956.5479050926,2009-05-23,13:08:59
39.985047,116.326764,0,139,39956.547962963,2009-05-23,13:09:04
39.985049,116.326766,0,138,39956.5480208333,2009-05-23,13:09:09
39.98505,116.326767,0,138,39956.5480787037,2009-05-23,13:09:14
39.98505,116.326769,0,138,39956.5481365741,2009-05-23,13:09:19
39.98505,116.326769,0,138,39956.5481944444,2009-05-23,13:09:24
39.985046,116.326767,0,138,39956.5482523148,2009-05-23,13:09:29
39.985045,116.326767,0,138,39956.5483101852,2009-05-23,13:09:34
39.985045,116.326767,0,138,39956.5483449074,2009-05-23,13:09:37
39.985047,116.326768,0,138,39956.5483680556,2009-05-23,13:09:39
39.985073,116.326735,0,138,39956.5484259259,2009-05-23,13:09:44
39.98506,116.326731,0,138,39956.5484837963,2009-05-23,13:09:49
39.985051,116.326752,0,139,39956.5485416667,2009-05-23,13:09:54
39.985068,116.326759,0,141,39956.548599537,2009-05-23,13:09:59
39.985069,116.326861,0,143,39956.5486574074,2009-05-23,13:10:04
39.985071,116.327004,0,143,39956.5487152778,2009-05-23,13:10:09
39.985156,116.32714,0,138,39956.5487731481,2009-05-23,13:10:14
39.98529,116.327254,0,143,39956.5488310185,2009-05-23,13:10:19
39.985419,116.327272,0,145,39956.5488888889,2009-05-23,13:10:24
39.98553,116.327265,0,148,39956.5489467593,2009-05-23,13:10:29
39.985629,116.327262,0,156,39956.5490046296,2009-05-23,13:10:34
39.985755,116.327231,0,139,39956.5490625,2009-05-23,13:10:39
39.985894,116.327247,0,114,39956.5491203704,2009-05-23,13:10:44
39.986016,116.327231,0,110,39956.5491782407,2009-05-23,13:10:49
39.986151,116.327209,0,128,39956.5492361111,2009-05-23,13:10:54
39.986282,116.327194,0,140,39956.5492939815,2009-05-23,13:10:59
39.986416,116.327154,0,149,39956.5493518518,2009-05-23,13:11:04
39.986533,116.327098,0,176,39956.5494097222,2009-05-23,13:11:09
39.986621,116.327023,0,200,39956.5494675926,2009-05-23,13:11:14
39.986751,116.32697,0,201,39956.549525463,2009-05-23,13:11:19
39.986921,116.327018,0,200,39956.5495833333,2009-05-23,13:11:24
39.987112,116.327075,0,185,39956.5496412037,2009-05-23,13:11:29
39.987298,116.327103,0,173,39956.5496990741,2009-05-23,13:11:34
39.987459,116.327071,0,162,39956.5497569444,2009-05-23,13:11:39
39.987653,116.327072,0,146,39956.5498148148,2009-05-23,13:11:44
39.987788,116.327073,0,155,39956.5498726852,2009-05-23,13:11:49
39.987943,116.327055,0,142,39956.5499305556,2009-05-23,13:11:54
39.988077,116.32705,0,129,39956.5499884259,2009-05-23,13:11:59
39.988217,116.327067,0,132,39956.5500462963,2009-05-23,13:12:04
39.988371,116.327059,0,133,39956.5501041667,2009-05-23,13:12:09
39.988524,116.327053,0,132,39956.550162037,2009-05-23,13:12:14
39.988668,116.327042,0,135,39956.5502199074,2009-05-23,13:12:19
39.988813,116.327032,0,134,39956.5502777778,2009-05-23,13:12:24
39.988968,116.327054,0,138,39956.5503356481,2009-05-23,13:12:29
39.989124,116.327032,0,144,39956.5503935185,2009-05-23,13:12:34
39.989289,116.327024,0,147,39956.5504513889,2009-05-23,13:12:39
39.989475,116.327019,0,149,39956.5505092593,2009-05-23,13:12:44
39.989659,116.32702,0,154,39956.5505671296,2009-05-23,13:12:49
39.989851,116.326968,0,154,39956.550625,2009-05-23,13:12:54
39.990052,116.326955,0,154,39956.5506828704,2009-05-23,13:12:59
39.990189,116.326964,0,150,39956.5507407407,2009-05-23,13:13:04
39.990321,116.326988,0,151,39956.5507986111,2009-05-23,13:13:09
39.990493,116.32698,0,154,39956.5508564815,2009-05-23,13:13:14
39.9906,116.327001,0,169,39956.5509143519,2009-05-23,13:13:19
39.990636,116.327023,0,170,39956.5509722222,2009-05-23,13:13:24
39.990665,116.327014,0,172,39956.5510300926,2009-05-23,13:13:29
39.990793,116.327002,0,178,39956.551087963,2009-05-23,13:13:34
39.990936,116.326953,0,191,39956.5511458333,2009-05-23,13:13:39
39.991087,116.327032,0,192,39956.5512037037,2009-05-23,13:13:44
39.99114,116.327027,0,192,39956.5512615741,2009-05-23,13:13:49
39.99114,116.327027,0,192,39956.5512962963,2009-05-23,13:13:52
39.99114,116.32702,0,189,39956.5513194444,2009-05-23,13:13:54
39.99114,116.327008,0,191,39956.5513773148,2009-05-23,13:13:59
39.991136,116.32701,0,191,39956.5514351852,2009-05-23,13:14:04
39.991132,116.327012,0,191,39956.5514930556,2009-05-23,13:14:09
39.991126,116.327012,0,191,39956.5515509259,2009-05-23,13:14:14
39.991128,116.327014,0,191,39956.5516087963,2009-05-23,13:14:19
39.991132,116.327018,0,190,39956.5516666667,2009-05-23,13:14:24
39.99113,116.327018,0,189,39956.551724537,2009-05-23,13:14:29
39.991123,116.327018,0,189,39956.5517824074,2009-05-23,13:14:34
39.991126,116.327019,0,189,39956.5518402778,2009-05-23,13:14:39
39.991119,116.32702,0,189,39956.5518981481,2009-05-23,13:14:44
39.991113,116.32702,0,188,39956.5519560185,2009-05-23,13:14:49
39.991121,116.327021,0,188,39956.5520138889,2009-05-23,13:14:54
39.991119,116.327022,0,189,39956.5520717593,2009-05-23,13:14:59
39.991119,116.327022,0,189,39956.5521064815,2009-05-23,13:15:02
39.991122,116.327028,0,189,39956.5521296296,2009-05-23,13:15:04
39.991133,116.327029,0,189,39956.5521875,2009-05-23,13:15:09
39.991174,116.327025,0,187,39956.5522453704,2009-05-23,13:15:14
39.991271,116.326998,0,178,39956.5523032407,2009-05-23,13:15:19
39.991413,116.326965,0,166,39956.5523611111,2009-05-23,13:15:24
39.991555,116.326921,0,157,39956.5524189815,2009-05-23,13:15:29
39.991676,116.326896,0,152,39956.5524768519,2009-05-23,13:15:34
39.991866,116.326885,0,143,39956.5525347222,2009-05-23,13:15:39
39.992061,116.326897,0,136,39956.5525925926,2009-05-23,13:15:44
39.99221,116.326889,0,135,39956.552650463,2009-05-23,13:15:49
39.992342,116.32688,0,138,39956.5527083333,2009-05-23,13:15:54
39.992509,116.326915,0,129,39956.5527662037,2009-05-23,13:15:59
39.992674,116.326959,0,110,39956.5528240741,2009-05-23,13:16:04
39.992817,116.326831,0,112,39956.5528819444,2009-05-23,13:16:09
39.992963,116.326886,0,116,39956.5529398148,2009-05-23,13:16:14
39.993082,116.326908,0,131,39956.5529976852,2009-05-23,13:16:19
39.993227,116.326926,0,145,39956.5530555556,2009-05-23,13:16:24
39.993357,116.326983,0,185,39956.5531134259,2009-05-23,13:16:29
39.993473,116.327018,0,220,39956.5531712963,2009-05-23,13:16:34
39.993587,116.326976,0,254,39956.5532291667,2009-05-23,13:16:39
39.99372,116.326944,0,257,39956.553287037,2009-05-23,13:16:44
39.993875,116.326903,0,241,39956.5533449074,2009-05-23,13:16:49
39.994041,116.326923,0,243,39956.5534027778,2009-05-23,13:16:54
39.994219,116.326943,0,240,39956.5534606481,2009-05-23,13:16:59
39.994422,116.326908,0,223,39956.5535185185,2009-05-23,13:17:04
39.994637,116.326881,0,210,39956.5535763889,2009-05-23,13:17:09
39.994893,116.326834,0,173,39956.5536342593,2009-05-23,13:17:14
39.99509,116.326787,0,162,39956.5536921296,2009-05-23,13:17:19
39.995232,116.326768,0,166,39956.55375,2009-05-23,13:17:24
39.995383,116.326749,0,166,39956.5538078704,2009-05-23,13:17:29
39.995575,116.326714,0,176,39956.5538657407,2009-05-23,13:17:34
39.995793,116.326699,0,166,39956.5539236111,2009-05-23,13:17:39
39.995998,116.326673,0,156,39956.5539814815,2009-05-23,13:17:44
39.996179,116.32672,0,149,39956.5540393519,2009-05-23,13:17:49
39.996344,116.326772,0,148,39956.5540972222,2009-05-23,13:17:54
39.996541,116.326774,0,136,39956.5541550926,2009-05-23,13:17:59
39.996739,116.326741,0,127,39956.554212963,2009-05-23,13:18:04
39.996914,116.326746,0,134,39956.5542708333,2009-05-23,13:18:09
39.997131,116.326725,0,129,39956.5543287037,2009-05-23,13:18:14
39.99732,116.326721,0,133,39956.5543865741,2009-05-23,13:18:19
39.997505,116.326815,0,148,39956.5544444444,2009-05-23,13:18:24
39.997726,116.326812,0,141,39956.5545023148,2009-05-23,13:18:29
39.997926,116.326798,0,137,39956.5545601852,2009-05-23,13:18:34
39.998113,116.32677,0,136,39956.5546180556,2009-05-23,13:18:39
39.998295,116.326709,0,136,39956.5546759259,2009-05-23,13:18:44
39.998489,116.32669,0,136,39956.5547337963,2009-05-23,13:18:49
39.998688,116.326679,0,134,39956.5547916667,2009-05-23,13:18:54
39.998909,116.326697,0,131,39956.554849537,2009-05-23,13:18:59
39.999118,116.326709,0,124,39956.5549074074,2009-05-23,13:19:04
39.99929,116.326755,0,128,39956.5549652778,2009-05-23,13:19:09
39.999427,116.32695,0,126,39956.5550231481,2009-05-23,13:19:14
39.999608,116.327067,0,125,39956.5550810185,2009-05-23,13:19:19
39.999807,116.327125,0,117,39956.5551388889,2009-05-23,13:19:24
39.999905,116.327233,0,107,39956.5551967593,2009-05-23,13:19:29
39.999922,116.327265,0,107,39956.5552546296,2009-05-23,13:19:34
39.999922,116.327265,0,107,39956.5552893518,2009-05-23,13:19:37
39.999918,116.327263,0,106,39956.5553125,2009-05-23,13:19:39
39.999946,116.327291,0,104,39956.5553703704,2009-05-23,13:19:44
40.000006,116.327304,0,102,39956.5554282407,2009-05-23,13:19:49
40.000059,116.327297,0,97,39956.5554861111,2009-05-23,13:19:54
40.000077,116.327297,0,88,39956.5555439815,2009-05-23,13:19:59
40.000089,116.327249,0,79,39956.5556018518,2009-05-23,13:20:04
40.000038,116.327247,0,75,39956.5556597222,2009-05-23,13:20:09
39.999984,116.32724,0,72,39956.5557175926,2009-05-23,13:20:14
39.999972,116.327239,0,70,39956.555775463,2009-05-23,13:20:19
39.99999,116.32725,0,70,39956.5558333333,2009-05-23,13:20:24
40.000027,116.327304,0,69,39956.5558912037,2009-05-23,13:20:29
40.000086,116.327368,0,69,39956.5559490741,2009-05-23,13:20:34
40.000142,116.327318,0,68,39956.5560069444,2009-05-23,13:20:39
40.000207,116.327318,0,68,39956.5560648148,2009-05-23,13:20:44
40.000258,116.327341,0,67,39956.5561226852,2009-05-23,13:20:49
40.000315,116.327358,0,66,39956.5561805556,2009-05-23,13:20:54
40.000323,116.327503,0,65,39956.5562384259,2009-05-23,13:20:59
40.000352,116.327559,0,64,39956.5562962963,2009-05-23,13:21:04
40.000336,116.327545,0,63,39956.5563541667,2009-05-23,13:21:09
40.000312,116.327498,0,62,39956.556412037,2009-05-23,13:21:14
40.000339,116.327148,0,59,39956.5564699074,2009-05-23,13:21:19
40.00022,116.327043,0,58,39956.5565277778,2009-05-23,13:21:24
