# Supplementary material for: Research on differential privacy protection method based on user tendency
Source: PLoS One. 2023 Oct 26;18(10):e0288823. doi: 10.1371/journal.pone.0288823 (PMC10602288; doi:10.1371/journal.pone.0288823)
Supplement: S1 Data — (ZIP) [file pone.0288823.s001.zip › Data 5-1/000/Trajectory/20090524094557.plt]

Geolife trajectory
WGS 84
Altitude is in Feet
Reserved 3
0,2,255,My Track,0,0,2,8421376
0
39.999982,116.328806,0,-241,39957.4069097222,2009-05-24,09:45:57
40.000081,116.327888,0,-41,39957.407037037,2009-05-24,09:46:08
40.000015,116.327372,0,103,39957.4070949074,2009-05-24,09:46:13
40.000031,116.327208,0,117,39957.4071527778,2009-05-24,09:46:18
40.000015,116.327099,0,109,39957.4072106481,2009-05-24,09:46:23
40.000037,116.326964,0,124,39957.4072685185,2009-05-24,09:46:28
40.000016,116.326943,0,116,39957.4073263889,2009-05-24,09:46:33
39.999993,116.326887,0,127,39957.4073842593,2009-05-24,09:46:38
39.999971,116.326781,0,128,39957.4074421296,2009-05-24,09:46:43
39.999979,116.326704,0,125,39957.4075,2009-05-24,09:46:48
39.999954,116.326609,0,122,39957.4075578704,2009-05-24,09:46:53
39.999935,116.326497,0,121,39957.4076157407,2009-05-24,09:46:58
39.999918,116.326374,0,120,39957.4076736111,2009-05-24,09:47:03
39.999907,116.326248,0,119,39957.4077314815,2009-05-24,09:47:08
39.999912,116.32611,0,124,39957.4077893518,2009-05-24,09:47:13
39.99992,116.325976,0,127,39957.4078472222,2009-05-24,09:47:18
39.99991,116.325838,0,130,39957.4079050926,2009-05-24,09:47:23
39.999875,116.325717,0,129,39957.407962963,2009-05-24,09:47:28
39.999854,116.325577,0,133,39957.4080208333,2009-05-24,09:47:33
39.999846,116.325439,0,134,39957.4080787037,2009-05-24,09:47:38
39.999854,116.325317,0,136,39957.4081365741,2009-05-24,09:47:43
39.999845,116.325199,0,149,39957.4081944444,2009-05-24,09:47:48
39.999867,116.325009,0,145,39957.4082523148,2009-05-24,09:47:53
39.999839,116.324831,0,147,39957.4083101852,2009-05-24,09:47:58
39.999861,116.3247,0,149,39957.4083680556,2009-05-24,09:48:03
39.999934,116.324616,0,139,39957.4084259259,2009-05-24,09:48:08
40.000061,116.324583,0,142,39957.4084837963,2009-05-24,09:48:13
40.000176,116.324573,0,143,39957.4085416667,2009-05-24,09:48:18
40.000301,116.324568,0,140,39957.408599537,2009-05-24,09:48:23
40.000419,116.324552,0,143,39957.4086574074,2009-05-24,09:48:28
40.000528,116.324554,0,133,39957.4087152778,2009-05-24,09:48:33
40.000661,116.324543,0,130,39957.4087731481,2009-05-24,09:48:38
40.000774,116.324517,0,133,39957.4088310185,2009-05-24,09:48:43
40.000928,116.324537,0,134,39957.4088888889,2009-05-24,09:48:48
40.001063,116.324514,0,132,39957.4089467593,2009-05-24,09:48:53
40.001179,116.324508,0,132,39957.4090046296,2009-05-24,09:48:58
40.001288,116.324521,0,135,39957.4090625,2009-05-24,09:49:03
40.001385,116.324547,0,142,39957.4091203704,2009-05-24,09:49:08
40.001522,116.32452,0,146,39957.4091782407,2009-05-24,09:49:13
40.001655,116.324517,0,154,39957.4092361111,2009-05-24,09:49:18
40.001841,116.324424,0,145,39957.4092939815,2009-05-24,09:49:23
40.001982,116.32442,0,129,39957.4093518518,2009-05-24,09:49:28
40.002125,116.324444,0,123,39957.4094097222,2009-05-24,09:49:33
40.002264,116.324443,0,119,39957.4094675926,2009-05-24,09:49:38
40.002395,116.324442,0,119,39957.409525463,2009-05-24,09:49:43
40.002539,116.32442,0,113,39957.4095833333,2009-05-24,09:49:48
40.002665,116.324408,0,120,39957.4096412037,2009-05-24,09:49:53
40.002792,116.324416,0,132,39957.4096990741,2009-05-24,09:49:58
40.002909,116.324419,0,124,39957.4097569444,2009-05-24,09:50:03
40.003065,116.324416,0,123,39957.4098148148,2009-05-24,09:50:08
40.003207,116.324407,0,124,39957.4098726852,2009-05-24,09:50:13
40.003329,116.324373,0,126,39957.4099305556,2009-05-24,09:50:18
40.003452,116.324389,0,129,39957.4099884259,2009-05-24,09:50:23
40.003556,116.324376,0,135,39957.4100462963,2009-05-24,09:50:28
40.003678,116.324393,0,122,39957.4101041667,2009-05-24,09:50:33
40.003834,116.324423,0,109,39957.410162037,2009-05-24,09:50:38
40.004012,116.324422,0,100,39957.4102199074,2009-05-24,09:50:43
40.004261,116.324413,0,76,39957.4102777778,2009-05-24,09:50:48
40.004517,116.324397,0,74,39957.4103356482,2009-05-24,09:50:53
40.004715,116.324352,0,83,39957.4103935185,2009-05-24,09:50:58
40.004894,116.324317,0,83,39957.4104513889,2009-05-24,09:51:03
40.005001,116.324341,0,82,39957.4105092593,2009-05-24,09:51:08
40.005178,116.324352,0,75,39957.4105671296,2009-05-24,09:51:13
40.00534,116.324363,0,66,39957.410625,2009-05-24,09:51:18
40.005513,116.324326,0,82,39957.4106828704,2009-05-24,09:51:23
40.005657,116.324298,0,103,39957.4107407407,2009-05-24,09:51:28
40.005807,116.324276,0,101,39957.4107986111,2009-05-24,09:51:33
40.005961,116.324294,0,100,39957.4108564815,2009-05-24,09:51:38
40.006111,116.324308,0,101,39957.4109143519,2009-05-24,09:51:43
40.006255,116.324299,0,101,39957.4109722222,2009-05-24,09:51:48
40.006415,116.324284,0,100,39957.4110300926,2009-05-24,09:51:53
40.006578,116.324317,0,100,39957.411087963,2009-05-24,09:51:58
40.006742,116.324294,0,104,39957.4111458333,2009-05-24,09:52:03
40.006906,116.324271,0,106,39957.4112037037,2009-05-24,09:52:08
40.007064,116.324268,0,104,39957.4112615741,2009-05-24,09:52:13
40.007218,116.324273,0,104,39957.4113194444,2009-05-24,09:52:18
40.007365,116.324254,0,103,39957.4113773148,2009-05-24,09:52:23
40.007513,116.324239,0,100,39957.4114351852,2009-05-24,09:52:28
40.007664,116.324231,0,100,39957.4114930556,2009-05-24,09:52:33
40.007811,116.324206,0,95,39957.4115509259,2009-05-24,09:52:38
40.007964,116.324214,0,94,39957.4116087963,2009-05-24,09:52:43
40.008134,116.324204,0,86,39957.4116666667,2009-05-24,09:52:48
40.008296,116.3242,0,80,39957.411724537,2009-05-24,09:52:53
40.008454,116.324193,0,77,39957.4117824074,2009-05-24,09:52:58
40.008612,116.32418,0,73,39957.4118402778,2009-05-24,09:53:03
40.008773,116.324179,0,75,39957.4118981481,2009-05-24,09:53:08
40.008927,116.324178,0,75,39957.4119560185,2009-05-24,09:53:13
40.009073,116.324176,0,75,39957.4120138889,2009-05-24,09:53:18
40.009211,116.324175,0,79,39957.4120717593,2009-05-24,09:53:23
40.009352,116.324163,0,76,39957.4121296296,2009-05-24,09:53:28
40.009481,116.324128,0,75,39957.4121875,2009-05-24,09:53:33
40.009604,116.324081,0,69,39957.4122453704,2009-05-24,09:53:38
40.009682,116.323954,0,74,39957.4123032407,2009-05-24,09:53:43
40.009687,116.323757,0,79,39957.4123611111,2009-05-24,09:53:48
40.00969,116.323589,0,81,39957.4124189815,2009-05-24,09:53:53
40.0097,116.323399,0,83,39957.4124768519,2009-05-24,09:53:58
40.009708,116.323215,0,85,39957.4125347222,2009-05-24,09:54:03
40.009695,116.323046,0,87,39957.4125925926,2009-05-24,09:54:08
40.009663,116.322904,0,93,39957.412650463,2009-05-24,09:54:13
40.009651,116.322766,0,93,39957.4127083333,2009-05-24,09:54:18
40.009659,116.322645,0,94,39957.4127662037,2009-05-24,09:54:23
40.009712,116.322575,0,93,39957.4128240741,2009-05-24,09:54:28
40.009783,116.322562,0,92,39957.4128819444,2009-05-24,09:54:33
40.009862,116.322565,0,97,39957.4129398148,2009-05-24,09:54:38
40.009938,116.322564,0,101,39957.4129976852,2009-05-24,09:54:43
40.01001,116.322559,0,106,39957.4130555556,2009-05-24,09:54:48
40.010033,116.32242,0,107,39957.4131134259,2009-05-24,09:54:53
40.010062,116.322335,0,106,39957.4131712963,2009-05-24,09:54:58
40.010097,116.322238,0,106,39957.4132291667,2009-05-24,09:55:03
40.010125,116.322159,0,108,39957.413287037,2009-05-24,09:55:08
40.010073,116.322035,0,111,39957.4133449074,2009-05-24,09:55:13
40.010049,116.321913,0,116,39957.4134027778,2009-05-24,09:55:18
40.010018,116.321841,0,121,39957.4134606481,2009-05-24,09:55:23
40.009974,116.321774,0,127,39957.4135185185,2009-05-24,09:55:28
40.009885,116.321694,0,132,39957.4135763889,2009-05-24,09:55:33
40.009839,116.321631,0,142,39957.4136342593,2009-05-24,09:55:38
40.00979,116.321586,0,151,39957.4136921296,2009-05-24,09:55:43
40.00969,116.321534,0,162,39957.41375,2009-05-24,09:55:48
40.009243,116.321458,0,171,39957.4138078704,2009-05-24,09:55:53
40.009195,116.321273,0,202,39957.4138657407,2009-05-24,09:55:58
40.009087,116.32119,0,226,39957.4139236111,2009-05-24,09:56:03
40.009009,116.32108,0,242,39957.4139814815,2009-05-24,09:56:08
40.00899,116.320939,0,249,39957.4140393519,2009-05-24,09:56:13
40.009065,116.320809,0,257,39957.4140972222,2009-05-24,09:56:18
40.009122,116.320679,0,264,39957.4141550926,2009-05-24,09:56:23
40.009117,116.32053,0,272,39957.414212963,2009-05-24,09:56:28
40.009165,116.320446,0,275,39957.4142708333,2009-05-24,09:56:33
40.009194,116.320493,0,281,39957.4143287037,2009-05-24,09:56:38
40.009194,116.320493,0,281,39957.4143634259,2009-05-24,09:56:41
40.009193,116.320497,0,286,39957.4143865741,2009-05-24,09:56:43
40.0092,116.320482,0,288,39957.4144444444,2009-05-24,09:56:48
40.009208,116.320466,0,289,39957.4145023148,2009-05-24,09:56:53
40.009222,116.320427,0,290,39957.4145601852,2009-05-24,09:56:58
40.009243,116.320385,0,291,39957.4146180556,2009-05-24,09:57:03
40.009258,116.320345,0,292,39957.4146759259,2009-05-24,09:57:08
40.009283,116.320301,0,293,39957.4147337963,2009-05-24,09:57:13
40.009298,116.320267,0,294,39957.4147916667,2009-05-24,09:57:18
40.00931,116.320248,0,295,39957.414849537,2009-05-24,09:57:23
40.009347,116.320242,0,296,39957.4149074074,2009-05-24,09:57:28
40.009382,116.320243,0,297,39957.4149652778,2009-05-24,09:57:33
40.00941,116.320243,0,299,39957.4150231481,2009-05-24,09:57:38
40.009448,116.320231,0,300,39957.4150810185,2009-05-24,09:57:43
40.009506,116.32018,0,301,39957.4151388889,2009-05-24,09:57:48
40.009588,116.320078,0,302,39957.4151967593,2009-05-24,09:57:53
40.009616,116.320009,0,303,39957.4152546296,2009-05-24,09:57:58
40.009625,116.319978,0,304,39957.4153125,2009-05-24,09:58:03
40.009528,116.320233,0,451,39957.4191319444,2009-05-24,10:03:33
40.009528,116.320245,0,444,39957.4191898148,2009-05-24,10:03:38
40.00877,116.320787,0,262,39957.4217361111,2009-05-24,10:07:18
40.008962,116.320728,0,297,39957.4217939815,2009-05-24,10:07:23
40.008992,116.320683,0,299,39957.4218518519,2009-05-24,10:07:28
40.008992,116.320683,0,299,39957.4218865741,2009-05-24,10:07:31
40.008993,116.320683,0,299,39957.4219097222,2009-05-24,10:07:33
40.009023,116.320686,0,299,39957.4219675926,2009-05-24,10:07:38
40.009695,116.322339,0,318,39957.4224305556,2009-05-24,10:08:18
40.009695,116.322339,0,318,39957.4224652778,2009-05-24,10:08:21
40.009696,116.322338,0,318,39957.4224884259,2009-05-24,10:08:23
40.009695,116.322347,0,317,39957.4225462963,2009-05-24,10:08:28
40.009695,116.322347,0,317,39957.4225810185,2009-05-24,10:08:31
40.0097,116.32234,0,317,39957.4226041667,2009-05-24,10:08:33
40.00971,116.322328,0,317,39957.422662037,2009-05-24,10:08:38
40.01016,116.320279,0,299,39957.4231828704,2009-05-24,10:09:23
40.010258,116.31997,0,299,39957.4232407407,2009-05-24,10:09:28
40.010144,116.319837,0,300,39957.4232986111,2009-05-24,10:09:33
40.010108,116.319633,0,300,39957.4233564815,2009-05-24,10:09:38
40.010102,116.319503,0,300,39957.4234143518,2009-05-24,10:09:43
40.010125,116.319446,0,300,39957.4234722222,2009-05-24,10:09:48
40.010128,116.319438,0,300,39957.4235300926,2009-05-24,10:09:53
40.010128,116.319438,0,300,39957.4235648148,2009-05-24,10:09:56
40.010125,116.319443,0,300,39957.423587963,2009-05-24,10:09:58
40.010057,116.319639,0,299,39957.4236458333,2009-05-24,10:10:03
40.010007,116.319871,0,297,39957.4237037037,2009-05-24,10:10:08
40.010026,116.319887,0,297,39957.4237615741,2009-05-24,10:10:13
40.010026,116.319887,0,297,39957.4237962963,2009-05-24,10:10:16
40.01003,116.31988,0,297,39957.4238194444,2009-05-24,10:10:18
40.010041,116.319865,0,297,39957.4238773148,2009-05-24,10:10:23
40.01004,116.319892,0,297,39957.4239351852,2009-05-24,10:10:28
40.010183,116.32055,0,300,39957.4241087963,2009-05-24,10:10:43
40.010119,116.320532,0,300,39957.4241666667,2009-05-24,10:10:48
40.010093,116.320504,0,300,39957.424224537,2009-05-24,10:10:53
40.010007,116.32054,0,300,39957.4242824074,2009-05-24,10:10:58
40.009954,116.320571,0,300,39957.4243402778,2009-05-24,10:11:03
40.009984,116.320529,0,300,39957.4243981481,2009-05-24,10:11:08
40.010039,116.320439,0,300,39957.4244560185,2009-05-24,10:11:13
40.010076,116.320374,0,301,39957.4245138889,2009-05-24,10:11:18
40.010067,116.32037,0,301,39957.4245717593,2009-05-24,10:11:23
40.01005,116.320384,0,301,39957.4246296296,2009-05-24,10:11:28
40.010049,116.320385,0,301,39957.4246875,2009-05-24,10:11:33
40.010049,116.320385,0,301,39957.4247222222,2009-05-24,10:11:36
40.010047,116.320392,0,301,39957.4247453704,2009-05-24,10:11:38
40.010052,116.320381,0,301,39957.4248032407,2009-05-24,10:11:43
40.010071,116.320351,0,301,39957.4248611111,2009-05-24,10:11:48
40.0101,116.320326,0,301,39957.4249189815,2009-05-24,10:11:53
40.010103,116.320322,0,301,39957.4249768518,2009-05-24,10:11:58
40.010106,116.320323,0,301,39957.4250347222,2009-05-24,10:12:03
40.010106,116.320323,0,301,39957.4250694444,2009-05-24,10:12:06
40.010105,116.320328,0,301,39957.4250925926,2009-05-24,10:12:08
40.01011,116.320318,0,301,39957.425150463,2009-05-24,10:12:13
40.010136,116.320312,0,301,39957.4252083333,2009-05-24,10:12:18
40.010138,116.320305,0,301,39957.4252662037,2009-05-24,10:12:23
40.010138,116.320304,0,301,39957.4253240741,2009-05-24,10:12:28
40.010137,116.320305,0,301,39957.4253819444,2009-05-24,10:12:33
40.010137,116.320305,0,301,39957.4254166667,2009-05-24,10:12:36
40.010137,116.320307,0,301,39957.4254398148,2009-05-24,10:12:38
40.010133,116.320318,0,301,39957.4254976852,2009-05-24,10:12:43
40.010136,116.320313,0,301,39957.4255555556,2009-05-24,10:12:48
40.010136,116.320313,0,301,39957.4256481482,2009-05-24,10:12:56
40.010139,116.320311,0,301,39957.4256712963,2009-05-24,10:12:58
40.010241,116.320172,0,284,39957.4265972222,2009-05-24,10:14:18
40.010241,116.320172,0,284,39957.4266319444,2009-05-24,10:14:21
40.01024,116.320173,0,285,39957.4266550926,2009-05-24,10:14:23
40.010242,116.320187,0,291,39957.426712963,2009-05-24,10:14:28
40.01024,116.320218,0,314,39957.4267708333,2009-05-24,10:14:33
40.010169,116.320272,0,302,39957.4268287037,2009-05-24,10:14:38
40.010145,116.320267,0,301,39957.4268865741,2009-05-24,10:14:43
40.010156,116.320263,0,301,39957.4269444444,2009-05-24,10:14:48
40.01016,116.320256,0,301,39957.4270023148,2009-05-24,10:14:53
40.01016,116.320256,0,301,39957.427037037,2009-05-24,10:14:56
40.010165,116.320248,0,301,39957.4270601852,2009-05-24,10:14:58
40.010194,116.320239,0,301,39957.4271180556,2009-05-24,10:15:03
40.010307,116.320216,0,301,39957.4271759259,2009-05-24,10:15:08
40.010392,116.320199,0,300,39957.4272337963,2009-05-24,10:15:13
40.010439,116.320217,0,300,39957.4272916667,2009-05-24,10:15:18
40.0105,116.320223,0,300,39957.427349537,2009-05-24,10:15:23
40.01051,116.320234,0,300,39957.4274074074,2009-05-24,10:15:28
40.010506,116.320267,0,300,39957.4274652778,2009-05-24,10:15:33
40.010458,116.320262,0,300,39957.4275231481,2009-05-24,10:15:38
40.010395,116.320303,0,300,39957.4275810185,2009-05-24,10:15:43
40.010349,116.320342,0,300,39957.4276388889,2009-05-24,10:15:48
40.010342,116.320319,0,300,39957.4276967593,2009-05-24,10:15:53
40.01035,116.320267,0,300,39957.4277546296,2009-05-24,10:15:58
40.01035,116.320267,0,300,39957.4277893519,2009-05-24,10:16:01
40.010356,116.320259,0,300,39957.4278125,2009-05-24,10:16:03
40.009861,116.320376,0,302,39957.4279282407,2009-05-24,10:16:13
40.009992,116.320344,0,301,39957.4279861111,2009-05-24,10:16:18
40.009992,116.320344,0,301,39957.4280208333,2009-05-24,10:16:21
40.009995,116.320338,0,301,39957.4280439815,2009-05-24,10:16:23
40.010017,116.320389,0,301,39957.4281018519,2009-05-24,10:16:28
40.010031,116.320433,0,301,39957.4281597222,2009-05-24,10:16:33
40.010043,116.32042,0,301,39957.4282175926,2009-05-24,10:16:38
40.010046,116.320411,0,301,39957.428275463,2009-05-24,10:16:43
40.010018,116.320434,0,301,39957.4283333333,2009-05-24,10:16:48
40.009974,116.320402,0,301,39957.4283912037,2009-05-24,10:16:53
40.010014,116.32037,0,301,39957.4284490741,2009-05-24,10:16:58
40.010056,116.320343,0,301,39957.4285069444,2009-05-24,10:17:03
40.010095,116.320306,0,301,39957.4285648148,2009-05-24,10:17:08
40.010126,116.320265,0,301,39957.4286226852,2009-05-24,10:17:13
40.010142,116.320278,0,302,39957.4286805556,2009-05-24,10:17:18
40.010178,116.320322,0,302,39957.4287384259,2009-05-24,10:17:23
40.010215,116.320315,0,302,39957.4287962963,2009-05-24,10:17:28
40.01026,116.320289,0,302,39957.4288541667,2009-05-24,10:17:33
40.010291,116.32024,0,302,39957.428912037,2009-05-24,10:17:38
40.010294,116.320198,0,302,39957.4289699074,2009-05-24,10:17:43
40.01036,116.320069,0,302,39957.4290277778,2009-05-24,10:17:48
40.01041,116.319985,0,302,39957.4290856481,2009-05-24,10:17:53
40.010344,116.31986,0,304,39957.4291435185,2009-05-24,10:17:58
40.010244,116.319988,0,307,39957.4292013889,2009-05-24,10:18:03
40.010198,116.320099,0,308,39957.4292592593,2009-05-24,10:18:08
40.009766,116.320477,0,301,39957.4301273148,2009-05-24,10:19:23
40.009698,116.320712,0,301,39957.4301851852,2009-05-24,10:19:28
40.009617,116.320938,0,302,39957.4302430556,2009-05-24,10:19:33
40.008665,116.321545,0,312,39957.4304166667,2009-05-24,10:19:48
40.009293,116.32048,0,305,39957.4307060185,2009-05-24,10:20:13
40.00928,116.320454,0,297,39957.4307638889,2009-05-24,10:20:18
40.009237,116.32047,0,302,39957.4308217593,2009-05-24,10:20:23
40.009233,116.320481,0,304,39957.4308796296,2009-05-24,10:20:28
40.009239,116.320495,0,303,39957.4309375,2009-05-24,10:20:33
40.009257,116.320462,0,303,39957.4309953704,2009-05-24,10:20:38
40.009269,116.32044,0,301,39957.4310532407,2009-05-24,10:20:43
40.009271,116.320437,0,300,39957.4311111111,2009-05-24,10:20:48
40.009274,116.320432,0,300,39957.4311689815,2009-05-24,10:20:53
40.009274,116.320434,0,299,39957.4312268518,2009-05-24,10:20:58
40.009274,116.320434,0,299,39957.4312615741,2009-05-24,10:21:01
40.009278,116.320426,0,299,39957.4312847222,2009-05-24,10:21:03
40.009259,116.320377,0,288,39957.4313425926,2009-05-24,10:21:08
40.009224,116.320447,0,266,39957.431400463,2009-05-24,10:21:13
40.009216,116.320537,0,246,39957.4314583333,2009-05-24,10:21:18
40.009189,116.320606,0,245,39957.4315162037,2009-05-24,10:21:23
40.009168,116.320689,0,238,39957.4315740741,2009-05-24,10:21:28
40.009129,116.320794,0,228,39957.4316319444,2009-05-24,10:21:33
40.009083,116.320888,0,212,39957.4316898148,2009-05-24,10:21:38
40.009037,116.320986,0,204,39957.4317476852,2009-05-24,10:21:43
40.008989,116.321092,0,196,39957.4318055556,2009-05-24,10:21:48
40.008933,116.321178,0,187,39957.4318634259,2009-05-24,10:21:53
40.008919,116.321275,0,177,39957.4319212963,2009-05-24,10:21:58
40.008964,116.321381,0,162,39957.4319791667,2009-05-24,10:22:03
40.009041,116.321482,0,143,39957.432037037,2009-05-24,10:22:08
40.009122,116.321599,0,133,39957.4320949074,2009-05-24,10:22:13
40.009216,116.321717,0,122,39957.4321527778,2009-05-24,10:22:18
40.009325,116.321828,0,111,39957.4322106481,2009-05-24,10:22:23
40.009427,116.321932,0,98,39957.4322685185,2009-05-24,10:22:28
40.009521,116.322064,0,86,39957.4323263889,2009-05-24,10:22:33
40.009573,116.322208,0,75,39957.4323842593,2009-05-24,10:22:38
40.009585,116.322351,0,64,39957.4324421296,2009-05-24,10:22:43
40.009601,116.322482,0,52,39957.4325,2009-05-24,10:22:48
40.009517,116.322572,0,52,39957.4325578704,2009-05-24,10:22:53
40.009397,116.322646,0,49,39957.4326157407,2009-05-24,10:22:58
40.009257,116.322671,0,47,39957.4326736111,2009-05-24,10:23:03
40.009099,116.322677,0,61,39957.4327314815,2009-05-24,10:23:08
40.008979,116.322669,0,70,39957.4327893518,2009-05-24,10:23:13
40.008884,116.32266,0,80,39957.4328472222,2009-05-24,10:23:18
40.0088,116.322668,0,86,39957.4329050926,2009-05-24,10:23:23
40.008728,116.322654,0,93,39957.432962963,2009-05-24,10:23:28
40.00867,116.322665,0,98,39957.4330208333,2009-05-24,10:23:33
40.008617,116.322646,0,100,39957.4330787037,2009-05-24,10:23:38
40.008615,116.322582,0,124,39957.4331365741,2009-05-24,10:23:43
40.008612,116.322587,0,128,39957.4331944444,2009-05-24,10:23:48
40.008611,116.322587,0,129,39957.4332523148,2009-05-24,10:23:53
40.008611,116.322587,0,129,39957.433287037,2009-05-24,10:23:56
40.00861,116.322587,0,130,39957.4333101852,2009-05-24,10:23:58
40.008603,116.32261,0,131,39957.4333680556,2009-05-24,10:24:03
40.008548,116.322659,0,132,39957.4334259259,2009-05-24,10:24:08
40.008465,116.322664,0,132,39957.4334837963,2009-05-24,10:24:13
40.008392,116.322687,0,136,39957.4335416667,2009-05-24,10:24:18
40.008333,116.322667,0,130,39957.433599537,2009-05-24,10:24:23
40.008281,116.322661,0,128,39957.4336574074,2009-05-24,10:24:28
40.008229,116.32267,0,127,39957.4337152778,2009-05-24,10:24:33
40.008163,116.322669,0,128,39957.4337731482,2009-05-24,10:24:38
40.008078,116.322669,0,129,39957.4338310185,2009-05-24,10:24:43
40.007991,116.322663,0,128,39957.4338888889,2009-05-24,10:24:48
40.007887,116.32266,0,130,39957.4339467593,2009-05-24,10:24:53
40.007804,116.322667,0,134,39957.4340046296,2009-05-24,10:24:58
40.007738,116.322795,0,132,39957.4340625,2009-05-24,10:25:03
40.007703,116.322933,0,136,39957.4341203704,2009-05-24,10:25:08
40.007697,116.323081,0,135,39957.4341782407,2009-05-24,10:25:13
40.007685,116.323217,0,135,39957.4342361111,2009-05-24,10:25:18
40.007679,116.323355,0,134,39957.4342939815,2009-05-24,10:25:23
40.007687,116.323497,0,133,39957.4343518519,2009-05-24,10:25:28
40.007698,116.32364,0,132,39957.4344097222,2009-05-24,10:25:33
40.00769,116.323792,0,133,39957.4344675926,2009-05-24,10:25:38
40.007675,116.323933,0,138,39957.434525463,2009-05-24,10:25:43
40.007675,116.324068,0,140,39957.4345833333,2009-05-24,10:25:48
40.00766,116.324142,0,143,39957.4346412037,2009-05-24,10:25:53
40.007596,116.324136,0,145,39957.4346990741,2009-05-24,10:25:58
40.007504,116.324131,0,149,39957.4347569444,2009-05-24,10:26:03
40.007392,116.324137,0,153,39957.4348148148,2009-05-24,10:26:08
40.007273,116.324142,0,154,39957.4348726852,2009-05-24,10:26:13
40.007157,116.324163,0,161,39957.4349305556,2009-05-24,10:26:18
40.007013,116.32418,0,148,39957.4349884259,2009-05-24,10:26:23
40.0069,116.32417,0,151,39957.4350462963,2009-05-24,10:26:28
40.006779,116.324173,0,151,39957.4351041667,2009-05-24,10:26:33
40.006673,116.324143,0,165,39957.435162037,2009-05-24,10:26:38
40.006542,116.324157,0,169,39957.4352199074,2009-05-24,10:26:43
40.006406,116.324184,0,177,39957.4352777778,2009-05-24,10:26:48
40.006254,116.324309,0,190,39957.4353356481,2009-05-24,10:26:53
40.006126,116.324277,0,204,39957.4353935185,2009-05-24,10:26:58
40.006011,116.324264,0,205,39957.4354513889,2009-05-24,10:27:03
40.005883,116.324226,0,217,39957.4355092593,2009-05-24,10:27:08
40.005742,116.324224,0,226,39957.4355671296,2009-05-24,10:27:13
40.005593,116.324208,0,242,39957.435625,2009-05-24,10:27:18
40.005461,116.324181,0,256,39957.4356828704,2009-05-24,10:27:23
40.005351,116.32417,0,259,39957.4357407407,2009-05-24,10:27:28
40.005217,116.324173,0,260,39957.4357986111,2009-05-24,10:27:33
40.005087,116.324168,0,268,39957.4358564815,2009-05-24,10:27:38
40.004937,116.32414,0,261,39957.4359143519,2009-05-24,10:27:43
40.004798,116.324169,0,259,39957.4359722222,2009-05-24,10:27:48
40.00464,116.324213,0,255,39957.4360300926,2009-05-24,10:27:53
40.004501,116.324219,0,244,39957.436087963,2009-05-24,10:27:58
40.004395,116.324204,0,243,39957.4361458333,2009-05-24,10:28:03
40.004277,116.324197,0,248,39957.4362037037,2009-05-24,10:28:08
40.004145,116.324221,0,252,39957.4362615741,2009-05-24,10:28:13
40.004032,116.324232,0,258,39957.4363194444,2009-05-24,10:28:18
40.003929,116.32424,0,264,39957.4363773148,2009-05-24,10:28:23
40.0038,116.324226,0,271,39957.4364351852,2009-05-24,10:28:28
40.003721,116.324263,0,274,39957.4364930556,2009-05-24,10:28:33
40.003646,116.324408,0,282,39957.4365509259,2009-05-24,10:28:38
40.003634,116.324573,0,284,39957.4366087963,2009-05-24,10:28:43
40.003624,116.324726,0,276,39957.4366666667,2009-05-24,10:28:48
40.003616,116.324898,0,271,39957.436724537,2009-05-24,10:28:53
40.003492,116.324926,0,263,39957.4367824074,2009-05-24,10:28:58
40.003355,116.324957,0,255,39957.4368402778,2009-05-24,10:29:03
40.00321,116.325003,0,249,39957.4368981481,2009-05-24,10:29:08
40.003075,116.325013,0,238,39957.4369560185,2009-05-24,10:29:13
40.00294,116.325038,0,231,39957.4370138889,2009-05-24,10:29:18
40.002811,116.325064,0,223,39957.4370717593,2009-05-24,10:29:23
40.002681,116.325104,0,217,39957.4371296296,2009-05-24,10:29:28
40.002554,116.325106,0,211,39957.4371875,2009-05-24,10:29:33
40.002456,116.325228,0,206,39957.4372453704,2009-05-24,10:29:38
40.002404,116.325386,0,201,39957.4373032407,2009-05-24,10:29:43
40.002312,116.325545,0,194,39957.4373611111,2009-05-24,10:29:48
40.002268,116.325666,0,190,39957.4374189815,2009-05-24,10:29:53
40.002285,116.32585,0,178,39957.4374768519,2009-05-24,10:29:58
40.002367,116.326043,0,157,39957.4375347222,2009-05-24,10:30:03
40.002375,116.326211,0,146,39957.4375925926,2009-05-24,10:30:08
40.00235,116.326382,0,136,39957.437650463,2009-05-24,10:30:13
40.002331,116.326544,0,136,39957.4377083333,2009-05-24,10:30:18
40.002234,116.326618,0,150,39957.4377662037,2009-05-24,10:30:23
40.00211,116.326635,0,141,39957.4378240741,2009-05-24,10:30:28
40.002002,116.326642,0,151,39957.4378819444,2009-05-24,10:30:33
40.001909,116.326671,0,155,39957.4379398148,2009-05-24,10:30:38
40.001819,116.326698,0,159,39957.4379976852,2009-05-24,10:30:43
40.001719,116.326711,0,160,39957.4380555556,2009-05-24,10:30:48
40.001628,116.326756,0,164,39957.4381134259,2009-05-24,10:30:53
40.001549,116.326735,0,171,39957.4381712963,2009-05-24,10:30:58
40.001497,116.326833,0,176,39957.4382291667,2009-05-24,10:31:03
40.001423,116.326905,0,176,39957.438287037,2009-05-24,10:31:08
40.001342,116.326888,0,179,39957.4383449074,2009-05-24,10:31:13
40.001266,116.326883,0,180,39957.4384027778,2009-05-24,10:31:18
40.001196,116.326902,0,184,39957.4384606481,2009-05-24,10:31:23
40.001119,116.326899,0,185,39957.4385185185,2009-05-24,10:31:28
40.000997,116.326965,0,183,39957.4385763889,2009-05-24,10:31:33
40.000883,116.326933,0,185,39957.4386342593,2009-05-24,10:31:38
40.000705,116.327035,0,194,39957.4386921296,2009-05-24,10:31:43
40.000488,116.3271,0,187,39957.43875,2009-05-24,10:31:48
40.000305,116.327122,0,176,39957.4387962963,2009-05-24,10:31:52
40.000112,116.327147,0,172,39957.4388541667,2009-05-24,10:31:57
40.000033,116.327182,0,173,39957.438912037,2009-05-24,10:32:02
40.000023,116.327189,0,171,39957.4389699074,2009-05-24,10:32:07
40.000006,116.327187,0,163,39957.4390277778,2009-05-24,10:32:12
40.000006,116.327187,0,163,39957.4390625,2009-05-24,10:32:15
40.000003,116.327192,0,163,39957.4390856481,2009-05-24,10:32:17
39.999994,116.327249,0,161,39957.4391435185,2009-05-24,10:32:22
40.000006,116.327306,0,174,39957.4392013889,2009-05-24,10:32:27
40.00002,116.327324,0,175,39957.4392592593,2009-05-24,10:32:32
40.00004,116.327362,0,175,39957.4393171296,2009-05-24,10:32:37
40.00006,116.327385,0,174,39957.439375,2009-05-24,10:32:42
40.000085,116.327387,0,173,39957.4394328704,2009-05-24,10:32:47
40.000125,116.327395,0,173,39957.4394907407,2009-05-24,10:32:52
40.000159,116.327401,0,172,39957.4395486111,2009-05-24,10:32:57
40.000168,116.327403,0,172,39957.4396064815,2009-05-24,10:33:02
40.000156,116.327366,0,172,39957.4396643518,2009-05-24,10:33:07
40.000156,116.327353,0,172,39957.4397222222,2009-05-24,10:33:12
