# Supplementary material for: Research on differential privacy protection method based on user tendency
Source: PLoS One. 2023 Oct 26;18(10):e0288823. doi: 10.1371/journal.pone.0288823 (PMC10602288; doi:10.1371/journal.pone.0288823)
Supplement: S1 Data — (ZIP) [file pone.0288823.s001.zip › Data 5-1/000/Trajectory/20090524215455.plt]

Geolife trajectory
WGS 84
Altitude is in Feet
Reserved 3
0,2,255,My Track,0,0,2,8421376
0
39.999953,116.327141,0,136,39957.9131365741,2009-05-24,21:54:55
39.999936,116.327165,0,133,39957.9131944444,2009-05-24,21:55:00
39.999927,116.327167,0,132,39957.9132523148,2009-05-24,21:55:05
39.999933,116.3271,0,133,39957.9133101852,2009-05-24,21:55:10
39.999699,116.32704,0,133,39957.9133680556,2009-05-24,21:55:15
39.999665,116.326927,0,127,39957.9134259259,2009-05-24,21:55:20
39.999546,116.32681,0,116,39957.9134837963,2009-05-24,21:55:25
39.999365,116.326694,0,104,39957.9135416667,2009-05-24,21:55:30
39.999282,116.32654,0,101,39957.913599537,2009-05-24,21:55:35
39.999218,116.32637,0,101,39957.9136574074,2009-05-24,21:55:40
39.999183,116.326206,0,100,39957.9137152778,2009-05-24,21:55:45
39.999168,116.326023,0,96,39957.9137731481,2009-05-24,21:55:50
39.999163,116.325848,0,89,39957.9138310185,2009-05-24,21:55:55
39.999165,116.325653,0,84,39957.9138888889,2009-05-24,21:56:00
39.999066,116.325528,0,75,39957.9139467593,2009-05-24,21:56:05
39.999062,116.325394,0,66,39957.9140046296,2009-05-24,21:56:10
39.999145,116.325133,0,55,39957.9140625,2009-05-24,21:56:15
39.999558,116.324899,0,42,39957.9141203704,2009-05-24,21:56:20
39.999583,116.324821,0,41,39957.9141782407,2009-05-24,21:56:25
39.999611,116.324824,0,37,39957.9142361111,2009-05-24,21:56:30
39.999642,116.324825,0,39,39957.9142939815,2009-05-24,21:56:35
39.999697,116.324856,0,38,39957.9143518518,2009-05-24,21:56:40
39.999763,116.324899,0,37,39957.9144097222,2009-05-24,21:56:45
39.999842,116.324937,0,35,39957.9144675926,2009-05-24,21:56:50
39.999917,116.324964,0,33,39957.914525463,2009-05-24,21:56:55
40.000011,116.324936,0,30,39957.9145833333,2009-05-24,21:57:00
40.000457,116.324686,0,26,39957.9146412037,2009-05-24,21:57:05
40.000531,116.324735,0,26,39957.9146990741,2009-05-24,21:57:10
40.000469,116.324773,0,25,39957.9147569444,2009-05-24,21:57:15
40.000461,116.324817,0,24,39957.9148148148,2009-05-24,21:57:20
40.000469,116.324853,0,25,39957.9148726852,2009-05-24,21:57:25
40.000502,116.324897,0,26,39957.9149305556,2009-05-24,21:57:30
40.000676,116.324835,0,26,39957.9149884259,2009-05-24,21:57:35
40.001045,116.324604,0,23,39957.9150462963,2009-05-24,21:57:40
40.001567,116.324403,0,21,39957.9151041667,2009-05-24,21:57:45
40.001717,116.324453,0,20,39957.915162037,2009-05-24,21:57:50
40.001693,116.324542,0,17,39957.9152199074,2009-05-24,21:57:55
40.001628,116.324617,0,20,39957.9152777778,2009-05-24,21:58:00
40.001599,116.324628,0,36,39957.9153356481,2009-05-24,21:58:05
40.001635,116.324668,0,42,39957.9153935185,2009-05-24,21:58:10
40.001659,116.324697,0,56,39957.9154513889,2009-05-24,21:58:15
40.001812,116.32465,0,62,39957.9155092593,2009-05-24,21:58:20
40.002424,116.324392,0,52,39957.9155671296,2009-05-24,21:58:25
40.002654,116.324404,0,59,39957.915625,2009-05-24,21:58:30
40.002806,116.324435,0,70,39957.9156828704,2009-05-24,21:58:35
40.00287,116.324458,0,90,39957.9157407407,2009-05-24,21:58:40
40.002966,116.324454,0,100,39957.9157986111,2009-05-24,21:58:45
40.003081,116.324432,0,101,39957.9158564815,2009-05-24,21:58:50
40.003263,116.324401,0,108,39957.9159143518,2009-05-24,21:58:55
40.003377,116.324429,0,129,39957.9159722222,2009-05-24,21:59:00
40.003403,116.324473,0,139,39957.9160300926,2009-05-24,21:59:05
40.003471,116.324498,0,155,39957.916087963,2009-05-24,21:59:10
40.003537,116.324488,0,163,39957.9161458333,2009-05-24,21:59:15
40.003573,116.324484,0,171,39957.9162037037,2009-05-24,21:59:20
40.003633,116.324496,0,174,39957.9162615741,2009-05-24,21:59:25
40.003671,116.324474,0,183,39957.9163194444,2009-05-24,21:59:30
40.003825,116.324491,0,188,39957.9163773148,2009-05-24,21:59:35
40.003858,116.324502,0,196,39957.9164351852,2009-05-24,21:59:40
40.003908,116.324519,0,199,39957.9164930556,2009-05-24,21:59:45
40.004028,116.324529,0,202,39957.9165509259,2009-05-24,21:59:50
40.004209,116.324492,0,208,39957.9166087963,2009-05-24,21:59:55
40.004506,116.324439,0,208,39957.9166666667,2009-05-24,22:00:00
40.004628,116.32444,0,212,39957.916724537,2009-05-24,22:00:05
40.004713,116.324447,0,217,39957.9167824074,2009-05-24,22:00:10
40.004829,116.324432,0,221,39957.9168402778,2009-05-24,22:00:15
40.005084,116.324362,0,223,39957.9168981481,2009-05-24,22:00:20
40.004994,116.324368,0,225,39957.9169560185,2009-05-24,22:00:25
40.004986,116.324245,0,227,39957.9170138889,2009-05-24,22:00:30
40.005073,116.324082,0,227,39957.9170717593,2009-05-24,22:00:35
40.005057,116.323959,0,222,39957.9171296296,2009-05-24,22:00:40
40.005131,116.323859,0,219,39957.9171875,2009-05-24,22:00:45
40.005161,116.323715,0,216,39957.9172453704,2009-05-24,22:00:50
40.005267,116.323551,0,212,39957.9173032407,2009-05-24,22:00:55
40.005297,116.32335,0,208,39957.9173611111,2009-05-24,22:01:00
40.005275,116.323085,0,204,39957.9174189815,2009-05-24,22:01:05
40.005472,116.322903,0,197,39957.9174768519,2009-05-24,22:01:10
40.005715,116.322751,0,188,39957.9175347222,2009-05-24,22:01:15
40.006002,116.32256,0,179,39957.9175925926,2009-05-24,22:01:20
40.006117,116.322419,0,166,39957.917650463,2009-05-24,22:01:25
40.00625,116.322261,0,155,39957.9177083333,2009-05-24,22:01:30
40.006217,116.322103,0,141,39957.9177662037,2009-05-24,22:01:35
40.006058,116.321859,0,130,39957.9178240741,2009-05-24,22:01:40
40.006147,116.32176,0,120,39957.9178819444,2009-05-24,22:01:45
40.006182,116.321705,0,110,39957.9179398148,2009-05-24,22:01:50
40.005979,116.321439,0,105,39957.9179976852,2009-05-24,22:01:55
40.006155,116.321223,0,103,39957.9180555556,2009-05-24,22:02:00
40.006162,116.321089,0,97,39957.9181134259,2009-05-24,22:02:05
40.00624,116.32096,0,95,39957.9181712963,2009-05-24,22:02:10
40.006195,116.320804,0,96,39957.9182291667,2009-05-24,22:02:15
40.005889,116.320674,0,92,39957.918287037,2009-05-24,22:02:20
40.005865,116.320675,0,81,39957.9183449074,2009-05-24,22:02:25
40.00598,116.320443,0,81,39957.9184027778,2009-05-24,22:02:30
40.005881,116.320253,0,73,39957.9184606481,2009-05-24,22:02:35
40.005934,116.320182,0,95,39957.9185185185,2009-05-24,22:02:40
40.006,116.320161,0,111,39957.9185763889,2009-05-24,22:02:45
40.006063,116.320125,0,115,39957.9186342593,2009-05-24,22:02:50
40.006281,116.320009,0,108,39957.9186921296,2009-05-24,22:02:55
40.006472,116.319951,0,108,39957.91875,2009-05-24,22:03:00
40.006599,116.319901,0,114,39957.9188078704,2009-05-24,22:03:05
40.006645,116.319859,0,115,39957.9188657407,2009-05-24,22:03:10
40.006704,116.319843,0,114,39957.9189236111,2009-05-24,22:03:15
40.006757,116.319871,0,114,39957.9189814815,2009-05-24,22:03:20
40.006799,116.319908,0,112,39957.9190393519,2009-05-24,22:03:25
40.006809,116.319916,0,110,39957.9190972222,2009-05-24,22:03:30
40.006807,116.319926,0,109,39957.9191550926,2009-05-24,22:03:35
40.006803,116.319931,0,108,39957.919212963,2009-05-24,22:03:40
40.006803,116.319931,0,108,39957.9192476852,2009-05-24,22:03:43
40.006798,116.319931,0,108,39957.9192708333,2009-05-24,22:03:45
40.006845,116.319933,0,107,39957.9193287037,2009-05-24,22:03:50
40.006943,116.319943,0,107,39957.9193865741,2009-05-24,22:03:55
40.007051,116.319983,0,107,39957.9194444444,2009-05-24,22:04:00
40.007196,116.320038,0,106,39957.9195023148,2009-05-24,22:04:05
40.007326,116.320034,0,106,39957.9195601852,2009-05-24,22:04:10
40.007494,116.319999,0,105,39957.9196180556,2009-05-24,22:04:15
40.007611,116.31992,0,106,39957.9196759259,2009-05-24,22:04:20
40.007676,116.319848,0,107,39957.9197337963,2009-05-24,22:04:25
40.007772,116.319787,0,108,39957.9197916667,2009-05-24,22:04:30
40.00786,116.319733,0,109,39957.919849537,2009-05-24,22:04:35
40.007916,116.319686,0,110,39957.9199074074,2009-05-24,22:04:40
40.00794,116.319668,0,112,39957.9199652778,2009-05-24,22:04:45
40.007968,116.319678,0,113,39957.9200231481,2009-05-24,22:04:50
40.007972,116.319706,0,115,39957.9200810185,2009-05-24,22:04:55
40.007998,116.319712,0,117,39957.9201388889,2009-05-24,22:05:00
40.008003,116.319727,0,119,39957.9201967593,2009-05-24,22:05:05
40.008029,116.319747,0,122,39957.9202546296,2009-05-24,22:05:10
40.00807,116.319771,0,127,39957.9203125,2009-05-24,22:05:15
40.008086,116.319806,0,133,39957.9203703704,2009-05-24,22:05:20
40.00804,116.319805,0,139,39957.9204282407,2009-05-24,22:05:25
40.008067,116.3198,0,143,39957.9204861111,2009-05-24,22:05:30
40.008142,116.319807,0,147,39957.9205439815,2009-05-24,22:05:35
40.008163,116.31984,0,149,39957.9206018519,2009-05-24,22:05:40
40.008167,116.319891,0,151,39957.9206597222,2009-05-24,22:05:45
40.008198,116.319951,0,153,39957.9207175926,2009-05-24,22:05:50
40.008177,116.320044,0,153,39957.9208333333,2009-05-24,22:06:00
40.008196,116.320053,0,149,39957.9208912037,2009-05-24,22:06:05
40.008182,116.320065,0,149,39957.9210069444,2009-05-24,22:06:15
40.008165,116.320063,0,148,39957.9214699074,2009-05-24,22:06:55
40.008159,116.319997,0,147,39957.9215277778,2009-05-24,22:07:00
40.008152,116.319849,0,145,39957.9215856481,2009-05-24,22:07:05
40.008582,116.319722,0,139,39957.9221643518,2009-05-24,22:07:55
40.008703,116.319737,0,140,39957.9222222222,2009-05-24,22:08:00
40.008762,116.319741,0,141,39957.9222800926,2009-05-24,22:08:05
40.008829,116.319656,0,141,39957.922337963,2009-05-24,22:08:10
40.00892,116.319564,0,142,39957.9223958333,2009-05-24,22:08:15
40.009048,116.319444,0,141,39957.9224537037,2009-05-24,22:08:20
40.009257,116.319284,0,137,39957.9228009259,2009-05-24,22:08:50
40.009257,116.319284,0,137,39957.9228356481,2009-05-24,22:08:53
40.009255,116.319289,0,137,39957.9228587963,2009-05-24,22:08:55
40.009252,116.3193,0,137,39957.922974537,2009-05-24,22:09:05
40.00925,116.319304,0,137,39957.9230324074,2009-05-24,22:09:10
40.009249,116.319307,0,137,39957.9230902778,2009-05-24,22:09:15
40.009248,116.319308,0,137,39957.9231481481,2009-05-24,22:09:20
40.009247,116.31931,0,137,39957.9232060185,2009-05-24,22:09:25
40.009247,116.31931,0,137,39957.9232407407,2009-05-24,22:09:28
40.009248,116.319311,0,137,39957.9232638889,2009-05-24,22:09:30
40.009248,116.319335,0,137,39957.9233796296,2009-05-24,22:09:40
40.009188,116.319427,0,136,39957.9234375,2009-05-24,22:09:45
40.009114,116.3195,0,135,39957.9234953704,2009-05-24,22:09:50
40.009075,116.319534,0,134,39957.9235532407,2009-05-24,22:09:55
40.009073,116.319523,0,133,39957.9236111111,2009-05-24,22:10:00
40.009095,116.319432,0,132,39957.9236689815,2009-05-24,22:10:05
40.009118,116.319327,0,131,39957.9237268518,2009-05-24,22:10:10
40.009152,116.319251,0,130,39957.9237847222,2009-05-24,22:10:15
40.009182,116.319214,0,129,39957.9238425926,2009-05-24,22:10:20
40.009297,116.319151,0,126,39957.923900463,2009-05-24,22:10:25
40.009405,116.319069,0,125,39957.9239583333,2009-05-24,22:10:30
40.009473,116.318989,0,124,39957.9240162037,2009-05-24,22:10:35
40.009474,116.318939,0,124,39957.9240740741,2009-05-24,22:10:40
40.009419,116.318953,0,123,39957.9241319444,2009-05-24,22:10:45
40.009455,116.318939,0,115,39957.9242476852,2009-05-24,22:10:55
40.009465,116.318944,0,114,39957.9245949074,2009-05-24,22:11:25
40.009465,116.318944,0,114,39957.9246875,2009-05-24,22:11:33
40.009472,116.318939,0,114,39957.9247106481,2009-05-24,22:11:35
40.009484,116.318929,0,114,39957.9249421296,2009-05-24,22:11:55
40.009508,116.318909,0,113,39957.925,2009-05-24,22:12:00
40.009438,116.318996,0,111,39957.9250578704,2009-05-24,22:12:05
40.009345,116.319096,0,109,39957.9251157407,2009-05-24,22:12:10
40.009288,116.319124,0,108,39957.9251736111,2009-05-24,22:12:15
40.009286,116.319105,0,108,39957.9252314815,2009-05-24,22:12:20
40.009157,116.319217,0,106,39957.9252893519,2009-05-24,22:12:25
40.009043,116.31929,0,104,39957.9253472222,2009-05-24,22:12:30
40.009043,116.31929,0,104,39957.9253819444,2009-05-24,22:12:33
40.009047,116.319298,0,106,39957.9254050926,2009-05-24,22:12:35
40.008935,116.319348,0,106,39957.9255787037,2009-05-24,22:12:50
40.008865,116.319396,0,106,39957.9256365741,2009-05-24,22:12:55
40.008756,116.319396,0,108,39957.9257523148,2009-05-24,22:13:05
40.008734,116.319358,0,110,39957.9258101852,2009-05-24,22:13:10
40.008715,116.319348,0,112,39957.9258680556,2009-05-24,22:13:15
40.008731,116.319331,0,113,39957.9259259259,2009-05-24,22:13:20
40.008707,116.319334,0,114,39957.9259837963,2009-05-24,22:13:25
40.008707,116.319334,0,114,39957.9260185185,2009-05-24,22:13:28
40.008704,116.319332,0,115,39957.9260416667,2009-05-24,22:13:30
40.008718,116.319308,0,116,39957.926099537,2009-05-24,22:13:35
40.008776,116.319288,0,118,39957.9261574074,2009-05-24,22:13:40
40.008826,116.319296,0,118,39957.9262152778,2009-05-24,22:13:45
40.008827,116.319317,0,116,39957.9262731481,2009-05-24,22:13:50
40.008854,116.31936,0,116,39957.9263310185,2009-05-24,22:13:55
40.008853,116.319396,0,116,39957.9263888889,2009-05-24,22:14:00
40.008846,116.319445,0,115,39957.9264467593,2009-05-24,22:14:05
40.008868,116.319457,0,115,39957.9265046296,2009-05-24,22:14:10
40.00886,116.319467,0,115,39957.9265625,2009-05-24,22:14:15
40.008866,116.319519,0,115,39957.9266203704,2009-05-24,22:14:20
40.008903,116.319544,0,117,39957.9266782407,2009-05-24,22:14:25
40.008972,116.319548,0,117,39957.9267361111,2009-05-24,22:14:30
40.009035,116.319501,0,116,39957.9267939815,2009-05-24,22:14:35
40.009044,116.319468,0,108,39957.9268518519,2009-05-24,22:14:40
40.009062,116.319453,0,104,39957.9269097222,2009-05-24,22:14:45
40.009073,116.319485,0,106,39957.9269675926,2009-05-24,22:14:50
40.009071,116.319529,0,108,39957.927025463,2009-05-24,22:14:55
40.009039,116.319568,0,109,39957.9270833333,2009-05-24,22:15:00
40.009022,116.319632,0,109,39957.9271990741,2009-05-24,22:15:10
40.009029,116.319661,0,109,39957.9272569444,2009-05-24,22:15:15
40.009016,116.319686,0,110,39957.9273148148,2009-05-24,22:15:20
40.008911,116.319753,0,111,39957.9273726852,2009-05-24,22:15:25
40.0088,116.319799,0,112,39957.9274305556,2009-05-24,22:15:30
40.008911,116.319683,0,112,39957.927662037,2009-05-24,22:15:50
40.009127,116.319531,0,112,39957.9277199074,2009-05-24,22:15:55
40.009343,116.319349,0,112,39957.9277777778,2009-05-24,22:16:00
