# Supplementary material for: Research on differential privacy protection method based on user tendency
Source: PLoS One. 2023 Oct 26;18(10):e0288823. doi: 10.1371/journal.pone.0288823 (PMC10602288; doi:10.1371/journal.pone.0288823)
Supplement: S1 Data — (ZIP) [file pone.0288823.s001.zip › Data 5-1/000/Trajectory/20090525093647.plt]

Geolife trajectory
WGS 84
Altitude is in Feet
Reserved 3
0,2,255,My Track,0,0,2,8421376
0
40.005504,116.320902,0,492,39958.4005439815,2009-05-25,09:36:47
40.005545,116.320827,0,492,39958.4006018518,2009-05-25,09:36:52
40.005506,116.320835,0,493,39958.4006597222,2009-05-25,09:36:57
40.005349,116.320945,0,493,39958.4007060185,2009-05-25,09:37:01
40.007845,116.31957,0,61,39958.4007638889,2009-05-25,09:37:06
40.007818,116.319608,0,67,39958.4008217593,2009-05-25,09:37:11
40.007805,116.319633,0,66,39958.4008796296,2009-05-25,09:37:16
40.007784,116.319653,0,73,39958.4008912037,2009-05-25,09:37:17
40.007752,116.319687,0,76,39958.4009490741,2009-05-25,09:37:22
40.007672,116.319727,0,79,39958.4010069444,2009-05-25,09:37:27
40.007639,116.319828,0,82,39958.4010648148,2009-05-25,09:37:32
40.007646,116.319976,0,84,39958.4011226852,2009-05-25,09:37:37
40.00769,116.320121,0,88,39958.4011805556,2009-05-25,09:37:42
40.00768,116.320296,0,94,39958.4012384259,2009-05-25,09:37:47
40.007617,116.320499,0,100,39958.4012962963,2009-05-25,09:37:52
40.007624,116.320702,0,107,39958.4013541667,2009-05-25,09:37:57
40.007528,116.320947,0,114,39958.401412037,2009-05-25,09:38:02
40.007401,116.321021,0,121,39958.4014699074,2009-05-25,09:38:07
40.007242,116.321025,0,128,39958.4015277778,2009-05-25,09:38:12
40.007125,116.321014,0,134,39958.4015856481,2009-05-25,09:38:17
40.00704,116.321003,0,140,39958.4016435185,2009-05-25,09:38:22
40.00699,116.320926,0,143,39958.4017013889,2009-05-25,09:38:27
40.006971,116.320918,0,150,39958.4017592593,2009-05-25,09:38:32
40.006889,116.320823,0,156,39958.4018171296,2009-05-25,09:38:37
40.006804,116.320817,0,163,39958.401875,2009-05-25,09:38:42
40.00638,116.320934,0,171,39958.4019328704,2009-05-25,09:38:47
40.00596,116.321117,0,178,39958.4019907407,2009-05-25,09:38:52
40.005725,116.321168,0,182,39958.4020486111,2009-05-25,09:38:57
40.005627,116.321121,0,186,39958.4021064815,2009-05-25,09:39:02
40.005501,116.321078,0,188,39958.4021643519,2009-05-25,09:39:07
40.005227,116.321202,0,192,39958.4022222222,2009-05-25,09:39:12
40.005036,116.32123,0,193,39958.4022800926,2009-05-25,09:39:17
40.00492,116.321263,0,193,39958.402337963,2009-05-25,09:39:22
40.004849,116.321261,0,193,39958.4023958333,2009-05-25,09:39:27
40.004731,116.321175,0,193,39958.4024537037,2009-05-25,09:39:32
40.004649,116.321141,0,193,39958.4025115741,2009-05-25,09:39:37
40.004571,116.321106,0,194,39958.4025694444,2009-05-25,09:39:42
40.004327,116.321158,0,194,39958.4026273148,2009-05-25,09:39:47
40.003994,116.321281,0,197,39958.4026851852,2009-05-25,09:39:52
40.00383,116.321306,0,198,39958.4027430556,2009-05-25,09:39:57
40.003686,116.321276,0,202,39958.4028009259,2009-05-25,09:40:02
40.00348,116.321319,0,205,39958.4028587963,2009-05-25,09:40:07
40.003302,116.321357,0,208,39958.4029166667,2009-05-25,09:40:12
40.003225,116.321333,0,210,39958.402974537,2009-05-25,09:40:17
40.003093,116.32132,0,214,39958.4030324074,2009-05-25,09:40:22
40.002982,116.321309,0,214,39958.4030902778,2009-05-25,09:40:27
40.002836,116.321344,0,213,39958.4031481481,2009-05-25,09:40:32
40.00266,116.321386,0,212,39958.4032060185,2009-05-25,09:40:37
40.002574,116.321389,0,210,39958.4032638889,2009-05-25,09:40:42
40.002316,116.321419,0,205,39958.4033217593,2009-05-25,09:40:47
40.002169,116.321449,0,199,39958.4033796296,2009-05-25,09:40:52
40.00207,116.321475,0,194,39958.4034375,2009-05-25,09:40:57
40.001978,116.321474,0,188,39958.4034953704,2009-05-25,09:41:02
40.001849,116.321354,0,179,39958.4035532407,2009-05-25,09:41:07
40.001733,116.321374,0,173,39958.4036111111,2009-05-25,09:41:12
40.001641,116.321399,0,166,39958.4036689815,2009-05-25,09:41:17
40.001511,116.321312,0,158,39958.4037268519,2009-05-25,09:41:22
40.00096,116.321614,0,153,39958.4037847222,2009-05-25,09:41:27
40.000799,116.321658,0,146,39958.4038425926,2009-05-25,09:41:32
40.000656,116.321655,0,139,39958.403900463,2009-05-25,09:41:37
40.000556,116.321596,0,132,39958.4039583333,2009-05-25,09:41:42
40.000392,116.321593,0,127,39958.4040162037,2009-05-25,09:41:47
40.000184,116.321638,0,123,39958.4040740741,2009-05-25,09:41:52
39.999883,116.321794,0,120,39958.4041319444,2009-05-25,09:41:57
39.999736,116.322002,0,121,39958.4041898148,2009-05-25,09:42:02
39.999659,116.322185,0,118,39958.4042476852,2009-05-25,09:42:07
39.999655,116.322379,0,112,39958.4043055556,2009-05-25,09:42:12
39.999677,116.322558,0,106,39958.4043634259,2009-05-25,09:42:17
39.999712,116.322731,0,99,39958.4044212963,2009-05-25,09:42:22
39.999708,116.322975,0,91,39958.4044791667,2009-05-25,09:42:27
39.999712,116.323147,0,87,39958.404537037,2009-05-25,09:42:32
39.999738,116.323347,0,87,39958.4045949074,2009-05-25,09:42:37
39.999747,116.3236,0,87,39958.4046527778,2009-05-25,09:42:42
39.999765,116.323859,0,90,39958.4047106481,2009-05-25,09:42:47
39.999757,116.324086,0,89,39958.4047685185,2009-05-25,09:42:52
39.999788,116.32434,0,89,39958.4048263889,2009-05-25,09:42:57
39.999827,116.324502,0,91,39958.4048842593,2009-05-25,09:43:02
39.999829,116.324636,0,96,39958.4049421296,2009-05-25,09:43:07
39.999857,116.324837,0,94,39958.405,2009-05-25,09:43:12
39.999839,116.325071,0,93,39958.4050578704,2009-05-25,09:43:17
39.999866,116.325388,0,98,39958.4051157407,2009-05-25,09:43:22
39.999785,116.325706,0,102,39958.4051736111,2009-05-25,09:43:27
39.999799,116.325994,0,104,39958.4052314815,2009-05-25,09:43:32
39.999833,116.326252,0,104,39958.4052893519,2009-05-25,09:43:37
39.99987,116.326514,0,105,39958.4053472222,2009-05-25,09:43:42
39.999889,116.326782,0,107,39958.4054050926,2009-05-25,09:43:47
39.999919,116.32701,0,109,39958.405462963,2009-05-25,09:43:52
39.999889,116.327194,0,109,39958.4055208333,2009-05-25,09:43:57
39.999914,116.327369,0,100,39958.4055787037,2009-05-25,09:44:02
39.999931,116.32754,0,114,39958.4056365741,2009-05-25,09:44:07
39.99994,116.327523,0,116,39958.4056944444,2009-05-25,09:44:12
39.99994,116.327529,0,117,39958.4057523148,2009-05-25,09:44:17
39.99994,116.327529,0,117,39958.405787037,2009-05-25,09:44:20
39.999939,116.32753,0,117,39958.4058101852,2009-05-25,09:44:22
39.999971,116.327531,0,114,39958.4058680556,2009-05-25,09:44:27
40.000011,116.327527,0,112,39958.4059259259,2009-05-25,09:44:32
40.000014,116.327551,0,107,39958.4059837963,2009-05-25,09:44:37
40.000033,116.327574,0,102,39958.4060416667,2009-05-25,09:44:42
40.000075,116.327306,0,98,39958.406099537,2009-05-25,09:44:47
39.999974,116.327283,0,96,39958.4061574074,2009-05-25,09:44:52
39.999939,116.327317,0,93,39958.4062152778,2009-05-25,09:44:57
39.999939,116.327317,0,93,39958.40625,2009-05-25,09:45:00
39.999939,116.327309,0,92,39958.4062731481,2009-05-25,09:45:02
39.999979,116.327283,0,91,39958.4063310185,2009-05-25,09:45:07
40.00007,116.327267,0,92,39958.4063888889,2009-05-25,09:45:12
40.000164,116.327256,0,93,39958.4064467593,2009-05-25,09:45:17
40.000267,116.327222,0,95,39958.4065046296,2009-05-25,09:45:22
40.000368,116.327172,0,96,39958.4065625,2009-05-25,09:45:27
39.999927,116.327292,0,116,39958.4098263889,2009-05-25,09:50:09
40.00005,116.327374,0,126,39958.4098842593,2009-05-25,09:50:14
40.000017,116.327358,0,124,39958.4099421296,2009-05-25,09:50:19
40.000032,116.327382,0,107,39958.41,2009-05-25,09:50:24
39.999961,116.327286,0,115,39958.4100578704,2009-05-25,09:50:29
39.999866,116.327183,0,100,39958.4101388889,2009-05-25,09:50:36
39.999779,116.327157,0,111,39958.4101967593,2009-05-25,09:50:41
39.999743,116.327135,0,112,39958.4102546296,2009-05-25,09:50:46
39.999698,116.327118,0,120,39958.4103125,2009-05-25,09:50:51
39.999687,116.327078,0,119,39958.4103703704,2009-05-25,09:50:56
39.999697,116.327012,0,123,39958.4104282407,2009-05-25,09:51:01
39.999632,116.326979,0,127,39958.4104861111,2009-05-25,09:51:06
39.999599,116.326933,0,130,39958.4105439815,2009-05-25,09:51:11
39.999463,116.326877,0,136,39958.4106018519,2009-05-25,09:51:16
39.999488,116.326983,0,137,39958.4106597222,2009-05-25,09:51:21
39.999649,116.327053,0,141,39958.4107175926,2009-05-25,09:51:26
39.999731,116.327175,0,148,39958.410775463,2009-05-25,09:51:31
39.999766,116.327185,0,151,39958.4108333333,2009-05-25,09:51:36
39.999838,116.327216,0,150,39958.4108912037,2009-05-25,09:51:41
39.999863,116.327276,0,154,39958.4109490741,2009-05-25,09:51:46
39.999908,116.327348,0,150,39958.4110069444,2009-05-25,09:51:51
39.999963,116.327472,0,155,39958.4110648148,2009-05-25,09:51:56
39.999936,116.327484,0,158,39958.4111226852,2009-05-25,09:52:01
39.999936,116.327484,0,158,39958.4111574074,2009-05-25,09:52:04
39.99993,116.327487,0,159,39958.4111805556,2009-05-25,09:52:06
39.999915,116.327493,0,159,39958.4112384259,2009-05-25,09:52:11
39.999822,116.327497,0,153,39958.4112962963,2009-05-25,09:52:16
39.999789,116.327533,0,155,39958.4113541667,2009-05-25,09:52:21
39.999808,116.327399,0,145,39958.411412037,2009-05-25,09:52:26
39.99974,116.327237,0,142,39958.4114699074,2009-05-25,09:52:31
39.999619,116.327161,0,141,39958.4115277778,2009-05-25,09:52:36
39.999493,116.327084,0,139,39958.4115856481,2009-05-25,09:52:41
39.999382,116.326963,0,136,39958.4116435185,2009-05-25,09:52:46
39.999284,116.326826,0,134,39958.4117013889,2009-05-25,09:52:51
39.999178,116.326714,0,132,39958.4117592593,2009-05-25,09:52:56
39.999044,116.326723,0,131,39958.4118171296,2009-05-25,09:53:01
39.998894,116.32674,0,133,39958.411875,2009-05-25,09:53:06
39.998731,116.326737,0,143,39958.4119328704,2009-05-25,09:53:11
39.998605,116.326748,0,149,39958.4119907407,2009-05-25,09:53:16
39.998492,116.326771,0,146,39958.4120486111,2009-05-25,09:53:21
39.998359,116.326796,0,148,39958.4121064815,2009-05-25,09:53:26
39.998247,116.32685,0,150,39958.4121643519,2009-05-25,09:53:31
39.998139,116.326838,0,150,39958.4122222222,2009-05-25,09:53:36
39.99803,116.326823,0,145,39958.4122800926,2009-05-25,09:53:41
39.997941,116.326823,0,137,39958.412337963,2009-05-25,09:53:46
39.997827,116.326877,0,127,39958.4123958333,2009-05-25,09:53:51
39.997682,116.326856,0,121,39958.4124537037,2009-05-25,09:53:56
39.997534,116.326843,0,122,39958.4125115741,2009-05-25,09:54:01
39.997443,116.326847,0,119,39958.4125694444,2009-05-25,09:54:06
39.997323,116.326885,0,111,39958.4126273148,2009-05-25,09:54:11
39.997139,116.326963,0,111,39958.4126851852,2009-05-25,09:54:16
39.996968,116.326948,0,111,39958.4127430556,2009-05-25,09:54:21
39.996775,116.326966,0,112,39958.4128009259,2009-05-25,09:54:26
39.996587,116.326945,0,112,39958.4128587963,2009-05-25,09:54:31
39.996414,116.326928,0,122,39958.4129166667,2009-05-25,09:54:36
39.996331,116.326815,0,108,39958.412974537,2009-05-25,09:54:41
39.996247,116.326664,0,102,39958.4130324074,2009-05-25,09:54:46
39.996076,116.326601,0,103,39958.4130902778,2009-05-25,09:54:51
39.995922,116.326624,0,96,39958.4131481481,2009-05-25,09:54:56
39.995767,116.326703,0,89,39958.4132060185,2009-05-25,09:55:01
39.995594,116.326768,0,83,39958.4132638889,2009-05-25,09:55:06
39.995385,116.326835,0,71,39958.4133217593,2009-05-25,09:55:11
39.995218,116.326847,0,69,39958.4133796296,2009-05-25,09:55:16
39.995156,116.32686,0,72,39958.4134375,2009-05-25,09:55:21
39.995142,116.326611,0,71,39958.4134953704,2009-05-25,09:55:26
39.995024,116.326582,0,67,39958.4135532407,2009-05-25,09:55:31
39.994846,116.326557,0,89,39958.4136111111,2009-05-25,09:55:36
39.994673,116.326561,0,95,39958.4136689815,2009-05-25,09:55:41
39.994516,116.326587,0,89,39958.4137268519,2009-05-25,09:55:46
39.994387,116.326573,0,92,39958.4137847222,2009-05-25,09:55:51
39.994263,116.32659,0,94,39958.4138425926,2009-05-25,09:55:56
39.994158,116.326528,0,99,39958.413900463,2009-05-25,09:56:01
39.99402,116.326569,0,105,39958.4139583333,2009-05-25,09:56:06
39.99388,116.326598,0,106,39958.4140162037,2009-05-25,09:56:11
39.993781,116.326593,0,103,39958.4140740741,2009-05-25,09:56:16
39.993721,116.326537,0,109,39958.4141319444,2009-05-25,09:56:21
39.993593,116.326552,0,116,39958.4141898148,2009-05-25,09:56:26
39.993492,116.326527,0,130,39958.4142476852,2009-05-25,09:56:31
39.993344,116.326538,0,138,39958.4143055556,2009-05-25,09:56:36
39.993189,116.326523,0,139,39958.4143634259,2009-05-25,09:56:41
39.993034,116.326505,0,139,39958.4144212963,2009-05-25,09:56:46
39.99293,116.326465,0,139,39958.4144791667,2009-05-25,09:56:51
39.992889,116.326425,0,138,39958.414537037,2009-05-25,09:56:56
39.992834,116.326473,0,146,39958.4145949074,2009-05-25,09:57:01
39.992836,116.326478,0,150,39958.4146527778,2009-05-25,09:57:06
39.992838,116.326479,0,151,39958.4147106481,2009-05-25,09:57:11
39.992838,116.326479,0,151,39958.4147453704,2009-05-25,09:57:14
39.992839,116.32648,0,152,39958.4147685185,2009-05-25,09:57:16
39.992829,116.326483,0,153,39958.4148263889,2009-05-25,09:57:21
39.992838,116.326502,0,154,39958.4148842593,2009-05-25,09:57:26
39.992814,116.326507,0,154,39958.4149421296,2009-05-25,09:57:31
39.992785,116.326512,0,155,39958.415,2009-05-25,09:57:36
39.992787,116.326513,0,156,39958.4150578704,2009-05-25,09:57:41
39.992791,116.326513,0,156,39958.4151157407,2009-05-25,09:57:46
39.992791,116.326513,0,156,39958.415150463,2009-05-25,09:57:49
39.992786,116.326512,0,156,39958.4151736111,2009-05-25,09:57:51
39.992765,116.32651,0,156,39958.4152314815,2009-05-25,09:57:56
39.992696,116.32652,0,158,39958.4152893518,2009-05-25,09:58:01
39.992628,116.326512,0,157,39958.4153472222,2009-05-25,09:58:06
39.992554,116.326524,0,158,39958.4154050926,2009-05-25,09:58:11
39.992501,116.326495,0,159,39958.415462963,2009-05-25,09:58:16
39.992459,116.326437,0,158,39958.4155208333,2009-05-25,09:58:21
39.992435,116.326496,0,156,39958.4155787037,2009-05-25,09:58:26
39.992437,116.326513,0,156,39958.4156365741,2009-05-25,09:58:31
39.99244,116.326567,0,155,39958.4156944444,2009-05-25,09:58:36
39.992456,116.326594,0,156,39958.4157523148,2009-05-25,09:58:41
39.992403,116.325845,0,156,39958.4158680556,2009-05-25,09:58:51
39.992435,116.325447,0,159,39958.4159259259,2009-05-25,09:58:56
39.99234,116.325496,0,139,39958.4159837963,2009-05-25,09:59:01
39.992334,116.32548,0,131,39958.4160416667,2009-05-25,09:59:06
39.992334,116.32548,0,132,39958.416099537,2009-05-25,09:59:11
39.992332,116.325481,0,132,39958.4161574074,2009-05-25,09:59:16
39.992332,116.325481,0,132,39958.4161921296,2009-05-25,09:59:19
39.992327,116.32548,0,133,39958.4162152778,2009-05-25,09:59:21
39.992316,116.32548,0,133,39958.4162731481,2009-05-25,09:59:26
39.992316,116.32548,0,133,39958.4163078704,2009-05-25,09:59:29
39.992309,116.325487,0,136,39958.4163310185,2009-05-25,09:59:31
39.993252,116.326483,0,137,39958.4943981481,2009-05-25,11:51:56
39.993372,116.326481,0,144,39958.4944560185,2009-05-25,11:52:01
39.993493,116.326459,0,140,39958.4945138889,2009-05-25,11:52:06
39.993611,116.326442,0,140,39958.4945717593,2009-05-25,11:52:11
39.993731,116.32647,0,134,39958.4946296296,2009-05-25,11:52:16
39.993837,116.326508,0,122,39958.4946875,2009-05-25,11:52:21
39.993939,116.32659,0,117,39958.4947453704,2009-05-25,11:52:26
39.994047,116.326673,0,112,39958.4948032407,2009-05-25,11:52:31
39.994153,116.326755,0,107,39958.4948611111,2009-05-25,11:52:36
39.994286,116.326819,0,101,39958.4949189815,2009-05-25,11:52:41
39.9944,116.326833,0,91,39958.4949768518,2009-05-25,11:52:46
39.994511,116.326839,0,83,39958.4950347222,2009-05-25,11:52:51
39.99464,116.326836,0,76,39958.4950925926,2009-05-25,11:52:56
39.99475,116.326806,0,106,39958.495150463,2009-05-25,11:53:01
39.994883,116.32681,0,100,39958.4952083333,2009-05-25,11:53:06
39.995011,116.326793,0,95,39958.4952662037,2009-05-25,11:53:11
39.995128,116.32679,0,90,39958.4953240741,2009-05-25,11:53:16
39.995223,116.326768,0,87,39958.4953819444,2009-05-25,11:53:21
39.995339,116.326744,0,81,39958.4954398148,2009-05-25,11:53:26
39.995492,116.326723,0,86,39958.4954976852,2009-05-25,11:53:31
39.995638,116.326715,0,89,39958.4955555556,2009-05-25,11:53:36
39.995785,116.326701,0,93,39958.4956134259,2009-05-25,11:53:41
39.995926,116.326688,0,92,39958.4956712963,2009-05-25,11:53:46
39.996067,116.326692,0,89,39958.4957291667,2009-05-25,11:53:51
39.996196,116.326752,0,90,39958.495787037,2009-05-25,11:53:56
39.996325,116.326817,0,97,39958.4958449074,2009-05-25,11:54:01
39.996448,116.326776,0,100,39958.4959027778,2009-05-25,11:54:06
39.996584,116.32672,0,103,39958.4959606482,2009-05-25,11:54:11
39.996727,116.326721,0,108,39958.4960185185,2009-05-25,11:54:16
39.996867,116.326733,0,110,39958.4960763889,2009-05-25,11:54:21
39.996998,116.326734,0,110,39958.4961342593,2009-05-25,11:54:26
39.997124,116.326745,0,109,39958.4961921296,2009-05-25,11:54:31
39.99725,116.326754,0,108,39958.49625,2009-05-25,11:54:36
39.997381,116.326767,0,104,39958.4963078704,2009-05-25,11:54:41
39.997522,116.326782,0,105,39958.4963657407,2009-05-25,11:54:46
39.997655,116.326771,0,105,39958.4964236111,2009-05-25,11:54:51
39.997797,116.32676,0,112,39958.4964814815,2009-05-25,11:54:56
39.997934,116.32674,0,106,39958.4965393519,2009-05-25,11:55:01
39.998076,116.32673,0,105,39958.4965972222,2009-05-25,11:55:06
39.998217,116.326715,0,104,39958.4966550926,2009-05-25,11:55:11
39.998363,116.326695,0,113,39958.496712963,2009-05-25,11:55:16
39.998507,116.326701,0,111,39958.4967708333,2009-05-25,11:55:21
39.998644,116.326699,0,108,39958.4968287037,2009-05-25,11:55:26
39.998783,116.326696,0,105,39958.4968865741,2009-05-25,11:55:31
39.998916,116.326708,0,104,39958.4969444444,2009-05-25,11:55:36
39.999044,116.32671,0,107,39958.4970023148,2009-05-25,11:55:41
39.999171,116.326705,0,115,39958.4970601852,2009-05-25,11:55:46
39.999257,116.326851,0,113,39958.4971180556,2009-05-25,11:55:51
39.999341,116.326973,0,107,39958.4971759259,2009-05-25,11:55:56
39.999448,116.327067,0,101,39958.4972337963,2009-05-25,11:56:01
39.999558,116.327131,0,94,39958.4972916667,2009-05-25,11:56:06
39.999677,116.327149,0,93,39958.497349537,2009-05-25,11:56:11
39.999796,116.327137,0,101,39958.4974074074,2009-05-25,11:56:16
39.999901,116.327106,0,102,39958.4974652778,2009-05-25,11:56:21
39.999938,116.32713,0,99,39958.4975231481,2009-05-25,11:56:26
39.999939,116.327146,0,95,39958.4975810185,2009-05-25,11:56:31
39.999923,116.32714,0,93,39958.4976388889,2009-05-25,11:56:36
39.999916,116.327137,0,91,39958.4976967593,2009-05-25,11:56:41
39.999916,116.327137,0,91,39958.4977314815,2009-05-25,11:56:44
39.999911,116.327141,0,90,39958.4977546296,2009-05-25,11:56:46
39.999936,116.327228,0,92,39958.4978125,2009-05-25,11:56:51
39.999971,116.327293,0,91,39958.4978703704,2009-05-25,11:56:56
39.999971,116.327293,0,91,39958.4979050926,2009-05-25,11:56:59
39.999967,116.327301,0,91,39958.4979282407,2009-05-25,11:57:01
39.999948,116.327321,0,90,39958.4979861111,2009-05-25,11:57:06
39.99992,116.327402,0,89,39958.4980439815,2009-05-25,11:57:11
39.999949,116.327419,0,89,39958.4981018519,2009-05-25,11:57:16
39.999949,116.327438,0,89,39958.4981597222,2009-05-25,11:57:21
39.999954,116.327423,0,90,39958.4982175926,2009-05-25,11:57:26
39.999961,116.3274,0,90,39958.498275463,2009-05-25,11:57:31
39.999972,116.327444,0,90,39958.4983333333,2009-05-25,11:57:36
39.999971,116.327512,0,90,39958.4983912037,2009-05-25,11:57:41
39.999971,116.327354,0,104,39958.4996064815,2009-05-25,11:59:26
39.999973,116.327316,0,97,39958.4996643519,2009-05-25,11:59:31
40.000008,116.32716,0,107,39958.4997222222,2009-05-25,11:59:36
39.999952,116.327082,0,106,39958.4997800926,2009-05-25,11:59:41
39.999944,116.327068,0,107,39958.499837963,2009-05-25,11:59:46
39.99993,116.32706,0,107,39958.4998958333,2009-05-25,11:59:51
39.999912,116.327022,0,108,39958.4999537037,2009-05-25,11:59:56
40.000032,116.326998,0,116,39958.5000115741,2009-05-25,12:00:01
40.000112,116.327007,0,126,39958.5000694444,2009-05-25,12:00:06
40.000188,116.327005,0,135,39958.5001273148,2009-05-25,12:00:11
40.000216,116.327041,0,137,39958.5001851852,2009-05-25,12:00:16
40.000243,116.327108,0,137,39958.5002430556,2009-05-25,12:00:21
40.000275,116.327113,0,135,39958.5003009259,2009-05-25,12:00:26
40.000362,116.327071,0,135,39958.5003587963,2009-05-25,12:00:31
40.0004,116.327094,0,138,39958.5004166667,2009-05-25,12:00:36
40.000568,116.326999,0,133,39958.500474537,2009-05-25,12:00:41
40.000686,116.327001,0,134,39958.5005324074,2009-05-25,12:00:46
40.000794,116.327061,0,134,39958.5005902778,2009-05-25,12:00:51
40.000867,116.32708,0,135,39958.5006481481,2009-05-25,12:00:56
40.001004,116.327036,0,135,39958.5007060185,2009-05-25,12:01:01
40.001039,116.327051,0,135,39958.5007638889,2009-05-25,12:01:06
40.001087,116.327063,0,135,39958.5008217593,2009-05-25,12:01:11
40.001146,116.327065,0,134,39958.5008796296,2009-05-25,12:01:16
40.001203,116.327062,0,135,39958.5009375,2009-05-25,12:01:21
40.001266,116.327014,0,134,39958.5009953704,2009-05-25,12:01:26
40.001281,116.326941,0,132,39958.5010532407,2009-05-25,12:01:31
40.001317,116.326857,0,124,39958.5011111111,2009-05-25,12:01:36
40.001358,116.326783,0,111,39958.5011689815,2009-05-25,12:01:41
40.001424,116.326745,0,104,39958.5012268518,2009-05-25,12:01:46
40.001479,116.326701,0,97,39958.5012847222,2009-05-25,12:01:51
40.001526,116.326694,0,94,39958.5013425926,2009-05-25,12:01:56
40.001603,116.326638,0,87,39958.501400463,2009-05-25,12:02:01
40.001662,116.326686,0,83,39958.5014583333,2009-05-25,12:02:06
40.001742,116.326668,0,78,39958.5015162037,2009-05-25,12:02:11
40.00182,116.326665,0,78,39958.5015740741,2009-05-25,12:02:16
40.001924,116.326673,0,79,39958.5016319444,2009-05-25,12:02:21
40.002007,116.326668,0,77,39958.5016898148,2009-05-25,12:02:26
40.002042,116.326661,0,78,39958.5017476852,2009-05-25,12:02:31
40.002098,116.32664,0,70,39958.5018055556,2009-05-25,12:02:36
40.002172,116.326651,0,58,39958.5018634259,2009-05-25,12:02:41
40.002252,116.326633,0,49,39958.5019212963,2009-05-25,12:02:46
40.002312,116.326594,0,43,39958.5019791667,2009-05-25,12:02:51
40.002366,116.326536,0,36,39958.502037037,2009-05-25,12:02:56
40.002397,116.326483,0,34,39958.5020949074,2009-05-25,12:03:01
40.002434,116.326444,0,30,39958.5021527778,2009-05-25,12:03:06
40.002506,116.326392,0,26,39958.5022106481,2009-05-25,12:03:11
40.002572,116.326372,0,23,39958.5022685185,2009-05-25,12:03:16
40.002655,116.326354,0,29,39958.5023263889,2009-05-25,12:03:21
40.002721,116.326337,0,26,39958.5023842593,2009-05-25,12:03:26
40.002782,116.326285,0,21,39958.5024421296,2009-05-25,12:03:31
40.002863,116.326222,0,17,39958.5025,2009-05-25,12:03:36
40.002979,116.32616,0,12,39958.5025578704,2009-05-25,12:03:41
40.003188,116.326005,0,7,39958.5026157407,2009-05-25,12:03:46
40.002207,116.326786,0,749,39958.5215509259,2009-05-25,12:31:02
40.002437,116.326475,0,733,39958.5216203704,2009-05-25,12:31:08
40.00246,116.326532,0,6,39958.5216782407,2009-05-25,12:31:13
40.002437,116.326522,0,74,39958.5217476852,2009-05-25,12:31:19
40.002572,116.326354,0,136,39958.5218055556,2009-05-25,12:31:24
40.002638,116.326312,0,131,39958.5218634259,2009-05-25,12:31:29
40.002639,116.326301,0,132,39958.5219212963,2009-05-25,12:31:34
40.002653,116.32629,0,126,39958.5219791667,2009-05-25,12:31:39
40.002653,116.32629,0,126,39958.5220138889,2009-05-25,12:31:42
40.002651,116.326291,0,125,39958.522037037,2009-05-25,12:31:44
40.002629,116.326293,0,124,39958.5220949074,2009-05-25,12:31:49
40.002609,116.326284,0,121,39958.5221527778,2009-05-25,12:31:54
40.002587,116.326275,0,122,39958.5222106481,2009-05-25,12:31:59
40.002572,116.326233,0,124,39958.5222685185,2009-05-25,12:32:04
40.002542,116.326191,0,124,39958.5223263889,2009-05-25,12:32:09
40.00251,116.326177,0,124,39958.5223842593,2009-05-25,12:32:14
40.002441,116.326162,0,123,39958.5224421296,2009-05-25,12:32:19
40.002402,116.326101,0,121,39958.5225,2009-05-25,12:32:24
40.002386,116.326027,0,120,39958.5225578704,2009-05-25,12:32:29
40.00239,116.325954,0,121,39958.5226157407,2009-05-25,12:32:34
40.002393,116.325879,0,123,39958.5226736111,2009-05-25,12:32:39
40.002389,116.325807,0,124,39958.5227314815,2009-05-25,12:32:44
40.002382,116.32574,0,125,39958.5227893519,2009-05-25,12:32:49
40.002388,116.32566,0,126,39958.5228472222,2009-05-25,12:32:54
40.002389,116.325593,0,127,39958.5229050926,2009-05-25,12:32:59
40.002375,116.325541,0,128,39958.522962963,2009-05-25,12:33:04
40.002345,116.325502,0,130,39958.5230208333,2009-05-25,12:33:09
40.002332,116.325447,0,134,39958.5230787037,2009-05-25,12:33:14
40.002321,116.325374,0,134,39958.5231365741,2009-05-25,12:33:19
40.002324,116.325316,0,136,39958.5231944444,2009-05-25,12:33:24
40.002335,116.325231,0,139,39958.5232523148,2009-05-25,12:33:29
40.002327,116.325183,0,138,39958.5233101852,2009-05-25,12:33:34
40.002323,116.32512,0,137,39958.5233680556,2009-05-25,12:33:39
40.002308,116.325072,0,139,39958.5234259259,2009-05-25,12:33:44
40.002308,116.325005,0,139,39958.5234837963,2009-05-25,12:33:49
40.002326,116.324936,0,142,39958.5235416667,2009-05-25,12:33:54
40.002329,116.324848,0,146,39958.523599537,2009-05-25,12:33:59
40.002376,116.324775,0,150,39958.5236574074,2009-05-25,12:34:04
40.002338,116.324708,0,151,39958.5237152778,2009-05-25,12:34:09
40.002338,116.324631,0,155,39958.5237731481,2009-05-25,12:34:14
40.002299,116.324572,0,159,39958.5238310185,2009-05-25,12:34:19
40.002304,116.324548,0,163,39958.5238888889,2009-05-25,12:34:24
40.002324,116.324513,0,167,39958.5239467593,2009-05-25,12:34:29
40.002417,116.324433,0,166,39958.5240046296,2009-05-25,12:34:34
40.002457,116.324408,0,171,39958.5240625,2009-05-25,12:34:39
40.002514,116.324406,0,176,39958.5241203704,2009-05-25,12:34:44
40.00254,116.324382,0,183,39958.5241782407,2009-05-25,12:34:49
40.00258,116.324365,0,188,39958.5242361111,2009-05-25,12:34:54
40.002619,116.324359,0,192,39958.5242939815,2009-05-25,12:34:59
40.00267,116.324357,0,196,39958.5243518518,2009-05-25,12:35:04
40.002711,116.324355,0,199,39958.5244097222,2009-05-25,12:35:09
40.002763,116.324337,0,203,39958.5244675926,2009-05-25,12:35:14
40.002838,116.324315,0,205,39958.524525463,2009-05-25,12:35:19
40.002958,116.324251,0,206,39958.5245833333,2009-05-25,12:35:24
40.002985,116.324246,0,212,39958.5246412037,2009-05-25,12:35:29
40.003029,116.324242,0,215,39958.5246990741,2009-05-25,12:35:34
40.003097,116.324254,0,221,39958.5247569444,2009-05-25,12:35:39
40.003161,116.324274,0,225,39958.5248148148,2009-05-25,12:35:44
40.003237,116.324268,0,231,39958.5248726852,2009-05-25,12:35:49
40.003283,116.324278,0,235,39958.5249305556,2009-05-25,12:35:54
40.003331,116.324275,0,240,39958.5249884259,2009-05-25,12:35:59
40.003356,116.324294,0,233,39958.5250462963,2009-05-25,12:36:04
40.003391,116.324235,0,220,39958.5251041667,2009-05-25,12:36:09
40.003458,116.324271,0,217,39958.525162037,2009-05-25,12:36:14
40.003504,116.32429,0,215,39958.5252199074,2009-05-25,12:36:19
40.003536,116.324282,0,211,39958.5252777778,2009-05-25,12:36:24
40.003602,116.32425,0,210,39958.5253356481,2009-05-25,12:36:29
40.003667,116.324213,0,208,39958.5253935185,2009-05-25,12:36:34
40.003736,116.32417,0,207,39958.5254513889,2009-05-25,12:36:39
40.003789,116.324181,0,208,39958.5255092593,2009-05-25,12:36:44
40.003852,116.324231,0,204,39958.5255671296,2009-05-25,12:36:49
40.003859,116.324278,0,202,39958.525625,2009-05-25,12:36:54
40.003909,116.324258,0,202,39958.5256828704,2009-05-25,12:36:59
40.003975,116.324213,0,199,39958.5257407407,2009-05-25,12:37:04
40.00403,116.324224,0,195,39958.5257986111,2009-05-25,12:37:09
40.00411,116.324187,0,190,39958.5258564815,2009-05-25,12:37:14
40.004191,116.32422,0,185,39958.5259143518,2009-05-25,12:37:19
40.004224,116.324212,0,180,39958.5259722222,2009-05-25,12:37:24
40.004285,116.324242,0,173,39958.5260300926,2009-05-25,12:37:29
40.004318,116.324255,0,169,39958.526087963,2009-05-25,12:37:34
40.004367,116.32426,0,167,39958.5261458333,2009-05-25,12:37:39
40.004409,116.324287,0,170,39958.5262037037,2009-05-25,12:37:44
40.00444,116.324262,0,172,39958.5262615741,2009-05-25,12:37:49
40.004497,116.324257,0,175,39958.5263194444,2009-05-25,12:37:54
40.004533,116.324243,0,179,39958.5263773148,2009-05-25,12:37:59
40.004581,116.324237,0,182,39958.5264351852,2009-05-25,12:38:04
40.004617,116.324221,0,182,39958.5264930556,2009-05-25,12:38:09
40.004669,116.324223,0,183,39958.5265509259,2009-05-25,12:38:14
40.004705,116.3242,0,184,39958.5266087963,2009-05-25,12:38:19
40.004743,116.324202,0,186,39958.5266666667,2009-05-25,12:38:24
40.00481,116.324182,0,186,39958.526724537,2009-05-25,12:38:29
40.004852,116.324165,0,186,39958.5267824074,2009-05-25,12:38:34
40.00502,116.324145,0,183,39958.5268402778,2009-05-25,12:38:39
40.005101,116.324127,0,184,39958.5268981481,2009-05-25,12:38:44
40.005119,116.324084,0,180,39958.5269560185,2009-05-25,12:38:49
40.005168,116.324049,0,181,39958.5270138889,2009-05-25,12:38:54
40.005235,116.32408,0,180,39958.5270717593,2009-05-25,12:38:59
40.005305,116.324066,0,181,39958.5271296296,2009-05-25,12:39:04
40.005376,116.324105,0,184,39958.5271875,2009-05-25,12:39:09
40.005419,116.324114,0,185,39958.5272453704,2009-05-25,12:39:14
40.005459,116.324096,0,176,39958.5273032407,2009-05-25,12:39:19
40.005504,116.32413,0,176,39958.5273611111,2009-05-25,12:39:24
40.005536,116.324102,0,170,39958.5274189815,2009-05-25,12:39:29
40.00558,116.324098,0,171,39958.5274768519,2009-05-25,12:39:34
40.005635,116.3241,0,170,39958.5275347222,2009-05-25,12:39:39
40.005691,116.324108,0,168,39958.5275925926,2009-05-25,12:39:44
40.005783,116.324082,0,164,39958.527650463,2009-05-25,12:39:49
40.005839,116.324085,0,166,39958.5277083333,2009-05-25,12:39:54
40.005885,116.324087,0,170,39958.5277662037,2009-05-25,12:39:59
40.005977,116.32412,0,174,39958.5278240741,2009-05-25,12:40:04
40.00603,116.324126,0,179,39958.5278819444,2009-05-25,12:40:09
40.006075,116.324123,0,187,39958.5279398148,2009-05-25,12:40:14
40.006115,116.324116,0,194,39958.5279976852,2009-05-25,12:40:19
40.006165,116.3241,0,198,39958.5280555556,2009-05-25,12:40:24
40.006205,116.324073,0,188,39958.5281134259,2009-05-25,12:40:29
40.006247,116.324081,0,180,39958.5281712963,2009-05-25,12:40:34
40.006305,116.32411,0,173,39958.5282291667,2009-05-25,12:40:39
40.006356,116.324102,0,170,39958.528287037,2009-05-25,12:40:44
40.006407,116.324115,0,167,39958.5283449074,2009-05-25,12:40:49
40.006463,116.324113,0,171,39958.5284027778,2009-05-25,12:40:54
40.006513,116.32413,0,168,39958.5284606481,2009-05-25,12:40:59
40.006566,116.324143,0,165,39958.5285185185,2009-05-25,12:41:04
40.006621,116.324163,0,152,39958.5285763889,2009-05-25,12:41:09
40.006691,116.324159,0,155,39958.5286342593,2009-05-25,12:41:14
40.006746,116.324145,0,144,39958.5286921296,2009-05-25,12:41:19
40.006784,116.324171,0,143,39958.52875,2009-05-25,12:41:24
40.006826,116.324181,0,144,39958.5288078704,2009-05-25,12:41:29
40.006868,116.324182,0,146,39958.5288657407,2009-05-25,12:41:34
40.00693,116.324181,0,153,39958.5289236111,2009-05-25,12:41:39
40.006962,116.324168,0,157,39958.5289814815,2009-05-25,12:41:44
40.007025,116.324157,0,157,39958.5290393519,2009-05-25,12:41:49
40.007083,116.32415,0,159,39958.5290972222,2009-05-25,12:41:54
40.007137,116.324132,0,157,39958.5291550926,2009-05-25,12:41:59
40.007206,116.324134,0,157,39958.529212963,2009-05-25,12:42:04
40.007263,116.324151,0,160,39958.5292708333,2009-05-25,12:42:09
40.007286,116.32416,0,151,39958.5293287037,2009-05-25,12:42:14
40.007328,116.324142,0,152,39958.5293865741,2009-05-25,12:42:19
40.007376,116.324106,0,153,39958.5294444444,2009-05-25,12:42:24
40.007447,116.324095,0,151,39958.5295023148,2009-05-25,12:42:29
40.007515,116.32414,0,148,39958.5295601852,2009-05-25,12:42:34
40.007571,116.324046,0,163,39958.5296180556,2009-05-25,12:42:39
40.007631,116.324035,0,165,39958.5296759259,2009-05-25,12:42:44
40.007694,116.324036,0,170,39958.5297337963,2009-05-25,12:42:49
40.007742,116.324049,0,173,39958.5297916667,2009-05-25,12:42:54
40.007801,116.324068,0,176,39958.529849537,2009-05-25,12:42:59
40.007817,116.324093,0,174,39958.5299074074,2009-05-25,12:43:04
40.007845,116.324111,0,173,39958.5299652778,2009-05-25,12:43:09
40.007878,116.324103,0,173,39958.5300231481,2009-05-25,12:43:14
40.007932,116.324106,0,169,39958.5300810185,2009-05-25,12:43:19
40.007977,116.324123,0,169,39958.5301388889,2009-05-25,12:43:24
40.008024,116.324123,0,162,39958.5301967593,2009-05-25,12:43:29
40.008085,116.324142,0,157,39958.5302546296,2009-05-25,12:43:34
40.008149,116.324132,0,146,39958.5303125,2009-05-25,12:43:39
40.00821,116.324151,0,140,39958.5303703704,2009-05-25,12:43:44
40.008258,116.324141,0,132,39958.5304282407,2009-05-25,12:43:49
40.008342,116.324146,0,122,39958.5304861111,2009-05-25,12:43:54
40.0084,116.32417,0,115,39958.5305439815,2009-05-25,12:43:59
40.008462,116.32417,0,111,39958.5306018519,2009-05-25,12:44:04
40.0085,116.324174,0,107,39958.5306597222,2009-05-25,12:44:09
40.008557,116.324177,0,104,39958.5307175926,2009-05-25,12:44:14
40.008606,116.324175,0,99,39958.530775463,2009-05-25,12:44:19
40.008687,116.324182,0,95,39958.5308333333,2009-05-25,12:44:24
40.008735,116.324199,0,85,39958.5308912037,2009-05-25,12:44:29
40.008795,116.324184,0,86,39958.5309490741,2009-05-25,12:44:34
40.008832,116.324189,0,84,39958.5310069444,2009-05-25,12:44:39
40.008883,116.324193,0,82,39958.5310648148,2009-05-25,12:44:44
40.008927,116.324185,0,85,39958.5311226852,2009-05-25,12:44:49
40.008999,116.324156,0,84,39958.5311805556,2009-05-25,12:44:54
40.00904,116.324159,0,87,39958.5312384259,2009-05-25,12:44:59
40.009079,116.324153,0,88,39958.5312962963,2009-05-25,12:45:04
40.009125,116.324165,0,90,39958.5313541667,2009-05-25,12:45:09
40.009196,116.32415,0,91,39958.531412037,2009-05-25,12:45:14
40.009247,116.324136,0,93,39958.5314699074,2009-05-25,12:45:19
40.009315,116.324107,0,98,39958.5315277778,2009-05-25,12:45:24
40.009348,116.324104,0,103,39958.5315856481,2009-05-25,12:45:29
40.009399,116.324071,0,107,39958.5316435185,2009-05-25,12:45:34
40.00943,116.324072,0,111,39958.5317013889,2009-05-25,12:45:39
40.00948,116.324053,0,117,39958.5317592593,2009-05-25,12:45:44
40.009535,116.324054,0,118,39958.5318171296,2009-05-25,12:45:49
40.009593,116.324072,0,114,39958.531875,2009-05-25,12:45:54
40.009643,116.324064,0,119,39958.5319328704,2009-05-25,12:45:59
40.009681,116.324093,0,121,39958.5319907407,2009-05-25,12:46:04
40.009711,116.324084,0,128,39958.5320486111,2009-05-25,12:46:09
40.009749,116.324061,0,135,39958.5321064815,2009-05-25,12:46:14
40.009798,116.324019,0,141,39958.5321643518,2009-05-25,12:46:19
40.009872,116.32396,0,145,39958.5322222222,2009-05-25,12:46:24
40.009922,116.323927,0,149,39958.5322800926,2009-05-25,12:46:29
40.009997,116.323927,0,154,39958.532337963,2009-05-25,12:46:34
40.010044,116.323927,0,158,39958.5323958333,2009-05-25,12:46:39
40.010067,116.323928,0,162,39958.5324537037,2009-05-25,12:46:44
40.010099,116.323902,0,169,39958.5325115741,2009-05-25,12:46:49
40.010113,116.323898,0,174,39958.5325694444,2009-05-25,12:46:54
40.010249,116.323845,0,176,39958.5326273148,2009-05-25,12:46:59
40.01031,116.323863,0,179,39958.5326851852,2009-05-25,12:47:04
40.010386,116.323879,0,183,39958.5327430556,2009-05-25,12:47:09
40.01043,116.323868,0,185,39958.5328009259,2009-05-25,12:47:14
40.010457,116.323876,0,186,39958.5328587963,2009-05-25,12:47:19
40.010489,116.323868,0,188,39958.5329166667,2009-05-25,12:47:24
40.010523,116.323844,0,192,39958.532974537,2009-05-25,12:47:29
40.010544,116.323839,0,196,39958.5330324074,2009-05-25,12:47:34
40.010682,116.323761,0,202,39958.5330902778,2009-05-25,12:47:39
40.010749,116.323762,0,208,39958.5331481481,2009-05-25,12:47:44
40.010808,116.323782,0,211,39958.5332060185,2009-05-25,12:47:49
40.010876,116.323844,0,211,39958.5332638889,2009-05-25,12:47:54
40.010871,116.323822,0,203,39958.5333217593,2009-05-25,12:47:59
40.010868,116.323729,0,197,39958.5333796296,2009-05-25,12:48:04
40.010818,116.323687,0,190,39958.5334375,2009-05-25,12:48:09
40.010798,116.323644,0,188,39958.5334953704,2009-05-25,12:48:14
40.010836,116.323545,0,178,39958.5335532407,2009-05-25,12:48:19
40.010794,116.323495,0,172,39958.5336111111,2009-05-25,12:48:24
40.01079,116.323424,0,170,39958.5336689815,2009-05-25,12:48:29
40.010807,116.323318,0,169,39958.5337268518,2009-05-25,12:48:34
40.010785,116.32325,0,163,39958.5337847222,2009-05-25,12:48:39
40.010765,116.323182,0,159,39958.5338425926,2009-05-25,12:48:44
40.010742,116.323116,0,157,39958.533900463,2009-05-25,12:48:49
40.010832,116.323,0,147,39958.5339583333,2009-05-25,12:48:54
40.010951,116.322877,0,135,39958.5340162037,2009-05-25,12:48:59
40.010993,116.322788,0,130,39958.5340740741,2009-05-25,12:49:04
40.010994,116.322702,0,129,39958.5341319444,2009-05-25,12:49:09
40.010907,116.322668,0,122,39958.5341898148,2009-05-25,12:49:14
40.010884,116.322613,0,120,39958.5342476852,2009-05-25,12:49:19
40.01085,116.322554,0,119,39958.5343055556,2009-05-25,12:49:24
40.010811,116.322484,0,115,39958.5343634259,2009-05-25,12:49:29
40.010809,116.322416,0,109,39958.5344212963,2009-05-25,12:49:34
40.010834,116.322335,0,109,39958.5344791667,2009-05-25,12:49:39
40.010826,116.322267,0,107,39958.534537037,2009-05-25,12:49:44
40.010813,116.322191,0,105,39958.5345949074,2009-05-25,12:49:49
40.010799,116.322115,0,104,39958.5346527778,2009-05-25,12:49:54
40.0108,116.322037,0,98,39958.5347106481,2009-05-25,12:49:59
40.010863,116.321941,0,96,39958.5347685185,2009-05-25,12:50:04
40.010933,116.321821,0,95,39958.5348263889,2009-05-25,12:50:09
40.010961,116.32176,0,89,39958.5348842593,2009-05-25,12:50:14
40.011006,116.321659,0,96,39958.5349421296,2009-05-25,12:50:19
40.010991,116.321666,0,97,39958.535,2009-05-25,12:50:24
40.010979,116.321673,0,98,39958.5350578704,2009-05-25,12:50:29
40.010978,116.321674,0,98,39958.5351157407,2009-05-25,12:50:34
40.010972,116.32168,0,98,39958.5351736111,2009-05-25,12:50:39
40.01097,116.321683,0,98,39958.5352314815,2009-05-25,12:50:44
40.01097,116.321683,0,98,39958.5352662037,2009-05-25,12:50:47
40.010973,116.321679,0,98,39958.5352893519,2009-05-25,12:50:49
40.010968,116.321654,0,98,39958.5353472222,2009-05-25,12:50:54
40.010983,116.32154,0,99,39958.5354050926,2009-05-25,12:50:59
40.010944,116.321528,0,100,39958.535462963,2009-05-25,12:51:04
40.01087,116.321551,0,99,39958.5355208333,2009-05-25,12:51:09
40.010879,116.321538,0,100,39958.5355787037,2009-05-25,12:51:14
40.010865,116.321493,0,100,39958.5356365741,2009-05-25,12:51:19
40.010872,116.321456,0,100,39958.5356944444,2009-05-25,12:51:24
40.010855,116.321377,0,100,39958.5357523148,2009-05-25,12:51:29
40.010827,116.321308,0,100,39958.5358101852,2009-05-25,12:51:34
40.010813,116.321207,0,100,39958.5358680556,2009-05-25,12:51:39
40.010801,116.321115,0,100,39958.5359259259,2009-05-25,12:51:44
40.010768,116.321052,0,100,39958.5359837963,2009-05-25,12:51:49
40.010732,116.321012,0,101,39958.5360416667,2009-05-25,12:51:54
40.010688,116.320996,0,101,39958.536099537,2009-05-25,12:51:59
40.010658,116.32098,0,101,39958.5361574074,2009-05-25,12:52:04
40.010692,116.321,0,101,39958.5362152778,2009-05-25,12:52:09
40.010986,116.320591,0,116,39958.5366782407,2009-05-25,12:52:49
40.010995,116.320456,0,114,39958.5367361111,2009-05-25,12:52:54
40.011002,116.320406,0,111,39958.5367939815,2009-05-25,12:52:59
40.011026,116.320385,0,111,39958.5368518519,2009-05-25,12:53:04
40.011037,116.32038,0,112,39958.5369097222,2009-05-25,12:53:09
40.01104,116.320356,0,113,39958.5369675926,2009-05-25,12:53:14
40.011067,116.320272,0,114,39958.537025463,2009-05-25,12:53:19
40.011438,116.321651,0,141,39958.5378356481,2009-05-25,12:54:29
40.011267,116.321384,0,105,39958.5404976852,2009-05-25,12:58:19
40.011173,116.321298,0,106,39958.5405555556,2009-05-25,12:58:24
40.011121,116.321249,0,106,39958.5406134259,2009-05-25,12:58:29
40.01117,116.321254,0,106,39958.5406712963,2009-05-25,12:58:34
40.011123,116.321218,0,106,39958.5407291667,2009-05-25,12:58:39
40.011082,116.321163,0,106,39958.540787037,2009-05-25,12:58:44
40.011143,116.321167,0,106,39958.5408449074,2009-05-25,12:58:49
40.011184,116.321153,0,106,39958.5409027778,2009-05-25,12:58:54
40.011237,116.321153,0,106,39958.5409606481,2009-05-25,12:58:59
40.011379,116.32123,0,108,39958.5410185185,2009-05-25,12:59:04
40.011514,116.321306,0,109,39958.5410763889,2009-05-25,12:59:09
40.011536,116.321311,0,110,39958.5411342593,2009-05-25,12:59:14
40.011471,116.321265,0,111,39958.5411921296,2009-05-25,12:59:19
40.011397,116.321265,0,112,39958.54125,2009-05-25,12:59:24
40.01129,116.321283,0,113,39958.5413078704,2009-05-25,12:59:29
40.011223,116.321286,0,113,39958.5413657407,2009-05-25,12:59:34
40.011123,116.321249,0,114,39958.5414236111,2009-05-25,12:59:39
40.011031,116.321192,0,115,39958.5414814815,2009-05-25,12:59:44
40.010953,116.321193,0,115,39958.5415393518,2009-05-25,12:59:49
40.01093,116.321218,0,116,39958.5415972222,2009-05-25,12:59:54
40.010886,116.321197,0,116,39958.5416550926,2009-05-25,12:59:59
40.010837,116.321192,0,116,39958.541712963,2009-05-25,13:00:04
40.010876,116.321233,0,116,39958.5417708333,2009-05-25,13:00:09
40.010925,116.321281,0,116,39958.5418287037,2009-05-25,13:00:14
40.010904,116.321202,0,117,39958.5418865741,2009-05-25,13:00:19
40.010881,116.321079,0,118,39958.5419444444,2009-05-25,13:00:24
40.010872,116.321006,0,119,39958.5420023148,2009-05-25,13:00:29
40.010904,116.320963,0,120,39958.5420601852,2009-05-25,13:00:34
40.011021,116.321006,0,120,39958.5421180556,2009-05-25,13:00:39
40.011021,116.321006,0,120,39958.5421527778,2009-05-25,13:00:42
40.011024,116.321003,0,120,39958.5421759259,2009-05-25,13:00:44
40.011184,116.32106,0,121,39958.5422337963,2009-05-25,13:00:49
40.011185,116.321088,0,122,39958.5422916667,2009-05-25,13:00:54
40.011256,116.321212,0,124,39958.542349537,2009-05-25,13:00:59
40.011362,116.321361,0,126,39958.5424074074,2009-05-25,13:01:04
40.011389,116.321447,0,127,39958.5424652778,2009-05-25,13:01:09
40.011505,116.321539,0,127,39958.5425231481,2009-05-25,13:01:14
40.011584,116.321606,0,129,39958.5425810185,2009-05-25,13:01:19
40.011612,116.321579,0,131,39958.5426388889,2009-05-25,13:01:24
40.011632,116.321574,0,134,39958.5426967593,2009-05-25,13:01:29
40.01165,116.321587,0,137,39958.5427546296,2009-05-25,13:01:34
40.011675,116.321591,0,140,39958.5428125,2009-05-25,13:01:39
40.011672,116.321599,0,141,39958.5428703704,2009-05-25,13:01:44
40.011672,116.321599,0,141,39958.5429050926,2009-05-25,13:01:47
40.011676,116.321606,0,143,39958.5429282407,2009-05-25,13:01:49
40.011679,116.321616,0,145,39958.5429861111,2009-05-25,13:01:54
40.011667,116.321622,0,147,39958.5430439815,2009-05-25,13:01:59
40.011667,116.321623,0,147,39958.5431018519,2009-05-25,13:02:04
40.011667,116.321623,0,147,39958.5431365741,2009-05-25,13:02:07
40.011672,116.321616,0,148,39958.5431597222,2009-05-25,13:02:09
40.011626,116.321615,0,150,39958.5432175926,2009-05-25,13:02:14
40.011578,116.32158,0,157,39958.543275463,2009-05-25,13:02:19
40.011579,116.321517,0,164,39958.5433333333,2009-05-25,13:02:24
40.011565,116.321501,0,166,39958.5433912037,2009-05-25,13:02:29
40.011564,116.321484,0,167,39958.5434490741,2009-05-25,13:02:34
40.011564,116.321484,0,167,39958.5434837963,2009-05-25,13:02:37
40.011566,116.321492,0,168,39958.5435069444,2009-05-25,13:02:39
40.01159,116.321481,0,169,39958.5435648148,2009-05-25,13:02:44
40.011599,116.321465,0,171,39958.5436226852,2009-05-25,13:02:49
40.011604,116.321458,0,172,39958.5436805556,2009-05-25,13:02:54
40.011604,116.321458,0,172,39958.5437152778,2009-05-25,13:02:57
40.011599,116.321464,0,172,39958.5437384259,2009-05-25,13:02:59
40.011541,116.321496,0,174,39958.5437962963,2009-05-25,13:03:04
40.011498,116.321529,0,176,39958.5438541667,2009-05-25,13:03:09
40.011467,116.321544,0,178,39958.543912037,2009-05-25,13:03:14
40.011463,116.321556,0,178,39958.5439699074,2009-05-25,13:03:19
40.011463,116.321556,0,178,39958.5440046296,2009-05-25,13:03:22
40.011466,116.321559,0,178,39958.5440277778,2009-05-25,13:03:24
40.011492,116.32156,0,178,39958.5440856481,2009-05-25,13:03:29
40.011514,116.321563,0,179,39958.5441435185,2009-05-25,13:03:34
40.011514,116.321563,0,179,39958.5441782407,2009-05-25,13:03:37
40.011517,116.32156,0,179,39958.5442013889,2009-05-25,13:03:39
40.011555,116.321556,0,179,39958.5442592593,2009-05-25,13:03:44
40.011807,116.321548,0,180,39958.5443171296,2009-05-25,13:03:49
40.011851,116.321541,0,180,39958.544375,2009-05-25,13:03:54
40.011954,116.321553,0,183,39958.5444328704,2009-05-25,13:03:59
40.01196,116.321582,0,186,39958.5444907407,2009-05-25,13:04:04
40.011897,116.321587,0,186,39958.5445486111,2009-05-25,13:04:09
40.01183,116.321555,0,188,39958.5446064815,2009-05-25,13:04:14
40.011866,116.321567,0,189,39958.5446643519,2009-05-25,13:04:19
40.011901,116.321548,0,191,39958.5447222222,2009-05-25,13:04:24
40.011991,116.321622,0,200,39958.5447800926,2009-05-25,13:04:29
40.012029,116.32167,0,205,39958.544837963,2009-05-25,13:04:34
40.012029,116.32167,0,205,39958.5448726852,2009-05-25,13:04:37
40.012033,116.321672,0,205,39958.5448958333,2009-05-25,13:04:39
40.012043,116.321714,0,214,39958.5449537037,2009-05-25,13:04:44
40.012092,116.321731,0,215,39958.5450115741,2009-05-25,13:04:49
40.012092,116.321731,0,215,39958.5450462963,2009-05-25,13:04:52
40.01209,116.321732,0,215,39958.5450694444,2009-05-25,13:04:54
40.012076,116.321733,0,216,39958.5451273148,2009-05-25,13:04:59
40.01211,116.32174,0,220,39958.5451851852,2009-05-25,13:05:04
40.012257,116.321775,0,224,39958.5452430556,2009-05-25,13:05:09
40.012253,116.321772,0,225,39958.5453009259,2009-05-25,13:05:14
40.012257,116.321767,0,225,39958.5453587963,2009-05-25,13:05:19
40.012258,116.321766,0,226,39958.5454166667,2009-05-25,13:05:24
40.012258,116.321766,0,226,39958.5454513889,2009-05-25,13:05:27
40.012254,116.321767,0,226,39958.545474537,2009-05-25,13:05:29
40.011953,116.321732,0,229,39958.5455324074,2009-05-25,13:05:34
40.011784,116.321737,0,232,39958.5455902778,2009-05-25,13:05:39
40.011672,116.321707,0,233,39958.5456481481,2009-05-25,13:05:44
40.011674,116.321668,0,232,39958.5457060185,2009-05-25,13:05:49
40.011656,116.321656,0,232,39958.5457638889,2009-05-25,13:05:54
40.011637,116.32163,0,232,39958.5458217593,2009-05-25,13:05:59
40.011636,116.321579,0,234,39958.5458796296,2009-05-25,13:06:04
40.011614,116.321551,0,235,39958.5459375,2009-05-25,13:06:09
40.011574,116.321526,0,234,39958.5459953704,2009-05-25,13:06:14
40.011505,116.321503,0,234,39958.5460532407,2009-05-25,13:06:19
40.011453,116.32143,0,234,39958.5461111111,2009-05-25,13:06:24
40.011464,116.321425,0,234,39958.5461689815,2009-05-25,13:06:29
40.011524,116.321468,0,235,39958.5462268519,2009-05-25,13:06:34
40.011595,116.321462,0,239,39958.5462847222,2009-05-25,13:06:39
40.011634,116.321482,0,241,39958.5463425926,2009-05-25,13:06:44
40.01171,116.321469,0,244,39958.546400463,2009-05-25,13:06:49
40.011848,116.321474,0,250,39958.5464583333,2009-05-25,13:06:54
40.011992,116.321526,0,256,39958.5465162037,2009-05-25,13:06:59
40.012096,116.321556,0,261,39958.5465740741,2009-05-25,13:07:04
40.012176,116.321582,0,266,39958.5466319444,2009-05-25,13:07:09
40.012199,116.321588,0,270,39958.5466898148,2009-05-25,13:07:14
40.012151,116.321547,0,274,39958.5467476852,2009-05-25,13:07:19
40.012137,116.321493,0,278,39958.5468055556,2009-05-25,13:07:24
40.012142,116.321494,0,282,39958.5468634259,2009-05-25,13:07:29
40.012147,116.321491,0,282,39958.5469212963,2009-05-25,13:07:34
40.012144,116.321495,0,283,39958.5469791667,2009-05-25,13:07:39
40.012144,116.321491,0,283,39958.547037037,2009-05-25,13:07:44
40.012144,116.321491,0,283,39958.5470717593,2009-05-25,13:07:47
40.012145,116.32149,0,283,39958.5470949074,2009-05-25,13:07:49
40.01219,116.321505,0,285,39958.5471527778,2009-05-25,13:07:54
40.012195,116.321501,0,285,39958.5472106481,2009-05-25,13:07:59
40.0122,116.321498,0,285,39958.5472685185,2009-05-25,13:08:04
40.0122,116.321498,0,285,39958.5473032407,2009-05-25,13:08:07
40.012204,116.321492,0,285,39958.5473263889,2009-05-25,13:08:09
40.012226,116.321477,0,288,39958.5473842593,2009-05-25,13:08:14
40.012257,116.321458,0,294,39958.5474421296,2009-05-25,13:08:19
40.012307,116.321456,0,300,39958.5475,2009-05-25,13:08:24
40.012418,116.321493,0,306,39958.5475578704,2009-05-25,13:08:29
40.012491,116.321531,0,311,39958.5476157407,2009-05-25,13:08:34
40.012508,116.321519,0,317,39958.5476736111,2009-05-25,13:08:39
40.012558,116.321523,0,323,39958.5477314815,2009-05-25,13:08:44
40.012656,116.321514,0,329,39958.5477893518,2009-05-25,13:08:49
40.012766,116.321497,0,335,39958.5478472222,2009-05-25,13:08:54
40.012808,116.321467,0,337,39958.5479050926,2009-05-25,13:08:59
40.012852,116.321445,0,340,39958.547962963,2009-05-25,13:09:04
40.012827,116.321426,0,343,39958.5480208333,2009-05-25,13:09:09
40.012728,116.321436,0,345,39958.5480787037,2009-05-25,13:09:14
40.012639,116.321472,0,345,39958.5481365741,2009-05-25,13:09:19
40.01258,116.321472,0,346,39958.5481944444,2009-05-25,13:09:24
40.01258,116.321472,0,346,39958.5482291667,2009-05-25,13:09:27
40.012576,116.321466,0,346,39958.5482523148,2009-05-25,13:09:29
40.012627,116.321462,0,347,39958.5483101852,2009-05-25,13:09:34
40.012724,116.321463,0,348,39958.5483680556,2009-05-25,13:09:39
40.012926,116.321483,0,349,39958.5484259259,2009-05-25,13:09:44
40.013154,116.321516,0,349,39958.5484837963,2009-05-25,13:09:49
40.01327,116.321528,0,350,39958.5485416667,2009-05-25,13:09:54
40.013136,116.321512,0,350,39958.548599537,2009-05-25,13:09:59
40.013015,116.321502,0,351,39958.5486574074,2009-05-25,13:10:04
40.012859,116.321502,0,351,39958.5487152778,2009-05-25,13:10:09
40.012797,116.321535,0,351,39958.5487731481,2009-05-25,13:10:14
40.012719,116.321597,0,351,39958.5488310185,2009-05-25,13:10:19
40.012522,116.321639,0,350,39958.5488888889,2009-05-25,13:10:24
40.012355,116.321654,0,349,39958.5489467593,2009-05-25,13:10:29
40.012295,116.32165,0,348,39958.5490046296,2009-05-25,13:10:34
40.012307,116.321637,0,348,39958.5490625,2009-05-25,13:10:39
40.012343,116.321662,0,350,39958.5491203704,2009-05-25,13:10:44
40.012413,116.32169,0,352,39958.5491782407,2009-05-25,13:10:49
40.012456,116.321691,0,354,39958.5492361111,2009-05-25,13:10:54
40.012411,116.321666,0,362,39958.5492939815,2009-05-25,13:10:59
40.012369,116.321647,0,364,39958.5493518518,2009-05-25,13:11:04
40.012359,116.321618,0,364,39958.5494097222,2009-05-25,13:11:09
40.012387,116.321605,0,365,39958.5494675926,2009-05-25,13:11:14
40.012396,116.321599,0,365,39958.549525463,2009-05-25,13:11:19
40.012396,116.321599,0,365,39958.5495601852,2009-05-25,13:11:22
40.012394,116.321601,0,365,39958.5495833333,2009-05-25,13:11:24
40.012396,116.321616,0,365,39958.5496412037,2009-05-25,13:11:29
40.012461,116.321645,0,364,39958.5496990741,2009-05-25,13:11:34
40.012517,116.321648,0,365,39958.5497569444,2009-05-25,13:11:39
40.012585,116.321652,0,365,39958.5498148148,2009-05-25,13:11:44
40.012601,116.321651,0,364,39958.5498726852,2009-05-25,13:11:49
40.012599,116.321682,0,362,39958.5499305556,2009-05-25,13:11:54
40.012583,116.321694,0,360,39958.5499884259,2009-05-25,13:11:59
40.012574,116.321694,0,360,39958.5500462963,2009-05-25,13:12:04
40.012527,116.321722,0,357,39958.5501041667,2009-05-25,13:12:09
40.012534,116.321743,0,356,39958.550162037,2009-05-25,13:12:14
40.01252,116.321714,0,355,39958.5502199074,2009-05-25,13:12:19
40.012547,116.321679,0,353,39958.5502777778,2009-05-25,13:12:24
40.0125,116.321663,0,353,39958.5503356481,2009-05-25,13:12:29
40.012455,116.321638,0,353,39958.5503935185,2009-05-25,13:12:34
40.012455,116.321638,0,353,39958.5504282407,2009-05-25,13:12:37
40.012455,116.321634,0,353,39958.5504513889,2009-05-25,13:12:39
40.012484,116.32163,0,353,39958.5505092593,2009-05-25,13:12:44
40.01252,116.321575,0,353,39958.5505671296,2009-05-25,13:12:49
40.012502,116.321515,0,352,39958.550625,2009-05-25,13:12:54
40.012418,116.321505,0,359,39958.5506828704,2009-05-25,13:12:59
40.012359,116.32149,0,365,39958.5507407407,2009-05-25,13:13:04
40.012283,116.321448,0,374,39958.5507986111,2009-05-25,13:13:09
40.012189,116.321442,0,382,39958.5508564815,2009-05-25,13:13:14
40.012146,116.321463,0,385,39958.5509143519,2009-05-25,13:13:19
40.012162,116.321473,0,387,39958.5509722222,2009-05-25,13:13:24
40.012216,116.32147,0,395,39958.5510300926,2009-05-25,13:13:29
40.012238,116.321447,0,401,39958.551087963,2009-05-25,13:13:34
40.01223,116.32143,0,403,39958.5511458333,2009-05-25,13:13:39
40.012283,116.321433,0,407,39958.5512037037,2009-05-25,13:13:44
40.012352,116.321452,0,411,39958.5512615741,2009-05-25,13:13:49
40.012469,116.321465,0,418,39958.5513194444,2009-05-25,13:13:54
40.012531,116.321481,0,427,39958.5513773148,2009-05-25,13:13:59
40.012604,116.321514,0,439,39958.5514351852,2009-05-25,13:14:04
40.012408,116.321735,0,473,39958.5553125,2009-05-25,13:19:39
40.012377,116.321737,0,471,39958.5553703704,2009-05-25,13:19:44
40.012359,116.321729,0,469,39958.5554282407,2009-05-25,13:19:49
40.012256,116.32166,0,468,39958.5554861111,2009-05-25,13:19:54
40.012174,116.321644,0,466,39958.5555439815,2009-05-25,13:19:59
40.012095,116.321633,0,465,39958.5556018518,2009-05-25,13:20:04
40.012012,116.321639,0,465,39958.5556597222,2009-05-25,13:20:09
40.011927,116.321633,0,465,39958.5557175926,2009-05-25,13:20:14
40.011927,116.321633,0,465,39958.5557523148,2009-05-25,13:20:17
40.011927,116.321627,0,466,39958.555775463,2009-05-25,13:20:19
40.011972,116.321624,0,466,39958.5558333333,2009-05-25,13:20:24
40.012001,116.321621,0,466,39958.5558912037,2009-05-25,13:20:29
40.012002,116.3216,0,466,39958.5559490741,2009-05-25,13:20:34
40.011967,116.32159,0,465,39958.5560069444,2009-05-25,13:20:39
40.012027,116.321601,0,465,39958.5560648148,2009-05-25,13:20:44
40.012143,116.321602,0,465,39958.5561226852,2009-05-25,13:20:49
40.01219,116.321591,0,465,39958.5561805556,2009-05-25,13:20:54
40.012222,116.321615,0,465,39958.5562384259,2009-05-25,13:20:59
40.012219,116.321595,0,464,39958.5562962963,2009-05-25,13:21:04
40.012203,116.321587,0,463,39958.5563541667,2009-05-25,13:21:09
40.012236,116.321589,0,462,39958.556412037,2009-05-25,13:21:14
40.0122,116.321608,0,454,39958.5564699074,2009-05-25,13:21:19
40.012127,116.321608,0,450,39958.5565277778,2009-05-25,13:21:24
40.012068,116.321575,0,451,39958.5565856481,2009-05-25,13:21:29
40.012053,116.32156,0,453,39958.5566435185,2009-05-25,13:21:34
40.012024,116.321544,0,456,39958.5567013889,2009-05-25,13:21:39
40.01202,116.321569,0,458,39958.5567592593,2009-05-25,13:21:44
40.012081,116.32162,0,459,39958.5568171296,2009-05-25,13:21:49
40.012088,116.32163,0,458,39958.556875,2009-05-25,13:21:54
40.012093,116.321655,0,458,39958.5569328704,2009-05-25,13:21:59
40.012104,116.32167,0,458,39958.5569907407,2009-05-25,13:22:04
40.012135,116.321681,0,457,39958.5570486111,2009-05-25,13:22:09
40.012212,116.321678,0,455,39958.5571064815,2009-05-25,13:22:14
40.012327,116.321675,0,454,39958.5571643518,2009-05-25,13:22:19
40.012361,116.321669,0,452,39958.5572222222,2009-05-25,13:22:24
40.012428,116.321671,0,452,39958.5572800926,2009-05-25,13:22:29
40.012425,116.321705,0,452,39958.557337963,2009-05-25,13:22:34
40.012401,116.321736,0,452,39958.5573958333,2009-05-25,13:22:39
40.012418,116.321753,0,453,39958.5574537037,2009-05-25,13:22:44
40.012388,116.321752,0,452,39958.5575115741,2009-05-25,13:22:49
40.012384,116.321723,0,452,39958.5575694444,2009-05-25,13:22:54
40.012344,116.321716,0,452,39958.5576273148,2009-05-25,13:22:59
40.012292,116.321691,0,452,39958.5576851852,2009-05-25,13:23:04
40.012189,116.321641,0,454,39958.5577430556,2009-05-25,13:23:09
40.012069,116.321609,0,455,39958.5578009259,2009-05-25,13:23:14
40.011979,116.321619,0,456,39958.5578587963,2009-05-25,13:23:19
40.011932,116.321632,0,457,39958.5579166667,2009-05-25,13:23:24
40.011995,116.321631,0,457,39958.557974537,2009-05-25,13:23:29
40.01207,116.321624,0,457,39958.5580324074,2009-05-25,13:23:34
40.012114,116.321627,0,456,39958.5580902778,2009-05-25,13:23:39
40.01212,116.321607,0,455,39958.5581481481,2009-05-25,13:23:44
40.012196,116.321589,0,455,39958.5582060185,2009-05-25,13:23:49
40.01221,116.321588,0,454,39958.5582638889,2009-05-25,13:23:54
40.012213,116.32157,0,454,39958.5583217593,2009-05-25,13:23:59
40.01222,116.321516,0,454,39958.5583796296,2009-05-25,13:24:04
40.012329,116.321463,0,457,39958.5584375,2009-05-25,13:24:09
40.012367,116.321451,0,457,39958.5584953704,2009-05-25,13:24:14
40.012361,116.321439,0,458,39958.5585532407,2009-05-25,13:24:19
40.012361,116.321439,0,458,39958.558587963,2009-05-25,13:24:22
40.012354,116.32144,0,460,39958.5586111111,2009-05-25,13:24:24
40.012334,116.321414,0,459,39958.5586689815,2009-05-25,13:24:29
40.012299,116.321364,0,456,39958.5587268519,2009-05-25,13:24:34
40.012269,116.321327,0,451,39958.5587847222,2009-05-25,13:24:39
40.01227,116.321366,0,448,39958.5588425926,2009-05-25,13:24:44
40.012393,116.321458,0,451,39958.558900463,2009-05-25,13:24:49
40.012512,116.321557,0,457,39958.5589583333,2009-05-25,13:24:54
40.012574,116.321592,0,457,39958.5590162037,2009-05-25,13:24:59
40.012574,116.321592,0,457,39958.5590509259,2009-05-25,13:25:02
40.012568,116.321589,0,454,39958.5590740741,2009-05-25,13:25:04
40.012584,116.321497,0,454,39958.5591319444,2009-05-25,13:25:09
40.012543,116.321459,0,453,39958.5591898148,2009-05-25,13:25:14
40.012495,116.321445,0,453,39958.5592476852,2009-05-25,13:25:19
40.012433,116.321443,0,454,39958.5593055556,2009-05-25,13:25:24
40.012401,116.321517,0,457,39958.5593634259,2009-05-25,13:25:29
40.012393,116.321525,0,457,39958.5594212963,2009-05-25,13:25:34
40.012393,116.321525,0,457,39958.5594560185,2009-05-25,13:25:37
40.012387,116.321531,0,457,39958.5594791667,2009-05-25,13:25:39
40.012373,116.32153,0,457,39958.559537037,2009-05-25,13:25:44
40.012283,116.321525,0,453,39958.5595949074,2009-05-25,13:25:49
40.012235,116.321525,0,452,39958.5596527778,2009-05-25,13:25:54
40.012207,116.321491,0,449,39958.5597106481,2009-05-25,13:25:59
40.012216,116.321486,0,449,39958.5597685185,2009-05-25,13:26:04
40.012348,116.321584,0,456,39958.5598263889,2009-05-25,13:26:09
40.012381,116.321607,0,456,39958.5598842593,2009-05-25,13:26:14
40.012374,116.321613,0,457,39958.5599421296,2009-05-25,13:26:19
40.012367,116.321621,0,457,39958.56,2009-05-25,13:26:24
40.012368,116.321619,0,457,39958.5600578704,2009-05-25,13:26:29
40.012371,116.321618,0,457,39958.5601157407,2009-05-25,13:26:34
40.012376,116.32161,0,457,39958.5601736111,2009-05-25,13:26:39
40.012376,116.32161,0,457,39958.5602083333,2009-05-25,13:26:42
40.012371,116.321617,0,457,39958.5602314815,2009-05-25,13:26:44
40.01233,116.321661,0,457,39958.5602893519,2009-05-25,13:26:49
40.01234,116.321666,0,456,39958.5603472222,2009-05-25,13:26:54
40.01232,116.321669,0,456,39958.5604050926,2009-05-25,13:26:59
40.012304,116.32165,0,455,39958.560462963,2009-05-25,13:27:04
40.012281,116.321647,0,455,39958.5605208333,2009-05-25,13:27:09
40.012281,116.321647,0,455,39958.5605787037,2009-05-25,13:27:14
40.012281,116.321647,0,455,39958.5606365741,2009-05-25,13:27:19
40.012281,116.321647,0,455,39958.5606712963,2009-05-25,13:27:22
40.012276,116.321652,0,455,39958.5606944444,2009-05-25,13:27:24
40.012268,116.321663,0,455,39958.5607523148,2009-05-25,13:27:29
40.012265,116.32167,0,455,39958.5608101852,2009-05-25,13:27:34
40.012265,116.32167,0,455,39958.5608680556,2009-05-25,13:27:39
40.012257,116.321677,0,455,39958.5609259259,2009-05-25,13:27:44
40.012257,116.321677,0,455,39958.5609606481,2009-05-25,13:27:47
40.01225,116.321684,0,455,39958.5609837963,2009-05-25,13:27:49
40.012236,116.321692,0,455,39958.5610416667,2009-05-25,13:27:54
40.01219,116.321698,0,455,39958.561099537,2009-05-25,13:27:59
40.012161,116.321694,0,455,39958.5611574074,2009-05-25,13:28:04
40.012123,116.321698,0,455,39958.5612152778,2009-05-25,13:28:09
40.0121,116.321716,0,455,39958.5612731481,2009-05-25,13:28:14
40.012124,116.32174,0,456,39958.5613310185,2009-05-25,13:28:19
40.012112,116.321731,0,456,39958.5613888889,2009-05-25,13:28:24
40.012066,116.321725,0,456,39958.5614467593,2009-05-25,13:28:29
40.011988,116.321676,0,456,39958.5615046296,2009-05-25,13:28:34
40.011868,116.321666,0,456,39958.5615625,2009-05-25,13:28:39
40.011757,116.321663,0,456,39958.5616203704,2009-05-25,13:28:44
40.011677,116.321643,0,456,39958.5616782407,2009-05-25,13:28:49
40.011607,116.321626,0,456,39958.5617361111,2009-05-25,13:28:54
40.011612,116.321596,0,456,39958.5617939815,2009-05-25,13:28:59
40.011665,116.321589,0,456,39958.5618518519,2009-05-25,13:29:04
40.011771,116.321589,0,456,39958.5619097222,2009-05-25,13:29:09
40.011827,116.32162,0,455,39958.5619675926,2009-05-25,13:29:14
40.011865,116.321658,0,455,39958.562025463,2009-05-25,13:29:19
40.011906,116.321695,0,455,39958.5620833333,2009-05-25,13:29:24
40.011944,116.321709,0,455,39958.5621412037,2009-05-25,13:29:29
40.011978,116.321717,0,455,39958.5621990741,2009-05-25,13:29:34
40.011967,116.321684,0,455,39958.5622569444,2009-05-25,13:29:39
40.011959,116.32166,0,455,39958.5623148148,2009-05-25,13:29:44
40.012011,116.321632,0,455,39958.5623726852,2009-05-25,13:29:49
40.012029,116.321645,0,455,39958.5624305556,2009-05-25,13:29:54
40.012029,116.321645,0,455,39958.5624652778,2009-05-25,13:29:57
40.012027,116.32165,0,455,39958.5624884259,2009-05-25,13:29:59
40.012066,116.321697,0,455,39958.5625462963,2009-05-25,13:30:04
40.012118,116.321679,0,455,39958.5626041667,2009-05-25,13:30:09
40.01219,116.321626,0,455,39958.562662037,2009-05-25,13:30:14
40.012205,116.32161,0,455,39958.5627199074,2009-05-25,13:30:19
40.012142,116.321649,0,455,39958.5627777778,2009-05-25,13:30:24
40.012085,116.321678,0,455,39958.5628356481,2009-05-25,13:30:29
40.012035,116.321671,0,455,39958.5628935185,2009-05-25,13:30:34
40.01192,116.321665,0,456,39958.5629513889,2009-05-25,13:30:39
40.011789,116.321668,0,456,39958.5630092593,2009-05-25,13:30:44
40.011631,116.32166,0,457,39958.5630671296,2009-05-25,13:30:49
40.011433,116.321663,0,457,39958.563125,2009-05-25,13:30:54
40.011335,116.321705,0,458,39958.5631828704,2009-05-25,13:30:59
40.011301,116.321722,0,459,39958.5632407407,2009-05-25,13:31:04
40.011227,116.321704,0,459,39958.5632986111,2009-05-25,13:31:09
40.01116,116.321629,0,460,39958.5633564815,2009-05-25,13:31:14
40.01108,116.321587,0,460,39958.5634143518,2009-05-25,13:31:19
40.011064,116.321572,0,461,39958.5634722222,2009-05-25,13:31:24
40.010989,116.321564,0,461,39958.5635300926,2009-05-25,13:31:29
40.010961,116.321572,0,462,39958.563587963,2009-05-25,13:31:34
40.010951,116.321551,0,464,39958.5636458333,2009-05-25,13:31:39
40.011008,116.321542,0,465,39958.5637037037,2009-05-25,13:31:44
40.01111,116.321539,0,466,39958.5637615741,2009-05-25,13:31:49
40.011166,116.321541,0,466,39958.5638194444,2009-05-25,13:31:54
40.011254,116.321535,0,466,39958.5638773148,2009-05-25,13:31:59
40.011352,116.321547,0,467,39958.5639351852,2009-05-25,13:32:04
40.011478,116.321529,0,467,39958.5639930556,2009-05-25,13:32:09
40.011516,116.321476,0,467,39958.5640509259,2009-05-25,13:32:14
40.011609,116.321432,0,468,39958.5641087963,2009-05-25,13:32:19
40.011755,116.321426,0,469,39958.5641666667,2009-05-25,13:32:24
40.011892,116.32143,0,470,39958.564224537,2009-05-25,13:32:29
40.012045,116.321407,0,472,39958.5642824074,2009-05-25,13:32:34
40.012105,116.321322,0,474,39958.5643402778,2009-05-25,13:32:39
40.012132,116.321253,0,475,39958.5643981481,2009-05-25,13:32:44
40.012134,116.321228,0,475,39958.5644560185,2009-05-25,13:32:49
40.012148,116.321246,0,478,39958.5645138889,2009-05-25,13:32:54
40.012135,116.321253,0,487,39958.5645717593,2009-05-25,13:32:59
40.012073,116.32127,0,495,39958.5646296296,2009-05-25,13:33:04
40.011974,116.321321,0,491,39958.5646875,2009-05-25,13:33:09
40.011865,116.321382,0,495,39958.5647453704,2009-05-25,13:33:14
40.01173,116.321377,0,503,39958.5648032407,2009-05-25,13:33:19
40.011626,116.321348,0,514,39958.5648611111,2009-05-25,13:33:24
40.011545,116.321327,0,526,39958.5649189815,2009-05-25,13:33:29
40.011489,116.321327,0,534,39958.5649768518,2009-05-25,13:33:34
40.011453,116.321343,0,539,39958.5650347222,2009-05-25,13:33:39
40.011412,116.321366,0,546,39958.5650925926,2009-05-25,13:33:44
40.011365,116.32141,0,548,39958.565150463,2009-05-25,13:33:49
40.011279,116.321438,0,547,39958.5652083333,2009-05-25,13:33:54
40.011185,116.321399,0,547,39958.5652662037,2009-05-25,13:33:59
40.011084,116.321359,0,549,39958.5653240741,2009-05-25,13:34:04
40.011091,116.321314,0,545,39958.5655555556,2009-05-25,13:34:24
40.011089,116.321315,0,545,39958.5656134259,2009-05-25,13:34:29
40.011089,116.321315,0,545,39958.5657060185,2009-05-25,13:34:37
40.011089,116.321309,0,545,39958.5657291667,2009-05-25,13:34:39
40.011101,116.321303,0,545,39958.5658449074,2009-05-25,13:34:49
40.01111,116.3213,0,545,39958.5659027778,2009-05-25,13:34:54
40.011247,116.321289,0,545,39958.5659606481,2009-05-25,13:34:59
40.01144,116.321307,0,544,39958.5660185185,2009-05-25,13:35:04
40.011383,116.321343,0,545,39958.5660763889,2009-05-25,13:35:09
40.011271,116.321369,0,548,39958.5661342593,2009-05-25,13:35:14
40.011289,116.32138,0,543,39958.5661921296,2009-05-25,13:35:19
40.011081,116.321434,0,532,39958.5664236111,2009-05-25,13:35:39
40.011255,116.321409,0,529,39958.5664814815,2009-05-25,13:35:44
40.011562,116.321357,0,527,39958.5665393519,2009-05-25,13:35:49
40.011564,116.321375,0,525,39958.5665972222,2009-05-25,13:35:54
40.01171,116.321377,0,522,39958.5666550926,2009-05-25,13:35:59
40.011758,116.321399,0,518,39958.566712963,2009-05-25,13:36:04
40.011709,116.321466,0,513,39958.5667708333,2009-05-25,13:36:09
40.011803,116.32151,0,508,39958.5668287037,2009-05-25,13:36:14
40.011896,116.32156,0,501,39958.5668865741,2009-05-25,13:36:19
40.012033,116.321605,0,496,39958.5669444444,2009-05-25,13:36:24
40.012079,116.321619,0,495,39958.5670023148,2009-05-25,13:36:29
40.01209,116.32161,0,495,39958.5670601852,2009-05-25,13:36:34
40.012093,116.321601,0,496,39958.5671180556,2009-05-25,13:36:39
40.012093,116.321601,0,496,39958.5671527778,2009-05-25,13:36:42
40.012087,116.321603,0,497,39958.5671759259,2009-05-25,13:36:44
40.012004,116.321606,0,498,39958.5672337963,2009-05-25,13:36:49
40.01187,116.321616,0,493,39958.5672916667,2009-05-25,13:36:54
40.011826,116.32162,0,490,39958.567349537,2009-05-25,13:36:59
40.011779,116.32166,0,486,39958.5674074074,2009-05-25,13:37:04
40.011797,116.321678,0,481,39958.5674652778,2009-05-25,13:37:09
40.011863,116.321665,0,477,39958.5675231481,2009-05-25,13:37:14
40.011922,116.321671,0,474,39958.5675810185,2009-05-25,13:37:19
40.011955,116.321694,0,470,39958.5676388889,2009-05-25,13:37:24
40.011983,116.32169,0,468,39958.5676967593,2009-05-25,13:37:29
40.011955,116.321675,0,468,39958.5677546296,2009-05-25,13:37:34
40.011915,116.321663,0,468,39958.5678125,2009-05-25,13:37:39
40.011898,116.321689,0,467,39958.5678703704,2009-05-25,13:37:44
40.011841,116.321733,0,466,39958.5679282407,2009-05-25,13:37:49
40.011913,116.321758,0,464,39958.5679861111,2009-05-25,13:37:54
40.011955,116.321769,0,464,39958.5680439815,2009-05-25,13:37:59
40.012038,116.321782,0,463,39958.5681018519,2009-05-25,13:38:04
40.012208,116.321802,0,462,39958.5681597222,2009-05-25,13:38:09
40.012315,116.321784,0,461,39958.5682175926,2009-05-25,13:38:14
40.012446,116.321753,0,461,39958.568275463,2009-05-25,13:38:19
40.012817,116.321819,0,454,39958.5683912037,2009-05-25,13:38:29
40.012822,116.321789,0,456,39958.5684490741,2009-05-25,13:38:34
40.012435,116.321696,0,469,39958.5685648148,2009-05-25,13:38:44
40.01234,116.321647,0,475,39958.5686226852,2009-05-25,13:38:49
40.012175,116.321607,0,478,39958.5686805556,2009-05-25,13:38:54
40.012098,116.321585,0,480,39958.5687384259,2009-05-25,13:38:59
40.011953,116.321551,0,481,39958.5687962963,2009-05-25,13:39:04
40.011779,116.321519,0,481,39958.5688541667,2009-05-25,13:39:09
40.01175,116.321556,0,481,39958.568912037,2009-05-25,13:39:14
40.01171,116.321577,0,479,39958.5689699074,2009-05-25,13:39:19
40.012335,116.321662,0,470,39958.5703009259,2009-05-25,13:41:14
40.01225,116.321617,0,471,39958.5703587963,2009-05-25,13:41:19
40.012206,116.321614,0,470,39958.5704166667,2009-05-25,13:41:24
40.01216,116.321626,0,470,39958.570474537,2009-05-25,13:41:29
40.012105,116.321611,0,470,39958.5705324074,2009-05-25,13:41:34
40.011957,116.321553,0,472,39958.5705902778,2009-05-25,13:41:39
40.011684,116.321464,0,475,39958.5706481481,2009-05-25,13:41:44
40.011598,116.321633,0,476,39958.5707060185,2009-05-25,13:41:49
40.011401,116.321695,0,479,39958.5707638889,2009-05-25,13:41:54
40.011104,116.321633,0,484,39958.5708217593,2009-05-25,13:41:59
40.010775,116.32161,0,495,39958.5708796296,2009-05-25,13:42:04
40.010449,116.321557,0,504,39958.5709375,2009-05-25,13:42:09
40.01013,116.321527,0,515,39958.5709953704,2009-05-25,13:42:14
40.009914,116.321504,0,521,39958.5710532407,2009-05-25,13:42:19
40.009777,116.321447,0,526,39958.5711111111,2009-05-25,13:42:24
40.009626,116.32143,0,534,39958.5711689815,2009-05-25,13:42:29
40.009523,116.321418,0,545,39958.5712268518,2009-05-25,13:42:34
40.009467,116.321428,0,551,39958.5712847222,2009-05-25,13:42:39
40.009476,116.321458,0,549,39958.5713425926,2009-05-25,13:42:44
40.010512,116.321468,0,542,39958.5715162037,2009-05-25,13:42:59
40.011367,116.321501,0,535,39958.5715740741,2009-05-25,13:43:04
40.011448,116.321428,0,533,39958.5716319444,2009-05-25,13:43:09
40.011485,116.321409,0,535,39958.5716898148,2009-05-25,13:43:14
40.011762,116.321476,0,538,39958.5717476852,2009-05-25,13:43:19
40.011893,116.321556,0,538,39958.5718055556,2009-05-25,13:43:24
40.011978,116.321653,0,552,39958.5718634259,2009-05-25,13:43:29
40.011978,116.321687,0,552,39958.5719212963,2009-05-25,13:43:34
40.012031,116.321681,0,548,39958.5719791667,2009-05-25,13:43:39
40.012053,116.321712,0,548,39958.572037037,2009-05-25,13:43:44
40.01208,116.321737,0,540,39958.5720949074,2009-05-25,13:43:49
40.012184,116.321765,0,538,39958.5721527778,2009-05-25,13:43:54
40.012303,116.321794,0,537,39958.5722106481,2009-05-25,13:43:59
40.012445,116.321824,0,534,39958.5722685185,2009-05-25,13:44:04
40.012624,116.321891,0,529,39958.5723263889,2009-05-25,13:44:09
40.0128,116.321919,0,529,39958.5723842593,2009-05-25,13:44:14
40.012929,116.321953,0,530,39958.5724421296,2009-05-25,13:44:19
40.013002,116.321942,0,530,39958.5725,2009-05-25,13:44:24
40.012732,116.321804,0,522,39958.5727314815,2009-05-25,13:44:44
40.012724,116.321768,0,520,39958.5727893518,2009-05-25,13:44:49
40.012362,116.32172,0,521,39958.5728472222,2009-05-25,13:44:54
40.012204,116.321695,0,521,39958.5729050926,2009-05-25,13:44:59
40.012118,116.321647,0,523,39958.572962963,2009-05-25,13:45:04
40.012038,116.321608,0,525,39958.5730208333,2009-05-25,13:45:09
40.012002,116.32162,0,529,39958.5730787037,2009-05-25,13:45:14
40.011997,116.321627,0,533,39958.5731365741,2009-05-25,13:45:19
40.011997,116.321627,0,533,39958.5731712963,2009-05-25,13:45:22
40.011991,116.321633,0,537,39958.5731944444,2009-05-25,13:45:24
40.011984,116.321658,0,539,39958.5732523148,2009-05-25,13:45:29
40.011986,116.321677,0,542,39958.5733101852,2009-05-25,13:45:34
40.011998,116.32167,0,544,39958.5733680556,2009-05-25,13:45:39
40.012012,116.321647,0,547,39958.5734259259,2009-05-25,13:45:44
40.011959,116.32165,0,549,39958.5734837963,2009-05-25,13:45:49
40.011931,116.321633,0,552,39958.5735416667,2009-05-25,13:45:54
40.011893,116.321644,0,547,39958.573599537,2009-05-25,13:45:59
40.011909,116.321659,0,545,39958.5736574074,2009-05-25,13:46:04
40.011926,116.321694,0,545,39958.5737152778,2009-05-25,13:46:09
40.011967,116.321715,0,540,39958.5737731481,2009-05-25,13:46:14
40.012013,116.321748,0,537,39958.5738310185,2009-05-25,13:46:19
40.012034,116.321735,0,539,39958.5738888889,2009-05-25,13:46:24
40.012045,116.321757,0,535,39958.5739467593,2009-05-25,13:46:29
40.012097,116.321758,0,531,39958.5740046296,2009-05-25,13:46:34
40.01209,116.321719,0,527,39958.5740625,2009-05-25,13:46:39
40.012068,116.321629,0,520,39958.5741782407,2009-05-25,13:46:49
40.012044,116.321546,0,518,39958.5742361111,2009-05-25,13:46:54
40.012009,116.321542,0,516,39958.5742939815,2009-05-25,13:46:59
40.011924,116.321554,0,514,39958.5743518519,2009-05-25,13:47:04
40.011847,116.32157,0,509,39958.5744097222,2009-05-25,13:47:09
40.011743,116.321606,0,505,39958.5744675926,2009-05-25,13:47:14
40.011706,116.321627,0,500,39958.574525463,2009-05-25,13:47:19
40.011761,116.321627,0,497,39958.5745833333,2009-05-25,13:47:24
40.011323,116.321507,0,481,39958.5746412037,2009-05-25,13:47:29
40.010815,116.321397,0,466,39958.5746990741,2009-05-25,13:47:34
40.010748,116.321349,0,462,39958.5747569444,2009-05-25,13:47:39
40.010851,116.321307,0,460,39958.5748148148,2009-05-25,13:47:44
40.011074,116.321286,0,458,39958.5748726852,2009-05-25,13:47:49
40.011396,116.321208,0,455,39958.5749305556,2009-05-25,13:47:54
40.011479,116.321155,0,458,39958.5749884259,2009-05-25,13:47:59
40.011476,116.321101,0,460,39958.5750462963,2009-05-25,13:48:04
40.011554,116.321135,0,459,39958.5751041667,2009-05-25,13:48:09
40.012966,116.317637,0,-208,39958.5953356481,2009-05-25,14:17:17
40.011101,116.321735,0,269,39958.5953935185,2009-05-25,14:17:22
40.010937,116.321855,0,282,39958.595462963,2009-05-25,14:17:28
40.010963,116.322039,0,286,39958.5955208333,2009-05-25,14:17:33
40.010966,116.322298,0,290,39958.5955787037,2009-05-25,14:17:38
40.010948,116.322513,0,295,39958.5956365741,2009-05-25,14:17:43
40.010931,116.322647,0,306,39958.5956944444,2009-05-25,14:17:48
40.010972,116.32268,0,318,39958.5957523148,2009-05-25,14:17:53
40.011038,116.322741,0,333,39958.5958101852,2009-05-25,14:17:58
40.010987,116.323142,0,333,39958.5958680556,2009-05-25,14:18:03
40.01111,116.323344,0,331,39958.5959259259,2009-05-25,14:18:08
40.011087,116.323525,0,330,39958.5959837963,2009-05-25,14:18:13
40.01106,116.323645,0,336,39958.5960416667,2009-05-25,14:18:18
40.011053,116.323719,0,346,39958.596099537,2009-05-25,14:18:23
40.011098,116.323765,0,359,39958.5961574074,2009-05-25,14:18:28
40.010942,116.324037,0,322,39958.5962152778,2009-05-25,14:18:33
40.010831,116.324014,0,328,39958.5962731481,2009-05-25,14:18:38
40.010679,116.324001,0,338,39958.5963310185,2009-05-25,14:18:43
40.010578,116.32404,0,327,39958.5963888889,2009-05-25,14:18:48
40.010429,116.324043,0,323,39958.5964467593,2009-05-25,14:18:53
40.010294,116.324045,0,323,39958.5965046296,2009-05-25,14:18:58
40.01021,116.324045,0,324,39958.5965625,2009-05-25,14:19:03
40.009989,116.324062,0,307,39958.5966203704,2009-05-25,14:19:08
40.009814,116.324063,0,301,39958.5966782407,2009-05-25,14:19:13
40.009633,116.324048,0,278,39958.5967361111,2009-05-25,14:19:18
40.009441,116.324018,0,243,39958.5967939815,2009-05-25,14:19:23
40.009285,116.32404,0,226,39958.5968518518,2009-05-25,14:19:28
40.009218,116.324052,0,218,39958.5969097222,2009-05-25,14:19:33
40.009081,116.324084,0,224,39958.5969675926,2009-05-25,14:19:38
40.008931,116.32411,0,217,39958.597025463,2009-05-25,14:19:43
40.00877,116.324084,0,211,39958.5970833333,2009-05-25,14:19:48
40.008639,116.324061,0,207,39958.5971412037,2009-05-25,14:19:53
40.008498,116.32408,0,199,39958.5971990741,2009-05-25,14:19:58
40.008335,116.324093,0,194,39958.5972569444,2009-05-25,14:20:03
40.008184,116.324113,0,185,39958.5973148148,2009-05-25,14:20:08
40.00804,116.324125,0,182,39958.5973726852,2009-05-25,14:20:13
40.007905,116.324135,0,177,39958.5974305556,2009-05-25,14:20:18
40.00778,116.324177,0,171,39958.5974884259,2009-05-25,14:20:23
40.007614,116.324166,0,177,39958.5975462963,2009-05-25,14:20:28
40.007487,116.324185,0,170,39958.5976041667,2009-05-25,14:20:33
40.007345,116.324208,0,164,39958.597662037,2009-05-25,14:20:38
40.007225,116.324207,0,159,39958.5977199074,2009-05-25,14:20:43
40.007099,116.324192,0,155,39958.5977777778,2009-05-25,14:20:48
40.006974,116.324185,0,156,39958.5978356482,2009-05-25,14:20:53
40.006855,116.324204,0,155,39958.5978935185,2009-05-25,14:20:58
40.006741,116.324205,0,158,39958.5979513889,2009-05-25,14:21:03
40.0066,116.324263,0,163,39958.5980092593,2009-05-25,14:21:08
40.006465,116.324277,0,164,39958.5980671296,2009-05-25,14:21:13
40.006337,116.324329,0,172,39958.598125,2009-05-25,14:21:18
40.006145,116.324393,0,179,39958.5981828704,2009-05-25,14:21:23
40.005995,116.324468,0,187,39958.5982407407,2009-05-25,14:21:28
40.005911,116.324359,0,189,39958.5982986111,2009-05-25,14:21:33
40.005804,116.324344,0,192,39958.5983564815,2009-05-25,14:21:38
40.005664,116.324351,0,198,39958.5984143519,2009-05-25,14:21:43
40.005449,116.324378,0,193,39958.5984722222,2009-05-25,14:21:48
40.005269,116.324355,0,193,39958.5985300926,2009-05-25,14:21:53
40.005101,116.324372,0,195,39958.598587963,2009-05-25,14:21:58
40.004949,116.324366,0,198,39958.5986458333,2009-05-25,14:22:03
40.004759,116.32439,0,197,39958.5987037037,2009-05-25,14:22:08
40.004544,116.324432,0,201,39958.5987615741,2009-05-25,14:22:13
40.004356,116.324436,0,198,39958.5988194444,2009-05-25,14:22:18
40.004197,116.324439,0,195,39958.5988773148,2009-05-25,14:22:23
40.004056,116.324458,0,193,39958.5989351852,2009-05-25,14:22:28
40.003932,116.324446,0,190,39958.5989930556,2009-05-25,14:22:33
40.003784,116.324459,0,193,39958.5990509259,2009-05-25,14:22:38
40.003615,116.324449,0,194,39958.5991087963,2009-05-25,14:22:43
40.003447,116.32444,0,192,39958.5991666667,2009-05-25,14:22:48
40.003252,116.324452,0,188,39958.599224537,2009-05-25,14:22:53
40.003097,116.324405,0,180,39958.5992824074,2009-05-25,14:22:58
40.002907,116.324416,0,174,39958.5993402778,2009-05-25,14:23:03
40.002733,116.324425,0,177,39958.5993981481,2009-05-25,14:23:08
40.002555,116.324483,0,178,39958.5994560185,2009-05-25,14:23:13
40.002436,116.32466,0,180,39958.5995138889,2009-05-25,14:23:18
40.002426,116.324915,0,182,39958.5995717593,2009-05-25,14:23:23
40.002426,116.325165,0,179,39958.5996296296,2009-05-25,14:23:28
40.002436,116.32541,0,177,39958.5996875,2009-05-25,14:23:33
40.002442,116.325656,0,172,39958.5997453704,2009-05-25,14:23:38
40.002466,116.325906,0,161,39958.5998032407,2009-05-25,14:23:43
40.002517,116.326138,0,152,39958.5998611111,2009-05-25,14:23:48
40.002537,116.326381,0,156,39958.5999189815,2009-05-25,14:23:53
40.002431,116.326589,0,155,39958.5999768519,2009-05-25,14:23:58
40.002227,116.326616,0,149,39958.6000347222,2009-05-25,14:24:03
40.001992,116.326672,0,146,39958.6000925926,2009-05-25,14:24:08
40.001771,116.326725,0,144,39958.600150463,2009-05-25,14:24:13
40.001584,116.326733,0,143,39958.6002083333,2009-05-25,14:24:18
40.001408,116.326742,0,142,39958.6002662037,2009-05-25,14:24:23
40.001331,116.326884,0,143,39958.6003240741,2009-05-25,14:24:28
40.001242,116.327049,0,143,39958.6003819444,2009-05-25,14:24:33
40.001038,116.327057,0,139,39958.6004398148,2009-05-25,14:24:38
40.000852,116.32702,0,138,39958.6004976852,2009-05-25,14:24:43
40.000631,116.32706,0,139,39958.6005555556,2009-05-25,14:24:48
40.000441,116.327148,0,148,39958.6006134259,2009-05-25,14:24:53
40.000274,116.327169,0,148,39958.6006712963,2009-05-25,14:24:58
40.000086,116.327171,0,152,39958.6007291667,2009-05-25,14:25:03
39.999957,116.327142,0,151,39958.600787037,2009-05-25,14:25:08
39.999925,116.32722,0,151,39958.6008449074,2009-05-25,14:25:13
39.999875,116.327319,0,143,39958.6009027778,2009-05-25,14:25:18
39.999896,116.327305,0,139,39958.6009606481,2009-05-25,14:25:23
39.99989,116.327291,0,132,39958.6010185185,2009-05-25,14:25:28
39.99989,116.327291,0,132,39958.6010532407,2009-05-25,14:25:31
39.999889,116.32729,0,130,39958.6010763889,2009-05-25,14:25:33
39.999902,116.327288,0,129,39958.6011342593,2009-05-25,14:25:38
39.999909,116.327289,0,127,39958.6011921296,2009-05-25,14:25:43
39.999909,116.327289,0,127,39958.6012268519,2009-05-25,14:25:46
39.999902,116.327287,0,126,39958.60125,2009-05-25,14:25:48
39.999883,116.327282,0,125,39958.6013078704,2009-05-25,14:25:53
39.999851,116.327295,0,125,39958.6013657407,2009-05-25,14:25:58
39.999807,116.327369,0,125,39958.6014236111,2009-05-25,14:26:03
39.999778,116.327464,0,124,39958.6014814815,2009-05-25,14:26:08
39.99981,116.327564,0,124,39958.6015393519,2009-05-25,14:26:13
39.99986,116.327603,0,123,39958.6015972222,2009-05-25,14:26:18
39.999901,116.327646,0,123,39958.6016550926,2009-05-25,14:26:23
39.999977,116.327601,0,123,39958.601712963,2009-05-25,14:26:28
40.000038,116.32758,0,123,39958.6017708333,2009-05-25,14:26:33
40.000104,116.327594,0,123,39958.6018287037,2009-05-25,14:26:38
40.000217,116.327508,0,122,39958.6018865741,2009-05-25,14:26:43
40.000318,116.32739,0,122,39958.6019444444,2009-05-25,14:26:48
39.999876,116.327337,0,174,39958.7917592593,2009-05-25,19:00:08
39.999913,116.327369,0,160,39958.7918171296,2009-05-25,19:00:13
39.999953,116.327347,0,159,39958.791875,2009-05-25,19:00:18
39.999956,116.32727,0,158,39958.7919328704,2009-05-25,19:00:23
39.999956,116.327143,0,156,39958.7919907407,2009-05-25,19:00:28
39.999781,116.326893,0,103,39958.7920486111,2009-05-25,19:00:33
39.999916,116.326716,0,93,39958.7921064815,2009-05-25,19:00:38
39.999943,116.326529,0,96,39958.7921643518,2009-05-25,19:00:43
40.000663,116.326321,0,37,39958.7922222222,2009-05-25,19:00:48
40.000653,116.32613,0,26,39958.7922800926,2009-05-25,19:00:53
40.000579,116.325948,0,21,39958.792337963,2009-05-25,19:00:58
40.000583,116.325755,0,12,39958.7923958333,2009-05-25,19:01:03
40.000531,116.325562,0,9,39958.7924537037,2009-05-25,19:01:08
40.000293,116.325359,0,10,39958.7925115741,2009-05-25,19:01:13
40.000204,116.325152,0,7,39958.7925694444,2009-05-25,19:01:18
40.000097,116.324963,0,7,39958.7926273148,2009-05-25,19:01:23
40.000107,116.324803,0,8,39958.7926851852,2009-05-25,19:01:28
40.000144,116.324632,0,11,39958.7927430556,2009-05-25,19:01:33
40.00008,116.32456,0,41,39958.7928009259,2009-05-25,19:01:38
40.000129,116.324574,0,48,39958.7928587963,2009-05-25,19:01:43
40.000243,116.324626,0,65,39958.7929166667,2009-05-25,19:01:48
40.000377,116.324677,0,85,39958.792974537,2009-05-25,19:01:53
40.000513,116.324713,0,108,39958.7930324074,2009-05-25,19:01:58
40.000657,116.324714,0,123,39958.7930902778,2009-05-25,19:02:03
40.000815,116.324701,0,138,39958.7931481482,2009-05-25,19:02:08
40.000981,116.3247,0,147,39958.7932060185,2009-05-25,19:02:13
40.001141,116.324654,0,150,39958.7932638889,2009-05-25,19:02:18
40.001286,116.324637,0,155,39958.7933217593,2009-05-25,19:02:23
40.001452,116.324645,0,158,39958.7933796296,2009-05-25,19:02:28
40.001615,116.324645,0,154,39958.7934375,2009-05-25,19:02:33
40.001795,116.324644,0,153,39958.7934953704,2009-05-25,19:02:38
40.00198,116.324627,0,160,39958.7935532407,2009-05-25,19:02:43
40.002142,116.324592,0,140,39958.7936111111,2009-05-25,19:02:48
40.002278,116.32458,0,138,39958.7936689815,2009-05-25,19:02:53
40.002443,116.324561,0,135,39958.7937268519,2009-05-25,19:02:58
40.002624,116.324563,0,133,39958.7937847222,2009-05-25,19:03:03
40.002792,116.324571,0,140,39958.7938425926,2009-05-25,19:03:08
40.002946,116.324538,0,150,39958.793900463,2009-05-25,19:03:13
40.003122,116.324506,0,139,39958.7939583333,2009-05-25,19:03:18
40.00328,116.324461,0,133,39958.7940162037,2009-05-25,19:03:23
40.003438,116.324477,0,134,39958.7940740741,2009-05-25,19:03:28
40.003579,116.324495,0,132,39958.7941319444,2009-05-25,19:03:33
40.003769,116.324476,0,133,39958.7941898148,2009-05-25,19:03:38
40.003962,116.324464,0,122,39958.7942476852,2009-05-25,19:03:43
40.004184,116.324455,0,126,39958.7943055556,2009-05-25,19:03:48
40.004412,116.324399,0,124,39958.7943634259,2009-05-25,19:03:53
40.00461,116.324394,0,127,39958.7944212963,2009-05-25,19:03:58
40.004789,116.324398,0,129,39958.7944791667,2009-05-25,19:04:03
40.004952,116.324399,0,132,39958.794537037,2009-05-25,19:04:08
40.005098,116.324388,0,129,39958.7945949074,2009-05-25,19:04:13
40.005271,116.324393,0,138,39958.7946527778,2009-05-25,19:04:18
40.005438,116.324428,0,146,39958.7947106481,2009-05-25,19:04:23
40.005604,116.324436,0,148,39958.7947685185,2009-05-25,19:04:28
40.005767,116.324427,0,145,39958.7948263889,2009-05-25,19:04:33
40.005919,116.324409,0,144,39958.7948842593,2009-05-25,19:04:38
40.006059,116.324419,0,150,39958.7949421296,2009-05-25,19:04:43
40.006191,116.324453,0,166,39958.795,2009-05-25,19:04:48
40.00636,116.324489,0,167,39958.7950578704,2009-05-25,19:04:53
40.006535,116.324445,0,158,39958.7951157407,2009-05-25,19:04:58
40.006609,116.324217,0,152,39958.7951736111,2009-05-25,19:05:03
40.00661,116.323869,0,136,39958.7952314815,2009-05-25,19:05:08
40.006616,116.323644,0,128,39958.7952893519,2009-05-25,19:05:13
40.006619,116.32342,0,119,39958.7953472222,2009-05-25,19:05:18
40.006684,116.323196,0,112,39958.7954050926,2009-05-25,19:05:23
40.006773,116.322987,0,103,39958.795462963,2009-05-25,19:05:28
40.00675,116.32273,0,94,39958.7955208333,2009-05-25,19:05:33
40.006768,116.322502,0,86,39958.7955787037,2009-05-25,19:05:38
40.006786,116.322279,0,79,39958.7956365741,2009-05-25,19:05:43
40.006739,116.322082,0,77,39958.7956944444,2009-05-25,19:05:48
40.006735,116.32188,0,77,39958.7957523148,2009-05-25,19:05:53
40.006677,116.321656,0,78,39958.7958101852,2009-05-25,19:05:58
40.006634,116.321444,0,74,39958.7958680556,2009-05-25,19:06:03
40.006645,116.321283,0,78,39958.7959259259,2009-05-25,19:06:08
40.0068,116.321266,0,85,39958.7959837963,2009-05-25,19:06:13
40.006939,116.321266,0,89,39958.7960416667,2009-05-25,19:06:18
40.007079,116.321291,0,97,39958.796099537,2009-05-25,19:06:23
40.007232,116.321284,0,105,39958.7961574074,2009-05-25,19:06:28
40.007346,116.321232,0,111,39958.7962152778,2009-05-25,19:06:33
40.007365,116.321026,0,112,39958.7962731481,2009-05-25,19:06:38
40.007439,116.320766,0,107,39958.7963310185,2009-05-25,19:06:43
40.007411,116.320569,0,97,39958.7963888889,2009-05-25,19:06:48
40.007389,116.320399,0,94,39958.7964467593,2009-05-25,19:06:53
40.007358,116.320219,0,94,39958.7965046296,2009-05-25,19:06:58
40.007353,116.320031,0,91,39958.7965625,2009-05-25,19:07:03
40.00736,116.319867,0,89,39958.7966203704,2009-05-25,19:07:08
40.007521,116.319833,0,91,39958.7966782407,2009-05-25,19:07:13
40.007615,116.319798,0,93,39958.7967361111,2009-05-25,19:07:18
40.007672,116.319748,0,95,39958.7967939815,2009-05-25,19:07:23
40.007714,116.319718,0,94,39958.7968518519,2009-05-25,19:07:28
40.007711,116.319721,0,94,39958.7969097222,2009-05-25,19:07:33
40.007713,116.319719,0,94,39958.7969675926,2009-05-25,19:07:38
40.007713,116.319719,0,94,39958.7970023148,2009-05-25,19:07:41
40.007721,116.319713,0,94,39958.797025463,2009-05-25,19:07:43
40.007735,116.319726,0,94,39958.7970833333,2009-05-25,19:07:48
40.00775,116.319717,0,94,39958.7971412037,2009-05-25,19:07:53
40.007741,116.319723,0,94,39958.7971990741,2009-05-25,19:07:58
40.007723,116.319737,0,95,39958.7972569444,2009-05-25,19:08:03
40.007715,116.319764,0,95,39958.7973148148,2009-05-25,19:08:08
40.007706,116.319772,0,95,39958.7973726852,2009-05-25,19:08:13
40.00769,116.319774,0,95,39958.7974305556,2009-05-25,19:08:18
40.007684,116.319783,0,95,39958.7974884259,2009-05-25,19:08:23
40.007668,116.319816,0,96,39958.7975462963,2009-05-25,19:08:28
40.007651,116.31985,0,96,39958.7976041667,2009-05-25,19:08:33
40.007637,116.319867,0,97,39958.797662037,2009-05-25,19:08:38
40.007637,116.319867,0,97,39958.7976967593,2009-05-25,19:08:41
40.007639,116.319873,0,97,39958.7977199074,2009-05-25,19:08:43
40.007651,116.319877,0,98,39958.7977777778,2009-05-25,19:08:48
40.007686,116.319849,0,98,39958.7978356481,2009-05-25,19:08:53
40.0077,116.319845,0,98,39958.7978935185,2009-05-25,19:08:58
40.007678,116.319874,0,98,39958.7979513889,2009-05-25,19:09:03
40.007656,116.319956,0,98,39958.7980092593,2009-05-25,19:09:08
40.007648,116.320035,0,98,39958.7980671296,2009-05-25,19:09:13
40.00621,116.324686,0,99,39958.7993981481,2009-05-25,19:11:08
40.006188,116.324686,0,153,39958.7994560185,2009-05-25,19:11:13
40.006149,116.324837,0,111,39958.7995138889,2009-05-25,19:11:18
40.006082,116.325052,0,100,39958.7995717593,2009-05-25,19:11:23
40.00605,116.325191,0,99,39958.7996296296,2009-05-25,19:11:28
40.006046,116.325284,0,99,39958.7996875,2009-05-25,19:11:33
40.00604,116.325343,0,98,39958.7997453704,2009-05-25,19:11:38
40.006025,116.325385,0,97,39958.7998032407,2009-05-25,19:11:43
