# Supplementary material for: Research on differential privacy protection method based on user tendency
Source: PLoS One. 2023 Oct 26;18(10):e0288823. doi: 10.1371/journal.pone.0288823 (PMC10602288; doi:10.1371/journal.pone.0288823)
Supplement: S1 Data — (ZIP) [file pone.0288823.s001.zip › Data 5-1/000/Trajectory/20090526040256.plt]

Geolife trajectory
WGS 84
Altitude is in Feet
Reserved 3
0,2,255,My Track,0,0,2,8421376
0
40.007551,116.319733,0,99,39959.1687037037,2009-05-26,04:02:56
40.007588,116.319712,0,94,39959.1687615741,2009-05-26,04:03:01
40.007629,116.31969,0,84,39959.1688194444,2009-05-26,04:03:06
40.007674,116.319673,0,81,39959.1688773148,2009-05-26,04:03:11
40.007692,116.319666,0,83,39959.1689351852,2009-05-26,04:03:16
40.007692,116.319666,0,83,39959.1689699074,2009-05-26,04:03:19
40.007697,116.319668,0,84,39959.1689930556,2009-05-26,04:03:21
40.007708,116.319688,0,84,39959.1690509259,2009-05-26,04:03:26
40.0077,116.319753,0,86,39959.1691087963,2009-05-26,04:03:31
40.00769,116.319793,0,88,39959.1691666667,2009-05-26,04:03:36
40.007687,116.319846,0,90,39959.169224537,2009-05-26,04:03:41
40.007683,116.319866,0,92,39959.1692824074,2009-05-26,04:03:46
40.007633,116.319858,0,95,39959.1693402778,2009-05-26,04:03:51
40.007594,116.319829,0,99,39959.1693981481,2009-05-26,04:03:56
40.007604,116.319771,0,103,39959.1694560185,2009-05-26,04:04:01
40.007615,116.319701,0,105,39959.1695138889,2009-05-26,04:04:06
40.007633,116.319585,0,107,39959.1695717593,2009-05-26,04:04:11
40.007647,116.31942,0,110,39959.1696296296,2009-05-26,04:04:16
40.007707,116.319343,0,115,39959.1696875,2009-05-26,04:04:21
40.007744,116.319446,0,120,39959.1697453704,2009-05-26,04:04:26
40.007751,116.319585,0,126,39959.1698032407,2009-05-26,04:04:31
40.007695,116.31966,0,133,39959.1698611111,2009-05-26,04:04:36
40.00761,116.319754,0,130,39959.1699189815,2009-05-26,04:04:41
40.007609,116.31974,0,124,39959.1699768519,2009-05-26,04:04:46
40.00761,116.319736,0,124,39959.1700347222,2009-05-26,04:04:51
40.00761,116.319736,0,124,39959.1700694444,2009-05-26,04:04:54
40.007613,116.319736,0,124,39959.1700925926,2009-05-26,04:04:56
40.007644,116.319737,0,125,39959.170150463,2009-05-26,04:05:01
40.007642,116.319749,0,126,39959.1702083333,2009-05-26,04:05:06
40.007639,116.31976,0,127,39959.1702662037,2009-05-26,04:05:11
40.007637,116.319769,0,127,39959.1703240741,2009-05-26,04:05:16
40.007583,116.319773,0,127,39959.1703819444,2009-05-26,04:05:21
40.00748,116.319724,0,128,39959.1704398148,2009-05-26,04:05:26
40.007333,116.319638,0,134,39959.1704976852,2009-05-26,04:05:31
40.007191,116.319592,0,135,39959.1705555556,2009-05-26,04:05:36
40.007054,116.319501,0,131,39959.1706134259,2009-05-26,04:05:41
40.006898,116.319424,0,121,39959.1706712963,2009-05-26,04:05:46
40.006746,116.319399,0,125,39959.1707291667,2009-05-26,04:05:51
40.00662,116.319357,0,128,39959.170787037,2009-05-26,04:05:56
40.006561,116.319257,0,120,39959.1708449074,2009-05-26,04:06:01
40.006523,116.319166,0,115,39959.1709027778,2009-05-26,04:06:06
40.006495,116.319009,0,113,39959.1709606481,2009-05-26,04:06:11
40.006502,116.318735,0,113,39959.1710185185,2009-05-26,04:06:16
40.006509,116.318466,0,115,39959.1710763889,2009-05-26,04:06:21
40.006518,116.31823,0,118,39959.1711342593,2009-05-26,04:06:26
40.006528,116.318006,0,121,39959.1711921296,2009-05-26,04:06:31
40.006407,116.317837,0,123,39959.17125,2009-05-26,04:06:36
40.006317,116.31777,0,120,39959.1713078704,2009-05-26,04:06:41
40.006187,116.31768,0,124,39959.1713657407,2009-05-26,04:06:46
40.006173,116.317557,0,128,39959.1714236111,2009-05-26,04:06:51
40.00615,116.317345,0,130,39959.1714814815,2009-05-26,04:06:56
40.006135,116.317309,0,134,39959.1715393519,2009-05-26,04:07:01
40.006027,116.317146,0,134,39959.1715972222,2009-05-26,04:07:06
40.006023,116.316902,0,137,39959.1716550926,2009-05-26,04:07:11
40.005947,116.316783,0,142,39959.171712963,2009-05-26,04:07:16
40.005802,116.316987,0,142,39959.1767476852,2009-05-26,04:14:31
40.005794,116.317107,0,143,39959.1768055556,2009-05-26,04:14:36
40.005816,116.317229,0,150,39959.1768634259,2009-05-26,04:14:41
40.005805,116.317328,0,155,39959.1769212963,2009-05-26,04:14:46
40.005816,116.317446,0,154,39959.1769791667,2009-05-26,04:14:51
40.005847,116.317595,0,163,39959.177037037,2009-05-26,04:14:56
40.005891,116.317647,0,181,39959.1770949074,2009-05-26,04:15:01
40.005966,116.317617,0,191,39959.1771527778,2009-05-26,04:15:06
40.006052,116.31758,0,200,39959.1772106481,2009-05-26,04:15:11
40.006138,116.317553,0,217,39959.1772685185,2009-05-26,04:15:16
40.00627,116.317606,0,202,39959.1773263889,2009-05-26,04:15:21
40.006397,116.317739,0,168,39959.1773842593,2009-05-26,04:15:26
40.006448,116.31792,0,145,39959.1774421296,2009-05-26,04:15:31
40.006522,116.318095,0,121,39959.1775,2009-05-26,04:15:36
40.006583,116.318279,0,103,39959.1775578704,2009-05-26,04:15:41
40.006628,116.318452,0,89,39959.1776157407,2009-05-26,04:15:46
40.006674,116.318628,0,85,39959.1776736111,2009-05-26,04:15:51
40.006723,116.318813,0,75,39959.1777314815,2009-05-26,04:15:56
40.006803,116.318952,0,87,39959.1777893519,2009-05-26,04:16:01
40.00682,116.319092,0,109,39959.1778472222,2009-05-26,04:16:06
40.006758,116.319189,0,142,39959.1779050926,2009-05-26,04:16:11
40.006794,116.319212,0,157,39959.177962963,2009-05-26,04:16:16
40.006885,116.31922,0,167,39959.1780208333,2009-05-26,04:16:21
40.007038,116.31937,0,166,39959.1780787037,2009-05-26,04:16:26
40.007144,116.319438,0,178,39959.1781365741,2009-05-26,04:16:31
40.007274,116.319436,0,191,39959.1781944444,2009-05-26,04:16:36
40.007423,116.319461,0,203,39959.1782523148,2009-05-26,04:16:41
40.007546,116.319599,0,215,39959.1783101852,2009-05-26,04:16:46
40.007633,116.319637,0,197,39959.1783680556,2009-05-26,04:16:51
40.007678,116.319596,0,185,39959.1784259259,2009-05-26,04:16:56
40.007691,116.319595,0,185,39959.1784837963,2009-05-26,04:17:01
40.0077,116.319577,0,190,39959.1785416667,2009-05-26,04:17:06
40.007706,116.319591,0,193,39959.178599537,2009-05-26,04:17:11
40.007707,116.319623,0,194,39959.1786574074,2009-05-26,04:17:16
40.007685,116.319661,0,195,39959.1787152778,2009-05-26,04:17:21
40.007669,116.31969,0,196,39959.1787731481,2009-05-26,04:17:26
40.007667,116.319714,0,196,39959.1788310185,2009-05-26,04:17:31
40.007652,116.319731,0,197,39959.1788888889,2009-05-26,04:17:36
40.00762,116.319752,0,198,39959.1789467593,2009-05-26,04:17:41
40.00758,116.31974,0,200,39959.1790046296,2009-05-26,04:17:46
40.007558,116.319727,0,201,39959.1790625,2009-05-26,04:17:51
40.007533,116.319759,0,202,39959.1791203704,2009-05-26,04:17:56
40.007487,116.319807,0,204,39959.1791782407,2009-05-26,04:18:01
40.006466,116.322432,0,574,39959.228125,2009-05-26,05:28:30
40.007545,116.320036,0,189,39959.2281828704,2009-05-26,05:28:35
40.00755,116.32005,0,205,39959.2282407407,2009-05-26,05:28:40
40.007605,116.319979,0,204,39959.2282986111,2009-05-26,05:28:45
40.007594,116.320092,0,196,39959.2283564815,2009-05-26,05:28:50
40.007594,116.320196,0,199,39959.2284143518,2009-05-26,05:28:55
40.007717,116.320281,0,202,39959.2284722222,2009-05-26,05:29:00
40.007757,116.320418,0,208,39959.2285300926,2009-05-26,05:29:05
40.007788,116.320576,0,213,39959.228587963,2009-05-26,05:29:10
40.007855,116.320552,0,222,39959.2286458333,2009-05-26,05:29:15
40.007963,116.320575,0,226,39959.2287037037,2009-05-26,05:29:20
40.007991,116.32075,0,230,39959.2287615741,2009-05-26,05:29:25
40.008026,116.320921,0,237,39959.2288194444,2009-05-26,05:29:30
40.008032,116.321121,0,247,39959.2288773148,2009-05-26,05:29:35
40.008037,116.321304,0,258,39959.2289351852,2009-05-26,05:29:40
40.0081,116.321414,0,262,39959.2289930556,2009-05-26,05:29:45
40.008095,116.321561,0,269,39959.2290509259,2009-05-26,05:29:50
40.008046,116.321687,0,284,39959.2291087963,2009-05-26,05:29:55
40.00799,116.32182,0,300,39959.2291666667,2009-05-26,05:30:00
40.007815,116.32199,0,317,39959.229224537,2009-05-26,05:30:05
40.00774,116.32218,0,333,39959.2292824074,2009-05-26,05:30:10
40.007641,116.322372,0,345,39959.2293402778,2009-05-26,05:30:15
40.007481,116.32282,0,367,39959.2293981481,2009-05-26,05:30:20
40.007484,116.323164,0,383,39959.2294560185,2009-05-26,05:30:25
40.007492,116.323422,0,394,39959.2295138889,2009-05-26,05:30:30
40.007459,116.323685,0,403,39959.2295717593,2009-05-26,05:30:35
40.007438,116.323955,0,416,39959.2296296296,2009-05-26,05:30:40
40.007462,116.324182,0,424,39959.2296875,2009-05-26,05:30:45
40.007419,116.324408,0,420,39959.2297453704,2009-05-26,05:30:50
40.007409,116.324637,0,428,39959.2298032407,2009-05-26,05:30:55
40.007498,116.324815,0,408,39959.2298611111,2009-05-26,05:31:00
40.007658,116.324952,0,409,39959.2299189815,2009-05-26,05:31:05
40.007979,116.324851,0,388,39959.2299768519,2009-05-26,05:31:10
40.008222,116.324758,0,356,39959.2300347222,2009-05-26,05:31:15
40.008422,116.324714,0,353,39959.2300925926,2009-05-26,05:31:20
40.008621,116.324644,0,337,39959.230150463,2009-05-26,05:31:25
40.00882,116.324543,0,300,39959.2302083333,2009-05-26,05:31:30
40.008948,116.32451,0,302,39959.2302662037,2009-05-26,05:31:35
40.009069,116.324498,0,299,39959.2303240741,2009-05-26,05:31:40
40.009148,116.324488,0,292,39959.2303819444,2009-05-26,05:31:45
40.009173,116.324485,0,291,39959.2304398148,2009-05-26,05:31:50
40.009173,116.324485,0,291,39959.230474537,2009-05-26,05:31:53
40.009172,116.324481,0,285,39959.2304976852,2009-05-26,05:31:55
40.009156,116.324504,0,285,39959.2305555556,2009-05-26,05:32:00
40.009224,116.324506,0,270,39959.2306134259,2009-05-26,05:32:05
40.009303,116.324478,0,276,39959.2306712963,2009-05-26,05:32:10
40.009355,116.324469,0,281,39959.2307291667,2009-05-26,05:32:15
40.009348,116.324459,0,277,39959.230787037,2009-05-26,05:32:20
40.009348,116.324459,0,277,39959.2308101852,2009-05-26,05:32:22
40.00935,116.324459,0,277,39959.2308333333,2009-05-26,05:32:24
40.009008,116.3247,0,319,39959.2901041667,2009-05-26,06:57:45
40.009249,116.324466,0,213,39959.290162037,2009-05-26,06:57:50
40.00932,116.324326,0,217,39959.2902199074,2009-05-26,06:57:55
40.009375,116.324162,0,218,39959.2902777778,2009-05-26,06:58:00
40.009518,116.323801,0,217,39959.2903356481,2009-05-26,06:58:05
40.00945,116.323849,0,217,39959.2903935185,2009-05-26,06:58:10
40.009308,116.323871,0,218,39959.2904513889,2009-05-26,06:58:15
40.009126,116.32404,0,217,39959.2905092593,2009-05-26,06:58:20
40.008973,116.324118,0,215,39959.2905671296,2009-05-26,06:58:25
40.008813,116.324157,0,215,39959.290625,2009-05-26,06:58:30
40.008667,116.324152,0,214,39959.2906828704,2009-05-26,06:58:35
40.008521,116.324184,0,215,39959.2907407407,2009-05-26,06:58:40
40.008387,116.324182,0,217,39959.2907986111,2009-05-26,06:58:45
40.00825,116.324172,0,215,39959.2908564815,2009-05-26,06:58:50
40.008145,116.32408,0,200,39959.2909143518,2009-05-26,06:58:55
40.008016,116.324048,0,200,39959.2909722222,2009-05-26,06:59:00
40.007902,116.323955,0,200,39959.2910300926,2009-05-26,06:59:05
40.00784,116.323779,0,201,39959.291087963,2009-05-26,06:59:10
40.007835,116.323613,0,207,39959.2911458333,2009-05-26,06:59:15
40.007843,116.323409,0,215,39959.2912037037,2009-05-26,06:59:20
40.007856,116.323192,0,224,39959.2912615741,2009-05-26,06:59:25
40.00782,116.322956,0,235,39959.2913194444,2009-05-26,06:59:30
40.007783,116.322757,0,248,39959.2913773148,2009-05-26,06:59:35
40.007746,116.322546,0,256,39959.2914351852,2009-05-26,06:59:40
40.007711,116.32229,0,264,39959.2914930556,2009-05-26,06:59:45
40.007767,116.322099,0,273,39959.2915509259,2009-05-26,06:59:50
40.00786,116.321821,0,272,39959.2916087963,2009-05-26,06:59:55
40.007846,116.321907,0,275,39959.2916666667,2009-05-26,07:00:00
40.007929,116.321709,0,279,39959.291724537,2009-05-26,07:00:05
40.008001,116.321546,0,277,39959.2917824074,2009-05-26,07:00:10
40.008009,116.321387,0,283,39959.2918402778,2009-05-26,07:00:15
40.007939,116.32121,0,278,39959.2918981481,2009-05-26,07:00:20
40.007929,116.321083,0,281,39959.2919560185,2009-05-26,07:00:25
40.007918,116.320951,0,288,39959.2920138889,2009-05-26,07:00:30
40.0079,116.320798,0,301,39959.2920717593,2009-05-26,07:00:35
40.007859,116.320688,0,303,39959.2921296296,2009-05-26,07:00:40
40.007747,116.320462,0,270,39959.2921875,2009-05-26,07:00:45
40.007694,116.320421,0,272,39959.2922453704,2009-05-26,07:00:50
40.007687,116.320334,0,284,39959.2923032407,2009-05-26,07:00:55
40.007625,116.320206,0,296,39959.2923611111,2009-05-26,07:01:00
40.007586,116.320067,0,303,39959.2924189815,2009-05-26,07:01:05
40.007645,116.32002,0,316,39959.2924768519,2009-05-26,07:01:10
40.007587,116.320028,0,331,39959.2925347222,2009-05-26,07:01:15
40.00753,116.319998,0,340,39959.2925925926,2009-05-26,07:01:20
40.007512,116.320003,0,349,39959.292650463,2009-05-26,07:01:25
40.007501,116.320014,0,363,39959.2927083333,2009-05-26,07:01:30
40.00746,116.320014,0,369,39959.2927662037,2009-05-26,07:01:35
40.007439,116.319998,0,375,39959.2928240741,2009-05-26,07:01:40
40.007431,116.319967,0,379,39959.2928819444,2009-05-26,07:01:45
40.007423,116.319981,0,383,39959.2929398148,2009-05-26,07:01:50
40.007429,116.32009,0,382,39959.2929976852,2009-05-26,07:01:55
40.007628,116.320289,0,382,39959.2930555556,2009-05-26,07:02:00
40.007674,116.32035,0,385,39959.2931134259,2009-05-26,07:02:05
40.007669,116.320337,0,384,39959.2931712963,2009-05-26,07:02:10
40.007618,116.320492,0,384,39959.2932291667,2009-05-26,07:02:15
40.00754,116.320071,0,69,39959.3159143519,2009-05-26,07:34:55
40.007443,116.320127,0,133,39959.3159722222,2009-05-26,07:35:00
40.007434,116.319997,0,150,39959.3160300926,2009-05-26,07:35:05
40.007469,116.320001,0,156,39959.316087963,2009-05-26,07:35:10
40.007511,116.319928,0,162,39959.3161458333,2009-05-26,07:35:15
40.007427,116.319852,0,164,39959.3162037037,2009-05-26,07:35:20
40.007328,116.319845,0,166,39959.3162615741,2009-05-26,07:35:25
40.007295,116.319725,0,166,39959.3163194444,2009-05-26,07:35:30
40.007248,116.319556,0,166,39959.3163773148,2009-05-26,07:35:35
40.007158,116.319432,0,170,39959.3164351852,2009-05-26,07:35:40
40.007097,116.319311,0,171,39959.3164930556,2009-05-26,07:35:45
40.00707,116.319238,0,160,39959.3165509259,2009-05-26,07:35:50
40.006901,116.319331,0,142,39959.3166087963,2009-05-26,07:35:55
40.006766,116.319447,0,131,39959.3166666667,2009-05-26,07:36:00
40.006649,116.319537,0,122,39959.316724537,2009-05-26,07:36:05
40.006606,116.31948,0,114,39959.3167824074,2009-05-26,07:36:10
40.006578,116.3194,0,113,39959.3168402778,2009-05-26,07:36:15
40.00658,116.319293,0,116,39959.3168981481,2009-05-26,07:36:20
40.006558,116.319105,0,129,39959.3169560185,2009-05-26,07:36:25
40.006519,116.31886,0,147,39959.3170138889,2009-05-26,07:36:30
40.006502,116.318675,0,159,39959.3170717593,2009-05-26,07:36:35
40.006474,116.318458,0,178,39959.3171296296,2009-05-26,07:36:40
40.006349,116.318096,0,176,39959.3171875,2009-05-26,07:36:45
40.006356,116.317881,0,180,39959.3172453704,2009-05-26,07:36:50
40.006356,116.317779,0,192,39959.3173032407,2009-05-26,07:36:55
40.006358,116.317548,0,207,39959.3173611111,2009-05-26,07:37:00
40.00631,116.317426,0,217,39959.3174189815,2009-05-26,07:37:05
40.006319,116.317281,0,230,39959.3174768519,2009-05-26,07:37:10
40.006342,116.317131,0,243,39959.3175347222,2009-05-26,07:37:15
40.006381,116.317006,0,252,39959.3175925926,2009-05-26,07:37:20
40.006409,116.316956,0,250,39959.317650463,2009-05-26,07:37:25
40.006386,116.316903,0,252,39959.3177083333,2009-05-26,07:37:30
40.006388,116.31686,0,253,39959.3177662037,2009-05-26,07:37:35
40.006385,116.316796,0,254,39959.3178240741,2009-05-26,07:37:40
40.006366,116.316825,0,257,39959.3178819444,2009-05-26,07:37:45
40.006378,116.316836,0,259,39959.3179398148,2009-05-26,07:37:50
40.006389,116.316835,0,261,39959.3179976852,2009-05-26,07:37:55
40.005755,116.316872,0,399,39959.3182291667,2009-05-26,07:38:15
40.005528,116.316767,0,546,39959.318287037,2009-05-26,07:38:20
40.005366,116.316791,0,656,39959.3183449074,2009-05-26,07:38:25
40.006496,116.317097,0,180,39959.3346643519,2009-05-26,08:01:55
40.006508,116.317274,0,216,39959.3347222222,2009-05-26,08:02:00
40.006501,116.317403,0,203,39959.3347800926,2009-05-26,08:02:05
40.006519,116.317448,0,186,39959.334837963,2009-05-26,08:02:10
40.006543,116.317487,0,174,39959.3348958333,2009-05-26,08:02:15
40.006561,116.317574,0,162,39959.3349537037,2009-05-26,08:02:20
40.006541,116.317638,0,139,39959.3350115741,2009-05-26,08:02:25
40.006509,116.317665,0,131,39959.3350694444,2009-05-26,08:02:30
40.006557,116.317608,0,110,39959.3351273148,2009-05-26,08:02:35
40.006562,116.317598,0,107,39959.3351851852,2009-05-26,08:02:40
40.006562,116.317598,0,107,39959.3352199074,2009-05-26,08:02:43
40.006564,116.317603,0,106,39959.3352430556,2009-05-26,08:02:45
40.006571,116.317593,0,100,39959.3353009259,2009-05-26,08:02:50
40.006572,116.317576,0,93,39959.3353587963,2009-05-26,08:02:55
40.006569,116.317555,0,90,39959.3354166667,2009-05-26,08:03:00
40.00658,116.317558,0,87,39959.335474537,2009-05-26,08:03:05
40.006585,116.317554,0,87,39959.3355324074,2009-05-26,08:03:10
40.006586,116.317551,0,86,39959.3355902778,2009-05-26,08:03:15
40.006585,116.317553,0,86,39959.3356481481,2009-05-26,08:03:20
40.006587,116.317553,0,86,39959.3357060185,2009-05-26,08:03:25
40.006586,116.317554,0,86,39959.3357638889,2009-05-26,08:03:30
40.006586,116.317554,0,86,39959.3358217593,2009-05-26,08:03:35
40.006586,116.317555,0,86,39959.3358796296,2009-05-26,08:03:40
40.006585,116.317556,0,86,39959.3359375,2009-05-26,08:03:45
40.006585,116.317556,0,86,39959.3359953704,2009-05-26,08:03:50
40.006585,116.317556,0,86,39959.3360532407,2009-05-26,08:03:55
40.006584,116.317557,0,86,39959.3361111111,2009-05-26,08:04:00
40.006585,116.317557,0,86,39959.3361689815,2009-05-26,08:04:05
40.006585,116.317557,0,86,39959.3362268518,2009-05-26,08:04:10
40.006585,116.317558,0,86,39959.3362847222,2009-05-26,08:04:15
40.00659,116.317556,0,85,39959.3363425926,2009-05-26,08:04:20
40.006591,116.317557,0,85,39959.336400463,2009-05-26,08:04:25
40.006589,116.317563,0,89,39959.3364583333,2009-05-26,08:04:30
40.006594,116.317563,0,94,39959.3365162037,2009-05-26,08:04:35
40.006594,116.317563,0,94,39959.3365509259,2009-05-26,08:04:38
40.006587,116.317556,0,101,39959.3365740741,2009-05-26,08:04:40
40.006574,116.31755,0,104,39959.3366319444,2009-05-26,08:04:45
40.006574,116.31755,0,104,39959.3366666667,2009-05-26,08:04:48
40.00658,116.317545,0,105,39959.3366898148,2009-05-26,08:04:50
40.006568,116.317657,0,106,39959.3367476852,2009-05-26,08:04:55
40.006517,116.317778,0,110,39959.3368055556,2009-05-26,08:05:00
40.006474,116.317935,0,114,39959.3368634259,2009-05-26,08:05:05
40.006465,116.318087,0,116,39959.3369212963,2009-05-26,08:05:10
40.006525,116.318252,0,119,39959.3369791667,2009-05-26,08:05:15
40.006605,116.318459,0,124,39959.337037037,2009-05-26,08:05:20
40.006675,116.318626,0,131,39959.3370949074,2009-05-26,08:05:25
40.00669,116.318803,0,138,39959.3371527778,2009-05-26,08:05:30
40.006655,116.319005,0,146,39959.3372106481,2009-05-26,08:05:35
40.006686,116.319116,0,154,39959.3372685185,2009-05-26,08:05:40
40.006696,116.319211,0,159,39959.3373263889,2009-05-26,08:05:45
40.006621,116.319286,0,161,39959.3373842593,2009-05-26,08:05:50
40.006766,116.319268,0,162,39959.3374421296,2009-05-26,08:05:55
40.006942,116.319269,0,160,39959.3375,2009-05-26,08:06:00
40.007077,116.319363,0,158,39959.3375578704,2009-05-26,08:06:05
40.007193,116.31941,0,154,39959.3376157407,2009-05-26,08:06:10
40.007354,116.319378,0,154,39959.3376736111,2009-05-26,08:06:15
40.007482,116.319413,0,158,39959.3377314815,2009-05-26,08:06:20
40.007539,116.319456,0,172,39959.3377893518,2009-05-26,08:06:25
40.007562,116.319572,0,231,39959.3378472222,2009-05-26,08:06:30
40.007542,116.319602,0,234,39959.3379050926,2009-05-26,08:06:35
40.007574,116.319735,0,195,39959.337962963,2009-05-26,08:06:40
40.007607,116.319761,0,184,39959.3380208333,2009-05-26,08:06:45
40.007724,116.319673,0,148,39959.3380787037,2009-05-26,08:06:50
40.007737,116.319676,0,143,39959.3381365741,2009-05-26,08:06:55
40.007713,116.319705,0,142,39959.3381944444,2009-05-26,08:07:00
40.007701,116.319727,0,142,39959.3382523148,2009-05-26,08:07:05
40.007669,116.319747,0,142,39959.3383101852,2009-05-26,08:07:10
40.007639,116.319753,0,142,39959.3383680556,2009-05-26,08:07:15
40.007639,116.319753,0,142,39959.3384027778,2009-05-26,08:07:18
40.00764,116.31975,0,143,39959.3384259259,2009-05-26,08:07:20
40.007669,116.319741,0,143,39959.3384837963,2009-05-26,08:07:25
40.00778,116.319739,0,143,39959.3385416667,2009-05-26,08:07:30
40.007885,116.319725,0,144,39959.338599537,2009-05-26,08:07:35
40.007931,116.319705,0,144,39959.3386574074,2009-05-26,08:07:40
40.007906,116.319672,0,144,39959.3387152778,2009-05-26,08:07:45
40.007936,116.319495,0,242,39959.3390625,2009-05-26,08:08:15
40.007939,116.319526,0,162,39959.3391203704,2009-05-26,08:08:20
40.007938,116.319507,0,147,39959.3391782407,2009-05-26,08:08:25
40.007928,116.319478,0,146,39959.3392361111,2009-05-26,08:08:30
40.007919,116.319502,0,145,39959.3392939815,2009-05-26,08:08:35
40.007919,116.319502,0,145,39959.3393287037,2009-05-26,08:08:38
40.007926,116.319495,0,145,39959.3393518519,2009-05-26,08:08:40
40.007717,116.319609,0,156,39959.4163888889,2009-05-26,09:59:36
40.007736,116.319581,0,212,39959.4164467593,2009-05-26,09:59:41
40.007701,116.319631,0,197,39959.4165046296,2009-05-26,09:59:46
40.007594,116.3197,0,192,39959.4165625,2009-05-26,09:59:51
40.007477,116.319787,0,187,39959.4166203704,2009-05-26,09:59:56
40.007353,116.31977,0,177,39959.4166782407,2009-05-26,10:00:01
40.007217,116.319753,0,175,39959.4167361111,2009-05-26,10:00:06
40.007104,116.319828,0,170,39959.4167939815,2009-05-26,10:00:11
40.007033,116.319861,0,169,39959.4168518518,2009-05-26,10:00:16
40.007041,116.320026,0,167,39959.4169097222,2009-05-26,10:00:21
40.007012,116.320137,0,167,39959.4169675926,2009-05-26,10:00:26
40.006815,116.320248,0,166,39959.417025463,2009-05-26,10:00:31
40.006742,116.320379,0,173,39959.4170833333,2009-05-26,10:00:36
40.006732,116.320532,0,173,39959.4171412037,2009-05-26,10:00:41
40.006697,116.320663,0,177,39959.4171990741,2009-05-26,10:00:46
40.006689,116.320877,0,174,39959.4172569444,2009-05-26,10:00:51
40.006678,116.321073,0,166,39959.4173148148,2009-05-26,10:00:56
40.006577,116.321143,0,166,39959.4173726852,2009-05-26,10:01:01
40.006452,116.321227,0,166,39959.4174305556,2009-05-26,10:01:06
40.006271,116.321239,0,165,39959.4174884259,2009-05-26,10:01:11
40.006103,116.321327,0,171,39959.4175462963,2009-05-26,10:01:16
40.005926,116.321306,0,175,39959.4176041667,2009-05-26,10:01:21
40.005796,116.321212,0,168,39959.417662037,2009-05-26,10:01:26
40.005666,116.32118,0,158,39959.4177199074,2009-05-26,10:01:31
40.005453,116.321238,0,152,39959.4177777778,2009-05-26,10:01:36
40.005302,116.321242,0,149,39959.4178356482,2009-05-26,10:01:41
40.005136,116.321298,0,145,39959.4178935185,2009-05-26,10:01:46
40.005016,116.321289,0,148,39959.4179513889,2009-05-26,10:01:51
40.004926,116.321319,0,146,39959.4180092593,2009-05-26,10:01:56
40.004759,116.321292,0,146,39959.4180671296,2009-05-26,10:02:01
40.00463,116.32128,0,146,39959.418125,2009-05-26,10:02:06
40.004465,116.321311,0,151,39959.4181828704,2009-05-26,10:02:11
40.004309,116.321326,0,151,39959.4182407407,2009-05-26,10:02:16
40.004139,116.321317,0,151,39959.4182986111,2009-05-26,10:02:21
40.003948,116.32134,0,158,39959.4183564815,2009-05-26,10:02:26
40.003802,116.321378,0,165,39959.4184143519,2009-05-26,10:02:31
40.003639,116.321387,0,163,39959.4184722222,2009-05-26,10:02:36
40.003502,116.321381,0,160,39959.4185300926,2009-05-26,10:02:41
40.003331,116.321398,0,148,39959.418587963,2009-05-26,10:02:46
40.003183,116.321435,0,146,39959.4186458333,2009-05-26,10:02:51
40.003017,116.321479,0,141,39959.4187037037,2009-05-26,10:02:56
40.002817,116.321544,0,142,39959.4187615741,2009-05-26,10:03:01
40.002692,116.321561,0,137,39959.4188194444,2009-05-26,10:03:06
40.002519,116.321614,0,141,39959.4188773148,2009-05-26,10:03:11
40.002368,116.321608,0,142,39959.4189351852,2009-05-26,10:03:16
40.002229,116.321649,0,142,39959.4189930556,2009-05-26,10:03:21
40.002071,116.321639,0,143,39959.4190509259,2009-05-26,10:03:26
40.001808,116.321632,0,129,39959.4191087963,2009-05-26,10:03:31
40.001612,116.321699,0,136,39959.4191666667,2009-05-26,10:03:36
40.00142,116.3218,0,140,39959.419224537,2009-05-26,10:03:41
40.001218,116.321832,0,137,39959.4192824074,2009-05-26,10:03:46
40.001078,116.321707,0,142,39959.4193402778,2009-05-26,10:03:51
40.00099,116.321688,0,145,39959.4193981481,2009-05-26,10:03:56
40.000807,116.321742,0,140,39959.4194560185,2009-05-26,10:04:01
40.000599,116.321719,0,133,39959.4195138889,2009-05-26,10:04:06
40.000464,116.321685,0,131,39959.4195717593,2009-05-26,10:04:11
40.000301,116.321698,0,134,39959.4196296296,2009-05-26,10:04:16
40.000041,116.321849,0,142,39959.4196875,2009-05-26,10:04:21
39.99985,116.321932,0,138,39959.4197453704,2009-05-26,10:04:26
39.999743,116.322056,0,144,39959.4198032407,2009-05-26,10:04:31
39.99971,116.322259,0,148,39959.4198611111,2009-05-26,10:04:36
39.999705,116.322466,0,153,39959.4199189815,2009-05-26,10:04:41
39.999703,116.322624,0,166,39959.4199768519,2009-05-26,10:04:46
39.999688,116.322849,0,173,39959.4200347222,2009-05-26,10:04:51
39.999677,116.323072,0,177,39959.4200925926,2009-05-26,10:04:56
39.999665,116.323252,0,190,39959.420150463,2009-05-26,10:05:01
39.999664,116.323464,0,202,39959.4202083333,2009-05-26,10:05:06
39.999663,116.323659,0,223,39959.4202662037,2009-05-26,10:05:11
39.999642,116.323854,0,234,39959.4203240741,2009-05-26,10:05:16
39.999701,116.324097,0,233,39959.4203819444,2009-05-26,10:05:21
39.999705,116.324373,0,254,39959.4204398148,2009-05-26,10:05:26
39.999691,116.324549,0,268,39959.4204976852,2009-05-26,10:05:31
39.999689,116.324678,0,279,39959.4205555556,2009-05-26,10:05:36
39.999628,116.324841,0,288,39959.4206134259,2009-05-26,10:05:41
39.999636,116.325,0,297,39959.4206712963,2009-05-26,10:05:46
39.999622,116.325231,0,305,39959.4207291667,2009-05-26,10:05:51
39.99949,116.3254,0,308,39959.420787037,2009-05-26,10:05:56
39.999399,116.325485,0,304,39959.4208449074,2009-05-26,10:06:01
39.999286,116.325593,0,298,39959.4209027778,2009-05-26,10:06:06
39.999199,116.325741,0,285,39959.4209606481,2009-05-26,10:06:11
39.999095,116.325876,0,277,39959.4210185185,2009-05-26,10:06:16
39.998955,116.325878,0,271,39959.4210763889,2009-05-26,10:06:21
39.998888,116.326032,0,240,39959.4211342593,2009-05-26,10:06:26
39.998786,116.32611,0,229,39959.4211921296,2009-05-26,10:06:31
39.998641,116.326163,0,222,39959.42125,2009-05-26,10:06:36
39.998513,116.326211,0,211,39959.4213078704,2009-05-26,10:06:41
39.998351,116.326224,0,207,39959.4213657407,2009-05-26,10:06:46
39.998191,116.326253,0,196,39959.4214236111,2009-05-26,10:06:51
39.998046,116.326309,0,196,39959.4214814815,2009-05-26,10:06:56
39.99789,116.326286,0,193,39959.4215393519,2009-05-26,10:07:01
39.997704,116.326292,0,186,39959.4215972222,2009-05-26,10:07:06
39.997529,116.326327,0,186,39959.4216550926,2009-05-26,10:07:11
39.997372,116.326361,0,195,39959.421712963,2009-05-26,10:07:16
39.997215,116.326389,0,203,39959.4217708333,2009-05-26,10:07:21
39.997046,116.326343,0,177,39959.4218287037,2009-05-26,10:07:26
39.996879,116.326336,0,173,39959.4218865741,2009-05-26,10:07:31
39.996708,116.326346,0,174,39959.4219444444,2009-05-26,10:07:36
39.996562,116.32635,0,173,39959.4220023148,2009-05-26,10:07:41
39.996418,116.326344,0,161,39959.4220601852,2009-05-26,10:07:46
39.996317,116.32642,0,147,39959.4221180556,2009-05-26,10:07:51
39.99618,116.326494,0,147,39959.4221759259,2009-05-26,10:07:56
39.996064,116.326568,0,150,39959.4222337963,2009-05-26,10:08:01
39.99595,116.32657,0,154,39959.4222916667,2009-05-26,10:08:06
39.995768,116.326583,0,158,39959.422349537,2009-05-26,10:08:11
39.995552,116.326596,0,162,39959.4224074074,2009-05-26,10:08:16
39.995387,116.326608,0,161,39959.4224652778,2009-05-26,10:08:21
39.995205,116.326589,0,167,39959.4225231481,2009-05-26,10:08:26
39.995067,116.326641,0,163,39959.4225810185,2009-05-26,10:08:31
39.995024,116.326842,0,160,39959.4226388889,2009-05-26,10:08:36
39.995015,116.327036,0,157,39959.4226967593,2009-05-26,10:08:41
39.994987,116.32724,0,155,39959.4227546296,2009-05-26,10:08:46
39.994968,116.32743,0,156,39959.4228125,2009-05-26,10:08:51
39.995077,116.327599,0,147,39959.4228703704,2009-05-26,10:08:56
39.995162,116.327739,0,155,39959.4229282407,2009-05-26,10:09:01
39.995255,116.327868,0,156,39959.4229861111,2009-05-26,10:09:06
39.995243,116.327983,0,162,39959.4230439815,2009-05-26,10:09:11
39.995228,116.328085,0,163,39959.4231018518,2009-05-26,10:09:16
39.995309,116.328252,0,169,39959.4231597222,2009-05-26,10:09:21
39.995407,116.328413,0,171,39959.4232175926,2009-05-26,10:09:26
39.995515,116.328562,0,180,39959.423275463,2009-05-26,10:09:31
39.995599,116.328681,0,186,39959.4233333333,2009-05-26,10:09:36
39.99569,116.328804,0,201,39959.4233912037,2009-05-26,10:09:41
39.99582,116.328945,0,189,39959.4234490741,2009-05-26,10:09:46
39.995912,116.329078,0,178,39959.4235069444,2009-05-26,10:09:51
39.99601,116.329236,0,176,39959.4235648148,2009-05-26,10:09:56
39.995988,116.329299,0,184,39959.4236226852,2009-05-26,10:10:01
39.995941,116.329393,0,182,39959.4236805556,2009-05-26,10:10:06
39.995929,116.329486,0,185,39959.4237384259,2009-05-26,10:10:11
39.995845,116.329549,0,195,39959.4237962963,2009-05-26,10:10:16
39.995847,116.329701,0,202,39959.4238541667,2009-05-26,10:10:21
39.995952,116.329852,0,207,39959.423912037,2009-05-26,10:10:26
39.996029,116.329874,0,215,39959.4239699074,2009-05-26,10:10:31
39.996078,116.330002,0,222,39959.4240277778,2009-05-26,10:10:36
39.996116,116.330236,0,222,39959.4240856481,2009-05-26,10:10:41
39.996139,116.33042,0,219,39959.4241435185,2009-05-26,10:10:46
39.996105,116.330456,0,216,39959.4242013889,2009-05-26,10:10:51
39.996105,116.330456,0,216,39959.4242361111,2009-05-26,10:10:54
39.996102,116.330449,0,217,39959.4242592593,2009-05-26,10:10:56
39.996129,116.330517,0,214,39959.4243171296,2009-05-26,10:11:01
39.996135,116.330515,0,213,39959.424375,2009-05-26,10:11:06
39.996141,116.330523,0,213,39959.4244328704,2009-05-26,10:11:11
39.996147,116.33053,0,214,39959.4244907407,2009-05-26,10:11:16
39.996147,116.33053,0,214,39959.424525463,2009-05-26,10:11:19
39.996155,116.330538,0,214,39959.4245486111,2009-05-26,10:11:21
39.996178,116.330536,0,214,39959.4246064815,2009-05-26,10:11:26
39.996216,116.330526,0,214,39959.4246643518,2009-05-26,10:11:31
39.996312,116.33046,0,214,39959.424837963,2009-05-26,10:11:46
39.996312,116.33046,0,214,39959.4248726852,2009-05-26,10:11:49
39.996317,116.330465,0,214,39959.4248958333,2009-05-26,10:11:51
39.996463,116.330429,0,214,39959.4249537037,2009-05-26,10:11:56
39.99649,116.330305,0,214,39959.4250115741,2009-05-26,10:12:01
39.995987,116.330729,0,135,39959.4262268519,2009-05-26,10:13:46
39.996014,116.330501,0,187,39959.4262847222,2009-05-26,10:13:51
39.996032,116.330425,0,195,39959.4263425926,2009-05-26,10:13:56
39.996027,116.330307,0,196,39959.426400463,2009-05-26,10:14:01
39.996003,116.3302,0,196,39959.4264583333,2009-05-26,10:14:06
39.99601,116.330119,0,196,39959.4265162037,2009-05-26,10:14:11
39.996057,116.330036,0,196,39959.4265740741,2009-05-26,10:14:16
39.996165,116.330549,0,289,39959.4282523148,2009-05-26,10:16:41
39.996492,116.330733,0,322,39959.4283101852,2009-05-26,10:16:46
39.996526,116.330742,0,320,39959.4283680556,2009-05-26,10:16:51
39.996524,116.330742,0,320,39959.4284259259,2009-05-26,10:16:56
39.996524,116.330743,0,319,39959.4284837963,2009-05-26,10:17:01
39.996523,116.330741,0,319,39959.4285416667,2009-05-26,10:17:06
39.996523,116.330741,0,319,39959.4285648148,2009-05-26,10:17:08
39.996518,116.330734,0,318,39959.428587963,2009-05-26,10:17:10
39.99649,116.330682,0,314,39959.4286458333,2009-05-26,10:17:15
39.996504,116.330613,0,299,39959.4287037037,2009-05-26,10:17:20
39.996515,116.330613,0,298,39959.4287615741,2009-05-26,10:17:25
39.996514,116.330611,0,298,39959.4288194444,2009-05-26,10:17:30
39.996511,116.330605,0,298,39959.4288773148,2009-05-26,10:17:35
39.996505,116.330597,0,298,39959.4289351852,2009-05-26,10:17:40
39.996502,116.330594,0,298,39959.4289930556,2009-05-26,10:17:45
39.996495,116.330586,0,298,39959.4290509259,2009-05-26,10:17:50
39.996495,116.330587,0,298,39959.4291087963,2009-05-26,10:17:55
39.996493,116.330585,0,298,39959.4291666667,2009-05-26,10:18:00
39.996494,116.330585,0,298,39959.429224537,2009-05-26,10:18:05
39.996494,116.330585,0,298,39959.4292592593,2009-05-26,10:18:08
39.996493,116.330581,0,298,39959.4292824074,2009-05-26,10:18:10
39.996489,116.33051,0,300,39959.4293402778,2009-05-26,10:18:15
39.996499,116.33043,0,303,39959.4293981481,2009-05-26,10:18:20
39.996474,116.330377,0,306,39959.4294560185,2009-05-26,10:18:25
39.996429,116.330296,0,311,39959.4295138889,2009-05-26,10:18:30
39.996402,116.330241,0,318,39959.4295717593,2009-05-26,10:18:35
39.996415,116.330234,0,324,39959.4296296296,2009-05-26,10:18:40
39.996462,116.330219,0,329,39959.4296875,2009-05-26,10:18:45
39.996424,116.330185,0,336,39959.4297453704,2009-05-26,10:18:50
39.996304,116.33011,0,341,39959.4298032407,2009-05-26,10:18:55
39.996161,116.330085,0,344,39959.4298611111,2009-05-26,10:19:00
39.996018,116.330008,0,344,39959.4299189815,2009-05-26,10:19:05
39.995939,116.329971,0,343,39959.4299768518,2009-05-26,10:19:10
39.995892,116.330008,0,340,39959.4300347222,2009-05-26,10:19:15
39.995761,116.330019,0,337,39959.4300925926,2009-05-26,10:19:20
39.995671,116.330028,0,332,39959.430150463,2009-05-26,10:19:25
39.995529,116.329998,0,323,39959.4302083333,2009-05-26,10:19:30
39.995413,116.33006,0,314,39959.4302662037,2009-05-26,10:19:35
39.99526,116.330125,0,302,39959.4303240741,2009-05-26,10:19:40
39.995139,116.330154,0,292,39959.4303819444,2009-05-26,10:19:45
39.994993,116.330183,0,284,39959.4304398148,2009-05-26,10:19:50
39.994855,116.330185,0,278,39959.4304976852,2009-05-26,10:19:55
39.994709,116.330163,0,271,39959.4305555556,2009-05-26,10:20:00
39.99457,116.330142,0,263,39959.4306134259,2009-05-26,10:20:05
39.994417,116.330109,0,257,39959.4306712963,2009-05-26,10:20:10
39.994308,116.330121,0,251,39959.4307291667,2009-05-26,10:20:15
39.994125,116.330158,0,247,39959.430787037,2009-05-26,10:20:20
39.994014,116.330129,0,242,39959.4308449074,2009-05-26,10:20:25
39.994001,116.330314,0,238,39959.4309027778,2009-05-26,10:20:30
39.994038,116.330536,0,233,39959.4309606481,2009-05-26,10:20:35
39.994046,116.330705,0,231,39959.4310185185,2009-05-26,10:20:40
39.99393,116.330764,0,230,39959.4310763889,2009-05-26,10:20:45
39.993882,116.330891,0,236,39959.4311342593,2009-05-26,10:20:50
39.993812,116.330977,0,241,39959.4311921296,2009-05-26,10:20:55
39.993686,116.331015,0,247,39959.43125,2009-05-26,10:21:00
39.993542,116.331033,0,249,39959.4313078704,2009-05-26,10:21:05
39.99339,116.331041,0,245,39959.4313657407,2009-05-26,10:21:10
39.993245,116.33109,0,239,39959.4314236111,2009-05-26,10:21:15
39.993132,116.331122,0,240,39959.4314814815,2009-05-26,10:21:20
39.992976,116.331128,0,246,39959.4315393518,2009-05-26,10:21:25
39.992802,116.331122,0,255,39959.4315972222,2009-05-26,10:21:30
39.992648,116.331058,0,264,39959.4316550926,2009-05-26,10:21:35
39.992515,116.331058,0,275,39959.431712963,2009-05-26,10:21:40
39.992383,116.331021,0,282,39959.4317708333,2009-05-26,10:21:45
39.992286,116.331011,0,292,39959.4318287037,2009-05-26,10:21:50
39.992138,116.330963,0,299,39959.4318865741,2009-05-26,10:21:55
39.992023,116.330913,0,304,39959.4319444444,2009-05-26,10:22:00
39.991916,116.330879,0,314,39959.4320023148,2009-05-26,10:22:05
39.991898,116.330816,0,314,39959.4320601852,2009-05-26,10:22:10
39.99189,116.330814,0,314,39959.4321180556,2009-05-26,10:22:15
39.991892,116.330817,0,315,39959.4321759259,2009-05-26,10:22:20
39.991887,116.330811,0,316,39959.4322337963,2009-05-26,10:22:25
39.991883,116.330803,0,316,39959.4322916667,2009-05-26,10:22:30
39.991883,116.330803,0,316,39959.4323263889,2009-05-26,10:22:33
39.991879,116.330797,0,316,39959.432349537,2009-05-26,10:22:35
39.99188,116.330768,0,316,39959.4324074074,2009-05-26,10:22:40
39.991864,116.330692,0,317,39959.4324652778,2009-05-26,10:22:45
39.991835,116.330557,0,324,39959.4325231481,2009-05-26,10:22:50
39.991791,116.330487,0,325,39959.4325810185,2009-05-26,10:22:55
39.99174,116.330373,0,325,39959.4326388889,2009-05-26,10:23:00
39.991677,116.330265,0,329,39959.4326967593,2009-05-26,10:23:05
39.991658,116.33018,0,332,39959.4327546296,2009-05-26,10:23:10
39.991593,116.330065,0,335,39959.4328125,2009-05-26,10:23:15
39.99151,116.32996,0,337,39959.4328703704,2009-05-26,10:23:20
39.991491,116.329855,0,348,39959.4329282407,2009-05-26,10:23:25
39.991487,116.329786,0,354,39959.4329861111,2009-05-26,10:23:30
39.991551,116.329667,0,365,39959.4330439815,2009-05-26,10:23:35
39.991579,116.329483,0,368,39959.4331018519,2009-05-26,10:23:40
39.991504,116.329247,0,385,39959.4331597222,2009-05-26,10:23:45
39.991461,116.329085,0,397,39959.4332175926,2009-05-26,10:23:50
39.991453,116.328919,0,413,39959.433275463,2009-05-26,10:23:55
39.991459,116.328772,0,420,39959.4333333333,2009-05-26,10:24:00
39.991522,116.328791,0,421,39959.4333912037,2009-05-26,10:24:05
39.991568,116.328781,0,420,39959.4334490741,2009-05-26,10:24:10
39.991612,116.328714,0,415,39959.4335069444,2009-05-26,10:24:15
39.991597,116.328709,0,414,39959.4335648148,2009-05-26,10:24:20
39.991568,116.328706,0,417,39959.4336226852,2009-05-26,10:24:25
39.991544,116.328736,0,421,39959.4336805556,2009-05-26,10:24:30
39.991506,116.328701,0,425,39959.4337384259,2009-05-26,10:24:35
39.991502,116.328693,0,427,39959.4337962963,2009-05-26,10:24:40
39.991498,116.328688,0,428,39959.4338541667,2009-05-26,10:24:45
39.991493,116.328682,0,428,39959.433912037,2009-05-26,10:24:50
39.99149,116.328677,0,428,39959.4339699074,2009-05-26,10:24:55
39.99149,116.328677,0,428,39959.4340046296,2009-05-26,10:24:58
39.991485,116.328669,0,429,39959.4340277778,2009-05-26,10:25:00
39.991472,116.328651,0,429,39959.4340856481,2009-05-26,10:25:05
39.991471,116.328582,0,439,39959.4341435185,2009-05-26,10:25:10
39.991461,116.328569,0,440,39959.4342013889,2009-05-26,10:25:15
39.99144,116.328553,0,443,39959.4342592593,2009-05-26,10:25:20
39.99144,116.328553,0,443,39959.4342939815,2009-05-26,10:25:23
39.991439,116.328554,0,443,39959.4343171296,2009-05-26,10:25:25
39.991468,116.328602,0,444,39959.434375,2009-05-26,10:25:30
39.991484,116.328682,0,444,39959.4344328704,2009-05-26,10:25:35
39.991482,116.328697,0,444,39959.4344907407,2009-05-26,10:25:40
39.991495,116.328706,0,444,39959.4345486111,2009-05-26,10:25:45
39.991499,116.32871,0,444,39959.4346064815,2009-05-26,10:25:50
39.991499,116.32871,0,444,39959.4346412037,2009-05-26,10:25:53
39.991504,116.328716,0,444,39959.4346643519,2009-05-26,10:25:55
39.991515,116.328719,0,444,39959.4347222222,2009-05-26,10:26:00
39.991515,116.328719,0,444,39959.4347569444,2009-05-26,10:26:03
39.991522,116.328724,0,444,39959.4347800926,2009-05-26,10:26:05
39.990762,116.327188,0,470,39959.4351273148,2009-05-26,10:26:35
39.991267,116.328284,0,510,39959.4351851852,2009-05-26,10:26:40
39.991267,116.328284,0,510,39959.4352430556,2009-05-26,10:26:45
39.991267,116.328284,0,510,39959.4352777778,2009-05-26,10:26:48
39.991269,116.328288,0,510,39959.4353009259,2009-05-26,10:26:50
39.991331,116.328478,0,508,39959.4353587963,2009-05-26,10:26:55
39.991392,116.328671,0,516,39959.4354166667,2009-05-26,10:27:00
39.991405,116.328713,0,519,39959.435474537,2009-05-26,10:27:05
39.991414,116.328759,0,521,39959.4355324074,2009-05-26,10:27:10
39.991418,116.328826,0,518,39959.4355902778,2009-05-26,10:27:15
39.991788,116.329238,0,526,39959.4358796296,2009-05-26,10:27:40
39.991824,116.329207,0,548,39959.4359375,2009-05-26,10:27:45
39.991627,116.329059,0,521,39959.4359953704,2009-05-26,10:27:50
39.991651,116.329022,0,578,39959.4360532407,2009-05-26,10:27:55
39.991657,116.328996,0,609,39959.4361111111,2009-05-26,10:28:00
39.991659,116.328992,0,604,39959.4361689815,2009-05-26,10:28:05
39.991657,116.328991,0,602,39959.4362268519,2009-05-26,10:28:10
39.991659,116.32899,0,603,39959.4362847222,2009-05-26,10:28:15
39.991659,116.32899,0,603,39959.4363194444,2009-05-26,10:28:18
39.99166,116.32899,0,604,39959.4363425926,2009-05-26,10:28:20
39.991653,116.328979,0,604,39959.436400463,2009-05-26,10:28:25
39.991612,116.328894,0,613,39959.4364583333,2009-05-26,10:28:30
39.991618,116.32887,0,607,39959.4365162037,2009-05-26,10:28:35
39.991628,116.328857,0,610,39959.4365740741,2009-05-26,10:28:40
39.991628,116.328857,0,610,39959.4366087963,2009-05-26,10:28:43
39.991636,116.32885,0,606,39959.4366319444,2009-05-26,10:28:45
39.991618,116.32882,0,600,39959.4366898148,2009-05-26,10:28:50
39.991552,116.328664,0,588,39959.4367476852,2009-05-26,10:28:55
39.991573,116.328507,0,581,39959.4368055556,2009-05-26,10:29:00
39.991652,116.328349,0,565,39959.4368634259,2009-05-26,10:29:05
39.991684,116.328236,0,559,39959.4369212963,2009-05-26,10:29:10
39.991705,116.328107,0,547,39959.4369791667,2009-05-26,10:29:15
39.991752,116.327981,0,530,39959.437037037,2009-05-26,10:29:20
39.991791,116.327853,0,516,39959.4370949074,2009-05-26,10:29:25
39.991914,116.327705,0,498,39959.4371527778,2009-05-26,10:29:30
39.991827,116.327576,0,486,39959.4372106481,2009-05-26,10:29:35
39.991758,116.327375,0,468,39959.4372685185,2009-05-26,10:29:40
39.991725,116.327279,0,446,39959.4373263889,2009-05-26,10:29:45
39.99174,116.3272,0,431,39959.4373842593,2009-05-26,10:29:50
39.991738,116.327126,0,411,39959.4374421296,2009-05-26,10:29:55
39.991764,116.327088,0,398,39959.4375,2009-05-26,10:30:00
39.991756,116.326943,0,398,39959.4375578704,2009-05-26,10:30:05
39.991813,116.326844,0,403,39959.4376157407,2009-05-26,10:30:10
39.991911,116.326778,0,386,39959.4376736111,2009-05-26,10:30:15
39.992021,116.326699,0,362,39959.4377314815,2009-05-26,10:30:20
39.992152,116.326662,0,346,39959.4377893518,2009-05-26,10:30:25
39.99234,116.326601,0,311,39959.4378472222,2009-05-26,10:30:30
39.992509,116.326597,0,277,39959.4379050926,2009-05-26,10:30:35
39.992611,116.326571,0,246,39959.437962963,2009-05-26,10:30:40
39.992701,116.326556,0,236,39959.4380208333,2009-05-26,10:30:45
39.992712,116.326554,0,236,39959.4380787037,2009-05-26,10:30:50
39.992712,116.326554,0,236,39959.4381134259,2009-05-26,10:30:53
39.992717,116.32656,0,235,39959.4381365741,2009-05-26,10:30:55
39.992713,116.326551,0,235,39959.4381944444,2009-05-26,10:31:00
39.992711,116.326542,0,235,39959.4382523148,2009-05-26,10:31:05
39.992709,116.326534,0,235,39959.4383101852,2009-05-26,10:31:10
39.992709,116.326534,0,235,39959.4383449074,2009-05-26,10:31:13
39.992707,116.326528,0,235,39959.4383680556,2009-05-26,10:31:15
39.992703,116.326519,0,235,39959.4384259259,2009-05-26,10:31:20
39.992699,116.32651,0,236,39959.4384837963,2009-05-26,10:31:25
39.992692,116.326501,0,236,39959.4385416667,2009-05-26,10:31:30
39.992686,116.326491,0,236,39959.438599537,2009-05-26,10:31:35
39.992683,116.326487,0,236,39959.4386574074,2009-05-26,10:31:40
39.992683,116.326487,0,236,39959.4386921296,2009-05-26,10:31:43
39.992685,116.326488,0,236,39959.4387152778,2009-05-26,10:31:45
39.992644,116.326488,0,240,39959.4387731481,2009-05-26,10:31:50
39.992604,116.326516,0,247,39959.4388310185,2009-05-26,10:31:55
39.992582,116.326516,0,251,39959.4388888889,2009-05-26,10:32:00
39.992538,116.326516,0,255,39959.4389467593,2009-05-26,10:32:05
39.992477,116.326495,0,259,39959.4390046296,2009-05-26,10:32:10
39.99241,116.326464,0,266,39959.4390625,2009-05-26,10:32:15
39.992393,116.326503,0,269,39959.4391203704,2009-05-26,10:32:20
39.992374,116.32652,0,268,39959.4391782407,2009-05-26,10:32:25
39.992373,116.326524,0,268,39959.4392361111,2009-05-26,10:32:30
39.992373,116.326524,0,268,39959.4392708333,2009-05-26,10:32:33
39.992375,116.32653,0,268,39959.4392939815,2009-05-26,10:32:35
39.992376,116.326591,0,272,39959.4393518518,2009-05-26,10:32:40
39.992379,116.326608,0,272,39959.4394097222,2009-05-26,10:32:45
39.992328,116.326615,0,273,39959.4394675926,2009-05-26,10:32:50
39.99229,116.326632,0,273,39959.439525463,2009-05-26,10:32:55
39.99228,116.326651,0,273,39959.4395833333,2009-05-26,10:33:00
39.99228,116.326651,0,273,39959.4396180556,2009-05-26,10:33:03
39.992282,116.326659,0,273,39959.4396412037,2009-05-26,10:33:05
39.992287,116.326691,0,273,39959.4396990741,2009-05-26,10:33:10
39.992983,116.32655,0,583,39959.4578472222,2009-05-26,10:59:18
39.992943,116.326602,0,575,39959.4579282407,2009-05-26,10:59:25
39.993013,116.326553,0,573,39959.4579861111,2009-05-26,10:59:30
39.993104,116.326433,0,575,39959.4580439815,2009-05-26,10:59:35
39.993132,116.326403,0,546,39959.4581018519,2009-05-26,10:59:40
39.993182,116.326386,0,526,39959.4581597222,2009-05-26,10:59:45
39.993304,116.326398,0,510,39959.4582175926,2009-05-26,10:59:50
39.993417,116.32641,0,503,39959.458275463,2009-05-26,10:59:55
39.993498,116.326392,0,504,39959.4583333333,2009-05-26,11:00:00
39.993598,116.32645,0,509,39959.4583912037,2009-05-26,11:00:05
39.99369,116.326463,0,504,39959.4584490741,2009-05-26,11:00:10
39.993842,116.326417,0,496,39959.4585069444,2009-05-26,11:00:15
39.994008,116.326396,0,496,39959.4585648148,2009-05-26,11:00:20
39.994182,116.326345,0,517,39959.4586226852,2009-05-26,11:00:25
39.994319,116.326379,0,519,39959.4586805556,2009-05-26,11:00:30
39.994352,116.326408,0,515,39959.4587384259,2009-05-26,11:00:35
39.994338,116.326475,0,493,39959.4587962963,2009-05-26,11:00:40
39.994352,116.326529,0,485,39959.4588541667,2009-05-26,11:00:45
39.994338,116.326575,0,482,39959.458912037,2009-05-26,11:00:50
39.994354,116.326657,0,467,39959.4589699074,2009-05-26,11:00:55
39.99435,116.326676,0,466,39959.4590277778,2009-05-26,11:01:00
39.99435,116.326676,0,466,39959.4590625,2009-05-26,11:01:03
39.994348,116.326681,0,465,39959.4590856481,2009-05-26,11:01:05
39.994338,116.32673,0,456,39959.4591435185,2009-05-26,11:01:10
39.994338,116.32673,0,456,39959.4591782407,2009-05-26,11:01:13
39.994344,116.326731,0,456,39959.4592013889,2009-05-26,11:01:15
39.994321,116.326645,0,433,39959.4592592593,2009-05-26,11:01:20
39.994412,116.326635,0,401,39959.4593171296,2009-05-26,11:01:25
39.994549,116.326599,0,384,39959.459375,2009-05-26,11:01:30
39.994678,116.326581,0,365,39959.4594328704,2009-05-26,11:01:35
39.994851,116.326557,0,349,39959.4594907407,2009-05-26,11:01:40
39.995005,116.326569,0,328,39959.4595486111,2009-05-26,11:01:45
39.995136,116.326563,0,300,39959.4596064815,2009-05-26,11:01:50
39.995246,116.326551,0,286,39959.4596643519,2009-05-26,11:01:55
39.995353,116.326551,0,273,39959.4597222222,2009-05-26,11:02:00
39.995513,116.326585,0,254,39959.4597800926,2009-05-26,11:02:05
39.99569,116.326571,0,247,39959.459837963,2009-05-26,11:02:10
39.995848,116.326558,0,240,39959.4598958333,2009-05-26,11:02:15
39.996048,116.32657,0,237,39959.4599537037,2009-05-26,11:02:20
39.996273,116.326575,0,246,39959.4600115741,2009-05-26,11:02:25
39.996444,116.326582,0,271,39959.4600694444,2009-05-26,11:02:30
39.99662,116.326599,0,265,39959.4601273148,2009-05-26,11:02:35
39.996839,116.32661,0,267,39959.4601851852,2009-05-26,11:02:40
39.997047,116.32659,0,265,39959.4602430556,2009-05-26,11:02:45
39.997257,116.326553,0,284,39959.4603009259,2009-05-26,11:02:50
39.997438,116.326528,0,293,39959.4603587963,2009-05-26,11:02:55
39.997624,116.326526,0,290,39959.4604166667,2009-05-26,11:03:00
39.997765,116.326557,0,250,39959.460474537,2009-05-26,11:03:05
39.997945,116.32659,0,221,39959.4605324074,2009-05-26,11:03:10
39.998094,116.326583,0,214,39959.4605902778,2009-05-26,11:03:15
39.998263,116.326575,0,211,39959.4606481481,2009-05-26,11:03:20
39.998446,116.32657,0,212,39959.4607060185,2009-05-26,11:03:25
39.998643,116.326546,0,221,39959.4607638889,2009-05-26,11:03:30
39.998844,116.32653,0,232,39959.4608217593,2009-05-26,11:03:35
39.999003,116.326555,0,202,39959.4608796296,2009-05-26,11:03:40
39.999145,116.326613,0,191,39959.4609375,2009-05-26,11:03:45
39.999242,116.326752,0,180,39959.4609953704,2009-05-26,11:03:50
39.999373,116.326941,0,168,39959.4610532407,2009-05-26,11:03:55
39.999549,116.32706,0,160,39959.4611111111,2009-05-26,11:04:00
39.999728,116.327126,0,149,39959.4611689815,2009-05-26,11:04:05
39.999777,116.327197,0,150,39959.4612268518,2009-05-26,11:04:10
39.999799,116.327289,0,142,39959.4612847222,2009-05-26,11:04:15
39.999846,116.327328,0,138,39959.4613425926,2009-05-26,11:04:20
39.999861,116.327328,0,135,39959.461400463,2009-05-26,11:04:25
39.999861,116.327328,0,135,39959.4614351852,2009-05-26,11:04:28
39.999869,116.327331,0,132,39959.4614583333,2009-05-26,11:04:30
39.999878,116.327333,0,129,39959.4615162037,2009-05-26,11:04:35
39.999886,116.327335,0,127,39959.4615740741,2009-05-26,11:04:40
39.999882,116.327333,0,126,39959.4616319444,2009-05-26,11:04:45
39.999882,116.327333,0,126,39959.4616666667,2009-05-26,11:04:48
39.999879,116.327332,0,126,39959.4616898148,2009-05-26,11:04:50
39.999863,116.327314,0,126,39959.4617476852,2009-05-26,11:04:55
39.999851,116.327306,0,126,39959.4618055556,2009-05-26,11:05:00
39.999851,116.327306,0,126,39959.4618402778,2009-05-26,11:05:03
39.999844,116.327304,0,126,39959.4618634259,2009-05-26,11:05:05
39.999835,116.327302,0,126,39959.4619212963,2009-05-26,11:05:10
39.999819,116.327298,0,126,39959.4619791667,2009-05-26,11:05:15
