# Supplementary material for: Research on differential privacy protection method based on user tendency
Source: PLoS One. 2023 Oct 26;18(10):e0288823. doi: 10.1371/journal.pone.0288823 (PMC10602288; doi:10.1371/journal.pone.0288823)
Supplement: S1 Data — (ZIP) [file pone.0288823.s001.zip › Data 5-1/000/Trajectory/20090526170706.plt]

Geolife trajectory
WGS 84
Altitude is in Feet
Reserved 3
0,2,255,My Track,0,0,2,8421376
0
39.999571,116.326935,0,492,39959.7132638889,2009-05-26,17:07:06
39.999604,116.326916,0,493,39959.7133217593,2009-05-26,17:07:11
39.999621,116.326925,0,494,39959.7133796296,2009-05-26,17:07:16
39.999684,116.326956,0,494,39959.7134375,2009-05-26,17:07:21
39.999722,116.326965,0,494,39959.7134953704,2009-05-26,17:07:26
39.999858,116.327007,0,493,39959.7135532407,2009-05-26,17:07:31
40.000012,116.327007,0,492,39959.7136111111,2009-05-26,17:07:36
40.000139,116.327044,0,489,39959.7136689815,2009-05-26,17:07:41
40.0002,116.327122,0,483,39959.7137268518,2009-05-26,17:07:46
40.000339,116.327089,0,476,39959.7137847222,2009-05-26,17:07:51
40.000434,116.327013,0,469,39959.7138425926,2009-05-26,17:07:56
40.000597,116.326949,0,460,39959.713900463,2009-05-26,17:08:01
40.000595,116.326759,0,452,39959.7139583333,2009-05-26,17:08:06
40.00084,116.326856,0,436,39959.7140740741,2009-05-26,17:08:16
40.000909,116.326851,0,428,39959.7141319444,2009-05-26,17:08:21
40.001002,116.326803,0,419,39959.7141898148,2009-05-26,17:08:26
40.001126,116.326789,0,409,39959.7142476852,2009-05-26,17:08:31
40.001228,116.326834,0,402,39959.7143055556,2009-05-26,17:08:36
40.001208,116.326753,0,400,39959.7143634259,2009-05-26,17:08:41
40.001284,116.326744,0,398,39959.7144212963,2009-05-26,17:08:46
40.001401,116.326785,0,398,39959.7144791667,2009-05-26,17:08:51
40.001496,116.326799,0,396,39959.714537037,2009-05-26,17:08:56
40.001564,116.326749,0,393,39959.7145949074,2009-05-26,17:09:01
40.001584,116.326661,0,389,39959.7146527778,2009-05-26,17:09:06
40.001599,116.326624,0,383,39959.7147106482,2009-05-26,17:09:11
40.001658,116.326566,0,376,39959.7147685185,2009-05-26,17:09:16
40.001721,116.326577,0,366,39959.7148263889,2009-05-26,17:09:21
40.001785,116.326564,0,355,39959.7148842593,2009-05-26,17:09:26
40.001867,116.326546,0,345,39959.7149421296,2009-05-26,17:09:31
40.001947,116.326516,0,334,39959.715,2009-05-26,17:09:36
40.002011,116.326487,0,323,39959.7150578704,2009-05-26,17:09:41
40.002101,116.3265,0,310,39959.7151157407,2009-05-26,17:09:46
40.002182,116.326455,0,297,39959.7151736111,2009-05-26,17:09:51
40.002242,116.326416,0,296,39959.7152314815,2009-05-26,17:09:56
40.002287,116.326382,0,293,39959.7152893519,2009-05-26,17:10:01
40.002577,116.326364,0,227,39959.7153472222,2009-05-26,17:10:06
40.002574,116.326288,0,217,39959.7154050926,2009-05-26,17:10:11
40.002584,116.326233,0,209,39959.715462963,2009-05-26,17:10:16
40.002593,116.326189,0,201,39959.7155208333,2009-05-26,17:10:21
40.002586,116.32614,0,195,39959.7155787037,2009-05-26,17:10:26
40.002581,116.326079,0,190,39959.7156365741,2009-05-26,17:10:31
40.002518,116.325822,0,186,39959.7156944444,2009-05-26,17:10:36
40.002472,116.325669,0,182,39959.7157523148,2009-05-26,17:10:41
40.002433,116.325569,0,170,39959.7158101852,2009-05-26,17:10:46
40.002409,116.325513,0,162,39959.7158680556,2009-05-26,17:10:51
40.002395,116.325399,0,159,39959.7159259259,2009-05-26,17:10:56
40.002396,116.325323,0,157,39959.7159837963,2009-05-26,17:11:01
40.002413,116.325254,0,153,39959.7160416667,2009-05-26,17:11:06
40.002462,116.325213,0,147,39959.716099537,2009-05-26,17:11:11
40.002517,116.325192,0,142,39959.7161574074,2009-05-26,17:11:16
40.002549,116.3252,0,140,39959.7162152778,2009-05-26,17:11:21
40.002607,116.32518,0,141,39959.7162731481,2009-05-26,17:11:26
40.002653,116.325178,0,146,39959.7163310185,2009-05-26,17:11:31
40.002709,116.325188,0,155,39959.7163888889,2009-05-26,17:11:36
40.002766,116.325203,0,162,39959.7164467593,2009-05-26,17:11:41
40.002823,116.325205,0,171,39959.7165046296,2009-05-26,17:11:46
40.002889,116.325205,0,171,39959.7165625,2009-05-26,17:11:51
40.002955,116.325178,0,172,39959.7166203704,2009-05-26,17:11:56
40.003043,116.3252,0,168,39959.7166782407,2009-05-26,17:12:01
40.003104,116.3252,0,163,39959.7167361111,2009-05-26,17:12:06
40.003176,116.325207,0,157,39959.7167939815,2009-05-26,17:12:11
40.003238,116.325204,0,153,39959.7168518519,2009-05-26,17:12:16
40.003307,116.325207,0,153,39959.7169097222,2009-05-26,17:12:21
40.003387,116.325125,0,165,39959.7169675926,2009-05-26,17:12:26
40.003416,116.325105,0,162,39959.717025463,2009-05-26,17:12:31
40.003455,116.325052,0,161,39959.7170833333,2009-05-26,17:12:36
40.003495,116.324983,0,156,39959.7171412037,2009-05-26,17:12:41
40.003511,116.324881,0,154,39959.7171990741,2009-05-26,17:12:46
40.003528,116.324791,0,155,39959.7172569444,2009-05-26,17:12:51
40.003506,116.324709,0,160,39959.7173148148,2009-05-26,17:12:56
40.003454,116.324608,0,164,39959.7173726852,2009-05-26,17:13:01
40.003415,116.324492,0,167,39959.7174305556,2009-05-26,17:13:06
40.003432,116.32445,0,170,39959.7174884259,2009-05-26,17:13:11
40.003483,116.32444,0,172,39959.7175462963,2009-05-26,17:13:16
40.003557,116.324437,0,171,39959.7176041667,2009-05-26,17:13:21
40.00365,116.324439,0,171,39959.717662037,2009-05-26,17:13:26
40.003737,116.324447,0,172,39959.7177199074,2009-05-26,17:13:31
40.003834,116.324453,0,172,39959.7177777778,2009-05-26,17:13:36
40.00394,116.324416,0,169,39959.7178356481,2009-05-26,17:13:41
40.00404,116.324385,0,167,39959.7178935185,2009-05-26,17:13:46
40.004124,116.324373,0,165,39959.7179513889,2009-05-26,17:13:51
40.004172,116.324386,0,162,39959.7180092593,2009-05-26,17:13:56
40.004245,116.324399,0,170,39959.7180671296,2009-05-26,17:14:01
40.004285,116.324401,0,173,39959.718125,2009-05-26,17:14:06
40.00436,116.324407,0,176,39959.7181828704,2009-05-26,17:14:11
40.004441,116.324409,0,179,39959.7182407407,2009-05-26,17:14:16
40.004497,116.324398,0,184,39959.7182986111,2009-05-26,17:14:21
40.004552,116.324402,0,189,39959.7183564815,2009-05-26,17:14:26
40.004611,116.324404,0,192,39959.7184143519,2009-05-26,17:14:31
40.004719,116.324374,0,197,39959.7184722222,2009-05-26,17:14:36
40.004786,116.324357,0,199,39959.7185300926,2009-05-26,17:14:41
40.004822,116.324358,0,198,39959.718587963,2009-05-26,17:14:46
40.004859,116.324374,0,198,39959.7186458333,2009-05-26,17:14:51
40.00494,116.324361,0,199,39959.7187037037,2009-05-26,17:14:56
40.005016,116.324313,0,201,39959.7187615741,2009-05-26,17:15:01
40.005089,116.324317,0,203,39959.7188194444,2009-05-26,17:15:06
40.005145,116.324332,0,203,39959.7188773148,2009-05-26,17:15:11
40.005207,116.324366,0,204,39959.7189351852,2009-05-26,17:15:16
40.005272,116.32436,0,207,39959.7189930556,2009-05-26,17:15:21
40.005366,116.324343,0,207,39959.7190509259,2009-05-26,17:15:26
40.005419,116.324376,0,209,39959.7191087963,2009-05-26,17:15:31
40.005498,116.32437,0,212,39959.7191666667,2009-05-26,17:15:36
40.005534,116.324341,0,214,39959.719224537,2009-05-26,17:15:41
40.005538,116.324332,0,212,39959.7192824074,2009-05-26,17:15:46
40.005564,116.32434,0,212,39959.7193402778,2009-05-26,17:15:51
40.005623,116.324269,0,208,39959.7193981481,2009-05-26,17:15:56
40.005664,116.324246,0,207,39959.7194560185,2009-05-26,17:16:01
40.005695,116.324241,0,203,39959.7195138889,2009-05-26,17:16:06
40.005667,116.324282,0,207,39959.7195717593,2009-05-26,17:16:11
40.005667,116.324282,0,207,39959.7196064815,2009-05-26,17:16:14
40.005666,116.324289,0,207,39959.7196296296,2009-05-26,17:16:16
40.005676,116.324298,0,207,39959.7196875,2009-05-26,17:16:21
40.005736,116.324268,0,206,39959.7197453704,2009-05-26,17:16:26
40.005733,116.324229,0,208,39959.7198032407,2009-05-26,17:16:31
40.005755,116.324185,0,210,39959.7198611111,2009-05-26,17:16:36
40.005824,116.324195,0,213,39959.7199189815,2009-05-26,17:16:41
40.006182,116.324183,0,232,39959.7199768518,2009-05-26,17:16:46
40.006322,116.324241,0,232,39959.7200347222,2009-05-26,17:16:51
40.006435,116.324263,0,230,39959.7200925926,2009-05-26,17:16:56
40.0065,116.324252,0,228,39959.720150463,2009-05-26,17:17:01
40.006549,116.324205,0,227,39959.7202083333,2009-05-26,17:17:06
40.006597,116.324114,0,229,39959.7202662037,2009-05-26,17:17:11
40.006591,116.324041,0,229,39959.7203240741,2009-05-26,17:17:16
40.006618,116.323953,0,228,39959.7203819444,2009-05-26,17:17:21
40.006582,116.323912,0,225,39959.7204398148,2009-05-26,17:17:26
40.006588,116.323791,0,224,39959.7204976852,2009-05-26,17:17:31
40.006592,116.32366,0,224,39959.7205555556,2009-05-26,17:17:36
40.006586,116.323585,0,227,39959.7206134259,2009-05-26,17:17:41
40.00658,116.323482,0,231,39959.7206712963,2009-05-26,17:17:46
40.006585,116.323392,0,232,39959.7207291667,2009-05-26,17:17:51
40.006604,116.323292,0,231,39959.720787037,2009-05-26,17:17:56
40.006615,116.323155,0,234,39959.7208449074,2009-05-26,17:18:01
40.006607,116.323077,0,236,39959.7209027778,2009-05-26,17:18:06
40.00661,116.32296,0,240,39959.7209606481,2009-05-26,17:18:11
40.006619,116.322893,0,246,39959.7210185185,2009-05-26,17:18:16
40.006604,116.322801,0,251,39959.7210763889,2009-05-26,17:18:21
40.006667,116.3228,0,253,39959.7211342593,2009-05-26,17:18:26
40.006715,116.322788,0,239,39959.7211921296,2009-05-26,17:18:31
40.006781,116.322769,0,232,39959.72125,2009-05-26,17:18:36
40.006802,116.322761,0,226,39959.7213078704,2009-05-26,17:18:41
40.006815,116.322754,0,221,39959.7213657407,2009-05-26,17:18:46
40.006916,116.322723,0,227,39959.7214236111,2009-05-26,17:18:51
40.007053,116.322637,0,233,39959.7214814815,2009-05-26,17:18:56
40.007054,116.322519,0,235,39959.7215393518,2009-05-26,17:19:01
40.007013,116.322393,0,238,39959.7215972222,2009-05-26,17:19:06
40.006994,116.322254,0,237,39959.7216550926,2009-05-26,17:19:11
40.007021,116.322031,0,232,39959.721712963,2009-05-26,17:19:16
40.007121,116.321875,0,213,39959.7217708333,2009-05-26,17:19:21
40.007208,116.321882,0,213,39959.7218287037,2009-05-26,17:19:26
40.007271,116.321853,0,214,39959.7218865741,2009-05-26,17:19:31
40.007275,116.321724,0,214,39959.7219444444,2009-05-26,17:19:36
40.007324,116.321496,0,210,39959.7220023148,2009-05-26,17:19:41
40.007327,116.321316,0,195,39959.7220601852,2009-05-26,17:19:46
40.007365,116.321183,0,187,39959.7221180556,2009-05-26,17:19:51
40.007432,116.321025,0,176,39959.7221759259,2009-05-26,17:19:56
40.007458,116.320848,0,167,39959.7222337963,2009-05-26,17:20:01
40.007454,116.320681,0,160,39959.7222916667,2009-05-26,17:20:06
40.007451,116.32051,0,159,39959.722349537,2009-05-26,17:20:11
40.00745,116.32036,0,163,39959.7224074074,2009-05-26,17:20:16
40.00739,116.320124,0,169,39959.7224652778,2009-05-26,17:20:21
40.007366,116.319926,0,156,39959.7225231482,2009-05-26,17:20:26
40.007372,116.319902,0,150,39959.7225810185,2009-05-26,17:20:31
40.00744,116.319853,0,153,39959.7226388889,2009-05-26,17:20:36
40.007527,116.319835,0,152,39959.7226967593,2009-05-26,17:20:41
40.007643,116.319774,0,147,39959.7227546296,2009-05-26,17:20:46
40.007646,116.319772,0,151,39959.7228125,2009-05-26,17:20:51
40.007646,116.319772,0,151,39959.7228472222,2009-05-26,17:20:54
40.007645,116.319769,0,151,39959.7228703704,2009-05-26,17:20:56
40.007645,116.319758,0,152,39959.7229282407,2009-05-26,17:21:01
40.007645,116.319758,0,152,39959.722962963,2009-05-26,17:21:04
40.00764,116.31975,0,155,39959.7229861111,2009-05-26,17:21:06
40.007637,116.319761,0,155,39959.7230439815,2009-05-26,17:21:11
40.007637,116.319761,0,155,39959.7230787037,2009-05-26,17:21:14
40.007636,116.319768,0,155,39959.7231018519,2009-05-26,17:21:16
40.007634,116.31978,0,155,39959.7231597222,2009-05-26,17:21:21
40.007634,116.319783,0,155,39959.7232175926,2009-05-26,17:21:26
40.007634,116.319783,0,155,39959.7232523148,2009-05-26,17:21:29
40.007634,116.319784,0,155,39959.723275463,2009-05-26,17:21:31
40.007649,116.319771,0,155,39959.7233333333,2009-05-26,17:21:36
40.007741,116.319713,0,154,39959.7233912037,2009-05-26,17:21:41
40.007764,116.31972,0,154,39959.7234490741,2009-05-26,17:21:46
40.007772,116.319739,0,154,39959.7235069444,2009-05-26,17:21:51
40.007773,116.319848,0,154,39959.7235648148,2009-05-26,17:21:56
40.007769,116.319968,0,154,39959.7236226852,2009-05-26,17:22:01
40.007753,116.3201,0,154,39959.7236805556,2009-05-26,17:22:06
40.007781,116.320175,0,155,39959.7237384259,2009-05-26,17:22:11
40.007795,116.320123,0,155,39959.7237962963,2009-05-26,17:22:16
40.007698,116.319909,0,155,39959.7238541667,2009-05-26,17:22:21
40.007735,116.31991,0,155,39959.723912037,2009-05-26,17:22:26
40.007755,116.319891,0,154,39959.7239699074,2009-05-26,17:22:31
40.007729,116.319864,0,154,39959.7240277778,2009-05-26,17:22:36
40.007701,116.319814,0,154,39959.7240856481,2009-05-26,17:22:41
40.007665,116.31976,0,154,39959.7241435185,2009-05-26,17:22:46
40.007631,116.319743,0,154,39959.7242592593,2009-05-26,17:22:56
40.007619,116.319744,0,154,39959.7243171296,2009-05-26,17:23:01
40.007607,116.319751,0,154,39959.7244907407,2009-05-26,17:23:16
