# Supplementary material for: Research on differential privacy protection method based on user tendency
Source: PLoS One. 2023 Oct 26;18(10):e0288823. doi: 10.1371/journal.pone.0288823 (PMC10602288; doi:10.1371/journal.pone.0288823)
Supplement: S1 Data — (ZIP) [file pone.0288823.s001.zip › Data 5-1/000/Trajectory/20090527080105.plt]

Geolife trajectory
WGS 84
Altitude is in Feet
Reserved 3
0,2,255,My Track,0,0,2,8421376
0
40.007652,116.319753,0,79,39960.3340856481,2009-05-27,08:01:05
40.007648,116.319737,0,94,39960.3341435185,2009-05-27,08:01:10
40.007604,116.319807,0,102,39960.3342013889,2009-05-27,08:01:15
40.007492,116.319826,0,104,39960.3342592593,2009-05-27,08:01:20
40.007392,116.319881,0,98,39960.3343171296,2009-05-27,08:01:25
40.00735,116.320095,0,102,39960.334375,2009-05-27,08:01:30
40.0074,116.320308,0,101,39960.3344328704,2009-05-27,08:01:35
40.007414,116.320521,0,106,39960.3344907407,2009-05-27,08:01:40
40.00743,116.320732,0,107,39960.3345486111,2009-05-27,08:01:45
40.007438,116.320941,0,107,39960.3346064815,2009-05-27,08:01:50
40.007438,116.321147,0,106,39960.3346643519,2009-05-27,08:01:55
40.007296,116.32123,0,109,39960.3347222222,2009-05-27,08:02:00
40.007139,116.321254,0,110,39960.3347800926,2009-05-27,08:02:05
40.006937,116.321239,0,107,39960.334837963,2009-05-27,08:02:10
40.006763,116.321216,0,102,39960.3348958333,2009-05-27,08:02:15
40.006585,116.321226,0,99,39960.3349537037,2009-05-27,08:02:20
40.006387,116.321245,0,97,39960.3350115741,2009-05-27,08:02:25
40.006211,116.321253,0,97,39960.3350694444,2009-05-27,08:02:30
40.006042,116.321272,0,96,39960.3351273148,2009-05-27,08:02:35
40.00584,116.321307,0,94,39960.3351851852,2009-05-27,08:02:40
40.005676,116.321328,0,94,39960.3352430556,2009-05-27,08:02:45
40.005516,116.321299,0,95,39960.3353009259,2009-05-27,08:02:50
40.005372,116.321282,0,97,39960.3353587963,2009-05-27,08:02:55
40.00521,116.32133,0,98,39960.3354166667,2009-05-27,08:03:00
40.005022,116.321381,0,103,39960.335474537,2009-05-27,08:03:05
40.004838,116.321372,0,102,39960.3355324074,2009-05-27,08:03:10
40.004691,116.321398,0,106,39960.3355902778,2009-05-27,08:03:15
40.004554,116.321421,0,110,39960.3356481481,2009-05-27,08:03:20
40.004376,116.321439,0,114,39960.3357060185,2009-05-27,08:03:25
40.00418,116.321474,0,118,39960.3357638889,2009-05-27,08:03:30
40.003971,116.321482,0,123,39960.3358217593,2009-05-27,08:03:35
40.00377,116.321517,0,126,39960.3358796296,2009-05-27,08:03:40
40.003546,116.321546,0,128,39960.3359375,2009-05-27,08:03:45
40.003481,116.321682,0,131,39960.3359953704,2009-05-27,08:03:50
40.003483,116.321925,0,137,39960.3360532407,2009-05-27,08:03:55
40.003443,116.322214,0,142,39960.3361111111,2009-05-27,08:04:00
40.003416,116.322432,0,146,39960.3361689815,2009-05-27,08:04:05
40.003416,116.322656,0,152,39960.3362268518,2009-05-27,08:04:10
40.003445,116.322866,0,158,39960.3362847222,2009-05-27,08:04:15
40.003473,116.32312,0,166,39960.3363425926,2009-05-27,08:04:20
40.00349,116.323361,0,169,39960.336400463,2009-05-27,08:04:25
40.003476,116.323598,0,174,39960.3364583333,2009-05-27,08:04:30
40.003482,116.323834,0,178,39960.3365162037,2009-05-27,08:04:35
40.00346,116.324099,0,184,39960.3365740741,2009-05-27,08:04:40
40.003421,116.324347,0,188,39960.3366319444,2009-05-27,08:04:45
40.003405,116.324616,0,191,39960.3366898148,2009-05-27,08:04:50
40.00341,116.324846,0,196,39960.3367476852,2009-05-27,08:04:55
40.003429,116.325061,0,194,39960.3368055556,2009-05-27,08:05:00
40.003313,116.325162,0,176,39960.3368634259,2009-05-27,08:05:05
40.003171,116.325158,0,163,39960.3369212963,2009-05-27,08:05:10
40.003002,116.32515,0,154,39960.3369791667,2009-05-27,08:05:15
40.002845,116.325155,0,148,39960.337037037,2009-05-27,08:05:20
40.002663,116.325163,0,142,39960.3370949074,2009-05-27,08:05:25
40.002501,116.325192,0,138,39960.3371527778,2009-05-27,08:05:30
40.002374,116.325339,0,138,39960.3372106481,2009-05-27,08:05:35
40.002366,116.325575,0,139,39960.3372685185,2009-05-27,08:05:40
40.002367,116.325844,0,146,39960.3373263889,2009-05-27,08:05:45
40.002337,116.326107,0,146,39960.3373842593,2009-05-27,08:05:50
40.002353,116.326368,0,143,39960.3374421296,2009-05-27,08:05:55
40.002318,116.326577,0,140,39960.3375,2009-05-27,08:06:00
40.002197,116.326596,0,138,39960.3375578704,2009-05-27,08:06:05
40.002054,116.326611,0,138,39960.3376157407,2009-05-27,08:06:10
40.001889,116.326643,0,138,39960.3376736111,2009-05-27,08:06:15
40.001736,116.326685,0,138,39960.3377314815,2009-05-27,08:06:20
40.001604,116.326697,0,139,39960.3377893518,2009-05-27,08:06:25
40.001451,116.326753,0,138,39960.3378472222,2009-05-27,08:06:30
40.001349,116.326986,0,143,39960.3379050926,2009-05-27,08:06:35
40.001203,116.3271,0,142,39960.337962963,2009-05-27,08:06:40
40.001068,116.32703,0,141,39960.3380208333,2009-05-27,08:06:45
40.000967,116.327045,0,142,39960.3380787037,2009-05-27,08:06:50
40.000877,116.327123,0,149,39960.3381365741,2009-05-27,08:06:55
40.000777,116.327136,0,150,39960.3381944444,2009-05-27,08:07:00
40.000612,116.327091,0,155,39960.3382523148,2009-05-27,08:07:05
40.000233,116.32719,0,163,39960.3383101852,2009-05-27,08:07:10
40.000014,116.32723,0,169,39960.3383680556,2009-05-27,08:07:15
39.999987,116.327287,0,177,39960.3384259259,2009-05-27,08:07:20
39.999931,116.327353,0,165,39960.3384837963,2009-05-27,08:07:25
39.999901,116.327438,0,155,39960.3385416667,2009-05-27,08:07:30
39.999952,116.327454,0,150,39960.338599537,2009-05-27,08:07:35
39.999958,116.327448,0,146,39960.3386574074,2009-05-27,08:07:40
39.999958,116.327448,0,146,39960.3386921296,2009-05-27,08:07:43
39.999962,116.327449,0,143,39960.3387152778,2009-05-27,08:07:45
39.99999,116.327439,0,141,39960.3387731481,2009-05-27,08:07:50
40.000015,116.327413,0,139,39960.3388310185,2009-05-27,08:07:55
40.00002,116.327395,0,136,39960.3388888889,2009-05-27,08:08:00
40.000035,116.327376,0,131,39960.3389467593,2009-05-27,08:08:05
40.000068,116.327338,0,125,39960.3390046296,2009-05-27,08:08:10
39.999925,116.32742,0,152,39960.3500694444,2009-05-27,08:24:06
39.999955,116.32747,0,134,39960.3501388889,2009-05-27,08:24:12
39.999944,116.327452,0,146,39960.3501967593,2009-05-27,08:24:17
39.999944,116.327452,0,146,39960.3502314815,2009-05-27,08:24:20
39.999948,116.327455,0,154,39960.3502546296,2009-05-27,08:24:22
39.999902,116.327418,0,153,39960.3503125,2009-05-27,08:24:27
39.999844,116.327263,0,143,39960.3503703704,2009-05-27,08:24:32
39.999708,116.327137,0,135,39960.3504282407,2009-05-27,08:24:37
39.999516,116.327096,0,129,39960.3504861111,2009-05-27,08:24:42
39.999364,116.326962,0,123,39960.3505439815,2009-05-27,08:24:47
39.999234,116.326799,0,113,39960.3506018519,2009-05-27,08:24:52
39.999077,116.326727,0,110,39960.3506597222,2009-05-27,08:24:57
39.998908,116.326727,0,112,39960.3507175926,2009-05-27,08:25:02
39.998723,116.326748,0,115,39960.350775463,2009-05-27,08:25:07
39.998574,116.326765,0,117,39960.3508333333,2009-05-27,08:25:12
39.998512,116.326664,0,110,39960.3508912037,2009-05-27,08:25:17
39.998363,116.326648,0,110,39960.3509490741,2009-05-27,08:25:22
39.998188,116.326663,0,107,39960.3510069444,2009-05-27,08:25:27
39.998,116.326682,0,106,39960.3510648148,2009-05-27,08:25:32
39.997806,116.326684,0,103,39960.3511226852,2009-05-27,08:25:37
39.997596,116.326704,0,103,39960.3511805556,2009-05-27,08:25:42
39.997367,116.326727,0,112,39960.3512384259,2009-05-27,08:25:47
39.997159,116.326721,0,116,39960.3512962963,2009-05-27,08:25:52
39.996958,116.326724,0,118,39960.3513541667,2009-05-27,08:25:57
39.996745,116.326746,0,119,39960.351412037,2009-05-27,08:26:02
39.99655,116.326752,0,118,39960.3514699074,2009-05-27,08:26:07
39.996373,116.326731,0,122,39960.3515277778,2009-05-27,08:26:12
39.996172,116.32667,0,137,39960.3515856481,2009-05-27,08:26:17
39.995992,116.326679,0,138,39960.3516435185,2009-05-27,08:26:22
39.995812,116.32669,0,139,39960.3517013889,2009-05-27,08:26:27
39.995626,116.326711,0,138,39960.3517592593,2009-05-27,08:26:32
39.995426,116.326717,0,141,39960.3518171296,2009-05-27,08:26:37
39.995267,116.326727,0,145,39960.351875,2009-05-27,08:26:42
39.99513,116.326772,0,146,39960.3519328704,2009-05-27,08:26:47
39.995042,116.326909,0,138,39960.3519907407,2009-05-27,08:26:52
39.995005,116.327062,0,140,39960.3520486111,2009-05-27,08:26:57
39.99501,116.327248,0,144,39960.3521064815,2009-05-27,08:27:02
39.994979,116.327429,0,146,39960.3521643518,2009-05-27,08:27:07
39.995037,116.327601,0,150,39960.3522222222,2009-05-27,08:27:12
39.995167,116.32776,0,155,39960.3522800926,2009-05-27,08:27:17
39.995276,116.327898,0,160,39960.352337963,2009-05-27,08:27:22
39.995327,116.328021,0,160,39960.3523958333,2009-05-27,08:27:27
39.995263,116.328112,0,159,39960.3524537037,2009-05-27,08:27:32
39.995321,116.328267,0,154,39960.3525115741,2009-05-27,08:27:37
39.995418,116.32842,0,157,39960.3525694444,2009-05-27,08:27:42
39.995552,116.328633,0,163,39960.3526273148,2009-05-27,08:27:47
39.995716,116.328852,0,165,39960.3526851852,2009-05-27,08:27:52
39.995875,116.329036,0,170,39960.3527430556,2009-05-27,08:27:57
39.996014,116.329216,0,176,39960.3528009259,2009-05-27,08:28:02
39.995989,116.32944,0,180,39960.3528587963,2009-05-27,08:28:07
39.995837,116.329587,0,181,39960.3529166667,2009-05-27,08:28:12
39.995777,116.329813,0,180,39960.352974537,2009-05-27,08:28:17
39.995706,116.330031,0,178,39960.3530324074,2009-05-27,08:28:22
39.995546,116.330099,0,175,39960.3530902778,2009-05-27,08:28:27
39.995454,116.33006,0,179,39960.3531481481,2009-05-27,08:28:32
39.995226,116.330079,0,181,39960.3532060185,2009-05-27,08:28:37
39.995027,116.33008,0,179,39960.3532638889,2009-05-27,08:28:42
39.99484,116.330095,0,183,39960.3533217593,2009-05-27,08:28:47
39.994674,116.330092,0,184,39960.3533796296,2009-05-27,08:28:52
39.994475,116.330085,0,185,39960.3534375,2009-05-27,08:28:57
39.994253,116.330111,0,187,39960.3534953704,2009-05-27,08:29:02
39.994079,116.330131,0,181,39960.3535532407,2009-05-27,08:29:07
39.993873,116.330155,0,179,39960.3536111111,2009-05-27,08:29:12
39.993811,116.330397,0,179,39960.3536689815,2009-05-27,08:29:17
39.993829,116.33067,0,168,39960.3537268518,2009-05-27,08:29:22
39.993791,116.330837,0,163,39960.3537847222,2009-05-27,08:29:27
39.993736,116.330961,0,161,39960.3538425926,2009-05-27,08:29:32
39.993682,116.331092,0,155,39960.353900463,2009-05-27,08:29:37
39.993519,116.331073,0,155,39960.3539583333,2009-05-27,08:29:42
39.993318,116.331072,0,156,39960.3540162037,2009-05-27,08:29:47
39.993141,116.331107,0,155,39960.3540740741,2009-05-27,08:29:52
39.992964,116.331087,0,156,39960.3541319444,2009-05-27,08:29:57
39.992781,116.331014,0,153,39960.3541898148,2009-05-27,08:30:02
39.992598,116.330978,0,151,39960.3542476852,2009-05-27,08:30:07
39.9924,116.330926,0,152,39960.3543055556,2009-05-27,08:30:12
39.992219,116.330852,0,151,39960.3543634259,2009-05-27,08:30:17
39.992033,116.330794,0,153,39960.3544212963,2009-05-27,08:30:22
39.991852,116.33076,0,154,39960.3544791667,2009-05-27,08:30:27
39.991721,116.330755,0,153,39960.354537037,2009-05-27,08:30:32
39.991684,116.330795,0,149,39960.3545949074,2009-05-27,08:30:37
39.991668,116.330924,0,147,39960.3546527778,2009-05-27,08:30:42
39.991672,116.331061,0,146,39960.3547106481,2009-05-27,08:30:47
39.991662,116.331144,0,149,39960.3547685185,2009-05-27,08:30:52
39.99166,116.331164,0,149,39960.3548263889,2009-05-27,08:30:57
39.991659,116.331165,0,150,39960.3548842593,2009-05-27,08:31:02
39.991658,116.33116,0,150,39960.3549421296,2009-05-27,08:31:07
39.991658,116.33116,0,150,39960.3549768519,2009-05-27,08:31:10
39.991657,116.331159,0,151,39960.355,2009-05-27,08:31:12
39.991663,116.331179,0,151,39960.3550578704,2009-05-27,08:31:17
39.991663,116.331218,0,151,39960.3551157407,2009-05-27,08:31:22
39.991658,116.33125,0,152,39960.3551736111,2009-05-27,08:31:27
39.991664,116.331268,0,153,39960.3552314815,2009-05-27,08:31:32
39.99171,116.331294,0,154,39960.3552893519,2009-05-27,08:31:37
39.99177,116.33134,0,159,39960.3553472222,2009-05-27,08:31:42
39.991807,116.331348,0,161,39960.3554050926,2009-05-27,08:31:47
39.991813,116.331365,0,164,39960.355462963,2009-05-27,08:31:52
39.991813,116.331365,0,164,39960.3554976852,2009-05-27,08:31:55
39.99182,116.331371,0,165,39960.3555208333,2009-05-27,08:31:57
39.991819,116.331407,0,166,39960.3555787037,2009-05-27,08:32:02
39.991827,116.331436,0,167,39960.3556365741,2009-05-27,08:32:07
39.99161,116.331521,0,168,39960.3584722222,2009-05-27,08:36:12
39.991509,116.331582,0,168,39960.3585300926,2009-05-27,08:36:17
39.991442,116.331642,0,167,39960.358587963,2009-05-27,08:36:22
39.991328,116.331695,0,166,39960.3586458333,2009-05-27,08:36:27
39.990967,116.331817,0,166,39960.3587037037,2009-05-27,08:36:32
39.990525,116.331908,0,164,39960.3587615741,2009-05-27,08:36:37
39.988777,116.332108,0,165,39960.3588194444,2009-05-27,08:36:42
39.98622,116.332146,0,167,39960.3588773148,2009-05-27,08:36:47
39.985145,116.332232,0,171,39960.3589351852,2009-05-27,08:36:52
39.984332,116.332283,0,174,39960.3589930556,2009-05-27,08:36:57
39.983582,116.332329,0,177,39960.3590509259,2009-05-27,08:37:02
39.982813,116.332406,0,181,39960.3591087963,2009-05-27,08:37:07
39.982017,116.332533,0,184,39960.3591666667,2009-05-27,08:37:12
39.981176,116.332692,0,187,39960.359224537,2009-05-27,08:37:17
39.980327,116.332829,0,190,39960.3592824074,2009-05-27,08:37:22
39.979505,116.332949,0,193,39960.3593402778,2009-05-27,08:37:27
39.978653,116.333088,0,196,39960.3593981481,2009-05-27,08:37:32
39.977806,116.333218,0,199,39960.3594560185,2009-05-27,08:37:37
39.977009,116.333389,0,202,39960.3595138889,2009-05-27,08:37:42
39.976375,116.333547,0,205,39960.3595717593,2009-05-27,08:37:47
39.975843,116.333629,0,208,39960.3596296296,2009-05-27,08:37:52
39.975421,116.333742,0,211,39960.3596875,2009-05-27,08:37:57
39.975049,116.333822,0,214,39960.3597453704,2009-05-27,08:38:02
39.974682,116.333892,0,217,39960.3598032407,2009-05-27,08:38:07
39.975423,116.333879,0,213,39960.3599768518,2009-05-27,08:38:22
39.975352,116.334023,0,244,39960.3600347222,2009-05-27,08:38:27
39.975291,116.334067,0,246,39960.3600925926,2009-05-27,08:38:32
39.975153,116.333854,0,246,39960.360150463,2009-05-27,08:38:37
39.975152,116.333861,0,246,39960.3602083333,2009-05-27,08:38:42
39.975152,116.333861,0,246,39960.3602430556,2009-05-27,08:38:45
39.97515,116.333861,0,245,39960.3602662037,2009-05-27,08:38:47
39.975111,116.33388,0,228,39960.3603240741,2009-05-27,08:38:52
39.975072,116.333885,0,222,39960.3603819444,2009-05-27,08:38:57
39.975028,116.33386,0,211,39960.3604398148,2009-05-27,08:39:02
39.975026,116.333866,0,210,39960.3604976852,2009-05-27,08:39:07
39.975025,116.333862,0,210,39960.3605555556,2009-05-27,08:39:12
39.975022,116.333854,0,210,39960.3606134259,2009-05-27,08:39:17
39.97502,116.333847,0,210,39960.3606712963,2009-05-27,08:39:22
39.975018,116.333844,0,210,39960.3607291667,2009-05-27,08:39:27
39.975018,116.333844,0,210,39960.3607638889,2009-05-27,08:39:30
39.975016,116.33384,0,210,39960.360787037,2009-05-27,08:39:32
39.974975,116.333821,0,212,39960.3608449074,2009-05-27,08:39:37
39.974965,116.333819,0,210,39960.3609027778,2009-05-27,08:39:42
39.97496,116.333815,0,210,39960.3609606481,2009-05-27,08:39:47
39.974957,116.333809,0,211,39960.3610185185,2009-05-27,08:39:52
39.974957,116.333809,0,211,39960.3610532407,2009-05-27,08:39:55
39.974953,116.333801,0,211,39960.3610763889,2009-05-27,08:39:57
39.883163,116.454081,0,-1,39960.3935648148,2009-05-27,09:26:44
39.883215,116.454006,0,10,39960.3936226852,2009-05-27,09:26:49
39.88321,116.453989,0,-5,39960.3936805556,2009-05-27,09:26:54
39.883194,116.453944,0,4,39960.3937384259,2009-05-27,09:26:59
39.88319,116.453965,0,37,39960.3937962963,2009-05-27,09:27:04
39.883208,116.45403,0,65,39960.3938541667,2009-05-27,09:27:09
39.883223,116.454063,0,80,39960.393912037,2009-05-27,09:27:14
39.88324,116.454038,0,82,39960.3939699074,2009-05-27,09:27:19
39.88324,116.454038,0,82,39960.3940046296,2009-05-27,09:27:22
39.883232,116.454041,0,87,39960.3940277778,2009-05-27,09:27:24
39.883269,116.454068,0,109,39960.3940856481,2009-05-27,09:27:29
39.883296,116.454111,0,114,39960.3941435185,2009-05-27,09:27:34
39.883315,116.454169,0,104,39960.3942013889,2009-05-27,09:27:39
39.88332,116.454199,0,98,39960.3942592593,2009-05-27,09:27:44
39.883321,116.454204,0,98,39960.3943171296,2009-05-27,09:27:49
39.883323,116.454204,0,98,39960.394375,2009-05-27,09:27:54
39.883325,116.454203,0,98,39960.3944328704,2009-05-27,09:27:59
39.883328,116.454201,0,98,39960.3944907407,2009-05-27,09:28:04
39.883328,116.4542,0,98,39960.3945486111,2009-05-27,09:28:09
39.883331,116.4542,0,98,39960.3946064815,2009-05-27,09:28:14
39.883331,116.4542,0,98,39960.3946412037,2009-05-27,09:28:17
39.883331,116.454202,0,98,39960.3946643519,2009-05-27,09:28:19
39.883338,116.454211,0,95,39960.3947222222,2009-05-27,09:28:24
39.88334,116.454209,0,103,39960.3947800926,2009-05-27,09:28:29
39.88334,116.454217,0,102,39960.394837963,2009-05-27,09:28:34
39.883346,116.454216,0,96,39960.3948958333,2009-05-27,09:28:39
39.883346,116.454216,0,96,39960.3949305556,2009-05-27,09:28:42
39.883348,116.454217,0,92,39960.3949537037,2009-05-27,09:28:44
39.883353,116.454242,0,90,39960.3950115741,2009-05-27,09:28:49
39.88335,116.454259,0,94,39960.3950694444,2009-05-27,09:28:54
39.883329,116.454256,0,95,39960.3951273148,2009-05-27,09:28:59
39.883305,116.454251,0,94,39960.3951851852,2009-05-27,09:29:04
39.883305,116.454251,0,94,39960.3952430556,2009-05-27,09:29:09
39.883306,116.454251,0,94,39960.3953009259,2009-05-27,09:29:14
39.883306,116.454251,0,95,39960.3953587963,2009-05-27,09:29:19
39.883306,116.454252,0,95,39960.3954166667,2009-05-27,09:29:24
39.883306,116.454252,0,95,39960.395474537,2009-05-27,09:29:29
39.883306,116.454252,0,95,39960.3955092593,2009-05-27,09:29:32
39.883308,116.454255,0,95,39960.3955324074,2009-05-27,09:29:34
39.88331,116.454297,0,94,39960.3955902778,2009-05-27,09:29:39
39.883332,116.454331,0,94,39960.3956481481,2009-05-27,09:29:44
39.883385,116.454331,0,96,39960.3957060185,2009-05-27,09:29:49
39.883383,116.454365,0,95,39960.3957638889,2009-05-27,09:29:54
39.883372,116.454381,0,96,39960.3958217593,2009-05-27,09:29:59
39.883373,116.454434,0,97,39960.3958796296,2009-05-27,09:30:04
39.883385,116.454476,0,97,39960.3959375,2009-05-27,09:30:09
39.883395,116.4545,0,97,39960.3959953704,2009-05-27,09:30:14
39.883404,116.45452,0,99,39960.3960532407,2009-05-27,09:30:19
39.883415,116.454577,0,99,39960.3961111111,2009-05-27,09:30:24
39.883404,116.454627,0,99,39960.3961689815,2009-05-27,09:30:29
39.883392,116.454653,0,100,39960.3962268519,2009-05-27,09:30:34
39.883407,116.454647,0,100,39960.3962847222,2009-05-27,09:30:39
39.883426,116.454658,0,99,39960.3963425926,2009-05-27,09:30:44
39.883466,116.454638,0,99,39960.396400463,2009-05-27,09:30:49
39.883468,116.454598,0,99,39960.3964583333,2009-05-27,09:30:54
39.883481,116.454602,0,98,39960.3965162037,2009-05-27,09:30:59
39.883493,116.454601,0,97,39960.3965740741,2009-05-27,09:31:04
39.883491,116.4546,0,97,39960.3966319444,2009-05-27,09:31:09
39.883491,116.4546,0,97,39960.3966666667,2009-05-27,09:31:12
39.883483,116.454604,0,97,39960.3966898148,2009-05-27,09:31:14
39.883437,116.454608,0,97,39960.3967476852,2009-05-27,09:31:19
39.883406,116.454593,0,98,39960.3968055556,2009-05-27,09:31:24
39.883431,116.454636,0,100,39960.3968634259,2009-05-27,09:31:29
39.883466,116.454625,0,98,39960.3969212963,2009-05-27,09:31:34
39.883485,116.454631,0,96,39960.3969791667,2009-05-27,09:31:39
39.883526,116.454615,0,92,39960.397037037,2009-05-27,09:31:44
39.883584,116.454584,0,92,39960.3970949074,2009-05-27,09:31:49
39.883615,116.454594,0,92,39960.3971527778,2009-05-27,09:31:54
39.883668,116.454585,0,93,39960.3972106481,2009-05-27,09:31:59
39.883695,116.454592,0,92,39960.3972685185,2009-05-27,09:32:04
39.883706,116.454595,0,91,39960.3973263889,2009-05-27,09:32:09
39.883741,116.45463,0,91,39960.3973842593,2009-05-27,09:32:14
39.883807,116.454637,0,93,39960.3974421296,2009-05-27,09:32:19
39.883853,116.454667,0,94,39960.3975,2009-05-27,09:32:24
39.883895,116.454685,0,95,39960.3975578704,2009-05-27,09:32:29
39.883963,116.454706,0,98,39960.3976157407,2009-05-27,09:32:34
39.884005,116.454738,0,96,39960.3976736111,2009-05-27,09:32:39
39.884046,116.454754,0,98,39960.3977314815,2009-05-27,09:32:44
39.884079,116.45476,0,98,39960.3977893519,2009-05-27,09:32:49
39.884119,116.454767,0,96,39960.3978472222,2009-05-27,09:32:54
39.884159,116.454754,0,91,39960.3979050926,2009-05-27,09:32:59
39.884204,116.454702,0,87,39960.397962963,2009-05-27,09:33:04
39.884234,116.454677,0,82,39960.3980208333,2009-05-27,09:33:09
39.884256,116.454678,0,78,39960.3980787037,2009-05-27,09:33:14
39.884283,116.45466,0,73,39960.3981365741,2009-05-27,09:33:19
39.884309,116.454656,0,68,39960.3981944444,2009-05-27,09:33:24
39.884345,116.454663,0,62,39960.3982523148,2009-05-27,09:33:29
39.884354,116.454653,0,63,39960.3983101852,2009-05-27,09:33:34
39.884393,116.454669,0,64,39960.3983680556,2009-05-27,09:33:39
39.884407,116.454656,0,63,39960.3984259259,2009-05-27,09:33:44
39.884485,116.454669,0,60,39960.3984837963,2009-05-27,09:33:49
39.884561,116.454691,0,58,39960.3985416667,2009-05-27,09:33:54
39.88464,116.454679,0,56,39960.398599537,2009-05-27,09:33:59
39.884667,116.454682,0,54,39960.3986574074,2009-05-27,09:34:04
39.884742,116.454685,0,54,39960.3987152778,2009-05-27,09:34:09
39.88484,116.454681,0,54,39960.3987731481,2009-05-27,09:34:14
39.884873,116.454667,0,54,39960.3988310185,2009-05-27,09:34:19
39.884925,116.454664,0,50,39960.3988888889,2009-05-27,09:34:24
39.884977,116.454637,0,52,39960.3989467593,2009-05-27,09:34:29
39.885065,116.454677,0,55,39960.3990046296,2009-05-27,09:34:34
39.885101,116.454662,0,53,39960.3990625,2009-05-27,09:34:39
39.885107,116.454658,0,54,39960.3991203704,2009-05-27,09:34:44
39.885112,116.454655,0,54,39960.3991782407,2009-05-27,09:34:49
39.885112,116.454655,0,54,39960.399212963,2009-05-27,09:34:52
39.885116,116.454653,0,53,39960.3992361111,2009-05-27,09:34:54
39.885121,116.454641,0,53,39960.3992939815,2009-05-27,09:34:59
39.885119,116.454632,0,53,39960.3993518518,2009-05-27,09:35:04
39.885102,116.454669,0,53,39960.3994097222,2009-05-27,09:35:09
39.885086,116.454695,0,53,39960.3994675926,2009-05-27,09:35:14
39.885082,116.454696,0,53,39960.399525463,2009-05-27,09:35:19
39.885082,116.454696,0,53,39960.3995601852,2009-05-27,09:35:22
39.885079,116.454694,0,53,39960.3995833333,2009-05-27,09:35:24
39.885078,116.454683,0,53,39960.3996412037,2009-05-27,09:35:29
39.885074,116.454672,0,53,39960.3996990741,2009-05-27,09:35:34
39.885091,116.454678,0,53,39960.3997569444,2009-05-27,09:35:39
39.885194,116.454862,0,54,39960.3998148148,2009-05-27,09:35:44
39.885203,116.454862,0,55,39960.3998726852,2009-05-27,09:35:49
39.885154,116.454852,0,55,39960.3999305556,2009-05-27,09:35:54
39.885147,116.45489,0,56,39960.3999884259,2009-05-27,09:35:59
39.885149,116.454885,0,56,39960.4000462963,2009-05-27,09:36:04
39.885156,116.454888,0,56,39960.4001041667,2009-05-27,09:36:09
39.885162,116.454896,0,56,39960.400162037,2009-05-27,09:36:14
39.88517,116.454897,0,57,39960.4002199074,2009-05-27,09:36:19
39.88517,116.454897,0,57,39960.4002546296,2009-05-27,09:36:22
39.885178,116.454904,0,57,39960.4002777778,2009-05-27,09:36:24
39.885191,116.45491,0,58,39960.4003356481,2009-05-27,09:36:29
39.885341,116.454914,0,62,39960.4003935185,2009-05-27,09:36:34
39.885419,116.454976,0,68,39960.4004513889,2009-05-27,09:36:39
39.885416,116.454963,0,68,39960.4005092593,2009-05-27,09:36:44
39.885426,116.454949,0,69,39960.4005671296,2009-05-27,09:36:49
39.885458,116.454994,0,71,39960.400625,2009-05-27,09:36:54
39.885408,116.45494,0,73,39960.4006828704,2009-05-27,09:36:59
39.885273,116.454927,0,76,39960.4007407407,2009-05-27,09:37:04
39.885134,116.454925,0,80,39960.4007986111,2009-05-27,09:37:09
39.88498,116.454977,0,87,39960.4008564815,2009-05-27,09:37:14
39.884785,116.454869,0,91,39960.4009143518,2009-05-27,09:37:19
39.884541,116.454872,0,95,39960.4009722222,2009-05-27,09:37:24
39.884228,116.45485,0,99,39960.4010300926,2009-05-27,09:37:29
39.88403,116.454909,0,103,39960.401087963,2009-05-27,09:37:34
39.883882,116.454948,0,111,39960.4011458333,2009-05-27,09:37:39
39.883696,116.454837,0,114,39960.4012037037,2009-05-27,09:37:44
39.883551,116.454699,0,116,39960.4012615741,2009-05-27,09:37:49
39.883425,116.45462,0,114,39960.4013194444,2009-05-27,09:37:54
39.883314,116.454356,0,117,39960.4013773148,2009-05-27,09:37:59
39.88325,116.453884,0,121,39960.4014351852,2009-05-27,09:38:04
39.883208,116.453369,0,126,39960.4014930556,2009-05-27,09:38:09
39.883192,116.452844,0,128,39960.4015509259,2009-05-27,09:38:14
39.883196,116.452264,0,130,39960.4016087963,2009-05-27,09:38:19
39.883188,116.451733,0,133,39960.4016666667,2009-05-27,09:38:24
39.883173,116.451357,0,138,39960.401724537,2009-05-27,09:38:29
39.883174,116.451091,0,143,39960.4017824074,2009-05-27,09:38:34
39.883185,116.450985,0,148,39960.4018402778,2009-05-27,09:38:39
39.883195,116.450932,0,155,39960.4018981481,2009-05-27,09:38:44
39.883198,116.450902,0,160,39960.4019560185,2009-05-27,09:38:49
39.883166,116.450846,0,167,39960.4020138889,2009-05-27,09:38:54
39.883143,116.450797,0,173,39960.4020717593,2009-05-27,09:38:59
39.883143,116.450753,0,177,39960.4021296296,2009-05-27,09:39:04
39.883104,116.450645,0,183,39960.4021875,2009-05-27,09:39:09
39.883142,116.450409,0,191,39960.4022453704,2009-05-27,09:39:14
39.883214,116.450064,0,200,39960.4023032407,2009-05-27,09:39:19
39.88324,116.449638,0,212,39960.4023611111,2009-05-27,09:39:24
39.883298,116.449121,0,219,39960.4024189815,2009-05-27,09:39:29
39.883324,116.448495,0,221,39960.4024768519,2009-05-27,09:39:34
39.883298,116.447916,0,227,39960.4025347222,2009-05-27,09:39:39
39.883241,116.447547,0,232,39960.4025925926,2009-05-27,09:39:44
39.883246,116.447363,0,240,39960.402650463,2009-05-27,09:39:49
39.88326,116.447367,0,243,39960.4027083333,2009-05-27,09:39:54
39.883278,116.44736,0,242,39960.4027662037,2009-05-27,09:39:59
39.883309,116.447231,0,248,39960.4028240741,2009-05-27,09:40:04
39.883369,116.447157,0,252,39960.4028819444,2009-05-27,09:40:09
39.883402,116.447142,0,262,39960.4029398148,2009-05-27,09:40:14
39.883402,116.447142,0,262,39960.402974537,2009-05-27,09:40:17
39.883409,116.447135,0,270,39960.4029976852,2009-05-27,09:40:19
39.88339,116.447079,0,272,39960.4030555556,2009-05-27,09:40:24
39.883202,116.446893,0,268,39960.4031134259,2009-05-27,09:40:29
39.883192,116.446473,0,266,39960.4031712963,2009-05-27,09:40:34
39.883198,116.445913,0,262,39960.4032291667,2009-05-27,09:40:39
39.883265,116.445255,0,251,39960.403287037,2009-05-27,09:40:44
39.883322,116.444665,0,240,39960.4033449074,2009-05-27,09:40:49
39.883313,116.44423,0,230,39960.4034027778,2009-05-27,09:40:54
39.883267,116.44397,0,221,39960.4034606481,2009-05-27,09:40:59
39.883235,116.443879,0,218,39960.4035185185,2009-05-27,09:41:04
39.883229,116.443838,0,216,39960.4035763889,2009-05-27,09:41:09
39.883192,116.443725,0,218,39960.4036342593,2009-05-27,09:41:14
39.88316,116.443718,0,220,39960.4036921296,2009-05-27,09:41:19
39.883113,116.44365,0,225,39960.40375,2009-05-27,09:41:24
39.883041,116.443449,0,231,39960.4038078704,2009-05-27,09:41:29
39.883028,116.442921,0,226,39960.4038657407,2009-05-27,09:41:34
39.883117,116.442253,0,230,39960.4039236111,2009-05-27,09:41:39
39.88316,116.441544,0,228,39960.4039814815,2009-05-27,09:41:44
39.883191,116.440904,0,217,39960.4040393519,2009-05-27,09:41:49
39.883205,116.440266,0,200,39960.4040972222,2009-05-27,09:41:54
39.883225,116.439797,0,192,39960.4041550926,2009-05-27,09:41:59
39.883222,116.439458,0,179,39960.404212963,2009-05-27,09:42:04
39.883197,116.439046,0,178,39960.4042708333,2009-05-27,09:42:09
39.883175,116.438633,0,182,39960.4043287037,2009-05-27,09:42:14
39.883218,116.438298,0,170,39960.4043865741,2009-05-27,09:42:19
39.883447,116.438078,0,152,39960.4044444444,2009-05-27,09:42:24
39.883792,116.438023,0,142,39960.4045023148,2009-05-27,09:42:29
39.884209,116.437971,0,137,39960.4045601852,2009-05-27,09:42:34
39.88451,116.437994,0,132,39960.4046180556,2009-05-27,09:42:39
39.884632,116.438288,0,120,39960.4046759259,2009-05-27,09:42:44
39.884657,116.438628,0,117,39960.4047337963,2009-05-27,09:42:49
39.884551,116.438786,0,120,39960.4047916667,2009-05-27,09:42:54
39.884348,116.438821,0,115,39960.404849537,2009-05-27,09:42:59
39.884001,116.438846,0,112,39960.4049074074,2009-05-27,09:43:04
39.883651,116.438874,0,108,39960.4049652778,2009-05-27,09:43:09
39.883404,116.438926,0,106,39960.4050231481,2009-05-27,09:43:14
39.883241,116.439019,0,105,39960.4050810185,2009-05-27,09:43:19
39.883082,116.439195,0,106,39960.4051388889,2009-05-27,09:43:24
39.882694,116.438994,0,299,39960.4056018519,2009-05-27,09:44:04
39.882503,116.439083,0,121,39960.4056597222,2009-05-27,09:44:09
39.882317,116.43915,0,129,39960.4057175926,2009-05-27,09:44:14
39.882084,116.439186,0,141,39960.405775463,2009-05-27,09:44:19
39.881877,116.439215,0,143,39960.4058333333,2009-05-27,09:44:24
39.881774,116.439218,0,139,39960.4058912037,2009-05-27,09:44:29
39.881612,116.439214,0,140,39960.4059490741,2009-05-27,09:44:34
39.881405,116.439233,0,140,39960.4060069444,2009-05-27,09:44:39
39.881212,116.439252,0,141,39960.4060648148,2009-05-27,09:44:44
39.881009,116.43933,0,123,39960.4061226852,2009-05-27,09:44:49
39.880757,116.439374,0,115,39960.4061805556,2009-05-27,09:44:54
39.880471,116.439431,0,121,39960.4062384259,2009-05-27,09:44:59
39.880206,116.439473,0,122,39960.4062962963,2009-05-27,09:45:04
39.879844,116.439513,0,132,39960.4063541667,2009-05-27,09:45:09
39.879437,116.439581,0,135,39960.406412037,2009-05-27,09:45:14
39.878972,116.439676,0,129,39960.4064699074,2009-05-27,09:45:19
39.878569,116.439776,0,121,39960.4065277778,2009-05-27,09:45:24
39.87813,116.439874,0,118,39960.4065856481,2009-05-27,09:45:29
39.877682,116.43991,0,119,39960.4066435185,2009-05-27,09:45:34
39.877325,116.439878,0,130,39960.4067013889,2009-05-27,09:45:39
39.877034,116.439811,0,133,39960.4067592593,2009-05-27,09:45:44
39.876805,116.43974,0,133,39960.4068171296,2009-05-27,09:45:49
39.876569,116.439647,0,129,39960.406875,2009-05-27,09:45:54
39.876306,116.439483,0,130,39960.4069328704,2009-05-27,09:45:59
39.875976,116.439289,0,125,39960.4069907407,2009-05-27,09:46:04
39.875639,116.439123,0,125,39960.4070486111,2009-05-27,09:46:09
39.87524,116.438929,0,129,39960.4071064815,2009-05-27,09:46:14
39.874827,116.438767,0,128,39960.4071643518,2009-05-27,09:46:19
39.874442,116.438577,0,128,39960.4072222222,2009-05-27,09:46:24
39.874161,116.438466,0,124,39960.4072800926,2009-05-27,09:46:29
39.874137,116.438428,0,120,39960.407337963,2009-05-27,09:46:34
39.874137,116.438428,0,120,39960.4073726852,2009-05-27,09:46:37
39.874132,116.438432,0,120,39960.4073958333,2009-05-27,09:46:39
39.874122,116.438426,0,120,39960.4074537037,2009-05-27,09:46:44
39.874127,116.438399,0,121,39960.4075115741,2009-05-27,09:46:49
39.874138,116.438354,0,121,39960.4075694444,2009-05-27,09:46:54
39.874137,116.438334,0,121,39960.4076273148,2009-05-27,09:46:59
39.874135,116.43833,0,121,39960.4076851852,2009-05-27,09:47:04
39.874142,116.438334,0,121,39960.4077430556,2009-05-27,09:47:09
39.87415,116.438337,0,121,39960.4078009259,2009-05-27,09:47:14
39.874156,116.43834,0,121,39960.4078587963,2009-05-27,09:47:19
39.874161,116.438343,0,121,39960.4079166667,2009-05-27,09:47:24
39.874166,116.438344,0,121,39960.407974537,2009-05-27,09:47:29
39.874167,116.438344,0,121,39960.4080324074,2009-05-27,09:47:34
39.874169,116.438344,0,121,39960.4080902778,2009-05-27,09:47:39
39.874171,116.438344,0,121,39960.4081481481,2009-05-27,09:47:44
39.874171,116.438344,0,121,39960.4082060185,2009-05-27,09:47:49
39.874171,116.438346,0,121,39960.4082638889,2009-05-27,09:47:54
39.874179,116.43835,0,121,39960.4083217593,2009-05-27,09:47:59
39.874183,116.438353,0,121,39960.4083796296,2009-05-27,09:48:04
39.874189,116.438356,0,122,39960.4084375,2009-05-27,09:48:09
39.874194,116.438358,0,122,39960.4084953704,2009-05-27,09:48:14
39.874195,116.438358,0,122,39960.4085532407,2009-05-27,09:48:19
39.874198,116.438359,0,122,39960.4086111111,2009-05-27,09:48:24
39.874198,116.438359,0,122,39960.4086458333,2009-05-27,09:48:27
39.874197,116.438358,0,122,39960.4086689815,2009-05-27,09:48:29
39.874184,116.438354,0,122,39960.4087268518,2009-05-27,09:48:34
39.874184,116.438354,0,122,39960.4087615741,2009-05-27,09:48:37
39.874185,116.438359,0,122,39960.4087847222,2009-05-27,09:48:39
39.874176,116.438356,0,122,39960.4088425926,2009-05-27,09:48:44
39.874142,116.438363,0,122,39960.408900463,2009-05-27,09:48:49
39.87412,116.438362,0,123,39960.4089583333,2009-05-27,09:48:54
39.874028,116.438357,0,124,39960.4090162037,2009-05-27,09:48:59
39.873922,116.438348,0,125,39960.4090740741,2009-05-27,09:49:04
39.873853,116.438373,0,119,39960.4091319444,2009-05-27,09:49:09
39.873793,116.438373,0,111,39960.4091898148,2009-05-27,09:49:14
39.873708,116.438362,0,115,39960.4092476852,2009-05-27,09:49:19
39.873625,116.438362,0,110,39960.4093055556,2009-05-27,09:49:24
39.873579,116.438321,0,100,39960.4093634259,2009-05-27,09:49:29
39.873506,116.438293,0,92,39960.4094212963,2009-05-27,09:49:34
39.873442,116.438275,0,86,39960.4094791667,2009-05-27,09:49:39
39.87339,116.43826,0,79,39960.409537037,2009-05-27,09:49:44
39.873328,116.438217,0,74,39960.4095949074,2009-05-27,09:49:49
39.873269,116.438199,0,69,39960.4096527778,2009-05-27,09:49:54
39.873226,116.43819,0,63,39960.4097106481,2009-05-27,09:49:59
39.873164,116.438158,0,66,39960.4097685185,2009-05-27,09:50:04
39.873097,116.43814,0,67,39960.4098263889,2009-05-27,09:50:09
39.872987,116.438127,0,74,39960.4098842593,2009-05-27,09:50:14
39.872914,116.438094,0,75,39960.4099421296,2009-05-27,09:50:19
39.872836,116.4381,0,81,39960.41,2009-05-27,09:50:24
39.87276,116.438079,0,90,39960.4100578704,2009-05-27,09:50:29
39.872697,116.438056,0,89,39960.4101157407,2009-05-27,09:50:34
39.872643,116.438045,0,85,39960.4101736111,2009-05-27,09:50:39
39.872584,116.438031,0,83,39960.4102314815,2009-05-27,09:50:44
39.872512,116.438005,0,81,39960.4102893519,2009-05-27,09:50:49
39.87244,116.438001,0,80,39960.4103472222,2009-05-27,09:50:54
39.872381,116.437977,0,83,39960.4104050926,2009-05-27,09:50:59
39.872281,116.43796,0,99,39960.410462963,2009-05-27,09:51:04
39.872249,116.437947,0,92,39960.4105208333,2009-05-27,09:51:09
39.872169,116.437938,0,88,39960.4105787037,2009-05-27,09:51:14
39.87209,116.437933,0,83,39960.4106365741,2009-05-27,09:51:19
39.872,116.437928,0,81,39960.4106944444,2009-05-27,09:51:24
39.871933,116.4379,0,83,39960.4107523148,2009-05-27,09:51:29
39.871847,116.437869,0,85,39960.4108101852,2009-05-27,09:51:34
39.871785,116.437835,0,84,39960.4108680556,2009-05-27,09:51:39
39.871691,116.437847,0,86,39960.4109259259,2009-05-27,09:51:44
39.871628,116.437834,0,85,39960.4109837963,2009-05-27,09:51:49
39.871554,116.437832,0,89,39960.4110416667,2009-05-27,09:51:54
39.871484,116.437801,0,91,39960.411099537,2009-05-27,09:51:59
39.871399,116.437785,0,93,39960.4111574074,2009-05-27,09:52:04
39.871307,116.437774,0,94,39960.4112152778,2009-05-27,09:52:09
39.871236,116.437755,0,95,39960.4112731481,2009-05-27,09:52:14
39.871159,116.437731,0,101,39960.4113310185,2009-05-27,09:52:19
39.871088,116.437704,0,101,39960.4113888889,2009-05-27,09:52:24
39.871003,116.437689,0,98,39960.4114467593,2009-05-27,09:52:29
39.870928,116.437669,0,97,39960.4115046296,2009-05-27,09:52:34
39.870877,116.437631,0,95,39960.4115625,2009-05-27,09:52:39
39.870811,116.437555,0,98,39960.4116203704,2009-05-27,09:52:44
39.870737,116.437497,0,103,39960.4116782407,2009-05-27,09:52:49
39.870666,116.437443,0,104,39960.4117361111,2009-05-27,09:52:54
39.870605,116.437385,0,99,39960.4117939815,2009-05-27,09:52:59
39.870547,116.437315,0,103,39960.4118518519,2009-05-27,09:53:04
39.870504,116.437262,0,102,39960.4119097222,2009-05-27,09:53:09
39.870463,116.437183,0,100,39960.4119675926,2009-05-27,09:53:14
39.870421,116.43711,0,96,39960.412025463,2009-05-27,09:53:19
39.870367,116.437016,0,98,39960.4120833333,2009-05-27,09:53:24
39.870331,116.436919,0,102,39960.4121412037,2009-05-27,09:53:29
39.870301,116.436819,0,108,39960.4121990741,2009-05-27,09:53:34
39.870276,116.436712,0,117,39960.4122569444,2009-05-27,09:53:39
39.870246,116.436623,0,123,39960.4123148148,2009-05-27,09:53:44
39.870239,116.436578,0,121,39960.4123726852,2009-05-27,09:53:49
39.870246,116.436485,0,113,39960.4124305556,2009-05-27,09:53:54
39.870263,116.436427,0,111,39960.4124884259,2009-05-27,09:53:59
39.870258,116.436297,0,116,39960.4125462963,2009-05-27,09:54:04
39.870246,116.436156,0,121,39960.4126041667,2009-05-27,09:54:09
39.870243,116.436024,0,129,39960.412662037,2009-05-27,09:54:14
39.87027,116.435967,0,134,39960.4127199074,2009-05-27,09:54:19
39.870279,116.435869,0,143,39960.4127777778,2009-05-27,09:54:24
39.870264,116.43578,0,152,39960.4128356481,2009-05-27,09:54:29
39.870277,116.435709,0,152,39960.4128935185,2009-05-27,09:54:34
39.870285,116.435634,0,148,39960.4129513889,2009-05-27,09:54:39
39.870287,116.435508,0,156,39960.4130092593,2009-05-27,09:54:44
39.870295,116.435389,0,163,39960.4130671296,2009-05-27,09:54:49
39.870319,116.435292,0,165,39960.413125,2009-05-27,09:54:54
39.870324,116.435152,0,166,39960.4131828704,2009-05-27,09:54:59
39.870314,116.435007,0,171,39960.4132407407,2009-05-27,09:55:04
39.870316,116.434906,0,179,39960.4132986111,2009-05-27,09:55:09
39.870328,116.434791,0,183,39960.4133564815,2009-05-27,09:55:14
39.870313,116.434685,0,181,39960.4134143519,2009-05-27,09:55:19
39.870321,116.434592,0,166,39960.4134722222,2009-05-27,09:55:24
39.870315,116.434525,0,164,39960.4135300926,2009-05-27,09:55:29
39.870317,116.434396,0,168,39960.413587963,2009-05-27,09:55:34
39.870296,116.434287,0,165,39960.4136458333,2009-05-27,09:55:39
39.870298,116.434178,0,157,39960.4137037037,2009-05-27,09:55:44
39.870314,116.434065,0,151,39960.4137615741,2009-05-27,09:55:49
39.870298,116.433934,0,154,39960.4138194444,2009-05-27,09:55:54
39.870294,116.433857,0,144,39960.4138773148,2009-05-27,09:55:59
39.870288,116.433731,0,139,39960.4139351852,2009-05-27,09:56:04
39.870316,116.43365,0,131,39960.4139930556,2009-05-27,09:56:09
39.870332,116.433545,0,128,39960.4140509259,2009-05-27,09:56:14
39.870395,116.433472,0,120,39960.4141087963,2009-05-27,09:56:19
39.87047,116.433456,0,115,39960.4141666667,2009-05-27,09:56:24
39.870523,116.433444,0,123,39960.414224537,2009-05-27,09:56:29
39.870609,116.433475,0,128,39960.4142824074,2009-05-27,09:56:34
39.870663,116.433472,0,133,39960.4143402778,2009-05-27,09:56:39
39.870731,116.433481,0,140,39960.4143981481,2009-05-27,09:56:44
39.870766,116.433469,0,138,39960.4144560185,2009-05-27,09:56:49
39.87083,116.433454,0,137,39960.4145138889,2009-05-27,09:56:54
39.870948,116.433477,0,141,39960.4145717593,2009-05-27,09:56:59
39.870959,116.433445,0,146,39960.4146296296,2009-05-27,09:57:04
39.871046,116.433426,0,157,39960.4146875,2009-05-27,09:57:09
39.87106,116.433371,0,181,39960.4147453704,2009-05-27,09:57:14
39.871067,116.433351,0,189,39960.4148032407,2009-05-27,09:57:19
39.871101,116.433342,0,192,39960.4148611111,2009-05-27,09:57:24
39.871156,116.433363,0,202,39960.4149189815,2009-05-27,09:57:29
39.871274,116.433353,0,208,39960.4149768518,2009-05-27,09:57:34
39.871313,116.433363,0,213,39960.4150347222,2009-05-27,09:57:39
39.871373,116.433344,0,210,39960.4150925926,2009-05-27,09:57:44
39.871398,116.433356,0,202,39960.415150463,2009-05-27,09:57:49
39.871465,116.433345,0,198,39960.4152083333,2009-05-27,09:57:54
39.871511,116.433344,0,192,39960.4152662037,2009-05-27,09:57:59
39.871583,116.433363,0,190,39960.4153240741,2009-05-27,09:58:04
39.871652,116.433352,0,181,39960.4153819444,2009-05-27,09:58:09
39.871734,116.433348,0,165,39960.4154398148,2009-05-27,09:58:14
39.871798,116.433367,0,151,39960.4154976852,2009-05-27,09:58:19
39.871893,116.433397,0,135,39960.4155555556,2009-05-27,09:58:24
39.871973,116.43338,0,122,39960.4156134259,2009-05-27,09:58:29
39.872022,116.433411,0,98,39960.4156712963,2009-05-27,09:58:34
39.872093,116.433412,0,83,39960.4157291667,2009-05-27,09:58:39
39.872182,116.433353,0,55,39960.415787037,2009-05-27,09:58:44
39.872272,116.433311,0,64,39960.4158449074,2009-05-27,09:58:49
39.872308,116.433279,0,60,39960.4159027778,2009-05-27,09:58:54
39.872366,116.433227,0,53,39960.4159606481,2009-05-27,09:58:59
39.872494,116.433315,0,26,39960.4160185185,2009-05-27,09:59:04
39.872536,116.433318,0,16,39960.4160763889,2009-05-27,09:59:09
39.872576,116.433318,0,4,39960.4161342593,2009-05-27,09:59:14
39.872596,116.433319,0,-2,39960.4161921296,2009-05-27,09:59:19
39.872616,116.433314,0,-10,39960.41625,2009-05-27,09:59:24
39.872645,116.433331,0,-19,39960.4163078704,2009-05-27,09:59:29
39.872696,116.433345,0,-27,39960.4163657407,2009-05-27,09:59:34
39.872798,116.433318,0,-42,39960.4164236111,2009-05-27,09:59:39
39.8729,116.4333,0,-53,39960.4164814815,2009-05-27,09:59:44
39.873051,116.433323,0,-68,39960.4165393518,2009-05-27,09:59:49
39.873121,116.433332,0,-76,39960.4165972222,2009-05-27,09:59:54
39.873124,116.433256,0,-86,39960.4166550926,2009-05-27,09:59:59
39.873145,116.433234,0,-92,39960.416712963,2009-05-27,10:00:04
39.873181,116.433209,0,-98,39960.4167708333,2009-05-27,10:00:09
39.873232,116.433183,0,-103,39960.4168287037,2009-05-27,10:00:14
39.873268,116.433155,0,-107,39960.4168865741,2009-05-27,10:00:19
39.873318,116.433145,0,-111,39960.4169444444,2009-05-27,10:00:24
39.873488,116.433195,0,-118,39960.4170023148,2009-05-27,10:00:29
39.873707,116.433189,0,-124,39960.4170601852,2009-05-27,10:00:34
39.873817,116.433181,0,-129,39960.4171180556,2009-05-27,10:00:39
39.873881,116.433144,0,-132,39960.4171759259,2009-05-27,10:00:44
39.873901,116.433104,0,-136,39960.4172337963,2009-05-27,10:00:49
39.873936,116.433071,0,-140,39960.4172916667,2009-05-27,10:00:54
39.874002,116.433025,0,-143,39960.417349537,2009-05-27,10:00:59
39.87405,116.432948,0,-146,39960.4174074074,2009-05-27,10:01:04
39.874111,116.43291,0,-148,39960.4174652778,2009-05-27,10:01:09
39.874216,116.432869,0,-151,39960.4175231481,2009-05-27,10:01:14
39.874322,116.43288,0,-154,39960.4175810185,2009-05-27,10:01:19
39.874409,116.432828,0,-153,39960.4176388889,2009-05-27,10:01:24
39.874504,116.432789,0,-152,39960.4176967593,2009-05-27,10:01:29
39.874693,116.432694,0,-153,39960.4177546296,2009-05-27,10:01:34
39.874698,116.432743,0,-152,39960.4178125,2009-05-27,10:01:39
39.874668,116.432783,0,-154,39960.4178703704,2009-05-27,10:01:44
39.87468,116.432794,0,-154,39960.4179282407,2009-05-27,10:01:49
39.874766,116.432801,0,-145,39960.4179861111,2009-05-27,10:01:54
39.875042,116.432903,0,-144,39960.4180439815,2009-05-27,10:01:59
39.875234,116.433192,0,-137,39960.4181018519,2009-05-27,10:02:04
39.875305,116.433279,0,-131,39960.4181597222,2009-05-27,10:02:09
39.875324,116.433269,0,-126,39960.4182175926,2009-05-27,10:02:14
39.875467,116.433245,0,-107,39960.418275463,2009-05-27,10:02:19
39.875457,116.43313,0,-91,39960.4183333333,2009-05-27,10:02:24
39.875408,116.433045,0,-72,39960.4183912037,2009-05-27,10:02:29
39.875426,116.432999,0,-64,39960.4184490741,2009-05-27,10:02:34
39.875475,116.432973,0,-57,39960.4185069444,2009-05-27,10:02:39
39.875515,116.43293,0,-54,39960.4185648148,2009-05-27,10:02:44
39.87556,116.432863,0,-49,39960.4186226852,2009-05-27,10:02:49
39.87561,116.432805,0,-43,39960.4186805556,2009-05-27,10:02:54
39.875676,116.432758,0,-37,39960.4187384259,2009-05-27,10:02:59
39.875756,116.432691,0,-24,39960.4187962963,2009-05-27,10:03:04
39.875837,116.432631,0,-16,39960.4188541667,2009-05-27,10:03:09
39.875919,116.432558,0,-9,39960.418912037,2009-05-27,10:03:14
39.876009,116.432467,0,-1,39960.4189699074,2009-05-27,10:03:19
39.876099,116.432336,0,4,39960.4190277778,2009-05-27,10:03:24
39.876141,116.432148,0,42,39960.4190856481,2009-05-27,10:03:29
39.876206,116.43197,0,74,39960.4191435185,2009-05-27,10:03:34
39.876241,116.431747,0,120,39960.4192013889,2009-05-27,10:03:39
39.876326,116.43164,0,126,39960.4192592593,2009-05-27,10:03:44
39.876409,116.431562,0,127,39960.4193171296,2009-05-27,10:03:49
39.876481,116.43146,0,137,39960.419375,2009-05-27,10:03:54
39.876537,116.431388,0,139,39960.4194328704,2009-05-27,10:03:59
39.876584,116.431319,0,142,39960.4194907407,2009-05-27,10:04:04
39.87665,116.431265,0,144,39960.4195486111,2009-05-27,10:04:09
39.876707,116.431198,0,147,39960.4196064815,2009-05-27,10:04:14
39.876773,116.431112,0,152,39960.4196643519,2009-05-27,10:04:19
39.876843,116.43107,0,151,39960.4197222222,2009-05-27,10:04:24
39.876928,116.430982,0,157,39960.4197800926,2009-05-27,10:04:29
39.877,116.430917,0,162,39960.419837963,2009-05-27,10:04:34
39.877076,116.430843,0,166,39960.4198958333,2009-05-27,10:04:39
39.87713,116.430766,0,166,39960.4199537037,2009-05-27,10:04:44
39.877184,116.430691,0,169,39960.4200115741,2009-05-27,10:04:49
39.877254,116.430639,0,173,39960.4200694444,2009-05-27,10:04:54
39.877316,116.430579,0,174,39960.4201273148,2009-05-27,10:04:59
39.877379,116.430495,0,170,39960.4201851852,2009-05-27,10:05:04
39.877445,116.430394,0,171,39960.4202430556,2009-05-27,10:05:09
39.877513,116.430275,0,173,39960.4203009259,2009-05-27,10:05:14
39.877569,116.430197,0,182,39960.4203587963,2009-05-27,10:05:19
39.877604,116.430098,0,191,39960.4204166667,2009-05-27,10:05:24
39.877671,116.430073,0,181,39960.420474537,2009-05-27,10:05:29
39.877747,116.429993,0,187,39960.4205324074,2009-05-27,10:05:34
39.877801,116.429979,0,187,39960.4205902778,2009-05-27,10:05:39
39.877853,116.42994,0,188,39960.4206481481,2009-05-27,10:05:44
39.877897,116.429887,0,189,39960.4207060185,2009-05-27,10:05:49
39.877952,116.429817,0,193,39960.4207638889,2009-05-27,10:05:54
39.878013,116.42976,0,195,39960.4208217593,2009-05-27,10:05:59
39.878092,116.429657,0,197,39960.4208796296,2009-05-27,10:06:04
39.878148,116.429558,0,200,39960.4209375,2009-05-27,10:06:09
39.87823,116.429495,0,203,39960.4209953704,2009-05-27,10:06:14
39.878282,116.429419,0,201,39960.4210532407,2009-05-27,10:06:19
39.878357,116.429361,0,195,39960.4211111111,2009-05-27,10:06:24
39.878403,116.42931,0,200,39960.4211689815,2009-05-27,10:06:29
39.878454,116.429259,0,204,39960.4212268519,2009-05-27,10:06:34
39.878507,116.429188,0,199,39960.4212847222,2009-05-27,10:06:39
39.878548,116.429138,0,202,39960.4213425926,2009-05-27,10:06:44
39.878584,116.429095,0,208,39960.421400463,2009-05-27,10:06:49
39.878636,116.42903,0,210,39960.4214583333,2009-05-27,10:06:54
39.878636,116.428949,0,221,39960.4215162037,2009-05-27,10:06:59
39.878626,116.428959,0,220,39960.4215740741,2009-05-27,10:07:04
39.878638,116.42896,0,218,39960.4216319444,2009-05-27,10:07:09
39.878638,116.42896,0,218,39960.4216666667,2009-05-27,10:07:12
39.878641,116.428956,0,215,39960.4216898148,2009-05-27,10:07:14
39.878693,116.428934,0,214,39960.4217476852,2009-05-27,10:07:19
39.878704,116.428915,0,214,39960.4218055556,2009-05-27,10:07:24
39.878705,116.428905,0,216,39960.4218634259,2009-05-27,10:07:29
39.878705,116.428905,0,216,39960.4218981481,2009-05-27,10:07:32
39.878702,116.428903,0,216,39960.4219212963,2009-05-27,10:07:34
39.878731,116.428869,0,211,39960.4219791667,2009-05-27,10:07:39
39.878773,116.428829,0,212,39960.422037037,2009-05-27,10:07:44
39.878823,116.428767,0,210,39960.4220949074,2009-05-27,10:07:49
39.878845,116.428754,0,209,39960.4221527778,2009-05-27,10:07:54
39.878875,116.428732,0,211,39960.4222106481,2009-05-27,10:07:59
39.878882,116.428659,0,204,39960.4222685185,2009-05-27,10:08:04
39.878892,116.428642,0,199,39960.4223263889,2009-05-27,10:08:09
39.878899,116.42866,0,196,39960.4223842593,2009-05-27,10:08:14
39.878888,116.428645,0,193,39960.4224421296,2009-05-27,10:08:19
39.878873,116.428649,0,192,39960.4225,2009-05-27,10:08:24
39.878883,116.42865,0,187,39960.4225578704,2009-05-27,10:08:29
39.878881,116.42865,0,188,39960.4226157407,2009-05-27,10:08:34
39.87888,116.42865,0,188,39960.4226736111,2009-05-27,10:08:39
39.87888,116.42865,0,188,39960.4227083333,2009-05-27,10:08:42
39.878886,116.42865,0,188,39960.4227314815,2009-05-27,10:08:44
39.878887,116.428632,0,189,39960.4227893518,2009-05-27,10:08:49
39.878885,116.428587,0,185,39960.4228472222,2009-05-27,10:08:54
39.878889,116.428584,0,185,39960.4229050926,2009-05-27,10:08:59
39.878892,116.428583,0,184,39960.422962963,2009-05-27,10:09:04
39.878898,116.428583,0,184,39960.4230208333,2009-05-27,10:09:09
39.878905,116.428581,0,182,39960.4230787037,2009-05-27,10:09:14
39.878905,116.428581,0,182,39960.4231134259,2009-05-27,10:09:17
39.878912,116.428581,0,180,39960.4231365741,2009-05-27,10:09:19
39.878916,116.428516,0,180,39960.4231944444,2009-05-27,10:09:24
39.878937,116.428491,0,184,39960.4232523148,2009-05-27,10:09:29
39.878957,116.428463,0,184,39960.4233101852,2009-05-27,10:09:34
39.879036,116.428396,0,180,39960.4233680556,2009-05-27,10:09:39
39.879062,116.428369,0,182,39960.4234259259,2009-05-27,10:09:44
39.879049,116.428355,0,181,39960.4234837963,2009-05-27,10:09:49
39.879049,116.428355,0,181,39960.4235185185,2009-05-27,10:09:52
39.879048,116.428354,0,180,39960.4235416667,2009-05-27,10:09:54
39.879092,116.428322,0,181,39960.423599537,2009-05-27,10:09:59
39.879179,116.428282,0,180,39960.4236574074,2009-05-27,10:10:04
39.879254,116.428242,0,186,39960.4237152778,2009-05-27,10:10:09
39.879297,116.428215,0,187,39960.4237731481,2009-05-27,10:10:14
39.879332,116.428191,0,190,39960.4238310185,2009-05-27,10:10:19
39.879367,116.428165,0,187,39960.4238888889,2009-05-27,10:10:24
39.879421,116.428133,0,187,39960.4239467593,2009-05-27,10:10:29
39.879446,116.428106,0,181,39960.4240046296,2009-05-27,10:10:34
39.879446,116.428107,0,180,39960.4240625,2009-05-27,10:10:39
39.879446,116.428107,0,180,39960.4240972222,2009-05-27,10:10:42
39.879446,116.428106,0,180,39960.4241203704,2009-05-27,10:10:44
39.879477,116.42807,0,174,39960.4241782407,2009-05-27,10:10:49
39.879518,116.428057,0,170,39960.4242361111,2009-05-27,10:10:54
39.879517,116.428033,0,170,39960.4242939815,2009-05-27,10:10:59
39.879514,116.428063,0,180,39960.4243518518,2009-05-27,10:11:04
39.879469,116.428103,0,183,39960.4244097222,2009-05-27,10:11:09
39.879466,116.428112,0,184,39960.4244675926,2009-05-27,10:11:14
39.879471,116.42806,0,183,39960.424525463,2009-05-27,10:11:19
39.879518,116.428019,0,190,39960.4245833333,2009-05-27,10:11:24
39.879532,116.428011,0,191,39960.4246412037,2009-05-27,10:11:29
39.879575,116.428005,0,193,39960.4246990741,2009-05-27,10:11:34
39.87959,116.427994,0,195,39960.4247569444,2009-05-27,10:11:39
39.87959,116.427995,0,195,39960.4248148148,2009-05-27,10:11:44
39.87959,116.427995,0,195,39960.424849537,2009-05-27,10:11:47
39.87959,116.427994,0,195,39960.4248726852,2009-05-27,10:11:49
39.879625,116.427981,0,196,39960.4249305556,2009-05-27,10:11:54
39.879689,116.42797,0,199,39960.4249884259,2009-05-27,10:11:59
39.879713,116.427952,0,200,39960.4250462963,2009-05-27,10:12:04
39.879719,116.427953,0,199,39960.4251041667,2009-05-27,10:12:09
39.879718,116.427952,0,197,39960.425162037,2009-05-27,10:12:14
39.879718,116.427952,0,197,39960.4252199074,2009-05-27,10:12:19
39.879719,116.427951,0,196,39960.4252777778,2009-05-27,10:12:24
39.879719,116.427951,0,195,39960.4253356481,2009-05-27,10:12:29
39.879719,116.427951,0,195,39960.4253935185,2009-05-27,10:12:34
39.879719,116.427951,0,195,39960.4254513889,2009-05-27,10:12:39
39.879717,116.427951,0,195,39960.4255092593,2009-05-27,10:12:44
39.879712,116.427949,0,195,39960.4255671296,2009-05-27,10:12:49
39.879713,116.427948,0,195,39960.425625,2009-05-27,10:12:54
39.879712,116.427946,0,195,39960.4256828704,2009-05-27,10:12:59
39.879719,116.427948,0,195,39960.4257407407,2009-05-27,10:13:04
39.879726,116.427951,0,196,39960.4257986111,2009-05-27,10:13:09
39.879726,116.427951,0,196,39960.4258333333,2009-05-27,10:13:12
39.879729,116.427953,0,197,39960.4258564815,2009-05-27,10:13:14
39.879681,116.427975,0,197,39960.4259143519,2009-05-27,10:13:19
39.879662,116.427999,0,191,39960.4259722222,2009-05-27,10:13:24
39.879612,116.42802,0,187,39960.4260300926,2009-05-27,10:13:29
39.879541,116.427989,0,178,39960.426087963,2009-05-27,10:13:34
39.879493,116.427995,0,173,39960.4261458333,2009-05-27,10:13:39
39.879429,116.428023,0,166,39960.4262037037,2009-05-27,10:13:44
39.879389,116.428065,0,162,39960.4262615741,2009-05-27,10:13:49
39.879331,116.428092,0,158,39960.4263194444,2009-05-27,10:13:54
39.879296,116.428135,0,160,39960.4263773148,2009-05-27,10:13:59
39.879234,116.42817,0,164,39960.4264351852,2009-05-27,10:14:04
39.879196,116.428257,0,174,39960.4264930556,2009-05-27,10:14:09
39.879145,116.428317,0,172,39960.4265509259,2009-05-27,10:14:14
39.879098,116.428382,0,169,39960.4266087963,2009-05-27,10:14:19
39.879054,116.428421,0,163,39960.4266666667,2009-05-27,10:14:24
39.87902,116.428478,0,162,39960.426724537,2009-05-27,10:14:29
39.878962,116.428547,0,162,39960.4267824074,2009-05-27,10:14:34
39.878909,116.428588,0,163,39960.4268402778,2009-05-27,10:14:39
39.87888,116.428638,0,166,39960.4268981481,2009-05-27,10:14:44
39.87885,116.42868,0,165,39960.4269560185,2009-05-27,10:14:49
39.878783,116.428731,0,168,39960.4270138889,2009-05-27,10:14:54
39.878751,116.428773,0,171,39960.4270717593,2009-05-27,10:14:59
39.87864,116.428938,0,238,39960.4306018518,2009-05-27,10:20:04
39.878328,116.429286,0,224,39960.4306597222,2009-05-27,10:20:09
39.877899,116.429788,0,215,39960.4307175926,2009-05-27,10:20:14
39.877439,116.430301,0,198,39960.430775463,2009-05-27,10:20:19
39.876966,116.4308,0,188,39960.4308333333,2009-05-27,10:20:24
39.876576,116.431259,0,172,39960.4308912037,2009-05-27,10:20:29
39.876262,116.431577,0,154,39960.4309490741,2009-05-27,10:20:34
39.876062,116.431746,0,141,39960.4310069444,2009-05-27,10:20:39
39.876003,116.431794,0,125,39960.4310648148,2009-05-27,10:20:44
39.875961,116.431808,0,122,39960.4311226852,2009-05-27,10:20:49
39.875757,116.43196,0,118,39960.4311805556,2009-05-27,10:20:54
39.875483,116.432251,0,117,39960.4312384259,2009-05-27,10:20:59
39.875312,116.432493,0,114,39960.4312962963,2009-05-27,10:21:04
39.875186,116.432697,0,109,39960.4313541667,2009-05-27,10:21:09
39.874978,116.43295,0,105,39960.431412037,2009-05-27,10:21:14
39.874797,116.433104,0,102,39960.4314699074,2009-05-27,10:21:19
39.874622,116.433208,0,103,39960.4315277778,2009-05-27,10:21:24
39.874319,116.433312,0,107,39960.4315856481,2009-05-27,10:21:29
39.873886,116.433372,0,109,39960.4316435185,2009-05-27,10:21:34
39.873547,116.433368,0,110,39960.4317013889,2009-05-27,10:21:39
39.873397,116.433312,0,107,39960.4317592593,2009-05-27,10:21:44
39.873311,116.433335,0,107,39960.4318171296,2009-05-27,10:21:49
39.87319,116.433406,0,118,39960.431875,2009-05-27,10:21:54
39.873137,116.433337,0,124,39960.4319328704,2009-05-27,10:21:59
39.873107,116.433235,0,130,39960.4319907407,2009-05-27,10:22:04
39.873049,116.433194,0,142,39960.4320486111,2009-05-27,10:22:09
39.872982,116.433183,0,151,39960.4321064815,2009-05-27,10:22:14
39.872889,116.433202,0,159,39960.4321643518,2009-05-27,10:22:19
39.872856,116.433203,0,170,39960.4322222222,2009-05-27,10:22:24
39.872826,116.433207,0,174,39960.4322800926,2009-05-27,10:22:29
39.872801,116.433212,0,177,39960.432337963,2009-05-27,10:22:34
39.872854,116.433188,0,180,39960.4323958333,2009-05-27,10:22:39
39.872839,116.433134,0,185,39960.4324537037,2009-05-27,10:22:44
39.872826,116.43305,0,198,39960.4325115741,2009-05-27,10:22:49
39.872814,116.432997,0,205,39960.4325694444,2009-05-27,10:22:54
39.872812,116.432994,0,207,39960.4326273148,2009-05-27,10:22:59
39.872812,116.432994,0,207,39960.432662037,2009-05-27,10:23:02
39.872815,116.432994,0,208,39960.4326851852,2009-05-27,10:23:04
39.872861,116.432986,0,208,39960.4327430556,2009-05-27,10:23:09
39.873026,116.432719,0,204,39960.4328009259,2009-05-27,10:23:14
39.873138,116.432605,0,197,39960.4328587963,2009-05-27,10:23:19
39.873188,116.432543,0,189,39960.4329166667,2009-05-27,10:23:24
39.873181,116.432503,0,188,39960.432974537,2009-05-27,10:23:29
39.873149,116.432478,0,187,39960.4330324074,2009-05-27,10:23:34
39.873109,116.432481,0,186,39960.4330902778,2009-05-27,10:23:39
39.873094,116.43249,0,184,39960.4331481481,2009-05-27,10:23:44
39.87312,116.432483,0,183,39960.4332060185,2009-05-27,10:23:49
39.87312,116.432483,0,183,39960.4332407407,2009-05-27,10:23:52
39.873124,116.432484,0,183,39960.4332638889,2009-05-27,10:23:54
39.873154,116.432477,0,182,39960.4333217593,2009-05-27,10:23:59
39.873193,116.432449,0,181,39960.4333796296,2009-05-27,10:24:04
39.873231,116.432456,0,180,39960.4334375,2009-05-27,10:24:09
39.873232,116.432475,0,180,39960.4334953704,2009-05-27,10:24:14
39.87323,116.432475,0,179,39960.4335532407,2009-05-27,10:24:19
39.87323,116.432475,0,179,39960.433587963,2009-05-27,10:24:22
39.873223,116.432474,0,179,39960.4336111111,2009-05-27,10:24:24
39.873574,116.433152,0,178,39960.4338425926,2009-05-27,10:24:44
39.873531,116.433465,0,190,39960.433900463,2009-05-27,10:24:49
39.873346,116.432415,0,191,39960.4340162037,2009-05-27,10:24:59
39.873356,116.432439,0,191,39960.4340740741,2009-05-27,10:25:04
39.873304,116.4324,0,192,39960.4341898148,2009-05-27,10:25:14
39.873244,116.432372,0,192,39960.4342476852,2009-05-27,10:25:19
39.873158,116.43247,0,192,39960.4343055556,2009-05-27,10:25:24
39.873101,116.432512,0,143,39960.4343634259,2009-05-27,10:25:29
39.87316,116.432527,0,183,39960.4344212963,2009-05-27,10:25:34
39.87428,116.432076,0,184,39960.4347685185,2009-05-27,10:26:04
39.874256,116.432182,0,214,39960.4348263889,2009-05-27,10:26:09
39.874168,116.432185,0,211,39960.4348842593,2009-05-27,10:26:14
39.874127,116.432153,0,212,39960.4349421296,2009-05-27,10:26:19
39.874127,116.432153,0,212,39960.4349768519,2009-05-27,10:26:22
39.874127,116.432155,0,213,39960.435,2009-05-27,10:26:24
39.874115,116.432163,0,214,39960.4350578704,2009-05-27,10:26:29
39.874114,116.432216,0,214,39960.4351157407,2009-05-27,10:26:34
39.874143,116.432287,0,215,39960.4351736111,2009-05-27,10:26:39
39.874162,116.432351,0,215,39960.4352314815,2009-05-27,10:26:44
39.874152,116.432351,0,215,39960.4352893519,2009-05-27,10:26:49
39.874152,116.432351,0,215,39960.4353240741,2009-05-27,10:26:52
39.874157,116.432357,0,216,39960.4353472222,2009-05-27,10:26:54
39.874147,116.432356,0,216,39960.4354050926,2009-05-27,10:26:59
39.874143,116.432356,0,216,39960.435462963,2009-05-27,10:27:04
39.874146,116.432356,0,216,39960.4355208333,2009-05-27,10:27:09
39.874141,116.432355,0,216,39960.4355787037,2009-05-27,10:27:14
39.874135,116.432354,0,216,39960.4356365741,2009-05-27,10:27:19
39.874138,116.432355,0,216,39960.4356944444,2009-05-27,10:27:24
39.874136,116.432356,0,216,39960.4357523148,2009-05-27,10:27:29
39.874129,116.432354,0,216,39960.4358101852,2009-05-27,10:27:34
39.874124,116.432353,0,216,39960.4358680556,2009-05-27,10:27:39
39.874124,116.432353,0,216,39960.4359027778,2009-05-27,10:27:42
39.874118,116.432352,0,216,39960.4359259259,2009-05-27,10:27:44
39.874103,116.432353,0,216,39960.4359837963,2009-05-27,10:27:49
39.874103,116.432353,0,216,39960.4360185185,2009-05-27,10:27:52
39.874107,116.432354,0,216,39960.4360416667,2009-05-27,10:27:54
39.874155,116.432298,0,216,39960.436099537,2009-05-27,10:27:59
39.874162,116.43228,0,215,39960.4361574074,2009-05-27,10:28:04
39.873016,116.432402,0,62,39960.4365046296,2009-05-27,10:28:34
39.873077,116.432475,0,84,39960.4365625,2009-05-27,10:28:39
39.873146,116.43256,0,91,39960.4366203704,2009-05-27,10:28:44
39.873215,116.432679,0,100,39960.4366782407,2009-05-27,10:28:49
39.873231,116.432716,0,107,39960.4367361111,2009-05-27,10:28:54
39.873186,116.432716,0,106,39960.4367939815,2009-05-27,10:28:59
39.873152,116.432693,0,96,39960.4368518519,2009-05-27,10:29:04
39.873104,116.432666,0,92,39960.4369097222,2009-05-27,10:29:09
39.873082,116.432667,0,89,39960.4369675926,2009-05-27,10:29:14
39.873113,116.432599,0,94,39960.437025463,2009-05-27,10:29:19
39.873149,116.432544,0,84,39960.4370833333,2009-05-27,10:29:24
39.873156,116.43249,0,83,39960.4371412037,2009-05-27,10:29:29
39.873169,116.432483,0,82,39960.4371990741,2009-05-27,10:29:34
39.873108,116.432181,0,103,39960.4375462963,2009-05-27,10:30:04
39.873048,116.432356,0,73,39960.4376041667,2009-05-27,10:30:09
39.873124,116.43242,0,77,39960.437662037,2009-05-27,10:30:14
39.873148,116.432455,0,77,39960.4377199074,2009-05-27,10:30:19
39.873176,116.432512,0,77,39960.4377777778,2009-05-27,10:30:24
39.873193,116.432552,0,75,39960.4378356481,2009-05-27,10:30:29
39.873126,116.432544,0,75,39960.4378935185,2009-05-27,10:30:34
39.87308,116.432504,0,76,39960.4379513889,2009-05-27,10:30:39
39.873065,116.43242,0,76,39960.4380092593,2009-05-27,10:30:44
39.873041,116.432356,0,77,39960.4380671296,2009-05-27,10:30:49
39.873019,116.432381,0,74,39960.438125,2009-05-27,10:30:54
39.873007,116.432381,0,74,39960.4381828704,2009-05-27,10:30:59
39.873007,116.432381,0,74,39960.4382175926,2009-05-27,10:31:02
39.873004,116.432382,0,74,39960.4382407407,2009-05-27,10:31:04
39.872981,116.432414,0,76,39960.4382986111,2009-05-27,10:31:09
39.872939,116.432436,0,81,39960.4383564815,2009-05-27,10:31:14
39.87291,116.432447,0,83,39960.4384143518,2009-05-27,10:31:19
39.872908,116.432449,0,83,39960.4384722222,2009-05-27,10:31:24
39.872908,116.432449,0,83,39960.4385069444,2009-05-27,10:31:27
39.872912,116.432451,0,83,39960.4385300926,2009-05-27,10:31:29
39.872852,116.432644,0,88,39960.438587963,2009-05-27,10:31:34
39.872839,116.432951,0,115,39960.4386458333,2009-05-27,10:31:39
39.872943,116.433078,0,125,39960.4387037037,2009-05-27,10:31:44
39.873038,116.43322,0,139,39960.4387615741,2009-05-27,10:31:49
39.873084,116.433296,0,145,39960.4388194444,2009-05-27,10:31:54
39.873164,116.433424,0,159,39960.4388773148,2009-05-27,10:31:59
39.873159,116.433425,0,160,39960.4389351852,2009-05-27,10:32:04
39.873158,116.433426,0,160,39960.4389930556,2009-05-27,10:32:09
39.873157,116.433429,0,160,39960.4390509259,2009-05-27,10:32:14
39.873159,116.433432,0,160,39960.4391087963,2009-05-27,10:32:19
39.873159,116.433432,0,160,39960.4391435185,2009-05-27,10:32:22
39.873167,116.433435,0,160,39960.4391666667,2009-05-27,10:32:24
39.873207,116.433483,0,162,39960.439224537,2009-05-27,10:32:29
39.873229,116.433504,0,166,39960.4392824074,2009-05-27,10:32:34
39.873044,116.433364,0,290,39960.4431018519,2009-05-27,10:38:04
39.872763,116.433295,0,291,39960.4431597222,2009-05-27,10:38:09
39.872354,116.4332,0,291,39960.4432175926,2009-05-27,10:38:14
39.87179,116.433067,0,291,39960.443275463,2009-05-27,10:38:19
39.87136,116.432964,0,292,39960.4433333333,2009-05-27,10:38:24
39.871002,116.432964,0,293,39960.4433912037,2009-05-27,10:38:29
39.870658,116.432984,0,294,39960.4434490741,2009-05-27,10:38:34
39.870359,116.433118,0,291,39960.4435069444,2009-05-27,10:38:39
39.870023,116.433087,0,286,39960.4435648148,2009-05-27,10:38:44
39.869701,116.432988,0,277,39960.4436226852,2009-05-27,10:38:49
39.869566,116.432872,0,265,39960.4436805556,2009-05-27,10:38:54
39.869537,116.432851,0,253,39960.4437384259,2009-05-27,10:38:59
39.869511,116.432796,0,244,39960.4437962963,2009-05-27,10:39:04
39.869281,116.432741,0,230,39960.4438541667,2009-05-27,10:39:09
39.868966,116.432792,0,211,39960.443912037,2009-05-27,10:39:14
39.868698,116.433015,0,192,39960.4439699074,2009-05-27,10:39:19
39.868411,116.433037,0,169,39960.4440277778,2009-05-27,10:39:24
39.86805,116.432986,0,153,39960.4440856481,2009-05-27,10:39:29
39.867756,116.432932,0,139,39960.4441435185,2009-05-27,10:39:34
39.867483,116.432888,0,125,39960.4442013889,2009-05-27,10:39:39
39.867253,116.432825,0,114,39960.4442592593,2009-05-27,10:39:44
39.867144,116.43276,0,106,39960.4443171296,2009-05-27,10:39:49
39.867067,116.43271,0,101,39960.444375,2009-05-27,10:39:54
39.866947,116.432686,0,98,39960.4444328704,2009-05-27,10:39:59
39.866851,116.432697,0,94,39960.4444907407,2009-05-27,10:40:04
39.866767,116.432686,0,89,39960.4445486111,2009-05-27,10:40:09
39.866608,116.432661,0,82,39960.4446064815,2009-05-27,10:40:14
39.866541,116.432601,0,77,39960.4446643519,2009-05-27,10:40:19
39.866514,116.432584,0,80,39960.4447222222,2009-05-27,10:40:24
39.866479,116.432573,0,78,39960.4447800926,2009-05-27,10:40:29
39.866421,116.432587,0,76,39960.444837963,2009-05-27,10:40:34
39.866345,116.432584,0,81,39960.4448958333,2009-05-27,10:40:39
39.866292,116.432574,0,84,39960.4449537037,2009-05-27,10:40:44
39.866246,116.432581,0,84,39960.4450115741,2009-05-27,10:40:49
39.866222,116.432557,0,80,39960.4450694444,2009-05-27,10:40:54
39.866141,116.432565,0,77,39960.4451273148,2009-05-27,10:40:59
39.866079,116.432557,0,75,39960.4451851852,2009-05-27,10:41:04
39.865982,116.432562,0,78,39960.4452430556,2009-05-27,10:41:09
39.865919,116.432571,0,79,39960.4453009259,2009-05-27,10:41:14
39.865857,116.432582,0,79,39960.4453587963,2009-05-27,10:41:19
39.865805,116.432591,0,82,39960.4454166667,2009-05-27,10:41:24
39.865731,116.432563,0,85,39960.445474537,2009-05-27,10:41:29
39.865655,116.432557,0,91,39960.4455324074,2009-05-27,10:41:34
39.865588,116.432544,0,94,39960.4455902778,2009-05-27,10:41:39
39.865499,116.432549,0,95,39960.4456481481,2009-05-27,10:41:44
39.865423,116.432531,0,94,39960.4457060185,2009-05-27,10:41:49
39.86535,116.432556,0,95,39960.4457638889,2009-05-27,10:41:54
39.865295,116.432556,0,98,39960.4458217593,2009-05-27,10:41:59
39.865233,116.432568,0,101,39960.4458796296,2009-05-27,10:42:04
39.865158,116.432578,0,103,39960.4459375,2009-05-27,10:42:09
39.86506,116.432565,0,109,39960.4459953704,2009-05-27,10:42:14
39.864965,116.432531,0,113,39960.4460532407,2009-05-27,10:42:19
39.864891,116.432526,0,121,39960.4461111111,2009-05-27,10:42:24
39.864829,116.432518,0,124,39960.4461689815,2009-05-27,10:42:29
39.864771,116.432493,0,120,39960.4462268518,2009-05-27,10:42:34
39.864734,116.432458,0,124,39960.4462847222,2009-05-27,10:42:39
39.864717,116.432422,0,125,39960.4463425926,2009-05-27,10:42:44
39.864717,116.432431,0,122,39960.446400463,2009-05-27,10:42:49
39.864718,116.432433,0,122,39960.4464583333,2009-05-27,10:42:54
39.864719,116.432431,0,122,39960.4465162037,2009-05-27,10:42:59
39.864719,116.432431,0,122,39960.4465509259,2009-05-27,10:43:02
39.864726,116.43243,0,123,39960.4465740741,2009-05-27,10:43:04
39.864738,116.432406,0,125,39960.4466319444,2009-05-27,10:43:09
39.864775,116.432389,0,127,39960.4466898148,2009-05-27,10:43:14
39.86481,116.432348,0,134,39960.4467476852,2009-05-27,10:43:19
39.864828,116.432298,0,140,39960.4468055556,2009-05-27,10:43:24
39.864851,116.432264,0,153,39960.4468634259,2009-05-27,10:43:29
39.864851,116.432264,0,153,39960.4468981481,2009-05-27,10:43:32
39.864854,116.43226,0,155,39960.4469212963,2009-05-27,10:43:34
39.864853,116.432236,0,159,39960.4469791667,2009-05-27,10:43:39
39.86486,116.43217,0,162,39960.447037037,2009-05-27,10:43:44
39.864821,116.432199,0,171,39960.4470949074,2009-05-27,10:43:49
39.864822,116.432196,0,172,39960.4471527778,2009-05-27,10:43:54
39.864822,116.432196,0,172,39960.4471875,2009-05-27,10:43:57
39.86482,116.432192,0,173,39960.4472106481,2009-05-27,10:43:59
39.864847,116.432106,0,168,39960.4472685185,2009-05-27,10:44:04
39.864862,116.432052,0,169,39960.4473263889,2009-05-27,10:44:09
39.864871,116.432054,0,169,39960.4473842593,2009-05-27,10:44:14
39.864871,116.432054,0,169,39960.4474189815,2009-05-27,10:44:17
39.864872,116.432051,0,169,39960.4474421296,2009-05-27,10:44:19
39.86485,116.432019,0,169,39960.4475,2009-05-27,10:44:24
39.864835,116.431969,0,172,39960.4475578704,2009-05-27,10:44:29
39.864835,116.431969,0,172,39960.4475925926,2009-05-27,10:44:32
39.864832,116.431966,0,172,39960.4476157407,2009-05-27,10:44:34
39.864828,116.431954,0,172,39960.4476736111,2009-05-27,10:44:39
39.864862,116.431738,0,170,39960.4477314815,2009-05-27,10:44:44
39.86479,116.431421,0,168,39960.4477893518,2009-05-27,10:44:49
39.864752,116.431106,0,173,39960.4478472222,2009-05-27,10:44:54
39.86474,116.431021,0,175,39960.4479050926,2009-05-27,10:44:59
39.864733,116.430975,0,175,39960.447962963,2009-05-27,10:45:04
39.864728,116.430906,0,179,39960.4480208333,2009-05-27,10:45:09
39.864724,116.430905,0,179,39960.4480787037,2009-05-27,10:45:14
39.864724,116.430905,0,179,39960.4481134259,2009-05-27,10:45:17
39.864721,116.4309,0,179,39960.4481365741,2009-05-27,10:45:19
39.864749,116.430833,0,180,39960.4481944444,2009-05-27,10:45:24
39.864757,116.430719,0,182,39960.4482523148,2009-05-27,10:45:29
39.864743,116.430661,0,180,39960.4483101852,2009-05-27,10:45:34
39.864764,116.430607,0,177,39960.4483680556,2009-05-27,10:45:39
39.864768,116.430554,0,185,39960.4484259259,2009-05-27,10:45:44
39.864778,116.430434,0,196,39960.4484837963,2009-05-27,10:45:49
39.864764,116.430365,0,199,39960.4485416667,2009-05-27,10:45:54
39.864768,116.430331,0,206,39960.448599537,2009-05-27,10:45:59
39.864793,116.430288,0,212,39960.4486574074,2009-05-27,10:46:04
39.864826,116.430235,0,213,39960.4487152778,2009-05-27,10:46:09
39.864872,116.430187,0,216,39960.4487731481,2009-05-27,10:46:14
39.864929,116.430176,0,221,39960.4488310185,2009-05-27,10:46:19
39.864955,116.430121,0,225,39960.4488888889,2009-05-27,10:46:24
39.864963,116.429996,0,234,39960.4489467593,2009-05-27,10:46:29
39.86499,116.429901,0,230,39960.4490046296,2009-05-27,10:46:34
39.865028,116.429759,0,231,39960.4490625,2009-05-27,10:46:39
39.865031,116.429614,0,234,39960.4491203704,2009-05-27,10:46:44
39.865063,116.429565,0,237,39960.4491782407,2009-05-27,10:46:49
39.865088,116.429476,0,234,39960.4492361111,2009-05-27,10:46:54
39.86509,116.42938,0,241,39960.4492939815,2009-05-27,10:46:59
39.865139,116.429373,0,247,39960.4493518519,2009-05-27,10:47:04
39.865115,116.42928,0,240,39960.4494097222,2009-05-27,10:47:09
39.865113,116.429215,0,239,39960.4494675926,2009-05-27,10:47:14
39.865082,116.42913,0,240,39960.449525463,2009-05-27,10:47:19
39.865048,116.42903,0,237,39960.4495833333,2009-05-27,10:47:24
39.865035,116.428959,0,232,39960.4496412037,2009-05-27,10:47:29
39.86496,116.428888,0,219,39960.4496990741,2009-05-27,10:47:34
39.864968,116.428634,0,212,39960.4527083333,2009-05-27,10:51:54
39.865008,116.428441,0,217,39960.4527662037,2009-05-27,10:51:59
39.864998,116.428387,0,220,39960.4528240741,2009-05-27,10:52:04
39.864819,116.428219,0,210,39960.4528819444,2009-05-27,10:52:09
39.864625,116.428038,0,205,39960.4529398148,2009-05-27,10:52:14
39.86457,116.427955,0,201,39960.4529976852,2009-05-27,10:52:19
39.864544,116.427908,0,197,39960.4530555556,2009-05-27,10:52:24
39.864531,116.427842,0,194,39960.4531134259,2009-05-27,10:52:29
39.864525,116.427758,0,194,39960.4531712963,2009-05-27,10:52:34
39.864498,116.427711,0,193,39960.4532291667,2009-05-27,10:52:39
39.864475,116.427674,0,192,39960.453287037,2009-05-27,10:52:44
39.864444,116.427588,0,185,39960.4533449074,2009-05-27,10:52:49
39.864464,116.427539,0,184,39960.4534027778,2009-05-27,10:52:54
39.864459,116.427504,0,182,39960.4534606481,2009-05-27,10:52:59
39.864473,116.427439,0,181,39960.4535185185,2009-05-27,10:53:04
39.86453,116.427403,0,184,39960.4535763889,2009-05-27,10:53:09
39.864574,116.427337,0,191,39960.4536342593,2009-05-27,10:53:14
39.864565,116.427315,0,193,39960.4536921296,2009-05-27,10:53:19
39.8646,116.427269,0,196,39960.45375,2009-05-27,10:53:24
39.864652,116.427183,0,206,39960.4538078704,2009-05-27,10:53:29
39.864694,116.427137,0,213,39960.4538657407,2009-05-27,10:53:34
39.864718,116.427105,0,222,39960.4539236111,2009-05-27,10:53:39
39.86472,116.42709,0,226,39960.4539814815,2009-05-27,10:53:44
39.864718,116.42709,0,227,39960.4540393518,2009-05-27,10:53:49
39.864713,116.42709,0,227,39960.4540972222,2009-05-27,10:53:54
39.864714,116.427089,0,227,39960.4541550926,2009-05-27,10:53:59
39.864713,116.427087,0,228,39960.454212963,2009-05-27,10:54:04
39.864712,116.427086,0,228,39960.4542708333,2009-05-27,10:54:09
39.864712,116.427086,0,229,39960.4543287037,2009-05-27,10:54:14
39.864714,116.427085,0,229,39960.4543865741,2009-05-27,10:54:19
39.864715,116.427086,0,229,39960.4544444444,2009-05-27,10:54:24
39.864712,116.427085,0,229,39960.4545023148,2009-05-27,10:54:29
39.864708,116.427083,0,229,39960.4545601852,2009-05-27,10:54:34
39.864708,116.427083,0,229,39960.4545949074,2009-05-27,10:54:37
39.864703,116.427081,0,229,39960.4546180556,2009-05-27,10:54:39
39.864681,116.427016,0,233,39960.4546759259,2009-05-27,10:54:44
39.864676,116.42699,0,233,39960.4547337963,2009-05-27,10:54:49
39.864682,116.426969,0,237,39960.4547916667,2009-05-27,10:54:54
39.864658,116.426919,0,241,39960.454849537,2009-05-27,10:54:59
39.864657,116.42689,0,243,39960.4549074074,2009-05-27,10:55:04
39.864652,116.426862,0,243,39960.4549652778,2009-05-27,10:55:09
39.864652,116.426855,0,244,39960.4550231481,2009-05-27,10:55:14
39.864652,116.42685,0,244,39960.4550810185,2009-05-27,10:55:19
39.864655,116.426846,0,245,39960.4551388889,2009-05-27,10:55:24
39.864656,116.426845,0,245,39960.4551967593,2009-05-27,10:55:29
39.864657,116.426845,0,246,39960.4552546296,2009-05-27,10:55:34
39.864654,116.426845,0,246,39960.4553125,2009-05-27,10:55:39
39.864649,116.426839,0,246,39960.4553703704,2009-05-27,10:55:44
39.864646,116.426833,0,246,39960.4554282407,2009-05-27,10:55:49
39.864645,116.426838,0,247,39960.4554861111,2009-05-27,10:55:54
39.864645,116.426838,0,247,39960.4555208333,2009-05-27,10:55:57
39.864646,116.426842,0,247,39960.4555439815,2009-05-27,10:55:59
39.864651,116.426857,0,247,39960.4556018518,2009-05-27,10:56:04
39.864651,116.42687,0,246,39960.4556597222,2009-05-27,10:56:09
39.864655,116.42688,0,246,39960.4557175926,2009-05-27,10:56:14
39.864656,116.42689,0,245,39960.455775463,2009-05-27,10:56:19
39.864656,116.426898,0,244,39960.4558333333,2009-05-27,10:56:24
39.864656,116.426898,0,244,39960.4558680556,2009-05-27,10:56:27
39.864653,116.426906,0,243,39960.4558912037,2009-05-27,10:56:29
39.864651,116.426916,0,242,39960.4559490741,2009-05-27,10:56:34
39.864651,116.426928,0,241,39960.4560069444,2009-05-27,10:56:39
39.864651,116.42694,0,239,39960.4560648148,2009-05-27,10:56:44
39.864653,116.426951,0,238,39960.4561226852,2009-05-27,10:56:49
39.864657,116.426965,0,237,39960.4561805556,2009-05-27,10:56:54
39.864679,116.426988,0,247,39960.4562384259,2009-05-27,10:56:59
39.864675,116.426995,0,248,39960.4562962963,2009-05-27,10:57:04
39.864675,116.426995,0,248,39960.4563310185,2009-05-27,10:57:07
39.864675,116.427002,0,246,39960.4563541667,2009-05-27,10:57:09
39.864677,116.427055,0,229,39960.456412037,2009-05-27,10:57:14
39.864691,116.427088,0,222,39960.4564699074,2009-05-27,10:57:19
39.864664,116.427128,0,211,39960.4565277778,2009-05-27,10:57:24
39.864646,116.427157,0,209,39960.4565856481,2009-05-27,10:57:29
39.864613,116.427195,0,210,39960.4566435185,2009-05-27,10:57:34
39.864613,116.427195,0,210,39960.4566782407,2009-05-27,10:57:37
39.864608,116.427197,0,210,39960.4567013889,2009-05-27,10:57:39
39.864593,116.427224,0,209,39960.4567592593,2009-05-27,10:57:44
39.86459,116.427265,0,209,39960.4568171296,2009-05-27,10:57:49
39.86459,116.427265,0,209,39960.4568518519,2009-05-27,10:57:52
39.86459,116.427268,0,209,39960.456875,2009-05-27,10:57:54
39.864526,116.427508,0,196,39960.4569328704,2009-05-27,10:57:59
39.864511,116.427678,0,183,39960.4569907407,2009-05-27,10:58:04
39.864477,116.427789,0,168,39960.4570486111,2009-05-27,10:58:09
39.864476,116.427846,0,151,39960.4571064815,2009-05-27,10:58:14
39.864479,116.42791,0,138,39960.4571643519,2009-05-27,10:58:19
39.864465,116.427973,0,126,39960.4572222222,2009-05-27,10:58:24
39.864471,116.42805,0,116,39960.4572800926,2009-05-27,10:58:29
39.864455,116.428173,0,126,39960.457337963,2009-05-27,10:58:34
39.864468,116.428257,0,123,39960.4573958333,2009-05-27,10:58:39
39.864485,116.428323,0,113,39960.4574537037,2009-05-27,10:58:44
39.864406,116.428585,0,115,39960.4600578704,2009-05-27,11:02:29
39.864394,116.428663,0,119,39960.4601157407,2009-05-27,11:02:34
39.864393,116.428726,0,119,39960.4601736111,2009-05-27,11:02:39
39.864368,116.428773,0,120,39960.4602314815,2009-05-27,11:02:44
39.864376,116.428778,0,120,39960.4602893519,2009-05-27,11:02:49
39.864376,116.428778,0,120,39960.4603240741,2009-05-27,11:02:52
39.864378,116.428782,0,121,39960.4603472222,2009-05-27,11:02:54
39.864341,116.429048,0,114,39960.4604050926,2009-05-27,11:02:59
39.86434,116.429167,0,110,39960.460462963,2009-05-27,11:03:04
39.864363,116.429252,0,106,39960.4605208333,2009-05-27,11:03:09
39.864373,116.429312,0,104,39960.4605787037,2009-05-27,11:03:14
39.864374,116.429323,0,106,39960.4606365741,2009-05-27,11:03:19
39.864364,116.429312,0,104,39960.4606944444,2009-05-27,11:03:24
39.864364,116.429295,0,102,39960.4607523148,2009-05-27,11:03:29
39.864367,116.429296,0,102,39960.4608101852,2009-05-27,11:03:34
39.864375,116.429298,0,101,39960.4608680556,2009-05-27,11:03:39
39.864382,116.429299,0,100,39960.4609259259,2009-05-27,11:03:44
39.86439,116.429301,0,99,39960.4609837963,2009-05-27,11:03:49
39.864395,116.429302,0,99,39960.4610416667,2009-05-27,11:03:54
39.864396,116.429302,0,100,39960.461099537,2009-05-27,11:03:59
39.86439,116.429301,0,99,39960.4611574074,2009-05-27,11:04:04
39.86439,116.4293,0,99,39960.4612152778,2009-05-27,11:04:09
39.864391,116.4293,0,100,39960.4612731481,2009-05-27,11:04:14
39.864388,116.429302,0,100,39960.4613310185,2009-05-27,11:04:19
39.864385,116.429307,0,100,39960.4613888889,2009-05-27,11:04:24
39.864385,116.429307,0,100,39960.4614236111,2009-05-27,11:04:27
39.864393,116.429311,0,100,39960.4614467593,2009-05-27,11:04:29
39.864405,116.429313,0,101,39960.4615046296,2009-05-27,11:04:34
39.86449,116.429344,0,105,39960.4615625,2009-05-27,11:04:39
39.864654,116.429476,0,111,39960.4616203704,2009-05-27,11:04:44
39.864637,116.429457,0,114,39960.4616782407,2009-05-27,11:04:49
39.864642,116.429466,0,114,39960.4617361111,2009-05-27,11:04:54
39.864651,116.429427,0,119,39960.4617939815,2009-05-27,11:04:59
39.864655,116.429438,0,120,39960.4618518518,2009-05-27,11:05:04
39.864655,116.429441,0,121,39960.4619097222,2009-05-27,11:05:09
39.864655,116.429441,0,121,39960.4619444444,2009-05-27,11:05:12
39.864648,116.429442,0,122,39960.4619675926,2009-05-27,11:05:14
39.864566,116.42943,0,129,39960.462025463,2009-05-27,11:05:19
39.864535,116.429421,0,128,39960.4620833333,2009-05-27,11:05:24
39.864526,116.42942,0,128,39960.4621412037,2009-05-27,11:05:29
39.864524,116.429418,0,129,39960.4621990741,2009-05-27,11:05:34
39.864526,116.429422,0,130,39960.4622569444,2009-05-27,11:05:39
39.864525,116.429426,0,131,39960.4623148148,2009-05-27,11:05:44
39.864524,116.429426,0,131,39960.4623726852,2009-05-27,11:05:49
39.864523,116.429425,0,131,39960.4624305556,2009-05-27,11:05:54
39.864522,116.429425,0,131,39960.4624884259,2009-05-27,11:05:59
39.864521,116.429424,0,131,39960.4625462963,2009-05-27,11:06:04
39.864521,116.429424,0,131,39960.4626041667,2009-05-27,11:06:09
39.86452,116.429424,0,131,39960.462662037,2009-05-27,11:06:14
39.86452,116.429423,0,131,39960.4627199074,2009-05-27,11:06:19
39.864519,116.429422,0,131,39960.4627777778,2009-05-27,11:06:24
39.864519,116.429421,0,131,39960.4628356481,2009-05-27,11:06:29
39.864518,116.429421,0,131,39960.4628935185,2009-05-27,11:06:34
39.864517,116.42942,0,131,39960.4629513889,2009-05-27,11:06:39
39.864517,116.42942,0,131,39960.4630092593,2009-05-27,11:06:44
39.864517,116.42942,0,131,39960.4630439815,2009-05-27,11:06:47
39.864517,116.429419,0,131,39960.4630671296,2009-05-27,11:06:49
39.864515,116.429404,0,133,39960.463125,2009-05-27,11:06:54
39.864495,116.42936,0,132,39960.4631828704,2009-05-27,11:06:59
39.864487,116.429346,0,131,39960.4632407407,2009-05-27,11:07:04
39.864487,116.429346,0,131,39960.463275463,2009-05-27,11:07:07
39.864486,116.429346,0,131,39960.4632986111,2009-05-27,11:07:09
39.864459,116.42927,0,136,39960.4633564815,2009-05-27,11:07:14
39.864415,116.429201,0,142,39960.4634143518,2009-05-27,11:07:19
39.864426,116.429154,0,143,39960.4634722222,2009-05-27,11:07:24
39.864425,116.429116,0,143,39960.4635300926,2009-05-27,11:07:29
39.864425,116.429116,0,143,39960.4635648148,2009-05-27,11:07:32
39.864423,116.429115,0,143,39960.463587963,2009-05-27,11:07:34
39.864428,116.429099,0,146,39960.4636458333,2009-05-27,11:07:39
39.864425,116.429084,0,149,39960.4637037037,2009-05-27,11:07:44
39.864428,116.429083,0,149,39960.4637615741,2009-05-27,11:07:49
39.86443,116.429083,0,150,39960.4638194444,2009-05-27,11:07:54
39.86443,116.429081,0,150,39960.4638773148,2009-05-27,11:07:59
39.86443,116.429081,0,150,39960.463912037,2009-05-27,11:08:02
39.864431,116.429083,0,151,39960.4639351852,2009-05-27,11:08:04
39.86444,116.429086,0,152,39960.4639930556,2009-05-27,11:08:09
39.864426,116.429255,0,139,39960.4640509259,2009-05-27,11:08:14
39.864444,116.429329,0,135,39960.4641087963,2009-05-27,11:08:19
39.864437,116.429392,0,130,39960.4641666667,2009-05-27,11:08:24
39.864436,116.429463,0,124,39960.464224537,2009-05-27,11:08:29
39.864426,116.429481,0,124,39960.4642824074,2009-05-27,11:08:34
39.864426,116.429541,0,122,39960.4643402778,2009-05-27,11:08:39
39.864412,116.429607,0,118,39960.4643981481,2009-05-27,11:08:44
39.864418,116.429673,0,116,39960.4644560185,2009-05-27,11:08:49
39.864433,116.42975,0,116,39960.4645138889,2009-05-27,11:08:54
39.864351,116.429744,0,111,39960.4645717593,2009-05-27,11:08:59
39.864373,116.429724,0,107,39960.4646296296,2009-05-27,11:09:04
39.86438,116.429742,0,104,39960.4646875,2009-05-27,11:09:09
39.86438,116.429742,0,104,39960.4647222222,2009-05-27,11:09:12
39.864386,116.429743,0,102,39960.4647453704,2009-05-27,11:09:14
39.864377,116.429715,0,100,39960.4648032407,2009-05-27,11:09:19
39.864382,116.429696,0,98,39960.4648611111,2009-05-27,11:09:24
39.864399,116.429605,0,93,39960.4649189815,2009-05-27,11:09:29
39.864409,116.429564,0,93,39960.4649768519,2009-05-27,11:09:34
39.864411,116.429482,0,95,39960.4650347222,2009-05-27,11:09:39
39.864422,116.429444,0,98,39960.4650925926,2009-05-27,11:09:44
39.86441,116.429375,0,105,39960.465150463,2009-05-27,11:09:49
39.86441,116.429294,0,109,39960.4652083333,2009-05-27,11:09:54
39.86441,116.429251,0,111,39960.4652662037,2009-05-27,11:09:59
39.864415,116.429192,0,113,39960.4653240741,2009-05-27,11:10:04
39.864418,116.429143,0,118,39960.4653819444,2009-05-27,11:10:09
39.864402,116.429102,0,122,39960.4654398148,2009-05-27,11:10:14
39.864391,116.429081,0,126,39960.4654976852,2009-05-27,11:10:19
39.864392,116.429089,0,130,39960.4655555556,2009-05-27,11:10:24
39.864392,116.429089,0,130,39960.4655902778,2009-05-27,11:10:27
39.8644,116.429084,0,132,39960.4656134259,2009-05-27,11:10:29
39.864396,116.429052,0,137,39960.4656712963,2009-05-27,11:10:34
39.864372,116.429025,0,144,39960.4657291667,2009-05-27,11:10:39
39.864396,116.428957,0,152,39960.465787037,2009-05-27,11:10:44
39.864433,116.428857,0,155,39960.4658449074,2009-05-27,11:10:49
39.864454,116.42877,0,152,39960.4659027778,2009-05-27,11:10:54
39.864464,116.428754,0,153,39960.4659606481,2009-05-27,11:10:59
39.864487,116.428998,0,184,39960.4685069444,2009-05-27,11:14:39
39.864452,116.42922,0,158,39960.4685648148,2009-05-27,11:14:44
39.864429,116.429359,0,143,39960.4686226852,2009-05-27,11:14:49
39.864427,116.429435,0,138,39960.4686805556,2009-05-27,11:14:54
39.864413,116.429505,0,135,39960.4687384259,2009-05-27,11:14:59
39.864382,116.429528,0,131,39960.4687962963,2009-05-27,11:15:04
39.864382,116.429528,0,131,39960.4688310185,2009-05-27,11:15:07
39.864379,116.42953,0,131,39960.4688541667,2009-05-27,11:15:09
39.86439,116.429554,0,130,39960.468912037,2009-05-27,11:15:14
39.864389,116.429642,0,131,39960.4689699074,2009-05-27,11:15:19
39.864403,116.429652,0,133,39960.4690277778,2009-05-27,11:15:24
39.864401,116.429651,0,132,39960.4690856481,2009-05-27,11:15:29
39.864401,116.429651,0,132,39960.4691203704,2009-05-27,11:15:32
39.864406,116.429643,0,132,39960.4691435185,2009-05-27,11:15:34
39.864436,116.429672,0,133,39960.4692013889,2009-05-27,11:15:39
39.864454,116.429684,0,134,39960.4692592593,2009-05-27,11:15:44
39.864469,116.429688,0,134,39960.4693171296,2009-05-27,11:15:49
39.8645,116.429665,0,137,39960.469375,2009-05-27,11:15:54
39.864529,116.429668,0,139,39960.4694328704,2009-05-27,11:15:59
39.86458,116.42972,0,135,39960.4694907407,2009-05-27,11:16:04
39.86463,116.429749,0,136,39960.4695486111,2009-05-27,11:16:09
39.86463,116.429749,0,136,39960.4695833333,2009-05-27,11:16:12
39.864635,116.429747,0,137,39960.4696064815,2009-05-27,11:16:14
39.864653,116.429746,0,137,39960.4696643518,2009-05-27,11:16:19
39.864668,116.429793,0,133,39960.4697222222,2009-05-27,11:16:24
39.864673,116.429811,0,133,39960.4697800926,2009-05-27,11:16:29
39.864673,116.429811,0,133,39960.4698148148,2009-05-27,11:16:32
39.864674,116.429814,0,133,39960.469837963,2009-05-27,11:16:34
39.864666,116.42984,0,132,39960.4698958333,2009-05-27,11:16:39
39.864674,116.429922,0,132,39960.4699537037,2009-05-27,11:16:44
39.864666,116.430019,0,130,39960.4700115741,2009-05-27,11:16:49
39.864688,116.430048,0,131,39960.4700694444,2009-05-27,11:16:54
39.864677,116.430114,0,130,39960.4701273148,2009-05-27,11:16:59
39.864665,116.430185,0,131,39960.4701851852,2009-05-27,11:17:04
39.864671,116.430255,0,131,39960.4702430556,2009-05-27,11:17:09
39.864727,116.430334,0,131,39960.4703009259,2009-05-27,11:17:14
39.864735,116.430395,0,129,39960.4703587963,2009-05-27,11:17:19
39.864734,116.430415,0,129,39960.4704166667,2009-05-27,11:17:24
39.864735,116.430418,0,128,39960.470474537,2009-05-27,11:17:29
39.864739,116.430419,0,128,39960.4705324074,2009-05-27,11:17:34
39.864744,116.430422,0,127,39960.4705902778,2009-05-27,11:17:39
39.864742,116.430423,0,127,39960.4706481481,2009-05-27,11:17:44
39.864744,116.430424,0,127,39960.4707060185,2009-05-27,11:17:49
39.864743,116.430427,0,127,39960.4707638889,2009-05-27,11:17:54
39.864744,116.430429,0,127,39960.4708217593,2009-05-27,11:17:59
39.864746,116.430431,0,127,39960.4708796296,2009-05-27,11:18:04
39.864746,116.430431,0,127,39960.4709143518,2009-05-27,11:18:07
39.864752,116.430433,0,127,39960.4709375,2009-05-27,11:18:09
39.864744,116.430451,0,129,39960.4709953704,2009-05-27,11:18:14
39.864717,116.430546,0,127,39960.4710532407,2009-05-27,11:18:19
39.86471,116.430627,0,126,39960.4711111111,2009-05-27,11:18:24
39.864706,116.430692,0,126,39960.4711689815,2009-05-27,11:18:29
39.864701,116.43075,0,126,39960.4712268518,2009-05-27,11:18:34
39.864691,116.430775,0,125,39960.4712847222,2009-05-27,11:18:39
39.864691,116.430799,0,125,39960.4713425926,2009-05-27,11:18:44
39.864691,116.430799,0,125,39960.4713773148,2009-05-27,11:18:47
39.864696,116.430804,0,125,39960.471400463,2009-05-27,11:18:49
39.864673,116.430903,0,126,39960.4714583333,2009-05-27,11:18:54
39.864678,116.431003,0,126,39960.4715162037,2009-05-27,11:18:59
39.864698,116.431063,0,125,39960.4715740741,2009-05-27,11:19:04
39.864689,116.431124,0,123,39960.4716319444,2009-05-27,11:19:09
39.86471,116.431139,0,122,39960.4716898148,2009-05-27,11:19:14
39.86471,116.431139,0,122,39960.471724537,2009-05-27,11:19:17
39.864716,116.43114,0,121,39960.4717476852,2009-05-27,11:19:19
39.864705,116.431129,0,122,39960.4718055556,2009-05-27,11:19:24
39.864727,116.431069,0,123,39960.4718634259,2009-05-27,11:19:29
39.864744,116.431054,0,124,39960.4719212963,2009-05-27,11:19:34
39.864744,116.431054,0,124,39960.4719560185,2009-05-27,11:19:37
39.864738,116.431052,0,124,39960.4719791667,2009-05-27,11:19:39
39.864755,116.430974,0,123,39960.472037037,2009-05-27,11:19:44
39.864781,116.430936,0,124,39960.4720949074,2009-05-27,11:19:49
39.864781,116.4309,0,124,39960.4721527778,2009-05-27,11:19:54
39.864774,116.430862,0,124,39960.4722106481,2009-05-27,11:19:59
39.864774,116.430862,0,124,39960.4722453704,2009-05-27,11:20:02
39.864773,116.430859,0,124,39960.4722685185,2009-05-27,11:20:04
39.864754,116.430786,0,127,39960.4723263889,2009-05-27,11:20:09
39.864783,116.430623,0,127,39960.4723842593,2009-05-27,11:20:14
39.864802,116.430583,0,126,39960.4724421296,2009-05-27,11:20:19
39.864769,116.430528,0,125,39960.4725,2009-05-27,11:20:24
39.864774,116.430475,0,125,39960.4725578704,2009-05-27,11:20:29
39.864771,116.430472,0,125,39960.4726157407,2009-05-27,11:20:34
39.864774,116.430471,0,125,39960.4726736111,2009-05-27,11:20:39
39.864774,116.430471,0,125,39960.4727083333,2009-05-27,11:20:42
39.864775,116.430467,0,125,39960.4727314815,2009-05-27,11:20:44
39.864723,116.43043,0,125,39960.4727893519,2009-05-27,11:20:49
39.864714,116.430343,0,125,39960.4728472222,2009-05-27,11:20:54
39.864691,116.430318,0,125,39960.4729050926,2009-05-27,11:20:59
39.864697,116.430226,0,124,39960.472962963,2009-05-27,11:21:04
39.864716,116.430101,0,121,39960.4730208333,2009-05-27,11:21:09
39.864725,116.430004,0,122,39960.4730787037,2009-05-27,11:21:14
39.864758,116.429934,0,122,39960.4731365741,2009-05-27,11:21:19
39.864748,116.429832,0,119,39960.4731944444,2009-05-27,11:21:24
39.864751,116.429743,0,120,39960.4732523148,2009-05-27,11:21:29
39.864758,116.429686,0,120,39960.4733101852,2009-05-27,11:21:34
39.864758,116.429686,0,120,39960.4733449074,2009-05-27,11:21:37
39.864755,116.429682,0,120,39960.4733680556,2009-05-27,11:21:39
39.864722,116.429581,0,124,39960.4734259259,2009-05-27,11:21:44
39.864709,116.429549,0,126,39960.4734837963,2009-05-27,11:21:49
39.864706,116.429502,0,127,39960.4735416667,2009-05-27,11:21:54
39.864676,116.429475,0,130,39960.473599537,2009-05-27,11:21:59
39.86466,116.42945,0,133,39960.4736574074,2009-05-27,11:22:04
39.864637,116.429417,0,136,39960.4737152778,2009-05-27,11:22:09
39.864615,116.429403,0,139,39960.4737731481,2009-05-27,11:22:14
39.864534,116.429393,0,150,39960.4738310185,2009-05-27,11:22:19
39.864508,116.429371,0,153,39960.4738888889,2009-05-27,11:22:24
39.864491,116.429315,0,157,39960.4739467593,2009-05-27,11:22:29
39.864485,116.429258,0,158,39960.4740046296,2009-05-27,11:22:34
39.864493,116.429231,0,160,39960.4740625,2009-05-27,11:22:39
39.864508,116.429155,0,163,39960.4741203704,2009-05-27,11:22:44
39.864513,116.429057,0,166,39960.4741782407,2009-05-27,11:22:49
39.864494,116.429045,0,167,39960.4742361111,2009-05-27,11:22:54
39.864484,116.429043,0,167,39960.4742939815,2009-05-27,11:22:59
39.864477,116.429042,0,167,39960.4743518519,2009-05-27,11:23:04
39.864477,116.429042,0,167,39960.4743865741,2009-05-27,11:23:07
39.86447,116.42904,0,167,39960.4744097222,2009-05-27,11:23:09
39.864263,116.427979,0,412,39960.4943402778,2009-05-27,11:51:51
39.864442,116.428378,0,193,39960.4943981481,2009-05-27,11:51:56
39.864475,116.428464,0,155,39960.4944560185,2009-05-27,11:52:01
39.864439,116.428615,0,104,39960.4945138889,2009-05-27,11:52:06
39.864463,116.428679,0,160,39960.4945717593,2009-05-27,11:52:11
39.864507,116.428706,0,292,39960.4946296296,2009-05-27,11:52:16
39.864559,116.428603,0,310,39960.4946875,2009-05-27,11:52:21
39.864574,116.428603,0,310,39960.4947453704,2009-05-27,11:52:26
39.864581,116.428603,0,310,39960.4948032407,2009-05-27,11:52:31
39.864576,116.428601,0,309,39960.4948611111,2009-05-27,11:52:36
39.864576,116.428601,0,309,39960.4948958333,2009-05-27,11:52:39
39.864575,116.428593,0,308,39960.4949189815,2009-05-27,11:52:41
39.864564,116.428574,0,307,39960.4949768518,2009-05-27,11:52:46
39.864564,116.428574,0,307,39960.4950115741,2009-05-27,11:52:49
39.86457,116.428568,0,306,39960.4950347222,2009-05-27,11:52:51
39.864567,116.42855,0,306,39960.4950925926,2009-05-27,11:52:56
39.86457,116.428516,0,305,39960.495150463,2009-05-27,11:53:01
39.86458,116.428453,0,303,39960.4952083333,2009-05-27,11:53:06
39.864599,116.428324,0,276,39960.4952662037,2009-05-27,11:53:11
39.864611,116.428251,0,260,39960.4953240741,2009-05-27,11:53:16
39.864648,116.428184,0,243,39960.4953819444,2009-05-27,11:53:21
39.864654,116.428096,0,238,39960.4954398148,2009-05-27,11:53:26
39.864658,116.428006,0,222,39960.4954976852,2009-05-27,11:53:31
39.864675,116.427924,0,211,39960.4955555556,2009-05-27,11:53:36
39.864689,116.427854,0,200,39960.4956134259,2009-05-27,11:53:41
39.864694,116.427834,0,193,39960.4956712963,2009-05-27,11:53:46
39.864694,116.427834,0,193,39960.4957060185,2009-05-27,11:53:49
39.86469,116.427831,0,192,39960.4957291667,2009-05-27,11:53:51
39.864697,116.427782,0,189,39960.495787037,2009-05-27,11:53:56
39.864679,116.427695,0,188,39960.4958449074,2009-05-27,11:54:01
39.864678,116.4276,0,185,39960.4959027778,2009-05-27,11:54:06
39.864679,116.427514,0,180,39960.4959606482,2009-05-27,11:54:11
39.864674,116.427436,0,174,39960.4960185185,2009-05-27,11:54:16
39.864656,116.427367,0,170,39960.4960763889,2009-05-27,11:54:21
39.864667,116.427332,0,169,39960.4961342593,2009-05-27,11:54:26
39.864675,116.427261,0,169,39960.4961921296,2009-05-27,11:54:31
39.864662,116.427207,0,170,39960.49625,2009-05-27,11:54:36
39.864656,116.427153,0,170,39960.4963078704,2009-05-27,11:54:41
39.864654,116.427141,0,170,39960.4963657407,2009-05-27,11:54:46
39.864655,116.427096,0,171,39960.4964236111,2009-05-27,11:54:51
39.864647,116.427058,0,172,39960.4964814815,2009-05-27,11:54:56
39.864647,116.427058,0,172,39960.4965162037,2009-05-27,11:54:59
39.864652,116.427057,0,171,39960.4965393519,2009-05-27,11:55:01
39.864675,116.426987,0,169,39960.4965972222,2009-05-27,11:55:06
39.8647,116.426893,0,169,39960.4966550926,2009-05-27,11:55:11
39.864702,116.426756,0,167,39960.496712963,2009-05-27,11:55:16
39.864705,116.426678,0,167,39960.4967708333,2009-05-27,11:55:21
39.86472,116.426602,0,166,39960.4968287037,2009-05-27,11:55:26
39.864717,116.426541,0,164,39960.4968865741,2009-05-27,11:55:31
39.864713,116.426499,0,164,39960.4969444444,2009-05-27,11:55:36
39.864714,116.426447,0,164,39960.4970023148,2009-05-27,11:55:41
39.864736,116.4264,0,164,39960.4970601852,2009-05-27,11:55:46
39.864732,116.426343,0,163,39960.4971180556,2009-05-27,11:55:51
39.864714,116.426291,0,161,39960.4971759259,2009-05-27,11:55:56
39.864725,116.426212,0,160,39960.4972337963,2009-05-27,11:56:01
39.864732,116.426153,0,158,39960.4972916667,2009-05-27,11:56:06
39.864741,116.426119,0,158,39960.497349537,2009-05-27,11:56:11
39.864745,116.42611,0,157,39960.4974074074,2009-05-27,11:56:16
39.864724,116.426038,0,156,39960.4974652778,2009-05-27,11:56:21
39.864713,116.425999,0,157,39960.4975231481,2009-05-27,11:56:26
39.864719,116.425923,0,158,39960.4975810185,2009-05-27,11:56:31
39.864717,116.425832,0,158,39960.4976388889,2009-05-27,11:56:36
39.864716,116.425758,0,158,39960.4976967593,2009-05-27,11:56:41
39.864713,116.42569,0,158,39960.4977546296,2009-05-27,11:56:46
39.864708,116.425624,0,158,39960.4978125,2009-05-27,11:56:51
39.864698,116.425572,0,158,39960.4978703704,2009-05-27,11:56:56
39.864712,116.425521,0,158,39960.4979282407,2009-05-27,11:57:01
39.864711,116.425459,0,158,39960.4979861111,2009-05-27,11:57:06
39.864705,116.425397,0,157,39960.4980439815,2009-05-27,11:57:11
39.864695,116.425351,0,156,39960.4981018519,2009-05-27,11:57:16
39.864664,116.425337,0,156,39960.4981597222,2009-05-27,11:57:21
39.864664,116.425296,0,155,39960.4982175926,2009-05-27,11:57:26
39.864674,116.425268,0,155,39960.498275463,2009-05-27,11:57:31
39.864695,116.42522,0,156,39960.4983333333,2009-05-27,11:57:36
39.864701,116.425173,0,155,39960.4983912037,2009-05-27,11:57:41
39.86471,116.425173,0,155,39960.4984490741,2009-05-27,11:57:46
39.864711,116.425173,0,154,39960.4985069444,2009-05-27,11:57:51
39.864715,116.425175,0,153,39960.4985648148,2009-05-27,11:57:56
39.864715,116.425175,0,153,39960.498599537,2009-05-27,11:57:59
39.864718,116.425175,0,153,39960.4986226852,2009-05-27,11:58:01
39.864709,116.425172,0,153,39960.4986805556,2009-05-27,11:58:06
39.864709,116.425172,0,153,39960.4987152778,2009-05-27,11:58:09
39.864713,116.425172,0,152,39960.4987384259,2009-05-27,11:58:11
39.864776,116.425139,0,152,39960.4987962963,2009-05-27,11:58:16
39.864816,116.425136,0,152,39960.4988541667,2009-05-27,11:58:21
39.864865,116.425138,0,152,39960.498912037,2009-05-27,11:58:26
39.864922,116.42513,0,152,39960.4989699074,2009-05-27,11:58:31
39.864978,116.425117,0,152,39960.4990277778,2009-05-27,11:58:36
39.864319,116.424808,0,155,39960.5185300926,2009-05-27,12:26:41
39.864517,116.425,0,154,39960.518587963,2009-05-27,12:26:46
39.864623,116.42518,0,154,39960.5186458333,2009-05-27,12:26:51
39.86472,116.42531,0,154,39960.5187037037,2009-05-27,12:26:56
39.864731,116.425308,0,154,39960.5187615741,2009-05-27,12:27:01
39.864728,116.425239,0,154,39960.5188194444,2009-05-27,12:27:06
39.864732,116.425098,0,154,39960.5188773148,2009-05-27,12:27:11
39.86463,116.42497,0,153,39960.5189351852,2009-05-27,12:27:16
39.864553,116.424986,0,153,39960.5189930556,2009-05-27,12:27:21
39.864553,116.424986,0,153,39960.5190277778,2009-05-27,12:27:24
39.864549,116.424983,0,153,39960.5190509259,2009-05-27,12:27:26
39.8646,116.42497,0,153,39960.5191087963,2009-05-27,12:27:31
39.864729,116.424895,0,153,39960.5191666667,2009-05-27,12:27:36
39.864807,116.424815,0,153,39960.519224537,2009-05-27,12:27:41
39.864869,116.424721,0,154,39960.5192824074,2009-05-27,12:27:46
39.86486,116.424685,0,155,39960.5193402778,2009-05-27,12:27:51
39.864885,116.424723,0,158,39960.5193981482,2009-05-27,12:27:56
39.865003,116.424712,0,164,39960.5194560185,2009-05-27,12:28:01
39.865001,116.424899,0,171,39960.5195138889,2009-05-27,12:28:06
39.864927,116.425197,0,179,39960.5195717593,2009-05-27,12:28:11
39.864875,116.425399,0,185,39960.5196296296,2009-05-27,12:28:16
39.864826,116.425498,0,191,39960.5196875,2009-05-27,12:28:21
39.864757,116.42551,0,198,39960.5197453704,2009-05-27,12:28:26
39.864679,116.425541,0,204,39960.5198032407,2009-05-27,12:28:31
39.864607,116.425532,0,209,39960.5198611111,2009-05-27,12:28:36
39.864576,116.42548,0,216,39960.5199189815,2009-05-27,12:28:41
39.864566,116.425476,0,223,39960.5199768519,2009-05-27,12:28:46
39.864566,116.425476,0,223,39960.5200115741,2009-05-27,12:28:49
39.864572,116.42547,0,227,39960.5200347222,2009-05-27,12:28:51
39.8646,116.42546,0,227,39960.5200925926,2009-05-27,12:28:56
39.8646,116.425459,0,231,39960.520150463,2009-05-27,12:29:01
39.8646,116.425458,0,231,39960.520162037,2009-05-27,12:29:02
39.8646,116.425458,0,231,39960.5201967593,2009-05-27,12:29:05
39.864603,116.425455,0,231,39960.5202199074,2009-05-27,12:29:07
39.864566,116.425333,0,229,39960.5202777778,2009-05-27,12:29:12
39.864492,116.425155,0,229,39960.5203356481,2009-05-27,12:29:17
39.864417,116.425099,0,229,39960.5203935185,2009-05-27,12:29:22
39.864382,116.425024,0,229,39960.5204513889,2009-05-27,12:29:27
39.864371,116.424911,0,227,39960.5205092593,2009-05-27,12:29:32
39.864386,116.424831,0,225,39960.5205671296,2009-05-27,12:29:37
39.864384,116.424797,0,221,39960.520625,2009-05-27,12:29:42
39.86441,116.424772,0,216,39960.5206828704,2009-05-27,12:29:47
39.864448,116.424745,0,212,39960.5207407407,2009-05-27,12:29:52
39.86453,116.424839,0,221,39960.5207986111,2009-05-27,12:29:57
39.864564,116.424846,0,220,39960.5208564815,2009-05-27,12:30:02
39.864564,116.424846,0,220,39960.5208912037,2009-05-27,12:30:05
39.864568,116.424854,0,220,39960.5209143519,2009-05-27,12:30:07
39.864577,116.424894,0,209,39960.5209722222,2009-05-27,12:30:12
39.86457,116.424891,0,206,39960.5210300926,2009-05-27,12:30:17
39.864572,116.424897,0,204,39960.521087963,2009-05-27,12:30:22
39.864572,116.424897,0,204,39960.5211226852,2009-05-27,12:30:25
39.864571,116.424898,0,203,39960.5211458333,2009-05-27,12:30:27
39.864604,116.424969,0,188,39960.5212037037,2009-05-27,12:30:32
39.864634,116.425042,0,185,39960.5212615741,2009-05-27,12:30:37
39.864634,116.425042,0,185,39960.5212962963,2009-05-27,12:30:40
39.864642,116.425045,0,183,39960.5213194444,2009-05-27,12:30:42
39.864658,116.425118,0,178,39960.5213773148,2009-05-27,12:30:47
39.864641,116.425181,0,172,39960.5214351852,2009-05-27,12:30:52
39.86459,116.425309,0,161,39960.5214930556,2009-05-27,12:30:57
39.86459,116.425313,0,160,39960.5215509259,2009-05-27,12:31:02
39.86459,116.425313,0,160,39960.5215856481,2009-05-27,12:31:05
39.864596,116.425319,0,159,39960.5216087963,2009-05-27,12:31:07
39.864568,116.425463,0,156,39960.5216666667,2009-05-27,12:31:12
39.864547,116.425571,0,152,39960.521724537,2009-05-27,12:31:17
39.864547,116.425662,0,147,39960.5217824074,2009-05-27,12:31:22
39.864532,116.425755,0,140,39960.5218402778,2009-05-27,12:31:27
39.864527,116.425827,0,136,39960.5218981481,2009-05-27,12:31:32
39.86454,116.425906,0,133,39960.5219560185,2009-05-27,12:31:37
39.864571,116.425967,0,129,39960.5220138889,2009-05-27,12:31:42
39.864577,116.42599,0,125,39960.5220717593,2009-05-27,12:31:47
39.864572,116.426051,0,122,39960.5221296296,2009-05-27,12:31:52
39.864545,116.426143,0,120,39960.5221875,2009-05-27,12:31:57
39.864566,116.426195,0,118,39960.5222453704,2009-05-27,12:32:02
39.864577,116.426257,0,115,39960.5223032407,2009-05-27,12:32:07
39.864563,116.426351,0,111,39960.5223611111,2009-05-27,12:32:12
39.86456,116.426411,0,108,39960.5224189815,2009-05-27,12:32:17
39.864567,116.426475,0,104,39960.5224768519,2009-05-27,12:32:22
39.864576,116.426532,0,103,39960.5225347222,2009-05-27,12:32:27
39.864559,116.426622,0,100,39960.5225925926,2009-05-27,12:32:32
39.86457,116.426689,0,96,39960.522650463,2009-05-27,12:32:37
39.864548,116.426755,0,92,39960.5227083333,2009-05-27,12:32:42
39.864546,116.426819,0,88,39960.5227662037,2009-05-27,12:32:47
39.86457,116.426881,0,86,39960.5228240741,2009-05-27,12:32:52
39.864571,116.426939,0,84,39960.5228819444,2009-05-27,12:32:57
39.864629,116.426975,0,82,39960.5229398148,2009-05-27,12:33:02
39.864555,116.42727,0,116,39960.5258564815,2009-05-27,12:37:14
39.864544,116.427485,0,117,39960.5259143518,2009-05-27,12:37:19
39.864525,116.427759,0,116,39960.5259722222,2009-05-27,12:37:24
39.864487,116.4281,0,113,39960.5260300926,2009-05-27,12:37:29
39.864535,116.428471,0,110,39960.526087963,2009-05-27,12:37:34
39.864585,116.428816,0,108,39960.5261458333,2009-05-27,12:37:39
39.864607,116.429078,0,106,39960.5262037037,2009-05-27,12:37:44
39.864608,116.4294,0,106,39960.5262615741,2009-05-27,12:37:49
39.864545,116.429638,0,105,39960.5263194444,2009-05-27,12:37:54
39.864573,116.430005,0,106,39960.5263773148,2009-05-27,12:37:59
39.864737,116.430314,0,110,39960.5264351852,2009-05-27,12:38:04
39.864763,116.430466,0,109,39960.5264930556,2009-05-27,12:38:09
39.864812,116.430496,0,110,39960.5265509259,2009-05-27,12:38:14
39.86483,116.430495,0,108,39960.5266087963,2009-05-27,12:38:19
39.864821,116.430493,0,108,39960.5266666667,2009-05-27,12:38:24
39.864831,116.430498,0,110,39960.526724537,2009-05-27,12:38:29
39.864831,116.430498,0,110,39960.5267592593,2009-05-27,12:38:32
39.864827,116.430497,0,112,39960.5267824074,2009-05-27,12:38:34
39.864844,116.430492,0,112,39960.5268402778,2009-05-27,12:38:39
39.864844,116.430492,0,112,39960.526875,2009-05-27,12:38:42
39.864846,116.430494,0,113,39960.5268981481,2009-05-27,12:38:44
39.864812,116.430565,0,115,39960.5269560185,2009-05-27,12:38:49
39.864708,116.430767,0,122,39960.5270138889,2009-05-27,12:38:54
39.864639,116.43094,0,125,39960.5270717593,2009-05-27,12:38:59
39.864627,116.43094,0,128,39960.5271296296,2009-05-27,12:39:04
39.864628,116.430925,0,128,39960.5271875,2009-05-27,12:39:09
39.864628,116.430925,0,128,39960.5272222222,2009-05-27,12:39:12
39.864634,116.430927,0,128,39960.5272453704,2009-05-27,12:39:14
39.864648,116.430921,0,130,39960.5273032407,2009-05-27,12:39:19
39.864703,116.43085,0,144,39960.5273611111,2009-05-27,12:39:24
39.864706,116.430849,0,150,39960.5274189815,2009-05-27,12:39:29
39.864714,116.430848,0,163,39960.5274768519,2009-05-27,12:39:34
39.864714,116.430848,0,163,39960.5275115741,2009-05-27,12:39:37
39.864711,116.430852,0,174,39960.5275347222,2009-05-27,12:39:39
39.864725,116.430844,0,180,39960.5275925926,2009-05-27,12:39:44
39.864723,116.430833,0,188,39960.527650463,2009-05-27,12:39:49
39.864596,116.430957,0,196,39960.5277083333,2009-05-27,12:39:54
39.864545,116.430973,0,184,39960.5277662037,2009-05-27,12:39:59
39.864544,116.430973,0,185,39960.5278240741,2009-05-27,12:40:04
39.864538,116.430971,0,185,39960.5278819444,2009-05-27,12:40:09
39.86453,116.430969,0,185,39960.5279398148,2009-05-27,12:40:14
39.86453,116.430969,0,185,39960.527974537,2009-05-27,12:40:17
39.86453,116.430969,0,185,39960.5279976852,2009-05-27,12:40:19
39.864542,116.430945,0,187,39960.5280555556,2009-05-27,12:40:24
39.864554,116.430977,0,192,39960.5281134259,2009-05-27,12:40:29
39.864554,116.430977,0,192,39960.5281481481,2009-05-27,12:40:32
39.864552,116.430978,0,192,39960.5281712963,2009-05-27,12:40:34
39.864562,116.43098,0,194,39960.5282291667,2009-05-27,12:40:39
39.864562,116.43098,0,194,39960.5282638889,2009-05-27,12:40:42
39.864569,116.430981,0,195,39960.528287037,2009-05-27,12:40:44
39.864586,116.430968,0,195,39960.5283449074,2009-05-27,12:40:49
39.864615,116.430957,0,197,39960.5284027778,2009-05-27,12:40:54
39.864624,116.430957,0,197,39960.5284606481,2009-05-27,12:40:59
39.864624,116.430957,0,198,39960.5285185185,2009-05-27,12:41:04
39.864624,116.430957,0,198,39960.5285532407,2009-05-27,12:41:07
39.864617,116.430954,0,199,39960.5285763889,2009-05-27,12:41:09
39.864602,116.430991,0,198,39960.5286342593,2009-05-27,12:41:14
39.864582,116.431109,0,193,39960.5286921296,2009-05-27,12:41:19
39.864573,116.43127,0,188,39960.52875,2009-05-27,12:41:24
39.864543,116.431379,0,182,39960.5288078704,2009-05-27,12:41:29
39.864553,116.431441,0,183,39960.5288657407,2009-05-27,12:41:34
39.86458,116.431531,0,185,39960.5289236111,2009-05-27,12:41:39
39.864609,116.431536,0,184,39960.5289814815,2009-05-27,12:41:44
39.864607,116.431536,0,184,39960.5290393519,2009-05-27,12:41:49
39.864611,116.431536,0,183,39960.5290972222,2009-05-27,12:41:54
39.864611,116.431536,0,183,39960.5291319444,2009-05-27,12:41:57
39.864615,116.431535,0,177,39960.5291550926,2009-05-27,12:41:59
39.864675,116.431527,0,179,39960.529212963,2009-05-27,12:42:04
39.864705,116.431479,0,201,39960.5292708333,2009-05-27,12:42:09
39.864705,116.431479,0,201,39960.5293055556,2009-05-27,12:42:12
39.864699,116.431472,0,207,39960.5293287037,2009-05-27,12:42:14
39.864711,116.431493,0,213,39960.5293865741,2009-05-27,12:42:19
39.864706,116.431498,0,219,39960.5294444444,2009-05-27,12:42:24
39.86471,116.431499,0,221,39960.5295023148,2009-05-27,12:42:29
39.864714,116.431501,0,223,39960.5295601852,2009-05-27,12:42:34
39.864714,116.431501,0,223,39960.5295949074,2009-05-27,12:42:37
39.864716,116.431502,0,223,39960.5296180556,2009-05-27,12:42:39
39.864693,116.431541,0,224,39960.5296759259,2009-05-27,12:42:44
39.864693,116.431542,0,223,39960.5297337963,2009-05-27,12:42:49
39.864691,116.431543,0,223,39960.5297916667,2009-05-27,12:42:54
39.864696,116.431544,0,224,39960.529849537,2009-05-27,12:42:59
39.864696,116.431544,0,224,39960.5298842593,2009-05-27,12:43:02
39.864701,116.431546,0,224,39960.5299074074,2009-05-27,12:43:04
39.864684,116.431549,0,223,39960.5299652778,2009-05-27,12:43:09
39.864597,116.431565,0,223,39960.5300231481,2009-05-27,12:43:14
39.864543,116.431566,0,220,39960.5300810185,2009-05-27,12:43:19
39.864504,116.431595,0,219,39960.5301388889,2009-05-27,12:43:24
39.864495,116.431599,0,216,39960.5301967593,2009-05-27,12:43:29
39.864495,116.431599,0,216,39960.5302314815,2009-05-27,12:43:32
39.864489,116.431597,0,216,39960.5302546296,2009-05-27,12:43:34
39.864497,116.431618,0,215,39960.5303125,2009-05-27,12:43:39
39.864509,116.431807,0,212,39960.5303703704,2009-05-27,12:43:44
39.864493,116.432067,0,212,39960.5304282407,2009-05-27,12:43:49
39.8645,116.432223,0,210,39960.5304861111,2009-05-27,12:43:54
39.86459,116.432207,0,204,39960.5305439815,2009-05-27,12:43:59
39.86459,116.432207,0,204,39960.5305787037,2009-05-27,12:44:02
39.864588,116.432204,0,202,39960.5306018519,2009-05-27,12:44:04
39.864604,116.432182,0,202,39960.5306597222,2009-05-27,12:44:09
39.864591,116.432231,0,194,39960.5307175926,2009-05-27,12:44:14
39.864612,116.432248,0,192,39960.530775463,2009-05-27,12:44:19
39.864629,116.432259,0,190,39960.5308333333,2009-05-27,12:44:24
39.864661,116.432248,0,188,39960.5308912037,2009-05-27,12:44:29
39.864601,116.432251,0,190,39960.5309490741,2009-05-27,12:44:34
39.8646,116.43222,0,189,39960.5310069444,2009-05-27,12:44:39
39.864581,116.432274,0,180,39960.5310648148,2009-05-27,12:44:44
39.864491,116.432344,0,182,39960.5311226852,2009-05-27,12:44:49
39.864491,116.432345,0,183,39960.5311805556,2009-05-27,12:44:54
39.864491,116.432345,0,183,39960.5312152778,2009-05-27,12:44:57
39.864495,116.432346,0,183,39960.5312384259,2009-05-27,12:44:59
39.864527,116.432335,0,187,39960.5312962963,2009-05-27,12:45:04
39.864492,116.432388,0,188,39960.5313541667,2009-05-27,12:45:09
39.864492,116.432388,0,188,39960.5313888889,2009-05-27,12:45:12
39.864491,116.432387,0,188,39960.531412037,2009-05-27,12:45:14
39.864482,116.432385,0,188,39960.5314699074,2009-05-27,12:45:19
39.864478,116.432384,0,188,39960.5315277778,2009-05-27,12:45:24
39.864478,116.432384,0,188,39960.5315625,2009-05-27,12:45:27
39.864486,116.432386,0,188,39960.5315856481,2009-05-27,12:45:29
39.864511,116.432363,0,180,39960.5316435185,2009-05-27,12:45:34
39.864552,116.43233,0,176,39960.5317013889,2009-05-27,12:45:39
39.864557,116.432328,0,175,39960.5317592593,2009-05-27,12:45:44
39.864557,116.432328,0,175,39960.5317939815,2009-05-27,12:45:47
39.864562,116.432328,0,174,39960.5318171296,2009-05-27,12:45:49
39.864573,116.432329,0,172,39960.531875,2009-05-27,12:45:54
39.86458,116.432384,0,163,39960.5319328704,2009-05-27,12:45:59
39.864638,116.432572,0,161,39960.5319907407,2009-05-27,12:46:04
39.864865,116.432756,0,162,39960.5320486111,2009-05-27,12:46:09
39.865319,116.432847,0,156,39960.5321064815,2009-05-27,12:46:14
39.865749,116.432896,0,159,39960.5321643518,2009-05-27,12:46:19
39.866036,116.432785,0,171,39960.5322222222,2009-05-27,12:46:24
39.866178,116.432898,0,140,39960.5342476852,2009-05-27,12:49:19
39.866542,116.43296,0,140,39960.5343055556,2009-05-27,12:49:24
39.866824,116.433001,0,137,39960.5343634259,2009-05-27,12:49:29
39.866876,116.433005,0,134,39960.5344212963,2009-05-27,12:49:34
39.866889,116.433007,0,132,39960.5344791667,2009-05-27,12:49:39
39.866892,116.433008,0,131,39960.534537037,2009-05-27,12:49:44
39.866896,116.433007,0,131,39960.5345949074,2009-05-27,12:49:49
39.866896,116.433007,0,131,39960.5346296296,2009-05-27,12:49:52
39.866896,116.433007,0,131,39960.5346527778,2009-05-27,12:49:54
39.866922,116.43301,0,132,39960.5347106481,2009-05-27,12:49:59
39.867134,116.433033,0,133,39960.5347685185,2009-05-27,12:50:04
39.867566,116.43315,0,136,39960.5348263889,2009-05-27,12:50:09
39.868163,116.433225,0,139,39960.5348842593,2009-05-27,12:50:14
39.868707,116.433327,0,134,39960.5349421296,2009-05-27,12:50:19
39.869098,116.43356,0,131,39960.535,2009-05-27,12:50:24
39.869547,116.433583,0,128,39960.5350578704,2009-05-27,12:50:29
39.869893,116.433399,0,124,39960.5351157407,2009-05-27,12:50:34
39.870345,116.433307,0,120,39960.5351736111,2009-05-27,12:50:39
39.870857,116.433334,0,117,39960.5352314815,2009-05-27,12:50:44
39.871301,116.433351,0,111,39960.5352893519,2009-05-27,12:50:49
39.871715,116.433393,0,104,39960.5353472222,2009-05-27,12:50:54
39.872142,116.433532,0,97,39960.5354050926,2009-05-27,12:50:59
39.872654,116.433671,0,90,39960.535462963,2009-05-27,12:51:04
39.873143,116.433759,0,85,39960.5355208333,2009-05-27,12:51:09
39.873554,116.433778,0,80,39960.5355787037,2009-05-27,12:51:14
39.873458,116.433716,0,78,39960.5356365741,2009-05-27,12:51:19
39.873408,116.433677,0,78,39960.5356944444,2009-05-27,12:51:24
39.873404,116.433522,0,83,39960.5357523148,2009-05-27,12:51:29
39.873378,116.433449,0,92,39960.5358101852,2009-05-27,12:51:34
39.873339,116.433352,0,98,39960.5358680556,2009-05-27,12:51:39
39.873282,116.4333,0,110,39960.5359259259,2009-05-27,12:51:44
39.87323,116.433274,0,123,39960.5359837963,2009-05-27,12:51:49
39.873251,116.433288,0,130,39960.5360416667,2009-05-27,12:51:54
39.873227,116.43327,0,133,39960.536099537,2009-05-27,12:51:59
39.873213,116.433252,0,136,39960.5361574074,2009-05-27,12:52:04
39.873174,116.433251,0,137,39960.5362152778,2009-05-27,12:52:09
39.873151,116.433222,0,138,39960.5362731481,2009-05-27,12:52:14
39.873132,116.433183,0,139,39960.5363310185,2009-05-27,12:52:19
39.873111,116.433162,0,140,39960.5363888889,2009-05-27,12:52:24
39.873076,116.43314,0,140,39960.5364467593,2009-05-27,12:52:29
39.873054,116.433119,0,140,39960.5365046296,2009-05-27,12:52:34
39.873028,116.433125,0,139,39960.5365625,2009-05-27,12:52:39
39.87302,116.433166,0,138,39960.5366203704,2009-05-27,12:52:44
39.872972,116.433177,0,138,39960.5366782407,2009-05-27,12:52:49
39.872849,116.43298,0,137,39960.5367361111,2009-05-27,12:52:54
39.872799,116.432875,0,135,39960.5367939815,2009-05-27,12:52:59
39.872784,116.43282,0,134,39960.5368518519,2009-05-27,12:53:04
39.872757,116.43277,0,133,39960.5369097222,2009-05-27,12:53:09
39.87274,116.43277,0,133,39960.5369675926,2009-05-27,12:53:14
39.872739,116.43281,0,137,39960.537025463,2009-05-27,12:53:19
39.872755,116.432843,0,137,39960.5370833333,2009-05-27,12:53:24
39.872782,116.432821,0,138,39960.5371412037,2009-05-27,12:53:29
39.872856,116.432761,0,144,39960.5371990741,2009-05-27,12:53:34
39.872881,116.432788,0,147,39960.5372569444,2009-05-27,12:53:39
39.872884,116.432812,0,146,39960.5373148148,2009-05-27,12:53:44
39.872913,116.432787,0,143,39960.5373726852,2009-05-27,12:53:49
39.872913,116.432787,0,143,39960.5374074074,2009-05-27,12:53:52
39.872916,116.432785,0,143,39960.5374305556,2009-05-27,12:53:54
39.872933,116.432749,0,142,39960.5374884259,2009-05-27,12:53:59
39.872966,116.432684,0,139,39960.5375462963,2009-05-27,12:54:04
39.873021,116.432655,0,134,39960.5376041667,2009-05-27,12:54:09
39.873053,116.432602,0,132,39960.537662037,2009-05-27,12:54:14
39.873068,116.43247,0,133,39960.5377199074,2009-05-27,12:54:19
39.873077,116.432449,0,133,39960.5377777778,2009-05-27,12:54:24
39.873087,116.432451,0,132,39960.5378356481,2009-05-27,12:54:29
39.873878,116.433332,0,225,39960.538587963,2009-05-27,12:55:34
