# Supplementary material for: Research on differential privacy protection method based on user tendency
Source: PLoS One. 2023 Oct 26;18(10):e0288823. doi: 10.1371/journal.pone.0288823 (PMC10602288; doi:10.1371/journal.pone.0288823)
Supplement: S1 Data — (ZIP) [file pone.0288823.s001.zip › Data 5-1/000/Trajectory/20090528012338.plt]

Geolife trajectory
WGS 84
Altitude is in Feet
Reserved 3
0,2,255,My Track,0,0,2,8421376
0
39.871602,116.433065,0,9,39961.0580787037,2009-05-28,01:23:38
39.871602,116.433065,0,9,39961.0581134259,2009-05-28,01:23:41
39.871602,116.43306,0,-1,39961.0581365741,2009-05-28,01:23:43
39.871585,116.433066,0,12,39961.0581944444,2009-05-28,01:23:48
39.871552,116.433106,0,44,39961.0582523148,2009-05-28,01:23:53
39.871548,116.433126,0,56,39961.0583101852,2009-05-28,01:23:58
39.871543,116.433103,0,66,39961.0583680556,2009-05-28,01:24:03
39.871552,116.433104,0,66,39961.0584259259,2009-05-28,01:24:08
39.871552,116.433104,0,66,39961.0584606482,2009-05-28,01:24:11
39.87156,116.433105,0,67,39961.0584837963,2009-05-28,01:24:13
39.871569,116.433094,0,67,39961.0585416667,2009-05-28,01:24:18
39.871584,116.433069,0,68,39961.058599537,2009-05-28,01:24:23
39.871597,116.433066,0,68,39961.0586574074,2009-05-28,01:24:28
39.871604,116.433056,0,70,39961.0587152778,2009-05-28,01:24:33
39.871619,116.433057,0,71,39961.0587731482,2009-05-28,01:24:38
39.871642,116.433096,0,73,39961.0588310185,2009-05-28,01:24:43
39.871672,116.433177,0,75,39961.0588888889,2009-05-28,01:24:48
39.871629,116.433277,0,77,39961.0589467593,2009-05-28,01:24:53
39.871749,116.433335,0,82,39961.0590046296,2009-05-28,01:24:58
39.871827,116.433306,0,88,39961.0590625,2009-05-28,01:25:03
39.871807,116.433221,0,87,39961.0591203704,2009-05-28,01:25:08
39.871777,116.433198,0,85,39961.0591782407,2009-05-28,01:25:13
39.871753,116.433159,0,85,39961.0592361111,2009-05-28,01:25:18
39.871743,116.433147,0,88,39961.0592939815,2009-05-28,01:25:23
39.871731,116.433116,0,91,39961.0593518519,2009-05-28,01:25:28
39.871752,116.433116,0,96,39961.0594097222,2009-05-28,01:25:33
39.871804,116.433083,0,97,39961.0594675926,2009-05-28,01:25:38
39.871847,116.433052,0,100,39961.059525463,2009-05-28,01:25:43
39.871894,116.433018,0,103,39961.0595833333,2009-05-28,01:25:48
39.871935,116.433042,0,106,39961.0596412037,2009-05-28,01:25:53
39.871994,116.433121,0,109,39961.0596990741,2009-05-28,01:25:58
39.872032,116.433169,0,112,39961.0597569444,2009-05-28,01:26:03
39.872104,116.433173,0,114,39961.0598148148,2009-05-28,01:26:08
39.872122,116.433139,0,114,39961.0598726852,2009-05-28,01:26:13
39.872177,116.433131,0,116,39961.0599305556,2009-05-28,01:26:18
39.872292,116.433187,0,118,39961.0599884259,2009-05-28,01:26:23
39.872329,116.433203,0,125,39961.0600462963,2009-05-28,01:26:28
39.872359,116.433206,0,126,39961.0601041667,2009-05-28,01:26:33
39.872394,116.433215,0,125,39961.060162037,2009-05-28,01:26:38
39.872463,116.433241,0,127,39961.0602199074,2009-05-28,01:26:43
39.872513,116.433263,0,128,39961.0602777778,2009-05-28,01:26:48
39.872559,116.433288,0,127,39961.0603356481,2009-05-28,01:26:53
39.872631,116.433314,0,128,39961.0603935185,2009-05-28,01:26:58
39.872728,116.433434,0,127,39961.0604513889,2009-05-28,01:27:03
39.8728,116.433738,0,129,39961.0605092593,2009-05-28,01:27:08
39.872822,116.433739,0,138,39961.0605671296,2009-05-28,01:27:13
39.872833,116.433742,0,139,39961.060625,2009-05-28,01:27:18
39.872841,116.433773,0,139,39961.0606828704,2009-05-28,01:27:23
39.872859,116.433861,0,139,39961.0607407407,2009-05-28,01:27:28
39.872865,116.433818,0,144,39961.0607986111,2009-05-28,01:27:33
39.872828,116.4338,0,144,39961.0608564815,2009-05-28,01:27:38
39.872819,116.433788,0,144,39961.0609143519,2009-05-28,01:27:43
39.872794,116.433736,0,146,39961.0609722222,2009-05-28,01:27:48
39.872773,116.433703,0,146,39961.0610300926,2009-05-28,01:27:53
39.872717,116.433602,0,145,39961.061087963,2009-05-28,01:27:58
39.872687,116.433585,0,152,39961.0611458333,2009-05-28,01:28:03
39.872735,116.433563,0,162,39961.0612037037,2009-05-28,01:28:08
39.872735,116.433563,0,162,39961.0612384259,2009-05-28,01:28:11
39.87273,116.433561,0,163,39961.0612615741,2009-05-28,01:28:13
39.872758,116.433579,0,166,39961.0613194444,2009-05-28,01:28:18
39.872815,116.433615,0,170,39961.0613773148,2009-05-28,01:28:23
39.872875,116.433641,0,174,39961.0614351852,2009-05-28,01:28:28
39.872906,116.433678,0,177,39961.0614930556,2009-05-28,01:28:33
39.87295,116.433677,0,179,39961.0615509259,2009-05-28,01:28:38
39.872999,116.433677,0,182,39961.0616087963,2009-05-28,01:28:43
39.873027,116.433583,0,182,39961.0616666667,2009-05-28,01:28:48
39.872975,116.43346,0,178,39961.061724537,2009-05-28,01:28:53
39.872969,116.433419,0,180,39961.0617824074,2009-05-28,01:28:58
39.87295,116.433417,0,182,39961.0618402778,2009-05-28,01:29:03
39.87292,116.43339,0,185,39961.0618981481,2009-05-28,01:29:08
39.872896,116.433351,0,188,39961.0619560185,2009-05-28,01:29:13
39.872882,116.433311,0,191,39961.0620138889,2009-05-28,01:29:18
39.872857,116.433262,0,193,39961.0620717593,2009-05-28,01:29:23
39.87282,116.43315,0,196,39961.0621296296,2009-05-28,01:29:28
39.872786,116.433042,0,198,39961.0621875,2009-05-28,01:29:33
39.872749,116.432923,0,200,39961.0622453704,2009-05-28,01:29:38
39.872713,116.432811,0,202,39961.0623032407,2009-05-28,01:29:43
39.872679,116.432677,0,205,39961.0623611111,2009-05-28,01:29:48
39.872597,116.432488,0,207,39961.0624189815,2009-05-28,01:29:53
39.872525,116.43237,0,210,39961.0624768519,2009-05-28,01:29:58
39.872853,116.432685,0,214,39961.0625347222,2009-05-28,01:30:03
39.873047,116.433315,0,208,39961.0625925926,2009-05-28,01:30:08
39.873024,116.433295,0,203,39961.062650463,2009-05-28,01:30:13
39.873039,116.433317,0,209,39961.0627083333,2009-05-28,01:30:18
39.873063,116.433303,0,217,39961.0627662037,2009-05-28,01:30:23
39.873098,116.433289,0,218,39961.0628240741,2009-05-28,01:30:28
39.873142,116.433285,0,218,39961.0628819444,2009-05-28,01:30:33
39.873168,116.433291,0,221,39961.0629398148,2009-05-28,01:30:38
39.873168,116.433291,0,221,39961.062974537,2009-05-28,01:30:41
39.873176,116.433291,0,222,39961.0629976852,2009-05-28,01:30:43
39.873203,116.433309,0,224,39961.0630555556,2009-05-28,01:30:48
39.873262,116.433314,0,225,39961.0631134259,2009-05-28,01:30:53
39.873336,116.433278,0,228,39961.0631712963,2009-05-28,01:30:58
39.873378,116.433292,0,229,39961.0632291667,2009-05-28,01:31:03
39.873442,116.433302,0,227,39961.063287037,2009-05-28,01:31:08
39.873473,116.433315,0,230,39961.0633449074,2009-05-28,01:31:13
39.873535,116.433307,0,233,39961.0634027778,2009-05-28,01:31:18
39.87356,116.433323,0,233,39961.0634606481,2009-05-28,01:31:23
39.873539,116.433341,0,238,39961.0635185185,2009-05-28,01:31:28
39.873578,116.433404,0,235,39961.0635763889,2009-05-28,01:31:33
39.873616,116.433441,0,237,39961.0636342593,2009-05-28,01:31:38
39.873676,116.433457,0,232,39961.0636921296,2009-05-28,01:31:43
39.8737,116.433469,0,234,39961.06375,2009-05-28,01:31:48
39.873758,116.433434,0,232,39961.0638078704,2009-05-28,01:31:53
39.873811,116.433413,0,228,39961.0638657407,2009-05-28,01:31:58
39.87383,116.4334,0,227,39961.0639236111,2009-05-28,01:32:03
39.873829,116.433394,0,227,39961.0639814815,2009-05-28,01:32:08
39.873829,116.433394,0,227,39961.0640162037,2009-05-28,01:32:11
39.873826,116.433387,0,227,39961.0640393518,2009-05-28,01:32:13
39.873717,116.433386,0,215,39961.0640972222,2009-05-28,01:32:18
39.873681,116.433476,0,209,39961.0641550926,2009-05-28,01:32:23
39.873631,116.433506,0,201,39961.064212963,2009-05-28,01:32:28
39.873557,116.433537,0,191,39961.0642708333,2009-05-28,01:32:33
39.873471,116.433561,0,192,39961.0643287037,2009-05-28,01:32:38
39.873402,116.433549,0,184,39961.0643865741,2009-05-28,01:32:43
39.873336,116.433519,0,177,39961.0644444444,2009-05-28,01:32:48
39.873282,116.433517,0,175,39961.0645023148,2009-05-28,01:32:53
39.873256,116.433492,0,174,39961.0645601852,2009-05-28,01:32:58
39.873214,116.433464,0,172,39961.0646180556,2009-05-28,01:33:03
39.873171,116.43344,0,171,39961.0646759259,2009-05-28,01:33:08
39.873125,116.433447,0,172,39961.0647337963,2009-05-28,01:33:13
39.873089,116.433415,0,170,39961.0647916667,2009-05-28,01:33:18
39.873058,116.433365,0,170,39961.064849537,2009-05-28,01:33:23
39.873044,116.433335,0,170,39961.0649074074,2009-05-28,01:33:28
39.873037,116.43332,0,169,39961.0649652778,2009-05-28,01:33:33
39.873006,116.433313,0,168,39961.0650231481,2009-05-28,01:33:38
39.872957,116.433284,0,168,39961.0650810185,2009-05-28,01:33:43
39.872898,116.433274,0,170,39961.0651388889,2009-05-28,01:33:48
39.872861,116.433275,0,171,39961.0651967593,2009-05-28,01:33:53
39.872834,116.433274,0,169,39961.0652546296,2009-05-28,01:33:58
39.872818,116.433325,0,170,39961.0653125,2009-05-28,01:34:03
39.872797,116.433422,0,174,39961.0653703704,2009-05-28,01:34:08
39.872773,116.433425,0,175,39961.0654282407,2009-05-28,01:34:13
39.872756,116.433452,0,178,39961.0654861111,2009-05-28,01:34:18
39.872753,116.433505,0,179,39961.0655439815,2009-05-28,01:34:23
39.872734,116.433552,0,181,39961.0656018518,2009-05-28,01:34:28
39.872695,116.433493,0,184,39961.0656597222,2009-05-28,01:34:33
39.872654,116.433457,0,186,39961.0657175926,2009-05-28,01:34:38
39.872617,116.433483,0,191,39961.065775463,2009-05-28,01:34:43
39.872581,116.433484,0,192,39961.0658333333,2009-05-28,01:34:48
39.872573,116.433447,0,189,39961.0658912037,2009-05-28,01:34:53
39.87255,116.433389,0,190,39961.0659490741,2009-05-28,01:34:58
39.872541,116.433209,0,180,39961.0660069444,2009-05-28,01:35:03
39.872553,116.43305,0,172,39961.0660648148,2009-05-28,01:35:08
39.872722,116.432852,0,167,39961.0661226852,2009-05-28,01:35:13
39.872711,116.432716,0,157,39961.0661805556,2009-05-28,01:35:18
39.872707,116.432628,0,153,39961.0662384259,2009-05-28,01:35:23
39.872752,116.432612,0,152,39961.0662962963,2009-05-28,01:35:28
39.872803,116.432599,0,148,39961.0663541667,2009-05-28,01:35:33
39.872841,116.432605,0,147,39961.066412037,2009-05-28,01:35:38
39.872885,116.432601,0,144,39961.0664699074,2009-05-28,01:35:43
39.872934,116.432575,0,142,39961.0665277778,2009-05-28,01:35:48
39.873014,116.432582,0,142,39961.0665856482,2009-05-28,01:35:53
39.873062,116.432542,0,142,39961.0666435185,2009-05-28,01:35:58
39.873119,116.432457,0,144,39961.0667013889,2009-05-28,01:36:03
39.873157,116.432446,0,143,39961.0667592593,2009-05-28,01:36:08
39.873173,116.432451,0,142,39961.0668171296,2009-05-28,01:36:13
39.873206,116.432539,0,146,39961.066875,2009-05-28,01:36:18
39.873266,116.432558,0,146,39961.0669328704,2009-05-28,01:36:23
39.873325,116.432543,0,140,39961.0669907407,2009-05-28,01:36:28
39.873348,116.432492,0,135,39961.0670486111,2009-05-28,01:36:33
39.873375,116.432439,0,131,39961.0671064815,2009-05-28,01:36:38
39.873401,116.432397,0,127,39961.0671643519,2009-05-28,01:36:43
39.873415,116.432383,0,126,39961.0672222222,2009-05-28,01:36:48
39.873443,116.432392,0,124,39961.0672800926,2009-05-28,01:36:53
39.873463,116.432387,0,123,39961.067337963,2009-05-28,01:36:58
39.873476,116.432375,0,120,39961.0673958333,2009-05-28,01:37:03
39.874026,116.431934,0,122,39961.0676851852,2009-05-28,01:37:28
39.874252,116.43232,0,11,39961.0677430556,2009-05-28,01:37:33
39.874258,116.4324,0,102,39961.0678009259,2009-05-28,01:37:38
39.874308,116.432579,0,99,39961.0678587963,2009-05-28,01:37:43
39.874355,116.4326,0,100,39961.0679166667,2009-05-28,01:37:48
39.874373,116.43265,0,101,39961.067974537,2009-05-28,01:37:53
39.87439,116.432758,0,113,39961.0705208333,2009-05-28,01:41:33
39.873968,116.43295,0,34,39961.071099537,2009-05-28,01:42:23
39.873831,116.432932,0,107,39961.0711574074,2009-05-28,01:42:28
39.873848,116.43289,0,113,39961.0712152778,2009-05-28,01:42:33
39.873868,116.432635,0,109,39961.0712731481,2009-05-28,01:42:38
39.873713,116.432679,0,114,39961.0713310185,2009-05-28,01:42:43
39.873612,116.432729,0,129,39961.0713888889,2009-05-28,01:42:48
39.87348,116.432745,0,146,39961.0714467593,2009-05-28,01:42:53
39.873432,116.432774,0,149,39961.0715046296,2009-05-28,01:42:58
39.873342,116.432798,0,163,39961.0715625,2009-05-28,01:43:03
39.873287,116.432813,0,163,39961.0716203704,2009-05-28,01:43:08
39.873232,116.43281,0,157,39961.0716782407,2009-05-28,01:43:13
39.873171,116.43278,0,150,39961.0717361111,2009-05-28,01:43:18
39.873096,116.432779,0,149,39961.0717939815,2009-05-28,01:43:23
39.873033,116.432784,0,149,39961.0718518518,2009-05-28,01:43:28
39.872963,116.432811,0,152,39961.0719097222,2009-05-28,01:43:33
39.872885,116.432813,0,153,39961.0719675926,2009-05-28,01:43:38
39.872834,116.432867,0,158,39961.072025463,2009-05-28,01:43:43
39.872797,116.432883,0,159,39961.0720833333,2009-05-28,01:43:48
39.872755,116.432894,0,161,39961.0721412037,2009-05-28,01:43:53
39.872744,116.432896,0,161,39961.0721990741,2009-05-28,01:43:58
39.872733,116.432905,0,163,39961.0722569444,2009-05-28,01:44:03
39.872745,116.43293,0,164,39961.0723148148,2009-05-28,01:44:08
39.872766,116.432962,0,165,39961.0723726852,2009-05-28,01:44:13
39.872784,116.433047,0,166,39961.0724305556,2009-05-28,01:44:18
39.872736,116.433112,0,165,39961.0724884259,2009-05-28,01:44:23
39.872789,116.433165,0,165,39961.0725462963,2009-05-28,01:44:28
39.872796,116.433237,0,163,39961.0726041667,2009-05-28,01:44:33
39.87278,116.433295,0,160,39961.072662037,2009-05-28,01:44:38
39.872813,116.433312,0,160,39961.0727199074,2009-05-28,01:44:43
39.872869,116.433334,0,160,39961.0727777778,2009-05-28,01:44:48
39.872927,116.433358,0,159,39961.0728356481,2009-05-28,01:44:53
39.873009,116.433251,0,151,39961.0728935185,2009-05-28,01:44:58
39.873067,116.433226,0,145,39961.0729513889,2009-05-28,01:45:03
39.873099,116.433209,0,143,39961.0730092593,2009-05-28,01:45:08
39.873143,116.433218,0,141,39961.0730671296,2009-05-28,01:45:13
39.873204,116.433225,0,139,39961.073125,2009-05-28,01:45:18
39.873233,116.43322,0,139,39961.0731828704,2009-05-28,01:45:23
39.873286,116.43327,0,139,39961.0732407407,2009-05-28,01:45:28
39.873359,116.433319,0,138,39961.0732986111,2009-05-28,01:45:33
39.873423,116.433337,0,134,39961.0733564815,2009-05-28,01:45:38
39.873474,116.433328,0,133,39961.0734143518,2009-05-28,01:45:43
39.873532,116.43332,0,130,39961.0734722222,2009-05-28,01:45:48
39.873553,116.433288,0,129,39961.0735300926,2009-05-28,01:45:53
39.873579,116.433249,0,129,39961.073587963,2009-05-28,01:45:58
39.873636,116.433277,0,129,39961.0736458333,2009-05-28,01:46:03
39.873684,116.433293,0,128,39961.0737037037,2009-05-28,01:46:08
39.873738,116.433299,0,129,39961.0737615741,2009-05-28,01:46:13
39.873819,116.433275,0,127,39961.0738194444,2009-05-28,01:46:18
39.873847,116.433245,0,126,39961.0738773148,2009-05-28,01:46:23
39.873952,116.433306,0,127,39961.0739351852,2009-05-28,01:46:28
39.874009,116.43329,0,128,39961.0739930556,2009-05-28,01:46:33
39.874053,116.433296,0,127,39961.0740509259,2009-05-28,01:46:38
39.87411,116.433273,0,127,39961.0741087963,2009-05-28,01:46:43
39.874145,116.433255,0,126,39961.0741666667,2009-05-28,01:46:48
39.87419,116.433254,0,125,39961.074224537,2009-05-28,01:46:53
39.874251,116.433219,0,123,39961.0742824074,2009-05-28,01:46:58
39.874274,116.43316,0,123,39961.0743402778,2009-05-28,01:47:03
39.874318,116.433156,0,122,39961.0743981482,2009-05-28,01:47:08
39.874375,116.433145,0,120,39961.0744560185,2009-05-28,01:47:13
39.87443,116.43312,0,119,39961.0745138889,2009-05-28,01:47:18
39.874473,116.433089,0,118,39961.0745717593,2009-05-28,01:47:23
39.874516,116.433068,0,117,39961.0746296296,2009-05-28,01:47:28
39.874567,116.43305,0,116,39961.0746875,2009-05-28,01:47:33
39.874629,116.433019,0,115,39961.0747453704,2009-05-28,01:47:38
39.874676,116.432984,0,114,39961.0748032407,2009-05-28,01:47:43
39.874717,116.432946,0,117,39961.0748611111,2009-05-28,01:47:48
39.874769,116.432923,0,116,39961.0749189815,2009-05-28,01:47:53
39.874794,116.432938,0,115,39961.0749768519,2009-05-28,01:47:58
39.87484,116.432912,0,114,39961.0750347222,2009-05-28,01:48:03
39.874881,116.432902,0,113,39961.0750925926,2009-05-28,01:48:08
39.874933,116.432954,0,111,39961.075150463,2009-05-28,01:48:13
39.874979,116.432986,0,108,39961.0752083333,2009-05-28,01:48:18
39.875018,116.432973,0,108,39961.0752662037,2009-05-28,01:48:23
39.875051,116.432956,0,106,39961.0753240741,2009-05-28,01:48:28
39.875085,116.432908,0,106,39961.0753819444,2009-05-28,01:48:33
39.875131,116.43286,0,106,39961.0754398148,2009-05-28,01:48:38
39.875178,116.432816,0,105,39961.0754976852,2009-05-28,01:48:43
39.875231,116.432808,0,105,39961.0755555556,2009-05-28,01:48:48
39.875261,116.432828,0,104,39961.0756134259,2009-05-28,01:48:53
39.875273,116.432872,0,100,39961.0756712963,2009-05-28,01:48:58
39.87531,116.432915,0,100,39961.0757291667,2009-05-28,01:49:03
39.875338,116.432978,0,97,39961.075787037,2009-05-28,01:49:08
39.87537,116.43302,0,96,39961.0758449074,2009-05-28,01:49:13
39.87539,116.433058,0,96,39961.0759027778,2009-05-28,01:49:18
39.875402,116.433073,0,95,39961.0759606481,2009-05-28,01:49:23
39.875398,116.433073,0,96,39961.0760185185,2009-05-28,01:49:28
39.875398,116.433073,0,96,39961.0760532407,2009-05-28,01:49:31
39.875393,116.433071,0,95,39961.0760763889,2009-05-28,01:49:33
39.87538,116.433047,0,95,39961.0761342593,2009-05-28,01:49:38
39.875344,116.433068,0,95,39961.0761921296,2009-05-28,01:49:43
39.875315,116.433069,0,95,39961.07625,2009-05-28,01:49:48
39.875353,116.433158,0,96,39961.0763078704,2009-05-28,01:49:53
39.875374,116.433233,0,96,39961.0763657407,2009-05-28,01:49:58
39.87533,116.433282,0,95,39961.0764236111,2009-05-28,01:50:03
39.875294,116.433317,0,92,39961.0764814815,2009-05-28,01:50:08
39.875256,116.433356,0,91,39961.0765393519,2009-05-28,01:50:13
39.875224,116.433379,0,91,39961.0765972222,2009-05-28,01:50:18
39.875192,116.433372,0,92,39961.0766550926,2009-05-28,01:50:23
39.87518,116.433354,0,93,39961.076712963,2009-05-28,01:50:28
39.875166,116.433338,0,93,39961.0767708333,2009-05-28,01:50:33
39.875175,116.433336,0,93,39961.0768287037,2009-05-28,01:50:38
39.875188,116.433334,0,93,39961.0768865741,2009-05-28,01:50:43
39.875194,116.433335,0,93,39961.0769444444,2009-05-28,01:50:48
39.875196,116.433338,0,93,39961.0770023148,2009-05-28,01:50:53
39.875199,116.433336,0,93,39961.0770601852,2009-05-28,01:50:58
39.875199,116.433336,0,93,39961.0770949074,2009-05-28,01:51:01
39.875205,116.433328,0,94,39961.0771180556,2009-05-28,01:51:03
39.875254,116.433373,0,94,39961.0771759259,2009-05-28,01:51:08
39.875254,116.433358,0,95,39961.0772337963,2009-05-28,01:51:13
39.875254,116.433358,0,95,39961.0772685185,2009-05-28,01:51:16
39.875253,116.433355,0,97,39961.0772916667,2009-05-28,01:51:18
39.875234,116.433384,0,98,39961.077349537,2009-05-28,01:51:23
39.875246,116.43341,0,97,39961.0774074074,2009-05-28,01:51:28
39.875277,116.43344,0,95,39961.0774652778,2009-05-28,01:51:33
39.875284,116.433494,0,94,39961.0775231481,2009-05-28,01:51:38
39.87528,116.433553,0,93,39961.0775810185,2009-05-28,01:51:43
39.875286,116.433614,0,91,39961.0776388889,2009-05-28,01:51:48
39.8753,116.433677,0,91,39961.0776967593,2009-05-28,01:51:53
39.875293,116.433731,0,91,39961.0777546296,2009-05-28,01:51:58
39.875299,116.433802,0,91,39961.0778125,2009-05-28,01:52:03
39.875306,116.43385,0,91,39961.0778703704,2009-05-28,01:52:08
39.875303,116.433884,0,91,39961.0779282407,2009-05-28,01:52:13
39.875291,116.433951,0,96,39961.0779861111,2009-05-28,01:52:18
39.875259,116.433989,0,99,39961.0780439815,2009-05-28,01:52:23
39.875269,116.434042,0,100,39961.0781018519,2009-05-28,01:52:28
39.875246,116.434073,0,102,39961.0781597222,2009-05-28,01:52:33
39.87521,116.434181,0,107,39961.0782175926,2009-05-28,01:52:38
39.875201,116.434246,0,108,39961.078275463,2009-05-28,01:52:43
39.875188,116.434331,0,104,39961.0783333333,2009-05-28,01:52:48
39.875186,116.434407,0,102,39961.0783912037,2009-05-28,01:52:53
39.875196,116.434455,0,101,39961.0784490741,2009-05-28,01:52:58
39.875187,116.434518,0,99,39961.0785069444,2009-05-28,01:53:03
39.875196,116.434569,0,98,39961.0785648148,2009-05-28,01:53:08
39.87519,116.434641,0,91,39961.0786226852,2009-05-28,01:53:13
39.87518,116.434705,0,92,39961.0786805556,2009-05-28,01:53:18
39.875186,116.434756,0,91,39961.0787384259,2009-05-28,01:53:23
39.875161,116.434813,0,88,39961.0787962963,2009-05-28,01:53:28
39.875127,116.434866,0,88,39961.0788541667,2009-05-28,01:53:33
39.875107,116.434935,0,86,39961.078912037,2009-05-28,01:53:38
39.875102,116.434987,0,84,39961.0789699074,2009-05-28,01:53:43
39.875083,116.435036,0,81,39961.0790277778,2009-05-28,01:53:48
39.87507,116.435091,0,78,39961.0790856481,2009-05-28,01:53:53
39.875024,116.435128,0,75,39961.0791435185,2009-05-28,01:53:58
39.875009,116.435152,0,74,39961.0792013889,2009-05-28,01:54:03
39.875017,116.435162,0,75,39961.0792592593,2009-05-28,01:54:08
39.875021,116.435158,0,74,39961.0793171296,2009-05-28,01:54:13
39.875025,116.435158,0,74,39961.079375,2009-05-28,01:54:18
39.875025,116.435158,0,74,39961.0794097222,2009-05-28,01:54:21
39.875031,116.435157,0,73,39961.0794328704,2009-05-28,01:54:23
39.875039,116.435177,0,73,39961.0794907407,2009-05-28,01:54:28
39.875031,116.435214,0,74,39961.0795486111,2009-05-28,01:54:33
39.87504,116.43523,0,74,39961.0796064815,2009-05-28,01:54:38
39.875057,116.435248,0,75,39961.0796643518,2009-05-28,01:54:43
39.875071,116.435273,0,75,39961.0797222222,2009-05-28,01:54:48
39.8751,116.435311,0,75,39961.0797800926,2009-05-28,01:54:53
39.874849,116.435315,0,90,39961.082037037,2009-05-28,01:58:08
39.874798,116.435333,0,91,39961.0820949074,2009-05-28,01:58:13
39.874767,116.435371,0,93,39961.0821527778,2009-05-28,01:58:18
39.874747,116.435402,0,94,39961.0822106482,2009-05-28,01:58:23
39.874726,116.435423,0,95,39961.0822685185,2009-05-28,01:58:28
39.874708,116.435461,0,97,39961.0823263889,2009-05-28,01:58:33
39.874695,116.435488,0,97,39961.0823842593,2009-05-28,01:58:38
39.874658,116.435516,0,98,39961.0824421296,2009-05-28,01:58:43
39.874635,116.435548,0,99,39961.0825,2009-05-28,01:58:48
39.874612,116.435594,0,100,39961.0825578704,2009-05-28,01:58:53
39.874599,116.435655,0,100,39961.0826157407,2009-05-28,01:58:58
39.874571,116.435709,0,100,39961.0826736111,2009-05-28,01:59:03
39.874565,116.435765,0,100,39961.0827314815,2009-05-28,01:59:08
39.874569,116.4358,0,99,39961.0827893519,2009-05-28,01:59:13
39.874572,116.435818,0,99,39961.0828472222,2009-05-28,01:59:18
39.874563,116.435855,0,100,39961.0829050926,2009-05-28,01:59:23
39.874576,116.435909,0,99,39961.082962963,2009-05-28,01:59:28
39.874593,116.435938,0,99,39961.0830208333,2009-05-28,01:59:33
39.874618,116.435957,0,98,39961.0830787037,2009-05-28,01:59:38
39.874633,116.435978,0,96,39961.0831365741,2009-05-28,01:59:43
39.874665,116.435983,0,93,39961.0831944444,2009-05-28,01:59:48
39.874692,116.435963,0,89,39961.0832523148,2009-05-28,01:59:53
39.87468,116.435934,0,93,39961.0833101852,2009-05-28,01:59:58
39.874683,116.43593,0,93,39961.0833680556,2009-05-28,02:00:03
39.874683,116.43593,0,93,39961.0834027778,2009-05-28,02:00:06
39.874686,116.435936,0,93,39961.0834259259,2009-05-28,02:00:08
39.874682,116.435921,0,92,39961.0834837963,2009-05-28,02:00:13
39.874679,116.435888,0,91,39961.0835416667,2009-05-28,02:00:18
39.874663,116.435875,0,92,39961.083599537,2009-05-28,02:00:23
39.874651,116.435874,0,90,39961.0836574074,2009-05-28,02:00:28
39.874651,116.435874,0,90,39961.0836921296,2009-05-28,02:00:31
39.874647,116.435867,0,90,39961.0837152778,2009-05-28,02:00:33
39.874636,116.435862,0,90,39961.0837731481,2009-05-28,02:00:38
39.874632,116.435866,0,90,39961.0838310185,2009-05-28,02:00:43
39.874635,116.435866,0,90,39961.0838888889,2009-05-28,02:00:48
39.87464,116.435864,0,90,39961.0839467593,2009-05-28,02:00:53
39.87464,116.435859,0,90,39961.0840046296,2009-05-28,02:00:58
39.874639,116.435853,0,90,39961.0840625,2009-05-28,02:01:03
39.874639,116.435853,0,90,39961.0841203704,2009-05-28,02:01:08
39.874642,116.43585,0,90,39961.0841782407,2009-05-28,02:01:13
39.874642,116.43585,0,90,39961.084212963,2009-05-28,02:01:16
39.874646,116.435852,0,90,39961.0842361111,2009-05-28,02:01:18
39.874655,116.435848,0,91,39961.0842939815,2009-05-28,02:01:23
39.874655,116.435848,0,91,39961.0843287037,2009-05-28,02:01:26
39.874526,116.436131,0,94,39961.0863773148,2009-05-28,02:04:23
39.874465,116.436114,0,96,39961.0864351852,2009-05-28,02:04:28
39.874415,116.436103,0,98,39961.0864930556,2009-05-28,02:04:33
39.874383,116.436118,0,99,39961.0865509259,2009-05-28,02:04:38
39.874343,116.436104,0,100,39961.0866087963,2009-05-28,02:04:43
39.874312,116.436085,0,101,39961.0866666667,2009-05-28,02:04:48
39.874272,116.436065,0,101,39961.086724537,2009-05-28,02:04:53
39.874231,116.436041,0,102,39961.0867824074,2009-05-28,02:04:58
39.874194,116.436012,0,103,39961.0868402778,2009-05-28,02:05:03
39.874147,116.436021,0,103,39961.0868981481,2009-05-28,02:05:08
39.874114,116.436018,0,104,39961.0869560185,2009-05-28,02:05:13
39.874071,116.436013,0,104,39961.0870138889,2009-05-28,02:05:18
39.873999,116.436003,0,105,39961.0870717593,2009-05-28,02:05:23
39.873949,116.436003,0,106,39961.0871296296,2009-05-28,02:05:28
39.873896,116.436003,0,107,39961.0871875,2009-05-28,02:05:33
39.873869,116.435987,0,108,39961.0872453704,2009-05-28,02:05:38
39.873826,116.435997,0,107,39961.0873032407,2009-05-28,02:05:43
39.87378,116.436017,0,109,39961.0873611111,2009-05-28,02:05:48
39.873736,116.436051,0,110,39961.0874189815,2009-05-28,02:05:53
39.873699,116.43607,0,111,39961.0874768518,2009-05-28,02:05:58
39.873666,116.436091,0,111,39961.0875347222,2009-05-28,02:06:03
39.873643,116.436094,0,116,39961.0875925926,2009-05-28,02:06:08
39.873632,116.436126,0,115,39961.087650463,2009-05-28,02:06:13
39.873607,116.436186,0,119,39961.0877083333,2009-05-28,02:06:18
39.873579,116.436247,0,120,39961.0877662037,2009-05-28,02:06:23
39.873561,116.436303,0,123,39961.0878240741,2009-05-28,02:06:28
39.873558,116.436362,0,125,39961.0878819444,2009-05-28,02:06:33
39.873547,116.436424,0,126,39961.0879398148,2009-05-28,02:06:38
39.873544,116.436496,0,126,39961.0879976852,2009-05-28,02:06:43
39.873553,116.436585,0,124,39961.0880555556,2009-05-28,02:06:48
39.873564,116.436652,0,126,39961.0881134259,2009-05-28,02:06:53
39.873575,116.436708,0,125,39961.0881712963,2009-05-28,02:06:58
39.8736,116.436816,0,131,39961.0882291667,2009-05-28,02:07:03
39.873631,116.436814,0,126,39961.088287037,2009-05-28,02:07:08
39.873659,116.436828,0,122,39961.0883449074,2009-05-28,02:07:13
39.873706,116.436839,0,119,39961.0884027778,2009-05-28,02:07:18
39.873748,116.436865,0,114,39961.0884606481,2009-05-28,02:07:23
39.873814,116.436915,0,111,39961.0885185185,2009-05-28,02:07:28
39.873855,116.436933,0,107,39961.0885763889,2009-05-28,02:07:33
39.873878,116.436965,0,103,39961.0886342593,2009-05-28,02:07:38
39.873915,116.437008,0,98,39961.0886921296,2009-05-28,02:07:43
39.873944,116.437033,0,96,39961.08875,2009-05-28,02:07:48
39.873965,116.437046,0,93,39961.0888078704,2009-05-28,02:07:53
39.873967,116.437056,0,94,39961.0888657407,2009-05-28,02:07:58
39.873967,116.437056,0,94,39961.088900463,2009-05-28,02:08:01
39.873962,116.437054,0,94,39961.0889236111,2009-05-28,02:08:03
39.873951,116.437055,0,94,39961.0889814815,2009-05-28,02:08:08
39.873941,116.437051,0,94,39961.0890393518,2009-05-28,02:08:13
39.873915,116.437054,0,94,39961.0890972222,2009-05-28,02:08:18
39.873915,116.437054,0,94,39961.0891319444,2009-05-28,02:08:21
39.873913,116.437051,0,94,39961.0891550926,2009-05-28,02:08:23
39.873925,116.437065,0,94,39961.089212963,2009-05-28,02:08:28
39.873945,116.437098,0,93,39961.0892708333,2009-05-28,02:08:33
39.873981,116.437104,0,94,39961.0893287037,2009-05-28,02:08:38
39.874007,116.437106,0,92,39961.0893865741,2009-05-28,02:08:43
39.874029,116.437109,0,92,39961.0894444444,2009-05-28,02:08:48
39.874046,116.437092,0,91,39961.0895023148,2009-05-28,02:08:53
39.874082,116.437091,0,91,39961.0895601852,2009-05-28,02:08:58
39.87412,116.437109,0,92,39961.0896180556,2009-05-28,02:09:03
39.874149,116.437112,0,90,39961.0896759259,2009-05-28,02:09:08
39.874197,116.43714,0,94,39961.0897337963,2009-05-28,02:09:13
39.874228,116.437173,0,92,39961.0897916667,2009-05-28,02:09:18
39.874424,116.437387,0,96,39961.0921064815,2009-05-28,02:12:38
39.874457,116.437396,0,95,39961.0921643519,2009-05-28,02:12:43
39.874503,116.437389,0,95,39961.0922222222,2009-05-28,02:12:48
39.874542,116.437377,0,93,39961.0922800926,2009-05-28,02:12:53
39.874584,116.437369,0,94,39961.092337963,2009-05-28,02:12:58
39.874626,116.437378,0,92,39961.0923958333,2009-05-28,02:13:03
39.874665,116.437389,0,93,39961.0924537037,2009-05-28,02:13:08
39.874686,116.437383,0,93,39961.0925115741,2009-05-28,02:13:13
39.8747,116.43736,0,97,39961.0925694444,2009-05-28,02:13:18
39.874684,116.437293,0,95,39961.0926273148,2009-05-28,02:13:23
39.874679,116.437242,0,95,39961.0926851852,2009-05-28,02:13:28
39.874694,116.437218,0,94,39961.0927430556,2009-05-28,02:13:33
39.874697,116.437164,0,94,39961.0928009259,2009-05-28,02:13:38
39.874707,116.437102,0,95,39961.0928587963,2009-05-28,02:13:43
39.874703,116.437021,0,94,39961.0929166667,2009-05-28,02:13:48
39.874726,116.436989,0,98,39961.092974537,2009-05-28,02:13:53
39.874751,116.436978,0,100,39961.0930324074,2009-05-28,02:13:58
39.874777,116.436995,0,98,39961.0930902778,2009-05-28,02:14:03
39.874766,116.436969,0,99,39961.0931481481,2009-05-28,02:14:08
39.874766,116.436969,0,99,39961.0931828704,2009-05-28,02:14:11
39.874765,116.43697,0,100,39961.0932060185,2009-05-28,02:14:13
39.874776,116.436985,0,100,39961.0932638889,2009-05-28,02:14:18
39.87478,116.437001,0,100,39961.0933217593,2009-05-28,02:14:23
39.874785,116.437004,0,100,39961.0933796296,2009-05-28,02:14:28
39.874785,116.437004,0,100,39961.0934143519,2009-05-28,02:14:31
39.874787,116.437004,0,100,39961.0934375,2009-05-28,02:14:33
39.874796,116.43702,0,101,39961.0934953704,2009-05-28,02:14:38
39.874844,116.437037,0,99,39961.0935532407,2009-05-28,02:14:43
39.874862,116.437048,0,98,39961.0936111111,2009-05-28,02:14:48
39.874887,116.437061,0,98,39961.0936689815,2009-05-28,02:14:53
39.874926,116.437064,0,97,39961.0937268519,2009-05-28,02:14:58
39.87495,116.437048,0,97,39961.0937847222,2009-05-28,02:15:03
39.874969,116.437027,0,97,39961.0938425926,2009-05-28,02:15:08
39.875004,116.43701,0,97,39961.093900463,2009-05-28,02:15:13
39.875003,116.436998,0,98,39961.0939583333,2009-05-28,02:15:18
39.875007,116.436985,0,98,39961.0940162037,2009-05-28,02:15:23
39.874997,116.436916,0,98,39961.0940740741,2009-05-28,02:15:28
39.875028,116.436877,0,99,39961.0941319444,2009-05-28,02:15:33
39.875037,116.436893,0,98,39961.0941898148,2009-05-28,02:15:38
39.875043,116.43691,0,98,39961.0942476852,2009-05-28,02:15:43
39.875032,116.436914,0,97,39961.0943055556,2009-05-28,02:15:48
39.875012,116.436931,0,97,39961.0943634259,2009-05-28,02:15:53
39.874998,116.436936,0,97,39961.0944212963,2009-05-28,02:15:58
39.87482,116.43715,0,84,39961.1211574074,2009-05-28,02:54:28
39.874775,116.437202,0,84,39961.1212152778,2009-05-28,02:54:33
39.874748,116.437225,0,84,39961.1212731482,2009-05-28,02:54:38
39.874719,116.43724,0,84,39961.1213310185,2009-05-28,02:54:43
39.87471,116.437258,0,85,39961.1213888889,2009-05-28,02:54:48
39.874699,116.437305,0,86,39961.1214467593,2009-05-28,02:54:53
39.874683,116.437336,0,87,39961.1215046296,2009-05-28,02:54:58
39.874684,116.437362,0,85,39961.1215625,2009-05-28,02:55:03
39.874693,116.437373,0,86,39961.1216203704,2009-05-28,02:55:08
39.874694,116.437398,0,85,39961.1216782407,2009-05-28,02:55:13
39.874718,116.437444,0,84,39961.1217361111,2009-05-28,02:55:18
39.874752,116.437463,0,84,39961.1217939815,2009-05-28,02:55:23
39.874797,116.437477,0,81,39961.1218518519,2009-05-28,02:55:28
39.874835,116.437492,0,79,39961.1219097222,2009-05-28,02:55:33
39.874871,116.437502,0,79,39961.1219675926,2009-05-28,02:55:38
39.874885,116.437505,0,81,39961.122025463,2009-05-28,02:55:43
39.874904,116.437504,0,81,39961.1220833333,2009-05-28,02:55:48
39.874952,116.437518,0,82,39961.1221412037,2009-05-28,02:55:53
39.874977,116.437543,0,81,39961.1221990741,2009-05-28,02:55:58
39.87501,116.437562,0,80,39961.1222569444,2009-05-28,02:56:03
39.875034,116.437556,0,83,39961.1223148148,2009-05-28,02:56:08
39.875058,116.437513,0,82,39961.1223726852,2009-05-28,02:56:13
39.875093,116.437489,0,82,39961.1224305556,2009-05-28,02:56:18
39.875129,116.437466,0,80,39961.1224884259,2009-05-28,02:56:23
39.875164,116.437445,0,79,39961.1225462963,2009-05-28,02:56:28
39.875194,116.437435,0,76,39961.1226041667,2009-05-28,02:56:33
39.875242,116.437426,0,74,39961.122662037,2009-05-28,02:56:38
39.875278,116.437428,0,72,39961.1227199074,2009-05-28,02:56:43
39.875307,116.437407,0,73,39961.1227777778,2009-05-28,02:56:48
39.875338,116.437417,0,71,39961.1228356481,2009-05-28,02:56:53
39.875374,116.437421,0,69,39961.1228935185,2009-05-28,02:56:58
39.875402,116.437428,0,67,39961.1229513889,2009-05-28,02:57:03
39.87542,116.437433,0,66,39961.1230092593,2009-05-28,02:57:08
39.875458,116.437442,0,65,39961.1230671296,2009-05-28,02:57:13
39.875476,116.437457,0,63,39961.123125,2009-05-28,02:57:18
39.875494,116.437458,0,63,39961.1231828704,2009-05-28,02:57:23
39.875494,116.437458,0,63,39961.1232175926,2009-05-28,02:57:26
39.875498,116.437455,0,62,39961.1232407407,2009-05-28,02:57:28
39.875512,116.43745,0,62,39961.1232986111,2009-05-28,02:57:33
39.875518,116.437444,0,62,39961.1233564815,2009-05-28,02:57:38
39.875518,116.437444,0,62,39961.1233912037,2009-05-28,02:57:41
39.875517,116.437446,0,63,39961.1234143519,2009-05-28,02:57:43
39.875544,116.437471,0,64,39961.1234722222,2009-05-28,02:57:48
39.875546,116.437478,0,64,39961.1235300926,2009-05-28,02:57:53
39.87555,116.437486,0,64,39961.123587963,2009-05-28,02:57:58
39.875553,116.437491,0,64,39961.1236458333,2009-05-28,02:58:03
39.875553,116.43749,0,64,39961.1237037037,2009-05-28,02:58:08
39.875556,116.437493,0,64,39961.1237615741,2009-05-28,02:58:13
39.875556,116.437493,0,64,39961.1237962963,2009-05-28,02:58:16
39.875559,116.437494,0,64,39961.1238194444,2009-05-28,02:58:18
39.875566,116.437484,0,65,39961.1238773148,2009-05-28,02:58:23
39.87557,116.437478,0,65,39961.1239351852,2009-05-28,02:58:28
39.875573,116.437472,0,65,39961.1239930556,2009-05-28,02:58:33
39.875574,116.437466,0,65,39961.1240509259,2009-05-28,02:58:38
39.875571,116.437461,0,65,39961.1241087963,2009-05-28,02:58:43
39.87557,116.437459,0,65,39961.1241666667,2009-05-28,02:58:48
39.875573,116.437464,0,65,39961.124224537,2009-05-28,02:58:53
39.875573,116.437464,0,66,39961.1242824074,2009-05-28,02:58:58
39.875573,116.437464,0,66,39961.1243402778,2009-05-28,02:59:03
39.875573,116.437464,0,66,39961.1243981481,2009-05-28,02:59:08
39.875573,116.437464,0,66,39961.1244560185,2009-05-28,02:59:13
39.875573,116.437463,0,66,39961.1245138889,2009-05-28,02:59:18
39.875573,116.437464,0,66,39961.1245717593,2009-05-28,02:59:23
39.875573,116.437464,0,66,39961.1246296296,2009-05-28,02:59:28
39.875573,116.437464,0,66,39961.1246875,2009-05-28,02:59:33
39.875573,116.437463,0,66,39961.1247453704,2009-05-28,02:59:38
39.875573,116.437464,0,66,39961.1248032407,2009-05-28,02:59:43
39.875573,116.437464,0,66,39961.1248611111,2009-05-28,02:59:48
39.875574,116.437465,0,66,39961.1249189815,2009-05-28,02:59:53
39.875576,116.437469,0,66,39961.1249768519,2009-05-28,02:59:58
39.875577,116.437468,0,66,39961.1250347222,2009-05-28,03:00:03
39.875578,116.437469,0,66,39961.1250925926,2009-05-28,03:00:08
39.875578,116.437469,0,66,39961.1251273148,2009-05-28,03:00:11
39.87558,116.437471,0,66,39961.125150463,2009-05-28,03:00:13
39.875595,116.437487,0,66,39961.1252083333,2009-05-28,03:00:18
39.875629,116.437529,0,70,39961.1252662037,2009-05-28,03:00:23
39.87564,116.437537,0,70,39961.1253240741,2009-05-28,03:00:28
39.87564,116.437537,0,70,39961.1253587963,2009-05-28,03:00:31
39.875636,116.437538,0,70,39961.1253819444,2009-05-28,03:00:33
39.875664,116.437558,0,73,39961.1254398148,2009-05-28,03:00:38
39.875718,116.4376,0,77,39961.1254976852,2009-05-28,03:00:43
39.87576,116.437629,0,78,39961.1255555556,2009-05-28,03:00:48
39.875795,116.437655,0,79,39961.1256134259,2009-05-28,03:00:53
39.875848,116.437699,0,81,39961.1256712963,2009-05-28,03:00:58
39.875875,116.437724,0,82,39961.1257291667,2009-05-28,03:01:03
39.875887,116.437747,0,80,39961.125787037,2009-05-28,03:01:08
39.875925,116.437773,0,82,39961.1258449074,2009-05-28,03:01:13
39.875941,116.437796,0,79,39961.1259027778,2009-05-28,03:01:18
39.875972,116.437813,0,80,39961.1259606481,2009-05-28,03:01:23
39.876013,116.437832,0,79,39961.1260185185,2009-05-28,03:01:28
39.87603,116.43784,0,79,39961.1260763889,2009-05-28,03:01:33
39.87606,116.437886,0,80,39961.1261342593,2009-05-28,03:01:38
39.876102,116.437914,0,78,39961.1261921296,2009-05-28,03:01:43
39.876151,116.43795,0,80,39961.12625,2009-05-28,03:01:48
39.876193,116.437982,0,82,39961.1263078704,2009-05-28,03:01:53
39.876226,116.43798,0,85,39961.1263657407,2009-05-28,03:01:58
39.87628,116.437988,0,87,39961.1264236111,2009-05-28,03:02:03
39.876317,116.437999,0,88,39961.1264814815,2009-05-28,03:02:08
39.876343,116.438004,0,89,39961.1265393518,2009-05-28,03:02:13
39.876398,116.438027,0,92,39961.1265972222,2009-05-28,03:02:18
39.876445,116.438034,0,92,39961.1266550926,2009-05-28,03:02:23
39.87648,116.438049,0,90,39961.126712963,2009-05-28,03:02:28
39.876519,116.438087,0,87,39961.1267708333,2009-05-28,03:02:33
39.876547,116.438111,0,87,39961.1268287037,2009-05-28,03:02:38
39.876566,116.438075,0,87,39961.1268865741,2009-05-28,03:02:43
39.876598,116.438034,0,87,39961.1269444444,2009-05-28,03:02:48
39.876623,116.437996,0,90,39961.1270023148,2009-05-28,03:02:53
39.876642,116.437971,0,94,39961.1270601852,2009-05-28,03:02:58
39.876646,116.437913,0,96,39961.1271180556,2009-05-28,03:03:03
39.87664,116.437847,0,99,39961.1271759259,2009-05-28,03:03:08
39.876634,116.437785,0,102,39961.1272337963,2009-05-28,03:03:13
39.876627,116.43771,0,104,39961.1272916667,2009-05-28,03:03:18
39.876621,116.437667,0,105,39961.127349537,2009-05-28,03:03:23
39.876601,116.437609,0,107,39961.1274074074,2009-05-28,03:03:28
39.876581,116.437544,0,108,39961.1274652778,2009-05-28,03:03:33
39.876567,116.437491,0,109,39961.1275231481,2009-05-28,03:03:38
39.876542,116.437415,0,111,39961.1275810185,2009-05-28,03:03:43
39.876531,116.437358,0,110,39961.1276388889,2009-05-28,03:03:48
39.876523,116.437277,0,110,39961.1276967593,2009-05-28,03:03:53
39.876517,116.437223,0,109,39961.1277546296,2009-05-28,03:03:58
39.876506,116.437164,0,109,39961.1278125,2009-05-28,03:04:03
39.876485,116.437113,0,109,39961.1278703704,2009-05-28,03:04:08
39.876483,116.437068,0,109,39961.1279282407,2009-05-28,03:04:13
39.876512,116.437071,0,108,39961.1279861111,2009-05-28,03:04:18
39.876523,116.43703,0,108,39961.1280439815,2009-05-28,03:04:23
39.876569,116.436995,0,108,39961.1281018518,2009-05-28,03:04:28
39.876593,116.436996,0,104,39961.1281597222,2009-05-28,03:04:33
39.876591,116.436998,0,102,39961.1282175926,2009-05-28,03:04:38
39.876584,116.436993,0,102,39961.128275463,2009-05-28,03:04:43
39.876581,116.436987,0,102,39961.1283333333,2009-05-28,03:04:48
39.876583,116.436985,0,102,39961.1283912037,2009-05-28,03:04:53
39.876583,116.436985,0,102,39961.1284259259,2009-05-28,03:04:56
39.876583,116.436986,0,102,39961.1284490741,2009-05-28,03:04:58
39.876594,116.437008,0,100,39961.1285069444,2009-05-28,03:05:03
39.8766,116.437024,0,98,39961.1285648148,2009-05-28,03:05:08
39.876602,116.437031,0,98,39961.1286226852,2009-05-28,03:05:13
39.876601,116.437029,0,98,39961.1286805556,2009-05-28,03:05:18
39.8766,116.437026,0,98,39961.1287384259,2009-05-28,03:05:23
39.8766,116.437026,0,98,39961.1287962963,2009-05-28,03:05:28
39.8766,116.437026,0,98,39961.1288541667,2009-05-28,03:05:33
39.876599,116.437026,0,98,39961.128912037,2009-05-28,03:05:38
39.8766,116.437026,0,98,39961.1289699074,2009-05-28,03:05:43
39.8766,116.437026,0,98,39961.1290277778,2009-05-28,03:05:48
39.8766,116.437026,0,98,39961.1290625,2009-05-28,03:05:51
39.876595,116.437029,0,97,39961.1290856482,2009-05-28,03:05:53
39.876566,116.437065,0,92,39961.1291435185,2009-05-28,03:05:58
39.876542,116.4371,0,90,39961.1292013889,2009-05-28,03:06:03
39.876541,116.437157,0,87,39961.1292592593,2009-05-28,03:06:08
39.876541,116.437223,0,82,39961.1293171296,2009-05-28,03:06:13
39.876542,116.437279,0,80,39961.129375,2009-05-28,03:06:18
39.87652,116.437352,0,77,39961.1294328704,2009-05-28,03:06:23
39.876523,116.437408,0,77,39961.1294907407,2009-05-28,03:06:28
39.876551,116.43746,0,77,39961.1295486111,2009-05-28,03:06:33
39.876588,116.43751,0,72,39961.1296064815,2009-05-28,03:06:38
39.876611,116.437547,0,70,39961.1296643519,2009-05-28,03:06:43
39.876633,116.437581,0,69,39961.1297222222,2009-05-28,03:06:48
39.876644,116.437629,0,65,39961.1297800926,2009-05-28,03:06:53
39.876637,116.437678,0,66,39961.129837963,2009-05-28,03:06:58
39.876649,116.437724,0,64,39961.1298958333,2009-05-28,03:07:03
39.876658,116.437774,0,64,39961.1299537037,2009-05-28,03:07:08
39.876664,116.437816,0,63,39961.1300115741,2009-05-28,03:07:13
39.876665,116.437883,0,62,39961.1300694444,2009-05-28,03:07:18
39.876657,116.437929,0,61,39961.1301273148,2009-05-28,03:07:23
39.876647,116.437977,0,59,39961.1301851852,2009-05-28,03:07:28
39.876631,116.437997,0,59,39961.1302430556,2009-05-28,03:07:33
39.876614,116.438025,0,58,39961.1303009259,2009-05-28,03:07:38
39.876613,116.438096,0,58,39961.1303587963,2009-05-28,03:07:43
39.876623,116.438147,0,57,39961.1304166667,2009-05-28,03:07:48
39.876654,116.438204,0,58,39961.130474537,2009-05-28,03:07:53
39.876659,116.438258,0,58,39961.1305324074,2009-05-28,03:07:58
39.876667,116.438314,0,58,39961.1305902778,2009-05-28,03:08:03
39.87669,116.438365,0,59,39961.1306481481,2009-05-28,03:08:08
39.876709,116.438405,0,59,39961.1307060185,2009-05-28,03:08:13
39.876745,116.438458,0,60,39961.1307638889,2009-05-28,03:08:18
39.876789,116.438499,0,61,39961.1308217593,2009-05-28,03:08:23
39.876821,116.438526,0,62,39961.1308796296,2009-05-28,03:08:28
39.876897,116.438557,0,65,39961.1309375,2009-05-28,03:08:33
39.876921,116.438558,0,66,39961.1309953704,2009-05-28,03:08:38
39.876953,116.438571,0,64,39961.1310532407,2009-05-28,03:08:43
39.877004,116.43857,0,64,39961.1311111111,2009-05-28,03:08:48
39.877054,116.438561,0,68,39961.1311689815,2009-05-28,03:08:53
39.877071,116.438535,0,69,39961.1312268519,2009-05-28,03:08:58
39.877104,116.438517,0,71,39961.1312847222,2009-05-28,03:09:03
39.877127,116.438465,0,76,39961.1313425926,2009-05-28,03:09:08
39.877148,116.438412,0,80,39961.131400463,2009-05-28,03:09:13
39.87717,116.438397,0,83,39961.1314583333,2009-05-28,03:09:18
39.877219,116.438382,0,86,39961.1315162037,2009-05-28,03:09:23
39.87725,116.438349,0,90,39961.1315740741,2009-05-28,03:09:28
39.877294,116.438317,0,92,39961.1316319444,2009-05-28,03:09:33
39.877335,116.438301,0,94,39961.1316898148,2009-05-28,03:09:38
39.877379,116.438285,0,97,39961.1317476852,2009-05-28,03:09:43
39.877418,116.438257,0,97,39961.1318055556,2009-05-28,03:09:48
39.877482,116.438236,0,98,39961.1318634259,2009-05-28,03:09:53
39.877524,116.438193,0,100,39961.1319212963,2009-05-28,03:09:58
39.877564,116.438153,0,102,39961.1319791667,2009-05-28,03:10:03
39.877605,116.438157,0,100,39961.132037037,2009-05-28,03:10:08
39.877641,116.43821,0,98,39961.1320949074,2009-05-28,03:10:13
39.877681,116.438249,0,95,39961.1321527778,2009-05-28,03:10:18
39.877707,116.438283,0,92,39961.1322106481,2009-05-28,03:10:23
39.877747,116.438328,0,91,39961.1322685185,2009-05-28,03:10:28
39.877788,116.438376,0,91,39961.1323263889,2009-05-28,03:10:33
39.877822,116.438416,0,91,39961.1323842593,2009-05-28,03:10:38
39.877846,116.438464,0,90,39961.1324421296,2009-05-28,03:10:43
39.877881,116.438513,0,90,39961.1325,2009-05-28,03:10:48
39.877923,116.438556,0,89,39961.1325578704,2009-05-28,03:10:53
39.877943,116.438586,0,88,39961.1326157407,2009-05-28,03:10:58
39.877978,116.438618,0,86,39961.1326736111,2009-05-28,03:11:03
39.878009,116.438626,0,86,39961.1327314815,2009-05-28,03:11:08
39.878048,116.438645,0,85,39961.1327893519,2009-05-28,03:11:13
39.878103,116.438636,0,84,39961.1328472222,2009-05-28,03:11:18
39.878158,116.438626,0,83,39961.1329050926,2009-05-28,03:11:23
39.878192,116.438602,0,83,39961.132962963,2009-05-28,03:11:28
39.878232,116.438572,0,83,39961.1330208333,2009-05-28,03:11:33
39.878274,116.438558,0,82,39961.1330787037,2009-05-28,03:11:38
39.878317,116.43855,0,79,39961.1331365741,2009-05-28,03:11:43
39.878355,116.438555,0,76,39961.1331944444,2009-05-28,03:11:48
39.878375,116.43857,0,74,39961.1332523148,2009-05-28,03:11:53
39.878375,116.43857,0,74,39961.133287037,2009-05-28,03:11:56
39.878378,116.438565,0,74,39961.1333101852,2009-05-28,03:11:58
39.878403,116.438574,0,75,39961.1333680556,2009-05-28,03:12:03
39.878411,116.438582,0,75,39961.1334259259,2009-05-28,03:12:08
39.878411,116.438582,0,75,39961.1334606481,2009-05-28,03:12:11
39.878414,116.438583,0,75,39961.1334837963,2009-05-28,03:12:13
39.878437,116.438558,0,75,39961.1335416667,2009-05-28,03:12:18
39.878479,116.438552,0,76,39961.133599537,2009-05-28,03:12:23
39.878509,116.438559,0,76,39961.1336574074,2009-05-28,03:12:28
39.878542,116.438569,0,76,39961.1337152778,2009-05-28,03:12:33
39.878573,116.438577,0,79,39961.1337731481,2009-05-28,03:12:38
39.878609,116.438587,0,79,39961.1338310185,2009-05-28,03:12:43
39.878648,116.4386,0,78,39961.1338888889,2009-05-28,03:12:48
39.878679,116.438621,0,75,39961.1339467593,2009-05-28,03:12:53
39.878726,116.438639,0,71,39961.1340046296,2009-05-28,03:12:58
39.878777,116.438646,0,73,39961.1340625,2009-05-28,03:13:03
39.878821,116.438642,0,71,39961.1341203704,2009-05-28,03:13:08
39.878852,116.438637,0,72,39961.1341782407,2009-05-28,03:13:13
39.87887,116.438608,0,75,39961.1342361111,2009-05-28,03:13:18
39.878889,116.438573,0,75,39961.1342939815,2009-05-28,03:13:23
39.878903,116.438528,0,76,39961.1343518518,2009-05-28,03:13:28
39.8789,116.438473,0,79,39961.1344097222,2009-05-28,03:13:33
39.878883,116.438422,0,80,39961.1344675926,2009-05-28,03:13:38
39.878865,116.438401,0,79,39961.134525463,2009-05-28,03:13:43
39.87886,116.438371,0,79,39961.1345833333,2009-05-28,03:13:48
39.878862,116.438362,0,80,39961.1346412037,2009-05-28,03:13:53
39.878862,116.438362,0,80,39961.1346759259,2009-05-28,03:13:56
39.878854,116.438361,0,81,39961.1346990741,2009-05-28,03:13:58
39.878829,116.438326,0,81,39961.1347569444,2009-05-28,03:14:03
39.878823,116.438274,0,82,39961.1348148148,2009-05-28,03:14:08
39.878812,116.438232,0,84,39961.1348726852,2009-05-28,03:14:13
39.878824,116.438173,0,86,39961.1349305556,2009-05-28,03:14:18
39.878834,116.438125,0,88,39961.1349884259,2009-05-28,03:14:23
39.87884,116.438115,0,88,39961.1350462963,2009-05-28,03:14:28
39.878844,116.438115,0,88,39961.1351041667,2009-05-28,03:14:33
39.878844,116.438115,0,88,39961.1351388889,2009-05-28,03:14:36
39.878837,116.43811,0,88,39961.135162037,2009-05-28,03:14:38
39.87883,116.438082,0,92,39961.1352199074,2009-05-28,03:14:43
39.87883,116.438082,0,92,39961.1352546296,2009-05-28,03:14:46
39.878824,116.438087,0,93,39961.1352777778,2009-05-28,03:14:48
39.878836,116.438063,0,93,39961.1353356481,2009-05-28,03:14:53
39.878851,116.438028,0,94,39961.1353935185,2009-05-28,03:14:58
39.878861,116.437979,0,95,39961.1354513889,2009-05-28,03:15:03
39.878846,116.437948,0,97,39961.1355092593,2009-05-28,03:15:08
39.878826,116.437933,0,95,39961.1355671296,2009-05-28,03:15:13
39.878808,116.437906,0,96,39961.135625,2009-05-28,03:15:18
39.878764,116.437906,0,97,39961.1356828704,2009-05-28,03:15:23
39.878751,116.437878,0,98,39961.1357407407,2009-05-28,03:15:28
39.878732,116.437851,0,99,39961.1357986111,2009-05-28,03:15:33
39.878714,116.437815,0,101,39961.1358564815,2009-05-28,03:15:38
39.878695,116.437802,0,103,39961.1359143518,2009-05-28,03:15:43
39.87868,116.437779,0,105,39961.1359722222,2009-05-28,03:15:48
39.878642,116.437764,0,107,39961.1360300926,2009-05-28,03:15:53
39.878596,116.437758,0,110,39961.136087963,2009-05-28,03:15:58
39.878593,116.437741,0,112,39961.1361458333,2009-05-28,03:16:03
39.87857,116.437724,0,115,39961.1362037037,2009-05-28,03:16:08
39.878546,116.43769,0,117,39961.1362615741,2009-05-28,03:16:13
39.878545,116.437661,0,118,39961.1363194444,2009-05-28,03:16:18
39.878559,116.437624,0,118,39961.1363773148,2009-05-28,03:16:23
39.878585,116.437583,0,115,39961.1364351852,2009-05-28,03:16:28
39.878612,116.437578,0,115,39961.1364930556,2009-05-28,03:16:33
39.878622,116.437564,0,115,39961.1365509259,2009-05-28,03:16:38
39.878643,116.437535,0,114,39961.1366087963,2009-05-28,03:16:43
39.878672,116.437502,0,114,39961.1366666667,2009-05-28,03:16:48
39.878693,116.437471,0,115,39961.136724537,2009-05-28,03:16:53
39.878715,116.437447,0,114,39961.1367824074,2009-05-28,03:16:58
39.878713,116.437416,0,114,39961.1368402778,2009-05-28,03:17:03
39.878703,116.437372,0,115,39961.1368981482,2009-05-28,03:17:08
39.878701,116.437314,0,115,39961.1369560185,2009-05-28,03:17:13
39.878712,116.437291,0,113,39961.1370138889,2009-05-28,03:17:18
39.878712,116.437291,0,113,39961.1370486111,2009-05-28,03:17:21
39.878713,116.437289,0,113,39961.1370717593,2009-05-28,03:17:23
39.878728,116.437306,0,113,39961.1371296296,2009-05-28,03:17:28
39.878728,116.437306,0,113,39961.1371643519,2009-05-28,03:17:31
39.878735,116.437304,0,114,39961.1371875,2009-05-28,03:17:33
39.878749,116.437303,0,116,39961.1372453704,2009-05-28,03:17:38
39.878749,116.437303,0,116,39961.1372800926,2009-05-28,03:17:41
39.878751,116.437295,0,117,39961.1373032407,2009-05-28,03:17:43
39.878755,116.437277,0,118,39961.1373611111,2009-05-28,03:17:48
39.878755,116.437305,0,118,39961.1374189815,2009-05-28,03:17:53
39.878753,116.43732,0,117,39961.1374768519,2009-05-28,03:17:58
39.878754,116.437334,0,118,39961.1375347222,2009-05-28,03:18:03
39.878749,116.437344,0,118,39961.1375925926,2009-05-28,03:18:08
39.87874,116.437351,0,118,39961.137650463,2009-05-28,03:18:13
39.878713,116.437352,0,118,39961.1377083333,2009-05-28,03:18:18
39.878675,116.437307,0,119,39961.1377662037,2009-05-28,03:18:23
39.878697,116.437311,0,117,39961.1378240741,2009-05-28,03:18:28
39.87873,116.437296,0,117,39961.1378819444,2009-05-28,03:18:33
39.878735,116.437283,0,118,39961.1379398148,2009-05-28,03:18:38
39.878754,116.437262,0,115,39961.1379976852,2009-05-28,03:18:43
39.878763,116.437279,0,114,39961.1380555556,2009-05-28,03:18:48
39.878774,116.437287,0,113,39961.1381134259,2009-05-28,03:18:53
39.878775,116.437293,0,112,39961.1381712963,2009-05-28,03:18:58
39.878781,116.437296,0,112,39961.1382291667,2009-05-28,03:19:03
39.878779,116.437299,0,112,39961.138287037,2009-05-28,03:19:08
39.878779,116.437299,0,112,39961.1383217593,2009-05-28,03:19:11
39.878776,116.4373,0,112,39961.1383449074,2009-05-28,03:19:13
39.878777,116.437291,0,110,39961.1384027778,2009-05-28,03:19:18
39.878807,116.437284,0,106,39961.1384606481,2009-05-28,03:19:23
39.878821,116.437223,0,106,39961.1385185185,2009-05-28,03:19:28
39.878814,116.437185,0,107,39961.1385763889,2009-05-28,03:19:33
39.87883,116.437161,0,108,39961.1386342593,2009-05-28,03:19:38
39.87886,116.43713,0,109,39961.1386921296,2009-05-28,03:19:43
39.878887,116.437099,0,110,39961.13875,2009-05-28,03:19:48
39.878923,116.437044,0,111,39961.1388078704,2009-05-28,03:19:53
39.878944,116.436993,0,111,39961.1388657407,2009-05-28,03:19:58
39.878957,116.436927,0,111,39961.1389236111,2009-05-28,03:20:03
39.878972,116.436865,0,112,39961.1389814815,2009-05-28,03:20:08
39.878991,116.436824,0,113,39961.1390393519,2009-05-28,03:20:13
39.879018,116.436782,0,112,39961.1390972222,2009-05-28,03:20:18
39.879032,116.436717,0,111,39961.1391550926,2009-05-28,03:20:23
39.879043,116.43666,0,109,39961.139212963,2009-05-28,03:20:28
39.879054,116.436643,0,111,39961.1392708333,2009-05-28,03:20:33
39.879056,116.436621,0,115,39961.1393287037,2009-05-28,03:20:38
39.879059,116.436563,0,117,39961.1393865741,2009-05-28,03:20:43
39.879028,116.436543,0,113,39961.1394444444,2009-05-28,03:20:48
39.878974,116.43652,0,116,39961.1395023148,2009-05-28,03:20:53
39.878948,116.436519,0,114,39961.1395601852,2009-05-28,03:20:58
39.87894,116.436534,0,113,39961.1396180556,2009-05-28,03:21:03
39.878948,116.436551,0,107,39961.1396759259,2009-05-28,03:21:08
39.878941,116.43655,0,105,39961.1397337963,2009-05-28,03:21:13
39.878942,116.436558,0,104,39961.1397916667,2009-05-28,03:21:18
39.878946,116.436555,0,104,39961.139849537,2009-05-28,03:21:23
39.878942,116.436554,0,105,39961.1399074074,2009-05-28,03:21:28
39.878943,116.436556,0,105,39961.1399652778,2009-05-28,03:21:33
39.878947,116.436556,0,106,39961.1400231481,2009-05-28,03:21:38
39.87895,116.436553,0,106,39961.1400810185,2009-05-28,03:21:43
39.878951,116.43655,0,106,39961.1401388889,2009-05-28,03:21:48
39.87895,116.43655,0,106,39961.1401967593,2009-05-28,03:21:53
39.878945,116.436547,0,107,39961.1402546296,2009-05-28,03:21:58
39.878945,116.436547,0,107,39961.1402893519,2009-05-28,03:22:01
39.878947,116.436549,0,103,39961.1403125,2009-05-28,03:22:03
39.878956,116.436541,0,104,39961.1403703704,2009-05-28,03:22:08
39.878951,116.436531,0,104,39961.1404282407,2009-05-28,03:22:13
39.878951,116.436531,0,104,39961.140462963,2009-05-28,03:22:16
39.878951,116.436525,0,104,39961.1404861111,2009-05-28,03:22:18
39.878954,116.436553,0,104,39961.1405439815,2009-05-28,03:22:23
39.878958,116.43655,0,104,39961.1406018519,2009-05-28,03:22:28
39.878958,116.43655,0,104,39961.1406365741,2009-05-28,03:22:31
39.878966,116.436543,0,105,39961.1406597222,2009-05-28,03:22:33
39.878974,116.436524,0,105,39961.1407175926,2009-05-28,03:22:38
39.878974,116.436524,0,105,39961.1407523148,2009-05-28,03:22:41
39.878969,116.436519,0,105,39961.140775463,2009-05-28,03:22:43
39.878949,116.436449,0,113,39961.1408333333,2009-05-28,03:22:48
39.878953,116.436476,0,113,39961.1408912037,2009-05-28,03:22:53
39.878926,116.436491,0,114,39961.1409490741,2009-05-28,03:22:58
39.878903,116.436518,0,112,39961.1410069444,2009-05-28,03:23:03
39.878905,116.436526,0,112,39961.1410648148,2009-05-28,03:23:08
39.878905,116.436526,0,112,39961.141099537,2009-05-28,03:23:11
39.878902,116.436524,0,112,39961.1411226852,2009-05-28,03:23:13
39.878892,116.436509,0,114,39961.1411805556,2009-05-28,03:23:18
39.878892,116.436509,0,114,39961.1412152778,2009-05-28,03:23:21
39.878888,116.436501,0,115,39961.1412384259,2009-05-28,03:23:23
39.878892,116.436482,0,115,39961.1412962963,2009-05-28,03:23:28
39.878871,116.436482,0,116,39961.1413541667,2009-05-28,03:23:33
39.878867,116.436451,0,115,39961.141412037,2009-05-28,03:23:38
39.87887,116.436468,0,115,39961.1414699074,2009-05-28,03:23:43
39.87887,116.436468,0,115,39961.1415046296,2009-05-28,03:23:46
39.878866,116.436475,0,115,39961.1415277778,2009-05-28,03:23:48
39.878865,116.43649,0,115,39961.1415856481,2009-05-28,03:23:53
39.87888,116.436534,0,109,39961.1416435185,2009-05-28,03:23:58
39.878904,116.436523,0,107,39961.1417013889,2009-05-28,03:24:03
39.878929,116.436531,0,106,39961.1417592593,2009-05-28,03:24:08
39.878929,116.436531,0,106,39961.1417939815,2009-05-28,03:24:11
39.878926,116.436535,0,100,39961.1418171296,2009-05-28,03:24:13
39.878937,116.436549,0,94,39961.141875,2009-05-28,03:24:18
39.878952,116.436548,0,92,39961.1419328704,2009-05-28,03:24:23
39.878953,116.436551,0,92,39961.1419907407,2009-05-28,03:24:28
39.878958,116.436552,0,93,39961.1420486111,2009-05-28,03:24:33
39.878958,116.436552,0,93,39961.1420833333,2009-05-28,03:24:36
39.878954,116.436552,0,93,39961.1421064815,2009-05-28,03:24:38
39.878931,116.436493,0,96,39961.1421643518,2009-05-28,03:24:43
39.878915,116.436467,0,109,39961.1422222222,2009-05-28,03:24:48
39.878915,116.436467,0,109,39961.1422569444,2009-05-28,03:24:51
39.878912,116.436468,0,110,39961.1422800926,2009-05-28,03:24:53
39.878884,116.43647,0,116,39961.142337963,2009-05-28,03:24:58
39.878886,116.436511,0,115,39961.1423958333,2009-05-28,03:25:03
39.878869,116.436513,0,117,39961.1424537037,2009-05-28,03:25:08
39.878874,116.436476,0,114,39961.1425115741,2009-05-28,03:25:13
39.878845,116.436475,0,113,39961.1425694444,2009-05-28,03:25:18
39.878814,116.436487,0,111,39961.1426273148,2009-05-28,03:25:23
39.878787,116.436468,0,108,39961.1426851852,2009-05-28,03:25:28
39.878759,116.436453,0,108,39961.1427430556,2009-05-28,03:25:33
39.878741,116.436417,0,107,39961.1428009259,2009-05-28,03:25:38
39.87873,116.436404,0,107,39961.1428587963,2009-05-28,03:25:43
39.878725,116.436399,0,107,39961.1429166667,2009-05-28,03:25:48
39.878725,116.436399,0,107,39961.1429513889,2009-05-28,03:25:51
39.878721,116.436394,0,107,39961.142974537,2009-05-28,03:25:53
39.8787,116.436394,0,107,39961.1430324074,2009-05-28,03:25:58
39.878699,116.436378,0,106,39961.1430902778,2009-05-28,03:26:03
39.878683,116.436374,0,106,39961.1431481481,2009-05-28,03:26:08
39.878682,116.436356,0,106,39961.1432060185,2009-05-28,03:26:13
39.878674,116.436325,0,104,39961.1432638889,2009-05-28,03:26:18
39.878656,116.436306,0,102,39961.1433217593,2009-05-28,03:26:23
39.878646,116.436282,0,102,39961.1433796296,2009-05-28,03:26:28
39.878646,116.436282,0,102,39961.1434143518,2009-05-28,03:26:31
39.878648,116.436277,0,102,39961.1434375,2009-05-28,03:26:33
39.878668,116.436278,0,103,39961.1434953704,2009-05-28,03:26:38
39.878709,116.436276,0,102,39961.1435532407,2009-05-28,03:26:43
39.878749,116.436271,0,99,39961.1436111111,2009-05-28,03:26:48
39.878771,116.436256,0,97,39961.1436689815,2009-05-28,03:26:53
39.878796,116.43621,0,95,39961.1437268518,2009-05-28,03:26:58
39.878815,116.436167,0,95,39961.1437847222,2009-05-28,03:27:03
39.878814,116.436145,0,94,39961.1438425926,2009-05-28,03:27:08
39.878832,116.436107,0,97,39961.143900463,2009-05-28,03:27:13
39.878833,116.436067,0,97,39961.1439583333,2009-05-28,03:27:18
39.878848,116.436014,0,100,39961.1440162037,2009-05-28,03:27:23
39.878856,116.435967,0,101,39961.1440740741,2009-05-28,03:27:28
39.878877,116.435929,0,102,39961.1441319444,2009-05-28,03:27:33
39.878901,116.435914,0,104,39961.1441898148,2009-05-28,03:27:38
39.878946,116.435914,0,104,39961.1442476852,2009-05-28,03:27:43
39.878988,116.435937,0,101,39961.1443055556,2009-05-28,03:27:48
39.879045,116.435941,0,101,39961.1443634259,2009-05-28,03:27:53
39.879059,116.435962,0,98,39961.1444212963,2009-05-28,03:27:58
39.879067,116.435968,0,96,39961.1444791667,2009-05-28,03:28:03
39.879067,116.435976,0,96,39961.144537037,2009-05-28,03:28:08
39.879063,116.435971,0,95,39961.1445949074,2009-05-28,03:28:13
39.87906,116.435974,0,95,39961.1446527778,2009-05-28,03:28:18
39.879058,116.435974,0,95,39961.1447106482,2009-05-28,03:28:23
39.879057,116.435979,0,95,39961.1447685185,2009-05-28,03:28:28
39.879057,116.435981,0,95,39961.1448263889,2009-05-28,03:28:33
39.879057,116.435981,0,95,39961.1448842593,2009-05-28,03:28:38
39.879057,116.435981,0,95,39961.1449421296,2009-05-28,03:28:43
39.879057,116.435981,0,95,39961.145,2009-05-28,03:28:48
39.879058,116.435983,0,95,39961.1450578704,2009-05-28,03:28:53
39.879061,116.435984,0,95,39961.1451157407,2009-05-28,03:28:58
39.879061,116.435984,0,95,39961.145150463,2009-05-28,03:29:01
39.879066,116.435987,0,95,39961.1451736111,2009-05-28,03:29:03
39.879075,116.435985,0,95,39961.1452314815,2009-05-28,03:29:08
39.879086,116.435985,0,94,39961.1452893519,2009-05-28,03:29:13
39.879098,116.435981,0,94,39961.1453472222,2009-05-28,03:29:18
39.879114,116.435975,0,93,39961.1454050926,2009-05-28,03:29:23
39.879122,116.435957,0,92,39961.145462963,2009-05-28,03:29:28
39.879133,116.435922,0,91,39961.1455208333,2009-05-28,03:29:33
39.879159,116.435893,0,91,39961.1455787037,2009-05-28,03:29:38
39.879193,116.435866,0,92,39961.1456365741,2009-05-28,03:29:43
39.87923,116.435846,0,93,39961.1456944444,2009-05-28,03:29:48
39.879234,116.435821,0,91,39961.1457523148,2009-05-28,03:29:53
39.879261,116.435809,0,89,39961.1458101852,2009-05-28,03:29:58
39.879293,116.43581,0,88,39961.1458680556,2009-05-28,03:30:03
39.879328,116.435795,0,85,39961.1459259259,2009-05-28,03:30:08
39.879364,116.435799,0,82,39961.1459837963,2009-05-28,03:30:13
39.879407,116.435773,0,80,39961.1460416667,2009-05-28,03:30:18
39.879465,116.435749,0,82,39961.146099537,2009-05-28,03:30:23
39.879517,116.43575,0,82,39961.1461574074,2009-05-28,03:30:28
39.879556,116.435752,0,78,39961.1462152778,2009-05-28,03:30:33
39.879585,116.435738,0,78,39961.1462731481,2009-05-28,03:30:38
39.879637,116.435723,0,76,39961.1463310185,2009-05-28,03:30:43
39.879683,116.435694,0,75,39961.1463888889,2009-05-28,03:30:48
39.879712,116.435667,0,74,39961.1464467593,2009-05-28,03:30:53
39.879715,116.435654,0,73,39961.1465046296,2009-05-28,03:30:58
39.879735,116.435625,0,75,39961.1465625,2009-05-28,03:31:03
39.87976,116.435612,0,77,39961.1466203704,2009-05-28,03:31:08
39.879796,116.435598,0,81,39961.1466782407,2009-05-28,03:31:13
39.879796,116.435598,0,81,39961.146712963,2009-05-28,03:31:16
39.879802,116.4356,0,81,39961.1467361111,2009-05-28,03:31:18
39.879774,116.435582,0,86,39961.1467939815,2009-05-28,03:31:23
39.879759,116.435552,0,85,39961.1468518519,2009-05-28,03:31:28
39.879773,116.435514,0,88,39961.1469097222,2009-05-28,03:31:33
39.879766,116.435463,0,87,39961.1469675926,2009-05-28,03:31:38
39.879755,116.435433,0,87,39961.147025463,2009-05-28,03:31:43
39.879743,116.435372,0,88,39961.1470833333,2009-05-28,03:31:48
39.879759,116.435299,0,90,39961.1471412037,2009-05-28,03:31:53
39.87975,116.43525,0,89,39961.1471990741,2009-05-28,03:31:58
39.879745,116.435202,0,90,39961.1472569444,2009-05-28,03:32:03
39.879757,116.435158,0,91,39961.1473148148,2009-05-28,03:32:08
39.87976,116.435113,0,89,39961.1473726852,2009-05-28,03:32:13
39.879757,116.435081,0,89,39961.1474305556,2009-05-28,03:32:18
39.879754,116.435013,0,88,39961.1474884259,2009-05-28,03:32:23
39.879758,116.434976,0,88,39961.1475462963,2009-05-28,03:32:28
39.879763,116.434947,0,90,39961.1476041667,2009-05-28,03:32:33
39.879774,116.434914,0,93,39961.147662037,2009-05-28,03:32:38
39.87978,116.43489,0,96,39961.1477199074,2009-05-28,03:32:43
39.879783,116.434844,0,98,39961.1477777778,2009-05-28,03:32:48
39.879775,116.434793,0,99,39961.1478356481,2009-05-28,03:32:53
39.879777,116.434732,0,98,39961.1478935185,2009-05-28,03:32:58
39.879775,116.434682,0,96,39961.1479513889,2009-05-28,03:33:03
39.879779,116.434645,0,94,39961.1480092593,2009-05-28,03:33:08
39.879768,116.434603,0,94,39961.1480671296,2009-05-28,03:33:13
39.879754,116.434567,0,95,39961.148125,2009-05-28,03:33:18
39.879722,116.434534,0,98,39961.1481828704,2009-05-28,03:33:23
39.879783,116.434211,0,110,39961.1502662037,2009-05-28,03:36:23
39.879781,116.434177,0,110,39961.1503240741,2009-05-28,03:36:28
39.879806,116.434137,0,111,39961.1503819444,2009-05-28,03:36:33
39.879814,116.434119,0,110,39961.1504398148,2009-05-28,03:36:38
39.879816,116.434121,0,111,39961.1504976852,2009-05-28,03:36:43
39.879824,116.434125,0,111,39961.1505555556,2009-05-28,03:36:48
39.879832,116.43413,0,110,39961.1506134259,2009-05-28,03:36:53
39.879835,116.434136,0,110,39961.1506712963,2009-05-28,03:36:58
39.879834,116.43414,0,110,39961.1507291667,2009-05-28,03:37:03
39.879829,116.434148,0,110,39961.150787037,2009-05-28,03:37:08
39.879829,116.434153,0,110,39961.1508449074,2009-05-28,03:37:13
39.879829,116.434153,0,110,39961.1509027778,2009-05-28,03:37:18
39.879829,116.434153,0,110,39961.1509375,2009-05-28,03:37:21
39.879828,116.434153,0,110,39961.1509606481,2009-05-28,03:37:23
39.879797,116.434188,0,111,39961.1510185185,2009-05-28,03:37:28
39.879801,116.434214,0,109,39961.1510763889,2009-05-28,03:37:33
39.879803,116.434259,0,109,39961.1511342593,2009-05-28,03:37:38
39.879813,116.434308,0,111,39961.1511921296,2009-05-28,03:37:43
39.879813,116.434308,0,111,39961.1512268518,2009-05-28,03:37:46
39.879819,116.434315,0,112,39961.15125,2009-05-28,03:37:48
39.879809,116.434321,0,112,39961.1513078704,2009-05-28,03:37:53
39.879775,116.434332,0,113,39961.1513657407,2009-05-28,03:37:58
39.879753,116.434293,0,114,39961.1514236111,2009-05-28,03:38:03
39.879752,116.434253,0,114,39961.1514814815,2009-05-28,03:38:08
39.879783,116.43419,0,113,39961.1515393518,2009-05-28,03:38:13
39.879791,116.434146,0,114,39961.1515972222,2009-05-28,03:38:18
39.87979,116.43414,0,115,39961.1516550926,2009-05-28,03:38:23
39.87979,116.43414,0,115,39961.1516898148,2009-05-28,03:38:26
39.879788,116.434133,0,115,39961.151712963,2009-05-28,03:38:28
39.87976,116.434108,0,115,39961.1517708333,2009-05-28,03:38:33
39.87974,116.434065,0,114,39961.1518287037,2009-05-28,03:38:38
39.879728,116.434014,0,114,39961.1518865741,2009-05-28,03:38:43
39.879735,116.433971,0,114,39961.1519444444,2009-05-28,03:38:48
39.879739,116.433912,0,114,39961.1520023148,2009-05-28,03:38:53
39.87974,116.433844,0,114,39961.1520601852,2009-05-28,03:38:58
39.879749,116.433787,0,114,39961.1521180556,2009-05-28,03:39:03
39.879749,116.433731,0,113,39961.1521759259,2009-05-28,03:39:08
39.879742,116.433661,0,112,39961.1522337963,2009-05-28,03:39:13
39.879753,116.433599,0,112,39961.1522916667,2009-05-28,03:39:18
39.87976,116.433544,0,110,39961.152349537,2009-05-28,03:39:23
39.879761,116.4335,0,108,39961.1524074074,2009-05-28,03:39:28
39.879752,116.433434,0,108,39961.1524652778,2009-05-28,03:39:33
39.879755,116.43337,0,109,39961.1525231482,2009-05-28,03:39:38
39.879763,116.43332,0,108,39961.1525810185,2009-05-28,03:39:43
39.879756,116.433268,0,107,39961.1526388889,2009-05-28,03:39:48
39.879736,116.433204,0,104,39961.1526967593,2009-05-28,03:39:53
39.879744,116.433141,0,104,39961.1527546296,2009-05-28,03:39:58
39.879738,116.433077,0,107,39961.1528125,2009-05-28,03:40:03
39.879743,116.433017,0,108,39961.1528703704,2009-05-28,03:40:08
39.879739,116.432977,0,110,39961.1529282407,2009-05-28,03:40:13
39.879718,116.432961,0,111,39961.1529861111,2009-05-28,03:40:18
39.879711,116.432919,0,111,39961.1530439815,2009-05-28,03:40:23
39.879717,116.432855,0,112,39961.1531018519,2009-05-28,03:40:28
39.879736,116.432796,0,113,39961.1531597222,2009-05-28,03:40:33
39.879731,116.432762,0,112,39961.1532175926,2009-05-28,03:40:38
39.879719,116.432721,0,115,39961.153275463,2009-05-28,03:40:43
39.879723,116.432647,0,116,39961.1533333333,2009-05-28,03:40:48
39.87971,116.432593,0,116,39961.1533912037,2009-05-28,03:40:53
39.879704,116.432545,0,116,39961.1534490741,2009-05-28,03:40:58
39.879697,116.432507,0,118,39961.1535069444,2009-05-28,03:41:03
39.879689,116.432479,0,120,39961.1535648148,2009-05-28,03:41:08
39.87969,116.432425,0,121,39961.1536226852,2009-05-28,03:41:13
39.879679,116.432358,0,123,39961.1536805556,2009-05-28,03:41:18
39.879683,116.432334,0,126,39961.1537384259,2009-05-28,03:41:23
39.879686,116.432307,0,127,39961.1537962963,2009-05-28,03:41:28
39.879687,116.432266,0,128,39961.1538541667,2009-05-28,03:41:33
39.879682,116.432211,0,129,39961.153912037,2009-05-28,03:41:38
39.879667,116.432162,0,130,39961.1539699074,2009-05-28,03:41:43
39.879643,116.432115,0,131,39961.1540277778,2009-05-28,03:41:48
39.879632,116.432087,0,134,39961.1540856481,2009-05-28,03:41:53
39.879612,116.432037,0,136,39961.1541435185,2009-05-28,03:41:58
39.879572,116.432004,0,137,39961.1542013889,2009-05-28,03:42:03
39.879539,116.431983,0,139,39961.1542592593,2009-05-28,03:42:08
39.8795,116.431959,0,141,39961.1543171296,2009-05-28,03:42:13
39.87947,116.431955,0,141,39961.154375,2009-05-28,03:42:18
39.879395,116.431933,0,142,39961.1544328704,2009-05-28,03:42:23
39.879364,116.431945,0,143,39961.1544907407,2009-05-28,03:42:28
39.87934,116.431923,0,143,39961.1545486111,2009-05-28,03:42:33
39.879308,116.431912,0,144,39961.1546064815,2009-05-28,03:42:38
39.8793,116.431926,0,138,39961.1546643519,2009-05-28,03:42:43
39.879273,116.431951,0,135,39961.1547222222,2009-05-28,03:42:48
39.879239,116.431971,0,131,39961.1547800926,2009-05-28,03:42:53
39.879215,116.431984,0,130,39961.154837963,2009-05-28,03:42:58
39.87924,116.431995,0,128,39961.1548958333,2009-05-28,03:43:03
39.879271,116.43195,0,125,39961.1549537037,2009-05-28,03:43:08
39.879311,116.431922,0,124,39961.1550115741,2009-05-28,03:43:13
39.879355,116.431916,0,124,39961.1550694444,2009-05-28,03:43:18
39.8794,116.431909,0,125,39961.1551273148,2009-05-28,03:43:23
39.87943,116.431889,0,124,39961.1551851852,2009-05-28,03:43:28
39.879453,116.431832,0,124,39961.1552430556,2009-05-28,03:43:33
39.879436,116.431786,0,125,39961.1553009259,2009-05-28,03:43:38
39.879414,116.43174,0,126,39961.1553587963,2009-05-28,03:43:43
39.879398,116.431687,0,127,39961.1554166667,2009-05-28,03:43:48
39.879395,116.431631,0,128,39961.155474537,2009-05-28,03:43:53
39.879359,116.431603,0,129,39961.1555324074,2009-05-28,03:43:58
39.879329,116.431595,0,129,39961.1555902778,2009-05-28,03:44:03
39.879328,116.431594,0,128,39961.1556481481,2009-05-28,03:44:08
39.879328,116.431595,0,129,39961.1557060185,2009-05-28,03:44:13
39.879326,116.431602,0,129,39961.1557638889,2009-05-28,03:44:18
39.879326,116.431602,0,129,39961.1557986111,2009-05-28,03:44:21
39.879323,116.43161,0,129,39961.1558217593,2009-05-28,03:44:23
39.87932,116.431583,0,130,39961.1558796296,2009-05-28,03:44:28
39.879322,116.431531,0,130,39961.1559375,2009-05-28,03:44:33
39.879189,116.431227,0,114,39961.1580208333,2009-05-28,03:47:33
39.879161,116.431244,0,114,39961.1580787037,2009-05-28,03:47:38
39.879115,116.431223,0,112,39961.1581365741,2009-05-28,03:47:43
39.879085,116.431234,0,110,39961.1581944444,2009-05-28,03:47:48
39.879054,116.431235,0,107,39961.1582523148,2009-05-28,03:47:53
39.879027,116.431234,0,105,39961.1583101852,2009-05-28,03:47:58
39.879,116.43124,0,103,39961.1583680556,2009-05-28,03:48:03
39.878965,116.431217,0,103,39961.1584259259,2009-05-28,03:48:08
39.878931,116.431196,0,105,39961.1584837963,2009-05-28,03:48:13
39.878893,116.431181,0,105,39961.1585416667,2009-05-28,03:48:18
39.878875,116.431161,0,104,39961.158599537,2009-05-28,03:48:23
39.878841,116.431197,0,103,39961.1586574074,2009-05-28,03:48:28
39.878831,116.431183,0,106,39961.1587152778,2009-05-28,03:48:33
39.8788,116.431161,0,105,39961.1587731481,2009-05-28,03:48:38
39.878771,116.431126,0,102,39961.1588310185,2009-05-28,03:48:43
39.878761,116.431093,0,101,39961.1588888889,2009-05-28,03:48:48
39.87874,116.431053,0,99,39961.1589467593,2009-05-28,03:48:53
39.878744,116.430996,0,101,39961.1590046296,2009-05-28,03:48:58
39.878741,116.430947,0,100,39961.1590625,2009-05-28,03:49:03
39.878722,116.430944,0,99,39961.1591203704,2009-05-28,03:49:08
39.878714,116.43091,0,98,39961.1591782407,2009-05-28,03:49:13
39.878728,116.430866,0,99,39961.1592361111,2009-05-28,03:49:18
39.878756,116.430837,0,99,39961.1592939815,2009-05-28,03:49:23
39.878814,116.430816,0,101,39961.1593518518,2009-05-28,03:49:28
39.878849,116.430767,0,101,39961.1594097222,2009-05-28,03:49:33
39.878889,116.430746,0,104,39961.1594675926,2009-05-28,03:49:38
39.878934,116.430695,0,107,39961.159525463,2009-05-28,03:49:43
39.87896,116.430651,0,111,39961.1595833333,2009-05-28,03:49:48
39.87899,116.430616,0,113,39961.1596412037,2009-05-28,03:49:53
39.879022,116.430584,0,114,39961.1596990741,2009-05-28,03:49:58
39.879058,116.430562,0,118,39961.1597569444,2009-05-28,03:50:03
39.879089,116.430524,0,118,39961.1598148148,2009-05-28,03:50:08
39.879123,116.430487,0,119,39961.1598726852,2009-05-28,03:50:13
39.879159,116.430451,0,118,39961.1599305556,2009-05-28,03:50:18
39.879175,116.430425,0,116,39961.1599884259,2009-05-28,03:50:23
39.879219,116.430378,0,113,39961.1600462963,2009-05-28,03:50:28
39.879256,116.430348,0,111,39961.1601041667,2009-05-28,03:50:33
39.879296,116.430313,0,111,39961.160162037,2009-05-28,03:50:38
39.879337,116.430292,0,110,39961.1602199074,2009-05-28,03:50:43
39.879377,116.430284,0,107,39961.1602777778,2009-05-28,03:50:48
39.8794,116.430268,0,106,39961.1603356482,2009-05-28,03:50:53
39.879435,116.430272,0,110,39961.1603935185,2009-05-28,03:50:58
39.879472,116.430255,0,111,39961.1604513889,2009-05-28,03:51:03
39.879499,116.43023,0,115,39961.1605092593,2009-05-28,03:51:08
39.879491,116.43019,0,117,39961.1605671296,2009-05-28,03:51:13
39.879515,116.430137,0,117,39961.160625,2009-05-28,03:51:18
39.87955,116.430077,0,119,39961.1606828704,2009-05-28,03:51:23
39.879545,116.430034,0,118,39961.1607407407,2009-05-28,03:51:28
39.879533,116.42998,0,119,39961.1607986111,2009-05-28,03:51:33
39.879522,116.429909,0,122,39961.1608564815,2009-05-28,03:51:38
39.879526,116.429862,0,121,39961.1609143519,2009-05-28,03:51:43
39.879522,116.429811,0,121,39961.1609722222,2009-05-28,03:51:48
39.879514,116.429755,0,120,39961.1610300926,2009-05-28,03:51:53
39.879514,116.429707,0,121,39961.161087963,2009-05-28,03:51:58
39.879503,116.42966,0,119,39961.1611458333,2009-05-28,03:52:03
39.879495,116.429604,0,119,39961.1612037037,2009-05-28,03:52:08
39.879502,116.42954,0,117,39961.1612615741,2009-05-28,03:52:13
39.879512,116.429482,0,115,39961.1613194444,2009-05-28,03:52:18
39.879515,116.429451,0,113,39961.1613773148,2009-05-28,03:52:23
39.879515,116.429406,0,112,39961.1614351852,2009-05-28,03:52:28
39.87952,116.429401,0,111,39961.1614930556,2009-05-28,03:52:33
39.87952,116.429401,0,111,39961.1615277778,2009-05-28,03:52:36
39.879515,116.429393,0,110,39961.1615509259,2009-05-28,03:52:38
39.879546,116.429373,0,109,39961.1616087963,2009-05-28,03:52:43
39.879564,116.42933,0,104,39961.1616666667,2009-05-28,03:52:48
39.879557,116.429359,0,95,39961.161724537,2009-05-28,03:52:53
39.87956,116.42936,0,93,39961.1617824074,2009-05-28,03:52:58
39.879567,116.429352,0,93,39961.1618402778,2009-05-28,03:53:03
39.879562,116.429353,0,93,39961.1618981481,2009-05-28,03:53:08
39.879565,116.429361,0,93,39961.1619560185,2009-05-28,03:53:13
39.879565,116.429361,0,93,39961.1619907407,2009-05-28,03:53:16
39.879563,116.429368,0,93,39961.1620138889,2009-05-28,03:53:18
39.879579,116.429365,0,93,39961.1620717593,2009-05-28,03:53:23
39.879568,116.429358,0,93,39961.1621296296,2009-05-28,03:53:28
39.879539,116.429371,0,94,39961.1621875,2009-05-28,03:53:33
39.879525,116.429388,0,94,39961.1622453704,2009-05-28,03:53:38
39.879512,116.429391,0,95,39961.1623032407,2009-05-28,03:53:43
39.879492,116.42938,0,96,39961.1623611111,2009-05-28,03:53:48
39.879479,116.429354,0,96,39961.1624189815,2009-05-28,03:53:53
39.879484,116.429309,0,95,39961.1624768519,2009-05-28,03:53:58
39.879466,116.429263,0,97,39961.1625347222,2009-05-28,03:54:03
39.879443,116.429244,0,99,39961.1625925926,2009-05-28,03:54:08
39.879416,116.429231,0,100,39961.162650463,2009-05-28,03:54:13
39.879382,116.429241,0,101,39961.1627083333,2009-05-28,03:54:18
39.879347,116.429264,0,107,39961.1627662037,2009-05-28,03:54:23
39.87932,116.429273,0,107,39961.1628240741,2009-05-28,03:54:28
39.879306,116.4293,0,107,39961.1628819444,2009-05-28,03:54:33
39.879312,116.429299,0,107,39961.1629398148,2009-05-28,03:54:38
39.879314,116.429299,0,107,39961.1629976852,2009-05-28,03:54:43
39.879315,116.429299,0,107,39961.1630555556,2009-05-28,03:54:48
39.87932,116.429302,0,107,39961.1631134259,2009-05-28,03:54:53
39.87932,116.429302,0,107,39961.1631481481,2009-05-28,03:54:56
39.879317,116.4293,0,107,39961.1631712963,2009-05-28,03:54:58
39.879326,116.429276,0,106,39961.1632291667,2009-05-28,03:55:03
39.879375,116.429205,0,106,39961.163287037,2009-05-28,03:55:08
39.879384,116.429147,0,107,39961.1633449074,2009-05-28,03:55:13
39.879397,116.429086,0,108,39961.1634027778,2009-05-28,03:55:18
39.879422,116.429053,0,109,39961.1634606481,2009-05-28,03:55:23
39.879454,116.429019,0,111,39961.1635185185,2009-05-28,03:55:28
39.879463,116.428978,0,114,39961.1635763889,2009-05-28,03:55:33
39.87947,116.428933,0,115,39961.1636342593,2009-05-28,03:55:38
39.879456,116.42888,0,113,39961.1636921296,2009-05-28,03:55:43
39.879432,116.428837,0,116,39961.16375,2009-05-28,03:55:48
39.879415,116.428781,0,118,39961.1638078704,2009-05-28,03:55:53
39.879408,116.428742,0,121,39961.1638657407,2009-05-28,03:55:58
39.879417,116.428716,0,124,39961.1639236111,2009-05-28,03:56:03
39.879419,116.428719,0,124,39961.1639814815,2009-05-28,03:56:08
39.879419,116.428719,0,124,39961.1640162037,2009-05-28,03:56:11
39.879422,116.428718,0,125,39961.1640393519,2009-05-28,03:56:13
39.879443,116.428734,0,127,39961.1640972222,2009-05-28,03:56:18
39.879441,116.428743,0,128,39961.1641550926,2009-05-28,03:56:23
39.879447,116.428742,0,128,39961.164212963,2009-05-28,03:56:28
39.879448,116.428741,0,128,39961.1642708333,2009-05-28,03:56:33
39.879447,116.428741,0,128,39961.1643287037,2009-05-28,03:56:38
39.879447,116.428742,0,128,39961.1643865741,2009-05-28,03:56:43
39.879446,116.428742,0,128,39961.1644444444,2009-05-28,03:56:48
39.879446,116.428742,0,128,39961.1645023148,2009-05-28,03:56:53
39.879445,116.428742,0,128,39961.1645601852,2009-05-28,03:56:58
39.879445,116.428743,0,128,39961.1646180556,2009-05-28,03:57:03
39.879445,116.428743,0,128,39961.1646759259,2009-05-28,03:57:08
39.879444,116.428744,0,128,39961.1647337963,2009-05-28,03:57:13
39.879444,116.428744,0,128,39961.1647916667,2009-05-28,03:57:18
39.879444,116.428744,0,128,39961.1648263889,2009-05-28,03:57:21
39.879444,116.428743,0,128,39961.164849537,2009-05-28,03:57:23
39.879466,116.428722,0,127,39961.1649074074,2009-05-28,03:57:28
39.879495,116.42866,0,124,39961.1649652778,2009-05-28,03:57:33
39.879467,116.428622,0,127,39961.1650231481,2009-05-28,03:57:38
39.879449,116.428586,0,126,39961.1650810185,2009-05-28,03:57:43
39.87944,116.428545,0,125,39961.1651388889,2009-05-28,03:57:48
39.879424,116.428505,0,127,39961.1651967593,2009-05-28,03:57:53
39.879382,116.428478,0,125,39961.1652546296,2009-05-28,03:57:58
39.879341,116.428442,0,122,39961.1653125,2009-05-28,03:58:03
39.879292,116.428425,0,118,39961.1653703704,2009-05-28,03:58:08
39.879238,116.42841,0,115,39961.1654282407,2009-05-28,03:58:13
39.879172,116.428385,0,115,39961.1654861111,2009-05-28,03:58:18
39.879116,116.42838,0,117,39961.1655439815,2009-05-28,03:58:23
39.879116,116.42838,0,117,39961.1655787037,2009-05-28,03:58:26
39.879111,116.428385,0,113,39961.1656018518,2009-05-28,03:58:28
39.879129,116.428396,0,107,39961.1656597222,2009-05-28,03:58:33
39.879102,116.428332,0,105,39961.1657175926,2009-05-28,03:58:38
39.879076,116.428285,0,105,39961.165775463,2009-05-28,03:58:43
39.879037,116.428277,0,102,39961.1658333333,2009-05-28,03:58:48
39.878991,116.428264,0,103,39961.1658912037,2009-05-28,03:58:53
39.878956,116.42824,0,100,39961.1659490741,2009-05-28,03:58:58
39.878906,116.428228,0,100,39961.1660069444,2009-05-28,03:59:03
39.878857,116.428201,0,96,39961.1660648148,2009-05-28,03:59:08
39.878834,116.42814,0,95,39961.1661226852,2009-05-28,03:59:13
39.87884,116.428096,0,95,39961.1661805556,2009-05-28,03:59:18
39.87883,116.428033,0,95,39961.1662384259,2009-05-28,03:59:23
39.878819,116.427984,0,94,39961.1662962963,2009-05-28,03:59:28
39.878814,116.427934,0,91,39961.1663541667,2009-05-28,03:59:33
39.878779,116.427896,0,91,39961.166412037,2009-05-28,03:59:38
39.878908,116.428201,0,116,39961.1693634259,2009-05-28,04:03:53
39.878931,116.428201,0,117,39961.1694212963,2009-05-28,04:03:58
39.878967,116.428183,0,119,39961.1694791667,2009-05-28,04:04:03
39.878979,116.428178,0,119,39961.169537037,2009-05-28,04:04:08
39.878979,116.428178,0,119,39961.1695717593,2009-05-28,04:04:11
39.878976,116.428177,0,119,39961.1695949074,2009-05-28,04:04:13
39.878968,116.428196,0,119,39961.1696527778,2009-05-28,04:04:18
39.878977,116.428233,0,120,39961.1697106481,2009-05-28,04:04:23
39.87899,116.428276,0,124,39961.1697685185,2009-05-28,04:04:28
39.878966,116.428335,0,128,39961.1698263889,2009-05-28,04:04:33
39.878923,116.428376,0,134,39961.1698842593,2009-05-28,04:04:38
39.878912,116.428447,0,138,39961.1699421296,2009-05-28,04:04:43
39.878892,116.428521,0,136,39961.17,2009-05-28,04:04:48
39.878847,116.428576,0,136,39961.1700578704,2009-05-28,04:04:53
39.878807,116.428619,0,136,39961.1701157407,2009-05-28,04:04:58
39.878809,116.42865,0,137,39961.1701736111,2009-05-28,04:05:03
39.878808,116.428661,0,138,39961.1702314815,2009-05-28,04:05:08
39.878804,116.428693,0,137,39961.1702893519,2009-05-28,04:05:13
39.878805,116.428704,0,137,39961.1703472222,2009-05-28,04:05:18
39.878793,116.428729,0,137,39961.1704050926,2009-05-28,04:05:23
39.878791,116.428741,0,137,39961.170462963,2009-05-28,04:05:28
39.878784,116.428748,0,137,39961.1705208333,2009-05-28,04:05:33
39.878784,116.428748,0,137,39961.1705555556,2009-05-28,04:05:36
39.878777,116.428747,0,137,39961.1705787037,2009-05-28,04:05:38
39.878775,116.428756,0,137,39961.1706365741,2009-05-28,04:05:43
39.878775,116.428756,0,137,39961.1706712963,2009-05-28,04:05:46
39.87878,116.428757,0,136,39961.1706944444,2009-05-28,04:05:48
39.878796,116.428733,0,131,39961.1707523148,2009-05-28,04:05:53
39.878796,116.428733,0,131,39961.170787037,2009-05-28,04:05:56
39.878789,116.428739,0,121,39961.1708101852,2009-05-28,04:05:58
39.878765,116.428773,0,118,39961.1708680556,2009-05-28,04:06:03
39.878746,116.428781,0,115,39961.1709259259,2009-05-28,04:06:08
39.878738,116.428773,0,114,39961.1709837963,2009-05-28,04:06:13
39.878735,116.428766,0,114,39961.1710416667,2009-05-28,04:06:18
39.878732,116.428766,0,113,39961.171099537,2009-05-28,04:06:23
39.878727,116.428766,0,113,39961.1711574074,2009-05-28,04:06:28
39.878735,116.428761,0,113,39961.1712152778,2009-05-28,04:06:33
39.878735,116.428761,0,113,39961.17125,2009-05-28,04:06:36
39.878742,116.428758,0,114,39961.1712731481,2009-05-28,04:06:38
39.87871,116.428801,0,114,39961.1713310185,2009-05-28,04:06:43
39.878516,116.428934,0,113,39961.1713888889,2009-05-28,04:06:48
39.878179,116.429198,0,112,39961.1714467593,2009-05-28,04:06:53
39.877808,116.429587,0,111,39961.1715046296,2009-05-28,04:06:58
39.8774,116.430043,0,110,39961.1715625,2009-05-28,04:07:03
39.876961,116.430537,0,109,39961.1716203704,2009-05-28,04:07:08
39.876522,116.431061,0,110,39961.1716782407,2009-05-28,04:07:13
39.876136,116.431526,0,110,39961.1717361111,2009-05-28,04:07:18
39.875877,116.431815,0,111,39961.1717939815,2009-05-28,04:07:23
39.875601,116.432136,0,112,39961.1718518519,2009-05-28,04:07:28
39.875235,116.432573,0,113,39961.1719097222,2009-05-28,04:07:33
39.874808,116.432998,0,115,39961.1719675926,2009-05-28,04:07:38
39.8743,116.433339,0,116,39961.172025463,2009-05-28,04:07:43
39.873711,116.433507,0,119,39961.1720833333,2009-05-28,04:07:48
39.873322,116.433528,0,118,39961.1721412037,2009-05-28,04:07:53
39.873187,116.433545,0,120,39961.1721990741,2009-05-28,04:07:58
39.873274,116.433388,0,127,39961.1722569444,2009-05-28,04:08:03
39.873249,116.433341,0,132,39961.1723148148,2009-05-28,04:08:08
39.87325,116.433279,0,132,39961.1723726852,2009-05-28,04:08:13
39.873224,116.433205,0,129,39961.1724305556,2009-05-28,04:08:18
39.873171,116.433214,0,129,39961.1724884259,2009-05-28,04:08:23
39.873116,116.433205,0,129,39961.1725462963,2009-05-28,04:08:28
39.873091,116.433199,0,130,39961.1726041667,2009-05-28,04:08:33
39.87305,116.433174,0,131,39961.172662037,2009-05-28,04:08:38
39.873023,116.433181,0,130,39961.1727199074,2009-05-28,04:08:43
39.872956,116.433133,0,131,39961.1727777778,2009-05-28,04:08:48
39.872915,116.433135,0,127,39961.1728356481,2009-05-28,04:08:53
39.87284,116.433127,0,125,39961.1728935185,2009-05-28,04:08:58
39.872812,116.433096,0,122,39961.1729513889,2009-05-28,04:09:03
39.872809,116.433063,0,119,39961.1730092593,2009-05-28,04:09:08
39.872831,116.432867,0,114,39961.1730671296,2009-05-28,04:09:13
39.872834,116.4328,0,111,39961.173125,2009-05-28,04:09:18
39.872792,116.432702,0,109,39961.1731828704,2009-05-28,04:09:23
39.872771,116.432614,0,110,39961.1732407407,2009-05-28,04:09:28
39.872775,116.432548,0,111,39961.1732986111,2009-05-28,04:09:33
39.872814,116.43252,0,113,39961.1733564815,2009-05-28,04:09:38
39.872877,116.432582,0,113,39961.1734143518,2009-05-28,04:09:43
39.872928,116.432568,0,116,39961.1734722222,2009-05-28,04:09:48
39.87298,116.432596,0,115,39961.1735300926,2009-05-28,04:09:53
39.873014,116.432616,0,117,39961.173587963,2009-05-28,04:09:58
39.873072,116.432622,0,116,39961.1736458333,2009-05-28,04:10:03
39.873128,116.432608,0,115,39961.1737037037,2009-05-28,04:10:08
39.873176,116.432627,0,119,39961.1737615741,2009-05-28,04:10:13
39.873205,116.432673,0,121,39961.1738194444,2009-05-28,04:10:18
39.873269,116.432611,0,112,39961.1738773148,2009-05-28,04:10:23
39.87332,116.432551,0,110,39961.1739351852,2009-05-28,04:10:28
39.873351,116.432502,0,106,39961.1739930556,2009-05-28,04:10:33
39.873378,116.432454,0,102,39961.1740509259,2009-05-28,04:10:38
39.873378,116.432385,0,96,39961.1741087963,2009-05-28,04:10:43
39.873372,116.432342,0,94,39961.1741666667,2009-05-28,04:10:48
39.873366,116.432311,0,90,39961.174224537,2009-05-28,04:10:53
39.873347,116.432287,0,86,39961.1742824074,2009-05-28,04:10:58
39.873452,116.434251,0,314,39961.1785648148,2009-05-28,04:17:08
39.873744,116.433872,0,129,39961.1786226852,2009-05-28,04:17:13
39.873842,116.433713,0,106,39961.1786805556,2009-05-28,04:17:18
39.873532,116.432624,0,152,39961.2013078704,2009-05-28,04:49:53
39.873748,116.432572,0,133,39961.2039699074,2009-05-28,04:53:43
39.872655,116.432592,0,189,39961.2045486111,2009-05-28,04:54:33
39.873076,116.432531,0,198,39961.2046064815,2009-05-28,04:54:38
39.873256,116.432583,0,193,39961.2046643518,2009-05-28,04:54:43
39.873286,116.432592,0,166,39961.2047222222,2009-05-28,04:54:48
39.873311,116.432641,0,204,39961.2047800926,2009-05-28,04:54:53
39.873299,116.432711,0,208,39961.204837963,2009-05-28,04:54:58
39.873292,116.432729,0,211,39961.2048958333,2009-05-28,04:55:03
39.873264,116.432743,0,218,39961.2049537037,2009-05-28,04:55:08
39.873198,116.432767,0,219,39961.2050115741,2009-05-28,04:55:13
39.873163,116.432765,0,225,39961.2050694444,2009-05-28,04:55:18
39.873111,116.432758,0,229,39961.2051273148,2009-05-28,04:55:23
39.873065,116.432741,0,232,39961.2051851852,2009-05-28,04:55:28
39.873017,116.432727,0,233,39961.2052430556,2009-05-28,04:55:33
39.87292,116.432715,0,237,39961.2053009259,2009-05-28,04:55:38
39.872842,116.432682,0,241,39961.2053587963,2009-05-28,04:55:43
39.872794,116.432638,0,243,39961.2054166667,2009-05-28,04:55:48
39.872726,116.432655,0,247,39961.205474537,2009-05-28,04:55:53
39.872722,116.4326,0,249,39961.2055324074,2009-05-28,04:55:58
39.872733,116.432517,0,250,39961.2055902778,2009-05-28,04:56:03
39.872756,116.432538,0,252,39961.2056481481,2009-05-28,04:56:08
39.872607,116.432689,0,251,39961.2057060185,2009-05-28,04:56:13
39.872485,116.432997,0,246,39961.2057638889,2009-05-28,04:56:18
39.872512,116.43328,0,246,39961.2058217593,2009-05-28,04:56:23
39.872504,116.433384,0,243,39961.2058796296,2009-05-28,04:56:28
39.872451,116.433369,0,239,39961.2059375,2009-05-28,04:56:33
39.872437,116.433378,0,240,39961.2059953704,2009-05-28,04:56:38
39.872423,116.433382,0,240,39961.2060532407,2009-05-28,04:56:43
39.872393,116.433378,0,243,39961.2061111111,2009-05-28,04:56:48
39.872348,116.433372,0,242,39961.2061689815,2009-05-28,04:56:53
39.872318,116.433392,0,242,39961.2062268518,2009-05-28,04:56:58
39.872302,116.433375,0,240,39961.2062847222,2009-05-28,04:57:03
39.872258,116.433348,0,240,39961.2063425926,2009-05-28,04:57:08
39.872211,116.433314,0,240,39961.206400463,2009-05-28,04:57:13
39.87212,116.433296,0,237,39961.2064583333,2009-05-28,04:57:18
39.872018,116.433277,0,234,39961.2065162037,2009-05-28,04:57:23
39.871924,116.433242,0,235,39961.2065740741,2009-05-28,04:57:28
39.871841,116.433243,0,233,39961.2066319444,2009-05-28,04:57:33
39.871795,116.433191,0,226,39961.2066898148,2009-05-28,04:57:38
39.871691,116.433157,0,222,39961.2067476852,2009-05-28,04:57:43
39.871608,116.433154,0,220,39961.2068055556,2009-05-28,04:57:48
39.871486,116.432996,0,211,39961.2068634259,2009-05-28,04:57:53
39.87141,116.432974,0,208,39961.2069212963,2009-05-28,04:57:58
39.871361,116.432977,0,207,39961.2069791667,2009-05-28,04:58:03
39.871381,116.433033,0,203,39961.207037037,2009-05-28,04:58:08
39.871316,116.433037,0,203,39961.2070949074,2009-05-28,04:58:13
39.871244,116.433031,0,204,39961.2071527778,2009-05-28,04:58:18
39.871163,116.433067,0,205,39961.2072106482,2009-05-28,04:58:23
39.871142,116.433129,0,214,39961.2072685185,2009-05-28,04:58:28
39.871126,116.433168,0,224,39961.2073263889,2009-05-28,04:58:33
39.871082,116.433171,0,231,39961.2073842593,2009-05-28,04:58:38
39.871054,116.433181,0,240,39961.2074421296,2009-05-28,04:58:43
39.87106,116.433219,0,238,39961.2075,2009-05-28,04:58:48
39.871043,116.433287,0,231,39961.2075578704,2009-05-28,04:58:53
39.870981,116.433297,0,233,39961.2076157407,2009-05-28,04:58:58
39.870943,116.43336,0,239,39961.2076736111,2009-05-28,04:59:03
39.870846,116.433386,0,249,39961.2077314815,2009-05-28,04:59:08
39.870812,116.433443,0,245,39961.2077893519,2009-05-28,04:59:13
39.870837,116.433532,0,228,39961.2078472222,2009-05-28,04:59:18
39.870844,116.433622,0,228,39961.2079050926,2009-05-28,04:59:23
39.870836,116.433695,0,226,39961.207962963,2009-05-28,04:59:28
39.87083,116.433803,0,223,39961.2080208333,2009-05-28,04:59:33
39.870833,116.433871,0,229,39961.2080787037,2009-05-28,04:59:38
39.870831,116.43395,0,228,39961.2081365741,2009-05-28,04:59:43
39.870839,116.434017,0,224,39961.2081944444,2009-05-28,04:59:48
39.870813,116.434103,0,218,39961.2082523148,2009-05-28,04:59:53
39.87077,116.43418,0,215,39961.2083101852,2009-05-28,04:59:58
39.870761,116.434242,0,210,39961.2083680556,2009-05-28,05:00:03
39.870741,116.434322,0,204,39961.2084259259,2009-05-28,05:00:08
39.870731,116.434329,0,202,39961.2084837963,2009-05-28,05:00:13
39.870727,116.434339,0,203,39961.2085416667,2009-05-28,05:00:18
39.870726,116.434351,0,201,39961.208599537,2009-05-28,05:00:23
39.87074,116.434366,0,194,39961.2086574074,2009-05-28,05:00:28
39.870747,116.434427,0,194,39961.2087152778,2009-05-28,05:00:33
39.870737,116.434489,0,188,39961.2087731481,2009-05-28,05:00:38
39.870712,116.434575,0,178,39961.2088310185,2009-05-28,05:00:43
39.870706,116.434643,0,170,39961.2088888889,2009-05-28,05:00:48
39.870718,116.43469,0,165,39961.2089467593,2009-05-28,05:00:53
39.870724,116.434766,0,164,39961.2090046296,2009-05-28,05:00:58
39.870705,116.434836,0,162,39961.2090625,2009-05-28,05:01:03
39.870719,116.434909,0,160,39961.2091203704,2009-05-28,05:01:08
39.870723,116.434972,0,160,39961.2091782407,2009-05-28,05:01:13
39.870722,116.435037,0,163,39961.2092361111,2009-05-28,05:01:18
39.870714,116.435085,0,163,39961.2092939815,2009-05-28,05:01:23
39.870728,116.43515,0,160,39961.2093518519,2009-05-28,05:01:28
39.870728,116.435199,0,156,39961.2094097222,2009-05-28,05:01:33
39.870724,116.43527,0,156,39961.2094675926,2009-05-28,05:01:38
39.870717,116.43534,0,158,39961.209525463,2009-05-28,05:01:43
39.870707,116.435406,0,160,39961.2095833333,2009-05-28,05:01:48
39.870718,116.435482,0,166,39961.2096412037,2009-05-28,05:01:53
39.870694,116.435554,0,167,39961.2096990741,2009-05-28,05:01:58
39.870682,116.43562,0,167,39961.2097569444,2009-05-28,05:02:03
39.870671,116.435674,0,172,39961.2098148148,2009-05-28,05:02:08
39.870684,116.43575,0,171,39961.2098726852,2009-05-28,05:02:13
39.870681,116.435802,0,167,39961.2099305556,2009-05-28,05:02:18
39.870674,116.435892,0,162,39961.2099884259,2009-05-28,05:02:23
39.870672,116.435967,0,163,39961.2100462963,2009-05-28,05:02:28
39.870671,116.436027,0,166,39961.2101041667,2009-05-28,05:02:33
39.870666,116.436118,0,172,39961.210162037,2009-05-28,05:02:38
39.870667,116.436197,0,168,39961.2102199074,2009-05-28,05:02:43
39.87066,116.436278,0,164,39961.2102777778,2009-05-28,05:02:48
39.870668,116.43631,0,164,39961.2103356481,2009-05-28,05:02:53
39.870662,116.436371,0,159,39961.2103935185,2009-05-28,05:02:58
39.870657,116.436434,0,159,39961.2104513889,2009-05-28,05:03:03
39.870653,116.436529,0,157,39961.2105092593,2009-05-28,05:03:08
39.870658,116.436601,0,154,39961.2105671296,2009-05-28,05:03:13
39.870679,116.436678,0,151,39961.210625,2009-05-28,05:03:18
39.870703,116.43674,0,143,39961.2106828704,2009-05-28,05:03:23
39.870727,116.436814,0,147,39961.2107407407,2009-05-28,05:03:28
39.870744,116.43687,0,149,39961.2107986111,2009-05-28,05:03:33
39.870773,116.436937,0,152,39961.2108564815,2009-05-28,05:03:38
39.87081,116.437006,0,148,39961.2109143519,2009-05-28,05:03:43
39.87086,116.437032,0,142,39961.2109722222,2009-05-28,05:03:48
39.870907,116.437088,0,148,39961.2110300926,2009-05-28,05:03:53
39.870962,116.43711,0,147,39961.211087963,2009-05-28,05:03:58
39.871016,116.437155,0,141,39961.2111458333,2009-05-28,05:04:03
39.871055,116.437169,0,142,39961.2112037037,2009-05-28,05:04:08
39.871117,116.437169,0,142,39961.2112615741,2009-05-28,05:04:13
39.871142,116.437173,0,136,39961.2113194444,2009-05-28,05:04:18
39.871199,116.437183,0,134,39961.2113773148,2009-05-28,05:04:23
39.871261,116.437188,0,130,39961.2114351852,2009-05-28,05:04:28
39.871303,116.437198,0,122,39961.2114930556,2009-05-28,05:04:33
39.871352,116.437192,0,113,39961.2115509259,2009-05-28,05:04:38
39.871389,116.437188,0,106,39961.2116087963,2009-05-28,05:04:43
39.871445,116.437231,0,111,39961.2116666667,2009-05-28,05:04:48
39.871493,116.437247,0,107,39961.211724537,2009-05-28,05:04:53
39.871554,116.437261,0,107,39961.2117824074,2009-05-28,05:04:58
39.871608,116.437268,0,103,39961.2118402778,2009-05-28,05:05:03
39.871669,116.437278,0,112,39961.2118981481,2009-05-28,05:05:08
39.871699,116.437315,0,117,39961.2119560185,2009-05-28,05:05:13
39.871751,116.437308,0,116,39961.2120138889,2009-05-28,05:05:18
39.871796,116.437308,0,113,39961.2120717593,2009-05-28,05:05:23
39.871846,116.437313,0,115,39961.2121296296,2009-05-28,05:05:28
39.871888,116.437324,0,113,39961.2121875,2009-05-28,05:05:33
39.871935,116.437346,0,112,39961.2122453704,2009-05-28,05:05:38
39.871998,116.437359,0,119,39961.2123032407,2009-05-28,05:05:43
39.872044,116.437357,0,117,39961.2123611111,2009-05-28,05:05:48
39.872101,116.437372,0,130,39961.2124189815,2009-05-28,05:05:53
39.872153,116.437383,0,140,39961.2124768518,2009-05-28,05:05:58
39.872216,116.437397,0,146,39961.2125347222,2009-05-28,05:06:03
39.872253,116.437417,0,155,39961.2125925926,2009-05-28,05:06:08
39.87231,116.437455,0,161,39961.212650463,2009-05-28,05:06:13
39.872356,116.437446,0,162,39961.2127083333,2009-05-28,05:06:18
39.872423,116.437454,0,153,39961.2127662037,2009-05-28,05:06:23
39.872483,116.437457,0,147,39961.2128240741,2009-05-28,05:06:28
39.872529,116.437456,0,137,39961.2128819444,2009-05-28,05:06:33
39.872581,116.437488,0,140,39961.2129398148,2009-05-28,05:06:38
39.872636,116.437492,0,132,39961.2129976852,2009-05-28,05:06:43
39.872681,116.437506,0,133,39961.2130555556,2009-05-28,05:06:48
39.872748,116.437537,0,130,39961.2131134259,2009-05-28,05:06:53
39.872798,116.437534,0,125,39961.2131712963,2009-05-28,05:06:58
39.872845,116.43753,0,120,39961.2132291667,2009-05-28,05:07:03
39.872908,116.437543,0,120,39961.213287037,2009-05-28,05:07:08
39.872962,116.437565,0,119,39961.2133449074,2009-05-28,05:07:13
39.873014,116.437549,0,122,39961.2134027778,2009-05-28,05:07:18
39.873057,116.437553,0,121,39961.2134606481,2009-05-28,05:07:23
39.873095,116.437565,0,114,39961.2135185185,2009-05-28,05:07:28
39.873135,116.437587,0,121,39961.2135763889,2009-05-28,05:07:33
39.87319,116.437602,0,127,39961.2136342593,2009-05-28,05:07:38
39.873266,116.437611,0,137,39961.2136921296,2009-05-28,05:07:43
39.873331,116.437607,0,135,39961.21375,2009-05-28,05:07:48
39.87338,116.437594,0,116,39961.2138078704,2009-05-28,05:07:53
39.873431,116.437608,0,113,39961.2138657407,2009-05-28,05:07:58
39.873464,116.437594,0,106,39961.2139236111,2009-05-28,05:08:03
39.873495,116.437578,0,103,39961.2139814815,2009-05-28,05:08:08
39.873525,116.437556,0,97,39961.2140393518,2009-05-28,05:08:13
39.873563,116.437526,0,98,39961.2140972222,2009-05-28,05:08:18
39.873602,116.437525,0,99,39961.2141550926,2009-05-28,05:08:23
39.873659,116.437548,0,102,39961.214212963,2009-05-28,05:08:28
39.873713,116.437573,0,104,39961.2142708333,2009-05-28,05:08:33
39.873762,116.437582,0,110,39961.2143287037,2009-05-28,05:08:38
39.873816,116.437587,0,112,39961.2143865741,2009-05-28,05:08:43
39.873883,116.437569,0,118,39961.2144444444,2009-05-28,05:08:48
39.873919,116.437604,0,131,39961.2145023148,2009-05-28,05:08:53
39.873963,116.437626,0,141,39961.2145601852,2009-05-28,05:08:58
39.874046,116.437627,0,149,39961.2146180556,2009-05-28,05:09:03
39.874072,116.43764,0,155,39961.2146759259,2009-05-28,05:09:08
39.874121,116.437672,0,152,39961.2147337963,2009-05-28,05:09:13
39.874175,116.437697,0,153,39961.2147916667,2009-05-28,05:09:18
39.874228,116.437691,0,158,39961.214849537,2009-05-28,05:09:23
39.87428,116.437687,0,152,39961.2149074074,2009-05-28,05:09:28
39.874334,116.43773,0,145,39961.2149652778,2009-05-28,05:09:33
39.874377,116.43774,0,143,39961.2150231482,2009-05-28,05:09:38
39.874424,116.437768,0,144,39961.2150810185,2009-05-28,05:09:43
39.87448,116.437802,0,138,39961.2151388889,2009-05-28,05:09:48
39.87451,116.437818,0,137,39961.2151967593,2009-05-28,05:09:53
39.874558,116.437869,0,139,39961.2152546296,2009-05-28,05:09:58
39.874613,116.437882,0,137,39961.2153125,2009-05-28,05:10:03
39.874638,116.437923,0,135,39961.2153703704,2009-05-28,05:10:08
39.874618,116.437977,0,133,39961.2154282407,2009-05-28,05:10:13
39.874632,116.438,0,132,39961.2154861111,2009-05-28,05:10:18
39.874609,116.43804,0,130,39961.2155439815,2009-05-28,05:10:23
39.874603,116.438083,0,126,39961.2156018519,2009-05-28,05:10:28
39.874592,116.438142,0,124,39961.2156597222,2009-05-28,05:10:33
39.874574,116.438206,0,121,39961.2157175926,2009-05-28,05:10:38
39.874561,116.438259,0,120,39961.215775463,2009-05-28,05:10:43
39.874564,116.438319,0,125,39961.2158333333,2009-05-28,05:10:48
39.874533,116.438378,0,127,39961.2158912037,2009-05-28,05:10:53
39.874508,116.438439,0,130,39961.2159490741,2009-05-28,05:10:58
39.87451,116.438477,0,133,39961.2160069444,2009-05-28,05:11:03
39.874508,116.438568,0,134,39961.2160648148,2009-05-28,05:11:08
39.87453,116.438586,0,138,39961.2161226852,2009-05-28,05:11:13
39.874584,116.438607,0,143,39961.2161805556,2009-05-28,05:11:18
39.874567,116.438678,0,148,39961.2162384259,2009-05-28,05:11:23
39.87455,116.438722,0,151,39961.2162962963,2009-05-28,05:11:28
39.874518,116.438773,0,154,39961.2163541667,2009-05-28,05:11:33
39.874501,116.43884,0,158,39961.216412037,2009-05-28,05:11:38
39.874508,116.438855,0,161,39961.2164699074,2009-05-28,05:11:43
39.874517,116.438863,0,164,39961.2165277778,2009-05-28,05:11:48
39.874517,116.438863,0,164,39961.2165625,2009-05-28,05:11:51
39.874525,116.438857,0,165,39961.2165856481,2009-05-28,05:11:53
39.87455,116.438862,0,167,39961.2166435185,2009-05-28,05:11:58
39.874589,116.438856,0,167,39961.2167013889,2009-05-28,05:12:03
39.874589,116.438856,0,167,39961.2167361111,2009-05-28,05:12:06
39.874592,116.438859,0,169,39961.2167592593,2009-05-28,05:12:08
39.874605,116.438833,0,170,39961.2168171296,2009-05-28,05:12:13
39.874591,116.438821,0,171,39961.216875,2009-05-28,05:12:18
39.874551,116.438863,0,173,39961.2169328704,2009-05-28,05:12:23
39.874482,116.438939,0,175,39961.2169907407,2009-05-28,05:12:28
39.874351,116.439009,0,176,39961.2170486111,2009-05-28,05:12:33
39.87423,116.43904,0,177,39961.2171064815,2009-05-28,05:12:38
39.874146,116.439008,0,178,39961.2171643519,2009-05-28,05:12:43
39.874062,116.438982,0,181,39961.2172222222,2009-05-28,05:12:48
39.87399,116.438951,0,185,39961.2172800926,2009-05-28,05:12:53
39.873924,116.438917,0,189,39961.217337963,2009-05-28,05:12:58
39.873864,116.438879,0,194,39961.2173958333,2009-05-28,05:13:03
39.873822,116.438867,0,199,39961.2174537037,2009-05-28,05:13:08
39.873763,116.438862,0,204,39961.2175115741,2009-05-28,05:13:13
39.873718,116.438861,0,209,39961.2175694444,2009-05-28,05:13:18
39.87365,116.438818,0,214,39961.2176273148,2009-05-28,05:13:23
39.873604,116.438719,0,178,39961.2198842593,2009-05-28,05:16:38
39.873934,116.438814,0,176,39961.2199421296,2009-05-28,05:16:43
39.874444,116.439022,0,174,39961.22,2009-05-28,05:16:48
39.874967,116.439381,0,172,39961.2200578704,2009-05-28,05:16:53
39.875568,116.439642,0,162,39961.2201157407,2009-05-28,05:16:58
39.876142,116.43988,0,159,39961.2201736111,2009-05-28,05:17:03
39.876704,116.440166,0,152,39961.2202314815,2009-05-28,05:17:08
39.877309,116.440258,0,144,39961.2202893518,2009-05-28,05:17:13
39.877831,116.440308,0,145,39961.2203472222,2009-05-28,05:17:18
39.878297,116.440285,0,140,39961.2204050926,2009-05-28,05:17:23
39.878739,116.440193,0,136,39961.220462963,2009-05-28,05:17:28
39.879109,116.440069,0,126,39961.2205208333,2009-05-28,05:17:33
39.87934,116.439997,0,113,39961.2205787037,2009-05-28,05:17:38
39.879464,116.440007,0,112,39961.2206365741,2009-05-28,05:17:43
39.879525,116.439949,0,102,39961.2206944444,2009-05-28,05:17:48
39.879686,116.4398,0,98,39961.2207523148,2009-05-28,05:17:53
39.879947,116.439741,0,94,39961.2208101852,2009-05-28,05:17:58
39.880339,116.439668,0,89,39961.2208680556,2009-05-28,05:18:03
39.880803,116.439568,0,85,39961.2209259259,2009-05-28,05:18:08
39.881237,116.439568,0,78,39961.2209837963,2009-05-28,05:18:13
39.881607,116.439737,0,85,39961.2210416667,2009-05-28,05:18:18
39.882057,116.439911,0,102,39961.221099537,2009-05-28,05:18:23
39.882562,116.439855,0,120,39961.2211574074,2009-05-28,05:18:28
39.88296,116.439814,0,114,39961.2212152778,2009-05-28,05:18:33
39.883142,116.44006,0,111,39961.2212731481,2009-05-28,05:18:38
39.883156,116.440547,0,119,39961.2213310185,2009-05-28,05:18:43
39.883166,116.44116,0,109,39961.2213888889,2009-05-28,05:18:48
39.883168,116.441757,0,111,39961.2214467593,2009-05-28,05:18:53
39.883139,116.442306,0,114,39961.2215046296,2009-05-28,05:18:58
39.883125,116.44272,0,115,39961.2215625,2009-05-28,05:19:03
39.883038,116.442805,0,122,39961.2216203704,2009-05-28,05:19:08
39.883015,116.442826,0,125,39961.2216782407,2009-05-28,05:19:13
39.883008,116.442874,0,129,39961.2217361111,2009-05-28,05:19:18
39.882985,116.443117,0,137,39961.2217939815,2009-05-28,05:19:23
39.883072,116.443567,0,138,39961.2218518518,2009-05-28,05:19:28
39.883119,116.444148,0,141,39961.2219097222,2009-05-28,05:19:33
39.883184,116.444723,0,147,39961.2219675926,2009-05-28,05:19:38
39.883174,116.445364,0,152,39961.222025463,2009-05-28,05:19:43
39.883119,116.445986,0,151,39961.2220833333,2009-05-28,05:19:48
39.88317,116.446298,0,150,39961.2221412037,2009-05-28,05:19:53
39.883162,116.446481,0,121,39961.2221990741,2009-05-28,05:19:58
39.883141,116.44654,0,125,39961.2222569444,2009-05-28,05:20:03
39.883155,116.446529,0,123,39961.2223148148,2009-05-28,05:20:08
39.883161,116.446615,0,121,39961.2223726852,2009-05-28,05:20:13
39.883187,116.446733,0,131,39961.2224305556,2009-05-28,05:20:18
39.883223,116.4468,0,138,39961.2224884259,2009-05-28,05:20:23
39.88324,116.446913,0,139,39961.2225462963,2009-05-28,05:20:28
39.883257,116.446897,0,134,39961.2226041667,2009-05-28,05:20:33
39.883257,116.446897,0,134,39961.2226388889,2009-05-28,05:20:36
39.883258,116.446898,0,134,39961.222662037,2009-05-28,05:20:38
39.883237,116.446968,0,135,39961.2227199074,2009-05-28,05:20:43
39.883226,116.447131,0,138,39961.2227777778,2009-05-28,05:20:48
39.883219,116.447137,0,142,39961.2228356482,2009-05-28,05:20:53
39.883219,116.447137,0,142,39961.2228703704,2009-05-28,05:20:56
39.88322,116.447135,0,142,39961.2228935185,2009-05-28,05:20:58
39.883204,116.447263,0,144,39961.2229513889,2009-05-28,05:21:03
39.88302,116.447628,0,147,39961.2230092593,2009-05-28,05:21:08
39.882923,116.448263,0,147,39961.2230671296,2009-05-28,05:21:13
39.883145,116.448925,0,150,39961.223125,2009-05-28,05:21:18
39.883113,116.449555,0,151,39961.2231828704,2009-05-28,05:21:23
39.883129,116.449936,0,153,39961.2232407407,2009-05-28,05:21:28
39.883096,116.450008,0,156,39961.2232986111,2009-05-28,05:21:33
39.883081,116.450032,0,159,39961.2233564815,2009-05-28,05:21:38
39.883081,116.450051,0,163,39961.2234143519,2009-05-28,05:21:43
39.883077,116.450062,0,164,39961.2234722222,2009-05-28,05:21:48
39.883073,116.450068,0,165,39961.2235300926,2009-05-28,05:21:53
39.883069,116.450073,0,166,39961.223587963,2009-05-28,05:21:58
39.883065,116.450072,0,166,39961.2236458333,2009-05-28,05:22:03
39.883064,116.450066,0,166,39961.2237037037,2009-05-28,05:22:08
39.88306,116.450061,0,166,39961.2237615741,2009-05-28,05:22:13
39.88306,116.45006,0,167,39961.2238194444,2009-05-28,05:22:18
39.88306,116.45006,0,167,39961.2238541667,2009-05-28,05:22:21
39.883058,116.450057,0,167,39961.2238773148,2009-05-28,05:22:23
39.883017,116.450133,0,167,39961.2239351852,2009-05-28,05:22:28
39.883023,116.450385,0,171,39961.2239930556,2009-05-28,05:22:33
39.883128,116.450906,0,167,39961.2240509259,2009-05-28,05:22:38
39.88313,116.451584,0,165,39961.2241087963,2009-05-28,05:22:43
39.883148,116.452287,0,155,39961.2241666667,2009-05-28,05:22:48
39.883157,116.452998,0,147,39961.224224537,2009-05-28,05:22:53
39.883145,116.453499,0,143,39961.2242824074,2009-05-28,05:22:58
39.883103,116.453684,0,137,39961.2243402778,2009-05-28,05:23:03
39.883088,116.45377,0,132,39961.2243981481,2009-05-28,05:23:08
39.883075,116.45381,0,131,39961.2244560185,2009-05-28,05:23:13
39.883075,116.45381,0,131,39961.2244907407,2009-05-28,05:23:16
39.883077,116.453816,0,130,39961.2245138889,2009-05-28,05:23:18
39.883075,116.453839,0,129,39961.2245717593,2009-05-28,05:23:23
39.883086,116.453868,0,120,39961.2246296296,2009-05-28,05:23:28
39.883119,116.45385,0,119,39961.2246875,2009-05-28,05:23:33
39.88312,116.453851,0,119,39961.2247453704,2009-05-28,05:23:38
39.88312,116.453854,0,119,39961.2248032407,2009-05-28,05:23:43
39.88312,116.453854,0,119,39961.224837963,2009-05-28,05:23:46
39.88312,116.453853,0,119,39961.2248611111,2009-05-28,05:23:48
39.883121,116.453862,0,119,39961.2249189815,2009-05-28,05:23:53
39.883143,116.453978,0,118,39961.2249768519,2009-05-28,05:23:58
39.88315,116.454305,0,115,39961.2250347222,2009-05-28,05:24:03
39.883119,116.454778,0,115,39961.2250925926,2009-05-28,05:24:08
39.883133,116.45519,0,117,39961.225150463,2009-05-28,05:24:13
39.883373,116.455413,0,118,39961.2252083333,2009-05-28,05:24:18
39.883688,116.455409,0,121,39961.2252662037,2009-05-28,05:24:23
39.884118,116.455428,0,130,39961.2253240741,2009-05-28,05:24:28
39.884453,116.455389,0,136,39961.2253819444,2009-05-28,05:24:33
39.884761,116.455382,0,128,39961.2254398148,2009-05-28,05:24:38
39.885097,116.455386,0,121,39961.2254976852,2009-05-28,05:24:43
39.885455,116.455434,0,127,39961.2255555556,2009-05-28,05:24:48
39.885584,116.455472,0,135,39961.2256134259,2009-05-28,05:24:53
39.885605,116.455473,0,134,39961.2256712963,2009-05-28,05:24:58
39.885587,116.455473,0,136,39961.2257291667,2009-05-28,05:25:03
39.885558,116.455479,0,137,39961.225787037,2009-05-28,05:25:08
39.885519,116.455485,0,139,39961.2258449074,2009-05-28,05:25:13
39.885348,116.455469,0,142,39961.2259027778,2009-05-28,05:25:18
39.885279,116.455449,0,142,39961.2259606481,2009-05-28,05:25:23
39.885188,116.45544,0,147,39961.2260185185,2009-05-28,05:25:28
39.885074,116.455412,0,161,39961.2260763889,2009-05-28,05:25:33
39.885041,116.455415,0,166,39961.2261342593,2009-05-28,05:25:38
39.885017,116.45543,0,170,39961.2261921296,2009-05-28,05:25:43
39.884981,116.455483,0,174,39961.22625,2009-05-28,05:25:48
39.884946,116.455474,0,173,39961.2263078704,2009-05-28,05:25:53
39.884891,116.455455,0,172,39961.2263657407,2009-05-28,05:25:58
39.884862,116.455431,0,174,39961.2264236111,2009-05-28,05:26:03
39.884848,116.45543,0,175,39961.2264814815,2009-05-28,05:26:08
39.884802,116.455452,0,173,39961.2265393519,2009-05-28,05:26:13
39.884742,116.45551,0,165,39961.2265972222,2009-05-28,05:26:18
39.884703,116.455495,0,153,39961.2266550926,2009-05-28,05:26:23
39.884679,116.455474,0,143,39961.226712963,2009-05-28,05:26:28
39.88464,116.455487,0,138,39961.2267708333,2009-05-28,05:26:33
39.88461,116.455471,0,134,39961.2268287037,2009-05-28,05:26:38
39.884576,116.455458,0,128,39961.2268865741,2009-05-28,05:26:43
39.884531,116.455476,0,127,39961.2269444444,2009-05-28,05:26:48
39.884491,116.455453,0,125,39961.2270023148,2009-05-28,05:26:53
39.884402,116.455468,0,124,39961.2270601852,2009-05-28,05:26:58
39.88432,116.455486,0,121,39961.2271180556,2009-05-28,05:27:03
39.884268,116.455485,0,120,39961.2271759259,2009-05-28,05:27:08
39.884192,116.455542,0,119,39961.2272337963,2009-05-28,05:27:13
39.884123,116.455558,0,118,39961.2272916667,2009-05-28,05:27:18
39.883972,116.455534,0,122,39961.227349537,2009-05-28,05:27:23
39.883852,116.455465,0,128,39961.2274074074,2009-05-28,05:27:28
39.883845,116.455489,0,128,39961.2274652778,2009-05-28,05:27:33
39.883812,116.455466,0,128,39961.2275231481,2009-05-28,05:27:38
39.883767,116.455461,0,127,39961.2275810185,2009-05-28,05:27:43
39.883735,116.455463,0,126,39961.2276388889,2009-05-28,05:27:48
39.883706,116.455451,0,125,39961.2276967593,2009-05-28,05:27:53
39.883647,116.455433,0,125,39961.2277546296,2009-05-28,05:27:58
39.883613,116.455425,0,125,39961.2278125,2009-05-28,05:28:03
39.883572,116.455446,0,121,39961.2278703704,2009-05-28,05:28:08
39.883486,116.455484,0,119,39961.2279282407,2009-05-28,05:28:13
39.883431,116.455553,0,113,39961.2279861111,2009-05-28,05:28:18
39.883419,116.455581,0,106,39961.2280439815,2009-05-28,05:28:23
39.883425,116.455623,0,104,39961.2281018518,2009-05-28,05:28:28
39.88342,116.455698,0,106,39961.2281597222,2009-05-28,05:28:33
39.883418,116.455715,0,106,39961.2282175926,2009-05-28,05:28:38
39.883418,116.455714,0,105,39961.228275463,2009-05-28,05:28:43
39.883418,116.455714,0,105,39961.2283101852,2009-05-28,05:28:46
39.88341,116.455715,0,105,39961.2283333333,2009-05-28,05:28:48
39.883398,116.455715,0,105,39961.2283912037,2009-05-28,05:28:53
39.883389,116.455717,0,105,39961.2284490741,2009-05-28,05:28:58
39.883364,116.455735,0,107,39961.2285069444,2009-05-28,05:29:03
39.883389,116.455792,0,108,39961.2285648148,2009-05-28,05:29:08
39.883411,116.455837,0,104,39961.2286226852,2009-05-28,05:29:13
39.883381,116.455923,0,103,39961.2286805556,2009-05-28,05:29:18
39.883403,116.455957,0,103,39961.2287384259,2009-05-28,05:29:23
39.88346,116.455977,0,102,39961.2287962963,2009-05-28,05:29:28
39.883499,116.456022,0,101,39961.2288541667,2009-05-28,05:29:33
39.883481,116.456114,0,102,39961.228912037,2009-05-28,05:29:38
39.883426,116.45622,0,104,39961.2289699074,2009-05-28,05:29:43
39.883401,116.456292,0,105,39961.2290277778,2009-05-28,05:29:48
39.883389,116.456314,0,105,39961.2290856481,2009-05-28,05:29:53
39.883371,116.456294,0,107,39961.2291435185,2009-05-28,05:29:58
39.883376,116.456252,0,110,39961.2292013889,2009-05-28,05:30:03
39.883377,116.456243,0,112,39961.2292592593,2009-05-28,05:30:08
39.883336,116.456264,0,112,39961.2293171296,2009-05-28,05:30:13
39.883263,116.456277,0,113,39961.229375,2009-05-28,05:30:18
39.883231,116.456282,0,113,39961.2294328704,2009-05-28,05:30:23
39.883224,116.456297,0,114,39961.2294907407,2009-05-28,05:30:28
39.883251,116.456293,0,115,39961.2295486111,2009-05-28,05:30:33
39.883272,116.456285,0,115,39961.2296064815,2009-05-28,05:30:38
39.8833,116.456283,0,116,39961.2297222222,2009-05-28,05:30:48
39.975089,116.334893,0,107,39961.2605671296,2009-05-28,06:15:13
39.974967,116.334945,0,112,39961.260625,2009-05-28,06:15:18
39.974934,116.334943,0,158,39961.2606828704,2009-05-28,06:15:23
39.974894,116.33487,0,171,39961.2607407407,2009-05-28,06:15:28
39.974913,116.334807,0,177,39961.2607986111,2009-05-28,06:15:33
39.974919,116.334742,0,159,39961.2608564815,2009-05-28,06:15:38
39.974883,116.334628,0,150,39961.2609143518,2009-05-28,06:15:43
39.97491,116.334565,0,126,39961.2609722222,2009-05-28,06:15:48
39.974889,116.33451,0,115,39961.2610300926,2009-05-28,06:15:53
39.974865,116.334438,0,105,39961.261087963,2009-05-28,06:15:58
39.974841,116.334396,0,111,39961.2611458333,2009-05-28,06:16:03
39.974839,116.334336,0,106,39961.2612037037,2009-05-28,06:16:08
39.974864,116.334265,0,107,39961.2612615741,2009-05-28,06:16:13
39.974856,116.334237,0,108,39961.2613194444,2009-05-28,06:16:18
39.974891,116.334209,0,109,39961.2613773148,2009-05-28,06:16:23
39.974955,116.334179,0,106,39961.2614351852,2009-05-28,06:16:28
39.975015,116.334182,0,100,39961.2614930556,2009-05-28,06:16:33
39.975087,116.33415,0,110,39961.2615509259,2009-05-28,06:16:38
39.975137,116.334132,0,114,39961.2616087963,2009-05-28,06:16:43
39.975188,116.334119,0,115,39961.2616666667,2009-05-28,06:16:48
39.975222,116.334105,0,116,39961.261724537,2009-05-28,06:16:53
39.975245,116.334056,0,120,39961.2617824074,2009-05-28,06:16:58
39.975259,116.334136,0,122,39961.2618402778,2009-05-28,06:17:03
39.975283,116.334199,0,122,39961.2618981482,2009-05-28,06:17:08
39.975304,116.334311,0,119,39961.2619560185,2009-05-28,06:17:13
39.975328,116.334388,0,117,39961.2620138889,2009-05-28,06:17:18
39.975313,116.334416,0,118,39961.2620717593,2009-05-28,06:17:23
39.975307,116.334422,0,119,39961.2621296296,2009-05-28,06:17:28
39.975315,116.334422,0,119,39961.2621875,2009-05-28,06:17:33
39.975315,116.334422,0,119,39961.2622222222,2009-05-28,06:17:36
39.975316,116.334421,0,118,39961.2622453704,2009-05-28,06:17:38
39.975312,116.334407,0,121,39961.2623032407,2009-05-28,06:17:43
39.975257,116.334335,0,118,39961.2623611111,2009-05-28,06:17:48
39.975242,116.334307,0,117,39961.2624189815,2009-05-28,06:17:53
39.97523,116.33427,0,116,39961.2624768519,2009-05-28,06:17:58
39.975215,116.334231,0,115,39961.2625347222,2009-05-28,06:18:03
39.975226,116.334196,0,115,39961.2625925926,2009-05-28,06:18:08
39.975229,116.334196,0,114,39961.262650463,2009-05-28,06:18:13
39.975229,116.334196,0,114,39961.2626851852,2009-05-28,06:18:16
39.975232,116.334194,0,114,39961.2627083333,2009-05-28,06:18:18
39.975241,116.333842,0,114,39961.2627662037,2009-05-28,06:18:23
39.975222,116.333601,0,114,39961.2628240741,2009-05-28,06:18:28
39.975178,116.333461,0,115,39961.2628819444,2009-05-28,06:18:33
39.975171,116.33343,0,122,39961.2629398148,2009-05-28,06:18:38
39.97519,116.333411,0,128,39961.2629976852,2009-05-28,06:18:43
39.975185,116.333392,0,129,39961.2630555556,2009-05-28,06:18:48
39.975186,116.333342,0,130,39961.2631134259,2009-05-28,06:18:53
39.975185,116.333256,0,134,39961.2631712963,2009-05-28,06:18:58
39.975192,116.333183,0,138,39961.2632291667,2009-05-28,06:19:03
39.975174,116.333089,0,137,39961.263287037,2009-05-28,06:19:08
39.975182,116.333014,0,140,39961.2633449074,2009-05-28,06:19:13
39.975178,116.332943,0,142,39961.2634027778,2009-05-28,06:19:18
39.975155,116.332873,0,142,39961.2634606481,2009-05-28,06:19:23
39.975142,116.332775,0,144,39961.2635185185,2009-05-28,06:19:28
39.975149,116.332705,0,146,39961.2635763889,2009-05-28,06:19:33
39.975163,116.332646,0,150,39961.2636342593,2009-05-28,06:19:38
39.975165,116.332599,0,149,39961.2636921296,2009-05-28,06:19:43
39.97516,116.332526,0,149,39961.26375,2009-05-28,06:19:48
39.975156,116.332443,0,151,39961.2638078704,2009-05-28,06:19:53
39.975164,116.332341,0,154,39961.2638657407,2009-05-28,06:19:58
39.975167,116.332273,0,156,39961.2639236111,2009-05-28,06:20:03
39.975153,116.332187,0,159,39961.2639814815,2009-05-28,06:20:08
39.975139,116.332143,0,157,39961.2640393519,2009-05-28,06:20:13
39.975146,116.332096,0,156,39961.2640972222,2009-05-28,06:20:18
39.975147,116.332,0,156,39961.2641550926,2009-05-28,06:20:23
39.975127,116.331907,0,156,39961.264212963,2009-05-28,06:20:28
39.975139,116.331854,0,159,39961.2642708333,2009-05-28,06:20:33
39.975145,116.331805,0,161,39961.2643287037,2009-05-28,06:20:38
39.97519,116.331711,0,162,39961.2643865741,2009-05-28,06:20:43
39.975224,116.331683,0,164,39961.2644444444,2009-05-28,06:20:48
39.975246,116.331607,0,167,39961.2645023148,2009-05-28,06:20:53
39.975279,116.33155,0,167,39961.2645601852,2009-05-28,06:20:58
39.975292,116.331477,0,167,39961.2646180556,2009-05-28,06:21:03
39.975301,116.331415,0,167,39961.2646759259,2009-05-28,06:21:08
39.975296,116.331368,0,167,39961.2647337963,2009-05-28,06:21:13
39.975291,116.33133,0,165,39961.2647916667,2009-05-28,06:21:18
39.975276,116.33125,0,162,39961.264849537,2009-05-28,06:21:23
39.975254,116.331203,0,160,39961.2649074074,2009-05-28,06:21:28
39.975249,116.331125,0,159,39961.2649652778,2009-05-28,06:21:33
39.975246,116.331102,0,157,39961.2650231481,2009-05-28,06:21:38
39.975258,116.331067,0,157,39961.2650810185,2009-05-28,06:21:43
39.975259,116.331009,0,154,39961.2651388889,2009-05-28,06:21:48
39.975269,116.330977,0,153,39961.2651967593,2009-05-28,06:21:53
39.975272,116.330909,0,150,39961.2652546296,2009-05-28,06:21:58
39.975278,116.330856,0,150,39961.2653125,2009-05-28,06:22:03
39.975287,116.330806,0,152,39961.2653703704,2009-05-28,06:22:08
39.975287,116.330763,0,151,39961.2654282407,2009-05-28,06:22:13
39.975299,116.330676,0,150,39961.2654861111,2009-05-28,06:22:18
39.975301,116.330586,0,146,39961.2655439815,2009-05-28,06:22:23
39.975279,116.330453,0,144,39961.2656018519,2009-05-28,06:22:28
39.975268,116.330332,0,144,39961.2656597222,2009-05-28,06:22:33
39.975328,116.330173,0,144,39961.2657175926,2009-05-28,06:22:38
39.975344,116.330067,0,148,39961.265775463,2009-05-28,06:22:43
39.975338,116.330009,0,146,39961.2658333333,2009-05-28,06:22:48
39.97534,116.329928,0,144,39961.2658912037,2009-05-28,06:22:53
39.975326,116.329844,0,141,39961.2659490741,2009-05-28,06:22:58
39.975324,116.329736,0,141,39961.2660069444,2009-05-28,06:23:03
39.975327,116.329679,0,137,39961.2660648148,2009-05-28,06:23:08
39.975321,116.329601,0,131,39961.2661226852,2009-05-28,06:23:13
39.975321,116.329519,0,125,39961.2661805556,2009-05-28,06:23:18
39.975309,116.329425,0,120,39961.2662384259,2009-05-28,06:23:23
39.975306,116.329341,0,116,39961.2662962963,2009-05-28,06:23:28
39.975288,116.329258,0,113,39961.2663541667,2009-05-28,06:23:33
39.975312,116.329252,0,109,39961.266412037,2009-05-28,06:23:38
39.975313,116.32923,0,104,39961.2664699074,2009-05-28,06:23:43
39.975327,116.329187,0,103,39961.2665277778,2009-05-28,06:23:48
39.975294,116.329107,0,109,39961.2665856481,2009-05-28,06:23:53
39.975237,116.32905,0,108,39961.2666435185,2009-05-28,06:23:58
39.975194,116.329027,0,106,39961.2667013889,2009-05-28,06:24:03
39.975179,116.328975,0,110,39961.2667592593,2009-05-28,06:24:08
39.975136,116.3289,0,109,39961.2668171296,2009-05-28,06:24:13
39.975084,116.328858,0,119,39961.266875,2009-05-28,06:24:18
39.975064,116.328827,0,119,39961.2669328704,2009-05-28,06:24:23
39.975049,116.32883,0,131,39961.2669907407,2009-05-28,06:24:28
39.975056,116.328764,0,135,39961.2670486111,2009-05-28,06:24:33
39.975071,116.32869,0,145,39961.2671064815,2009-05-28,06:24:38
39.975079,116.328587,0,152,39961.2671643518,2009-05-28,06:24:43
39.975097,116.328533,0,155,39961.2672222222,2009-05-28,06:24:48
39.975105,116.328489,0,160,39961.2672800926,2009-05-28,06:24:53
39.975095,116.32841,0,161,39961.267337963,2009-05-28,06:24:58
39.975113,116.328391,0,162,39961.2673958333,2009-05-28,06:25:03
39.975113,116.328339,0,164,39961.2674537037,2009-05-28,06:25:08
39.975109,116.328272,0,164,39961.2675115741,2009-05-28,06:25:13
39.97511,116.328261,0,163,39961.2675694444,2009-05-28,06:25:18
39.9751,116.328105,0,161,39961.2676273148,2009-05-28,06:25:23
39.975104,116.328039,0,161,39961.2676851852,2009-05-28,06:25:28
39.975034,116.327964,0,161,39961.2677430556,2009-05-28,06:25:33
39.974973,116.327943,0,162,39961.2678009259,2009-05-28,06:25:38
39.974912,116.327929,0,160,39961.2678587963,2009-05-28,06:25:43
39.974824,116.327884,0,161,39961.2679166667,2009-05-28,06:25:48
39.97477,116.327864,0,160,39961.267974537,2009-05-28,06:25:53
39.974732,116.327853,0,160,39961.2680324074,2009-05-28,06:25:58
39.974669,116.327891,0,159,39961.2680902778,2009-05-28,06:26:03
39.974616,116.327882,0,164,39961.2681481481,2009-05-28,06:26:08
39.974555,116.327883,0,165,39961.2682060185,2009-05-28,06:26:13
39.974512,116.327894,0,162,39961.2682638889,2009-05-28,06:26:18
39.974442,116.327909,0,164,39961.2683217593,2009-05-28,06:26:23
39.974393,116.327907,0,160,39961.2683796296,2009-05-28,06:26:28
39.974343,116.327909,0,156,39961.2684375,2009-05-28,06:26:33
39.974294,116.327888,0,153,39961.2684953704,2009-05-28,06:26:38
39.974264,116.327908,0,154,39961.2685532407,2009-05-28,06:26:43
39.974201,116.327943,0,154,39961.2686111111,2009-05-28,06:26:48
39.974134,116.327946,0,153,39961.2686689815,2009-05-28,06:26:53
39.974057,116.327929,0,152,39961.2687268518,2009-05-28,06:26:58
39.973995,116.327899,0,152,39961.2687847222,2009-05-28,06:27:03
39.973921,116.327929,0,162,39961.2688425926,2009-05-28,06:27:08
39.973885,116.327914,0,164,39961.268900463,2009-05-28,06:27:13
39.973859,116.327897,0,167,39961.2689583333,2009-05-28,06:27:18
39.973849,116.327879,0,173,39961.2690162037,2009-05-28,06:27:23
39.97382,116.327898,0,174,39961.2690740741,2009-05-28,06:27:28
39.973781,116.327872,0,177,39961.2691319444,2009-05-28,06:27:33
39.973712,116.327845,0,182,39961.2691898148,2009-05-28,06:27:38
39.973675,116.327813,0,184,39961.2692476852,2009-05-28,06:27:43
39.973623,116.32781,0,194,39961.2693055556,2009-05-28,06:27:48
39.973552,116.32786,0,194,39961.2693634259,2009-05-28,06:27:53
39.973491,116.327887,0,200,39961.2694212963,2009-05-28,06:27:58
39.973442,116.327911,0,206,39961.2694791667,2009-05-28,06:28:03
39.973372,116.327964,0,214,39961.269537037,2009-05-28,06:28:08
39.973317,116.327974,0,215,39961.2695949074,2009-05-28,06:28:13
39.973291,116.327989,0,215,39961.2696527778,2009-05-28,06:28:18
39.973253,116.328005,0,213,39961.2697106482,2009-05-28,06:28:23
39.973196,116.327995,0,213,39961.2697685185,2009-05-28,06:28:28
39.973134,116.327929,0,214,39961.2698263889,2009-05-28,06:28:33
39.97308,116.3279,0,212,39961.2698842593,2009-05-28,06:28:38
39.97302,116.327886,0,210,39961.2699421296,2009-05-28,06:28:43
39.972978,116.327889,0,210,39961.27,2009-05-28,06:28:48
39.972916,116.327897,0,207,39961.2700578704,2009-05-28,06:28:53
39.97286,116.327892,0,206,39961.2701157407,2009-05-28,06:28:58
39.972808,116.327913,0,204,39961.2701736111,2009-05-28,06:29:03
39.972766,116.327853,0,203,39961.2702314815,2009-05-28,06:29:08
39.972758,116.327839,0,202,39961.2702893519,2009-05-28,06:29:13
39.972758,116.327839,0,202,39961.2703240741,2009-05-28,06:29:16
39.972758,116.32784,0,202,39961.2703472222,2009-05-28,06:29:18
39.972746,116.327845,0,200,39961.2704050926,2009-05-28,06:29:23
39.972732,116.327903,0,199,39961.270462963,2009-05-28,06:29:28
39.972743,116.327959,0,200,39961.2705208333,2009-05-28,06:29:33
39.972748,116.32796,0,200,39961.2705787037,2009-05-28,06:29:38
39.972748,116.32796,0,200,39961.2706134259,2009-05-28,06:29:41
39.972754,116.327961,0,199,39961.2706365741,2009-05-28,06:29:43
39.972764,116.327961,0,199,39961.2706944444,2009-05-28,06:29:48
39.972775,116.327962,0,198,39961.2707523148,2009-05-28,06:29:53
39.972785,116.327962,0,196,39961.2708101852,2009-05-28,06:29:58
39.972794,116.327962,0,195,39961.2708680556,2009-05-28,06:30:03
39.972795,116.327964,0,193,39961.2709259259,2009-05-28,06:30:08
39.972788,116.327966,0,193,39961.2709837963,2009-05-28,06:30:13
39.972788,116.327966,0,193,39961.2710185185,2009-05-28,06:30:16
39.972781,116.327966,0,193,39961.2710416667,2009-05-28,06:30:18
39.972771,116.327965,0,193,39961.271099537,2009-05-28,06:30:23
39.972761,116.327964,0,193,39961.2711574074,2009-05-28,06:30:28
39.972748,116.327965,0,193,39961.2712152778,2009-05-28,06:30:33
39.97273,116.327982,0,193,39961.2712731481,2009-05-28,06:30:38
39.97272,116.327982,0,193,39961.2713310185,2009-05-28,06:30:43
39.972655,116.327969,0,193,39961.2713888889,2009-05-28,06:30:48
39.972571,116.327964,0,193,39961.2714467593,2009-05-28,06:30:53
39.972537,116.327965,0,193,39961.2715046296,2009-05-28,06:30:58
39.972431,116.327877,0,142,39961.2728935185,2009-05-28,06:32:58
39.960704,116.328925,0,304,39961.3541435185,2009-05-28,08:29:58
39.960492,116.328733,0,370,39961.3542013889,2009-05-28,08:30:03
39.960584,116.328687,0,248,39961.3542592593,2009-05-28,08:30:08
39.9606,116.328716,0,195,39961.3543171296,2009-05-28,08:30:13
39.960584,116.328722,0,197,39961.354375,2009-05-28,08:30:18
39.960614,116.328803,0,178,39961.3544328704,2009-05-28,08:30:23
39.960639,116.328763,0,146,39961.3544907407,2009-05-28,08:30:28
39.960618,116.328782,0,146,39961.3545486111,2009-05-28,08:30:33
39.960611,116.328804,0,139,39961.3546064815,2009-05-28,08:30:38
39.960609,116.328803,0,135,39961.3546643518,2009-05-28,08:30:43
39.960609,116.328803,0,135,39961.3546990741,2009-05-28,08:30:46
39.960606,116.3288,0,135,39961.3547222222,2009-05-28,08:30:48
39.960605,116.328779,0,135,39961.3547800926,2009-05-28,08:30:53
39.960614,116.328731,0,142,39961.354837963,2009-05-28,08:30:58
39.96063,116.328742,0,139,39961.3548958333,2009-05-28,08:31:03
39.96063,116.328742,0,139,39961.3549305556,2009-05-28,08:31:06
39.960631,116.328735,0,139,39961.3549537037,2009-05-28,08:31:08
39.960647,116.328678,0,138,39961.3550115741,2009-05-28,08:31:13
39.960665,116.328612,0,140,39961.3550694444,2009-05-28,08:31:18
39.960677,116.328571,0,133,39961.3551273148,2009-05-28,08:31:23
39.960674,116.328531,0,133,39961.3551851852,2009-05-28,08:31:28
39.960658,116.328484,0,129,39961.3552430556,2009-05-28,08:31:33
39.960649,116.328456,0,129,39961.3553009259,2009-05-28,08:31:38
39.960611,116.328461,0,132,39961.3553587963,2009-05-28,08:31:43
39.96059,116.32846,0,135,39961.3554166667,2009-05-28,08:31:48
39.960559,116.32846,0,136,39961.355474537,2009-05-28,08:31:53
39.960529,116.328469,0,137,39961.3555324074,2009-05-28,08:31:58
39.960478,116.328488,0,137,39961.3555902778,2009-05-28,08:32:03
39.960427,116.328502,0,140,39961.3556481482,2009-05-28,08:32:08
39.960377,116.32851,0,142,39961.3557060185,2009-05-28,08:32:13
39.960329,116.328535,0,144,39961.3557638889,2009-05-28,08:32:18
39.960292,116.328569,0,147,39961.3558217593,2009-05-28,08:32:23
39.960246,116.328623,0,149,39961.3558796296,2009-05-28,08:32:28
39.960204,116.328619,0,153,39961.3559375,2009-05-28,08:32:33
39.960155,116.328623,0,156,39961.3559953704,2009-05-28,08:32:38
39.960107,116.32861,0,158,39961.3560532407,2009-05-28,08:32:43
39.960063,116.328573,0,159,39961.3561111111,2009-05-28,08:32:48
39.960012,116.328557,0,160,39961.3561689815,2009-05-28,08:32:53
39.959962,116.328559,0,158,39961.3562268519,2009-05-28,08:32:58
39.959906,116.328556,0,157,39961.3562847222,2009-05-28,08:33:03
39.959865,116.328559,0,157,39961.3563425926,2009-05-28,08:33:08
39.959849,116.328577,0,158,39961.356400463,2009-05-28,08:33:13
39.959814,116.328537,0,152,39961.3564583333,2009-05-28,08:33:18
39.959658,116.328542,0,172,39961.360625,2009-05-28,08:39:18
39.959527,116.328562,0,171,39961.3606828704,2009-05-28,08:39:23
39.959384,116.328581,0,172,39961.3607407407,2009-05-28,08:39:28
39.95907,116.328645,0,173,39961.3607986111,2009-05-28,08:39:33
39.958714,116.328675,0,175,39961.3608564815,2009-05-28,08:39:38
39.958406,116.328762,0,175,39961.3609143518,2009-05-28,08:39:43
39.958142,116.328791,0,177,39961.3609722222,2009-05-28,08:39:48
39.957844,116.328776,0,181,39961.3610300926,2009-05-28,08:39:53
39.9575,116.328735,0,184,39961.361087963,2009-05-28,08:39:58
39.957209,116.328748,0,184,39961.3611458333,2009-05-28,08:40:03
39.956932,116.328742,0,182,39961.3612037037,2009-05-28,08:40:08
39.956601,116.328769,0,179,39961.3612615741,2009-05-28,08:40:13
39.956313,116.328848,0,178,39961.3613194444,2009-05-28,08:40:18
39.956004,116.328934,0,180,39961.3613773148,2009-05-28,08:40:23
39.955494,116.329076,0,180,39961.3614351852,2009-05-28,08:40:28
39.955035,116.32914,0,183,39961.3614930556,2009-05-28,08:40:33
39.954611,116.329218,0,185,39961.3615509259,2009-05-28,08:40:38
39.954347,116.329242,0,187,39961.3616087963,2009-05-28,08:40:43
39.954279,116.329218,0,187,39961.3616666667,2009-05-28,08:40:48
39.954205,116.329284,0,189,39961.361724537,2009-05-28,08:40:53
39.95394,116.329371,0,193,39961.3617824074,2009-05-28,08:40:58
39.953482,116.329422,0,200,39961.3618402778,2009-05-28,08:41:03
39.952961,116.32948,0,209,39961.3618981481,2009-05-28,08:41:08
39.952425,116.32948,0,211,39961.3619560185,2009-05-28,08:41:13
39.951944,116.329555,0,213,39961.3620138889,2009-05-28,08:41:18
39.951333,116.329599,0,216,39961.3620717593,2009-05-28,08:41:23
39.951046,116.329764,0,218,39961.3621296296,2009-05-28,08:41:28
39.950946,116.329766,0,221,39961.3621875,2009-05-28,08:41:33
39.950899,116.329601,0,225,39961.3622453704,2009-05-28,08:41:38
39.950853,116.329226,0,229,39961.3623032407,2009-05-28,08:41:43
39.950821,116.328845,0,229,39961.3623611111,2009-05-28,08:41:48
39.950911,116.328531,0,235,39961.3624189815,2009-05-28,08:41:53
39.95093,116.328336,0,237,39961.3624768518,2009-05-28,08:41:58
39.950946,116.328271,0,243,39961.3625347222,2009-05-28,08:42:03
39.950919,116.328134,0,248,39961.3625925926,2009-05-28,08:42:08
39.950957,116.327894,0,253,39961.362650463,2009-05-28,08:42:13
39.950957,116.327479,0,258,39961.3627083333,2009-05-28,08:42:18
39.950861,116.327048,0,261,39961.3627662037,2009-05-28,08:42:23
39.950771,116.326797,0,268,39961.3628240741,2009-05-28,08:42:28
39.950762,116.326572,0,276,39961.3628819444,2009-05-28,08:42:33
39.950767,116.326458,0,282,39961.3629398148,2009-05-28,08:42:38
39.950746,116.326197,0,296,39961.3629976852,2009-05-28,08:42:43
39.95073,116.325807,0,308,39961.3630555556,2009-05-28,08:42:48
39.950701,116.325256,0,320,39961.3631134259,2009-05-28,08:42:53
39.950686,116.324628,0,328,39961.3631712963,2009-05-28,08:42:58
39.950652,116.324013,0,337,39961.3632291667,2009-05-28,08:43:03
39.950627,116.323423,0,346,39961.363287037,2009-05-28,08:43:08
39.950635,116.322826,0,348,39961.3633449074,2009-05-28,08:43:13
39.95063,116.3224,0,351,39961.3634027778,2009-05-28,08:43:18
39.950664,116.32224,0,355,39961.3634606482,2009-05-28,08:43:23
39.950668,116.322209,0,369,39961.3635185185,2009-05-28,08:43:28
39.950701,116.322118,0,381,39961.3635763889,2009-05-28,08:43:33
39.950657,116.321864,0,386,39961.3636342593,2009-05-28,08:43:38
39.950558,116.321398,0,381,39961.3636921296,2009-05-28,08:43:43
39.950486,116.320883,0,384,39961.36375,2009-05-28,08:43:48
39.950519,116.320316,0,377,39961.3638078704,2009-05-28,08:43:53
39.950484,116.319772,0,387,39961.3638657407,2009-05-28,08:43:58
39.950497,116.319314,0,393,39961.3639236111,2009-05-28,08:44:03
39.950474,116.318909,0,395,39961.3639814815,2009-05-28,08:44:08
39.950429,116.318723,0,409,39961.3640393519,2009-05-28,08:44:13
39.950405,116.318685,0,418,39961.3640972222,2009-05-28,08:44:18
39.950407,116.318689,0,421,39961.3641550926,2009-05-28,08:44:23
39.950407,116.318689,0,421,39961.3641898148,2009-05-28,08:44:26
39.950407,116.318682,0,422,39961.364212963,2009-05-28,08:44:28
39.950418,116.31867,0,423,39961.3642708333,2009-05-28,08:44:33
39.950426,116.31866,0,424,39961.3643287037,2009-05-28,08:44:38
39.950433,116.318649,0,424,39961.3643865741,2009-05-28,08:44:43
39.950438,116.318649,0,424,39961.3644444444,2009-05-28,08:44:48
39.950439,116.318644,0,425,39961.3645023148,2009-05-28,08:44:53
39.950433,116.318647,0,425,39961.3645601852,2009-05-28,08:44:58
39.95043,116.318654,0,425,39961.3646180556,2009-05-28,08:45:03
39.950435,116.318653,0,425,39961.3646759259,2009-05-28,08:45:08
39.950435,116.318653,0,425,39961.3647106481,2009-05-28,08:45:11
39.950439,116.318656,0,425,39961.3647337963,2009-05-28,08:45:13
39.950439,116.318665,0,426,39961.3647916667,2009-05-28,08:45:18
39.950444,116.318664,0,426,39961.364849537,2009-05-28,08:45:23
39.950444,116.318664,0,426,39961.3648842593,2009-05-28,08:45:26
39.95045,116.318663,0,426,39961.3649074074,2009-05-28,08:45:28
39.950441,116.318668,0,427,39961.3649652778,2009-05-28,08:45:33
39.950441,116.318668,0,427,39961.365,2009-05-28,08:45:36
39.950442,116.318664,0,427,39961.3650231481,2009-05-28,08:45:38
39.950441,116.318649,0,427,39961.3650810185,2009-05-28,08:45:43
39.950447,116.318641,0,427,39961.3651388889,2009-05-28,08:45:48
39.950447,116.318641,0,427,39961.3651736111,2009-05-28,08:45:51
39.950452,116.318644,0,427,39961.3651967593,2009-05-28,08:45:53
39.950463,116.31864,0,427,39961.3652546296,2009-05-28,08:45:58
39.950473,116.318626,0,426,39961.3653125,2009-05-28,08:46:03
39.950465,116.318516,0,421,39961.3653703704,2009-05-28,08:46:08
39.950492,116.318088,0,411,39961.3654282407,2009-05-28,08:46:13
39.950208,116.317791,0,364,39961.3654861111,2009-05-28,08:46:18
39.949734,116.31783,0,329,39961.3655439815,2009-05-28,08:46:23
39.949173,116.317916,0,308,39961.3656018519,2009-05-28,08:46:28
39.948574,116.318006,0,279,39961.3656597222,2009-05-28,08:46:33
39.948019,116.318117,0,247,39961.3657175926,2009-05-28,08:46:38
39.947535,116.318224,0,231,39961.365775463,2009-05-28,08:46:43
39.947176,116.318322,0,214,39961.3658333333,2009-05-28,08:46:48
39.947063,116.31835,0,202,39961.3658912037,2009-05-28,08:46:53
39.947052,116.31835,0,205,39961.3659490741,2009-05-28,08:46:58
39.946995,116.318358,0,200,39961.3660069444,2009-05-28,08:47:03
39.946769,116.318394,0,205,39961.3660648148,2009-05-28,08:47:08
39.946485,116.318508,0,191,39961.3661226852,2009-05-28,08:47:13
39.945915,116.318603,0,183,39961.3661805556,2009-05-28,08:47:18
39.9454,116.318657,0,187,39961.3662384259,2009-05-28,08:47:23
39.944808,116.318674,0,197,39961.3662962963,2009-05-28,08:47:28
39.944254,116.318705,0,215,39961.3663541667,2009-05-28,08:47:33
39.943776,116.318777,0,224,39961.366412037,2009-05-28,08:47:38
39.943407,116.318767,0,225,39961.3664699074,2009-05-28,08:47:43
39.943149,116.318791,0,236,39961.3665277778,2009-05-28,08:47:48
39.943109,116.318781,0,238,39961.3665856481,2009-05-28,08:47:53
39.943114,116.318761,0,237,39961.3666435185,2009-05-28,08:47:58
39.94309,116.31876,0,238,39961.3667013889,2009-05-28,08:48:03
39.943059,116.318775,0,240,39961.3667592593,2009-05-28,08:48:08
39.943007,116.318764,0,240,39961.3668171296,2009-05-28,08:48:13
39.942972,116.318787,0,228,39961.366875,2009-05-28,08:48:18
39.942965,116.318782,0,228,39961.3669328704,2009-05-28,08:48:23
39.942965,116.318784,0,228,39961.3669907407,2009-05-28,08:48:28
39.942965,116.318784,0,228,39961.367025463,2009-05-28,08:48:31
39.942962,116.31879,0,223,39961.3670486111,2009-05-28,08:48:33
39.942957,116.318781,0,216,39961.3671064815,2009-05-28,08:48:38
39.942983,116.31876,0,204,39961.3671643519,2009-05-28,08:48:43
39.94299,116.318745,0,205,39961.3672222222,2009-05-28,08:48:48
39.94299,116.318749,0,205,39961.3672800926,2009-05-28,08:48:53
39.94299,116.318749,0,205,39961.3673148148,2009-05-28,08:48:56
39.942993,116.318741,0,205,39961.367337963,2009-05-28,08:48:58
39.942983,116.318706,0,205,39961.3673958333,2009-05-28,08:49:03
39.942986,116.318557,0,208,39961.3674537037,2009-05-28,08:49:08
39.943015,116.318565,0,209,39961.3675115741,2009-05-28,08:49:13
39.94297,116.318591,0,209,39961.3675694444,2009-05-28,08:49:18
39.942848,116.31863,0,210,39961.3676273148,2009-05-28,08:49:23
39.942674,116.318657,0,211,39961.3676851852,2009-05-28,08:49:28
39.942434,116.318746,0,212,39961.3677430556,2009-05-28,08:49:33
39.9421,116.318827,0,213,39961.3678009259,2009-05-28,08:49:38
39.941647,116.318871,0,215,39961.3678587963,2009-05-28,08:49:43
39.941168,116.318966,0,217,39961.3679166667,2009-05-28,08:49:48
39.940677,116.319062,0,218,39961.367974537,2009-05-28,08:49:53
39.940196,116.319137,0,219,39961.3680324074,2009-05-28,08:49:58
39.939711,116.319204,0,220,39961.3680902778,2009-05-28,08:50:03
39.939286,116.319262,0,220,39961.3681481481,2009-05-28,08:50:08
39.93892,116.319233,0,221,39961.3682060185,2009-05-28,08:50:13
39.938604,116.319257,0,222,39961.3682638889,2009-05-28,08:50:18
39.938271,116.319302,0,225,39961.3683217593,2009-05-28,08:50:23
39.937978,116.319334,0,227,39961.3683796296,2009-05-28,08:50:28
39.937649,116.319409,0,230,39961.3684375,2009-05-28,08:50:33
39.937375,116.319617,0,233,39961.3684953704,2009-05-28,08:50:38
39.937277,116.320033,0,233,39961.3685532407,2009-05-28,08:50:43
39.937241,116.320513,0,241,39961.3686111111,2009-05-28,08:50:48
39.937227,116.320844,0,243,39961.3686689815,2009-05-28,08:50:53
39.937056,116.321047,0,250,39961.3687268518,2009-05-28,08:50:58
39.93689,116.321392,0,244,39961.3687847222,2009-05-28,08:51:03
39.936955,116.321476,0,241,39961.3688425926,2009-05-28,08:51:08
39.936963,116.321455,0,246,39961.368900463,2009-05-28,08:51:13
39.936982,116.321451,0,251,39961.3689583333,2009-05-28,08:51:18
39.936994,116.321448,0,256,39961.3690162037,2009-05-28,08:51:23
39.937003,116.321443,0,257,39961.3690740741,2009-05-28,08:51:28
39.936989,116.321449,0,258,39961.3691319444,2009-05-28,08:51:33
39.936987,116.321472,0,258,39961.3691898148,2009-05-28,08:51:38
39.936989,116.32151,0,259,39961.3692476852,2009-05-28,08:51:43
39.93699,116.321519,0,259,39961.3693055556,2009-05-28,08:51:48
39.937,116.321524,0,259,39961.3693634259,2009-05-28,08:51:53
39.937021,116.321528,0,259,39961.3694212963,2009-05-28,08:51:58
39.937045,116.321526,0,259,39961.3694791667,2009-05-28,08:52:03
39.937064,116.321523,0,259,39961.369537037,2009-05-28,08:52:08
39.937066,116.321624,0,259,39961.3695949074,2009-05-28,08:52:13
39.937081,116.321709,0,253,39961.3696527778,2009-05-28,08:52:18
39.937045,116.321725,0,253,39961.3697106481,2009-05-28,08:52:23
39.937034,116.321721,0,254,39961.3697685185,2009-05-28,08:52:28
39.937023,116.321732,0,255,39961.3698263889,2009-05-28,08:52:33
39.936943,116.321845,0,265,39961.3698842593,2009-05-28,08:52:38
39.937001,116.321863,0,271,39961.3699421296,2009-05-28,08:52:43
39.937001,116.321863,0,271,39961.3699768518,2009-05-28,08:52:46
39.937003,116.32187,0,272,39961.37,2009-05-28,08:52:48
39.937037,116.321913,0,276,39961.3700578704,2009-05-28,08:52:53
39.937009,116.322142,0,273,39961.3701157407,2009-05-28,08:52:58
39.93689,116.322379,0,277,39961.3701736111,2009-05-28,08:53:03
39.936851,116.322807,0,287,39961.3702314815,2009-05-28,08:53:08
39.93685,116.323431,0,280,39961.3702893518,2009-05-28,08:53:13
39.936852,116.324166,0,272,39961.3703472222,2009-05-28,08:53:18
39.936827,116.324848,0,269,39961.3704050926,2009-05-28,08:53:23
39.936814,116.32554,0,262,39961.370462963,2009-05-28,08:53:28
39.936756,116.326161,0,256,39961.3705208333,2009-05-28,08:53:33
39.93669,116.326618,0,247,39961.3705787037,2009-05-28,08:53:38
39.936682,116.326771,0,240,39961.3706365741,2009-05-28,08:53:43
39.936679,116.326756,0,237,39961.3706944444,2009-05-28,08:53:48
39.936679,116.326756,0,237,39961.3707291667,2009-05-28,08:53:51
39.936679,116.326764,0,235,39961.3707523148,2009-05-28,08:53:53
39.936662,116.326803,0,235,39961.3708101852,2009-05-28,08:53:58
39.936652,116.326819,0,234,39961.3708680556,2009-05-28,08:54:03
39.936652,116.326819,0,234,39961.3709027778,2009-05-28,08:54:06
39.936657,116.326826,0,234,39961.3709259259,2009-05-28,08:54:08
39.936651,116.326854,0,234,39961.3709837963,2009-05-28,08:54:13
39.936618,116.326918,0,234,39961.3710416667,2009-05-28,08:54:18
39.936595,116.327025,0,235,39961.371099537,2009-05-28,08:54:23
39.936617,116.32708,0,236,39961.3711574074,2009-05-28,08:54:28
39.936641,116.32716,0,237,39961.3712152778,2009-05-28,08:54:33
39.93668,116.32738,0,230,39961.3712731482,2009-05-28,08:54:38
39.93669,116.327442,0,228,39961.3713310185,2009-05-28,08:54:43
39.936662,116.327549,0,229,39961.3713888889,2009-05-28,08:54:48
39.93666,116.327575,0,227,39961.3714467593,2009-05-28,08:54:53
39.936657,116.327587,0,227,39961.3715046296,2009-05-28,08:54:58
39.936659,116.327592,0,227,39961.3715625,2009-05-28,08:55:03
39.936659,116.327592,0,227,39961.3715972222,2009-05-28,08:55:06
39.936663,116.327589,0,227,39961.3716203704,2009-05-28,08:55:08
39.9367,116.327573,0,229,39961.3716782407,2009-05-28,08:55:13
39.93668,116.327584,0,230,39961.3717361111,2009-05-28,08:55:18
39.936608,116.327601,0,232,39961.3717939815,2009-05-28,08:55:23
39.936572,116.327579,0,233,39961.3718518519,2009-05-28,08:55:28
39.936546,116.327496,0,232,39961.3719097222,2009-05-28,08:55:33
39.936546,116.327496,0,232,39961.3719444444,2009-05-28,08:55:36
39.936543,116.327492,0,232,39961.3719675926,2009-05-28,08:55:38
39.936486,116.32761,0,230,39961.372025463,2009-05-28,08:55:43
39.936556,116.327696,0,225,39961.3720833333,2009-05-28,08:55:48
39.936551,116.327738,0,219,39961.3721412037,2009-05-28,08:55:53
39.936525,116.327852,0,217,39961.3721990741,2009-05-28,08:55:58
39.93657,116.328,0,215,39961.3722569444,2009-05-28,08:56:03
39.936565,116.328129,0,215,39961.3723148148,2009-05-28,08:56:08
39.936582,116.328289,0,214,39961.3723726852,2009-05-28,08:56:13
39.936586,116.328346,0,215,39961.3724305556,2009-05-28,08:56:18
39.936599,116.328426,0,213,39961.3724884259,2009-05-28,08:56:23
39.936597,116.328559,0,216,39961.3725462963,2009-05-28,08:56:28
39.936603,116.328671,0,217,39961.3726041667,2009-05-28,08:56:33
39.936601,116.328864,0,209,39961.372662037,2009-05-28,08:56:38
39.936606,116.329101,0,196,39961.3727199074,2009-05-28,08:56:43
39.936598,116.329134,0,192,39961.3727777778,2009-05-28,08:56:48
39.936601,116.329162,0,190,39961.3728356481,2009-05-28,08:56:53
39.936605,116.329176,0,192,39961.3728935185,2009-05-28,08:56:58
39.936605,116.329176,0,192,39961.3729282407,2009-05-28,08:57:01
39.936605,116.329172,0,192,39961.3729513889,2009-05-28,08:57:03
39.936613,116.329228,0,193,39961.3730092593,2009-05-28,08:57:08
39.936638,116.329263,0,193,39961.3730671296,2009-05-28,08:57:13
39.936638,116.329267,0,192,39961.373125,2009-05-28,08:57:18
39.936638,116.329271,0,192,39961.3731828704,2009-05-28,08:57:23
39.936638,116.329271,0,192,39961.3732175926,2009-05-28,08:57:26
39.936639,116.329267,0,192,39961.3732407407,2009-05-28,08:57:28
39.936636,116.329284,0,191,39961.3732986111,2009-05-28,08:57:33
39.93666,116.329458,0,190,39961.3733564815,2009-05-28,08:57:38
39.936623,116.32973,0,188,39961.3734143519,2009-05-28,08:57:43
39.93659,116.329888,0,184,39961.3734722222,2009-05-28,08:57:48
39.936563,116.329889,0,178,39961.3735300926,2009-05-28,08:57:53
39.936564,116.329914,0,178,39961.373587963,2009-05-28,08:57:58
39.936569,116.329954,0,178,39961.3736458333,2009-05-28,08:58:03
39.936576,116.330019,0,176,39961.3737037037,2009-05-28,08:58:08
39.936589,116.330118,0,165,39961.3737615741,2009-05-28,08:58:13
39.936576,116.330175,0,161,39961.3738194444,2009-05-28,08:58:18
39.936553,116.33024,0,161,39961.3738773148,2009-05-28,08:58:23
39.936545,116.33031,0,153,39961.3739351852,2009-05-28,08:58:28
39.936552,116.330348,0,151,39961.3739930556,2009-05-28,08:58:33
39.93657,116.330388,0,148,39961.3740509259,2009-05-28,08:58:38
39.936571,116.330435,0,143,39961.3741087963,2009-05-28,08:58:43
39.936584,116.330481,0,142,39961.3741666667,2009-05-28,08:58:48
39.936584,116.330481,0,142,39961.3742013889,2009-05-28,08:58:51
39.936589,116.330489,0,142,39961.374224537,2009-05-28,08:58:53
39.936582,116.330503,0,142,39961.3742824074,2009-05-28,08:58:58
39.936561,116.330527,0,142,39961.3743402778,2009-05-28,08:59:03
39.936515,116.33058,0,142,39961.3743981481,2009-05-28,08:59:08
39.937211,116.330506,0,129,39961.3750347222,2009-05-28,09:00:03
39.937183,116.330405,0,150,39961.3750925926,2009-05-28,09:00:08
39.937173,116.330436,0,121,39961.375150463,2009-05-28,09:00:13
39.937214,116.330397,0,114,39961.3752083333,2009-05-28,09:00:18
39.937228,116.330356,0,114,39961.3752662037,2009-05-28,09:00:23
39.937204,116.330303,0,106,39961.3753240741,2009-05-28,09:00:28
39.937209,116.330253,0,105,39961.3753819444,2009-05-28,09:00:33
39.937211,116.330194,0,106,39961.3754398148,2009-05-28,09:00:38
39.937206,116.330141,0,108,39961.3754976852,2009-05-28,09:00:43
39.937203,116.330102,0,109,39961.3755555556,2009-05-28,09:00:48
39.937193,116.330054,0,112,39961.3756134259,2009-05-28,09:00:53
39.937191,116.32999,0,115,39961.3756712963,2009-05-28,09:00:58
39.937184,116.329936,0,118,39961.3757291667,2009-05-28,09:01:03
39.937192,116.329885,0,121,39961.375787037,2009-05-28,09:01:08
39.937195,116.329824,0,124,39961.3758449074,2009-05-28,09:01:13
39.937186,116.329781,0,123,39961.3759027778,2009-05-28,09:01:18
39.937193,116.329705,0,125,39961.3759606481,2009-05-28,09:01:23
39.93719,116.329645,0,124,39961.3760185185,2009-05-28,09:01:28
39.93719,116.329576,0,118,39961.3760763889,2009-05-28,09:01:33
39.937185,116.329513,0,120,39961.3761342593,2009-05-28,09:01:38
39.937179,116.329457,0,122,39961.3761921296,2009-05-28,09:01:43
39.937175,116.329402,0,123,39961.37625,2009-05-28,09:01:48
39.937179,116.329351,0,122,39961.3763078704,2009-05-28,09:01:53
39.937163,116.329282,0,125,39961.3763657407,2009-05-28,09:01:58
39.937171,116.329207,0,130,39961.3764236111,2009-05-28,09:02:03
39.937135,116.329165,0,134,39961.3764814815,2009-05-28,09:02:08
39.937123,116.329093,0,131,39961.3765393518,2009-05-28,09:02:13
39.937111,116.329088,0,132,39961.3765972222,2009-05-28,09:02:18
39.937102,116.32913,0,127,39961.3766550926,2009-05-28,09:02:23
39.937108,116.329196,0,132,39961.376712963,2009-05-28,09:02:28
39.93711,116.32927,0,133,39961.3767708333,2009-05-28,09:02:33
39.937124,116.329308,0,136,39961.3768287037,2009-05-28,09:02:38
39.937126,116.329386,0,138,39961.3768865741,2009-05-28,09:02:43
39.937123,116.329448,0,141,39961.3769444444,2009-05-28,09:02:48
39.937123,116.329528,0,142,39961.3770023148,2009-05-28,09:02:53
39.937121,116.329614,0,145,39961.3770601852,2009-05-28,09:02:58
39.937127,116.329655,0,146,39961.3771180556,2009-05-28,09:03:03
39.937144,116.329706,0,146,39961.3771759259,2009-05-28,09:03:08
39.937147,116.32975,0,150,39961.3772337963,2009-05-28,09:03:13
39.937148,116.329781,0,151,39961.3772916667,2009-05-28,09:03:18
39.937141,116.32985,0,148,39961.377349537,2009-05-28,09:03:23
39.937143,116.329907,0,147,39961.3774074074,2009-05-28,09:03:28
39.937159,116.329993,0,148,39961.3774652778,2009-05-28,09:03:33
39.937156,116.330065,0,148,39961.3775231481,2009-05-28,09:03:38
39.937154,116.330166,0,147,39961.3775810185,2009-05-28,09:03:43
39.937163,116.330235,0,146,39961.3776388889,2009-05-28,09:03:48
39.937174,116.330317,0,145,39961.3776967593,2009-05-28,09:03:53
39.937183,116.330339,0,144,39961.3777546296,2009-05-28,09:03:58
39.937194,116.330358,0,144,39961.3778125,2009-05-28,09:04:03
39.937188,116.330426,0,150,39961.3778703704,2009-05-28,09:04:08
39.937199,116.330496,0,151,39961.3779282407,2009-05-28,09:04:13
39.937175,116.330539,0,158,39961.3779861111,2009-05-28,09:04:18
39.937184,116.330646,0,155,39961.3780439815,2009-05-28,09:04:23
39.937196,116.330726,0,153,39961.3781018518,2009-05-28,09:04:28
39.937205,116.330786,0,151,39961.3781597222,2009-05-28,09:04:33
39.937219,116.330855,0,149,39961.3782175926,2009-05-28,09:04:38
39.937234,116.330911,0,147,39961.378275463,2009-05-28,09:04:43
39.937232,116.33097,0,146,39961.3783333333,2009-05-28,09:04:48
39.937226,116.331063,0,148,39961.3783912037,2009-05-28,09:04:53
39.937209,116.331106,0,148,39961.3784490741,2009-05-28,09:04:58
39.937191,116.331132,0,145,39961.3785069444,2009-05-28,09:05:03
39.937191,116.331182,0,146,39961.3785648148,2009-05-28,09:05:08
39.937211,116.331265,0,142,39961.3786226852,2009-05-28,09:05:13
39.937213,116.331313,0,144,39961.3786805556,2009-05-28,09:05:18
39.937222,116.331389,0,142,39961.3787384259,2009-05-28,09:05:23
39.937231,116.331468,0,142,39961.3787962963,2009-05-28,09:05:28
39.937233,116.331547,0,136,39961.3788541667,2009-05-28,09:05:33
39.937263,116.331605,0,137,39961.378912037,2009-05-28,09:05:38
39.937259,116.331667,0,133,39961.3789699074,2009-05-28,09:05:43
39.937255,116.33175,0,134,39961.3790277778,2009-05-28,09:05:48
39.93727,116.331803,0,131,39961.3790856482,2009-05-28,09:05:53
39.93728,116.331866,0,126,39961.3791435185,2009-05-28,09:05:58
39.937262,116.331941,0,126,39961.3792013889,2009-05-28,09:06:03
39.937278,116.331998,0,122,39961.3792592593,2009-05-28,09:06:08
39.937264,116.332043,0,123,39961.3793171296,2009-05-28,09:06:13
39.937257,116.332117,0,121,39961.379375,2009-05-28,09:06:18
39.937272,116.332208,0,119,39961.3794328704,2009-05-28,09:06:23
39.937286,116.33227,0,117,39961.3794907407,2009-05-28,09:06:28
39.937302,116.332299,0,116,39961.3795486111,2009-05-28,09:06:33
39.937311,116.332355,0,115,39961.3796064815,2009-05-28,09:06:38
39.937326,116.332408,0,111,39961.3796643519,2009-05-28,09:06:43
39.937314,116.332478,0,112,39961.3797222222,2009-05-28,09:06:48
39.937288,116.332571,0,110,39961.3797800926,2009-05-28,09:06:53
39.937293,116.332626,0,110,39961.379837963,2009-05-28,09:06:58
39.93732,116.332674,0,109,39961.3798958333,2009-05-28,09:07:03
39.937341,116.332716,0,108,39961.3799537037,2009-05-28,09:07:08
39.937367,116.332754,0,107,39961.3800115741,2009-05-28,09:07:13
39.937376,116.332796,0,108,39961.3800694444,2009-05-28,09:07:18
39.937388,116.332862,0,107,39961.3801273148,2009-05-28,09:07:23
39.937463,116.332886,0,111,39961.3801851852,2009-05-28,09:07:28
39.937486,116.332924,0,112,39961.3802430556,2009-05-28,09:07:33
39.937504,116.332975,0,111,39961.3803009259,2009-05-28,09:07:38
39.937504,116.333008,0,109,39961.3803587963,2009-05-28,09:07:43
39.937507,116.33307,0,107,39961.3804166667,2009-05-28,09:07:48
39.937501,116.333107,0,108,39961.380474537,2009-05-28,09:07:53
39.937506,116.33316,0,110,39961.3805324074,2009-05-28,09:07:58
39.937499,116.333217,0,111,39961.3805902778,2009-05-28,09:08:03
39.937528,116.333252,0,110,39961.3806481481,2009-05-28,09:08:08
39.937531,116.333296,0,111,39961.3807060185,2009-05-28,09:08:13
39.937523,116.333351,0,112,39961.3807638889,2009-05-28,09:08:18
39.937541,116.333412,0,112,39961.3808217593,2009-05-28,09:08:23
39.937561,116.333432,0,113,39961.3808796296,2009-05-28,09:08:28
39.937564,116.333463,0,112,39961.3809375,2009-05-28,09:08:33
39.937559,116.333481,0,109,39961.3809953704,2009-05-28,09:08:38
39.937533,116.333537,0,111,39961.3810532407,2009-05-28,09:08:43
39.937524,116.333604,0,112,39961.3811111111,2009-05-28,09:08:48
39.937515,116.333676,0,112,39961.3811689815,2009-05-28,09:08:53
39.937525,116.33372,0,112,39961.3812268519,2009-05-28,09:08:58
39.937532,116.333776,0,112,39961.3812847222,2009-05-28,09:09:03
39.937534,116.333808,0,111,39961.3813425926,2009-05-28,09:09:08
39.937525,116.333823,0,111,39961.381400463,2009-05-28,09:09:13
39.937525,116.333824,0,111,39961.3814583333,2009-05-28,09:09:18
39.937526,116.333822,0,111,39961.3815162037,2009-05-28,09:09:23
39.937526,116.333826,0,111,39961.3815740741,2009-05-28,09:09:28
39.937526,116.333826,0,111,39961.3816087963,2009-05-28,09:09:31
39.937525,116.333825,0,110,39961.3816319444,2009-05-28,09:09:33
39.937577,116.333734,0,110,39961.3816898148,2009-05-28,09:09:38
39.937534,116.333659,0,111,39961.3817361111,2009-05-28,09:09:42
39.937525,116.333593,0,112,39961.3817939815,2009-05-28,09:09:47
39.937558,116.333523,0,115,39961.3818518519,2009-05-28,09:09:52
39.937574,116.333453,0,118,39961.3819097222,2009-05-28,09:09:57
39.937578,116.333438,0,118,39961.3819675926,2009-05-28,09:10:02
39.937578,116.333438,0,118,39961.3820023148,2009-05-28,09:10:05
39.937578,116.33344,0,118,39961.382025463,2009-05-28,09:10:07
39.937601,116.333441,0,118,39961.3820833333,2009-05-28,09:10:12
39.937678,116.33343,0,118,39961.3821412037,2009-05-28,09:10:17
39.937735,116.333445,0,118,39961.3821990741,2009-05-28,09:10:22
39.937784,116.333468,0,120,39961.3822569444,2009-05-28,09:10:27
39.937804,116.333486,0,122,39961.3823148148,2009-05-28,09:10:32
39.937807,116.333532,0,123,39961.3823726852,2009-05-28,09:10:37
39.937828,116.333589,0,122,39961.3824305556,2009-05-28,09:10:42
39.937824,116.333662,0,123,39961.3824884259,2009-05-28,09:10:47
39.937859,116.333719,0,124,39961.3825462963,2009-05-28,09:10:52
39.937858,116.333784,0,125,39961.3826041667,2009-05-28,09:10:57
39.937867,116.333812,0,125,39961.382662037,2009-05-28,09:11:02
39.937919,116.333818,0,125,39961.3827199074,2009-05-28,09:11:07
39.937921,116.333877,0,127,39961.3827777778,2009-05-28,09:11:12
39.937941,116.333906,0,126,39961.3828356481,2009-05-28,09:11:17
39.937948,116.333901,0,128,39961.3828935185,2009-05-28,09:11:22
39.937948,116.333901,0,128,39961.3829282407,2009-05-28,09:11:25
39.937948,116.333901,0,127,39961.3829513889,2009-05-28,09:11:27
39.937961,116.333938,0,128,39961.3830092593,2009-05-28,09:11:32
39.937987,116.333964,0,130,39961.3830671296,2009-05-28,09:11:37
39.938009,116.334002,0,131,39961.383125,2009-05-28,09:11:42
39.938019,116.33405,0,133,39961.3831828704,2009-05-28,09:11:47
39.938041,116.33411,0,133,39961.3832407407,2009-05-28,09:11:52
39.938077,116.334155,0,133,39961.3832986111,2009-05-28,09:11:57
39.938123,116.334193,0,133,39961.3833564815,2009-05-28,09:12:02
39.938167,116.334204,0,133,39961.3834143518,2009-05-28,09:12:07
39.938204,116.334202,0,132,39961.3834722222,2009-05-28,09:12:12
39.938198,116.334208,0,132,39961.3835300926,2009-05-28,09:12:17
39.938197,116.334216,0,132,39961.383587963,2009-05-28,09:12:22
39.938197,116.334222,0,132,39961.3836458333,2009-05-28,09:12:27
39.938198,116.33422,0,132,39961.3837037037,2009-05-28,09:12:32
39.938197,116.334219,0,132,39961.3837615741,2009-05-28,09:12:37
39.938196,116.334226,0,132,39961.3838194444,2009-05-28,09:12:42
39.938195,116.334234,0,132,39961.3838773148,2009-05-28,09:12:47
39.938193,116.334234,0,132,39961.3839351852,2009-05-28,09:12:52
39.938192,116.334227,0,132,39961.3839930556,2009-05-28,09:12:57
39.938192,116.334227,0,132,39961.3840277778,2009-05-28,09:13:00
39.93819,116.334232,0,132,39961.3840509259,2009-05-28,09:13:02
39.938189,116.334245,0,132,39961.3841087963,2009-05-28,09:13:07
39.938188,116.334252,0,132,39961.3841666667,2009-05-28,09:13:12
39.938188,116.334252,0,132,39961.3842013889,2009-05-28,09:13:15
39.938187,116.334259,0,132,39961.384224537,2009-05-28,09:13:17
39.938176,116.334279,0,132,39961.3842824074,2009-05-28,09:13:22
39.938153,116.334245,0,132,39961.3843402778,2009-05-28,09:13:27
39.938169,116.334221,0,132,39961.3843981481,2009-05-28,09:13:32
39.938196,116.334204,0,132,39961.3844560185,2009-05-28,09:13:37
39.938244,116.334187,0,132,39961.3845138889,2009-05-28,09:13:42
39.93826,116.334166,0,132,39961.3845717593,2009-05-28,09:13:47
39.938261,116.334153,0,132,39961.3846296296,2009-05-28,09:13:52
39.938263,116.334162,0,132,39961.3846875,2009-05-28,09:13:57
39.938303,116.334201,0,133,39961.3847453704,2009-05-28,09:14:02
39.938342,116.334202,0,133,39961.3848032407,2009-05-28,09:14:07
39.938379,116.334219,0,133,39961.3848611111,2009-05-28,09:14:12
39.938255,116.334505,0,153,39961.3870601852,2009-05-28,09:17:22
39.938222,116.33451,0,153,39961.3871180556,2009-05-28,09:17:27
39.938205,116.334509,0,151,39961.3871759259,2009-05-28,09:17:32
39.938152,116.334503,0,153,39961.3872337963,2009-05-28,09:17:37
39.938141,116.334501,0,155,39961.3872916667,2009-05-28,09:17:42
39.938131,116.334464,0,156,39961.387349537,2009-05-28,09:17:47
39.938123,116.334418,0,156,39961.3874074074,2009-05-28,09:17:52
39.938099,116.334421,0,154,39961.3874652778,2009-05-28,09:17:57
39.938098,116.334412,0,155,39961.3875231481,2009-05-28,09:18:02
39.938097,116.334401,0,155,39961.3875810185,2009-05-28,09:18:07
39.938097,116.334401,0,155,39961.3876157407,2009-05-28,09:18:10
39.938094,116.334394,0,156,39961.3876388889,2009-05-28,09:18:12
39.938092,116.334384,0,157,39961.3876967593,2009-05-28,09:18:17
39.938089,116.33437,0,158,39961.3877546296,2009-05-28,09:18:22
39.938083,116.334362,0,158,39961.3878125,2009-05-28,09:18:27
39.938077,116.334359,0,159,39961.3878703704,2009-05-28,09:18:32
39.938073,116.334351,0,159,39961.3879282407,2009-05-28,09:18:37
39.938073,116.334351,0,159,39961.387962963,2009-05-28,09:18:40
39.938072,116.334348,0,160,39961.3879861111,2009-05-28,09:18:42
39.938063,116.334308,0,159,39961.3880439815,2009-05-28,09:18:47
39.938062,116.334274,0,157,39961.3881018519,2009-05-28,09:18:52
39.93806,116.334266,0,157,39961.3881597222,2009-05-28,09:18:57
39.938058,116.334262,0,158,39961.3882175926,2009-05-28,09:19:02
39.938058,116.334262,0,158,39961.3882523148,2009-05-28,09:19:05
39.938056,116.334259,0,158,39961.388275463,2009-05-28,09:19:07
39.938053,116.334195,0,158,39961.3883333333,2009-05-28,09:19:12
39.938048,116.334158,0,157,39961.3883912037,2009-05-28,09:19:17
39.938033,116.334124,0,158,39961.3884490741,2009-05-28,09:19:22
39.938041,116.33411,0,156,39961.3885069444,2009-05-28,09:19:27
39.938061,116.334169,0,153,39961.3885648148,2009-05-28,09:19:32
39.938082,116.334222,0,153,39961.3886226852,2009-05-28,09:19:37
39.93813,116.334345,0,147,39961.3886805556,2009-05-28,09:19:42
39.93815,116.334474,0,150,39961.3887384259,2009-05-28,09:19:47
39.938153,116.334548,0,132,39961.3887962963,2009-05-28,09:19:52
39.938125,116.334567,0,132,39961.3888541667,2009-05-28,09:19:57
39.938096,116.334632,0,126,39961.388912037,2009-05-28,09:20:02
39.938101,116.334715,0,129,39961.3889699074,2009-05-28,09:20:07
39.938102,116.33475,0,126,39961.3890277778,2009-05-28,09:20:12
39.938089,116.33481,0,124,39961.3890856481,2009-05-28,09:20:17
39.938105,116.33489,0,121,39961.3891435185,2009-05-28,09:20:22
39.938123,116.334979,0,121,39961.3892013889,2009-05-28,09:20:27
39.938134,116.335032,0,115,39961.3892592593,2009-05-28,09:20:32
39.938127,116.335103,0,113,39961.3893171296,2009-05-28,09:20:37
39.938137,116.335173,0,114,39961.389375,2009-05-28,09:20:42
39.93817,116.335254,0,120,39961.3894328704,2009-05-28,09:20:47
39.938257,116.335225,0,126,39961.3894907407,2009-05-28,09:20:52
39.93828,116.335177,0,127,39961.3895486111,2009-05-28,09:20:57
39.938316,116.335192,0,131,39961.3896064815,2009-05-28,09:21:02
39.938357,116.335213,0,137,39961.3896643519,2009-05-28,09:21:07
39.938373,116.335271,0,134,39961.3897222222,2009-05-28,09:21:12
39.938393,116.3353,0,136,39961.3897800926,2009-05-28,09:21:17
39.938391,116.335294,0,134,39961.389837963,2009-05-28,09:21:22
39.938393,116.335299,0,134,39961.3898958333,2009-05-28,09:21:27
39.938393,116.335299,0,134,39961.3899305556,2009-05-28,09:21:30
39.938385,116.335307,0,134,39961.3899537037,2009-05-28,09:21:32
39.93838,116.335318,0,135,39961.3900115741,2009-05-28,09:21:37
39.938378,116.335325,0,135,39961.3900694444,2009-05-28,09:21:42
39.938378,116.335325,0,135,39961.3901041667,2009-05-28,09:21:45
39.938371,116.335328,0,135,39961.3901273148,2009-05-28,09:21:47
39.938359,116.335328,0,136,39961.3901851852,2009-05-28,09:21:52
39.938348,116.335335,0,136,39961.3902430556,2009-05-28,09:21:57
39.938341,116.335366,0,143,39961.3903009259,2009-05-28,09:22:02
39.938337,116.335375,0,144,39961.3903587963,2009-05-28,09:22:07
39.938332,116.335413,0,147,39961.3904166667,2009-05-28,09:22:12
39.93833,116.335433,0,149,39961.390474537,2009-05-28,09:22:17
39.93833,116.33544,0,151,39961.3905324074,2009-05-28,09:22:22
39.938334,116.335442,0,153,39961.3905902778,2009-05-28,09:22:27
39.938334,116.335442,0,153,39961.390625,2009-05-28,09:22:30
39.938331,116.33545,0,156,39961.3906481481,2009-05-28,09:22:32
39.938325,116.335465,0,158,39961.3907060185,2009-05-28,09:22:37
39.938325,116.335482,0,161,39961.3907638889,2009-05-28,09:22:42
39.938326,116.335493,0,164,39961.3908217593,2009-05-28,09:22:47
39.938329,116.335495,0,167,39961.3908796296,2009-05-28,09:22:52
39.938334,116.335497,0,170,39961.3909375,2009-05-28,09:22:57
39.938334,116.335497,0,170,39961.3909722222,2009-05-28,09:23:00
39.938336,116.335504,0,173,39961.3909953704,2009-05-28,09:23:02
39.938333,116.335518,0,176,39961.3910532407,2009-05-28,09:23:07
39.938331,116.335524,0,179,39961.3911111111,2009-05-28,09:23:12
39.938331,116.335524,0,179,39961.3911458333,2009-05-28,09:23:15
39.938327,116.33553,0,182,39961.3911689815,2009-05-28,09:23:17
39.938317,116.335529,0,185,39961.3912268518,2009-05-28,09:23:22
39.938317,116.335529,0,185,39961.3912615741,2009-05-28,09:23:25
39.938309,116.335532,0,189,39961.3912847222,2009-05-28,09:23:27
39.938305,116.335548,0,192,39961.3913425926,2009-05-28,09:23:32
39.938323,116.33565,0,194,39961.391400463,2009-05-28,09:23:37
39.938327,116.33569,0,195,39961.3914583333,2009-05-28,09:23:42
39.938334,116.335712,0,194,39961.3915162037,2009-05-28,09:23:47
39.938334,116.335712,0,194,39961.3915509259,2009-05-28,09:23:50
39.938335,116.335717,0,194,39961.3915740741,2009-05-28,09:23:52
39.938336,116.335726,0,194,39961.3916319444,2009-05-28,09:23:57
39.938336,116.335726,0,194,39961.3916666667,2009-05-28,09:24:00
39.938331,116.335729,0,193,39961.3916898148,2009-05-28,09:24:02
39.938328,116.335741,0,193,39961.3917476852,2009-05-28,09:24:07
39.938332,116.335755,0,191,39961.3918055556,2009-05-28,09:24:12
39.938311,116.33584,0,186,39961.3918634259,2009-05-28,09:24:17
39.938327,116.335932,0,190,39961.3919212963,2009-05-28,09:24:22
39.938355,116.336042,0,186,39961.3919791667,2009-05-28,09:24:27
39.938377,116.33608,0,184,39961.392037037,2009-05-28,09:24:32
39.938399,116.336066,0,179,39961.3920949074,2009-05-28,09:24:37
39.938392,116.33609,0,177,39961.3921527778,2009-05-28,09:24:42
39.938402,116.336092,0,174,39961.3922106481,2009-05-28,09:24:47
39.938404,116.336092,0,173,39961.3922685185,2009-05-28,09:24:52
39.938404,116.336092,0,173,39961.3923032407,2009-05-28,09:24:55
39.938406,116.336095,0,171,39961.3923263889,2009-05-28,09:24:57
39.938373,116.336134,0,172,39961.3923842593,2009-05-28,09:25:02
39.938351,116.336168,0,173,39961.3924421296,2009-05-28,09:25:07
39.938347,116.336202,0,171,39961.3925,2009-05-28,09:25:12
39.938396,116.336249,0,173,39961.3925578704,2009-05-28,09:25:17
39.938414,116.336284,0,175,39961.3926157407,2009-05-28,09:25:22
39.938424,116.336287,0,174,39961.3926736111,2009-05-28,09:25:27
39.938424,116.336287,0,174,39961.3927083333,2009-05-28,09:25:30
39.938432,116.336293,0,173,39961.3927314815,2009-05-28,09:25:32
39.938439,116.336303,0,172,39961.3927893518,2009-05-28,09:25:37
39.938472,116.336318,0,180,39961.3928472222,2009-05-28,09:25:42
39.938494,116.336365,0,184,39961.3929050926,2009-05-28,09:25:47
39.938583,116.336078,0,184,39961.3953356481,2009-05-28,09:29:17
39.938631,116.33597,0,184,39961.3953935185,2009-05-28,09:29:22
39.93865,116.335891,0,186,39961.3954513889,2009-05-28,09:29:27
39.938656,116.335761,0,187,39961.3955092593,2009-05-28,09:29:32
39.938664,116.335685,0,189,39961.3955671296,2009-05-28,09:29:37
39.938692,116.335595,0,191,39961.395625,2009-05-28,09:29:42
39.938714,116.335545,0,194,39961.3956828704,2009-05-28,09:29:47
39.938728,116.335486,0,196,39961.3957407407,2009-05-28,09:29:52
39.938709,116.335474,0,197,39961.3957986111,2009-05-28,09:29:57
39.93871,116.335469,0,198,39961.3958564815,2009-05-28,09:30:02
39.93871,116.335469,0,198,39961.3958912037,2009-05-28,09:30:05
39.93871,116.335466,0,198,39961.3959143519,2009-05-28,09:30:07
39.938705,116.335444,0,198,39961.3959722222,2009-05-28,09:30:12
39.938697,116.335431,0,198,39961.3960300926,2009-05-28,09:30:17
39.938697,116.335427,0,198,39961.396087963,2009-05-28,09:30:22
39.938697,116.335427,0,198,39961.3961226852,2009-05-28,09:30:25
39.938697,116.335424,0,198,39961.3961458333,2009-05-28,09:30:27
39.938702,116.335395,0,196,39961.3962037037,2009-05-28,09:30:32
39.938681,116.335353,0,193,39961.3962615741,2009-05-28,09:30:37
39.938663,116.335296,0,190,39961.3963194444,2009-05-28,09:30:42
39.938646,116.335242,0,188,39961.3963773148,2009-05-28,09:30:47
39.938641,116.335192,0,188,39961.3964351852,2009-05-28,09:30:52
39.938619,116.335132,0,186,39961.3964930556,2009-05-28,09:30:57
39.938596,116.335074,0,186,39961.3965509259,2009-05-28,09:31:02
39.938597,116.335043,0,185,39961.3966087963,2009-05-28,09:31:07
39.938613,116.335005,0,185,39961.3966666667,2009-05-28,09:31:12
39.93864,116.334988,0,185,39961.396724537,2009-05-28,09:31:17
39.938655,116.334989,0,184,39961.3967824074,2009-05-28,09:31:22
39.938655,116.334989,0,184,39961.3968171296,2009-05-28,09:31:25
39.938656,116.334995,0,184,39961.3968402778,2009-05-28,09:31:27
39.938666,116.334985,0,184,39961.3968981481,2009-05-28,09:31:32
39.938729,116.334873,0,183,39961.3969560185,2009-05-28,09:31:37
39.938739,116.334821,0,183,39961.3970138889,2009-05-28,09:31:42
39.938747,116.334755,0,183,39961.3970717593,2009-05-28,09:31:47
39.93876,116.334704,0,183,39961.3971296296,2009-05-28,09:31:52
39.938772,116.334675,0,183,39961.3971875,2009-05-28,09:31:57
39.938777,116.334676,0,183,39961.3972453704,2009-05-28,09:32:02
39.938777,116.334676,0,183,39961.3972800926,2009-05-28,09:32:05
39.938777,116.334678,0,183,39961.3973032407,2009-05-28,09:32:07
39.938777,116.334688,0,183,39961.3973611111,2009-05-28,09:32:12
39.938777,116.334688,0,183,39961.3973958333,2009-05-28,09:32:15
39.938778,116.334695,0,183,39961.3974189815,2009-05-28,09:32:17
39.938781,116.334663,0,183,39961.3974768519,2009-05-28,09:32:22
39.938777,116.334627,0,183,39961.3975347222,2009-05-28,09:32:27
39.938782,116.334626,0,183,39961.3975925926,2009-05-28,09:32:32
39.938787,116.334629,0,183,39961.397650463,2009-05-28,09:32:37
39.938787,116.334628,0,184,39961.3977083333,2009-05-28,09:32:42
39.938787,116.334632,0,184,39961.3977662037,2009-05-28,09:32:47
39.938787,116.334632,0,184,39961.3978009259,2009-05-28,09:32:50
39.938787,116.33464,0,184,39961.3978240741,2009-05-28,09:32:52
39.938788,116.33465,0,184,39961.3978819444,2009-05-28,09:32:57
39.93879,116.334652,0,184,39961.3979398148,2009-05-28,09:33:02
39.93879,116.334648,0,184,39961.3979976852,2009-05-28,09:33:07
39.93879,116.334648,0,184,39961.3980324074,2009-05-28,09:33:10
39.938791,116.334644,0,184,39961.3980555556,2009-05-28,09:33:12
39.938793,116.334653,0,184,39961.3981134259,2009-05-28,09:33:17
39.938821,116.33465,0,184,39961.3981712963,2009-05-28,09:33:22
39.938923,116.334604,0,184,39961.3982291667,2009-05-28,09:33:27
39.939007,116.334623,0,184,39961.398287037,2009-05-28,09:33:32
39.939007,116.334623,0,184,39961.3983217593,2009-05-28,09:33:35
39.939009,116.334629,0,184,39961.3983449074,2009-05-28,09:33:37
39.939011,116.334638,0,184,39961.3984027778,2009-05-28,09:33:42
39.939031,116.334632,0,184,39961.3984606481,2009-05-28,09:33:47
39.939055,116.334629,0,184,39961.3985185185,2009-05-28,09:33:52
39.939194,116.33436,0,187,39961.4021064815,2009-05-28,09:39:02
39.939214,116.334332,0,188,39961.4021643519,2009-05-28,09:39:07
39.939196,116.334254,0,189,39961.4022222222,2009-05-28,09:39:12
39.939179,116.334184,0,189,39961.4022800926,2009-05-28,09:39:17
39.939179,116.334184,0,189,39961.4023148148,2009-05-28,09:39:20
39.939176,116.334186,0,188,39961.402337963,2009-05-28,09:39:22
39.939196,116.33416,0,187,39961.4023958333,2009-05-28,09:39:27
39.939196,116.33416,0,187,39961.4024305556,2009-05-28,09:39:30
39.939191,116.334154,0,186,39961.4024537037,2009-05-28,09:39:32
39.939185,116.334143,0,186,39961.4025115741,2009-05-28,09:39:37
39.939181,116.33413,0,186,39961.4025694444,2009-05-28,09:39:42
39.939178,116.334112,0,185,39961.4026273148,2009-05-28,09:39:47
39.939166,116.334076,0,179,39961.4026851852,2009-05-28,09:39:52
39.939164,116.33407,0,177,39961.4027430556,2009-05-28,09:39:57
39.939164,116.33407,0,177,39961.4027777778,2009-05-28,09:40:00
39.939166,116.334064,0,176,39961.4028009259,2009-05-28,09:40:02
39.939177,116.334033,0,175,39961.4028587963,2009-05-28,09:40:07
39.939187,116.333994,0,175,39961.4029166667,2009-05-28,09:40:12
39.939184,116.333967,0,175,39961.402974537,2009-05-28,09:40:17
39.939172,116.333931,0,172,39961.4030324074,2009-05-28,09:40:22
39.939216,116.333925,0,163,39961.4030902778,2009-05-28,09:40:27
39.939223,116.333923,0,161,39961.4031481481,2009-05-28,09:40:32
39.939225,116.333925,0,160,39961.4032060185,2009-05-28,09:40:37
39.93922,116.333925,0,160,39961.4032638889,2009-05-28,09:40:42
39.93922,116.333925,0,160,39961.4032986111,2009-05-28,09:40:45
39.939217,116.333917,0,159,39961.4033217593,2009-05-28,09:40:47
39.939216,116.333903,0,158,39961.4033796296,2009-05-28,09:40:52
39.939213,116.333886,0,157,39961.4034375,2009-05-28,09:40:57
39.939203,116.333897,0,155,39961.4034953704,2009-05-28,09:41:02
39.939219,116.333944,0,154,39961.4035532407,2009-05-28,09:41:07
39.939233,116.333988,0,151,39961.4036111111,2009-05-28,09:41:12
39.939245,116.334057,0,154,39961.4036689815,2009-05-28,09:41:17
39.939274,116.334057,0,152,39961.4037268519,2009-05-28,09:41:22
39.939308,116.334033,0,155,39961.4037847222,2009-05-28,09:41:27
39.939346,116.334016,0,155,39961.4038425926,2009-05-28,09:41:32
39.93941,116.333972,0,152,39961.403900463,2009-05-28,09:41:37
39.939449,116.333944,0,152,39961.4039583333,2009-05-28,09:41:42
39.939497,116.333962,0,153,39961.4040162037,2009-05-28,09:41:47
39.939546,116.333974,0,157,39961.4040740741,2009-05-28,09:41:52
39.939589,116.333973,0,160,39961.4041319444,2009-05-28,09:41:57
39.939635,116.333977,0,158,39961.4041898148,2009-05-28,09:42:02
39.939676,116.333958,0,156,39961.4042476852,2009-05-28,09:42:07
39.93972,116.333948,0,154,39961.4043055556,2009-05-28,09:42:12
39.939773,116.333943,0,152,39961.4043634259,2009-05-28,09:42:17
39.93982,116.333937,0,152,39961.4044212963,2009-05-28,09:42:22
39.939874,116.333923,0,154,39961.4044791667,2009-05-28,09:42:27
39.939912,116.333909,0,154,39961.404537037,2009-05-28,09:42:32
39.939913,116.333907,0,154,39961.4045949074,2009-05-28,09:42:37
39.939916,116.333909,0,154,39961.4046527778,2009-05-28,09:42:42
39.939916,116.333909,0,154,39961.4046875,2009-05-28,09:42:45
39.939917,116.33391,0,155,39961.4047106481,2009-05-28,09:42:47
39.940069,116.333936,0,155,39961.4047685185,2009-05-28,09:42:52
39.940137,116.333932,0,157,39961.4048263889,2009-05-28,09:42:57
39.940158,116.333944,0,159,39961.4048842593,2009-05-28,09:43:02
39.940199,116.333922,0,159,39961.4049421296,2009-05-28,09:43:07
39.940214,116.333879,0,158,39961.405,2009-05-28,09:43:12
39.940218,116.333814,0,160,39961.4050578704,2009-05-28,09:43:17
39.940233,116.333753,0,164,39961.4051157407,2009-05-28,09:43:22
39.940242,116.333716,0,164,39961.4051736111,2009-05-28,09:43:27
39.940258,116.333665,0,164,39961.4052314815,2009-05-28,09:43:32
39.940272,116.333611,0,163,39961.4052893519,2009-05-28,09:43:37
39.940297,116.333576,0,161,39961.4053472222,2009-05-28,09:43:42
39.940322,116.333533,0,158,39961.4054050926,2009-05-28,09:43:47
39.940344,116.333545,0,163,39961.405462963,2009-05-28,09:43:52
39.940393,116.333549,0,165,39961.4055208333,2009-05-28,09:43:57
39.940427,116.333542,0,168,39961.4055787037,2009-05-28,09:44:02
39.940464,116.333528,0,170,39961.4056365741,2009-05-28,09:44:07
39.940484,116.333532,0,174,39961.4056944444,2009-05-28,09:44:12
39.940517,116.33354,0,174,39961.4057523148,2009-05-28,09:44:17
39.940517,116.33354,0,174,39961.405787037,2009-05-28,09:44:20
39.940519,116.33354,0,174,39961.4058101852,2009-05-28,09:44:22
39.940545,116.333527,0,176,39961.4058680556,2009-05-28,09:44:27
39.940572,116.333549,0,177,39961.4059259259,2009-05-28,09:44:32
39.940594,116.333556,0,176,39961.4059837963,2009-05-28,09:44:37
39.9406,116.333592,0,179,39961.4060416667,2009-05-28,09:44:42
39.940597,116.333603,0,180,39961.406099537,2009-05-28,09:44:47
39.940597,116.333604,0,180,39961.4061574074,2009-05-28,09:44:52
39.940597,116.333604,0,180,39961.4061921296,2009-05-28,09:44:55
39.940601,116.333602,0,180,39961.4062152778,2009-05-28,09:44:57
39.940611,116.333594,0,181,39961.4062731481,2009-05-28,09:45:02
39.940616,116.333585,0,181,39961.4063310185,2009-05-28,09:45:07
39.940618,116.333581,0,180,39961.4063888889,2009-05-28,09:45:12
39.940618,116.333577,0,180,39961.4064467593,2009-05-28,09:45:17
39.940622,116.333572,0,179,39961.4065046296,2009-05-28,09:45:22
39.940623,116.333572,0,179,39961.4065162037,2009-05-28,09:45:23
39.940633,116.333572,0,178,39961.4065740741,2009-05-28,09:45:28
39.94064,116.333573,0,177,39961.4066319444,2009-05-28,09:45:33
39.940646,116.333575,0,176,39961.4066898148,2009-05-28,09:45:38
39.940647,116.333577,0,175,39961.4067476852,2009-05-28,09:45:43
39.940647,116.333577,0,175,39961.4067824074,2009-05-28,09:45:46
39.940648,116.333572,0,175,39961.4068055556,2009-05-28,09:45:48
39.940653,116.333562,0,174,39961.4068634259,2009-05-28,09:45:53
39.940677,116.333547,0,174,39961.4069212963,2009-05-28,09:45:58
39.940714,116.333534,0,171,39961.4069791667,2009-05-28,09:46:03
39.940743,116.333515,0,170,39961.407037037,2009-05-28,09:46:08
39.940768,116.333506,0,169,39961.4070949074,2009-05-28,09:46:13
39.940757,116.333475,0,170,39961.4071527778,2009-05-28,09:46:18
39.940757,116.333475,0,170,39961.4071875,2009-05-28,09:46:21
39.940763,116.333467,0,170,39961.4072106481,2009-05-28,09:46:23
39.940787,116.333443,0,167,39961.4072685185,2009-05-28,09:46:28
39.940814,116.333433,0,164,39961.4073263889,2009-05-28,09:46:33
39.940852,116.333416,0,162,39961.4073842593,2009-05-28,09:46:38
39.940862,116.333379,0,160,39961.4074421296,2009-05-28,09:46:43
39.940868,116.333327,0,159,39961.4075,2009-05-28,09:46:48
39.94088,116.333261,0,157,39961.4075578704,2009-05-28,09:46:53
39.940882,116.333197,0,155,39961.4076157407,2009-05-28,09:46:58
39.940903,116.333147,0,151,39961.4076736111,2009-05-28,09:47:03
39.940934,116.333109,0,150,39961.4077314815,2009-05-28,09:47:08
39.940994,116.333081,0,149,39961.4077893518,2009-05-28,09:47:13
39.941009,116.3331,0,148,39961.4078472222,2009-05-28,09:47:18
39.941034,116.333134,0,147,39961.4079050926,2009-05-28,09:47:23
39.941056,116.333181,0,145,39961.407962963,2009-05-28,09:47:28
39.94108,116.333209,0,144,39961.4080208333,2009-05-28,09:47:33
39.941101,116.333242,0,142,39961.4080787037,2009-05-28,09:47:38
39.941113,116.333292,0,140,39961.4081365741,2009-05-28,09:47:43
39.941131,116.333331,0,139,39961.4081944444,2009-05-28,09:47:48
39.941155,116.333373,0,140,39961.4082523148,2009-05-28,09:47:53
39.941167,116.333424,0,135,39961.4083101852,2009-05-28,09:47:58
39.941195,116.333453,0,137,39961.4083680556,2009-05-28,09:48:03
39.941245,116.333483,0,142,39961.4084259259,2009-05-28,09:48:08
39.941281,116.333499,0,143,39961.4084837963,2009-05-28,09:48:13
39.941306,116.333512,0,142,39961.4085416667,2009-05-28,09:48:18
39.941344,116.333531,0,143,39961.408599537,2009-05-28,09:48:23
39.941373,116.333552,0,145,39961.4086574074,2009-05-28,09:48:28
39.941391,116.333563,0,148,39961.4087152778,2009-05-28,09:48:33
39.941391,116.333563,0,148,39961.40875,2009-05-28,09:48:36
39.941391,116.333567,0,148,39961.4087731481,2009-05-28,09:48:38
39.941393,116.333577,0,148,39961.4088310185,2009-05-28,09:48:43
39.941411,116.333606,0,147,39961.4088888889,2009-05-28,09:48:48
39.941425,116.333624,0,148,39961.4089467593,2009-05-28,09:48:53
39.941425,116.333624,0,148,39961.4089814815,2009-05-28,09:48:56
39.941427,116.333627,0,148,39961.4090046296,2009-05-28,09:48:58
39.941428,116.333636,0,148,39961.4090625,2009-05-28,09:49:03
39.941429,116.33364,0,148,39961.4091203704,2009-05-28,09:49:08
39.941429,116.33364,0,148,39961.4091550926,2009-05-28,09:49:11
39.94143,116.333645,0,149,39961.4091782407,2009-05-28,09:49:13
39.941453,116.333619,0,152,39961.4092361111,2009-05-28,09:49:18
39.941443,116.333619,0,148,39961.4092939815,2009-05-28,09:49:23
39.941465,116.333576,0,148,39961.4093518518,2009-05-28,09:49:28
39.941487,116.333524,0,148,39961.4094097222,2009-05-28,09:49:33
39.941499,116.33349,0,147,39961.4094675926,2009-05-28,09:49:38
39.941509,116.333481,0,147,39961.409525463,2009-05-28,09:49:43
39.941521,116.333473,0,146,39961.4095833333,2009-05-28,09:49:48
39.941521,116.333473,0,146,39961.4096180556,2009-05-28,09:49:51
39.941517,116.333466,0,144,39961.4096412037,2009-05-28,09:49:53
39.941519,116.333475,0,144,39961.4096990741,2009-05-28,09:49:58
39.941553,116.333473,0,147,39961.4097569444,2009-05-28,09:50:03
39.941624,116.333466,0,146,39961.4098148148,2009-05-28,09:50:08
39.941694,116.333417,0,139,39961.4098726852,2009-05-28,09:50:13
39.941745,116.333382,0,137,39961.4099305556,2009-05-28,09:50:18
39.941788,116.33337,0,136,39961.4099884259,2009-05-28,09:50:23
39.941824,116.333352,0,137,39961.4100462963,2009-05-28,09:50:28
39.941857,116.333339,0,141,39961.4101041667,2009-05-28,09:50:33
39.941879,116.333312,0,141,39961.410162037,2009-05-28,09:50:38
39.941908,116.333293,0,139,39961.4102199074,2009-05-28,09:50:43
39.941933,116.333261,0,135,39961.4102777778,2009-05-28,09:50:48
39.941928,116.333232,0,135,39961.4103356482,2009-05-28,09:50:53
39.941926,116.333178,0,136,39961.4103935185,2009-05-28,09:50:58
39.941951,116.333127,0,137,39961.4104513889,2009-05-28,09:51:03
39.941971,116.333088,0,138,39961.4105092593,2009-05-28,09:51:08
39.941979,116.333047,0,138,39961.4105671296,2009-05-28,09:51:13
39.941985,116.332994,0,139,39961.410625,2009-05-28,09:51:18
39.942053,116.332937,0,139,39961.4106828704,2009-05-28,09:51:23
39.942053,116.332937,0,139,39961.4107175926,2009-05-28,09:51:26
39.94206,116.332936,0,139,39961.4107407407,2009-05-28,09:51:28
39.942084,116.332928,0,137,39961.4107986111,2009-05-28,09:51:33
39.942254,116.332678,0,162,39961.4129976852,2009-05-28,09:54:43
39.942294,116.332678,0,163,39961.4130555556,2009-05-28,09:54:48
39.942291,116.332656,0,157,39961.4131134259,2009-05-28,09:54:53
39.942291,116.332629,0,155,39961.4131712963,2009-05-28,09:54:58
39.942283,116.332614,0,153,39961.4132291667,2009-05-28,09:55:03
39.942281,116.332556,0,153,39961.413287037,2009-05-28,09:55:08
39.942278,116.332524,0,154,39961.4133449074,2009-05-28,09:55:13
39.942284,116.332462,0,155,39961.4134027778,2009-05-28,09:55:18
39.942306,116.332382,0,159,39961.4134606481,2009-05-28,09:55:23
39.942308,116.332328,0,161,39961.4135185185,2009-05-28,09:55:28
39.942305,116.332261,0,162,39961.4135763889,2009-05-28,09:55:33
39.942313,116.332217,0,164,39961.4136226852,2009-05-28,09:55:37
39.942323,116.332161,0,164,39961.4136689815,2009-05-28,09:55:41
39.942359,116.332094,0,165,39961.4137268519,2009-05-28,09:55:46
39.942391,116.332034,0,167,39961.4137847222,2009-05-28,09:55:51
39.942429,116.331991,0,167,39961.4138425926,2009-05-28,09:55:56
39.942458,116.331978,0,168,39961.4138773148,2009-05-28,09:55:59
39.942476,116.331971,0,168,39961.4139236111,2009-05-28,09:56:03
39.942478,116.331963,0,168,39961.4139699074,2009-05-28,09:56:07
39.942478,116.331958,0,168,39961.4140046296,2009-05-28,09:56:10
39.94248,116.331951,0,168,39961.4140509259,2009-05-28,09:56:14
39.942482,116.331947,0,168,39961.4140972222,2009-05-28,09:56:18
39.942485,116.331942,0,168,39961.4141435185,2009-05-28,09:56:22
39.942489,116.33194,0,168,39961.4142013889,2009-05-28,09:56:27
39.942494,116.331944,0,168,39961.4142592593,2009-05-28,09:56:32
39.942494,116.331944,0,168,39961.4142939815,2009-05-28,09:56:35
39.942496,116.331948,0,168,39961.4143171296,2009-05-28,09:56:37
39.942511,116.331959,0,168,39961.414375,2009-05-28,09:56:42
39.942552,116.331951,0,168,39961.4144328704,2009-05-28,09:56:47
39.942553,116.331951,0,168,39961.4144907407,2009-05-28,09:56:52
39.942554,116.331954,0,168,39961.4145486111,2009-05-28,09:56:57
39.942555,116.331953,0,168,39961.4146064815,2009-05-28,09:57:02
39.942555,116.331957,0,168,39961.4146643518,2009-05-28,09:57:07
39.942556,116.331961,0,168,39961.4147222222,2009-05-28,09:57:12
39.942557,116.331964,0,168,39961.4147800926,2009-05-28,09:57:17
39.942557,116.331961,0,168,39961.414837963,2009-05-28,09:57:22
39.942558,116.331957,0,168,39961.4148958333,2009-05-28,09:57:27
39.942558,116.331957,0,168,39961.4149189815,2009-05-28,09:57:29
39.942559,116.331959,0,168,39961.4149421296,2009-05-28,09:57:31
39.942619,116.331903,0,168,39961.4149884259,2009-05-28,09:57:35
39.942623,116.331861,0,166,39961.4150462963,2009-05-28,09:57:40
39.942605,116.331808,0,161,39961.4151041667,2009-05-28,09:57:45
39.942583,116.331772,0,162,39961.415162037,2009-05-28,09:57:50
39.942561,116.331689,0,162,39961.4152199074,2009-05-28,09:57:55
39.942564,116.331614,0,157,39961.4152777778,2009-05-28,09:58:00
39.942594,116.331563,0,152,39961.4153356481,2009-05-28,09:58:05
39.942616,116.331557,0,151,39961.4153935185,2009-05-28,09:58:10
39.942625,116.331569,0,149,39961.4154513889,2009-05-28,09:58:15
39.942662,116.331598,0,148,39961.4155092593,2009-05-28,09:58:20
39.942697,116.331633,0,150,39961.4155671296,2009-05-28,09:58:25
39.942754,116.331642,0,150,39961.415625,2009-05-28,09:58:30
39.942798,116.331646,0,145,39961.4156828704,2009-05-28,09:58:35
39.942853,116.33166,0,144,39961.4157407407,2009-05-28,09:58:40
39.942912,116.331658,0,145,39961.4157986111,2009-05-28,09:58:45
39.94296,116.331636,0,144,39961.4158564815,2009-05-28,09:58:50
39.943,116.331597,0,144,39961.4159143518,2009-05-28,09:58:55
39.943031,116.331548,0,145,39961.4159722222,2009-05-28,09:59:00
39.943079,116.331526,0,146,39961.4160300926,2009-05-28,09:59:05
39.943123,116.331515,0,147,39961.416087963,2009-05-28,09:59:10
39.943166,116.331521,0,149,39961.4161458333,2009-05-28,09:59:15
39.943198,116.331522,0,149,39961.4162037037,2009-05-28,09:59:20
39.943248,116.331516,0,152,39961.4162615741,2009-05-28,09:59:25
39.943296,116.331469,0,151,39961.4163194444,2009-05-28,09:59:30
39.943309,116.331381,0,153,39961.4163773148,2009-05-28,09:59:35
39.943319,116.331298,0,150,39961.4164351852,2009-05-28,09:59:40
39.943305,116.331251,0,153,39961.4164930556,2009-05-28,09:59:45
39.943305,116.331203,0,153,39961.4165509259,2009-05-28,09:59:50
39.943294,116.331152,0,154,39961.4166087963,2009-05-28,09:59:55
39.943292,116.331095,0,155,39961.4166666667,2009-05-28,10:00:00
39.943281,116.331031,0,155,39961.416724537,2009-05-28,10:00:05
39.943273,116.331005,0,158,39961.4167824074,2009-05-28,10:00:10
39.943267,116.330984,0,164,39961.4168402778,2009-05-28,10:00:15
39.943258,116.330878,0,166,39961.4168981481,2009-05-28,10:00:20
39.943261,116.330808,0,168,39961.4169560185,2009-05-28,10:00:25
39.943248,116.330752,0,173,39961.4170138889,2009-05-28,10:00:30
39.943232,116.330673,0,172,39961.4170717593,2009-05-28,10:00:35
39.943214,116.330607,0,176,39961.4171296296,2009-05-28,10:00:40
39.94322,116.330529,0,176,39961.4171875,2009-05-28,10:00:45
39.943219,116.330458,0,177,39961.4172453704,2009-05-28,10:00:50
39.94322,116.330422,0,180,39961.4173032407,2009-05-28,10:00:55
39.943217,116.330388,0,181,39961.4173611111,2009-05-28,10:01:00
39.943209,116.330322,0,182,39961.4174189815,2009-05-28,10:01:05
39.943198,116.330304,0,183,39961.4174768519,2009-05-28,10:01:10
39.943191,116.330243,0,182,39961.4175347222,2009-05-28,10:01:15
39.94319,116.330188,0,180,39961.4175925926,2009-05-28,10:01:20
39.943183,116.330139,0,182,39961.417650463,2009-05-28,10:01:25
39.943183,116.330139,0,182,39961.4176851852,2009-05-28,10:01:28
39.94318,116.330132,0,179,39961.4177083333,2009-05-28,10:01:30
39.943175,116.33012,0,179,39961.4177662037,2009-05-28,10:01:35
39.943174,116.330108,0,179,39961.4178240741,2009-05-28,10:01:40
39.943143,116.330153,0,182,39961.4178819444,2009-05-28,10:01:45
39.943126,116.330142,0,181,39961.4179398148,2009-05-28,10:01:50
39.943097,116.330152,0,178,39961.4179976852,2009-05-28,10:01:55
39.943078,116.330151,0,179,39961.4180555556,2009-05-28,10:02:00
39.943062,116.330146,0,179,39961.4181134259,2009-05-28,10:02:05
39.943021,116.330152,0,180,39961.4181712963,2009-05-28,10:02:10
39.94302,116.330152,0,180,39961.4182291667,2009-05-28,10:02:15
39.943018,116.330148,0,180,39961.418287037,2009-05-28,10:02:20
39.943018,116.330148,0,180,39961.4183217593,2009-05-28,10:02:23
39.943016,116.330145,0,180,39961.4183449074,2009-05-28,10:02:25
39.942964,116.330147,0,181,39961.4184027778,2009-05-28,10:02:30
39.942907,116.330183,0,183,39961.4184606481,2009-05-28,10:02:35
39.942857,116.330169,0,184,39961.4185185185,2009-05-28,10:02:40
39.942819,116.330141,0,185,39961.4185763889,2009-05-28,10:02:45
39.942817,116.330142,0,185,39961.4186342593,2009-05-28,10:02:50
39.942814,116.330147,0,185,39961.4186921296,2009-05-28,10:02:55
39.942814,116.330147,0,185,39961.4187268519,2009-05-28,10:02:58
39.94281,116.330142,0,185,39961.41875,2009-05-28,10:03:00
39.942746,116.330158,0,183,39961.4188078704,2009-05-28,10:03:05
39.942678,116.330119,0,178,39961.4188657407,2009-05-28,10:03:10
39.942646,116.330055,0,179,39961.4189236111,2009-05-28,10:03:15
39.942646,116.330055,0,179,39961.4189583333,2009-05-28,10:03:18
39.942646,116.330053,0,179,39961.4189814815,2009-05-28,10:03:20
39.942644,116.330042,0,179,39961.4190393519,2009-05-28,10:03:25
39.942642,116.330029,0,179,39961.4190972222,2009-05-28,10:03:30
39.942642,116.330029,0,179,39961.4191319444,2009-05-28,10:03:33
39.942636,116.330023,0,179,39961.4191550926,2009-05-28,10:03:35
39.942541,116.329997,0,180,39961.419212963,2009-05-28,10:03:40
39.942488,116.32996,0,180,39961.4192708333,2009-05-28,10:03:45
39.942444,116.329892,0,180,39961.4193287037,2009-05-28,10:03:50
39.942399,116.329842,0,178,39961.4193865741,2009-05-28,10:03:55
39.94235,116.329831,0,178,39961.4194444444,2009-05-28,10:04:00
39.94229,116.329856,0,177,39961.4195023148,2009-05-28,10:04:05
39.94229,116.329856,0,177,39961.419537037,2009-05-28,10:04:08
39.942288,116.329853,0,177,39961.4195601852,2009-05-28,10:04:10
39.942263,116.329887,0,178,39961.4196180556,2009-05-28,10:04:15
39.942221,116.329914,0,179,39961.4196759259,2009-05-28,10:04:20
39.942221,116.329914,0,179,39961.4197106481,2009-05-28,10:04:23
39.942218,116.329911,0,179,39961.4197337963,2009-05-28,10:04:25
39.942194,116.329915,0,179,39961.4197916667,2009-05-28,10:04:30
39.942116,116.329926,0,179,39961.419849537,2009-05-28,10:04:35
39.942033,116.32996,0,178,39961.4199074074,2009-05-28,10:04:40
39.94196,116.330002,0,178,39961.4199652778,2009-05-28,10:04:45
39.94193,116.330036,0,181,39961.4200231481,2009-05-28,10:04:50
39.94189,116.330045,0,180,39961.4200810185,2009-05-28,10:04:55
39.941873,116.330037,0,180,39961.4201388889,2009-05-28,10:05:00
39.941873,116.330037,0,180,39961.4201736111,2009-05-28,10:05:03
39.941866,116.330036,0,179,39961.4201967593,2009-05-28,10:05:05
39.941823,116.330016,0,180,39961.4202546296,2009-05-28,10:05:10
39.941774,116.32999,0,181,39961.4203125,2009-05-28,10:05:15
39.941723,116.329948,0,179,39961.4203703704,2009-05-28,10:05:20
39.94168,116.329905,0,174,39961.4204282407,2009-05-28,10:05:25
39.941674,116.32986,0,175,39961.4204861111,2009-05-28,10:05:30
39.941643,116.329819,0,173,39961.4205439815,2009-05-28,10:05:35
39.941623,116.329814,0,171,39961.4206018519,2009-05-28,10:05:40
39.941586,116.329809,0,172,39961.4206597222,2009-05-28,10:05:45
39.941584,116.329799,0,172,39961.4207175926,2009-05-28,10:05:50
39.941582,116.329788,0,172,39961.420775463,2009-05-28,10:05:55
39.941567,116.329785,0,172,39961.4208333333,2009-05-28,10:06:00
39.941539,116.32979,0,172,39961.4208912037,2009-05-28,10:06:05
39.941524,116.3298,0,173,39961.4209490741,2009-05-28,10:06:10
39.941464,116.329825,0,173,39961.4210069444,2009-05-28,10:06:15
39.941462,116.329815,0,173,39961.4210648148,2009-05-28,10:06:20
39.941461,116.329802,0,173,39961.4211226852,2009-05-28,10:06:25
39.941416,116.329774,0,175,39961.4211805556,2009-05-28,10:06:30
39.94139,116.329755,0,176,39961.4212384259,2009-05-28,10:06:35
39.941375,116.329691,0,178,39961.4212962963,2009-05-28,10:06:40
39.941376,116.329619,0,180,39961.4213541667,2009-05-28,10:06:45
39.941372,116.329543,0,180,39961.421412037,2009-05-28,10:06:50
39.941357,116.329483,0,183,39961.4214699074,2009-05-28,10:06:55
39.941368,116.329441,0,180,39961.4215277778,2009-05-28,10:07:00
39.941343,116.329385,0,175,39961.4215856481,2009-05-28,10:07:05
39.941338,116.329306,0,171,39961.4216435185,2009-05-28,10:07:10
39.941331,116.329228,0,170,39961.4217013889,2009-05-28,10:07:15
39.941331,116.329187,0,168,39961.4217592593,2009-05-28,10:07:20
39.941328,116.329156,0,164,39961.4218171296,2009-05-28,10:07:25
39.941322,116.329124,0,160,39961.421875,2009-05-28,10:07:30
39.941326,116.329059,0,158,39961.4219328704,2009-05-28,10:07:35
39.941322,116.32901,0,155,39961.4219907407,2009-05-28,10:07:40
39.941323,116.328978,0,154,39961.4220486111,2009-05-28,10:07:45
39.941336,116.328923,0,148,39961.4221064815,2009-05-28,10:07:50
39.941337,116.328875,0,148,39961.4221643518,2009-05-28,10:07:55
39.941352,116.328826,0,146,39961.4222222222,2009-05-28,10:08:00
39.941363,116.328812,0,146,39961.4222800926,2009-05-28,10:08:05
39.941361,116.328759,0,146,39961.422337963,2009-05-28,10:08:10
39.941362,116.328678,0,146,39961.4223958333,2009-05-28,10:08:15
39.941342,116.328575,0,151,39961.4224537037,2009-05-28,10:08:20
39.941356,116.328524,0,152,39961.4225115741,2009-05-28,10:08:25
39.94136,116.328492,0,152,39961.4225694444,2009-05-28,10:08:30
39.941354,116.328456,0,152,39961.4226273148,2009-05-28,10:08:35
39.941371,116.328398,0,150,39961.4226851852,2009-05-28,10:08:40
39.941362,116.328352,0,149,39961.4227430556,2009-05-28,10:08:45
39.941322,116.328271,0,150,39961.4228009259,2009-05-28,10:08:50
39.941289,116.328233,0,149,39961.4228587963,2009-05-28,10:08:55
39.941254,116.328211,0,150,39961.4229166667,2009-05-28,10:09:00
39.941208,116.328217,0,153,39961.422974537,2009-05-28,10:09:05
39.941143,116.328242,0,156,39961.4230324074,2009-05-28,10:09:10
39.941103,116.328225,0,155,39961.4230902778,2009-05-28,10:09:15
39.941046,116.328194,0,152,39961.4231481481,2009-05-28,10:09:20
39.940997,116.328171,0,151,39961.4232060185,2009-05-28,10:09:25
39.940975,116.328136,0,149,39961.4232638889,2009-05-28,10:09:30
39.940936,116.328087,0,151,39961.4233217593,2009-05-28,10:09:35
39.940913,116.328058,0,154,39961.4233796296,2009-05-28,10:09:40
39.940896,116.327994,0,161,39961.4234375,2009-05-28,10:09:45
39.940897,116.327954,0,167,39961.4234953704,2009-05-28,10:09:50
39.940881,116.327893,0,172,39961.4235532407,2009-05-28,10:09:55
39.940857,116.327847,0,179,39961.4236111111,2009-05-28,10:10:00
39.940837,116.327815,0,178,39961.4236689815,2009-05-28,10:10:05
39.94081,116.327782,0,178,39961.4237268518,2009-05-28,10:10:10
39.940782,116.327798,0,178,39961.4237847222,2009-05-28,10:10:15
39.940734,116.327802,0,182,39961.4238425926,2009-05-28,10:10:20
39.940686,116.327776,0,183,39961.423900463,2009-05-28,10:10:25
39.940625,116.327785,0,183,39961.4239583333,2009-05-28,10:10:30
39.940584,116.327782,0,185,39961.4240162037,2009-05-28,10:10:35
39.940584,116.327782,0,185,39961.4240509259,2009-05-28,10:10:38
39.940582,116.327774,0,186,39961.4240740741,2009-05-28,10:10:40
39.940551,116.327766,0,188,39961.4241319444,2009-05-28,10:10:45
39.940551,116.327766,0,188,39961.4241666667,2009-05-28,10:10:48
39.94055,116.327759,0,189,39961.4241898148,2009-05-28,10:10:50
39.940531,116.32774,0,187,39961.4242476852,2009-05-28,10:10:55
39.940483,116.327691,0,185,39961.4243055556,2009-05-28,10:11:00
39.940433,116.327655,0,181,39961.4243634259,2009-05-28,10:11:05
39.940381,116.327635,0,181,39961.4244212963,2009-05-28,10:11:10
39.940356,116.327581,0,180,39961.4244791667,2009-05-28,10:11:15
39.940338,116.327516,0,179,39961.424537037,2009-05-28,10:11:20
39.940338,116.327469,0,176,39961.4245949074,2009-05-28,10:11:25
39.940338,116.327426,0,174,39961.4246527778,2009-05-28,10:11:30
39.940339,116.327375,0,175,39961.4247106481,2009-05-28,10:11:35
39.940334,116.327334,0,175,39961.4247685185,2009-05-28,10:11:40
39.940311,116.327296,0,177,39961.4248263889,2009-05-28,10:11:45
39.940277,116.327237,0,179,39961.4248842593,2009-05-28,10:11:50
39.940236,116.3272,0,181,39961.4249421296,2009-05-28,10:11:55
39.940221,116.327178,0,181,39961.425,2009-05-28,10:12:00
39.940192,116.327161,0,183,39961.4250578704,2009-05-28,10:12:05
39.940162,116.327124,0,189,39961.4251157407,2009-05-28,10:12:10
39.940136,116.327104,0,190,39961.4251736111,2009-05-28,10:12:15
39.940108,116.327062,0,188,39961.4252314815,2009-05-28,10:12:20
39.940073,116.326994,0,187,39961.4252893519,2009-05-28,10:12:25
39.940107,116.327314,0,206,39961.4330902778,2009-05-28,10:23:39
39.9401,116.327363,0,205,39961.4331481481,2009-05-28,10:23:44
39.940104,116.327416,0,204,39961.4332060185,2009-05-28,10:23:49
39.940078,116.327433,0,201,39961.4332638889,2009-05-28,10:23:54
39.939996,116.327467,0,202,39961.4333217593,2009-05-28,10:23:59
39.939901,116.327556,0,201,39961.4333796296,2009-05-28,10:24:04
39.939866,116.327603,0,199,39961.4334375,2009-05-28,10:24:09
39.939858,116.327627,0,199,39961.4334953704,2009-05-28,10:24:14
39.939841,116.327675,0,198,39961.4335532407,2009-05-28,10:24:19
39.939843,116.327702,0,198,39961.4336111111,2009-05-28,10:24:24
39.939816,116.327702,0,193,39961.4336689815,2009-05-28,10:24:29
39.939802,116.327732,0,193,39961.4337268519,2009-05-28,10:24:34
39.939802,116.327732,0,193,39961.4337615741,2009-05-28,10:24:37
39.939801,116.327738,0,193,39961.4337847222,2009-05-28,10:24:39
39.939801,116.327748,0,193,39961.4338425926,2009-05-28,10:24:44
39.939814,116.327784,0,190,39961.433900463,2009-05-28,10:24:49
39.939814,116.327794,0,190,39961.4339583333,2009-05-28,10:24:54
39.939814,116.32781,0,190,39961.4340162037,2009-05-28,10:24:59
39.939814,116.32781,0,190,39961.4340509259,2009-05-28,10:25:02
39.939814,116.327817,0,190,39961.4340740741,2009-05-28,10:25:04
39.939825,116.327733,0,189,39961.4341319444,2009-05-28,10:25:09
39.939855,116.32764,0,189,39961.4341898148,2009-05-28,10:25:14
39.939895,116.327605,0,188,39961.4342476852,2009-05-28,10:25:19
39.939905,116.327566,0,187,39961.4343055556,2009-05-28,10:25:24
39.939917,116.327552,0,187,39961.4343634259,2009-05-28,10:25:29
39.939894,116.327537,0,187,39961.4344212963,2009-05-28,10:25:34
39.939834,116.327536,0,186,39961.4344791667,2009-05-28,10:25:39
39.939807,116.32758,0,188,39961.434537037,2009-05-28,10:25:44
39.939807,116.32758,0,188,39961.4345717593,2009-05-28,10:25:47
39.9398,116.327587,0,188,39961.4345949074,2009-05-28,10:25:49
39.939798,116.327597,0,188,39961.4346527778,2009-05-28,10:25:54
39.939798,116.327597,0,188,39961.4346875,2009-05-28,10:25:57
39.939797,116.327599,0,188,39961.4347106481,2009-05-28,10:25:59
39.939693,116.327571,0,183,39961.4347685185,2009-05-28,10:26:04
39.939646,116.327567,0,181,39961.4348263889,2009-05-28,10:26:09
39.939576,116.327542,0,180,39961.4348842593,2009-05-28,10:26:14
39.939526,116.327533,0,176,39961.4349421296,2009-05-28,10:26:19
39.939475,116.327532,0,176,39961.435,2009-05-28,10:26:24
39.939422,116.327517,0,174,39961.4350578704,2009-05-28,10:26:29
39.939357,116.327515,0,174,39961.4351157407,2009-05-28,10:26:34
39.939309,116.327572,0,173,39961.4351736111,2009-05-28,10:26:39
39.93926,116.327589,0,174,39961.4352314815,2009-05-28,10:26:44
39.939233,116.327627,0,174,39961.4352893519,2009-05-28,10:26:49
39.939186,116.327643,0,174,39961.4353472222,2009-05-28,10:26:54
39.939151,116.327669,0,173,39961.4354050926,2009-05-28,10:26:59
39.939086,116.327684,0,172,39961.435462963,2009-05-28,10:27:04
39.939037,116.327724,0,172,39961.4355208333,2009-05-28,10:27:09
39.938995,116.327744,0,173,39961.4355787037,2009-05-28,10:27:14
39.938972,116.327774,0,172,39961.4356365741,2009-05-28,10:27:19
39.938961,116.327773,0,171,39961.4356944444,2009-05-28,10:27:24
39.938948,116.327806,0,170,39961.4357523148,2009-05-28,10:27:29
39.938866,116.327812,0,169,39961.4358101852,2009-05-28,10:27:34
39.938863,116.327824,0,171,39961.4358680556,2009-05-28,10:27:39
39.938863,116.327833,0,171,39961.4359259259,2009-05-28,10:27:44
39.938865,116.327847,0,171,39961.4359837963,2009-05-28,10:27:49
39.938874,116.327885,0,173,39961.4360416667,2009-05-28,10:27:54
39.938824,116.327849,0,175,39961.436099537,2009-05-28,10:27:59
39.93879,116.32786,0,178,39961.4361574074,2009-05-28,10:28:04
39.938756,116.327861,0,181,39961.4362152778,2009-05-28,10:28:09
39.938747,116.327843,0,182,39961.4362731481,2009-05-28,10:28:14
39.938741,116.327817,0,183,39961.4363310185,2009-05-28,10:28:19
39.93872,116.32781,0,184,39961.4363888889,2009-05-28,10:28:24
39.938718,116.327809,0,184,39961.4364467593,2009-05-28,10:28:29
39.938718,116.327809,0,184,39961.4364814815,2009-05-28,10:28:32
39.938715,116.327806,0,184,39961.4365046296,2009-05-28,10:28:34
39.938614,116.327754,0,187,39961.4365625,2009-05-28,10:28:39
39.938561,116.327712,0,186,39961.4366203704,2009-05-28,10:28:44
39.938514,116.327671,0,184,39961.4366782407,2009-05-28,10:28:49
39.938497,116.327653,0,180,39961.4367361111,2009-05-28,10:28:54
39.938479,116.327613,0,180,39961.4367939815,2009-05-28,10:28:59
39.938469,116.327586,0,179,39961.4368518519,2009-05-28,10:29:04
39.938466,116.327584,0,178,39961.4369097222,2009-05-28,10:29:09
39.938466,116.327584,0,178,39961.4369444444,2009-05-28,10:29:12
39.938465,116.327578,0,178,39961.4369675926,2009-05-28,10:29:14
39.938438,116.327542,0,177,39961.437025463,2009-05-28,10:29:19
39.938412,116.327517,0,177,39961.4370833333,2009-05-28,10:29:24
39.938395,116.327454,0,175,39961.4371412037,2009-05-28,10:29:29
39.938394,116.327412,0,172,39961.4371990741,2009-05-28,10:29:34
39.938392,116.327352,0,169,39961.4372569444,2009-05-28,10:29:39
39.938384,116.327284,0,167,39961.4373148148,2009-05-28,10:29:44
39.938396,116.32722,0,166,39961.4373726852,2009-05-28,10:29:49
39.938411,116.32715,0,166,39961.4374305556,2009-05-28,10:29:54
39.938416,116.327058,0,168,39961.4374884259,2009-05-28,10:29:59
39.938407,116.32702,0,168,39961.4375462963,2009-05-28,10:30:04
39.938418,116.326968,0,169,39961.4376041667,2009-05-28,10:30:09
39.938401,116.32689,0,170,39961.437662037,2009-05-28,10:30:14
39.938376,116.326804,0,170,39961.4377199074,2009-05-28,10:30:19
39.938375,116.326778,0,174,39961.4377777778,2009-05-28,10:30:24
39.938355,116.32672,0,175,39961.4378356481,2009-05-28,10:30:29
39.938381,116.326682,0,175,39961.4378935185,2009-05-28,10:30:34
39.93839,116.326658,0,177,39961.4379513889,2009-05-28,10:30:39
39.938399,116.326611,0,180,39961.4380092593,2009-05-28,10:30:44
39.938405,116.326554,0,179,39961.4380671296,2009-05-28,10:30:49
39.938372,116.326501,0,182,39961.438125,2009-05-28,10:30:54
39.93829,116.326379,0,180,39961.4381828704,2009-05-28,10:30:59
39.938262,116.326387,0,178,39961.4382407407,2009-05-28,10:31:04
39.938262,116.326387,0,178,39961.438275463,2009-05-28,10:31:07
39.938254,116.326382,0,179,39961.4382986111,2009-05-28,10:31:09
39.938239,116.326382,0,181,39961.4383564815,2009-05-28,10:31:14
39.938234,116.326392,0,180,39961.4384143518,2009-05-28,10:31:19
39.93822,116.326371,0,181,39961.4384722222,2009-05-28,10:31:24
39.938206,116.326337,0,182,39961.4385300926,2009-05-28,10:31:29
39.938211,116.32632,0,182,39961.438587963,2009-05-28,10:31:34
39.938208,116.326302,0,184,39961.4386458333,2009-05-28,10:31:39
39.938176,116.326222,0,184,39961.4387037037,2009-05-28,10:31:44
39.938185,116.326139,0,185,39961.4387615741,2009-05-28,10:31:49
39.938161,116.32608,0,181,39961.4388194444,2009-05-28,10:31:54
39.938174,116.325999,0,177,39961.4388773148,2009-05-28,10:31:59
39.938191,116.325952,0,176,39961.4389351852,2009-05-28,10:32:04
39.9382,116.325894,0,175,39961.4389930556,2009-05-28,10:32:09
39.938222,116.325868,0,176,39961.4390509259,2009-05-28,10:32:14
39.938246,116.325824,0,180,39961.4391087963,2009-05-28,10:32:19
39.938251,116.32576,0,184,39961.4391666667,2009-05-28,10:32:24
39.938245,116.325717,0,193,39961.439224537,2009-05-28,10:32:29
39.93826,116.325646,0,196,39961.4392824074,2009-05-28,10:32:34
39.938285,116.325612,0,193,39961.4393402778,2009-05-28,10:32:39
39.93828,116.325578,0,194,39961.4393981481,2009-05-28,10:32:44
39.938272,116.325555,0,195,39961.4394560185,2009-05-28,10:32:49
39.938259,116.325517,0,196,39961.4395138889,2009-05-28,10:32:54
39.938236,116.325485,0,198,39961.4395717593,2009-05-28,10:32:59
39.93825,116.325426,0,200,39961.4396296296,2009-05-28,10:33:04
39.938263,116.325389,0,201,39961.4396875,2009-05-28,10:33:09
39.938197,116.325305,0,199,39961.4397453704,2009-05-28,10:33:14
39.938187,116.325267,0,199,39961.4398032407,2009-05-28,10:33:19
39.938189,116.325197,0,201,39961.4398611111,2009-05-28,10:33:24
39.938264,116.325141,0,199,39961.4399189815,2009-05-28,10:33:29
39.938291,116.325057,0,194,39961.4399768518,2009-05-28,10:33:34
39.938288,116.324994,0,192,39961.4400347222,2009-05-28,10:33:39
39.938286,116.324918,0,190,39961.4400925926,2009-05-28,10:33:44
39.938336,116.324829,0,187,39961.440150463,2009-05-28,10:33:49
39.938367,116.324757,0,184,39961.4402083333,2009-05-28,10:33:54
39.938365,116.324691,0,179,39961.4402662037,2009-05-28,10:33:59
39.938363,116.324674,0,178,39961.4403240741,2009-05-28,10:34:04
39.938363,116.324674,0,178,39961.4403587963,2009-05-28,10:34:07
39.938363,116.32468,0,178,39961.4403819444,2009-05-28,10:34:09
39.938326,116.324664,0,180,39961.4404398148,2009-05-28,10:34:14
39.938326,116.324664,0,180,39961.440474537,2009-05-28,10:34:17
39.938324,116.324665,0,181,39961.4404976852,2009-05-28,10:34:19
39.938322,116.324675,0,181,39961.4405555556,2009-05-28,10:34:24
39.938319,116.324677,0,181,39961.4406134259,2009-05-28,10:34:29
39.938317,116.324678,0,181,39961.4406712963,2009-05-28,10:34:34
39.938312,116.324678,0,181,39961.4407291667,2009-05-28,10:34:39
39.938308,116.324682,0,180,39961.440787037,2009-05-28,10:34:44
39.938302,116.32469,0,180,39961.4408449074,2009-05-28,10:34:49
39.938299,116.324695,0,180,39961.4409027778,2009-05-28,10:34:54
39.938295,116.324689,0,180,39961.4409606481,2009-05-28,10:34:59
39.938289,116.324685,0,180,39961.4410185185,2009-05-28,10:35:04
39.938285,116.324687,0,180,39961.4410763889,2009-05-28,10:35:09
39.938282,116.324687,0,180,39961.4411342593,2009-05-28,10:35:14
39.93828,116.324688,0,180,39961.4411921296,2009-05-28,10:35:19
39.938278,116.324687,0,180,39961.44125,2009-05-28,10:35:24
39.938277,116.324687,0,180,39961.4413078704,2009-05-28,10:35:29
39.938276,116.324686,0,180,39961.4413657407,2009-05-28,10:35:34
39.938275,116.324687,0,180,39961.4414236111,2009-05-28,10:35:39
39.938275,116.324687,0,180,39961.4414814815,2009-05-28,10:35:44
39.938274,116.324687,0,180,39961.4415393519,2009-05-28,10:35:49
39.938274,116.324687,0,180,39961.4415740741,2009-05-28,10:35:52
39.938273,116.324688,0,180,39961.4415972222,2009-05-28,10:35:54
39.93825,116.324697,0,180,39961.4416550926,2009-05-28,10:35:59
39.938161,116.324698,0,179,39961.441712963,2009-05-28,10:36:04
39.938099,116.324684,0,180,39961.4417708333,2009-05-28,10:36:09
39.938008,116.32469,0,180,39961.4418287037,2009-05-28,10:36:14
39.937911,116.324676,0,182,39961.4418865741,2009-05-28,10:36:19
39.937833,116.324638,0,183,39961.4419444444,2009-05-28,10:36:24
39.937839,116.324614,0,185,39961.4420023148,2009-05-28,10:36:29
39.937839,116.324612,0,186,39961.4420601852,2009-05-28,10:36:34
39.937839,116.32462,0,186,39961.4421180556,2009-05-28,10:36:39
39.937839,116.32462,0,186,39961.4421527778,2009-05-28,10:36:42
39.937831,116.324621,0,186,39961.4421759259,2009-05-28,10:36:44
39.937568,116.324589,0,195,39961.4422337963,2009-05-28,10:36:49
39.937502,116.324556,0,193,39961.4422916667,2009-05-28,10:36:54
39.937502,116.324526,0,192,39961.442349537,2009-05-28,10:36:59
39.937528,116.324511,0,188,39961.4424074074,2009-05-28,10:37:04
39.937528,116.324471,0,192,39961.4424652778,2009-05-28,10:37:09
39.937524,116.324396,0,197,39961.4425231481,2009-05-28,10:37:14
39.937531,116.324371,0,203,39961.4425810185,2009-05-28,10:37:19
39.937547,116.32434,0,205,39961.4426388889,2009-05-28,10:37:24
39.937568,116.324331,0,205,39961.4426967593,2009-05-28,10:37:29
39.93757,116.324321,0,205,39961.4427546296,2009-05-28,10:37:34
39.937603,116.324286,0,203,39961.4428125,2009-05-28,10:37:39
39.937612,116.324269,0,200,39961.4428703704,2009-05-28,10:37:44
39.93765,116.324224,0,201,39961.4429282407,2009-05-28,10:37:49
39.937672,116.32416,0,196,39961.4429861111,2009-05-28,10:37:54
39.937695,116.324111,0,193,39961.4430439815,2009-05-28,10:37:59
39.937707,116.324061,0,192,39961.4431018519,2009-05-28,10:38:04
39.93771,116.32403,0,191,39961.4431597222,2009-05-28,10:38:09
39.937734,116.324013,0,191,39961.4432175926,2009-05-28,10:38:14
39.937734,116.324013,0,191,39961.4432523148,2009-05-28,10:38:17
39.937733,116.324015,0,191,39961.443275463,2009-05-28,10:38:19
39.937735,116.324026,0,191,39961.4433333333,2009-05-28,10:38:24
39.935788,116.325997,0,391,39961.4434490741,2009-05-28,10:38:34
39.935596,116.325162,0,470,39961.4435069444,2009-05-28,10:38:39
39.935595,116.325208,0,480,39961.4435648148,2009-05-28,10:38:44
39.935583,116.325187,0,493,39961.4436226852,2009-05-28,10:38:49
39.935574,116.3252,0,496,39961.4436805556,2009-05-28,10:38:54
39.935574,116.3252,0,496,39961.4437152778,2009-05-28,10:38:57
39.935574,116.325196,0,496,39961.4437384259,2009-05-28,10:38:59
39.935571,116.325182,0,496,39961.4437962963,2009-05-28,10:39:04
39.935568,116.325168,0,496,39961.4438541667,2009-05-28,10:39:09
39.935568,116.32516,0,496,39961.443912037,2009-05-28,10:39:14
39.935568,116.32516,0,496,39961.4439467593,2009-05-28,10:39:17
39.935568,116.32516,0,496,39961.4439699074,2009-05-28,10:39:19
39.937581,116.323833,0,70,39961.4702430556,2009-05-28,11:17:09
39.937654,116.323809,0,97,39961.4703009259,2009-05-28,11:17:14
39.93764,116.323842,0,130,39961.4703587963,2009-05-28,11:17:19
39.937547,116.323809,0,147,39961.4704166667,2009-05-28,11:17:24
39.937501,116.323753,0,162,39961.470474537,2009-05-28,11:17:29
39.937478,116.323758,0,157,39961.4705324074,2009-05-28,11:17:34
39.937487,116.323745,0,141,39961.4705902778,2009-05-28,11:17:39
39.937491,116.323746,0,141,39961.4706481481,2009-05-28,11:17:44
39.937491,116.32375,0,141,39961.4707060185,2009-05-28,11:17:49
39.937491,116.32375,0,141,39961.4707407407,2009-05-28,11:17:52
39.937491,116.323755,0,141,39961.4707638889,2009-05-28,11:17:54
39.937503,116.323727,0,136,39961.4708217593,2009-05-28,11:17:59
39.937501,116.323668,0,135,39961.4708796296,2009-05-28,11:18:04
39.937488,116.32366,0,138,39961.4709375,2009-05-28,11:18:09
39.937488,116.32366,0,138,39961.4709722222,2009-05-28,11:18:12
39.937487,116.323666,0,138,39961.4709953704,2009-05-28,11:18:14
39.937487,116.323675,0,138,39961.4710532407,2009-05-28,11:18:19
39.937486,116.323685,0,138,39961.4711111111,2009-05-28,11:18:24
39.937469,116.323639,0,138,39961.4711689815,2009-05-28,11:18:29
39.937459,116.323611,0,140,39961.4712268518,2009-05-28,11:18:34
39.937456,116.323518,0,140,39961.47125,2009-05-28,11:18:36
39.937492,116.323352,0,141,39961.4712847222,2009-05-28,11:18:39
39.937516,116.322921,0,146,39961.4713425926,2009-05-28,11:18:44
39.937575,116.322505,0,148,39961.471400463,2009-05-28,11:18:49
39.937625,116.321858,0,159,39961.4714583333,2009-05-28,11:18:54
39.937669,116.321166,0,162,39961.4715162037,2009-05-28,11:18:59
39.937691,116.320491,0,164,39961.4715740741,2009-05-28,11:19:04
39.937737,116.319897,0,164,39961.4716319444,2009-05-28,11:19:09
39.938039,116.319585,0,155,39961.4716898148,2009-05-28,11:19:14
39.938643,116.319469,0,148,39961.4717476852,2009-05-28,11:19:19
39.939359,116.31936,0,147,39961.4718055556,2009-05-28,11:19:24
39.940136,116.319277,0,141,39961.4718634259,2009-05-28,11:19:29
39.94093,116.319189,0,130,39961.4719212963,2009-05-28,11:19:34
39.94178,116.319075,0,130,39961.4719791667,2009-05-28,11:19:39
39.942628,116.31896,0,127,39961.472037037,2009-05-28,11:19:44
39.943438,116.318861,0,129,39961.4720949074,2009-05-28,11:19:49
39.944255,116.318756,0,131,39961.4721527778,2009-05-28,11:19:54
39.945053,116.318659,0,126,39961.4722106481,2009-05-28,11:19:59
39.945774,116.318565,0,126,39961.4722685185,2009-05-28,11:20:04
39.946545,116.318433,0,133,39961.4723263889,2009-05-28,11:20:09
39.947368,116.318314,0,136,39961.4723842593,2009-05-28,11:20:14
39.94819,116.318231,0,143,39961.4724421296,2009-05-28,11:20:19
39.94905,116.318104,0,152,39961.4725,2009-05-28,11:20:24
39.949806,116.318018,0,176,39961.4725578704,2009-05-28,11:20:29
39.950002,116.317982,0,170,39961.4726157407,2009-05-28,11:20:34
39.949989,116.317979,0,170,39961.4726736111,2009-05-28,11:20:39
39.949988,116.31798,0,169,39961.4727314815,2009-05-28,11:20:44
39.949989,116.31798,0,169,39961.4727893519,2009-05-28,11:20:49
39.94999,116.317979,0,169,39961.4728472222,2009-05-28,11:20:54
39.949987,116.317977,0,169,39961.4729050926,2009-05-28,11:20:59
39.949983,116.317977,0,170,39961.472962963,2009-05-28,11:21:04
39.949978,116.317977,0,170,39961.4730208333,2009-05-28,11:21:09
39.949974,116.317977,0,170,39961.4730787037,2009-05-28,11:21:14
39.949973,116.317978,0,170,39961.4731365741,2009-05-28,11:21:19
39.949974,116.317978,0,170,39961.4731944444,2009-05-28,11:21:24
39.949974,116.317978,0,170,39961.4732291667,2009-05-28,11:21:27
39.949977,116.317977,0,170,39961.4732523148,2009-05-28,11:21:29
39.950068,116.317944,0,168,39961.4733101852,2009-05-28,11:21:34
39.950402,116.317895,0,166,39961.4733680556,2009-05-28,11:21:39
39.950907,116.317838,0,160,39961.4734259259,2009-05-28,11:21:44
39.951571,116.317817,0,154,39961.4734837963,2009-05-28,11:21:49
39.952257,116.317879,0,155,39961.4735416667,2009-05-28,11:21:54
39.953084,116.317734,0,141,39961.473599537,2009-05-28,11:21:59
39.953899,116.317524,0,147,39961.4736574074,2009-05-28,11:22:04
39.954648,116.31742,0,149,39961.4737152778,2009-05-28,11:22:09
39.955171,116.317295,0,152,39961.4737731481,2009-05-28,11:22:14
39.955261,116.317258,0,155,39961.4738310185,2009-05-28,11:22:19
39.955269,116.317265,0,150,39961.4738888889,2009-05-28,11:22:24
39.955269,116.317265,0,146,39961.4739467593,2009-05-28,11:22:29
39.955268,116.317265,0,145,39961.4740046296,2009-05-28,11:22:34
39.955268,116.317265,0,144,39961.4740625,2009-05-28,11:22:39
39.955267,116.317265,0,145,39961.4741203704,2009-05-28,11:22:44
39.955265,116.317265,0,145,39961.4741782407,2009-05-28,11:22:49
39.955264,116.317264,0,146,39961.4742361111,2009-05-28,11:22:54
39.955264,116.317264,0,146,39961.4742708333,2009-05-28,11:22:57
39.955259,116.317265,0,146,39961.4742939815,2009-05-28,11:22:59
39.955305,116.317271,0,146,39961.4743518519,2009-05-28,11:23:04
39.955616,116.317304,0,154,39961.4744097222,2009-05-28,11:23:09
39.956164,116.317212,0,163,39961.4744675926,2009-05-28,11:23:14
39.956833,116.317093,0,171,39961.474525463,2009-05-28,11:23:19
39.957558,116.316948,0,165,39961.4745833333,2009-05-28,11:23:24
39.958394,116.316822,0,167,39961.4746412037,2009-05-28,11:23:29
39.959263,116.31676,0,175,39961.4746990741,2009-05-28,11:23:34
39.960169,116.316648,0,181,39961.4747569444,2009-05-28,11:23:39
39.961083,116.316506,0,184,39961.4748148148,2009-05-28,11:23:44
39.961952,116.316358,0,197,39961.4748726852,2009-05-28,11:23:49
39.962749,116.316223,0,197,39961.4749305556,2009-05-28,11:23:54
39.963467,116.31607,0,151,39961.4749884259,2009-05-28,11:23:59
39.963917,116.315947,0,133,39961.4750462963,2009-05-28,11:24:04
39.964122,116.315901,0,125,39961.4751041667,2009-05-28,11:24:09
39.96437,116.315855,0,113,39961.475162037,2009-05-28,11:24:14
39.964695,116.315732,0,122,39961.4752199074,2009-05-28,11:24:19
39.965009,116.315619,0,130,39961.4752777778,2009-05-28,11:24:24
39.965321,116.315501,0,134,39961.4753356481,2009-05-28,11:24:29
39.965507,116.31549,0,134,39961.4753935185,2009-05-28,11:24:34
39.965596,116.315778,0,146,39961.4754513889,2009-05-28,11:24:39
39.965638,116.316375,0,151,39961.4755092593,2009-05-28,11:24:44
39.965685,116.317178,0,156,39961.4755671296,2009-05-28,11:24:49
39.965726,116.318164,0,155,39961.475625,2009-05-28,11:24:54
39.965755,116.319049,0,154,39961.4756828704,2009-05-28,11:24:59
39.965793,116.319859,0,156,39961.4757407407,2009-05-28,11:25:04
39.965811,116.320547,0,154,39961.4757986111,2009-05-28,11:25:09
39.965837,116.321038,0,161,39961.4758564815,2009-05-28,11:25:14
39.965851,116.321657,0,162,39961.4759143519,2009-05-28,11:25:19
39.965887,116.322159,0,180,39961.4759722222,2009-05-28,11:25:24
39.965897,116.32276,0,190,39961.4760300926,2009-05-28,11:25:29
39.965966,116.323361,0,195,39961.476087963,2009-05-28,11:25:34
39.96598,116.323997,0,187,39961.4761458333,2009-05-28,11:25:39
39.965998,116.324685,0,170,39961.4762037037,2009-05-28,11:25:44
39.966013,116.325338,0,143,39961.4762615741,2009-05-28,11:25:49
39.966016,116.325904,0,137,39961.4763194444,2009-05-28,11:25:54
39.966012,116.326518,0,129,39961.4763773148,2009-05-28,11:25:59
39.96605,116.327115,0,126,39961.4764351852,2009-05-28,11:26:04
39.966132,116.327668,0,123,39961.4764930556,2009-05-28,11:26:09
39.966208,116.328002,0,125,39961.4765509259,2009-05-28,11:26:14
39.966311,116.328133,0,123,39961.4766087963,2009-05-28,11:26:19
39.966299,116.328095,0,125,39961.4766666667,2009-05-28,11:26:24
39.9663,116.328103,0,125,39961.476724537,2009-05-28,11:26:29
39.966299,116.328104,0,125,39961.4767824074,2009-05-28,11:26:34
39.966299,116.328104,0,125,39961.4768171296,2009-05-28,11:26:37
39.966297,116.328098,0,125,39961.4768402778,2009-05-28,11:26:39
39.966391,116.328054,0,132,39961.4768981481,2009-05-28,11:26:44
39.966763,116.3281,0,138,39961.4769560185,2009-05-28,11:26:49
39.967283,116.328063,0,156,39961.4770138889,2009-05-28,11:26:54
39.967938,116.327999,0,166,39961.4770717593,2009-05-28,11:26:59
39.968588,116.327924,0,184,39961.4771296296,2009-05-28,11:27:04
39.96919,116.327826,0,210,39961.4771875,2009-05-28,11:27:09
39.969836,116.327782,0,223,39961.4772453704,2009-05-28,11:27:14
39.970471,116.327763,0,210,39961.4773032407,2009-05-28,11:27:19
39.97113,116.327774,0,188,39961.4773611111,2009-05-28,11:27:24
39.971682,116.327734,0,170,39961.4774189815,2009-05-28,11:27:29
39.971848,116.32781,0,166,39961.4774768518,2009-05-28,11:27:34
39.971928,116.327827,0,155,39961.4775347222,2009-05-28,11:27:39
39.972135,116.327795,0,161,39961.4775925926,2009-05-28,11:27:44
39.972368,116.327814,0,168,39961.477650463,2009-05-28,11:27:49
39.972466,116.327827,0,184,39961.4777083333,2009-05-28,11:27:54
39.972477,116.327834,0,197,39961.4777662037,2009-05-28,11:27:59
39.972483,116.327832,0,212,39961.4778240741,2009-05-28,11:28:04
39.972483,116.327832,0,212,39961.4778587963,2009-05-28,11:28:07
39.972489,116.327831,0,231,39961.4778819444,2009-05-28,11:28:09
39.972498,116.327829,0,252,39961.4779398148,2009-05-28,11:28:14
39.972497,116.327832,0,275,39961.4779976852,2009-05-28,11:28:19
39.972494,116.327834,0,284,39961.4780555556,2009-05-28,11:28:24
39.972502,116.327833,0,288,39961.4781134259,2009-05-28,11:28:29
39.972505,116.327831,0,291,39961.4781712963,2009-05-28,11:28:34
39.972512,116.327829,0,292,39961.4782291667,2009-05-28,11:28:39
39.972518,116.327827,0,293,39961.478287037,2009-05-28,11:28:44
39.972522,116.327826,0,293,39961.4783449074,2009-05-28,11:28:49
39.97252,116.327825,0,293,39961.4784027778,2009-05-28,11:28:54
39.972521,116.327824,0,293,39961.4784606481,2009-05-28,11:28:59
39.972521,116.327824,0,293,39961.4784953704,2009-05-28,11:29:02
39.972529,116.327822,0,293,39961.4785185185,2009-05-28,11:29:04
39.972546,116.327818,0,293,39961.4785763889,2009-05-28,11:29:09
39.972572,116.327811,0,293,39961.4786342593,2009-05-28,11:29:14
