# Supplementary material for: Research on differential privacy protection method based on user tendency
Source: PLoS One. 2023 Oct 26;18(10):e0288823. doi: 10.1371/journal.pone.0288823 (PMC10602288; doi:10.1371/journal.pone.0288823)
Supplement: S1 Data — (ZIP) [file pone.0288823.s001.zip › Data 5-1/000/Trajectory/20090530034445.plt]

Geolife trajectory
WGS 84
Altitude is in Feet
Reserved 3
0,2,255,My Track,0,0,2,8421376
0
40.0087,116.314982,0,-628,39963.1560763889,2009-05-30,03:44:45
40.009524,116.315081,0,-199,39963.1561342593,2009-05-30,03:44:50
40.009894,116.315071,0,-41,39963.1561921296,2009-05-30,03:44:55
40.009939,116.315024,0,106,39963.15625,2009-05-30,03:45:00
40.009914,116.315029,0,97,39963.1563078704,2009-05-30,03:45:05
40.009909,116.314945,0,100,39963.1563657407,2009-05-30,03:45:10
40.009875,116.314787,0,105,39963.1564236111,2009-05-30,03:45:15
40.009824,116.314634,0,117,39963.1564814815,2009-05-30,03:45:20
40.009822,116.314601,0,118,39963.1565393518,2009-05-30,03:45:25
40.009827,116.314496,0,127,39963.1565972222,2009-05-30,03:45:30
40.00976,116.314488,0,133,39963.1566550926,2009-05-30,03:45:35
40.009687,116.314492,0,136,39963.156712963,2009-05-30,03:45:40
40.009645,116.314626,0,138,39963.1567708333,2009-05-30,03:45:45
40.009636,116.314755,0,138,39963.1568287037,2009-05-30,03:45:50
40.009649,116.314904,0,139,39963.1568865741,2009-05-30,03:45:55
40.00966,116.315062,0,140,39963.1569444444,2009-05-30,03:46:00
40.009665,116.315199,0,141,39963.1570023148,2009-05-30,03:46:05
40.009665,116.315368,0,141,39963.1570601852,2009-05-30,03:46:10
40.009688,116.315569,0,143,39963.1571180556,2009-05-30,03:46:15
40.009701,116.31572,0,143,39963.1571759259,2009-05-30,03:46:20
40.009733,116.315939,0,145,39963.1572337963,2009-05-30,03:46:25
40.009626,116.316091,0,147,39963.1572916667,2009-05-30,03:46:30
40.009474,116.316157,0,146,39963.157349537,2009-05-30,03:46:35
40.009297,116.316201,0,145,39963.1574074074,2009-05-30,03:46:40
40.009157,116.316237,0,149,39963.1574652778,2009-05-30,03:46:45
40.009015,116.316399,0,149,39963.1575231481,2009-05-30,03:46:50
40.009046,116.316617,0,146,39963.1575810185,2009-05-30,03:46:55
40.009115,116.316754,0,145,39963.1576388889,2009-05-30,03:47:00
40.009157,116.316965,0,144,39963.1576967593,2009-05-30,03:47:05
40.009145,116.317173,0,144,39963.1577546296,2009-05-30,03:47:10
40.009126,116.317373,0,145,39963.1578125,2009-05-30,03:47:15
40.009103,116.317571,0,147,39963.1578703704,2009-05-30,03:47:20
40.009032,116.317636,0,148,39963.1579282407,2009-05-30,03:47:25
40.008906,116.317653,0,146,39963.1579861111,2009-05-30,03:47:30
40.008809,116.31765,0,146,39963.1580439815,2009-05-30,03:47:35
40.008624,116.31764,0,147,39963.1581018518,2009-05-30,03:47:40
40.008496,116.317648,0,150,39963.1581597222,2009-05-30,03:47:45
40.008352,116.317654,0,153,39963.1582175926,2009-05-30,03:47:50
40.008163,116.317642,0,154,39963.158275463,2009-05-30,03:47:55
40.008047,116.317663,0,158,39963.1583333333,2009-05-30,03:48:00
40.007886,116.317653,0,161,39963.1583912037,2009-05-30,03:48:05
40.00772,116.317661,0,165,39963.1584490741,2009-05-30,03:48:10
40.007603,116.317669,0,168,39963.1585069444,2009-05-30,03:48:15
40.007436,116.317611,0,165,39963.1585648148,2009-05-30,03:48:20
40.007357,116.317618,0,167,39963.1586226852,2009-05-30,03:48:25
40.007231,116.317579,0,169,39963.1586805556,2009-05-30,03:48:30
40.007141,116.317561,0,167,39963.1587384259,2009-05-30,03:48:35
40.007008,116.317539,0,164,39963.1587962963,2009-05-30,03:48:40
40.006828,116.317565,0,164,39963.1588541667,2009-05-30,03:48:45
40.006755,116.317661,0,168,39963.158912037,2009-05-30,03:48:50
40.006747,116.317853,0,169,39963.1589699074,2009-05-30,03:48:55
40.00676,116.318058,0,170,39963.1590277778,2009-05-30,03:49:00
40.006798,116.318281,0,167,39963.1590856481,2009-05-30,03:49:05
40.006828,116.318477,0,167,39963.1591435185,2009-05-30,03:49:10
40.006839,116.318711,0,168,39963.1592013889,2009-05-30,03:49:15
40.006758,116.318867,0,167,39963.1592592593,2009-05-30,03:49:20
40.006753,116.318993,0,167,39963.1593171296,2009-05-30,03:49:25
40.006786,116.319127,0,169,39963.159375,2009-05-30,03:49:30
40.006846,116.319227,0,172,39963.1594328704,2009-05-30,03:49:35
40.007002,116.319256,0,174,39963.1594907407,2009-05-30,03:49:40
40.007165,116.31937,0,178,39963.1595486111,2009-05-30,03:49:45
40.007367,116.31949,0,180,39963.1596064815,2009-05-30,03:49:50
40.007523,116.319615,0,183,39963.1596643519,2009-05-30,03:49:55
40.00766,116.319714,0,187,39963.1597222222,2009-05-30,03:50:00
40.007735,116.319751,0,191,39963.1597800926,2009-05-30,03:50:05
40.007694,116.31978,0,197,39963.159837963,2009-05-30,03:50:10
40.007654,116.319804,0,204,39963.1598958333,2009-05-30,03:50:15
40.007592,116.3198,0,210,39963.1599537037,2009-05-30,03:50:20
40.007508,116.319818,0,217,39963.1600115741,2009-05-30,03:50:25
40.00752,116.319857,0,224,39963.1600694444,2009-05-30,03:50:30
40.007559,116.319803,0,230,39963.1601273148,2009-05-30,03:50:35
40.00749,116.319759,0,236,39963.1601851852,2009-05-30,03:50:40
40.007765,116.319897,0,241,39963.1605324074,2009-05-30,03:51:10
40.007977,116.319898,0,241,39963.1605902778,2009-05-30,03:51:15
40.00814,116.319784,0,241,39963.1606481481,2009-05-30,03:51:20
40.0082,116.3197,0,242,39963.1607060185,2009-05-30,03:51:25
40.008275,116.31961,0,242,39963.1607638889,2009-05-30,03:51:30
40.008308,116.319576,0,243,39963.1608217593,2009-05-30,03:51:35
40.008344,116.319529,0,244,39963.1608796296,2009-05-30,03:51:40
40.008427,116.319463,0,245,39963.1609375,2009-05-30,03:51:45
40.008472,116.319388,0,246,39963.1609953704,2009-05-30,03:51:50
40.008465,116.31937,0,247,39963.1610532407,2009-05-30,03:51:55
40.008401,116.319182,0,245,39963.1611111111,2009-05-30,03:52:00
40.008349,116.319082,0,243,39963.1611689815,2009-05-30,03:52:05
40.008243,116.319068,0,242,39963.1612268519,2009-05-30,03:52:10
40.008082,116.319157,0,241,39963.1612847222,2009-05-30,03:52:15
40.007997,116.319205,0,240,39963.1613425926,2009-05-30,03:52:20
40.00787,116.319262,0,240,39963.161400463,2009-05-30,03:52:25
40.007763,116.319352,0,240,39963.1614583333,2009-05-30,03:52:30
40.007646,116.319461,0,241,39963.1615162037,2009-05-30,03:52:35
40.00757,116.319545,0,243,39963.1615740741,2009-05-30,03:52:40
40.007528,116.31956,0,245,39963.1616319444,2009-05-30,03:52:45
40.007573,116.319592,0,246,39963.1616898148,2009-05-30,03:52:50
40.007646,116.319588,0,248,39963.1617476852,2009-05-30,03:52:55
40.007699,116.319577,0,250,39963.1618055556,2009-05-30,03:53:00
40.007698,116.319516,0,252,39963.1618634259,2009-05-30,03:53:05
40.007805,116.319431,0,253,39963.1619212963,2009-05-30,03:53:10
40.007911,116.319375,0,254,39963.1619791667,2009-05-30,03:53:15
40.007978,116.319331,0,254,39963.162037037,2009-05-30,03:53:20
40.008027,116.319296,0,254,39963.1620949074,2009-05-30,03:53:25
40.008064,116.319279,0,254,39963.1621527778,2009-05-30,03:53:30
40.008038,116.319339,0,255,39963.1622106481,2009-05-30,03:53:35
40.00806,116.319427,0,258,39963.1622685185,2009-05-30,03:53:40
40.008153,116.319483,0,260,39963.1623263889,2009-05-30,03:53:45
40.008363,116.319447,0,262,39963.1623842593,2009-05-30,03:53:50
40.008554,116.319405,0,266,39963.1624421296,2009-05-30,03:53:55
40.008761,116.319407,0,268,39963.1625,2009-05-30,03:54:00
40.008954,116.319421,0,271,39963.1625578704,2009-05-30,03:54:05
40.009145,116.319433,0,274,39963.1626157407,2009-05-30,03:54:10
40.007904,116.319779,0,245,39963.1628472222,2009-05-30,03:54:30
40.008341,116.319832,0,394,39963.1629050926,2009-05-30,03:54:35
40.007961,116.319905,0,390,39963.162962963,2009-05-30,03:54:40
40.007969,116.31992,0,396,39963.1630208333,2009-05-30,03:54:45
40.007969,116.31992,0,396,39963.1630555556,2009-05-30,03:54:48
40.00797,116.319925,0,400,39963.1630787037,2009-05-30,03:54:50
40.007949,116.31991,0,400,39963.1631365741,2009-05-30,03:54:55
40.007936,116.31988,0,411,39963.1631944444,2009-05-30,03:55:00
40.007888,116.319787,0,382,39963.1632523148,2009-05-30,03:55:05
40.007877,116.319779,0,362,39963.1633101852,2009-05-30,03:55:10
40.007762,116.319826,0,327,39963.1633680556,2009-05-30,03:55:15
40.007667,116.31989,0,299,39963.1634259259,2009-05-30,03:55:20
40.007655,116.319911,0,321,39963.1634837963,2009-05-30,03:55:25
40.007639,116.320029,0,317,39963.1635416667,2009-05-30,03:55:30
40.007653,116.320195,0,293,39963.163599537,2009-05-30,03:55:35
40.007656,116.320329,0,289,39963.1636574074,2009-05-30,03:55:40
40.007676,116.320474,0,270,39963.1637152778,2009-05-30,03:55:45
40.0076,116.320432,0,235,39963.1637731481,2009-05-30,03:55:50
40.007735,116.320383,0,232,39963.1638310185,2009-05-30,03:55:55
40.007828,116.320307,0,223,39963.1638888889,2009-05-30,03:56:00
40.007796,116.320098,0,208,39963.1639467593,2009-05-30,03:56:05
40.00777,116.31987,0,194,39963.1640046296,2009-05-30,03:56:10
40.00774,116.319707,0,194,39963.1640625,2009-05-30,03:56:15
40.007704,116.319664,0,199,39963.1641203704,2009-05-30,03:56:20
40.007702,116.31963,0,203,39963.1641782407,2009-05-30,03:56:25
40.007686,116.319619,0,207,39963.1642361111,2009-05-30,03:56:30
40.007713,116.31963,0,211,39963.1642939815,2009-05-30,03:56:35
40.007697,116.319633,0,215,39963.1643518518,2009-05-30,03:56:40
40.00769,116.319616,0,215,39963.1644097222,2009-05-30,03:56:45
40.007664,116.31962,0,216,39963.1644675926,2009-05-30,03:56:50
40.007674,116.319693,0,216,39963.164525463,2009-05-30,03:56:55
40.007718,116.319766,0,216,39963.1645833333,2009-05-30,03:57:00
40.007691,116.319749,0,216,39963.1646412037,2009-05-30,03:57:05
40.007677,116.31974,0,217,39963.1646990741,2009-05-30,03:57:10
40.007662,116.319725,0,218,39963.1647569444,2009-05-30,03:57:15
40.007639,116.319693,0,219,39963.1648148148,2009-05-30,03:57:20
40.007609,116.319661,0,220,39963.1648726852,2009-05-30,03:57:25
40.007561,116.319642,0,221,39963.1649305556,2009-05-30,03:57:30
40.007495,116.319622,0,223,39963.1649884259,2009-05-30,03:57:35
40.007515,116.319606,0,223,39963.1650462963,2009-05-30,03:57:40
40.007565,116.319619,0,224,39963.1651041667,2009-05-30,03:57:45
40.007547,116.319656,0,225,39963.165162037,2009-05-30,03:57:50
40.007612,116.319726,0,224,39963.1652199074,2009-05-30,03:57:55
40.007628,116.319813,0,225,39963.1652777778,2009-05-30,03:58:00
40.007553,116.319885,0,227,39963.1653356481,2009-05-30,03:58:05
40.007677,116.319631,0,224,39963.1653935185,2009-05-30,03:58:10
40.007667,116.319703,0,205,39963.1654513889,2009-05-30,03:58:15
40.007544,116.319725,0,199,39963.1655092593,2009-05-30,03:58:20
40.007587,116.319907,0,193,39963.1655671296,2009-05-30,03:58:25
40.007561,116.320121,0,188,39963.165625,2009-05-30,03:58:30
40.007567,116.320339,0,184,39963.1656828704,2009-05-30,03:58:35
40.007587,116.320551,0,177,39963.1657407407,2009-05-30,03:58:40
40.007598,116.320625,0,168,39963.1657986111,2009-05-30,03:58:45
40.007611,116.320639,0,163,39963.1658564815,2009-05-30,03:58:50
40.007603,116.320737,0,158,39963.1659143518,2009-05-30,03:58:55
40.007615,116.320914,0,152,39963.1659722222,2009-05-30,03:59:00
40.00756,116.321049,0,149,39963.1660300926,2009-05-30,03:59:05
40.007478,116.321093,0,145,39963.166087963,2009-05-30,03:59:10
40.007374,116.321126,0,139,39963.1661458333,2009-05-30,03:59:15
40.007269,116.321114,0,136,39963.1662037037,2009-05-30,03:59:20
40.007154,116.321095,0,134,39963.1662615741,2009-05-30,03:59:25
40.007055,116.321129,0,132,39963.1663194444,2009-05-30,03:59:30
40.006973,116.321219,0,128,39963.1663773148,2009-05-30,03:59:35
40.006929,116.321345,0,130,39963.1664351852,2009-05-30,03:59:40
40.006922,116.321544,0,128,39963.1664930556,2009-05-30,03:59:45
40.006899,116.321742,0,126,39963.1665509259,2009-05-30,03:59:50
40.006828,116.321929,0,126,39963.1666087963,2009-05-30,03:59:55
40.006785,116.322115,0,125,39963.1666666667,2009-05-30,04:00:00
40.006767,116.322292,0,123,39963.166724537,2009-05-30,04:00:05
40.00678,116.32251,0,121,39963.1667824074,2009-05-30,04:00:10
40.006764,116.32269,0,120,39963.1668402778,2009-05-30,04:00:15
40.00675,116.322877,0,118,39963.1668981481,2009-05-30,04:00:20
40.006753,116.323085,0,115,39963.1669560185,2009-05-30,04:00:25
40.006756,116.323268,0,113,39963.1670138889,2009-05-30,04:00:30
40.006732,116.323458,0,111,39963.1670717593,2009-05-30,04:00:35
40.006732,116.323667,0,109,39963.1671296296,2009-05-30,04:00:40
40.00674,116.323863,0,107,39963.1671875,2009-05-30,04:00:45
40.006786,116.32408,0,102,39963.1672453704,2009-05-30,04:00:50
40.006828,116.324257,0,96,39963.1673032407,2009-05-30,04:00:55
40.006847,116.324454,0,93,39963.1673611111,2009-05-30,04:01:00
40.006841,116.324637,0,90,39963.1674189815,2009-05-30,04:01:05
40.006832,116.324823,0,88,39963.1674768519,2009-05-30,04:01:10
40.006837,116.324986,0,83,39963.1675347222,2009-05-30,04:01:15
40.006823,116.325203,0,77,39963.1675925926,2009-05-30,04:01:20
40.006766,116.325421,0,74,39963.167650463,2009-05-30,04:01:25
40.006734,116.325558,0,76,39963.1677083333,2009-05-30,04:01:30
40.006696,116.325595,0,91,39963.1677662037,2009-05-30,04:01:35
40.006634,116.325577,0,91,39963.1678240741,2009-05-30,04:01:40
40.006626,116.325532,0,88,39963.1678819444,2009-05-30,04:01:45
40.006615,116.325532,0,85,39963.1679398148,2009-05-30,04:01:50
40.0066,116.325521,0,84,39963.1679976852,2009-05-30,04:01:55
40.006594,116.325514,0,83,39963.1680555556,2009-05-30,04:02:00
40.006594,116.325514,0,83,39963.1680902778,2009-05-30,04:02:03
40.006592,116.325515,0,83,39963.1681134259,2009-05-30,04:02:05
40.006593,116.325531,0,83,39963.1681712963,2009-05-30,04:02:10
40.006593,116.325555,0,83,39963.1682291667,2009-05-30,04:02:15
40.006585,116.325596,0,83,39963.168287037,2009-05-30,04:02:20
40.006568,116.325646,0,83,39963.1683449074,2009-05-30,04:02:25
40.006559,116.325697,0,83,39963.1684027778,2009-05-30,04:02:30
40.006549,116.325742,0,83,39963.1684606481,2009-05-30,04:02:35
40.006543,116.325778,0,83,39963.1685185185,2009-05-30,04:02:40
40.006541,116.325806,0,83,39963.1685763889,2009-05-30,04:02:45
40.006541,116.325841,0,84,39963.1686342593,2009-05-30,04:02:50
40.006549,116.32589,0,84,39963.1686921296,2009-05-30,04:02:55
40.006594,116.325992,0,84,39963.16875,2009-05-30,04:03:00
40.005963,116.326288,0,167,39963.2395833333,2009-05-30,05:45:00
40.006089,116.325876,0,188,39963.2396412037,2009-05-30,05:45:05
40.006115,116.325815,0,173,39963.2396990741,2009-05-30,05:45:10
40.006142,116.325714,0,158,39963.2397569444,2009-05-30,05:45:15
40.006132,116.325723,0,148,39963.2398148148,2009-05-30,05:45:20
40.006144,116.325713,0,149,39963.2398726852,2009-05-30,05:45:25
40.006138,116.325742,0,148,39963.2399305556,2009-05-30,05:45:30
40.006129,116.325776,0,150,39963.2399884259,2009-05-30,05:45:35
40.006142,116.325834,0,153,39963.2400462963,2009-05-30,05:45:40
40.006116,116.325897,0,148,39963.2401041667,2009-05-30,05:45:45
40.006101,116.325937,0,158,39963.240162037,2009-05-30,05:45:50
40.006071,116.325975,0,156,39963.2402199074,2009-05-30,05:45:55
40.006059,116.325936,0,151,39963.2402777778,2009-05-30,05:46:00
40.006065,116.325913,0,148,39963.2403356481,2009-05-30,05:46:05
40.006166,116.325694,0,150,39963.2403935185,2009-05-30,05:46:10
40.00618,116.325699,0,151,39963.2404513889,2009-05-30,05:46:15
40.006184,116.325695,0,154,39963.2405092593,2009-05-30,05:46:20
40.006184,116.325695,0,154,39963.2405439815,2009-05-30,05:46:23
40.006185,116.325699,0,157,39963.2405671296,2009-05-30,05:46:25
40.006207,116.325704,0,155,39963.240625,2009-05-30,05:46:30
40.006234,116.325683,0,158,39963.2406828704,2009-05-30,05:46:35
40.006232,116.325683,0,159,39963.2407407407,2009-05-30,05:46:40
40.006233,116.325676,0,159,39963.2407986111,2009-05-30,05:46:45
40.006235,116.325682,0,159,39963.2408564815,2009-05-30,05:46:50
40.006235,116.325679,0,159,39963.2409143519,2009-05-30,05:46:55
40.006236,116.325674,0,159,39963.2409722222,2009-05-30,05:47:00
40.006236,116.325674,0,159,39963.2410300926,2009-05-30,05:47:05
40.006237,116.325673,0,159,39963.241087963,2009-05-30,05:47:10
40.006237,116.325673,0,159,39963.2411226852,2009-05-30,05:47:13
40.006238,116.325668,0,159,39963.2411458333,2009-05-30,05:47:15
40.006259,116.325675,0,160,39963.2412037037,2009-05-30,05:47:20
40.006282,116.325663,0,160,39963.2412615741,2009-05-30,05:47:25
40.006273,116.325666,0,161,39963.2413194444,2009-05-30,05:47:30
40.006302,116.325672,0,161,39963.2413773148,2009-05-30,05:47:35
40.006353,116.325669,0,161,39963.2414351852,2009-05-30,05:47:40
40.006449,116.325696,0,162,39963.2414930556,2009-05-30,05:47:45
40.006551,116.3257,0,163,39963.2415509259,2009-05-30,05:47:50
40.006611,116.325693,0,163,39963.2416087963,2009-05-30,05:47:55
40.006678,116.325619,0,162,39963.2416666667,2009-05-30,05:48:00
40.006758,116.325515,0,162,39963.241724537,2009-05-30,05:48:05
40.006715,116.325297,0,167,39963.2417824074,2009-05-30,05:48:10
40.00673,116.325132,0,172,39963.2418402778,2009-05-30,05:48:15
40.006662,116.324913,0,179,39963.2418981481,2009-05-30,05:48:20
40.006648,116.324801,0,185,39963.2419560185,2009-05-30,05:48:25
40.006626,116.324707,0,187,39963.2419907407,2009-05-30,05:48:28
40.006633,116.324554,0,193,39963.2420486111,2009-05-30,05:48:33
40.006665,116.324464,0,198,39963.2421064815,2009-05-30,05:48:38
40.006673,116.324387,0,202,39963.2421643519,2009-05-30,05:48:43
40.006649,116.324262,0,203,39963.2422222222,2009-05-30,05:48:48
40.006664,116.324108,0,205,39963.2422800926,2009-05-30,05:48:53
40.006669,116.323942,0,205,39963.242337963,2009-05-30,05:48:58
40.006658,116.323794,0,204,39963.2423958333,2009-05-30,05:49:03
40.006638,116.323556,0,201,39963.2424537037,2009-05-30,05:49:08
40.006635,116.323315,0,202,39963.2425115741,2009-05-30,05:49:13
40.006651,116.323087,0,206,39963.2425694444,2009-05-30,05:49:18
40.006678,116.322835,0,205,39963.2426273148,2009-05-30,05:49:23
40.006695,116.322623,0,203,39963.2426851852,2009-05-30,05:49:28
40.006711,116.322407,0,192,39963.2427430556,2009-05-30,05:49:33
40.006712,116.322216,0,193,39963.2428009259,2009-05-30,05:49:38
40.006648,116.32198,0,198,39963.2428587963,2009-05-30,05:49:43
40.00668,116.321744,0,199,39963.2429166667,2009-05-30,05:49:48
40.006754,116.321597,0,202,39963.242974537,2009-05-30,05:49:53
40.00684,116.321506,0,215,39963.2430324074,2009-05-30,05:49:58
40.006935,116.321469,0,226,39963.2430902778,2009-05-30,05:50:03
40.007047,116.321465,0,235,39963.2431481481,2009-05-30,05:50:08
40.007164,116.32142,0,247,39963.2432060185,2009-05-30,05:50:13
40.007245,116.321289,0,251,39963.2432638889,2009-05-30,05:50:18
40.007246,116.321185,0,259,39963.2433217593,2009-05-30,05:50:23
40.007274,116.321108,0,261,39963.2433796296,2009-05-30,05:50:28
40.00729,116.321036,0,253,39963.2434375,2009-05-30,05:50:33
40.007332,116.320848,0,241,39963.2434953704,2009-05-30,05:50:38
40.007337,116.320828,0,241,39963.2435069444,2009-05-30,05:50:39
40.00741,116.320602,0,233,39963.2435648148,2009-05-30,05:50:44
40.007434,116.320373,0,227,39963.2436226852,2009-05-30,05:50:49
40.007426,116.320192,0,222,39963.2436805556,2009-05-30,05:50:54
40.007481,116.320026,0,235,39963.2437384259,2009-05-30,05:50:59
40.007558,116.320007,0,235,39963.2437962963,2009-05-30,05:51:04
40.007581,116.319975,0,237,39963.2438541667,2009-05-30,05:51:09
40.007557,116.319922,0,239,39963.243912037,2009-05-30,05:51:14
40.007557,116.319922,0,239,39963.2439467593,2009-05-30,05:51:17
40.007555,116.319926,0,240,39963.2439699074,2009-05-30,05:51:19
40.007532,116.319947,0,242,39963.2440277778,2009-05-30,05:51:24
40.007532,116.319947,0,242,39963.2440625,2009-05-30,05:51:27
40.007538,116.319946,0,241,39963.2440856481,2009-05-30,05:51:29
40.007553,116.319961,0,238,39963.2441435185,2009-05-30,05:51:34
40.007548,116.319989,0,236,39963.2442013889,2009-05-30,05:51:39
40.007542,116.320003,0,235,39963.2442592593,2009-05-30,05:51:44
40.007533,116.32003,0,234,39963.2443171296,2009-05-30,05:51:49
40.007536,116.320042,0,233,39963.244375,2009-05-30,05:51:54
40.008175,116.319332,0,56,39963.2553240741,2009-05-30,06:07:40
40.008174,116.319385,0,26,39963.2553819444,2009-05-30,06:07:45
40.007981,116.319294,0,-28,39963.2554398148,2009-05-30,06:07:50
40.007922,116.319265,0,18,39963.2555092593,2009-05-30,06:07:56
40.007778,116.319236,0,-2,39963.2555787037,2009-05-30,06:08:02
40.00757,116.319399,0,12,39963.2556365741,2009-05-30,06:08:07
40.007553,116.319611,0,96,39963.2556944444,2009-05-30,06:08:12
40.007609,116.319524,0,97,39963.2557523148,2009-05-30,06:08:17
40.007631,116.319501,0,104,39963.2558101852,2009-05-30,06:08:22
40.007647,116.319517,0,111,39963.2558680556,2009-05-30,06:08:27
40.007685,116.31953,0,107,39963.2559259259,2009-05-30,06:08:32
40.007687,116.319549,0,108,39963.2559837963,2009-05-30,06:08:37
40.007687,116.319591,0,105,39963.2560416667,2009-05-30,06:08:42
40.007684,116.319612,0,103,39963.256099537,2009-05-30,06:08:47
40.00768,116.319633,0,100,39963.2561574074,2009-05-30,06:08:52
40.007649,116.319637,0,99,39963.2562152778,2009-05-30,06:08:57
40.007585,116.319565,0,102,39963.2562731481,2009-05-30,06:09:02
40.007517,116.319482,0,101,39963.2563310185,2009-05-30,06:09:07
40.007462,116.319419,0,99,39963.2563888889,2009-05-30,06:09:12
40.007355,116.319324,0,102,39963.2564467593,2009-05-30,06:09:17
40.007268,116.31923,0,109,39963.2565046296,2009-05-30,06:09:22
40.007188,116.319148,0,114,39963.2565625,2009-05-30,06:09:27
40.007082,116.319076,0,122,39963.2566203704,2009-05-30,06:09:32
40.006916,116.319126,0,117,39963.2566782407,2009-05-30,06:09:37
40.006765,116.319126,0,116,39963.2567361111,2009-05-30,06:09:42
40.006696,116.319074,0,117,39963.2567939815,2009-05-30,06:09:47
40.006643,116.318982,0,117,39963.2568518519,2009-05-30,06:09:52
40.006598,116.318862,0,118,39963.2569097222,2009-05-30,06:09:57
40.006584,116.31868,0,119,39963.2569675926,2009-05-30,06:10:02
40.006545,116.318486,0,118,39963.257025463,2009-05-30,06:10:07
40.006515,116.318277,0,118,39963.2570833333,2009-05-30,06:10:12
40.006488,116.318075,0,120,39963.2571412037,2009-05-30,06:10:17
40.006477,116.317871,0,120,39963.2571990741,2009-05-30,06:10:22
40.006443,116.317702,0,124,39963.2572569444,2009-05-30,06:10:27
40.006326,116.317653,0,128,39963.2573148148,2009-05-30,06:10:32
40.006209,116.317627,0,130,39963.2573726852,2009-05-30,06:10:37
40.006049,116.317618,0,129,39963.2574305556,2009-05-30,06:10:42
40.00587,116.31762,0,134,39963.2574884259,2009-05-30,06:10:47
40.005721,116.317574,0,134,39963.2575462963,2009-05-30,06:10:52
40.005596,116.317524,0,138,39963.2576041667,2009-05-30,06:10:57
40.005452,116.317495,0,141,39963.257662037,2009-05-30,06:11:02
40.005291,116.317495,0,140,39963.2577199074,2009-05-30,06:11:07
40.005132,116.317483,0,134,39963.2577777778,2009-05-30,06:11:12
40.004971,116.317502,0,131,39963.2578356481,2009-05-30,06:11:17
40.004872,116.317413,0,133,39963.2578935185,2009-05-30,06:11:22
40.004845,116.317317,0,132,39963.2579513889,2009-05-30,06:11:27
40.004813,116.317179,0,129,39963.2580092593,2009-05-30,06:11:32
40.004805,116.317024,0,130,39963.2580671296,2009-05-30,06:11:37
40.004783,116.31686,0,131,39963.258125,2009-05-30,06:11:42
40.004717,116.316683,0,131,39963.2581828704,2009-05-30,06:11:47
40.004588,116.316653,0,133,39963.2582407407,2009-05-30,06:11:52
40.004454,116.316598,0,136,39963.2582986111,2009-05-30,06:11:57
40.004348,116.316541,0,140,39963.2583564815,2009-05-30,06:12:02
40.004215,116.316518,0,142,39963.2584143518,2009-05-30,06:12:07
40.004095,116.316503,0,150,39963.2584722222,2009-05-30,06:12:12
40.003976,116.316487,0,154,39963.2585300926,2009-05-30,06:12:17
40.00382,116.31647,0,154,39963.258587963,2009-05-30,06:12:22
40.003637,116.316527,0,151,39963.2586458333,2009-05-30,06:12:27
40.003458,116.316586,0,148,39963.2587037037,2009-05-30,06:12:32
40.003316,116.316572,0,144,39963.2587615741,2009-05-30,06:12:37
40.003166,116.316544,0,145,39963.2588194444,2009-05-30,06:12:42
40.003082,116.316458,0,143,39963.2588773148,2009-05-30,06:12:47
40.003094,116.31634,0,144,39963.2589351852,2009-05-30,06:12:52
40.003073,116.316208,0,145,39963.2589930556,2009-05-30,06:12:57
40.003059,116.316064,0,145,39963.2590509259,2009-05-30,06:13:02
40.003043,116.315898,0,146,39963.2591087963,2009-05-30,06:13:07
40.003028,116.315772,0,148,39963.2591666667,2009-05-30,06:13:12
40.002939,116.31559,0,152,39963.259224537,2009-05-30,06:13:17
40.002814,116.315507,0,157,39963.2592824074,2009-05-30,06:13:22
40.002704,116.315417,0,163,39963.2593402778,2009-05-30,06:13:27
40.00259,116.315339,0,169,39963.2593981481,2009-05-30,06:13:32
40.002497,116.315221,0,176,39963.2594560185,2009-05-30,06:13:37
40.002386,116.315115,0,177,39963.2595138889,2009-05-30,06:13:42
40.002275,116.315038,0,184,39963.2595717593,2009-05-30,06:13:47
40.002178,116.314952,0,193,39963.2596296296,2009-05-30,06:13:52
40.002082,116.314867,0,207,39963.2596875,2009-05-30,06:13:57
40.001969,116.314814,0,220,39963.2597453704,2009-05-30,06:14:02
40.001805,116.314801,0,226,39963.2598032407,2009-05-30,06:14:07
40.00158,116.314884,0,224,39963.2598611111,2009-05-30,06:14:12
40.001426,116.314921,0,217,39963.2599189815,2009-05-30,06:14:17
40.001305,116.314901,0,215,39963.2599768518,2009-05-30,06:14:22
40.001164,116.314902,0,218,39963.2600347222,2009-05-30,06:14:27
40.001073,116.314819,0,226,39963.2600925926,2009-05-30,06:14:32
40.000965,116.314757,0,235,39963.260150463,2009-05-30,06:14:37
40.000855,116.314668,0,242,39963.2602083333,2009-05-30,06:14:42
40.000746,116.314604,0,253,39963.2602662037,2009-05-30,06:14:47
40.000598,116.314622,0,260,39963.2603240741,2009-05-30,06:14:52
40.000488,116.314636,0,271,39963.2603819444,2009-05-30,06:14:57
40.000281,116.314812,0,268,39963.2604398148,2009-05-30,06:15:02
40.000072,116.314928,0,257,39963.2604976852,2009-05-30,06:15:07
39.999896,116.315005,0,254,39963.2605555556,2009-05-30,06:15:12
39.999777,116.315021,0,255,39963.2606134259,2009-05-30,06:15:17
39.999587,116.315133,0,252,39963.2606712963,2009-05-30,06:15:22
39.999448,116.315141,0,244,39963.2607291667,2009-05-30,06:15:27
39.999304,116.315176,0,238,39963.260787037,2009-05-30,06:15:32
39.999133,116.315218,0,222,39963.2608449074,2009-05-30,06:15:37
39.998966,116.315205,0,219,39963.2609027778,2009-05-30,06:15:42
39.998901,116.315132,0,217,39963.2609606481,2009-05-30,06:15:47
39.998874,116.315038,0,219,39963.2610185185,2009-05-30,06:15:52
39.998854,116.314896,0,221,39963.2610763889,2009-05-30,06:15:57
39.998834,116.314737,0,226,39963.2611342593,2009-05-30,06:16:02
39.998808,116.314573,0,231,39963.2611921296,2009-05-30,06:16:07
39.998789,116.314398,0,237,39963.26125,2009-05-30,06:16:12
39.998761,116.314211,0,243,39963.2613078704,2009-05-30,06:16:17
39.998733,116.314017,0,249,39963.2613657407,2009-05-30,06:16:22
39.998718,116.313874,0,257,39963.2614236111,2009-05-30,06:16:27
39.998691,116.313684,0,266,39963.2614814815,2009-05-30,06:16:32
39.998647,116.31349,0,274,39963.2615393519,2009-05-30,06:16:37
39.998614,116.313303,0,284,39963.2615972222,2009-05-30,06:16:42
39.998585,116.313104,0,292,39963.2616550926,2009-05-30,06:16:47
39.998547,116.312952,0,300,39963.261712963,2009-05-30,06:16:52
39.998527,116.312767,0,306,39963.2617708333,2009-05-30,06:16:57
39.99853,116.312596,0,314,39963.2618287037,2009-05-30,06:17:02
39.998505,116.312423,0,322,39963.2618865741,2009-05-30,06:17:07
39.998487,116.312267,0,331,39963.2619444444,2009-05-30,06:17:12
39.998474,116.312082,0,341,39963.2620023148,2009-05-30,06:17:17
39.998435,116.31189,0,347,39963.2620601852,2009-05-30,06:17:22
39.998392,116.311673,0,355,39963.2621180556,2009-05-30,06:17:27
39.99839,116.311531,0,357,39963.2621759259,2009-05-30,06:17:32
39.998393,116.311383,0,362,39963.2622337963,2009-05-30,06:17:37
39.998369,116.31118,0,363,39963.2622916667,2009-05-30,06:17:42
39.998347,116.310948,0,367,39963.262349537,2009-05-30,06:17:47
39.998336,116.310781,0,370,39963.2624074074,2009-05-30,06:17:52
39.998352,116.310625,0,372,39963.2624652778,2009-05-30,06:17:57
39.998354,116.310464,0,379,39963.2625231481,2009-05-30,06:18:02
39.998377,116.310298,0,381,39963.2625810185,2009-05-30,06:18:07
39.99838,116.310102,0,385,39963.2626388889,2009-05-30,06:18:12
39.998401,116.310033,0,384,39963.2626967593,2009-05-30,06:18:17
39.998419,116.31001,0,391,39963.2627546296,2009-05-30,06:18:22
39.998336,116.309742,0,399,39963.2628125,2009-05-30,06:18:27
39.99828,116.309475,0,368,39963.2628703704,2009-05-30,06:18:32
39.998226,116.30925,0,321,39963.2629282407,2009-05-30,06:18:37
39.998129,116.309144,0,298,39963.2629861111,2009-05-30,06:18:42
39.997993,116.309121,0,280,39963.2630439815,2009-05-30,06:18:47
39.997886,116.309142,0,263,39963.2631018519,2009-05-30,06:18:52
39.997751,116.309189,0,242,39963.2631597222,2009-05-30,06:18:57
39.997623,116.309278,0,225,39963.2632175926,2009-05-30,06:19:02
39.997488,116.309352,0,208,39963.263275463,2009-05-30,06:19:07
39.997361,116.309457,0,190,39963.2633333333,2009-05-30,06:19:12
39.997262,116.309528,0,185,39963.2633912037,2009-05-30,06:19:17
39.99716,116.309587,0,185,39963.2634490741,2009-05-30,06:19:22
39.997057,116.309655,0,185,39963.2635069444,2009-05-30,06:19:27
39.996969,116.309673,0,182,39963.2635648148,2009-05-30,06:19:32
39.996888,116.309695,0,174,39963.2636226852,2009-05-30,06:19:37
39.996822,116.309705,0,170,39963.2636805556,2009-05-30,06:19:42
39.996748,116.309714,0,165,39963.2637384259,2009-05-30,06:19:47
39.996675,116.309722,0,163,39963.2637962963,2009-05-30,06:19:52
39.996609,116.309774,0,164,39963.2638541667,2009-05-30,06:19:57
39.996559,116.309777,0,170,39963.263912037,2009-05-30,06:20:02
39.996512,116.309763,0,177,39963.2639699074,2009-05-30,06:20:07
39.996429,116.3097,0,185,39963.2640277778,2009-05-30,06:20:12
39.996349,116.309662,0,190,39963.2640856481,2009-05-30,06:20:17
39.996048,116.309888,0,198,39963.2641435185,2009-05-30,06:20:22
39.995902,116.309866,0,205,39963.2642013889,2009-05-30,06:20:27
39.99589,116.309728,0,208,39963.2642592593,2009-05-30,06:20:32
39.995854,116.309568,0,206,39963.2643171296,2009-05-30,06:20:37
39.99577,116.309387,0,205,39963.264375,2009-05-30,06:20:42
39.995604,116.309391,0,199,39963.2644328704,2009-05-30,06:20:47
39.995441,116.309412,0,196,39963.2644907407,2009-05-30,06:20:52
39.995263,116.309431,0,194,39963.2645486111,2009-05-30,06:20:57
39.995092,116.309471,0,189,39963.2646064815,2009-05-30,06:21:02
39.994928,116.309536,0,185,39963.2646643519,2009-05-30,06:21:07
39.994766,116.309525,0,182,39963.2647222222,2009-05-30,06:21:12
39.994652,116.30949,0,184,39963.2647800926,2009-05-30,06:21:17
39.994586,116.309445,0,191,39963.264837963,2009-05-30,06:21:22
39.994509,116.309438,0,200,39963.2648958333,2009-05-30,06:21:27
39.994478,116.309438,0,206,39963.2649537037,2009-05-30,06:21:32
39.994478,116.309438,0,206,39963.2649884259,2009-05-30,06:21:35
39.994475,116.309433,0,208,39963.2650115741,2009-05-30,06:21:37
39.994411,116.309392,0,210,39963.2650694444,2009-05-30,06:21:42
39.994286,116.309404,0,210,39963.2651273148,2009-05-30,06:21:47
39.99413,116.309498,0,205,39963.2651851852,2009-05-30,06:21:52
39.994051,116.309627,0,203,39963.2652430556,2009-05-30,06:21:57
39.994019,116.309682,0,204,39963.2653009259,2009-05-30,06:22:02
39.993988,116.309744,0,206,39963.2653587963,2009-05-30,06:22:07
39.993971,116.309813,0,209,39963.2654166667,2009-05-30,06:22:12
39.993944,116.309894,0,209,39963.265474537,2009-05-30,06:22:17
39.99394,116.309946,0,211,39963.2655324074,2009-05-30,06:22:22
39.99392,116.309964,0,211,39963.2655902778,2009-05-30,06:22:27
39.993927,116.309944,0,211,39963.2656481481,2009-05-30,06:22:32
39.993956,116.309903,0,211,39963.2657060185,2009-05-30,06:22:37
39.993978,116.309774,0,210,39963.2657638889,2009-05-30,06:22:42
39.993817,116.309615,0,209,39963.2658217593,2009-05-30,06:22:47
39.993671,116.309608,0,205,39963.2658796296,2009-05-30,06:22:52
39.993529,116.309597,0,203,39963.2659375,2009-05-30,06:22:57
39.993376,116.309606,0,198,39963.2659953704,2009-05-30,06:23:02
39.993209,116.309642,0,193,39963.2660532407,2009-05-30,06:23:07
39.993042,116.309664,0,191,39963.2661111111,2009-05-30,06:23:12
39.992895,116.309665,0,188,39963.2661689815,2009-05-30,06:23:17
39.992754,116.309736,0,187,39963.2662268518,2009-05-30,06:23:22
39.992666,116.309836,0,186,39963.2662847222,2009-05-30,06:23:27
39.992619,116.30994,0,185,39963.2663425926,2009-05-30,06:23:32
39.99259,116.310029,0,191,39963.266400463,2009-05-30,06:23:37
39.992606,116.310071,0,193,39963.2664583333,2009-05-30,06:23:42
39.992613,116.310087,0,195,39963.2665162037,2009-05-30,06:23:47
39.992616,116.31009,0,196,39963.2665740741,2009-05-30,06:23:52
39.992616,116.31009,0,196,39963.2666087963,2009-05-30,06:23:55
39.992621,116.31009,0,196,39963.2666319444,2009-05-30,06:23:57
39.99264,116.310108,0,196,39963.2666898148,2009-05-30,06:24:02
39.992665,116.31012,0,197,39963.2667476852,2009-05-30,06:24:07
39.992681,116.310125,0,197,39963.2668055556,2009-05-30,06:24:12
39.992692,116.310125,0,197,39963.2668634259,2009-05-30,06:24:17
39.992675,116.3101,0,198,39963.2669212963,2009-05-30,06:24:22
39.992635,116.310116,0,198,39963.2669791667,2009-05-30,06:24:27
39.992635,116.310116,0,198,39963.2670138889,2009-05-30,06:24:30
39.992628,116.31012,0,198,39963.267037037,2009-05-30,06:24:32
39.992623,116.31011,0,198,39963.2670949074,2009-05-30,06:24:37
39.992618,116.310106,0,198,39963.2671527778,2009-05-30,06:24:42
39.992618,116.310106,0,198,39963.2671875,2009-05-30,06:24:45
39.992616,116.310101,0,198,39963.2672106481,2009-05-30,06:24:47
39.992598,116.310066,0,196,39963.2672685185,2009-05-30,06:24:52
39.992493,116.310031,0,192,39963.2673263889,2009-05-30,06:24:57
39.992363,116.309999,0,193,39963.2673842593,2009-05-30,06:25:02
39.992224,116.309997,0,189,39963.2674421296,2009-05-30,06:25:07
39.99212,116.309954,0,189,39963.2675,2009-05-30,06:25:12
39.99204,116.30995,0,192,39963.2675578704,2009-05-30,06:25:17
39.991978,116.30985,0,194,39963.2676157407,2009-05-30,06:25:22
39.991893,116.309843,0,195,39963.2676736111,2009-05-30,06:25:27
39.991782,116.309835,0,196,39963.2677314815,2009-05-30,06:25:32
39.991653,116.309847,0,199,39963.2677893518,2009-05-30,06:25:37
39.991553,116.309838,0,203,39963.2678472222,2009-05-30,06:25:42
39.991475,116.309845,0,205,39963.2679050926,2009-05-30,06:25:47
39.991438,116.309863,0,200,39963.267962963,2009-05-30,06:25:52
39.99139,116.309876,0,201,39963.2680208333,2009-05-30,06:25:57
39.991353,116.309848,0,204,39963.2680787037,2009-05-30,06:26:02
39.99125,116.309825,0,207,39963.2681365741,2009-05-30,06:26:07
39.991125,116.309861,0,208,39963.2681944444,2009-05-30,06:26:12
39.991054,116.309877,0,212,39963.2682523148,2009-05-30,06:26:17
39.990977,116.309899,0,219,39963.2683101852,2009-05-30,06:26:22
39.990923,116.309935,0,225,39963.2683680556,2009-05-30,06:26:27
39.990895,116.310013,0,225,39963.2684259259,2009-05-30,06:26:32
39.990876,116.310096,0,233,39963.2684837963,2009-05-30,06:26:37
39.990892,116.310227,0,239,39963.2685416667,2009-05-30,06:26:42
39.990892,116.310395,0,249,39963.268599537,2009-05-30,06:26:47
39.990926,116.310628,0,255,39963.2686574074,2009-05-30,06:26:52
39.990947,116.310856,0,267,39963.2687152778,2009-05-30,06:26:57
39.991024,116.311079,0,285,39963.2687731481,2009-05-30,06:27:02
39.991039,116.311299,0,300,39963.2688310185,2009-05-30,06:27:07
39.991045,116.311523,0,312,39963.2688888889,2009-05-30,06:27:12
39.991009,116.311741,0,296,39963.2689467593,2009-05-30,06:27:17
39.990967,116.311972,0,280,39963.2690046296,2009-05-30,06:27:22
39.990927,116.312192,0,262,39963.2690625,2009-05-30,06:27:27
39.99086,116.312403,0,254,39963.2691203704,2009-05-30,06:27:32
39.990885,116.312628,0,258,39963.2691782407,2009-05-30,06:27:37
39.990926,116.312843,0,258,39963.2692361111,2009-05-30,06:27:42
39.990923,116.31304,0,260,39963.2692939815,2009-05-30,06:27:47
39.990946,116.313252,0,267,39963.2693518519,2009-05-30,06:27:52
39.990999,116.313464,0,278,39963.2694097222,2009-05-30,06:27:57
39.990981,116.313668,0,289,39963.2694675926,2009-05-30,06:28:02
39.991,116.313869,0,299,39963.269525463,2009-05-30,06:28:07
39.991026,116.314059,0,312,39963.2695833333,2009-05-30,06:28:12
39.991075,116.314246,0,339,39963.2696412037,2009-05-30,06:28:17
39.991129,116.314439,0,353,39963.2696990741,2009-05-30,06:28:22
39.991167,116.314652,0,370,39963.2697569444,2009-05-30,06:28:27
39.991203,116.314842,0,382,39963.2698148148,2009-05-30,06:28:32
39.991223,116.315023,0,390,39963.2698726852,2009-05-30,06:28:37
39.99116,116.315221,0,381,39963.2699305556,2009-05-30,06:28:42
39.991145,116.315418,0,378,39963.2699884259,2009-05-30,06:28:47
39.991196,116.315617,0,375,39963.2700462963,2009-05-30,06:28:52
39.991242,116.315805,0,379,39963.2701041667,2009-05-30,06:28:57
39.991245,116.315996,0,387,39963.270162037,2009-05-30,06:29:02
39.99126,116.316188,0,400,39963.2702199074,2009-05-30,06:29:07
39.991354,116.31642,0,418,39963.2702777778,2009-05-30,06:29:12
39.99141,116.316643,0,432,39963.2703356481,2009-05-30,06:29:17
39.991471,116.316857,0,443,39963.2703935185,2009-05-30,06:29:22
39.991534,116.317046,0,461,39963.2704513889,2009-05-30,06:29:27
39.991513,116.31713,0,465,39963.2705092593,2009-05-30,06:29:32
39.991502,116.317178,0,466,39963.2705671296,2009-05-30,06:29:37
39.991507,116.31719,0,466,39963.270625,2009-05-30,06:29:42
39.991513,116.317226,0,466,39963.2706828704,2009-05-30,06:29:47
39.991501,116.317235,0,476,39963.2707407407,2009-05-30,06:29:52
39.991502,116.317244,0,478,39963.2707986111,2009-05-30,06:29:57
39.991502,116.317248,0,479,39963.2708564815,2009-05-30,06:30:02
39.991502,116.317248,0,479,39963.2708912037,2009-05-30,06:30:05
39.9915,116.317251,0,479,39963.2709143519,2009-05-30,06:30:07
39.991517,116.317233,0,477,39963.2709722222,2009-05-30,06:30:12
39.991534,116.317234,0,476,39963.2710300926,2009-05-30,06:30:17
39.991542,116.317234,0,476,39963.271087963,2009-05-30,06:30:22
39.991545,116.317238,0,476,39963.2711458333,2009-05-30,06:30:27
39.991545,116.317238,0,476,39963.2711805556,2009-05-30,06:30:30
39.991548,116.317236,0,476,39963.2712037037,2009-05-30,06:30:32
39.991559,116.317246,0,477,39963.2712615741,2009-05-30,06:30:37
39.991564,116.317244,0,478,39963.2713194444,2009-05-30,06:30:42
39.991564,116.317244,0,478,39963.2713541667,2009-05-30,06:30:45
39.991566,116.317243,0,477,39963.2713773148,2009-05-30,06:30:47
39.990915,116.317381,0,215,39963.3308217593,2009-05-30,07:56:23
39.990897,116.31735,0,196,39963.3308796296,2009-05-30,07:56:28
39.990903,116.317335,0,172,39963.3309375,2009-05-30,07:56:33
39.990913,116.317379,0,172,39963.3309953704,2009-05-30,07:56:38
39.990919,116.317357,0,177,39963.3310532407,2009-05-30,07:56:43
39.990965,116.317338,0,180,39963.3311111111,2009-05-30,07:56:48
39.99092,116.317293,0,179,39963.3311689815,2009-05-30,07:56:53
39.990949,116.317267,0,183,39963.3312268518,2009-05-30,07:56:58
39.990953,116.317231,0,180,39963.3312847222,2009-05-30,07:57:03
39.990993,116.317239,0,181,39963.3313425926,2009-05-30,07:57:08
39.991014,116.317316,0,184,39963.331400463,2009-05-30,07:57:13
39.991018,116.31744,0,187,39963.3314583333,2009-05-30,07:57:18
39.991025,116.317574,0,188,39963.3315162037,2009-05-30,07:57:23
39.991014,116.317706,0,189,39963.3315740741,2009-05-30,07:57:28
39.990962,116.317819,0,188,39963.3316319444,2009-05-30,07:57:33
39.990992,116.317961,0,187,39963.3316898148,2009-05-30,07:57:38
39.990991,116.318146,0,187,39963.3317476852,2009-05-30,07:57:43
39.991002,116.318347,0,187,39963.3318055556,2009-05-30,07:57:48
39.991017,116.318489,0,199,39963.3318634259,2009-05-30,07:57:53
39.991002,116.318624,0,202,39963.3319212963,2009-05-30,07:57:58
39.990988,116.318858,0,215,39963.3319791667,2009-05-30,07:58:03
39.99104,116.319126,0,226,39963.332037037,2009-05-30,07:58:08
39.991091,116.319308,0,232,39963.3320949074,2009-05-30,07:58:13
39.99111,116.319475,0,239,39963.3321527778,2009-05-30,07:58:18
39.991109,116.319649,0,244,39963.3322106482,2009-05-30,07:58:23
39.991099,116.319809,0,251,39963.3322685185,2009-05-30,07:58:28
39.991044,116.31994,0,260,39963.3323263889,2009-05-30,07:58:33
39.990939,116.320087,0,273,39963.3323842593,2009-05-30,07:58:38
39.990876,116.320269,0,279,39963.3324421296,2009-05-30,07:58:43
39.991021,116.320539,0,286,39963.3325,2009-05-30,07:58:48
39.99117,116.320724,0,286,39963.3325578704,2009-05-30,07:58:53
39.991067,116.320893,0,295,39963.3326157407,2009-05-30,07:58:58
39.991054,116.32104,0,302,39963.3326736111,2009-05-30,07:59:03
39.990926,116.321122,0,312,39963.3327314815,2009-05-30,07:59:08
39.991082,116.321214,0,313,39963.3327893519,2009-05-30,07:59:13
39.991114,116.321365,0,305,39963.3328472222,2009-05-30,07:59:18
39.991178,116.321531,0,296,39963.3329050926,2009-05-30,07:59:23
39.991226,116.321663,0,283,39963.332962963,2009-05-30,07:59:28
39.99126,116.321787,0,274,39963.3330208333,2009-05-30,07:59:33
39.991278,116.321917,0,269,39963.3330787037,2009-05-30,07:59:38
39.99125,116.322059,0,247,39963.3331365741,2009-05-30,07:59:43
39.99122,116.322219,0,236,39963.3331944444,2009-05-30,07:59:48
39.991202,116.322391,0,216,39963.3332523148,2009-05-30,07:59:53
39.991174,116.322542,0,204,39963.3333101852,2009-05-30,07:59:58
39.991183,116.322714,0,188,39963.3333680556,2009-05-30,08:00:03
39.991195,116.322876,0,175,39963.3334259259,2009-05-30,08:00:08
39.991155,116.323011,0,163,39963.3334837963,2009-05-30,08:00:13
39.991215,116.323183,0,147,39963.3335416667,2009-05-30,08:00:18
39.991223,116.323341,0,136,39963.333599537,2009-05-30,08:00:23
39.991152,116.32343,0,136,39963.3336574074,2009-05-30,08:00:28
39.991098,116.323442,0,135,39963.3337152778,2009-05-30,08:00:33
39.991077,116.323461,0,141,39963.3337731481,2009-05-30,08:00:38
39.991069,116.323493,0,146,39963.3338310185,2009-05-30,08:00:43
39.991069,116.323493,0,146,39963.3338657407,2009-05-30,08:00:46
39.991066,116.323495,0,149,39963.3338888889,2009-05-30,08:00:48
39.991049,116.323455,0,154,39963.3339467593,2009-05-30,08:00:53
39.991081,116.323463,0,153,39963.3340046296,2009-05-30,08:00:58
39.991072,116.323471,0,154,39963.3340625,2009-05-30,08:01:03
39.990982,116.323545,0,162,39963.3341203704,2009-05-30,08:01:08
39.990703,116.323435,0,174,39963.3341782407,2009-05-30,08:01:13
39.990593,116.323409,0,177,39963.3342361111,2009-05-30,08:01:18
39.990592,116.323427,0,176,39963.3342939815,2009-05-30,08:01:23
39.990595,116.323461,0,210,39963.3343518519,2009-05-30,08:01:28
39.990569,116.323524,0,211,39963.3344097222,2009-05-30,08:01:33
39.990541,116.323536,0,214,39963.3344675926,2009-05-30,08:01:38
39.990579,116.323625,0,224,39963.334525463,2009-05-30,08:01:43
39.990605,116.323688,0,226,39963.3345833333,2009-05-30,08:01:48
39.99143,116.32348,0,329,39963.347974537,2009-05-30,08:21:05
39.991263,116.323436,0,226,39963.3481134259,2009-05-30,08:21:17
39.991359,116.3234,0,235,39963.3481712963,2009-05-30,08:21:22
39.991472,116.323307,0,252,39963.3482291667,2009-05-30,08:21:27
39.991487,116.323256,0,260,39963.348287037,2009-05-30,08:21:32
39.991486,116.32321,0,262,39963.3483449074,2009-05-30,08:21:37
39.991464,116.32312,0,269,39963.3484027778,2009-05-30,08:21:42
39.99141,116.323063,0,271,39963.3484606481,2009-05-30,08:21:47
39.991337,116.322963,0,286,39963.3485185185,2009-05-30,08:21:52
39.991258,116.322891,0,300,39963.3485763889,2009-05-30,08:21:57
39.991225,116.322846,0,307,39963.3486342593,2009-05-30,08:22:02
39.991246,116.322787,0,305,39963.3486921296,2009-05-30,08:22:07
39.99123,116.32274,0,278,39963.34875,2009-05-30,08:22:12
39.991202,116.32271,0,256,39963.3488078704,2009-05-30,08:22:17
39.991189,116.322692,0,246,39963.3488657407,2009-05-30,08:22:22
39.991173,116.322661,0,229,39963.3489236111,2009-05-30,08:22:27
39.991167,116.322643,0,225,39963.3489814815,2009-05-30,08:22:32
39.991191,116.322602,0,225,39963.3490393519,2009-05-30,08:22:37
39.991236,116.322565,0,220,39963.3490972222,2009-05-30,08:22:42
39.991288,116.322566,0,219,39963.3491550926,2009-05-30,08:22:47
39.991336,116.322558,0,213,39963.349212963,2009-05-30,08:22:52
39.991366,116.322553,0,214,39963.3492708333,2009-05-30,08:22:57
39.991433,116.32254,0,218,39963.3493287037,2009-05-30,08:23:02
39.991479,116.322551,0,219,39963.3493865741,2009-05-30,08:23:07
39.991509,116.3225,0,222,39963.3494444444,2009-05-30,08:23:12
39.991482,116.322438,0,224,39963.3495023148,2009-05-30,08:23:17
39.991418,116.322382,0,229,39963.3495601852,2009-05-30,08:23:22
39.991404,116.322316,0,229,39963.3496180556,2009-05-30,08:23:27
39.991365,116.32229,0,232,39963.3496759259,2009-05-30,08:23:32
39.991363,116.322238,0,236,39963.3497337963,2009-05-30,08:23:37
39.99138,116.322192,0,240,39963.3497916667,2009-05-30,08:23:42
39.991312,116.322099,0,247,39963.349849537,2009-05-30,08:23:47
39.991348,116.32207,0,250,39963.3499074074,2009-05-30,08:23:52
39.991326,116.321985,0,252,39963.3499652778,2009-05-30,08:23:57
39.9913,116.321901,0,256,39963.3500231481,2009-05-30,08:24:02
39.9913,116.321901,0,256,39963.3500578704,2009-05-30,08:24:05
39.991296,116.321897,0,257,39963.3500810185,2009-05-30,08:24:07
39.991306,116.321874,0,257,39963.3501388889,2009-05-30,08:24:12
39.991326,116.321794,0,254,39963.3501967593,2009-05-30,08:24:17
39.991349,116.321678,0,253,39963.3502546296,2009-05-30,08:24:22
39.991326,116.321494,0,255,39963.3503125,2009-05-30,08:24:27
39.991354,116.321294,0,257,39963.3503703704,2009-05-30,08:24:32
39.991366,116.321159,0,262,39963.3504282407,2009-05-30,08:24:37
39.991392,116.320952,0,273,39963.3504861111,2009-05-30,08:24:42
39.991332,116.320761,0,289,39963.3505439815,2009-05-30,08:24:47
39.991221,116.320534,0,306,39963.3506018519,2009-05-30,08:24:52
39.991159,116.32041,0,325,39963.3506597222,2009-05-30,08:24:57
39.991122,116.32036,0,344,39963.3507175926,2009-05-30,08:25:02
39.991114,116.320194,0,362,39963.350775463,2009-05-30,08:25:07
39.991056,116.320018,0,380,39963.3508333333,2009-05-30,08:25:12
39.991059,116.319846,0,398,39963.3508912037,2009-05-30,08:25:17
39.991048,116.319679,0,411,39963.3509490741,2009-05-30,08:25:22
39.991059,116.319544,0,426,39963.3510069444,2009-05-30,08:25:27
39.991058,116.319473,0,428,39963.3510648148,2009-05-30,08:25:32
39.991155,116.319186,0,425,39963.3511226852,2009-05-30,08:25:37
39.991139,116.318939,0,433,39963.3511805556,2009-05-30,08:25:42
39.991199,116.318811,0,446,39963.3512384259,2009-05-30,08:25:47
39.991346,116.318728,0,460,39963.3512962963,2009-05-30,08:25:52
39.991335,116.318565,0,466,39963.3513541667,2009-05-30,08:25:57
39.991408,116.318453,0,486,39963.351412037,2009-05-30,08:26:02
39.99151,116.318305,0,500,39963.3514699074,2009-05-30,08:26:07
39.991509,116.318122,0,508,39963.3515277778,2009-05-30,08:26:12
39.991553,116.317982,0,529,39963.3515856481,2009-05-30,08:26:17
39.991536,116.317835,0,538,39963.3516435185,2009-05-30,08:26:22
39.991461,116.317763,0,543,39963.3517013889,2009-05-30,08:26:27
39.991451,116.317741,0,541,39963.3517592593,2009-05-30,08:26:32
39.991419,116.317727,0,545,39963.3518171296,2009-05-30,08:26:37
39.991389,116.317719,0,550,39963.351875,2009-05-30,08:26:42
39.991371,116.317696,0,554,39963.3519328704,2009-05-30,08:26:47
39.991343,116.317673,0,559,39963.3519907407,2009-05-30,08:26:52
39.991322,116.31766,0,564,39963.3520486111,2009-05-30,08:26:57
39.9913,116.317648,0,569,39963.3521064815,2009-05-30,08:27:02
39.99128,116.317626,0,574,39963.3521643518,2009-05-30,08:27:07
39.991258,116.317599,0,579,39963.3522222222,2009-05-30,08:27:12
39.991236,116.317568,0,584,39963.3522800926,2009-05-30,08:27:17
39.99122,116.317538,0,589,39963.352337963,2009-05-30,08:27:22
39.991205,116.317512,0,594,39963.3523958333,2009-05-30,08:27:27
39.991191,116.317495,0,599,39963.3524537037,2009-05-30,08:27:32
39.991178,116.317482,0,604,39963.3525115741,2009-05-30,08:27:37
39.991162,116.31748,0,609,39963.3525694444,2009-05-30,08:27:42
39.991144,116.317484,0,613,39963.3526273148,2009-05-30,08:27:47
39.991132,116.317487,0,617,39963.3526851852,2009-05-30,08:27:52
39.99113,116.317479,0,616,39963.352974537,2009-05-30,08:28:17
39.99113,116.317479,0,616,39963.3530092593,2009-05-30,08:28:20
39.991137,116.317473,0,616,39963.3530324074,2009-05-30,08:28:22
39.991151,116.317482,0,615,39963.3530902778,2009-05-30,08:28:27
39.99114,116.317497,0,617,39963.3531481481,2009-05-30,08:28:32
39.99111,116.317489,0,617,39963.3532060185,2009-05-30,08:28:37
39.991091,116.31748,0,617,39963.3532638889,2009-05-30,08:28:42
39.99111,116.317493,0,617,39963.3533217593,2009-05-30,08:28:47
39.991123,116.317512,0,617,39963.3533796296,2009-05-30,08:28:52
39.991125,116.317512,0,616,39963.3534375,2009-05-30,08:28:57
39.991125,116.317512,0,616,39963.3534722222,2009-05-30,08:29:00
39.99112,116.317511,0,616,39963.3534953704,2009-05-30,08:29:02
39.991084,116.317531,0,616,39963.3535532407,2009-05-30,08:29:07
39.990908,116.317506,0,619,39963.3536111111,2009-05-30,08:29:12
39.990866,116.317616,0,626,39963.3536689815,2009-05-30,08:29:17
39.990852,116.317758,0,627,39963.3537268518,2009-05-30,08:29:22
39.990907,116.317984,0,630,39963.3537847222,2009-05-30,08:29:27
39.99088,116.318115,0,632,39963.3538425926,2009-05-30,08:29:32
39.990734,116.318213,0,632,39963.353900463,2009-05-30,08:29:37
39.990784,116.318397,0,629,39963.3539583333,2009-05-30,08:29:42
39.99085,116.318576,0,627,39963.3540162037,2009-05-30,08:29:47
39.990987,116.318755,0,624,39963.3540740741,2009-05-30,08:29:52
39.991099,116.319074,0,615,39963.3541319444,2009-05-30,08:29:57
39.991187,116.319312,0,616,39963.3541898148,2009-05-30,08:30:02
39.991179,116.319483,0,615,39963.3542476852,2009-05-30,08:30:07
39.991016,116.319513,0,618,39963.3543055556,2009-05-30,08:30:12
39.99097,116.319725,0,627,39963.3543634259,2009-05-30,08:30:17
39.991009,116.319942,0,637,39963.3544212963,2009-05-30,08:30:22
39.991106,116.320069,0,640,39963.3544791667,2009-05-30,08:30:27
39.991168,116.320082,0,638,39963.354537037,2009-05-30,08:30:32
39.991386,116.320175,0,605,39963.3545949074,2009-05-30,08:30:37
39.991642,116.320237,0,555,39963.3546527778,2009-05-30,08:30:42
39.99176,116.320324,0,531,39963.3547106481,2009-05-30,08:30:47
39.99191,116.320365,0,510,39963.3547685185,2009-05-30,08:30:52
39.991977,116.320352,0,502,39963.3548263889,2009-05-30,08:30:57
39.992054,116.320289,0,503,39963.3548842593,2009-05-30,08:31:02
39.992096,116.320244,0,507,39963.3549421296,2009-05-30,08:31:07
39.992156,116.32016,0,511,39963.355,2009-05-30,08:31:12
39.992339,116.320114,0,504,39963.3550578704,2009-05-30,08:31:17
39.992463,116.320197,0,507,39963.3551157407,2009-05-30,08:31:22
39.992617,116.320339,0,499,39963.3551736111,2009-05-30,08:31:27
39.992802,116.320376,0,504,39963.3552314815,2009-05-30,08:31:32
39.992921,116.320383,0,516,39963.3552893519,2009-05-30,08:31:37
39.993049,116.320376,0,524,39963.3553472222,2009-05-30,08:31:42
39.993203,116.320373,0,528,39963.3554050926,2009-05-30,08:31:47
39.993429,116.32034,0,527,39963.355462963,2009-05-30,08:31:52
39.993585,116.320343,0,523,39963.3555208333,2009-05-30,08:31:57
39.993747,116.320317,0,518,39963.3555787037,2009-05-30,08:32:02
39.993956,116.320334,0,504,39963.3556365741,2009-05-30,08:32:07
39.994122,116.320296,0,494,39963.3556944444,2009-05-30,08:32:12
39.994273,116.320259,0,494,39963.3557523148,2009-05-30,08:32:17
39.994393,116.32023,0,490,39963.3558101852,2009-05-30,08:32:22
39.994517,116.320083,0,483,39963.3558680556,2009-05-30,08:32:27
39.994644,116.319945,0,488,39963.3559259259,2009-05-30,08:32:32
39.994704,116.319807,0,488,39963.3559837963,2009-05-30,08:32:37
39.994736,116.319647,0,485,39963.3560416667,2009-05-30,08:32:42
39.994749,116.319448,0,475,39963.356099537,2009-05-30,08:32:47
39.994761,116.319299,0,461,39963.3561574074,2009-05-30,08:32:52
39.994813,116.319225,0,433,39963.3562152778,2009-05-30,08:32:57
39.994916,116.319197,0,401,39963.3562731481,2009-05-30,08:33:02
39.995022,116.319151,0,380,39963.3563310185,2009-05-30,08:33:07
39.995146,116.319096,0,348,39963.3563888889,2009-05-30,08:33:12
39.99525,116.319066,0,326,39963.3564467593,2009-05-30,08:33:17
39.9954,116.319022,0,307,39963.3565046296,2009-05-30,08:33:22
39.995516,116.318977,0,280,39963.3565625,2009-05-30,08:33:27
39.995646,116.318957,0,263,39963.3566203704,2009-05-30,08:33:32
39.995763,116.318929,0,235,39963.3566782407,2009-05-30,08:33:37
39.995902,116.318889,0,217,39963.3567361111,2009-05-30,08:33:42
39.995996,116.31887,0,194,39963.3567939815,2009-05-30,08:33:47
39.996095,116.318868,0,174,39963.3568518519,2009-05-30,08:33:52
39.996208,116.318902,0,157,39963.3569097222,2009-05-30,08:33:57
39.99637,116.318962,0,154,39963.3569675926,2009-05-30,08:34:02
39.996435,116.319069,0,151,39963.357025463,2009-05-30,08:34:07
39.996456,116.31923,0,157,39963.3570833333,2009-05-30,08:34:12
39.996542,116.319341,0,167,39963.3571412037,2009-05-30,08:34:17
39.996664,116.31936,0,168,39963.3571990741,2009-05-30,08:34:22
39.996795,116.319367,0,172,39963.3572569444,2009-05-30,08:34:27
39.996929,116.319361,0,173,39963.3573148148,2009-05-30,08:34:32
39.997121,116.319312,0,184,39963.3573726852,2009-05-30,08:34:37
39.997274,116.319285,0,194,39963.3574305556,2009-05-30,08:34:42
39.997382,116.319292,0,203,39963.3574884259,2009-05-30,08:34:47
39.997529,116.319308,0,215,39963.3575462963,2009-05-30,08:34:52
39.997707,116.319276,0,215,39963.3576041667,2009-05-30,08:34:57
39.997799,116.319307,0,219,39963.357662037,2009-05-30,08:35:02
39.997954,116.319326,0,214,39963.3577199074,2009-05-30,08:35:07
39.998084,116.319325,0,203,39963.3577777778,2009-05-30,08:35:12
39.998163,116.319214,0,202,39963.3578356481,2009-05-30,08:35:17
39.998268,116.319028,0,211,39963.3578935185,2009-05-30,08:35:22
39.998266,116.318874,0,219,39963.3579513889,2009-05-30,08:35:27
39.998217,116.318742,0,227,39963.3580092593,2009-05-30,08:35:32
39.998138,116.318552,0,236,39963.3580671296,2009-05-30,08:35:37
39.998237,116.318445,0,242,39963.358125,2009-05-30,08:35:42
39.998361,116.31842,0,247,39963.3581828704,2009-05-30,08:35:47
39.998488,116.318344,0,254,39963.3582407407,2009-05-30,08:35:52
39.998715,116.318334,0,253,39963.3582986111,2009-05-30,08:35:57
39.998887,116.318333,0,252,39963.3583564815,2009-05-30,08:36:02
39.99905,116.318321,0,250,39963.3584143519,2009-05-30,08:36:07
39.99924,116.318336,0,244,39963.3584722222,2009-05-30,08:36:12
39.999409,116.318386,0,240,39963.3585300926,2009-05-30,08:36:17
39.999538,116.318382,0,240,39963.358587963,2009-05-30,08:36:22
39.999653,116.318361,0,237,39963.3586458333,2009-05-30,08:36:27
39.999784,116.318348,0,236,39963.3587037037,2009-05-30,08:36:32
39.999883,116.318328,0,237,39963.3587615741,2009-05-30,08:36:37
40.000025,116.318289,0,235,39963.3588194444,2009-05-30,08:36:42
40.00016,116.318287,0,221,39963.3588773148,2009-05-30,08:36:47
40.000345,116.318269,0,203,39963.3589351852,2009-05-30,08:36:52
40.000495,116.318207,0,188,39963.3589930556,2009-05-30,08:36:57
40.000619,116.318167,0,175,39963.3590509259,2009-05-30,08:37:02
40.00081,116.318124,0,167,39963.3591087963,2009-05-30,08:37:07
40.000975,116.318085,0,160,39963.3591666667,2009-05-30,08:37:12
40.001118,116.318077,0,143,39963.359224537,2009-05-30,08:37:17
40.001237,116.31805,0,136,39963.3592824074,2009-05-30,08:37:22
40.001416,116.318006,0,126,39963.3593402778,2009-05-30,08:37:27
40.001592,116.317971,0,123,39963.3593981481,2009-05-30,08:37:32
40.001681,116.31799,0,131,39963.3594560185,2009-05-30,08:37:37
40.001792,116.317975,0,141,39963.3595138889,2009-05-30,08:37:42
40.001904,116.317966,0,146,39963.3595717593,2009-05-30,08:37:47
40.00211,116.317943,0,151,39963.3596296296,2009-05-30,08:37:52
40.002251,116.317935,0,146,39963.3596875,2009-05-30,08:37:57
40.002391,116.317905,0,140,39963.3597453704,2009-05-30,08:38:02
40.002548,116.317854,0,139,39963.3598032407,2009-05-30,08:38:07
40.002754,116.31781,0,150,39963.3598611111,2009-05-30,08:38:12
40.002867,116.317669,0,150,39963.3599189815,2009-05-30,08:38:17
40.002925,116.317508,0,160,39963.3599768518,2009-05-30,08:38:22
40.002972,116.317365,0,172,39963.3600347222,2009-05-30,08:38:27
40.003026,116.317192,0,185,39963.3600925926,2009-05-30,08:38:32
40.003062,116.317051,0,192,39963.360150463,2009-05-30,08:38:37
40.003092,116.316957,0,181,39963.3602083333,2009-05-30,08:38:42
40.00317,116.31693,0,181,39963.3602662037,2009-05-30,08:38:47
40.003248,116.316922,0,185,39963.3603240741,2009-05-30,08:38:52
40.003343,116.316898,0,193,39963.3603819444,2009-05-30,08:38:57
40.003467,116.316888,0,197,39963.3604398148,2009-05-30,08:39:02
40.003552,116.316874,0,210,39963.3604976852,2009-05-30,08:39:07
40.003687,116.316854,0,208,39963.3605555556,2009-05-30,08:39:12
40.003826,116.316861,0,190,39963.3606134259,2009-05-30,08:39:17
40.003953,116.31685,0,173,39963.3606712963,2009-05-30,08:39:22
40.004101,116.316843,0,163,39963.3607291667,2009-05-30,08:39:27
40.004222,116.316845,0,147,39963.360787037,2009-05-30,08:39:32
40.004378,116.316859,0,139,39963.3608449074,2009-05-30,08:39:37
40.004604,116.316832,0,161,39963.3609027778,2009-05-30,08:39:42
40.004717,116.316822,0,168,39963.3609606481,2009-05-30,08:39:47
40.004859,116.316785,0,167,39963.3610185185,2009-05-30,08:39:52
40.004992,116.316826,0,161,39963.3610763889,2009-05-30,08:39:57
40.005103,116.316906,0,161,39963.3611342593,2009-05-30,08:40:02
40.005138,116.317029,0,162,39963.3611921296,2009-05-30,08:40:07
40.005189,116.317175,0,162,39963.36125,2009-05-30,08:40:12
40.005258,116.31735,0,162,39963.3613078704,2009-05-30,08:40:17
40.005313,116.317518,0,171,39963.3613657407,2009-05-30,08:40:22
40.005397,116.317679,0,180,39963.3614236111,2009-05-30,08:40:27
40.005497,116.317749,0,184,39963.3614814815,2009-05-30,08:40:32
40.005645,116.317759,0,189,39963.3615393518,2009-05-30,08:40:37
40.00579,116.317733,0,195,39963.3615972222,2009-05-30,08:40:42
40.005932,116.317696,0,205,39963.3616550926,2009-05-30,08:40:47
40.006075,116.317663,0,212,39963.361712963,2009-05-30,08:40:52
40.006179,116.317633,0,222,39963.3617708333,2009-05-30,08:40:57
40.006292,116.317655,0,247,39963.3618287037,2009-05-30,08:41:02
40.006416,116.317647,0,269,39963.3618865741,2009-05-30,08:41:07
40.006586,116.317672,0,260,39963.3619444444,2009-05-30,08:41:12
40.006741,116.31766,0,258,39963.3620023148,2009-05-30,08:41:17
40.006881,116.317702,0,229,39963.3620601852,2009-05-30,08:41:22
40.006989,116.317708,0,226,39963.3621180556,2009-05-30,08:41:27
40.007069,116.317671,0,226,39963.3621759259,2009-05-30,08:41:32
40.007197,116.317669,0,237,39963.3622337963,2009-05-30,08:41:37
40.007264,116.317677,0,248,39963.3622916667,2009-05-30,08:41:42
40.00741,116.317642,0,248,39963.362349537,2009-05-30,08:41:47
40.007613,116.317705,0,222,39963.3624074074,2009-05-30,08:41:52
40.007776,116.317739,0,212,39963.3624652778,2009-05-30,08:41:57
40.007969,116.317741,0,200,39963.3625231481,2009-05-30,08:42:02
40.008091,116.317749,0,199,39963.3625810185,2009-05-30,08:42:07
40.008243,116.317745,0,187,39963.3626388889,2009-05-30,08:42:12
40.00837,116.317744,0,181,39963.3626967593,2009-05-30,08:42:17
40.008504,116.317742,0,176,39963.3627546296,2009-05-30,08:42:22
40.008691,116.317734,0,166,39963.3628125,2009-05-30,08:42:27
40.008828,116.317733,0,151,39963.3628703704,2009-05-30,08:42:32
40.008915,116.317609,0,142,39963.3629282407,2009-05-30,08:42:37
40.008978,116.317409,0,140,39963.3629861111,2009-05-30,08:42:42
40.009017,116.317191,0,138,39963.3630439815,2009-05-30,08:42:47
40.009033,116.316988,0,138,39963.3631018519,2009-05-30,08:42:52
40.009045,116.316803,0,136,39963.3631597222,2009-05-30,08:42:57
40.009039,116.316645,0,134,39963.3632175926,2009-05-30,08:43:02
40.009012,116.316484,0,133,39963.363275463,2009-05-30,08:43:07
40.009007,116.316349,0,135,39963.3633333333,2009-05-30,08:43:12
40.009094,116.316327,0,142,39963.3633912037,2009-05-30,08:43:17
40.009168,116.316297,0,154,39963.3634490741,2009-05-30,08:43:22
40.009249,116.316271,0,151,39963.3635069444,2009-05-30,08:43:27
40.009303,116.31626,0,149,39963.3635648148,2009-05-30,08:43:32
40.009329,116.316222,0,146,39963.3636226852,2009-05-30,08:43:37
40.009401,116.316102,0,147,39963.3636805556,2009-05-30,08:43:42
40.009589,116.315908,0,156,39963.3637384259,2009-05-30,08:43:47
40.009654,116.315775,0,161,39963.3637962963,2009-05-30,08:43:52
40.00967,116.31563,0,163,39963.3638541667,2009-05-30,08:43:57
40.009665,116.315488,0,166,39963.363912037,2009-05-30,08:44:02
40.009672,116.31534,0,169,39963.3639699074,2009-05-30,08:44:07
40.009673,116.315201,0,176,39963.3640277778,2009-05-30,08:44:12
40.009692,116.315056,0,186,39963.3640856481,2009-05-30,08:44:17
40.009695,116.314925,0,198,39963.3641435185,2009-05-30,08:44:22
40.009703,116.314787,0,209,39963.3642013889,2009-05-30,08:44:27
40.009655,116.314728,0,215,39963.3642592593,2009-05-30,08:44:32
40.009606,116.314658,0,218,39963.3643171296,2009-05-30,08:44:37
40.009629,116.314673,0,217,39963.364375,2009-05-30,08:44:42
40.00964,116.314765,0,221,39963.3644328704,2009-05-30,08:44:47
40.009722,116.314841,0,225,39963.3644907407,2009-05-30,08:44:52
40.00983,116.314885,0,226,39963.3645486111,2009-05-30,08:44:57
40.009928,116.31497,0,218,39963.3646064815,2009-05-30,08:45:02
40.009936,116.314998,0,208,39963.3646643519,2009-05-30,08:45:07
40.009936,116.314998,0,208,39963.3646990741,2009-05-30,08:45:10
40.009941,116.315006,0,201,39963.3647222222,2009-05-30,08:45:12
40.009964,116.315011,0,199,39963.3647800926,2009-05-30,08:45:17
40.009962,116.314982,0,203,39963.364837963,2009-05-30,08:45:22
40.009959,116.314979,0,206,39963.3648958333,2009-05-30,08:45:27
40.009962,116.314979,0,206,39963.3649537037,2009-05-30,08:45:32
40.009962,116.314979,0,206,39963.3649884259,2009-05-30,08:45:35
40.009968,116.314979,0,206,39963.3650115741,2009-05-30,08:45:37
40.010016,116.314967,0,205,39963.3650694444,2009-05-30,08:45:42
40.010156,116.315394,0,233,39963.3924305556,2009-05-30,09:25:06
40.010185,116.315268,0,223,39963.3924884259,2009-05-30,09:25:11
40.010204,116.315195,0,213,39963.3925462963,2009-05-30,09:25:16
40.010203,116.315117,0,209,39963.3926041667,2009-05-30,09:25:21
40.01022,116.315057,0,203,39963.392662037,2009-05-30,09:25:26
40.010227,116.315014,0,199,39963.3927199074,2009-05-30,09:25:31
40.010255,116.315022,0,197,39963.3927777778,2009-05-30,09:25:36
40.010264,116.315035,0,198,39963.3928356481,2009-05-30,09:25:41
40.010276,116.315037,0,199,39963.3928935185,2009-05-30,09:25:46
40.010276,116.315037,0,199,39963.3929282407,2009-05-30,09:25:49
40.010273,116.315038,0,199,39963.3929513889,2009-05-30,09:25:51
40.010226,116.31497,0,209,39963.3930092593,2009-05-30,09:25:56
40.010208,116.314976,0,219,39963.3930671296,2009-05-30,09:26:01
40.010167,116.314951,0,203,39963.393125,2009-05-30,09:26:06
40.010066,116.314892,0,186,39963.3931828704,2009-05-30,09:26:11
40.010031,116.314771,0,187,39963.3932407407,2009-05-30,09:26:16
40.009972,116.314652,0,187,39963.3932986111,2009-05-30,09:26:21
40.009968,116.314576,0,187,39963.3933564815,2009-05-30,09:26:26
40.00994,116.314581,0,190,39963.3934143518,2009-05-30,09:26:31
40.009921,116.314553,0,190,39963.3934722222,2009-05-30,09:26:36
40.009863,116.314493,0,197,39963.3935300926,2009-05-30,09:26:41
40.009793,116.314459,0,190,39963.393587963,2009-05-30,09:26:46
40.009748,116.314449,0,193,39963.3936458333,2009-05-30,09:26:51
40.009749,116.314443,0,193,39963.3937037037,2009-05-30,09:26:56
40.009749,116.314443,0,193,39963.3937384259,2009-05-30,09:26:59
40.009747,116.31444,0,193,39963.3937615741,2009-05-30,09:27:01
40.009691,116.314427,0,195,39963.3938194444,2009-05-30,09:27:06
40.009629,116.314499,0,194,39963.3938773148,2009-05-30,09:27:11
40.009611,116.314621,0,195,39963.3939351852,2009-05-30,09:27:16
40.009597,116.314755,0,197,39963.3939930556,2009-05-30,09:27:21
40.009603,116.3149,0,201,39963.3940509259,2009-05-30,09:27:26
40.009634,116.315085,0,203,39963.3941087963,2009-05-30,09:27:31
40.009629,116.315265,0,209,39963.3941666667,2009-05-30,09:27:36
40.009652,116.315447,0,212,39963.394224537,2009-05-30,09:27:41
40.009801,116.315698,0,208,39963.3942824074,2009-05-30,09:27:46
40.00987,116.315834,0,216,39963.3943402778,2009-05-30,09:27:51
40.009813,116.315924,0,232,39963.3943981482,2009-05-30,09:27:56
40.009751,116.315974,0,249,39963.3944560185,2009-05-30,09:28:01
40.009709,116.315985,0,261,39963.3945138889,2009-05-30,09:28:06
40.009612,116.316015,0,267,39963.3945717593,2009-05-30,09:28:11
40.009485,116.316187,0,262,39963.3946296296,2009-05-30,09:28:16
40.009452,116.316328,0,267,39963.3946875,2009-05-30,09:28:21
40.009417,116.316483,0,275,39963.3947453704,2009-05-30,09:28:26
40.009385,116.316616,0,289,39963.3948032407,2009-05-30,09:28:31
40.009351,116.316763,0,305,39963.3948611111,2009-05-30,09:28:36
40.009288,116.316957,0,318,39963.3949189815,2009-05-30,09:28:41
40.009222,116.317143,0,324,39963.3949768519,2009-05-30,09:28:46
40.009201,116.317388,0,331,39963.3950347222,2009-05-30,09:28:51
40.009296,116.317567,0,313,39963.3950925926,2009-05-30,09:28:56
40.009248,116.317595,0,312,39963.395150463,2009-05-30,09:29:01
40.009145,116.317606,0,318,39963.3952083333,2009-05-30,09:29:06
40.009024,116.317628,0,321,39963.3952662037,2009-05-30,09:29:11
40.00887,116.317665,0,331,39963.3953240741,2009-05-30,09:29:16
40.008712,116.317712,0,340,39963.3953819444,2009-05-30,09:29:21
40.008584,116.317739,0,351,39963.3954398148,2009-05-30,09:29:26
40.00847,116.31763,0,351,39963.3954976852,2009-05-30,09:29:31
40.008176,116.317744,0,335,39963.3955555556,2009-05-30,09:29:36
40.008087,116.317744,0,334,39963.3956134259,2009-05-30,09:29:41
40.007994,116.317741,0,331,39963.3956712963,2009-05-30,09:29:46
40.007918,116.31778,0,334,39963.3957291667,2009-05-30,09:29:51
40.007756,116.317639,0,331,39963.395787037,2009-05-30,09:29:56
40.007622,116.317657,0,334,39963.3958449074,2009-05-30,09:30:01
40.007499,116.317599,0,333,39963.3959027778,2009-05-30,09:30:06
40.00734,116.317609,0,330,39963.3959606481,2009-05-30,09:30:11
40.007046,116.317688,0,316,39963.3960185185,2009-05-30,09:30:16
40.006939,116.3178,0,318,39963.3960763889,2009-05-30,09:30:21
40.006775,116.317789,0,322,39963.3961342593,2009-05-30,09:30:26
40.006705,116.317905,0,327,39963.3961921296,2009-05-30,09:30:31
40.006676,116.318126,0,328,39963.39625,2009-05-30,09:30:36
40.006652,116.318259,0,332,39963.3963078704,2009-05-30,09:30:41
40.006657,116.318299,0,335,39963.3963657407,2009-05-30,09:30:46
40.006717,116.31848,0,322,39963.3964236111,2009-05-30,09:30:51
40.006655,116.318685,0,313,39963.3964814815,2009-05-30,09:30:56
40.006625,116.318753,0,309,39963.3965393519,2009-05-30,09:31:01
40.006607,116.318815,0,306,39963.3965972222,2009-05-30,09:31:06
40.006621,116.318892,0,305,39963.3966550926,2009-05-30,09:31:11
40.006691,116.318896,0,304,39963.396712963,2009-05-30,09:31:16
40.006815,116.318902,0,302,39963.3967708333,2009-05-30,09:31:21
40.006879,116.319056,0,295,39963.3968287037,2009-05-30,09:31:26
40.006962,116.31925,0,279,39963.3968865741,2009-05-30,09:31:31
40.007099,116.319459,0,258,39963.3969444444,2009-05-30,09:31:36
40.007212,116.319328,0,261,39963.3970023148,2009-05-30,09:31:41
40.007281,116.319311,0,267,39963.3970601852,2009-05-30,09:31:46
40.00736,116.3193,0,272,39963.3971180556,2009-05-30,09:31:51
40.007386,116.319333,0,278,39963.3971759259,2009-05-30,09:31:56
40.007415,116.31932,0,281,39963.3972337963,2009-05-30,09:32:01
40.007468,116.319345,0,282,39963.3972916667,2009-05-30,09:32:06
40.00747,116.319371,0,283,39963.397349537,2009-05-30,09:32:11
40.007438,116.319504,0,283,39963.3974074074,2009-05-30,09:32:16
40.007406,116.319602,0,285,39963.3974652778,2009-05-30,09:32:21
40.007402,116.319724,0,288,39963.3975231481,2009-05-30,09:32:26
40.007402,116.319724,0,288,39963.3975578704,2009-05-30,09:32:29
40.007401,116.319726,0,292,39963.3975810185,2009-05-30,09:32:31
40.007448,116.319691,0,296,39963.3976388889,2009-05-30,09:32:36
40.007579,116.319716,0,299,39963.3976967593,2009-05-30,09:32:41
40.00767,116.319725,0,303,39963.3977546296,2009-05-30,09:32:46
40.007676,116.319683,0,307,39963.3978125,2009-05-30,09:32:51
40.00768,116.319653,0,312,39963.3978703704,2009-05-30,09:32:56
40.007674,116.319592,0,317,39963.3979282407,2009-05-30,09:33:01
40.007737,116.319729,0,321,39963.3983333333,2009-05-30,09:33:36
40.007754,116.319673,0,321,39963.3983912037,2009-05-30,09:33:41
40.007802,116.319556,0,320,39963.3984490741,2009-05-30,09:33:46
40.00784,116.31954,0,319,39963.3985069444,2009-05-30,09:33:51
40.007914,116.319583,0,318,39963.3985648148,2009-05-30,09:33:56
40.007967,116.319623,0,318,39963.3986226852,2009-05-30,09:34:01
40.008009,116.319599,0,319,39963.3986805556,2009-05-30,09:34:06
40.008004,116.319546,0,319,39963.3987384259,2009-05-30,09:34:11
40.007998,116.319473,0,320,39963.3987962963,2009-05-30,09:34:16
40.008101,116.31949,0,320,39963.398912037,2009-05-30,09:34:26
40.008183,116.319519,0,321,39963.3990277778,2009-05-30,09:34:36
40.008196,116.31952,0,321,39963.3992013889,2009-05-30,09:34:51
40.008196,116.31952,0,321,39963.3992939815,2009-05-30,09:34:59
40.008204,116.319523,0,321,39963.3993171296,2009-05-30,09:35:01
40.008174,116.319557,0,321,39963.399375,2009-05-30,09:35:06
40.008063,116.319584,0,322,39963.3994328704,2009-05-30,09:35:11
40.008066,116.319626,0,324,39963.3995486111,2009-05-30,09:35:21
40.008104,116.319592,0,324,39963.3996643518,2009-05-30,09:35:31
40.008104,116.319588,0,324,39963.3998958333,2009-05-30,09:35:51
40.008104,116.319588,0,324,39963.3999305556,2009-05-30,09:35:54
40.008108,116.319587,0,324,39963.3999537037,2009-05-30,09:35:56
40.00812,116.319583,0,324,39963.400474537,2009-05-30,09:36:41
40.008016,116.319603,0,323,39963.4005324074,2009-05-30,09:36:46
40.008016,116.319603,0,323,39963.4005671296,2009-05-30,09:36:49
40.008012,116.31961,0,322,39963.4005902778,2009-05-30,09:36:51
40.008085,116.319614,0,322,39963.4006481481,2009-05-30,09:36:56
40.008092,116.319589,0,322,39963.4007060185,2009-05-30,09:37:01
40.012584,116.317894,0,-165,39963.4048148148,2009-05-30,09:42:56
40.012769,116.317479,0,-482,39963.4048726852,2009-05-30,09:43:01
40.013163,116.317002,0,-752,39963.4049305556,2009-05-30,09:43:06
40.0089,116.319268,0,316,39963.4049884259,2009-05-30,09:43:11
40.008644,116.319267,0,279,39963.4050462963,2009-05-30,09:43:16
40.008581,116.319317,0,276,39963.4051041667,2009-05-30,09:43:21
40.008459,116.319364,0,273,39963.405162037,2009-05-30,09:43:26
40.008257,116.319428,0,272,39963.4052199074,2009-05-30,09:43:31
40.008101,116.319487,0,262,39963.4052777778,2009-05-30,09:43:36
40.007801,116.319567,0,270,39963.4053356481,2009-05-30,09:43:41
40.007644,116.319612,0,271,39963.4053935185,2009-05-30,09:43:46
40.007461,116.319696,0,250,39963.4054513889,2009-05-30,09:43:51
40.007299,116.319827,0,235,39963.4055092593,2009-05-30,09:43:56
40.007229,116.319856,0,241,39963.4055671296,2009-05-30,09:44:01
40.007199,116.32001,0,229,39963.405625,2009-05-30,09:44:06
40.007168,116.320074,0,216,39963.4056828704,2009-05-30,09:44:11
40.007106,116.32007,0,210,39963.4057407407,2009-05-30,09:44:16
40.006948,116.32019,0,214,39963.4057986111,2009-05-30,09:44:21
40.0068,116.320402,0,192,39963.4058564815,2009-05-30,09:44:26
40.006752,116.320563,0,174,39963.4059143519,2009-05-30,09:44:31
40.006733,116.320726,0,156,39963.4059722222,2009-05-30,09:44:36
40.006731,116.320886,0,137,39963.4060300926,2009-05-30,09:44:41
40.006689,116.321041,0,129,39963.406087963,2009-05-30,09:44:46
40.006622,116.321086,0,124,39963.4061458333,2009-05-30,09:44:51
40.006571,116.321148,0,125,39963.4062037037,2009-05-30,09:44:56
40.006483,116.321179,0,122,39963.4062615741,2009-05-30,09:45:01
40.006427,116.321261,0,111,39963.4063194444,2009-05-30,09:45:06
40.00639,116.321265,0,101,39963.4063773148,2009-05-30,09:45:11
40.006229,116.321286,0,78,39963.4064351852,2009-05-30,09:45:16
40.006101,116.321321,0,63,39963.4064930556,2009-05-30,09:45:21
40.006004,116.321354,0,48,39963.4065509259,2009-05-30,09:45:26
40.005894,116.321365,0,38,39963.4066087963,2009-05-30,09:45:31
40.005745,116.321439,0,27,39963.4066666667,2009-05-30,09:45:36
40.005638,116.321462,0,16,39963.406724537,2009-05-30,09:45:41
40.005553,116.321523,0,5,39963.4067824074,2009-05-30,09:45:46
40.005482,116.321548,0,-5,39963.4068402778,2009-05-30,09:45:51
40.005376,116.321513,0,-18,39963.4068981481,2009-05-30,09:45:56
40.005252,116.321518,0,-26,39963.4069560185,2009-05-30,09:46:01
40.005165,116.321491,0,-34,39963.4070138889,2009-05-30,09:46:06
40.005078,116.321518,0,-45,39963.4070717593,2009-05-30,09:46:11
40.00502,116.32149,0,-54,39963.4071296296,2009-05-30,09:46:16
40.004908,116.321462,0,-59,39963.4071875,2009-05-30,09:46:21
40.004806,116.321419,0,-59,39963.4072453704,2009-05-30,09:46:26
40.004716,116.3214,0,-62,39963.4073032407,2009-05-30,09:46:31
40.004641,116.321412,0,-63,39963.4073611111,2009-05-30,09:46:36
40.004584,116.321371,0,-66,39963.4074189815,2009-05-30,09:46:41
40.004466,116.321329,0,-69,39963.4074768518,2009-05-30,09:46:46
40.004389,116.321351,0,-69,39963.4075347222,2009-05-30,09:46:51
40.004245,116.321373,0,-71,39963.4075925926,2009-05-30,09:46:56
40.004158,116.321357,0,-73,39963.407650463,2009-05-30,09:47:01
40.004071,116.321361,0,-73,39963.4077083333,2009-05-30,09:47:06
40.00397,116.321387,0,-71,39963.4077662037,2009-05-30,09:47:11
40.003898,116.321386,0,-72,39963.4078240741,2009-05-30,09:47:16
40.003839,116.321318,0,-71,39963.4078819444,2009-05-30,09:47:21
40.003772,116.321245,0,-72,39963.4079398148,2009-05-30,09:47:26
40.00368,116.321196,0,-73,39963.4079976852,2009-05-30,09:47:31
40.003596,116.321134,0,-72,39963.4080555556,2009-05-30,09:47:36
40.003537,116.321088,0,-69,39963.4081134259,2009-05-30,09:47:41
40.003488,116.32104,0,-63,39963.4081712963,2009-05-30,09:47:46
40.003423,116.320952,0,-54,39963.4082291667,2009-05-30,09:47:51
40.003381,116.320886,0,-41,39963.408287037,2009-05-30,09:47:56
40.003349,116.320825,0,-29,39963.4083449074,2009-05-30,09:48:01
40.003281,116.320804,0,-17,39963.4084027778,2009-05-30,09:48:06
40.003184,116.320752,0,-10,39963.4084606481,2009-05-30,09:48:11
40.003091,116.320683,0,-9,39963.4085185185,2009-05-30,09:48:16
40.003049,116.320658,0,-6,39963.4085763889,2009-05-30,09:48:21
40.003003,116.320647,0,-4,39963.4086342593,2009-05-30,09:48:26
40.002892,116.320605,0,-2,39963.4086921296,2009-05-30,09:48:31
40.002817,116.320605,0,-2,39963.40875,2009-05-30,09:48:36
40.002755,116.320561,0,-2,39963.4088078704,2009-05-30,09:48:41
40.002715,116.320515,0,1,39963.4088657407,2009-05-30,09:48:46
40.002649,116.320453,0,5,39963.4089236111,2009-05-30,09:48:51
40.002568,116.320437,0,10,39963.4089814815,2009-05-30,09:48:56
40.002472,116.32045,0,13,39963.4090393518,2009-05-30,09:49:01
40.002483,116.320507,0,16,39963.4090972222,2009-05-30,09:49:06
40.002519,116.32059,0,20,39963.4091550926,2009-05-30,09:49:11
40.002558,116.32072,0,23,39963.409212963,2009-05-30,09:49:16
40.000325,116.322839,0,-185,39963.4093287037,2009-05-30,09:49:26
40.000195,116.323355,0,-164,39963.4093865741,2009-05-30,09:49:31
40.000088,116.323408,0,-131,39963.4094444444,2009-05-30,09:49:36
39.999841,116.323548,0,-100,39963.4095023148,2009-05-30,09:49:41
39.999749,116.323754,0,-77,39963.4095601852,2009-05-30,09:49:46
39.99972,116.323985,0,-58,39963.4096180556,2009-05-30,09:49:51
39.999708,116.324083,0,-51,39963.4096759259,2009-05-30,09:49:56
39.999706,116.324182,0,-43,39963.4097337963,2009-05-30,09:50:01
39.999608,116.324296,0,-17,39963.4097916667,2009-05-30,09:50:06
39.999538,116.324465,0,0,39963.409849537,2009-05-30,09:50:11
39.99951,116.324617,0,-4,39963.4099074074,2009-05-30,09:50:16
39.999495,116.324766,0,-7,39963.4099652778,2009-05-30,09:50:21
39.999614,116.324968,0,-13,39963.4100231482,2009-05-30,09:50:26
39.999736,116.325221,0,-17,39963.4100810185,2009-05-30,09:50:31
39.999811,116.325405,0,-27,39963.4101388889,2009-05-30,09:50:36
39.999733,116.325551,0,-36,39963.4101967593,2009-05-30,09:50:41
39.999573,116.325706,0,-14,39963.4102546296,2009-05-30,09:50:46
39.999455,116.325821,0,-4,39963.4103125,2009-05-30,09:50:51
39.999316,116.325913,0,10,39963.4103703704,2009-05-30,09:50:56
39.999209,116.326056,0,17,39963.4104282407,2009-05-30,09:51:01
39.999077,116.326181,0,31,39963.4104861111,2009-05-30,09:51:06
39.99894,116.326208,0,49,39963.4105439815,2009-05-30,09:51:11
39.998813,116.32625,0,63,39963.4106018519,2009-05-30,09:51:16
39.998676,116.326238,0,80,39963.4106597222,2009-05-30,09:51:21
39.998528,116.326257,0,97,39963.4107175926,2009-05-30,09:51:26
39.998389,116.326265,0,110,39963.410775463,2009-05-30,09:51:31
39.998228,116.32628,0,124,39963.4108333333,2009-05-30,09:51:36
39.998072,116.326282,0,129,39963.4108912037,2009-05-30,09:51:41
39.99791,116.326327,0,140,39963.4109490741,2009-05-30,09:51:46
39.997743,116.326329,0,145,39963.4110069444,2009-05-30,09:51:51
39.9976,116.32626,0,157,39963.4110648148,2009-05-30,09:51:56
39.997474,116.326224,0,170,39963.4111226852,2009-05-30,09:52:01
39.997305,116.326271,0,173,39963.4111805556,2009-05-30,09:52:06
39.997139,116.326303,0,181,39963.4112384259,2009-05-30,09:52:11
39.996973,116.326334,0,181,39963.4112962963,2009-05-30,09:52:16
39.99682,116.326349,0,172,39963.4113541667,2009-05-30,09:52:21
39.99667,116.326363,0,180,39963.411412037,2009-05-30,09:52:26
39.996534,116.326407,0,176,39963.4114699074,2009-05-30,09:52:31
39.996434,116.326322,0,182,39963.4115277778,2009-05-30,09:52:36
39.996355,116.326274,0,189,39963.4115856481,2009-05-30,09:52:41
39.996223,116.326279,0,194,39963.4116435185,2009-05-30,09:52:46
39.99601,116.326369,0,173,39963.4117013889,2009-05-30,09:52:51
39.995873,116.326326,0,180,39963.4117592593,2009-05-30,09:52:56
39.995745,116.326317,0,180,39963.4118171296,2009-05-30,09:53:01
39.995617,116.326332,0,185,39963.411875,2009-05-30,09:53:06
39.99547,116.326351,0,186,39963.4119328704,2009-05-30,09:53:11
39.995356,116.326393,0,176,39963.4119907407,2009-05-30,09:53:16
39.995191,116.326395,0,151,39963.4120486111,2009-05-30,09:53:21
39.995093,116.326341,0,144,39963.4121064815,2009-05-30,09:53:26
39.994931,116.326307,0,161,39963.4121643519,2009-05-30,09:53:31
39.994762,116.326292,0,172,39963.4122222222,2009-05-30,09:53:36
39.99461,116.326309,0,176,39963.4122800926,2009-05-30,09:53:41
39.994402,116.326365,0,162,39963.412337963,2009-05-30,09:53:46
39.994274,116.326301,0,170,39963.4123958333,2009-05-30,09:53:51
39.994152,116.326273,0,178,39963.4124537037,2009-05-30,09:53:56
39.994043,116.326227,0,183,39963.4125115741,2009-05-30,09:54:01
39.993939,116.326147,0,184,39963.4125694444,2009-05-30,09:54:06
39.99383,116.326077,0,194,39963.4126273148,2009-05-30,09:54:11
39.993696,116.326013,0,197,39963.4126851852,2009-05-30,09:54:16
39.99357,116.325977,0,212,39963.4127430556,2009-05-30,09:54:21
39.993436,116.325959,0,205,39963.4128009259,2009-05-30,09:54:26
39.993212,116.325965,0,250,39963.4128587963,2009-05-30,09:54:31
39.993029,116.325922,0,265,39963.4129166667,2009-05-30,09:54:36
39.992847,116.325917,0,274,39963.412974537,2009-05-30,09:54:41
39.992659,116.325922,0,267,39963.4130324074,2009-05-30,09:54:46
39.992461,116.32592,0,266,39963.4130902778,2009-05-30,09:54:51
39.99224,116.326033,0,253,39963.4131481481,2009-05-30,09:54:56
39.992045,116.326172,0,245,39963.4132060185,2009-05-30,09:55:01
39.991911,116.326279,0,234,39963.4132638889,2009-05-30,09:55:06
39.991856,116.326341,0,238,39963.4133217593,2009-05-30,09:55:11
39.991847,116.32643,0,240,39963.4133796296,2009-05-30,09:55:16
39.991844,116.326556,0,250,39963.4134375,2009-05-30,09:55:21
39.991839,116.326691,0,253,39963.4134953704,2009-05-30,09:55:26
39.991836,116.326854,0,254,39963.4135532407,2009-05-30,09:55:31
39.991797,116.327091,0,258,39963.4136111111,2009-05-30,09:55:36
39.991738,116.327304,0,270,39963.4136689815,2009-05-30,09:55:41
39.991639,116.32746,0,279,39963.4137268519,2009-05-30,09:55:46
39.991559,116.32768,0,300,39963.4137847222,2009-05-30,09:55:51
39.991656,116.327996,0,344,39963.4138425926,2009-05-30,09:55:56
39.991481,116.328187,0,373,39963.413900463,2009-05-30,09:56:01
39.991475,116.328365,0,393,39963.4139583333,2009-05-30,09:56:06
39.991518,116.328593,0,413,39963.4140162037,2009-05-30,09:56:11
39.991543,116.328785,0,423,39963.4140740741,2009-05-30,09:56:16
39.991509,116.32891,0,437,39963.4141319444,2009-05-30,09:56:21
39.991542,116.329054,0,450,39963.4141898148,2009-05-30,09:56:26
39.991533,116.32908,0,462,39963.4142476852,2009-05-30,09:56:31
39.991542,116.329124,0,471,39963.4143055556,2009-05-30,09:56:36
39.991541,116.329139,0,473,39963.4143287037,2009-05-30,09:56:38
39.991556,116.329155,0,478,39963.4143865741,2009-05-30,09:56:43
39.991557,116.329156,0,482,39963.4144444444,2009-05-30,09:56:48
39.991557,116.329156,0,482,39963.4144791667,2009-05-30,09:56:51
39.991557,116.329158,0,484,39963.4145023148,2009-05-30,09:56:53
39.991551,116.329171,0,485,39963.4145601852,2009-05-30,09:56:58
39.991543,116.329248,0,484,39963.4146180556,2009-05-30,09:57:03
39.991523,116.329379,0,485,39963.4146759259,2009-05-30,09:57:08
39.991522,116.329468,0,486,39963.4147337963,2009-05-30,09:57:13
39.99151,116.329515,0,485,39963.4147916667,2009-05-30,09:57:18
39.991507,116.329598,0,484,39963.414849537,2009-05-30,09:57:23
39.991463,116.329646,0,484,39963.4149074074,2009-05-30,09:57:28
39.991466,116.32971,0,484,39963.4149652778,2009-05-30,09:57:33
39.99148,116.329877,0,486,39963.4150231481,2009-05-30,09:57:38
39.991622,116.330013,0,482,39963.4150810185,2009-05-30,09:57:43
39.991723,116.330099,0,476,39963.4151388889,2009-05-30,09:57:48
39.99188,116.330226,0,470,39963.4151967593,2009-05-30,09:57:53
39.991955,116.330276,0,462,39963.4152546296,2009-05-30,09:57:58
39.991993,116.330326,0,458,39963.4153125,2009-05-30,09:58:03
39.992,116.330385,0,453,39963.4153703704,2009-05-30,09:58:08
39.992007,116.330418,0,452,39963.4154282407,2009-05-30,09:58:13
39.992003,116.330481,0,447,39963.4154861111,2009-05-30,09:58:18
39.992003,116.330497,0,446,39963.4155439815,2009-05-30,09:58:23
39.991962,116.330536,0,445,39963.4156018518,2009-05-30,09:58:28
39.991979,116.330591,0,438,39963.4156597222,2009-05-30,09:58:33
39.991957,116.330617,0,433,39963.4157175926,2009-05-30,09:58:38
39.991976,116.330615,0,425,39963.415775463,2009-05-30,09:58:43
39.991997,116.330635,0,424,39963.4158333333,2009-05-30,09:58:48
39.991995,116.330661,0,423,39963.4158912037,2009-05-30,09:58:53
39.991996,116.330676,0,424,39963.4159490741,2009-05-30,09:58:58
39.992003,116.330735,0,420,39963.4160069444,2009-05-30,09:59:03
39.991997,116.330823,0,413,39963.4160648148,2009-05-30,09:59:08
39.992005,116.330896,0,406,39963.4161226852,2009-05-30,09:59:13
39.991997,116.330961,0,397,39963.4161805556,2009-05-30,09:59:18
39.991968,116.331077,0,380,39963.4162384259,2009-05-30,09:59:23
39.99198,116.331077,0,378,39963.4162615741,2009-05-30,09:59:25
39.991979,116.331114,0,375,39963.4163194444,2009-05-30,09:59:30
39.991977,116.331145,0,373,39963.4163773148,2009-05-30,09:59:35
39.991985,116.331149,0,372,39963.4164351852,2009-05-30,09:59:40
39.991985,116.331149,0,372,39963.4164699074,2009-05-30,09:59:43
39.991989,116.33115,0,371,39963.4164930556,2009-05-30,09:59:45
39.992006,116.33117,0,371,39963.4165509259,2009-05-30,09:59:50
39.992056,116.331269,0,370,39963.4166087963,2009-05-30,09:59:55
39.992084,116.331335,0,369,39963.4166666667,2009-05-30,10:00:00
39.992109,116.331423,0,368,39963.416724537,2009-05-30,10:00:05
39.992163,116.331493,0,368,39963.4167824074,2009-05-30,10:00:10
39.992205,116.33156,0,368,39963.4168402778,2009-05-30,10:00:15
39.992249,116.331605,0,368,39963.4168981481,2009-05-30,10:00:20
39.992249,116.331637,0,368,39963.4169560185,2009-05-30,10:00:25
39.992228,116.331584,0,367,39963.4170138889,2009-05-30,10:00:30
39.992156,116.33155,0,364,39963.4170717593,2009-05-30,10:00:35
39.99212,116.331524,0,361,39963.4171296296,2009-05-30,10:00:40
39.99212,116.331524,0,361,39963.4171643518,2009-05-30,10:00:43
39.992121,116.331525,0,361,39963.4171875,2009-05-30,10:00:45
39.992099,116.331553,0,359,39963.4172453704,2009-05-30,10:00:50
39.992049,116.331598,0,352,39963.4173032407,2009-05-30,10:00:55
39.992033,116.331609,0,349,39963.4173611111,2009-05-30,10:01:00
39.992019,116.331646,0,348,39963.4174189815,2009-05-30,10:01:05
39.992003,116.33165,0,347,39963.4174768519,2009-05-30,10:01:10
39.991999,116.33167,0,343,39963.4175347222,2009-05-30,10:01:15
39.992004,116.331681,0,342,39963.4175925926,2009-05-30,10:01:20
39.991997,116.331681,0,342,39963.417650463,2009-05-30,10:01:25
39.991993,116.331681,0,341,39963.4177083333,2009-05-30,10:01:30
39.991993,116.331681,0,341,39963.4177430556,2009-05-30,10:01:33
39.991997,116.331682,0,341,39963.4177662037,2009-05-30,10:01:35
39.99197,116.331684,0,340,39963.4178240741,2009-05-30,10:01:40
39.991765,116.331689,0,338,39963.4178819444,2009-05-30,10:01:45
39.991399,116.331724,0,336,39963.4179398148,2009-05-30,10:01:50
39.990841,116.331776,0,336,39963.4179976852,2009-05-30,10:01:55
39.990055,116.331762,0,339,39963.4180555556,2009-05-30,10:02:00
39.989254,116.331792,0,341,39963.4181134259,2009-05-30,10:02:05
39.988408,116.331986,0,349,39963.4181712963,2009-05-30,10:02:10
39.987577,116.331993,0,355,39963.4182291667,2009-05-30,10:02:15
39.986783,116.332048,0,365,39963.418287037,2009-05-30,10:02:20
39.985906,116.331915,0,364,39963.4183449074,2009-05-30,10:02:25
39.985096,116.331979,0,354,39963.4184027778,2009-05-30,10:02:30
39.984323,116.332115,0,330,39963.4184606481,2009-05-30,10:02:35
39.983562,116.332253,0,313,39963.4185185185,2009-05-30,10:02:40
39.982783,116.332369,0,289,39963.4185763889,2009-05-30,10:02:45
39.982043,116.332595,0,257,39963.4186342593,2009-05-30,10:02:50
39.981247,116.332743,0,242,39963.4186921296,2009-05-30,10:02:55
39.980414,116.332878,0,231,39963.41875,2009-05-30,10:03:00
39.979542,116.333025,0,215,39963.4188078704,2009-05-30,10:03:05
39.978656,116.33318,0,197,39963.4188657407,2009-05-30,10:03:10
39.977801,116.333338,0,180,39963.4189236111,2009-05-30,10:03:15
39.977062,116.333493,0,165,39963.4189814815,2009-05-30,10:03:20
39.976505,116.333632,0,156,39963.4190393519,2009-05-30,10:03:25
39.976101,116.33367,0,150,39963.4190972222,2009-05-30,10:03:30
39.975749,116.333714,0,147,39963.4191550926,2009-05-30,10:03:35
39.975492,116.333767,0,143,39963.419212963,2009-05-30,10:03:40
39.975308,116.333707,0,142,39963.4192708333,2009-05-30,10:03:45
39.975187,116.333612,0,140,39963.4193287037,2009-05-30,10:03:50
39.975139,116.333553,0,139,39963.4193865741,2009-05-30,10:03:55
39.975152,116.333528,0,140,39963.4194444444,2009-05-30,10:04:00
39.975175,116.333553,0,142,39963.4195023148,2009-05-30,10:04:05
39.9752,116.333536,0,143,39963.4195601852,2009-05-30,10:04:10
39.975227,116.333521,0,145,39963.4196180556,2009-05-30,10:04:15
39.975245,116.333524,0,148,39963.4196759259,2009-05-30,10:04:20
39.975239,116.333525,0,150,39963.4197337963,2009-05-30,10:04:25
39.975242,116.333526,0,152,39963.4197916667,2009-05-30,10:04:30
39.975242,116.333526,0,152,39963.4198263889,2009-05-30,10:04:33
39.975244,116.333527,0,153,39963.419849537,2009-05-30,10:04:35
39.975234,116.333515,0,154,39963.4199074074,2009-05-30,10:04:40
39.975134,116.333586,0,157,39963.4199652778,2009-05-30,10:04:45
39.974875,116.333722,0,162,39963.4200231481,2009-05-30,10:04:50
39.974356,116.333782,0,171,39963.4200810185,2009-05-30,10:04:55
39.973458,116.334108,0,182,39963.4201388889,2009-05-30,10:05:00
39.972783,116.334654,0,188,39963.4201967593,2009-05-30,10:05:05
39.972048,116.33533,0,195,39963.4202546296,2009-05-30,10:05:10
39.971266,116.336006,0,199,39963.4203125,2009-05-30,10:05:15
39.970495,116.33662,0,202,39963.4203703704,2009-05-30,10:05:20
39.969736,116.337221,0,206,39963.4204282407,2009-05-30,10:05:25
39.968982,116.337796,0,211,39963.4204861111,2009-05-30,10:05:30
39.968164,116.338238,0,215,39963.4205439815,2009-05-30,10:05:35
39.967407,116.338564,0,217,39963.4206018519,2009-05-30,10:05:40
39.966802,116.338783,0,214,39963.4206597222,2009-05-30,10:05:45
39.966294,116.338905,0,212,39963.4207175926,2009-05-30,10:05:50
39.965913,116.338952,0,209,39963.420775463,2009-05-30,10:05:55
39.965636,116.339009,0,206,39963.4208333333,2009-05-30,10:06:00
39.965426,116.33902,0,205,39963.4208912037,2009-05-30,10:06:05
39.965342,116.339014,0,203,39963.4209490741,2009-05-30,10:06:10
39.965358,116.33903,0,203,39963.4210069444,2009-05-30,10:06:15
39.965365,116.339037,0,203,39963.4210648148,2009-05-30,10:06:20
39.965365,116.339037,0,203,39963.421099537,2009-05-30,10:06:23
39.965366,116.339038,0,203,39963.4211226852,2009-05-30,10:06:25
39.965375,116.339039,0,202,39963.4211805556,2009-05-30,10:06:30
39.965375,116.339039,0,202,39963.4212152778,2009-05-30,10:06:33
39.965374,116.339038,0,201,39963.4212384259,2009-05-30,10:06:35
39.965358,116.338997,0,201,39963.4212962963,2009-05-30,10:06:40
39.965319,116.338959,0,201,39963.4213541667,2009-05-30,10:06:45
39.965209,116.338971,0,204,39963.421412037,2009-05-30,10:06:50
39.964643,116.338965,0,209,39963.4214699074,2009-05-30,10:06:55
39.963821,116.339043,0,221,39963.4215277778,2009-05-30,10:07:00
39.962947,116.339212,0,226,39963.4215856481,2009-05-30,10:07:05
39.962054,116.339455,0,235,39963.4216435185,2009-05-30,10:07:10
39.961177,116.339699,0,242,39963.4217013889,2009-05-30,10:07:15
39.960312,116.339976,0,249,39963.4217592593,2009-05-30,10:07:20
39.959534,116.340266,0,248,39963.4218171296,2009-05-30,10:07:25
39.958855,116.340566,0,249,39963.421875,2009-05-30,10:07:30
39.95816,116.340952,0,253,39963.4219328704,2009-05-30,10:07:35
39.957462,116.341329,0,250,39963.4219907407,2009-05-30,10:07:40
39.956765,116.341663,0,249,39963.4220486111,2009-05-30,10:07:45
39.956064,116.342003,0,240,39963.4221064815,2009-05-30,10:07:50
39.955375,116.342378,0,240,39963.4221643518,2009-05-30,10:07:55
39.954693,116.34276,0,239,39963.4222222222,2009-05-30,10:08:00
39.953984,116.343165,0,238,39963.4222800926,2009-05-30,10:08:05
39.953283,116.343576,0,235,39963.422337963,2009-05-30,10:08:10
39.952578,116.344025,0,232,39963.4223958333,2009-05-30,10:08:15
39.951834,116.34448,0,226,39963.4224537037,2009-05-30,10:08:20
39.951093,116.344914,0,231,39963.4225115741,2009-05-30,10:08:25
39.950371,116.345311,0,238,39963.4225694444,2009-05-30,10:08:30
39.949657,116.345633,0,242,39963.4226273148,2009-05-30,10:08:35
39.948918,116.345771,0,246,39963.4226851852,2009-05-30,10:08:40
39.948214,116.345684,0,251,39963.4227430556,2009-05-30,10:08:45
39.947564,116.345505,0,257,39963.4228009259,2009-05-30,10:08:50
39.946915,116.345352,0,258,39963.4228587963,2009-05-30,10:08:55
39.946319,116.34522,0,249,39963.4229166667,2009-05-30,10:09:00
39.945825,116.345144,0,244,39963.422974537,2009-05-30,10:09:05
39.945432,116.345169,0,239,39963.4230324074,2009-05-30,10:09:10
39.945073,116.345257,0,227,39963.4230902778,2009-05-30,10:09:15
39.944771,116.345362,0,219,39963.4231481481,2009-05-30,10:09:20
39.944497,116.345451,0,209,39963.4232060185,2009-05-30,10:09:25
39.944233,116.345537,0,200,39963.4232638889,2009-05-30,10:09:30
39.943962,116.34563,0,192,39963.4233217593,2009-05-30,10:09:35
39.943714,116.345716,0,186,39963.4233796296,2009-05-30,10:09:40
39.94342,116.345809,0,175,39963.4234375,2009-05-30,10:09:45
39.94314,116.345913,0,167,39963.4234953704,2009-05-30,10:09:50
39.942869,116.346048,0,161,39963.4235532407,2009-05-30,10:09:55
39.942611,116.34615,0,160,39963.4236111111,2009-05-30,10:10:00
39.942369,116.34625,0,166,39963.4236689815,2009-05-30,10:10:05
39.942142,116.346345,0,170,39963.4237268518,2009-05-30,10:10:10
39.941946,116.346419,0,170,39963.4237847222,2009-05-30,10:10:15
39.9418,116.346459,0,171,39963.4238425926,2009-05-30,10:10:20
39.941647,116.346489,0,174,39963.423900463,2009-05-30,10:10:25
39.941527,116.346512,0,176,39963.4239583333,2009-05-30,10:10:30
39.941476,116.346556,0,179,39963.4240162037,2009-05-30,10:10:35
39.941434,116.346649,0,183,39963.4240740741,2009-05-30,10:10:40
39.941341,116.346751,0,189,39963.4241319444,2009-05-30,10:10:45
39.941296,116.346787,0,197,39963.4241898148,2009-05-30,10:10:50
39.941306,116.346806,0,205,39963.4242476852,2009-05-30,10:10:55
39.941336,116.34681,0,213,39963.4243055556,2009-05-30,10:11:00
39.941355,116.346811,0,220,39963.4243634259,2009-05-30,10:11:05
39.941372,116.346814,0,226,39963.4244212963,2009-05-30,10:11:10
39.941372,116.346814,0,226,39963.4244560185,2009-05-30,10:11:13
39.941374,116.346815,0,229,39963.4244791667,2009-05-30,10:11:15
39.941364,116.346818,0,230,39963.424537037,2009-05-30,10:11:20
39.941364,116.346818,0,230,39963.4245717593,2009-05-30,10:11:23
39.941357,116.346817,0,231,39963.4245949074,2009-05-30,10:11:25
39.941335,116.346818,0,231,39963.4246527778,2009-05-30,10:11:30
39.941315,116.346838,0,231,39963.4247106481,2009-05-30,10:11:35
39.94131,116.346839,0,231,39963.4247685185,2009-05-30,10:11:40
39.94131,116.346839,0,231,39963.4248032407,2009-05-30,10:11:43
39.941306,116.34684,0,231,39963.4248263889,2009-05-30,10:11:45
39.939636,116.347442,0,325,39963.4263310185,2009-05-30,10:13:55
39.9396,116.347154,0,168,39963.4263888889,2009-05-30,10:14:00
39.939549,116.347274,0,208,39963.4264467593,2009-05-30,10:14:05
39.939491,116.347274,0,219,39963.4265046296,2009-05-30,10:14:10
39.939498,116.347233,0,172,39963.4265625,2009-05-30,10:14:15
39.939481,116.347261,0,177,39963.4266203704,2009-05-30,10:14:20
39.939448,116.347279,0,172,39963.4266782407,2009-05-30,10:14:25
39.939404,116.347327,0,168,39963.4267361111,2009-05-30,10:14:30
39.93939,116.347385,0,168,39963.4267939815,2009-05-30,10:14:35
39.939368,116.347465,0,167,39963.4268518519,2009-05-30,10:14:40
39.939379,116.347533,0,167,39963.4269097222,2009-05-30,10:14:45
39.939373,116.347584,0,159,39963.4269675926,2009-05-30,10:14:50
39.939366,116.347605,0,158,39963.427025463,2009-05-30,10:14:55
39.939366,116.347605,0,158,39963.4270601852,2009-05-30,10:14:58
39.939367,116.347607,0,157,39963.4270833333,2009-05-30,10:15:00
39.939385,116.347733,0,159,39963.4271412037,2009-05-30,10:15:05
39.939404,116.347807,0,155,39963.4271990741,2009-05-30,10:15:10
39.939425,116.347878,0,158,39963.4272569444,2009-05-30,10:15:15
39.93946,116.347921,0,158,39963.4273148148,2009-05-30,10:15:20
39.939501,116.347969,0,156,39963.4273726852,2009-05-30,10:15:25
39.939534,116.347995,0,156,39963.4274305556,2009-05-30,10:15:30
39.939537,116.348014,0,155,39963.4274884259,2009-05-30,10:15:35
39.939541,116.348015,0,154,39963.4275462963,2009-05-30,10:15:40
39.939541,116.348015,0,154,39963.4275810185,2009-05-30,10:15:43
39.939549,116.348016,0,152,39963.4276041667,2009-05-30,10:15:45
39.939559,116.348018,0,151,39963.427662037,2009-05-30,10:15:50
39.939583,116.348018,0,149,39963.4277199074,2009-05-30,10:15:55
39.902196,116.422588,0,-167,39963.4613657407,2009-05-30,11:04:22
39.902119,116.419546,0,-208,39963.4614351852,2009-05-30,11:04:28
39.901852,116.41955,0,-172,39963.4614930556,2009-05-30,11:04:33
39.901714,116.419586,0,-144,39963.4615509259,2009-05-30,11:04:38
39.901679,116.419559,0,-126,39963.4616087963,2009-05-30,11:04:43
39.901651,116.419494,0,-130,39963.4616666667,2009-05-30,11:04:48
39.901717,116.419539,0,-116,39963.461724537,2009-05-30,11:04:53
39.90174,116.419547,0,-102,39963.4617824074,2009-05-30,11:04:58
39.901797,116.41955,0,-103,39963.4618402778,2009-05-30,11:05:03
39.901811,116.419554,0,-105,39963.4618981481,2009-05-30,11:05:08
39.901807,116.419551,0,-105,39963.4619560185,2009-05-30,11:05:13
39.901805,116.419549,0,-104,39963.4620138889,2009-05-30,11:05:18
39.901805,116.419549,0,-104,39963.4620486111,2009-05-30,11:05:21
39.901804,116.419554,0,-104,39963.4620717593,2009-05-30,11:05:23
39.901811,116.419566,0,-103,39963.4621296296,2009-05-30,11:05:28
39.901811,116.419566,0,-103,39963.4621643518,2009-05-30,11:05:31
39.901816,116.419572,0,-103,39963.4621875,2009-05-30,11:05:33
39.901813,116.419586,0,-102,39963.4622453704,2009-05-30,11:05:38
39.901811,116.419601,0,-102,39963.4623032407,2009-05-30,11:05:43
39.901811,116.41961,0,-102,39963.4623611111,2009-05-30,11:05:48
39.901808,116.419608,0,-101,39963.4624189815,2009-05-30,11:05:53
39.90181,116.419606,0,-101,39963.4624768518,2009-05-30,11:05:58
39.90181,116.419606,0,-101,39963.4625115741,2009-05-30,11:06:01
39.901807,116.419601,0,-101,39963.4625347222,2009-05-30,11:06:03
39.901812,116.41963,0,-93,39963.4625925926,2009-05-30,11:06:08
39.901742,116.419641,0,-80,39963.462650463,2009-05-30,11:06:13
39.901747,116.419646,0,-79,39963.4627083333,2009-05-30,11:06:18
39.901747,116.419646,0,-79,39963.4627430556,2009-05-30,11:06:21
39.901752,116.419652,0,-79,39963.4627662037,2009-05-30,11:06:23
39.901719,116.419673,0,-78,39963.4628240741,2009-05-30,11:06:28
39.901636,116.419724,0,-76,39963.4628819444,2009-05-30,11:06:33
39.901545,116.419775,0,-75,39963.4629398148,2009-05-30,11:06:38
39.901492,116.419791,0,-74,39963.4629976852,2009-05-30,11:06:43
39.901477,116.419813,0,-72,39963.4630555556,2009-05-30,11:06:48
39.901444,116.41982,0,-71,39963.4631134259,2009-05-30,11:06:53
39.90143,116.419807,0,-70,39963.4631712963,2009-05-30,11:06:58
39.90143,116.419807,0,-70,39963.4632060185,2009-05-30,11:07:01
39.901437,116.419801,0,-69,39963.4632291667,2009-05-30,11:07:03
39.901467,116.419739,0,-68,39963.463287037,2009-05-30,11:07:08
39.901515,116.419717,0,-66,39963.4633449074,2009-05-30,11:07:13
39.901526,116.419713,0,-65,39963.4634027778,2009-05-30,11:07:18
39.901512,116.419726,0,-64,39963.4634606481,2009-05-30,11:07:23
39.901487,116.41972,0,-62,39963.4635185185,2009-05-30,11:07:28
39.90147,116.419715,0,-61,39963.4635763889,2009-05-30,11:07:33
39.901443,116.419703,0,-59,39963.4636342593,2009-05-30,11:07:38
39.901465,116.419715,0,-55,39963.4636921296,2009-05-30,11:07:43
39.901441,116.419825,0,-59,39963.46375,2009-05-30,11:07:48
39.901383,116.419841,0,-58,39963.4638078704,2009-05-30,11:07:53
39.901435,116.419833,0,-59,39963.4638657407,2009-05-30,11:07:58
39.901515,116.419651,0,-37,39963.4639236111,2009-05-30,11:08:03
39.901517,116.419613,0,-30,39963.4639814815,2009-05-30,11:08:08
39.901521,116.419598,0,-27,39963.4640393518,2009-05-30,11:08:13
39.901521,116.419596,0,-27,39963.4640972222,2009-05-30,11:08:18
39.901517,116.419596,0,-27,39963.4641550926,2009-05-30,11:08:23
39.901517,116.419596,0,-27,39963.4641898148,2009-05-30,11:08:26
39.901509,116.419593,0,-27,39963.464212963,2009-05-30,11:08:28
39.901545,116.419608,0,-26,39963.4642708333,2009-05-30,11:08:33
39.901547,116.41963,0,-23,39963.4643287037,2009-05-30,11:08:38
39.901538,116.419635,0,-22,39963.4643865741,2009-05-30,11:08:43
39.901529,116.41962,0,-22,39963.4644444444,2009-05-30,11:08:48
39.901438,116.419525,0,-18,39963.4645023148,2009-05-30,11:08:53
39.90147,116.419463,0,-11,39963.4645601852,2009-05-30,11:08:58
39.901436,116.419429,0,-3,39963.4646180556,2009-05-30,11:09:03
39.901421,116.419388,0,4,39963.4646759259,2009-05-30,11:09:08
39.901423,116.419398,0,4,39963.4647337963,2009-05-30,11:09:13
39.901427,116.419408,0,4,39963.4647916667,2009-05-30,11:09:18
39.90143,116.419418,0,5,39963.464849537,2009-05-30,11:09:23
39.901436,116.419433,0,5,39963.4649074074,2009-05-30,11:09:28
39.901443,116.419489,0,7,39963.4649652778,2009-05-30,11:09:33
39.901465,116.419546,0,8,39963.4650231482,2009-05-30,11:09:38
39.901499,116.419597,0,9,39963.4650810185,2009-05-30,11:09:43
39.90159,116.419688,0,10,39963.4651388889,2009-05-30,11:09:48
39.901618,116.419758,0,12,39963.4651967593,2009-05-30,11:09:53
39.901564,116.419717,0,12,39963.4652546296,2009-05-30,11:09:58
39.90158,116.41965,0,13,39963.4653125,2009-05-30,11:10:03
39.901592,116.419615,0,17,39963.4653703704,2009-05-30,11:10:08
39.901589,116.419615,0,17,39963.4654282407,2009-05-30,11:10:13
39.901589,116.419615,0,17,39963.465462963,2009-05-30,11:10:16
39.901589,116.419623,0,17,39963.4654861111,2009-05-30,11:10:18
39.901633,116.419674,0,17,39963.4655439815,2009-05-30,11:10:23
39.901608,116.419681,0,22,39963.4656018519,2009-05-30,11:10:28
39.901607,116.419672,0,22,39963.4656597222,2009-05-30,11:10:33
39.901603,116.419647,0,24,39963.4657175926,2009-05-30,11:10:38
39.901578,116.419622,0,25,39963.465775463,2009-05-30,11:10:43
39.901575,116.41962,0,25,39963.4658333333,2009-05-30,11:10:48
39.901571,116.419613,0,26,39963.4658912037,2009-05-30,11:10:53
39.901571,116.419613,0,26,39963.4659259259,2009-05-30,11:10:56
39.901571,116.419615,0,26,39963.4659490741,2009-05-30,11:10:58
39.901556,116.419572,0,30,39963.4660069444,2009-05-30,11:11:03
39.901426,116.419776,0,-68,39963.4819675926,2009-05-30,11:34:02
39.901588,116.41955,0,0,39963.482037037,2009-05-30,11:34:08
39.90163,116.4193,0,66,39963.4820949074,2009-05-30,11:34:13
39.901671,116.41919,0,71,39963.4821643519,2009-05-30,11:34:19
39.90169,116.419153,0,85,39963.4822222222,2009-05-30,11:34:24
39.901709,116.419128,0,85,39963.4822800926,2009-05-30,11:34:29
39.901718,116.419073,0,83,39963.482337963,2009-05-30,11:34:34
39.901709,116.419013,0,81,39963.4823958333,2009-05-30,11:34:39
39.90169,116.418956,0,81,39963.4824537037,2009-05-30,11:34:44
39.901704,116.419006,0,79,39963.4825115741,2009-05-30,11:34:49
39.901741,116.419098,0,84,39963.4825694444,2009-05-30,11:34:54
39.901772,116.419186,0,91,39963.4826273148,2009-05-30,11:34:59
39.901802,116.419258,0,88,39963.4826851852,2009-05-30,11:35:04
39.901798,116.419264,0,89,39963.4826967593,2009-05-30,11:35:05
39.901787,116.419339,0,91,39963.4827546296,2009-05-30,11:35:10
39.901793,116.419385,0,94,39963.4828125,2009-05-30,11:35:15
39.901818,116.419522,0,93,39963.4828703704,2009-05-30,11:35:20
39.901853,116.419599,0,99,39963.4829282407,2009-05-30,11:35:25
39.901861,116.41967,0,101,39963.4829861111,2009-05-30,11:35:30
39.901851,116.419701,0,100,39963.4830439815,2009-05-30,11:35:35
39.901816,116.419749,0,104,39963.4831018519,2009-05-30,11:35:40
39.901736,116.419659,0,120,39963.4831597222,2009-05-30,11:35:45
39.901719,116.419657,0,123,39963.4832175926,2009-05-30,11:35:50
39.901719,116.419657,0,123,39963.4832523148,2009-05-30,11:35:53
39.901724,116.419662,0,123,39963.483275463,2009-05-30,11:35:55
39.901731,116.419674,0,123,39963.4833333333,2009-05-30,11:36:00
39.901731,116.419674,0,123,39963.4833680556,2009-05-30,11:36:03
39.901734,116.419681,0,124,39963.4833912037,2009-05-30,11:36:05
39.90172,116.419783,0,125,39963.4834375,2009-05-30,11:36:09
39.901719,116.419872,0,126,39963.4834837963,2009-05-30,11:36:13
39.901745,116.419945,0,128,39963.4835300926,2009-05-30,11:36:17
39.901814,116.420041,0,134,39963.4835763889,2009-05-30,11:36:21
39.901815,116.420084,0,139,39963.4836342593,2009-05-30,11:36:26
39.901823,116.420079,0,140,39963.4836458333,2009-05-30,11:36:27
39.901814,116.420124,0,142,39963.4837037037,2009-05-30,11:36:32
39.901802,116.420159,0,146,39963.4837615741,2009-05-30,11:36:37
39.901802,116.420169,0,146,39963.4838194444,2009-05-30,11:36:42
39.901809,116.420174,0,146,39963.4838773148,2009-05-30,11:36:47
39.901815,116.420174,0,146,39963.4839351852,2009-05-30,11:36:52
39.901815,116.420175,0,147,39963.4839930556,2009-05-30,11:36:57
39.901815,116.420175,0,147,39963.4840277778,2009-05-30,11:37:00
39.901813,116.420181,0,147,39963.4840509259,2009-05-30,11:37:02
39.901803,116.420214,0,149,39963.4841087963,2009-05-30,11:37:07
39.901808,116.420272,0,151,39963.4841666667,2009-05-30,11:37:12
39.901832,116.420337,0,153,39963.484224537,2009-05-30,11:37:17
39.901845,116.420415,0,154,39963.4842824074,2009-05-30,11:37:22
39.901822,116.420527,0,153,39963.4843402778,2009-05-30,11:37:27
39.90179,116.420683,0,150,39963.4843981481,2009-05-30,11:37:32
39.901824,116.420902,0,150,39963.4844560185,2009-05-30,11:37:37
39.901779,116.421093,0,150,39963.4845138889,2009-05-30,11:37:42
39.901828,116.421195,0,153,39963.4845717593,2009-05-30,11:37:47
39.901844,116.421277,0,160,39963.4846296296,2009-05-30,11:37:52
39.901892,116.421348,0,164,39963.4846875,2009-05-30,11:37:57
39.901885,116.421365,0,164,39963.4847453704,2009-05-30,11:38:02
39.901911,116.42145,0,171,39963.4848032407,2009-05-30,11:38:07
39.901933,116.421493,0,174,39963.4848611111,2009-05-30,11:38:12
39.901941,116.421564,0,176,39963.4849189815,2009-05-30,11:38:17
39.901945,116.421578,0,176,39963.4849768518,2009-05-30,11:38:22
39.901957,116.421582,0,177,39963.4850347222,2009-05-30,11:38:27
39.901967,116.421605,0,178,39963.4850925926,2009-05-30,11:38:32
39.901979,116.421631,0,179,39963.485150463,2009-05-30,11:38:37
39.901957,116.421689,0,182,39963.4852083333,2009-05-30,11:38:42
39.901939,116.421708,0,184,39963.4852662037,2009-05-30,11:38:47
39.901925,116.421723,0,185,39963.4853240741,2009-05-30,11:38:52
39.901925,116.421723,0,185,39963.4853587963,2009-05-30,11:38:55
39.901917,116.421719,0,185,39963.4853819444,2009-05-30,11:38:57
39.901908,116.421712,0,185,39963.4854398148,2009-05-30,11:39:02
39.901898,116.421707,0,185,39963.4854976852,2009-05-30,11:39:07
39.901888,116.421702,0,185,39963.4855555556,2009-05-30,11:39:12
39.901888,116.421702,0,185,39963.4855902778,2009-05-30,11:39:15
39.901881,116.421695,0,185,39963.4856134259,2009-05-30,11:39:17
39.901909,116.421622,0,185,39963.4856712963,2009-05-30,11:39:22
39.902005,116.421469,0,185,39963.4857291667,2009-05-30,11:39:27
39.90201,116.421338,0,185,39963.485787037,2009-05-30,11:39:32
39.901992,116.421156,0,185,39963.4858449074,2009-05-30,11:39:37
39.901984,116.420931,0,186,39963.4859027778,2009-05-30,11:39:42
39.901972,116.420717,0,187,39963.4859606481,2009-05-30,11:39:47
39.902984,116.421881,0,187,39963.4862037037,2009-05-30,11:40:08
39.903091,116.421679,0,352,39963.4862615741,2009-05-30,11:40:13
39.903187,116.421602,0,403,39963.4863194444,2009-05-30,11:40:18
39.903142,116.421561,0,419,39963.4863773148,2009-05-30,11:40:23
39.903164,116.421537,0,439,39963.4864351852,2009-05-30,11:40:28
39.903193,116.421556,0,459,39963.4864930556,2009-05-30,11:40:33
39.903154,116.421516,0,469,39963.4865509259,2009-05-30,11:40:38
39.903128,116.421497,0,479,39963.4866087963,2009-05-30,11:40:43
39.903096,116.421459,0,479,39963.4866666667,2009-05-30,11:40:48
39.902978,116.421386,0,462,39963.486724537,2009-05-30,11:40:53
39.902964,116.421347,0,455,39963.4867824074,2009-05-30,11:40:58
39.902953,116.421269,0,443,39963.4868402778,2009-05-30,11:41:03
39.902962,116.421193,0,432,39963.4868981481,2009-05-30,11:41:08
39.902956,116.421132,0,421,39963.4869560185,2009-05-30,11:41:13
39.90298,116.421089,0,407,39963.4870138889,2009-05-30,11:41:18
39.902991,116.421033,0,395,39963.4870717593,2009-05-30,11:41:23
39.90297,116.420933,0,378,39963.4871296296,2009-05-30,11:41:28
39.902965,116.420861,0,370,39963.4871875,2009-05-30,11:41:33
39.902961,116.420778,0,356,39963.4872453704,2009-05-30,11:41:38
39.902952,116.420735,0,350,39963.4873032407,2009-05-30,11:41:43
39.902946,116.420666,0,340,39963.4873611111,2009-05-30,11:41:48
39.902954,116.420611,0,335,39963.4874189815,2009-05-30,11:41:53
39.902955,116.420542,0,330,39963.4874768518,2009-05-30,11:41:58
39.902963,116.420469,0,326,39963.4875347222,2009-05-30,11:42:03
39.902958,116.420395,0,321,39963.4875925926,2009-05-30,11:42:08
39.902968,116.420323,0,314,39963.487650463,2009-05-30,11:42:13
39.902973,116.420262,0,308,39963.4877083333,2009-05-30,11:42:18
39.902965,116.420197,0,298,39963.4877662037,2009-05-30,11:42:23
39.902943,116.420144,0,288,39963.4878240741,2009-05-30,11:42:28
39.902928,116.420061,0,283,39963.4878819444,2009-05-30,11:42:33
39.902928,116.42001,0,270,39963.4879398148,2009-05-30,11:42:38
39.902952,116.420003,0,247,39963.4879976852,2009-05-30,11:42:43
39.903008,116.419926,0,240,39963.4880555556,2009-05-30,11:42:48
39.903031,116.41987,0,227,39963.4881134259,2009-05-30,11:42:53
39.903061,116.419849,0,216,39963.4881712963,2009-05-30,11:42:58
39.903107,116.419784,0,208,39963.4882291667,2009-05-30,11:43:03
39.903147,116.419726,0,204,39963.488287037,2009-05-30,11:43:08
39.903189,116.419664,0,201,39963.4883449074,2009-05-30,11:43:13
39.90324,116.419604,0,195,39963.4884027778,2009-05-30,11:43:18
39.903275,116.419602,0,155,39963.4884606482,2009-05-30,11:43:23
39.90328,116.419639,0,153,39963.4885185185,2009-05-30,11:43:28
39.903269,116.419628,0,143,39963.4885763889,2009-05-30,11:43:33
39.903264,116.419641,0,142,39963.4886342593,2009-05-30,11:43:38
39.903265,116.419653,0,141,39963.4886921296,2009-05-30,11:43:43
39.903274,116.419657,0,141,39963.48875,2009-05-30,11:43:48
39.903298,116.419639,0,140,39963.4888078704,2009-05-30,11:43:53
39.903353,116.4196,0,140,39963.4888657407,2009-05-30,11:43:58
39.903366,116.419588,0,140,39963.4889236111,2009-05-30,11:44:03
39.903385,116.41962,0,140,39963.4889814815,2009-05-30,11:44:08
39.903421,116.419678,0,140,39963.4890393519,2009-05-30,11:44:13
39.903408,116.41967,0,141,39963.4890972222,2009-05-30,11:44:18
39.903393,116.419663,0,142,39963.4891550926,2009-05-30,11:44:23
39.939938,116.347318,0,213,39963.5161458333,2009-05-30,12:23:15
39.940379,116.346951,0,161,39963.5162037037,2009-05-30,12:23:20
39.940307,116.347007,0,217,39963.5162731481,2009-05-30,12:23:26
39.940504,116.346993,0,214,39963.5163310185,2009-05-30,12:23:31
39.940705,116.346844,0,224,39963.5163888889,2009-05-30,12:23:36
39.940802,116.346774,0,234,39963.5164467593,2009-05-30,12:23:41
39.940879,116.346726,0,249,39963.5165046296,2009-05-30,12:23:46
39.941016,116.346699,0,262,39963.5165625,2009-05-30,12:23:51
39.941117,116.34671,0,284,39963.5166203704,2009-05-30,12:23:56
39.94107,116.346727,0,298,39963.5166782407,2009-05-30,12:24:01
39.941134,116.346699,0,303,39963.5167361111,2009-05-30,12:24:06
39.941226,116.346727,0,316,39963.5167939815,2009-05-30,12:24:11
39.941304,116.346731,0,330,39963.5168518518,2009-05-30,12:24:16
39.941462,116.346664,0,338,39963.5169097222,2009-05-30,12:24:21
39.941498,116.346687,0,348,39963.5169675926,2009-05-30,12:24:26
39.941444,116.346757,0,363,39963.517025463,2009-05-30,12:24:31
39.941442,116.346797,0,370,39963.5170833333,2009-05-30,12:24:36
39.941414,116.346835,0,372,39963.5171412037,2009-05-30,12:24:41
39.941397,116.346861,0,372,39963.5171990741,2009-05-30,12:24:46
39.941366,116.34688,0,369,39963.5172569444,2009-05-30,12:24:51
39.941327,116.346931,0,367,39963.5173148148,2009-05-30,12:24:56
39.941265,116.346996,0,364,39963.5173726852,2009-05-30,12:25:01
39.941195,116.347025,0,363,39963.5174305556,2009-05-30,12:25:06
39.941141,116.346979,0,361,39963.5174884259,2009-05-30,12:25:11
39.941121,116.34696,0,360,39963.5175462963,2009-05-30,12:25:16
39.941086,116.346967,0,358,39963.5176041667,2009-05-30,12:25:21
39.941092,116.346954,0,356,39963.517662037,2009-05-30,12:25:26
39.941098,116.346933,0,354,39963.5177199074,2009-05-30,12:25:31
39.941035,116.34691,0,353,39963.5177777778,2009-05-30,12:25:36
39.940957,116.346934,0,351,39963.5178356481,2009-05-30,12:25:41
39.940883,116.346974,0,349,39963.5178935185,2009-05-30,12:25:46
39.940843,116.346987,0,347,39963.5179513889,2009-05-30,12:25:51
39.940835,116.346991,0,345,39963.5180092593,2009-05-30,12:25:56
39.940835,116.346991,0,345,39963.5180439815,2009-05-30,12:25:59
39.940832,116.346994,0,345,39963.5180671296,2009-05-30,12:26:01
39.940862,116.346985,0,344,39963.518125,2009-05-30,12:26:06
39.940982,116.34696,0,342,39963.5181828704,2009-05-30,12:26:11
39.941048,116.347055,0,340,39963.5182407407,2009-05-30,12:26:16
39.941074,116.347131,0,337,39963.5182986111,2009-05-30,12:26:21
39.941087,116.347192,0,334,39963.5183564815,2009-05-30,12:26:26
39.941113,116.347196,0,331,39963.5184143518,2009-05-30,12:26:31
39.941143,116.347189,0,328,39963.5184722222,2009-05-30,12:26:36
39.941134,116.347183,0,325,39963.5185300926,2009-05-30,12:26:41
39.94113,116.347137,0,322,39963.518587963,2009-05-30,12:26:46
39.941276,116.347079,0,321,39963.5186458333,2009-05-30,12:26:51
39.941442,116.347047,0,320,39963.5187037037,2009-05-30,12:26:56
39.941763,116.347028,0,319,39963.5187615741,2009-05-30,12:27:01
39.942583,116.346787,0,320,39963.5188194444,2009-05-30,12:27:06
39.943452,116.346375,0,326,39963.5188773148,2009-05-30,12:27:11
39.944399,116.345886,0,330,39963.5189351852,2009-05-30,12:27:16
39.945381,116.345612,0,330,39963.5189930556,2009-05-30,12:27:21
39.946296,116.345696,0,328,39963.5190509259,2009-05-30,12:27:26
39.947237,116.345721,0,322,39963.5191087963,2009-05-30,12:27:31
39.948103,116.345853,0,313,39963.5191666667,2009-05-30,12:27:36
39.948944,116.345896,0,297,39963.519224537,2009-05-30,12:27:41
39.949823,116.345671,0,286,39963.5192824074,2009-05-30,12:27:46
39.950587,116.345225,0,274,39963.5193402778,2009-05-30,12:27:51
39.951401,116.344678,0,265,39963.5193981482,2009-05-30,12:27:56
39.952224,116.344196,0,250,39963.5194560185,2009-05-30,12:28:01
39.953036,116.343753,0,237,39963.5195138889,2009-05-30,12:28:06
39.953859,116.343255,0,227,39963.5195717593,2009-05-30,12:28:11
39.954647,116.342807,0,215,39963.5196296296,2009-05-30,12:28:16
39.955392,116.342405,0,207,39963.5196875,2009-05-30,12:28:21
39.956147,116.342011,0,201,39963.5197453704,2009-05-30,12:28:26
39.95687,116.341615,0,195,39963.5198032407,2009-05-30,12:28:31
39.957587,116.341284,0,192,39963.5198611111,2009-05-30,12:28:36
39.958282,116.340924,0,187,39963.5199189815,2009-05-30,12:28:41
39.95896,116.340572,0,179,39963.5199768519,2009-05-30,12:28:46
39.959668,116.340172,0,168,39963.5200347222,2009-05-30,12:28:51
39.960412,116.339826,0,158,39963.5200925926,2009-05-30,12:28:56
39.961181,116.339587,0,145,39963.520150463,2009-05-30,12:29:01
39.962009,116.339426,0,131,39963.5202083333,2009-05-30,12:29:06
39.962812,116.339329,0,121,39963.5202662037,2009-05-30,12:29:11
39.963508,116.339218,0,116,39963.5203240741,2009-05-30,12:29:16
39.964106,116.339107,0,115,39963.5203819444,2009-05-30,12:29:21
39.964581,116.339014,0,111,39963.5204398148,2009-05-30,12:29:26
39.964941,116.338968,0,113,39963.5204976852,2009-05-30,12:29:31
39.96527,116.338917,0,123,39963.5205555556,2009-05-30,12:29:36
39.96549,116.338856,0,138,39963.5206134259,2009-05-30,12:29:41
39.965608,116.338822,0,156,39963.5206712963,2009-05-30,12:29:46
39.965596,116.338839,0,175,39963.5207291667,2009-05-30,12:29:51
39.96558,116.338845,0,186,39963.520787037,2009-05-30,12:29:56
39.965565,116.338851,0,189,39963.5208449074,2009-05-30,12:30:01
39.965565,116.338851,0,189,39963.5208796296,2009-05-30,12:30:04
39.965563,116.338855,0,191,39963.5209027778,2009-05-30,12:30:06
39.965565,116.338868,0,192,39963.5209606481,2009-05-30,12:30:11
39.965565,116.338868,0,192,39963.5209953704,2009-05-30,12:30:14
39.965572,116.338865,0,192,39963.5210185185,2009-05-30,12:30:16
39.965599,116.338855,0,194,39963.5210763889,2009-05-30,12:30:21
39.965605,116.338928,0,200,39963.5211342593,2009-05-30,12:30:26
39.965858,116.339014,0,226,39963.5211921296,2009-05-30,12:30:31
39.966603,116.33893,0,234,39963.52125,2009-05-30,12:30:36
39.967393,116.338653,0,243,39963.5213078704,2009-05-30,12:30:41
39.968146,116.338282,0,245,39963.5213657407,2009-05-30,12:30:46
39.968808,116.337885,0,246,39963.5214236111,2009-05-30,12:30:51
39.969362,116.337466,0,243,39963.5214814815,2009-05-30,12:30:56
39.969973,116.336963,0,234,39963.5215393519,2009-05-30,12:31:01
39.970574,116.336531,0,224,39963.5215972222,2009-05-30,12:31:06
39.971148,116.336067,0,216,39963.5216550926,2009-05-30,12:31:11
39.971754,116.33561,0,219,39963.521712963,2009-05-30,12:31:16
39.972316,116.335168,0,211,39963.5217708333,2009-05-30,12:31:21
39.972914,116.334703,0,210,39963.5218287037,2009-05-30,12:31:26
39.973465,116.334308,0,210,39963.5218865741,2009-05-30,12:31:31
39.973952,116.334088,0,214,39963.5219444444,2009-05-30,12:31:36
39.974371,116.333989,0,212,39963.5220023148,2009-05-30,12:31:41
39.974687,116.333942,0,217,39963.5220601852,2009-05-30,12:31:46
39.974817,116.333919,0,228,39963.5221180556,2009-05-30,12:31:51
39.97486,116.333896,0,232,39963.5221759259,2009-05-30,12:31:56
39.974878,116.333895,0,235,39963.5222337963,2009-05-30,12:32:01
39.974851,116.333883,0,245,39963.5222916667,2009-05-30,12:32:06
39.974855,116.333917,0,249,39963.522349537,2009-05-30,12:32:11
39.974935,116.333951,0,254,39963.5224074074,2009-05-30,12:32:16
39.974946,116.333986,0,223,39963.5224652778,2009-05-30,12:32:21
39.974959,116.334034,0,214,39963.5225231481,2009-05-30,12:32:26
39.974981,116.334051,0,211,39963.5225810185,2009-05-30,12:32:31
39.975017,116.334043,0,212,39963.5226388889,2009-05-30,12:32:36
39.975049,116.334053,0,210,39963.5226967593,2009-05-30,12:32:41
39.975099,116.334072,0,216,39963.5227546296,2009-05-30,12:32:46
39.975269,116.334028,0,226,39963.5228125,2009-05-30,12:32:51
39.975949,116.333895,0,253,39963.5228703704,2009-05-30,12:32:56
39.976855,116.333653,0,274,39963.5229282407,2009-05-30,12:33:01
39.97785,116.33341,0,273,39963.5229861111,2009-05-30,12:33:06
39.978799,116.333144,0,254,39963.5230439815,2009-05-30,12:33:11
39.979731,116.332961,0,231,39963.5231018519,2009-05-30,12:33:16
39.980645,116.332809,0,215,39963.5231597222,2009-05-30,12:33:21
39.981526,116.332665,0,199,39963.5232175926,2009-05-30,12:33:26
39.982416,116.332488,0,185,39963.523275463,2009-05-30,12:33:31
39.983269,116.332336,0,179,39963.5233333333,2009-05-30,12:33:36
39.98408,116.332209,0,179,39963.5233912037,2009-05-30,12:33:41
39.984822,116.332078,0,178,39963.5234490741,2009-05-30,12:33:46
39.985567,116.331945,0,170,39963.5235069444,2009-05-30,12:33:51
39.986303,116.331853,0,157,39963.5235648148,2009-05-30,12:33:56
39.987027,116.331792,0,147,39963.5236226852,2009-05-30,12:34:01
39.98774,116.331776,0,152,39963.5236805556,2009-05-30,12:34:06
39.988442,116.331778,0,146,39963.5237384259,2009-05-30,12:34:11
39.989119,116.331763,0,154,39963.5237962963,2009-05-30,12:34:16
39.98974,116.33173,0,160,39963.5238541667,2009-05-30,12:34:21
39.99027,116.331709,0,173,39963.523912037,2009-05-30,12:34:26
39.990733,116.331724,0,181,39963.5239699074,2009-05-30,12:34:31
39.991138,116.331729,0,185,39963.5240277778,2009-05-30,12:34:36
39.991479,116.331753,0,178,39963.5240856481,2009-05-30,12:34:41
39.991686,116.33171,0,171,39963.5241435185,2009-05-30,12:34:46
39.991746,116.331612,0,184,39963.5242013889,2009-05-30,12:34:51
39.991772,116.331592,0,191,39963.5242592593,2009-05-30,12:34:56
39.99174,116.331595,0,194,39963.5243171296,2009-05-30,12:35:01
39.991723,116.331619,0,198,39963.524375,2009-05-30,12:35:06
39.991724,116.331631,0,198,39963.5244328704,2009-05-30,12:35:11
39.99174,116.33163,0,198,39963.5244907407,2009-05-30,12:35:16
39.991745,116.33162,0,198,39963.5245486111,2009-05-30,12:35:21
39.991745,116.33162,0,198,39963.5245833333,2009-05-30,12:35:24
39.991743,116.331626,0,198,39963.5246064815,2009-05-30,12:35:26
39.991726,116.331648,0,198,39963.5246643518,2009-05-30,12:35:31
39.991714,116.331646,0,198,39963.5247222222,2009-05-30,12:35:36
39.991716,116.331643,0,197,39963.5247800926,2009-05-30,12:35:41
39.991719,116.331649,0,197,39963.524837963,2009-05-30,12:35:46
39.991719,116.331649,0,197,39963.5248726852,2009-05-30,12:35:49
39.991714,116.33165,0,197,39963.5248958333,2009-05-30,12:35:51
39.991709,116.331663,0,197,39963.5249537037,2009-05-30,12:35:56
39.991709,116.331663,0,197,39963.5249884259,2009-05-30,12:35:59
39.991704,116.331664,0,198,39963.5250115741,2009-05-30,12:36:01
39.991704,116.331647,0,198,39963.5250694444,2009-05-30,12:36:06
39.991714,116.331632,0,198,39963.5251273148,2009-05-30,12:36:11
39.991724,116.331617,0,198,39963.5251851852,2009-05-30,12:36:16
39.991581,116.331659,0,198,39963.5252430556,2009-05-30,12:36:21
39.991634,116.331531,0,196,39963.5253009259,2009-05-30,12:36:26
39.991608,116.331454,0,197,39963.5253587963,2009-05-30,12:36:31
39.99157,116.331433,0,192,39963.5254166667,2009-05-30,12:36:36
39.991557,116.331384,0,190,39963.525474537,2009-05-30,12:36:41
39.991568,116.331384,0,185,39963.5255324074,2009-05-30,12:36:46
39.991568,116.331404,0,181,39963.5255902778,2009-05-30,12:36:51
39.991577,116.331405,0,180,39963.5256481481,2009-05-30,12:36:56
39.991574,116.331384,0,180,39963.5257060185,2009-05-30,12:37:01
39.991595,116.331295,0,165,39963.5257638889,2009-05-30,12:37:06
39.991611,116.331225,0,160,39963.5258217593,2009-05-30,12:37:11
39.991606,116.331132,0,159,39963.5258796296,2009-05-30,12:37:16
39.991621,116.331039,0,161,39963.5259375,2009-05-30,12:37:21
39.991621,116.331039,0,161,39963.5259722222,2009-05-30,12:37:24
39.991623,116.331039,0,161,39963.5259953704,2009-05-30,12:37:26
39.991615,116.330971,0,163,39963.5260532407,2009-05-30,12:37:31
39.991629,116.330892,0,164,39963.5261111111,2009-05-30,12:37:36
39.991616,116.330815,0,162,39963.5261689815,2009-05-30,12:37:41
39.991617,116.330704,0,160,39963.5262268518,2009-05-30,12:37:46
39.991605,116.330624,0,157,39963.5262847222,2009-05-30,12:37:51
39.991599,116.330545,0,155,39963.5263425926,2009-05-30,12:37:56
39.991579,116.330471,0,157,39963.526400463,2009-05-30,12:38:01
39.991596,116.330362,0,161,39963.5264583333,2009-05-30,12:38:06
39.991545,116.330319,0,172,39963.5265162037,2009-05-30,12:38:11
39.991515,116.330249,0,175,39963.5265740741,2009-05-30,12:38:16
39.991512,116.330163,0,175,39963.5266319444,2009-05-30,12:38:21
39.99151,116.330081,0,176,39963.5266898148,2009-05-30,12:38:26
39.991556,116.329957,0,179,39963.5267476852,2009-05-30,12:38:31
39.991565,116.329887,0,179,39963.5268055556,2009-05-30,12:38:36
39.991553,116.32983,0,177,39963.5268634259,2009-05-30,12:38:41
39.991558,116.32972,0,175,39963.5269212963,2009-05-30,12:38:46
39.99155,116.32964,0,171,39963.5269791667,2009-05-30,12:38:51
39.99154,116.329587,0,171,39963.527037037,2009-05-30,12:38:56
39.991549,116.329513,0,172,39963.5270949074,2009-05-30,12:39:01
39.991563,116.32948,0,173,39963.5271527778,2009-05-30,12:39:06
39.991569,116.329431,0,173,39963.5272106482,2009-05-30,12:39:11
39.991569,116.329342,0,172,39963.5272685185,2009-05-30,12:39:16
39.991626,116.329221,0,168,39963.5273263889,2009-05-30,12:39:21
39.991616,116.32912,0,168,39963.5273842593,2009-05-30,12:39:26
39.991623,116.329029,0,159,39963.5274421296,2009-05-30,12:39:31
39.99161,116.328952,0,153,39963.5275,2009-05-30,12:39:36
39.991622,116.328877,0,149,39963.5275578704,2009-05-30,12:39:41
39.991636,116.328782,0,145,39963.5276157407,2009-05-30,12:39:46
39.991634,116.32869,0,144,39963.5276736111,2009-05-30,12:39:51
39.991621,116.328595,0,141,39963.5277314815,2009-05-30,12:39:56
39.991661,116.328566,0,143,39963.5277893519,2009-05-30,12:40:01
39.991672,116.328597,0,140,39963.5278472222,2009-05-30,12:40:06
39.991672,116.328597,0,140,39963.5278819444,2009-05-30,12:40:09
39.991672,116.328596,0,140,39963.5279050926,2009-05-30,12:40:11
39.9917,116.328604,0,141,39963.527962963,2009-05-30,12:40:16
39.991713,116.328615,0,142,39963.5280208333,2009-05-30,12:40:21
39.991713,116.328615,0,142,39963.5280555556,2009-05-30,12:40:24
39.991715,116.328622,0,142,39963.5280787037,2009-05-30,12:40:26
39.991718,116.328634,0,142,39963.5281365741,2009-05-30,12:40:31
39.991673,116.328689,0,144,39963.5281944444,2009-05-30,12:40:36
39.991595,116.32875,0,145,39963.5282523148,2009-05-30,12:40:41
39.991496,116.328802,0,147,39963.5283101852,2009-05-30,12:40:46
39.991413,116.328838,0,148,39963.5283680556,2009-05-30,12:40:51
39.991352,116.328854,0,148,39963.5284259259,2009-05-30,12:40:56
39.991306,116.328887,0,150,39963.5284837963,2009-05-30,12:41:01
39.99125,116.328937,0,152,39963.5285416667,2009-05-30,12:41:06
39.991188,116.32895,0,154,39963.528599537,2009-05-30,12:41:11
39.991185,116.328787,0,164,39963.5286574074,2009-05-30,12:41:16
39.991163,116.328786,0,173,39963.5287152778,2009-05-30,12:41:21
39.991121,116.32893,0,194,39963.5287731481,2009-05-30,12:41:26
39.991107,116.328888,0,206,39963.5288310185,2009-05-30,12:41:31
39.991086,116.328818,0,211,39963.5288888889,2009-05-30,12:41:36
39.991073,116.328727,0,215,39963.5289467593,2009-05-30,12:41:41
39.991076,116.328548,0,221,39963.5290046296,2009-05-30,12:41:46
39.991137,116.328375,0,222,39963.5290625,2009-05-30,12:41:51
39.991119,116.328184,0,219,39963.5291203704,2009-05-30,12:41:56
39.991152,116.327974,0,214,39963.5291782407,2009-05-30,12:42:01
39.991177,116.327763,0,211,39963.5292361111,2009-05-30,12:42:06
39.991255,116.327519,0,207,39963.5292939815,2009-05-30,12:42:11
39.991308,116.327291,0,205,39963.5293518519,2009-05-30,12:42:16
39.991335,116.327127,0,200,39963.5294097222,2009-05-30,12:42:21
39.991364,116.327025,0,194,39963.5294675926,2009-05-30,12:42:26
39.991458,116.326914,0,185,39963.529525463,2009-05-30,12:42:31
39.991586,116.326896,0,180,39963.5295833333,2009-05-30,12:42:36
39.991761,116.326862,0,175,39963.5296412037,2009-05-30,12:42:41
39.991935,116.326823,0,171,39963.5296990741,2009-05-30,12:42:46
39.992135,116.326853,0,174,39963.5297569444,2009-05-30,12:42:51
39.992349,116.326804,0,145,39963.5298148148,2009-05-30,12:42:56
39.992543,116.326774,0,132,39963.5298726852,2009-05-30,12:43:01
39.992722,116.326759,0,129,39963.5299305556,2009-05-30,12:43:06
39.992888,116.326759,0,146,39963.5299884259,2009-05-30,12:43:11
39.993071,116.326746,0,153,39963.5300462963,2009-05-30,12:43:16
39.993226,116.326758,0,159,39963.5301041667,2009-05-30,12:43:21
39.993386,116.326751,0,160,39963.530162037,2009-05-30,12:43:26
39.993547,116.326729,0,178,39963.5302199074,2009-05-30,12:43:31
39.993705,116.326747,0,192,39963.5302777778,2009-05-30,12:43:36
39.99385,116.326779,0,175,39963.5303356481,2009-05-30,12:43:41
39.993969,116.326837,0,165,39963.5303935185,2009-05-30,12:43:46
39.994077,116.326906,0,144,39963.5304513889,2009-05-30,12:43:51
39.994215,116.326872,0,137,39963.5305092593,2009-05-30,12:43:56
39.994406,116.326849,0,135,39963.5305671296,2009-05-30,12:44:01
39.994598,116.32683,0,129,39963.530625,2009-05-30,12:44:06
39.994776,116.326823,0,130,39963.5306828704,2009-05-30,12:44:11
39.994967,116.326813,0,134,39963.5307407407,2009-05-30,12:44:16
39.995122,116.326767,0,132,39963.5307986111,2009-05-30,12:44:21
39.995227,116.326739,0,140,39963.5308564815,2009-05-30,12:44:26
39.995389,116.326772,0,153,39963.5309143519,2009-05-30,12:44:31
39.995541,116.326746,0,160,39963.5309722222,2009-05-30,12:44:36
39.995714,116.326721,0,155,39963.5310300926,2009-05-30,12:44:41
39.995885,116.326701,0,147,39963.531087963,2009-05-30,12:44:46
39.996083,116.326693,0,144,39963.5311458333,2009-05-30,12:44:51
39.996214,116.32671,0,137,39963.5312037037,2009-05-30,12:44:56
39.996302,116.326779,0,137,39963.5312615741,2009-05-30,12:45:01
39.996484,116.326771,0,132,39963.5313194444,2009-05-30,12:45:06
39.996684,116.326756,0,126,39963.5313773148,2009-05-30,12:45:11
39.996849,116.326756,0,128,39963.5314351852,2009-05-30,12:45:16
39.997034,116.326734,0,129,39963.5314930556,2009-05-30,12:45:21
39.99721,116.326731,0,127,39963.5315509259,2009-05-30,12:45:26
39.997366,116.32672,0,126,39963.5316087963,2009-05-30,12:45:31
39.997534,116.326693,0,128,39963.5316666667,2009-05-30,12:45:36
39.99769,116.32669,0,126,39963.531724537,2009-05-30,12:45:41
39.99785,116.326699,0,132,39963.5317824074,2009-05-30,12:45:46
39.998028,116.326661,0,132,39963.5318402778,2009-05-30,12:45:51
39.99821,116.32665,0,134,39963.5318981481,2009-05-30,12:45:56
39.998393,116.326668,0,130,39963.5319560185,2009-05-30,12:46:01
39.998566,116.326639,0,130,39963.5320138889,2009-05-30,12:46:06
39.998771,116.326671,0,131,39963.5320717593,2009-05-30,12:46:11
39.998968,116.326665,0,131,39963.5321296296,2009-05-30,12:46:16
39.999147,116.326706,0,128,39963.5321875,2009-05-30,12:46:21
39.999265,116.326879,0,126,39963.5322453704,2009-05-30,12:46:26
39.999371,116.327026,0,120,39963.5323032407,2009-05-30,12:46:31
39.999533,116.327098,0,114,39963.5323611111,2009-05-30,12:46:36
39.999723,116.327169,0,113,39963.5324189815,2009-05-30,12:46:41
39.999819,116.327287,0,113,39963.5324768518,2009-05-30,12:46:46
39.999862,116.32737,0,112,39963.5325347222,2009-05-30,12:46:51
39.999896,116.327375,0,112,39963.5325925926,2009-05-30,12:46:56
39.999908,116.32738,0,113,39963.532650463,2009-05-30,12:47:01
39.99992,116.327386,0,113,39963.5327083333,2009-05-30,12:47:06
39.99992,116.327386,0,113,39963.5327430556,2009-05-30,12:47:09
39.999925,116.32739,0,113,39963.5327662037,2009-05-30,12:47:11
39.999936,116.327395,0,113,39963.5328240741,2009-05-30,12:47:16
39.999947,116.327399,0,113,39963.5328819444,2009-05-30,12:47:21
39.999956,116.327402,0,113,39963.5329398148,2009-05-30,12:47:26
39.999959,116.327404,0,113,39963.5329976852,2009-05-30,12:47:31
39.999959,116.327404,0,113,39963.5330324074,2009-05-30,12:47:34
39.999952,116.327403,0,113,39963.5330555556,2009-05-30,12:47:36
39.999969,116.327411,0,113,39963.5331134259,2009-05-30,12:47:41
39.999986,116.327419,0,113,39963.5331712963,2009-05-30,12:47:46
40.000003,116.327423,0,113,39963.5332291667,2009-05-30,12:47:51
40.000033,116.327416,0,113,39963.533287037,2009-05-30,12:47:56
40.00012,116.327399,0,113,39963.5333449074,2009-05-30,12:48:01
40.000262,116.32735,0,113,39963.5334027778,2009-05-30,12:48:06
39.999961,116.327356,0,131,39963.7350115741,2009-05-30,17:38:25
40.000178,116.327243,0,118,39963.7350694444,2009-05-30,17:38:30
40.000116,116.327312,0,107,39963.7351273148,2009-05-30,17:38:35
39.999985,116.32733,0,108,39963.7351851852,2009-05-30,17:38:40
39.999958,116.327205,0,109,39963.7352430556,2009-05-30,17:38:45
39.999991,116.32705,0,108,39963.7353009259,2009-05-30,17:38:50
40.000015,116.326854,0,101,39963.7353587963,2009-05-30,17:38:55
39.999977,116.326654,0,94,39963.7354166667,2009-05-30,17:39:00
39.999957,116.326422,0,90,39963.735474537,2009-05-30,17:39:05
39.999926,116.326204,0,84,39963.7355324074,2009-05-30,17:39:10
39.999919,116.32598,0,78,39963.7355902778,2009-05-30,17:39:15
39.999901,116.325789,0,71,39963.7356481481,2009-05-30,17:39:20
39.999877,116.325576,0,64,39963.7357060185,2009-05-30,17:39:25
39.999857,116.325418,0,52,39963.7357638889,2009-05-30,17:39:30
39.999888,116.325243,0,43,39963.7358217593,2009-05-30,17:39:35
39.999875,116.325079,0,31,39963.7358796296,2009-05-30,17:39:40
39.999938,116.324846,0,18,39963.7359375,2009-05-30,17:39:45
40.000061,116.324619,0,22,39963.7359953704,2009-05-30,17:39:50
40.000309,116.32455,0,11,39963.7360532407,2009-05-30,17:39:55
40.000627,116.324432,0,-3,39963.7361111111,2009-05-30,17:40:00
40.000752,116.324435,0,-15,39963.7361689815,2009-05-30,17:40:05
40.000939,116.324457,0,-27,39963.7362268518,2009-05-30,17:40:10
40.001111,116.324433,0,-26,39963.7362847222,2009-05-30,17:40:15
40.001223,116.324447,0,-29,39963.7363425926,2009-05-30,17:40:20
40.001413,116.324505,0,-8,39963.736400463,2009-05-30,17:40:25
40.001546,116.324529,0,0,39963.7364583333,2009-05-30,17:40:30
40.001711,116.324492,0,-12,39963.7365162037,2009-05-30,17:40:35
40.001884,116.32444,0,-16,39963.7365740741,2009-05-30,17:40:40
40.002063,116.324382,0,-24,39963.7366319444,2009-05-30,17:40:45
40.002274,116.324445,0,-20,39963.7366898148,2009-05-30,17:40:50
40.002474,116.324485,0,-6,39963.7367476852,2009-05-30,17:40:55
40.002644,116.324456,0,3,39963.7368055556,2009-05-30,17:41:00
40.002813,116.324412,0,0,39963.7368634259,2009-05-30,17:41:05
40.003014,116.324338,0,-10,39963.7369212963,2009-05-30,17:41:10
40.003174,116.324321,0,-4,39963.7369791667,2009-05-30,17:41:15
40.003391,116.324417,0,21,39963.737037037,2009-05-30,17:41:20
40.00357,116.324379,0,53,39963.7370949074,2009-05-30,17:41:25
40.00375,116.324371,0,61,39963.7371527778,2009-05-30,17:41:30
40.003964,116.32434,0,50,39963.7372106481,2009-05-30,17:41:35
40.004205,116.324362,0,43,39963.7372685185,2009-05-30,17:41:40
40.004483,116.324381,0,37,39963.7373263889,2009-05-30,17:41:45
40.004706,116.324366,0,31,39963.7373842593,2009-05-30,17:41:50
40.004921,116.32431,0,27,39963.7374421296,2009-05-30,17:41:55
40.005099,116.324314,0,16,39963.7375,2009-05-30,17:42:00
40.005343,116.324328,0,52,39963.7375578704,2009-05-30,17:42:05
40.005578,116.324305,0,49,39963.7376157407,2009-05-30,17:42:10
40.005789,116.324261,0,34,39963.7376736111,2009-05-30,17:42:15
40.005955,116.324219,0,16,39963.7377314815,2009-05-30,17:42:20
40.006128,116.324265,0,85,39963.7377893519,2009-05-30,17:42:25
40.00631,116.324261,0,76,39963.7378472222,2009-05-30,17:42:30
40.006525,116.324255,0,64,39963.7379050926,2009-05-30,17:42:35
40.006685,116.324207,0,59,39963.737962963,2009-05-30,17:42:40
40.00672,116.32403,0,63,39963.7380208333,2009-05-30,17:42:45
40.006725,116.323833,0,59,39963.7380787037,2009-05-30,17:42:50
40.006725,116.323632,0,46,39963.7381365741,2009-05-30,17:42:55
40.006786,116.323449,0,44,39963.7381944444,2009-05-30,17:43:00
40.006889,116.323171,0,52,39963.7382523148,2009-05-30,17:43:05
40.006936,116.322949,0,52,39963.7383101852,2009-05-30,17:43:10
40.007011,116.322738,0,52,39963.7383680556,2009-05-30,17:43:15
40.007086,116.322529,0,52,39963.7384259259,2009-05-30,17:43:20
40.007066,116.322337,0,32,39963.7384837963,2009-05-30,17:43:25
40.007052,116.322147,0,17,39963.7385416667,2009-05-30,17:43:30
40.007011,116.321956,0,5,39963.738599537,2009-05-30,17:43:35
40.007114,116.321647,0,-2,39963.7386574074,2009-05-30,17:43:40
40.00714,116.321386,0,-17,39963.7387152778,2009-05-30,17:43:45
40.00726,116.321329,0,-32,39963.7387731481,2009-05-30,17:43:50
40.007459,116.321227,0,-43,39963.7388310185,2009-05-30,17:43:55
40.007528,116.321109,0,-47,39963.7388888889,2009-05-30,17:44:00
40.007492,116.32093,0,-52,39963.7389467593,2009-05-30,17:44:05
40.007481,116.320745,0,-62,39963.7390046296,2009-05-30,17:44:10
40.00746,116.320555,0,-67,39963.7390625,2009-05-30,17:44:15
40.007476,116.32031,0,-71,39963.7391203704,2009-05-30,17:44:20
40.007507,116.320134,0,-81,39963.7391782407,2009-05-30,17:44:25
40.007593,116.32008,0,-89,39963.7392361111,2009-05-30,17:44:30
40.007673,116.319846,0,-79,39963.7392939815,2009-05-30,17:44:35
40.007705,116.319773,0,-82,39963.7393518519,2009-05-30,17:44:40
40.007705,116.319773,0,-82,39963.7393865741,2009-05-30,17:44:43
40.007711,116.319767,0,-85,39963.7394097222,2009-05-30,17:44:45
40.007741,116.319789,0,-90,39963.7394675926,2009-05-30,17:44:50
40.007762,116.319787,0,-94,39963.739525463,2009-05-30,17:44:55
40.007787,116.319788,0,-98,39963.7395833333,2009-05-30,17:45:00
40.007812,116.319801,0,-103,39963.7396412037,2009-05-30,17:45:05
40.007838,116.31983,0,-107,39963.7396990741,2009-05-30,17:45:10
40.007861,116.319859,0,-111,39963.7397569444,2009-05-30,17:45:15
40.007876,116.319855,0,-114,39963.7398148148,2009-05-30,17:45:20
40.007892,116.319844,0,-118,39963.7398726852,2009-05-30,17:45:25
