# Supplementary material for: Research on differential privacy protection method based on user tendency
Source: PLoS One. 2023 Oct 26;18(10):e0288823. doi: 10.1371/journal.pone.0288823 (PMC10602288; doi:10.1371/journal.pone.0288823)
Supplement: S1 Data — (ZIP) [file pone.0288823.s001.zip › Data 5-1/000/Trajectory/20090531031407.plt]

Geolife trajectory
WGS 84
Altitude is in Feet
Reserved 3
0,2,255,My Track,0,0,2,8421376
0
40.006911,116.320977,0,99,39964.1348032407,2009-05-31,03:14:07
40.006917,116.320965,0,101,39964.1348611111,2009-05-31,03:14:12
40.006931,116.320967,0,102,39964.1349189815,2009-05-31,03:14:17
40.006919,116.321043,0,94,39964.1349768518,2009-05-31,03:14:22
40.006797,116.321006,0,95,39964.1350347222,2009-05-31,03:14:27
40.006757,116.320826,0,102,39964.1350925926,2009-05-31,03:14:32
40.006756,116.32064,0,108,39964.135150463,2009-05-31,03:14:37
40.006765,116.320453,0,113,39964.1352083333,2009-05-31,03:14:42
40.006809,116.320291,0,119,39964.1352662037,2009-05-31,03:14:47
40.006944,116.320234,0,126,39964.1353240741,2009-05-31,03:14:52
40.007003,116.320072,0,133,39964.1353819444,2009-05-31,03:14:57
40.007073,116.319883,0,138,39964.1354398148,2009-05-31,03:15:02
40.007231,116.319814,0,140,39964.1354976852,2009-05-31,03:15:07
40.007403,116.319809,0,129,39964.1355555556,2009-05-31,03:15:12
40.007545,116.319766,0,133,39964.1356134259,2009-05-31,03:15:17
40.007679,116.31974,0,132,39964.1356712963,2009-05-31,03:15:22
40.007766,116.319689,0,132,39964.1357291667,2009-05-31,03:15:27
40.007726,116.319647,0,133,39964.135787037,2009-05-31,03:15:32
40.007721,116.319633,0,134,39964.1358449074,2009-05-31,03:15:37
40.007691,116.319641,0,137,39964.1359027778,2009-05-31,03:15:42
40.007691,116.319651,0,142,39964.1359606481,2009-05-31,03:15:47
40.007677,116.319686,0,145,39964.1360185185,2009-05-31,03:15:52
40.007713,116.319738,0,147,39964.1360763889,2009-05-31,03:15:57
40.007707,116.319809,0,150,39964.1361342593,2009-05-31,03:16:02
40.007686,116.319914,0,153,39964.1361921296,2009-05-31,03:16:07
40.007627,116.319977,0,156,39964.13625,2009-05-31,03:16:12
40.007678,116.319937,0,59,39964.1671643518,2009-05-31,04:00:43
40.007654,116.320265,0,82,39964.1672222222,2009-05-31,04:00:48
40.007731,116.320474,0,82,39964.1672916667,2009-05-31,04:00:54
40.008027,116.320345,0,129,39964.1673611111,2009-05-31,04:01:00
40.008122,116.320542,0,133,39964.1674189815,2009-05-31,04:01:05
40.008099,116.32076,0,140,39964.1674768519,2009-05-31,04:01:10
40.008109,116.321021,0,142,39964.1675347222,2009-05-31,04:01:15
40.00813,116.321199,0,129,39964.1675925926,2009-05-31,04:01:20
40.008149,116.321051,0,119,39964.167650463,2009-05-31,04:01:25
40.008094,116.320878,0,116,39964.1677083333,2009-05-31,04:01:30
40.008174,116.320801,0,117,39964.1677662037,2009-05-31,04:01:35
40.008364,116.320858,0,129,39964.1678240741,2009-05-31,04:01:40
40.008551,116.320883,0,136,39964.1678935185,2009-05-31,04:01:46
40.008583,116.320922,0,142,39964.1679513889,2009-05-31,04:01:51
40.008571,116.320961,0,149,39964.1680092593,2009-05-31,04:01:56
40.008568,116.320973,0,154,39964.1680671296,2009-05-31,04:02:01
40.008569,116.320997,0,156,39964.168125,2009-05-31,04:02:06
40.008567,116.32106,0,158,39964.1681828704,2009-05-31,04:02:11
40.00857,116.32099,0,156,39964.1682407407,2009-05-31,04:02:16
40.008567,116.320966,0,163,39964.1682986111,2009-05-31,04:02:21
40.008554,116.321005,0,169,39964.1683564815,2009-05-31,04:02:26
40.008606,116.321002,0,157,39964.1684143519,2009-05-31,04:02:31
40.008584,116.320987,0,159,39964.1684722222,2009-05-31,04:02:36
40.008531,116.320985,0,160,39964.1685300926,2009-05-31,04:02:41
40.008397,116.321029,0,164,39964.168587963,2009-05-31,04:02:46
40.008228,116.321026,0,170,39964.1686458333,2009-05-31,04:02:51
40.00806,116.321107,0,169,39964.1687037037,2009-05-31,04:02:56
40.007956,116.321102,0,153,39964.1687615741,2009-05-31,04:03:01
40.007957,116.320882,0,153,39964.1688194444,2009-05-31,04:03:06
40.007967,116.320657,0,148,39964.1688773148,2009-05-31,04:03:11
40.007987,116.320456,0,150,39964.1689351852,2009-05-31,04:03:16
40.007929,116.320343,0,135,39964.1689930556,2009-05-31,04:03:21
40.00778,116.320329,0,133,39964.1690509259,2009-05-31,04:03:26
40.007699,116.320257,0,131,39964.1691087963,2009-05-31,04:03:31
40.007702,116.320082,0,123,39964.1691666667,2009-05-31,04:03:36
40.007706,116.319918,0,122,39964.169224537,2009-05-31,04:03:41
40.00771,116.319765,0,129,39964.1692824074,2009-05-31,04:03:46
40.007689,116.319733,0,135,39964.1693402778,2009-05-31,04:03:51
40.007642,116.319791,0,143,39964.1693981481,2009-05-31,04:03:56
40.007664,116.319789,0,134,39964.1694560185,2009-05-31,04:04:01
40.007636,116.319863,0,143,39964.1695138889,2009-05-31,04:04:06
40.007613,116.319919,0,155,39964.1695717593,2009-05-31,04:04:11
40.007559,116.320003,0,167,39964.1696296296,2009-05-31,04:04:16
40.007499,116.320108,0,180,39964.1696875,2009-05-31,04:04:21
40.007393,116.3203,0,193,39964.1697453704,2009-05-31,04:04:26
40.007246,116.32048,0,205,39964.1698032407,2009-05-31,04:04:31
40.00728,116.319659,0,209,39964.39,2009-05-31,09:21:36
40.007317,116.319659,0,144,39964.3900578704,2009-05-31,09:21:41
40.007337,116.31969,0,138,39964.3901157407,2009-05-31,09:21:46
40.007345,116.319742,0,136,39964.3901736111,2009-05-31,09:21:51
40.007379,116.319764,0,136,39964.3902314815,2009-05-31,09:21:56
40.007438,116.319708,0,112,39964.3902893519,2009-05-31,09:22:01
40.007413,116.319853,0,105,39964.3903472222,2009-05-31,09:22:06
40.007401,116.319973,0,105,39964.3904050926,2009-05-31,09:22:11
40.007423,116.320145,0,110,39964.390462963,2009-05-31,09:22:16
40.007432,116.3203,0,114,39964.3905208333,2009-05-31,09:22:21
40.007377,116.320481,0,124,39964.3905787037,2009-05-31,09:22:26
40.007375,116.32062,0,138,39964.3906365741,2009-05-31,09:22:31
40.007384,116.320804,0,149,39964.3906944444,2009-05-31,09:22:36
40.007385,116.320978,0,159,39964.3907523148,2009-05-31,09:22:41
40.007279,116.321062,0,172,39964.3908101852,2009-05-31,09:22:46
40.007166,116.321076,0,185,39964.3908680556,2009-05-31,09:22:51
40.007021,116.321093,0,194,39964.3909259259,2009-05-31,09:22:56
40.006882,116.321126,0,203,39964.3909837963,2009-05-31,09:23:01
40.006794,116.321129,0,210,39964.3910416667,2009-05-31,09:23:06
40.006682,116.321163,0,219,39964.391099537,2009-05-31,09:23:11
40.006562,116.321215,0,229,39964.3911574074,2009-05-31,09:23:16
40.006342,116.321277,0,240,39964.3912152778,2009-05-31,09:23:21
40.006274,116.321237,0,252,39964.3912731481,2009-05-31,09:23:26
40.005889,116.321161,0,260,39964.3913310185,2009-05-31,09:23:31
40.005804,116.321073,0,267,39964.3913888889,2009-05-31,09:23:36
40.005663,116.321085,0,277,39964.3914467593,2009-05-31,09:23:41
40.005467,116.321181,0,287,39964.3915046296,2009-05-31,09:23:46
40.005346,116.321165,0,294,39964.3915625,2009-05-31,09:23:51
40.005144,116.321226,0,301,39964.3916203704,2009-05-31,09:23:56
40.005041,116.321277,0,307,39964.3916782407,2009-05-31,09:24:01
40.004917,116.321274,0,310,39964.3917361111,2009-05-31,09:24:06
40.004795,116.321259,0,314,39964.3917939815,2009-05-31,09:24:11
40.004688,116.321312,0,320,39964.3918518518,2009-05-31,09:24:16
40.004534,116.321304,0,331,39964.3919097222,2009-05-31,09:24:21
40.00433,116.321283,0,342,39964.3919675926,2009-05-31,09:24:26
40.004007,116.321243,0,354,39964.392025463,2009-05-31,09:24:31
40.003855,116.321184,0,365,39964.3920833333,2009-05-31,09:24:36
40.003662,116.321195,0,369,39964.3921412037,2009-05-31,09:24:41
40.003544,116.321193,0,377,39964.3921990741,2009-05-31,09:24:46
40.003335,116.321574,0,383,39964.3922569444,2009-05-31,09:24:51
40.003253,116.321729,0,390,39964.3923148148,2009-05-31,09:24:56
40.003269,116.321926,0,395,39964.3923726852,2009-05-31,09:25:01
40.00324,116.322099,0,403,39964.3924305556,2009-05-31,09:25:06
40.003231,116.322232,0,409,39964.3924884259,2009-05-31,09:25:11
40.003225,116.322394,0,416,39964.3925462963,2009-05-31,09:25:16
40.003218,116.322594,0,423,39964.3926041667,2009-05-31,09:25:21
40.003195,116.32282,0,429,39964.392662037,2009-05-31,09:25:26
40.003181,116.323001,0,434,39964.3927199074,2009-05-31,09:25:31
40.003197,116.32317,0,437,39964.3927777778,2009-05-31,09:25:36
40.003246,116.323393,0,437,39964.3928356481,2009-05-31,09:25:41
40.003257,116.323593,0,436,39964.3928935185,2009-05-31,09:25:46
40.003243,116.323837,0,436,39964.3929513889,2009-05-31,09:25:51
40.003249,116.32412,0,441,39964.3930092593,2009-05-31,09:25:56
40.003258,116.324359,0,446,39964.3930671296,2009-05-31,09:26:01
40.003286,116.324547,0,454,39964.393125,2009-05-31,09:26:06
40.003283,116.324712,0,461,39964.3931828704,2009-05-31,09:26:11
40.003155,116.324787,0,461,39964.3932407407,2009-05-31,09:26:16
40.003041,116.324794,0,452,39964.3932986111,2009-05-31,09:26:21
40.002921,116.324833,0,447,39964.3933564815,2009-05-31,09:26:26
40.002744,116.324867,0,447,39964.3934143518,2009-05-31,09:26:31
40.002602,116.324876,0,447,39964.3934722222,2009-05-31,09:26:36
40.002493,116.324991,0,430,39964.3935300926,2009-05-31,09:26:41
40.002272,116.325126,0,426,39964.393587963,2009-05-31,09:26:46
40.002261,116.325369,0,431,39964.3936458333,2009-05-31,09:26:51
40.002265,116.325644,0,436,39964.3937037037,2009-05-31,09:26:56
40.002245,116.325907,0,446,39964.3937615741,2009-05-31,09:27:01
40.002262,116.326163,0,452,39964.3938194444,2009-05-31,09:27:06
40.002142,116.326337,0,453,39964.3938773148,2009-05-31,09:27:11
40.001953,116.326342,0,460,39964.3939351852,2009-05-31,09:27:16
40.00178,116.326333,0,463,39964.3939930556,2009-05-31,09:27:21
40.001587,116.326299,0,470,39964.3940509259,2009-05-31,09:27:26
40.00146,116.326277,0,478,39964.3941087963,2009-05-31,09:27:31
40.001245,116.326378,0,483,39964.3941666667,2009-05-31,09:27:36
40.001176,116.326539,0,493,39964.394224537,2009-05-31,09:27:41
40.001132,116.326677,0,501,39964.3942824074,2009-05-31,09:27:46
40.001145,116.326704,0,511,39964.3943402778,2009-05-31,09:27:51
40.001122,116.326726,0,515,39964.3943981482,2009-05-31,09:27:56
40.001089,116.326887,0,516,39964.3944560185,2009-05-31,09:28:01
40.000439,116.326941,0,529,39964.3945717593,2009-05-31,09:28:11
40.000225,116.326914,0,542,39964.3946296296,2009-05-31,09:28:16
39.999988,116.326873,0,554,39964.3946875,2009-05-31,09:28:21
40.000054,116.326737,0,560,39964.3947453704,2009-05-31,09:28:26
40.000048,116.326749,0,560,39964.3948032407,2009-05-31,09:28:31
40.000048,116.326748,0,562,39964.3948611111,2009-05-31,09:28:36
40.000048,116.326748,0,562,39964.3948958333,2009-05-31,09:28:39
40.000049,116.326745,0,562,39964.3949189815,2009-05-31,09:28:41
39.999899,116.326703,0,558,39964.3949768519,2009-05-31,09:28:46
39.999722,116.326678,0,552,39964.3950347222,2009-05-31,09:28:51
39.999566,116.326583,0,543,39964.3950925926,2009-05-31,09:28:56
39.999438,116.326491,0,539,39964.395150463,2009-05-31,09:29:01
39.999325,116.326441,0,537,39964.3952083333,2009-05-31,09:29:06
39.999195,116.326333,0,535,39964.3952662037,2009-05-31,09:29:11
39.999093,116.326192,0,535,39964.3953240741,2009-05-31,09:29:16
39.998999,116.32603,0,532,39964.3953819444,2009-05-31,09:29:21
39.998894,116.325926,0,528,39964.3954398148,2009-05-31,09:29:26
39.998723,116.325959,0,524,39964.3954976852,2009-05-31,09:29:31
39.998558,116.32598,0,522,39964.3955555556,2009-05-31,09:29:36
39.998394,116.325988,0,525,39964.3956134259,2009-05-31,09:29:41
39.998238,116.326016,0,532,39964.3956712963,2009-05-31,09:29:46
39.998083,116.326031,0,540,39964.3957291667,2009-05-31,09:29:51
39.997897,116.326006,0,544,39964.395787037,2009-05-31,09:29:56
39.9977,116.325999,0,549,39964.3958449074,2009-05-31,09:30:01
39.997498,116.326025,0,546,39964.3959027778,2009-05-31,09:30:06
39.99732,116.326039,0,547,39964.3959606481,2009-05-31,09:30:11
39.99714,116.326065,0,539,39964.3960185185,2009-05-31,09:30:16
39.996994,116.326095,0,538,39964.3960763889,2009-05-31,09:30:21
39.996838,116.326103,0,540,39964.3961342593,2009-05-31,09:30:26
39.996656,116.326037,0,545,39964.3961921296,2009-05-31,09:30:31
39.996498,116.326054,0,545,39964.39625,2009-05-31,09:30:36
39.99629,116.326,0,543,39964.3963078704,2009-05-31,09:30:41
39.996144,116.326114,0,532,39964.3963657407,2009-05-31,09:30:46
39.996009,116.326195,0,513,39964.3964236111,2009-05-31,09:30:51
39.995926,116.326148,0,514,39964.3964814815,2009-05-31,09:30:56
39.995847,116.326197,0,500,39964.3965393519,2009-05-31,09:31:01
39.995742,116.326253,0,500,39964.3965972222,2009-05-31,09:31:06
39.995638,116.326321,0,493,39964.3966550926,2009-05-31,09:31:11
39.995564,116.326386,0,490,39964.396712963,2009-05-31,09:31:16
39.995442,116.326426,0,484,39964.3967708333,2009-05-31,09:31:21
39.995202,116.326339,0,461,39964.3968287037,2009-05-31,09:31:26
39.995109,116.326402,0,435,39964.3968865741,2009-05-31,09:31:31
39.995031,116.326414,0,419,39964.3969444444,2009-05-31,09:31:36
39.994904,116.32644,0,407,39964.3970023148,2009-05-31,09:31:41
39.994772,116.326515,0,404,39964.3970601852,2009-05-31,09:31:46
39.994651,116.326559,0,399,39964.3971180556,2009-05-31,09:31:51
39.994533,116.326597,0,397,39964.3971759259,2009-05-31,09:31:56
39.994432,116.326627,0,396,39964.3972337963,2009-05-31,09:32:01
39.994351,116.326667,0,395,39964.3972916667,2009-05-31,09:32:06
39.994262,116.326725,0,395,39964.397349537,2009-05-31,09:32:11
39.994136,116.326727,0,400,39964.3974074074,2009-05-31,09:32:16
39.994031,116.326738,0,402,39964.3974652778,2009-05-31,09:32:21
39.993856,116.326639,0,394,39964.3975231481,2009-05-31,09:32:26
39.99352,116.326551,0,374,39964.3975810185,2009-05-31,09:32:31
39.993398,116.326598,0,359,39964.3976388889,2009-05-31,09:32:36
39.993285,116.326646,0,348,39964.3976967593,2009-05-31,09:32:41
39.993176,116.32669,0,335,39964.3977546296,2009-05-31,09:32:46
39.993115,116.326767,0,325,39964.3978125,2009-05-31,09:32:51
39.993056,116.326844,0,316,39964.3978703704,2009-05-31,09:32:56
39.993017,116.326843,0,315,39964.3979282407,2009-05-31,09:33:01
39.993014,116.32684,0,314,39964.3979861111,2009-05-31,09:33:06
39.99301,116.326841,0,314,39964.3980439815,2009-05-31,09:33:11
39.993008,116.326842,0,314,39964.3981018519,2009-05-31,09:33:16
39.993008,116.326842,0,314,39964.3981365741,2009-05-31,09:33:19
39.993005,116.326843,0,315,39964.3981597222,2009-05-31,09:33:21
39.992974,116.326862,0,312,39964.3982175926,2009-05-31,09:33:26
39.992861,116.326893,0,310,39964.398275463,2009-05-31,09:33:31
39.992782,116.326779,0,312,39964.3983333333,2009-05-31,09:33:36
39.992735,116.326793,0,313,39964.3983912037,2009-05-31,09:33:41
39.992667,116.326791,0,311,39964.3984490741,2009-05-31,09:33:46
39.992555,116.326796,0,311,39964.3985069444,2009-05-31,09:33:51
39.992465,116.326804,0,312,39964.3985648148,2009-05-31,09:33:56
39.992381,116.326811,0,319,39964.3986226852,2009-05-31,09:34:01
39.992302,116.326816,0,323,39964.3986805556,2009-05-31,09:34:06
39.992235,116.326852,0,328,39964.3987384259,2009-05-31,09:34:11
39.992171,116.326849,0,330,39964.3987962963,2009-05-31,09:34:16
39.992102,116.326872,0,334,39964.3988541667,2009-05-31,09:34:21
39.992087,116.32692,0,337,39964.398912037,2009-05-31,09:34:26
39.992085,116.326957,0,336,39964.3989699074,2009-05-31,09:34:31
39.992081,116.326969,0,337,39964.3990277778,2009-05-31,09:34:36
39.992086,116.326992,0,337,39964.3990856481,2009-05-31,09:34:41
39.992082,116.326995,0,337,39964.3991435185,2009-05-31,09:34:46
39.992082,116.326995,0,337,39964.3991782407,2009-05-31,09:34:49
39.992083,116.326996,0,337,39964.3992013889,2009-05-31,09:34:51
39.991562,116.325834,0,967,39964.4240740741,2009-05-31,10:10:40
39.991531,116.325842,0,1018,39964.4241435185,2009-05-31,10:10:46
39.991503,116.325792,0,1054,39964.4242013889,2009-05-31,10:10:51
39.991578,116.325822,0,1029,39964.4242708333,2009-05-31,10:10:57
39.991779,116.325997,0,1040,39964.4243287037,2009-05-31,10:11:02
39.991987,116.326073,0,1002,39964.4243865741,2009-05-31,10:11:07
39.992125,116.326082,0,977,39964.4244444444,2009-05-31,10:11:12
39.992274,116.326123,0,955,39964.4245023148,2009-05-31,10:11:17
39.992297,116.326137,0,962,39964.4245601852,2009-05-31,10:11:22
39.992318,116.32612,0,963,39964.4246180556,2009-05-31,10:11:27
39.992326,116.32612,0,965,39964.4246759259,2009-05-31,10:11:32
39.992326,116.32612,0,965,39964.4247106481,2009-05-31,10:11:35
39.992333,116.326112,0,967,39964.4247337963,2009-05-31,10:11:37
39.99234,116.326103,0,968,39964.4247916667,2009-05-31,10:11:42
39.99235,116.32611,0,970,39964.424849537,2009-05-31,10:11:47
39.992359,116.326117,0,972,39964.4249074074,2009-05-31,10:11:52
39.992359,116.326117,0,972,39964.4249421296,2009-05-31,10:11:55
39.992364,116.326113,0,972,39964.4249652778,2009-05-31,10:11:57
39.992368,116.32615,0,971,39964.4250231481,2009-05-31,10:12:02
39.992357,116.326203,0,963,39964.4250810185,2009-05-31,10:12:07
39.992317,116.326305,0,960,39964.4251388889,2009-05-31,10:12:12
39.992633,116.326628,0,941,39964.4251967593,2009-05-31,10:12:17
39.992794,116.326716,0,934,39964.4252546296,2009-05-31,10:12:22
39.992853,116.326762,0,926,39964.4253125,2009-05-31,10:12:27
39.992907,116.326797,0,920,39964.4253703704,2009-05-31,10:12:32
39.992978,116.326869,0,913,39964.4254282407,2009-05-31,10:12:37
39.993035,116.327025,0,905,39964.4254861111,2009-05-31,10:12:42
39.993131,116.327139,0,897,39964.4255439815,2009-05-31,10:12:47
39.993209,116.327209,0,891,39964.4256018519,2009-05-31,10:12:52
39.993298,116.327259,0,883,39964.4256597222,2009-05-31,10:12:57
39.993389,116.327334,0,877,39964.4257175926,2009-05-31,10:13:02
39.993473,116.327377,0,871,39964.425775463,2009-05-31,10:13:07
39.99348,116.327386,0,871,39964.4258333333,2009-05-31,10:13:12
39.993607,116.32741,0,865,39964.4258912037,2009-05-31,10:13:17
39.993691,116.327452,0,863,39964.4259490741,2009-05-31,10:13:22
39.993804,116.327503,0,860,39964.4260069444,2009-05-31,10:13:27
39.993888,116.327526,0,861,39964.4260648148,2009-05-31,10:13:32
39.993961,116.327537,0,864,39964.4261226852,2009-05-31,10:13:37
39.994058,116.327549,0,870,39964.4261805556,2009-05-31,10:13:42
39.994348,116.327424,0,860,39964.4262384259,2009-05-31,10:13:47
39.994619,116.327401,0,854,39964.4262962963,2009-05-31,10:13:52
39.994945,116.327328,0,842,39964.4263541667,2009-05-31,10:13:57
39.995153,116.327303,0,841,39964.426412037,2009-05-31,10:14:02
39.995405,116.327242,0,833,39964.4264699074,2009-05-31,10:14:07
39.995507,116.32722,0,836,39964.4265277778,2009-05-31,10:14:12
39.995645,116.32718,0,829,39964.4265856481,2009-05-31,10:14:17
39.995821,116.32716,0,820,39964.4266435185,2009-05-31,10:14:22
39.995968,116.327162,0,818,39964.4267013889,2009-05-31,10:14:27
39.996109,116.32713,0,813,39964.4267592593,2009-05-31,10:14:32
39.996284,116.327057,0,802,39964.4268171296,2009-05-31,10:14:37
39.996394,116.327009,0,796,39964.426875,2009-05-31,10:14:42
39.996549,116.327181,0,792,39964.4269328704,2009-05-31,10:14:47
39.996695,116.327202,0,785,39964.4269907407,2009-05-31,10:14:52
39.996792,116.32722,0,792,39964.4270486111,2009-05-31,10:14:57
39.996917,116.327149,0,793,39964.4271064815,2009-05-31,10:15:02
39.997071,116.327081,0,803,39964.4271643519,2009-05-31,10:15:07
39.997226,116.327002,0,811,39964.4272222222,2009-05-31,10:15:12
39.997376,116.326941,0,822,39964.4272800926,2009-05-31,10:15:17
39.997547,116.327076,0,823,39964.427337963,2009-05-31,10:15:22
39.997706,116.32716,0,827,39964.4273958333,2009-05-31,10:15:27
39.997897,116.327168,0,825,39964.4274537037,2009-05-31,10:15:32
39.99805,116.327131,0,825,39964.4275115741,2009-05-31,10:15:37
39.998205,116.327099,0,829,39964.4275694444,2009-05-31,10:15:42
39.99838,116.327092,0,823,39964.4276273148,2009-05-31,10:15:47
39.998563,116.327086,0,817,39964.4276851852,2009-05-31,10:15:52
39.998778,116.327097,0,792,39964.4277430556,2009-05-31,10:15:57
39.998933,116.327123,0,778,39964.4278009259,2009-05-31,10:16:02
39.999119,116.327091,0,774,39964.4278587963,2009-05-31,10:16:07
39.999347,116.327086,0,720,39964.4279166667,2009-05-31,10:16:12
39.999515,116.32719,0,710,39964.427974537,2009-05-31,10:16:17
39.999691,116.32743,0,694,39964.4280324074,2009-05-31,10:16:22
39.999867,116.327519,0,677,39964.4280902778,2009-05-31,10:16:27
40,116.327571,0,665,39964.4281481481,2009-05-31,10:16:32
40.000042,116.327722,0,663,39964.4282060185,2009-05-31,10:16:37
40.000064,116.327829,0,645,39964.4282638889,2009-05-31,10:16:42
40.000082,116.327851,0,646,39964.4283217593,2009-05-31,10:16:47
40.000102,116.327867,0,645,39964.4283796296,2009-05-31,10:16:52
40.000093,116.327881,0,647,39964.4284375,2009-05-31,10:16:57
40.000084,116.327908,0,647,39964.4284953704,2009-05-31,10:17:02
40.000065,116.327921,0,647,39964.4285532407,2009-05-31,10:17:07
40.00002,116.327927,0,648,39964.4286111111,2009-05-31,10:17:12
40.000002,116.327921,0,650,39964.4286689815,2009-05-31,10:17:17
39.999996,116.327894,0,637,39964.4287268519,2009-05-31,10:17:22
39.999996,116.327894,0,637,39964.4287615741,2009-05-31,10:17:25
40.000003,116.327901,0,637,39964.4287847222,2009-05-31,10:17:27
40.000091,116.327862,0,634,39964.4288425926,2009-05-31,10:17:32
40.0001,116.327858,0,634,39964.428900463,2009-05-31,10:17:37
40.000092,116.327843,0,634,39964.4289583333,2009-05-31,10:17:42
40.000065,116.327817,0,634,39964.4290162037,2009-05-31,10:17:47
40.000031,116.327788,0,635,39964.4290740741,2009-05-31,10:17:52
39.999982,116.327744,0,635,39964.4291319444,2009-05-31,10:17:57
39.999925,116.327718,0,635,39964.4291898148,2009-05-31,10:18:02
39.999901,116.327708,0,635,39964.4292476852,2009-05-31,10:18:07
39.99988,116.327674,0,635,39964.4293055556,2009-05-31,10:18:12
39.999745,116.327301,0,633,39964.4293634259,2009-05-31,10:18:17
39.999582,116.326872,0,630,39964.4294212963,2009-05-31,10:18:22
39.999533,116.326825,0,630,39964.4294791667,2009-05-31,10:18:27
39.999494,116.326958,0,630,39964.429537037,2009-05-31,10:18:32
39.99949,116.327163,0,627,39964.4295949074,2009-05-31,10:18:37
39.99954,116.32711,0,627,39964.4296527778,2009-05-31,10:18:42
39.999638,116.327105,0,626,39964.4297106481,2009-05-31,10:18:47
39.999768,116.327067,0,624,39964.4297685185,2009-05-31,10:18:52
39.999777,116.327122,0,624,39964.4298263889,2009-05-31,10:18:57
39.99989,116.327161,0,90,39964.4726041667,2009-05-31,11:20:33
39.99996,116.327132,0,86,39964.472662037,2009-05-31,11:20:38
40.000127,116.327149,0,94,39964.4727199074,2009-05-31,11:20:43
40.000274,116.327156,0,85,39964.4727777778,2009-05-31,11:20:48
40.000401,116.327172,0,75,39964.4728356482,2009-05-31,11:20:53
40.000571,116.327128,0,77,39964.4728935185,2009-05-31,11:20:58
40.000744,116.327153,0,76,39964.4729513889,2009-05-31,11:21:03
40.000975,116.327217,0,72,39964.4730092593,2009-05-31,11:21:08
40.001121,116.327135,0,64,39964.4730671296,2009-05-31,11:21:13
40.001161,116.326876,0,51,39964.473125,2009-05-31,11:21:18
40.00138,116.3268,0,61,39964.4731828704,2009-05-31,11:21:23
40.001591,116.326721,0,76,39964.4732407407,2009-05-31,11:21:28
40.001801,116.326627,0,77,39964.4732986111,2009-05-31,11:21:33
40.001975,116.326543,0,79,39964.4733564815,2009-05-31,11:21:38
40.002156,116.326526,0,85,39964.4734143519,2009-05-31,11:21:43
40.002273,116.326454,0,89,39964.4734722222,2009-05-31,11:21:48
40.002291,116.326184,0,113,39964.4735300926,2009-05-31,11:21:53
40.002314,116.325929,0,129,39964.473587963,2009-05-31,11:21:58
40.002306,116.325729,0,139,39964.4736458333,2009-05-31,11:22:03
40.002331,116.325505,0,126,39964.4737037037,2009-05-31,11:22:08
40.002502,116.325446,0,129,39964.4737615741,2009-05-31,11:22:13
40.002661,116.325437,0,128,39964.4738194444,2009-05-31,11:22:18
40.002858,116.325411,0,123,39964.4738773148,2009-05-31,11:22:23
40.003088,116.325391,0,116,39964.4739351852,2009-05-31,11:22:28
40.003292,116.325361,0,114,39964.4739930556,2009-05-31,11:22:33
40.003338,116.325218,0,106,39964.4740509259,2009-05-31,11:22:38
40.003296,116.325046,0,101,39964.4741087963,2009-05-31,11:22:43
40.00329,116.324677,0,91,39964.4741666667,2009-05-31,11:22:48
40.003323,116.32443,0,92,39964.474224537,2009-05-31,11:22:53
40.00342,116.324276,0,90,39964.4742824074,2009-05-31,11:22:58
40.003607,116.324262,0,82,39964.4743402778,2009-05-31,11:23:03
40.003799,116.324222,0,77,39964.4743981481,2009-05-31,11:23:08
40.004066,116.3242,0,70,39964.4744560185,2009-05-31,11:23:13
40.004433,116.324226,0,62,39964.4745138889,2009-05-31,11:23:18
40.00463,116.32418,0,61,39964.4745717593,2009-05-31,11:23:23
40.004818,116.324108,0,61,39964.4746296296,2009-05-31,11:23:28
40.005007,116.324097,0,65,39964.4746875,2009-05-31,11:23:33
40.005276,116.324266,0,85,39964.4747453704,2009-05-31,11:23:38
40.005486,116.32437,0,105,39964.4748032407,2009-05-31,11:23:43
40.005559,116.324477,0,138,39964.4748611111,2009-05-31,11:23:48
40.005753,116.32485,0,189,39964.4749189815,2009-05-31,11:23:53
40.005855,116.325024,0,206,39964.4749768519,2009-05-31,11:23:58
40.005931,116.325217,0,231,39964.4750347222,2009-05-31,11:24:03
40.005975,116.325397,0,246,39964.4750925926,2009-05-31,11:24:08
40.00606,116.325561,0,272,39964.475150463,2009-05-31,11:24:13
40.006117,116.325651,0,260,39964.4752083333,2009-05-31,11:24:18
40.006134,116.325681,0,242,39964.4752662037,2009-05-31,11:24:23
40.006117,116.325637,0,231,39964.4753240741,2009-05-31,11:24:28
40.006107,116.325607,0,228,39964.4753819444,2009-05-31,11:24:33
40.006098,116.325627,0,227,39964.4754398148,2009-05-31,11:24:38
40.006097,116.325628,0,227,39964.4754976852,2009-05-31,11:24:43
40.006097,116.325628,0,227,39964.4755324074,2009-05-31,11:24:46
40.0061,116.325634,0,226,39964.4755555556,2009-05-31,11:24:48
40.006097,116.325674,0,226,39964.4756134259,2009-05-31,11:24:53
40.006075,116.325721,0,225,39964.4756712963,2009-05-31,11:24:58
40.006058,116.325786,0,223,39964.4757291667,2009-05-31,11:25:03
40.006037,116.325813,0,223,39964.475787037,2009-05-31,11:25:08
40.006016,116.325838,0,222,39964.4758449074,2009-05-31,11:25:13
40.006016,116.325838,0,222,39964.4758796296,2009-05-31,11:25:16
40.006009,116.325838,0,221,39964.4759027778,2009-05-31,11:25:18
40.006017,116.325857,0,220,39964.4759606481,2009-05-31,11:25:23
40.006024,116.325829,0,220,39964.4760185185,2009-05-31,11:25:28
40.006009,116.325822,0,220,39964.4760763889,2009-05-31,11:25:33
40.006011,116.325825,0,220,39964.4761342593,2009-05-31,11:25:38
40.006014,116.325828,0,220,39964.4761921296,2009-05-31,11:25:43
40.006014,116.325828,0,220,39964.4762268519,2009-05-31,11:25:46
40.006017,116.325831,0,220,39964.47625,2009-05-31,11:25:48
40.006068,116.325861,0,215,39964.4763078704,2009-05-31,11:25:53
40.006122,116.325919,0,206,39964.4763657407,2009-05-31,11:25:58
40.006053,116.325689,0,133,39964.4851041667,2009-05-31,11:38:33
40.005963,116.325577,0,129,39964.485162037,2009-05-31,11:38:38
40.005893,116.32538,0,121,39964.4852199074,2009-05-31,11:38:43
40.005857,116.325192,0,118,39964.4852777778,2009-05-31,11:38:48
40.005721,116.325138,0,117,39964.4853356481,2009-05-31,11:38:53
40.005561,116.325161,0,113,39964.4853935185,2009-05-31,11:38:58
40.00541,116.325049,0,109,39964.4854513889,2009-05-31,11:39:03
40.005351,116.324792,0,108,39964.4855092593,2009-05-31,11:39:08
40.005325,116.324552,0,106,39964.4855671296,2009-05-31,11:39:13
40.005281,116.32434,0,108,39964.485625,2009-05-31,11:39:18
40.005239,116.324239,0,110,39964.4856828704,2009-05-31,11:39:23
40.005153,116.324229,0,117,39964.4857407407,2009-05-31,11:39:28
40.004998,116.324243,0,125,39964.4857986111,2009-05-31,11:39:33
40.004822,116.324263,0,129,39964.4858564815,2009-05-31,11:39:38
40.004627,116.324266,0,143,39964.4859143518,2009-05-31,11:39:43
40.004483,116.324247,0,157,39964.4859722222,2009-05-31,11:39:48
40.004381,116.324233,0,174,39964.4860300926,2009-05-31,11:39:53
40.004228,116.324255,0,188,39964.486087963,2009-05-31,11:39:58
40.003967,116.324339,0,190,39964.4861458333,2009-05-31,11:40:03
40.003795,116.324367,0,195,39964.4862037037,2009-05-31,11:40:08
40.003652,116.324371,0,197,39964.4862615741,2009-05-31,11:40:13
40.003522,116.32435,0,200,39964.4863194444,2009-05-31,11:40:18
40.003346,116.324393,0,201,39964.4863773148,2009-05-31,11:40:23
40.003136,116.32444,0,202,39964.4864351852,2009-05-31,11:40:28
40.002973,116.324408,0,209,39964.4864930556,2009-05-31,11:40:33
40.002828,116.324405,0,217,39964.4865509259,2009-05-31,11:40:38
40.00265,116.324398,0,232,39964.4866087963,2009-05-31,11:40:43
40.002496,116.324375,0,241,39964.4866666667,2009-05-31,11:40:48
40.002361,116.324378,0,249,39964.486724537,2009-05-31,11:40:53
40.002198,116.324387,0,255,39964.4867824074,2009-05-31,11:40:58
40.002009,116.324412,0,261,39964.4868402778,2009-05-31,11:41:03
40.001852,116.324387,0,263,39964.4868981481,2009-05-31,11:41:08
40.001714,116.324343,0,263,39964.4869560185,2009-05-31,11:41:13
40.001605,116.324322,0,270,39964.4870138889,2009-05-31,11:41:18
40.001399,116.324345,0,274,39964.4870717593,2009-05-31,11:41:23
40.0012,116.324352,0,277,39964.4871296296,2009-05-31,11:41:28
40.000974,116.324368,0,278,39964.4871875,2009-05-31,11:41:33
40.00077,116.324386,0,283,39964.4872453704,2009-05-31,11:41:38
40.000557,116.324399,0,281,39964.4873032407,2009-05-31,11:41:43
40.000399,116.324476,0,281,39964.4873611111,2009-05-31,11:41:48
40.000167,116.324597,0,279,39964.4874189815,2009-05-31,11:41:53
40.000058,116.324774,0,280,39964.4874768518,2009-05-31,11:41:58
39.999979,116.325043,0,278,39964.4875347222,2009-05-31,11:42:03
39.999952,116.325303,0,278,39964.4875925926,2009-05-31,11:42:08
39.999906,116.325552,0,277,39964.487650463,2009-05-31,11:42:13
39.999705,116.325653,0,276,39964.4877083333,2009-05-31,11:42:18
39.999486,116.325776,0,255,39964.4877662037,2009-05-31,11:42:23
39.999422,116.325938,0,229,39964.4878240741,2009-05-31,11:42:28
39.999308,116.326032,0,211,39964.4878819444,2009-05-31,11:42:33
39.999189,116.326087,0,202,39964.4879398148,2009-05-31,11:42:38
39.999036,116.3261,0,192,39964.4879976852,2009-05-31,11:42:43
39.998834,116.326133,0,186,39964.4880555556,2009-05-31,11:42:48
39.998636,116.326127,0,179,39964.4881134259,2009-05-31,11:42:53
39.998405,116.326185,0,174,39964.4881712963,2009-05-31,11:42:58
39.998209,116.326233,0,165,39964.4882291667,2009-05-31,11:43:03
39.998006,116.326289,0,159,39964.488287037,2009-05-31,11:43:08
39.997854,116.326235,0,148,39964.4883449074,2009-05-31,11:43:13
39.997622,116.326253,0,136,39964.4884027778,2009-05-31,11:43:18
39.99736,116.32634,0,135,39964.4884606482,2009-05-31,11:43:23
39.997167,116.326381,0,131,39964.4885185185,2009-05-31,11:43:28
39.996951,116.326448,0,131,39964.4885763889,2009-05-31,11:43:33
39.996782,116.326492,0,121,39964.4886342593,2009-05-31,11:43:38
39.996612,116.326581,0,121,39964.4886921296,2009-05-31,11:43:43
39.996415,116.326548,0,116,39964.48875,2009-05-31,11:43:48
39.996242,116.326552,0,112,39964.4888078704,2009-05-31,11:43:53
39.996065,116.326564,0,109,39964.4888657407,2009-05-31,11:43:58
39.995846,116.326577,0,114,39964.4889236111,2009-05-31,11:44:03
39.995698,116.326574,0,109,39964.4889814815,2009-05-31,11:44:08
39.995568,116.326572,0,105,39964.4890393519,2009-05-31,11:44:13
39.995413,116.326589,0,104,39964.4890972222,2009-05-31,11:44:18
39.995273,116.326587,0,107,39964.4891550926,2009-05-31,11:44:23
39.995135,116.32655,0,106,39964.489212963,2009-05-31,11:44:28
39.994958,116.326519,0,104,39964.4892708333,2009-05-31,11:44:33
39.994799,116.326502,0,109,39964.4893287037,2009-05-31,11:44:38
39.994637,116.326508,0,107,39964.4893865741,2009-05-31,11:44:43
39.994457,116.32651,0,105,39964.4894444444,2009-05-31,11:44:48
39.994253,116.32654,0,106,39964.4895023148,2009-05-31,11:44:53
39.994048,116.326571,0,110,39964.4895601852,2009-05-31,11:44:58
39.993932,116.326487,0,103,39964.4896180556,2009-05-31,11:45:03
39.993886,116.326333,0,98,39964.4896759259,2009-05-31,11:45:08
39.993837,116.326299,0,93,39964.4897337963,2009-05-31,11:45:13
39.993776,116.326161,0,90,39964.4897916667,2009-05-31,11:45:18
39.9936,116.326207,0,89,39964.489849537,2009-05-31,11:45:23
39.993506,116.326296,0,89,39964.4899074074,2009-05-31,11:45:28
39.993457,116.326345,0,90,39964.4899652778,2009-05-31,11:45:33
39.9934,116.326408,0,89,39964.4900231481,2009-05-31,11:45:38
39.993358,116.326408,0,88,39964.4900810185,2009-05-31,11:45:43
39.993362,116.326398,0,87,39964.4901388889,2009-05-31,11:45:48
39.993371,116.326433,0,88,39964.4901967593,2009-05-31,11:45:53
39.993394,116.326456,0,88,39964.4902546296,2009-05-31,11:45:58
39.993397,116.326495,0,87,39964.4903125,2009-05-31,11:46:03
39.993394,116.32653,0,86,39964.4903703704,2009-05-31,11:46:08
39.993416,116.32654,0,86,39964.4904282407,2009-05-31,11:46:13
39.993435,116.32655,0,86,39964.4904861111,2009-05-31,11:46:18
39.993465,116.326554,0,86,39964.4905439815,2009-05-31,11:46:23
39.99356,116.326497,0,86,39964.4906018519,2009-05-31,11:46:28
39.993652,116.326437,0,87,39964.4906597222,2009-05-31,11:46:33
39.99374,116.326418,0,87,39964.4907175926,2009-05-31,11:46:38
39.99385,116.326447,0,88,39964.490775463,2009-05-31,11:46:43
39.99386,116.326529,0,89,39964.4908912037,2009-05-31,11:46:53
39.993852,116.326581,0,89,39964.4909490741,2009-05-31,11:46:58
39.993784,116.326664,0,90,39964.4910069444,2009-05-31,11:47:03
39.993735,116.326697,0,90,39964.4910648148,2009-05-31,11:47:08
39.993756,116.326667,0,90,39964.4911226852,2009-05-31,11:47:13
39.993753,116.326645,0,91,39964.4911805556,2009-05-31,11:47:18
39.993792,116.326608,0,92,39964.4912384259,2009-05-31,11:47:23
39.993811,116.326601,0,92,39964.4912962963,2009-05-31,11:47:28
39.993896,116.326522,0,92,39964.4913541667,2009-05-31,11:47:33
39.993902,116.326538,0,92,39964.491412037,2009-05-31,11:47:38
39.993909,116.326539,0,92,39964.4914699074,2009-05-31,11:47:43
39.993909,116.326539,0,92,39964.4915046296,2009-05-31,11:47:46
39.993917,116.326545,0,92,39964.4915277778,2009-05-31,11:47:48
39.993896,116.326581,0,93,39964.4915856481,2009-05-31,11:47:53
39.993852,116.326645,0,92,39964.4916435185,2009-05-31,11:47:58
39.994038,116.326397,0,126,39964.4926273148,2009-05-31,11:49:23
39.99406,116.32633,0,233,39964.4926851852,2009-05-31,11:49:28
39.994041,116.326167,0,200,39964.4927430556,2009-05-31,11:49:33
39.993867,116.326087,0,162,39964.4928009259,2009-05-31,11:49:38
39.993825,116.326024,0,158,39964.4928587963,2009-05-31,11:49:43
39.993784,116.326011,0,152,39964.4929166667,2009-05-31,11:49:48
39.993784,116.326011,0,152,39964.4929513889,2009-05-31,11:49:51
39.993779,116.326013,0,152,39964.492974537,2009-05-31,11:49:53
39.993753,116.326021,0,148,39964.4930324074,2009-05-31,11:49:58
39.993697,116.326043,0,144,39964.4930902778,2009-05-31,11:50:03
39.993682,116.326106,0,143,39964.4931481481,2009-05-31,11:50:08
39.993697,116.326174,0,143,39964.4932060185,2009-05-31,11:50:13
39.993705,116.326217,0,147,39964.4932638889,2009-05-31,11:50:18
39.993871,116.326249,0,134,39964.4933217593,2009-05-31,11:50:23
39.993897,116.32641,0,137,39964.4933796296,2009-05-31,11:50:28
39.994022,116.32641,0,141,39964.4934375,2009-05-31,11:50:33
39.994103,116.32643,0,139,39964.4934953704,2009-05-31,11:50:38
39.994148,116.326548,0,147,39964.4935532407,2009-05-31,11:50:43
39.994193,116.326573,0,154,39964.4936111111,2009-05-31,11:50:48
39.99427,116.326626,0,169,39964.4936689815,2009-05-31,11:50:53
39.994454,116.326475,0,189,39964.4937268518,2009-05-31,11:50:58
39.994733,116.326404,0,214,39964.4937847222,2009-05-31,11:51:03
39.994923,116.326344,0,251,39964.4938425926,2009-05-31,11:51:08
39.995112,116.32631,0,283,39964.493900463,2009-05-31,11:51:13
39.995294,116.326295,0,313,39964.4939583333,2009-05-31,11:51:18
39.995473,116.326254,0,337,39964.4940162037,2009-05-31,11:51:23
39.995639,116.326225,0,359,39964.4940740741,2009-05-31,11:51:28
39.995805,116.326259,0,372,39964.4941319444,2009-05-31,11:51:33
39.996012,116.326383,0,383,39964.4941898148,2009-05-31,11:51:38
39.996173,116.326306,0,421,39964.4942476852,2009-05-31,11:51:43
39.996273,116.326167,0,480,39964.4943055556,2009-05-31,11:51:48
39.996442,116.326106,0,500,39964.4943634259,2009-05-31,11:51:53
39.996629,116.32607,0,516,39964.4944212963,2009-05-31,11:51:58
39.996811,116.326052,0,529,39964.4944791667,2009-05-31,11:52:03
39.996992,116.325992,0,539,39964.494537037,2009-05-31,11:52:08
39.997143,116.326021,0,560,39964.4945949074,2009-05-31,11:52:13
39.997298,116.32603,0,582,39964.4946527778,2009-05-31,11:52:18
39.997447,116.326071,0,600,39964.4947106481,2009-05-31,11:52:23
39.997592,116.326093,0,604,39964.4947685185,2009-05-31,11:52:28
39.997752,116.326151,0,613,39964.4948263889,2009-05-31,11:52:33
39.997903,116.326172,0,619,39964.4948842593,2009-05-31,11:52:38
39.998079,116.326153,0,625,39964.4949421296,2009-05-31,11:52:43
39.998257,116.326228,0,636,39964.495,2009-05-31,11:52:48
39.998427,116.326249,0,647,39964.4950578704,2009-05-31,11:52:53
39.998644,116.326379,0,631,39964.4951157407,2009-05-31,11:52:58
39.998791,116.326494,0,630,39964.4951736111,2009-05-31,11:53:03
39.998946,116.326727,0,619,39964.4952314815,2009-05-31,11:53:08
39.999137,116.326878,0,608,39964.4952893518,2009-05-31,11:53:13
39.999298,116.326947,0,601,39964.4953472222,2009-05-31,11:53:18
39.999426,116.327016,0,598,39964.4954050926,2009-05-31,11:53:23
39.9995,116.327142,0,595,39964.495462963,2009-05-31,11:53:28
39.999545,116.327105,0,576,39964.4955208333,2009-05-31,11:53:33
39.999565,116.327075,0,574,39964.4955787037,2009-05-31,11:53:38
39.999554,116.32705,0,578,39964.4956365741,2009-05-31,11:53:43
39.999547,116.327023,0,577,39964.4956944444,2009-05-31,11:53:48
39.999543,116.327018,0,566,39964.4957523148,2009-05-31,11:53:53
39.999543,116.327018,0,566,39964.495787037,2009-05-31,11:53:56
39.999544,116.32701,0,559,39964.4958101852,2009-05-31,11:53:58
39.999555,116.327008,0,557,39964.4958680556,2009-05-31,11:54:03
39.999573,116.326997,0,556,39964.4959259259,2009-05-31,11:54:08
39.999591,116.326999,0,554,39964.4959837963,2009-05-31,11:54:13
39.999591,116.326999,0,554,39964.4960185185,2009-05-31,11:54:16
39.999598,116.327002,0,553,39964.4960416667,2009-05-31,11:54:18
39.999598,116.32703,0,552,39964.496099537,2009-05-31,11:54:23
39.999635,116.327022,0,550,39964.4961574074,2009-05-31,11:54:28
39.999663,116.327014,0,549,39964.4962152778,2009-05-31,11:54:33
39.999673,116.327019,0,549,39964.4962731482,2009-05-31,11:54:38
39.999681,116.327024,0,549,39964.4963310185,2009-05-31,11:54:43
39.999683,116.327027,0,549,39964.4963888889,2009-05-31,11:54:48
39.999683,116.327027,0,549,39964.4964236111,2009-05-31,11:54:51
39.999687,116.327032,0,549,39964.4964467593,2009-05-31,11:54:53
39.99986,116.327132,0,540,39964.4965046296,2009-05-31,11:54:58
40.000562,116.327397,0,533,39964.4965625,2009-05-31,11:55:03
40.00061,116.32734,0,531,39964.4965972222,2009-05-31,11:55:06
40.000732,116.327267,0,528,39964.4966435185,2009-05-31,11:55:10
40.000777,116.32716,0,527,39964.4967013889,2009-05-31,11:55:15
40.000818,116.327035,0,526,39964.4967592593,2009-05-31,11:55:20
40.000899,116.3269,0,526,39964.4968171296,2009-05-31,11:55:25
