# Supplementary material for: Research on differential privacy protection method based on user tendency
Source: PLoS One. 2023 Oct 26;18(10):e0288823. doi: 10.1371/journal.pone.0288823 (PMC10602288; doi:10.1371/journal.pone.0288823)
Supplement: S1 Data — (ZIP) [file pone.0288823.s001.zip › Data 5-1/000/Trajectory/20090531192301.plt]

Geolife trajectory
WGS 84
Altitude is in Feet
Reserved 3
0,2,255,My Track,0,0,2,8421376
0
39.999911,116.32735,0,138,39964.807650463,2009-05-31,19:23:01
39.999981,116.327369,0,134,39964.8077083333,2009-05-31,19:23:06
39.999984,116.32733,0,131,39964.8077662037,2009-05-31,19:23:11
40.000055,116.327307,0,131,39964.8078240741,2009-05-31,19:23:16
40.000053,116.327225,0,131,39964.8078819444,2009-05-31,19:23:21
40.000017,116.32712,0,129,39964.8079398148,2009-05-31,19:23:26
40.000008,116.326981,0,128,39964.8079976852,2009-05-31,19:23:31
39.999947,116.32682,0,125,39964.8080555556,2009-05-31,19:23:36
39.999968,116.326633,0,123,39964.8081134259,2009-05-31,19:23:41
39.999935,116.326479,0,112,39964.8081712963,2009-05-31,19:23:46
39.99991,116.326312,0,104,39964.8082291667,2009-05-31,19:23:51
39.999904,116.326124,0,96,39964.808287037,2009-05-31,19:23:56
39.999919,116.325969,0,90,39964.8083449074,2009-05-31,19:24:01
39.999883,116.325779,0,95,39964.8084027778,2009-05-31,19:24:06
39.99996,116.325625,0,91,39964.8084606482,2009-05-31,19:24:11
39.999973,116.325454,0,90,39964.8085185185,2009-05-31,19:24:16
39.999965,116.325265,0,90,39964.8085763889,2009-05-31,19:24:21
39.999932,116.325104,0,91,39964.8086342593,2009-05-31,19:24:26
39.999912,116.325002,0,98,39964.8086921296,2009-05-31,19:24:31
39.999843,116.324869,0,112,39964.80875,2009-05-31,19:24:36
39.999885,116.324802,0,98,39964.8088078704,2009-05-31,19:24:41
39.999902,116.324736,0,85,39964.8088657407,2009-05-31,19:24:46
39.999935,116.324657,0,76,39964.8089236111,2009-05-31,19:24:51
39.999976,116.324529,0,76,39964.8089814815,2009-05-31,19:24:56
40.000081,116.324478,0,68,39964.8090393519,2009-05-31,19:25:01
40.000212,116.324453,0,63,39964.8090972222,2009-05-31,19:25:06
40.000311,116.324431,0,63,39964.8091550926,2009-05-31,19:25:11
40.000423,116.324453,0,65,39964.809212963,2009-05-31,19:25:16
40.000513,116.324476,0,64,39964.8092708333,2009-05-31,19:25:21
40.0006,116.324447,0,62,39964.8093287037,2009-05-31,19:25:26
40.000684,116.324424,0,55,39964.8093865741,2009-05-31,19:25:31
40.000806,116.324385,0,45,39964.8094444444,2009-05-31,19:25:36
40.001031,116.324348,0,36,39964.8095023148,2009-05-31,19:25:41
40.001207,116.324299,0,24,39964.8095601852,2009-05-31,19:25:46
40.001587,116.32435,0,36,39964.8096180556,2009-05-31,19:25:51
40.001763,116.32434,0,30,39964.8096759259,2009-05-31,19:25:56
40.002054,116.324323,0,38,39964.8097337963,2009-05-31,19:26:01
40.002264,116.32431,0,39,39964.8097916667,2009-05-31,19:26:06
40.002456,116.324302,0,46,39964.809849537,2009-05-31,19:26:11
40.002734,116.324297,0,51,39964.8099074074,2009-05-31,19:26:16
40.00294,116.324332,0,71,39964.8099652778,2009-05-31,19:26:21
40.003166,116.324367,0,80,39964.8100231481,2009-05-31,19:26:26
40.003334,116.324366,0,87,39964.8100810185,2009-05-31,19:26:31
40.003519,116.324375,0,91,39964.8101388889,2009-05-31,19:26:36
40.003675,116.324348,0,92,39964.8101967593,2009-05-31,19:26:41
40.003839,116.324345,0,91,39964.8102546296,2009-05-31,19:26:46
40.004037,116.324322,0,87,39964.8103125,2009-05-31,19:26:51
40.004242,116.324325,0,93,39964.8103703704,2009-05-31,19:26:56
40.004456,116.324321,0,96,39964.8104282407,2009-05-31,19:27:01
40.004623,116.32429,0,95,39964.8104861111,2009-05-31,19:27:06
40.004741,116.324279,0,90,39964.8105439815,2009-05-31,19:27:11
40.00492,116.32428,0,89,39964.8106018519,2009-05-31,19:27:16
40.0051,116.324261,0,87,39964.8106597222,2009-05-31,19:27:21
40.005271,116.324269,0,90,39964.8107175926,2009-05-31,19:27:26
40.00542,116.324268,0,84,39964.810775463,2009-05-31,19:27:31
40.005574,116.324217,0,85,39964.8108333333,2009-05-31,19:27:36
40.005701,116.324217,0,85,39964.8108912037,2009-05-31,19:27:41
40.005872,116.324231,0,86,39964.8109490741,2009-05-31,19:27:46
40.005986,116.324222,0,99,39964.8110069444,2009-05-31,19:27:51
40.006093,116.324232,0,118,39964.8110648148,2009-05-31,19:27:56
40.006187,116.32422,0,119,39964.8111226852,2009-05-31,19:28:01
40.006349,116.324202,0,99,39964.8111805556,2009-05-31,19:28:06
40.006439,116.324101,0,86,39964.8112384259,2009-05-31,19:28:11
40.006601,116.323971,0,93,39964.8112962963,2009-05-31,19:28:16
40.006674,116.323788,0,95,39964.8113541667,2009-05-31,19:28:21
40.006684,116.323604,0,91,39964.811412037,2009-05-31,19:28:26
40.006717,116.323462,0,87,39964.8114699074,2009-05-31,19:28:31
40.006806,116.323279,0,85,39964.8115277778,2009-05-31,19:28:36
40.006915,116.323127,0,82,39964.8115856481,2009-05-31,19:28:41
40.006959,116.322946,0,84,39964.8116435185,2009-05-31,19:28:46
40.006982,116.322763,0,91,39964.8117013889,2009-05-31,19:28:51
40.0069,116.322614,0,116,39964.8117592593,2009-05-31,19:28:56
40.006848,116.32241,0,135,39964.8118171296,2009-05-31,19:29:01
40.006862,116.322235,0,152,39964.811875,2009-05-31,19:29:06
40.006879,116.322076,0,174,39964.8119328704,2009-05-31,19:29:11
40.0069,116.321964,0,193,39964.8119907407,2009-05-31,19:29:16
40.006946,116.321773,0,218,39964.8120486111,2009-05-31,19:29:21
40.006987,116.321493,0,228,39964.8121064815,2009-05-31,19:29:26
40.007028,116.321365,0,196,39964.8121643519,2009-05-31,19:29:31
40.007128,116.321327,0,178,39964.8122222222,2009-05-31,19:29:36
40.007238,116.32128,0,155,39964.8122800926,2009-05-31,19:29:41
40.007381,116.321246,0,139,39964.812337963,2009-05-31,19:29:46
40.007531,116.321159,0,144,39964.8123958333,2009-05-31,19:29:51
40.007546,116.321026,0,149,39964.8124537037,2009-05-31,19:29:56
40.007508,116.320812,0,152,39964.8125115741,2009-05-31,19:30:01
40.007529,116.320608,0,154,39964.8125694444,2009-05-31,19:30:06
40.007661,116.320482,0,161,39964.8126273148,2009-05-31,19:30:11
40.007677,116.320261,0,170,39964.8126851852,2009-05-31,19:30:16
40.007616,116.320113,0,178,39964.8127430556,2009-05-31,19:30:21
40.007601,116.31998,0,181,39964.8128009259,2009-05-31,19:30:26
40.007657,116.319913,0,175,39964.8128587963,2009-05-31,19:30:31
40.00768,116.319865,0,162,39964.8129166667,2009-05-31,19:30:36
40.007682,116.319795,0,155,39964.812974537,2009-05-31,19:30:41
40.007723,116.319733,0,158,39964.8130324074,2009-05-31,19:30:46
40.007735,116.319728,0,159,39964.8130902778,2009-05-31,19:30:51
40.007727,116.319739,0,159,39964.8131481481,2009-05-31,19:30:56
40.007713,116.319775,0,160,39964.8132060185,2009-05-31,19:31:01
40.007701,116.319795,0,161,39964.8132638889,2009-05-31,19:31:06
40.007685,116.319811,0,161,39964.8133217593,2009-05-31,19:31:11
40.007672,116.319824,0,162,39964.8133796296,2009-05-31,19:31:16
40.007662,116.319832,0,162,39964.8134375,2009-05-31,19:31:21
40.007682,116.319823,0,161,39964.8134953704,2009-05-31,19:31:26
40.007706,116.319805,0,161,39964.8135532407,2009-05-31,19:31:31
40.00772,116.31978,0,162,39964.8136111111,2009-05-31,19:31:36
40.007724,116.319749,0,162,39964.8136689815,2009-05-31,19:31:41
40.007721,116.319715,0,162,39964.8137268518,2009-05-31,19:31:46
