# Supplementary material for: Research on differential privacy protection method based on user tendency
Source: PLoS One. 2023 Oct 26;18(10):e0288823. doi: 10.1371/journal.pone.0288823 (PMC10602288; doi:10.1371/journal.pone.0288823)
Supplement: S1 Data — (ZIP) [file pone.0288823.s001.zip › Data 5-1/000/Trajectory/20090602035536.plt]

Geolife trajectory
WGS 84
Altitude is in Feet
Reserved 3
0,2,255,My Track,0,0,2,8421376
0
39.99994,116.327874,0,492,39966.1636111111,2009-06-02,03:55:36
39.999904,116.327899,0,492,39966.1636689815,2009-06-02,03:55:41
39.999935,116.327899,0,492,39966.1637268519,2009-06-02,03:55:46
40.000115,116.327504,0,491,39966.1637847222,2009-06-02,03:55:51
40.000136,116.327387,0,490,39966.1638425926,2009-06-02,03:55:56
40.00048,116.327657,0,490,39966.163900463,2009-06-02,03:56:01
40.000659,116.32767,0,499,39966.1639583333,2009-06-02,03:56:06
40.000799,116.327634,0,510,39966.1640162037,2009-06-02,03:56:11
40.000849,116.327626,0,521,39966.1640740741,2009-06-02,03:56:16
40.000852,116.327606,0,532,39966.1641319444,2009-06-02,03:56:21
40.001343,116.326879,0,127,39966.1641898148,2009-06-02,03:56:26
40.001281,116.326931,0,134,39966.1642476852,2009-06-02,03:56:31
40.001244,116.326935,0,137,39966.1643055556,2009-06-02,03:56:36
40.001237,116.326934,0,139,39966.1643634259,2009-06-02,03:56:41
40.001238,116.326942,0,139,39966.1644212963,2009-06-02,03:56:46
40.001237,116.326943,0,140,39966.1644791667,2009-06-02,03:56:51
40.001237,116.326943,0,140,39966.1645138889,2009-06-02,03:56:54
40.001235,116.32694,0,140,39966.164537037,2009-06-02,03:56:56
40.00128,116.32695,0,147,39966.1645949074,2009-06-02,03:57:01
40.001335,116.32695,0,151,39966.1646527778,2009-06-02,03:57:06
40.001342,116.326919,0,152,39966.1647106481,2009-06-02,03:57:11
40.001338,116.326802,0,151,39966.1647685185,2009-06-02,03:57:16
40.001364,116.326721,0,156,39966.1648263889,2009-06-02,03:57:21
40.001366,116.326678,0,160,39966.1648842593,2009-06-02,03:57:26
40.001375,116.32663,0,166,39966.1649421296,2009-06-02,03:57:31
40.001424,116.326604,0,175,39966.165,2009-06-02,03:57:36
40.001482,116.32658,0,182,39966.1650578704,2009-06-02,03:57:41
40.001564,116.326546,0,189,39966.1651157407,2009-06-02,03:57:46
40.00166,116.326533,0,195,39966.1651736111,2009-06-02,03:57:51
40.001715,116.326548,0,199,39966.1652314815,2009-06-02,03:57:56
40.001761,116.326528,0,203,39966.1652893518,2009-06-02,03:58:01
40.001815,116.326523,0,210,39966.1653472222,2009-06-02,03:58:06
40.001872,116.326512,0,212,39966.1654050926,2009-06-02,03:58:11
40.001896,116.326505,0,218,39966.165462963,2009-06-02,03:58:16
40.002042,116.326516,0,220,39966.1655208333,2009-06-02,03:58:21
40.002152,116.326555,0,216,39966.1655787037,2009-06-02,03:58:26
40.00226,116.326532,0,210,39966.1656365741,2009-06-02,03:58:31
40.00233,116.326422,0,203,39966.1656944444,2009-06-02,03:58:36
40.002345,116.326256,0,200,39966.1657523148,2009-06-02,03:58:41
40.002352,116.326124,0,195,39966.1658101852,2009-06-02,03:58:46
40.002355,116.325986,0,181,39966.1658680556,2009-06-02,03:58:51
40.002367,116.325838,0,171,39966.1659259259,2009-06-02,03:58:56
40.002356,116.325659,0,171,39966.1659837963,2009-06-02,03:59:01
40.002345,116.325501,0,166,39966.1660416667,2009-06-02,03:59:06
40.002341,116.325325,0,152,39966.166099537,2009-06-02,03:59:11
40.002338,116.325182,0,148,39966.1661574074,2009-06-02,03:59:16
40.002328,116.325004,0,142,39966.1662152778,2009-06-02,03:59:21
40.002339,116.324851,0,144,39966.1662731481,2009-06-02,03:59:26
40.002337,116.324714,0,146,39966.1663310185,2009-06-02,03:59:31
40.002339,116.324572,0,152,39966.1663888889,2009-06-02,03:59:36
40.002398,116.324498,0,155,39966.1664467593,2009-06-02,03:59:41
40.002473,116.324456,0,162,39966.1665046296,2009-06-02,03:59:46
40.002611,116.324439,0,164,39966.1665625,2009-06-02,03:59:51
40.002737,116.324421,0,168,39966.1666203704,2009-06-02,03:59:56
40.002856,116.324425,0,175,39966.1666782407,2009-06-02,04:00:01
40.002981,116.324401,0,168,39966.1667361111,2009-06-02,04:00:06
40.003087,116.324369,0,170,39966.1667939815,2009-06-02,04:00:11
40.003217,116.324386,0,170,39966.1668518518,2009-06-02,04:00:16
40.003321,116.324382,0,173,39966.1669097222,2009-06-02,04:00:21
40.003431,116.324375,0,181,39966.1669675926,2009-06-02,04:00:26
40.003505,116.324359,0,193,39966.167025463,2009-06-02,04:00:31
40.003667,116.324355,0,188,39966.1670833333,2009-06-02,04:00:36
40.003805,116.324355,0,199,39966.1671412037,2009-06-02,04:00:41
40.003974,116.324314,0,195,39966.1671990741,2009-06-02,04:00:46
40.004187,116.324317,0,189,39966.1672569444,2009-06-02,04:00:51
40.004357,116.324306,0,189,39966.1673148148,2009-06-02,04:00:56
40.004506,116.324279,0,201,39966.1673726852,2009-06-02,04:01:01
40.00465,116.324272,0,206,39966.1674305556,2009-06-02,04:01:06
40.004827,116.324241,0,193,39966.1674884259,2009-06-02,04:01:11
40.004951,116.324264,0,186,39966.1675462963,2009-06-02,04:01:16
40.005058,116.324228,0,193,39966.1676041667,2009-06-02,04:01:21
40.00525,116.324228,0,183,39966.167662037,2009-06-02,04:01:26
40.005405,116.324238,0,192,39966.1677199074,2009-06-02,04:01:31
40.005534,116.32421,0,189,39966.1677777778,2009-06-02,04:01:36
40.005669,116.324222,0,179,39966.1678356482,2009-06-02,04:01:41
40.005791,116.324199,0,167,39966.1678935185,2009-06-02,04:01:46
40.005882,116.324155,0,181,39966.1679513889,2009-06-02,04:01:51
40.006011,116.324154,0,179,39966.1680092593,2009-06-02,04:01:56
40.006117,116.324157,0,198,39966.1680671296,2009-06-02,04:02:01
40.006257,116.324162,0,196,39966.168125,2009-06-02,04:02:06
40.006442,116.324147,0,190,39966.1681828704,2009-06-02,04:02:11
40.006599,116.324155,0,176,39966.1682407407,2009-06-02,04:02:16
40.006737,116.324151,0,185,39966.1682986111,2009-06-02,04:02:21
40.006898,116.324156,0,172,39966.1683564815,2009-06-02,04:02:26
40.007061,116.324184,0,163,39966.1684143519,2009-06-02,04:02:31
40.00723,116.32419,0,149,39966.1684722222,2009-06-02,04:02:36
40.007374,116.324166,0,157,39966.1685300926,2009-06-02,04:02:41
40.007485,116.324171,0,175,39966.168587963,2009-06-02,04:02:46
40.007669,116.32418,0,170,39966.1686458333,2009-06-02,04:02:51
40.007821,116.324177,0,169,39966.1687037037,2009-06-02,04:02:56
40.007979,116.324161,0,167,39966.1687615741,2009-06-02,04:03:01
40.008148,116.324162,0,164,39966.1688194444,2009-06-02,04:03:06
40.008323,116.32415,0,152,39966.1688773148,2009-06-02,04:03:11
40.008505,116.324136,0,142,39966.1689351852,2009-06-02,04:03:16
40.008679,116.324115,0,145,39966.1689930556,2009-06-02,04:03:21
40.008822,116.324138,0,145,39966.1690509259,2009-06-02,04:03:26
40.008959,116.324121,0,154,39966.1691087963,2009-06-02,04:03:31
40.009095,116.324103,0,159,39966.1691666667,2009-06-02,04:03:36
40.009243,116.324099,0,166,39966.169224537,2009-06-02,04:03:41
40.009381,116.324082,0,175,39966.1692824074,2009-06-02,04:03:46
40.00949,116.323956,0,174,39966.1693402778,2009-06-02,04:03:51
40.009552,116.323772,0,178,39966.1693981481,2009-06-02,04:03:56
40.009562,116.323544,0,182,39966.1694560185,2009-06-02,04:04:01
40.00954,116.323342,0,185,39966.1695138889,2009-06-02,04:04:06
40.009538,116.323118,0,188,39966.1695717593,2009-06-02,04:04:11
40.009525,116.32291,0,187,39966.1696296296,2009-06-02,04:04:16
40.009539,116.322707,0,187,39966.1696875,2009-06-02,04:04:21
40.009585,116.322579,0,189,39966.1697453704,2009-06-02,04:04:26
40.009689,116.322549,0,195,39966.1698032407,2009-06-02,04:04:31
40.009817,116.32245,0,192,39966.1698611111,2009-06-02,04:04:36
40.009851,116.322324,0,204,39966.1699189815,2009-06-02,04:04:41
40.009929,116.322262,0,205,39966.1699768519,2009-06-02,04:04:46
40.01,116.322327,0,210,39966.1700347222,2009-06-02,04:04:51
40.01,116.322327,0,210,39966.1700694444,2009-06-02,04:04:54
40.010003,116.322328,0,211,39966.1700925926,2009-06-02,04:04:56
40.009994,116.322333,0,212,39966.170150463,2009-06-02,04:05:01
40.009988,116.322343,0,212,39966.1702083333,2009-06-02,04:05:06
40.010002,116.322369,0,212,39966.1702662037,2009-06-02,04:05:11
40.010025,116.322405,0,210,39966.1703240741,2009-06-02,04:05:16
40.010025,116.322378,0,211,39966.1703819444,2009-06-02,04:05:21
40.010059,116.322371,0,211,39966.1704398148,2009-06-02,04:05:26
40.010089,116.322362,0,212,39966.1704976852,2009-06-02,04:05:31
40.010103,116.322387,0,213,39966.1705555556,2009-06-02,04:05:36
40.010103,116.322387,0,213,39966.1705902778,2009-06-02,04:05:39
40.010097,116.32239,0,214,39966.1706134259,2009-06-02,04:05:41
40.010089,116.322407,0,214,39966.1706712963,2009-06-02,04:05:46
40.010086,116.322418,0,214,39966.1707291667,2009-06-02,04:05:51
40.010177,116.321733,0,590,39966.1711342593,2009-06-02,04:06:26
40.010205,116.32179,0,688,39966.1711921296,2009-06-02,04:06:31
40.010223,116.322268,0,316,39966.17125,2009-06-02,04:06:36
40.010183,116.322441,0,257,39966.1713078704,2009-06-02,04:06:41
40.010121,116.322477,0,242,39966.1713657407,2009-06-02,04:06:46
40.010077,116.322449,0,236,39966.1714236111,2009-06-02,04:06:51
40.010052,116.322479,0,231,39966.1714814815,2009-06-02,04:06:56
40.010252,116.32251,0,323,39966.1903125,2009-06-02,04:34:03
40.011431,116.32348,0,1513,39966.1903703704,2009-06-02,04:34:08
40.010817,116.322944,0,1009,39966.1904282407,2009-06-02,04:34:13
40.010416,116.322734,0,543,39966.1904861111,2009-06-02,04:34:18
40.009997,116.322676,0,293,39966.1905439815,2009-06-02,04:34:23
40.009961,116.322547,0,274,39966.1906018518,2009-06-02,04:34:28
40.009921,116.3225,0,251,39966.1906597222,2009-06-02,04:34:33
40.009838,116.322556,0,240,39966.1907175926,2009-06-02,04:34:38
40.009742,116.322634,0,229,39966.190775463,2009-06-02,04:34:43
40.00966,116.322682,0,224,39966.1908333333,2009-06-02,04:34:48
40.00957,116.322772,0,220,39966.1908912037,2009-06-02,04:34:53
40.00952,116.322875,0,202,39966.1909490741,2009-06-02,04:34:58
40.009526,116.322977,0,202,39966.1910069444,2009-06-02,04:35:03
40.009531,116.323051,0,202,39966.1910648148,2009-06-02,04:35:08
40.009569,116.323117,0,203,39966.1911226852,2009-06-02,04:35:13
40.009584,116.323186,0,202,39966.1911805556,2009-06-02,04:35:18
40.009596,116.323259,0,203,39966.1912384259,2009-06-02,04:35:23
40.00964,116.323333,0,204,39966.1912962963,2009-06-02,04:35:28
40.009675,116.323421,0,207,39966.1913541667,2009-06-02,04:35:33
40.009702,116.323503,0,208,39966.191412037,2009-06-02,04:35:38
40.009705,116.32358,0,210,39966.1914699074,2009-06-02,04:35:43
40.009705,116.323662,0,210,39966.1915277778,2009-06-02,04:35:48
40.009759,116.323748,0,210,39966.1915856482,2009-06-02,04:35:53
40.009765,116.323826,0,210,39966.1916435185,2009-06-02,04:35:58
40.009792,116.323913,0,206,39966.1917013889,2009-06-02,04:36:03
40.009775,116.324018,0,209,39966.1917592593,2009-06-02,04:36:08
40.009597,116.324034,0,185,39966.1918171296,2009-06-02,04:36:13
40.00947,116.324019,0,160,39966.191875,2009-06-02,04:36:18
40.009383,116.324019,0,147,39966.1919328704,2009-06-02,04:36:23
40.009305,116.324007,0,131,39966.1919907407,2009-06-02,04:36:28
40.009229,116.323984,0,112,39966.1920486111,2009-06-02,04:36:33
40.009154,116.324004,0,106,39966.1921064815,2009-06-02,04:36:38
40.009087,116.32399,0,93,39966.1921643519,2009-06-02,04:36:43
40.008987,116.323996,0,93,39966.1922222222,2009-06-02,04:36:48
40.008932,116.324006,0,87,39966.1922800926,2009-06-02,04:36:53
40.008858,116.324029,0,85,39966.192337963,2009-06-02,04:36:58
40.008765,116.32405,0,83,39966.1923958333,2009-06-02,04:37:03
40.008691,116.324078,0,86,39966.1924537037,2009-06-02,04:37:08
40.008623,116.324088,0,85,39966.1925115741,2009-06-02,04:37:13
40.008583,116.324102,0,85,39966.1925694444,2009-06-02,04:37:18
40.008517,116.324106,0,89,39966.1926273148,2009-06-02,04:37:23
40.008453,116.32411,0,90,39966.1926851852,2009-06-02,04:37:28
40.008386,116.324105,0,90,39966.1927430556,2009-06-02,04:37:33
40.008322,116.324094,0,89,39966.1928009259,2009-06-02,04:37:38
40.008259,116.324095,0,91,39966.1928587963,2009-06-02,04:37:43
40.008185,116.324083,0,90,39966.1929166667,2009-06-02,04:37:48
40.008108,116.324108,0,96,39966.192974537,2009-06-02,04:37:53
40.008047,116.324119,0,101,39966.1930324074,2009-06-02,04:37:58
40.00799,116.324127,0,100,39966.1930902778,2009-06-02,04:38:03
40.007926,116.324126,0,99,39966.1931481481,2009-06-02,04:38:08
40.007852,116.324142,0,100,39966.1932060185,2009-06-02,04:38:13
40.007792,116.324157,0,94,39966.1932638889,2009-06-02,04:38:18
40.007725,116.324167,0,99,39966.1933217593,2009-06-02,04:38:23
40.007658,116.324189,0,104,39966.1933796296,2009-06-02,04:38:28
40.007622,116.324192,0,110,39966.1934375,2009-06-02,04:38:33
40.007556,116.324202,0,117,39966.1934953704,2009-06-02,04:38:38
40.007516,116.324222,0,121,39966.1935532407,2009-06-02,04:38:43
40.007448,116.324219,0,123,39966.1936111111,2009-06-02,04:38:48
40.007379,116.324225,0,126,39966.1936689815,2009-06-02,04:38:53
40.007322,116.324213,0,127,39966.1937268519,2009-06-02,04:38:58
40.007271,116.324223,0,130,39966.1937847222,2009-06-02,04:39:03
40.007219,116.324214,0,128,39966.1938425926,2009-06-02,04:39:08
40.007144,116.324236,0,128,39966.193900463,2009-06-02,04:39:13
40.007085,116.324214,0,129,39966.1939583333,2009-06-02,04:39:18
40.007019,116.324225,0,128,39966.1940162037,2009-06-02,04:39:23
40.006966,116.324237,0,133,39966.1940740741,2009-06-02,04:39:28
40.006916,116.324252,0,136,39966.1941319444,2009-06-02,04:39:33
40.006848,116.324279,0,140,39966.1941898148,2009-06-02,04:39:38
40.006781,116.324284,0,144,39966.1942476852,2009-06-02,04:39:43
40.006733,116.324277,0,145,39966.1943055556,2009-06-02,04:39:48
40.006677,116.324275,0,149,39966.1943634259,2009-06-02,04:39:53
40.006605,116.324287,0,152,39966.1944212963,2009-06-02,04:39:58
40.006559,116.324303,0,153,39966.1944791667,2009-06-02,04:40:03
40.006507,116.324301,0,151,39966.194537037,2009-06-02,04:40:08
40.006434,116.324317,0,153,39966.1945949074,2009-06-02,04:40:13
40.006381,116.324316,0,158,39966.1946527778,2009-06-02,04:40:18
40.006324,116.324317,0,160,39966.1947106481,2009-06-02,04:40:23
40.006248,116.324323,0,161,39966.1947685185,2009-06-02,04:40:28
40.006168,116.324344,0,164,39966.1948263889,2009-06-02,04:40:33
40.006116,116.324334,0,169,39966.1948842593,2009-06-02,04:40:38
40.006062,116.32434,0,173,39966.1949421296,2009-06-02,04:40:43
40.005978,116.324347,0,178,39966.195,2009-06-02,04:40:48
40.005928,116.324373,0,182,39966.1950578704,2009-06-02,04:40:53
40.005858,116.32442,0,181,39966.1951157407,2009-06-02,04:40:58
40.005785,116.324402,0,178,39966.1951736111,2009-06-02,04:41:03
40.00573,116.324406,0,182,39966.1952314815,2009-06-02,04:41:08
40.005696,116.324404,0,182,39966.1952893519,2009-06-02,04:41:13
40.005642,116.324387,0,181,39966.1953472222,2009-06-02,04:41:18
40.005604,116.324366,0,180,39966.1954050926,2009-06-02,04:41:23
40.005536,116.324371,0,179,39966.195462963,2009-06-02,04:41:28
40.005477,116.324364,0,174,39966.1955208333,2009-06-02,04:41:33
40.005426,116.324347,0,168,39966.1955787037,2009-06-02,04:41:38
40.005356,116.324339,0,165,39966.1956365741,2009-06-02,04:41:43
40.005305,116.324341,0,166,39966.1956944444,2009-06-02,04:41:48
40.005259,116.324326,0,163,39966.1957523148,2009-06-02,04:41:53
40.005198,116.324289,0,156,39966.1958101852,2009-06-02,04:41:58
40.005113,116.324285,0,151,39966.1958680556,2009-06-02,04:42:03
40.005045,116.324303,0,154,39966.1959259259,2009-06-02,04:42:08
40.005,116.324337,0,154,39966.1959837963,2009-06-02,04:42:13
40.004914,116.324369,0,154,39966.1960416667,2009-06-02,04:42:18
40.004852,116.32436,0,146,39966.196099537,2009-06-02,04:42:23
40.004797,116.324378,0,151,39966.1961574074,2009-06-02,04:42:28
40.004742,116.32438,0,150,39966.1962152778,2009-06-02,04:42:33
40.004667,116.324389,0,154,39966.1962731481,2009-06-02,04:42:38
40.004618,116.32439,0,153,39966.1963310185,2009-06-02,04:42:43
40.004561,116.324369,0,155,39966.1963888889,2009-06-02,04:42:48
40.004485,116.324379,0,153,39966.1964467593,2009-06-02,04:42:53
40.004413,116.324391,0,151,39966.1965046296,2009-06-02,04:42:58
40.004347,116.324407,0,152,39966.1965625,2009-06-02,04:43:03
40.004309,116.324418,0,149,39966.1966203704,2009-06-02,04:43:08
40.004249,116.324413,0,150,39966.1966782407,2009-06-02,04:43:13
40.004178,116.324452,0,155,39966.1967361111,2009-06-02,04:43:18
40.004143,116.324476,0,157,39966.1967939815,2009-06-02,04:43:23
40.00408,116.324496,0,154,39966.1968518518,2009-06-02,04:43:28
40.004023,116.324475,0,149,39966.1969097222,2009-06-02,04:43:33
40.003969,116.324478,0,149,39966.1969675926,2009-06-02,04:43:38
40.003911,116.324461,0,150,39966.197025463,2009-06-02,04:43:43
40.003839,116.324456,0,147,39966.1970833333,2009-06-02,04:43:48
40.003782,116.324455,0,146,39966.1971412037,2009-06-02,04:43:53
40.003741,116.324437,0,144,39966.1971990741,2009-06-02,04:43:58
40.003687,116.324442,0,145,39966.1972569444,2009-06-02,04:44:03
40.00362,116.324458,0,144,39966.1973148148,2009-06-02,04:44:08
40.003586,116.324467,0,148,39966.1973726852,2009-06-02,04:44:13
40.003525,116.324488,0,148,39966.1974305556,2009-06-02,04:44:18
40.003507,116.32451,0,144,39966.1974884259,2009-06-02,04:44:23
40.003491,116.324552,0,146,39966.1975462963,2009-06-02,04:44:28
40.003487,116.324614,0,147,39966.1976041667,2009-06-02,04:44:33
40.003494,116.324669,0,148,39966.197662037,2009-06-02,04:44:38
40.003507,116.324753,0,155,39966.1977199074,2009-06-02,04:44:43
40.003507,116.324821,0,156,39966.1977777778,2009-06-02,04:44:48
40.003502,116.324899,0,156,39966.1978356481,2009-06-02,04:44:53
40.003488,116.325,0,157,39966.1978935185,2009-06-02,04:44:58
40.003518,116.325098,0,162,39966.1979513889,2009-06-02,04:45:03
40.003466,116.325174,0,160,39966.1980092593,2009-06-02,04:45:08
40.003402,116.325208,0,157,39966.1980671296,2009-06-02,04:45:13
40.003347,116.325232,0,153,39966.198125,2009-06-02,04:45:18
40.00329,116.32522,0,147,39966.1981828704,2009-06-02,04:45:23
40.003225,116.325242,0,142,39966.1982407407,2009-06-02,04:45:28
40.003166,116.325249,0,139,39966.1982986111,2009-06-02,04:45:33
40.003136,116.32528,0,142,39966.1983564815,2009-06-02,04:45:38
40.003138,116.325357,0,148,39966.1984143518,2009-06-02,04:45:43
40.00315,116.325416,0,149,39966.1984722222,2009-06-02,04:45:48
40.003153,116.325486,0,147,39966.1985300926,2009-06-02,04:45:53
40.003088,116.325497,0,138,39966.198587963,2009-06-02,04:45:58
40.003041,116.325497,0,135,39966.1986458333,2009-06-02,04:46:03
40.002986,116.325507,0,131,39966.1987037037,2009-06-02,04:46:08
40.002944,116.325524,0,132,39966.1987615741,2009-06-02,04:46:13
40.002873,116.325529,0,132,39966.1988194444,2009-06-02,04:46:18
40.002809,116.325545,0,132,39966.1988773148,2009-06-02,04:46:23
40.002755,116.325546,0,133,39966.1989351852,2009-06-02,04:46:28
40.002681,116.325559,0,133,39966.1989930556,2009-06-02,04:46:33
40.002603,116.325562,0,134,39966.1990509259,2009-06-02,04:46:38
40.002537,116.325569,0,136,39966.1991087963,2009-06-02,04:46:43
40.002467,116.325569,0,136,39966.1991666667,2009-06-02,04:46:48
40.002407,116.325573,0,135,39966.199224537,2009-06-02,04:46:53
40.00236,116.325588,0,128,39966.1992824074,2009-06-02,04:46:58
40.002344,116.325629,0,130,39966.1993402778,2009-06-02,04:47:03
40.002329,116.325727,0,139,39966.1993981482,2009-06-02,04:47:08
40.002325,116.325805,0,140,39966.1994560185,2009-06-02,04:47:13
40.002333,116.325892,0,138,39966.1995138889,2009-06-02,04:47:18
40.002348,116.325984,0,140,39966.1995717593,2009-06-02,04:47:23
40.002359,116.326049,0,141,39966.1996296296,2009-06-02,04:47:28
40.002371,116.326121,0,146,39966.1996875,2009-06-02,04:47:33
40.002355,116.326207,0,147,39966.1997453704,2009-06-02,04:47:38
40.002377,116.326278,0,151,39966.1998032407,2009-06-02,04:47:43
40.002379,116.326381,0,149,39966.1998611111,2009-06-02,04:47:48
40.002384,116.326458,0,147,39966.1999189815,2009-06-02,04:47:53
40.002373,116.32655,0,151,39966.1999768519,2009-06-02,04:47:58
40.002344,116.326616,0,150,39966.2000347222,2009-06-02,04:48:03
40.002289,116.326628,0,147,39966.2000925926,2009-06-02,04:48:08
40.002221,116.326632,0,148,39966.200150463,2009-06-02,04:48:13
40.002176,116.326624,0,149,39966.2002083333,2009-06-02,04:48:18
40.002097,116.32663,0,150,39966.2002662037,2009-06-02,04:48:23
40.002031,116.326635,0,150,39966.2003240741,2009-06-02,04:48:28
40.001962,116.326652,0,151,39966.2003819444,2009-06-02,04:48:33
40.001883,116.326671,0,149,39966.2004398148,2009-06-02,04:48:38
40.001805,116.326695,0,150,39966.2004976852,2009-06-02,04:48:43
40.001751,116.326698,0,155,39966.2005555556,2009-06-02,04:48:48
40.001676,116.326713,0,160,39966.2006134259,2009-06-02,04:48:53
40.001619,116.326723,0,164,39966.2006712963,2009-06-02,04:48:58
40.00154,116.326737,0,168,39966.2007291667,2009-06-02,04:49:03
40.001483,116.326742,0,174,39966.200787037,2009-06-02,04:49:08
40.001433,116.326746,0,179,39966.2008449074,2009-06-02,04:49:13
40.001354,116.326781,0,181,39966.2009027778,2009-06-02,04:49:18
40.001313,116.326825,0,185,39966.2009606481,2009-06-02,04:49:23
40.001371,116.326917,0,191,39966.2010185185,2009-06-02,04:49:28
40.001347,116.327005,0,197,39966.2010763889,2009-06-02,04:49:33
40.001324,116.327094,0,206,39966.2011342593,2009-06-02,04:49:38
40.001236,116.327157,0,214,39966.2011921296,2009-06-02,04:49:43
40.001178,116.327162,0,223,39966.20125,2009-06-02,04:49:48
40.001116,116.327204,0,228,39966.2013078704,2009-06-02,04:49:53
40.001047,116.327213,0,229,39966.2013657407,2009-06-02,04:49:58
40.000981,116.32723,0,234,39966.2014236111,2009-06-02,04:50:03
40.000918,116.327255,0,241,39966.2014814815,2009-06-02,04:50:08
40.00088,116.327271,0,243,39966.2015393519,2009-06-02,04:50:13
40.000819,116.327305,0,248,39966.2015972222,2009-06-02,04:50:18
40.000749,116.327287,0,254,39966.2016550926,2009-06-02,04:50:23
40.000663,116.327258,0,256,39966.201712963,2009-06-02,04:50:28
40.000587,116.327206,0,260,39966.2017708333,2009-06-02,04:50:33
40.000532,116.327129,0,265,39966.2018287037,2009-06-02,04:50:38
40.00046,116.326985,0,271,39966.2018865741,2009-06-02,04:50:43
40.000266,116.327069,0,271,39966.2019444444,2009-06-02,04:50:48
40.000266,116.32708,0,276,39966.2020023148,2009-06-02,04:50:53
40.000247,116.327095,0,277,39966.2020601852,2009-06-02,04:50:58
40.000145,116.327142,0,273,39966.2021180556,2009-06-02,04:51:03
40.000063,116.327142,0,272,39966.2021759259,2009-06-02,04:51:08
40,116.327175,0,271,39966.2022337963,2009-06-02,04:51:13
39.999967,116.327188,0,270,39966.2022916667,2009-06-02,04:51:18
39.999937,116.327213,0,270,39966.202349537,2009-06-02,04:51:23
39.999908,116.327237,0,268,39966.2024074074,2009-06-02,04:51:28
39.999908,116.327237,0,268,39966.2024421296,2009-06-02,04:51:31
39.99991,116.327234,0,268,39966.2024652778,2009-06-02,04:51:33
39.99991,116.327195,0,267,39966.2025231481,2009-06-02,04:51:38
39.99991,116.327171,0,266,39966.2025810185,2009-06-02,04:51:43
39.999816,116.327225,0,264,39966.2026388889,2009-06-02,04:51:48
39.999795,116.327271,0,263,39966.2026967593,2009-06-02,04:51:53
39.999802,116.327316,0,262,39966.2027546296,2009-06-02,04:51:58
39.999812,116.327337,0,261,39966.2028125,2009-06-02,04:52:03
39.999828,116.327337,0,260,39966.2028703704,2009-06-02,04:52:08
39.999843,116.327327,0,260,39966.2029282407,2009-06-02,04:52:13
39.999843,116.327327,0,260,39966.202962963,2009-06-02,04:52:16
39.999849,116.327331,0,260,39966.2029861111,2009-06-02,04:52:18
39.999827,116.327341,0,260,39966.2030439815,2009-06-02,04:52:23
39.999814,116.327392,0,259,39966.2031018519,2009-06-02,04:52:28
39.999832,116.327469,0,259,39966.2031597222,2009-06-02,04:52:33
39.999867,116.327541,0,258,39966.2032175926,2009-06-02,04:52:38
39.999915,116.327571,0,258,39966.203275463,2009-06-02,04:52:43
39.999977,116.327583,0,257,39966.2033333333,2009-06-02,04:52:48
40.000035,116.327605,0,257,39966.2033912037,2009-06-02,04:52:53
40.000084,116.327625,0,256,39966.2034490741,2009-06-02,04:52:58
40.000116,116.327664,0,256,39966.2035069444,2009-06-02,04:53:03
40.000137,116.32766,0,255,39966.2035648148,2009-06-02,04:53:08
40.000137,116.32766,0,255,39966.203599537,2009-06-02,04:53:11
40.00014,116.327655,0,255,39966.2036226852,2009-06-02,04:53:13
40.000152,116.327625,0,255,39966.2036805556,2009-06-02,04:53:18
40.000194,116.327569,0,253,39966.2037384259,2009-06-02,04:53:23
40.000202,116.327572,0,252,39966.2037962963,2009-06-02,04:53:28
40.000202,116.327572,0,252,39966.2038310185,2009-06-02,04:53:31
40.000209,116.327565,0,252,39966.2038541667,2009-06-02,04:53:33
40.000269,116.327465,0,251,39966.203912037,2009-06-02,04:53:38
40.000343,116.327406,0,250,39966.2039699074,2009-06-02,04:53:43
40.000415,116.327369,0,250,39966.2040277778,2009-06-02,04:53:48
40.001572,116.336473,0,249,39966.2077314815,2009-06-02,04:59:08
39.999495,116.333188,0,182,39966.2103356481,2009-06-02,05:02:53
39.999837,116.332272,0,158,39966.2103935185,2009-06-02,05:02:58
39.999988,116.331787,0,159,39966.2104513889,2009-06-02,05:03:03
39.999995,116.331711,0,163,39966.2105092593,2009-06-02,05:03:08
40.000007,116.331609,0,164,39966.2105671296,2009-06-02,05:03:13
40.000011,116.331365,0,163,39966.210625,2009-06-02,05:03:18
40.000942,116.328135,0,187,39966.2106828704,2009-06-02,05:03:23
40.00084,116.327934,0,183,39966.2107407407,2009-06-02,05:03:28
40.001605,116.327663,0,172,39966.2108564815,2009-06-02,05:03:38
40.001548,116.327626,0,168,39966.2109143519,2009-06-02,05:03:43
40.001461,116.327578,0,165,39966.2109722222,2009-06-02,05:03:48
40.001091,116.327048,0,86,39966.2116087963,2009-06-02,05:04:43
40.000985,116.327365,0,206,39966.2116666667,2009-06-02,05:04:48
40.000908,116.327465,0,165,39966.211724537,2009-06-02,05:04:53
40.000871,116.327504,0,165,39966.2117824074,2009-06-02,05:04:58
40.000846,116.32753,0,165,39966.2118402778,2009-06-02,05:05:03
40.000823,116.327436,0,137,39966.2118981481,2009-06-02,05:05:08
40.000759,116.327432,0,123,39966.2119560185,2009-06-02,05:05:13
40.00071,116.327427,0,120,39966.2120138889,2009-06-02,05:05:18
40.00008,116.327859,0,545,39966.2191550926,2009-06-02,05:15:35
39.99972,116.328663,0,1201,39966.219224537,2009-06-02,05:15:41
39.999507,116.329174,0,1617,39966.2192939815,2009-06-02,05:15:47
40.000139,116.327574,0,393,39966.2193518518,2009-06-02,05:15:52
40.00033,116.327078,0,211,39966.2194212963,2009-06-02,05:15:58
40.000471,116.326892,0,114,39966.2194791667,2009-06-02,05:16:03
40.000671,116.326976,0,216,39966.219537037,2009-06-02,05:16:08
40.000752,116.326816,0,232,39966.2195949074,2009-06-02,05:16:13
40.000915,116.3268,0,201,39966.2196527778,2009-06-02,05:16:18
40.001063,116.32687,0,211,39966.2197106481,2009-06-02,05:16:23
40.001197,116.326926,0,224,39966.2197685185,2009-06-02,05:16:28
40.001194,116.326787,0,220,39966.2198263889,2009-06-02,05:16:33
40.001284,116.326677,0,213,39966.2198842593,2009-06-02,05:16:38
40.00143,116.326593,0,218,39966.2199421296,2009-06-02,05:16:43
40.001592,116.326525,0,221,39966.22,2009-06-02,05:16:48
40.001777,116.326443,0,224,39966.2200578704,2009-06-02,05:16:53
40.001996,116.326384,0,228,39966.2201157407,2009-06-02,05:16:58
40.00219,116.326367,0,230,39966.2201736111,2009-06-02,05:17:03
40.002343,116.326449,0,193,39966.2202314815,2009-06-02,05:17:08
40.002384,116.326173,0,159,39966.2202893518,2009-06-02,05:17:13
40.00238,116.325903,0,144,39966.2203472222,2009-06-02,05:17:18
40.002402,116.325662,0,140,39966.2204050926,2009-06-02,05:17:23
40.002492,116.32551,0,134,39966.220462963,2009-06-02,05:17:28
40.002665,116.325497,0,132,39966.2205208333,2009-06-02,05:17:33
40.002841,116.325457,0,134,39966.2205787037,2009-06-02,05:17:38
40.003011,116.32543,0,142,39966.2206365741,2009-06-02,05:17:43
40.003174,116.325387,0,149,39966.2206944444,2009-06-02,05:17:48
40.003345,116.325313,0,161,39966.2207523148,2009-06-02,05:17:53
40.003454,116.325125,0,142,39966.2208101852,2009-06-02,05:17:58
40.003489,116.324888,0,127,39966.2208680556,2009-06-02,05:18:03
40.003491,116.324661,0,120,39966.2209259259,2009-06-02,05:18:08
40.003505,116.324449,0,114,39966.2209837963,2009-06-02,05:18:13
40.003571,116.324372,0,112,39966.2210416667,2009-06-02,05:18:18
40.003706,116.324326,0,113,39966.221099537,2009-06-02,05:18:23
40.003862,116.324312,0,114,39966.2211574074,2009-06-02,05:18:28
40.00406,116.32429,0,115,39966.2212152778,2009-06-02,05:18:33
40.004318,116.324264,0,128,39966.2212731481,2009-06-02,05:18:38
40.004538,116.324232,0,134,39966.2213310185,2009-06-02,05:18:43
40.004757,116.324213,0,139,39966.2213888889,2009-06-02,05:18:48
40.004933,116.32419,0,148,39966.2214467593,2009-06-02,05:18:53
40.005136,116.324183,0,154,39966.2215046296,2009-06-02,05:18:58
40.005435,116.324203,0,146,39966.2215625,2009-06-02,05:19:03
40.005618,116.324209,0,137,39966.2216203704,2009-06-02,05:19:08
40.005786,116.324195,0,140,39966.2216782407,2009-06-02,05:19:13
40.005947,116.32418,0,145,39966.2217361111,2009-06-02,05:19:18
40.006121,116.324172,0,156,39966.2217939815,2009-06-02,05:19:23
40.006291,116.32416,0,164,39966.2218518518,2009-06-02,05:19:28
40.006444,116.324135,0,173,39966.2219097222,2009-06-02,05:19:33
40.00658,116.324067,0,175,39966.2219675926,2009-06-02,05:19:38
40.006664,116.323911,0,150,39966.222025463,2009-06-02,05:19:43
40.006666,116.323632,0,142,39966.2220833333,2009-06-02,05:19:48
40.006662,116.323365,0,133,39966.2221412037,2009-06-02,05:19:53
40.006656,116.323081,0,130,39966.2221990741,2009-06-02,05:19:58
40.006665,116.322805,0,123,39966.2222569444,2009-06-02,05:20:03
40.00663,116.322521,0,116,39966.2223148148,2009-06-02,05:20:08
40.006625,116.322255,0,114,39966.2223726852,2009-06-02,05:20:13
40.006622,116.321988,0,109,39966.2224305556,2009-06-02,05:20:18
40.006633,116.321744,0,107,39966.2224884259,2009-06-02,05:20:23
40.006633,116.321475,0,98,39966.2225462963,2009-06-02,05:20:28
40.006659,116.321269,0,98,39966.2226041667,2009-06-02,05:20:33
40.006783,116.321214,0,103,39966.222662037,2009-06-02,05:20:38
40.006928,116.321186,0,105,39966.2227199074,2009-06-02,05:20:43
40.007097,116.321161,0,115,39966.2227777778,2009-06-02,05:20:48
40.007267,116.321086,0,120,39966.2228356482,2009-06-02,05:20:53
40.007372,116.320955,0,124,39966.2228935185,2009-06-02,05:20:58
40.00741,116.320729,0,105,39966.2229513889,2009-06-02,05:21:03
40.007398,116.320477,0,106,39966.2230092593,2009-06-02,05:21:08
40.007396,116.320212,0,112,39966.2230671296,2009-06-02,05:21:13
40.007364,116.319956,0,106,39966.223125,2009-06-02,05:21:18
40.007426,116.319807,0,103,39966.2231828704,2009-06-02,05:21:23
40.007574,116.319767,0,104,39966.2232407407,2009-06-02,05:21:28
40.007676,116.319681,0,108,39966.2232986111,2009-06-02,05:21:33
40.007697,116.31968,0,111,39966.2233564815,2009-06-02,05:21:38
40.007721,116.319696,0,112,39966.2234143519,2009-06-02,05:21:43
40.007737,116.319689,0,112,39966.2234722222,2009-06-02,05:21:48
40.007748,116.319676,0,112,39966.2235300926,2009-06-02,05:21:53
40.007759,116.319663,0,113,39966.223587963,2009-06-02,05:21:58
40.007759,116.319663,0,113,39966.2236226852,2009-06-02,05:22:01
40.007761,116.319658,0,113,39966.2236458333,2009-06-02,05:22:03
40.007731,116.3197,0,113,39966.2237037037,2009-06-02,05:22:08
40.007692,116.31975,0,114,39966.2237615741,2009-06-02,05:22:13
40.007633,116.319792,0,114,39966.2238194444,2009-06-02,05:22:18
40.007613,116.319791,0,114,39966.2238773148,2009-06-02,05:22:23
40.007634,116.319776,0,115,39966.2239351852,2009-06-02,05:22:28
40.007646,116.319773,0,115,39966.2239930556,2009-06-02,05:22:33
40.007646,116.319773,0,115,39966.2274421296,2009-06-02,05:27:31
40.007654,116.319774,0,115,39966.2274652778,2009-06-02,05:27:33
40.007617,116.31971,0,110,39966.2275347222,2009-06-02,05:27:39
40.00765,116.319659,0,114,39966.2275925926,2009-06-02,05:27:44
40.007662,116.319659,0,116,39966.227662037,2009-06-02,05:27:50
40.007673,116.319646,0,118,39966.2277199074,2009-06-02,05:27:55
40.007674,116.319671,0,126,39966.2277777778,2009-06-02,05:28:00
40.007666,116.319688,0,129,39966.2278356481,2009-06-02,05:28:05
40.0077,116.31969,0,136,39966.2278935185,2009-06-02,05:28:10
40.007734,116.319701,0,144,39966.2279513889,2009-06-02,05:28:15
40.007729,116.31977,0,148,39966.2280092593,2009-06-02,05:28:20
40.007723,116.319805,0,155,39966.2280671296,2009-06-02,05:28:25
40.007723,116.319805,0,155,39966.2281018518,2009-06-02,05:28:28
40.007727,116.3198,0,157,39966.228125,2009-06-02,05:28:30
40.007713,116.319872,0,156,39966.2281828704,2009-06-02,05:28:35
40.007731,116.320005,0,144,39966.2282407407,2009-06-02,05:28:40
40.007725,116.320175,0,134,39966.2282986111,2009-06-02,05:28:45
40.007749,116.320323,0,136,39966.2283564815,2009-06-02,05:28:50
40.007848,116.320272,0,142,39966.2284143518,2009-06-02,05:28:55
40.007931,116.320276,0,142,39966.2284722222,2009-06-02,05:29:00
40.007983,116.320449,0,141,39966.2285300926,2009-06-02,05:29:05
40.008004,116.320616,0,141,39966.228587963,2009-06-02,05:29:10
40.008061,116.320763,0,150,39966.2286458333,2009-06-02,05:29:15
40.008063,116.320928,0,140,39966.2287037037,2009-06-02,05:29:20
40.008066,116.321097,0,132,39966.2287615741,2009-06-02,05:29:25
40.00809,116.321223,0,126,39966.2288194444,2009-06-02,05:29:30
40.008,116.321407,0,116,39966.2288773148,2009-06-02,05:29:35
40.007943,116.321572,0,105,39966.2289351852,2009-06-02,05:29:40
40.007914,116.321746,0,110,39966.2289930556,2009-06-02,05:29:45
40.007822,116.321927,0,114,39966.2290509259,2009-06-02,05:29:50
40.007771,116.322108,0,115,39966.2291087963,2009-06-02,05:29:55
40.00774,116.322294,0,115,39966.2291666667,2009-06-02,05:30:00
40.007744,116.322481,0,112,39966.229224537,2009-06-02,05:30:05
40.007759,116.322643,0,107,39966.2292824074,2009-06-02,05:30:10
40.007751,116.322792,0,102,39966.2293402778,2009-06-02,05:30:15
40.007753,116.322978,0,100,39966.2293981481,2009-06-02,05:30:20
40.007792,116.323167,0,93,39966.2294560185,2009-06-02,05:30:25
40.007779,116.323383,0,87,39966.2295138889,2009-06-02,05:30:30
40.007765,116.323552,0,92,39966.2295717593,2009-06-02,05:30:35
40.007772,116.323742,0,87,39966.2296296296,2009-06-02,05:30:40
40.007819,116.323944,0,95,39966.2296875,2009-06-02,05:30:45
40.00791,116.324028,0,97,39966.2297453704,2009-06-02,05:30:50
40.008037,116.324125,0,103,39966.2298032407,2009-06-02,05:30:55
40.008191,116.32414,0,102,39966.2298611111,2009-06-02,05:31:00
40.008347,116.324153,0,98,39966.2299189815,2009-06-02,05:31:05
40.008512,116.324152,0,99,39966.2299768519,2009-06-02,05:31:10
40.008678,116.324158,0,111,39966.2300347222,2009-06-02,05:31:15
40.008846,116.324146,0,120,39966.2300925926,2009-06-02,05:31:20
40.009,116.324145,0,145,39966.230150463,2009-06-02,05:31:25
40.009145,116.324134,0,127,39966.2302083333,2009-06-02,05:31:30
40.009177,116.324135,0,135,39966.2302662037,2009-06-02,05:31:35
40.009242,116.324166,0,132,39966.2303240741,2009-06-02,05:31:40
40.009304,116.324171,0,133,39966.2303819444,2009-06-02,05:31:45
40.009041,116.324187,0,106,39966.2906712963,2009-06-02,06:58:34
40.008962,116.324164,0,107,39966.2907291667,2009-06-02,06:58:39
40.00892,116.324162,0,110,39966.290787037,2009-06-02,06:58:44
40.008863,116.324102,0,110,39966.2908449074,2009-06-02,06:58:49
40.008788,116.324083,0,107,39966.2909027778,2009-06-02,06:58:54
40.008695,116.324116,0,109,39966.2909606481,2009-06-02,06:58:59
40.008603,116.324129,0,113,39966.2910185185,2009-06-02,06:59:04
40.008508,116.324143,0,113,39966.2910763889,2009-06-02,06:59:09
40.008407,116.32415,0,113,39966.2911342593,2009-06-02,06:59:14
40.008295,116.324162,0,113,39966.2911921296,2009-06-02,06:59:19
40.008182,116.324153,0,113,39966.29125,2009-06-02,06:59:24
40.008083,116.324141,0,117,39966.2913078704,2009-06-02,06:59:29
40.007998,116.324144,0,118,39966.2913657407,2009-06-02,06:59:34
40.007885,116.324078,0,113,39966.2914236111,2009-06-02,06:59:39
40.007808,116.324017,0,112,39966.2914814815,2009-06-02,06:59:44
40.007775,116.323872,0,118,39966.2915393518,2009-06-02,06:59:49
40.007791,116.323727,0,122,39966.2915972222,2009-06-02,06:59:54
40.007788,116.323562,0,128,39966.2916550926,2009-06-02,06:59:59
40.0078,116.32341,0,135,39966.291712963,2009-06-02,07:00:04
40.007799,116.323232,0,143,39966.2917708333,2009-06-02,07:00:09
40.007813,116.323043,0,154,39966.2918287037,2009-06-02,07:00:14
40.007797,116.322861,0,163,39966.2918865741,2009-06-02,07:00:19
40.007729,116.322622,0,163,39966.2919444444,2009-06-02,07:00:24
40.007742,116.32243,0,170,39966.2920023148,2009-06-02,07:00:29
40.007796,116.322224,0,154,39966.2920601852,2009-06-02,07:00:34
40.007838,116.322037,0,154,39966.2921180556,2009-06-02,07:00:39
40.007886,116.321866,0,157,39966.2921759259,2009-06-02,07:00:44
40.007932,116.321692,0,163,39966.2922337963,2009-06-02,07:00:49
40.008017,116.321515,0,171,39966.2922916667,2009-06-02,07:00:54
40.008071,116.32133,0,177,39966.292349537,2009-06-02,07:00:59
40.008061,116.321179,0,172,39966.2924074074,2009-06-02,07:01:04
40.008003,116.321034,0,174,39966.2924652778,2009-06-02,07:01:09
40.008009,116.320908,0,180,39966.2925231481,2009-06-02,07:01:14
40.008026,116.320753,0,189,39966.2925810185,2009-06-02,07:01:19
40.008061,116.320603,0,198,39966.2926388889,2009-06-02,07:01:24
40.008053,116.320482,0,207,39966.2926967593,2009-06-02,07:01:29
40.007908,116.320425,0,186,39966.2927546296,2009-06-02,07:01:34
40.007815,116.320365,0,185,39966.2928125,2009-06-02,07:01:39
40.007792,116.320282,0,192,39966.2928703704,2009-06-02,07:01:44
40.007726,116.320143,0,197,39966.2929282407,2009-06-02,07:01:49
40.007629,116.319975,0,196,39966.2929861111,2009-06-02,07:01:54
40.007627,116.319878,0,200,39966.2930439815,2009-06-02,07:01:59
40.007599,116.319788,0,198,39966.2931018519,2009-06-02,07:02:04
40.007591,116.319672,0,189,39966.2931597222,2009-06-02,07:02:09
40.007586,116.319672,0,191,39966.2932175926,2009-06-02,07:02:14
40.007585,116.319669,0,193,39966.293275463,2009-06-02,07:02:19
40.007579,116.31967,0,193,39966.2933333333,2009-06-02,07:02:24
40.007576,116.31967,0,194,39966.2933912037,2009-06-02,07:02:29
40.007573,116.31967,0,194,39966.2934490741,2009-06-02,07:02:34
40.007569,116.31967,0,194,39966.2935069444,2009-06-02,07:02:39
40.007569,116.31967,0,194,39966.2935416667,2009-06-02,07:02:42
40.00757,116.31967,0,194,39966.2935648148,2009-06-02,07:02:44
40.007601,116.319712,0,196,39966.2936226852,2009-06-02,07:02:49
40.007601,116.319733,0,192,39966.2936805556,2009-06-02,07:02:54
40.007592,116.319784,0,188,39966.2937384259,2009-06-02,07:02:59
40.007605,116.319792,0,189,39966.2937962963,2009-06-02,07:03:04
40.007609,116.319801,0,189,39966.2938541667,2009-06-02,07:03:09
40.007572,116.319817,0,189,39966.293912037,2009-06-02,07:03:14
40.007541,116.319821,0,189,39966.2939699074,2009-06-02,07:03:19
40.007553,116.31977,0,190,39966.2940277778,2009-06-02,07:03:24
40.007591,116.319746,0,190,39966.2940856481,2009-06-02,07:03:29
40.007675,116.319718,0,190,39966.2941435185,2009-06-02,07:03:34
40.007726,116.319699,0,191,39966.2942013889,2009-06-02,07:03:39
40.007757,116.319678,0,191,39966.2942592593,2009-06-02,07:03:44
40.007777,116.319641,0,191,39966.2943171296,2009-06-02,07:03:49
40.007784,116.319587,0,191,39966.294375,2009-06-02,07:03:54
40.007822,116.319503,0,192,39966.2944328704,2009-06-02,07:03:59
40.007854,116.3194,0,192,39966.2944907407,2009-06-02,07:04:04
40.007881,116.319333,0,192,39966.2945486111,2009-06-02,07:04:09
40.007903,116.319281,0,192,39966.2946064815,2009-06-02,07:04:14
40.007915,116.319224,0,192,39966.2946643519,2009-06-02,07:04:19
40.007935,116.319203,0,192,39966.2947222222,2009-06-02,07:04:24
40.007961,116.319199,0,192,39966.2947800926,2009-06-02,07:04:29
40.007956,116.31921,0,192,39966.294837963,2009-06-02,07:04:34
40.007939,116.319213,0,192,39966.2948958333,2009-06-02,07:04:39
40.007905,116.319207,0,192,39966.2949537037,2009-06-02,07:04:44
40.007871,116.319193,0,192,39966.2950115741,2009-06-02,07:04:49
40.007432,116.320884,0,98,39966.3557175926,2009-06-02,08:32:14
40.007404,116.321137,0,118,39966.355775463,2009-06-02,08:32:19
40.00727,116.32119,0,106,39966.3558333333,2009-06-02,08:32:24
40.007125,116.321187,0,115,39966.3558912037,2009-06-02,08:32:29
40.006951,116.321195,0,119,39966.3559490741,2009-06-02,08:32:34
40.006764,116.321183,0,128,39966.3560069444,2009-06-02,08:32:39
40.006619,116.321169,0,133,39966.3560648148,2009-06-02,08:32:44
40.006455,116.321165,0,146,39966.3561226852,2009-06-02,08:32:49
40.006281,116.32117,0,160,39966.3561805556,2009-06-02,08:32:54
40.006119,116.321189,0,174,39966.3562384259,2009-06-02,08:32:59
40.005998,116.321193,0,191,39966.3562962963,2009-06-02,08:33:04
40.005918,116.321098,0,205,39966.3563541667,2009-06-02,08:33:09
40.005905,116.321041,0,219,39966.356412037,2009-06-02,08:33:14
40.005786,116.320981,0,239,39966.3564699074,2009-06-02,08:33:19
40.005605,116.320954,0,255,39966.3565277778,2009-06-02,08:33:24
40.005303,116.321043,0,262,39966.3565856481,2009-06-02,08:33:29
40.00524,116.321083,0,273,39966.3566435185,2009-06-02,08:33:34
40.005069,116.321133,0,279,39966.3567013889,2009-06-02,08:33:39
40.00487,116.321096,0,286,39966.3567592593,2009-06-02,08:33:44
40.00478,116.321079,0,296,39966.3568171296,2009-06-02,08:33:49
40.004643,116.321116,0,304,39966.356875,2009-06-02,08:33:54
40.004452,116.321143,0,312,39966.3569328704,2009-06-02,08:33:59
40.004278,116.321209,0,314,39966.3569907407,2009-06-02,08:34:04
40.004107,116.321227,0,320,39966.3570486111,2009-06-02,08:34:09
40.003769,116.321358,0,318,39966.3571064815,2009-06-02,08:34:14
40.003458,116.32167,0,291,39966.3571643519,2009-06-02,08:34:19
40.003364,116.321917,0,296,39966.3572222222,2009-06-02,08:34:24
40.003333,116.322168,0,281,39966.3572800926,2009-06-02,08:34:29
40.00331,116.322407,0,260,39966.357337963,2009-06-02,08:34:34
40.003287,116.32261,0,257,39966.3573958333,2009-06-02,08:34:39
40.003243,116.322789,0,251,39966.3574537037,2009-06-02,08:34:44
40.003252,116.323084,0,254,39966.3575115741,2009-06-02,08:34:49
40.003273,116.323294,0,255,39966.3575694444,2009-06-02,08:34:54
40.003327,116.323495,0,263,39966.3576273148,2009-06-02,08:34:59
40.003438,116.323735,0,264,39966.3576851852,2009-06-02,08:35:04
40.003409,116.323992,0,268,39966.3577430556,2009-06-02,08:35:09
40.003359,116.32422,0,264,39966.3578009259,2009-06-02,08:35:14
40.003332,116.324273,0,258,39966.3578587963,2009-06-02,08:35:19
40.003222,116.324312,0,257,39966.3579166667,2009-06-02,08:35:24
40.00304,116.324391,0,259,39966.357974537,2009-06-02,08:35:29
40.002878,116.324374,0,249,39966.3580324074,2009-06-02,08:35:34
40.002714,116.324392,0,246,39966.3580902778,2009-06-02,08:35:39
40.002611,116.324321,0,244,39966.3581481481,2009-06-02,08:35:44
40.002585,116.324233,0,249,39966.3582060185,2009-06-02,08:35:49
40.002518,116.324244,0,253,39966.3582638889,2009-06-02,08:35:54
40.002355,116.32431,0,253,39966.3583217593,2009-06-02,08:35:59
40.002164,116.324371,0,255,39966.3583796296,2009-06-02,08:36:04
40.001943,116.324396,0,259,39966.3584375,2009-06-02,08:36:09
40.001739,116.324385,0,261,39966.3584953704,2009-06-02,08:36:14
40.001691,116.324469,0,267,39966.3585532407,2009-06-02,08:36:19
40.001738,116.324606,0,278,39966.3586111111,2009-06-02,08:36:24
40.001821,116.324806,0,297,39966.3586689815,2009-06-02,08:36:29
40.001908,116.32504,0,307,39966.3587268519,2009-06-02,08:36:34
40.001918,116.325337,0,325,39966.3587847222,2009-06-02,08:36:39
40.001939,116.325632,0,335,39966.3588425926,2009-06-02,08:36:44
40.001898,116.325908,0,343,39966.358900463,2009-06-02,08:36:49
40.001853,116.326141,0,357,39966.3589583333,2009-06-02,08:36:54
40.001612,116.326543,0,354,39966.3590162037,2009-06-02,08:36:59
40.001593,116.326752,0,368,39966.3590740741,2009-06-02,08:37:04
40.0016,116.326724,0,352,39966.3591319444,2009-06-02,08:37:09
40.0015,116.32668,0,346,39966.3591898148,2009-06-02,08:37:14
40.00145,116.326668,0,346,39966.3592476852,2009-06-02,08:37:19
40.00145,116.326668,0,346,39966.3592824074,2009-06-02,08:37:22
40.001448,116.326672,0,350,39966.3593055556,2009-06-02,08:37:24
40.001283,116.326625,0,347,39966.3593634259,2009-06-02,08:37:29
40.00103,116.326616,0,342,39966.3594212963,2009-06-02,08:37:34
40.000788,116.326655,0,334,39966.3594791667,2009-06-02,08:37:39
40.000725,116.326679,0,330,39966.359537037,2009-06-02,08:37:44
40.000707,116.326686,0,330,39966.3595949074,2009-06-02,08:37:49
40.000698,116.326692,0,328,39966.3596527778,2009-06-02,08:37:54
40.000698,116.326692,0,328,39966.3596875,2009-06-02,08:37:57
40.000698,116.326695,0,328,39966.3597106481,2009-06-02,08:37:59
40.000643,116.326716,0,329,39966.3597685185,2009-06-02,08:38:04
40.000487,116.326767,0,329,39966.3598263889,2009-06-02,08:38:09
40.000241,116.326953,0,327,39966.3598842593,2009-06-02,08:38:14
40.000157,116.327001,0,330,39966.3599421296,2009-06-02,08:38:19
39.999968,116.32708,0,312,39966.36,2009-06-02,08:38:24
39.999854,116.327231,0,303,39966.3600578704,2009-06-02,08:38:29
39.999838,116.327288,0,301,39966.3601157407,2009-06-02,08:38:34
39.999838,116.327302,0,301,39966.3601736111,2009-06-02,08:38:39
39.999838,116.327318,0,301,39966.3602314815,2009-06-02,08:38:44
39.999836,116.32733,0,302,39966.3602893518,2009-06-02,08:38:49
39.999772,116.327331,0,302,39966.3603472222,2009-06-02,08:38:54
39.999788,116.327352,0,302,39966.3604050926,2009-06-02,08:38:59
39.999797,116.327336,0,302,39966.360462963,2009-06-02,08:39:04
39.999836,116.327344,0,304,39966.3605208333,2009-06-02,08:39:09
39.999926,116.327341,0,307,39966.3605787037,2009-06-02,08:39:14
40.000009,116.327318,0,310,39966.3606365741,2009-06-02,08:39:19
39.999893,116.327145,0,344,39966.4088078704,2009-06-02,09:48:41
40.000188,116.327316,0,234,39966.4088657407,2009-06-02,09:48:46
40.000093,116.327153,0,231,39966.4089236111,2009-06-02,09:48:51
40.000163,116.327052,0,238,39966.4089814815,2009-06-02,09:48:56
40.000163,116.326973,0,235,39966.4090393518,2009-06-02,09:49:01
40.00014,116.326931,0,232,39966.4090972222,2009-06-02,09:49:06
40.00014,116.326931,0,232,39966.4091319444,2009-06-02,09:49:09
40.000138,116.326923,0,230,39966.4091550926,2009-06-02,09:49:11
40.000192,116.326901,0,230,39966.409212963,2009-06-02,09:49:16
40.000253,116.326979,0,227,39966.4092708333,2009-06-02,09:49:21
40.000323,116.326995,0,226,39966.4093287037,2009-06-02,09:49:26
40.000433,116.327,0,236,39966.4093865741,2009-06-02,09:49:31
40.00058,116.326877,0,257,39966.4094444444,2009-06-02,09:49:36
40.000683,116.326799,0,260,39966.4095023148,2009-06-02,09:49:41
40.000735,116.326663,0,277,39966.4095601852,2009-06-02,09:49:46
40.000805,116.326663,0,289,39966.4096180556,2009-06-02,09:49:51
40.000937,116.326709,0,318,39966.4096759259,2009-06-02,09:49:56
40.001107,116.326647,0,325,39966.4097337963,2009-06-02,09:50:01
40.001173,116.326671,0,333,39966.4097916667,2009-06-02,09:50:06
40.001214,116.326592,0,353,39966.409849537,2009-06-02,09:50:11
40.001319,116.326493,0,364,39966.4099074074,2009-06-02,09:50:16
40.001393,116.326404,0,371,39966.4099652778,2009-06-02,09:50:21
40.001467,116.326272,0,373,39966.4100231482,2009-06-02,09:50:26
40.001527,116.326131,0,367,39966.4100810185,2009-06-02,09:50:31
40.001625,116.326019,0,382,39966.4101388889,2009-06-02,09:50:36
40.001725,116.325955,0,399,39966.4101967593,2009-06-02,09:50:41
40.001844,116.325941,0,402,39966.4102546296,2009-06-02,09:50:46
40.002037,116.326092,0,391,39966.4103125,2009-06-02,09:50:51
40.002232,116.326171,0,361,39966.4103703704,2009-06-02,09:50:56
40.002468,116.326164,0,328,39966.4104282407,2009-06-02,09:51:01
40.002505,116.326058,0,328,39966.4104861111,2009-06-02,09:51:06
40.00251,116.325927,0,331,39966.4105439815,2009-06-02,09:51:11
40.002528,116.32581,0,335,39966.4106018519,2009-06-02,09:51:16
40.002518,116.32571,0,347,39966.4106597222,2009-06-02,09:51:21
40.002501,116.325588,0,359,39966.4107175926,2009-06-02,09:51:26
40.002498,116.325419,0,374,39966.410775463,2009-06-02,09:51:31
40.002583,116.325329,0,385,39966.4108333333,2009-06-02,09:51:36
40.002682,116.325265,0,397,39966.4108912037,2009-06-02,09:51:41
40.002839,116.325277,0,404,39966.4109490741,2009-06-02,09:51:46
40.002975,116.325267,0,407,39966.4110069444,2009-06-02,09:51:51
40.003134,116.325302,0,399,39966.4110648148,2009-06-02,09:51:56
40.003322,116.325348,0,380,39966.4111226852,2009-06-02,09:52:01
40.003483,116.325336,0,356,39966.4111805556,2009-06-02,09:52:06
40.003601,116.325315,0,346,39966.4112384259,2009-06-02,09:52:11
40.003609,116.32515,0,327,39966.4112962963,2009-06-02,09:52:16
40.003599,116.325011,0,315,39966.4113541667,2009-06-02,09:52:21
40.003583,116.324844,0,299,39966.411412037,2009-06-02,09:52:26
40.003561,116.324675,0,284,39966.4114699074,2009-06-02,09:52:31
40.003566,116.324585,0,279,39966.4115277778,2009-06-02,09:52:36
40.003566,116.324585,0,279,39966.4115625,2009-06-02,09:52:39
40.003573,116.324577,0,278,39966.4115856481,2009-06-02,09:52:41
40.003671,116.324565,0,274,39966.4116435185,2009-06-02,09:52:46
40.003772,116.324552,0,275,39966.4117013889,2009-06-02,09:52:51
40.003959,116.32451,0,281,39966.4117592593,2009-06-02,09:52:56
40.004217,116.32446,0,300,39966.4118171296,2009-06-02,09:53:01
40.004407,116.324384,0,325,39966.411875,2009-06-02,09:53:06
40.004544,116.324346,0,331,39966.4119328704,2009-06-02,09:53:11
40.004675,116.324277,0,328,39966.4119907407,2009-06-02,09:53:16
40.004808,116.324293,0,311,39966.4120486111,2009-06-02,09:53:21
40.004947,116.324296,0,318,39966.4121064815,2009-06-02,09:53:26
40.005176,116.324225,0,318,39966.4121643519,2009-06-02,09:53:31
40.005281,116.324128,0,322,39966.4122222222,2009-06-02,09:53:36
40.005355,116.324044,0,325,39966.4122800926,2009-06-02,09:53:41
40.005368,116.323892,0,330,39966.412337963,2009-06-02,09:53:46
40.005372,116.323723,0,339,39966.4123958333,2009-06-02,09:53:51
40.005369,116.32359,0,347,39966.4124537037,2009-06-02,09:53:56
40.005405,116.323404,0,333,39966.4125115741,2009-06-02,09:54:01
40.005389,116.323242,0,328,39966.4125694444,2009-06-02,09:54:06
40.0054,116.323081,0,334,39966.4126273148,2009-06-02,09:54:11
40.005391,116.322947,0,337,39966.4126851852,2009-06-02,09:54:16
40.00538,116.322831,0,353,39966.4127430556,2009-06-02,09:54:21
40.005374,116.322681,0,367,39966.4128009259,2009-06-02,09:54:26
40.005362,116.322571,0,375,39966.4128587963,2009-06-02,09:54:31
40.005411,116.322492,0,378,39966.4129166667,2009-06-02,09:54:36
40.005482,116.322379,0,392,39966.412974537,2009-06-02,09:54:41
40.005613,116.322301,0,400,39966.4130324074,2009-06-02,09:54:46
40.005683,116.322088,0,417,39966.4130902778,2009-06-02,09:54:51
40.005724,116.321927,0,416,39966.4131481481,2009-06-02,09:54:56
40.005747,116.321803,0,425,39966.4132060185,2009-06-02,09:55:01
40.005749,116.321654,0,419,39966.4132638889,2009-06-02,09:55:06
40.005809,116.321574,0,422,39966.4133217593,2009-06-02,09:55:11
40.005879,116.321526,0,416,39966.4133796296,2009-06-02,09:55:16
40.00601,116.321455,0,405,39966.4134375,2009-06-02,09:55:21
40.006141,116.321435,0,412,39966.4134953704,2009-06-02,09:55:26
40.006241,116.321402,0,424,39966.4135532407,2009-06-02,09:55:31
40.006382,116.321377,0,427,39966.4136111111,2009-06-02,09:55:36
40.006502,116.321327,0,426,39966.4136689815,2009-06-02,09:55:41
40.006606,116.32127,0,404,39966.4137268519,2009-06-02,09:55:46
40.006685,116.321312,0,411,39966.4137847222,2009-06-02,09:55:51
40.006694,116.321292,0,419,39966.4138425926,2009-06-02,09:55:56
40.006694,116.321276,0,422,39966.413900463,2009-06-02,09:56:01
40.006696,116.321256,0,423,39966.4139583333,2009-06-02,09:56:06
40.006695,116.321247,0,424,39966.4140162037,2009-06-02,09:56:11
40.006693,116.321237,0,424,39966.4140740741,2009-06-02,09:56:16
40.006701,116.321212,0,425,39966.4141319444,2009-06-02,09:56:21
40.006707,116.321175,0,425,39966.4141898148,2009-06-02,09:56:26
40.006728,116.32116,0,426,39966.4142476852,2009-06-02,09:56:31
40.00674,116.321146,0,428,39966.4143055556,2009-06-02,09:56:36
40.006748,116.321135,0,429,39966.4143634259,2009-06-02,09:56:41
40.006747,116.321124,0,430,39966.4144212963,2009-06-02,09:56:46
40.006747,116.321121,0,430,39966.4144791667,2009-06-02,09:56:51
40.006747,116.321121,0,430,39966.4145138889,2009-06-02,09:56:54
40.006748,116.321122,0,430,39966.414537037,2009-06-02,09:56:56
40.006747,116.321095,0,430,39966.4145949074,2009-06-02,09:57:01
40.006767,116.321027,0,431,39966.4146527778,2009-06-02,09:57:06
40.006792,116.320956,0,432,39966.4147106481,2009-06-02,09:57:11
40.0068,116.320925,0,433,39966.4147685185,2009-06-02,09:57:16
40.006835,116.320927,0,434,39966.4148263889,2009-06-02,09:57:21
40.006875,116.320958,0,435,39966.4148842593,2009-06-02,09:57:26
40.006884,116.320997,0,435,39966.4149421296,2009-06-02,09:57:31
40.006884,116.320997,0,435,39966.4149768518,2009-06-02,09:57:34
40.006884,116.320991,0,436,39966.415,2009-06-02,09:57:36
40.006884,116.320982,0,436,39966.4150578704,2009-06-02,09:57:41
40.006884,116.320982,0,436,39966.4150925926,2009-06-02,09:57:44
40.006884,116.320975,0,436,39966.4151157407,2009-06-02,09:57:46
40.006885,116.320984,0,436,39966.4151736111,2009-06-02,09:57:51
40.006886,116.320994,0,436,39966.4152314815,2009-06-02,09:57:56
40.006886,116.320993,0,437,39966.4152893518,2009-06-02,09:58:01
40.006886,116.320993,0,437,39966.4153472222,2009-06-02,09:58:06
40.006886,116.320993,0,437,39966.4153819444,2009-06-02,09:58:09
40.006888,116.320994,0,437,39966.4154050926,2009-06-02,09:58:11
40.006943,116.321029,0,435,39966.415462963,2009-06-02,09:58:16
40.007017,116.321084,0,431,39966.4155208333,2009-06-02,09:58:21
40.007084,116.321095,0,429,39966.4155787037,2009-06-02,09:58:26
40.007169,116.321111,0,426,39966.4156365741,2009-06-02,09:58:31
40.007239,116.321136,0,423,39966.4156944444,2009-06-02,09:58:36
40.007281,116.321058,0,421,39966.4157523148,2009-06-02,09:58:41
40.007312,116.321066,0,419,39966.4158101852,2009-06-02,09:58:46
40.007353,116.321064,0,418,39966.4158680556,2009-06-02,09:58:51
40.007346,116.321073,0,418,39966.4159259259,2009-06-02,09:58:56
40.007346,116.321079,0,418,39966.4159837963,2009-06-02,09:59:01
40.007346,116.321073,0,418,39966.4160416667,2009-06-02,09:59:06
40.007346,116.321073,0,418,39966.4160763889,2009-06-02,09:59:09
40.007347,116.32108,0,418,39966.416099537,2009-06-02,09:59:11
40.007407,116.321123,0,416,39966.4161574074,2009-06-02,09:59:16
40.007391,116.321097,0,415,39966.4162152778,2009-06-02,09:59:21
40.007381,116.321081,0,417,39966.4162731481,2009-06-02,09:59:26
40.007382,116.321091,0,417,39966.4163310185,2009-06-02,09:59:31
40.007382,116.321098,0,417,39966.4163888889,2009-06-02,09:59:36
40.007381,116.32109,0,417,39966.4164467593,2009-06-02,09:59:41
40.00738,116.321083,0,418,39966.4165046296,2009-06-02,09:59:46
40.007381,116.321084,0,418,39966.4165625,2009-06-02,09:59:51
40.007382,116.321086,0,418,39966.4166203704,2009-06-02,09:59:56
40.007382,116.32108,0,418,39966.4166782407,2009-06-02,10:00:01
40.007382,116.32108,0,418,39966.416712963,2009-06-02,10:00:04
40.007383,116.321083,0,418,39966.4167361111,2009-06-02,10:00:06
40.007386,116.321063,0,417,39966.4167939815,2009-06-02,10:00:11
40.007391,116.321056,0,416,39966.4168518518,2009-06-02,10:00:16
40.007391,116.321052,0,417,39966.4169097222,2009-06-02,10:00:21
40.00739,116.321052,0,417,39966.4169675926,2009-06-02,10:00:26
40.00739,116.321052,0,417,39966.4170023148,2009-06-02,10:00:29
40.007389,116.321046,0,417,39966.417025463,2009-06-02,10:00:31
40.00737,116.321017,0,416,39966.4170833333,2009-06-02,10:00:36
40.007328,116.320981,0,416,39966.4171412037,2009-06-02,10:00:41
40.007325,116.32097,0,416,39966.4171990741,2009-06-02,10:00:46
40.007323,116.320957,0,416,39966.4172569444,2009-06-02,10:00:51
40.007235,116.320867,0,415,39966.4173148148,2009-06-02,10:00:56
40.007167,116.320811,0,415,39966.4173726852,2009-06-02,10:01:01
40.007147,116.320873,0,415,39966.4174305556,2009-06-02,10:01:06
40.007066,116.320864,0,414,39966.4174884259,2009-06-02,10:01:11
40.007039,116.320842,0,413,39966.4175462963,2009-06-02,10:01:16
40.007032,116.320938,0,413,39966.4176041667,2009-06-02,10:01:21
40.007018,116.32095,0,412,39966.417662037,2009-06-02,10:01:26
40.007014,116.320952,0,412,39966.4176851852,2009-06-02,10:01:28
40.007013,116.320951,0,413,39966.4177430556,2009-06-02,10:01:33
40.007012,116.320945,0,413,39966.4178009259,2009-06-02,10:01:38
40.007013,116.320937,0,413,39966.4178587963,2009-06-02,10:01:43
40.007013,116.320937,0,413,39966.4179050926,2009-06-02,10:01:47
40.007013,116.320938,0,412,39966.417962963,2009-06-02,10:01:52
40.007012,116.320938,0,412,39966.4180208333,2009-06-02,10:01:57
40.007012,116.32094,0,412,39966.4180787037,2009-06-02,10:02:02
40.007012,116.32094,0,412,39966.4181134259,2009-06-02,10:02:05
40.007012,116.320933,0,412,39966.4181365741,2009-06-02,10:02:07
40.006996,116.320874,0,412,39966.4181944444,2009-06-02,10:02:12
40.006984,116.320802,0,411,39966.4182523148,2009-06-02,10:02:17
40.006971,116.320816,0,410,39966.4183101852,2009-06-02,10:02:22
40.006948,116.320799,0,410,39966.4183680556,2009-06-02,10:02:27
40.006934,116.320736,0,409,39966.4184259259,2009-06-02,10:02:32
40.006915,116.320739,0,409,39966.4184837963,2009-06-02,10:02:37
40.006911,116.320717,0,408,39966.4185416667,2009-06-02,10:02:42
40.006911,116.320707,0,409,39966.418599537,2009-06-02,10:02:47
40.006911,116.320705,0,409,39966.4186574074,2009-06-02,10:02:52
40.006911,116.320705,0,409,39966.4186921296,2009-06-02,10:02:55
40.006912,116.320711,0,409,39966.4187152778,2009-06-02,10:02:57
40.006913,116.32072,0,409,39966.4187731481,2009-06-02,10:03:02
40.006913,116.320717,0,409,39966.4188310185,2009-06-02,10:03:07
40.006913,116.32071,0,409,39966.4188888889,2009-06-02,10:03:12
40.006913,116.32071,0,409,39966.4189236111,2009-06-02,10:03:15
40.006913,116.320718,0,409,39966.4189467593,2009-06-02,10:03:17
40.006901,116.320765,0,408,39966.4190046296,2009-06-02,10:03:22
40.0069,116.320827,0,407,39966.4190625,2009-06-02,10:03:27
40.006891,116.320818,0,406,39966.4191203704,2009-06-02,10:03:32
40.006891,116.320816,0,406,39966.4191782407,2009-06-02,10:03:37
40.006892,116.320808,0,406,39966.4192361111,2009-06-02,10:03:42
40.006892,116.320808,0,406,39966.4192708333,2009-06-02,10:03:45
40.006892,116.320809,0,406,39966.4192939815,2009-06-02,10:03:47
40.006892,116.320823,0,406,39966.4193518519,2009-06-02,10:03:52
40.006893,116.320838,0,406,39966.4194097222,2009-06-02,10:03:57
40.006894,116.320849,0,406,39966.4194675926,2009-06-02,10:04:02
40.006894,116.320852,0,406,39966.419525463,2009-06-02,10:04:07
40.006893,116.320847,0,406,39966.4195833333,2009-06-02,10:04:12
40.006893,116.320839,0,406,39966.4196412037,2009-06-02,10:04:17
40.006893,116.320835,0,406,39966.4196990741,2009-06-02,10:04:22
40.006893,116.320833,0,407,39966.4197569444,2009-06-02,10:04:27
40.006893,116.320832,0,407,39966.4198148148,2009-06-02,10:04:32
40.006893,116.320833,0,407,39966.4198726852,2009-06-02,10:04:37
40.006893,116.320833,0,407,39966.4199074074,2009-06-02,10:04:40
40.006892,116.320826,0,407,39966.4199305556,2009-06-02,10:04:42
40.006891,116.320816,0,407,39966.4199884259,2009-06-02,10:04:47
40.006891,116.320816,0,407,39966.4200231481,2009-06-02,10:04:50
40.006893,116.320824,0,407,39966.4200462963,2009-06-02,10:04:52
40.00687,116.320785,0,405,39966.4201041667,2009-06-02,10:04:57
40.006871,116.320747,0,407,39966.420162037,2009-06-02,10:05:02
40.006856,116.320714,0,407,39966.4202199074,2009-06-02,10:05:07
40.006851,116.320665,0,406,39966.4202777778,2009-06-02,10:05:12
40.006843,116.320575,0,406,39966.4203356481,2009-06-02,10:05:17
40.006813,116.320472,0,405,39966.4203935185,2009-06-02,10:05:22
40.006796,116.320406,0,405,39966.4204513889,2009-06-02,10:05:27
40.006777,116.320361,0,405,39966.4205092593,2009-06-02,10:05:32
40.006758,116.320343,0,405,39966.4205671296,2009-06-02,10:05:37
40.006754,116.320318,0,406,39966.420625,2009-06-02,10:05:42
40.00676,116.320341,0,406,39966.4206828704,2009-06-02,10:05:47
40.00676,116.320341,0,406,39966.4207175926,2009-06-02,10:05:50
40.006759,116.320334,0,406,39966.4207407407,2009-06-02,10:05:52
40.006773,116.320368,0,406,39966.4207986111,2009-06-02,10:05:57
40.006771,116.320329,0,406,39966.4208564815,2009-06-02,10:06:02
40.006777,116.3203,0,407,39966.4209143519,2009-06-02,10:06:07
40.006758,116.320249,0,407,39966.4209722222,2009-06-02,10:06:12
40.00676,116.320218,0,407,39966.4210300926,2009-06-02,10:06:17
40.006784,116.320257,0,407,39966.421087963,2009-06-02,10:06:22
40.006786,116.320268,0,407,39966.4211458333,2009-06-02,10:06:27
40.006786,116.320268,0,407,39966.4211805556,2009-06-02,10:06:30
40.006785,116.320273,0,408,39966.4212037037,2009-06-02,10:06:32
40.006791,116.320293,0,408,39966.4212615741,2009-06-02,10:06:37
40.0068,116.32035,0,407,39966.4213194444,2009-06-02,10:06:42
40.006783,116.320393,0,407,39966.4213773148,2009-06-02,10:06:47
40.006788,116.320424,0,407,39966.4214351852,2009-06-02,10:06:52
40.006788,116.320435,0,407,39966.4214930556,2009-06-02,10:06:57
40.006788,116.320435,0,407,39966.4215277778,2009-06-02,10:07:00
40.006788,116.320432,0,407,39966.4215509259,2009-06-02,10:07:02
40.006783,116.320415,0,407,39966.4216087963,2009-06-02,10:07:07
40.006776,116.320404,0,407,39966.4216666667,2009-06-02,10:07:12
40.006776,116.320404,0,407,39966.4217013889,2009-06-02,10:07:15
40.006776,116.320397,0,407,39966.421724537,2009-06-02,10:07:17
40.006774,116.320386,0,407,39966.4217824074,2009-06-02,10:07:22
40.006773,116.320377,0,407,39966.4218402778,2009-06-02,10:07:27
40.006773,116.320377,0,407,39966.421875,2009-06-02,10:07:30
40.006772,116.320385,0,408,39966.4218981481,2009-06-02,10:07:32
40.006772,116.320394,0,408,39966.4219560185,2009-06-02,10:07:37
40.006772,116.32039,0,408,39966.4220138889,2009-06-02,10:07:42
40.006772,116.320388,0,408,39966.4220717593,2009-06-02,10:07:47
40.006773,116.320395,0,408,39966.4221296296,2009-06-02,10:07:52
40.006773,116.320396,0,408,39966.4221875,2009-06-02,10:07:57
40.006773,116.320396,0,408,39966.4222222222,2009-06-02,10:08:00
40.006773,116.320396,0,408,39966.4222453704,2009-06-02,10:08:02
40.006774,116.320408,0,408,39966.4223032407,2009-06-02,10:08:07
40.006757,116.320415,0,407,39966.4223611111,2009-06-02,10:08:12
40.006757,116.320415,0,407,39966.4223958333,2009-06-02,10:08:15
40.006758,116.320419,0,407,39966.4224189815,2009-06-02,10:08:17
40.006759,116.320397,0,408,39966.4224768518,2009-06-02,10:08:22
40.006768,116.320393,0,407,39966.4225347222,2009-06-02,10:08:27
40.006768,116.320393,0,407,39966.4225694444,2009-06-02,10:08:30
40.006769,116.320393,0,407,39966.4225925926,2009-06-02,10:08:32
40.006771,116.320403,0,408,39966.422650463,2009-06-02,10:08:37
40.006771,116.320403,0,408,39966.4226851852,2009-06-02,10:08:40
40.006772,116.3204,0,408,39966.4227083333,2009-06-02,10:08:42
40.006798,116.32045,0,407,39966.4227662037,2009-06-02,10:08:47
40.00682,116.320492,0,409,39966.4228240741,2009-06-02,10:08:52
40.006872,116.320582,0,406,39966.4228819444,2009-06-02,10:08:57
40.006941,116.320673,0,404,39966.4229398148,2009-06-02,10:09:02
40.006976,116.32076,0,403,39966.4229976852,2009-06-02,10:09:07
40.007002,116.320783,0,402,39966.4230555556,2009-06-02,10:09:12
40.00702,116.320796,0,401,39966.4231134259,2009-06-02,10:09:17
40.007013,116.320779,0,400,39966.4231712963,2009-06-02,10:09:22
40.007013,116.320758,0,400,39966.4232291667,2009-06-02,10:09:27
40.007015,116.320707,0,400,39966.423287037,2009-06-02,10:09:32
40.006998,116.32066,0,400,39966.4233449074,2009-06-02,10:09:37
40.006962,116.320643,0,401,39966.4234027778,2009-06-02,10:09:42
40.006918,116.32061,0,401,39966.4234606481,2009-06-02,10:09:47
40.006869,116.320522,0,401,39966.4235185185,2009-06-02,10:09:52
40.006832,116.320382,0,401,39966.4235763889,2009-06-02,10:09:57
40.006797,116.320344,0,401,39966.4236342593,2009-06-02,10:10:02
40.006794,116.320401,0,403,39966.4236921296,2009-06-02,10:10:07
40.006777,116.320398,0,407,39966.42375,2009-06-02,10:10:12
40.006777,116.320398,0,407,39966.4237847222,2009-06-02,10:10:15
40.006776,116.320397,0,410,39966.4238078704,2009-06-02,10:10:17
40.006784,116.320433,0,412,39966.4238657407,2009-06-02,10:10:22
40.006776,116.320438,0,413,39966.4239236111,2009-06-02,10:10:27
40.006776,116.320444,0,414,39966.4239814815,2009-06-02,10:10:32
40.006776,116.320444,0,414,39966.4240162037,2009-06-02,10:10:35
40.006775,116.32044,0,415,39966.4240393518,2009-06-02,10:10:37
40.006775,116.320415,0,418,39966.4240972222,2009-06-02,10:10:42
40.00678,116.320374,0,420,39966.4241550926,2009-06-02,10:10:47
40.006812,116.320386,0,422,39966.424212963,2009-06-02,10:10:52
40.006821,116.320373,0,423,39966.4242708333,2009-06-02,10:10:57
40.006812,116.320372,0,424,39966.4243287037,2009-06-02,10:11:02
40.006797,116.320378,0,424,39966.4243865741,2009-06-02,10:11:07
40.006797,116.320378,0,424,39966.4244212963,2009-06-02,10:11:10
40.006796,116.320381,0,425,39966.4244444444,2009-06-02,10:11:12
40.006768,116.32033,0,426,39966.4245023148,2009-06-02,10:11:17
40.006775,116.320306,0,426,39966.4245601852,2009-06-02,10:11:22
40.006774,116.320314,0,427,39966.4246180556,2009-06-02,10:11:27
40.006774,116.320314,0,427,39966.4246527778,2009-06-02,10:11:30
40.006777,116.320315,0,428,39966.4246759259,2009-06-02,10:11:32
40.006805,116.320338,0,429,39966.4247337963,2009-06-02,10:11:37
40.00681,116.320372,0,431,39966.4247916667,2009-06-02,10:11:42
40.006814,116.320379,0,431,39966.424849537,2009-06-02,10:11:47
40.006814,116.320379,0,431,39966.4248842593,2009-06-02,10:11:50
40.006814,116.320381,0,432,39966.4249074074,2009-06-02,10:11:52
40.006829,116.320406,0,431,39966.4249652778,2009-06-02,10:11:57
40.006838,116.320421,0,431,39966.4250231481,2009-06-02,10:12:02
40.006856,116.320478,0,431,39966.4250810185,2009-06-02,10:12:07
40.006887,116.32058,0,424,39966.4251388889,2009-06-02,10:12:12
40.006916,116.320664,0,419,39966.4251967593,2009-06-02,10:12:17
40.006933,116.320714,0,415,39966.4252546296,2009-06-02,10:12:22
40.006971,116.320778,0,413,39966.4253125,2009-06-02,10:12:27
40.006998,116.320816,0,412,39966.4253703704,2009-06-02,10:12:32
40.006998,116.320816,0,412,39966.4254050926,2009-06-02,10:12:35
40.006999,116.320817,0,412,39966.4254282407,2009-06-02,10:12:37
40.007018,116.320802,0,412,39966.4254861111,2009-06-02,10:12:42
40.006991,116.320788,0,408,39966.4255439815,2009-06-02,10:12:47
40.006979,116.320789,0,404,39966.4256018519,2009-06-02,10:12:52
40.006964,116.32081,0,400,39966.4256597222,2009-06-02,10:12:57
40.006942,116.320796,0,398,39966.4257175926,2009-06-02,10:13:02
40.006926,116.320759,0,395,39966.425775463,2009-06-02,10:13:07
40.006938,116.320747,0,396,39966.4258333333,2009-06-02,10:13:12
40.006988,116.320749,0,396,39966.4258912037,2009-06-02,10:13:17
40.007021,116.320747,0,399,39966.4259490741,2009-06-02,10:13:22
40.007016,116.320674,0,400,39966.4260069444,2009-06-02,10:13:27
40.007206,116.320847,0,365,39966.4260648148,2009-06-02,10:13:32
40.007175,116.320813,0,354,39966.4261226852,2009-06-02,10:13:37
40.007184,116.320862,0,346,39966.4261574074,2009-06-02,10:13:40
40.007141,116.320872,0,312,39966.4262152778,2009-06-02,10:13:45
40.007121,116.320905,0,299,39966.4262731481,2009-06-02,10:13:50
40.007141,116.321082,0,289,39966.4263310185,2009-06-02,10:13:55
40.007113,116.321136,0,281,39966.4263888889,2009-06-02,10:14:00
40.007071,116.321203,0,260,39966.4264467593,2009-06-02,10:14:05
40.007056,116.321221,0,228,39966.4265046296,2009-06-02,10:14:10
40.006985,116.321218,0,210,39966.4265625,2009-06-02,10:14:15
40.00694,116.321226,0,195,39966.4266203704,2009-06-02,10:14:20
40.006902,116.321209,0,185,39966.4266782407,2009-06-02,10:14:25
40.006898,116.321208,0,185,39966.4267361111,2009-06-02,10:14:30
40.006898,116.321207,0,185,39966.4267939815,2009-06-02,10:14:35
40.006897,116.321207,0,184,39966.4268171296,2009-06-02,10:14:37
40.006897,116.321207,0,184,39966.4268518519,2009-06-02,10:14:40
40.006897,116.321208,0,184,39966.426875,2009-06-02,10:14:42
40.006892,116.321255,0,182,39966.4269328704,2009-06-02,10:14:47
40.006862,116.321318,0,178,39966.4269907407,2009-06-02,10:14:52
40.006832,116.321336,0,175,39966.4270486111,2009-06-02,10:14:57
40.006805,116.321367,0,172,39966.4271064815,2009-06-02,10:15:02
40.006791,116.321381,0,170,39966.4271643519,2009-06-02,10:15:07
40.006706,116.32137,0,165,39966.4272222222,2009-06-02,10:15:12
40.006697,116.321407,0,160,39966.4272800926,2009-06-02,10:15:17
40.006693,116.321438,0,156,39966.427337963,2009-06-02,10:15:22
40.006686,116.321437,0,157,39966.4273958333,2009-06-02,10:15:27
40.006686,116.321437,0,157,39966.4274305556,2009-06-02,10:15:30
40.006686,116.321436,0,157,39966.4274537037,2009-06-02,10:15:32
40.006725,116.3216,0,154,39966.4275115741,2009-06-02,10:15:37
40.006723,116.32161,0,153,39966.4275231481,2009-06-02,10:15:38
40.006692,116.321602,0,154,39966.4275810185,2009-06-02,10:15:43
40.006691,116.321583,0,153,39966.4276388889,2009-06-02,10:15:48
40.006691,116.321582,0,154,39966.4276967593,2009-06-02,10:15:53
40.006691,116.321576,0,154,39966.4277546296,2009-06-02,10:15:58
40.006691,116.321576,0,154,39966.4277893519,2009-06-02,10:16:01
40.006691,116.321575,0,154,39966.4278125,2009-06-02,10:16:03
40.006688,116.321546,0,155,39966.4278703704,2009-06-02,10:16:08
40.006667,116.321502,0,156,39966.4279282407,2009-06-02,10:16:13
40.006649,116.321466,0,155,39966.4279861111,2009-06-02,10:16:18
40.006649,116.321466,0,155,39966.4280208333,2009-06-02,10:16:21
40.006645,116.321461,0,156,39966.4280439815,2009-06-02,10:16:23
40.00664,116.321472,0,156,39966.4281018519,2009-06-02,10:16:28
40.006621,116.321471,0,157,39966.4281597222,2009-06-02,10:16:33
40.006621,116.321471,0,157,39966.4281944444,2009-06-02,10:16:36
40.006621,116.321465,0,157,39966.4282175926,2009-06-02,10:16:38
40.006618,116.321449,0,157,39966.428275463,2009-06-02,10:16:43
40.006634,116.321425,0,157,39966.4283333333,2009-06-02,10:16:48
40.006634,116.321424,0,158,39966.4283912037,2009-06-02,10:16:53
40.006634,116.321424,0,158,39966.4284259259,2009-06-02,10:16:56
40.006635,116.321427,0,158,39966.4284490741,2009-06-02,10:16:58
40.006666,116.321415,0,158,39966.4285069444,2009-06-02,10:17:03
40.006644,116.321367,0,158,39966.4285648148,2009-06-02,10:17:08
40.006644,116.321367,0,158,39966.428599537,2009-06-02,10:17:11
40.006648,116.321359,0,157,39966.4286226852,2009-06-02,10:17:13
40.006648,116.321368,0,157,39966.4286805556,2009-06-02,10:17:18
40.00664,116.321391,0,157,39966.4287384259,2009-06-02,10:17:23
40.006664,116.321475,0,155,39966.4287962963,2009-06-02,10:17:28
40.00666,116.321558,0,155,39966.4288541667,2009-06-02,10:17:33
40.006658,116.32166,0,157,39966.428912037,2009-06-02,10:17:38
40.006665,116.321771,0,163,39966.4289699074,2009-06-02,10:17:43
40.006654,116.322011,0,170,39966.4290277778,2009-06-02,10:17:48
40.006637,116.322161,0,180,39966.4290856481,2009-06-02,10:17:53
40.006652,116.322282,0,188,39966.4291435185,2009-06-02,10:17:58
40.006667,116.322457,0,189,39966.4292013889,2009-06-02,10:18:03
40.006695,116.322617,0,186,39966.4292592593,2009-06-02,10:18:08
40.00673,116.322775,0,180,39966.4293171296,2009-06-02,10:18:13
40.006748,116.322988,0,173,39966.429375,2009-06-02,10:18:18
40.006744,116.323144,0,168,39966.4294328704,2009-06-02,10:18:23
40.006722,116.32335,0,168,39966.4294907407,2009-06-02,10:18:28
40.006744,116.323578,0,166,39966.4295486111,2009-06-02,10:18:33
40.00675,116.323743,0,167,39966.4296064815,2009-06-02,10:18:38
40.006762,116.323933,0,165,39966.4296643519,2009-06-02,10:18:43
40.006778,116.324147,0,158,39966.4297222222,2009-06-02,10:18:48
40.006648,116.324171,0,162,39966.4297800926,2009-06-02,10:18:53
40.006477,116.324181,0,169,39966.429837963,2009-06-02,10:18:58
40.00632,116.324162,0,167,39966.4298958333,2009-06-02,10:19:03
40.006179,116.324262,0,164,39966.4299537037,2009-06-02,10:19:08
40.006047,116.324307,0,162,39966.4300115741,2009-06-02,10:19:13
40.005868,116.32431,0,165,39966.4300694444,2009-06-02,10:19:18
40.00573,116.32434,0,163,39966.4301273148,2009-06-02,10:19:23
40.005579,116.324329,0,164,39966.4301851852,2009-06-02,10:19:28
40.005474,116.324327,0,165,39966.4302430556,2009-06-02,10:19:33
40.00535,116.32435,0,165,39966.4303009259,2009-06-02,10:19:38
40.005238,116.324371,0,167,39966.4303587963,2009-06-02,10:19:43
40.005107,116.324374,0,169,39966.4304166667,2009-06-02,10:19:48
40.004983,116.324374,0,173,39966.430474537,2009-06-02,10:19:53
40.004814,116.324404,0,181,39966.4305324074,2009-06-02,10:19:58
40.004647,116.324458,0,191,39966.4305902778,2009-06-02,10:20:03
40.004469,116.324466,0,199,39966.4306481481,2009-06-02,10:20:08
40.004331,116.324509,0,203,39966.4307060185,2009-06-02,10:20:13
40.004223,116.324548,0,205,39966.4307638889,2009-06-02,10:20:18
40.004131,116.324567,0,211,39966.4308217593,2009-06-02,10:20:23
40.004015,116.324556,0,221,39966.4308796296,2009-06-02,10:20:28
40.003894,116.324606,0,224,39966.4309375,2009-06-02,10:20:33
40.003752,116.324634,0,230,39966.4309953704,2009-06-02,10:20:38
40.003671,116.324688,0,243,39966.4310532407,2009-06-02,10:20:43
40.003604,116.324789,0,246,39966.4311111111,2009-06-02,10:20:48
40.003592,116.324962,0,245,39966.4311689815,2009-06-02,10:20:53
40.003611,116.32513,0,247,39966.4312268518,2009-06-02,10:20:58
40.003519,116.32523,0,241,39966.4312847222,2009-06-02,10:21:03
40.003382,116.32525,0,232,39966.4313425926,2009-06-02,10:21:08
40.003222,116.325261,0,226,39966.431400463,2009-06-02,10:21:13
40.003054,116.325248,0,217,39966.4314583333,2009-06-02,10:21:18
40.002901,116.325253,0,210,39966.4315162037,2009-06-02,10:21:23
40.00274,116.325245,0,201,39966.4315740741,2009-06-02,10:21:28
40.00258,116.325295,0,194,39966.4316319444,2009-06-02,10:21:33
40.002471,116.325448,0,187,39966.4316898148,2009-06-02,10:21:38
40.00245,116.325646,0,182,39966.4317476852,2009-06-02,10:21:43
40.002434,116.325854,0,179,39966.4318055556,2009-06-02,10:21:48
40.002439,116.326087,0,179,39966.4318634259,2009-06-02,10:21:53
40.002456,116.326312,0,178,39966.4319212963,2009-06-02,10:21:58
40.002461,116.326519,0,181,39966.4319791667,2009-06-02,10:22:03
40.002382,116.326651,0,184,39966.432037037,2009-06-02,10:22:08
40.002233,116.326679,0,186,39966.4320949074,2009-06-02,10:22:13
40.002052,116.326665,0,184,39966.4321527778,2009-06-02,10:22:18
40.001899,116.326686,0,182,39966.4322106481,2009-06-02,10:22:23
40.001766,116.326664,0,181,39966.4322685185,2009-06-02,10:22:28
40.001625,116.326672,0,184,39966.4323263889,2009-06-02,10:22:33
40.001524,116.326791,0,189,39966.4323842593,2009-06-02,10:22:38
40.001451,116.326968,0,194,39966.4324421296,2009-06-02,10:22:43
40.001417,116.327177,0,194,39966.4325,2009-06-02,10:22:48
40.001346,116.327195,0,198,39966.4325578704,2009-06-02,10:22:53
40.001237,116.32717,0,204,39966.4326157407,2009-06-02,10:22:58
40.001086,116.327112,0,212,39966.4326736111,2009-06-02,10:23:03
40.000979,116.327106,0,223,39966.4327314815,2009-06-02,10:23:08
40.000831,116.327099,0,233,39966.4327893518,2009-06-02,10:23:13
40.000627,116.327065,0,242,39966.4328472222,2009-06-02,10:23:18
40.000364,116.326958,0,250,39966.4329050926,2009-06-02,10:23:23
40.000088,116.326968,0,262,39966.432962963,2009-06-02,10:23:28
39.999938,116.327248,0,272,39966.4330208333,2009-06-02,10:23:33
40.000009,116.327379,0,274,39966.4330787037,2009-06-02,10:23:38
40.000057,116.327517,0,273,39966.4331365741,2009-06-02,10:23:43
40.000087,116.32751,0,258,39966.4331944444,2009-06-02,10:23:48
40.000122,116.327487,0,250,39966.4332523148,2009-06-02,10:23:53
40.000125,116.327496,0,243,39966.4333101852,2009-06-02,10:23:58
40.000125,116.32749,0,240,39966.4333680556,2009-06-02,10:24:03
40.000125,116.327487,0,239,39966.4334259259,2009-06-02,10:24:08
40.000125,116.327487,0,239,39966.4334606482,2009-06-02,10:24:11
40.000124,116.327485,0,239,39966.4334837963,2009-06-02,10:24:13
40.000126,116.327502,0,239,39966.4335416667,2009-06-02,10:24:18
40.000126,116.327522,0,239,39966.433599537,2009-06-02,10:24:23
40.000126,116.327522,0,239,39966.4336342593,2009-06-02,10:24:26
40.000125,116.327525,0,239,39966.4336574074,2009-06-02,10:24:28
40.000123,116.327506,0,239,39966.4337152778,2009-06-02,10:24:33
40.000115,116.32748,0,239,39966.4337731482,2009-06-02,10:24:38
40.000045,116.327398,0,239,39966.4338310185,2009-06-02,10:24:43
39.999942,116.327362,0,240,39966.4338888889,2009-06-02,10:24:48
39.999904,116.327359,0,241,39966.4339467593,2009-06-02,10:24:53
39.999878,116.327352,0,243,39966.4340046296,2009-06-02,10:24:58
39.999884,116.327273,0,244,39966.4340625,2009-06-02,10:25:03
39.999896,116.327248,0,245,39966.4341203704,2009-06-02,10:25:08
39.99989,116.327332,0,244,39966.4341782407,2009-06-02,10:25:13
39.999889,116.327383,0,244,39966.4342361111,2009-06-02,10:25:18
39.999884,116.327444,0,244,39966.4342939815,2009-06-02,10:25:23
39.999855,116.327441,0,244,39966.4343518519,2009-06-02,10:25:28
39.999855,116.327448,0,244,39966.4344097222,2009-06-02,10:25:33
39.999855,116.327448,0,244,39966.4344444444,2009-06-02,10:25:36
39.999859,116.327451,0,244,39966.4344675926,2009-06-02,10:25:38
39.999864,116.327442,0,244,39966.434525463,2009-06-02,10:25:43
39.999868,116.327428,0,244,39966.4345833333,2009-06-02,10:25:48
39.999867,116.327413,0,244,39966.4346412037,2009-06-02,10:25:53
