# Supplementary material for: Research on differential privacy protection method based on user tendency
Source: PLoS One. 2023 Oct 26;18(10):e0288823. doi: 10.1371/journal.pone.0288823 (PMC10602288; doi:10.1371/journal.pone.0288823)
Supplement: S1 Data — (ZIP) [file pone.0288823.s001.zip › Data 5-1/000/Trajectory/20090602185307.plt]

Geolife trajectory
WGS 84
Altitude is in Feet
Reserved 3
0,2,255,My Track,0,0,2,8421376
0
40.000719,116.327827,0,-305,39966.7868865741,2009-06-02,18:53:07
40.000652,116.327766,0,-267,39966.7869444444,2009-06-02,18:53:12
40.000611,116.327747,0,-239,39966.7870023148,2009-06-02,18:53:17
40.000617,116.32776,0,-244,39966.7870601852,2009-06-02,18:53:22
40.000527,116.3277,0,-195,39966.7871180556,2009-06-02,18:53:27
40.000492,116.327678,0,-180,39966.7871759259,2009-06-02,18:53:32
40.000506,116.327691,0,-187,39966.7872337963,2009-06-02,18:53:37
40.000491,116.327673,0,-177,39966.7872916667,2009-06-02,18:53:42
40.000494,116.327672,0,-175,39966.787349537,2009-06-02,18:53:47
40.000495,116.327671,0,-176,39966.7874074074,2009-06-02,18:53:52
40.000496,116.327673,0,-176,39966.7874652778,2009-06-02,18:53:57
40.000498,116.327675,0,-176,39966.7875231481,2009-06-02,18:54:02
40.000501,116.327678,0,-177,39966.7875810185,2009-06-02,18:54:07
40.000501,116.327678,0,-177,39966.7876157407,2009-06-02,18:54:10
40.000504,116.327681,0,-177,39966.7876388889,2009-06-02,18:54:12
40.000483,116.327683,0,-168,39966.7876967593,2009-06-02,18:54:17
40.000452,116.32768,0,-156,39966.7877546296,2009-06-02,18:54:22
40.0004,116.327655,0,-130,39966.7878125,2009-06-02,18:54:27
40.000371,116.327631,0,-114,39966.7878703704,2009-06-02,18:54:32
40.000356,116.327627,0,-106,39966.7879282407,2009-06-02,18:54:37
40.000271,116.327541,0,-57,39966.7879861111,2009-06-02,18:54:42
40.000258,116.327548,0,-55,39966.7880439815,2009-06-02,18:54:47
40.000259,116.327562,0,-59,39966.7881018519,2009-06-02,18:54:52
40.000253,116.327557,0,-55,39966.7881597222,2009-06-02,18:54:57
40.000258,116.327561,0,-56,39966.7882175926,2009-06-02,18:55:02
40.000262,116.327563,0,-57,39966.788275463,2009-06-02,18:55:07
40.000267,116.327565,0,-58,39966.7883333333,2009-06-02,18:55:12
40.00027,116.327565,0,-58,39966.7883912037,2009-06-02,18:55:17
40.000272,116.327562,0,-58,39966.7884490741,2009-06-02,18:55:22
40.000272,116.327562,0,-58,39966.7884837963,2009-06-02,18:55:25
40.000272,116.327559,0,-57,39966.7885069444,2009-06-02,18:55:27
40.000271,116.32755,0,-56,39966.7885648148,2009-06-02,18:55:32
40.000272,116.327548,0,-55,39966.7886226852,2009-06-02,18:55:37
40.000272,116.327548,0,-55,39966.7886805556,2009-06-02,18:55:42
40.000276,116.327546,0,-56,39966.7887384259,2009-06-02,18:55:47
40.000276,116.327548,0,-56,39966.7887962963,2009-06-02,18:55:52
40.000276,116.327547,0,-57,39966.7888541667,2009-06-02,18:55:57
40.000274,116.327545,0,-57,39966.788912037,2009-06-02,18:56:02
40.000272,116.327543,0,-57,39966.7889699074,2009-06-02,18:56:07
40.000272,116.327543,0,-57,39966.7890046296,2009-06-02,18:56:10
40.000269,116.327537,0,-57,39966.7890277778,2009-06-02,18:56:12
40.000196,116.327469,0,-51,39966.7890856481,2009-06-02,18:56:17
40.000164,116.327442,0,-49,39966.7891435185,2009-06-02,18:56:22
40.000129,116.32739,0,-48,39966.7892013889,2009-06-02,18:56:27
40.000068,116.327313,0,-46,39966.7892592593,2009-06-02,18:56:32
39.999994,116.327276,0,-47,39966.7893171296,2009-06-02,18:56:37
39.999795,116.327143,0,16,39966.789375,2009-06-02,18:56:42
39.999629,116.327057,0,54,39966.7894328704,2009-06-02,18:56:47
39.999527,116.32701,0,66,39966.7894907407,2009-06-02,18:56:52
39.999436,116.326944,0,75,39966.7895486111,2009-06-02,18:56:57
39.999366,116.326876,0,82,39966.7896064815,2009-06-02,18:57:02
39.999269,116.326786,0,87,39966.7896643518,2009-06-02,18:57:07
39.999187,116.326696,0,96,39966.7897222222,2009-06-02,18:57:12
39.999119,116.326627,0,104,39966.7897800926,2009-06-02,18:57:17
39.99901,116.326608,0,110,39966.789837963,2009-06-02,18:57:22
39.998902,116.3266,0,114,39966.7898958333,2009-06-02,18:57:27
39.998791,116.326631,0,116,39966.7899537037,2009-06-02,18:57:32
39.998678,116.326632,0,119,39966.7900115741,2009-06-02,18:57:37
39.998564,116.326639,0,123,39966.7900694444,2009-06-02,18:57:42
39.99845,116.326641,0,124,39966.7901273148,2009-06-02,18:57:47
39.998345,116.326652,0,123,39966.7901851852,2009-06-02,18:57:52
39.998235,116.326664,0,123,39966.7902430556,2009-06-02,18:57:57
39.998131,116.326693,0,120,39966.7903009259,2009-06-02,18:58:02
39.998035,116.326702,0,120,39966.7903587963,2009-06-02,18:58:07
39.997909,116.326698,0,122,39966.7904166667,2009-06-02,18:58:12
39.997781,116.326688,0,125,39966.790474537,2009-06-02,18:58:17
39.997666,116.326685,0,124,39966.7905324074,2009-06-02,18:58:22
39.997573,116.326674,0,123,39966.7905902778,2009-06-02,18:58:27
39.997444,116.326697,0,125,39966.7906481481,2009-06-02,18:58:32
39.997328,116.326701,0,128,39966.7907060185,2009-06-02,18:58:37
39.99721,116.326698,0,131,39966.7907638889,2009-06-02,18:58:42
39.997084,116.3267,0,131,39966.7908217593,2009-06-02,18:58:47
39.996962,116.326712,0,133,39966.7908796296,2009-06-02,18:58:52
39.99684,116.326734,0,133,39966.7909375,2009-06-02,18:58:57
39.996727,116.326741,0,133,39966.7909953704,2009-06-02,18:59:02
39.996607,116.32675,0,133,39966.7910532407,2009-06-02,18:59:07
39.996501,116.326755,0,136,39966.7911111111,2009-06-02,18:59:12
39.996399,116.326759,0,132,39966.7911689815,2009-06-02,18:59:17
39.996271,116.326718,0,135,39966.7912268518,2009-06-02,18:59:22
39.996168,116.326675,0,130,39966.7912847222,2009-06-02,18:59:27
39.996036,116.326709,0,132,39966.7913425926,2009-06-02,18:59:32
39.995936,116.326718,0,132,39966.791400463,2009-06-02,18:59:37
39.995832,116.326713,0,132,39966.7914583333,2009-06-02,18:59:42
39.99574,116.326715,0,132,39966.7915162037,2009-06-02,18:59:47
39.995639,116.326722,0,131,39966.7915740741,2009-06-02,18:59:52
39.995533,116.326758,0,129,39966.7916319444,2009-06-02,18:59:57
39.995429,116.326746,0,127,39966.7916898148,2009-06-02,19:00:02
39.99531,116.326717,0,140,39966.7917476852,2009-06-02,19:00:07
39.995247,116.326724,0,137,39966.7918055556,2009-06-02,19:00:12
39.995155,116.326726,0,139,39966.7918634259,2009-06-02,19:00:17
39.995077,116.326798,0,136,39966.7919212963,2009-06-02,19:00:22
39.995004,116.326853,0,136,39966.7919791667,2009-06-02,19:00:27
39.994902,116.32683,0,137,39966.792037037,2009-06-02,19:00:32
39.994788,116.326814,0,138,39966.7920949074,2009-06-02,19:00:37
39.994678,116.326821,0,138,39966.7921527778,2009-06-02,19:00:42
39.99458,116.326817,0,139,39966.7922106481,2009-06-02,19:00:47
39.994467,116.326837,0,139,39966.7922685185,2009-06-02,19:00:52
39.994365,116.32684,0,139,39966.7923263889,2009-06-02,19:00:57
39.994305,116.326932,0,140,39966.7923842593,2009-06-02,19:01:02
39.994314,116.327063,0,134,39966.7924421296,2009-06-02,19:01:07
39.99438,116.327182,0,130,39966.7925,2009-06-02,19:01:12
39.994452,116.327298,0,134,39966.7925578704,2009-06-02,19:01:17
39.99453,116.32741,0,133,39966.7926157407,2009-06-02,19:01:22
39.994615,116.327512,0,132,39966.7926736111,2009-06-02,19:01:27
39.994718,116.327612,0,133,39966.7927314815,2009-06-02,19:01:32
39.994796,116.32771,0,134,39966.7927893519,2009-06-02,19:01:37
39.994864,116.327827,0,134,39966.7928472222,2009-06-02,19:01:42
39.994918,116.327915,0,131,39966.7929050926,2009-06-02,19:01:47
39.994891,116.327942,0,123,39966.792962963,2009-06-02,19:01:52
39.994895,116.327981,0,121,39966.7930208333,2009-06-02,19:01:57
39.994917,116.32805,0,121,39966.7930787037,2009-06-02,19:02:02
39.994935,116.328117,0,123,39966.7931365741,2009-06-02,19:02:07
39.994946,116.328173,0,122,39966.7931944444,2009-06-02,19:02:12
39.994969,116.328224,0,121,39966.7932523148,2009-06-02,19:02:17
39.994953,116.328257,0,125,39966.7933101852,2009-06-02,19:02:22
39.994956,116.328248,0,125,39966.7933680556,2009-06-02,19:02:27
39.994957,116.328249,0,126,39966.7934259259,2009-06-02,19:02:32
39.994958,116.328251,0,126,39966.7934837963,2009-06-02,19:02:37
39.994958,116.328251,0,126,39966.7935185185,2009-06-02,19:02:40
39.994961,116.328258,0,126,39966.7935416667,2009-06-02,19:02:42
39.994956,116.328276,0,126,39966.793599537,2009-06-02,19:02:47
39.995033,116.327941,0,132,39966.7959722222,2009-06-02,19:06:12
39.995041,116.327941,0,132,39966.7960300926,2009-06-02,19:06:17
39.995044,116.327943,0,133,39966.796087963,2009-06-02,19:06:22
39.995047,116.327946,0,133,39966.7961458333,2009-06-02,19:06:27
39.995047,116.327946,0,133,39966.7961805556,2009-06-02,19:06:30
39.995055,116.327952,0,133,39966.7962037037,2009-06-02,19:06:32
39.995142,116.327973,0,133,39966.7962615741,2009-06-02,19:06:37
39.995231,116.328042,0,134,39966.7963194444,2009-06-02,19:06:42
39.995239,116.328045,0,134,39966.7963773148,2009-06-02,19:06:47
39.995246,116.328046,0,134,39966.7964351852,2009-06-02,19:06:52
39.995246,116.328046,0,134,39966.7964699074,2009-06-02,19:06:55
39.995251,116.328048,0,134,39966.7964930556,2009-06-02,19:06:57
39.995486,116.327987,0,136,39966.7965509259,2009-06-02,19:07:02
39.995587,116.328,0,138,39966.7966087963,2009-06-02,19:07:07
39.995636,116.328026,0,140,39966.7966666667,2009-06-02,19:07:12
39.995654,116.32804,0,141,39966.796724537,2009-06-02,19:07:17
39.995653,116.328044,0,142,39966.7967824074,2009-06-02,19:07:22
39.995659,116.328045,0,142,39966.7968402778,2009-06-02,19:07:27
39.995659,116.328045,0,142,39966.796875,2009-06-02,19:07:30
39.995666,116.328046,0,143,39966.7968981481,2009-06-02,19:07:32
39.995682,116.328049,0,144,39966.7969560185,2009-06-02,19:07:37
39.995737,116.328102,0,145,39966.7970138889,2009-06-02,19:07:42
39.995805,116.328188,0,147,39966.7970717593,2009-06-02,19:07:47
39.995892,116.328276,0,150,39966.7971296296,2009-06-02,19:07:52
39.995927,116.328299,0,151,39966.7971875,2009-06-02,19:07:57
39.995979,116.328318,0,154,39966.7972453704,2009-06-02,19:08:02
39.996021,116.328345,0,155,39966.7973032407,2009-06-02,19:08:07
39.996056,116.328387,0,156,39966.7973611111,2009-06-02,19:08:12
39.996056,116.328387,0,156,39966.7973958333,2009-06-02,19:08:15
39.996054,116.328395,0,157,39966.7974189815,2009-06-02,19:08:17
39.996035,116.328398,0,159,39966.7974768518,2009-06-02,19:08:22
39.996004,116.328373,0,161,39966.7975347222,2009-06-02,19:08:27
39.996006,116.328364,0,162,39966.7975925926,2009-06-02,19:08:32
39.995958,116.32832,0,163,39966.797650463,2009-06-02,19:08:37
39.995929,116.328285,0,165,39966.7977083333,2009-06-02,19:08:42
39.995919,116.328298,0,168,39966.7977662037,2009-06-02,19:08:47
39.995925,116.328314,0,170,39966.7978240741,2009-06-02,19:08:52
39.995925,116.328314,0,170,39966.7978587963,2009-06-02,19:08:55
39.995931,116.328308,0,171,39966.7978819444,2009-06-02,19:08:57
39.995952,116.328319,0,174,39966.7979398148,2009-06-02,19:09:02
39.995986,116.328342,0,179,39966.7979976852,2009-06-02,19:09:07
39.995986,116.328342,0,179,39966.7980324074,2009-06-02,19:09:10
39.995994,116.328346,0,185,39966.7980555556,2009-06-02,19:09:12
39.995979,116.328307,0,193,39966.7981134259,2009-06-02,19:09:17
39.99599,116.3283,0,199,39966.7981712963,2009-06-02,19:09:22
39.99599,116.3283,0,199,39966.7982060185,2009-06-02,19:09:25
39.99599,116.328295,0,202,39966.7982291667,2009-06-02,19:09:27
39.996196,116.328496,0,541,39966.805462963,2009-06-02,19:19:52
39.99623,116.328529,0,536,39966.8055208333,2009-06-02,19:19:57
39.996249,116.328541,0,529,39966.8055787037,2009-06-02,19:20:02
39.99625,116.328548,0,526,39966.8056365741,2009-06-02,19:20:07
39.996258,116.328548,0,526,39966.8056944444,2009-06-02,19:20:12
39.996266,116.328544,0,526,39966.8057523148,2009-06-02,19:20:17
39.996266,116.328544,0,526,39966.805787037,2009-06-02,19:20:20
39.996261,116.328539,0,524,39966.8058101852,2009-06-02,19:20:22
39.996267,116.328524,0,522,39966.8058680556,2009-06-02,19:20:27
39.996302,116.328536,0,519,39966.8059259259,2009-06-02,19:20:32
39.996326,116.328543,0,517,39966.8059837963,2009-06-02,19:20:37
39.99636,116.328529,0,515,39966.8060416667,2009-06-02,19:20:42
39.996408,116.328515,0,515,39966.806099537,2009-06-02,19:20:47
39.996466,116.328515,0,516,39966.8061574074,2009-06-02,19:20:52
39.996347,116.328495,0,513,39966.8062152778,2009-06-02,19:20:57
39.996338,116.328491,0,512,39966.8062731481,2009-06-02,19:21:02
39.996338,116.328491,0,512,39966.8063078704,2009-06-02,19:21:05
39.996345,116.328485,0,512,39966.8063310185,2009-06-02,19:21:07
39.996431,116.328503,0,512,39966.8063888889,2009-06-02,19:21:12
39.996431,116.328503,0,512,39966.8064236111,2009-06-02,19:21:15
39.996437,116.328504,0,511,39966.8064467593,2009-06-02,19:21:17
39.996385,116.328503,0,508,39966.8065046296,2009-06-02,19:21:22
39.996395,116.328509,0,508,39966.8065625,2009-06-02,19:21:27
39.996364,116.3285,0,506,39966.8066203704,2009-06-02,19:21:32
39.996364,116.3285,0,506,39966.8066550926,2009-06-02,19:21:35
39.996368,116.328499,0,505,39966.8066782407,2009-06-02,19:21:37
39.996372,116.328489,0,505,39966.8067361111,2009-06-02,19:21:42
39.996373,116.328478,0,505,39966.8067939815,2009-06-02,19:21:47
39.996373,116.328465,0,505,39966.8068518518,2009-06-02,19:21:52
39.996372,116.328451,0,505,39966.8069097222,2009-06-02,19:21:57
39.996368,116.328439,0,505,39966.8069675926,2009-06-02,19:22:02
39.996259,116.328383,0,502,39966.807025463,2009-06-02,19:22:07
39.996201,116.328366,0,499,39966.8070833333,2009-06-02,19:22:12
39.996136,116.328338,0,496,39966.8071412037,2009-06-02,19:22:17
39.99607,116.32831,0,493,39966.8071990741,2009-06-02,19:22:22
39.996013,116.328254,0,490,39966.8072569444,2009-06-02,19:22:27
39.995957,116.328187,0,485,39966.8073148148,2009-06-02,19:22:32
39.995898,116.328141,0,481,39966.8073726852,2009-06-02,19:22:37
39.995852,116.328132,0,478,39966.8074305556,2009-06-02,19:22:42
39.995821,116.328146,0,474,39966.8074884259,2009-06-02,19:22:47
39.995811,116.328155,0,473,39966.8075462963,2009-06-02,19:22:52
39.995806,116.328149,0,473,39966.8076041667,2009-06-02,19:22:57
39.9958,116.328151,0,473,39966.807662037,2009-06-02,19:23:02
39.995798,116.328157,0,473,39966.8077199074,2009-06-02,19:23:07
39.9958,116.32816,0,473,39966.8077777778,2009-06-02,19:23:12
39.995799,116.328165,0,473,39966.8078356481,2009-06-02,19:23:17
39.995801,116.328169,0,472,39966.8078935185,2009-06-02,19:23:22
39.995801,116.328169,0,472,39966.8079282407,2009-06-02,19:23:25
39.995807,116.328173,0,472,39966.8079513889,2009-06-02,19:23:27
39.995817,116.328178,0,472,39966.8080092593,2009-06-02,19:23:32
39.99585,116.328227,0,472,39966.8080671296,2009-06-02,19:23:37
39.995876,116.328218,0,472,39966.808125,2009-06-02,19:23:42
39.995866,116.328245,0,471,39966.8081828704,2009-06-02,19:23:47
39.995856,116.328248,0,471,39966.8082407407,2009-06-02,19:23:52
39.995856,116.328248,0,471,39966.808275463,2009-06-02,19:23:55
39.995863,116.328249,0,470,39966.8082986111,2009-06-02,19:23:57
39.995878,116.328243,0,469,39966.8083564815,2009-06-02,19:24:02
39.995884,116.328221,0,466,39966.8084143519,2009-06-02,19:24:07
39.995878,116.328191,0,461,39966.8084722222,2009-06-02,19:24:12
39.995878,116.328191,0,461,39966.8085069444,2009-06-02,19:24:15
39.995882,116.328188,0,461,39966.8085300926,2009-06-02,19:24:17
39.995891,116.328179,0,461,39966.808587963,2009-06-02,19:24:22
39.996014,116.328252,0,457,39966.8086458333,2009-06-02,19:24:27
39.996001,116.328232,0,453,39966.8087037037,2009-06-02,19:24:32
39.99596,116.328214,0,450,39966.8087615741,2009-06-02,19:24:37
39.99596,116.328213,0,450,39966.8088194444,2009-06-02,19:24:42
39.99596,116.328213,0,449,39966.8088773148,2009-06-02,19:24:47
39.99596,116.328214,0,449,39966.8089351852,2009-06-02,19:24:52
39.99596,116.328214,0,449,39966.8089930556,2009-06-02,19:24:57
39.995961,116.328214,0,449,39966.8090509259,2009-06-02,19:25:02
39.995961,116.328216,0,449,39966.8091087963,2009-06-02,19:25:07
39.995961,116.328216,0,449,39966.8091666667,2009-06-02,19:25:12
39.99596,116.328215,0,449,39966.809224537,2009-06-02,19:25:17
39.995961,116.328214,0,449,39966.8092824074,2009-06-02,19:25:22
39.99596,116.328214,0,449,39966.8093402778,2009-06-02,19:25:27
39.995957,116.328214,0,449,39966.8093981481,2009-06-02,19:25:32
39.995955,116.328213,0,449,39966.8094560185,2009-06-02,19:25:37
39.995954,116.328213,0,449,39966.8095138889,2009-06-02,19:25:42
39.995952,116.328211,0,449,39966.8095717593,2009-06-02,19:25:47
39.995951,116.32821,0,449,39966.8096296296,2009-06-02,19:25:52
39.995951,116.328209,0,449,39966.8096875,2009-06-02,19:25:57
39.995951,116.328209,0,449,39966.8097453704,2009-06-02,19:26:02
39.99595,116.328207,0,449,39966.8098032407,2009-06-02,19:26:07
39.995949,116.328206,0,449,39966.8098611111,2009-06-02,19:26:12
39.995948,116.328205,0,449,39966.8099189815,2009-06-02,19:26:17
39.995946,116.328205,0,449,39966.8099768519,2009-06-02,19:26:22
39.995945,116.328205,0,449,39966.8100347222,2009-06-02,19:26:27
39.995943,116.328205,0,449,39966.8100925926,2009-06-02,19:26:32
39.995941,116.328204,0,449,39966.810150463,2009-06-02,19:26:37
39.995939,116.328203,0,449,39966.8102083333,2009-06-02,19:26:42
39.995937,116.328203,0,449,39966.8102662037,2009-06-02,19:26:47
39.995935,116.3282,0,449,39966.8103240741,2009-06-02,19:26:52
39.995935,116.328199,0,449,39966.8103819444,2009-06-02,19:26:57
39.995935,116.328199,0,449,39966.8104398148,2009-06-02,19:27:02
39.995934,116.328198,0,449,39966.8104976852,2009-06-02,19:27:07
39.995934,116.328198,0,449,39966.8105324074,2009-06-02,19:27:10
39.995929,116.328197,0,449,39966.8105555556,2009-06-02,19:27:12
39.995881,116.328178,0,450,39966.8106134259,2009-06-02,19:27:17
39.995782,116.328111,0,452,39966.8106712963,2009-06-02,19:27:22
39.9957,116.32804,0,453,39966.8107291667,2009-06-02,19:27:27
39.99565,116.328006,0,454,39966.810787037,2009-06-02,19:27:32
39.995662,116.328002,0,455,39966.8108449074,2009-06-02,19:27:37
39.995697,116.328004,0,456,39966.8109027778,2009-06-02,19:27:42
39.995698,116.328018,0,456,39966.8109606481,2009-06-02,19:27:47
39.995699,116.328009,0,457,39966.8110185185,2009-06-02,19:27:52
39.995699,116.328009,0,457,39966.8110532407,2009-06-02,19:27:55
39.995694,116.328003,0,457,39966.8110763889,2009-06-02,19:27:57
39.995404,116.327863,0,436,39966.8111342593,2009-06-02,19:28:02
39.99528,116.327793,0,428,39966.8111921296,2009-06-02,19:28:07
39.995227,116.327794,0,420,39966.81125,2009-06-02,19:28:12
39.995223,116.327792,0,419,39966.8113078704,2009-06-02,19:28:17
39.995223,116.327792,0,419,39966.8113425926,2009-06-02,19:28:20
39.99522,116.327789,0,419,39966.8113657407,2009-06-02,19:28:22
39.995222,116.327804,0,417,39966.8114236111,2009-06-02,19:28:27
39.99523,116.327814,0,415,39966.8114814815,2009-06-02,19:28:32
39.995239,116.327818,0,414,39966.8115393519,2009-06-02,19:28:37
39.995246,116.327821,0,411,39966.8115972222,2009-06-02,19:28:42
39.995249,116.327819,0,409,39966.8116550926,2009-06-02,19:28:47
39.995249,116.327819,0,409,39966.8116898148,2009-06-02,19:28:50
39.99525,116.327819,0,406,39966.811712963,2009-06-02,19:28:52
39.995254,116.327828,0,402,39966.8117708333,2009-06-02,19:28:57
39.995256,116.327828,0,398,39966.8118287037,2009-06-02,19:29:02
39.995256,116.327828,0,398,39966.8118634259,2009-06-02,19:29:05
39.995257,116.327821,0,393,39966.8118865741,2009-06-02,19:29:07
39.995233,116.327808,0,384,39966.8119444444,2009-06-02,19:29:12
39.995208,116.327786,0,379,39966.8120023148,2009-06-02,19:29:17
39.995208,116.327786,0,379,39966.812037037,2009-06-02,19:29:20
39.995207,116.327779,0,375,39966.8120601852,2009-06-02,19:29:22
39.995205,116.327765,0,370,39966.8121180556,2009-06-02,19:29:27
39.995205,116.327753,0,366,39966.8121759259,2009-06-02,19:29:32
39.995203,116.327748,0,362,39966.8122337963,2009-06-02,19:29:37
39.995199,116.327744,0,357,39966.8122916667,2009-06-02,19:29:42
39.995195,116.327741,0,352,39966.812349537,2009-06-02,19:29:47
39.995195,116.327735,0,348,39966.8124074074,2009-06-02,19:29:52
39.995195,116.327729,0,342,39966.8124652778,2009-06-02,19:29:57
39.995195,116.327729,0,342,39966.8125,2009-06-02,19:30:00
39.995197,116.327729,0,339,39966.8125231481,2009-06-02,19:30:02
39.9952,116.327746,0,335,39966.8125810185,2009-06-02,19:30:07
39.995207,116.327759,0,331,39966.8126388889,2009-06-02,19:30:12
39.995215,116.327764,0,327,39966.8126967593,2009-06-02,19:30:17
39.995218,116.327768,0,323,39966.8127546296,2009-06-02,19:30:22
39.995212,116.327769,0,320,39966.8128125,2009-06-02,19:30:27
39.995212,116.327769,0,320,39966.8128472222,2009-06-02,19:30:30
39.995205,116.327762,0,317,39966.8128703704,2009-06-02,19:30:32
39.995268,116.328073,0,375,39966.8155902778,2009-06-02,19:34:27
39.995295,116.328105,0,379,39966.8156481481,2009-06-02,19:34:32
39.995305,116.328119,0,384,39966.8157060185,2009-06-02,19:34:37
39.995303,116.328122,0,387,39966.8157638889,2009-06-02,19:34:42
39.995303,116.328122,0,387,39966.8157986111,2009-06-02,19:34:45
39.995295,116.328115,0,390,39966.8158217593,2009-06-02,19:34:47
39.995276,116.328111,0,390,39966.8158796296,2009-06-02,19:34:52
39.995246,116.328085,0,385,39966.8159375,2009-06-02,19:34:57
39.995234,116.328035,0,380,39966.8159953704,2009-06-02,19:35:02
39.99526,116.328021,0,378,39966.8160532407,2009-06-02,19:35:07
39.995262,116.32801,0,380,39966.8161111111,2009-06-02,19:35:12
39.99526,116.328001,0,381,39966.8161689815,2009-06-02,19:35:17
39.995251,116.327992,0,381,39966.8162268519,2009-06-02,19:35:22
39.995225,116.327989,0,379,39966.8162847222,2009-06-02,19:35:27
39.995183,116.328006,0,373,39966.8163425926,2009-06-02,19:35:32
39.995142,116.328018,0,364,39966.816400463,2009-06-02,19:35:37
39.995119,116.328019,0,356,39966.8164583333,2009-06-02,19:35:42
39.995113,116.328017,0,354,39966.8165162037,2009-06-02,19:35:47
39.995109,116.328014,0,352,39966.8165740741,2009-06-02,19:35:52
39.995106,116.328011,0,350,39966.8166319444,2009-06-02,19:35:57
39.995106,116.328012,0,348,39966.8166898148,2009-06-02,19:36:02
39.995109,116.328009,0,346,39966.8167476852,2009-06-02,19:36:07
39.995109,116.328009,0,346,39966.8168055556,2009-06-02,19:36:12
39.995109,116.328008,0,346,39966.8168634259,2009-06-02,19:36:17
39.995108,116.328007,0,346,39966.8169212963,2009-06-02,19:36:22
39.995108,116.328007,0,346,39966.8169791667,2009-06-02,19:36:27
39.995107,116.328007,0,346,39966.817037037,2009-06-02,19:36:32
39.995107,116.328007,0,346,39966.8170949074,2009-06-02,19:36:37
39.995108,116.328009,0,346,39966.8171527778,2009-06-02,19:36:42
39.99511,116.328011,0,346,39966.8172106481,2009-06-02,19:36:47
39.99511,116.328011,0,346,39966.8172453704,2009-06-02,19:36:50
39.995112,116.328011,0,346,39966.8172685185,2009-06-02,19:36:52
39.995308,116.328109,0,345,39966.8173263889,2009-06-02,19:36:57
39.995354,116.328205,0,340,39966.8173842593,2009-06-02,19:37:02
39.995355,116.328207,0,339,39966.8174421296,2009-06-02,19:37:07
39.995355,116.32821,0,339,39966.8175,2009-06-02,19:37:12
39.995355,116.32821,0,339,39966.8175347222,2009-06-02,19:37:15
39.995354,116.328203,0,339,39966.8175578704,2009-06-02,19:37:17
39.995367,116.328182,0,333,39966.8176157407,2009-06-02,19:37:22
39.995403,116.328163,0,324,39966.8176736111,2009-06-02,19:37:27
39.995381,116.328112,0,320,39966.8177314815,2009-06-02,19:37:32
39.995349,116.328044,0,318,39966.8177893519,2009-06-02,19:37:37
39.995321,116.327985,0,310,39966.8178472222,2009-06-02,19:37:42
39.995119,116.327915,0,309,39966.8179050926,2009-06-02,19:37:47
39.995004,116.327836,0,304,39966.817962963,2009-06-02,19:37:52
39.994907,116.327752,0,286,39966.8180208333,2009-06-02,19:37:57
39.994822,116.327676,0,278,39966.8180787037,2009-06-02,19:38:02
39.99475,116.327577,0,266,39966.8181365741,2009-06-02,19:38:07
39.994669,116.327471,0,256,39966.8181944444,2009-06-02,19:38:12
39.994589,116.327382,0,249,39966.8182523148,2009-06-02,19:38:17
39.99453,116.327285,0,249,39966.8183101852,2009-06-02,19:38:22
39.994446,116.327178,0,242,39966.8183680556,2009-06-02,19:38:27
39.994396,116.32703,0,229,39966.8184259259,2009-06-02,19:38:32
39.994452,116.326909,0,216,39966.8184837963,2009-06-02,19:38:37
39.99454,116.326869,0,199,39966.8185416667,2009-06-02,19:38:42
39.994624,116.326843,0,183,39966.818599537,2009-06-02,19:38:47
39.994742,116.326803,0,175,39966.8186574074,2009-06-02,19:38:52
39.994865,116.326784,0,157,39966.8187152778,2009-06-02,19:38:57
39.994998,116.326766,0,144,39966.8187731481,2009-06-02,19:39:02
39.995143,116.326746,0,142,39966.8188310185,2009-06-02,19:39:07
39.995236,116.326726,0,143,39966.8188888889,2009-06-02,19:39:12
39.995295,116.326702,0,151,39966.8189467593,2009-06-02,19:39:17
39.995439,116.326698,0,150,39966.8190046296,2009-06-02,19:39:22
39.995565,116.326705,0,153,39966.8190625,2009-06-02,19:39:27
39.995707,116.326695,0,154,39966.8191203704,2009-06-02,19:39:32
39.995827,116.32667,0,165,39966.8191782407,2009-06-02,19:39:37
39.995944,116.326624,0,183,39966.8192361111,2009-06-02,19:39:42
39.996085,116.326628,0,171,39966.8192939815,2009-06-02,19:39:47
39.996208,116.326576,0,160,39966.8193518519,2009-06-02,19:39:52
39.996283,116.326484,0,159,39966.8194097222,2009-06-02,19:39:57
39.996347,116.326374,0,157,39966.8194675926,2009-06-02,19:40:02
39.99643,116.32636,0,147,39966.819525463,2009-06-02,19:40:07
39.996549,116.326362,0,149,39966.8195833333,2009-06-02,19:40:12
39.996664,116.326391,0,157,39966.8196412037,2009-06-02,19:40:17
39.996783,116.326387,0,158,39966.8196990741,2009-06-02,19:40:22
39.996923,116.326396,0,159,39966.8197569444,2009-06-02,19:40:27
39.997053,116.32639,0,155,39966.8198148148,2009-06-02,19:40:32
39.997192,116.326356,0,149,39966.8198726852,2009-06-02,19:40:37
39.997348,116.326327,0,137,39966.8199305556,2009-06-02,19:40:42
39.997433,116.326306,0,130,39966.8199884259,2009-06-02,19:40:47
39.997532,116.326299,0,120,39966.8200462963,2009-06-02,19:40:52
39.997725,116.326283,0,127,39966.8201041667,2009-06-02,19:40:57
39.997862,116.326291,0,133,39966.820162037,2009-06-02,19:41:02
39.997995,116.326278,0,136,39966.8202199074,2009-06-02,19:41:07
39.998114,116.326268,0,139,39966.8202777778,2009-06-02,19:41:12
39.99825,116.32625,0,133,39966.8203356481,2009-06-02,19:41:17
39.99838,116.326236,0,140,39966.8203935185,2009-06-02,19:41:22
39.998517,116.326222,0,126,39966.8204513889,2009-06-02,19:41:27
39.998651,116.326216,0,116,39966.8205092593,2009-06-02,19:41:32
39.998795,116.326229,0,121,39966.8205671296,2009-06-02,19:41:37
39.998918,116.326224,0,127,39966.820625,2009-06-02,19:41:42
39.999061,116.326216,0,135,39966.8206828704,2009-06-02,19:41:47
39.999177,116.32614,0,136,39966.8207407407,2009-06-02,19:41:52
39.999268,116.326009,0,134,39966.8207986111,2009-06-02,19:41:57
39.999345,116.325863,0,129,39966.8208564815,2009-06-02,19:42:02
39.999453,116.325761,0,130,39966.8209143518,2009-06-02,19:42:07
39.999587,116.325689,0,127,39966.8209722222,2009-06-02,19:42:12
39.999717,116.32565,0,122,39966.8210300926,2009-06-02,19:42:17
39.999793,116.325523,0,123,39966.821087963,2009-06-02,19:42:22
39.999814,116.325359,0,122,39966.8211458333,2009-06-02,19:42:27
39.999824,116.325209,0,118,39966.8212037037,2009-06-02,19:42:32
39.999811,116.325033,0,110,39966.8212615741,2009-06-02,19:42:37
39.999788,116.324865,0,104,39966.8213194444,2009-06-02,19:42:42
39.999793,116.324724,0,99,39966.8213773148,2009-06-02,19:42:47
39.99987,116.324624,0,95,39966.8214351852,2009-06-02,19:42:52
39.999952,116.32461,0,96,39966.8214930556,2009-06-02,19:42:57
40.000112,116.324618,0,100,39966.8215509259,2009-06-02,19:43:02
40.000254,116.324612,0,103,39966.8216087963,2009-06-02,19:43:07
40.000367,116.32461,0,107,39966.8216666667,2009-06-02,19:43:12
40.000488,116.324582,0,113,39966.821724537,2009-06-02,19:43:17
40.00063,116.32458,0,114,39966.8217824074,2009-06-02,19:43:22
40.000757,116.324564,0,121,39966.8218402778,2009-06-02,19:43:27
40.000884,116.324566,0,121,39966.8218981481,2009-06-02,19:43:32
40.00102,116.324585,0,127,39966.8219560185,2009-06-02,19:43:37
40.0012,116.324581,0,136,39966.8220138889,2009-06-02,19:43:42
40.001343,116.324581,0,136,39966.8220717593,2009-06-02,19:43:47
40.001495,116.324564,0,131,39966.8221296296,2009-06-02,19:43:52
40.00167,116.324488,0,107,39966.8221875,2009-06-02,19:43:57
40.001802,116.324473,0,93,39966.8222453704,2009-06-02,19:44:02
40.001893,116.324466,0,90,39966.8223032407,2009-06-02,19:44:07
40.001982,116.324471,0,98,39966.8223611111,2009-06-02,19:44:12
40.00205,116.324509,0,120,39966.8224189815,2009-06-02,19:44:17
40.002318,116.324533,0,139,39966.8224768518,2009-06-02,19:44:22
40.002475,116.32449,0,153,39966.8225347222,2009-06-02,19:44:27
40.002593,116.32448,0,164,39966.8225925926,2009-06-02,19:44:32
40.002722,116.324489,0,167,39966.822650463,2009-06-02,19:44:37
40.002889,116.32442,0,152,39966.8227083333,2009-06-02,19:44:42
40.003041,116.324383,0,131,39966.8227662037,2009-06-02,19:44:47
40.00317,116.324403,0,128,39966.8228240741,2009-06-02,19:44:52
40.003294,116.324431,0,125,39966.8228819444,2009-06-02,19:44:57
40.003403,116.324425,0,136,39966.8229398148,2009-06-02,19:45:02
40.003508,116.324421,0,148,39966.8229976852,2009-06-02,19:45:07
40.003664,116.324415,0,158,39966.8230555556,2009-06-02,19:45:12
40.003832,116.324399,0,156,39966.8231134259,2009-06-02,19:45:17
40.004009,116.32435,0,160,39966.8231712963,2009-06-02,19:45:22
40.004213,116.324356,0,150,39966.8232291667,2009-06-02,19:45:27
40.004433,116.324347,0,148,39966.823287037,2009-06-02,19:45:32
40.004578,116.324335,0,158,39966.8233449074,2009-06-02,19:45:37
40.004746,116.32435,0,154,39966.8234027778,2009-06-02,19:45:42
40.004875,116.32434,0,151,39966.8234606481,2009-06-02,19:45:47
40.004963,116.324333,0,142,39966.8235185185,2009-06-02,19:45:52
40.005104,116.324294,0,151,39966.8235763889,2009-06-02,19:45:57
40.005258,116.324278,0,151,39966.8236342593,2009-06-02,19:46:02
40.005385,116.324287,0,144,39966.8236921296,2009-06-02,19:46:07
40.005544,116.324314,0,137,39966.82375,2009-06-02,19:46:12
40.005671,116.324294,0,129,39966.8238078704,2009-06-02,19:46:17
40.005783,116.324268,0,123,39966.8238657407,2009-06-02,19:46:22
40.005832,116.324251,0,132,39966.8239236111,2009-06-02,19:46:27
40.005847,116.324248,0,137,39966.8239814815,2009-06-02,19:46:32
40.005877,116.324232,0,142,39966.8240393519,2009-06-02,19:46:37
40.006133,116.324234,0,159,39966.8240972222,2009-06-02,19:46:42
40.006321,116.324241,0,155,39966.8241550926,2009-06-02,19:46:47
40.006494,116.324202,0,149,39966.824212963,2009-06-02,19:46:52
40.006655,116.324124,0,138,39966.8242708333,2009-06-02,19:46:57
40.006707,116.32398,0,137,39966.8243287037,2009-06-02,19:47:02
40.006703,116.323812,0,131,39966.8243865741,2009-06-02,19:47:07
40.006709,116.323649,0,128,39966.8244444444,2009-06-02,19:47:12
40.0067,116.323488,0,129,39966.8245023148,2009-06-02,19:47:17
40.006693,116.323318,0,126,39966.8245601852,2009-06-02,19:47:22
40.006684,116.323163,0,121,39966.8246180556,2009-06-02,19:47:27
40.006677,116.32301,0,124,39966.8246759259,2009-06-02,19:47:32
40.006678,116.322849,0,121,39966.8247337963,2009-06-02,19:47:37
40.00667,116.322686,0,122,39966.8247916667,2009-06-02,19:47:42
40.006662,116.322533,0,128,39966.824849537,2009-06-02,19:47:47
40.006653,116.322371,0,132,39966.8249074074,2009-06-02,19:47:52
40.006647,116.322216,0,138,39966.8249652778,2009-06-02,19:47:57
40.006663,116.322062,0,140,39966.8250231481,2009-06-02,19:48:02
40.006661,116.321921,0,138,39966.8250810185,2009-06-02,19:48:07
40.006651,116.321766,0,132,39966.8251388889,2009-06-02,19:48:12
40.006655,116.321639,0,131,39966.8251967593,2009-06-02,19:48:17
40.006656,116.3215,0,129,39966.8252546296,2009-06-02,19:48:22
40.006658,116.321362,0,125,39966.8253125,2009-06-02,19:48:27
40.006717,116.321264,0,125,39966.8253703704,2009-06-02,19:48:32
40.006826,116.321248,0,112,39966.8254282407,2009-06-02,19:48:37
40.00692,116.321232,0,110,39966.8254861111,2009-06-02,19:48:42
40.007055,116.321225,0,103,39966.8255439815,2009-06-02,19:48:47
40.007171,116.321212,0,103,39966.8256018519,2009-06-02,19:48:52
40.007289,116.321184,0,100,39966.8256597222,2009-06-02,19:48:57
40.007382,116.321146,0,97,39966.8257175926,2009-06-02,19:49:02
40.007423,116.321043,0,99,39966.825775463,2009-06-02,19:49:07
40.007433,116.320917,0,97,39966.8258333333,2009-06-02,19:49:12
40.00743,116.320774,0,99,39966.8258912037,2009-06-02,19:49:17
40.007405,116.320643,0,100,39966.8259490741,2009-06-02,19:49:22
40.007387,116.320509,0,101,39966.8260069444,2009-06-02,19:49:27
40.007391,116.320379,0,102,39966.8260648148,2009-06-02,19:49:32
40.0074,116.320255,0,102,39966.8261226852,2009-06-02,19:49:37
40.007386,116.320125,0,104,39966.8261805556,2009-06-02,19:49:42
40.007381,116.319996,0,107,39966.8262384259,2009-06-02,19:49:47
40.007406,116.319893,0,112,39966.8262962963,2009-06-02,19:49:52
40.00747,116.319827,0,110,39966.8263541667,2009-06-02,19:49:57
40.007557,116.319793,0,112,39966.826412037,2009-06-02,19:50:02
40.007632,116.319775,0,115,39966.8264699074,2009-06-02,19:50:07
40.007699,116.319734,0,116,39966.8265277778,2009-06-02,19:50:12
40.007701,116.319713,0,118,39966.8265856481,2009-06-02,19:50:17
40.00769,116.319723,0,122,39966.8266435185,2009-06-02,19:50:22
40.00769,116.319722,0,124,39966.8267013889,2009-06-02,19:50:27
40.00769,116.319722,0,124,39966.8267361111,2009-06-02,19:50:30
40.007683,116.319726,0,125,39966.8267592593,2009-06-02,19:50:32
40.007664,116.319723,0,128,39966.8268171296,2009-06-02,19:50:37
40.007666,116.319761,0,128,39966.826875,2009-06-02,19:50:42
40.007664,116.319778,0,130,39966.8269328704,2009-06-02,19:50:47
40.007695,116.319779,0,130,39966.8269907407,2009-06-02,19:50:52
40.007712,116.319798,0,131,39966.8270486111,2009-06-02,19:50:57
40.007712,116.319798,0,131,39966.8270833333,2009-06-02,19:51:00
40.00772,116.319802,0,131,39966.8271064815,2009-06-02,19:51:02
40.007726,116.319816,0,131,39966.8271643519,2009-06-02,19:51:07
40.007716,116.319847,0,130,39966.8272222222,2009-06-02,19:51:12
40.007709,116.31986,0,130,39966.8272800926,2009-06-02,19:51:17
40.007709,116.31986,0,130,39966.8273148148,2009-06-02,19:51:20
40.007712,116.31986,0,130,39966.827337963,2009-06-02,19:51:22
40.007804,116.319822,0,130,39966.8273958333,2009-06-02,19:51:27
40.007952,116.319693,0,129,39966.8274537037,2009-06-02,19:51:32
40.007993,116.319669,0,127,39966.8275115741,2009-06-02,19:51:37
40.007958,116.319669,0,126,39966.8275694444,2009-06-02,19:51:42
40.007931,116.319672,0,126,39966.8276273148,2009-06-02,19:51:47
40.007926,116.319674,0,126,39966.8276851852,2009-06-02,19:51:52
40.007923,116.319676,0,126,39966.8277430556,2009-06-02,19:51:57
40.007923,116.319676,0,126,39966.8277777778,2009-06-02,19:52:00
40.00793,116.319674,0,126,39966.8278009259,2009-06-02,19:52:02
40.007978,116.319676,0,126,39966.8278587963,2009-06-02,19:52:07
40.008017,116.31966,0,126,39966.8279166667,2009-06-02,19:52:12
40.008031,116.319627,0,127,39966.827974537,2009-06-02,19:52:17
40.00799,116.31962,0,127,39966.8280324074,2009-06-02,19:52:22
40.007981,116.319612,0,127,39966.8280902778,2009-06-02,19:52:27
40.007981,116.319612,0,127,39966.828125,2009-06-02,19:52:30
40.007981,116.319613,0,127,39966.8281481481,2009-06-02,19:52:32
