# Supplementary material for: Research on differential privacy protection method based on user tendency
Source: PLoS One. 2023 Oct 26;18(10):e0288823. doi: 10.1371/journal.pone.0288823 (PMC10602288; doi:10.1371/journal.pone.0288823)
Supplement: S1 Data — (ZIP) [file pone.0288823.s001.zip › Data 5-1/000/Trajectory/20090603064302.plt]

Geolife trajectory
WGS 84
Altitude is in Feet
Reserved 3
0,2,255,My Track,0,0,2,8421376
0
40.007885,116.319583,0,-25,39967.2798842593,2009-06-03,06:43:02
40.00766,116.319699,0,75,39967.2799421296,2009-06-03,06:43:07
40.007476,116.319741,0,107,39967.28,2009-06-03,06:43:12
40.007348,116.31988,0,135,39967.2800578704,2009-06-03,06:43:17
40.007364,116.320102,0,143,39967.2801157407,2009-06-03,06:43:22
40.007386,116.320318,0,120,39967.2801736111,2009-06-03,06:43:27
40.007405,116.320519,0,129,39967.2802314815,2009-06-03,06:43:32
40.007417,116.320735,0,137,39967.2802893519,2009-06-03,06:43:37
40.007431,116.320954,0,146,39967.2803472222,2009-06-03,06:43:42
40.007379,116.321165,0,152,39967.2804050926,2009-06-03,06:43:47
40.007138,116.321225,0,166,39967.280462963,2009-06-03,06:43:52
40.006893,116.321278,0,186,39967.2805208333,2009-06-03,06:43:57
40.006676,116.321329,0,209,39967.2805787037,2009-06-03,06:44:02
40.006497,116.32127,0,226,39967.2806365741,2009-06-03,06:44:07
40.006355,116.321212,0,241,39967.2806944444,2009-06-03,06:44:12
40.006171,116.321194,0,247,39967.2807523148,2009-06-03,06:44:17
40.006025,116.321219,0,257,39967.2808101852,2009-06-03,06:44:22
40.005861,116.321189,0,259,39967.2808680556,2009-06-03,06:44:27
40.005714,116.321145,0,254,39967.2809259259,2009-06-03,06:44:32
40.005488,116.321081,0,259,39967.2809837963,2009-06-03,06:44:37
40.005327,116.32104,0,271,39967.2810416667,2009-06-03,06:44:42
40.005143,116.321164,0,264,39967.281099537,2009-06-03,06:44:47
40.004992,116.321235,0,263,39967.2811574074,2009-06-03,06:44:52
40.00483,116.321184,0,230,39967.2812152778,2009-06-03,06:44:57
40.004691,116.321235,0,223,39967.2812731481,2009-06-03,06:45:02
40.004513,116.321284,0,231,39967.2813310185,2009-06-03,06:45:07
40.00434,116.321349,0,228,39967.2813888889,2009-06-03,06:45:12
40.004177,116.321416,0,231,39967.2814467593,2009-06-03,06:45:17
40.004007,116.321406,0,238,39967.2815046296,2009-06-03,06:45:22
40.003876,116.321411,0,233,39967.2815625,2009-06-03,06:45:27
40.003697,116.321407,0,239,39967.2816203704,2009-06-03,06:45:32
40.003546,116.321363,0,233,39967.2816782407,2009-06-03,06:45:37
40.003366,116.321356,0,225,39967.2817361111,2009-06-03,06:45:42
40.003171,116.321372,0,212,39967.2817939815,2009-06-03,06:45:47
40.002985,116.32142,0,207,39967.2818518518,2009-06-03,06:45:52
40.00281,116.321445,0,185,39967.2819097222,2009-06-03,06:45:57
40.002623,116.321465,0,178,39967.2819675926,2009-06-03,06:46:02
40.002456,116.321488,0,172,39967.282025463,2009-06-03,06:46:07
40.002285,116.321513,0,167,39967.2820833333,2009-06-03,06:46:12
40.002102,116.321466,0,158,39967.2821412037,2009-06-03,06:46:17
40.001905,116.321491,0,157,39967.2821990741,2009-06-03,06:46:22
40.001736,116.321498,0,152,39967.2822569444,2009-06-03,06:46:27
40.00151,116.321512,0,151,39967.2823148148,2009-06-03,06:46:32
40.00126,116.321548,0,142,39967.2823726852,2009-06-03,06:46:37
40.001017,116.321562,0,137,39967.2824305556,2009-06-03,06:46:42
40.000817,116.321571,0,134,39967.2824884259,2009-06-03,06:46:47
40.00062,116.321605,0,122,39967.2825462963,2009-06-03,06:46:52
40.000407,116.321627,0,118,39967.2826041667,2009-06-03,06:46:57
40.000125,116.321665,0,116,39967.282662037,2009-06-03,06:47:02
39.999938,116.321793,0,133,39967.2827199074,2009-06-03,06:47:07
39.999787,116.322076,0,130,39967.2827777778,2009-06-03,06:47:12
39.99977,116.322342,0,123,39967.2828356481,2009-06-03,06:47:17
39.999748,116.322571,0,119,39967.2828935185,2009-06-03,06:47:22
39.999731,116.322808,0,117,39967.2829513889,2009-06-03,06:47:27
39.999743,116.323041,0,117,39967.2830092593,2009-06-03,06:47:32
39.999746,116.323299,0,117,39967.2830671296,2009-06-03,06:47:37
39.999799,116.323522,0,124,39967.283125,2009-06-03,06:47:42
39.999798,116.323699,0,134,39967.2831828704,2009-06-03,06:47:47
39.999805,116.323947,0,145,39967.2832407407,2009-06-03,06:47:52
39.999835,116.324158,0,151,39967.2832986111,2009-06-03,06:47:57
39.999878,116.324329,0,160,39967.2833564815,2009-06-03,06:48:02
39.999842,116.324634,0,162,39967.2834143518,2009-06-03,06:48:07
39.9998,116.325088,0,155,39967.2834722222,2009-06-03,06:48:12
39.999815,116.325376,0,162,39967.2835300926,2009-06-03,06:48:17
39.999772,116.32567,0,179,39967.283587963,2009-06-03,06:48:22
39.999761,116.325912,0,194,39967.2836458333,2009-06-03,06:48:27
39.999746,116.326151,0,198,39967.2837037037,2009-06-03,06:48:32
39.999737,116.326416,0,216,39967.2837615741,2009-06-03,06:48:37
39.999788,116.326681,0,228,39967.2838194444,2009-06-03,06:48:42
39.999837,116.326912,0,241,39967.2838773148,2009-06-03,06:48:47
39.999919,116.327082,0,246,39967.2839351852,2009-06-03,06:48:52
40.000027,116.327156,0,250,39967.2839930556,2009-06-03,06:48:57
40.00003,116.327195,0,253,39967.2840509259,2009-06-03,06:49:02
40.000031,116.327185,0,254,39967.2841087963,2009-06-03,06:49:07
40.000018,116.327157,0,256,39967.2841666667,2009-06-03,06:49:12
39.999996,116.32707,0,253,39967.284224537,2009-06-03,06:49:17
39.999996,116.32707,0,253,39967.2842592593,2009-06-03,06:49:20
39.999995,116.327065,0,255,39967.2842824074,2009-06-03,06:49:22
39.999972,116.327057,0,255,39967.2843402778,2009-06-03,06:49:27
39.999976,116.327048,0,256,39967.2843981481,2009-06-03,06:49:32
39.999969,116.327038,0,255,39967.2844560185,2009-06-03,06:49:37
39.999933,116.327077,0,254,39967.2845138889,2009-06-03,06:49:42
39.999909,116.327129,0,253,39967.2845717593,2009-06-03,06:49:47
39.99984,116.327197,0,251,39967.2846296296,2009-06-03,06:49:52
39.999778,116.327241,0,250,39967.2846875,2009-06-03,06:49:57
39.999715,116.327248,0,249,39967.2847453704,2009-06-03,06:50:02
39.999845,116.327056,0,214,39967.3802777778,2009-06-03,09:07:36
39.999887,116.327071,0,183,39967.3803356481,2009-06-03,09:07:41
40.000061,116.327073,0,148,39967.3803935185,2009-06-03,09:07:46
40.0001,116.327085,0,141,39967.3804513889,2009-06-03,09:07:51
40.000158,116.327108,0,144,39967.3805092593,2009-06-03,09:07:56
40.000215,116.327102,0,140,39967.3805671296,2009-06-03,09:08:01
40.000258,116.327104,0,148,39967.380625,2009-06-03,09:08:06
40.0003,116.327097,0,150,39967.3806828704,2009-06-03,09:08:11
40.00034,116.3271,0,152,39967.3807407407,2009-06-03,09:08:16
40.000438,116.327133,0,156,39967.3807986111,2009-06-03,09:08:21
40.000512,116.327099,0,162,39967.3808564815,2009-06-03,09:08:26
40.000564,116.327028,0,172,39967.3809143519,2009-06-03,09:08:31
40.000562,116.326961,0,183,39967.3809722222,2009-06-03,09:08:36
40.000564,116.326921,0,190,39967.3810300926,2009-06-03,09:08:41
40.000566,116.326892,0,194,39967.381087963,2009-06-03,09:08:46
40.00055,116.32689,0,199,39967.3811458333,2009-06-03,09:08:51
40.000509,116.326914,0,207,39967.3812037037,2009-06-03,09:08:56
40.000508,116.326941,0,213,39967.3812615741,2009-06-03,09:09:01
40.000514,116.326964,0,220,39967.3813194444,2009-06-03,09:09:06
40.000554,116.326999,0,226,39967.3813773148,2009-06-03,09:09:11
40.000628,116.327077,0,237,39967.3814351852,2009-06-03,09:09:16
40.0007,116.327125,0,245,39967.3814930556,2009-06-03,09:09:21
40.000801,116.327233,0,250,39967.3815509259,2009-06-03,09:09:26
40.000905,116.327063,0,250,39967.3816087963,2009-06-03,09:09:31
40.000953,116.327046,0,253,39967.3816666667,2009-06-03,09:09:36
40.001018,116.326978,0,263,39967.381724537,2009-06-03,09:09:41
40.001067,116.326878,0,258,39967.3817824074,2009-06-03,09:09:46
40.001086,116.326771,0,256,39967.3818402778,2009-06-03,09:09:51
40.001092,116.326695,0,258,39967.3818981481,2009-06-03,09:09:56
40.001157,116.326604,0,260,39967.3819560185,2009-06-03,09:10:01
40.001191,116.326521,0,265,39967.3820138889,2009-06-03,09:10:06
40.001235,116.326501,0,271,39967.3820717593,2009-06-03,09:10:11
40.001291,116.32646,0,277,39967.3821296296,2009-06-03,09:10:16
40.001367,116.326424,0,282,39967.3821875,2009-06-03,09:10:21
40.001428,116.326408,0,286,39967.3822453704,2009-06-03,09:10:26
40.001534,116.326377,0,288,39967.3823032407,2009-06-03,09:10:31
40.001642,116.32637,0,291,39967.3823611111,2009-06-03,09:10:36
40.001722,116.326346,0,298,39967.3824189815,2009-06-03,09:10:41
40.001832,116.326343,0,297,39967.3824768519,2009-06-03,09:10:46
40.001966,116.326368,0,298,39967.3825347222,2009-06-03,09:10:51
40.00207,116.326368,0,294,39967.3825925926,2009-06-03,09:10:56
40.002169,116.326351,0,294,39967.382650463,2009-06-03,09:11:01
40.002255,116.326259,0,300,39967.3827083333,2009-06-03,09:11:06
40.002277,116.326142,0,305,39967.3827662037,2009-06-03,09:11:11
40.002275,116.326026,0,310,39967.3828240741,2009-06-03,09:11:16
40.002273,116.325913,0,312,39967.3828819444,2009-06-03,09:11:21
40.002282,116.325796,0,298,39967.3829398148,2009-06-03,09:11:26
40.002324,116.32573,0,275,39967.3829976852,2009-06-03,09:11:31
40.002384,116.325677,0,243,39967.3830555556,2009-06-03,09:11:36
40.002384,116.325558,0,227,39967.3831134259,2009-06-03,09:11:41
40.002378,116.325431,0,224,39967.3831712963,2009-06-03,09:11:46
40.002373,116.325293,0,221,39967.3832291667,2009-06-03,09:11:51
40.002404,116.325185,0,215,39967.383287037,2009-06-03,09:11:56
40.002511,116.325134,0,201,39967.3833449074,2009-06-03,09:12:01
40.002617,116.325093,0,197,39967.3834027778,2009-06-03,09:12:06
40.002709,116.325077,0,185,39967.3834606481,2009-06-03,09:12:11
40.002813,116.325098,0,171,39967.3835185185,2009-06-03,09:12:16
40.002909,116.325089,0,155,39967.3835763889,2009-06-03,09:12:21
40.003018,116.3251,0,156,39967.3836342593,2009-06-03,09:12:26
40.003135,116.32512,0,146,39967.3836921296,2009-06-03,09:12:31
40.003236,116.325119,0,136,39967.38375,2009-06-03,09:12:36
40.003337,116.325109,0,123,39967.3838078704,2009-06-03,09:12:41
40.003423,116.325107,0,133,39967.3838657407,2009-06-03,09:12:46
40.003447,116.325027,0,142,39967.3839236111,2009-06-03,09:12:51
40.003474,116.324903,0,143,39967.3839814815,2009-06-03,09:12:56
40.003476,116.32477,0,143,39967.3840393518,2009-06-03,09:13:01
40.003473,116.324662,0,145,39967.3840972222,2009-06-03,09:13:06
40.003461,116.324547,0,142,39967.3841550926,2009-06-03,09:13:11
40.003494,116.32447,0,140,39967.384212963,2009-06-03,09:13:16
40.003547,116.324392,0,141,39967.3842708333,2009-06-03,09:13:21
40.003607,116.324373,0,142,39967.3843287037,2009-06-03,09:13:26
40.003686,116.324357,0,135,39967.3843865741,2009-06-03,09:13:31
40.003794,116.324339,0,140,39967.3844444444,2009-06-03,09:13:36
40.003944,116.324281,0,133,39967.3845023148,2009-06-03,09:13:41
40.004101,116.324224,0,142,39967.3845601852,2009-06-03,09:13:46
40.004278,116.324174,0,160,39967.3846180556,2009-06-03,09:13:51
40.004423,116.324153,0,172,39967.3846759259,2009-06-03,09:13:56
40.004532,116.324177,0,187,39967.3847337963,2009-06-03,09:14:01
40.004678,116.324157,0,193,39967.3847916667,2009-06-03,09:14:06
40.004825,116.324189,0,198,39967.384849537,2009-06-03,09:14:11
40.004985,116.324185,0,189,39967.3849074074,2009-06-03,09:14:16
40.005186,116.324112,0,172,39967.3849652778,2009-06-03,09:14:21
40.005352,116.324105,0,172,39967.3850231481,2009-06-03,09:14:26
40.005507,116.324167,0,165,39967.3850810185,2009-06-03,09:14:31
40.005672,116.324276,0,148,39967.3851388889,2009-06-03,09:14:36
40.005741,116.324258,0,149,39967.3851967593,2009-06-03,09:14:41
40.005861,116.324096,0,157,39967.3852546296,2009-06-03,09:14:46
40.006005,116.324105,0,166,39967.3853125,2009-06-03,09:14:51
40.006108,116.324141,0,175,39967.3853703704,2009-06-03,09:14:56
40.006266,116.324248,0,170,39967.3854282407,2009-06-03,09:15:01
40.006406,116.324303,0,173,39967.3854861111,2009-06-03,09:15:06
40.006628,116.324253,0,162,39967.3855439815,2009-06-03,09:15:11
40.006782,116.324179,0,161,39967.3856018518,2009-06-03,09:15:16
40.006941,116.32418,0,156,39967.3856597222,2009-06-03,09:15:21
40.007078,116.324193,0,159,39967.3857175926,2009-06-03,09:15:26
40.007207,116.32417,0,153,39967.385775463,2009-06-03,09:15:31
40.007331,116.324159,0,151,39967.3858333333,2009-06-03,09:15:36
40.007432,116.324125,0,152,39967.3858912037,2009-06-03,09:15:41
40.007552,116.324109,0,153,39967.3859490741,2009-06-03,09:15:46
40.007714,116.324121,0,144,39967.3860069444,2009-06-03,09:15:51
40.007833,116.324082,0,148,39967.3860648148,2009-06-03,09:15:56
40.007986,116.324084,0,146,39967.3861226852,2009-06-03,09:16:01
40.008125,116.324063,0,146,39967.3861805556,2009-06-03,09:16:06
40.008254,116.32408,0,124,39967.3862384259,2009-06-03,09:16:11
40.008416,116.324086,0,124,39967.3862962963,2009-06-03,09:16:16
40.008554,116.32409,0,99,39967.3863541667,2009-06-03,09:16:21
40.008703,116.32408,0,86,39967.386412037,2009-06-03,09:16:26
40.008856,116.324079,0,85,39967.3864699074,2009-06-03,09:16:31
40.008979,116.324066,0,97,39967.3865277778,2009-06-03,09:16:36
40.009109,116.324047,0,98,39967.3865856482,2009-06-03,09:16:41
40.00923,116.324044,0,103,39967.3866435185,2009-06-03,09:16:46
40.009367,116.324043,0,108,39967.3867013889,2009-06-03,09:16:51
40.009467,116.324004,0,121,39967.3867592593,2009-06-03,09:16:56
40.009542,116.323928,0,129,39967.3868171296,2009-06-03,09:17:01
40.009563,116.323777,0,134,39967.386875,2009-06-03,09:17:06
40.009595,116.323589,0,150,39967.3869328704,2009-06-03,09:17:11
40.009618,116.323423,0,142,39967.3869907407,2009-06-03,09:17:16
40.009622,116.323298,0,128,39967.3870486111,2009-06-03,09:17:21
40.009619,116.32316,0,129,39967.3871064815,2009-06-03,09:17:26
40.009604,116.323011,0,129,39967.3871643519,2009-06-03,09:17:31
40.009616,116.322879,0,129,39967.3872222222,2009-06-03,09:17:36
40.009611,116.322735,0,141,39967.3872800926,2009-06-03,09:17:41
40.009642,116.322593,0,138,39967.387337963,2009-06-03,09:17:46
40.009717,116.322535,0,135,39967.3873958333,2009-06-03,09:17:51
40.009807,116.322537,0,126,39967.3874537037,2009-06-03,09:17:56
40.009881,116.322513,0,130,39967.3875115741,2009-06-03,09:18:01
40.009896,116.322357,0,135,39967.3875694444,2009-06-03,09:18:06
40.009972,116.322321,0,138,39967.3876273148,2009-06-03,09:18:11
40.009998,116.322327,0,146,39967.3876851852,2009-06-03,09:18:16
40.010015,116.322357,0,152,39967.3877430556,2009-06-03,09:18:21
40.010025,116.322354,0,155,39967.3878009259,2009-06-03,09:18:26
40.010025,116.322355,0,156,39967.3878587963,2009-06-03,09:18:31
40.010026,116.322356,0,157,39967.3879166667,2009-06-03,09:18:36
40.01003,116.322356,0,157,39967.387974537,2009-06-03,09:18:41
40.01003,116.322356,0,157,39967.3880092593,2009-06-03,09:18:44
40.010036,116.322354,0,157,39967.3880324074,2009-06-03,09:18:46
40.010062,116.32235,0,157,39967.3880902778,2009-06-03,09:18:51
40.010091,116.322345,0,157,39967.3881481481,2009-06-03,09:18:56
40.010109,116.322326,0,158,39967.3882060185,2009-06-03,09:19:01
40.010127,116.322327,0,159,39967.3882638889,2009-06-03,09:19:06
40.010135,116.322327,0,160,39967.3883217593,2009-06-03,09:19:11
40.010141,116.322323,0,160,39967.3883796296,2009-06-03,09:19:16
40.010144,116.322319,0,160,39967.3884375,2009-06-03,09:19:21
40.010144,116.322319,0,160,39967.3884722222,2009-06-03,09:19:24
40.010142,116.322321,0,160,39967.3884953704,2009-06-03,09:19:26
40.010381,116.323089,0,231,39967.3888425926,2009-06-03,09:19:56
40.01011,116.323154,0,142,39967.388900463,2009-06-03,09:20:01
40.010008,116.3231,0,147,39967.3889583333,2009-06-03,09:20:06
40.009981,116.323053,0,149,39967.3890162037,2009-06-03,09:20:11
40.010077,116.322875,0,150,39967.3890740741,2009-06-03,09:20:16
40.010247,116.32246,0,148,39967.3891319444,2009-06-03,09:20:21
40.010254,116.32235,0,149,39967.3891898148,2009-06-03,09:20:26
40.010222,116.322287,0,150,39967.3892476852,2009-06-03,09:20:31
40.010216,116.322202,0,152,39967.3893055556,2009-06-03,09:20:36
40.009318,116.320948,0,378,39967.3907523148,2009-06-03,09:22:41
40.009838,116.321545,0,313,39967.3908101852,2009-06-03,09:22:46
40.009851,116.321698,0,181,39967.3908680556,2009-06-03,09:22:51
40.009652,116.321557,0,170,39967.3909259259,2009-06-03,09:22:56
40.009551,116.32144,0,168,39967.3909837963,2009-06-03,09:23:01
40.009418,116.321279,0,168,39967.3910416667,2009-06-03,09:23:06
40.009293,116.321116,0,169,39967.391099537,2009-06-03,09:23:11
40.009261,116.321009,0,171,39967.3911574074,2009-06-03,09:23:16
40.009328,116.321074,0,175,39967.3912152778,2009-06-03,09:23:21
40.00939,116.321058,0,178,39967.3912731481,2009-06-03,09:23:26
40.009318,116.321058,0,176,39967.3913310185,2009-06-03,09:23:31
40.009318,116.321078,0,177,39967.3913888889,2009-06-03,09:23:36
40.009316,116.321083,0,177,39967.3914467593,2009-06-03,09:23:41
40.009319,116.321086,0,177,39967.3915046296,2009-06-03,09:23:46
40.009319,116.321086,0,177,39967.3915393518,2009-06-03,09:23:49
40.00932,116.321088,0,177,39967.3915625,2009-06-03,09:23:51
40.009342,116.321105,0,177,39967.3916203704,2009-06-03,09:23:56
40.009424,116.321222,0,175,39967.3916782407,2009-06-03,09:24:01
40.009653,116.321424,0,171,39967.3918518518,2009-06-03,09:24:16
40.009653,116.321424,0,171,39967.3918865741,2009-06-03,09:24:19
40.00966,116.321425,0,171,39967.3919097222,2009-06-03,09:24:21
40.009644,116.321463,0,170,39967.3919675926,2009-06-03,09:24:26
40.009627,116.321465,0,169,39967.392025463,2009-06-03,09:24:31
40.009622,116.321446,0,169,39967.3920833333,2009-06-03,09:24:36
40.009617,116.321451,0,169,39967.3921412037,2009-06-03,09:24:41
40.009615,116.321456,0,169,39967.3921990741,2009-06-03,09:24:46
40.009615,116.321456,0,169,39967.3922337963,2009-06-03,09:24:49
40.009619,116.321462,0,169,39967.3922569444,2009-06-03,09:24:51
40.009622,116.321471,0,169,39967.3923148148,2009-06-03,09:24:56
40.009863,116.321591,0,166,39967.3923726852,2009-06-03,09:25:01
40.010075,116.321782,0,165,39967.3924305556,2009-06-03,09:25:06
40.01018,116.321877,0,164,39967.3924884259,2009-06-03,09:25:11
40.010217,116.321914,0,164,39967.3925462963,2009-06-03,09:25:16
40.010257,116.321996,0,164,39967.3926041667,2009-06-03,09:25:21
40.010325,116.32208,0,164,39967.392662037,2009-06-03,09:25:26
40.010395,116.322151,0,163,39967.3927199074,2009-06-03,09:25:31
40.01048,116.322291,0,163,39967.3927777778,2009-06-03,09:25:36
40.010595,116.32245,0,163,39967.3928356481,2009-06-03,09:25:41
40.010712,116.322494,0,163,39967.3928935185,2009-06-03,09:25:46
40.011023,116.322624,0,165,39967.3930092593,2009-06-03,09:25:56
40.011123,116.322696,0,165,39967.3930671296,2009-06-03,09:26:01
40.011191,116.322806,0,166,39967.393125,2009-06-03,09:26:06
40.011283,116.322891,0,166,39967.3931828704,2009-06-03,09:26:11
40.011372,116.322986,0,167,39967.3932407407,2009-06-03,09:26:16
40.011457,116.323066,0,167,39967.3932986111,2009-06-03,09:26:21
40.011591,116.323173,0,168,39967.3933564815,2009-06-03,09:26:26
40.011744,116.323266,0,168,39967.3934143518,2009-06-03,09:26:31
40.011837,116.323308,0,169,39967.3934722222,2009-06-03,09:26:36
40.01177,116.323295,0,169,39967.3935300926,2009-06-03,09:26:41
40.011565,116.323177,0,168,39967.393587963,2009-06-03,09:26:46
40.01137,116.323047,0,168,39967.3936458333,2009-06-03,09:26:51
40.011333,116.323013,0,169,39967.3937037037,2009-06-03,09:26:56
40.011199,116.322937,0,169,39967.3937615741,2009-06-03,09:27:01
40.0108,116.322424,0,168,39967.3938194444,2009-06-03,09:27:06
40.010714,116.322335,0,168,39967.3938773148,2009-06-03,09:27:11
40.010678,116.322316,0,168,39967.3939351852,2009-06-03,09:27:16
40.010648,116.322322,0,169,39967.3939930556,2009-06-03,09:27:21
40.010626,116.322306,0,169,39967.3940509259,2009-06-03,09:27:26
40.010557,116.32225,0,168,39967.3941087963,2009-06-03,09:27:31
40.010792,116.322291,0,163,39967.3976388889,2009-06-03,09:32:36
40.01085,116.322308,0,163,39967.3976967593,2009-06-03,09:32:41
40.010849,116.322279,0,163,39967.3977546296,2009-06-03,09:32:46
40.010827,116.322219,0,163,39967.3978125,2009-06-03,09:32:51
40.010819,116.322192,0,163,39967.3978703704,2009-06-03,09:32:56
40.010882,116.322159,0,162,39967.3979282407,2009-06-03,09:33:01
40.010951,116.322117,0,162,39967.3979861111,2009-06-03,09:33:06
40.011011,116.322096,0,162,39967.3980439815,2009-06-03,09:33:11
40.011072,116.322165,0,162,39967.3981018519,2009-06-03,09:33:16
40.011096,116.322246,0,162,39967.3981597222,2009-06-03,09:33:21
40.011119,116.32236,0,163,39967.3982175926,2009-06-03,09:33:26
40.011124,116.322387,0,163,39967.398275463,2009-06-03,09:33:31
40.011105,116.32238,0,163,39967.3983333333,2009-06-03,09:33:36
40.011044,116.322426,0,163,39967.3983912037,2009-06-03,09:33:41
40.010938,116.32243,0,163,39967.3984490741,2009-06-03,09:33:46
40.010882,116.322472,0,163,39967.3985069444,2009-06-03,09:33:51
40.010845,116.322501,0,163,39967.3985648148,2009-06-03,09:33:56
40.010786,116.322423,0,162,39967.3986226852,2009-06-03,09:34:01
40.010764,116.322413,0,162,39967.3986805556,2009-06-03,09:34:06
40.010698,116.322428,0,161,39967.3987384259,2009-06-03,09:34:11
40.010682,116.322409,0,161,39967.3987962963,2009-06-03,09:34:16
40.010667,116.32238,0,161,39967.3988541667,2009-06-03,09:34:21
40.010615,116.322327,0,160,39967.398912037,2009-06-03,09:34:26
40.01063,116.322362,0,160,39967.3989699074,2009-06-03,09:34:31
40.010634,116.32239,0,159,39967.3990277778,2009-06-03,09:34:36
40.010651,116.322341,0,159,39967.3990856481,2009-06-03,09:34:41
40.010542,116.32229,0,161,39967.3991435185,2009-06-03,09:34:46
40.010369,116.322216,0,168,39967.3992013889,2009-06-03,09:34:51
40.010352,116.322209,0,170,39967.3992592593,2009-06-03,09:34:56
40.010268,116.322155,0,174,39967.3993171296,2009-06-03,09:35:01
40.010185,116.322095,0,179,39967.399375,2009-06-03,09:35:06
40.010165,116.322075,0,180,39967.3994328704,2009-06-03,09:35:11
40.010179,116.322056,0,181,39967.3994907407,2009-06-03,09:35:16
40.010204,116.322043,0,182,39967.3995486111,2009-06-03,09:35:21
40.010242,116.322032,0,185,39967.3996064815,2009-06-03,09:35:26
40.010256,116.322033,0,189,39967.3996643518,2009-06-03,09:35:31
40.010271,116.322018,0,194,39967.3997222222,2009-06-03,09:35:36
40.01031,116.321999,0,199,39967.3997800926,2009-06-03,09:35:41
40.010305,116.322032,0,202,39967.399837963,2009-06-03,09:35:46
40.010299,116.322049,0,204,39967.3998958333,2009-06-03,09:35:51
40.010302,116.322047,0,204,39967.3999537037,2009-06-03,09:35:56
40.010302,116.322047,0,204,39967.3999884259,2009-06-03,09:35:59
40.010305,116.322043,0,205,39967.4000115741,2009-06-03,09:36:01
40.010292,116.322037,0,208,39967.4000694444,2009-06-03,09:36:06
40.010282,116.322043,0,210,39967.4001273148,2009-06-03,09:36:11
40.010286,116.322039,0,210,39967.4001851852,2009-06-03,09:36:16
40.010286,116.322039,0,210,39967.4002199074,2009-06-03,09:36:19
40.010282,116.322042,0,210,39967.4002430556,2009-06-03,09:36:21
40.01026,116.322065,0,213,39967.4003009259,2009-06-03,09:36:26
40.010224,116.322094,0,215,39967.4003587963,2009-06-03,09:36:31
40.010202,116.322082,0,217,39967.4004166667,2009-06-03,09:36:36
40.0102,116.322072,0,217,39967.400474537,2009-06-03,09:36:41
40.0102,116.322072,0,217,39967.4005092593,2009-06-03,09:36:44
40.010205,116.322066,0,217,39967.4005324074,2009-06-03,09:36:46
40.010234,116.321983,0,213,39967.4005902778,2009-06-03,09:36:51
40.010249,116.321905,0,212,39967.4006481481,2009-06-03,09:36:56
40.010267,116.321859,0,214,39967.4007060185,2009-06-03,09:37:01
40.010247,116.321881,0,212,39967.4007638889,2009-06-03,09:37:06
40.010232,116.321911,0,211,39967.4008217593,2009-06-03,09:37:11
40.010229,116.321915,0,211,39967.4008796296,2009-06-03,09:37:16
40.010226,116.321918,0,211,39967.4009375,2009-06-03,09:37:21
40.010227,116.321917,0,211,39967.4009953704,2009-06-03,09:37:26
40.010231,116.321915,0,211,39967.4010532407,2009-06-03,09:37:31
40.010227,116.32192,0,212,39967.4011111111,2009-06-03,09:37:36
40.010229,116.321921,0,212,39967.4011689815,2009-06-03,09:37:41
40.010231,116.321922,0,212,39967.4012268518,2009-06-03,09:37:46
40.010226,116.321928,0,212,39967.4012847222,2009-06-03,09:37:51
40.010226,116.321928,0,212,39967.4013194444,2009-06-03,09:37:54
40.010226,116.321929,0,212,39967.4013425926,2009-06-03,09:37:56
40.010261,116.321931,0,212,39967.401400463,2009-06-03,09:38:01
40.010234,116.321978,0,213,39967.4014583333,2009-06-03,09:38:06
40.010228,116.322,0,213,39967.4015162037,2009-06-03,09:38:11
40.010228,116.322,0,213,39967.4015509259,2009-06-03,09:38:14
40.010231,116.322002,0,213,39967.4015740741,2009-06-03,09:38:16
40.010268,116.322058,0,214,39967.4016319444,2009-06-03,09:38:21
40.010315,116.322073,0,214,39967.4016898148,2009-06-03,09:38:26
40.010333,116.322068,0,214,39967.4017476852,2009-06-03,09:38:31
40.010365,116.322034,0,213,39967.4018634259,2009-06-03,09:38:41
40.010373,116.322047,0,213,39967.4019212963,2009-06-03,09:38:46
40.010369,116.322046,0,213,39967.4019791667,2009-06-03,09:38:51
40.010368,116.322049,0,213,39967.402037037,2009-06-03,09:38:56
40.010368,116.322049,0,213,39967.4020717593,2009-06-03,09:38:59
40.010368,116.32205,0,213,39967.4020949074,2009-06-03,09:39:01
40.010317,116.322059,0,213,39967.4021527778,2009-06-03,09:39:06
40.010231,116.322126,0,213,39967.4022106482,2009-06-03,09:39:11
40.010194,116.322164,0,214,39967.4022685185,2009-06-03,09:39:16
40.010017,116.322322,0,227,39967.4023263889,2009-06-03,09:39:21
40.010093,116.322321,0,221,39967.4023842593,2009-06-03,09:39:26
40.010062,116.322473,0,220,39967.4024421296,2009-06-03,09:39:31
40.010091,116.322405,0,216,39967.4025,2009-06-03,09:39:36
40.010111,116.322395,0,214,39967.4025578704,2009-06-03,09:39:41
40.01011,116.322396,0,213,39967.4026157407,2009-06-03,09:39:46
40.01011,116.322396,0,213,39967.402650463,2009-06-03,09:39:49
40.010111,116.322393,0,213,39967.4026736111,2009-06-03,09:39:51
40.010107,116.322345,0,212,39967.4027314815,2009-06-03,09:39:56
40.010097,116.322377,0,208,39967.4027893519,2009-06-03,09:40:01
40.01011,116.322424,0,203,39967.4028472222,2009-06-03,09:40:06
40.010111,116.322432,0,202,39967.4029050926,2009-06-03,09:40:11
40.010111,116.322432,0,202,39967.4029398148,2009-06-03,09:40:14
40.010113,116.322431,0,201,39967.402962963,2009-06-03,09:40:16
40.010036,116.322522,0,197,39967.4030208333,2009-06-03,09:40:21
40.009935,116.322538,0,190,39967.4030787037,2009-06-03,09:40:26
40.009857,116.32258,0,187,39967.4031365741,2009-06-03,09:40:31
40.009749,116.322559,0,182,39967.4031944444,2009-06-03,09:40:36
40.009641,116.322509,0,175,39967.4032523148,2009-06-03,09:40:41
40.009585,116.322463,0,167,39967.4033101852,2009-06-03,09:40:46
40.009487,116.322403,0,158,39967.4033680556,2009-06-03,09:40:51
40.009397,116.322348,0,150,39967.4034259259,2009-06-03,09:40:56
40.009336,116.322259,0,146,39967.4034837963,2009-06-03,09:41:01
40.009256,116.322171,0,143,39967.4035416667,2009-06-03,09:41:06
40.00915,116.322086,0,138,39967.403599537,2009-06-03,09:41:11
40.009071,116.322038,0,136,39967.4036574074,2009-06-03,09:41:16
40.008965,116.321977,0,136,39967.4037152778,2009-06-03,09:41:21
40.008882,116.321907,0,131,39967.4037731481,2009-06-03,09:41:26
40.008919,116.321762,0,113,39967.4038310185,2009-06-03,09:41:31
40.008844,116.321683,0,102,39967.4038888889,2009-06-03,09:41:36
40.008793,116.321592,0,82,39967.4039467593,2009-06-03,09:41:41
40.008751,116.321486,0,67,39967.4040046296,2009-06-03,09:41:46
40.008663,116.321423,0,61,39967.4040625,2009-06-03,09:41:51
40.00855,116.321382,0,54,39967.4041203704,2009-06-03,09:41:56
40.008403,116.32144,0,45,39967.4041782407,2009-06-03,09:42:01
40.008267,116.32152,0,40,39967.4042361111,2009-06-03,09:42:06
40.008171,116.321459,0,39,39967.4042939815,2009-06-03,09:42:11
40.008064,116.321426,0,38,39967.4043518519,2009-06-03,09:42:16
40.007958,116.321467,0,38,39967.4044097222,2009-06-03,09:42:21
40.007892,116.321422,0,37,39967.4044675926,2009-06-03,09:42:26
40.00791,116.321162,0,37,39967.404525463,2009-06-03,09:42:31
40.007919,116.321019,0,36,39967.4045833333,2009-06-03,09:42:36
40.00792,116.320882,0,37,39967.4046412037,2009-06-03,09:42:41
40.007909,116.320736,0,39,39967.4046990741,2009-06-03,09:42:46
40.007789,116.320554,0,28,39967.4047569444,2009-06-03,09:42:51
40.007711,116.320516,0,32,39967.4048148148,2009-06-03,09:42:56
40.007628,116.320475,0,40,39967.4048726852,2009-06-03,09:43:01
40.007599,116.320381,0,40,39967.4049305556,2009-06-03,09:43:06
40.007603,116.320272,0,42,39967.4049884259,2009-06-03,09:43:11
40.007578,116.320163,0,48,39967.4050462963,2009-06-03,09:43:16
40.007531,116.320037,0,47,39967.4051041667,2009-06-03,09:43:21
40.00746,116.320027,0,63,39967.405162037,2009-06-03,09:43:26
40.007465,116.320003,0,66,39967.4052199074,2009-06-03,09:43:31
40.007464,116.319995,0,71,39967.4052777778,2009-06-03,09:43:36
40.00746,116.320002,0,79,39967.4053356481,2009-06-03,09:43:41
40.007452,116.319997,0,83,39967.4053935185,2009-06-03,09:43:46
40.007452,116.319997,0,83,39967.4054282407,2009-06-03,09:43:49
40.007453,116.319994,0,83,39967.4054513889,2009-06-03,09:43:51
40.007502,116.319877,0,88,39967.4055092593,2009-06-03,09:43:56
40.007548,116.319827,0,91,39967.4055671296,2009-06-03,09:44:01
40.007569,116.319822,0,93,39967.405625,2009-06-03,09:44:06
40.007582,116.319804,0,93,39967.4056828704,2009-06-03,09:44:11
40.007577,116.319778,0,94,39967.4057407407,2009-06-03,09:44:16
40.007578,116.319776,0,94,39967.4057986111,2009-06-03,09:44:21
40.007583,116.31977,0,95,39967.4058564815,2009-06-03,09:44:26
40.007588,116.319765,0,95,39967.4059143519,2009-06-03,09:44:31
40.007588,116.319765,0,95,39967.4059490741,2009-06-03,09:44:34
40.007584,116.319767,0,95,39967.4059722222,2009-06-03,09:44:36
40.00755,116.319795,0,95,39967.4060300926,2009-06-03,09:44:41
40.007533,116.319889,0,95,39967.406087963,2009-06-03,09:44:46
40.007539,116.31999,0,96,39967.4061458333,2009-06-03,09:44:51
40.00754,116.320058,0,96,39967.4062037037,2009-06-03,09:44:56
40.007548,116.320075,0,96,39967.4062615741,2009-06-03,09:45:01
40.007532,116.320097,0,96,39967.4063194444,2009-06-03,09:45:06
40.007511,116.320103,0,97,39967.4063773148,2009-06-03,09:45:11
40.007488,116.320091,0,97,39967.4064351852,2009-06-03,09:45:16
40.007479,116.320093,0,97,39967.4064930556,2009-06-03,09:45:21
40.007472,116.320098,0,97,39967.4065509259,2009-06-03,09:45:26
40.007469,116.320099,0,97,39967.4066087963,2009-06-03,09:45:31
40.007464,116.320102,0,97,39967.4066666667,2009-06-03,09:45:36
40.007464,116.320102,0,97,39967.4067013889,2009-06-03,09:45:39
40.007456,116.320107,0,97,39967.406724537,2009-06-03,09:45:41
40.008422,116.320626,0,107,39967.4136342593,2009-06-03,09:55:38
40.008187,116.320471,0,83,39967.4137037037,2009-06-03,09:55:44
40.007087,116.319345,0,393,39967.4137731481,2009-06-03,09:55:50
40.007341,116.31973,0,406,39967.4138425926,2009-06-03,09:55:56
40.007408,116.319949,0,410,39967.413900463,2009-06-03,09:56:01
40.007521,116.319919,0,380,39967.4139583333,2009-06-03,09:56:06
40.00745,116.319956,0,352,39967.4140162037,2009-06-03,09:56:11
40.007395,116.319926,0,306,39967.4140740741,2009-06-03,09:56:16
40.007291,116.320019,0,277,39967.4141319444,2009-06-03,09:56:21
40.007222,116.320225,0,262,39967.4141898148,2009-06-03,09:56:26
40.007228,116.3204,0,251,39967.4142476852,2009-06-03,09:56:31
40.007229,116.320586,0,244,39967.4143055556,2009-06-03,09:56:36
40.007257,116.320762,0,237,39967.4143634259,2009-06-03,09:56:41
40.007258,116.320933,0,235,39967.4144212963,2009-06-03,09:56:46
40.007425,116.321106,0,191,39967.4144791667,2009-06-03,09:56:51
40.007397,116.321204,0,170,39967.414537037,2009-06-03,09:56:56
40.007263,116.32121,0,153,39967.4145949074,2009-06-03,09:57:01
40.00715,116.321235,0,157,39967.4146527778,2009-06-03,09:57:06
40.007015,116.321218,0,162,39967.4147106481,2009-06-03,09:57:11
40.006903,116.321217,0,170,39967.4147685185,2009-06-03,09:57:16
40.006787,116.321225,0,179,39967.4148263889,2009-06-03,09:57:21
40.006644,116.321222,0,189,39967.4148842593,2009-06-03,09:57:26
40.006473,116.321233,0,196,39967.4149421296,2009-06-03,09:57:31
40.00632,116.321261,0,205,39967.415,2009-06-03,09:57:36
40.006141,116.321283,0,207,39967.4150578704,2009-06-03,09:57:41
40.005979,116.321328,0,212,39967.4151157407,2009-06-03,09:57:46
40.005813,116.321307,0,209,39967.4151736111,2009-06-03,09:57:51
40.005658,116.321328,0,210,39967.4152314815,2009-06-03,09:57:56
40.005513,116.321282,0,203,39967.4152893518,2009-06-03,09:58:01
40.005331,116.321315,0,199,39967.4153472222,2009-06-03,09:58:06
40.005152,116.321408,0,197,39967.4154050926,2009-06-03,09:58:11
40.005026,116.321433,0,205,39967.415462963,2009-06-03,09:58:16
40.004941,116.321463,0,211,39967.4155208333,2009-06-03,09:58:21
40.004835,116.321481,0,218,39967.4155787037,2009-06-03,09:58:26
40.00465,116.3215,0,215,39967.4156365741,2009-06-03,09:58:31
40.004529,116.321499,0,213,39967.4156944444,2009-06-03,09:58:36
40.004375,116.321459,0,215,39967.4157523148,2009-06-03,09:58:41
40.004254,116.321486,0,223,39967.4158101852,2009-06-03,09:58:46
40.004137,116.32145,0,215,39967.4158680556,2009-06-03,09:58:51
40.004012,116.321482,0,216,39967.4159259259,2009-06-03,09:58:56
40.003882,116.321514,0,222,39967.4159837963,2009-06-03,09:59:01
40.003737,116.321514,0,221,39967.4160416667,2009-06-03,09:59:06
40.003617,116.321519,0,226,39967.416099537,2009-06-03,09:59:11
40.003515,116.321532,0,228,39967.4161574074,2009-06-03,09:59:16
40.003431,116.321673,0,217,39967.4162152778,2009-06-03,09:59:21
40.003417,116.321744,0,216,39967.4162731481,2009-06-03,09:59:26
40.003389,116.321881,0,222,39967.4163310185,2009-06-03,09:59:31
40.003289,116.322101,0,216,39967.4163888889,2009-06-03,09:59:36
40.003289,116.322303,0,219,39967.4164467593,2009-06-03,09:59:41
40.003298,116.322462,0,222,39967.4165046296,2009-06-03,09:59:46
40.003294,116.322604,0,223,39967.4165625,2009-06-03,09:59:51
40.003314,116.322735,0,218,39967.4166203704,2009-06-03,09:59:56
40.003332,116.322872,0,214,39967.4166782407,2009-06-03,10:00:01
40.003314,116.32307,0,212,39967.4167361111,2009-06-03,10:00:06
40.003326,116.323249,0,208,39967.4167939815,2009-06-03,10:00:11
40.003329,116.32341,0,206,39967.4168518518,2009-06-03,10:00:16
40.003323,116.32359,0,205,39967.4169097222,2009-06-03,10:00:21
40.003318,116.323793,0,204,39967.4169675926,2009-06-03,10:00:26
40.003331,116.32396,0,202,39967.417025463,2009-06-03,10:00:31
40.003379,116.324162,0,195,39967.4170833333,2009-06-03,10:00:36
40.003401,116.32438,0,189,39967.4171412037,2009-06-03,10:00:41
40.003455,116.324593,0,179,39967.4171990741,2009-06-03,10:00:46
40.003459,116.324794,0,171,39967.4172569444,2009-06-03,10:00:51
40.003431,116.324967,0,171,39967.4173148148,2009-06-03,10:00:56
40.003422,116.325127,0,173,39967.4173726852,2009-06-03,10:01:01
40.003298,116.325143,0,170,39967.4174305556,2009-06-03,10:01:06
40.003185,116.32513,0,168,39967.4174884259,2009-06-03,10:01:11
40.003174,116.325091,0,166,39967.4175462963,2009-06-03,10:01:16
40.003176,116.325092,0,167,39967.4176041667,2009-06-03,10:01:21
40.003176,116.325092,0,167,39967.4176388889,2009-06-03,10:01:24
40.003174,116.325092,0,167,39967.417662037,2009-06-03,10:01:26
40.003176,116.325058,0,167,39967.4177199074,2009-06-03,10:01:31
40.003181,116.325003,0,165,39967.4177777778,2009-06-03,10:01:36
40.003181,116.324924,0,166,39967.4178356482,2009-06-03,10:01:41
40.003166,116.324854,0,173,39967.4178935185,2009-06-03,10:01:46
40.003151,116.324786,0,176,39967.4179513889,2009-06-03,10:01:51
40.003125,116.324744,0,182,39967.4180092593,2009-06-03,10:01:56
40.003104,116.325083,0,120,39967.4936111111,2009-06-03,11:50:48
40.003103,116.325105,0,120,39967.4936689815,2009-06-03,11:50:53
40.003104,116.325132,0,120,39967.4937268518,2009-06-03,11:50:58
40.003162,116.325165,0,121,39967.4937847222,2009-06-03,11:51:03
40.003234,116.325177,0,123,39967.4938425926,2009-06-03,11:51:08
40.003312,116.325171,0,124,39967.493900463,2009-06-03,11:51:13
40.003376,116.325099,0,129,39967.4939583333,2009-06-03,11:51:18
40.003389,116.32496,0,134,39967.4940162037,2009-06-03,11:51:23
40.003461,116.324791,0,138,39967.4940740741,2009-06-03,11:51:28
40.003499,116.324654,0,146,39967.4941319444,2009-06-03,11:51:33
40.003517,116.324613,0,151,39967.4941898148,2009-06-03,11:51:38
40.003528,116.324538,0,154,39967.4942476852,2009-06-03,11:51:43
40.003551,116.324521,0,159,39967.4943055556,2009-06-03,11:51:48
40.003582,116.324488,0,162,39967.4943634259,2009-06-03,11:51:53
40.003577,116.32451,0,160,39967.4944212963,2009-06-03,11:51:58
40.003563,116.32451,0,157,39967.4944791667,2009-06-03,11:52:03
40.003563,116.32451,0,157,39967.4945138889,2009-06-03,11:52:06
40.003566,116.324513,0,158,39967.494537037,2009-06-03,11:52:08
40.003567,116.324522,0,158,39967.4945949074,2009-06-03,11:52:13
40.003438,116.324443,0,157,39967.4946527778,2009-06-03,11:52:18
40.003352,116.324539,0,160,39967.4947106481,2009-06-03,11:52:23
40.00338,116.324529,0,162,39967.4947685185,2009-06-03,11:52:28
40.003416,116.324494,0,164,39967.4948263889,2009-06-03,11:52:33
40.003439,116.324482,0,167,39967.4948842593,2009-06-03,11:52:38
40.003436,116.324516,0,166,39967.4949421296,2009-06-03,11:52:43
40.003515,116.324515,0,160,39967.495,2009-06-03,11:52:48
40.003624,116.324502,0,157,39967.4950578704,2009-06-03,11:52:53
40.003694,116.324503,0,159,39967.4951157407,2009-06-03,11:52:58
40.003764,116.324573,0,158,39967.4951736111,2009-06-03,11:53:03
40.003887,116.324615,0,158,39967.4952314815,2009-06-03,11:53:08
40.004187,116.32447,0,176,39967.4952893518,2009-06-03,11:53:13
40.004385,116.324394,0,187,39967.4953472222,2009-06-03,11:53:18
40.004487,116.324381,0,201,39967.4954050926,2009-06-03,11:53:23
40.004587,116.324403,0,218,39967.495462963,2009-06-03,11:53:28
40.004699,116.324473,0,232,39967.4955208333,2009-06-03,11:53:33
40.004837,116.324488,0,250,39967.4955787037,2009-06-03,11:53:38
40.004985,116.324452,0,267,39967.4956365741,2009-06-03,11:53:43
40.005187,116.324388,0,260,39967.4956944444,2009-06-03,11:53:48
40.005311,116.324409,0,271,39967.4957523148,2009-06-03,11:53:53
40.005334,116.32448,0,262,39967.4958101852,2009-06-03,11:53:58
40.005408,116.324512,0,256,39967.4958680556,2009-06-03,11:54:03
40.005536,116.324548,0,259,39967.4959259259,2009-06-03,11:54:08
40.005766,116.324488,0,255,39967.4959837963,2009-06-03,11:54:13
40.006008,116.324347,0,249,39967.4960416667,2009-06-03,11:54:18
40.006234,116.324285,0,233,39967.496099537,2009-06-03,11:54:23
40.006425,116.32431,0,198,39967.4961574074,2009-06-03,11:54:28
40.006584,116.324302,0,184,39967.4962152778,2009-06-03,11:54:33
40.006678,116.32413,0,174,39967.4962731482,2009-06-03,11:54:38
40.006708,116.323874,0,165,39967.4963310185,2009-06-03,11:54:43
40.006685,116.323701,0,160,39967.4963888889,2009-06-03,11:54:48
40.006697,116.323439,0,161,39967.4964467593,2009-06-03,11:54:53
40.006765,116.323206,0,165,39967.4965046296,2009-06-03,11:54:58
40.006817,116.322977,0,165,39967.4965625,2009-06-03,11:55:03
40.006802,116.322744,0,159,39967.4966203704,2009-06-03,11:55:08
40.006801,116.32251,0,158,39967.4966782407,2009-06-03,11:55:13
40.00691,116.322282,0,158,39967.4967361111,2009-06-03,11:55:18
40.006997,116.322064,0,163,39967.4967939815,2009-06-03,11:55:23
40.007036,116.321859,0,169,39967.4968518519,2009-06-03,11:55:28
40.007037,116.321669,0,174,39967.4969097222,2009-06-03,11:55:33
40.006921,116.321475,0,179,39967.4969675926,2009-06-03,11:55:38
40.006889,116.321322,0,182,39967.497025463,2009-06-03,11:55:43
40.006895,116.321343,0,190,39967.4970833333,2009-06-03,11:55:48
40.006911,116.321365,0,174,39967.4971412037,2009-06-03,11:55:53
40.006956,116.321308,0,168,39967.4971990741,2009-06-03,11:55:58
40.007025,116.32131,0,166,39967.4972569444,2009-06-03,11:56:03
40.00709,116.321321,0,163,39967.4973148148,2009-06-03,11:56:08
40.007173,116.321317,0,158,39967.4973726852,2009-06-03,11:56:13
40.007254,116.321269,0,163,39967.4974305556,2009-06-03,11:56:18
40.007433,116.321028,0,163,39967.4974884259,2009-06-03,11:56:23
40.007534,116.320827,0,167,39967.4975462963,2009-06-03,11:56:28
40.007548,116.320634,0,170,39967.4976041667,2009-06-03,11:56:33
40.007564,116.320458,0,166,39967.497662037,2009-06-03,11:56:38
40.007529,116.320319,0,167,39967.4977199074,2009-06-03,11:56:43
40.007514,116.320146,0,170,39967.4977777778,2009-06-03,11:56:48
40.007491,116.319983,0,173,39967.4978356481,2009-06-03,11:56:53
40.007544,116.319926,0,180,39967.4978935185,2009-06-03,11:56:58
40.007566,116.319916,0,178,39967.4979513889,2009-06-03,11:57:03
40.007633,116.319876,0,177,39967.4980092593,2009-06-03,11:57:08
40.007554,116.319872,0,177,39967.4980671296,2009-06-03,11:57:13
40.007544,116.319886,0,180,39967.498125,2009-06-03,11:57:18
40.007549,116.319874,0,180,39967.4981828704,2009-06-03,11:57:23
40.007559,116.31985,0,180,39967.4982407407,2009-06-03,11:57:28
40.007548,116.319866,0,181,39967.4982986111,2009-06-03,11:57:33
40.007537,116.319884,0,181,39967.4983564815,2009-06-03,11:57:38
40.007535,116.319896,0,182,39967.4984143519,2009-06-03,11:57:43
40.007537,116.319896,0,182,39967.4984722222,2009-06-03,11:57:48
40.007532,116.319902,0,182,39967.4985300926,2009-06-03,11:57:53
40.007532,116.319902,0,182,39967.4985648148,2009-06-03,11:57:56
40.007528,116.319909,0,182,39967.498587963,2009-06-03,11:57:58
40.007607,116.319796,0,182,39967.4986458333,2009-06-03,11:58:03
40.007706,116.319705,0,182,39967.4987037037,2009-06-03,11:58:08
40.007767,116.319655,0,182,39967.4987615741,2009-06-03,11:58:13
40.007804,116.3196,0,183,39967.4988194444,2009-06-03,11:58:18
40.007843,116.319522,0,183,39967.4988773148,2009-06-03,11:58:23
40.007851,116.319444,0,183,39967.4989351852,2009-06-03,11:58:28
40.007853,116.319338,0,184,39967.4989930556,2009-06-03,11:58:33
40.007835,116.319278,0,184,39967.4990162037,2009-06-03,11:58:35
40.007826,116.319108,0,184,39967.4990740741,2009-06-03,11:58:40
40.007841,116.318939,0,184,39967.4991319444,2009-06-03,11:58:45
40.007842,116.318827,0,185,39967.4991898148,2009-06-03,11:58:50
40.007837,116.318749,0,185,39967.4992476852,2009-06-03,11:58:55
40.008603,116.31936,0,41,39967.5379513889,2009-06-03,12:54:39
40.00783,116.319743,0,43,39967.5380208333,2009-06-03,12:54:45
40.00768,116.319755,0,79,39967.5380787037,2009-06-03,12:54:50
40.007662,116.319789,0,85,39967.5381365741,2009-06-03,12:54:55
40.007573,116.31982,0,102,39967.5381944444,2009-06-03,12:55:00
40.007488,116.319814,0,109,39967.5382523148,2009-06-03,12:55:05
40.007383,116.319877,0,112,39967.5383101852,2009-06-03,12:55:10
40.007339,116.320035,0,121,39967.5383680556,2009-06-03,12:55:15
40.007324,116.320193,0,134,39967.5384259259,2009-06-03,12:55:20
40.007365,116.320351,0,144,39967.5384837963,2009-06-03,12:55:25
40.007384,116.320512,0,148,39967.5385416667,2009-06-03,12:55:30
40.00737,116.32069,0,157,39967.538599537,2009-06-03,12:55:35
40.007339,116.320867,0,162,39967.5386574074,2009-06-03,12:55:40
40.007337,116.320997,0,173,39967.5387152778,2009-06-03,12:55:45
40.007345,116.321115,0,185,39967.5387731481,2009-06-03,12:55:50
40.007284,116.321208,0,200,39967.5388310185,2009-06-03,12:55:55
40.007187,116.321241,0,185,39967.5388888889,2009-06-03,12:56:00
40.007094,116.321262,0,176,39967.5389467593,2009-06-03,12:56:05
40.006986,116.321277,0,176,39967.5390046296,2009-06-03,12:56:10
40.006866,116.321261,0,178,39967.5390625,2009-06-03,12:56:15
40.006756,116.321283,0,186,39967.5391203704,2009-06-03,12:56:20
40.006669,116.321288,0,197,39967.5391782407,2009-06-03,12:56:25
40.006583,116.321251,0,207,39967.5392361111,2009-06-03,12:56:30
40.006478,116.321225,0,218,39967.5392939815,2009-06-03,12:56:35
40.006362,116.321217,0,233,39967.5393518518,2009-06-03,12:56:40
40.006252,116.321247,0,247,39967.5394097222,2009-06-03,12:56:45
40.00617,116.321327,0,261,39967.5394675926,2009-06-03,12:56:50
40.005991,116.321335,0,267,39967.539525463,2009-06-03,12:56:55
40.005858,116.321381,0,280,39967.5395833333,2009-06-03,12:57:00
40.005747,116.321345,0,290,39967.5396412037,2009-06-03,12:57:05
40.005635,116.321298,0,309,39967.5396990741,2009-06-03,12:57:10
40.005505,116.321274,0,327,39967.5397569444,2009-06-03,12:57:15
40.005386,116.321265,0,341,39967.5398148148,2009-06-03,12:57:20
40.005253,116.321297,0,350,39967.5398726852,2009-06-03,12:57:25
40.005118,116.32138,0,359,39967.5399305556,2009-06-03,12:57:30
40.00497,116.321411,0,367,39967.5399884259,2009-06-03,12:57:35
40.004812,116.321433,0,380,39967.5400462963,2009-06-03,12:57:40
40.004636,116.321365,0,366,39967.5401041667,2009-06-03,12:57:45
40.004464,116.32138,0,353,39967.540162037,2009-06-03,12:57:50
40.00432,116.321404,0,348,39967.5402199074,2009-06-03,12:57:55
40.004125,116.321451,0,341,39967.5402777778,2009-06-03,12:58:00
40.003941,116.32145,0,340,39967.5403356481,2009-06-03,12:58:05
40.003731,116.321458,0,334,39967.5403935185,2009-06-03,12:58:10
40.003598,116.321477,0,333,39967.5404513889,2009-06-03,12:58:15
40.003431,116.32146,0,320,39967.5405092593,2009-06-03,12:58:20
40.003298,116.321439,0,318,39967.5405671296,2009-06-03,12:58:25
40.003117,116.321378,0,302,39967.540625,2009-06-03,12:58:30
40.003,116.321423,0,302,39967.5406828704,2009-06-03,12:58:35
40.002868,116.32142,0,300,39967.5407407407,2009-06-03,12:58:40
40.00275,116.32145,0,297,39967.5407986111,2009-06-03,12:58:45
40.002666,116.321444,0,293,39967.5408564815,2009-06-03,12:58:50
40.002601,116.321446,0,294,39967.5409143518,2009-06-03,12:58:55
40.002505,116.321491,0,295,39967.5409722222,2009-06-03,12:59:00
40.002393,116.321558,0,296,39967.5410300926,2009-06-03,12:59:05
40.00225,116.321647,0,298,39967.541087963,2009-06-03,12:59:10
40.00209,116.321646,0,300,39967.5411458333,2009-06-03,12:59:15
40.001981,116.321634,0,309,39967.5412037037,2009-06-03,12:59:20
40.001752,116.321641,0,307,39967.5412615741,2009-06-03,12:59:25
40.001608,116.321694,0,314,39967.5413194444,2009-06-03,12:59:30
40.001443,116.321751,0,337,39967.5413773148,2009-06-03,12:59:35
40.001165,116.321747,0,334,39967.5414351852,2009-06-03,12:59:40
40.001081,116.321691,0,329,39967.5414930556,2009-06-03,12:59:45
40.00102,116.321746,0,330,39967.5415509259,2009-06-03,12:59:50
40.000821,116.321759,0,324,39967.5416087963,2009-06-03,12:59:55
40.000642,116.321754,0,317,39967.5416666667,2009-06-03,13:00:00
40.000472,116.321838,0,312,39967.541724537,2009-06-03,13:00:05
40.000286,116.321919,0,311,39967.5417824074,2009-06-03,13:00:10
40.000111,116.321954,0,315,39967.5418402778,2009-06-03,13:00:15
39.999926,116.32197,0,321,39967.5418981481,2009-06-03,13:00:20
39.999813,116.322024,0,333,39967.5419560185,2009-06-03,13:00:25
39.999772,116.32205,0,329,39967.5420138889,2009-06-03,13:00:30
39.999799,116.322097,0,306,39967.5420717593,2009-06-03,13:00:35
39.999822,116.322221,0,300,39967.5421296296,2009-06-03,13:00:40
39.999843,116.322333,0,293,39967.5421875,2009-06-03,13:00:45
39.999878,116.322471,0,284,39967.5422453704,2009-06-03,13:00:50
39.9999,116.322594,0,277,39967.5423032407,2009-06-03,13:00:55
39.999916,116.322771,0,273,39967.5423611111,2009-06-03,13:01:00
39.99994,116.323003,0,266,39967.5424189815,2009-06-03,13:01:05
39.999959,116.323218,0,261,39967.5424768519,2009-06-03,13:01:10
39.999958,116.323461,0,249,39967.5425347222,2009-06-03,13:01:15
39.999996,116.323707,0,232,39967.5425925926,2009-06-03,13:01:20
40.000044,116.323973,0,210,39967.542650463,2009-06-03,13:01:25
40.000046,116.324204,0,203,39967.5427083333,2009-06-03,13:01:30
39.999942,116.324544,0,187,39967.5427662037,2009-06-03,13:01:35
39.999942,116.324805,0,192,39967.5428240741,2009-06-03,13:01:40
39.999949,116.325079,0,195,39967.5428819444,2009-06-03,13:01:45
39.999982,116.325295,0,182,39967.5429398148,2009-06-03,13:01:50
39.99992,116.325611,0,160,39967.5429976852,2009-06-03,13:01:55
39.999912,116.325865,0,136,39967.5430555556,2009-06-03,13:02:00
39.999887,116.326124,0,123,39967.5431134259,2009-06-03,13:02:05
39.99986,116.326357,0,124,39967.5431712963,2009-06-03,13:02:10
39.999847,116.326634,0,128,39967.5432291667,2009-06-03,13:02:15
39.999823,116.326874,0,139,39967.543287037,2009-06-03,13:02:20
39.999815,116.327047,0,144,39967.5433449074,2009-06-03,13:02:25
39.999836,116.327196,0,151,39967.5434027778,2009-06-03,13:02:30
39.999859,116.327315,0,156,39967.5434606481,2009-06-03,13:02:35
39.999846,116.327348,0,174,39967.5435185185,2009-06-03,13:02:40
39.999836,116.327326,0,181,39967.5435763889,2009-06-03,13:02:45
39.999835,116.327322,0,184,39967.5436342593,2009-06-03,13:02:50
39.999835,116.327322,0,184,39967.5436689815,2009-06-03,13:02:53
39.999833,116.32732,0,186,39967.5436921296,2009-06-03,13:02:55
39.999832,116.32733,0,186,39967.54375,2009-06-03,13:03:00
39.999832,116.32733,0,186,39967.5437847222,2009-06-03,13:03:03
39.999836,116.327337,0,187,39967.5438078704,2009-06-03,13:03:05
39.99984,116.327354,0,187,39967.5438657407,2009-06-03,13:03:10
39.999838,116.327365,0,188,39967.5439236111,2009-06-03,13:03:15
39.999837,116.327373,0,188,39967.5439814815,2009-06-03,13:03:20
39.999837,116.327373,0,188,39967.5440162037,2009-06-03,13:03:23
39.999838,116.327373,0,188,39967.5440393519,2009-06-03,13:03:25
39.999815,116.327379,0,188,39967.5440972222,2009-06-03,13:03:30
39.999915,116.325177,0,-351,39967.6219328704,2009-06-03,14:55:35
39.999934,116.325445,0,-456,39967.6219907407,2009-06-03,14:55:40
39.999962,116.326379,0,-188,39967.6220486111,2009-06-03,14:55:45
39.999964,116.326565,0,-122,39967.6221064815,2009-06-03,14:55:50
39.999949,116.327398,0,148,39967.6221643519,2009-06-03,14:55:55
39.99992,116.327273,0,137,39967.6222222222,2009-06-03,14:56:00
39.999906,116.327165,0,140,39967.6222800926,2009-06-03,14:56:05
39.999907,116.327063,0,146,39967.622337963,2009-06-03,14:56:10
39.999898,116.326959,0,144,39967.6223958333,2009-06-03,14:56:15
39.9999,116.326894,0,140,39967.6224537037,2009-06-03,14:56:20
39.999888,116.326872,0,140,39967.6225115741,2009-06-03,14:56:25
39.999898,116.326859,0,135,39967.6225694444,2009-06-03,14:56:30
39.999913,116.326861,0,134,39967.6226273148,2009-06-03,14:56:35
39.999921,116.326858,0,133,39967.6226851852,2009-06-03,14:56:40
39.999921,116.326858,0,133,39967.6227199074,2009-06-03,14:56:43
39.999923,116.326859,0,133,39967.6227430556,2009-06-03,14:56:45
39.999925,116.326776,0,129,39967.6228009259,2009-06-03,14:56:50
39.999924,116.326721,0,128,39967.6228587963,2009-06-03,14:56:55
39.999954,116.326626,0,125,39967.6229166667,2009-06-03,14:57:00
39.99995,116.326521,0,120,39967.622974537,2009-06-03,14:57:05
39.99993,116.326436,0,118,39967.6230324074,2009-06-03,14:57:10
39.999918,116.326307,0,118,39967.6230902778,2009-06-03,14:57:15
39.999921,116.3262,0,121,39967.6231481481,2009-06-03,14:57:20
39.999919,116.32607,0,117,39967.6232060185,2009-06-03,14:57:25
39.999923,116.325966,0,112,39967.6232638889,2009-06-03,14:57:30
39.999941,116.325854,0,106,39967.6233217593,2009-06-03,14:57:35
39.999926,116.325754,0,94,39967.6233796296,2009-06-03,14:57:40
39.999913,116.325671,0,87,39967.6234375,2009-06-03,14:57:45
39.999897,116.325579,0,78,39967.6234953704,2009-06-03,14:57:50
39.999907,116.325474,0,66,39967.6235532407,2009-06-03,14:57:55
39.999929,116.32537,0,53,39967.6236111111,2009-06-03,14:58:00
39.999909,116.325284,0,45,39967.6236689815,2009-06-03,14:58:05
39.9999,116.32518,0,35,39967.6237268519,2009-06-03,14:58:10
39.999899,116.325083,0,35,39967.6237847222,2009-06-03,14:58:15
39.999893,116.324984,0,24,39967.6238425926,2009-06-03,14:58:20
39.999902,116.324869,0,17,39967.623900463,2009-06-03,14:58:25
39.999925,116.32477,0,18,39967.6239583333,2009-06-03,14:58:30
39.999942,116.32472,0,22,39967.6240162037,2009-06-03,14:58:35
39.999966,116.324721,0,28,39967.6240740741,2009-06-03,14:58:40
39.999998,116.324753,0,34,39967.6241319444,2009-06-03,14:58:45
40.000076,116.324738,0,36,39967.6241898148,2009-06-03,14:58:50
40.000175,116.324723,0,35,39967.6242476852,2009-06-03,14:58:55
40.000278,116.324711,0,32,39967.6243055556,2009-06-03,14:59:00
40.000365,116.324724,0,38,39967.6243634259,2009-06-03,14:59:05
40.000427,116.324744,0,46,39967.6244212963,2009-06-03,14:59:10
40.000498,116.324741,0,57,39967.6244791667,2009-06-03,14:59:15
40.000574,116.324738,0,65,39967.624537037,2009-06-03,14:59:20
40.000636,116.324735,0,78,39967.6245949074,2009-06-03,14:59:25
40.000715,116.324719,0,90,39967.6246527778,2009-06-03,14:59:30
40.000782,116.324711,0,96,39967.6247106481,2009-06-03,14:59:35
40.000874,116.324684,0,94,39967.6247685185,2009-06-03,14:59:40
40.000945,116.324663,0,96,39967.6248263889,2009-06-03,14:59:45
40.001092,116.32466,0,97,39967.6248842593,2009-06-03,14:59:50
40.001302,116.324713,0,99,39967.6249421296,2009-06-03,14:59:55
40.001381,116.324771,0,102,39967.625,2009-06-03,15:00:00
40.001453,116.324813,0,104,39967.6250578704,2009-06-03,15:00:05
40.001541,116.324841,0,105,39967.6251157407,2009-06-03,15:00:10
40.001649,116.32484,0,107,39967.6251736111,2009-06-03,15:00:15
40.001785,116.324827,0,109,39967.6252314815,2009-06-03,15:00:20
40.001923,116.324831,0,109,39967.6252893518,2009-06-03,15:00:25
40.002072,116.324723,0,93,39967.6253472222,2009-06-03,15:00:30
40.002169,116.324679,0,82,39967.6254050926,2009-06-03,15:00:35
40.002268,116.324672,0,76,39967.625462963,2009-06-03,15:00:40
40.002345,116.324686,0,72,39967.6255208333,2009-06-03,15:00:45
40.002435,116.32469,0,71,39967.6255787037,2009-06-03,15:00:50
40.002532,116.324688,0,69,39967.6256365741,2009-06-03,15:00:55
40.002649,116.324686,0,70,39967.6256944444,2009-06-03,15:01:00
40.002766,116.324677,0,71,39967.6257523148,2009-06-03,15:01:05
40.002879,116.324672,0,71,39967.6258101852,2009-06-03,15:01:10
40.002991,116.324672,0,71,39967.6258680556,2009-06-03,15:01:15
40.003113,116.324692,0,73,39967.6259259259,2009-06-03,15:01:20
40.003224,116.324654,0,65,39967.6259837963,2009-06-03,15:01:25
40.003318,116.324629,0,56,39967.6260416667,2009-06-03,15:01:30
40.003395,116.32463,0,55,39967.626099537,2009-06-03,15:01:35
40.003506,116.324619,0,52,39967.6261574074,2009-06-03,15:01:40
40.003633,116.324608,0,48,39967.6262152778,2009-06-03,15:01:45
40.003758,116.324597,0,44,39967.6262731481,2009-06-03,15:01:50
40.003901,116.324629,0,33,39967.6263310185,2009-06-03,15:01:55
40.004022,116.324604,0,33,39967.6263888889,2009-06-03,15:02:00
40.00423,116.324649,0,12,39967.6264467593,2009-06-03,15:02:05
40.004547,116.324579,0,15,39967.6265046296,2009-06-03,15:02:10
40.004672,116.32457,0,11,39967.6265625,2009-06-03,15:02:15
40.004802,116.324562,0,4,39967.6266203704,2009-06-03,15:02:20
40.00489,116.324565,0,0,39967.6266782407,2009-06-03,15:02:25
40.004961,116.324597,0,-4,39967.6267361111,2009-06-03,15:02:30
40.005181,116.324656,0,-8,39967.6267939815,2009-06-03,15:02:35
40.005301,116.324611,0,-8,39967.6268518518,2009-06-03,15:02:40
40.005607,116.324587,0,-1,39967.6269097222,2009-06-03,15:02:45
40.005669,116.324624,0,-4,39967.6269675926,2009-06-03,15:02:50
40.00578,116.324658,0,-6,39967.627025463,2009-06-03,15:02:55
40.005927,116.324686,0,-6,39967.6270833333,2009-06-03,15:03:00
40.006017,116.32455,0,-8,39967.6271412037,2009-06-03,15:03:05
40.00619,116.324552,0,-9,39967.6271990741,2009-06-03,15:03:10
40.006334,116.324685,0,1,39967.6272569444,2009-06-03,15:03:15
40.006456,116.324779,0,15,39967.6273148148,2009-06-03,15:03:20
40.006584,116.324861,0,33,39967.6273726852,2009-06-03,15:03:25
40.006673,116.324809,0,32,39967.6274305556,2009-06-03,15:03:30
40.006762,116.324749,0,10,39967.6274884259,2009-06-03,15:03:35
40.006844,116.324702,0,-11,39967.6275462963,2009-06-03,15:03:40
40.006909,116.324711,0,-11,39967.6276041667,2009-06-03,15:03:45
40.007049,116.32471,0,-19,39967.627662037,2009-06-03,15:03:50
40.0071,116.324431,0,1,39967.6277199074,2009-06-03,15:03:55
40.007189,116.324367,0,1,39967.6277777778,2009-06-03,15:04:00
40.007296,116.324328,0,1,39967.6278356481,2009-06-03,15:04:05
40.007393,116.324278,0,8,39967.6278935185,2009-06-03,15:04:10
40.007514,116.324263,0,6,39967.6279513889,2009-06-03,15:04:15
40.007615,116.324248,0,16,39967.6280092593,2009-06-03,15:04:20
40.007719,116.324184,0,33,39967.6280671296,2009-06-03,15:04:25
40.007755,116.324157,0,68,39967.628125,2009-06-03,15:04:30
40.007787,116.324093,0,69,39967.6281828704,2009-06-03,15:04:35
40.007791,116.323971,0,71,39967.6282407407,2009-06-03,15:04:40
40.007785,116.323854,0,72,39967.6282986111,2009-06-03,15:04:45
40.007783,116.323738,0,71,39967.6283564815,2009-06-03,15:04:50
40.007771,116.3236,0,72,39967.6284143519,2009-06-03,15:04:55
40.007768,116.323455,0,72,39967.6284722222,2009-06-03,15:05:00
40.00776,116.323291,0,72,39967.6285300926,2009-06-03,15:05:05
40.007737,116.323156,0,68,39967.628587963,2009-06-03,15:05:10
40.007729,116.322996,0,63,39967.6286458333,2009-06-03,15:05:15
40.007777,116.322745,0,63,39967.6287037037,2009-06-03,15:05:20
40.00787,116.322728,0,58,39967.6287615741,2009-06-03,15:05:25
40.008009,116.32271,0,49,39967.6288194444,2009-06-03,15:05:30
40.008142,116.322717,0,47,39967.6288773148,2009-06-03,15:05:35
40.008279,116.322684,0,41,39967.6289351852,2009-06-03,15:05:40
40.008338,116.322604,0,61,39967.6289930556,2009-06-03,15:05:45
40.008387,116.322531,0,63,39967.6290509259,2009-06-03,15:05:50
40.008384,116.322478,0,63,39967.6291087963,2009-06-03,15:05:55
40.008384,116.322478,0,63,39967.6291435185,2009-06-03,15:05:58
40.008383,116.32247,0,63,39967.6291666667,2009-06-03,15:06:00
40.008392,116.32247,0,63,39967.629224537,2009-06-03,15:06:05
40.008392,116.32247,0,63,39967.6292592593,2009-06-03,15:06:08
40.008396,116.322469,0,63,39967.6292824074,2009-06-03,15:06:10
40.008344,116.322136,0,179,39967.633125,2009-06-03,15:11:42
40.008437,116.32257,0,98,39967.6331828704,2009-06-03,15:11:47
40.008342,116.32257,0,88,39967.6332407407,2009-06-03,15:11:52
40.008333,116.322568,0,81,39967.6332986111,2009-06-03,15:11:57
40.00836,116.322572,0,76,39967.6333564815,2009-06-03,15:12:02
40.00836,116.322572,0,76,39967.6333912037,2009-06-03,15:12:05
40.00836,116.322572,0,74,39967.6334143518,2009-06-03,15:12:07
40.008377,116.322606,0,74,39967.6334722222,2009-06-03,15:12:12
40.008311,116.322643,0,78,39967.6335300926,2009-06-03,15:12:17
40.008302,116.322637,0,74,39967.633587963,2009-06-03,15:12:22
40.008302,116.322637,0,74,39967.6336226852,2009-06-03,15:12:25
40.0083,116.322637,0,73,39967.6336458333,2009-06-03,15:12:27
40.008257,116.322659,0,68,39967.6337037037,2009-06-03,15:12:32
40.008153,116.32266,0,77,39967.6337615741,2009-06-03,15:12:37
40.008044,116.322659,0,84,39967.6338194444,2009-06-03,15:12:42
40.00792,116.322656,0,80,39967.6338773148,2009-06-03,15:12:47
40.007791,116.322659,0,82,39967.6339351852,2009-06-03,15:12:52
40.007736,116.322575,0,83,39967.6339930556,2009-06-03,15:12:57
40.007752,116.322431,0,83,39967.6340509259,2009-06-03,15:13:02
40.007796,116.322283,0,85,39967.6341087963,2009-06-03,15:13:07
40.007869,116.322131,0,83,39967.6341666667,2009-06-03,15:13:12
40.007939,116.321966,0,81,39967.634224537,2009-06-03,15:13:17
40.007998,116.321792,0,82,39967.6342824074,2009-06-03,15:13:22
40.008051,116.321653,0,78,39967.6343402778,2009-06-03,15:13:27
40.00811,116.32149,0,74,39967.6343981481,2009-06-03,15:13:32
40.008164,116.321308,0,71,39967.6344560185,2009-06-03,15:13:37
40.008099,116.321143,0,81,39967.6345138889,2009-06-03,15:13:42
40.007974,116.321091,0,83,39967.6345717593,2009-06-03,15:13:47
40.007869,116.321099,0,83,39967.6346296296,2009-06-03,15:13:52
40.00775,116.321098,0,83,39967.6346875,2009-06-03,15:13:57
40.007627,116.321098,0,84,39967.6347453704,2009-06-03,15:14:02
40.007484,116.321111,0,86,39967.6348032407,2009-06-03,15:14:07
40.007359,116.321116,0,87,39967.6348611111,2009-06-03,15:14:12
40.007214,116.321118,0,88,39967.6349189815,2009-06-03,15:14:17
40.007061,116.321138,0,90,39967.6349768518,2009-06-03,15:14:22
40.006908,116.321168,0,92,39967.6350347222,2009-06-03,15:14:27
40.006778,116.321144,0,89,39967.6350925926,2009-06-03,15:14:32
40.00677,116.320999,0,88,39967.635150463,2009-06-03,15:14:37
40.006774,116.32084,0,84,39967.6352083333,2009-06-03,15:14:42
40.006772,116.320661,0,79,39967.6352662037,2009-06-03,15:14:47
40.006767,116.320486,0,77,39967.6353240741,2009-06-03,15:14:52
40.006756,116.320304,0,74,39967.6353819444,2009-06-03,15:14:57
40.006743,116.320142,0,73,39967.6354398148,2009-06-03,15:15:02
40.006736,116.319985,0,70,39967.6354976852,2009-06-03,15:15:07
40.006728,116.319826,0,68,39967.6355555556,2009-06-03,15:15:12
40.006727,116.319653,0,67,39967.6356134259,2009-06-03,15:15:17
40.006702,116.31945,0,65,39967.6356712963,2009-06-03,15:15:22
40.006651,116.319274,0,73,39967.6357291667,2009-06-03,15:15:27
40.006591,116.319108,0,79,39967.635787037,2009-06-03,15:15:32
40.006569,116.318956,0,77,39967.6358449074,2009-06-03,15:15:37
40.006532,116.318694,0,74,39967.6359027778,2009-06-03,15:15:42
40.006526,116.318478,0,72,39967.6359606481,2009-06-03,15:15:47
40.006525,116.318283,0,71,39967.6360185185,2009-06-03,15:15:52
40.006516,116.318096,0,70,39967.6360763889,2009-06-03,15:15:57
40.006496,116.317913,0,67,39967.6361342593,2009-06-03,15:16:02
40.006555,116.317819,0,62,39967.6361921296,2009-06-03,15:16:07
40.006679,116.317803,0,59,39967.63625,2009-06-03,15:16:12
40.006788,116.317753,0,69,39967.6363078704,2009-06-03,15:16:17
40.006936,116.317766,0,70,39967.6363657407,2009-06-03,15:16:22
40.007063,116.317758,0,83,39967.6364236111,2009-06-03,15:16:27
40.00718,116.317759,0,87,39967.6364814815,2009-06-03,15:16:32
40.00733,116.317777,0,98,39967.6365393519,2009-06-03,15:16:37
40.007472,116.317785,0,100,39967.6365972222,2009-06-03,15:16:42
40.007562,116.317778,0,106,39967.6366550926,2009-06-03,15:16:47
40.00768,116.317745,0,112,39967.636712963,2009-06-03,15:16:52
40.007859,116.317748,0,109,39967.6367708333,2009-06-03,15:16:57
40.007999,116.317761,0,109,39967.6368287037,2009-06-03,15:17:02
40.008155,116.317764,0,109,39967.6368865741,2009-06-03,15:17:07
40.008331,116.31776,0,100,39967.6369444444,2009-06-03,15:17:12
40.008465,116.317757,0,106,39967.6370023148,2009-06-03,15:17:17
40.008597,116.31776,0,105,39967.6370601852,2009-06-03,15:17:22
40.008734,116.317745,0,99,39967.6371180556,2009-06-03,15:17:27
40.008846,116.317762,0,111,39967.6371759259,2009-06-03,15:17:32
40.009005,116.31769,0,104,39967.6372337963,2009-06-03,15:17:37
40.009076,116.317511,0,95,39967.6372916667,2009-06-03,15:17:42
40.009095,116.31732,0,88,39967.637349537,2009-06-03,15:17:47
40.009098,116.317132,0,88,39967.6374074074,2009-06-03,15:17:52
40.009082,116.316968,0,87,39967.6374652778,2009-06-03,15:17:57
40.009064,116.316799,0,88,39967.6375231481,2009-06-03,15:18:02
40.009015,116.316626,0,90,39967.6375810185,2009-06-03,15:18:07
40.009006,116.316523,0,90,39967.6376388889,2009-06-03,15:18:12
40.009004,116.316503,0,91,39967.6376967593,2009-06-03,15:18:17
40.009004,116.316494,0,92,39967.6377546296,2009-06-03,15:18:22
40.009004,116.316486,0,92,39967.6378125,2009-06-03,15:18:27
40.009004,116.316487,0,92,39967.6378703704,2009-06-03,15:18:32
40.009004,116.316487,0,92,39967.6379050926,2009-06-03,15:18:35
40.009004,116.316486,0,91,39967.6379282407,2009-06-03,15:18:37
40.009008,116.316507,0,92,39967.6379861111,2009-06-03,15:18:42
40.008998,116.316518,0,88,39967.6380439815,2009-06-03,15:18:47
40.008998,116.316518,0,88,39967.6380787037,2009-06-03,15:18:50
40.008999,116.316522,0,88,39967.6381018519,2009-06-03,15:18:52
40.009007,116.316535,0,88,39967.6381597222,2009-06-03,15:18:57
40.009009,116.316547,0,88,39967.6382175926,2009-06-03,15:19:02
40.00901,116.316559,0,88,39967.638275463,2009-06-03,15:19:07
40.00901,116.316559,0,88,39967.6383101852,2009-06-03,15:19:10
40.009011,116.316564,0,88,39967.6383333333,2009-06-03,15:19:12
40.009057,116.316598,0,88,39967.6383912037,2009-06-03,15:19:17
40.009111,116.316605,0,88,39967.6384490741,2009-06-03,15:19:22
40.009137,116.316606,0,88,39967.6385069444,2009-06-03,15:19:27
40.009158,116.316619,0,88,39967.6385648148,2009-06-03,15:19:32
40.009218,116.316616,0,88,39967.6386226852,2009-06-03,15:19:37
40.008953,116.316499,0,80,39967.6828009259,2009-06-03,16:23:14
40.00896,116.316489,0,102,39967.6828587963,2009-06-03,16:23:19
40.008972,116.316479,0,92,39967.6829166667,2009-06-03,16:23:24
40.008987,116.316482,0,104,39967.682974537,2009-06-03,16:23:29
40.008995,116.316496,0,113,39967.6830324074,2009-06-03,16:23:34
40.009005,116.316529,0,118,39967.6830902778,2009-06-03,16:23:39
40.009036,116.316583,0,123,39967.6831481481,2009-06-03,16:23:44
40.009053,116.316662,0,122,39967.6832060185,2009-06-03,16:23:49
40.0091,116.316732,0,125,39967.6832638889,2009-06-03,16:23:54
40.009086,116.316814,0,129,39967.6833217593,2009-06-03,16:23:59
40.009116,116.31688,0,134,39967.6833796296,2009-06-03,16:24:04
40.009129,116.316929,0,132,39967.6834375,2009-06-03,16:24:09
40.009144,116.317035,0,134,39967.6834953704,2009-06-03,16:24:14
40.009144,116.317113,0,141,39967.6835532407,2009-06-03,16:24:19
40.009137,116.317197,0,148,39967.6836111111,2009-06-03,16:24:24
40.009136,116.317288,0,150,39967.6836689815,2009-06-03,16:24:29
40.009135,116.317391,0,160,39967.6837268519,2009-06-03,16:24:34
40.009114,116.317503,0,169,39967.6837847222,2009-06-03,16:24:39
40.009046,116.317618,0,177,39967.6838425926,2009-06-03,16:24:44
40.008973,116.317676,0,185,39967.683900463,2009-06-03,16:24:49
40.008899,116.317679,0,191,39967.6839583333,2009-06-03,16:24:54
40.008823,116.317703,0,198,39967.6840162037,2009-06-03,16:24:59
40.00875,116.317676,0,206,39967.6840740741,2009-06-03,16:25:04
40.008591,116.317642,0,209,39967.6841319444,2009-06-03,16:25:09
40.008461,116.317678,0,215,39967.6841898148,2009-06-03,16:25:14
40.008395,116.317666,0,225,39967.6842476852,2009-06-03,16:25:19
40.008331,116.317656,0,235,39967.6843055556,2009-06-03,16:25:24
40.008207,116.31766,0,239,39967.6843634259,2009-06-03,16:25:29
40.008063,116.317666,0,240,39967.6844212963,2009-06-03,16:25:34
40.008023,116.317686,0,244,39967.6844791667,2009-06-03,16:25:39
40.007952,116.317739,0,251,39967.684537037,2009-06-03,16:25:44
40.007901,116.317735,0,256,39967.6845949074,2009-06-03,16:25:49
40.007764,116.317715,0,259,39967.6846527778,2009-06-03,16:25:54
40.007666,116.317702,0,265,39967.6847106481,2009-06-03,16:25:59
40.007595,116.317678,0,273,39967.6847685185,2009-06-03,16:26:04
40.007529,116.317631,0,280,39967.6848263889,2009-06-03,16:26:09
40.007422,116.317593,0,286,39967.6848842593,2009-06-03,16:26:14
40.007228,116.317567,0,289,39967.6849421296,2009-06-03,16:26:19
40.007145,116.317581,0,296,39967.685,2009-06-03,16:26:24
40.007081,116.317582,0,300,39967.6850578704,2009-06-03,16:26:29
40.00696,116.317585,0,302,39967.6851157407,2009-06-03,16:26:34
40.00682,116.317635,0,306,39967.6851736111,2009-06-03,16:26:39
40.006705,116.317654,0,310,39967.6852314815,2009-06-03,16:26:44
40.0066,116.317686,0,314,39967.6852893519,2009-06-03,16:26:49
40.006507,116.317685,0,320,39967.6853472222,2009-06-03,16:26:54
40.006435,116.31768,0,326,39967.6854050926,2009-06-03,16:26:59
40.006351,116.317731,0,323,39967.685462963,2009-06-03,16:27:04
40.006346,116.31787,0,316,39967.6855208333,2009-06-03,16:27:09
40.006389,116.317975,0,310,39967.6855787037,2009-06-03,16:27:14
40.00641,116.318102,0,308,39967.6856365741,2009-06-03,16:27:19
40.006444,116.318243,0,295,39967.6856944444,2009-06-03,16:27:24
40.006419,116.3184,0,292,39967.6857523148,2009-06-03,16:27:29
40.006415,116.318528,0,288,39967.6858101852,2009-06-03,16:27:34
40.006402,116.318639,0,285,39967.6858680556,2009-06-03,16:27:39
40.006393,116.318768,0,284,39967.6859259259,2009-06-03,16:27:44
40.006457,116.318889,0,275,39967.6859837963,2009-06-03,16:27:49
40.006475,116.319003,0,265,39967.6860416667,2009-06-03,16:27:54
40.006539,116.319069,0,260,39967.686099537,2009-06-03,16:27:59
40.006575,116.31915,0,258,39967.6861574074,2009-06-03,16:28:04
40.006605,116.319266,0,251,39967.6862152778,2009-06-03,16:28:09
40.006626,116.319322,0,247,39967.6862731481,2009-06-03,16:28:14
40.00668,116.319343,0,247,39967.6863310185,2009-06-03,16:28:19
40.006748,116.319383,0,251,39967.6863888889,2009-06-03,16:28:24
40.00687,116.319417,0,240,39967.6864467593,2009-06-03,16:28:29
40.007014,116.319448,0,229,39967.6865046296,2009-06-03,16:28:34
40.007117,116.319452,0,228,39967.6865625,2009-06-03,16:28:39
40.007214,116.319472,0,219,39967.6866203704,2009-06-03,16:28:44
40.007333,116.319474,0,206,39967.6866782407,2009-06-03,16:28:49
40.007399,116.319553,0,194,39967.6867361111,2009-06-03,16:28:54
40.007497,116.31964,0,198,39967.6867939815,2009-06-03,16:28:59
40.007562,116.319698,0,196,39967.6868518519,2009-06-03,16:29:04
40.007644,116.319749,0,193,39967.6869097222,2009-06-03,16:29:09
40.007714,116.319736,0,188,39967.6869675926,2009-06-03,16:29:14
40.007753,116.31968,0,178,39967.687025463,2009-06-03,16:29:19
40.007768,116.319656,0,172,39967.6870833333,2009-06-03,16:29:24
40.007768,116.319656,0,172,39967.6871180556,2009-06-03,16:29:27
40.007776,116.319657,0,170,39967.6871412037,2009-06-03,16:29:29
40.007771,116.319639,0,168,39967.6871990741,2009-06-03,16:29:34
40.007769,116.319656,0,168,39967.6872569444,2009-06-03,16:29:39
40.007781,116.319658,0,168,39967.6873148148,2009-06-03,16:29:44
40.007805,116.319646,0,168,39967.6873726852,2009-06-03,16:29:49
40.007815,116.319625,0,168,39967.6874305556,2009-06-03,16:29:54
40.007806,116.31961,0,167,39967.6874884259,2009-06-03,16:29:59
40.007814,116.319624,0,167,39967.6875462963,2009-06-03,16:30:04
40.007786,116.319579,0,167,39967.6876041667,2009-06-03,16:30:09
