# Supplementary material for: Research on differential privacy protection method based on user tendency
Source: PLoS One. 2023 Oct 26;18(10):e0288823. doi: 10.1371/journal.pone.0288823 (PMC10602288; doi:10.1371/journal.pone.0288823)
Supplement: S1 Data — (ZIP) [file pone.0288823.s001.zip › Data 5-1/000/Trajectory/20090604053730.plt]

Geolife trajectory
WGS 84
Altitude is in Feet
Reserved 3
0,2,255,My Track,0,0,2,8421376
0
40.000071,116.327202,0,492,39968.234375,2009-06-04,05:37:30
40.000081,116.327065,0,492,39968.2344328704,2009-06-04,05:37:35
40.000167,116.32711,0,492,39968.2344907407,2009-06-04,05:37:40
40.000167,116.327054,0,492,39968.2345486111,2009-06-04,05:37:45
40.000179,116.327049,0,492,39968.2346064815,2009-06-04,05:37:50
40.000097,116.327079,0,492,39968.2346643518,2009-06-04,05:37:55
40.000045,116.327127,0,493,39968.2347222222,2009-06-04,05:38:00
39.999983,116.327109,0,496,39968.2347800926,2009-06-04,05:38:05
39.999957,116.327018,0,502,39968.234837963,2009-06-04,05:38:10
39.999863,116.326851,0,510,39968.2348958333,2009-06-04,05:38:15
39.999785,116.327309,0,519,39968.2349537037,2009-06-04,05:38:20
39.999675,116.327529,0,530,39968.2350115741,2009-06-04,05:38:25
39.999625,116.32763,0,540,39968.2350694444,2009-06-04,05:38:30
39.999588,116.327688,0,550,39968.2351273148,2009-06-04,05:38:35
40.000744,116.327672,0,-171,39968.40875,2009-06-04,09:48:36
40.000488,116.327217,0,54,39968.4088078704,2009-06-04,09:48:41
40.000397,116.326964,0,145,39968.4088657407,2009-06-04,09:48:46
40.000414,116.326946,0,152,39968.4089236111,2009-06-04,09:48:51
40.000429,116.326976,0,184,39968.4089814815,2009-06-04,09:48:56
40.000372,116.326934,0,237,39968.4090393518,2009-06-04,09:49:01
40.00046,116.326978,0,232,39968.4090972222,2009-06-04,09:49:06
40.000528,116.326764,0,296,39968.4091550926,2009-06-04,09:49:11
40.000609,116.326727,0,303,39968.409212963,2009-06-04,09:49:16
40.00071,116.326692,0,302,39968.4092708333,2009-06-04,09:49:21
40.000786,116.326626,0,303,39968.4093287037,2009-06-04,09:49:26
40.000895,116.326606,0,300,39968.4093865741,2009-06-04,09:49:31
40.001069,116.326644,0,295,39968.4094444444,2009-06-04,09:49:36
40.001112,116.326585,0,302,39968.4095023148,2009-06-04,09:49:41
40.001116,116.326497,0,308,39968.4095601852,2009-06-04,09:49:46
40.001205,116.326342,0,324,39968.4096180556,2009-06-04,09:49:51
40.001324,116.326303,0,332,39968.4096759259,2009-06-04,09:49:56
40.001411,116.326245,0,339,39968.4097337963,2009-06-04,09:50:01
40.001509,116.326216,0,343,39968.4097916667,2009-06-04,09:50:06
40.001614,116.326203,0,348,39968.409849537,2009-06-04,09:50:11
40.001749,116.326184,0,305,39968.4099074074,2009-06-04,09:50:16
40.001893,116.326227,0,277,39968.4099652778,2009-06-04,09:50:21
40.002033,116.326217,0,257,39968.4100231482,2009-06-04,09:50:26
40.002151,116.326218,0,257,39968.4100810185,2009-06-04,09:50:31
40.002257,116.326146,0,253,39968.4101388889,2009-06-04,09:50:36
40.00227,116.326031,0,256,39968.4101967593,2009-06-04,09:50:41
40.002257,116.325889,0,270,39968.4102546296,2009-06-04,09:50:46
40.002241,116.325746,0,282,39968.4103125,2009-06-04,09:50:51
40.002241,116.325607,0,299,39968.4103703704,2009-06-04,09:50:56
40.002232,116.325482,0,321,39968.4104282407,2009-06-04,09:51:01
40.002364,116.325391,0,311,39968.4104861111,2009-06-04,09:51:06
40.002387,116.325316,0,302,39968.4105439815,2009-06-04,09:51:11
40.002418,116.325194,0,293,39968.4106018519,2009-06-04,09:51:16
40.002525,116.325149,0,290,39968.4106597222,2009-06-04,09:51:21
40.002648,116.32517,0,286,39968.4107175926,2009-06-04,09:51:26
40.002763,116.325143,0,283,39968.410775463,2009-06-04,09:51:31
40.002922,116.325081,0,202,39968.4108333333,2009-06-04,09:51:36
40.003053,116.325056,0,168,39968.4108912037,2009-06-04,09:51:41
40.003179,116.325026,0,154,39968.4109490741,2009-06-04,09:51:46
40.003303,116.325007,0,142,39968.4110069444,2009-06-04,09:51:51
40.003426,116.324974,0,140,39968.4110648148,2009-06-04,09:51:56
40.00349,116.32491,0,141,39968.4111226852,2009-06-04,09:52:01
40.003475,116.324774,0,136,39968.4111805556,2009-06-04,09:52:06
40.003458,116.32464,0,131,39968.4112384259,2009-06-04,09:52:11
40.003437,116.324494,0,128,39968.4112962963,2009-06-04,09:52:16
40.003506,116.324426,0,130,39968.4113541667,2009-06-04,09:52:21
40.00365,116.324374,0,125,39968.411412037,2009-06-04,09:52:26
40.003805,116.324328,0,110,39968.4114699074,2009-06-04,09:52:31
40.003967,116.324308,0,102,39968.4115277778,2009-06-04,09:52:36
40.004164,116.324197,0,92,39968.4115856481,2009-06-04,09:52:41
40.004329,116.324113,0,89,39968.4116435185,2009-06-04,09:52:46
40.004533,116.324129,0,92,39968.4117013889,2009-06-04,09:52:51
40.004732,116.324128,0,105,39968.4117592593,2009-06-04,09:52:56
40.004889,116.324124,0,115,39968.4118171296,2009-06-04,09:53:01
40.005067,116.324101,0,138,39968.411875,2009-06-04,09:53:06
40.005194,116.324067,0,162,39968.4119328704,2009-06-04,09:53:11
40.005337,116.32403,0,192,39968.4119907407,2009-06-04,09:53:16
40.005496,116.324075,0,215,39968.4120486111,2009-06-04,09:53:21
40.005703,116.324066,0,185,39968.4121064815,2009-06-04,09:53:26
40.005867,116.324075,0,167,39968.4121643519,2009-06-04,09:53:31
40.006001,116.324071,0,173,39968.4122222222,2009-06-04,09:53:36
40.006137,116.324077,0,192,39968.4122800926,2009-06-04,09:53:41
40.006285,116.324064,0,202,39968.412337963,2009-06-04,09:53:46
40.006476,116.324025,0,173,39968.4123958333,2009-06-04,09:53:51
40.00663,116.324017,0,177,39968.4124537037,2009-06-04,09:53:56
40.006782,116.32403,0,182,39968.4125115741,2009-06-04,09:54:01
40.006919,116.324003,0,168,39968.4125694444,2009-06-04,09:54:06
40.007046,116.323968,0,175,39968.4126273148,2009-06-04,09:54:11
40.007231,116.323948,0,166,39968.4126851852,2009-06-04,09:54:16
40.007395,116.323926,0,155,39968.4127430556,2009-06-04,09:54:21
40.00755,116.323912,0,145,39968.4128009259,2009-06-04,09:54:26
40.007714,116.323941,0,142,39968.4128587963,2009-06-04,09:54:31
40.007866,116.323948,0,139,39968.4129166667,2009-06-04,09:54:36
40.008035,116.323982,0,132,39968.412974537,2009-06-04,09:54:41
40.008188,116.323987,0,129,39968.4130324074,2009-06-04,09:54:46
40.00833,116.32395,0,129,39968.4130902778,2009-06-04,09:54:51
40.008469,116.323934,0,126,39968.4131481481,2009-06-04,09:54:56
40.008616,116.32394,0,125,39968.4132060185,2009-06-04,09:55:01
40.008774,116.323963,0,125,39968.4132638889,2009-06-04,09:55:06
40.008911,116.323957,0,125,39968.4133217593,2009-06-04,09:55:11
40.00905,116.323942,0,125,39968.4133796296,2009-06-04,09:55:16
40.00919,116.323946,0,125,39968.4134375,2009-06-04,09:55:21
40.009336,116.323937,0,124,39968.4134953704,2009-06-04,09:55:26
40.009469,116.323919,0,127,39968.4135532407,2009-06-04,09:55:31
40.009579,116.323851,0,123,39968.4136111111,2009-06-04,09:55:36
40.009634,116.323755,0,117,39968.4136689815,2009-06-04,09:55:41
40.009613,116.323584,0,121,39968.4137268519,2009-06-04,09:55:46
40.009613,116.323386,0,120,39968.4137847222,2009-06-04,09:55:51
40.009584,116.323212,0,118,39968.4138425926,2009-06-04,09:55:56
40.009588,116.323021,0,117,39968.413900463,2009-06-04,09:56:01
40.00958,116.322838,0,114,39968.4139583333,2009-06-04,09:56:06
40.009598,116.322677,0,111,39968.4140162037,2009-06-04,09:56:11
40.009694,116.322563,0,97,39968.4140740741,2009-06-04,09:56:16
40.009818,116.322538,0,93,39968.4141319444,2009-06-04,09:56:21
40.009919,116.322488,0,100,39968.4141898148,2009-06-04,09:56:26
40.009987,116.322535,0,101,39968.4142476852,2009-06-04,09:56:31
40.01006,116.32258,0,104,39968.4143055556,2009-06-04,09:56:36
40.010069,116.322587,0,106,39968.4143634259,2009-06-04,09:56:41
40.010061,116.322608,0,109,39968.4144212963,2009-06-04,09:56:46
40.010061,116.322608,0,109,39968.4144560185,2009-06-04,09:56:49
40.01006,116.322608,0,110,39968.4144791667,2009-06-04,09:56:51
40.010062,116.322593,0,110,39968.414537037,2009-06-04,09:56:56
40.010096,116.322547,0,111,39968.4145949074,2009-06-04,09:57:01
40.010135,116.322511,0,115,39968.4146527778,2009-06-04,09:57:06
40.010161,116.322492,0,118,39968.4147106481,2009-06-04,09:57:11
40.010173,116.322497,0,119,39968.4147685185,2009-06-04,09:57:16
40.010182,116.322503,0,120,39968.4148263889,2009-06-04,09:57:21
40.010199,116.322544,0,121,39968.4148842593,2009-06-04,09:57:26
40.010202,116.322559,0,121,39968.4149421296,2009-06-04,09:57:31
40.010145,116.322628,0,122,39968.415,2009-06-04,09:57:36
40.010089,116.322663,0,122,39968.4150578704,2009-06-04,09:57:41
40.010063,116.322629,0,123,39968.4151157407,2009-06-04,09:57:46
40.010001,116.322615,0,123,39968.4151736111,2009-06-04,09:57:51
40.009936,116.32261,0,123,39968.4152314815,2009-06-04,09:57:56
40.008078,116.321421,0,456,39968.4276388889,2009-06-04,10:15:48
40.008519,116.321705,0,354,39968.4276967593,2009-06-04,10:15:53
40.008614,116.321654,0,341,39968.4277546296,2009-06-04,10:15:58
40.008628,116.321646,0,339,39968.4278125,2009-06-04,10:16:03
40.009098,116.321961,0,329,39968.4279861111,2009-06-04,10:16:18
40.009741,116.322236,0,222,39968.4280555556,2009-06-04,10:16:24
40.009828,116.322232,0,232,39968.4281134259,2009-06-04,10:16:29
40.009874,116.322261,0,234,39968.4281712963,2009-06-04,10:16:34
40.009897,116.322306,0,233,39968.4282291667,2009-06-04,10:16:39
40.009939,116.322371,0,233,39968.428287037,2009-06-04,10:16:44
40.009999,116.322591,0,221,39968.4283449074,2009-06-04,10:16:49
40.010009,116.322616,0,207,39968.4284027778,2009-06-04,10:16:54
40.010009,116.322616,0,207,39968.4284375,2009-06-04,10:16:57
40.01001,116.322617,0,191,39968.4284606481,2009-06-04,10:16:59
40.010018,116.322641,0,182,39968.4285185185,2009-06-04,10:17:04
40.010033,116.32268,0,176,39968.4285763889,2009-06-04,10:17:09
40.009998,116.322689,0,162,39968.4286342593,2009-06-04,10:17:14
40.009939,116.322668,0,162,39968.4286921296,2009-06-04,10:17:19
40.009884,116.322584,0,156,39968.42875,2009-06-04,10:17:24
40.009799,116.322537,0,152,39968.4288078704,2009-06-04,10:17:29
40.009721,116.322513,0,149,39968.4288657407,2009-06-04,10:17:34
40.009651,116.322565,0,140,39968.4289236111,2009-06-04,10:17:39
40.009569,116.322583,0,135,39968.4289814815,2009-06-04,10:17:44
40.009489,116.322595,0,132,39968.4290393519,2009-06-04,10:17:49
40.0094,116.322596,0,126,39968.4290972222,2009-06-04,10:17:54
40.009323,116.322587,0,118,39968.4291550926,2009-06-04,10:17:59
40.009222,116.3226,0,113,39968.429212963,2009-06-04,10:18:04
40.009144,116.322595,0,109,39968.4292708333,2009-06-04,10:18:09
40.009068,116.322632,0,108,39968.4293287037,2009-06-04,10:18:14
40.008836,116.322607,0,107,39968.4317013889,2009-06-04,10:21:39
40.008743,116.322636,0,109,39968.4317592593,2009-06-04,10:21:44
40.00866,116.322641,0,107,39968.4318171296,2009-06-04,10:21:49
40.00856,116.322655,0,107,39968.431875,2009-06-04,10:21:54
40.008451,116.322657,0,105,39968.4319328704,2009-06-04,10:21:59
40.008336,116.322674,0,104,39968.4319907407,2009-06-04,10:22:04
40.008214,116.322669,0,104,39968.4320486111,2009-06-04,10:22:09
40.008096,116.322686,0,105,39968.4321064815,2009-06-04,10:22:14
40.007978,116.3227,0,110,39968.4321643518,2009-06-04,10:22:19
40.007865,116.322696,0,111,39968.4322222222,2009-06-04,10:22:24
40.007752,116.322725,0,114,39968.4322800926,2009-06-04,10:22:29
40.007686,116.322853,0,119,39968.432337963,2009-06-04,10:22:34
40.007679,116.323024,0,123,39968.4323958333,2009-06-04,10:22:39
40.007689,116.323208,0,125,39968.4324537037,2009-06-04,10:22:44
40.007702,116.323385,0,126,39968.4325115741,2009-06-04,10:22:49
40.00771,116.323557,0,129,39968.4325694444,2009-06-04,10:22:54
40.007698,116.32373,0,131,39968.4326273148,2009-06-04,10:22:59
40.007717,116.323901,0,129,39968.4326851852,2009-06-04,10:23:04
40.007725,116.324065,0,129,39968.4327430556,2009-06-04,10:23:09
40.007649,116.324163,0,125,39968.4328009259,2009-06-04,10:23:14
40.007526,116.324177,0,123,39968.4328587963,2009-06-04,10:23:19
40.007394,116.324176,0,120,39968.4329166667,2009-06-04,10:23:24
40.007248,116.324182,0,119,39968.432974537,2009-06-04,10:23:29
40.007106,116.324179,0,119,39968.4330324074,2009-06-04,10:23:34
40.006962,116.324185,0,124,39968.4330902778,2009-06-04,10:23:39
40.006812,116.324197,0,124,39968.4331481481,2009-06-04,10:23:44
40.006682,116.324185,0,121,39968.4332060185,2009-06-04,10:23:49
40.006544,116.324166,0,121,39968.4332638889,2009-06-04,10:23:54
40.006404,116.324166,0,123,39968.4333217593,2009-06-04,10:23:59
40.006247,116.324137,0,131,39968.4333796296,2009-06-04,10:24:04
40.006084,116.324142,0,141,39968.4334375,2009-06-04,10:24:09
40.005918,116.324159,0,148,39968.4334953704,2009-06-04,10:24:14
40.005764,116.324197,0,143,39968.4335532407,2009-06-04,10:24:19
40.005603,116.324222,0,135,39968.4336111111,2009-06-04,10:24:24
40.005483,116.324244,0,125,39968.4336689815,2009-06-04,10:24:29
40.005364,116.324254,0,127,39968.4337268519,2009-06-04,10:24:34
40.005245,116.324261,0,133,39968.4337847222,2009-06-04,10:24:39
40.005147,116.324245,0,136,39968.4338425926,2009-06-04,10:24:44
40.005038,116.324273,0,143,39968.433900463,2009-06-04,10:24:49
40.0049,116.324277,0,146,39968.4339583333,2009-06-04,10:24:54
40.004777,116.324281,0,148,39968.4340162037,2009-06-04,10:24:59
40.004615,116.3243,0,150,39968.4340740741,2009-06-04,10:25:04
40.004454,116.324317,0,142,39968.4341319444,2009-06-04,10:25:09
40.004299,116.324324,0,144,39968.4341898148,2009-06-04,10:25:14
40.004162,116.324312,0,137,39968.4342476852,2009-06-04,10:25:19
40.004044,116.324316,0,136,39968.4343055556,2009-06-04,10:25:24
40.003949,116.324328,0,138,39968.4343634259,2009-06-04,10:25:29
40.003844,116.324333,0,138,39968.4344212963,2009-06-04,10:25:34
40.003718,116.324355,0,141,39968.4344791667,2009-06-04,10:25:39
40.00359,116.324377,0,140,39968.434537037,2009-06-04,10:25:44
40.003493,116.324393,0,143,39968.4345949074,2009-06-04,10:25:49
40.003416,116.324473,0,144,39968.4346527778,2009-06-04,10:25:54
40.00343,116.324615,0,150,39968.4347106481,2009-06-04,10:25:59
40.003434,116.324761,0,152,39968.4347685185,2009-06-04,10:26:04
40.003441,116.324912,0,153,39968.4348263889,2009-06-04,10:26:09
40.003437,116.325065,0,151,39968.4348842593,2009-06-04,10:26:14
40.003337,116.325099,0,145,39968.4349421296,2009-06-04,10:26:19
40.003212,116.325119,0,143,39968.435,2009-06-04,10:26:24
40.003089,116.32512,0,138,39968.4350578704,2009-06-04,10:26:29
40.002961,116.325126,0,138,39968.4351157407,2009-06-04,10:26:34
40.002848,116.325127,0,138,39968.4351736111,2009-06-04,10:26:39
40.002726,116.325133,0,139,39968.4352314815,2009-06-04,10:26:44
40.002593,116.325148,0,140,39968.4352893519,2009-06-04,10:26:49
40.002461,116.325164,0,143,39968.4353472222,2009-06-04,10:26:54
40.002355,116.325249,0,142,39968.4354050926,2009-06-04,10:26:59
40.002327,116.325417,0,141,39968.435462963,2009-06-04,10:27:04
40.002329,116.325583,0,143,39968.4355208333,2009-06-04,10:27:09
40.002328,116.325746,0,145,39968.4355787037,2009-06-04,10:27:14
40.002327,116.325915,0,141,39968.4356365741,2009-06-04,10:27:19
40.002343,116.326095,0,144,39968.4356944444,2009-06-04,10:27:24
40.002356,116.326269,0,144,39968.4357523148,2009-06-04,10:27:29
40.002349,116.32643,0,142,39968.4358101852,2009-06-04,10:27:34
40.002308,116.32657,0,140,39968.4358680556,2009-06-04,10:27:39
40.002213,116.326576,0,137,39968.4359259259,2009-06-04,10:27:44
40.002102,116.326569,0,135,39968.4359837963,2009-06-04,10:27:49
40.001988,116.326571,0,135,39968.4360416667,2009-06-04,10:27:54
40.001873,116.326606,0,136,39968.436099537,2009-06-04,10:27:59
40.001773,116.326609,0,138,39968.4361574074,2009-06-04,10:28:04
40.001662,116.326603,0,141,39968.4362152778,2009-06-04,10:28:09
40.00155,116.326643,0,138,39968.4362731481,2009-06-04,10:28:14
40.001438,116.326686,0,139,39968.4363310185,2009-06-04,10:28:19
40.001338,116.326777,0,146,39968.4363888889,2009-06-04,10:28:24
40.001313,116.326922,0,148,39968.4364467593,2009-06-04,10:28:29
40.001268,116.327043,0,151,39968.4365046296,2009-06-04,10:28:34
40.001166,116.327048,0,153,39968.4365625,2009-06-04,10:28:39
40.001068,116.327014,0,151,39968.4366203704,2009-06-04,10:28:44
40.000944,116.32698,0,153,39968.4366782407,2009-06-04,10:28:49
40.000815,116.327012,0,162,39968.4367361111,2009-06-04,10:28:54
40.000717,116.326955,0,184,39968.4367939815,2009-06-04,10:28:59
40.000602,116.326952,0,188,39968.4368518519,2009-06-04,10:29:04
40.000486,116.32695,0,183,39968.4369097222,2009-06-04,10:29:09
40.000381,116.326954,0,180,39968.4369675926,2009-06-04,10:29:14
40.000275,116.326938,0,182,39968.437025463,2009-06-04,10:29:19
40.000138,116.326964,0,177,39968.4370833333,2009-06-04,10:29:24
40.000007,116.32712,0,152,39968.4371412037,2009-06-04,10:29:29
39.999958,116.32721,0,144,39968.4371990741,2009-06-04,10:29:34
39.999952,116.327218,0,144,39968.4372569444,2009-06-04,10:29:39
39.999952,116.327218,0,144,39968.4372916667,2009-06-04,10:29:42
39.999953,116.327218,0,144,39968.4373148148,2009-06-04,10:29:44
39.999943,116.327264,0,143,39968.4373726852,2009-06-04,10:29:49
39.999941,116.327332,0,142,39968.4374305556,2009-06-04,10:29:54
39.999957,116.32736,0,138,39968.4374884259,2009-06-04,10:29:59
39.999957,116.32736,0,138,39968.4375231481,2009-06-04,10:30:02
39.999956,116.32736,0,139,39968.4375462963,2009-06-04,10:30:04
39.999973,116.327371,0,138,39968.4376041667,2009-06-04,10:30:09
39.999976,116.327369,0,138,39968.437662037,2009-06-04,10:30:14
39.999983,116.327361,0,138,39968.4377199074,2009-06-04,10:30:19
39.999988,116.327357,0,138,39968.4377777778,2009-06-04,10:30:24
39.999988,116.327357,0,138,39968.4378125,2009-06-04,10:30:27
39.999995,116.327349,0,138,39968.4378356481,2009-06-04,10:30:29
40.000006,116.327332,0,138,39968.4378935185,2009-06-04,10:30:34
40.000019,116.327293,0,138,39968.4379513889,2009-06-04,10:30:39
39.999999,116.327227,0,138,39968.4380092593,2009-06-04,10:30:44
39.999917,116.327179,0,138,39968.4380671296,2009-06-04,10:30:49
39.999884,116.327188,0,138,39968.438125,2009-06-04,10:30:54
39.999863,116.327178,0,139,39968.4381828704,2009-06-04,10:30:59
39.999863,116.327178,0,139,39968.4382175926,2009-06-04,10:31:02
39.999859,116.327174,0,139,39968.4382407407,2009-06-04,10:31:04
39.999887,116.327189,0,140,39968.4382986111,2009-06-04,10:31:09
39.999924,116.327212,0,140,39968.4383564815,2009-06-04,10:31:14
39.999924,116.327212,0,140,39968.4383912037,2009-06-04,10:31:17
39.999922,116.327212,0,140,39968.4384143518,2009-06-04,10:31:19
39.999978,116.327342,0,141,39968.4384722222,2009-06-04,10:31:24
39.999725,116.327464,0,141,39968.4993634259,2009-06-04,11:59:05
39.999831,116.32735,0,108,39968.4994212963,2009-06-04,11:59:10
39.999872,116.327348,0,113,39968.4994791667,2009-06-04,11:59:15
39.999846,116.327358,0,109,39968.499537037,2009-06-04,11:59:20
39.9999,116.32737,0,113,39968.4995949074,2009-06-04,11:59:25
39.999907,116.32734,0,115,39968.4996527778,2009-06-04,11:59:30
39.999912,116.32734,0,115,39968.4997106481,2009-06-04,11:59:35
39.999912,116.32734,0,115,39968.4997453704,2009-06-04,11:59:38
39.999919,116.327339,0,115,39968.4997685185,2009-06-04,11:59:40
39.999949,116.327415,0,116,39968.4998263889,2009-06-04,11:59:45
39.999987,116.327544,0,117,39968.4998842593,2009-06-04,11:59:50
40.000023,116.32773,0,120,39968.4999421296,2009-06-04,11:59:55
40.00007,116.327926,0,122,39968.5,2009-06-04,12:00:00
40.000108,116.328035,0,125,39968.5000578704,2009-06-04,12:00:05
40.000123,116.328209,0,128,39968.5001157407,2009-06-04,12:00:10
40.00014,116.328439,0,131,39968.5001736111,2009-06-04,12:00:15
40.00013,116.328796,0,135,39968.5002314815,2009-06-04,12:00:20
40.000069,116.328978,0,140,39968.5002893518,2009-06-04,12:00:25
39.999967,116.329015,0,144,39968.5003472222,2009-06-04,12:00:30
39.999871,116.329055,0,147,39968.5004050926,2009-06-04,12:00:35
39.999753,116.329066,0,150,39968.500462963,2009-06-04,12:00:40
39.999465,116.329084,0,152,39968.5005208333,2009-06-04,12:00:45
39.999156,116.329116,0,156,39968.5005787037,2009-06-04,12:00:50
39.998905,116.329119,0,162,39968.5006365741,2009-06-04,12:00:55
39.998828,116.329073,0,164,39968.5006944444,2009-06-04,12:01:00
39.998716,116.329023,0,171,39968.5007523148,2009-06-04,12:01:05
39.998526,116.328994,0,177,39968.5008101852,2009-06-04,12:01:10
39.998299,116.329027,0,183,39968.5008680556,2009-06-04,12:01:15
39.998297,116.328917,0,190,39968.5009259259,2009-06-04,12:01:20
39.998214,116.328865,0,197,39968.5009837963,2009-06-04,12:01:25
39.998154,116.328862,0,204,39968.5010416667,2009-06-04,12:01:30
39.997973,116.329018,0,213,39968.501099537,2009-06-04,12:01:35
39.99778,116.329012,0,223,39968.5011574074,2009-06-04,12:01:40
39.997389,116.328964,0,234,39968.5012152778,2009-06-04,12:01:45
39.996998,116.32897,0,244,39968.5012731481,2009-06-04,12:01:50
39.996703,116.328802,0,254,39968.5013310185,2009-06-04,12:01:55
39.996601,116.328508,0,262,39968.5013888889,2009-06-04,12:02:00
39.996566,116.328047,0,270,39968.5014467593,2009-06-04,12:02:05
39.996546,116.327549,0,277,39968.5015046296,2009-06-04,12:02:10
39.996477,116.327138,0,285,39968.5015625,2009-06-04,12:02:15
39.996314,116.326916,0,287,39968.5016203704,2009-06-04,12:02:20
39.996126,116.326698,0,284,39968.5016782407,2009-06-04,12:02:25
39.99588,116.326624,0,289,39968.5017361111,2009-06-04,12:02:30
39.995616,116.326635,0,293,39968.5017939815,2009-06-04,12:02:35
39.995292,116.326626,0,297,39968.5018518518,2009-06-04,12:02:40
39.995027,116.326638,0,300,39968.5019097222,2009-06-04,12:02:45
39.994923,116.326612,0,303,39968.5019675926,2009-06-04,12:02:50
39.994874,116.326584,0,302,39968.502025463,2009-06-04,12:02:55
39.994871,116.326463,0,301,39968.5020833333,2009-06-04,12:03:00
39.994757,116.326476,0,303,39968.5021412037,2009-06-04,12:03:05
39.994679,116.326518,0,306,39968.5021990741,2009-06-04,12:03:10
39.994566,116.326576,0,311,39968.5022569444,2009-06-04,12:03:15
39.994591,116.326617,0,320,39968.5023148148,2009-06-04,12:03:20
39.994607,116.326636,0,330,39968.5023726852,2009-06-04,12:03:25
39.99462,116.326668,0,338,39968.5024305556,2009-06-04,12:03:30
39.994505,116.326778,0,340,39968.5024884259,2009-06-04,12:03:35
39.994252,116.326765,0,341,39968.5025462963,2009-06-04,12:03:40
39.993942,116.326788,0,340,39968.5026041667,2009-06-04,12:03:45
39.993733,116.326831,0,341,39968.502662037,2009-06-04,12:03:50
39.993545,116.326808,0,338,39968.5027199074,2009-06-04,12:03:55
39.993253,116.326811,0,338,39968.5027777778,2009-06-04,12:04:00
39.992935,116.326807,0,338,39968.5028356481,2009-06-04,12:04:05
39.992829,116.326809,0,339,39968.5028935185,2009-06-04,12:04:10
39.992371,116.326914,0,345,39968.5029513889,2009-06-04,12:04:15
39.991776,116.326878,0,357,39968.5030092593,2009-06-04,12:04:20
39.991544,116.326847,0,361,39968.5030671296,2009-06-04,12:04:25
39.991504,116.326862,0,362,39968.503125,2009-06-04,12:04:30
39.991497,116.326876,0,367,39968.5031828704,2009-06-04,12:04:35
39.991489,116.326862,0,370,39968.5032407407,2009-06-04,12:04:40
39.991489,116.326876,0,375,39968.5032986111,2009-06-04,12:04:45
39.99148,116.326892,0,378,39968.5033564815,2009-06-04,12:04:50
39.991465,116.32688,0,380,39968.5034143519,2009-06-04,12:04:55
39.991465,116.32688,0,380,39968.5034490741,2009-06-04,12:04:58
39.991466,116.326883,0,381,39968.5034722222,2009-06-04,12:05:00
39.991568,116.326919,0,384,39968.5035300926,2009-06-04,12:05:05
39.991116,116.32695,0,394,39968.503587963,2009-06-04,12:05:10
39.990332,116.327038,0,409,39968.5036458333,2009-06-04,12:05:15
39.98942,116.327176,0,419,39968.5037037037,2009-06-04,12:05:20
39.988379,116.327227,0,421,39968.5037615741,2009-06-04,12:05:25
39.987517,116.327273,0,420,39968.5038194444,2009-06-04,12:05:30
39.986622,116.327322,0,407,39968.5038773148,2009-06-04,12:05:35
39.985958,116.327378,0,402,39968.5039351852,2009-06-04,12:05:40
39.985398,116.327423,0,399,39968.5039930556,2009-06-04,12:05:45
39.985127,116.327385,0,395,39968.5040509259,2009-06-04,12:05:50
39.98503,116.327306,0,400,39968.5041087963,2009-06-04,12:05:55
39.984992,116.327209,0,405,39968.5041666667,2009-06-04,12:06:00
39.984979,116.327161,0,416,39968.504224537,2009-06-04,12:06:05
39.98497,116.32711,0,427,39968.5042824074,2009-06-04,12:06:10
39.984954,116.327054,0,430,39968.5043402778,2009-06-04,12:06:15
39.984886,116.326985,0,419,39968.5043981481,2009-06-04,12:06:20
39.984855,116.327206,0,378,39968.5044560185,2009-06-04,12:06:25
39.984877,116.327238,0,369,39968.5045138889,2009-06-04,12:06:30
39.984877,116.327238,0,369,39968.5045486111,2009-06-04,12:06:33
39.984879,116.327241,0,369,39968.5045717593,2009-06-04,12:06:35
39.984889,116.327238,0,365,39968.5046296296,2009-06-04,12:06:40
39.984889,116.327236,0,364,39968.5046875,2009-06-04,12:06:45
39.984889,116.327236,0,364,39968.5047222222,2009-06-04,12:06:48
39.984888,116.327237,0,364,39968.5047453704,2009-06-04,12:06:50
39.98484,116.32719,0,332,39968.5048032407,2009-06-04,12:06:55
39.984618,116.327194,0,317,39968.5048611111,2009-06-04,12:07:00
39.984408,116.327256,0,303,39968.5049189815,2009-06-04,12:07:05
39.984246,116.327414,0,281,39968.5049768519,2009-06-04,12:07:10
39.98422,116.3277,0,254,39968.5050347222,2009-06-04,12:07:15
39.984245,116.328103,0,222,39968.5050925926,2009-06-04,12:07:20
39.98429,116.328573,0,199,39968.505150463,2009-06-04,12:07:25
39.984487,116.328995,0,155,39968.5052083333,2009-06-04,12:07:30
39.984566,116.329622,0,127,39968.5052662037,2009-06-04,12:07:35
39.984632,116.330415,0,99,39968.5053240741,2009-06-04,12:07:40
39.984705,116.331243,0,85,39968.5053819444,2009-06-04,12:07:45
39.984796,116.332076,0,74,39968.5054398148,2009-06-04,12:07:50
39.984861,116.332906,0,63,39968.5054976852,2009-06-04,12:07:55
39.984828,116.333813,0,60,39968.5055555556,2009-06-04,12:08:00
39.984841,116.334638,0,55,39968.5056134259,2009-06-04,12:08:05
39.984886,116.335477,0,51,39968.5056712963,2009-06-04,12:08:10
39.984929,116.336309,0,63,39968.5057291667,2009-06-04,12:08:15
39.984938,116.337032,0,85,39968.505787037,2009-06-04,12:08:20
39.985009,116.337548,0,102,39968.5058449074,2009-06-04,12:08:25
39.985095,116.338102,0,115,39968.5059027778,2009-06-04,12:08:30
39.985148,116.33875,0,116,39968.5059606481,2009-06-04,12:08:35
39.985196,116.339456,0,111,39968.5060185185,2009-06-04,12:08:40
39.985241,116.340209,0,109,39968.5060763889,2009-06-04,12:08:45
39.985264,116.341064,0,119,39968.5061342593,2009-06-04,12:08:50
39.985286,116.342046,0,119,39968.5061921296,2009-06-04,12:08:55
39.985318,116.343118,0,123,39968.50625,2009-06-04,12:09:00
39.985339,116.344186,0,135,39968.5063078704,2009-06-04,12:09:05
39.985415,116.345202,0,142,39968.5063657407,2009-06-04,12:09:10
39.985454,116.34623,0,142,39968.5064236111,2009-06-04,12:09:15
39.985471,116.347305,0,140,39968.5064814815,2009-06-04,12:09:20
39.985506,116.348471,0,138,39968.5065393519,2009-06-04,12:09:25
39.985538,116.349634,0,135,39968.5065972222,2009-06-04,12:09:30
39.985566,116.350768,0,128,39968.5066550926,2009-06-04,12:09:35
39.985594,116.351934,0,119,39968.506712963,2009-06-04,12:09:40
39.985639,116.353021,0,119,39968.5067708333,2009-06-04,12:09:45
39.985672,116.353982,0,133,39968.5068287037,2009-06-04,12:09:50
39.985707,116.354784,0,145,39968.5068865741,2009-06-04,12:09:55
39.985752,116.355609,0,153,39968.5069444444,2009-06-04,12:10:00
39.985785,116.356517,0,155,39968.5070023148,2009-06-04,12:10:05
39.985775,116.357422,0,152,39968.5070601852,2009-06-04,12:10:10
39.985778,116.358264,0,147,39968.5071180556,2009-06-04,12:10:15
39.985795,116.359171,0,138,39968.5071759259,2009-06-04,12:10:20
39.985809,116.360124,0,140,39968.5072337963,2009-06-04,12:10:25
39.985853,116.361077,0,144,39968.5072916667,2009-06-04,12:10:30
39.985903,116.362018,0,142,39968.507349537,2009-06-04,12:10:35
39.985922,116.363057,0,132,39968.5074074074,2009-06-04,12:10:40
39.985944,116.364077,0,125,39968.5074652778,2009-06-04,12:10:45
39.985977,116.365059,0,118,39968.5075231481,2009-06-04,12:10:50
39.986017,116.366073,0,116,39968.5075810185,2009-06-04,12:10:55
39.986081,116.367083,0,113,39968.5076388889,2009-06-04,12:11:00
39.986107,116.368141,0,114,39968.5076967593,2009-06-04,12:11:05
39.986152,116.369187,0,107,39968.5077546296,2009-06-04,12:11:10
39.986186,116.370293,0,115,39968.5078125,2009-06-04,12:11:15
39.986216,116.371367,0,120,39968.5078703704,2009-06-04,12:11:20
39.986214,116.372444,0,124,39968.5079282407,2009-06-04,12:11:25
39.986244,116.373546,0,118,39968.5079861111,2009-06-04,12:11:30
39.986259,116.374603,0,111,39968.5080439815,2009-06-04,12:11:35
39.986269,116.375618,0,103,39968.5081018518,2009-06-04,12:11:40
39.986292,116.376567,0,112,39968.5081597222,2009-06-04,12:11:45
39.986331,116.377518,0,104,39968.5082175926,2009-06-04,12:11:50
39.98636,116.378507,0,96,39968.508275463,2009-06-04,12:11:55
39.986402,116.379421,0,95,39968.5083333333,2009-06-04,12:12:00
39.986457,116.380268,0,100,39968.5083912037,2009-06-04,12:12:05
39.986505,116.380953,0,100,39968.5084490741,2009-06-04,12:12:10
39.986506,116.381585,0,118,39968.5085069444,2009-06-04,12:12:15
39.986522,116.382244,0,130,39968.5085648148,2009-06-04,12:12:20
39.986551,116.382999,0,120,39968.5086226852,2009-06-04,12:12:25
39.986562,116.383915,0,127,39968.5086805556,2009-06-04,12:12:30
39.986577,116.38496,0,131,39968.5087384259,2009-06-04,12:12:35
39.986597,116.385948,0,120,39968.5087962963,2009-06-04,12:12:40
39.986608,116.386885,0,109,39968.5088541667,2009-06-04,12:12:45
39.986618,116.387745,0,99,39968.508912037,2009-06-04,12:12:50
39.986632,116.388484,0,90,39968.5089699074,2009-06-04,12:12:55
39.98662,116.389229,0,96,39968.5090277778,2009-06-04,12:13:00
39.986654,116.390098,0,104,39968.5090856481,2009-06-04,12:13:05
39.986681,116.391034,0,110,39968.5091435185,2009-06-04,12:13:10
39.9867,116.39192,0,108,39968.5092013889,2009-06-04,12:13:15
39.986701,116.392867,0,107,39968.5092592593,2009-06-04,12:13:20
39.986709,116.393857,0,100,39968.5093171296,2009-06-04,12:13:25
39.986736,116.394951,0,100,39968.509375,2009-06-04,12:13:30
39.986755,116.396021,0,104,39968.5094328704,2009-06-04,12:13:35
39.986778,116.396953,0,113,39968.5094907407,2009-06-04,12:13:40
39.986807,116.397795,0,121,39968.5095486111,2009-06-04,12:13:45
39.986845,116.398592,0,132,39968.5096064815,2009-06-04,12:13:50
39.986877,116.399344,0,147,39968.5096643518,2009-06-04,12:13:55
39.986889,116.400139,0,155,39968.5097222222,2009-06-04,12:14:00
39.986902,116.400922,0,151,39968.5097800926,2009-06-04,12:14:05
39.986885,116.401672,0,152,39968.509837963,2009-06-04,12:14:10
39.986878,116.402235,0,157,39968.5098958333,2009-06-04,12:14:15
39.986899,116.402839,0,160,39968.5099537037,2009-06-04,12:14:20
39.986925,116.403593,0,157,39968.5100115741,2009-06-04,12:14:25
39.98693,116.404316,0,154,39968.5100694444,2009-06-04,12:14:30
39.98697,116.404944,0,139,39968.5101273148,2009-06-04,12:14:35
39.986986,116.405617,0,134,39968.5101851852,2009-06-04,12:14:40
39.98704,116.406379,0,133,39968.5102430556,2009-06-04,12:14:45
39.987149,116.40702,0,134,39968.5103009259,2009-06-04,12:14:50
39.987187,116.407625,0,146,39968.5103587963,2009-06-04,12:14:55
39.987212,116.408206,0,146,39968.5104166667,2009-06-04,12:15:00
39.987222,116.408825,0,131,39968.510474537,2009-06-04,12:15:05
39.987254,116.409437,0,135,39968.5105324074,2009-06-04,12:15:10
39.987255,116.410032,0,153,39968.5105902778,2009-06-04,12:15:15
39.987285,116.410601,0,158,39968.5106481481,2009-06-04,12:15:20
39.987288,116.411234,0,170,39968.5107060185,2009-06-04,12:15:25
39.987297,116.41179,0,164,39968.5107638889,2009-06-04,12:15:30
39.987315,116.412425,0,157,39968.5108217593,2009-06-04,12:15:35
39.987321,116.413224,0,139,39968.5108796296,2009-06-04,12:15:40
39.98732,116.414171,0,123,39968.5109375,2009-06-04,12:15:45
39.987335,116.415227,0,124,39968.5109953704,2009-06-04,12:15:50
39.987411,116.41624,0,136,39968.5110532407,2009-06-04,12:15:55
39.987468,116.417235,0,139,39968.5111111111,2009-06-04,12:16:00
39.987508,116.418249,0,141,39968.5111689815,2009-06-04,12:16:05
39.98751,116.419285,0,157,39968.5112268519,2009-06-04,12:16:10
39.987543,116.420414,0,153,39968.5112847222,2009-06-04,12:16:15
39.987565,116.421593,0,148,39968.5113425926,2009-06-04,12:16:20
39.987567,116.422675,0,157,39968.511400463,2009-06-04,12:16:25
39.987581,116.423696,0,148,39968.5114583333,2009-06-04,12:16:30
39.987624,116.424525,0,143,39968.5115162037,2009-06-04,12:16:35
39.987675,116.425485,0,146,39968.5115740741,2009-06-04,12:16:40
39.987672,116.426515,0,134,39968.5116319444,2009-06-04,12:16:45
39.987683,116.427286,0,132,39968.5116898148,2009-06-04,12:16:50
39.987685,116.428034,0,120,39968.5117476852,2009-06-04,12:16:55
39.9877,116.428746,0,116,39968.5118055556,2009-06-04,12:17:00
39.987707,116.429464,0,119,39968.5118634259,2009-06-04,12:17:05
39.987629,116.430025,0,121,39968.5119212963,2009-06-04,12:17:10
39.987549,116.430738,0,124,39968.5119791667,2009-06-04,12:17:15
39.987449,116.431599,0,119,39968.512037037,2009-06-04,12:17:20
39.987267,116.432511,0,114,39968.5120949074,2009-06-04,12:17:25
39.986999,116.433208,0,129,39968.5121527778,2009-06-04,12:17:30
39.986632,116.433858,0,142,39968.5122106481,2009-06-04,12:17:35
39.986164,116.434521,0,147,39968.5122685185,2009-06-04,12:17:40
39.985683,116.43524,0,162,39968.5123263889,2009-06-04,12:17:45
39.985409,116.436076,0,169,39968.5123842593,2009-06-04,12:17:50
39.985415,116.436832,0,171,39968.5124421296,2009-06-04,12:17:55
39.985637,116.437455,0,168,39968.5125,2009-06-04,12:18:00
39.986103,116.437966,0,141,39968.5125578704,2009-06-04,12:18:05
39.986724,116.438242,0,141,39968.5126157407,2009-06-04,12:18:10
39.987368,116.438341,0,156,39968.5126736111,2009-06-04,12:18:15
39.988024,116.438445,0,149,39968.5127314815,2009-06-04,12:18:20
39.988572,116.438631,0,137,39968.5127893519,2009-06-04,12:18:25
39.98908,116.438849,0,143,39968.5128472222,2009-06-04,12:18:30
39.989651,116.439149,0,140,39968.5129050926,2009-06-04,12:18:35
39.990348,116.439519,0,129,39968.512962963,2009-06-04,12:18:40
39.991112,116.439988,0,127,39968.5130208333,2009-06-04,12:18:45
39.991888,116.440482,0,123,39968.5130787037,2009-06-04,12:18:50
39.992706,116.440999,0,103,39968.5131365741,2009-06-04,12:18:55
39.993514,116.4415,0,100,39968.5131944444,2009-06-04,12:19:00
39.994299,116.441997,0,100,39968.5132523148,2009-06-04,12:19:05
39.995023,116.442495,0,110,39968.5133101852,2009-06-04,12:19:10
39.995695,116.442962,0,113,39968.5133680556,2009-06-04,12:19:15
39.996416,116.443386,0,113,39968.5134259259,2009-06-04,12:19:20
39.997198,116.44379,0,103,39968.5134837963,2009-06-04,12:19:25
39.99806,116.444205,0,102,39968.5135416667,2009-06-04,12:19:30
39.998957,116.444595,0,105,39968.513599537,2009-06-04,12:19:35
39.999841,116.444881,0,103,39968.5136574074,2009-06-04,12:19:40
40.0007,116.445159,0,111,39968.5137152778,2009-06-04,12:19:45
40.001563,116.445455,0,111,39968.5137731481,2009-06-04,12:19:50
40.002354,116.445726,0,111,39968.5138310185,2009-06-04,12:19:55
40.003069,116.445965,0,122,39968.5138888889,2009-06-04,12:20:00
40.003862,116.446267,0,126,39968.5139467593,2009-06-04,12:20:05
40.004746,116.446541,0,127,39968.5140046296,2009-06-04,12:20:10
40.005639,116.446844,0,130,39968.5140625,2009-06-04,12:20:15
40.006504,116.447115,0,130,39968.5141203704,2009-06-04,12:20:20
40.007294,116.44738,0,123,39968.5141782407,2009-06-04,12:20:25
40.008136,116.447669,0,113,39968.5142361111,2009-06-04,12:20:30
40.008894,116.447898,0,111,39968.5142939815,2009-06-04,12:20:35
40.009496,116.448122,0,111,39968.5143518519,2009-06-04,12:20:40
40.009905,116.4483,0,118,39968.5144097222,2009-06-04,12:20:45
40.010283,116.448512,0,116,39968.5144675926,2009-06-04,12:20:50
40.010652,116.448661,0,107,39968.514525463,2009-06-04,12:20:55
40.010986,116.448789,0,104,39968.5145833333,2009-06-04,12:21:00
40.01138,116.448941,0,95,39968.5146412037,2009-06-04,12:21:05
40.011824,116.449104,0,91,39968.5146990741,2009-06-04,12:21:10
40.012277,116.449404,0,86,39968.5147569444,2009-06-04,12:21:15
40.012764,116.449883,0,90,39968.5148148148,2009-06-04,12:21:20
40.013181,116.450586,0,94,39968.5148726852,2009-06-04,12:21:25
40.01355,116.451433,0,94,39968.5149305556,2009-06-04,12:21:30
40.013795,116.452295,0,91,39968.5149884259,2009-06-04,12:21:35
40.013857,116.453053,0,87,39968.5150462963,2009-06-04,12:21:40
40.013835,116.453849,0,82,39968.5151041667,2009-06-04,12:21:45
40.013788,116.454674,0,77,39968.515162037,2009-06-04,12:21:50
40.013742,116.455473,0,71,39968.5152199074,2009-06-04,12:21:55
40.013746,116.456244,0,67,39968.5152777778,2009-06-04,12:22:00
40.013744,116.457096,0,76,39968.5153356481,2009-06-04,12:22:05
40.013727,116.458013,0,85,39968.5153935185,2009-06-04,12:22:10
40.013707,116.459005,0,95,39968.5154513889,2009-06-04,12:22:15
40.013757,116.460016,0,94,39968.5155092593,2009-06-04,12:22:20
40.013749,116.46106,0,89,39968.5155671296,2009-06-04,12:22:25
40.013762,116.462077,0,89,39968.515625,2009-06-04,12:22:30
40.01375,116.46309,0,98,39968.5156828704,2009-06-04,12:22:35
40.01377,116.463999,0,104,39968.5157407407,2009-06-04,12:22:40
40.013766,116.464945,0,83,39968.5157986111,2009-06-04,12:22:45
40.01376,116.46603,0,81,39968.5158564815,2009-06-04,12:22:50
40.013774,116.467268,0,77,39968.5159143518,2009-06-04,12:22:55
40.013771,116.468624,0,77,39968.5159722222,2009-06-04,12:23:00
40.013763,116.47003,0,78,39968.5160300926,2009-06-04,12:23:05
40.013716,116.471235,0,84,39968.516087963,2009-06-04,12:23:10
40.013674,116.472349,0,88,39968.5161458333,2009-06-04,12:23:15
40.01358,116.473508,0,91,39968.5162037037,2009-06-04,12:23:20
40.013394,116.474441,0,90,39968.5162615741,2009-06-04,12:23:25
40.013189,116.475071,0,105,39968.5163194444,2009-06-04,12:23:30
40.012978,116.475411,0,109,39968.5163773148,2009-06-04,12:23:35
40.012839,116.475667,0,104,39968.5164351852,2009-06-04,12:23:40
40.012718,116.475921,0,99,39968.5164930556,2009-06-04,12:23:45
40.012671,116.476054,0,87,39968.5165509259,2009-06-04,12:23:50
40.012649,116.476114,0,76,39968.5166087963,2009-06-04,12:23:55
40.01263,116.476146,0,75,39968.5166666667,2009-06-04,12:24:00
40.012591,116.476164,0,74,39968.516724537,2009-06-04,12:24:05
40.012546,116.476189,0,73,39968.5167824074,2009-06-04,12:24:10
40.012526,116.476185,0,72,39968.5168402778,2009-06-04,12:24:15
40.012368,116.476427,0,57,39968.5193865741,2009-06-04,12:27:55
40.012323,116.476417,0,56,39968.5194444444,2009-06-04,12:28:00
40.012265,116.47642,0,54,39968.5195023148,2009-06-04,12:28:05
40.012237,116.476426,0,53,39968.5195601852,2009-06-04,12:28:10
40.012236,116.476416,0,52,39968.5196180556,2009-06-04,12:28:15
40.012239,116.476428,0,52,39968.5196759259,2009-06-04,12:28:20
40.012247,116.476433,0,52,39968.5197337963,2009-06-04,12:28:25
40.012252,116.476427,0,52,39968.5197916667,2009-06-04,12:28:30
40.012252,116.476427,0,52,39968.5198263889,2009-06-04,12:28:33
40.012254,116.476422,0,53,39968.519849537,2009-06-04,12:28:35
40.012266,116.476421,0,55,39968.5199074074,2009-06-04,12:28:40
40.012298,116.476432,0,56,39968.5199652778,2009-06-04,12:28:45
40.012298,116.476432,0,56,39968.52,2009-06-04,12:28:48
40.012302,116.476429,0,56,39968.5200231481,2009-06-04,12:28:50
40.012286,116.47644,0,56,39968.5200810185,2009-06-04,12:28:55
40.01228,116.476439,0,56,39968.5201388889,2009-06-04,12:29:00
40.01228,116.476439,0,56,39968.5201736111,2009-06-04,12:29:03
40.012278,116.476433,0,56,39968.5201967593,2009-06-04,12:29:05
40.012264,116.476445,0,56,39968.5202546296,2009-06-04,12:29:10
40.012221,116.476609,0,56,39968.5203125,2009-06-04,12:29:15
40.012381,116.476689,0,82,39968.5203703704,2009-06-04,12:29:20
40.012539,116.476658,0,93,39968.5204282407,2009-06-04,12:29:25
40.012728,116.476307,0,83,39968.5204861111,2009-06-04,12:29:30
40.012772,116.476069,0,90,39968.5205439815,2009-06-04,12:29:35
40.012835,116.47583,0,87,39968.5206018519,2009-06-04,12:29:40
40.012965,116.475547,0,95,39968.5206597222,2009-06-04,12:29:45
40.01309,116.475262,0,90,39968.5207175926,2009-06-04,12:29:50
40.013004,116.475099,0,91,39968.520775463,2009-06-04,12:29:55
40.012742,116.474992,0,76,39968.5208333333,2009-06-04,12:30:00
40.012416,116.474868,0,81,39968.5208912037,2009-06-04,12:30:05
40.012045,116.474738,0,81,39968.5209490741,2009-06-04,12:30:10
40.011524,116.474595,0,82,39968.5210069444,2009-06-04,12:30:15
40.011028,116.47442,0,69,39968.5210648148,2009-06-04,12:30:20
40.010529,116.474287,0,73,39968.5211226852,2009-06-04,12:30:25
40.01026,116.474192,0,67,39968.5211805556,2009-06-04,12:30:30
40.010164,116.474102,0,63,39968.5212384259,2009-06-04,12:30:35
40.010187,116.473824,0,72,39968.5212962963,2009-06-04,12:30:40
40.010229,116.473354,0,81,39968.5213541667,2009-06-04,12:30:45
40.010226,116.472741,0,95,39968.521412037,2009-06-04,12:30:50
40.010247,116.472249,0,87,39968.5214699074,2009-06-04,12:30:55
40.010167,116.471959,0,81,39968.5215277778,2009-06-04,12:31:00
40.009923,116.471915,0,72,39968.5215856481,2009-06-04,12:31:05
40.009512,116.471929,0,72,39968.5216435185,2009-06-04,12:31:10
40.009081,116.471968,0,75,39968.5217013889,2009-06-04,12:31:15
40.008987,116.472052,0,76,39968.5217592593,2009-06-04,12:31:20
40.009011,116.472205,0,81,39968.5218171296,2009-06-04,12:31:25
40.009092,116.472307,0,88,39968.521875,2009-06-04,12:31:30
40.009143,116.472322,0,86,39968.5219328704,2009-06-04,12:31:35
40.009161,116.472321,0,89,39968.5219907407,2009-06-04,12:31:40
40.009187,116.472306,0,93,39968.5220486111,2009-06-04,12:31:45
40.009206,116.472288,0,98,39968.5221064815,2009-06-04,12:31:50
40.009219,116.472272,0,103,39968.5221643519,2009-06-04,12:31:55
40.009293,116.472304,0,101,39968.5286458333,2009-06-04,12:41:15
40.00957,116.472295,0,101,39968.5287037037,2009-06-04,12:41:20
40.009871,116.472271,0,101,39968.5287615741,2009-06-04,12:41:25
40.010044,116.472233,0,102,39968.5288194444,2009-06-04,12:41:30
40.010207,116.472066,0,102,39968.5288773148,2009-06-04,12:41:35
40.01029,116.471639,0,104,39968.5289351852,2009-06-04,12:41:40
40.010281,116.470972,0,106,39968.5289930556,2009-06-04,12:41:45
40.010297,116.470122,0,112,39968.5290509259,2009-06-04,12:41:50
40.010296,116.469311,0,115,39968.5291087963,2009-06-04,12:41:55
40.010325,116.46857,0,125,39968.5291666667,2009-06-04,12:42:00
40.010305,116.46771,0,130,39968.529224537,2009-06-04,12:42:05
40.010314,116.466933,0,133,39968.5292824074,2009-06-04,12:42:10
40.010304,116.4662,0,138,39968.5293402778,2009-06-04,12:42:15
40.01032,116.465383,0,145,39968.5293981481,2009-06-04,12:42:20
40.010266,116.464589,0,135,39968.5294560185,2009-06-04,12:42:25
40.010245,116.464033,0,132,39968.5295138889,2009-06-04,12:42:30
40.010261,116.46357,0,136,39968.5295717593,2009-06-04,12:42:35
40.010262,116.46302,0,145,39968.5296296296,2009-06-04,12:42:40
40.010317,116.462515,0,142,39968.5296875,2009-06-04,12:42:45
40.010369,116.46224,0,150,39968.5297453704,2009-06-04,12:42:50
40.010345,116.462123,0,136,39968.5298032407,2009-06-04,12:42:55
40.010363,116.461953,0,137,39968.5298611111,2009-06-04,12:43:00
40.010334,116.461678,0,122,39968.5299189815,2009-06-04,12:43:05
40.010359,116.461481,0,108,39968.5299768519,2009-06-04,12:43:10
40.010461,116.461349,0,95,39968.5300347222,2009-06-04,12:43:15
40.010702,116.461333,0,92,39968.5300925926,2009-06-04,12:43:20
40.011048,116.461275,0,101,39968.530150463,2009-06-04,12:43:25
40.011465,116.461261,0,107,39968.5302083333,2009-06-04,12:43:30
40.011852,116.461255,0,110,39968.5302662037,2009-06-04,12:43:35
40.01222,116.461223,0,109,39968.5303240741,2009-06-04,12:43:40
40.0125,116.461222,0,98,39968.5303819444,2009-06-04,12:43:45
40.012767,116.461249,0,90,39968.5304398148,2009-06-04,12:43:50
40.013056,116.461238,0,99,39968.5304976852,2009-06-04,12:43:55
40.013292,116.461233,0,92,39968.5305555556,2009-06-04,12:44:00
40.013503,116.461214,0,99,39968.5306134259,2009-06-04,12:44:05
40.013808,116.461238,0,111,39968.5306712963,2009-06-04,12:44:10
40.014153,116.46122,0,118,39968.5307291667,2009-06-04,12:44:15
40.014413,116.461077,0,111,39968.530787037,2009-06-04,12:44:20
40.014483,116.461017,0,108,39968.5308449074,2009-06-04,12:44:25
40.014499,116.461011,0,110,39968.5309027778,2009-06-04,12:44:30
40.014498,116.461011,0,111,39968.5309606481,2009-06-04,12:44:35
40.014492,116.461012,0,111,39968.5310185185,2009-06-04,12:44:40
40.014492,116.461012,0,111,39968.5310532407,2009-06-04,12:44:43
40.014493,116.461007,0,111,39968.5310763889,2009-06-04,12:44:45
40.014549,116.460877,0,107,39968.5311342593,2009-06-04,12:44:50
40.01456,116.460717,0,106,39968.5311921296,2009-06-04,12:44:55
40.014577,116.460467,0,112,39968.53125,2009-06-04,12:45:00
40.014604,116.460064,0,111,39968.5313078704,2009-06-04,12:45:05
40.014607,116.459814,0,114,39968.5313657407,2009-06-04,12:45:10
40.014589,116.459521,0,129,39968.5314236111,2009-06-04,12:45:15
40.014534,116.459201,0,121,39968.5314814815,2009-06-04,12:45:20
40.014402,116.458726,0,111,39968.5315393518,2009-06-04,12:45:25
40.014249,116.458215,0,108,39968.5315972222,2009-06-04,12:45:30
40.014131,116.457776,0,103,39968.5316550926,2009-06-04,12:45:35
40.014032,116.457275,0,102,39968.531712963,2009-06-04,12:45:40
40.013909,116.456735,0,106,39968.5317708333,2009-06-04,12:45:45
40.013928,116.456133,0,92,39968.5318287037,2009-06-04,12:45:50
40.01392,116.455408,0,87,39968.5318865741,2009-06-04,12:45:55
40.013937,116.454634,0,87,39968.5319444444,2009-06-04,12:46:00
40.014023,116.453808,0,87,39968.5320023148,2009-06-04,12:46:05
40.01408,116.453332,0,87,39968.5320601852,2009-06-04,12:46:10
40.014288,116.452853,0,98,39968.5321180556,2009-06-04,12:46:15
40.014662,116.452313,0,104,39968.5321759259,2009-06-04,12:46:20
40.015209,116.451911,0,111,39968.5322337963,2009-06-04,12:46:25
40.015855,116.451492,0,115,39968.5322916667,2009-06-04,12:46:30
40.016446,116.451135,0,117,39968.532349537,2009-06-04,12:46:35
40.017086,116.450937,0,129,39968.5324074074,2009-06-04,12:46:40
40.017779,116.451025,0,116,39968.5324652778,2009-06-04,12:46:45
40.018553,116.451238,0,104,39968.5325231481,2009-06-04,12:46:50
40.019292,116.451466,0,101,39968.5325810185,2009-06-04,12:46:55
40.020055,116.451731,0,101,39968.5326388889,2009-06-04,12:47:00
40.02091,116.452082,0,95,39968.5326967593,2009-06-04,12:47:05
40.021817,116.452518,0,96,39968.5327546296,2009-06-04,12:47:10
40.022727,116.45304,0,97,39968.5328125,2009-06-04,12:47:15
40.023583,116.453692,0,101,39968.5328703704,2009-06-04,12:47:20
40.024434,116.454408,0,108,39968.5329282407,2009-06-04,12:47:25
40.025213,116.455217,0,121,39968.5329861111,2009-06-04,12:47:30
40.025926,116.456046,0,125,39968.5330439815,2009-06-04,12:47:35
40.026559,116.456854,0,129,39968.5331018518,2009-06-04,12:47:40
40.02719,116.457702,0,122,39968.5331597222,2009-06-04,12:47:45
40.027798,116.458634,0,117,39968.5332175926,2009-06-04,12:47:50
40.028425,116.459597,0,128,39968.533275463,2009-06-04,12:47:55
40.029085,116.46059,0,127,39968.5333333333,2009-06-04,12:48:00
40.029764,116.461593,0,127,39968.5333912037,2009-06-04,12:48:05
40.03041,116.462534,0,118,39968.5334490741,2009-06-04,12:48:10
40.031026,116.46341,0,99,39968.5335069444,2009-06-04,12:48:15
40.031595,116.464222,0,91,39968.5335648148,2009-06-04,12:48:20
40.032126,116.46503,0,85,39968.5336226852,2009-06-04,12:48:25
40.032642,116.465794,0,84,39968.5336805556,2009-06-04,12:48:30
40.033055,116.466343,0,94,39968.5337384259,2009-06-04,12:48:35
40.033276,116.466794,0,99,39968.5337962963,2009-06-04,12:48:40
40.033499,116.467208,0,95,39968.5338541667,2009-06-04,12:48:45
40.033727,116.467557,0,97,39968.533912037,2009-06-04,12:48:50
40.03384,116.467686,0,120,39968.5339699074,2009-06-04,12:48:55
40.033862,116.467691,0,136,39968.5340277778,2009-06-04,12:49:00
40.033873,116.467692,0,142,39968.5340856481,2009-06-04,12:49:05
40.033898,116.467726,0,147,39968.5341435185,2009-06-04,12:49:10
40.033914,116.467762,0,153,39968.5342013889,2009-06-04,12:49:15
40.033949,116.467787,0,158,39968.5342592593,2009-06-04,12:49:20
40.034072,116.468018,0,158,39968.5343171296,2009-06-04,12:49:25
40.034334,116.468407,0,142,39968.534375,2009-06-04,12:49:30
40.034749,116.468931,0,101,39968.5344328704,2009-06-04,12:49:35
40.03522,116.469525,0,84,39968.5344907407,2009-06-04,12:49:40
40.035768,116.470125,0,72,39968.5345486111,2009-06-04,12:49:45
40.036358,116.470808,0,53,39968.5346064815,2009-06-04,12:49:50
40.037063,116.471582,0,62,39968.5346643519,2009-06-04,12:49:55
40.037824,116.472383,0,71,39968.5347222222,2009-06-04,12:50:00
40.038667,116.47317,0,87,39968.5347800926,2009-06-04,12:50:05
40.039585,116.473909,0,102,39968.534837963,2009-06-04,12:50:10
40.040518,116.474557,0,112,39968.5348958333,2009-06-04,12:50:15
40.04148,116.475123,0,115,39968.5349537037,2009-06-04,12:50:20
40.042475,116.475553,0,115,39968.5350115741,2009-06-04,12:50:25
40.043501,116.475927,0,111,39968.5350694444,2009-06-04,12:50:30
40.044607,116.476224,0,101,39968.5351273148,2009-06-04,12:50:35
40.045775,116.476424,0,104,39968.5351851852,2009-06-04,12:50:40
40.046956,116.47655,0,102,39968.5352430556,2009-06-04,12:50:45
40.048136,116.476587,0,103,39968.5353009259,2009-06-04,12:50:50
40.049303,116.476594,0,111,39968.5353587963,2009-06-04,12:50:55
40.050385,116.476571,0,116,39968.5354166667,2009-06-04,12:51:00
40.051341,116.476543,0,115,39968.535474537,2009-06-04,12:51:05
40.052176,116.476486,0,113,39968.5355324074,2009-06-04,12:51:10
40.053006,116.476458,0,112,39968.5355902778,2009-06-04,12:51:15
40.053934,116.476429,0,108,39968.5356481481,2009-06-04,12:51:20
40.054889,116.476412,0,111,39968.5357060185,2009-06-04,12:51:25
40.055873,116.476366,0,115,39968.5357638889,2009-06-04,12:51:30
40.056884,116.476328,0,122,39968.5358217593,2009-06-04,12:51:35
40.057912,116.476324,0,117,39968.5358796296,2009-06-04,12:51:40
40.058986,116.476282,0,108,39968.5359375,2009-06-04,12:51:45
40.060062,116.47627,0,95,39968.5359953704,2009-06-04,12:51:50
40.061204,116.476227,0,76,39968.5360532407,2009-06-04,12:51:55
40.062365,116.476172,0,69,39968.5361111111,2009-06-04,12:52:00
40.063542,116.4761,0,67,39968.5361689815,2009-06-04,12:52:05
40.064714,116.476045,0,65,39968.5362268519,2009-06-04,12:52:10
40.065904,116.476016,0,68,39968.5362847222,2009-06-04,12:52:15
40.067101,116.475984,0,81,39968.5363425926,2009-06-04,12:52:20
40.068338,116.475945,0,85,39968.536400463,2009-06-04,12:52:25
40.069609,116.475901,0,87,39968.5364583333,2009-06-04,12:52:30
40.070884,116.475852,0,92,39968.5365162037,2009-06-04,12:52:35
40.072136,116.475808,0,79,39968.5365740741,2009-06-04,12:52:40
40.073339,116.475737,0,80,39968.5366319444,2009-06-04,12:52:45
40.074544,116.475694,0,75,39968.5366898148,2009-06-04,12:52:50
40.07573,116.475655,0,74,39968.5367476852,2009-06-04,12:52:55
40.076916,116.475618,0,83,39968.5368055556,2009-06-04,12:53:00
40.078099,116.475611,0,93,39968.5368634259,2009-06-04,12:53:05
40.079247,116.475568,0,105,39968.5369212963,2009-06-04,12:53:10
40.080398,116.475504,0,106,39968.5369791667,2009-06-04,12:53:15
40.08157,116.475465,0,102,39968.537037037,2009-06-04,12:53:20
40.08277,116.475397,0,97,39968.5370949074,2009-06-04,12:53:25
40.083993,116.475324,0,90,39968.5371527778,2009-06-04,12:53:30
40.08525,116.475275,0,94,39968.5372106481,2009-06-04,12:53:35
40.086499,116.475239,0,97,39968.5372685185,2009-06-04,12:53:40
40.087726,116.475245,0,103,39968.5373263889,2009-06-04,12:53:45
40.088905,116.475201,0,101,39968.5373842593,2009-06-04,12:53:50
40.090084,116.475179,0,107,39968.5374421296,2009-06-04,12:53:55
40.091284,116.475138,0,108,39968.5375,2009-06-04,12:54:00
40.092409,116.475111,0,107,39968.5375578704,2009-06-04,12:54:05
40.093414,116.475071,0,103,39968.5376157407,2009-06-04,12:54:10
40.094396,116.475072,0,105,39968.5376736111,2009-06-04,12:54:15
40.09539,116.475056,0,97,39968.5377314815,2009-06-04,12:54:20
40.096419,116.475096,0,84,39968.5377893519,2009-06-04,12:54:25
40.097439,116.475208,0,77,39968.5378472222,2009-06-04,12:54:30
40.098444,116.475377,0,84,39968.5379050926,2009-06-04,12:54:35
40.099471,116.475606,0,84,39968.537962963,2009-06-04,12:54:40
40.100543,116.475898,0,77,39968.5380208333,2009-06-04,12:54:45
40.101672,116.476269,0,80,39968.5380787037,2009-06-04,12:54:50
40.102806,116.476668,0,87,39968.5381365741,2009-06-04,12:54:55
40.103929,116.477091,0,98,39968.5381944444,2009-06-04,12:55:00
40.10505,116.477505,0,110,39968.5382523148,2009-06-04,12:55:05
40.106106,116.47792,0,118,39968.5383101852,2009-06-04,12:55:10
40.107079,116.478277,0,114,39968.5383680556,2009-06-04,12:55:15
40.107981,116.478459,0,93,39968.5384259259,2009-06-04,12:55:20
40.108874,116.478583,0,88,39968.5384837963,2009-06-04,12:55:25
40.109856,116.478694,0,94,39968.5385416667,2009-06-04,12:55:30
40.110881,116.478771,0,100,39968.538599537,2009-06-04,12:55:35
40.112,116.478768,0,94,39968.5386574074,2009-06-04,12:55:40
40.113181,116.478703,0,89,39968.5387152778,2009-06-04,12:55:45
40.114421,116.478621,0,81,39968.5387731481,2009-06-04,12:55:50
40.115708,116.478533,0,71,39968.5388310185,2009-06-04,12:55:55
40.117043,116.478422,0,69,39968.5388888889,2009-06-04,12:56:00
40.118335,116.478329,0,74,39968.5389467593,2009-06-04,12:56:05
40.119619,116.478222,0,79,39968.5390046296,2009-06-04,12:56:10
40.120888,116.478149,0,87,39968.5390625,2009-06-04,12:56:15
40.122189,116.478058,0,97,39968.5391203704,2009-06-04,12:56:20
40.123489,116.477979,0,111,39968.5391782407,2009-06-04,12:56:25
40.124817,116.477895,0,120,39968.5392361111,2009-06-04,12:56:30
40.126149,116.477831,0,124,39968.5392939815,2009-06-04,12:56:35
40.127472,116.477774,0,136,39968.5393518518,2009-06-04,12:56:40
40.128779,116.477692,0,142,39968.5394097222,2009-06-04,12:56:45
40.130066,116.477623,0,149,39968.5394675926,2009-06-04,12:56:50
40.131342,116.477518,0,137,39968.539525463,2009-06-04,12:56:55
40.13256,116.477417,0,140,39968.5395833333,2009-06-04,12:57:00
40.133718,116.477334,0,139,39968.5396412037,2009-06-04,12:57:05
40.134925,116.477271,0,136,39968.5396990741,2009-06-04,12:57:10
40.136158,116.477197,0,130,39968.5397569444,2009-06-04,12:57:15
40.137422,116.477089,0,123,39968.5398148148,2009-06-04,12:57:20
40.13868,116.477052,0,117,39968.5398726852,2009-06-04,12:57:25
40.139936,116.477057,0,119,39968.5399305556,2009-06-04,12:57:30
40.1412,116.477073,0,112,39968.5399884259,2009-06-04,12:57:35
40.142484,116.477126,0,113,39968.5400462963,2009-06-04,12:57:40
40.143764,116.477213,0,119,39968.5401041667,2009-06-04,12:57:45
40.145043,116.477352,0,128,39968.540162037,2009-06-04,12:57:50
40.146336,116.477523,0,121,39968.5402199074,2009-06-04,12:57:55
40.147621,116.477723,0,118,39968.5402777778,2009-06-04,12:58:00
40.148848,116.477886,0,118,39968.5403356481,2009-06-04,12:58:05
40.149997,116.478077,0,125,39968.5403935185,2009-06-04,12:58:10
40.151091,116.478256,0,118,39968.5404513889,2009-06-04,12:58:15
40.152205,116.478446,0,105,39968.5405092593,2009-06-04,12:58:20
40.153329,116.478681,0,108,39968.5405671296,2009-06-04,12:58:25
40.154537,116.478915,0,106,39968.540625,2009-06-04,12:58:30
40.155759,116.479143,0,102,39968.5406828704,2009-06-04,12:58:35
40.15702,116.479361,0,94,39968.5407407407,2009-06-04,12:58:40
40.158259,116.479591,0,94,39968.5407986111,2009-06-04,12:58:45
40.159499,116.479815,0,96,39968.5408564815,2009-06-04,12:58:50
40.16073,116.480031,0,96,39968.5409143518,2009-06-04,12:58:55
40.161967,116.480254,0,98,39968.5409722222,2009-06-04,12:59:00
40.163217,116.480466,0,106,39968.5410300926,2009-06-04,12:59:05
40.164448,116.480683,0,112,39968.541087963,2009-06-04,12:59:10
40.165625,116.480913,0,112,39968.5411458333,2009-06-04,12:59:15
40.166756,116.481141,0,122,39968.5412037037,2009-06-04,12:59:20
40.167888,116.481343,0,120,39968.5412615741,2009-06-04,12:59:25
40.169019,116.481571,0,127,39968.5413194444,2009-06-04,12:59:30
40.170155,116.481765,0,129,39968.5413773148,2009-06-04,12:59:35
40.171304,116.481956,0,124,39968.5414351852,2009-06-04,12:59:40
40.172438,116.482167,0,119,39968.5414930556,2009-06-04,12:59:45
40.173534,116.482376,0,125,39968.5415509259,2009-06-04,12:59:50
40.174651,116.482564,0,124,39968.5416087963,2009-06-04,12:59:55
40.175735,116.482762,0,112,39968.5416666667,2009-06-04,13:00:00
40.176758,116.482982,0,116,39968.541724537,2009-06-04,13:00:05
40.177783,116.483179,0,113,39968.5417824074,2009-06-04,13:00:10
40.178842,116.483356,0,104,39968.5418402778,2009-06-04,13:00:15
40.179876,116.483531,0,108,39968.5418981481,2009-06-04,13:00:20
40.180909,116.483695,0,116,39968.5419560185,2009-06-04,13:00:25
40.181935,116.483885,0,111,39968.5420138889,2009-06-04,13:00:30
40.182928,116.484061,0,119,39968.5420717593,2009-06-04,13:00:35
40.183893,116.484252,0,124,39968.5421296296,2009-06-04,13:00:40
40.184794,116.484423,0,137,39968.5421875,2009-06-04,13:00:45
40.185633,116.484586,0,137,39968.5422453704,2009-06-04,13:00:50
40.186462,116.484735,0,140,39968.5423032407,2009-06-04,13:00:55
40.187258,116.48489,0,136,39968.5423611111,2009-06-04,13:01:00
40.188062,116.485058,0,140,39968.5424189815,2009-06-04,13:01:05
40.188932,116.485249,0,128,39968.5424768519,2009-06-04,13:01:10
40.189916,116.485478,0,133,39968.5425347222,2009-06-04,13:01:15
40.190966,116.485757,0,131,39968.5425925926,2009-06-04,13:01:20
40.192074,116.486074,0,120,39968.542650463,2009-06-04,13:01:25
40.193198,116.48646,0,127,39968.5427083333,2009-06-04,13:01:30
40.194249,116.486873,0,134,39968.5427662037,2009-06-04,13:01:35
40.19529,116.487292,0,133,39968.5428240741,2009-06-04,13:01:40
40.196363,116.487708,0,130,39968.5428819444,2009-06-04,13:01:45
40.197458,116.488192,0,126,39968.5429398148,2009-06-04,13:01:50
40.198583,116.488713,0,116,39968.5429976852,2009-06-04,13:01:55
40.19971,116.489257,0,98,39968.5430555556,2009-06-04,13:02:00
40.200785,116.489875,0,95,39968.5431134259,2009-06-04,13:02:05
40.201771,116.49048,0,103,39968.5431712963,2009-06-04,13:02:10
40.202726,116.491066,0,116,39968.5432291667,2009-06-04,13:02:15
40.203629,116.491625,0,125,39968.543287037,2009-06-04,13:02:20
40.204329,116.492133,0,136,39968.5433449074,2009-06-04,13:02:25
40.204983,116.492632,0,150,39968.5434027778,2009-06-04,13:02:30
40.205504,116.493131,0,154,39968.5434606481,2009-06-04,13:02:35
40.205908,116.493778,0,148,39968.5435185185,2009-06-04,13:02:40
40.206079,116.494629,0,140,39968.5435763889,2009-06-04,13:02:45
40.206242,116.495276,0,128,39968.5436342593,2009-06-04,13:02:50
40.206568,116.495584,0,119,39968.5436921296,2009-06-04,13:02:55
40.206921,116.49571,0,111,39968.54375,2009-06-04,13:03:00
40.207116,116.495772,0,107,39968.5438078704,2009-06-04,13:03:05
40.207152,116.495762,0,101,39968.5438657407,2009-06-04,13:03:10
40.20716,116.495761,0,98,39968.5439236111,2009-06-04,13:03:15
40.20716,116.495761,0,98,39968.5439583333,2009-06-04,13:03:18
40.207153,116.495758,0,96,39968.5439814815,2009-06-04,13:03:20
40.207142,116.495755,0,96,39968.5440393519,2009-06-04,13:03:25
40.207134,116.495753,0,96,39968.5440972222,2009-06-04,13:03:30
40.207134,116.495753,0,96,39968.5441319444,2009-06-04,13:03:33
40.207134,116.495753,0,96,39968.5441550926,2009-06-04,13:03:35
40.207192,116.495766,0,103,39968.544212963,2009-06-04,13:03:40
40.207504,116.49588,0,101,39968.5442708333,2009-06-04,13:03:45
40.207973,116.496046,0,91,39968.5443287037,2009-06-04,13:03:50
40.208343,116.496199,0,86,39968.5443865741,2009-06-04,13:03:55
40.208507,116.49619,0,87,39968.5444444444,2009-06-04,13:04:00
40.20851,116.49588,0,107,39968.5445023148,2009-06-04,13:04:05
40.208517,116.495436,0,112,39968.5445601852,2009-06-04,13:04:10
40.208514,116.494929,0,117,39968.5446180556,2009-06-04,13:04:15
40.208469,116.494335,0,118,39968.5446759259,2009-06-04,13:04:20
40.208542,116.493867,0,117,39968.5447337963,2009-06-04,13:04:25
40.208686,116.493852,0,126,39968.5447916667,2009-06-04,13:04:30
40.208974,116.493937,0,121,39968.544849537,2009-06-04,13:04:35
40.209394,116.494164,0,117,39968.5449074074,2009-06-04,13:04:40
40.209728,116.494309,0,104,39968.5449652778,2009-06-04,13:04:45
40.20991,116.494371,0,107,39968.5450231481,2009-06-04,13:04:50
40.209913,116.49436,0,103,39968.5450810185,2009-06-04,13:04:55
40.209913,116.49436,0,103,39968.5451157407,2009-06-04,13:04:58
40.209911,116.49436,0,102,39968.5451388889,2009-06-04,13:05:00
40.210058,116.494464,0,109,39968.5451967593,2009-06-04,13:05:05
40.210405,116.494634,0,106,39968.5452546296,2009-06-04,13:05:10
40.210831,116.494987,0,106,39968.5453125,2009-06-04,13:05:15
40.21096,116.495582,0,107,39968.5453703704,2009-06-04,13:05:20
40.210547,116.49612,0,140,39968.5454282407,2009-06-04,13:05:25
40.209985,116.496168,0,169,39968.5454861111,2009-06-04,13:05:30
40.209425,116.49578,0,199,39968.5455439815,2009-06-04,13:05:35
40.208756,116.495224,0,199,39968.5456018519,2009-06-04,13:05:40
40.207934,116.494598,0,182,39968.5456597222,2009-06-04,13:05:45
40.20704,116.4939,0,161,39968.5457175926,2009-06-04,13:05:50
40.206098,116.493127,0,148,39968.545775463,2009-06-04,13:05:55
40.205077,116.492382,0,134,39968.5458333333,2009-06-04,13:06:00
40.204008,116.491661,0,128,39968.5458912037,2009-06-04,13:06:05
40.202901,116.490966,0,121,39968.5459490741,2009-06-04,13:06:10
40.201773,116.490242,0,120,39968.5460069444,2009-06-04,13:06:15
40.200625,116.489545,0,120,39968.5460648148,2009-06-04,13:06:20
40.1995,116.488931,0,123,39968.5461226852,2009-06-04,13:06:25
40.198376,116.48834,0,124,39968.5461805556,2009-06-04,13:06:30
40.197219,116.487802,0,124,39968.5462384259,2009-06-04,13:06:35
40.196025,116.487279,0,121,39968.5462962963,2009-06-04,13:06:40
40.194756,116.48678,0,116,39968.5463541667,2009-06-04,13:06:45
40.193425,116.486316,0,112,39968.546412037,2009-06-04,13:06:50
40.192064,116.485858,0,109,39968.5464699074,2009-06-04,13:06:55
40.190674,116.485462,0,107,39968.5465277778,2009-06-04,13:07:00
40.189288,116.485122,0,103,39968.5465856481,2009-06-04,13:07:05
40.187951,116.484845,0,104,39968.5466435185,2009-06-04,13:07:10
40.18668,116.484597,0,106,39968.5467013889,2009-06-04,13:07:15
40.18545,116.48436,0,130,39968.5467592593,2009-06-04,13:07:20
40.184235,116.484143,0,124,39968.5468171296,2009-06-04,13:07:25
40.183056,116.483949,0,140,39968.546875,2009-06-04,13:07:30
40.181925,116.483747,0,139,39968.5469328704,2009-06-04,13:07:35
40.180778,116.48354,0,131,39968.5469907407,2009-06-04,13:07:40
40.179676,116.483326,0,119,39968.5470486111,2009-06-04,13:07:45
40.178551,116.483126,0,115,39968.5471064815,2009-06-04,13:07:50
40.177373,116.482907,0,114,39968.5471643518,2009-06-04,13:07:55
40.176161,116.482698,0,113,39968.5472222222,2009-06-04,13:08:00
40.174935,116.482481,0,120,39968.5472800926,2009-06-04,13:08:05
40.173732,116.482249,0,123,39968.547337963,2009-06-04,13:08:10
40.172563,116.482044,0,128,39968.5473958333,2009-06-04,13:08:15
40.17142,116.48185,0,133,39968.5474537037,2009-06-04,13:08:20
40.170214,116.481635,0,119,39968.5475115741,2009-06-04,13:08:25
40.168966,116.481402,0,105,39968.5475694444,2009-06-04,13:08:30
40.167651,116.481162,0,98,39968.5476273148,2009-06-04,13:08:35
40.166312,116.480917,0,100,39968.5476851852,2009-06-04,13:08:40
40.164922,116.480654,0,102,39968.5477430556,2009-06-04,13:08:45
40.163519,116.480399,0,94,39968.5478009259,2009-06-04,13:08:50
40.162105,116.480146,0,99,39968.5478587963,2009-06-04,13:08:55
40.160686,116.479908,0,103,39968.5479166667,2009-06-04,13:09:00
40.159289,116.479668,0,106,39968.547974537,2009-06-04,13:09:05
40.157986,116.479428,0,103,39968.5480324074,2009-06-04,13:09:10
40.156759,116.479207,0,100,39968.5480902778,2009-06-04,13:09:15
40.15552,116.478977,0,95,39968.5481481481,2009-06-04,13:09:20
40.154319,116.478768,0,93,39968.5482060185,2009-06-04,13:09:25
40.153159,116.478569,0,88,39968.5482638889,2009-06-04,13:09:30
40.151976,116.478336,0,78,39968.5483217593,2009-06-04,13:09:35
40.150744,116.478108,0,78,39968.5483796296,2009-06-04,13:09:40
40.149564,116.477894,0,73,39968.5484375,2009-06-04,13:09:45
40.148417,116.477673,0,80,39968.5484953704,2009-06-04,13:09:50
40.147284,116.477481,0,74,39968.5485532407,2009-06-04,13:09:55
40.146198,116.477339,0,77,39968.5486111111,2009-06-04,13:10:00
40.145172,116.477218,0,78,39968.5486689815,2009-06-04,13:10:05
40.144103,116.477118,0,87,39968.5487268518,2009-06-04,13:10:10
40.142982,116.477027,0,88,39968.5487847222,2009-06-04,13:10:15
40.141816,116.476965,0,84,39968.5488425926,2009-06-04,13:10:20
40.140598,116.476948,0,89,39968.548900463,2009-06-04,13:10:25
40.139347,116.476978,0,87,39968.5489583333,2009-06-04,13:10:30
40.138059,116.477001,0,97,39968.5490162037,2009-06-04,13:10:35
40.136769,116.477023,0,101,39968.5490740741,2009-06-04,13:10:40
40.135483,116.477095,0,100,39968.5491319444,2009-06-04,13:10:45
40.134222,116.477143,0,97,39968.5491898148,2009-06-04,13:10:50
40.132995,116.477235,0,99,39968.5492476852,2009-06-04,13:10:55
40.131797,116.477319,0,97,39968.5493055556,2009-06-04,13:11:00
40.130648,116.477391,0,94,39968.5493634259,2009-06-04,13:11:05
40.129456,116.477464,0,84,39968.5494212963,2009-06-04,13:11:10
40.128286,116.477532,0,83,39968.5494791667,2009-06-04,13:11:15
40.127189,116.477609,0,77,39968.549537037,2009-06-04,13:11:20
40.126131,116.477671,0,69,39968.5495949074,2009-06-04,13:11:25
40.125092,116.477764,0,69,39968.5496527778,2009-06-04,13:11:30
40.124018,116.477835,0,77,39968.5497106481,2009-06-04,13:11:35
40.122941,116.47791,0,84,39968.5497685185,2009-06-04,13:11:40
40.121844,116.477969,0,91,39968.5498263889,2009-06-04,13:11:45
40.120791,116.478048,0,102,39968.5498842593,2009-06-04,13:11:50
40.119726,116.478148,0,104,39968.5499421296,2009-06-04,13:11:55
40.118628,116.478225,0,100,39968.55,2009-06-04,13:12:00
40.117535,116.47828,0,91,39968.5500578704,2009-06-04,13:12:05
40.11644,116.478319,0,80,39968.5501157407,2009-06-04,13:12:10
40.115404,116.478368,0,68,39968.5501736111,2009-06-04,13:12:15
40.114389,116.478438,0,58,39968.5502314815,2009-06-04,13:12:20
40.113554,116.478509,0,56,39968.5502893519,2009-06-04,13:12:25
40.112739,116.478541,0,54,39968.5503472222,2009-06-04,13:12:30
40.111852,116.478594,0,56,39968.5504050926,2009-06-04,13:12:35
40.110979,116.47861,0,71,39968.550462963,2009-06-04,13:12:40
40.110171,116.478547,0,77,39968.5505208333,2009-06-04,13:12:45
40.109356,116.478451,0,79,39968.5505787037,2009-06-04,13:12:50
40.108552,116.478339,0,82,39968.5506365741,2009-06-04,13:12:55
40.10791,116.478222,0,88,39968.5506944444,2009-06-04,13:13:00
40.107455,116.47813,0,87,39968.5507523148,2009-06-04,13:13:05
40.107018,116.478033,0,80,39968.5508101852,2009-06-04,13:13:10
40.106546,116.477889,0,82,39968.5508680556,2009-06-04,13:13:15
40.105952,116.477762,0,82,39968.5509259259,2009-06-04,13:13:20
40.105218,116.477466,0,81,39968.5509837963,2009-06-04,13:13:25
40.104372,116.477115,0,75,39968.5510416667,2009-06-04,13:13:30
40.103477,116.476774,0,70,39968.551099537,2009-06-04,13:13:35
40.102541,116.476412,0,65,39968.5511574074,2009-06-04,13:13:40
40.101608,116.476062,0,65,39968.5512152778,2009-06-04,13:13:45
40.100733,116.47576,0,62,39968.5512731481,2009-06-04,13:13:50
40.099901,116.475508,0,63,39968.5513310185,2009-06-04,13:13:55
40.099063,116.475288,0,66,39968.5513888889,2009-06-04,13:14:00
40.098253,116.47512,0,64,39968.5514467593,2009-06-04,13:14:05
40.097576,116.474996,0,59,39968.5515046296,2009-06-04,13:14:10
40.09694,116.474924,0,53,39968.5515625,2009-06-04,13:14:15
40.096273,116.474824,0,53,39968.5516203704,2009-06-04,13:14:20
40.095607,116.474766,0,53,39968.5516782407,2009-06-04,13:14:25
40.094979,116.474739,0,52,39968.5517361111,2009-06-04,13:14:30
40.094418,116.474603,0,61,39968.5517939815,2009-06-04,13:14:35
40.093951,116.474221,0,67,39968.5518518519,2009-06-04,13:14:40
40.093558,116.4738,0,66,39968.5519097222,2009-06-04,13:14:45
40.093168,116.473677,0,68,39968.5519675926,2009-06-04,13:14:50
40.092862,116.473687,0,60,39968.552025463,2009-06-04,13:14:55
40.092719,116.473726,0,61,39968.5520833333,2009-06-04,13:15:00
40.092724,116.473771,0,69,39968.5521412037,2009-06-04,13:15:05
40.092724,116.473771,0,69,39968.5521759259,2009-06-04,13:15:08
40.092724,116.47377,0,70,39968.5521990741,2009-06-04,13:15:10
40.092712,116.473767,0,70,39968.5522569444,2009-06-04,13:15:15
40.09269,116.473759,0,69,39968.5523148148,2009-06-04,13:15:20
40.092664,116.473754,0,69,39968.5523726852,2009-06-04,13:15:25
40.092593,116.473775,0,72,39968.5524305556,2009-06-04,13:15:30
40.092329,116.473843,0,86,39968.5524884259,2009-06-04,13:15:35
40.092028,116.473911,0,81,39968.5525462963,2009-06-04,13:15:40
40.091743,116.474013,0,75,39968.5526041667,2009-06-04,13:15:45
40.091439,116.474099,0,71,39968.552662037,2009-06-04,13:15:50
40.091319,116.474202,0,58,39968.5527199074,2009-06-04,13:15:55
40.091352,116.474449,0,60,39968.5527777778,2009-06-04,13:16:00
40.09149,116.474622,0,47,39968.5528356481,2009-06-04,13:16:05
40.091707,116.474903,0,29,39968.5528935185,2009-06-04,13:16:10
40.091935,116.475271,0,17,39968.5529513889,2009-06-04,13:16:15
40.092314,116.475685,0,0,39968.5530092593,2009-06-04,13:16:20
40.092545,116.47594,0,-4,39968.5530671296,2009-06-04,13:16:25
40.092732,116.476194,0,13,39968.553125,2009-06-04,13:16:30
40.092736,116.476278,0,34,39968.5531828704,2009-06-04,13:16:35
40.092739,116.476283,0,42,39968.5532407407,2009-06-04,13:16:40
40.09274,116.476286,0,42,39968.5532986111,2009-06-04,13:16:45
40.092743,116.476289,0,42,39968.5533564815,2009-06-04,13:16:50
40.092743,116.476289,0,42,39968.5533912037,2009-06-04,13:16:53
40.092748,116.476295,0,43,39968.5534143519,2009-06-04,13:16:55
40.092829,116.476401,0,47,39968.5534722222,2009-06-04,13:17:00
40.093062,116.47654,0,48,39968.5535300926,2009-06-04,13:17:05
40.093458,116.476508,0,55,39968.553587963,2009-06-04,13:17:10
40.094001,116.476466,0,54,39968.5536458333,2009-06-04,13:17:15
40.094493,116.476431,0,57,39968.5537037037,2009-06-04,13:17:20
40.095041,116.476415,0,59,39968.5537615741,2009-06-04,13:17:25
40.095549,116.476428,0,57,39968.5538194444,2009-06-04,13:17:30
40.095993,116.476459,0,52,39968.5538773148,2009-06-04,13:17:35
40.096522,116.476454,0,54,39968.5539351852,2009-06-04,13:17:40
40.097085,116.476436,0,55,39968.5539930556,2009-06-04,13:17:45
40.09752,116.476402,0,57,39968.5540509259,2009-06-04,13:17:50
40.097917,116.476387,0,60,39968.5541087963,2009-06-04,13:17:55
40.098299,116.476386,0,55,39968.5541666667,2009-06-04,13:18:00
40.098732,116.476392,0,57,39968.554224537,2009-06-04,13:18:05
40.099118,116.476553,0,57,39968.5542824074,2009-06-04,13:18:10
40.09965,116.476791,0,50,39968.5543402778,2009-06-04,13:18:15
40.100223,116.477158,0,43,39968.5543981481,2009-06-04,13:18:20
40.100894,116.477606,0,41,39968.5544560185,2009-06-04,13:18:25
40.101516,116.47801,0,53,39968.5545138889,2009-06-04,13:18:30
40.102061,116.478324,0,67,39968.5545717593,2009-06-04,13:18:35
40.10261,116.478416,0,68,39968.5546296296,2009-06-04,13:18:40
40.103001,116.478312,0,73,39968.5546875,2009-06-04,13:18:45
40.103397,116.478046,0,71,39968.5547453704,2009-06-04,13:18:50
40.103813,116.477659,0,84,39968.5548032407,2009-06-04,13:18:55
40.104283,116.477203,0,82,39968.5548611111,2009-06-04,13:19:00
40.104725,116.476743,0,81,39968.5549189815,2009-06-04,13:19:05
40.105268,116.476383,0,87,39968.5549768518,2009-06-04,13:19:10
40.106,116.476279,0,95,39968.5550347222,2009-06-04,13:19:15
40.106708,116.476256,0,99,39968.5550925926,2009-06-04,13:19:20
40.107147,116.47622,0,88,39968.555150463,2009-06-04,13:19:25
40.107281,116.476178,0,87,39968.5552083333,2009-06-04,13:19:30
40.107281,116.476178,0,87,39968.5552430556,2009-06-04,13:19:33
40.107282,116.476185,0,84,39968.5552662037,2009-06-04,13:19:35
40.107323,116.476174,0,86,39968.5553240741,2009-06-04,13:19:40
40.107544,116.476124,0,83,39968.5553819444,2009-06-04,13:19:45
40.107896,116.476095,0,81,39968.5554398148,2009-06-04,13:19:50
40.108346,116.476067,0,76,39968.5554976852,2009-06-04,13:19:55
40.108857,116.476072,0,76,39968.5555555556,2009-06-04,13:20:00
40.109275,116.476059,0,80,39968.5556134259,2009-06-04,13:20:05
40.109625,116.476038,0,68,39968.5556712963,2009-06-04,13:20:10
40.109939,116.476047,0,58,39968.5557291667,2009-06-04,13:20:15
40.110212,116.47606,0,53,39968.555787037,2009-06-04,13:20:20
40.110429,116.476074,0,63,39968.5558449074,2009-06-04,13:20:25
40.110597,116.476079,0,73,39968.5559027778,2009-06-04,13:20:30
40.110818,116.476075,0,69,39968.5559606481,2009-06-04,13:20:35
40.110872,116.476078,0,66,39968.5560185185,2009-06-04,13:20:40
40.110872,116.476078,0,66,39968.5560532407,2009-06-04,13:20:43
40.11087,116.476075,0,67,39968.5560763889,2009-06-04,13:20:45
40.110905,116.476069,0,66,39968.5561342593,2009-06-04,13:20:50
40.111064,116.476069,0,62,39968.5561921296,2009-06-04,13:20:55
40.111359,116.476064,0,53,39968.55625,2009-06-04,13:21:00
40.111489,116.47605,0,41,39968.5563078704,2009-06-04,13:21:05
40.111564,116.476046,0,37,39968.5563657407,2009-06-04,13:21:10
40.111597,116.476059,0,51,39968.5564236111,2009-06-04,13:21:15
40.1116,116.476059,0,50,39968.5564814815,2009-06-04,13:21:20
40.111606,116.476057,0,51,39968.5565393518,2009-06-04,13:21:25
40.111598,116.476061,0,51,39968.5565972222,2009-06-04,13:21:30
40.111599,116.476061,0,51,39968.5566550926,2009-06-04,13:21:35
40.111599,116.476061,0,51,39968.5566898148,2009-06-04,13:21:38
40.111602,116.476061,0,51,39968.556712963,2009-06-04,13:21:40
40.111657,116.476036,0,52,39968.5567708333,2009-06-04,13:21:45
40.111885,116.476007,0,54,39968.5568287037,2009-06-04,13:21:50
40.112154,116.476004,0,47,39968.5568865741,2009-06-04,13:21:55
40.112484,116.475949,0,31,39968.5569444444,2009-06-04,13:22:00
40.112893,116.475896,0,12,39968.5570023148,2009-06-04,13:22:05
40.113297,116.475909,0,1,39968.5570601852,2009-06-04,13:22:10
40.113791,116.475899,0,-2,39968.5571180556,2009-06-04,13:22:15
40.114237,116.475889,0,21,39968.5571759259,2009-06-04,13:22:20
40.114571,116.475827,0,45,39968.5572337963,2009-06-04,13:22:25
40.114791,116.475735,0,72,39968.5572916667,2009-06-04,13:22:30
40.114975,116.475538,0,92,39968.557349537,2009-06-04,13:22:35
40.115068,116.475356,0,99,39968.5574074074,2009-06-04,13:22:40
40.115154,116.47524,0,90,39968.5574652778,2009-06-04,13:22:45
40.115157,116.475175,0,89,39968.5575231481,2009-06-04,13:22:50
40.115158,116.475167,0,90,39968.5575810185,2009-06-04,13:22:55
40.115158,116.475167,0,90,39968.5576157407,2009-06-04,13:22:58
40.115159,116.475166,0,90,39968.5576388889,2009-06-04,13:23:00
40.115168,116.47516,0,90,39968.5576967593,2009-06-04,13:23:05
40.115167,116.475158,0,90,39968.5577546296,2009-06-04,13:23:10
40.115163,116.475159,0,90,39968.5578125,2009-06-04,13:23:15
40.115163,116.475159,0,90,39968.5578472222,2009-06-04,13:23:18
40.115157,116.47516,0,91,39968.5578703704,2009-06-04,13:23:20
40.115147,116.475147,0,91,39968.5579282407,2009-06-04,13:23:25
40.115164,116.47514,0,90,39968.5579861111,2009-06-04,13:23:30
40.115164,116.47514,0,90,39968.5580208333,2009-06-04,13:23:33
40.115166,116.475139,0,90,39968.5580439815,2009-06-04,13:23:35
40.115147,116.475144,0,90,39968.5581018519,2009-06-04,13:23:40
40.115121,116.475247,0,93,39968.5581597222,2009-06-04,13:23:45
40.114965,116.475528,0,93,39968.5582175926,2009-06-04,13:23:50
40.114682,116.475808,0,94,39968.558275463,2009-06-04,13:23:55
40.114358,116.475883,0,96,39968.5583333333,2009-06-04,13:24:00
40.114026,116.475919,0,103,39968.5583912037,2009-06-04,13:24:05
40.113672,116.475977,0,105,39968.5584490741,2009-06-04,13:24:10
40.113234,116.475965,0,112,39968.5585069444,2009-06-04,13:24:15
40.112916,116.475971,0,115,39968.5585648148,2009-06-04,13:24:20
40.11259,116.475985,0,120,39968.5586226852,2009-06-04,13:24:25
40.112201,116.476012,0,114,39968.5586805556,2009-06-04,13:24:30
40.111789,116.476054,0,111,39968.5587384259,2009-06-04,13:24:35
40.111365,116.476098,0,100,39968.5587962963,2009-06-04,13:24:40
40.110952,116.476079,0,81,39968.5588541667,2009-06-04,13:24:45
40.110609,116.476071,0,78,39968.558912037,2009-06-04,13:24:50
40.110451,116.476025,0,73,39968.5589699074,2009-06-04,13:24:55
40.110425,116.476018,0,66,39968.5590277778,2009-06-04,13:25:00
40.110398,116.476036,0,65,39968.5590856481,2009-06-04,13:25:05
40.110199,116.476059,0,65,39968.5591435185,2009-06-04,13:25:10
40.109848,116.476095,0,68,39968.5592013889,2009-06-04,13:25:15
40.109554,116.476074,0,70,39968.5592592593,2009-06-04,13:25:20
40.109199,116.476085,0,75,39968.5593171296,2009-06-04,13:25:25
40.108809,116.476117,0,83,39968.559375,2009-06-04,13:25:30
40.108341,116.476149,0,93,39968.5594328704,2009-06-04,13:25:35
40.107978,116.476144,0,83,39968.5594907407,2009-06-04,13:25:40
40.10784,116.476121,0,73,39968.5595486111,2009-06-04,13:25:45
40.107673,116.476125,0,83,39968.5596064815,2009-06-04,13:25:50
40.107415,116.476131,0,88,39968.5596643519,2009-06-04,13:25:55
40.107376,116.47614,0,89,39968.5597222222,2009-06-04,13:26:00
40.107269,116.476137,0,90,39968.5597800926,2009-06-04,13:26:05
40.106999,116.47622,0,90,39968.559837963,2009-06-04,13:26:10
40.106523,116.476251,0,108,39968.5598958333,2009-06-04,13:26:15
40.10599,116.476286,0,114,39968.5599537037,2009-06-04,13:26:20
40.105394,116.476327,0,115,39968.5600115741,2009-06-04,13:26:25
40.104893,116.476482,0,100,39968.5600694444,2009-06-04,13:26:30
40.104528,116.476829,0,100,39968.5601273148,2009-06-04,13:26:35
40.104069,116.477313,0,107,39968.5601851852,2009-06-04,13:26:40
40.103607,116.477801,0,111,39968.5602430556,2009-06-04,13:26:45
40.103064,116.478235,0,97,39968.5603009259,2009-06-04,13:26:50
40.102362,116.478428,0,103,39968.5603587963,2009-06-04,13:26:55
40.101698,116.478236,0,107,39968.5604166667,2009-06-04,13:27:00
40.101203,116.477876,0,101,39968.560474537,2009-06-04,13:27:05
40.100649,116.477451,0,100,39968.5605324074,2009-06-04,13:27:10
40.100253,116.477161,0,89,39968.5605902778,2009-06-04,13:27:15
40.10018,116.477088,0,86,39968.5606481481,2009-06-04,13:27:20
40.100182,116.47711,0,78,39968.5607060185,2009-06-04,13:27:25
40.100182,116.47711,0,78,39968.5607407407,2009-06-04,13:27:28
40.100185,116.477112,0,76,39968.5607638889,2009-06-04,13:27:30
40.100118,116.477239,0,77,39968.5608217593,2009-06-04,13:27:35
40.100104,116.477285,0,76,39968.5608796296,2009-06-04,13:27:40
40.100087,116.477307,0,76,39968.5609375,2009-06-04,13:27:45
40.100079,116.477308,0,76,39968.5609953704,2009-06-04,13:27:50
40.100079,116.477309,0,76,39968.5610532407,2009-06-04,13:27:55
40.100079,116.477309,0,76,39968.561087963,2009-06-04,13:27:58
40.100081,116.477309,0,76,39968.5611111111,2009-06-04,13:28:00
40.10009,116.477309,0,76,39968.5611689815,2009-06-04,13:28:05
40.100097,116.477308,0,75,39968.5612268519,2009-06-04,13:28:10
40.100101,116.477308,0,74,39968.5612847222,2009-06-04,13:28:15
40.100096,116.477309,0,74,39968.5613425926,2009-06-04,13:28:20
40.100096,116.477309,0,74,39968.5613773148,2009-06-04,13:28:23
40.100093,116.47731,0,74,39968.561400463,2009-06-04,13:28:25
40.100053,116.47736,0,74,39968.5614583333,2009-06-04,13:28:30
40.100012,116.477426,0,74,39968.5615162037,2009-06-04,13:28:35
40.099994,116.477484,0,76,39968.5615740741,2009-06-04,13:28:40
40.099987,116.477522,0,76,39968.5616319444,2009-06-04,13:28:45
40.099987,116.477522,0,76,39968.5616666667,2009-06-04,13:28:48
40.099984,116.477528,0,76,39968.5616898148,2009-06-04,13:28:50
40.100041,116.477449,0,73,39968.5617476852,2009-06-04,13:28:55
40.100043,116.47743,0,73,39968.5618055556,2009-06-04,13:29:00
40.100053,116.477412,0,73,39968.5618634259,2009-06-04,13:29:05
40.100058,116.477404,0,73,39968.5619212963,2009-06-04,13:29:10
40.100057,116.477404,0,73,39968.5619791667,2009-06-04,13:29:15
40.100054,116.477404,0,73,39968.562037037,2009-06-04,13:29:20
40.100046,116.477405,0,73,39968.5620949074,2009-06-04,13:29:25
40.100048,116.477404,0,73,39968.5621527778,2009-06-04,13:29:30
40.100046,116.477403,0,73,39968.5622106481,2009-06-04,13:29:35
40.10005,116.477403,0,73,39968.5622685185,2009-06-04,13:29:40
40.100051,116.477403,0,73,39968.5623263889,2009-06-04,13:29:45
40.100049,116.477402,0,73,39968.5623842593,2009-06-04,13:29:50
40.100044,116.477401,0,74,39968.5624421296,2009-06-04,13:29:55
40.100044,116.477401,0,74,39968.5624768519,2009-06-04,13:29:58
40.100041,116.477401,0,74,39968.5625,2009-06-04,13:30:00
40.100054,116.477394,0,73,39968.5625578704,2009-06-04,13:30:05
40.100065,116.477394,0,76,39968.5626157407,2009-06-04,13:30:10
40.100105,116.477417,0,75,39968.5626736111,2009-06-04,13:30:15
40.100147,116.477418,0,77,39968.5627314815,2009-06-04,13:30:20
40.100149,116.477354,0,77,39968.5627893518,2009-06-04,13:30:25
40.100153,116.47726,0,74,39968.5628472222,2009-06-04,13:30:30
40.100137,116.47726,0,72,39968.5629050926,2009-06-04,13:30:35
40.100138,116.47726,0,71,39968.562962963,2009-06-04,13:30:40
40.10014,116.47726,0,72,39968.5630208333,2009-06-04,13:30:45
40.100139,116.477259,0,71,39968.5630787037,2009-06-04,13:30:50
40.100142,116.477259,0,71,39968.5631365741,2009-06-04,13:30:55
40.100138,116.477259,0,71,39968.5631944444,2009-06-04,13:31:00
40.100138,116.477259,0,71,39968.5632291667,2009-06-04,13:31:03
40.100136,116.477259,0,71,39968.5632523148,2009-06-04,13:31:05
40.100145,116.477257,0,71,39968.5633101852,2009-06-04,13:31:10
40.100086,116.477051,0,74,39968.5633680556,2009-06-04,13:31:15
40.099753,116.476779,0,81,39968.5634259259,2009-06-04,13:31:20
40.099222,116.476464,0,99,39968.5634837963,2009-06-04,13:31:25
40.098615,116.476328,0,115,39968.5635416667,2009-06-04,13:31:30
40.097918,116.476399,0,127,39968.563599537,2009-06-04,13:31:35
40.097192,116.476464,0,131,39968.5636574074,2009-06-04,13:31:40
40.096473,116.476475,0,130,39968.5637152778,2009-06-04,13:31:45
40.095898,116.476451,0,126,39968.5637731481,2009-06-04,13:31:50
40.095283,116.476398,0,126,39968.5638310185,2009-06-04,13:31:55
40.094644,116.476391,0,124,39968.5638888889,2009-06-04,13:32:00
40.09406,116.476385,0,118,39968.5639467593,2009-06-04,13:32:05
40.09353,116.476422,0,112,39968.5640046296,2009-06-04,13:32:10
40.093073,116.47649,0,105,39968.5640625,2009-06-04,13:32:15
40.092878,116.476785,0,102,39968.5641203704,2009-06-04,13:32:20
40.092965,116.477449,0,88,39968.5641782407,2009-06-04,13:32:25
40.093074,116.478184,0,65,39968.5642361111,2009-06-04,13:32:30
40.093155,116.47887,0,48,39968.5642939815,2009-06-04,13:32:35
40.093209,116.479644,0,33,39968.5643518518,2009-06-04,13:32:40
40.093234,116.480537,0,35,39968.5644097222,2009-06-04,13:32:45
40.093263,116.481551,0,39,39968.5644675926,2009-06-04,13:32:50
40.093291,116.482481,0,35,39968.564525463,2009-06-04,13:32:55
40.093321,116.483198,0,38,39968.5645833333,2009-06-04,13:33:00
40.093322,116.483725,0,40,39968.5646412037,2009-06-04,13:33:05
40.093399,116.484309,0,42,39968.5646990741,2009-06-04,13:33:10
40.09347,116.4851,0,42,39968.5647569444,2009-06-04,13:33:15
40.093458,116.485827,0,47,39968.5648148148,2009-06-04,13:33:20
40.093364,116.486058,0,56,39968.5648726852,2009-06-04,13:33:25
40.093356,116.486067,0,70,39968.5649305556,2009-06-04,13:33:30
40.093405,116.485975,0,92,39968.5649884259,2009-06-04,13:33:35
40.093413,116.485974,0,100,39968.5650462963,2009-06-04,13:33:40
40.093413,116.485974,0,100,39968.5650810185,2009-06-04,13:33:43
40.093419,116.485972,0,107,39968.5651041667,2009-06-04,13:33:45
40.093446,116.485961,0,114,39968.565162037,2009-06-04,13:33:50
40.093472,116.485918,0,113,39968.5652199074,2009-06-04,13:33:55
40.093602,116.486004,0,112,39968.5652777778,2009-06-04,13:34:00
40.093955,116.485978,0,111,39968.5653356481,2009-06-04,13:34:05
40.094478,116.485973,0,110,39968.5653935185,2009-06-04,13:34:10
40.09508,116.486033,0,106,39968.5654513889,2009-06-04,13:34:15
40.095705,116.486119,0,97,39968.5655092593,2009-06-04,13:34:20
40.096341,116.486181,0,88,39968.5655671296,2009-06-04,13:34:25
40.097023,116.486253,0,80,39968.565625,2009-06-04,13:34:30
40.097773,116.486338,0,71,39968.5656828704,2009-06-04,13:34:35
40.09858,116.486462,0,50,39968.5657407407,2009-06-04,13:34:40
40.099344,116.486659,0,48,39968.5657986111,2009-06-04,13:34:45
40.100152,116.486902,0,53,39968.5658564815,2009-06-04,13:34:50
40.100987,116.487174,0,54,39968.5659143519,2009-06-04,13:34:55
40.101782,116.487443,0,67,39968.5659722222,2009-06-04,13:35:00
40.102561,116.487692,0,76,39968.5660300926,2009-06-04,13:35:05
40.103339,116.487963,0,87,39968.566087963,2009-06-04,13:35:10
40.104137,116.488254,0,98,39968.5661458333,2009-06-04,13:35:15
40.104949,116.488539,0,105,39968.5662037037,2009-06-04,13:35:20
40.105671,116.488772,0,112,39968.5662615741,2009-06-04,13:35:25
40.106322,116.488916,0,96,39968.5663194444,2009-06-04,13:35:30
40.106868,116.488991,0,90,39968.5663773148,2009-06-04,13:35:35
40.107522,116.489005,0,92,39968.5664351852,2009-06-04,13:35:40
40.108263,116.48899,0,100,39968.5664930556,2009-06-04,13:35:45
40.109028,116.488976,0,91,39968.5665509259,2009-06-04,13:35:50
40.109747,116.488969,0,92,39968.5666087963,2009-06-04,13:35:55
40.110439,116.48896,0,90,39968.5666666667,2009-06-04,13:36:00
40.111116,116.488992,0,85,39968.566724537,2009-06-04,13:36:05
40.11182,116.489007,0,92,39968.5667824074,2009-06-04,13:36:10
40.11254,116.489004,0,88,39968.5668402778,2009-06-04,13:36:15
40.113263,116.488992,0,96,39968.5668981481,2009-06-04,13:36:20
40.113936,116.488999,0,92,39968.5669560185,2009-06-04,13:36:25
40.114586,116.489017,0,90,39968.5670138889,2009-06-04,13:36:30
40.115236,116.489014,0,97,39968.5670717593,2009-06-04,13:36:35
40.11586,116.489008,0,101,39968.5671296296,2009-06-04,13:36:40
40.116441,116.489024,0,97,39968.5671875,2009-06-04,13:36:45
40.11702,116.489016,0,95,39968.5672453704,2009-06-04,13:36:50
40.11761,116.489014,0,93,39968.5673032407,2009-06-04,13:36:55
40.118257,116.489024,0,88,39968.5673611111,2009-06-04,13:37:00
40.118879,116.489111,0,71,39968.5674189815,2009-06-04,13:37:05
40.119485,116.489346,0,74,39968.5674768519,2009-06-04,13:37:10
40.12006,116.489616,0,75,39968.5675347222,2009-06-04,13:37:15
40.120621,116.489889,0,75,39968.5675925926,2009-06-04,13:37:20
40.121205,116.490181,0,71,39968.567650463,2009-06-04,13:37:25
40.121829,116.490459,0,67,39968.5677083333,2009-06-04,13:37:30
40.122438,116.490762,0,62,39968.5677662037,2009-06-04,13:37:35
40.122977,116.491029,0,55,39968.5678240741,2009-06-04,13:37:40
40.123283,116.49113,0,61,39968.5678819444,2009-06-04,13:37:45
40.123324,116.490971,0,62,39968.5679398148,2009-06-04,13:37:50
40.123323,116.490718,0,52,39968.5679976852,2009-06-04,13:37:55
40.123306,116.490359,0,36,39968.5680555556,2009-06-04,13:38:00
40.123243,116.489712,0,37,39968.5681134259,2009-06-04,13:38:05
40.12315,116.488899,0,60,39968.5681712963,2009-06-04,13:38:10
40.123086,116.488004,0,80,39968.5682291667,2009-06-04,13:38:15
40.122993,116.487195,0,87,39968.568287037,2009-06-04,13:38:20
40.122939,116.486531,0,80,39968.5683449074,2009-06-04,13:38:25
40.123091,116.486187,0,74,39968.5684027778,2009-06-04,13:38:30
40.123428,116.485994,0,39,39968.5684606481,2009-06-04,13:38:35
40.124004,116.48604,0,18,39968.5685185185,2009-06-04,13:38:40
40.124569,116.48603,0,7,39968.5685763889,2009-06-04,13:38:45
40.125099,116.485965,0,-3,39968.5686342593,2009-06-04,13:38:50
40.125609,116.485924,0,-5,39968.5686921296,2009-06-04,13:38:55
40.125958,116.485833,0,10,39968.56875,2009-06-04,13:39:00
40.126099,116.485901,0,37,39968.5688078704,2009-06-04,13:39:05
40.126172,116.486097,0,42,39968.5688657407,2009-06-04,13:39:10
40.126273,116.486151,0,56,39968.5689236111,2009-06-04,13:39:15
40.126385,116.486306,0,61,39968.5689814815,2009-06-04,13:39:20
40.126467,116.486403,0,69,39968.5690393519,2009-06-04,13:39:25
40.12653,116.486374,0,73,39968.5690972222,2009-06-04,13:39:30
40.126609,116.48645,0,71,39968.5691550926,2009-06-04,13:39:35
40.126661,116.486643,0,68,39968.569212963,2009-06-04,13:39:40
40.126783,116.486727,0,67,39968.5692708333,2009-06-04,13:39:45
40.126799,116.486743,0,66,39968.5693287037,2009-06-04,13:39:50
40.126798,116.486744,0,64,39968.5693865741,2009-06-04,13:39:55
40.126796,116.486745,0,64,39968.5694444444,2009-06-04,13:40:00
40.126797,116.486746,0,64,39968.5695023148,2009-06-04,13:40:05
40.126797,116.486746,0,64,39968.569537037,2009-06-04,13:40:08
40.126801,116.486746,0,65,39968.5695601852,2009-06-04,13:40:10
40.12681,116.486747,0,67,39968.5696180556,2009-06-04,13:40:15
40.126901,116.48681,0,70,39968.5696759259,2009-06-04,13:40:20
40.126965,116.486783,0,73,39968.5697337963,2009-06-04,13:40:25
40.126973,116.486751,0,80,39968.5697916667,2009-06-04,13:40:30
40.126984,116.486731,0,79,39968.569849537,2009-06-04,13:40:35
40.126976,116.48672,0,79,39968.5699074074,2009-06-04,13:40:40
40.126975,116.48672,0,79,39968.5699652778,2009-06-04,13:40:45
40.126976,116.486719,0,79,39968.5700231481,2009-06-04,13:40:50
40.126976,116.486719,0,79,39968.5700578704,2009-06-04,13:40:53
40.12698,116.486719,0,79,39968.5700810185,2009-06-04,13:40:55
40.127014,116.48668,0,84,39968.5701388889,2009-06-04,13:41:00
40.127018,116.48668,0,85,39968.5701967593,2009-06-04,13:41:05
40.127016,116.48668,0,85,39968.5702546296,2009-06-04,13:41:10
40.127013,116.48668,0,86,39968.5703125,2009-06-04,13:41:15
40.127013,116.486679,0,86,39968.5703703704,2009-06-04,13:41:20
40.127013,116.486679,0,86,39968.5704050926,2009-06-04,13:41:23
40.127005,116.486685,0,86,39968.5704282407,2009-06-04,13:41:25
40.127014,116.486697,0,88,39968.5704861111,2009-06-04,13:41:30
40.127014,116.486697,0,88,39968.5705208333,2009-06-04,13:41:33
40.127015,116.4867,0,88,39968.5705439815,2009-06-04,13:41:35
40.127018,116.486689,0,89,39968.5706018518,2009-06-04,13:41:40
40.127011,116.486701,0,90,39968.5706597222,2009-06-04,13:41:45
40.126989,116.486719,0,89,39968.5707175926,2009-06-04,13:41:50
40.127086,116.486762,0,91,39968.570775463,2009-06-04,13:41:55
40.127352,116.486811,0,93,39968.5708333333,2009-06-04,13:42:00
40.127623,116.486844,0,97,39968.5708912037,2009-06-04,13:42:05
40.127821,116.486822,0,103,39968.5709490741,2009-06-04,13:42:10
40.127928,116.486716,0,109,39968.5710069444,2009-06-04,13:42:15
40.127953,116.486484,0,115,39968.5710648148,2009-06-04,13:42:20
40.127962,116.486218,0,118,39968.5711226852,2009-06-04,13:42:25
40.127962,116.485982,0,122,39968.5711805556,2009-06-04,13:42:30
40.127967,116.485715,0,125,39968.5712384259,2009-06-04,13:42:35
40.127968,116.485464,0,127,39968.5712962963,2009-06-04,13:42:40
40.127965,116.485216,0,126,39968.5713541667,2009-06-04,13:42:45
40.128008,116.485112,0,126,39968.571412037,2009-06-04,13:42:50
40.128033,116.485076,0,126,39968.5714699074,2009-06-04,13:42:55
40.128059,116.485008,0,126,39968.5715277778,2009-06-04,13:43:00
40.128032,116.484984,0,125,39968.5715856481,2009-06-04,13:43:05
40.128037,116.485013,0,124,39968.5716435185,2009-06-04,13:43:10
40.128064,116.485053,0,121,39968.5717013889,2009-06-04,13:43:15
40.128036,116.485032,0,120,39968.5717592593,2009-06-04,13:43:20
40.127952,116.485133,0,118,39968.5718171296,2009-06-04,13:43:25
40.127968,116.485341,0,119,39968.571875,2009-06-04,13:43:30
40.12808,116.485499,0,119,39968.5719328704,2009-06-04,13:43:35
40.12826,116.485533,0,112,39968.5719907407,2009-06-04,13:43:40
40.128486,116.485526,0,110,39968.5720486111,2009-06-04,13:43:45
40.128686,116.485525,0,107,39968.5721064815,2009-06-04,13:43:50
40.128844,116.485682,0,100,39968.5721643518,2009-06-04,13:43:55
40.129014,116.485821,0,102,39968.5722222222,2009-06-04,13:44:00
40.129099,116.485843,0,106,39968.5722800926,2009-06-04,13:44:05
40.129095,116.485817,0,107,39968.572337963,2009-06-04,13:44:10
40.129087,116.485814,0,108,39968.5723958333,2009-06-04,13:44:15
40.129087,116.485814,0,108,39968.5724305556,2009-06-04,13:44:18
40.129084,116.48581,0,108,39968.5724537037,2009-06-04,13:44:20
40.129032,116.485737,0,108,39968.5725115741,2009-06-04,13:44:25
40.128941,116.485486,0,110,39968.5725694444,2009-06-04,13:44:30
40.128893,116.48545,0,110,39968.5726273148,2009-06-04,13:44:35
40.128879,116.485422,0,110,39968.5726851852,2009-06-04,13:44:40
40.128874,116.485421,0,110,39968.5727430556,2009-06-04,13:44:45
40.128874,116.485421,0,110,39968.5727777778,2009-06-04,13:44:48
40.128868,116.485418,0,110,39968.5728009259,2009-06-04,13:44:50
40.128927,116.485203,0,111,39968.5728587963,2009-06-04,13:44:55
40.128973,116.48514,0,113,39968.5729166667,2009-06-04,13:45:00
40.128975,116.485147,0,118,39968.572974537,2009-06-04,13:45:05
40.128975,116.485147,0,118,39968.5730092593,2009-06-04,13:45:08
40.128976,116.485155,0,121,39968.5730324074,2009-06-04,13:45:10
40.128998,116.48516,0,127,39968.5730902778,2009-06-04,13:45:15
40.129005,116.485155,0,129,39968.5731481481,2009-06-04,13:45:20
40.128999,116.485153,0,130,39968.5732060185,2009-06-04,13:45:25
40.129004,116.485153,0,130,39968.5732638889,2009-06-04,13:45:30
40.129012,116.485154,0,132,39968.5733217593,2009-06-04,13:45:35
40.129012,116.485154,0,134,39968.5733796296,2009-06-04,13:45:40
40.129012,116.485154,0,134,39968.5734143518,2009-06-04,13:45:43
40.129008,116.485153,0,134,39968.5734375,2009-06-04,13:45:45
40.12895,116.485125,0,136,39968.5734953704,2009-06-04,13:45:50
40.128996,116.485136,0,141,39968.5735532407,2009-06-04,13:45:55
40.129024,116.485146,0,143,39968.5736111111,2009-06-04,13:46:00
40.129071,116.485166,0,145,39968.5736689815,2009-06-04,13:46:05
40.129271,116.485361,0,193,39968.5784143518,2009-06-04,13:52:55
40.129294,116.485365,0,193,39968.5784722222,2009-06-04,13:53:00
40.129322,116.485402,0,193,39968.5785300926,2009-06-04,13:53:05
40.12931,116.485395,0,194,39968.578587963,2009-06-04,13:53:10
40.129262,116.485398,0,193,39968.5786458333,2009-06-04,13:53:15
40.12925,116.485413,0,193,39968.5787037037,2009-06-04,13:53:20
40.129253,116.485438,0,192,39968.5787615741,2009-06-04,13:53:25
40.129253,116.485438,0,192,39968.5787962963,2009-06-04,13:53:28
40.129256,116.485438,0,192,39968.5788194444,2009-06-04,13:53:30
40.129272,116.485418,0,192,39968.5788773148,2009-06-04,13:53:35
40.129315,116.485411,0,194,39968.5789351852,2009-06-04,13:53:40
40.129343,116.485399,0,196,39968.5789930556,2009-06-04,13:53:45
40.129343,116.485399,0,196,39968.5790277778,2009-06-04,13:53:48
40.129348,116.485397,0,196,39968.5790509259,2009-06-04,13:53:50
40.129326,116.485398,0,198,39968.5791087963,2009-06-04,13:53:55
40.12932,116.485377,0,201,39968.5791666667,2009-06-04,13:54:00
40.129328,116.485365,0,202,39968.579224537,2009-06-04,13:54:05
40.129303,116.485362,0,202,39968.5792824074,2009-06-04,13:54:10
40.12924,116.485373,0,201,39968.5793402778,2009-06-04,13:54:15
40.129201,116.485404,0,201,39968.5793981481,2009-06-04,13:54:20
40.129152,116.485455,0,202,39968.5794560185,2009-06-04,13:54:25
40.129045,116.485572,0,202,39968.5795138889,2009-06-04,13:54:30
40.128942,116.485699,0,202,39968.5795717593,2009-06-04,13:54:35
