# Supplementary material for: Research on differential privacy protection method based on user tendency
Source: PLoS One. 2023 Oct 26;18(10):e0288823. doi: 10.1371/journal.pone.0288823 (PMC10602288; doi:10.1371/journal.pone.0288823)
Supplement: S1 Data — (ZIP) [file pone.0288823.s001.zip › Data 5-1/000/Trajectory/20090605012707.plt]

Geolife trajectory
WGS 84
Altitude is in Feet
Reserved 3
0,2,255,My Track,0,0,2,8421376
0
40.128897,116.485682,0,491,39969.0604976852,2009-06-05,01:27:07
40.129027,116.485854,0,491,39969.0605555556,2009-06-05,01:27:12
40.129185,116.485909,0,490,39969.0606134259,2009-06-05,01:27:17
40.129308,116.485895,0,492,39969.0606712963,2009-06-05,01:27:22
40.129022,116.485539,0,491,39969.0610185185,2009-06-05,01:27:52
40.129479,116.485809,0,492,39969.0610763889,2009-06-05,01:27:57
40.129515,116.485775,0,495,39969.0611342593,2009-06-05,01:28:02
40.129515,116.485775,0,495,39969.0611689815,2009-06-05,01:28:05
40.12952,116.485778,0,498,39969.0611921296,2009-06-05,01:28:07
40.129466,116.485831,0,501,39969.06125,2009-06-05,01:28:12
40.129481,116.485781,0,505,39969.0613078704,2009-06-05,01:28:17
40.129388,116.485787,0,503,39969.0613657407,2009-06-05,01:28:22
40.12927,116.485458,0,-271,39969.0614236111,2009-06-05,01:28:27
40.129387,116.485773,0,-163,39969.063912037,2009-06-05,01:32:02
40.129393,116.485775,0,-161,39969.0639699074,2009-06-05,01:32:07
40.1294,116.485774,0,-159,39969.0640277778,2009-06-05,01:32:12
40.129405,116.485777,0,-155,39969.0640856481,2009-06-05,01:32:17
40.129405,116.485777,0,-155,39969.0641203704,2009-06-05,01:32:20
40.129411,116.485776,0,-153,39969.0641435185,2009-06-05,01:32:22
40.129426,116.485788,0,-129,39969.0642013889,2009-06-05,01:32:27
40.129428,116.485804,0,-110,39969.0642592593,2009-06-05,01:32:32
40.129427,116.4858,0,-108,39969.0643171296,2009-06-05,01:32:37
40.129427,116.4858,0,-108,39969.0643518518,2009-06-05,01:32:40
40.129434,116.485808,0,-105,39969.064375,2009-06-05,01:32:42
40.129417,116.485833,0,-98,39969.0644328704,2009-06-05,01:32:47
40.129405,116.485853,0,-92,39969.0644907407,2009-06-05,01:32:52
40.129403,116.485862,0,-92,39969.0645486111,2009-06-05,01:32:57
40.129404,116.485906,0,-89,39969.0646064815,2009-06-05,01:33:02
40.12941,116.485941,0,-81,39969.0646643518,2009-06-05,01:33:07
40.129465,116.485816,0,-68,39969.0647222222,2009-06-05,01:33:12
40.129517,116.485658,0,-56,39969.0647800926,2009-06-05,01:33:17
40.129444,116.485569,0,-45,39969.064837963,2009-06-05,01:33:22
40.129294,116.485583,0,-27,39969.0648958333,2009-06-05,01:33:27
40.129138,116.485572,0,-15,39969.0649537037,2009-06-05,01:33:32
40.128873,116.485569,0,-7,39969.0650115741,2009-06-05,01:33:37
40.12865,116.485595,0,3,39969.0650694444,2009-06-05,01:33:42
40.128474,116.485561,0,21,39969.0651273148,2009-06-05,01:33:47
40.128324,116.485538,0,31,39969.0651851852,2009-06-05,01:33:52
40.128175,116.485535,0,41,39969.0652430556,2009-06-05,01:33:57
40.128014,116.485599,0,45,39969.0653009259,2009-06-05,01:34:02
40.127973,116.485898,0,41,39969.0653587963,2009-06-05,01:34:07
40.127975,116.486259,0,49,39969.0654166667,2009-06-05,01:34:12
40.127951,116.48646,0,62,39969.065474537,2009-06-05,01:34:17
40.127917,116.48673,0,60,39969.0655324074,2009-06-05,01:34:22
40.127798,116.486805,0,64,39969.0655902778,2009-06-05,01:34:27
40.12776,116.486833,0,92,39969.0656481481,2009-06-05,01:34:32
40.127548,116.486785,0,99,39969.0657060185,2009-06-05,01:34:37
40.127204,116.486746,0,109,39969.0657638889,2009-06-05,01:34:42
40.126966,116.486727,0,111,39969.0658217593,2009-06-05,01:34:47
40.126806,116.486685,0,117,39969.0658796296,2009-06-05,01:34:52
40.126576,116.486551,0,124,39969.0659375,2009-06-05,01:34:57
40.126399,116.486371,0,136,39969.0659953704,2009-06-05,01:35:02
40.126295,116.486144,0,141,39969.0660532407,2009-06-05,01:35:07
40.12623,116.486123,0,146,39969.0661111111,2009-06-05,01:35:12
40.126152,116.48608,0,152,39969.0661689815,2009-06-05,01:35:17
40.126051,116.485941,0,161,39969.0662268519,2009-06-05,01:35:22
40.125863,116.485909,0,165,39969.0662847222,2009-06-05,01:35:27
40.125529,116.485934,0,163,39969.0663425926,2009-06-05,01:35:32
40.125079,116.486002,0,155,39969.066400463,2009-06-05,01:35:37
40.124523,116.486081,0,141,39969.0664583333,2009-06-05,01:35:42
40.123911,116.486185,0,124,39969.0665162037,2009-06-05,01:35:47
40.123288,116.486295,0,102,39969.0665740741,2009-06-05,01:35:52
40.122907,116.486428,0,81,39969.0666319444,2009-06-05,01:35:57
40.122927,116.48688,0,75,39969.0666898148,2009-06-05,01:36:02
40.123003,116.487472,0,62,39969.0667476852,2009-06-05,01:36:07
40.123101,116.488182,0,56,39969.0668055556,2009-06-05,01:36:12
40.123173,116.488939,0,53,39969.0668634259,2009-06-05,01:36:17
40.123244,116.489683,0,58,39969.0669212963,2009-06-05,01:36:22
40.123303,116.490407,0,57,39969.0669791667,2009-06-05,01:36:27
40.123289,116.490901,0,55,39969.067037037,2009-06-05,01:36:32
40.123208,116.491089,0,64,39969.0670949074,2009-06-05,01:36:37
40.122999,116.491044,0,56,39969.0671527778,2009-06-05,01:36:42
40.12259,116.490817,0,57,39969.0672106481,2009-06-05,01:36:47
40.121992,116.490511,0,62,39969.0672685185,2009-06-05,01:36:52
40.121313,116.490171,0,66,39969.0673263889,2009-06-05,01:36:57
40.120603,116.489808,0,77,39969.0673842593,2009-06-05,01:37:02
40.119899,116.489452,0,88,39969.0674421296,2009-06-05,01:37:07
40.119233,116.489139,0,89,39969.0675,2009-06-05,01:37:12
40.118535,116.488937,0,94,39969.0675578704,2009-06-05,01:37:17
40.117791,116.488885,0,97,39969.0676157407,2009-06-05,01:37:22
40.117031,116.488884,0,107,39969.0676736111,2009-06-05,01:37:27
40.116235,116.488898,0,114,39969.0677314815,2009-06-05,01:37:32
40.115374,116.488922,0,122,39969.0677893519,2009-06-05,01:37:37
40.114418,116.488922,0,132,39969.0678472222,2009-06-05,01:37:42
40.113424,116.488924,0,139,39969.0679050926,2009-06-05,01:37:47
40.1124,116.488907,0,148,39969.067962963,2009-06-05,01:37:52
40.111363,116.488907,0,161,39969.0680208333,2009-06-05,01:37:57
40.110389,116.488914,0,173,39969.0680787037,2009-06-05,01:38:02
40.109378,116.488925,0,180,39969.0681365741,2009-06-05,01:38:07
40.108376,116.488904,0,184,39969.0681944444,2009-06-05,01:38:12
40.107428,116.488884,0,193,39969.0682523148,2009-06-05,01:38:17
40.106561,116.488831,0,193,39969.0683101852,2009-06-05,01:38:22
40.105749,116.488642,0,186,39969.0683680556,2009-06-05,01:38:27
40.104918,116.488397,0,167,39969.0684259259,2009-06-05,01:38:32
40.10419,116.488182,0,149,39969.0684837963,2009-06-05,01:38:37
40.103695,116.488035,0,132,39969.0685416667,2009-06-05,01:38:42
40.103279,116.487882,0,131,39969.068599537,2009-06-05,01:38:47
40.102709,116.487675,0,127,39969.0686574074,2009-06-05,01:38:52
40.101982,116.48742,0,116,39969.0687152778,2009-06-05,01:38:57
40.101169,116.487217,0,101,39969.0687731481,2009-06-05,01:39:02
40.100283,116.486934,0,97,39969.0688310185,2009-06-05,01:39:07
40.09936,116.486637,0,98,39969.0688888889,2009-06-05,01:39:12
40.098519,116.486377,0,102,39969.0689467593,2009-06-05,01:39:17
40.097715,116.486229,0,97,39969.0690046296,2009-06-05,01:39:22
40.09686,116.486135,0,97,39969.0690625,2009-06-05,01:39:27
40.096013,116.486013,0,94,39969.0691203704,2009-06-05,01:39:32
40.095343,116.48593,0,95,39969.0691782407,2009-06-05,01:39:37
40.094783,116.485881,0,97,39969.0692361111,2009-06-05,01:39:42
40.094359,116.485851,0,101,39969.0692939815,2009-06-05,01:39:47
40.093966,116.485857,0,100,39969.0693518519,2009-06-05,01:39:52
40.093665,116.485874,0,98,39969.0694097222,2009-06-05,01:39:57
40.093567,116.485884,0,82,39969.0694675926,2009-06-05,01:40:02
40.093563,116.485874,0,78,39969.069525463,2009-06-05,01:40:07
40.093548,116.485637,0,80,39969.0695833333,2009-06-05,01:40:12
40.093523,116.48531,0,79,39969.0696412037,2009-06-05,01:40:17
40.093512,116.484991,0,72,39969.0696990741,2009-06-05,01:40:22
40.093487,116.484644,0,67,39969.0697569444,2009-06-05,01:40:27
40.093461,116.484208,0,66,39969.0698148148,2009-06-05,01:40:32
40.093429,116.483575,0,63,39969.0698726852,2009-06-05,01:40:37
40.093393,116.482789,0,55,39969.0699305556,2009-06-05,01:40:42
40.093347,116.482087,0,41,39969.0699884259,2009-06-05,01:40:47
40.093333,116.481382,0,48,39969.0700462963,2009-06-05,01:40:52
40.093304,116.480561,0,48,39969.0701041667,2009-06-05,01:40:57
40.09326,116.479639,0,45,39969.070162037,2009-06-05,01:41:02
40.093233,116.478733,0,44,39969.0702199074,2009-06-05,01:41:07
40.093168,116.477792,0,45,39969.0702777778,2009-06-05,01:41:12
40.093064,116.477003,0,52,39969.0703356481,2009-06-05,01:41:17
40.092939,116.476429,0,56,39969.0703935185,2009-06-05,01:41:22
40.092659,116.475842,0,51,39969.0704513889,2009-06-05,01:41:27
40.092277,116.475309,0,56,39969.0705092593,2009-06-05,01:41:32
40.091873,116.474767,0,49,39969.0705671296,2009-06-05,01:41:37
40.091604,116.47438,0,55,39969.070625,2009-06-05,01:41:42
40.091586,116.474158,0,73,39969.0706828704,2009-06-05,01:41:47
40.091921,116.474107,0,84,39969.0707407407,2009-06-05,01:41:52
40.092321,116.474132,0,79,39969.0707986111,2009-06-05,01:41:57
40.092624,116.474122,0,86,39969.0708564815,2009-06-05,01:42:02
40.092726,116.474098,0,87,39969.0709143518,2009-06-05,01:42:07
40.092802,116.474068,0,83,39969.0709722222,2009-06-05,01:42:12
40.092827,116.474057,0,79,39969.0710300926,2009-06-05,01:42:17
40.093107,116.474053,0,74,39969.071087963,2009-06-05,01:42:22
40.093445,116.473975,0,83,39969.0711458333,2009-06-05,01:42:27
40.093749,116.474015,0,89,39969.0712037037,2009-06-05,01:42:32
40.093902,116.474301,0,86,39969.0712615741,2009-06-05,01:42:37
40.093716,116.474655,0,89,39969.0713194444,2009-06-05,01:42:42
40.09336,116.47479,0,88,39969.0713773148,2009-06-05,01:42:47
40.092792,116.474798,0,86,39969.0714351852,2009-06-05,01:42:52
40.092008,116.474851,0,94,39969.0714930556,2009-06-05,01:42:57
40.091126,116.474918,0,99,39969.0715509259,2009-06-05,01:43:02
40.090098,116.474982,0,103,39969.0716087963,2009-06-05,01:43:07
40.088956,116.475038,0,103,39969.0716666667,2009-06-05,01:43:12
40.087726,116.475096,0,106,39969.071724537,2009-06-05,01:43:17
40.086447,116.475164,0,104,39969.0717824074,2009-06-05,01:43:22
40.085118,116.475198,0,105,39969.0718402778,2009-06-05,01:43:27
40.08377,116.475261,0,110,39969.0718981481,2009-06-05,01:43:32
40.082431,116.475317,0,117,39969.0719560185,2009-06-05,01:43:37
40.081075,116.475344,0,115,39969.0720138889,2009-06-05,01:43:42
40.079764,116.4754,0,117,39969.0720717593,2009-06-05,01:43:47
40.078556,116.475469,0,116,39969.0721296296,2009-06-05,01:43:52
40.077302,116.475511,0,114,39969.0721875,2009-06-05,01:43:57
40.075959,116.475538,0,106,39969.0722453704,2009-06-05,01:44:02
40.074542,116.475587,0,104,39969.0723032407,2009-06-05,01:44:07
40.073112,116.475637,0,108,39969.0723611111,2009-06-05,01:44:12
40.071673,116.475683,0,110,39969.0724189815,2009-06-05,01:44:17
40.070217,116.475727,0,110,39969.0724768518,2009-06-05,01:44:22
40.068811,116.475776,0,110,39969.0725347222,2009-06-05,01:44:27
40.067446,116.475806,0,108,39969.0725925926,2009-06-05,01:44:32
40.066085,116.475845,0,105,39969.072650463,2009-06-05,01:44:37
40.064746,116.47591,0,100,39969.0727083333,2009-06-05,01:44:42
40.063444,116.475993,0,100,39969.0727662037,2009-06-05,01:44:47
40.062153,116.476042,0,95,39969.0728240741,2009-06-05,01:44:52
40.060888,116.476085,0,95,39969.0728819444,2009-06-05,01:44:57
40.059641,116.476133,0,101,39969.0729398148,2009-06-05,01:45:02
40.058387,116.476169,0,105,39969.0729976852,2009-06-05,01:45:07
40.057142,116.476188,0,109,39969.0730555556,2009-06-05,01:45:12
40.055957,116.476216,0,104,39969.0731134259,2009-06-05,01:45:17
40.054909,116.476271,0,104,39969.0731712963,2009-06-05,01:45:22
40.053793,116.47632,0,97,39969.0732291667,2009-06-05,01:45:27
40.052613,116.476374,0,92,39969.073287037,2009-06-05,01:45:32
40.051333,116.4764,0,92,39969.0733449074,2009-06-05,01:45:37
40.049942,116.476434,0,91,39969.0734027778,2009-06-05,01:45:42
40.048463,116.476464,0,89,39969.0734606481,2009-06-05,01:45:47
40.046997,116.476415,0,95,39969.0735185185,2009-06-05,01:45:52
40.045586,116.476271,0,98,39969.0735763889,2009-06-05,01:45:57
40.044188,116.476004,0,104,39969.0736342593,2009-06-05,01:46:02
40.042861,116.475573,0,127,39969.0736921296,2009-06-05,01:46:07
40.041677,116.475066,0,138,39969.07375,2009-06-05,01:46:12
40.040613,116.474486,0,144,39969.0738078704,2009-06-05,01:46:17
40.039599,116.473802,0,142,39969.0738657407,2009-06-05,01:46:22
40.038594,116.473034,0,130,39969.0739236111,2009-06-05,01:46:27
40.037623,116.472131,0,123,39969.0739814815,2009-06-05,01:46:32
40.036743,116.471185,0,117,39969.0740393519,2009-06-05,01:46:37
40.036005,116.470278,0,115,39969.0740972222,2009-06-05,01:46:42
40.03541,116.469466,0,116,39969.0741550926,2009-06-05,01:46:47
40.03491,116.468779,0,108,39969.074212963,2009-06-05,01:46:52
40.03455,116.468283,0,113,39969.0742708333,2009-06-05,01:46:57
40.034442,116.468113,0,120,39969.0743287037,2009-06-05,01:47:02
40.034335,116.468014,0,114,39969.0743865741,2009-06-05,01:47:07
40.034272,116.467931,0,113,39969.0744444444,2009-06-05,01:47:12
40.034264,116.467914,0,112,39969.0745023148,2009-06-05,01:47:17
40.034264,116.467914,0,112,39969.074537037,2009-06-05,01:47:20
40.034266,116.467914,0,112,39969.0745601852,2009-06-05,01:47:22
40.034249,116.467904,0,113,39969.0746180556,2009-06-05,01:47:27
40.034229,116.467871,0,113,39969.0746759259,2009-06-05,01:47:32
40.03422,116.467865,0,113,39969.0747337963,2009-06-05,01:47:37
40.034203,116.467848,0,113,39969.0747916667,2009-06-05,01:47:42
40.034144,116.467784,0,115,39969.074849537,2009-06-05,01:47:47
40.034119,116.467772,0,119,39969.0749074074,2009-06-05,01:47:52
40.034144,116.467801,0,121,39969.0749652778,2009-06-05,01:47:57
40.034151,116.467825,0,122,39969.0750231481,2009-06-05,01:48:02
40.034153,116.467823,0,124,39969.0750810185,2009-06-05,01:48:07
40.034149,116.46782,0,124,39969.0751388889,2009-06-05,01:48:12
40.034149,116.46782,0,124,39969.0751736111,2009-06-05,01:48:15
40.034145,116.467817,0,125,39969.0751967593,2009-06-05,01:48:17
40.034121,116.467785,0,125,39969.0752546296,2009-06-05,01:48:22
40.033835,116.467455,0,128,39969.0753125,2009-06-05,01:48:27
40.033461,116.466811,0,126,39969.0753703704,2009-06-05,01:48:32
40.032935,116.465999,0,110,39969.0754282407,2009-06-05,01:48:37
40.032292,116.465028,0,110,39969.0754861111,2009-06-05,01:48:42
40.03159,116.463972,0,115,39969.0755439815,2009-06-05,01:48:47
40.030922,116.462965,0,115,39969.0756018519,2009-06-05,01:48:52
40.030288,116.462037,0,128,39969.0756597222,2009-06-05,01:48:57
40.029651,116.461092,0,126,39969.0757175926,2009-06-05,01:49:02
40.028931,116.460094,0,134,39969.075775463,2009-06-05,01:49:07
40.02821,116.45903,0,148,39969.0758333333,2009-06-05,01:49:12
40.027411,116.457868,0,147,39969.0758912037,2009-06-05,01:49:17
40.026543,116.456628,0,132,39969.0759490741,2009-06-05,01:49:22
40.02565,116.455414,0,140,39969.0760069444,2009-06-05,01:49:27
40.024638,116.454245,0,135,39969.0760648148,2009-06-05,01:49:32
40.023538,116.453218,0,138,39969.0761226852,2009-06-05,01:49:37
40.022389,116.452318,0,140,39969.0761805556,2009-06-05,01:49:42
40.021176,116.45161,0,139,39969.0762384259,2009-06-05,01:49:47
40.019981,116.451074,0,137,39969.0762962963,2009-06-05,01:49:52
40.018778,116.45063,0,130,39969.0763541667,2009-06-05,01:49:57
40.017639,116.450238,0,121,39969.076412037,2009-06-05,01:50:02
40.016507,116.449829,0,117,39969.0764699074,2009-06-05,01:50:07
40.015349,116.449436,0,117,39969.0765277778,2009-06-05,01:50:12
40.014221,116.449061,0,123,39969.0765856481,2009-06-05,01:50:17
40.013194,116.448724,0,131,39969.0766435185,2009-06-05,01:50:22
40.012201,116.448416,0,131,39969.0767013889,2009-06-05,01:50:27
40.011173,116.448128,0,125,39969.0767592593,2009-06-05,01:50:32
40.010111,116.447767,0,111,39969.0768171296,2009-06-05,01:50:37
40.009012,116.447406,0,112,39969.076875,2009-06-05,01:50:42
40.007875,116.447014,0,104,39969.0769328704,2009-06-05,01:50:47
40.006787,116.446626,0,109,39969.0769907407,2009-06-05,01:50:52
40.005851,116.446313,0,116,39969.0770486111,2009-06-05,01:50:57
40.004983,116.445998,0,125,39969.0771064815,2009-06-05,01:51:02
40.004227,116.445763,0,133,39969.0771643519,2009-06-05,01:51:07
40.003509,116.445522,0,136,39969.0772222222,2009-06-05,01:51:12
40.002761,116.445251,0,137,39969.0772800926,2009-06-05,01:51:17
40.001934,116.44499,0,140,39969.077337963,2009-06-05,01:51:22
40.001024,116.444723,0,135,39969.0773958333,2009-06-05,01:51:27
40.000026,116.444389,0,137,39969.0774537037,2009-06-05,01:51:32
39.998969,116.443983,0,138,39969.0775115741,2009-06-05,01:51:37
39.997885,116.443444,0,146,39969.0775694444,2009-06-05,01:51:42
39.996806,116.44284,0,140,39969.0776273148,2009-06-05,01:51:47
39.995757,116.442186,0,136,39969.0776851852,2009-06-05,01:51:52
39.9948,116.441527,0,139,39969.0777430556,2009-06-05,01:51:57
39.993969,116.440947,0,141,39969.0778009259,2009-06-05,01:52:02
39.993273,116.440517,0,164,39969.0778587963,2009-06-05,01:52:07
39.99261,116.440072,0,177,39969.0779166667,2009-06-05,01:52:12
39.991988,116.439667,0,184,39969.077974537,2009-06-05,01:52:17
39.991467,116.439322,0,179,39969.0780324074,2009-06-05,01:52:22
39.991114,116.439062,0,170,39969.0780902778,2009-06-05,01:52:27
39.99088,116.438865,0,159,39969.0781481481,2009-06-05,01:52:32
39.990658,116.438704,0,157,39969.0782060185,2009-06-05,01:52:37
39.990475,116.438557,0,151,39969.0782638889,2009-06-05,01:52:42
39.990309,116.438418,0,146,39969.0783217593,2009-06-05,01:52:47
39.990087,116.438266,0,138,39969.0783796296,2009-06-05,01:52:52
39.989782,116.43801,0,137,39969.0784375,2009-06-05,01:52:57
39.98947,116.437721,0,126,39969.0784953704,2009-06-05,01:53:02
39.989112,116.437364,0,121,39969.0785532407,2009-06-05,01:53:07
39.98871,116.436886,0,121,39969.0786111111,2009-06-05,01:53:12
39.988292,116.436322,0,125,39969.0786689815,2009-06-05,01:53:17
39.987933,116.435548,0,109,39969.0787268518,2009-06-05,01:53:22
39.987722,116.434625,0,106,39969.0787847222,2009-06-05,01:53:27
39.987696,116.433725,0,98,39969.0788425926,2009-06-05,01:53:32
39.987735,116.432887,0,89,39969.078900463,2009-06-05,01:53:37
39.987796,116.432251,0,86,39969.0789583333,2009-06-05,01:53:42
39.987865,116.431593,0,92,39969.0790162037,2009-06-05,01:53:47
39.987933,116.430799,0,93,39969.0790740741,2009-06-05,01:53:52
39.987941,116.429989,0,92,39969.0791319444,2009-06-05,01:53:57
39.987941,116.429186,0,94,39969.0791898148,2009-06-05,01:54:02
39.987923,116.428478,0,96,39969.0792476852,2009-06-05,01:54:07
39.987883,116.42767,0,96,39969.0793055556,2009-06-05,01:54:12
39.987861,116.426879,0,92,39969.0793634259,2009-06-05,01:54:17
39.987844,116.426283,0,95,39969.0794212963,2009-06-05,01:54:22
39.987806,116.425649,0,96,39969.0794791667,2009-06-05,01:54:27
39.987761,116.424837,0,102,39969.079537037,2009-06-05,01:54:32
39.987743,116.423886,0,107,39969.0795949074,2009-06-05,01:54:37
39.987723,116.422781,0,114,39969.0796527778,2009-06-05,01:54:42
39.987688,116.421556,0,122,39969.0797106481,2009-06-05,01:54:47
39.987631,116.420284,0,129,39969.0797685185,2009-06-05,01:54:52
39.987604,116.419094,0,136,39969.0798263889,2009-06-05,01:54:57
39.987568,116.417985,0,135,39969.0798842593,2009-06-05,01:55:02
39.987554,116.416946,0,122,39969.0799421296,2009-06-05,01:55:07
39.98752,116.415832,0,115,39969.08,2009-06-05,01:55:12
39.987486,116.414666,0,103,39969.0800578704,2009-06-05,01:55:17
39.987447,116.413489,0,104,39969.0801157407,2009-06-05,01:55:22
39.98741,116.412363,0,109,39969.0801736111,2009-06-05,01:55:27
39.987385,116.411413,0,108,39969.0802314815,2009-06-05,01:55:32
39.987366,116.410676,0,102,39969.0802893518,2009-06-05,01:55:37
39.987331,116.410059,0,106,39969.0803472222,2009-06-05,01:55:42
39.987344,116.409453,0,116,39969.0804050926,2009-06-05,01:55:47
39.987344,116.40865,0,122,39969.080462963,2009-06-05,01:55:52
39.987299,116.407759,0,114,39969.0805208333,2009-06-05,01:55:57
39.987257,116.406871,0,119,39969.0805787037,2009-06-05,01:56:02
39.987244,116.405956,0,136,39969.0806365741,2009-06-05,01:56:07
39.987231,116.405026,0,142,39969.0806944444,2009-06-05,01:56:12
39.987222,116.404134,0,159,39969.0807523148,2009-06-05,01:56:17
39.987193,116.403342,0,156,39969.0808101852,2009-06-05,01:56:22
39.987155,116.402528,0,145,39969.0808680556,2009-06-05,01:56:27
39.987124,116.4016,0,132,39969.0809259259,2009-06-05,01:56:32
39.987118,116.400639,0,121,39969.0809837963,2009-06-05,01:56:37
39.987077,116.399662,0,128,39969.0810416667,2009-06-05,01:56:42
39.987033,116.398768,0,118,39969.081099537,2009-06-05,01:56:47
39.987045,116.397979,0,120,39969.0811574074,2009-06-05,01:56:52
39.987029,116.397218,0,113,39969.0812152778,2009-06-05,01:56:57
39.987005,116.396396,0,105,39969.0812731481,2009-06-05,01:57:02
39.986983,116.395487,0,89,39969.0813310185,2009-06-05,01:57:07
39.986956,116.394578,0,89,39969.0813888889,2009-06-05,01:57:12
39.986925,116.393729,0,82,39969.0814467593,2009-06-05,01:57:17
39.986894,116.39291,0,89,39969.0815046296,2009-06-05,01:57:22
39.986892,116.392268,0,89,39969.0815625,2009-06-05,01:57:27
39.986882,116.391796,0,89,39969.0816203704,2009-06-05,01:57:32
39.986865,116.391467,0,99,39969.0816782407,2009-06-05,01:57:37
39.986851,116.391151,0,100,39969.0817361111,2009-06-05,01:57:42
39.986838,116.39081,0,103,39969.0817939815,2009-06-05,01:57:47
39.986811,116.390443,0,103,39969.0818518519,2009-06-05,01:57:52
39.986784,116.389998,0,105,39969.0819097222,2009-06-05,01:57:57
39.986762,116.389435,0,101,39969.0819675926,2009-06-05,01:58:02
39.986752,116.388818,0,101,39969.082025463,2009-06-05,01:58:07
39.986718,116.38823,0,101,39969.0820833333,2009-06-05,01:58:12
39.986705,116.387793,0,100,39969.0821412037,2009-06-05,01:58:17
39.986687,116.38743,0,98,39969.0821990741,2009-06-05,01:58:22
39.986655,116.387092,0,99,39969.0822569444,2009-06-05,01:58:27
39.986685,116.386715,0,99,39969.0823148148,2009-06-05,01:58:32
39.986729,116.386169,0,101,39969.0823726852,2009-06-05,01:58:37
39.986679,116.385663,0,111,39969.0824305556,2009-06-05,01:58:42
39.986661,116.385144,0,113,39969.0824884259,2009-06-05,01:58:47
39.986617,116.384601,0,106,39969.0825462963,2009-06-05,01:58:52
39.986606,116.383929,0,104,39969.0826041667,2009-06-05,01:58:57
39.986584,116.383353,0,96,39969.082662037,2009-06-05,01:59:02
39.986595,116.382888,0,102,39969.0827199074,2009-06-05,01:59:07
39.986612,116.38252,0,88,39969.0827777778,2009-06-05,01:59:12
39.986612,116.382233,0,94,39969.0828356481,2009-06-05,01:59:17
39.986616,116.381931,0,97,39969.0828935185,2009-06-05,01:59:22
39.986619,116.38149,0,113,39969.0829513889,2009-06-05,01:59:27
39.986624,116.381017,0,119,39969.0830092593,2009-06-05,01:59:32
39.986606,116.380461,0,131,39969.0830671296,2009-06-05,01:59:37
39.986586,116.379934,0,140,39969.083125,2009-06-05,01:59:42
39.986558,116.379364,0,141,39969.0831828704,2009-06-05,01:59:47
39.986531,116.378664,0,135,39969.0832407407,2009-06-05,01:59:52
39.986511,116.377968,0,120,39969.0832986111,2009-06-05,01:59:57
39.986482,116.377262,0,115,39969.0833564815,2009-06-05,02:00:02
39.986473,116.376571,0,118,39969.0834143519,2009-06-05,02:00:07
39.986453,116.375888,0,119,39969.0834722222,2009-06-05,02:00:12
39.986438,116.375164,0,123,39969.0835300926,2009-06-05,02:00:17
39.986416,116.374354,0,136,39969.083587963,2009-06-05,02:00:22
39.986385,116.373437,0,138,39969.0836458333,2009-06-05,02:00:27
39.986363,116.372458,0,153,39969.0837037037,2009-06-05,02:00:32
39.986334,116.371368,0,144,39969.0837615741,2009-06-05,02:00:37
39.986293,116.370211,0,125,39969.0838194444,2009-06-05,02:00:42
39.986255,116.369041,0,113,39969.0838773148,2009-06-05,02:00:47
39.986223,116.367912,0,109,39969.0839351852,2009-06-05,02:00:52
39.986191,116.366804,0,98,39969.0839930556,2009-06-05,02:00:57
39.986167,116.365752,0,108,39969.0840509259,2009-06-05,02:01:02
39.986143,116.364746,0,118,39969.0841087963,2009-06-05,02:01:07
39.986111,116.363717,0,127,39969.0841666667,2009-06-05,02:01:12
39.986083,116.362635,0,131,39969.084224537,2009-06-05,02:01:17
39.986052,116.36166,0,143,39969.0842824074,2009-06-05,02:01:22
39.986023,116.360918,0,150,39969.0843402778,2009-06-05,02:01:27
39.985994,116.360184,0,149,39969.0843981481,2009-06-05,02:01:32
39.985968,116.359457,0,147,39969.0844560185,2009-06-05,02:01:37
39.985957,116.358675,0,139,39969.0845138889,2009-06-05,02:01:42
39.985951,116.357984,0,142,39969.0845717593,2009-06-05,02:01:47
39.985937,116.357443,0,143,39969.0846296296,2009-06-05,02:01:52
39.985916,116.356736,0,144,39969.0846875,2009-06-05,02:01:57
39.985888,116.355885,0,148,39969.0847453704,2009-06-05,02:02:02
39.985864,116.355082,0,158,39969.0848032407,2009-06-05,02:02:07
39.985842,116.354424,0,148,39969.0848611111,2009-06-05,02:02:12
39.98583,116.353807,0,157,39969.0849189815,2009-06-05,02:02:17
39.985812,116.353219,0,147,39969.0849768519,2009-06-05,02:02:22
39.98581,116.352668,0,151,39969.0850347222,2009-06-05,02:02:27
39.98581,116.352094,0,151,39969.0850925926,2009-06-05,02:02:32
39.985801,116.351616,0,139,39969.085150463,2009-06-05,02:02:37
39.985812,116.351392,0,137,39969.0852083333,2009-06-05,02:02:42
39.985797,116.351236,0,126,39969.0852662037,2009-06-05,02:02:47
39.985777,116.351093,0,122,39969.0853240741,2009-06-05,02:02:52
39.985772,116.350985,0,111,39969.0853819444,2009-06-05,02:02:57
39.985759,116.350768,0,112,39969.0854398148,2009-06-05,02:03:02
39.985749,116.350348,0,119,39969.0854976852,2009-06-05,02:03:07
39.985734,116.349776,0,126,39969.0855555556,2009-06-05,02:03:12
39.985738,116.349187,0,134,39969.0856134259,2009-06-05,02:03:17
39.985716,116.348768,0,143,39969.0856712963,2009-06-05,02:03:22
39.985724,116.348513,0,150,39969.0857291667,2009-06-05,02:03:27
39.985723,116.348203,0,157,39969.085787037,2009-06-05,02:03:32
39.985711,116.34802,0,147,39969.0858449074,2009-06-05,02:03:37
39.985694,116.347915,0,145,39969.0859027778,2009-06-05,02:03:42
39.985667,116.347738,0,147,39969.0859606481,2009-06-05,02:03:47
39.985668,116.347249,0,145,39969.0860185185,2009-06-05,02:03:52
39.985632,116.346485,0,138,39969.0860763889,2009-06-05,02:03:57
39.985604,116.345464,0,131,39969.0861342593,2009-06-05,02:04:02
39.985569,116.344387,0,124,39969.0861921296,2009-06-05,02:04:07
39.985538,116.343301,0,126,39969.08625,2009-06-05,02:04:12
39.985526,116.342372,0,133,39969.0863078704,2009-06-05,02:04:17
39.985537,116.341606,0,140,39969.0863657407,2009-06-05,02:04:22
39.985517,116.340834,0,153,39969.0864236111,2009-06-05,02:04:27
39.985501,116.340151,0,154,39969.0864814815,2009-06-05,02:04:32
39.985487,116.339603,0,160,39969.0865393518,2009-06-05,02:04:37
39.985478,116.339083,0,154,39969.0865972222,2009-06-05,02:04:42
39.985445,116.338581,0,148,39969.0866550926,2009-06-05,02:04:47
39.985444,116.338178,0,144,39969.086712963,2009-06-05,02:04:52
39.985451,116.337858,0,143,39969.0867708333,2009-06-05,02:04:57
39.985478,116.337475,0,141,39969.0868287037,2009-06-05,02:05:02
39.985467,116.336823,0,137,39969.0868865741,2009-06-05,02:05:07
39.985424,116.336019,0,133,39969.0869444444,2009-06-05,02:05:12
39.985399,116.335131,0,123,39969.0870023148,2009-06-05,02:05:17
39.985351,116.334265,0,132,39969.0870601852,2009-06-05,02:05:22
39.98531,116.333651,0,138,39969.0871180556,2009-06-05,02:05:27
39.985301,116.333192,0,140,39969.0871759259,2009-06-05,02:05:32
39.985338,116.332905,0,140,39969.0872337963,2009-06-05,02:05:37
39.985335,116.332769,0,152,39969.0872916667,2009-06-05,02:05:42
39.985344,116.332766,0,154,39969.087349537,2009-06-05,02:05:47
39.985341,116.332658,0,157,39969.0874074074,2009-06-05,02:05:52
39.985308,116.332431,0,165,39969.0874652778,2009-06-05,02:05:57
39.985219,116.33218,0,169,39969.0875231481,2009-06-05,02:06:02
39.985189,116.331578,0,176,39969.0875810185,2009-06-05,02:06:07
39.98522,116.33112,0,186,39969.0876388889,2009-06-05,02:06:12
39.985243,116.330737,0,192,39969.0876967593,2009-06-05,02:06:17
39.985222,116.33042,0,193,39969.0877546296,2009-06-05,02:06:22
39.985243,116.330252,0,183,39969.0878125,2009-06-05,02:06:27
39.985242,116.330234,0,180,39969.0878703704,2009-06-05,02:06:32
39.985181,116.330025,0,190,39969.0879282407,2009-06-05,02:06:37
39.985132,116.329589,0,189,39969.0879861111,2009-06-05,02:06:42
39.98513,116.32917,0,181,39969.0880439815,2009-06-05,02:06:47
39.985139,116.328851,0,179,39969.0881018518,2009-06-05,02:06:52
39.98515,116.328616,0,181,39969.0881597222,2009-06-05,02:06:57
39.985144,116.328264,0,179,39969.0882175926,2009-06-05,02:07:02
39.985138,116.327844,0,178,39969.088275463,2009-06-05,02:07:07
39.985108,116.327463,0,190,39969.0883333333,2009-06-05,02:07:12
39.985104,116.327181,0,168,39969.0883912037,2009-06-05,02:07:17
39.985272,116.327073,0,156,39969.0884490741,2009-06-05,02:07:22
39.985619,116.327058,0,174,39969.0885069444,2009-06-05,02:07:27
39.986019,116.326991,0,172,39969.0885648148,2009-06-05,02:07:32
39.986308,116.32693,0,175,39969.0886226852,2009-06-05,02:07:37
39.986607,116.326944,0,168,39969.0886805556,2009-06-05,02:07:42
39.987011,116.326912,0,181,39969.0887384259,2009-06-05,02:07:47
39.987518,116.326923,0,178,39969.0887962963,2009-06-05,02:07:52
39.987865,116.326924,0,165,39969.0888541667,2009-06-05,02:07:57
39.988017,116.326946,0,155,39969.088912037,2009-06-05,02:08:02
39.988308,116.326917,0,167,39969.0889699074,2009-06-05,02:08:07
39.98877,116.326885,0,156,39969.0890277778,2009-06-05,02:08:12
39.989411,116.326876,0,154,39969.0890856481,2009-06-05,02:08:17
39.990063,116.326851,0,157,39969.0891435185,2009-06-05,02:08:22
39.990574,116.326838,0,154,39969.0892013889,2009-06-05,02:08:27
39.99086,116.326774,0,134,39969.0892592593,2009-06-05,02:08:32
39.990996,116.326739,0,125,39969.0893171296,2009-06-05,02:08:37
39.991007,116.326741,0,125,39969.089375,2009-06-05,02:08:42
39.991007,116.326741,0,125,39969.0894097222,2009-06-05,02:08:45
39.991004,116.32674,0,123,39969.0894328704,2009-06-05,02:08:47
39.991014,116.326739,0,123,39969.0894907407,2009-06-05,02:08:52
39.991136,116.326723,0,127,39969.0895486111,2009-06-05,02:08:57
39.991243,116.326714,0,128,39969.0896064815,2009-06-05,02:09:02
39.991242,116.326711,0,121,39969.0896643519,2009-06-05,02:09:07
39.991247,116.326716,0,117,39969.0897222222,2009-06-05,02:09:12
39.991245,116.326716,0,114,39969.0897800926,2009-06-05,02:09:17
39.991245,116.326716,0,114,39969.0898148148,2009-06-05,02:09:20
39.991247,116.326715,0,114,39969.089837963,2009-06-05,02:09:22
39.991383,116.326641,0,110,39969.0898958333,2009-06-05,02:09:27
39.991496,116.32647,0,114,39969.0899537037,2009-06-05,02:09:32
39.991508,116.326217,0,116,39969.0900115741,2009-06-05,02:09:37
39.991482,116.325747,0,118,39969.0900694444,2009-06-05,02:09:42
39.991472,116.325098,0,122,39969.0901273148,2009-06-05,02:09:47
39.991444,116.324412,0,126,39969.0901851852,2009-06-05,02:09:52
39.991448,116.323838,0,124,39969.0902430556,2009-06-05,02:09:57
39.991467,116.323369,0,123,39969.0903009259,2009-06-05,02:10:02
39.991492,116.3231,0,126,39969.0903587963,2009-06-05,02:10:07
39.991501,116.322958,0,131,39969.0904166667,2009-06-05,02:10:12
39.99155,116.322838,0,137,39969.090474537,2009-06-05,02:10:17
39.991667,116.3228,0,154,39969.0905324074,2009-06-05,02:10:22
39.991926,116.322754,0,160,39969.0905902778,2009-06-05,02:10:27
39.99229,116.322726,0,138,39969.0906481481,2009-06-05,02:10:32
39.992689,116.32273,0,151,39969.0907060185,2009-06-05,02:10:37
39.992991,116.322696,0,155,39969.0907638889,2009-06-05,02:10:42
39.993026,116.322698,0,155,39969.0908217593,2009-06-05,02:10:47
39.99312,116.322612,0,166,39969.0908796296,2009-06-05,02:10:52
39.993306,116.322604,0,186,39969.0909375,2009-06-05,02:10:57
39.993525,116.322603,0,187,39969.0909953704,2009-06-05,02:11:02
39.993865,116.32256,0,193,39969.0910532407,2009-06-05,02:11:07
39.994325,116.322543,0,196,39969.0911111111,2009-06-05,02:11:12
39.994766,116.322468,0,192,39969.0911689815,2009-06-05,02:11:17
39.995128,116.322463,0,172,39969.0912268519,2009-06-05,02:11:22
39.995432,116.32243,0,169,39969.0912847222,2009-06-05,02:11:27
39.995825,116.322334,0,168,39969.0913425926,2009-06-05,02:11:32
39.996082,116.322309,0,156,39969.091400463,2009-06-05,02:11:37
39.996198,116.322294,0,140,39969.0914583333,2009-06-05,02:11:42
39.996395,116.322254,0,133,39969.0915162037,2009-06-05,02:11:47
39.996723,116.322214,0,139,39969.0915740741,2009-06-05,02:11:52
39.996924,116.322192,0,169,39969.0916319444,2009-06-05,02:11:57
39.997124,116.322162,0,176,39969.0916898148,2009-06-05,02:12:02
39.997491,116.322109,0,178,39969.0917476852,2009-06-05,02:12:07
39.997911,116.322064,0,170,39969.0918055556,2009-06-05,02:12:12
39.998158,116.322051,0,165,39969.0918634259,2009-06-05,02:12:17
39.998306,116.322019,0,165,39969.0919212963,2009-06-05,02:12:22
39.998595,116.321991,0,162,39969.0919791667,2009-06-05,02:12:27
39.998934,116.321986,0,151,39969.092037037,2009-06-05,02:12:32
39.999209,116.321963,0,148,39969.0920949074,2009-06-05,02:12:37
39.999407,116.321943,0,137,39969.0921527778,2009-06-05,02:12:42
39.999621,116.321997,0,119,39969.0922106481,2009-06-05,02:12:47
39.999727,116.322148,0,109,39969.0922685185,2009-06-05,02:12:52
39.999699,116.32243,0,107,39969.0923263889,2009-06-05,02:12:57
39.999678,116.322898,0,111,39969.0923842593,2009-06-05,02:13:02
39.999706,116.323415,0,112,39969.0924421296,2009-06-05,02:13:07
39.999688,116.323959,0,114,39969.0925,2009-06-05,02:13:12
39.999732,116.324465,0,112,39969.0925578704,2009-06-05,02:13:17
39.99973,116.324834,0,121,39969.0926157407,2009-06-05,02:13:22
39.999774,116.325152,0,129,39969.0926736111,2009-06-05,02:13:27
39.999807,116.325409,0,150,39969.0927314815,2009-06-05,02:13:32
39.999804,116.325773,0,166,39969.0927893519,2009-06-05,02:13:37
39.999819,116.32621,0,187,39969.0928472222,2009-06-05,02:13:42
39.999876,116.326729,0,199,39969.0929050926,2009-06-05,02:13:47
39.999874,116.32714,0,192,39969.092962963,2009-06-05,02:13:52
40.000131,116.327153,0,216,39969.1630324074,2009-06-05,03:54:46
40.000217,116.327002,0,209,39969.1630902778,2009-06-05,03:54:51
40.000269,116.326917,0,201,39969.1631481481,2009-06-05,03:54:56
40.000306,116.326947,0,196,39969.1632060185,2009-06-05,03:55:01
40.000391,116.326981,0,188,39969.1632638889,2009-06-05,03:55:06
40.000494,116.326982,0,186,39969.1633217593,2009-06-05,03:55:11
40.000568,116.327083,0,186,39969.1633796296,2009-06-05,03:55:16
40.000668,116.327049,0,187,39969.1634375,2009-06-05,03:55:21
40.000877,116.327151,0,154,39969.1634953704,2009-06-05,03:55:26
40.001021,116.327136,0,130,39969.1635532407,2009-06-05,03:55:31
40.001145,116.327088,0,107,39969.1636111111,2009-06-05,03:55:36
40.0012,116.326954,0,102,39969.1636689815,2009-06-05,03:55:41
40.001259,116.326805,0,99,39969.1637268519,2009-06-05,03:55:46
40.001351,116.326726,0,98,39969.1637847222,2009-06-05,03:55:51
40.001452,116.326716,0,96,39969.1638425926,2009-06-05,03:55:56
40.001554,116.326691,0,93,39969.163900463,2009-06-05,03:56:01
40.001669,116.326674,0,87,39969.1639583333,2009-06-05,03:56:06
40.001779,116.326632,0,81,39969.1640162037,2009-06-05,03:56:11
40.002029,116.326554,0,56,39969.1640740741,2009-06-05,03:56:16
40.002202,116.326482,0,54,39969.1641319444,2009-06-05,03:56:21
40.002247,116.326291,0,55,39969.1641898148,2009-06-05,03:56:26
40.002257,116.326076,0,50,39969.1642476852,2009-06-05,03:56:31
40.002257,116.32592,0,80,39969.1643055556,2009-06-05,03:56:36
40.002269,116.325731,0,92,39969.1643634259,2009-06-05,03:56:41
40.002287,116.32555,0,103,39969.1644212963,2009-06-05,03:56:46
40.002315,116.325364,0,116,39969.1644791667,2009-06-05,03:56:51
40.002415,116.325218,0,134,39969.164537037,2009-06-05,03:56:56
40.002563,116.325194,0,143,39969.1645949074,2009-06-05,03:57:01
40.002737,116.325178,0,146,39969.1646527778,2009-06-05,03:57:06
40.002907,116.325159,0,144,39969.1647106481,2009-06-05,03:57:11
40.003074,116.325159,0,144,39969.1647685185,2009-06-05,03:57:16
40.003234,116.32515,0,144,39969.1648263889,2009-06-05,03:57:21
40.003388,116.325144,0,142,39969.1648842593,2009-06-05,03:57:26
40.003494,116.325052,0,137,39969.1649421296,2009-06-05,03:57:31
40.003506,116.324875,0,141,39969.165,2009-06-05,03:57:36
40.003503,116.324663,0,143,39969.1650578704,2009-06-05,03:57:41
40.003515,116.3245,0,146,39969.1651157407,2009-06-05,03:57:46
40.003571,116.324408,0,149,39969.1651736111,2009-06-05,03:57:51
40.003665,116.324405,0,154,39969.1652314815,2009-06-05,03:57:56
40.003809,116.324409,0,150,39969.1652893518,2009-06-05,03:58:01
40.00395,116.324407,0,145,39969.1653472222,2009-06-05,03:58:06
40.004162,116.324379,0,132,39969.1654050926,2009-06-05,03:58:11
40.004333,116.324357,0,120,39969.165462963,2009-06-05,03:58:16
40.004523,116.324349,0,115,39969.1655208333,2009-06-05,03:58:21
40.004755,116.324337,0,117,39969.1655787037,2009-06-05,03:58:26
40.00499,116.3243,0,105,39969.1656365741,2009-06-05,03:58:31
40.00512,116.32428,0,92,39969.1656944444,2009-06-05,03:58:36
40.005291,116.324284,0,98,39969.1657523148,2009-06-05,03:58:41
40.005451,116.324292,0,102,39969.1658101852,2009-06-05,03:58:46
40.005621,116.324288,0,109,39969.1658680556,2009-06-05,03:58:51
40.005803,116.32428,0,108,39969.1659259259,2009-06-05,03:58:56
40.005993,116.324266,0,121,39969.1659837963,2009-06-05,03:59:01
40.006186,116.324281,0,143,39969.1660416667,2009-06-05,03:59:06
40.006371,116.324275,0,157,39969.166099537,2009-06-05,03:59:11
40.006557,116.324258,0,136,39969.1661574074,2009-06-05,03:59:16
40.006786,116.324227,0,127,39969.1662152778,2009-06-05,03:59:21
40.006964,116.324226,0,115,39969.1662731481,2009-06-05,03:59:26
40.007149,116.324223,0,113,39969.1663310185,2009-06-05,03:59:31
40.00735,116.324219,0,105,39969.1663888889,2009-06-05,03:59:36
40.007568,116.324202,0,106,39969.1664467593,2009-06-05,03:59:41
40.007756,116.324199,0,100,39969.1665046296,2009-06-05,03:59:46
40.007932,116.324202,0,101,39969.1665625,2009-06-05,03:59:51
40.008123,116.324186,0,102,39969.1666203704,2009-06-05,03:59:56
40.008326,116.324169,0,104,39969.1666782407,2009-06-05,04:00:01
40.008524,116.324159,0,101,39969.1667361111,2009-06-05,04:00:06
40.008738,116.324133,0,99,39969.1667939815,2009-06-05,04:00:11
40.00892,116.324109,0,101,39969.1668518518,2009-06-05,04:00:16
40.009108,116.324099,0,102,39969.1669097222,2009-06-05,04:00:21
40.009287,116.324075,0,103,39969.1669675926,2009-06-05,04:00:26
40.00944,116.324021,0,98,39969.167025463,2009-06-05,04:00:31
40.009548,116.323875,0,100,39969.1670833333,2009-06-05,04:00:36
40.009587,116.323641,0,100,39969.1671412037,2009-06-05,04:00:41
40.0096,116.323434,0,98,39969.1671990741,2009-06-05,04:00:46
40.009653,116.323255,0,100,39969.1672569444,2009-06-05,04:00:51
40.009694,116.323034,0,105,39969.1673148148,2009-06-05,04:00:56
40.009724,116.322836,0,113,39969.1673726852,2009-06-05,04:01:01
40.009756,116.322722,0,119,39969.1674305556,2009-06-05,04:01:06
40.009782,116.32259,0,130,39969.1674884259,2009-06-05,04:01:11
40.009866,116.322542,0,136,39969.1675462963,2009-06-05,04:01:16
40.009898,116.322494,0,133,39969.1676041667,2009-06-05,04:01:21
40.009915,116.322426,0,124,39969.167662037,2009-06-05,04:01:26
40.00999,116.322366,0,124,39969.1677199074,2009-06-05,04:01:31
40.010059,116.32232,0,123,39969.1677777778,2009-06-05,04:01:36
40.010101,116.322279,0,121,39969.1678356482,2009-06-05,04:01:41
40.010116,116.322242,0,119,39969.1678935185,2009-06-05,04:01:46
40.010114,116.322232,0,119,39969.1679513889,2009-06-05,04:01:51
40.010114,116.322232,0,119,39969.1680092593,2009-06-05,04:01:56
40.010114,116.322232,0,119,39969.1680439815,2009-06-05,04:01:59
40.010114,116.322239,0,119,39969.1680671296,2009-06-05,04:02:01
40.010122,116.322252,0,119,39969.168125,2009-06-05,04:02:06
40.010126,116.322293,0,119,39969.1681828704,2009-06-05,04:02:11
40.010088,116.322336,0,120,39969.1682407407,2009-06-05,04:02:16
40.010071,116.322416,0,123,39969.1682986111,2009-06-05,04:02:21
40.010105,116.322463,0,125,39969.1683564815,2009-06-05,04:02:26
40.010143,116.322498,0,128,39969.1684143519,2009-06-05,04:02:31
40.010209,116.322479,0,135,39969.1684722222,2009-06-05,04:02:36
40.010222,116.322495,0,141,39969.1685300926,2009-06-05,04:02:41
40.010229,116.322494,0,146,39969.168587963,2009-06-05,04:02:46
40.010229,116.322494,0,146,39969.1686226852,2009-06-05,04:02:49
40.010227,116.322494,0,150,39969.1686458333,2009-06-05,04:02:51
40.010175,116.322508,0,152,39969.1687037037,2009-06-05,04:02:56
40.01011,116.322528,0,154,39969.1687615741,2009-06-05,04:03:01
40.01006,116.322567,0,157,39969.1688194444,2009-06-05,04:03:06
40.010034,116.322666,0,159,39969.1688773148,2009-06-05,04:03:11
40.009984,116.322759,0,160,39969.1689351852,2009-06-05,04:03:16
40.010137,116.322417,0,147,39969.1812037037,2009-06-05,04:20:56
40.010151,116.322484,0,143,39969.1812615741,2009-06-05,04:21:01
40.01014,116.322462,0,139,39969.1813194444,2009-06-05,04:21:06
40.010136,116.322385,0,127,39969.1813773148,2009-06-05,04:21:11
40.010135,116.322349,0,142,39969.1814351852,2009-06-05,04:21:16
40.010168,116.322318,0,147,39969.1814930556,2009-06-05,04:21:21
40.010179,116.32231,0,150,39969.1815509259,2009-06-05,04:21:26
40.010172,116.322312,0,154,39969.1816087963,2009-06-05,04:21:31
40.010172,116.322312,0,154,39969.1816435185,2009-06-05,04:21:34
40.010165,116.322314,0,155,39969.1816666667,2009-06-05,04:21:36
40.010135,116.322321,0,155,39969.181724537,2009-06-05,04:21:41
40.010143,116.322342,0,158,39969.1817824074,2009-06-05,04:21:46
40.010096,116.322354,0,161,39969.1818402778,2009-06-05,04:21:51
40.010085,116.322393,0,163,39969.1818981481,2009-06-05,04:21:56
40.01004,116.322441,0,164,39969.1819560185,2009-06-05,04:22:01
40.009989,116.32249,0,172,39969.1820138889,2009-06-05,04:22:06
40.009927,116.322554,0,175,39969.1820717593,2009-06-05,04:22:11
40.009882,116.322578,0,181,39969.1821296296,2009-06-05,04:22:16
40.009831,116.3226,0,187,39969.1821875,2009-06-05,04:22:21
40.009721,116.322635,0,195,39969.1822453704,2009-06-05,04:22:26
40.009617,116.322657,0,202,39969.1823032407,2009-06-05,04:22:31
40.009497,116.322668,0,206,39969.1823611111,2009-06-05,04:22:36
40.009372,116.322687,0,204,39969.1824189815,2009-06-05,04:22:41
40.009238,116.322714,0,208,39969.1824768518,2009-06-05,04:22:46
40.009138,116.322742,0,202,39969.1825347222,2009-06-05,04:22:51
40.009058,116.322688,0,196,39969.1825925926,2009-06-05,04:22:56
40.008998,116.32262,0,180,39969.182650463,2009-06-05,04:23:01
40.008989,116.322525,0,178,39969.1827083333,2009-06-05,04:23:06
40.008986,116.322511,0,173,39969.1827662037,2009-06-05,04:23:11
40.008986,116.322511,0,173,39969.1828009259,2009-06-05,04:23:14
40.008981,116.322509,0,168,39969.1828240741,2009-06-05,04:23:16
40.008962,116.322521,0,168,39969.1828819444,2009-06-05,04:23:21
40.008886,116.322512,0,167,39969.1829398148,2009-06-05,04:23:26
40.008843,116.322456,0,172,39969.1829976852,2009-06-05,04:23:31
40.008849,116.32238,0,177,39969.1830555556,2009-06-05,04:23:36
40.008863,116.322349,0,183,39969.1831134259,2009-06-05,04:23:41
40.008911,116.322346,0,188,39969.1831712963,2009-06-05,04:23:46
40.008957,116.322354,0,193,39969.1832291667,2009-06-05,04:23:51
40.009017,116.322266,0,286,39969.1834606482,2009-06-05,04:24:11
40.008807,116.322581,0,106,39969.1835185185,2009-06-05,04:24:16
40.008796,116.322538,0,107,39969.1835763889,2009-06-05,04:24:21
40.008796,116.322538,0,107,39969.1836111111,2009-06-05,04:24:24
40.008791,116.322542,0,110,39969.1836342593,2009-06-05,04:24:26
40.008824,116.322564,0,108,39969.1836921296,2009-06-05,04:24:31
40.008862,116.322478,0,106,39969.18375,2009-06-05,04:24:36
40.008888,116.322429,0,109,39969.1838078704,2009-06-05,04:24:41
40.008913,116.322443,0,121,39969.1838657407,2009-06-05,04:24:46
40.008913,116.322443,0,121,39969.183900463,2009-06-05,04:24:49
40.008916,116.322443,0,124,39969.1839236111,2009-06-05,04:24:51
40.008876,116.322491,0,123,39969.1839814815,2009-06-05,04:24:56
40.008783,116.322569,0,118,39969.1840393519,2009-06-05,04:25:01
40.008652,116.32257,0,117,39969.1840972222,2009-06-05,04:25:06
40.008515,116.322588,0,129,39969.1841550926,2009-06-05,04:25:11
40.008388,116.322616,0,135,39969.184212963,2009-06-05,04:25:16
40.008339,116.322698,0,130,39969.1842708333,2009-06-05,04:25:21
40.008219,116.322724,0,127,39969.1843287037,2009-06-05,04:25:26
40.008061,116.322729,0,132,39969.1843865741,2009-06-05,04:25:31
40.00791,116.3227,0,130,39969.1844444444,2009-06-05,04:25:36
40.007763,116.322698,0,136,39969.1845023148,2009-06-05,04:25:41
40.007693,116.32252,0,131,39969.1845601852,2009-06-05,04:25:46
40.007652,116.322647,0,138,39969.1846180556,2009-06-05,04:25:51
40.007556,116.322746,0,143,39969.1846759259,2009-06-05,04:25:56
40.007419,116.322765,0,150,39969.1847337963,2009-06-05,04:26:01
40.007293,116.322773,0,153,39969.1847916667,2009-06-05,04:26:06
40.007161,116.322725,0,153,39969.184849537,2009-06-05,04:26:11
40.00698,116.322763,0,163,39969.1849074074,2009-06-05,04:26:16
40.006856,116.322826,0,171,39969.1849652778,2009-06-05,04:26:21
40.006725,116.322851,0,177,39969.1850231481,2009-06-05,04:26:26
40.006616,116.322769,0,182,39969.1850810185,2009-06-05,04:26:31
40.006615,116.322532,0,189,39969.1851388889,2009-06-05,04:26:36
40.006655,116.322341,0,199,39969.1851967593,2009-06-05,04:26:41
40.006682,116.322158,0,211,39969.1852546296,2009-06-05,04:26:46
40.006748,116.321946,0,220,39969.1853125,2009-06-05,04:26:51
40.006777,116.321756,0,225,39969.1853703704,2009-06-05,04:26:56
40.006767,116.321584,0,230,39969.1854282407,2009-06-05,04:27:01
40.006746,116.32146,0,237,39969.1854861111,2009-06-05,04:27:06
40.006582,116.32142,0,222,39969.1855439815,2009-06-05,04:27:11
40.006437,116.32141,0,216,39969.1856018519,2009-06-05,04:27:16
40.006305,116.321424,0,216,39969.1856597222,2009-06-05,04:27:21
40.006161,116.32141,0,216,39969.1857175926,2009-06-05,04:27:26
40.006015,116.32145,0,223,39969.185775463,2009-06-05,04:27:31
40.005875,116.321448,0,228,39969.1858333333,2009-06-05,04:27:36
40.005754,116.321462,0,228,39969.1858912037,2009-06-05,04:27:41
40.005627,116.321466,0,232,39969.1859490741,2009-06-05,04:27:46
40.005458,116.321494,0,226,39969.1860069444,2009-06-05,04:27:51
40.005295,116.321493,0,210,39969.1860648148,2009-06-05,04:27:56
40.005147,116.321527,0,204,39969.1861226852,2009-06-05,04:28:01
40.005003,116.32153,0,198,39969.1861805556,2009-06-05,04:28:06
40.004933,116.321661,0,191,39969.1862384259,2009-06-05,04:28:11
40.004975,116.321825,0,175,39969.1862962963,2009-06-05,04:28:16
40.005064,116.321947,0,161,39969.1863541667,2009-06-05,04:28:21
40.005164,116.322073,0,159,39969.186412037,2009-06-05,04:28:26
40.005226,116.322216,0,153,39969.1864699074,2009-06-05,04:28:31
40.005245,116.322355,0,144,39969.1865277778,2009-06-05,04:28:36
40.005248,116.32255,0,145,39969.1865856481,2009-06-05,04:28:41
40.005264,116.322763,0,142,39969.1866435185,2009-06-05,04:28:46
40.005252,116.322966,0,131,39969.1867013889,2009-06-05,04:28:51
40.005239,116.323114,0,124,39969.1867592593,2009-06-05,04:28:56
40.005227,116.323292,0,122,39969.1868171296,2009-06-05,04:29:01
40.005156,116.323346,0,116,39969.186875,2009-06-05,04:29:06
40.005126,116.323362,0,116,39969.1869328704,2009-06-05,04:29:11
40.005128,116.323358,0,114,39969.1869907407,2009-06-05,04:29:16
40.005131,116.323353,0,114,39969.1870486111,2009-06-05,04:29:21
40.005133,116.323349,0,113,39969.1871064815,2009-06-05,04:29:26
40.005138,116.323348,0,113,39969.1871643519,2009-06-05,04:29:31
40.00514,116.323344,0,113,39969.1872222222,2009-06-05,04:29:36
40.005141,116.323339,0,113,39969.1872800926,2009-06-05,04:29:41
40.005141,116.323339,0,113,39969.1873148148,2009-06-05,04:29:44
40.005142,116.323332,0,113,39969.187337963,2009-06-05,04:29:46
40.005145,116.323323,0,113,39969.1873958333,2009-06-05,04:29:51
40.005148,116.323312,0,114,39969.1874537037,2009-06-05,04:29:56
40.005148,116.323312,0,114,39969.1874884259,2009-06-05,04:29:59
40.005144,116.323319,0,116,39969.1875115741,2009-06-05,04:30:01
40.00514,116.323329,0,116,39969.1875694444,2009-06-05,04:30:06
40.005134,116.323341,0,117,39969.1876273148,2009-06-05,04:30:11
40.00513,116.323348,0,117,39969.1876851852,2009-06-05,04:30:16
40.005128,116.323354,0,117,39969.1877430556,2009-06-05,04:30:21
40.005128,116.323354,0,117,39969.1877777778,2009-06-05,04:30:24
40.005127,116.323355,0,117,39969.1878009259,2009-06-05,04:30:26
40.005127,116.323341,0,118,39969.1878587963,2009-06-05,04:30:31
40.005115,116.32333,0,121,39969.1879166667,2009-06-05,04:30:36
40.005103,116.323323,0,127,39969.187974537,2009-06-05,04:30:41
40.005104,116.3233,0,132,39969.1880324074,2009-06-05,04:30:46
40.005103,116.323275,0,135,39969.1880902778,2009-06-05,04:30:51
40.005105,116.323264,0,136,39969.1881481481,2009-06-05,04:30:56
40.005102,116.323275,0,135,39969.1882060185,2009-06-05,04:31:01
40.005078,116.323363,0,136,39969.1882638889,2009-06-05,04:31:06
40.005063,116.323422,0,139,39969.1883217593,2009-06-05,04:31:11
40.005061,116.323435,0,139,39969.1883796296,2009-06-05,04:31:16
40.00506,116.323445,0,139,39969.1884375,2009-06-05,04:31:21
40.00506,116.323445,0,139,39969.1884722222,2009-06-05,04:31:24
40.005062,116.323444,0,140,39969.1884953704,2009-06-05,04:31:26
40.005166,116.323383,0,151,39969.1885532407,2009-06-05,04:31:31
40.005223,116.323303,0,158,39969.1886111111,2009-06-05,04:31:36
40.005278,116.323145,0,162,39969.1886689815,2009-06-05,04:31:41
40.005322,116.32295,0,168,39969.1887268518,2009-06-05,04:31:46
40.005341,116.322765,0,175,39969.1887847222,2009-06-05,04:31:51
40.00527,116.322526,0,151,39969.1888425926,2009-06-05,04:31:56
40.005253,116.322349,0,139,39969.188900463,2009-06-05,04:32:01
40.005257,116.322177,0,132,39969.1889583333,2009-06-05,04:32:06
40.005234,116.321978,0,123,39969.1890162037,2009-06-05,04:32:11
40.005123,116.321779,0,119,39969.1890740741,2009-06-05,04:32:16
40.005011,116.321598,0,119,39969.1891319444,2009-06-05,04:32:21
40.004942,116.321441,0,122,39969.1891898148,2009-06-05,04:32:26
40.004942,116.321301,0,129,39969.1892476852,2009-06-05,04:32:31
40.004943,116.321131,0,139,39969.1893055556,2009-06-05,04:32:36
40.004906,116.32095,0,141,39969.1893634259,2009-06-05,04:32:41
40.004881,116.320731,0,135,39969.1894212963,2009-06-05,04:32:46
40.004869,116.320517,0,126,39969.1894791667,2009-06-05,04:32:51
40.004859,116.320331,0,118,39969.189537037,2009-06-05,04:32:56
40.00483,116.320172,0,111,39969.1895949074,2009-06-05,04:33:01
40.004837,116.319976,0,109,39969.1896527778,2009-06-05,04:33:06
40.004832,116.319752,0,113,39969.1897106481,2009-06-05,04:33:11
40.00484,116.319517,0,113,39969.1897685185,2009-06-05,04:33:16
40.004839,116.319277,0,104,39969.1898263889,2009-06-05,04:33:21
40.004824,116.319048,0,108,39969.1898842593,2009-06-05,04:33:26
40.004805,116.318812,0,108,39969.1899421296,2009-06-05,04:33:31
40.004786,116.318585,0,106,39969.19,2009-06-05,04:33:36
40.004764,116.318385,0,106,39969.1900578704,2009-06-05,04:33:41
40.00476,116.318165,0,102,39969.1901157407,2009-06-05,04:33:46
40.004765,116.317934,0,102,39969.1901736111,2009-06-05,04:33:51
40.004847,116.317801,0,105,39969.1902314815,2009-06-05,04:33:56
40.005001,116.317756,0,101,39969.1902893518,2009-06-05,04:34:01
40.005163,116.317771,0,90,39969.1903472222,2009-06-05,04:34:06
40.005372,116.317758,0,94,39969.1904050926,2009-06-05,04:34:11
40.005565,116.317721,0,99,39969.190462963,2009-06-05,04:34:16
40.005735,116.317713,0,105,39969.1905208333,2009-06-05,04:34:21
40.005916,116.317711,0,94,39969.1905787037,2009-06-05,04:34:26
40.006084,116.317691,0,95,39969.1906365741,2009-06-05,04:34:31
40.006261,116.317668,0,107,39969.1906944444,2009-06-05,04:34:36
40.006425,116.31769,0,108,39969.1907523148,2009-06-05,04:34:41
40.006587,116.317672,0,98,39969.1908101852,2009-06-05,04:34:46
40.006771,116.317715,0,109,39969.1908680556,2009-06-05,04:34:51
40.006927,116.317717,0,122,39969.1909259259,2009-06-05,04:34:56
40.007122,116.317724,0,127,39969.1909837963,2009-06-05,04:35:01
40.007286,116.317724,0,131,39969.1910416667,2009-06-05,04:35:06
40.007447,116.317699,0,131,39969.191099537,2009-06-05,04:35:11
40.007616,116.31766,0,138,39969.1911574074,2009-06-05,04:35:16
40.007795,116.317667,0,116,39969.1912152778,2009-06-05,04:35:21
40.007984,116.317697,0,124,39969.1912731482,2009-06-05,04:35:26
40.008157,116.317696,0,111,39969.1913310185,2009-06-05,04:35:31
40.008333,116.317691,0,115,39969.1913888889,2009-06-05,04:35:36
40.008489,116.317675,0,118,39969.1914467593,2009-06-05,04:35:41
40.008677,116.317672,0,116,39969.1915046296,2009-06-05,04:35:46
40.008833,116.317699,0,114,39969.1915625,2009-06-05,04:35:51
40.00899,116.317689,0,115,39969.1916203704,2009-06-05,04:35:56
40.009122,116.317569,0,110,39969.1916782407,2009-06-05,04:36:01
40.009136,116.317333,0,102,39969.1917361111,2009-06-05,04:36:06
40.009122,116.317106,0,101,39969.1917939815,2009-06-05,04:36:11
40.009082,116.316916,0,107,39969.1918518519,2009-06-05,04:36:16
40.009065,116.316728,0,107,39969.1919097222,2009-06-05,04:36:21
40.009016,116.316535,0,105,39969.1919675926,2009-06-05,04:36:26
40.008991,116.316344,0,103,39969.192025463,2009-06-05,04:36:31
40.009106,116.316263,0,105,39969.1920833333,2009-06-05,04:36:36
40.009268,116.316226,0,104,39969.1921412037,2009-06-05,04:36:41
40.009405,116.316179,0,110,39969.1921990741,2009-06-05,04:36:46
40.009554,116.316151,0,119,39969.1922569444,2009-06-05,04:36:51
40.009667,116.316082,0,124,39969.1923148148,2009-06-05,04:36:56
40.009673,116.315948,0,124,39969.1923726852,2009-06-05,04:37:01
40.00966,116.315749,0,122,39969.1924305556,2009-06-05,04:37:06
40.009642,116.315568,0,117,39969.1924884259,2009-06-05,04:37:11
40.009641,116.315363,0,119,39969.1925462963,2009-06-05,04:37:16
40.009608,116.315167,0,117,39969.1926041667,2009-06-05,04:37:21
40.009634,116.314937,0,116,39969.192662037,2009-06-05,04:37:26
40.009628,116.314749,0,117,39969.1927199074,2009-06-05,04:37:31
40.009612,116.314548,0,121,39969.1927777778,2009-06-05,04:37:36
40.009711,116.314428,0,121,39969.1928356481,2009-06-05,04:37:41
40.009806,116.314447,0,124,39969.1928935185,2009-06-05,04:37:46
40.009788,116.314622,0,126,39969.1929513889,2009-06-05,04:37:51
40.009803,116.314791,0,125,39969.1930092593,2009-06-05,04:37:56
40.009789,116.314946,0,122,39969.1930671296,2009-06-05,04:38:01
40.009777,116.315042,0,118,39969.193125,2009-06-05,04:38:06
40.009779,116.315056,0,119,39969.1931828704,2009-06-05,04:38:11
40.009779,116.315066,0,118,39969.1932407407,2009-06-05,04:38:16
40.009779,116.315066,0,118,39969.193275463,2009-06-05,04:38:19
40.00978,116.315058,0,118,39969.1932986111,2009-06-05,04:38:21
40.00978,116.315042,0,118,39969.1933564815,2009-06-05,04:38:26
40.009789,116.315013,0,118,39969.1934143519,2009-06-05,04:38:31
40.009811,116.314991,0,118,39969.1934722222,2009-06-05,04:38:36
40.009866,116.314976,0,118,39969.1935300926,2009-06-05,04:38:41
40.009926,116.31498,0,118,39969.193587963,2009-06-05,04:38:46
40.009943,116.315,0,118,39969.1936458333,2009-06-05,04:38:51
40.009968,116.315022,0,119,39969.1937037037,2009-06-05,04:38:56
40.010024,116.314998,0,120,39969.1937615741,2009-06-05,04:39:01
40.010024,116.314998,0,120,39969.1937962963,2009-06-05,04:39:04
40.010025,116.315003,0,120,39969.1938194444,2009-06-05,04:39:06
40.010024,116.315015,0,120,39969.1938773148,2009-06-05,04:39:11
40.010027,116.314992,0,121,39969.1939351852,2009-06-05,04:39:16
40.010046,116.31494,0,121,39969.1939930556,2009-06-05,04:39:21
40.010064,116.314908,0,122,39969.1940509259,2009-06-05,04:39:26
40.010088,116.314888,0,122,39969.1941087963,2009-06-05,04:39:31
40.010103,116.314879,0,123,39969.1941666667,2009-06-05,04:39:36
40.010117,116.314852,0,123,39969.194224537,2009-06-05,04:39:41
40.010117,116.314852,0,123,39969.1942592593,2009-06-05,04:39:44
40.010118,116.314845,0,123,39969.1942824074,2009-06-05,04:39:46
40.010122,116.314831,0,123,39969.1943402778,2009-06-05,04:39:51
40.010127,116.314787,0,123,39969.1943981481,2009-06-05,04:39:56
40.010099,116.314736,0,123,39969.1944560185,2009-06-05,04:40:01
40.0101,116.314703,0,123,39969.1945138889,2009-06-05,04:40:06
40.010092,116.314691,0,123,39969.1945717593,2009-06-05,04:40:11
40.010071,116.314719,0,123,39969.1946296296,2009-06-05,04:40:16
40.010052,116.314764,0,123,39969.1946875,2009-06-05,04:40:21
40.010052,116.314764,0,123,39969.1947222222,2009-06-05,04:40:24
40.010052,116.314761,0,123,39969.1947453704,2009-06-05,04:40:26
40.010052,116.314748,0,122,39969.1948032407,2009-06-05,04:40:31
40.009998,116.314753,0,123,39969.1948611111,2009-06-05,04:40:36
40.009969,116.314757,0,122,39969.1949189815,2009-06-05,04:40:41
40.009655,116.314495,0,129,39969.2492592593,2009-06-05,05:58:56
40.009582,116.314599,0,150,39969.2493171296,2009-06-05,05:59:01
40.0096,116.314761,0,171,39969.249375,2009-06-05,05:59:06
40.009626,116.314944,0,167,39969.2494328704,2009-06-05,05:59:11
40.009665,116.315122,0,164,39969.2494907407,2009-06-05,05:59:16
40.009671,116.315305,0,169,39969.2495486111,2009-06-05,05:59:21
40.009691,116.315501,0,175,39969.2496064815,2009-06-05,05:59:26
40.009698,116.315641,0,177,39969.2496643519,2009-06-05,05:59:31
40.009738,116.315779,0,179,39969.2497222222,2009-06-05,05:59:36
40.009743,116.315901,0,179,39969.2497800926,2009-06-05,05:59:41
40.009772,116.316037,0,180,39969.249837963,2009-06-05,05:59:46
40.009745,116.31609,0,177,39969.2498958333,2009-06-05,05:59:51
40.009599,116.316194,0,159,39969.2499537037,2009-06-05,05:59:56
40.009491,116.3162,0,151,39969.2500115741,2009-06-05,06:00:01
40.009354,116.316218,0,141,39969.2500694444,2009-06-05,06:00:06
40.009174,116.316235,0,131,39969.2501273148,2009-06-05,06:00:11
40.009006,116.316291,0,126,39969.2501851852,2009-06-05,06:00:16
40.00897,116.316536,0,133,39969.2502430556,2009-06-05,06:00:21
40.00903,116.316722,0,137,39969.2503009259,2009-06-05,06:00:26
40.009064,116.316858,0,139,39969.2503587963,2009-06-05,06:00:31
40.00905,116.316949,0,142,39969.2504166667,2009-06-05,06:00:36
40.009101,116.317126,0,145,39969.250474537,2009-06-05,06:00:41
40.009103,116.317312,0,151,39969.2505324074,2009-06-05,06:00:46
40.00913,116.317511,0,147,39969.2505902778,2009-06-05,06:00:51
40.009108,116.317655,0,144,39969.2506481481,2009-06-05,06:00:56
40.009003,116.317707,0,142,39969.2507060185,2009-06-05,06:01:01
40.008876,116.31768,0,146,39969.2507638889,2009-06-05,06:01:06
40.008738,116.31764,0,148,39969.2508217593,2009-06-05,06:01:11
40.008578,116.317656,0,148,39969.2508796296,2009-06-05,06:01:16
40.008431,116.317634,0,152,39969.2509375,2009-06-05,06:01:21
40.008272,116.317627,0,158,39969.2509953704,2009-06-05,06:01:26
40.008116,116.317612,0,163,39969.2510532407,2009-06-05,06:01:31
40.007961,116.317578,0,168,39969.2511111111,2009-06-05,06:01:36
40.007814,116.317553,0,174,39969.2511689815,2009-06-05,06:01:41
40.007637,116.317576,0,179,39969.2512268518,2009-06-05,06:01:46
40.007447,116.317591,0,185,39969.2512847222,2009-06-05,06:01:51
40.00727,116.31761,0,183,39969.2513425926,2009-06-05,06:01:56
40.007091,116.317609,0,187,39969.251400463,2009-06-05,06:02:01
40.006902,116.317665,0,176,39969.2514583333,2009-06-05,06:02:06
40.006749,116.317621,0,180,39969.2515162037,2009-06-05,06:02:11
40.0066,116.317644,0,183,39969.2515740741,2009-06-05,06:02:16
40.00641,116.317615,0,181,39969.2516319444,2009-06-05,06:02:21
40.006231,116.317639,0,182,39969.2516898148,2009-06-05,06:02:26
40.006031,116.317625,0,182,39969.2517476852,2009-06-05,06:02:31
40.005841,116.317638,0,182,39969.2518055556,2009-06-05,06:02:36
40.005672,116.317708,0,168,39969.2518634259,2009-06-05,06:02:41
40.005491,116.317721,0,169,39969.2519212963,2009-06-05,06:02:46
40.005308,116.317726,0,169,39969.2519791667,2009-06-05,06:02:51
40.005145,116.317758,0,162,39969.252037037,2009-06-05,06:02:56
40.004981,116.317772,0,157,39969.2520949074,2009-06-05,06:03:01
40.004832,116.317807,0,164,39969.2521527778,2009-06-05,06:03:06
40.004731,116.317966,0,170,39969.2522106481,2009-06-05,06:03:11
40.004724,116.318215,0,167,39969.2522685185,2009-06-05,06:03:16
40.00474,116.318433,0,166,39969.2523263889,2009-06-05,06:03:21
40.004793,116.318658,0,160,39969.2523842593,2009-06-05,06:03:26
40.004814,116.318889,0,161,39969.2524421296,2009-06-05,06:03:31
40.004818,116.319127,0,163,39969.2525,2009-06-05,06:03:36
40.004844,116.319352,0,168,39969.2525578704,2009-06-05,06:03:41
40.004863,116.319574,0,171,39969.2526157407,2009-06-05,06:03:46
40.004877,116.319846,0,175,39969.2526736111,2009-06-05,06:03:51
40.004899,116.320054,0,180,39969.2527314815,2009-06-05,06:03:56
40.0049,116.320254,0,175,39969.2527893518,2009-06-05,06:04:01
40.00491,116.320481,0,174,39969.2528472222,2009-06-05,06:04:06
40.004946,116.320705,0,178,39969.2529050926,2009-06-05,06:04:11
40.004974,116.320959,0,181,39969.252962963,2009-06-05,06:04:16
40.004992,116.321171,0,186,39969.2530208333,2009-06-05,06:04:21
40.00501,116.32137,0,187,39969.2530787037,2009-06-05,06:04:26
40.005029,116.321596,0,187,39969.2531365741,2009-06-05,06:04:31
40.005113,116.321795,0,192,39969.2531944444,2009-06-05,06:04:36
40.005193,116.321999,0,207,39969.2532523148,2009-06-05,06:04:41
40.005265,116.322182,0,220,39969.2533101852,2009-06-05,06:04:46
40.005376,116.322332,0,222,39969.2533680556,2009-06-05,06:04:51
40.005409,116.322523,0,231,39969.2534259259,2009-06-05,06:04:56
40.005428,116.322727,0,239,39969.2534837963,2009-06-05,06:05:01
40.005437,116.32295,0,250,39969.2535416667,2009-06-05,06:05:06
40.005496,116.323177,0,259,39969.253599537,2009-06-05,06:05:11
40.005473,116.323334,0,255,39969.2536574074,2009-06-05,06:05:16
40.005363,116.323353,0,257,39969.2537152778,2009-06-05,06:05:21
40.00534,116.323361,0,256,39969.2537731482,2009-06-05,06:05:26
40.00534,116.323361,0,256,39969.2538078704,2009-06-05,06:05:29
40.005339,116.323366,0,258,39969.2538310185,2009-06-05,06:05:31
40.005339,116.323379,0,259,39969.2538888889,2009-06-05,06:05:36
40.00534,116.323394,0,259,39969.2539467593,2009-06-05,06:05:41
40.005342,116.323419,0,259,39969.2540046296,2009-06-05,06:05:46
40.005321,116.323457,0,259,39969.2540625,2009-06-05,06:05:51
40.005249,116.323514,0,259,39969.2541203704,2009-06-05,06:05:56
40.005222,116.323596,0,259,39969.2541782407,2009-06-05,06:06:01
40.005166,116.323753,0,259,39969.2542361111,2009-06-05,06:06:06
40.005158,116.323561,0,258,39969.2542939815,2009-06-05,06:06:11
40.005182,116.323441,0,258,39969.2543518519,2009-06-05,06:06:16
40.005186,116.323417,0,257,39969.2544097222,2009-06-05,06:06:21
40.005188,116.32343,0,258,39969.2544675926,2009-06-05,06:06:26
40.0052,116.323447,0,257,39969.254525463,2009-06-05,06:06:31
40.005186,116.323449,0,257,39969.2545833333,2009-06-05,06:06:36
40.0052,116.323482,0,257,39969.2546412037,2009-06-05,06:06:41
40.005225,116.323525,0,256,39969.2546990741,2009-06-05,06:06:46
40.00517,116.323573,0,256,39969.2547569444,2009-06-05,06:06:51
40.005099,116.323618,0,256,39969.2548148148,2009-06-05,06:06:56
40.00507,116.323613,0,256,39969.2548726852,2009-06-05,06:07:01
40.00505,116.323662,0,256,39969.2549305556,2009-06-05,06:07:06
40.005056,116.32369,0,256,39969.2549884259,2009-06-05,06:07:11
40.005052,116.323673,0,256,39969.2550462963,2009-06-05,06:07:16
40.005042,116.323641,0,256,39969.2551041667,2009-06-05,06:07:21
40.005053,116.323612,0,259,39969.255162037,2009-06-05,06:07:26
40.005057,116.3236,0,259,39969.2552199074,2009-06-05,06:07:31
40.005043,116.323602,0,254,39969.2552777778,2009-06-05,06:07:36
40.005042,116.323604,0,253,39969.2553356481,2009-06-05,06:07:41
40.005042,116.323604,0,253,39969.2553703704,2009-06-05,06:07:44
40.005041,116.323611,0,253,39969.2553935185,2009-06-05,06:07:46
40.005041,116.323601,0,253,39969.2554513889,2009-06-05,06:07:51
40.00504,116.323591,0,253,39969.2555092593,2009-06-05,06:07:56
40.00504,116.323591,0,253,39969.2555439815,2009-06-05,06:07:59
40.00504,116.323588,0,252,39969.2555671296,2009-06-05,06:08:01
40.005042,116.323579,0,252,39969.255625,2009-06-05,06:08:06
40.005165,116.323552,0,242,39969.2556828704,2009-06-05,06:08:11
40.005285,116.323631,0,222,39969.2557407407,2009-06-05,06:08:16
40.005342,116.323774,0,214,39969.2557986111,2009-06-05,06:08:21
40.005396,116.32398,0,205,39969.2558564815,2009-06-05,06:08:26
40.005339,116.324128,0,201,39969.2559143519,2009-06-05,06:08:31
40.005161,116.324146,0,191,39969.2559722222,2009-06-05,06:08:36
40.004985,116.324097,0,181,39969.2560300926,2009-06-05,06:08:41
40.004791,116.324087,0,176,39969.256087963,2009-06-05,06:08:46
40.004605,116.324077,0,168,39969.2561458333,2009-06-05,06:08:51
40.004408,116.324076,0,162,39969.2562037037,2009-06-05,06:08:56
40.004192,116.324167,0,148,39969.2562615741,2009-06-05,06:09:01
40.00402,116.324179,0,146,39969.2563194444,2009-06-05,06:09:06
40.003823,116.324222,0,142,39969.2563773148,2009-06-05,06:09:11
40.003664,116.324213,0,145,39969.2564351852,2009-06-05,06:09:16
40.00354,116.324211,0,146,39969.2564930556,2009-06-05,06:09:21
40.003479,116.324404,0,153,39969.2565509259,2009-06-05,06:09:26
40.003465,116.324679,0,160,39969.2566087963,2009-06-05,06:09:31
40.003462,116.324921,0,165,39969.2566666667,2009-06-05,06:09:36
40.00341,116.325039,0,168,39969.256724537,2009-06-05,06:09:41
40.003247,116.325039,0,168,39969.2567824074,2009-06-05,06:09:46
40.003075,116.325036,0,169,39969.2568402778,2009-06-05,06:09:51
40.002894,116.325009,0,170,39969.2568981481,2009-06-05,06:09:56
40.002721,116.325008,0,162,39969.2569560185,2009-06-05,06:10:01
40.002543,116.325029,0,159,39969.2570138889,2009-06-05,06:10:06
40.002414,116.325176,0,157,39969.2570717593,2009-06-05,06:10:11
40.002352,116.325441,0,157,39969.2571296296,2009-06-05,06:10:16
40.002356,116.325702,0,153,39969.2571875,2009-06-05,06:10:21
40.002345,116.3259,0,153,39969.2572453704,2009-06-05,06:10:26
40.002366,116.326127,0,151,39969.2573032407,2009-06-05,06:10:31
40.002384,116.326333,0,152,39969.2573611111,2009-06-05,06:10:36
40.002353,116.326538,0,147,39969.2574189815,2009-06-05,06:10:41
40.002188,116.32656,0,144,39969.2574768519,2009-06-05,06:10:46
40.002023,116.326548,0,149,39969.2575347222,2009-06-05,06:10:51
40.001852,116.326563,0,155,39969.2575925926,2009-06-05,06:10:56
40.001691,116.326536,0,162,39969.257650463,2009-06-05,06:11:01
40.001529,116.326522,0,171,39969.2577083333,2009-06-05,06:11:06
40.001393,116.326552,0,184,39969.2577662037,2009-06-05,06:11:11
40.001275,116.326782,0,200,39969.2578240741,2009-06-05,06:11:16
40.001244,116.326927,0,212,39969.2578819444,2009-06-05,06:11:21
40.001117,116.326928,0,209,39969.2579398148,2009-06-05,06:11:26
40.000988,116.326841,0,193,39969.2579976852,2009-06-05,06:11:31
40.000749,116.326877,0,196,39969.2580555556,2009-06-05,06:11:36
40.000628,116.326904,0,201,39969.2581134259,2009-06-05,06:11:41
40.000435,116.327002,0,203,39969.2581712963,2009-06-05,06:11:46
40.000275,116.327051,0,201,39969.2582291667,2009-06-05,06:11:51
40.000223,116.327042,0,201,39969.258287037,2009-06-05,06:11:56
40.000225,116.326994,0,201,39969.2583449074,2009-06-05,06:12:01
40.000225,116.326994,0,201,39969.2583796296,2009-06-05,06:12:04
40.000224,116.326997,0,199,39969.2584027778,2009-06-05,06:12:06
40.000215,116.327004,0,201,39969.2584606481,2009-06-05,06:12:11
40.0002,116.327014,0,202,39969.2585185185,2009-06-05,06:12:16
40.000205,116.327094,0,204,39969.2585763889,2009-06-05,06:12:21
40.000165,116.327188,0,205,39969.2586342593,2009-06-05,06:12:26
40.000165,116.327188,0,205,39969.2586689815,2009-06-05,06:12:29
40.000163,116.327195,0,208,39969.2586921296,2009-06-05,06:12:31
40.000073,116.327229,0,210,39969.25875,2009-06-05,06:12:36
39.999989,116.327327,0,212,39969.2588078704,2009-06-05,06:12:41
39.999934,116.327361,0,216,39969.2588657407,2009-06-05,06:12:46
39.99986,116.327402,0,218,39969.2589236111,2009-06-05,06:12:51
39.999813,116.327472,0,223,39969.2589814815,2009-06-05,06:12:56
39.999775,116.327545,0,230,39969.2590393518,2009-06-05,06:13:01
39.999768,116.327599,0,237,39969.2590972222,2009-06-05,06:13:06
39.999798,116.327615,0,244,39969.2591550926,2009-06-05,06:13:11
39.999752,116.32764,0,253,39969.259212963,2009-06-05,06:13:16
39.999726,116.327758,0,261,39969.2592708333,2009-06-05,06:13:21
39.999725,116.327867,0,270,39969.2593287037,2009-06-05,06:13:26
39.999774,116.327936,0,281,39969.2593865741,2009-06-05,06:13:31
39.99986,116.327925,0,291,39969.2594444444,2009-06-05,06:13:36
39.999899,116.327883,0,297,39969.2595023148,2009-06-05,06:13:41
39.999887,116.327927,0,303,39969.2595601852,2009-06-05,06:13:46
39.999859,116.328025,0,308,39969.2596180556,2009-06-05,06:13:51
39.999914,116.328004,0,313,39969.2596759259,2009-06-05,06:13:56
39.999988,116.32805,0,318,39969.2597337963,2009-06-05,06:14:01
40.000126,116.328004,0,323,39969.2597916667,2009-06-05,06:14:06
40.000268,116.327033,0,159,39969.3853472222,2009-06-05,09:14:54
40.00024,116.327008,0,181,39969.3854050926,2009-06-05,09:14:59
40.000174,116.327046,0,200,39969.385462963,2009-06-05,09:15:04
40.000134,116.32708,0,208,39969.3855208333,2009-06-05,09:15:09
40.000096,116.327075,0,216,39969.3855787037,2009-06-05,09:15:14
40.000103,116.327063,0,212,39969.3856365741,2009-06-05,09:15:19
40.000134,116.327068,0,205,39969.3856944444,2009-06-05,09:15:24
40.000151,116.327055,0,200,39969.3857523148,2009-06-05,09:15:29
40.000151,116.327055,0,200,39969.385787037,2009-06-05,09:15:32
40.000147,116.32705,0,200,39969.3858101852,2009-06-05,09:15:34
40.000217,116.327017,0,198,39969.3858680556,2009-06-05,09:15:39
40.000234,116.327028,0,198,39969.3859259259,2009-06-05,09:15:44
40.000251,116.327028,0,198,39969.3859837963,2009-06-05,09:15:49
40.00032,116.327011,0,198,39969.3860416667,2009-06-05,09:15:54
40.000465,116.327034,0,200,39969.386099537,2009-06-05,09:15:59
40.000594,116.32697,0,198,39969.3861574074,2009-06-05,09:16:04
40.000741,116.32704,0,196,39969.3862152778,2009-06-05,09:16:09
40.000955,116.327158,0,190,39969.3862731481,2009-06-05,09:16:14
40.001122,116.32713,0,187,39969.3863310185,2009-06-05,09:16:19
40.001247,116.32709,0,197,39969.3863888889,2009-06-05,09:16:24
40.001319,116.32692,0,197,39969.3864467593,2009-06-05,09:16:29
40.00132,116.326749,0,199,39969.3865046296,2009-06-05,09:16:34
40.001369,116.32664,0,205,39969.3865625,2009-06-05,09:16:39
40.001452,116.326611,0,210,39969.3866203704,2009-06-05,09:16:44
40.001576,116.326607,0,221,39969.3866782407,2009-06-05,09:16:49
40.001712,116.326572,0,226,39969.3867361111,2009-06-05,09:16:54
40.001827,116.326564,0,229,39969.3867939815,2009-06-05,09:16:59
40.001949,116.326531,0,236,39969.3868518519,2009-06-05,09:17:04
40.002131,116.326615,0,206,39969.3869097222,2009-06-05,09:17:09
40.002273,116.326606,0,203,39969.3869675926,2009-06-05,09:17:14
40.002386,116.326499,0,191,39969.387025463,2009-06-05,09:17:19
40.002418,116.326329,0,162,39969.3870833333,2009-06-05,09:17:24
40.002428,116.326155,0,153,39969.3871412037,2009-06-05,09:17:29
40.002417,116.325998,0,145,39969.3871990741,2009-06-05,09:17:34
40.002409,116.325816,0,144,39969.3872569444,2009-06-05,09:17:39
40.002404,116.325658,0,145,39969.3873148148,2009-06-05,09:17:44
40.002394,116.325502,0,146,39969.3873726852,2009-06-05,09:17:49
40.002387,116.325336,0,141,39969.3874305556,2009-06-05,09:17:54
40.002463,116.325217,0,142,39969.3874884259,2009-06-05,09:17:59
40.002582,116.325163,0,146,39969.3875462963,2009-06-05,09:18:04
40.002698,116.325146,0,154,39969.3876041667,2009-06-05,09:18:09
40.002833,116.325123,0,165,39969.387662037,2009-06-05,09:18:14
40.002961,116.325107,0,170,39969.3877199074,2009-06-05,09:18:19
40.003077,116.325106,0,165,39969.3877777778,2009-06-05,09:18:24
40.003204,116.325111,0,164,39969.3878356481,2009-06-05,09:18:29
40.003329,116.325128,0,171,39969.3878935185,2009-06-05,09:18:34
40.003453,116.325102,0,174,39969.3879513889,2009-06-05,09:18:39
40.003527,116.325004,0,167,39969.3880092593,2009-06-05,09:18:44
40.00354,116.324872,0,169,39969.3880671296,2009-06-05,09:18:49
40.003524,116.324679,0,163,39969.388125,2009-06-05,09:18:54
40.003502,116.324517,0,158,39969.3881828704,2009-06-05,09:18:59
40.003524,116.324395,0,175,39969.3882407407,2009-06-05,09:19:04
40.003602,116.324384,0,182,39969.3882986111,2009-06-05,09:19:09
40.003719,116.324422,0,188,39969.3883564815,2009-06-05,09:19:14
40.00392,116.324362,0,189,39969.3884143519,2009-06-05,09:19:19
40.004113,116.324362,0,188,39969.3884722222,2009-06-05,09:19:24
40.004276,116.324411,0,176,39969.3885300926,2009-06-05,09:19:29
40.004519,116.324379,0,187,39969.388587963,2009-06-05,09:19:34
40.004727,116.324358,0,182,39969.3886458333,2009-06-05,09:19:39
40.004893,116.324356,0,163,39969.3887037037,2009-06-05,09:19:44
40.005025,116.324355,0,158,39969.3887615741,2009-06-05,09:19:49
40.005156,116.324372,0,154,39969.3888194444,2009-06-05,09:19:54
40.005269,116.324329,0,168,39969.3888773148,2009-06-05,09:19:59
40.005417,116.324306,0,162,39969.3889351852,2009-06-05,09:20:04
40.005577,116.324296,0,164,39969.3889930556,2009-06-05,09:20:09
40.00573,116.324246,0,152,39969.3890509259,2009-06-05,09:20:14
40.005795,116.3242,0,144,39969.3891087963,2009-06-05,09:20:19
40.005819,116.32413,0,162,39969.3891666667,2009-06-05,09:20:24
40.00596,116.324159,0,194,39969.389224537,2009-06-05,09:20:29
40.006122,116.324169,0,209,39969.3892824074,2009-06-05,09:20:34
40.006267,116.324262,0,204,39969.3893402778,2009-06-05,09:20:39
40.00644,116.324298,0,201,39969.3893981481,2009-06-05,09:20:44
40.006615,116.32429,0,197,39969.3894560185,2009-06-05,09:20:49
40.006744,116.324284,0,187,39969.3895138889,2009-06-05,09:20:54
40.006907,116.324263,0,174,39969.3895717593,2009-06-05,09:20:59
40.007063,116.324258,0,170,39969.3896296296,2009-06-05,09:21:04
40.007214,116.32423,0,160,39969.3896875,2009-06-05,09:21:09
40.007362,116.32422,0,142,39969.3897453704,2009-06-05,09:21:14
40.007503,116.324202,0,140,39969.3898032407,2009-06-05,09:21:19
40.007641,116.324196,0,136,39969.3898611111,2009-06-05,09:21:24
40.00777,116.324207,0,134,39969.3899189815,2009-06-05,09:21:29
40.007864,116.324215,0,134,39969.3899768519,2009-06-05,09:21:34
40.008005,116.324182,0,128,39969.3900347222,2009-06-05,09:21:39
40.008136,116.324169,0,131,39969.3900925926,2009-06-05,09:21:44
40.008281,116.324128,0,139,39969.390150463,2009-06-05,09:21:49
40.00843,116.324113,0,140,39969.3902083333,2009-06-05,09:21:54
40.008567,116.324093,0,133,39969.3902662037,2009-06-05,09:21:59
40.008705,116.324101,0,130,39969.3903240741,2009-06-05,09:22:04
40.008855,116.324119,0,126,39969.3903819444,2009-06-05,09:22:09
40.008971,116.324111,0,137,39969.3904398148,2009-06-05,09:22:14
40.009087,116.324101,0,139,39969.3904976852,2009-06-05,09:22:19
40.009226,116.324086,0,139,39969.3905555556,2009-06-05,09:22:24
40.00934,116.324093,0,147,39969.3906134259,2009-06-05,09:22:29
40.009461,116.324078,0,157,39969.3906712963,2009-06-05,09:22:34
40.009564,116.324011,0,173,39969.3907291667,2009-06-05,09:22:39
40.009624,116.323831,0,171,39969.390787037,2009-06-05,09:22:44
40.009654,116.323639,0,170,39969.3908449074,2009-06-05,09:22:49
40.009645,116.323453,0,180,39969.3909027778,2009-06-05,09:22:54
40.009631,116.323232,0,191,39969.3909606481,2009-06-05,09:22:59
40.009606,116.322998,0,205,39969.3910185185,2009-06-05,09:23:04
40.009576,116.322747,0,221,39969.3910763889,2009-06-05,09:23:09
40.009591,116.322612,0,210,39969.3911342593,2009-06-05,09:23:14
40.009584,116.322442,0,205,39969.3911921296,2009-06-05,09:23:19
40.009553,116.322286,0,212,39969.39125,2009-06-05,09:23:24
40.009526,116.322086,0,218,39969.3913078704,2009-06-05,09:23:29
40.009466,116.321893,0,226,39969.3913657407,2009-06-05,09:23:34
40.009377,116.321741,0,233,39969.3914236111,2009-06-05,09:23:39
40.009261,116.321579,0,239,39969.3914814815,2009-06-05,09:23:44
40.009157,116.321466,0,243,39969.3915393518,2009-06-05,09:23:49
40.009053,116.321411,0,236,39969.3915972222,2009-06-05,09:23:54
40.009041,116.321356,0,202,39969.3916550926,2009-06-05,09:23:59
40.008967,116.321275,0,180,39969.391712963,2009-06-05,09:24:04
40.008911,116.321196,0,164,39969.3917708333,2009-06-05,09:24:09
40.008996,116.321079,0,166,39969.3918287037,2009-06-05,09:24:14
40.009087,116.32095,0,157,39969.3918865741,2009-06-05,09:24:19
40.009158,116.320784,0,147,39969.3919444444,2009-06-05,09:24:24
40.009237,116.320661,0,137,39969.3920023148,2009-06-05,09:24:29
40.009326,116.320558,0,136,39969.3920601852,2009-06-05,09:24:34
40.0094,116.320498,0,140,39969.3921180556,2009-06-05,09:24:39
40.009458,116.320537,0,145,39969.3921759259,2009-06-05,09:24:44
40.009519,116.320479,0,156,39969.3922337963,2009-06-05,09:24:49
40.009535,116.320465,0,162,39969.3922916667,2009-06-05,09:24:54
40.009535,116.320465,0,162,39969.3923263889,2009-06-05,09:24:57
40.009534,116.320466,0,164,39969.392349537,2009-06-05,09:24:59
40.009529,116.320476,0,166,39969.3924074074,2009-06-05,09:25:04
40.009522,116.320489,0,166,39969.3924652778,2009-06-05,09:25:09
40.009508,116.320497,0,167,39969.3925231481,2009-06-05,09:25:14
40.009479,116.320454,0,169,39969.3925810185,2009-06-05,09:25:19
40.009482,116.320414,0,170,39969.3926388889,2009-06-05,09:25:24
40.009494,116.320303,0,169,39969.3926967593,2009-06-05,09:25:29
40.009507,116.320281,0,170,39969.3927546296,2009-06-05,09:25:34
40.009507,116.320281,0,170,39969.3927893518,2009-06-05,09:25:37
40.009502,116.320274,0,170,39969.3928125,2009-06-05,09:25:39
40.009484,116.320305,0,172,39969.3928703704,2009-06-05,09:25:44
40.009452,116.320327,0,174,39969.3929282407,2009-06-05,09:25:49
40.009382,116.320372,0,174,39969.3929861111,2009-06-05,09:25:54
40.009354,116.320407,0,175,39969.3930439815,2009-06-05,09:25:59
40.009354,116.320407,0,175,39969.3930787037,2009-06-05,09:26:02
40.009354,116.320402,0,175,39969.3931018518,2009-06-05,09:26:04
40.009387,116.320413,0,175,39969.3931597222,2009-06-05,09:26:09
40.009442,116.320428,0,175,39969.3932175926,2009-06-05,09:26:14
40.009481,116.320469,0,176,39969.393275463,2009-06-05,09:26:19
40.009497,116.320488,0,176,39969.3933333333,2009-06-05,09:26:24
40.009497,116.320488,0,176,39969.3933680556,2009-06-05,09:26:27
40.009501,116.32048,0,176,39969.3933912037,2009-06-05,09:26:29
40.009488,116.320384,0,176,39969.3934490741,2009-06-05,09:26:34
40.009443,116.320315,0,176,39969.3935069444,2009-06-05,09:26:39
40.009441,116.320166,0,178,39969.3935648148,2009-06-05,09:26:44
40.009465,116.320089,0,179,39969.3936226852,2009-06-05,09:26:49
40.009509,116.320099,0,179,39969.3936805556,2009-06-05,09:26:54
40.009572,116.320083,0,179,39969.3937384259,2009-06-05,09:26:59
40.009643,116.320034,0,179,39969.3937962963,2009-06-05,09:27:04
40.009683,116.319991,0,179,39969.3938541667,2009-06-05,09:27:09
40.009681,116.319947,0,180,39969.393912037,2009-06-05,09:27:14
40.00969,116.319928,0,180,39969.3939699074,2009-06-05,09:27:19
40.009687,116.319928,0,180,39969.3940277778,2009-06-05,09:27:24
40.009684,116.31993,0,180,39969.3940856481,2009-06-05,09:27:29
40.009683,116.319932,0,180,39969.3941435185,2009-06-05,09:27:34
40.009683,116.319932,0,180,39969.3941782407,2009-06-05,09:27:37
40.009684,116.31993,0,180,39969.3942013889,2009-06-05,09:27:39
40.010839,116.32406,0,44,39969.4083564815,2009-06-05,09:48:02
40.010655,116.323564,0,80,39969.4084259259,2009-06-05,09:48:08
40.01063,116.323311,0,87,39969.4084953704,2009-06-05,09:48:14
40.009983,116.321784,0,-14,39969.4086226852,2009-06-05,09:48:25
40.00961,116.321263,0,58,39969.4086921296,2009-06-05,09:48:31
40.009523,116.321166,0,65,39969.40875,2009-06-05,09:48:36
40.009496,116.321126,0,70,39969.4088078704,2009-06-05,09:48:41
40.009331,116.321215,0,65,39969.4089814815,2009-06-05,09:48:56
40.009168,116.320561,0,62,39969.4090509259,2009-06-05,09:49:02
40.009203,116.320535,0,83,39969.4091087963,2009-06-05,09:49:07
40.009229,116.320519,0,99,39969.4091666667,2009-06-05,09:49:12
40.009253,116.320509,0,111,39969.409224537,2009-06-05,09:49:17
40.009302,116.32049,0,118,39969.4092824074,2009-06-05,09:49:22
40.009379,116.32041,0,122,39969.4093402778,2009-06-05,09:49:27
40.009395,116.320401,0,123,39969.4093981481,2009-06-05,09:49:32
40.009397,116.320373,0,135,39969.4094560185,2009-06-05,09:49:37
40.009412,116.320358,0,140,39969.4095138889,2009-06-05,09:49:42
40.009412,116.320358,0,140,39969.4095486111,2009-06-05,09:49:45
40.009417,116.320364,0,140,39969.4095717593,2009-06-05,09:49:47
40.009419,116.320355,0,140,39969.4096296296,2009-06-05,09:49:52
40.009419,116.320355,0,140,39969.4096643519,2009-06-05,09:49:55
40.009418,116.320349,0,141,39969.4096875,2009-06-05,09:49:57
40.009339,116.320384,0,148,39969.4097453704,2009-06-05,09:50:02
40.009262,116.320362,0,156,39969.4098032407,2009-06-05,09:50:07
40.009262,116.320578,0,152,39969.4098611111,2009-06-05,09:50:12
40.00922,116.320693,0,142,39969.4099189815,2009-06-05,09:50:17
40.009137,116.320772,0,133,39969.4099768519,2009-06-05,09:50:22
40.009067,116.320883,0,121,39969.4100347222,2009-06-05,09:50:27
40.008997,116.320992,0,111,39969.4100925926,2009-06-05,09:50:32
40.008928,116.321102,0,103,39969.410150463,2009-06-05,09:50:37
40.008832,116.321124,0,99,39969.4102083333,2009-06-05,09:50:42
40.008725,116.321104,0,95,39969.4102662037,2009-06-05,09:50:47
40.008601,116.321093,0,93,39969.4103240741,2009-06-05,09:50:52
40.008484,116.321072,0,92,39969.4103819444,2009-06-05,09:50:57
40.008335,116.321077,0,98,39969.4104398148,2009-06-05,09:51:02
40.00821,116.321102,0,103,39969.4104976852,2009-06-05,09:51:07
40.008103,116.321118,0,106,39969.4105555556,2009-06-05,09:51:12
40.008061,116.321018,0,124,39969.4106134259,2009-06-05,09:51:17
40.008062,116.320884,0,134,39969.4106712963,2009-06-05,09:51:22
40.008074,116.320748,0,143,39969.4107291667,2009-06-05,09:51:27
40.008067,116.320596,0,149,39969.410787037,2009-06-05,09:51:32
40.008053,116.320455,0,152,39969.4108449074,2009-06-05,09:51:37
40.00797,116.320347,0,154,39969.4109027778,2009-06-05,09:51:42
40.007877,116.320319,0,153,39969.4109606481,2009-06-05,09:51:47
40.007799,116.320296,0,157,39969.4110185185,2009-06-05,09:51:52
40.007765,116.320206,0,159,39969.4110763889,2009-06-05,09:51:57
40.007753,116.320061,0,162,39969.4111342593,2009-06-05,09:52:02
40.007713,116.31991,0,165,39969.4111921296,2009-06-05,09:52:07
40.007727,116.319775,0,168,39969.41125,2009-06-05,09:52:12
40.007765,116.319748,0,171,39969.4113078704,2009-06-05,09:52:17
40.007765,116.319748,0,171,39969.4113425926,2009-06-05,09:52:20
40.007761,116.319743,0,170,39969.4113657407,2009-06-05,09:52:22
40.007751,116.319751,0,171,39969.4114236111,2009-06-05,09:52:27
40.007702,116.319789,0,173,39969.4114814815,2009-06-05,09:52:32
40.00765,116.319837,0,175,39969.4115393519,2009-06-05,09:52:37
40.007604,116.31989,0,177,39969.4115972222,2009-06-05,09:52:42
40.007618,116.31985,0,177,39969.4116550926,2009-06-05,09:52:47
40.007717,116.3197,0,177,39969.411712963,2009-06-05,09:52:52
40.007763,116.319601,0,177,39969.4117708333,2009-06-05,09:52:57
40.007724,116.319484,0,178,39969.4118287037,2009-06-05,09:53:02
40.007678,116.319433,0,179,39969.4118865741,2009-06-05,09:53:07
40.007647,116.319395,0,181,39969.4119444444,2009-06-05,09:53:12
40.007626,116.319225,0,184,39969.4120023148,2009-06-05,09:53:17
40.007636,116.319089,0,187,39969.4120601852,2009-06-05,09:53:22
40.007649,116.318969,0,189,39969.4121180556,2009-06-05,09:53:27
40.009035,116.320592,0,-166,39969.4203125,2009-06-05,10:05:15
40.007794,116.31973,0,66,39969.4203819444,2009-06-05,10:05:21
40.007761,116.319756,0,107,39969.4204398148,2009-06-05,10:05:26
40.007747,116.319742,0,91,39969.4204976852,2009-06-05,10:05:31
40.007687,116.319772,0,104,39969.4205555556,2009-06-05,10:05:36
40.007588,116.319813,0,109,39969.4206134259,2009-06-05,10:05:41
40.007472,116.319842,0,107,39969.4206712963,2009-06-05,10:05:46
40.007429,116.319881,0,105,39969.4206944444,2009-06-05,10:05:48
40.007365,116.31998,0,98,39969.4207523148,2009-06-05,10:05:53
40.007374,116.320094,0,93,39969.4208101852,2009-06-05,10:05:58
40.007383,116.32023,0,90,39969.4208680556,2009-06-05,10:06:03
40.007371,116.32038,0,86,39969.4209259259,2009-06-05,10:06:08
40.007386,116.320545,0,86,39969.4209837963,2009-06-05,10:06:13
40.007394,116.320689,0,84,39969.4210416667,2009-06-05,10:06:18
40.007399,116.320872,0,84,39969.421099537,2009-06-05,10:06:23
40.007396,116.321027,0,84,39969.4211574074,2009-06-05,10:06:28
40.00728,116.32112,0,84,39969.4212152778,2009-06-05,10:06:33
40.007121,116.321105,0,90,39969.4212731481,2009-06-05,10:06:38
40.006977,116.321109,0,89,39969.4213310185,2009-06-05,10:06:43
40.006842,116.321174,0,89,39969.4213888889,2009-06-05,10:06:48
40.006703,116.321209,0,91,39969.4214467593,2009-06-05,10:06:53
40.006552,116.321197,0,92,39969.4215046296,2009-06-05,10:06:58
40.006391,116.321188,0,94,39969.4215625,2009-06-05,10:07:03
40.006227,116.321181,0,97,39969.4216203704,2009-06-05,10:07:08
40.00609,116.321204,0,105,39969.4216782407,2009-06-05,10:07:13
40.005941,116.321208,0,112,39969.4217361111,2009-06-05,10:07:18
40.005812,116.321198,0,118,39969.4217939815,2009-06-05,10:07:23
40.005699,116.321207,0,125,39969.4218518519,2009-06-05,10:07:28
40.005549,116.321187,0,132,39969.4219097222,2009-06-05,10:07:33
40.005335,116.321208,0,136,39969.4219675926,2009-06-05,10:07:38
40.005185,116.321244,0,140,39969.422025463,2009-06-05,10:07:43
40.005052,116.321278,0,145,39969.4220833333,2009-06-05,10:07:48
40.004934,116.321334,0,151,39969.4221412037,2009-06-05,10:07:53
40.004793,116.321349,0,156,39969.4221990741,2009-06-05,10:07:58
40.004673,116.32137,0,162,39969.4222569444,2009-06-05,10:08:03
40.004553,116.32137,0,167,39969.4223148148,2009-06-05,10:08:08
40.004402,116.321412,0,174,39969.4223726852,2009-06-05,10:08:13
40.004279,116.321456,0,180,39969.4224305556,2009-06-05,10:08:18
40.004134,116.321488,0,185,39969.4224884259,2009-06-05,10:08:23
40.003981,116.321507,0,190,39969.4225462963,2009-06-05,10:08:28
40.003806,116.321514,0,193,39969.4226041667,2009-06-05,10:08:33
40.003648,116.321529,0,191,39969.422662037,2009-06-05,10:08:38
40.003495,116.321529,0,191,39969.4227199074,2009-06-05,10:08:43
40.003467,116.321755,0,188,39969.4227777778,2009-06-05,10:08:48
40.003462,116.321877,0,182,39969.4228356481,2009-06-05,10:08:53
40.003448,116.322023,0,182,39969.4228935185,2009-06-05,10:08:58
40.003464,116.322261,0,175,39969.4229513889,2009-06-05,10:09:03
40.003466,116.322444,0,170,39969.4230092593,2009-06-05,10:09:08
40.003473,116.322625,0,168,39969.4230671296,2009-06-05,10:09:13
40.003479,116.322775,0,164,39969.423125,2009-06-05,10:09:18
40.003463,116.322938,0,162,39969.4231828704,2009-06-05,10:09:23
40.003473,116.323129,0,162,39969.4232407407,2009-06-05,10:09:28
40.003459,116.323293,0,161,39969.4232986111,2009-06-05,10:09:33
40.003464,116.32349,0,159,39969.4233564815,2009-06-05,10:09:38
40.003479,116.32372,0,158,39969.4234143518,2009-06-05,10:09:43
40.003508,116.323918,0,159,39969.4234722222,2009-06-05,10:09:48
40.003513,116.324085,0,159,39969.4235300926,2009-06-05,10:09:53
40.003473,116.324291,0,161,39969.423587963,2009-06-05,10:09:58
40.003475,116.324546,0,159,39969.4236458333,2009-06-05,10:10:03
40.003466,116.324757,0,160,39969.4237037037,2009-06-05,10:10:08
40.003498,116.324965,0,154,39969.4237615741,2009-06-05,10:10:13
40.003466,116.325146,0,153,39969.4238194444,2009-06-05,10:10:18
40.003304,116.325139,0,154,39969.4238773148,2009-06-05,10:10:23
40.003174,116.325117,0,155,39969.4239351852,2009-06-05,10:10:28
40.003162,116.325062,0,149,39969.4239930556,2009-06-05,10:10:33
40.003166,116.325062,0,150,39969.4240509259,2009-06-05,10:10:38
40.003172,116.325062,0,151,39969.4241087963,2009-06-05,10:10:43
40.003175,116.325063,0,151,39969.4241666667,2009-06-05,10:10:48
40.003175,116.325063,0,151,39969.4242013889,2009-06-05,10:10:51
40.003168,116.325062,0,151,39969.424224537,2009-06-05,10:10:53
40.003101,116.325024,0,153,39969.4242824074,2009-06-05,10:10:58
40.003033,116.325028,0,153,39969.4243402778,2009-06-05,10:11:03
40.002966,116.325024,0,152,39969.4243981481,2009-06-05,10:11:08
40.00289,116.325018,0,152,39969.4244560185,2009-06-05,10:11:13
40.002858,116.324976,0,154,39969.4245138889,2009-06-05,10:11:18
40.002835,116.324856,0,151,39969.4245717593,2009-06-05,10:11:23
40.002804,116.324897,0,142,39969.4246296296,2009-06-05,10:11:28
40.002804,116.324897,0,142,39969.4246643518,2009-06-05,10:11:31
40.002809,116.324893,0,135,39969.4246875,2009-06-05,10:11:33
40.002828,116.324883,0,131,39969.4247453704,2009-06-05,10:11:38
40.002782,116.324887,0,130,39969.4248032407,2009-06-05,10:11:43
40.002718,116.32488,0,127,39969.4248611111,2009-06-05,10:11:48
40.002687,116.324881,0,128,39969.4249189815,2009-06-05,10:11:53
40.00265,116.324887,0,124,39969.4249768518,2009-06-05,10:11:58
40.002624,116.324908,0,123,39969.4250347222,2009-06-05,10:12:03
40.002693,116.324746,0,146,39969.4978935185,2009-06-05,11:56:58
40.006929,116.321241,0,731,39969.5478703704,2009-06-05,13:08:56
40.007636,116.319835,0,193,39969.5479282407,2009-06-05,13:09:01
40.00757,116.31983,0,157,39969.5479861111,2009-06-05,13:09:06
40.007509,116.319811,0,148,39969.5480439815,2009-06-05,13:09:11
40.007319,116.319974,0,146,39969.5481018518,2009-06-05,13:09:16
40.00731,116.320132,0,146,39969.5481597222,2009-06-05,13:09:21
40.007355,116.320273,0,140,39969.5482175926,2009-06-05,13:09:26
40.007383,116.320433,0,132,39969.548275463,2009-06-05,13:09:31
40.007424,116.320586,0,127,39969.5483333333,2009-06-05,13:09:36
40.007442,116.32075,0,120,39969.5483912037,2009-06-05,13:09:41
40.007456,116.320927,0,112,39969.5484490741,2009-06-05,13:09:46
40.007408,116.321109,0,114,39969.5485069444,2009-06-05,13:09:51
40.007267,116.321154,0,116,39969.5485648148,2009-06-05,13:09:56
40.007112,116.321144,0,120,39969.5486226852,2009-06-05,13:10:01
40.006939,116.321149,0,123,39969.5486805556,2009-06-05,13:10:06
40.006747,116.321207,0,123,39969.5487384259,2009-06-05,13:10:11
40.006619,116.321215,0,130,39969.5487962963,2009-06-05,13:10:16
40.006461,116.321216,0,136,39969.5488541667,2009-06-05,13:10:21
40.006292,116.321217,0,138,39969.548912037,2009-06-05,13:10:26
40.006104,116.321265,0,140,39969.5489699074,2009-06-05,13:10:31
40.005923,116.321295,0,133,39969.5490277778,2009-06-05,13:10:36
40.005763,116.32126,0,119,39969.5490856481,2009-06-05,13:10:41
40.005628,116.321222,0,109,39969.5491435185,2009-06-05,13:10:46
40.00546,116.321213,0,109,39969.5492013889,2009-06-05,13:10:51
40.005309,116.321233,0,112,39969.5492592593,2009-06-05,13:10:56
40.005172,116.321245,0,114,39969.5493171296,2009-06-05,13:11:01
40.005059,116.321294,0,111,39969.549375,2009-06-05,13:11:06
40.004928,116.321299,0,116,39969.5494328704,2009-06-05,13:11:11
40.004808,116.321296,0,122,39969.5494907407,2009-06-05,13:11:16
40.004732,116.321222,0,131,39969.5495486111,2009-06-05,13:11:21
40.004722,116.321179,0,144,39969.5496064815,2009-06-05,13:11:26
40.004723,116.321179,0,145,39969.5496643518,2009-06-05,13:11:31
40.004722,116.32118,0,146,39969.5497222222,2009-06-05,13:11:36
40.004725,116.321179,0,147,39969.5497800926,2009-06-05,13:11:41
40.004727,116.321179,0,148,39969.549837963,2009-06-05,13:11:46
40.004728,116.321179,0,149,39969.5498958333,2009-06-05,13:11:51
40.004725,116.321181,0,150,39969.5499537037,2009-06-05,13:11:56
40.004721,116.321183,0,150,39969.5500115741,2009-06-05,13:12:01
40.004718,116.321183,0,150,39969.5500694444,2009-06-05,13:12:06
40.004717,116.321184,0,150,39969.5501273148,2009-06-05,13:12:11
40.004711,116.321185,0,150,39969.5501851852,2009-06-05,13:12:16
40.004711,116.321186,0,150,39969.5502430556,2009-06-05,13:12:21
40.004715,116.321186,0,150,39969.5503009259,2009-06-05,13:12:26
40.004713,116.321186,0,150,39969.5503587963,2009-06-05,13:12:31
40.004712,116.321186,0,150,39969.5504166667,2009-06-05,13:12:36
40.004712,116.321187,0,150,39969.550474537,2009-06-05,13:12:41
40.004712,116.321187,0,150,39969.5505092593,2009-06-05,13:12:44
40.004715,116.321189,0,150,39969.5505324074,2009-06-05,13:12:46
40.004725,116.321191,0,151,39969.5505902778,2009-06-05,13:12:51
40.004736,116.321199,0,152,39969.5506481482,2009-06-05,13:12:56
40.004741,116.321205,0,152,39969.5507060185,2009-06-05,13:13:01
40.00474,116.321205,0,153,39969.5507638889,2009-06-05,13:13:06
40.004736,116.321207,0,154,39969.5508217593,2009-06-05,13:13:11
40.004733,116.321211,0,156,39969.5508796296,2009-06-05,13:13:16
40.004733,116.321211,0,156,39969.5509143519,2009-06-05,13:13:19
40.00473,116.321206,0,158,39969.5509375,2009-06-05,13:13:21
40.00472,116.321219,0,165,39969.5509953704,2009-06-05,13:13:26
40.00473,116.321198,0,166,39969.5510532407,2009-06-05,13:13:31
40.004725,116.321198,0,171,39969.5511111111,2009-06-05,13:13:36
40.004719,116.321202,0,176,39969.5511689815,2009-06-05,13:13:41
40.004725,116.321201,0,178,39969.5512268519,2009-06-05,13:13:46
40.004725,116.321201,0,178,39969.5512615741,2009-06-05,13:13:49
40.004723,116.321199,0,188,39969.5512847222,2009-06-05,13:13:51
40.004726,116.321189,0,191,39969.5513425926,2009-06-05,13:13:56
40.004726,116.321189,0,191,39969.5513773148,2009-06-05,13:13:59
40.004722,116.321181,0,195,39969.551400463,2009-06-05,13:14:01
40.004718,116.321222,0,192,39969.5514583333,2009-06-05,13:14:06
40.004657,116.321306,0,191,39969.5515162037,2009-06-05,13:14:11
40.004579,116.321342,0,188,39969.5515740741,2009-06-05,13:14:16
40.004509,116.321356,0,183,39969.5516319444,2009-06-05,13:14:21
40.004369,116.321367,0,169,39969.5516898148,2009-06-05,13:14:26
40.004227,116.321371,0,157,39969.5517476852,2009-06-05,13:14:31
40.004114,116.321388,0,153,39969.5518055556,2009-06-05,13:14:36
40.004013,116.321405,0,146,39969.5518634259,2009-06-05,13:14:41
40.003906,116.321428,0,145,39969.5519212963,2009-06-05,13:14:46
40.003809,116.321436,0,146,39969.5519791667,2009-06-05,13:14:51
40.00368,116.321433,0,141,39969.552037037,2009-06-05,13:14:56
40.003563,116.321441,0,138,39969.5520949074,2009-06-05,13:15:01
40.003484,116.321537,0,142,39969.5521527778,2009-06-05,13:15:06
40.00342,116.321719,0,141,39969.5522106481,2009-06-05,13:15:11
40.003394,116.321893,0,137,39969.5522685185,2009-06-05,13:15:16
40.003386,116.322079,0,135,39969.5523263889,2009-06-05,13:15:21
40.00338,116.322253,0,133,39969.5523842593,2009-06-05,13:15:26
40.003388,116.322415,0,135,39969.5524421296,2009-06-05,13:15:31
40.003393,116.322565,0,134,39969.5525,2009-06-05,13:15:36
40.0034,116.322705,0,142,39969.5525578704,2009-06-05,13:15:41
40.0034,116.322857,0,140,39969.5526157407,2009-06-05,13:15:46
40.003407,116.322997,0,140,39969.5526736111,2009-06-05,13:15:51
40.003431,116.323156,0,140,39969.5527314815,2009-06-05,13:15:56
40.003433,116.323352,0,143,39969.5527893519,2009-06-05,13:16:01
40.003412,116.323545,0,140,39969.5528472222,2009-06-05,13:16:06
40.003427,116.323726,0,140,39969.5529050926,2009-06-05,13:16:11
40.003426,116.323908,0,139,39969.552962963,2009-06-05,13:16:16
40.003432,116.324072,0,138,39969.5530208333,2009-06-05,13:16:21
40.003426,116.324236,0,139,39969.5530787037,2009-06-05,13:16:26
40.003383,116.324331,0,142,39969.5531365741,2009-06-05,13:16:31
40.003316,116.324347,0,150,39969.5531944444,2009-06-05,13:16:36
40.003185,116.324362,0,149,39969.5532523148,2009-06-05,13:16:41
40.003039,116.324372,0,145,39969.5533101852,2009-06-05,13:16:46
40.002909,116.324369,0,146,39969.5533680556,2009-06-05,13:16:51
40.002783,116.324366,0,144,39969.5534259259,2009-06-05,13:16:56
40.002662,116.324367,0,142,39969.5534837963,2009-06-05,13:17:01
40.002554,116.324364,0,138,39969.5535416667,2009-06-05,13:17:06
40.002446,116.324427,0,139,39969.553599537,2009-06-05,13:17:11
40.002398,116.3246,0,138,39969.5536574074,2009-06-05,13:17:16
40.002357,116.324813,0,139,39969.5537152778,2009-06-05,13:17:21
40.002339,116.325013,0,140,39969.5537731481,2009-06-05,13:17:26
40.002326,116.325197,0,142,39969.5538310185,2009-06-05,13:17:31
40.00234,116.325377,0,143,39969.5538888889,2009-06-05,13:17:36
40.002345,116.325565,0,148,39969.5539467593,2009-06-05,13:17:41
40.002364,116.325743,0,147,39969.5540046296,2009-06-05,13:17:46
40.00236,116.3259,0,137,39969.5540625,2009-06-05,13:17:51
40.002354,116.326072,0,129,39969.5541203704,2009-06-05,13:17:56
40.002364,116.326264,0,128,39969.5541782407,2009-06-05,13:18:01
40.002368,116.326445,0,125,39969.5542361111,2009-06-05,13:18:06
40.002326,116.326607,0,134,39969.5542939815,2009-06-05,13:18:11
40.002209,116.326623,0,138,39969.5543518519,2009-06-05,13:18:16
40.002076,116.326629,0,136,39969.5544097222,2009-06-05,13:18:21
40.001953,116.32664,0,139,39969.5544675926,2009-06-05,13:18:26
40.001794,116.3267,0,145,39969.554525463,2009-06-05,13:18:31
40.001674,116.326729,0,151,39969.5545833333,2009-06-05,13:18:36
40.001556,116.326742,0,156,39969.5546412037,2009-06-05,13:18:41
40.001426,116.326752,0,164,39969.5546990741,2009-06-05,13:18:46
40.001343,116.326809,0,171,39969.5547569444,2009-06-05,13:18:51
40.001361,116.326943,0,170,39969.5548148148,2009-06-05,13:18:56
40.001254,116.327033,0,166,39969.5548726852,2009-06-05,13:19:01
40.001112,116.327056,0,161,39969.5549305556,2009-06-05,13:19:06
40.000959,116.327066,0,154,39969.5549884259,2009-06-05,13:19:11
40.000777,116.3271,0,158,39969.5550462963,2009-06-05,13:19:16
40.000644,116.327087,0,158,39969.5551041667,2009-06-05,13:19:21
40.000476,116.327121,0,173,39969.555162037,2009-06-05,13:19:26
40.000357,116.327127,0,177,39969.5552199074,2009-06-05,13:19:31
40.0002,116.327102,0,176,39969.5552777778,2009-06-05,13:19:36
40.000011,116.32714,0,179,39969.5553356481,2009-06-05,13:19:41
39.999951,116.327131,0,192,39969.5553935185,2009-06-05,13:19:46
39.999924,116.327178,0,188,39969.5554513889,2009-06-05,13:19:51
39.999915,116.327176,0,180,39969.5555092593,2009-06-05,13:19:56
39.999917,116.327175,0,180,39969.5555671296,2009-06-05,13:20:01
39.999917,116.327175,0,179,39969.555625,2009-06-05,13:20:06
39.999917,116.327175,0,179,39969.5556597222,2009-06-05,13:20:09
39.99992,116.327175,0,179,39969.5556828704,2009-06-05,13:20:11
39.999929,116.327183,0,180,39969.5557407407,2009-06-05,13:20:16
39.999942,116.327197,0,181,39969.5557986111,2009-06-05,13:20:21
39.999937,116.327237,0,183,39969.5558564815,2009-06-05,13:20:26
39.999937,116.327237,0,183,39969.5558912037,2009-06-05,13:20:29
39.999938,116.327239,0,183,39969.5559143518,2009-06-05,13:20:31
39.999949,116.327239,0,183,39969.5559722222,2009-06-05,13:20:36
39.999955,116.327238,0,184,39969.5560300926,2009-06-05,13:20:41
39.999955,116.327238,0,184,39969.5560648148,2009-06-05,13:20:44
39.999949,116.327238,0,184,39969.556087963,2009-06-05,13:20:46
39.999896,116.327263,0,184,39969.5561458333,2009-06-05,13:20:51
39.999866,116.327254,0,184,39969.5562037037,2009-06-05,13:20:56
39.999859,116.327266,0,184,39969.5562615741,2009-06-05,13:21:01
39.999859,116.327266,0,184,39969.5562962963,2009-06-05,13:21:04
39.999854,116.327267,0,184,39969.5563194444,2009-06-05,13:21:06
39.99988,116.327308,0,184,39969.5563773148,2009-06-05,13:21:11
39.999907,116.32749,0,183,39969.5564351852,2009-06-05,13:21:16
39.99999,116.327524,0,182,39969.5564930556,2009-06-05,13:21:21
40.000052,116.327585,0,182,39969.5565509259,2009-06-05,13:21:26
40.000148,116.327581,0,182,39969.5566087963,2009-06-05,13:21:31
40.000264,116.327547,0,182,39969.5566666667,2009-06-05,13:21:36
40.000436,116.327454,0,182,39969.556724537,2009-06-05,13:21:41
40.00051,116.327416,0,181,39969.5567824074,2009-06-05,13:21:46
40.000975,116.327979,0,-388,39969.7802893519,2009-06-05,18:43:37
40.000531,116.327683,0,-108,39969.7803472222,2009-06-05,18:43:42
40.000872,116.327838,0,-279,39969.7804050926,2009-06-05,18:43:47
40.000929,116.327899,0,-325,39969.780462963,2009-06-05,18:43:52
40.000904,116.327893,0,-307,39969.7805208333,2009-06-05,18:43:57
40.000705,116.327821,0,-230,39969.7805787037,2009-06-05,18:44:02
40.000545,116.327736,0,-172,39969.7806365741,2009-06-05,18:44:07
40.000545,116.327736,0,-172,39969.7806712963,2009-06-05,18:44:10
40.000547,116.327739,0,-174,39969.7806944444,2009-06-05,18:44:12
40.000452,116.327659,0,-149,39969.7807523148,2009-06-05,18:44:17
40.000379,116.327566,0,-136,39969.7808101852,2009-06-05,18:44:22
40.00032,116.327434,0,-129,39969.7808680556,2009-06-05,18:44:27
40.000318,116.327277,0,-134,39969.7809259259,2009-06-05,18:44:32
39.999839,116.326811,0,127,39969.7809837963,2009-06-05,18:44:37
39.999837,116.326634,0,122,39969.7810416667,2009-06-05,18:44:42
39.999841,116.326435,0,115,39969.781099537,2009-06-05,18:44:47
39.999849,116.326232,0,109,39969.7811574074,2009-06-05,18:44:52
39.999858,116.326017,0,102,39969.7812152778,2009-06-05,18:44:57
39.999849,116.325811,0,97,39969.7812731481,2009-06-05,18:45:02
39.999852,116.325584,0,87,39969.7813310185,2009-06-05,18:45:07
39.999859,116.325358,0,83,39969.7813888889,2009-06-05,18:45:12
39.999848,116.325159,0,78,39969.7814467593,2009-06-05,18:45:17
39.999836,116.324978,0,74,39969.7815046296,2009-06-05,18:45:22
39.999871,116.324771,0,68,39969.7815625,2009-06-05,18:45:27
39.999879,116.32457,0,79,39969.7816203704,2009-06-05,18:45:32
39.999999,116.324522,0,81,39969.7816782407,2009-06-05,18:45:37
40.000187,116.324431,0,89,39969.7817361111,2009-06-05,18:45:42
40.000364,116.324399,0,102,39969.7817939815,2009-06-05,18:45:47
40.000504,116.324405,0,145,39969.7818518518,2009-06-05,18:45:52
40.00075,116.324503,0,140,39969.7819097222,2009-06-05,18:45:57
40.000905,116.3245,0,150,39969.7819675926,2009-06-05,18:46:02
40.001095,116.324512,0,154,39969.782025463,2009-06-05,18:46:07
40.00124,116.324554,0,146,39969.7820833333,2009-06-05,18:46:12
40.001359,116.324586,0,135,39969.7821412037,2009-06-05,18:46:17
40.001472,116.324652,0,135,39969.7821990741,2009-06-05,18:46:22
40.001577,116.324693,0,140,39969.7822569444,2009-06-05,18:46:27
40.00172,116.324731,0,140,39969.7823148148,2009-06-05,18:46:32
40.002042,116.324516,0,134,39969.7823726852,2009-06-05,18:46:37
40.002254,116.324494,0,132,39969.7824305556,2009-06-05,18:46:42
40.002435,116.324543,0,133,39969.7824884259,2009-06-05,18:46:47
40.002597,116.324621,0,133,39969.7825462963,2009-06-05,18:46:52
40.002763,116.324693,0,132,39969.7826041667,2009-06-05,18:46:57
40.002948,116.324731,0,124,39969.782662037,2009-06-05,18:47:02
40.003326,116.324413,0,118,39969.7827199074,2009-06-05,18:47:07
40.003534,116.324363,0,107,39969.7827777778,2009-06-05,18:47:12
40.003739,116.324383,0,107,39969.7828356481,2009-06-05,18:47:17
40.003944,116.324413,0,98,39969.7828935185,2009-06-05,18:47:22
40.004207,116.324337,0,89,39969.7829513889,2009-06-05,18:47:27
40.004415,116.324297,0,109,39969.7830092593,2009-06-05,18:47:32
40.004661,116.324345,0,115,39969.7830671296,2009-06-05,18:47:37
40.004852,116.324322,0,115,39969.783125,2009-06-05,18:47:42
40.005038,116.324367,0,109,39969.7831828704,2009-06-05,18:47:47
40.005194,116.324349,0,126,39969.7832407407,2009-06-05,18:47:52
40.005374,116.324402,0,142,39969.7832986111,2009-06-05,18:47:57
40.005519,116.324455,0,161,39969.7833564815,2009-06-05,18:48:02
40.005819,116.324311,0,159,39969.7834143518,2009-06-05,18:48:07
40.006016,116.324304,0,171,39969.7834722222,2009-06-05,18:48:12
40.006192,116.324292,0,188,39969.7835300926,2009-06-05,18:48:17
40.006463,116.324313,0,183,39969.783587963,2009-06-05,18:48:22
40.006733,116.324303,0,176,39969.7836458333,2009-06-05,18:48:27
40.006993,116.324318,0,173,39969.7837037037,2009-06-05,18:48:32
40.007225,116.324313,0,166,39969.7837615741,2009-06-05,18:48:37
40.007448,116.324282,0,148,39969.7838194444,2009-06-05,18:48:42
40.007673,116.324226,0,138,39969.7838773148,2009-06-05,18:48:47
40.007878,116.324189,0,129,39969.7839351852,2009-06-05,18:48:52
40.008098,116.324175,0,119,39969.7839930556,2009-06-05,18:48:57
40.008308,116.324144,0,107,39969.7840509259,2009-06-05,18:49:02
40.008488,116.324126,0,99,39969.7841087963,2009-06-05,18:49:07
40.008678,116.324106,0,96,39969.7841666667,2009-06-05,18:49:12
40.00888,116.324083,0,92,39969.784224537,2009-06-05,18:49:17
40.009063,116.324064,0,94,39969.7842824074,2009-06-05,18:49:22
40.009227,116.324064,0,96,39969.7843402778,2009-06-05,18:49:27
40.009404,116.324025,0,95,39969.7843981481,2009-06-05,18:49:32
40.009578,116.323947,0,96,39969.7844560185,2009-06-05,18:49:37
40.009649,116.323736,0,96,39969.7845138889,2009-06-05,18:49:42
40.009646,116.323488,0,91,39969.7845717593,2009-06-05,18:49:47
40.009638,116.323231,0,85,39969.7846296296,2009-06-05,18:49:52
40.009628,116.322972,0,77,39969.7846875,2009-06-05,18:49:57
40.009639,116.322714,0,70,39969.7847453704,2009-06-05,18:50:02
40.009752,116.322593,0,67,39969.7848032407,2009-06-05,18:50:07
40.009907,116.322567,0,62,39969.7848611111,2009-06-05,18:50:12
40.010028,116.322449,0,58,39969.7849189815,2009-06-05,18:50:17
40.01022,116.322402,0,57,39969.7849768519,2009-06-05,18:50:22
40.010304,116.322292,0,62,39969.7850347222,2009-06-05,18:50:27
40.010508,116.322095,0,65,39969.7850925926,2009-06-05,18:50:32
40.010618,116.322157,0,65,39969.785150463,2009-06-05,18:50:37
40.010754,116.322017,0,68,39969.7852083333,2009-06-05,18:50:42
40.010727,116.321768,0,89,39969.7852662037,2009-06-05,18:50:47
40.010867,116.321851,0,115,39969.7853240741,2009-06-05,18:50:52
40.010881,116.321911,0,127,39969.7853819444,2009-06-05,18:50:57
40.010965,116.32198,0,130,39969.7854398148,2009-06-05,18:51:02
40.010933,116.321972,0,131,39969.7854976852,2009-06-05,18:51:07
40.010933,116.321972,0,131,39969.7855324074,2009-06-05,18:51:10
40.010933,116.321973,0,132,39969.7855555556,2009-06-05,18:51:12
40.010931,116.321984,0,134,39969.7856134259,2009-06-05,18:51:17
40.010924,116.321987,0,134,39969.7856712963,2009-06-05,18:51:22
40.010924,116.321987,0,134,39969.7857060185,2009-06-05,18:51:25
40.010922,116.321988,0,135,39969.7857291667,2009-06-05,18:51:27
40.010949,116.322023,0,136,39969.785787037,2009-06-05,18:51:32
40.011005,116.322086,0,139,39969.7858449074,2009-06-05,18:51:37
