# Supplementary material for: Research on differential privacy protection method based on user tendency
Source: PLoS One. 2023 Oct 26;18(10):e0288823. doi: 10.1371/journal.pone.0288823 (PMC10602288; doi:10.1371/journal.pone.0288823)
Supplement: S1 Data — (ZIP) [file pone.0288823.s001.zip › Data 5-1/000/Trajectory/20090606060037.plt]

Geolife trajectory
WGS 84
Altitude is in Feet
Reserved 3
0,2,255,My Track,0,0,2,8421376
0
40.008828,116.323943,0,491,39970.2504282407,2009-06-06,06:00:37
40.008754,116.323896,0,490,39970.2504861111,2009-06-06,06:00:42
40.008692,116.323925,0,488,39970.2505439815,2009-06-06,06:00:47
40.008657,116.32396,0,487,39970.2506018518,2009-06-06,06:00:52
40.008688,116.323859,0,486,39970.2506597222,2009-06-06,06:00:57
40.008787,116.323832,0,487,39970.2507175926,2009-06-06,06:01:02
40.008864,116.323748,0,489,39970.250775463,2009-06-06,06:01:07
40.00897,116.323733,0,489,39970.2508333333,2009-06-06,06:01:12
40.008885,116.323831,0,488,39970.2508912037,2009-06-06,06:01:17
40.008936,116.323768,0,488,39970.2509490741,2009-06-06,06:01:22
40.008935,116.32384,0,487,39970.2510069444,2009-06-06,06:01:27
40.008908,116.323955,0,486,39970.2510648148,2009-06-06,06:01:32
40.009955,116.322326,0,174,39970.2511226852,2009-06-06,06:01:37
40.009968,116.322286,0,165,39970.2511805556,2009-06-06,06:01:42
40.009894,116.322482,0,161,39970.2512384259,2009-06-06,06:01:47
40.009865,116.322578,0,154,39970.2512962963,2009-06-06,06:01:52
40.009791,116.322808,0,147,39970.2513541667,2009-06-06,06:01:57
40.009783,116.322918,0,147,39970.251412037,2009-06-06,06:02:02
40.00977,116.323048,0,143,39970.2514699074,2009-06-06,06:02:07
40.009781,116.323094,0,138,39970.2515277778,2009-06-06,06:02:12
40.009794,116.323157,0,137,39970.2515856481,2009-06-06,06:02:17
40.009771,116.323245,0,130,39970.2516435185,2009-06-06,06:02:22
40.009777,116.323294,0,128,39970.2517013889,2009-06-06,06:02:27
40.009751,116.323436,0,125,39970.2517592593,2009-06-06,06:02:32
40.009679,116.323573,0,120,39970.2518171296,2009-06-06,06:02:37
40.009617,116.323616,0,117,39970.251875,2009-06-06,06:02:42
40.009541,116.323699,0,113,39970.2519328704,2009-06-06,06:02:47
40.009479,116.323751,0,110,39970.2519907407,2009-06-06,06:02:52
40.009416,116.323768,0,108,39970.2520486111,2009-06-06,06:02:57
40.009361,116.323807,0,105,39970.2521064815,2009-06-06,06:03:02
40.009288,116.323887,0,104,39970.2521643518,2009-06-06,06:03:07
40.009229,116.323934,0,101,39970.2522222222,2009-06-06,06:03:12
40.009176,116.323936,0,100,39970.2522800926,2009-06-06,06:03:17
40.009137,116.323961,0,97,39970.252337963,2009-06-06,06:03:22
40.00908,116.323951,0,94,39970.2523958333,2009-06-06,06:03:27
40.009035,116.323933,0,92,39970.2524537037,2009-06-06,06:03:32
40.00901,116.323938,0,90,39970.2525115741,2009-06-06,06:03:37
40.008968,116.323926,0,89,39970.2525694444,2009-06-06,06:03:42
40.008917,116.323926,0,88,39970.2526273148,2009-06-06,06:03:47
40.008862,116.32398,0,87,39970.2526851852,2009-06-06,06:03:52
40.008817,116.323966,0,86,39970.2527430556,2009-06-06,06:03:57
40.008771,116.323967,0,83,39970.2528009259,2009-06-06,06:04:02
40.008722,116.323957,0,84,39970.2528587963,2009-06-06,06:04:07
40.008678,116.323949,0,84,39970.2529166667,2009-06-06,06:04:12
40.008632,116.323943,0,82,39970.252974537,2009-06-06,06:04:17
40.008591,116.323945,0,79,39970.2530324074,2009-06-06,06:04:22
40.008524,116.323951,0,78,39970.2530902778,2009-06-06,06:04:27
40.008473,116.323962,0,78,39970.2531481481,2009-06-06,06:04:32
40.008425,116.323964,0,75,39970.2532060185,2009-06-06,06:04:37
40.008396,116.323937,0,76,39970.2532638889,2009-06-06,06:04:42
40.008336,116.323962,0,77,39970.2533217593,2009-06-06,06:04:47
40.008293,116.323952,0,75,39970.2533796296,2009-06-06,06:04:52
40.008257,116.323946,0,73,39970.2534375,2009-06-06,06:04:57
40.008206,116.323953,0,71,39970.2534953704,2009-06-06,06:05:02
40.008156,116.323961,0,69,39970.2535532407,2009-06-06,06:05:07
40.008109,116.323935,0,68,39970.2536111111,2009-06-06,06:05:12
40.008066,116.323905,0,69,39970.2536689815,2009-06-06,06:05:17
40.008023,116.323903,0,69,39970.2537268519,2009-06-06,06:05:22
40.00797,116.323874,0,69,39970.2537847222,2009-06-06,06:05:27
40.007917,116.323869,0,69,39970.2538425926,2009-06-06,06:05:32
40.007856,116.323888,0,70,39970.253900463,2009-06-06,06:05:37
40.007787,116.323944,0,73,39970.2539583333,2009-06-06,06:05:42
40.007744,116.32395,0,74,39970.2540162037,2009-06-06,06:05:47
40.00771,116.323954,0,74,39970.2540740741,2009-06-06,06:05:52
40.007675,116.323943,0,74,39970.2541319444,2009-06-06,06:05:57
40.007636,116.323939,0,73,39970.2541898148,2009-06-06,06:06:02
40.007598,116.323929,0,73,39970.2542476852,2009-06-06,06:06:07
40.007552,116.323926,0,74,39970.2543055556,2009-06-06,06:06:12
40.007487,116.323905,0,75,39970.2543634259,2009-06-06,06:06:17
40.007435,116.323898,0,76,39970.2544212963,2009-06-06,06:06:22
40.007406,116.323893,0,77,39970.2544791667,2009-06-06,06:06:27
40.00735,116.323898,0,78,39970.254537037,2009-06-06,06:06:32
40.007295,116.323911,0,79,39970.2545949074,2009-06-06,06:06:37
40.007238,116.323882,0,81,39970.2546527778,2009-06-06,06:06:42
40.007198,116.323922,0,82,39970.2547106481,2009-06-06,06:06:47
40.007153,116.323931,0,85,39970.2547685185,2009-06-06,06:06:52
40.007099,116.323936,0,86,39970.2548263889,2009-06-06,06:06:57
40.00703,116.323937,0,87,39970.2548842593,2009-06-06,06:07:02
40.006999,116.323941,0,89,39970.2549421296,2009-06-06,06:07:07
40.006922,116.323977,0,91,39970.255,2009-06-06,06:07:12
40.006881,116.323987,0,98,39970.2550578704,2009-06-06,06:07:17
40.006835,116.324008,0,100,39970.2551157407,2009-06-06,06:07:22
40.00678,116.323995,0,104,39970.2551736111,2009-06-06,06:07:27
40.006744,116.323995,0,106,39970.2552314815,2009-06-06,06:07:32
40.006725,116.324011,0,111,39970.2552893519,2009-06-06,06:07:37
40.006709,116.323998,0,114,39970.2553472222,2009-06-06,06:07:42
40.006681,116.32402,0,115,39970.2554050926,2009-06-06,06:07:47
40.00664,116.324038,0,117,39970.255462963,2009-06-06,06:07:52
40.006589,116.324048,0,117,39970.2555208333,2009-06-06,06:07:57
40.006535,116.324047,0,117,39970.2555787037,2009-06-06,06:08:02
40.006489,116.324061,0,118,39970.2556365741,2009-06-06,06:08:07
40.006428,116.324063,0,120,39970.2556944444,2009-06-06,06:08:12
40.006385,116.324062,0,121,39970.2557523148,2009-06-06,06:08:17
40.006347,116.324058,0,122,39970.2558101852,2009-06-06,06:08:22
40.006304,116.324053,0,122,39970.2558680556,2009-06-06,06:08:27
40.006241,116.324048,0,124,39970.2559259259,2009-06-06,06:08:32
40.006184,116.324035,0,125,39970.2559837963,2009-06-06,06:08:37
40.006145,116.324026,0,129,39970.2560416667,2009-06-06,06:08:42
40.006095,116.324011,0,132,39970.256099537,2009-06-06,06:08:47
40.006049,116.324002,0,136,39970.2561574074,2009-06-06,06:08:52
40.005989,116.323986,0,140,39970.2562152778,2009-06-06,06:08:57
40.005945,116.324011,0,143,39970.2562731481,2009-06-06,06:09:02
40.005884,116.324085,0,144,39970.2563310185,2009-06-06,06:09:07
40.005822,116.324123,0,148,39970.2563888889,2009-06-06,06:09:12
40.005789,116.324144,0,150,39970.2564467593,2009-06-06,06:09:17
40.005743,116.324155,0,152,39970.2565046296,2009-06-06,06:09:22
40.005712,116.324135,0,157,39970.2565625,2009-06-06,06:09:27
40.005662,116.324112,0,162,39970.2566203704,2009-06-06,06:09:32
40.00563,116.324082,0,165,39970.2566782407,2009-06-06,06:09:37
40.00557,116.324126,0,168,39970.2567361111,2009-06-06,06:09:42
40.005533,116.324143,0,171,39970.2567939815,2009-06-06,06:09:47
40.005483,116.324165,0,174,39970.2568518519,2009-06-06,06:09:52
40.005446,116.324173,0,176,39970.2569097222,2009-06-06,06:09:57
40.005406,116.324224,0,178,39970.2569675926,2009-06-06,06:10:02
40.005359,116.324219,0,181,39970.257025463,2009-06-06,06:10:07
40.005309,116.32419,0,184,39970.2570833333,2009-06-06,06:10:12
40.005259,116.32417,0,187,39970.2571412037,2009-06-06,06:10:17
40.005213,116.32416,0,190,39970.2571990741,2009-06-06,06:10:22
40.005161,116.324167,0,192,39970.2572569444,2009-06-06,06:10:27
40.005095,116.324159,0,195,39970.2573148148,2009-06-06,06:10:32
40.005053,116.32417,0,199,39970.2573726852,2009-06-06,06:10:37
40.005003,116.324171,0,202,39970.2574305556,2009-06-06,06:10:42
40.004952,116.324177,0,205,39970.2574884259,2009-06-06,06:10:47
40.004903,116.324186,0,208,39970.2575462963,2009-06-06,06:10:52
40.004851,116.324205,0,211,39970.2576041667,2009-06-06,06:10:57
40.004792,116.324217,0,212,39970.257662037,2009-06-06,06:11:02
40.004738,116.324208,0,214,39970.2577199074,2009-06-06,06:11:07
40.004698,116.324227,0,217,39970.2577777778,2009-06-06,06:11:12
40.004641,116.324243,0,220,39970.2578356481,2009-06-06,06:11:17
40.004601,116.324255,0,222,39970.2578935185,2009-06-06,06:11:22
40.004553,116.324244,0,226,39970.2579513889,2009-06-06,06:11:27
40.004492,116.324229,0,230,39970.2580092593,2009-06-06,06:11:32
40.004442,116.324228,0,232,39970.2580671296,2009-06-06,06:11:37
40.004389,116.324211,0,234,39970.258125,2009-06-06,06:11:42
40.004341,116.32423,0,237,39970.2581828704,2009-06-06,06:11:47
40.004289,116.324253,0,239,39970.2582407407,2009-06-06,06:11:52
40.004238,116.324289,0,240,39970.2582986111,2009-06-06,06:11:57
40.004182,116.324297,0,240,39970.2583564815,2009-06-06,06:12:02
40.00412,116.324306,0,243,39970.2584143518,2009-06-06,06:12:07
40.004085,116.32433,0,245,39970.2584722222,2009-06-06,06:12:12
40.004047,116.324336,0,247,39970.2585300926,2009-06-06,06:12:17
40.004,116.324342,0,248,39970.258587963,2009-06-06,06:12:22
40.003949,116.324317,0,248,39970.2586458333,2009-06-06,06:12:27
40.003884,116.324311,0,251,39970.2587037037,2009-06-06,06:12:32
40.003831,116.324302,0,251,39970.2587615741,2009-06-06,06:12:37
40.003793,116.324321,0,251,39970.2588194444,2009-06-06,06:12:42
40.003752,116.324344,0,252,39970.2588773148,2009-06-06,06:12:47
40.003714,116.324357,0,251,39970.2589351852,2009-06-06,06:12:52
40.003676,116.324413,0,254,39970.2589930556,2009-06-06,06:12:57
40.00364,116.32443,0,254,39970.2590509259,2009-06-06,06:13:02
40.003575,116.324406,0,256,39970.2591087963,2009-06-06,06:13:07
40.00352,116.324404,0,257,39970.2591666667,2009-06-06,06:13:12
40.003484,116.324396,0,257,39970.259224537,2009-06-06,06:13:17
40.003443,116.324378,0,257,39970.2592824074,2009-06-06,06:13:22
40.003404,116.324361,0,257,39970.2593402778,2009-06-06,06:13:27
40.003333,116.324377,0,256,39970.2593981481,2009-06-06,06:13:32
40.003249,116.324379,0,253,39970.2594560185,2009-06-06,06:13:37
40.003238,116.324421,0,252,39970.2595138889,2009-06-06,06:13:42
40.003208,116.324404,0,251,39970.2595717593,2009-06-06,06:13:47
40.003161,116.324386,0,250,39970.2596296296,2009-06-06,06:13:52
40.00312,116.324392,0,250,39970.2596875,2009-06-06,06:13:57
40.003091,116.324417,0,250,39970.2597453704,2009-06-06,06:14:02
40.00306,116.324425,0,249,39970.2598032407,2009-06-06,06:14:07
40.003013,116.324436,0,246,39970.2598611111,2009-06-06,06:14:12
40.002924,116.324451,0,246,39970.2599189815,2009-06-06,06:14:17
40.002882,116.324458,0,245,39970.2599768518,2009-06-06,06:14:22
40.002827,116.324428,0,245,39970.2600347222,2009-06-06,06:14:27
40.002784,116.324393,0,242,39970.2600925926,2009-06-06,06:14:32
40.002743,116.32439,0,241,39970.260150463,2009-06-06,06:14:37
40.002695,116.324397,0,239,39970.2602083333,2009-06-06,06:14:42
40.002646,116.324404,0,239,39970.2602662037,2009-06-06,06:14:47
40.002598,116.324415,0,239,39970.2603240741,2009-06-06,06:14:52
40.00256,116.324436,0,239,39970.2603819444,2009-06-06,06:14:57
40.002534,116.324446,0,237,39970.2604398148,2009-06-06,06:15:02
40.002484,116.324371,0,239,39970.2604976852,2009-06-06,06:15:07
40.002466,116.324392,0,237,39970.2605555556,2009-06-06,06:15:12
40.002452,116.324391,0,235,39970.2606134259,2009-06-06,06:15:17
40.002415,116.324412,0,234,39970.2606712963,2009-06-06,06:15:22
40.002401,116.324405,0,232,39970.2607291667,2009-06-06,06:15:27
40.002342,116.324384,0,231,39970.260787037,2009-06-06,06:15:32
40.002342,116.324384,0,231,39970.2608217593,2009-06-06,06:15:35
40.002334,116.324377,0,231,39970.2608449074,2009-06-06,06:15:37
40.002296,116.324394,0,229,39970.2609027778,2009-06-06,06:15:42
40.002226,116.324386,0,225,39970.2609606481,2009-06-06,06:15:47
40.002169,116.324372,0,223,39970.2610185185,2009-06-06,06:15:52
40.002059,116.324298,0,224,39970.2610763889,2009-06-06,06:15:57
40.001997,116.324187,0,223,39970.2611342593,2009-06-06,06:16:02
40.001948,116.324023,0,223,39970.2611921296,2009-06-06,06:16:07
40.001963,116.323959,0,225,39970.26125,2009-06-06,06:16:12
40.001977,116.32397,0,226,39970.2613078704,2009-06-06,06:16:17
40.002001,116.323975,0,226,39970.2613657407,2009-06-06,06:16:22
40.002037,116.323987,0,228,39970.2614236111,2009-06-06,06:16:27
40.002074,116.323997,0,229,39970.2614814815,2009-06-06,06:16:32
40.002074,116.323997,0,229,39970.2615162037,2009-06-06,06:16:35
40.002075,116.323991,0,231,39970.2615393519,2009-06-06,06:16:37
40.002056,116.323995,0,232,39970.2615972222,2009-06-06,06:16:42
40.001927,116.323889,0,233,39970.2616550926,2009-06-06,06:16:47
40.001882,116.323916,0,233,39970.261712963,2009-06-06,06:16:52
40.001788,116.323856,0,233,39970.2617708333,2009-06-06,06:16:57
40.00181,116.323851,0,230,39970.2618287037,2009-06-06,06:17:02
40.001797,116.323804,0,230,39970.2618865741,2009-06-06,06:17:07
40.001754,116.323869,0,230,39970.2619444444,2009-06-06,06:17:12
40.00173,116.32394,0,229,39970.2620023148,2009-06-06,06:17:17
40.001724,116.324003,0,228,39970.2620601852,2009-06-06,06:17:22
40.001739,116.324116,0,226,39970.2621180556,2009-06-06,06:17:27
40.001785,116.324229,0,225,39970.2621759259,2009-06-06,06:17:32
40.001825,116.324239,0,221,39970.2622337963,2009-06-06,06:17:37
40.001856,116.324228,0,218,39970.2622916667,2009-06-06,06:17:42
40.000925,116.324439,0,136,39970.4407175926,2009-06-06,10:34:38
40.000918,116.3245,0,137,39970.440775463,2009-06-06,10:34:43
40.000919,116.324525,0,134,39970.4408333333,2009-06-06,10:34:48
40.000916,116.324511,0,136,39970.4408912037,2009-06-06,10:34:53
40.000863,116.324522,0,133,39970.4409490741,2009-06-06,10:34:58
40.000831,116.32452,0,133,39970.4410069444,2009-06-06,10:35:03
40.000788,116.324546,0,132,39970.4410648148,2009-06-06,10:35:08
40.000729,116.324548,0,130,39970.4411226852,2009-06-06,10:35:13
40.000702,116.324556,0,128,39970.4411805556,2009-06-06,10:35:18
40.00067,116.324566,0,127,39970.4412384259,2009-06-06,10:35:23
40.000617,116.324562,0,126,39970.4412962963,2009-06-06,10:35:28
40.000486,116.324511,0,119,39970.4413541667,2009-06-06,10:35:33
40.000453,116.324534,0,118,39970.441412037,2009-06-06,10:35:38
40.000425,116.324495,0,118,39970.4414699074,2009-06-06,10:35:43
40.000357,116.324511,0,117,39970.4415277778,2009-06-06,10:35:48
40.000319,116.324495,0,116,39970.4415856482,2009-06-06,10:35:53
40.000272,116.324467,0,114,39970.4416435185,2009-06-06,10:35:58
40.000246,116.324437,0,114,39970.4417013889,2009-06-06,10:36:03
40.000197,116.324433,0,115,39970.4417592593,2009-06-06,10:36:08
40.000143,116.324413,0,115,39970.4418171296,2009-06-06,10:36:13
40.000089,116.324431,0,113,39970.441875,2009-06-06,10:36:18
40.000038,116.324439,0,110,39970.4419328704,2009-06-06,10:36:23
39.999986,116.324482,0,104,39970.4419907407,2009-06-06,10:36:28
39.999946,116.32451,0,103,39970.4420486111,2009-06-06,10:36:33
39.999932,116.324497,0,102,39970.4421064815,2009-06-06,10:36:38
39.999891,116.324483,0,102,39970.4421643519,2009-06-06,10:36:43
39.999881,116.32447,0,102,39970.4422222222,2009-06-06,10:36:48
39.999875,116.324499,0,100,39970.4422800926,2009-06-06,10:36:53
39.999878,116.324576,0,99,39970.442337963,2009-06-06,10:36:58
39.999863,116.32468,0,97,39970.4423958333,2009-06-06,10:37:03
39.999876,116.324791,0,96,39970.4424537037,2009-06-06,10:37:08
39.999892,116.324945,0,92,39970.4425115741,2009-06-06,10:37:13
39.99988,116.325044,0,93,39970.4425694444,2009-06-06,10:37:18
39.999909,116.325089,0,100,39970.4426273148,2009-06-06,10:37:23
39.999906,116.32523,0,106,39970.4426851852,2009-06-06,10:37:28
39.999878,116.325355,0,120,39970.4427430556,2009-06-06,10:37:33
39.999852,116.325455,0,128,39970.4428009259,2009-06-06,10:37:38
39.999861,116.325554,0,135,39970.4428587963,2009-06-06,10:37:43
39.99983,116.325641,0,147,39970.4429166667,2009-06-06,10:37:48
39.999825,116.32572,0,152,39970.442974537,2009-06-06,10:37:53
39.999784,116.325719,0,149,39970.4430324074,2009-06-06,10:37:58
39.999729,116.32574,0,151,39970.4430902778,2009-06-06,10:38:03
39.999684,116.325715,0,146,39970.4431481481,2009-06-06,10:38:08
39.99963,116.325706,0,141,39970.4432060185,2009-06-06,10:38:13
39.99958,116.325701,0,135,39970.4432638889,2009-06-06,10:38:18
39.999533,116.32572,0,133,39970.4433217593,2009-06-06,10:38:23
39.999477,116.325749,0,130,39970.4433796296,2009-06-06,10:38:28
39.999427,116.32578,0,126,39970.4434375,2009-06-06,10:38:33
39.999394,116.3258,0,123,39970.4434953704,2009-06-06,10:38:38
39.999354,116.325836,0,120,39970.4435532407,2009-06-06,10:38:43
39.999327,116.325867,0,115,39970.4436111111,2009-06-06,10:38:48
39.999291,116.325914,0,114,39970.4436689815,2009-06-06,10:38:53
39.999262,116.32597,0,115,39970.4437268519,2009-06-06,10:38:58
39.999227,116.326034,0,115,39970.4437847222,2009-06-06,10:39:03
39.999196,116.326069,0,118,39970.4438425926,2009-06-06,10:39:08
39.999169,116.326113,0,118,39970.443900463,2009-06-06,10:39:13
39.999136,116.326147,0,118,39970.4439583333,2009-06-06,10:39:18
39.9991,116.326176,0,118,39970.4440162037,2009-06-06,10:39:23
39.999059,116.326171,0,117,39970.4440740741,2009-06-06,10:39:28
39.999005,116.326173,0,114,39970.4441319444,2009-06-06,10:39:33
39.998969,116.326169,0,111,39970.4441898148,2009-06-06,10:39:38
39.998937,116.326165,0,110,39970.4442476852,2009-06-06,10:39:43
39.998888,116.326161,0,108,39970.4443055556,2009-06-06,10:39:48
39.998826,116.326153,0,109,39970.4443634259,2009-06-06,10:39:53
39.998764,116.326165,0,110,39970.4444212963,2009-06-06,10:39:58
39.998722,116.326174,0,112,39970.4444791667,2009-06-06,10:40:03
39.998686,116.326174,0,109,39970.444537037,2009-06-06,10:40:08
39.998644,116.326172,0,108,39970.4445949074,2009-06-06,10:40:13
39.998594,116.326172,0,106,39970.4446527778,2009-06-06,10:40:18
39.998532,116.326187,0,104,39970.4447106481,2009-06-06,10:40:23
39.99848,116.326189,0,102,39970.4447685185,2009-06-06,10:40:28
39.998426,116.326201,0,100,39970.4448263889,2009-06-06,10:40:33
39.998376,116.326182,0,97,39970.4448842593,2009-06-06,10:40:38
39.998334,116.326181,0,95,39970.4449421296,2009-06-06,10:40:43
39.998298,116.326176,0,94,39970.445,2009-06-06,10:40:48
39.998252,116.326182,0,94,39970.4450578704,2009-06-06,10:40:53
39.998226,116.326168,0,92,39970.4451157407,2009-06-06,10:40:58
39.998193,116.326163,0,92,39970.4451736111,2009-06-06,10:41:03
39.998172,116.326165,0,90,39970.4452314815,2009-06-06,10:41:08
39.998115,116.326181,0,91,39970.4452893519,2009-06-06,10:41:13
39.998042,116.326187,0,93,39970.4453472222,2009-06-06,10:41:18
39.998001,116.326185,0,91,39970.4454050926,2009-06-06,10:41:23
39.997966,116.326178,0,89,39970.445462963,2009-06-06,10:41:28
39.997909,116.326182,0,90,39970.4455208333,2009-06-06,10:41:33
39.99784,116.326161,0,91,39970.4455787037,2009-06-06,10:41:38
39.997792,116.326182,0,91,39970.4456365741,2009-06-06,10:41:43
39.997771,116.326179,0,89,39970.4456944444,2009-06-06,10:41:48
39.997737,116.326165,0,87,39970.4457523148,2009-06-06,10:41:53
39.997675,116.326169,0,86,39970.4458101852,2009-06-06,10:41:58
39.997607,116.326177,0,88,39970.4458680556,2009-06-06,10:42:03
39.997532,116.326188,0,90,39970.4459259259,2009-06-06,10:42:08
39.997474,116.326177,0,90,39970.4459837963,2009-06-06,10:42:13
39.997424,116.326185,0,90,39970.4460416667,2009-06-06,10:42:18
39.997383,116.3262,0,92,39970.446099537,2009-06-06,10:42:23
39.997355,116.326173,0,98,39970.4461574074,2009-06-06,10:42:28
39.997322,116.326157,0,101,39970.4462152778,2009-06-06,10:42:33
39.997294,116.326132,0,104,39970.4462731481,2009-06-06,10:42:38
39.997264,116.326119,0,103,39970.4463310185,2009-06-06,10:42:43
39.997223,116.326106,0,103,39970.4463888889,2009-06-06,10:42:48
39.997193,116.326081,0,104,39970.4464467593,2009-06-06,10:42:53
39.997146,116.326076,0,105,39970.4465046296,2009-06-06,10:42:58
39.997116,116.32605,0,104,39970.4465625,2009-06-06,10:43:03
39.997033,116.32609,0,105,39970.4466203704,2009-06-06,10:43:08
39.996976,116.326114,0,106,39970.4466782407,2009-06-06,10:43:13
39.996903,116.326193,0,106,39970.4467361111,2009-06-06,10:43:18
39.996844,116.326223,0,106,39970.4467939815,2009-06-06,10:43:23
39.996794,116.326247,0,105,39970.4468518518,2009-06-06,10:43:28
39.996731,116.326242,0,104,39970.4469097222,2009-06-06,10:43:33
39.996694,116.326249,0,103,39970.4469675926,2009-06-06,10:43:38
39.996653,116.32626,0,102,39970.447025463,2009-06-06,10:43:43
39.996601,116.326261,0,101,39970.4470833333,2009-06-06,10:43:48
39.996569,116.326254,0,100,39970.4471412037,2009-06-06,10:43:53
39.996532,116.326247,0,99,39970.4471990741,2009-06-06,10:43:58
39.996481,116.326243,0,100,39970.4472569444,2009-06-06,10:44:03
39.996445,116.326246,0,98,39970.4473148148,2009-06-06,10:44:08
39.996413,116.326247,0,97,39970.4473726852,2009-06-06,10:44:13
39.996362,116.326237,0,99,39970.4474305556,2009-06-06,10:44:18
39.996327,116.326234,0,98,39970.4474884259,2009-06-06,10:44:23
39.996267,116.326178,0,103,39970.4475462963,2009-06-06,10:44:28
39.996297,116.326076,0,100,39970.4476041667,2009-06-06,10:44:33
39.996287,116.326053,0,97,39970.447662037,2009-06-06,10:44:38
39.996251,116.326037,0,97,39970.4477199074,2009-06-06,10:44:43
39.99622,116.326026,0,95,39970.4477777778,2009-06-06,10:44:48
39.99619,116.325991,0,93,39970.4478356481,2009-06-06,10:44:53
39.996139,116.326004,0,91,39970.4478935185,2009-06-06,10:44:58
39.996094,116.326011,0,91,39970.4479513889,2009-06-06,10:45:03
39.996046,116.326059,0,92,39970.4480092593,2009-06-06,10:45:08
39.995987,116.326107,0,91,39970.4480671296,2009-06-06,10:45:13
39.995907,116.326215,0,88,39970.448125,2009-06-06,10:45:18
39.995841,116.326278,0,85,39970.4481828704,2009-06-06,10:45:23
39.995762,116.326325,0,83,39970.4482407407,2009-06-06,10:45:28
39.995704,116.326327,0,81,39970.4482986111,2009-06-06,10:45:33
39.995656,116.326336,0,78,39970.4483564815,2009-06-06,10:45:38
39.995596,116.326345,0,76,39970.4484143518,2009-06-06,10:45:43
39.995548,116.326337,0,74,39970.4484722222,2009-06-06,10:45:48
39.995493,116.326341,0,72,39970.4485300926,2009-06-06,10:45:53
39.995449,116.326348,0,70,39970.448587963,2009-06-06,10:45:58
39.995412,116.326341,0,68,39970.4486458333,2009-06-06,10:46:03
39.995378,116.326319,0,67,39970.4487037037,2009-06-06,10:46:08
39.995329,116.326347,0,65,39970.4487615741,2009-06-06,10:46:13
39.995258,116.326381,0,62,39970.4488194444,2009-06-06,10:46:18
39.99521,116.326423,0,60,39970.4488773148,2009-06-06,10:46:23
39.995179,116.326468,0,58,39970.4489351852,2009-06-06,10:46:28
39.995148,116.326522,0,56,39970.4489930556,2009-06-06,10:46:33
39.995123,116.326566,0,53,39970.4490509259,2009-06-06,10:46:38
39.995077,116.3266,0,56,39970.4491087963,2009-06-06,10:46:43
39.995035,116.326595,0,60,39970.4491666667,2009-06-06,10:46:48
39.994969,116.326614,0,62,39970.449224537,2009-06-06,10:46:53
39.994931,116.326606,0,63,39970.4492824074,2009-06-06,10:46:58
39.994916,116.326611,0,63,39970.4493402778,2009-06-06,10:47:03
39.994913,116.326617,0,63,39970.4493981482,2009-06-06,10:47:08
39.994913,116.326617,0,63,39970.4494328704,2009-06-06,10:47:11
39.994909,116.326621,0,63,39970.4494560185,2009-06-06,10:47:13
39.994857,116.326637,0,67,39970.4495138889,2009-06-06,10:47:18
39.994814,116.326653,0,68,39970.4495717593,2009-06-06,10:47:23
39.994766,116.326669,0,70,39970.4496296296,2009-06-06,10:47:28
39.994711,116.326734,0,69,39970.4496875,2009-06-06,10:47:33
39.994666,116.32678,0,68,39970.4497453704,2009-06-06,10:47:38
39.994614,116.326763,0,68,39970.4498032407,2009-06-06,10:47:43
39.994571,116.326742,0,68,39970.4498611111,2009-06-06,10:47:48
39.994528,116.326747,0,68,39970.4499189815,2009-06-06,10:47:53
39.994427,116.326777,0,71,39970.4499768519,2009-06-06,10:47:58
39.994402,116.326821,0,77,39970.4500347222,2009-06-06,10:48:03
39.994405,116.326858,0,83,39970.4500925926,2009-06-06,10:48:08
39.994417,116.326921,0,85,39970.450150463,2009-06-06,10:48:13
39.994426,116.326992,0,89,39970.4502083333,2009-06-06,10:48:18
39.99442,116.327032,0,92,39970.4502662037,2009-06-06,10:48:23
39.99444,116.327055,0,93,39970.4503240741,2009-06-06,10:48:28
39.994455,116.327117,0,97,39970.4503819444,2009-06-06,10:48:33
39.994457,116.327177,0,98,39970.4504398148,2009-06-06,10:48:38
39.994499,116.327234,0,98,39970.4504976852,2009-06-06,10:48:43
39.994528,116.327274,0,101,39970.4505555556,2009-06-06,10:48:48
39.994554,116.327335,0,103,39970.4506134259,2009-06-06,10:48:53
39.994597,116.327383,0,103,39970.4506712963,2009-06-06,10:48:58
39.994642,116.327447,0,102,39970.4507291667,2009-06-06,10:49:03
39.994671,116.327493,0,106,39970.450787037,2009-06-06,10:49:08
39.994706,116.327546,0,111,39970.4508449074,2009-06-06,10:49:13
39.994749,116.327589,0,112,39970.4509027778,2009-06-06,10:49:18
39.994823,116.327606,0,117,39970.4509606481,2009-06-06,10:49:23
39.994803,116.327707,0,122,39970.4510185185,2009-06-06,10:49:28
39.994815,116.327765,0,125,39970.4510763889,2009-06-06,10:49:33
39.994827,116.327836,0,129,39970.4511342593,2009-06-06,10:49:38
39.994845,116.327886,0,130,39970.4511921296,2009-06-06,10:49:43
39.99486,116.327891,0,131,39970.45125,2009-06-06,10:49:48
39.994885,116.327925,0,130,39970.4513078704,2009-06-06,10:49:53
39.994911,116.327958,0,130,39970.4513657407,2009-06-06,10:49:58
39.994954,116.328013,0,128,39970.4514236111,2009-06-06,10:50:03
39.994999,116.328065,0,127,39970.4514814815,2009-06-06,10:50:08
39.995019,116.328115,0,127,39970.4515393519,2009-06-06,10:50:13
39.995066,116.328151,0,128,39970.4515972222,2009-06-06,10:50:18
39.9951,116.328177,0,127,39970.4516550926,2009-06-06,10:50:23
39.995152,116.328222,0,126,39970.451712963,2009-06-06,10:50:28
39.995182,116.328266,0,126,39970.4517708333,2009-06-06,10:50:33
39.995227,116.328302,0,127,39970.4518287037,2009-06-06,10:50:38
39.995259,116.328332,0,128,39970.4518865741,2009-06-06,10:50:43
39.995295,116.328378,0,128,39970.4519444444,2009-06-06,10:50:48
39.995334,116.328416,0,133,39970.4520023148,2009-06-06,10:50:53
39.995374,116.328459,0,136,39970.4520601852,2009-06-06,10:50:58
39.995412,116.328521,0,141,39970.4521180556,2009-06-06,10:51:03
39.995532,116.328564,0,146,39970.4521759259,2009-06-06,10:51:08
39.995562,116.328612,0,146,39970.4522337963,2009-06-06,10:51:13
39.995581,116.328656,0,144,39970.4522916667,2009-06-06,10:51:18
39.995583,116.328681,0,149,39970.452349537,2009-06-06,10:51:23
39.995616,116.328744,0,148,39970.4524074074,2009-06-06,10:51:28
39.995643,116.328794,0,148,39970.4524652778,2009-06-06,10:51:33
39.995678,116.328838,0,148,39970.4525231481,2009-06-06,10:51:38
39.995719,116.328885,0,148,39970.4525810185,2009-06-06,10:51:43
39.995772,116.328921,0,150,39970.4526388889,2009-06-06,10:51:48
39.995777,116.328948,0,151,39970.4526967593,2009-06-06,10:51:53
39.995788,116.328963,0,151,39970.4527546296,2009-06-06,10:51:58
39.995822,116.328995,0,150,39970.4528125,2009-06-06,10:52:03
39.995875,116.329038,0,149,39970.4528703704,2009-06-06,10:52:08
39.995922,116.329084,0,149,39970.4529282407,2009-06-06,10:52:13
39.995953,116.329131,0,145,39970.4529861111,2009-06-06,10:52:18
39.995984,116.329174,0,143,39970.4530439815,2009-06-06,10:52:23
39.99603,116.329223,0,143,39970.4531018519,2009-06-06,10:52:28
39.996066,116.329265,0,142,39970.4531597222,2009-06-06,10:52:33
39.996078,116.329302,0,141,39970.4532175926,2009-06-06,10:52:38
39.996101,116.32934,0,140,39970.453275463,2009-06-06,10:52:43
39.99608,116.329373,0,139,39970.4533333333,2009-06-06,10:52:48
39.996107,116.329388,0,138,39970.4533912037,2009-06-06,10:52:53
39.996144,116.329432,0,138,39970.4534490741,2009-06-06,10:52:58
39.996206,116.329442,0,131,39970.4535069444,2009-06-06,10:53:03
39.996246,116.329474,0,128,39970.4535648148,2009-06-06,10:53:08
39.996254,116.329518,0,127,39970.4536226852,2009-06-06,10:53:13
39.996289,116.329553,0,127,39970.4536805556,2009-06-06,10:53:18
39.996345,116.329603,0,128,39970.4537384259,2009-06-06,10:53:23
39.996444,116.32964,0,137,39970.4537962963,2009-06-06,10:53:28
39.996462,116.329673,0,139,39970.4538541667,2009-06-06,10:53:33
39.996472,116.329711,0,140,39970.453912037,2009-06-06,10:53:38
39.996495,116.329784,0,146,39970.4539699074,2009-06-06,10:53:43
39.996506,116.329835,0,151,39970.4540277778,2009-06-06,10:53:48
39.996512,116.329853,0,154,39970.4540856481,2009-06-06,10:53:53
39.996537,116.329873,0,156,39970.4541435185,2009-06-06,10:53:58
39.996622,116.329883,0,167,39970.4542013889,2009-06-06,10:54:03
39.996636,116.32995,0,166,39970.4542592593,2009-06-06,10:54:08
39.996662,116.329993,0,169,39970.4543171296,2009-06-06,10:54:13
39.996696,116.330031,0,174,39970.454375,2009-06-06,10:54:18
39.996709,116.330044,0,178,39970.4544328704,2009-06-06,10:54:23
39.996709,116.330044,0,178,39970.4544675926,2009-06-06,10:54:26
39.996706,116.330046,0,179,39970.4544907407,2009-06-06,10:54:28
39.996698,116.330028,0,185,39970.4545486111,2009-06-06,10:54:33
39.996767,116.33009,0,200,39970.4546064815,2009-06-06,10:54:38
39.996857,116.3302,0,208,39970.4546643518,2009-06-06,10:54:43
39.996885,116.330225,0,213,39970.4547222222,2009-06-06,10:54:48
39.996936,116.330284,0,221,39970.4547800926,2009-06-06,10:54:53
39.996966,116.330341,0,225,39970.454837963,2009-06-06,10:54:58
39.996998,116.330378,0,226,39970.4548958333,2009-06-06,10:55:03
39.997065,116.330436,0,225,39970.4549537037,2009-06-06,10:55:08
39.997091,116.330497,0,226,39970.4550115741,2009-06-06,10:55:13
39.997213,116.330538,0,247,39970.4550694444,2009-06-06,10:55:18
39.997231,116.330588,0,250,39970.4551273148,2009-06-06,10:55:23
39.997272,116.330632,0,257,39970.4551851852,2009-06-06,10:55:28
39.997257,116.330707,0,253,39970.4552430556,2009-06-06,10:55:33
39.997278,116.330758,0,253,39970.4553009259,2009-06-06,10:55:38
39.997311,116.330816,0,254,39970.4553587963,2009-06-06,10:55:43
39.997297,116.330835,0,260,39970.4554166667,2009-06-06,10:55:48
39.997304,116.33085,0,262,39970.455474537,2009-06-06,10:55:53
39.997328,116.330918,0,261,39970.4555324074,2009-06-06,10:55:58
39.997341,116.330976,0,260,39970.4555902778,2009-06-06,10:56:03
39.997368,116.331016,0,259,39970.4556481481,2009-06-06,10:56:08
39.997416,116.331067,0,261,39970.4557060185,2009-06-06,10:56:13
39.997488,116.331106,0,258,39970.4557638889,2009-06-06,10:56:18
39.997529,116.331133,0,260,39970.4558217593,2009-06-06,10:56:23
39.997574,116.331164,0,260,39970.4558796296,2009-06-06,10:56:28
39.997622,116.331197,0,256,39970.4559375,2009-06-06,10:56:33
39.997686,116.331222,0,259,39970.4559953704,2009-06-06,10:56:38
39.997726,116.331175,0,267,39970.4560532407,2009-06-06,10:56:43
39.997703,116.331189,0,246,39970.4561111111,2009-06-06,10:56:48
39.997694,116.331205,0,241,39970.4561689815,2009-06-06,10:56:53
39.997699,116.331237,0,239,39970.4562268518,2009-06-06,10:56:58
39.997721,116.331252,0,237,39970.4562847222,2009-06-06,10:57:03
39.997728,116.331263,0,234,39970.4563425926,2009-06-06,10:57:08
39.99775,116.331299,0,231,39970.456400463,2009-06-06,10:57:13
39.997797,116.331306,0,236,39970.4564583333,2009-06-06,10:57:18
39.997844,116.331307,0,251,39970.4565162037,2009-06-06,10:57:23
39.997924,116.331329,0,249,39970.4565740741,2009-06-06,10:57:28
39.99803,116.331419,0,227,39970.4566319444,2009-06-06,10:57:33
39.998193,116.331473,0,219,39970.4566898148,2009-06-06,10:57:38
39.99831,116.331513,0,214,39970.4567476852,2009-06-06,10:57:43
39.998368,116.331547,0,210,39970.4568055556,2009-06-06,10:57:48
39.998427,116.331584,0,205,39970.4568634259,2009-06-06,10:57:53
39.99848,116.331625,0,200,39970.4569212963,2009-06-06,10:57:58
39.998525,116.331648,0,193,39970.4569791667,2009-06-06,10:58:03
39.998586,116.331681,0,187,39970.457037037,2009-06-06,10:58:08
39.998642,116.331709,0,182,39970.4570949074,2009-06-06,10:58:13
39.998688,116.331738,0,178,39970.4571527778,2009-06-06,10:58:18
39.99871,116.33174,0,178,39970.4572106482,2009-06-06,10:58:23
39.998756,116.331757,0,176,39970.4572685185,2009-06-06,10:58:28
39.998809,116.331802,0,170,39970.4573263889,2009-06-06,10:58:33
39.998872,116.331844,0,165,39970.4573842593,2009-06-06,10:58:38
39.998933,116.331881,0,163,39970.4574421296,2009-06-06,10:58:43
39.998966,116.331909,0,165,39970.4575,2009-06-06,10:58:48
39.999039,116.331939,0,164,39970.4575578704,2009-06-06,10:58:53
39.999078,116.331952,0,166,39970.4576157407,2009-06-06,10:58:58
39.999138,116.331965,0,168,39970.4576736111,2009-06-06,10:59:03
39.999176,116.331978,0,170,39970.4577314815,2009-06-06,10:59:08
39.999204,116.331992,0,173,39970.4577893519,2009-06-06,10:59:13
39.999204,116.331992,0,173,39970.4578240741,2009-06-06,10:59:16
39.999212,116.331993,0,174,39970.4578472222,2009-06-06,10:59:18
39.999234,116.331991,0,176,39970.4579050926,2009-06-06,10:59:23
39.9993,116.332009,0,177,39970.457962963,2009-06-06,10:59:28
39.999387,116.332045,0,179,39970.4580208333,2009-06-06,10:59:33
39.999458,116.332081,0,178,39970.4580787037,2009-06-06,10:59:38
39.999532,116.332129,0,179,39970.4581365741,2009-06-06,10:59:43
39.999588,116.332141,0,182,39970.4581944444,2009-06-06,10:59:48
39.999644,116.332159,0,183,39970.4582523148,2009-06-06,10:59:53
39.999684,116.332166,0,181,39970.4583101852,2009-06-06,10:59:58
39.999707,116.332176,0,178,39970.4583680556,2009-06-06,11:00:03
39.999742,116.332195,0,175,39970.4584259259,2009-06-06,11:00:08
39.999776,116.332217,0,174,39970.4584837963,2009-06-06,11:00:13
39.999826,116.332238,0,176,39970.4585416667,2009-06-06,11:00:18
39.999896,116.332273,0,174,39970.458599537,2009-06-06,11:00:23
39.999929,116.332294,0,171,39970.4586574074,2009-06-06,11:00:28
39.99998,116.332312,0,171,39970.4587152778,2009-06-06,11:00:33
40.000015,116.33232,0,169,39970.4587731481,2009-06-06,11:00:38
40.000037,116.332339,0,172,39970.4588310185,2009-06-06,11:00:43
40.000072,116.332382,0,173,39970.4588888889,2009-06-06,11:00:48
40.000141,116.332418,0,172,39970.4589467593,2009-06-06,11:00:53
40.000201,116.332456,0,172,39970.4590046296,2009-06-06,11:00:58
40.00026,116.33246,0,172,39970.4590625,2009-06-06,11:01:03
40.00037,116.332477,0,175,39970.4591203704,2009-06-06,11:01:08
40.000168,116.332275,0,249,39970.4612037037,2009-06-06,11:04:08
40.000129,116.332275,0,250,39970.4612615741,2009-06-06,11:04:13
40.000095,116.332271,0,249,39970.4613194444,2009-06-06,11:04:18
40.000066,116.332297,0,248,39970.4613773148,2009-06-06,11:04:23
40.000032,116.332334,0,246,39970.4614351852,2009-06-06,11:04:28
39.999982,116.332342,0,245,39970.4614930556,2009-06-06,11:04:33
39.999926,116.332343,0,244,39970.4615509259,2009-06-06,11:04:38
39.999885,116.332324,0,241,39970.4616087963,2009-06-06,11:04:43
39.999864,116.332307,0,241,39970.4616666667,2009-06-06,11:04:48
39.999835,116.332292,0,240,39970.461724537,2009-06-06,11:04:53
39.999793,116.332296,0,238,39970.4617824074,2009-06-06,11:04:58
39.999783,116.332325,0,234,39970.4618402778,2009-06-06,11:05:03
39.999744,116.332333,0,232,39970.4618981481,2009-06-06,11:05:08
39.999703,116.332281,0,230,39970.4619560185,2009-06-06,11:05:13
39.999653,116.332232,0,225,39970.4620138889,2009-06-06,11:05:18
39.999635,116.332225,0,222,39970.4620717593,2009-06-06,11:05:23
39.999607,116.332217,0,219,39970.4621296296,2009-06-06,11:05:28
39.999564,116.332193,0,214,39970.4621875,2009-06-06,11:05:33
39.999525,116.332259,0,200,39970.4622453704,2009-06-06,11:05:38
39.999483,116.332254,0,195,39970.4623032407,2009-06-06,11:05:43
39.999419,116.332217,0,191,39970.4623611111,2009-06-06,11:05:48
39.999344,116.332185,0,191,39970.4624189815,2009-06-06,11:05:53
39.999293,116.332181,0,189,39970.4624768518,2009-06-06,11:05:58
39.999262,116.332178,0,186,39970.4625347222,2009-06-06,11:06:03
39.999227,116.332165,0,183,39970.4625925926,2009-06-06,11:06:08
39.999172,116.332125,0,183,39970.462650463,2009-06-06,11:06:13
39.999102,116.33209,0,183,39970.4627083333,2009-06-06,11:06:18
39.999068,116.33208,0,182,39970.4627662037,2009-06-06,11:06:23
39.999019,116.332069,0,182,39970.4628240741,2009-06-06,11:06:28
39.998969,116.332024,0,183,39970.4628819444,2009-06-06,11:06:33
39.998926,116.331995,0,182,39970.4629398148,2009-06-06,11:06:38
39.998878,116.331951,0,183,39970.4629976852,2009-06-06,11:06:43
39.998821,116.331882,0,184,39970.4630555556,2009-06-06,11:06:48
39.998787,116.331865,0,183,39970.4631134259,2009-06-06,11:06:53
39.99875,116.331833,0,184,39970.4631712963,2009-06-06,11:06:58
39.9987,116.331822,0,185,39970.4632291667,2009-06-06,11:07:03
39.998647,116.331815,0,186,39970.463287037,2009-06-06,11:07:08
39.998616,116.331779,0,188,39970.4633449074,2009-06-06,11:07:13
39.998565,116.33176,0,190,39970.4634027778,2009-06-06,11:07:18
39.998537,116.331732,0,194,39970.4634606481,2009-06-06,11:07:23
39.998502,116.331682,0,198,39970.4635185185,2009-06-06,11:07:28
39.998485,116.331633,0,204,39970.4635763889,2009-06-06,11:07:33
39.998432,116.331607,0,207,39970.4636342593,2009-06-06,11:07:38
39.99837,116.331608,0,207,39970.4636921296,2009-06-06,11:07:43
39.998322,116.331577,0,208,39970.46375,2009-06-06,11:07:48
39.99826,116.331591,0,205,39970.4638078704,2009-06-06,11:07:53
39.998222,116.331573,0,202,39970.4638657407,2009-06-06,11:07:58
39.998189,116.331566,0,201,39970.4639236111,2009-06-06,11:08:03
39.998125,116.331537,0,200,39970.4639814815,2009-06-06,11:08:08
39.998095,116.331489,0,203,39970.4640393518,2009-06-06,11:08:13
39.998071,116.331482,0,202,39970.4640972222,2009-06-06,11:08:18
39.998057,116.331468,0,202,39970.4641550926,2009-06-06,11:08:23
39.998028,116.331466,0,202,39970.464212963,2009-06-06,11:08:28
39.997958,116.331481,0,198,39970.4642708333,2009-06-06,11:08:33
39.997905,116.331508,0,195,39970.4643287037,2009-06-06,11:08:38
39.997863,116.331512,0,194,39970.4643865741,2009-06-06,11:08:43
39.997846,116.331515,0,193,39970.4644444444,2009-06-06,11:08:48
39.997828,116.33152,0,193,39970.4645023148,2009-06-06,11:08:53
39.997806,116.33151,0,190,39970.4645601852,2009-06-06,11:08:58
39.997761,116.331472,0,189,39970.4646180556,2009-06-06,11:09:03
39.997707,116.331435,0,186,39970.4646759259,2009-06-06,11:09:08
39.997664,116.331361,0,184,39970.4647337963,2009-06-06,11:09:13
39.997619,116.331311,0,181,39970.4647916667,2009-06-06,11:09:18
39.99757,116.331258,0,178,39970.464849537,2009-06-06,11:09:23
39.997517,116.331205,0,177,39970.4649074074,2009-06-06,11:09:28
39.997466,116.331148,0,177,39970.4649652778,2009-06-06,11:09:33
39.997419,116.331069,0,177,39970.4650231482,2009-06-06,11:09:38
39.997372,116.331008,0,177,39970.4650810185,2009-06-06,11:09:43
39.99732,116.33096,0,177,39970.4651388889,2009-06-06,11:09:48
39.997271,116.330894,0,176,39970.4651967593,2009-06-06,11:09:53
39.997225,116.330853,0,175,39970.4652546296,2009-06-06,11:09:58
39.997179,116.330817,0,173,39970.4653125,2009-06-06,11:10:03
39.997132,116.330771,0,173,39970.4653703704,2009-06-06,11:10:08
39.997077,116.330711,0,176,39970.4654282407,2009-06-06,11:10:13
39.997023,116.330686,0,177,39970.4654861111,2009-06-06,11:10:18
39.996958,116.330652,0,177,39970.4655439815,2009-06-06,11:10:23
39.996926,116.33061,0,176,39970.4656018519,2009-06-06,11:10:28
39.99689,116.330576,0,174,39970.4656597222,2009-06-06,11:10:33
39.996878,116.330522,0,171,39970.4657175926,2009-06-06,11:10:38
39.996862,116.330472,0,168,39970.465775463,2009-06-06,11:10:43
39.996825,116.330412,0,166,39970.4658333333,2009-06-06,11:10:48
39.996801,116.33036,0,165,39970.4658912037,2009-06-06,11:10:53
39.996772,116.330331,0,164,39970.4659490741,2009-06-06,11:10:58
39.996736,116.330299,0,163,39970.4660069444,2009-06-06,11:11:03
39.99669,116.33023,0,163,39970.4660648148,2009-06-06,11:11:08
39.996626,116.330188,0,163,39970.4661226852,2009-06-06,11:11:13
39.996601,116.33013,0,162,39970.4661805556,2009-06-06,11:11:18
39.996567,116.330088,0,161,39970.4662384259,2009-06-06,11:11:23
39.996531,116.330035,0,160,39970.4662962963,2009-06-06,11:11:28
39.996463,116.330004,0,162,39970.4663541667,2009-06-06,11:11:33
39.996408,116.329964,0,164,39970.466412037,2009-06-06,11:11:38
39.996371,116.329915,0,164,39970.4664699074,2009-06-06,11:11:43
39.996352,116.329863,0,164,39970.4665277778,2009-06-06,11:11:48
39.996357,116.32981,0,162,39970.4665856481,2009-06-06,11:11:53
39.996355,116.329786,0,160,39970.4666435185,2009-06-06,11:11:58
39.996337,116.329738,0,157,39970.4667013889,2009-06-06,11:12:03
39.996311,116.329691,0,156,39970.4667592593,2009-06-06,11:12:08
39.996236,116.329644,0,155,39970.4668171296,2009-06-06,11:12:13
39.996195,116.329607,0,156,39970.466875,2009-06-06,11:12:18
39.996174,116.329567,0,154,39970.4669328704,2009-06-06,11:12:23
39.99615,116.329509,0,154,39970.4669907407,2009-06-06,11:12:28
39.996113,116.329452,0,153,39970.4670486111,2009-06-06,11:12:33
39.996081,116.329407,0,151,39970.4671064815,2009-06-06,11:12:38
39.996046,116.329353,0,149,39970.4671643519,2009-06-06,11:12:43
39.996013,116.329319,0,148,39970.4672222222,2009-06-06,11:12:48
39.995978,116.329277,0,146,39970.4672800926,2009-06-06,11:12:53
39.995935,116.329243,0,144,39970.467337963,2009-06-06,11:12:58
39.995888,116.329201,0,143,39970.4673958333,2009-06-06,11:13:03
39.995858,116.329162,0,141,39970.4674537037,2009-06-06,11:13:08
39.995809,116.329154,0,140,39970.4675115741,2009-06-06,11:13:13
39.995768,116.329116,0,140,39970.4675694444,2009-06-06,11:13:18
39.99571,116.329091,0,140,39970.4676273148,2009-06-06,11:13:23
39.995654,116.329043,0,139,39970.4676851852,2009-06-06,11:13:28
39.995612,116.329008,0,138,39970.4677430556,2009-06-06,11:13:33
39.995569,116.32897,0,136,39970.4678009259,2009-06-06,11:13:38
39.995549,116.328914,0,134,39970.4678587963,2009-06-06,11:13:43
39.995528,116.328888,0,134,39970.4679166667,2009-06-06,11:13:48
39.995503,116.328873,0,134,39970.467974537,2009-06-06,11:13:53
39.995481,116.32882,0,133,39970.4680324074,2009-06-06,11:13:58
39.995468,116.328781,0,131,39970.4680902778,2009-06-06,11:14:03
39.995441,116.328745,0,129,39970.4681481481,2009-06-06,11:14:08
39.995409,116.328682,0,127,39970.4682060185,2009-06-06,11:14:13
39.995369,116.328631,0,125,39970.4682638889,2009-06-06,11:14:18
39.995321,116.328574,0,124,39970.4683217593,2009-06-06,11:14:23
39.995294,116.328573,0,121,39970.4683796296,2009-06-06,11:14:28
39.995252,116.328557,0,120,39970.4684375,2009-06-06,11:14:33
39.995188,116.328523,0,119,39970.4684953704,2009-06-06,11:14:38
39.99513,116.328504,0,119,39970.4685532407,2009-06-06,11:14:43
39.995077,116.328482,0,119,39970.4686111111,2009-06-06,11:14:48
39.995045,116.328439,0,119,39970.4686689815,2009-06-06,11:14:53
39.995017,116.328387,0,119,39970.4687268519,2009-06-06,11:14:58
39.994963,116.328325,0,120,39970.4687847222,2009-06-06,11:15:03
39.994922,116.328311,0,120,39970.4688425926,2009-06-06,11:15:08
39.994905,116.32831,0,119,39970.468900463,2009-06-06,11:15:13
39.994903,116.32829,0,118,39970.4689583333,2009-06-06,11:15:18
39.994903,116.32829,0,118,39970.4689930556,2009-06-06,11:15:21
39.994902,116.328291,0,118,39970.4690162037,2009-06-06,11:15:23
39.99489,116.328297,0,118,39970.4690740741,2009-06-06,11:15:28
39.994888,116.328335,0,119,39970.4691319444,2009-06-06,11:15:33
39.995084,116.328235,0,76,39970.5034259259,2009-06-06,12:04:56
39.995147,116.328265,0,82,39970.5034837963,2009-06-06,12:05:01
39.995169,116.328203,0,105,39970.5035532407,2009-06-06,12:05:07
39.99518,116.328099,0,129,39970.5036111111,2009-06-06,12:05:12
39.995129,116.328053,0,132,39970.5036689815,2009-06-06,12:05:17
39.995064,116.328027,0,131,39970.5037268519,2009-06-06,12:05:22
39.995,116.327993,0,130,39970.5037847222,2009-06-06,12:05:27
39.994945,116.328017,0,133,39970.5038425926,2009-06-06,12:05:32
39.994922,116.328001,0,132,39970.503900463,2009-06-06,12:05:37
39.99489,116.327973,0,132,39970.5039583333,2009-06-06,12:05:42
39.994871,116.327946,0,134,39970.5040162037,2009-06-06,12:05:47
39.99491,116.327906,0,132,39970.5040740741,2009-06-06,12:05:52
39.994925,116.327846,0,129,39970.5041319444,2009-06-06,12:05:57
39.994922,116.327788,0,131,39970.5041898148,2009-06-06,12:06:02
39.994932,116.3277,0,133,39970.5042476852,2009-06-06,12:06:07
39.994916,116.327633,0,133,39970.5043055556,2009-06-06,12:06:12
39.994889,116.327563,0,136,39970.5043634259,2009-06-06,12:06:17
39.994882,116.32754,0,136,39970.5044212963,2009-06-06,12:06:22
39.994872,116.327538,0,134,39970.5044791667,2009-06-06,12:06:27
39.994781,116.32752,0,134,39970.504537037,2009-06-06,12:06:32
39.994732,116.327495,0,136,39970.5045949074,2009-06-06,12:06:37
39.994684,116.327434,0,140,39970.5046527778,2009-06-06,12:06:42
39.994626,116.327411,0,143,39970.5047106481,2009-06-06,12:06:47
39.994597,116.327354,0,145,39970.5047685185,2009-06-06,12:06:52
39.994597,116.327278,0,147,39970.5048263889,2009-06-06,12:06:57
39.994521,116.327259,0,149,39970.5048842593,2009-06-06,12:07:02
39.994482,116.327237,0,149,39970.5049421296,2009-06-06,12:07:07
39.994447,116.327191,0,150,39970.505,2009-06-06,12:07:12
39.99443,116.327147,0,150,39970.5050578704,2009-06-06,12:07:17
39.994412,116.327084,0,148,39970.5051157407,2009-06-06,12:07:22
39.994362,116.327035,0,147,39970.5051736111,2009-06-06,12:07:27
39.994376,116.326952,0,151,39970.5052314815,2009-06-06,12:07:32
39.994326,116.326919,0,154,39970.5052893519,2009-06-06,12:07:37
39.994326,116.326867,0,154,39970.5053472222,2009-06-06,12:07:42
39.994337,116.326822,0,156,39970.5054050926,2009-06-06,12:07:47
39.994362,116.32681,0,156,39970.505462963,2009-06-06,12:07:52
39.994376,116.326787,0,156,39970.5055208333,2009-06-06,12:07:57
39.994431,116.326799,0,156,39970.5055787037,2009-06-06,12:08:02
39.994497,116.326826,0,156,39970.5056365741,2009-06-06,12:08:07
39.994569,116.326837,0,154,39970.5056944444,2009-06-06,12:08:12
39.994606,116.326834,0,155,39970.5057523148,2009-06-06,12:08:17
39.994662,116.326833,0,155,39970.5058101852,2009-06-06,12:08:22
39.99475,116.326769,0,157,39970.5058680556,2009-06-06,12:08:27
39.994812,116.326727,0,158,39970.5059259259,2009-06-06,12:08:32
39.994851,116.326729,0,164,39970.5059837963,2009-06-06,12:08:37
39.994909,116.326694,0,169,39970.5060416667,2009-06-06,12:08:42
39.994957,116.326738,0,192,39970.506099537,2009-06-06,12:08:47
39.995028,116.326743,0,205,39970.5061574074,2009-06-06,12:08:52
39.99507,116.326721,0,212,39970.5062152778,2009-06-06,12:08:57
39.995089,116.32666,0,215,39970.5062731481,2009-06-06,12:09:02
39.99509,116.326677,0,215,39970.5063310185,2009-06-06,12:09:07
39.995091,116.32669,0,215,39970.5063888889,2009-06-06,12:09:12
39.995109,116.326684,0,216,39970.5064467593,2009-06-06,12:09:17
39.99517,116.326647,0,215,39970.5065046296,2009-06-06,12:09:22
39.995245,116.326665,0,220,39970.5065625,2009-06-06,12:09:27
39.99532,116.32666,0,223,39970.5066203704,2009-06-06,12:09:32
39.995375,116.32664,0,225,39970.5066782407,2009-06-06,12:09:37
39.995448,116.326637,0,221,39970.5067361111,2009-06-06,12:09:42
39.995498,116.326582,0,218,39970.5067939815,2009-06-06,12:09:47
39.995542,116.326548,0,217,39970.5068518519,2009-06-06,12:09:52
39.995582,116.326502,0,214,39970.5069097222,2009-06-06,12:09:57
39.995629,116.326459,0,210,39970.5069675926,2009-06-06,12:10:02
39.995701,116.326454,0,206,39970.507025463,2009-06-06,12:10:07
39.995756,116.326495,0,202,39970.5070833333,2009-06-06,12:10:12
39.995802,116.326487,0,199,39970.5071412037,2009-06-06,12:10:17
39.99586,116.326481,0,196,39970.5071990741,2009-06-06,12:10:22
39.995897,116.326498,0,195,39970.5072569444,2009-06-06,12:10:27
39.995961,116.326504,0,192,39970.5073148148,2009-06-06,12:10:32
39.995997,116.32652,0,186,39970.5073726852,2009-06-06,12:10:37
39.996037,116.326522,0,182,39970.5074305556,2009-06-06,12:10:42
39.996136,116.326648,0,178,39970.5074884259,2009-06-06,12:10:47
39.996201,116.326742,0,172,39970.5075462963,2009-06-06,12:10:52
39.996269,116.326789,0,168,39970.5076041667,2009-06-06,12:10:57
39.996306,116.326808,0,166,39970.507662037,2009-06-06,12:11:02
39.996345,116.326799,0,163,39970.5077199074,2009-06-06,12:11:07
39.996393,116.326773,0,161,39970.5077777778,2009-06-06,12:11:12
39.996437,116.326716,0,159,39970.5078356481,2009-06-06,12:11:17
39.996478,116.326711,0,156,39970.5078935185,2009-06-06,12:11:22
39.996533,116.326685,0,156,39970.5079513889,2009-06-06,12:11:27
39.996607,116.326698,0,158,39970.5080092593,2009-06-06,12:11:32
39.996651,116.326707,0,158,39970.5080671296,2009-06-06,12:11:37
39.996698,116.326709,0,157,39970.508125,2009-06-06,12:11:42
39.996748,116.326712,0,153,39970.5081828704,2009-06-06,12:11:47
39.996789,116.326677,0,152,39970.5082407407,2009-06-06,12:11:52
39.996873,116.326737,0,151,39970.5082986111,2009-06-06,12:11:57
39.996918,116.326725,0,150,39970.5083564815,2009-06-06,12:12:02
39.996961,116.326727,0,147,39970.5084143518,2009-06-06,12:12:07
39.99701,116.326714,0,146,39970.5084722222,2009-06-06,12:12:12
39.997054,116.326718,0,147,39970.5085300926,2009-06-06,12:12:17
39.997099,116.326714,0,145,39970.508587963,2009-06-06,12:12:22
39.997153,116.326688,0,145,39970.5086458333,2009-06-06,12:12:27
39.997211,116.326684,0,145,39970.5087037037,2009-06-06,12:12:32
39.997253,116.326657,0,146,39970.5087615741,2009-06-06,12:12:37
39.997299,116.326616,0,147,39970.5088194444,2009-06-06,12:12:42
39.997357,116.326596,0,148,39970.5088773148,2009-06-06,12:12:47
39.997423,116.326651,0,147,39970.5089351852,2009-06-06,12:12:52
39.997484,116.32665,0,149,39970.5089930556,2009-06-06,12:12:57
39.997533,116.326625,0,149,39970.5090509259,2009-06-06,12:13:02
39.997585,116.326641,0,149,39970.5091087963,2009-06-06,12:13:07
39.997641,116.326674,0,144,39970.5091666667,2009-06-06,12:13:12
39.997686,116.326674,0,141,39970.509224537,2009-06-06,12:13:17
39.997736,116.326659,0,139,39970.5092824074,2009-06-06,12:13:22
39.997782,116.32667,0,135,39970.5093402778,2009-06-06,12:13:27
39.997832,116.326656,0,136,39970.5093981481,2009-06-06,12:13:32
39.997857,116.326643,0,136,39970.5094560185,2009-06-06,12:13:37
39.997913,116.326616,0,137,39970.5095138889,2009-06-06,12:13:42
39.997979,116.326643,0,137,39970.5095717593,2009-06-06,12:13:47
39.998032,116.326685,0,135,39970.5096296296,2009-06-06,12:13:52
39.99808,116.326655,0,134,39970.5096875,2009-06-06,12:13:57
39.998135,116.326657,0,136,39970.5097453704,2009-06-06,12:14:02
39.99819,116.326653,0,139,39970.5098032407,2009-06-06,12:14:07
39.998236,116.326622,0,140,39970.5098611111,2009-06-06,12:14:12
39.998288,116.326602,0,141,39970.5099189815,2009-06-06,12:14:17
39.998331,116.326622,0,140,39970.5099768518,2009-06-06,12:14:22
39.998393,116.326624,0,139,39970.5100347222,2009-06-06,12:14:27
39.998449,116.326632,0,138,39970.5100925926,2009-06-06,12:14:32
39.998483,116.326577,0,141,39970.510150463,2009-06-06,12:14:37
39.99853,116.326559,0,145,39970.5102083333,2009-06-06,12:14:42
39.998589,116.326548,0,146,39970.5102662037,2009-06-06,12:14:47
39.99863,116.326607,0,142,39970.5103240741,2009-06-06,12:14:52
39.998662,116.32661,0,143,39970.5103819444,2009-06-06,12:14:57
39.998721,116.326608,0,136,39970.5104398148,2009-06-06,12:15:02
39.998774,116.326618,0,136,39970.5104976852,2009-06-06,12:15:07
39.9988,116.326613,0,142,39970.5105555556,2009-06-06,12:15:12
39.998849,116.326612,0,141,39970.5106134259,2009-06-06,12:15:17
39.998919,116.326619,0,138,39970.5106712963,2009-06-06,12:15:22
39.998983,116.326623,0,134,39970.5107291667,2009-06-06,12:15:27
39.999033,116.326631,0,136,39970.510787037,2009-06-06,12:15:32
39.999073,116.326642,0,134,39970.5108449074,2009-06-06,12:15:37
39.999122,116.326699,0,134,39970.5109027778,2009-06-06,12:15:42
39.99916,116.326735,0,130,39970.5109606481,2009-06-06,12:15:47
39.999205,116.326792,0,131,39970.5110185185,2009-06-06,12:15:52
39.999206,116.326866,0,130,39970.5110763889,2009-06-06,12:15:57
39.999244,116.326908,0,128,39970.5111342593,2009-06-06,12:16:02
39.999268,116.32695,0,127,39970.5111921296,2009-06-06,12:16:07
39.999315,116.327005,0,127,39970.51125,2009-06-06,12:16:12
39.999364,116.327049,0,127,39970.5113078704,2009-06-06,12:16:17
39.999409,116.32709,0,128,39970.5113657407,2009-06-06,12:16:22
39.999475,116.327091,0,130,39970.5114236111,2009-06-06,12:16:27
39.999512,116.327117,0,132,39970.5114814815,2009-06-06,12:16:32
39.999564,116.327147,0,134,39970.5115393519,2009-06-06,12:16:37
39.999679,116.327209,0,143,39970.5115972222,2009-06-06,12:16:42
39.999734,116.327194,0,145,39970.5116550926,2009-06-06,12:16:47
39.999734,116.327194,0,145,39970.5116898148,2009-06-06,12:16:50
39.999742,116.327197,0,146,39970.511712963,2009-06-06,12:16:52
39.999766,116.327224,0,147,39970.5117708333,2009-06-06,12:16:57
39.999863,116.327271,0,149,39970.5118287037,2009-06-06,12:17:02
39.999956,116.327346,0,149,39970.5118865741,2009-06-06,12:17:07
40,116.327361,0,148,39970.5119444444,2009-06-06,12:17:12
40.000003,116.327349,0,147,39970.5120023148,2009-06-06,12:17:17
39.999978,116.327369,0,146,39970.5120601852,2009-06-06,12:17:22
39.999961,116.327383,0,146,39970.5121180556,2009-06-06,12:17:27
39.999961,116.327383,0,146,39970.5121527778,2009-06-06,12:17:30
39.999968,116.327379,0,145,39970.5121759259,2009-06-06,12:17:32
40.000035,116.327368,0,145,39970.5122337963,2009-06-06,12:17:37
40.000095,116.327369,0,145,39970.5122916667,2009-06-06,12:17:42
40.000086,116.327444,0,142,39970.512349537,2009-06-06,12:17:47
40.000074,116.32747,0,143,39970.5124074074,2009-06-06,12:17:52
40.000096,116.327472,0,143,39970.5124652778,2009-06-06,12:17:57
40.000136,116.32749,0,143,39970.5125231481,2009-06-06,12:18:02
40.000181,116.327464,0,143,39970.5125810185,2009-06-06,12:18:07
40.000206,116.327369,0,143,39970.5126388889,2009-06-06,12:18:12
40.000241,116.327294,0,143,39970.5126967593,2009-06-06,12:18:17
40.000297,116.327264,0,144,39970.5127546296,2009-06-06,12:18:22
40.000384,116.327221,0,144,39970.5128125,2009-06-06,12:18:27
40.000425,116.327196,0,144,39970.5128703704,2009-06-06,12:18:32
40.00046,116.327147,0,144,39970.5129282407,2009-06-06,12:18:37
40.000481,116.327092,0,145,39970.5129861111,2009-06-06,12:18:42
40.000476,116.327056,0,145,39970.5130439815,2009-06-06,12:18:47
40.000416,116.327014,0,145,39970.5131018519,2009-06-06,12:18:52
40.000427,116.326986,0,145,39970.5131597222,2009-06-06,12:18:57
40.000427,116.326986,0,145,39970.5131944444,2009-06-06,12:19:00
40.000429,116.326985,0,145,39970.5132175926,2009-06-06,12:19:02
40.000434,116.326971,0,146,39970.513275463,2009-06-06,12:19:07
40.000438,116.326948,0,147,39970.5133333333,2009-06-06,12:19:12
39.999292,116.327388,0,420,39970.5145949074,2009-06-06,12:21:01
39.999245,116.327507,0,379,39970.5146643519,2009-06-06,12:21:07
39.999274,116.327579,0,376,39970.5147337963,2009-06-06,12:21:13
39.999425,116.32741,0,351,39970.5147916667,2009-06-06,12:21:18
39.999485,116.327336,0,336,39970.514849537,2009-06-06,12:21:23
39.99953,116.327273,0,318,39970.5149074074,2009-06-06,12:21:28
39.99956,116.327262,0,296,39970.5149652778,2009-06-06,12:21:33
39.999532,116.327255,0,279,39970.5150231481,2009-06-06,12:21:38
39.999513,116.327252,0,256,39970.5150810185,2009-06-06,12:21:43
39.99949,116.327226,0,235,39970.5151388889,2009-06-06,12:21:48
39.999459,116.327197,0,216,39970.5151967593,2009-06-06,12:21:53
39.999429,116.327183,0,199,39970.5152546296,2009-06-06,12:21:58
39.999402,116.327153,0,184,39970.5153125,2009-06-06,12:22:03
39.999377,116.327114,0,162,39970.5153703704,2009-06-06,12:22:08
39.999345,116.327076,0,152,39970.5154282407,2009-06-06,12:22:13
39.999319,116.327034,0,142,39970.5154861111,2009-06-06,12:22:18
39.999284,116.326989,0,137,39970.5155439815,2009-06-06,12:22:23
39.999244,116.32694,0,130,39970.5156018519,2009-06-06,12:22:28
39.99921,116.326863,0,128,39970.5156597222,2009-06-06,12:22:33
39.999184,116.32681,0,125,39970.5157175926,2009-06-06,12:22:38
39.999161,116.326754,0,120,39970.515775463,2009-06-06,12:22:43
39.999123,116.326731,0,117,39970.5158333333,2009-06-06,12:22:48
39.999073,116.32676,0,113,39970.5158912037,2009-06-06,12:22:53
39.999021,116.326751,0,109,39970.5159490741,2009-06-06,12:22:58
39.99897,116.326736,0,106,39970.5160069444,2009-06-06,12:23:03
39.998916,116.326729,0,103,39970.5160648148,2009-06-06,12:23:08
39.99886,116.326741,0,100,39970.5161226852,2009-06-06,12:23:13
39.998813,116.326745,0,97,39970.5161805556,2009-06-06,12:23:18
39.998763,116.326753,0,95,39970.5162384259,2009-06-06,12:23:23
39.998714,116.326735,0,92,39970.5162962963,2009-06-06,12:23:28
39.99866,116.326739,0,91,39970.5163541667,2009-06-06,12:23:33
39.998617,116.326744,0,92,39970.516412037,2009-06-06,12:23:38
39.998563,116.32675,0,92,39970.5164699074,2009-06-06,12:23:43
39.998517,116.326775,0,97,39970.5165277778,2009-06-06,12:23:48
39.998462,116.326785,0,93,39970.5165856481,2009-06-06,12:23:53
39.998423,116.326809,0,98,39970.5166435185,2009-06-06,12:23:58
39.99838,116.326836,0,100,39970.5167013889,2009-06-06,12:24:03
39.998342,116.326858,0,98,39970.5167592593,2009-06-06,12:24:08
39.998281,116.326841,0,98,39970.5168171296,2009-06-06,12:24:13
39.99822,116.326827,0,97,39970.516875,2009-06-06,12:24:18
39.998136,116.326789,0,101,39970.5169328704,2009-06-06,12:24:23
39.998069,116.326804,0,104,39970.5169907407,2009-06-06,12:24:28
39.998012,116.3268,0,108,39970.5170486111,2009-06-06,12:24:33
39.997966,116.326788,0,111,39970.5171064815,2009-06-06,12:24:38
39.997934,116.326792,0,112,39970.5171643518,2009-06-06,12:24:43
39.997887,116.326818,0,111,39970.5172222222,2009-06-06,12:24:48
39.997853,116.326799,0,109,39970.5172800926,2009-06-06,12:24:53
39.997795,116.326803,0,107,39970.517337963,2009-06-06,12:24:58
39.997737,116.326796,0,109,39970.5173958333,2009-06-06,12:25:03
39.997696,116.326797,0,107,39970.5174537037,2009-06-06,12:25:08
39.997654,116.32679,0,102,39970.5175115741,2009-06-06,12:25:13
39.997599,116.326786,0,102,39970.5175694444,2009-06-06,12:25:18
39.99756,116.326781,0,102,39970.5176273148,2009-06-06,12:25:23
39.997494,116.3268,0,106,39970.5176851852,2009-06-06,12:25:28
39.997437,116.326807,0,106,39970.5177430556,2009-06-06,12:25:33
39.997387,116.326809,0,104,39970.5178009259,2009-06-06,12:25:38
39.997351,116.326822,0,102,39970.5178587963,2009-06-06,12:25:43
39.997296,116.326826,0,104,39970.5179166667,2009-06-06,12:25:48
39.997244,116.326839,0,105,39970.517974537,2009-06-06,12:25:53
39.9972,116.326861,0,108,39970.5180324074,2009-06-06,12:25:58
39.99715,116.32688,0,108,39970.5180902778,2009-06-06,12:26:03
39.997103,116.326912,0,108,39970.5181481481,2009-06-06,12:26:08
39.99703,116.326902,0,115,39970.5182060185,2009-06-06,12:26:13
39.996995,116.326888,0,118,39970.5182638889,2009-06-06,12:26:18
39.996951,116.326888,0,120,39970.5183217593,2009-06-06,12:26:23
39.996889,116.326842,0,123,39970.5183796296,2009-06-06,12:26:28
39.996833,116.326842,0,125,39970.5184375,2009-06-06,12:26:33
39.996797,116.326852,0,127,39970.5184953704,2009-06-06,12:26:38
39.99675,116.326855,0,127,39970.5185532407,2009-06-06,12:26:43
39.996699,116.326869,0,128,39970.5186111111,2009-06-06,12:26:48
39.996647,116.326868,0,129,39970.5186689815,2009-06-06,12:26:53
39.996567,116.326855,0,132,39970.5187268518,2009-06-06,12:26:58
39.996494,116.326839,0,136,39970.5187847222,2009-06-06,12:27:03
39.996459,116.326849,0,143,39970.5188425926,2009-06-06,12:27:08
39.996403,116.326871,0,147,39970.518900463,2009-06-06,12:27:13
39.996359,116.326869,0,149,39970.5189583333,2009-06-06,12:27:18
39.996317,116.326857,0,152,39970.5190162037,2009-06-06,12:27:23
39.996263,116.326842,0,153,39970.5190740741,2009-06-06,12:27:28
39.996207,116.326849,0,156,39970.5191319444,2009-06-06,12:27:33
39.996173,116.326817,0,156,39970.5191898148,2009-06-06,12:27:38
39.996112,116.326789,0,158,39970.5192476852,2009-06-06,12:27:43
39.996065,116.32678,0,159,39970.5193055556,2009-06-06,12:27:48
39.996024,116.326802,0,159,39970.5193634259,2009-06-06,12:27:53
39.995981,116.326796,0,159,39970.5194212963,2009-06-06,12:27:58
39.995928,116.326801,0,160,39970.5194791667,2009-06-06,12:28:03
39.995867,116.326783,0,161,39970.519537037,2009-06-06,12:28:08
39.995804,116.326774,0,164,39970.5195949074,2009-06-06,12:28:13
39.995756,116.326774,0,165,39970.5196527778,2009-06-06,12:28:18
39.995698,116.32678,0,168,39970.5197106482,2009-06-06,12:28:23
39.995617,116.326767,0,174,39970.5197685185,2009-06-06,12:28:28
39.995565,116.32676,0,175,39970.5198263889,2009-06-06,12:28:33
39.995532,116.326812,0,174,39970.5198842593,2009-06-06,12:28:38
39.995476,116.326799,0,175,39970.5199421296,2009-06-06,12:28:43
39.995421,116.326779,0,177,39970.52,2009-06-06,12:28:48
39.995359,116.326752,0,180,39970.5200578704,2009-06-06,12:28:53
39.995331,116.326732,0,180,39970.5201157407,2009-06-06,12:28:58
39.995267,116.326689,0,182,39970.5201736111,2009-06-06,12:29:03
39.99524,116.326726,0,178,39970.5202314815,2009-06-06,12:29:08
39.99522,116.326712,0,177,39970.5202893519,2009-06-06,12:29:13
39.995183,116.326721,0,177,39970.5203472222,2009-06-06,12:29:18
39.995149,116.326773,0,174,39970.5204050926,2009-06-06,12:29:23
39.995106,116.326811,0,171,39970.520462963,2009-06-06,12:29:28
39.995068,116.326845,0,166,39970.5205208333,2009-06-06,12:29:33
39.995031,116.326894,0,157,39970.5205787037,2009-06-06,12:29:38
39.995006,116.32695,0,151,39970.5206365741,2009-06-06,12:29:43
39.994996,116.327006,0,146,39970.5206944444,2009-06-06,12:29:48
39.994996,116.327073,0,137,39970.5207523148,2009-06-06,12:29:53
39.994995,116.327135,0,132,39970.5208101852,2009-06-06,12:29:58
39.994985,116.327196,0,126,39970.5208680556,2009-06-06,12:30:03
39.994992,116.327267,0,120,39970.5209259259,2009-06-06,12:30:08
39.99499,116.327343,0,119,39970.5209837963,2009-06-06,12:30:13
39.994978,116.327411,0,116,39970.5210416667,2009-06-06,12:30:18
39.994999,116.327511,0,117,39970.521099537,2009-06-06,12:30:23
39.994996,116.327546,0,112,39970.5211574074,2009-06-06,12:30:28
39.995006,116.327599,0,110,39970.5212152778,2009-06-06,12:30:33
39.99504,116.327638,0,109,39970.5212731481,2009-06-06,12:30:38
39.995072,116.327673,0,106,39970.5213310185,2009-06-06,12:30:43
39.995085,116.327716,0,108,39970.5213888889,2009-06-06,12:30:48
39.995134,116.327747,0,107,39970.5214467593,2009-06-06,12:30:53
39.995203,116.327779,0,106,39970.5215046296,2009-06-06,12:30:58
39.99526,116.327813,0,103,39970.5215625,2009-06-06,12:31:03
39.995314,116.327802,0,103,39970.5216203704,2009-06-06,12:31:08
39.995339,116.327894,0,101,39970.5216782407,2009-06-06,12:31:13
39.995324,116.327978,0,100,39970.5217361111,2009-06-06,12:31:18
39.995311,116.328082,0,98,39970.5217939815,2009-06-06,12:31:23
39.995333,116.328139,0,97,39970.5218518519,2009-06-06,12:31:28
39.995408,116.328086,0,99,39970.5219097222,2009-06-06,12:31:33
39.995518,116.328112,0,99,39970.5219675926,2009-06-06,12:31:38
39.995522,116.328178,0,99,39970.522025463,2009-06-06,12:31:43
39.99555,116.32825,0,100,39970.5220833333,2009-06-06,12:31:48
39.995576,116.328291,0,97,39970.5221412037,2009-06-06,12:31:53
39.995574,116.32836,0,96,39970.5221990741,2009-06-06,12:31:58
39.995575,116.328418,0,95,39970.5222569444,2009-06-06,12:32:03
39.995545,116.328521,0,100,39970.5223148148,2009-06-06,12:32:08
39.995552,116.32854,0,100,39970.5223726852,2009-06-06,12:32:13
39.995566,116.328549,0,99,39970.5224305556,2009-06-06,12:32:18
39.995566,116.328549,0,99,39970.5224652778,2009-06-06,12:32:21
39.995563,116.328544,0,99,39970.5224884259,2009-06-06,12:32:23
39.995652,116.328524,0,100,39970.5225462963,2009-06-06,12:32:28
39.995684,116.328572,0,100,39970.5226041667,2009-06-06,12:32:33
39.995766,116.328575,0,98,39970.522662037,2009-06-06,12:32:38
39.995766,116.328575,0,98,39970.5226967593,2009-06-06,12:32:41
39.995773,116.328583,0,98,39970.5227199074,2009-06-06,12:32:43
39.995761,116.328612,0,98,39970.5227777778,2009-06-06,12:32:48
39.995765,116.328668,0,98,39970.5228356481,2009-06-06,12:32:53
39.995762,116.328741,0,102,39970.5228935185,2009-06-06,12:32:58
39.995652,116.329034,0,312,39970.5265393518,2009-06-06,12:38:13
39.995599,116.329074,0,333,39970.5265972222,2009-06-06,12:38:18
39.995576,116.329094,0,349,39970.5266550926,2009-06-06,12:38:23
39.995572,116.329077,0,352,39970.526712963,2009-06-06,12:38:28
39.995568,116.329077,0,356,39970.5267708333,2009-06-06,12:38:33
39.995564,116.329076,0,361,39970.5268287037,2009-06-06,12:38:38
39.995559,116.32908,0,365,39970.5268865741,2009-06-06,12:38:43
39.995551,116.329087,0,368,39970.5269444444,2009-06-06,12:38:48
39.995545,116.329094,0,372,39970.5270023148,2009-06-06,12:38:53
39.995537,116.329101,0,375,39970.5270601852,2009-06-06,12:38:58
39.995537,116.329101,0,375,39970.5270949074,2009-06-06,12:39:01
39.995529,116.329108,0,378,39970.5271180556,2009-06-06,12:39:03
39.99552,116.329115,0,381,39970.5271759259,2009-06-06,12:39:08
39.99552,116.329115,0,381,39970.5272106482,2009-06-06,12:39:11
39.995512,116.329111,0,380,39970.5272337963,2009-06-06,12:39:13
39.995512,116.329102,0,380,39970.5272916667,2009-06-06,12:39:18
39.995512,116.329102,0,380,39970.5273263889,2009-06-06,12:39:21
39.995509,116.329096,0,382,39970.527349537,2009-06-06,12:39:23
39.995511,116.329083,0,384,39970.5274074074,2009-06-06,12:39:28
39.995513,116.32907,0,386,39970.5274652778,2009-06-06,12:39:33
39.995513,116.32907,0,386,39970.5275,2009-06-06,12:39:36
39.995511,116.329062,0,388,39970.5275231482,2009-06-06,12:39:38
39.995512,116.329051,0,389,39970.5275810185,2009-06-06,12:39:43
39.995512,116.329051,0,389,39970.5276157407,2009-06-06,12:39:46
39.995515,116.329043,0,390,39970.5276388889,2009-06-06,12:39:48
39.995521,116.329031,0,391,39970.5276967593,2009-06-06,12:39:53
39.995583,116.328944,0,386,39970.5277546296,2009-06-06,12:39:58
39.995615,116.328906,0,384,39970.5278125,2009-06-06,12:40:03
39.995634,116.328873,0,381,39970.5278703704,2009-06-06,12:40:08
39.995663,116.328865,0,370,39970.5279282407,2009-06-06,12:40:13
39.995676,116.328867,0,362,39970.5279861111,2009-06-06,12:40:18
39.99568,116.328867,0,361,39970.5280439815,2009-06-06,12:40:23
39.995682,116.328868,0,360,39970.5281018519,2009-06-06,12:40:28
39.995685,116.328873,0,359,39970.5281597222,2009-06-06,12:40:33
39.995687,116.328876,0,357,39970.5282175926,2009-06-06,12:40:38
39.995688,116.328876,0,356,39970.528275463,2009-06-06,12:40:43
39.995688,116.328872,0,354,39970.5283333333,2009-06-06,12:40:48
39.995688,116.328872,0,354,39970.5283680556,2009-06-06,12:40:51
39.99569,116.328871,0,353,39970.5283912037,2009-06-06,12:40:53
39.995689,116.328881,0,351,39970.5284490741,2009-06-06,12:40:58
39.995607,116.329061,0,349,39970.5285069444,2009-06-06,12:41:03
39.995574,116.329124,0,348,39970.5285648148,2009-06-06,12:41:08
39.995567,116.329148,0,347,39970.5286226852,2009-06-06,12:41:13
39.995552,116.329184,0,346,39970.5286805556,2009-06-06,12:41:18
39.995553,116.329182,0,346,39970.5287384259,2009-06-06,12:41:23
39.995551,116.329186,0,344,39970.5287962963,2009-06-06,12:41:28
39.995548,116.329182,0,342,39970.5288541667,2009-06-06,12:41:33
39.995549,116.329174,0,341,39970.528912037,2009-06-06,12:41:38
39.995551,116.329172,0,340,39970.5289699074,2009-06-06,12:41:43
39.995551,116.329172,0,340,39970.5290046296,2009-06-06,12:41:46
39.995555,116.329164,0,339,39970.5290277778,2009-06-06,12:41:48
39.995598,116.329083,0,333,39970.5290856481,2009-06-06,12:41:53
39.995628,116.329054,0,323,39970.5291435185,2009-06-06,12:41:58
39.995634,116.329027,0,313,39970.5292013889,2009-06-06,12:42:03
39.995634,116.329027,0,313,39970.5292361111,2009-06-06,12:42:06
39.995641,116.329019,0,310,39970.5292592593,2009-06-06,12:42:08
39.995664,116.328998,0,304,39970.5293171296,2009-06-06,12:42:13
39.995724,116.32896,0,286,39970.529375,2009-06-06,12:42:18
39.995724,116.32896,0,286,39970.5294097222,2009-06-06,12:42:21
39.995716,116.328952,0,275,39970.5294328704,2009-06-06,12:42:23
39.995726,116.328946,0,270,39970.5294907407,2009-06-06,12:42:28
39.995734,116.328948,0,265,39970.5295486111,2009-06-06,12:42:33
39.995741,116.328952,0,260,39970.5296064815,2009-06-06,12:42:38
39.995741,116.328952,0,260,39970.5296412037,2009-06-06,12:42:41
39.995739,116.328957,0,256,39970.5296643519,2009-06-06,12:42:43
39.995704,116.328974,0,254,39970.5297222222,2009-06-06,12:42:48
39.995618,116.328975,0,249,39970.5297800926,2009-06-06,12:42:53
39.995609,116.328983,0,249,39970.529837963,2009-06-06,12:42:58
39.995605,116.32899,0,247,39970.5298958333,2009-06-06,12:43:03
39.995605,116.32899,0,247,39970.5299305556,2009-06-06,12:43:06
39.995603,116.328994,0,245,39970.5299537037,2009-06-06,12:43:08
39.99564,116.328919,0,240,39970.5300115741,2009-06-06,12:43:13
39.9957,116.328805,0,246,39970.5300694444,2009-06-06,12:43:18
39.995697,116.328781,0,253,39970.5301273148,2009-06-06,12:43:23
39.995647,116.328863,0,255,39970.5301851852,2009-06-06,12:43:28
39.995647,116.328863,0,255,39970.5302199074,2009-06-06,12:43:31
39.995646,116.328865,0,254,39970.5302430556,2009-06-06,12:43:33
39.995648,116.328856,0,253,39970.5303009259,2009-06-06,12:43:38
39.995647,116.328844,0,254,39970.5303587963,2009-06-06,12:43:43
39.995638,116.328797,0,258,39970.5304166667,2009-06-06,12:43:48
39.995591,116.328758,0,268,39970.530474537,2009-06-06,12:43:53
39.995528,116.32869,0,276,39970.5305324074,2009-06-06,12:43:58
39.99547,116.328721,0,273,39970.5305902778,2009-06-06,12:44:03
39.995451,116.328706,0,269,39970.5306481481,2009-06-06,12:44:08
39.995402,116.328712,0,262,39970.5307060185,2009-06-06,12:44:13
39.995335,116.328705,0,262,39970.5307638889,2009-06-06,12:44:18
39.9953,116.328678,0,262,39970.5308217593,2009-06-06,12:44:23
39.995256,116.328644,0,261,39970.5308796296,2009-06-06,12:44:28
39.995209,116.32862,0,259,39970.5309375,2009-06-06,12:44:33
39.995137,116.328602,0,258,39970.5309953704,2009-06-06,12:44:38
39.995105,116.328558,0,256,39970.5310532407,2009-06-06,12:44:43
39.995028,116.328558,0,257,39970.5311111111,2009-06-06,12:44:48
39.994989,116.328538,0,257,39970.5311689815,2009-06-06,12:44:53
39.995002,116.328403,0,256,39970.5312268519,2009-06-06,12:44:58
39.995024,116.328335,0,254,39970.5312847222,2009-06-06,12:45:03
39.995032,116.328319,0,253,39970.5313425926,2009-06-06,12:45:08
39.995045,116.328314,0,253,39970.531400463,2009-06-06,12:45:13
39.995061,116.328315,0,253,39970.5314583333,2009-06-06,12:45:18
39.995056,116.328304,0,251,39970.5315162037,2009-06-06,12:45:23
39.995073,116.328278,0,247,39970.5315740741,2009-06-06,12:45:28
39.995043,116.328229,0,240,39970.5316319444,2009-06-06,12:45:33
39.99498,116.328199,0,227,39970.5316898148,2009-06-06,12:45:38
39.994922,116.328126,0,218,39970.5317476852,2009-06-06,12:45:43
39.99484,116.328078,0,207,39970.5318055556,2009-06-06,12:45:48
39.994757,116.328071,0,201,39970.5318634259,2009-06-06,12:45:53
39.994718,116.328024,0,197,39970.5319212963,2009-06-06,12:45:58
39.99471,116.32788,0,194,39970.5319791667,2009-06-06,12:46:03
39.994688,116.327789,0,191,39970.532037037,2009-06-06,12:46:08
39.994638,116.327716,0,181,39970.5320949074,2009-06-06,12:46:13
39.994576,116.327665,0,174,39970.5321527778,2009-06-06,12:46:18
39.994529,116.327607,0,162,39970.5322106481,2009-06-06,12:46:23
39.994477,116.327516,0,154,39970.5322685185,2009-06-06,12:46:28
39.994422,116.327435,0,148,39970.5323263889,2009-06-06,12:46:33
39.994367,116.327341,0,142,39970.5323842593,2009-06-06,12:46:38
39.994288,116.327216,0,137,39970.5324421296,2009-06-06,12:46:43
39.994237,116.327105,0,137,39970.5325,2009-06-06,12:46:48
39.994144,116.327013,0,137,39970.5325578704,2009-06-06,12:46:53
39.994079,116.326941,0,137,39970.5326157407,2009-06-06,12:46:58
39.994028,116.326837,0,134,39970.5326736111,2009-06-06,12:47:03
39.99393,116.326806,0,136,39970.5327314815,2009-06-06,12:47:08
39.99385,116.326757,0,136,39970.5327893518,2009-06-06,12:47:13
39.993756,116.326754,0,130,39970.5328472222,2009-06-06,12:47:18
39.993654,116.32677,0,134,39970.5329050926,2009-06-06,12:47:23
39.993543,116.326818,0,146,39970.532962963,2009-06-06,12:47:28
39.993465,116.326823,0,143,39970.5330208333,2009-06-06,12:47:33
39.993394,116.326907,0,146,39970.5330787037,2009-06-06,12:47:38
39.99328,116.326956,0,154,39970.5331365741,2009-06-06,12:47:43
39.99319,116.326938,0,156,39970.5331944444,2009-06-06,12:47:48
39.993118,116.326953,0,157,39970.5332523148,2009-06-06,12:47:53
39.993033,116.326991,0,159,39970.5333101852,2009-06-06,12:47:58
39.993014,116.326997,0,162,39970.5333680556,2009-06-06,12:48:03
39.993014,116.326997,0,162,39970.5334027778,2009-06-06,12:48:06
39.993019,116.326997,0,161,39970.5334259259,2009-06-06,12:48:08
39.993008,116.327004,0,161,39970.5334837963,2009-06-06,12:48:13
39.992944,116.327014,0,166,39970.5335416667,2009-06-06,12:48:18
39.992913,116.327047,0,172,39970.533599537,2009-06-06,12:48:23
39.992868,116.327036,0,177,39970.5336574074,2009-06-06,12:48:28
39.992812,116.327072,0,184,39970.5337152778,2009-06-06,12:48:33
39.992736,116.327034,0,186,39970.5337731481,2009-06-06,12:48:38
39.992662,116.327018,0,188,39970.5338310185,2009-06-06,12:48:43
39.992634,116.326986,0,188,39970.5338888889,2009-06-06,12:48:48
39.992583,116.326998,0,185,39970.5339467593,2009-06-06,12:48:53
39.992548,116.327014,0,184,39970.5340046296,2009-06-06,12:48:58
39.992491,116.327049,0,183,39970.5340625,2009-06-06,12:49:03
39.992457,116.327088,0,182,39970.5341203704,2009-06-06,12:49:08
39.992401,116.327092,0,181,39970.5341782407,2009-06-06,12:49:13
39.992348,116.327126,0,181,39970.5342361111,2009-06-06,12:49:18
39.992295,116.327146,0,176,39970.5342939815,2009-06-06,12:49:23
39.992283,116.32718,0,177,39970.5343518518,2009-06-06,12:49:28
39.992273,116.3272,0,177,39970.5344097222,2009-06-06,12:49:33
39.992261,116.327207,0,176,39970.5344675926,2009-06-06,12:49:38
39.992251,116.327231,0,176,39970.534525463,2009-06-06,12:49:43
39.992242,116.327235,0,176,39970.5345833333,2009-06-06,12:49:48
39.992205,116.327214,0,176,39970.5346412037,2009-06-06,12:49:53
39.992166,116.327218,0,176,39970.5346990741,2009-06-06,12:49:58
39.992121,116.327206,0,176,39970.5347569444,2009-06-06,12:50:03
39.992093,116.325476,0,624,39970.5467013889,2009-06-06,13:07:15
39.991933,116.326447,0,430,39970.5467592593,2009-06-06,13:07:20
39.991944,116.326413,0,375,39970.5468287037,2009-06-06,13:07:26
39.992127,116.32627,0,284,39970.5468981481,2009-06-06,13:07:32
39.992209,116.326132,0,357,39970.5469675926,2009-06-06,13:07:38
39.992251,116.326123,0,356,39970.547025463,2009-06-06,13:07:43
39.9923,116.326135,0,401,39970.5470833333,2009-06-06,13:07:48
39.992314,116.326156,0,391,39970.5471412037,2009-06-06,13:07:53
39.992314,116.326156,0,391,39970.5471759259,2009-06-06,13:07:56
39.992318,116.32616,0,402,39970.5471990741,2009-06-06,13:07:58
39.992358,116.326166,0,402,39970.5472569444,2009-06-06,13:08:03
39.992425,116.326199,0,408,39970.5473148148,2009-06-06,13:08:08
39.992487,116.326233,0,410,39970.5473726852,2009-06-06,13:08:13
39.99253,116.326245,0,412,39970.5474305556,2009-06-06,13:08:18
39.99255,116.326274,0,408,39970.5474884259,2009-06-06,13:08:23
39.992566,116.326292,0,405,39970.5475462963,2009-06-06,13:08:28
39.992615,116.326338,0,393,39970.5476041667,2009-06-06,13:08:33
39.992662,116.326416,0,377,39970.547662037,2009-06-06,13:08:38
39.992675,116.326436,0,373,39970.5477199074,2009-06-06,13:08:43
39.992683,116.326447,0,372,39970.5477777778,2009-06-06,13:08:48
39.992687,116.326453,0,372,39970.5478356481,2009-06-06,13:08:53
39.992687,116.326453,0,372,39970.5478703704,2009-06-06,13:08:56
39.992685,116.32645,0,367,39970.5478935185,2009-06-06,13:08:58
39.992795,116.326546,0,352,39970.5479513889,2009-06-06,13:09:03
39.992795,116.326546,0,352,39970.5479861111,2009-06-06,13:09:06
39.992793,116.326542,0,349,39970.5480092593,2009-06-06,13:09:08
39.992849,116.326602,0,348,39970.5480671296,2009-06-06,13:09:13
39.992977,116.326707,0,346,39970.548125,2009-06-06,13:09:18
39.993086,116.32677,0,345,39970.5481828704,2009-06-06,13:09:23
39.993256,116.326805,0,340,39970.5482407407,2009-06-06,13:09:28
39.993366,116.326825,0,335,39970.5482986111,2009-06-06,13:09:33
39.993459,116.326814,0,327,39970.5483564815,2009-06-06,13:09:38
39.993571,116.326818,0,325,39970.5484143518,2009-06-06,13:09:43
39.993699,116.326837,0,326,39970.5484722222,2009-06-06,13:09:48
39.993859,116.326847,0,337,39970.5485300926,2009-06-06,13:09:53
39.993971,116.326888,0,341,39970.548587963,2009-06-06,13:09:58
39.99405,116.326965,0,328,39970.5486458333,2009-06-06,13:10:03
39.994109,116.326974,0,316,39970.5487037037,2009-06-06,13:10:08
39.994213,116.326969,0,300,39970.5487615741,2009-06-06,13:10:13
39.994327,116.326966,0,281,39970.5488194444,2009-06-06,13:10:18
39.994445,116.326922,0,255,39970.5488773148,2009-06-06,13:10:23
39.99457,116.326899,0,239,39970.5489351852,2009-06-06,13:10:28
39.9947,116.326882,0,218,39970.5489930556,2009-06-06,13:10:33
39.994831,116.326854,0,210,39970.5490509259,2009-06-06,13:10:38
39.994967,116.326836,0,191,39970.5491087963,2009-06-06,13:10:43
39.99509,116.326798,0,167,39970.5491666667,2009-06-06,13:10:48
39.995196,116.326783,0,161,39970.549224537,2009-06-06,13:10:53
39.995282,116.326742,0,156,39970.5492824074,2009-06-06,13:10:58
39.99539,116.32672,0,151,39970.5493402778,2009-06-06,13:11:03
39.995518,116.326676,0,148,39970.5493981481,2009-06-06,13:11:08
39.995642,116.326641,0,146,39970.5494560185,2009-06-06,13:11:13
39.995774,116.326603,0,165,39970.5495138889,2009-06-06,13:11:18
39.995916,116.326555,0,192,39970.5495717593,2009-06-06,13:11:23
39.996068,116.326599,0,171,39970.5496296296,2009-06-06,13:11:28
39.996194,116.326695,0,157,39970.5496875,2009-06-06,13:11:33
39.996336,116.326753,0,157,39970.5497453704,2009-06-06,13:11:38
39.996445,116.326803,0,158,39970.5498032407,2009-06-06,13:11:43
39.996574,116.326777,0,164,39970.5498611111,2009-06-06,13:11:48
39.996718,116.326662,0,179,39970.5499189815,2009-06-06,13:11:53
39.996857,116.326559,0,203,39970.5499768518,2009-06-06,13:11:58
39.997004,116.326514,0,217,39970.5500347222,2009-06-06,13:12:03
39.99721,116.32661,0,191,39970.5500925926,2009-06-06,13:12:08
39.997379,116.326689,0,158,39970.550150463,2009-06-06,13:12:13
39.997542,116.326691,0,141,39970.5502083333,2009-06-06,13:12:18
39.997696,116.326683,0,118,39970.5502662037,2009-06-06,13:12:23
39.99785,116.326685,0,123,39970.5503240741,2009-06-06,13:12:28
39.998004,116.326668,0,141,39970.5503819444,2009-06-06,13:12:33
39.998153,116.326672,0,145,39970.5504398148,2009-06-06,13:12:38
39.998312,116.326649,0,149,39970.5504976852,2009-06-06,13:12:43
39.998453,116.326595,0,163,39970.5505555556,2009-06-06,13:12:48
39.998622,116.326658,0,147,39970.5506134259,2009-06-06,13:12:53
39.998784,116.326638,0,143,39970.5506712963,2009-06-06,13:12:58
39.998908,116.326649,0,135,39970.5507291667,2009-06-06,13:13:03
39.999047,116.326651,0,123,39970.550787037,2009-06-06,13:13:08
39.999136,116.326745,0,111,39970.5508449074,2009-06-06,13:13:13
39.999186,116.326888,0,100,39970.5509027778,2009-06-06,13:13:18
39.99935,116.327028,0,107,39970.5509606482,2009-06-06,13:13:23
39.999552,116.327121,0,107,39970.5510185185,2009-06-06,13:13:28
39.999718,116.327147,0,109,39970.5510763889,2009-06-06,13:13:33
39.99982,116.327254,0,110,39970.5511342593,2009-06-06,13:13:38
39.999844,116.327359,0,115,39970.5511921296,2009-06-06,13:13:43
39.99986,116.327367,0,114,39970.55125,2009-06-06,13:13:48
39.99986,116.327367,0,114,39970.5512847222,2009-06-06,13:13:51
39.999853,116.327367,0,115,39970.5513078704,2009-06-06,13:13:53
39.999863,116.327385,0,117,39970.5513657407,2009-06-06,13:13:58
39.99987,116.327403,0,118,39970.5514236111,2009-06-06,13:14:03
39.999879,116.327414,0,119,39970.5514814815,2009-06-06,13:14:08
39.999879,116.327414,0,119,39970.5515162037,2009-06-06,13:14:11
39.999882,116.327421,0,121,39970.5515393519,2009-06-06,13:14:13
39.999893,116.327196,0,128,39970.73375,2009-06-06,17:36:36
39.999893,116.327181,0,142,39970.7338078704,2009-06-06,17:36:41
39.999921,116.327135,0,142,39970.7338657407,2009-06-06,17:36:46
39.99992,116.326994,0,138,39970.7339236111,2009-06-06,17:36:51
39.999902,116.326807,0,132,39970.7339814815,2009-06-06,17:36:56
39.999899,116.326624,0,124,39970.7340393519,2009-06-06,17:37:01
39.9999,116.326433,0,116,39970.7340972222,2009-06-06,17:37:06
39.999897,116.326233,0,107,39970.7341550926,2009-06-06,17:37:11
39.999902,116.32603,0,97,39970.734212963,2009-06-06,17:37:16
39.999877,116.325812,0,89,39970.7342708333,2009-06-06,17:37:21
39.999845,116.325581,0,80,39970.7343287037,2009-06-06,17:37:26
39.999839,116.325349,0,71,39970.7343865741,2009-06-06,17:37:31
39.99984,116.32515,0,67,39970.7344444444,2009-06-06,17:37:36
39.999849,116.324963,0,63,39970.7345023148,2009-06-06,17:37:41
39.999894,116.324799,0,58,39970.7345601852,2009-06-06,17:37:46
40.000044,116.324729,0,64,39970.7346180556,2009-06-06,17:37:51
40.000192,116.324725,0,51,39970.7346759259,2009-06-06,17:37:56
40.00032,116.324716,0,42,39970.7347337963,2009-06-06,17:38:01
40.000499,116.324702,0,42,39970.7347916667,2009-06-06,17:38:06
40.000668,116.324665,0,53,39970.734849537,2009-06-06,17:38:11
40.000857,116.32465,0,65,39970.7349074074,2009-06-06,17:38:16
40.001028,116.324639,0,85,39970.7349652778,2009-06-06,17:38:21
40.001241,116.324593,0,106,39970.7350231481,2009-06-06,17:38:26
40.001435,116.3246,0,105,39970.7350810185,2009-06-06,17:38:31
40.001609,116.324655,0,105,39970.7351388889,2009-06-06,17:38:36
40.001775,116.324693,0,106,39970.7351967593,2009-06-06,17:38:41
40.002042,116.324566,0,100,39970.7352546296,2009-06-06,17:38:46
40.002224,116.324514,0,97,39970.7353125,2009-06-06,17:38:51
40.002411,116.324524,0,93,39970.7353703704,2009-06-06,17:38:56
40.00263,116.324467,0,113,39970.7354282407,2009-06-06,17:39:01
40.00279,116.324431,0,101,39970.7354861111,2009-06-06,17:39:06
40.002996,116.324401,0,101,39970.7355439815,2009-06-06,17:39:11
40.003198,116.324405,0,115,39970.7356018518,2009-06-06,17:39:16
40.003395,116.324383,0,128,39970.7356597222,2009-06-06,17:39:21
40.00359,116.324358,0,130,39970.7357175926,2009-06-06,17:39:26
40.003811,116.324339,0,138,39970.735775463,2009-06-06,17:39:31
40.004053,116.324335,0,134,39970.7358333333,2009-06-06,17:39:36
40.00437,116.324307,0,144,39970.7358912037,2009-06-06,17:39:41
40.004629,116.324287,0,138,39970.7359490741,2009-06-06,17:39:46
40.004849,116.324279,0,140,39970.7360069444,2009-06-06,17:39:51
40.005077,116.324284,0,139,39970.7360648148,2009-06-06,17:39:56
40.005294,116.324292,0,128,39970.7361226852,2009-06-06,17:40:01
40.005584,116.324279,0,127,39970.7361805556,2009-06-06,17:40:06
40.005824,116.324268,0,124,39970.7362384259,2009-06-06,17:40:11
40.006035,116.324221,0,121,39970.7362962963,2009-06-06,17:40:16
40.00625,116.324185,0,118,39970.7363541667,2009-06-06,17:40:21
40.006519,116.324177,0,123,39970.736412037,2009-06-06,17:40:26
40.006645,116.324067,0,109,39970.7364699074,2009-06-06,17:40:31
40.006677,116.323824,0,107,39970.7365277778,2009-06-06,17:40:36
40.006689,116.32356,0,100,39970.7365856481,2009-06-06,17:40:41
40.006697,116.323285,0,99,39970.7366435185,2009-06-06,17:40:46
40.006705,116.32306,0,90,39970.7367013889,2009-06-06,17:40:51
40.0067,116.322773,0,80,39970.7367592593,2009-06-06,17:40:56
40.006718,116.322526,0,73,39970.7368171296,2009-06-06,17:41:01
40.006747,116.32229,0,67,39970.736875,2009-06-06,17:41:06
40.006742,116.322018,0,69,39970.7369328704,2009-06-06,17:41:11
40.006698,116.321711,0,65,39970.7369907407,2009-06-06,17:41:16
40.006781,116.321479,0,68,39970.7370486111,2009-06-06,17:41:21
40.006894,116.321324,0,68,39970.7371064815,2009-06-06,17:41:26
40.007078,116.321282,0,77,39970.7371643518,2009-06-06,17:41:31
40.007273,116.321248,0,82,39970.7372222222,2009-06-06,17:41:36
40.007434,116.321174,0,81,39970.7372800926,2009-06-06,17:41:41
40.007414,116.320915,0,84,39970.737337963,2009-06-06,17:41:46
40.007391,116.320606,0,87,39970.7373958333,2009-06-06,17:41:51
40.007356,116.320359,0,84,39970.7374537037,2009-06-06,17:41:56
40.00733,116.320138,0,85,39970.7375115741,2009-06-06,17:42:01
40.007449,116.319888,0,82,39970.7375694444,2009-06-06,17:42:06
40.00761,116.319848,0,91,39970.7376273148,2009-06-06,17:42:11
40.007728,116.319791,0,92,39970.7376851852,2009-06-06,17:42:16
40.007781,116.319737,0,89,39970.7377430556,2009-06-06,17:42:21
40.007793,116.319731,0,89,39970.7378009259,2009-06-06,17:42:26
40.007805,116.319727,0,89,39970.7378587963,2009-06-06,17:42:31
40.007816,116.319722,0,89,39970.7379166667,2009-06-06,17:42:36
40.007834,116.319714,0,89,39970.737974537,2009-06-06,17:42:41
40.007854,116.319706,0,89,39970.7380324074,2009-06-06,17:42:46
40.00788,116.319712,0,89,39970.7380902778,2009-06-06,17:42:51
40.007913,116.319726,0,89,39970.7381481482,2009-06-06,17:42:56
40.007937,116.319723,0,90,39970.7382060185,2009-06-06,17:43:01
40.007951,116.319717,0,90,39970.7382638889,2009-06-06,17:43:06
40.007958,116.319712,0,91,39970.7383217593,2009-06-06,17:43:11
40.007958,116.319712,0,91,39970.7383564815,2009-06-06,17:43:14
40.007953,116.319713,0,91,39970.7383796296,2009-06-06,17:43:16
40.007944,116.319716,0,91,39970.7384375,2009-06-06,17:43:21
40.007939,116.31972,0,91,39970.7384953704,2009-06-06,17:43:26
40.007937,116.319721,0,91,39970.7385532407,2009-06-06,17:43:31
40.007937,116.319721,0,91,39970.738587963,2009-06-06,17:43:34
40.007942,116.319719,0,91,39970.7386111111,2009-06-06,17:43:36
40.007972,116.319715,0,91,39970.7386689815,2009-06-06,17:43:41
40.007869,116.320017,0,-9,39970.7422569444,2009-06-06,17:48:51
40.008167,116.319417,0,166,39970.7423148148,2009-06-06,17:48:56
40.008192,116.319355,0,195,39970.7423726852,2009-06-06,17:49:01
40.008212,116.319342,0,197,39970.7424305556,2009-06-06,17:49:06
40.008214,116.319383,0,201,39970.7424884259,2009-06-06,17:49:11
40.008169,116.319498,0,203,39970.7425462963,2009-06-06,17:49:16
40.008149,116.319573,0,206,39970.7426041667,2009-06-06,17:49:21
40.008104,116.319564,0,210,39970.742662037,2009-06-06,17:49:26
40.008064,116.319524,0,207,39970.7427199074,2009-06-06,17:49:31
40.00806,116.319523,0,206,39970.7427777778,2009-06-06,17:49:36
40.00806,116.319523,0,206,39970.7428125,2009-06-06,17:49:39
40.008063,116.319521,0,206,39970.7428356481,2009-06-06,17:49:41
40.008009,116.319461,0,203,39970.7428935185,2009-06-06,17:49:46
40.007998,116.319437,0,201,39970.7429513889,2009-06-06,17:49:51
40.008006,116.319433,0,201,39970.7430092593,2009-06-06,17:49:56
40.008013,116.31943,0,201,39970.7430671296,2009-06-06,17:50:01
40.008013,116.31943,0,201,39970.7431018518,2009-06-06,17:50:04
40.008011,116.319432,0,201,39970.743125,2009-06-06,17:50:06
40.008002,116.319437,0,200,39970.7431828704,2009-06-06,17:50:11
40.008078,116.319412,0,197,39970.7432407407,2009-06-06,17:50:16
40.008078,116.319412,0,197,39970.743275463,2009-06-06,17:50:19
40.008079,116.319413,0,197,39970.7432986111,2009-06-06,17:50:21
40.008221,116.319437,0,198,39970.7433564815,2009-06-06,17:50:26
40.008271,116.319473,0,198,39970.7434143518,2009-06-06,17:50:31
40.00829,116.319497,0,198,39970.7434722222,2009-06-06,17:50:36
40.008312,116.319476,0,198,39970.7435300926,2009-06-06,17:50:41
40.008324,116.319467,0,198,39970.7437037037,2009-06-06,17:50:56
