# Supplementary material for: Research on differential privacy protection method based on user tendency
Source: PLoS One. 2023 Oct 26;18(10):e0288823. doi: 10.1371/journal.pone.0288823 (PMC10602288; doi:10.1371/journal.pone.0288823)
Supplement: S1 Data — (ZIP) [file pone.0288823.s001.zip › Data 5-1/000/Trajectory/20090607075255.plt]

Geolife trajectory
WGS 84
Altitude is in Feet
Reserved 3
0,2,255,My Track,0,0,2,8421376
0
40.007688,116.319934,0,492,39971.3284143518,2009-06-07,07:52:55
40.007712,116.319929,0,491,39971.3284722222,2009-06-07,07:53:00
40.007712,116.319929,0,491,39971.3285069444,2009-06-07,07:53:03
40.007706,116.319926,0,492,39971.3285300926,2009-06-07,07:53:05
40.007746,116.319948,0,491,39971.328587963,2009-06-07,07:53:10
40.007741,116.319923,0,491,39971.3286458333,2009-06-07,07:53:15
40.007367,116.320128,0,491,39971.3287037037,2009-06-07,07:53:20
40.007618,116.319761,0,21,39971.3287615741,2009-06-07,07:53:25
40.007655,116.319988,0,17,39971.3288194444,2009-06-07,07:53:30
40.007659,116.320208,0,13,39971.3288773148,2009-06-07,07:53:35
40.007647,116.320412,0,10,39971.3289351852,2009-06-07,07:53:40
40.007643,116.320632,0,14,39971.3289930556,2009-06-07,07:53:45
40.007638,116.320846,0,17,39971.3290509259,2009-06-07,07:53:50
40.007452,116.321082,0,38,39971.3291087963,2009-06-07,07:53:55
40.007251,116.321139,0,51,39971.3291666667,2009-06-07,07:54:00
40.007036,116.321165,0,62,39971.329224537,2009-06-07,07:54:05
40.006824,116.321191,0,72,39971.3292824074,2009-06-07,07:54:10
40.006664,116.321214,0,76,39971.3293402778,2009-06-07,07:54:15
40.006485,116.321217,0,85,39971.3293981481,2009-06-07,07:54:20
40.006315,116.321244,0,93,39971.3294560185,2009-06-07,07:54:25
40.006153,116.321262,0,101,39971.3295138889,2009-06-07,07:54:30
40.006007,116.321304,0,105,39971.3295717593,2009-06-07,07:54:35
40.005807,116.321317,0,110,39971.3296296296,2009-06-07,07:54:40
40.005639,116.321341,0,115,39971.3296875,2009-06-07,07:54:45
40.005479,116.32135,0,122,39971.3297453704,2009-06-07,07:54:50
40.005322,116.321356,0,129,39971.3298032407,2009-06-07,07:54:55
40.005114,116.321398,0,133,39971.3298611111,2009-06-07,07:55:00
40.004961,116.321415,0,137,39971.3299189815,2009-06-07,07:55:05
40.004819,116.321423,0,142,39971.3299768518,2009-06-07,07:55:10
40.004687,116.321404,0,146,39971.3300347222,2009-06-07,07:55:15
40.004615,116.321329,0,154,39971.3300925926,2009-06-07,07:55:20
40.004604,116.321318,0,162,39971.330150463,2009-06-07,07:55:25
40.004612,116.321321,0,164,39971.3302083333,2009-06-07,07:55:30
40.004618,116.321323,0,166,39971.3302662037,2009-06-07,07:55:35
40.004618,116.321323,0,166,39971.3303009259,2009-06-07,07:55:38
40.004614,116.321322,0,166,39971.3303240741,2009-06-07,07:55:40
40.004605,116.321318,0,166,39971.3303819444,2009-06-07,07:55:45
40.004605,116.321318,0,166,39971.3304166667,2009-06-07,07:55:48
40.0046,116.321316,0,167,39971.3304398148,2009-06-07,07:55:50
40.004591,116.321312,0,167,39971.3304976852,2009-06-07,07:55:55
40.004581,116.321307,0,167,39971.3305555556,2009-06-07,07:56:00
40.004575,116.321305,0,167,39971.3306134259,2009-06-07,07:56:05
40.004574,116.321304,0,167,39971.3306712963,2009-06-07,07:56:10
40.004574,116.321304,0,167,39971.3307060185,2009-06-07,07:56:13
40.004571,116.321302,0,167,39971.3307291667,2009-06-07,07:56:15
40.004552,116.321294,0,167,39971.330787037,2009-06-07,07:56:20
40.004532,116.321284,0,167,39971.3308449074,2009-06-07,07:56:25
40.004532,116.321284,0,167,39971.3308796296,2009-06-07,07:56:28
40.004525,116.321279,0,167,39971.3309027778,2009-06-07,07:56:30
40.004513,116.321273,0,167,39971.3309606481,2009-06-07,07:56:35
40.004484,116.321261,0,168,39971.3310185185,2009-06-07,07:56:40
40.004449,116.321244,0,168,39971.3310763889,2009-06-07,07:56:45
40.004414,116.321232,0,168,39971.3311342593,2009-06-07,07:56:50
40.004383,116.321225,0,168,39971.3311921296,2009-06-07,07:56:55
40.004348,116.32123,0,169,39971.33125,2009-06-07,07:57:00
40.004324,116.321236,0,169,39971.3313078704,2009-06-07,07:57:05
40.004324,116.321236,0,169,39971.3313425926,2009-06-07,07:57:08
40.004328,116.321237,0,169,39971.3313657407,2009-06-07,07:57:10
40.004346,116.321245,0,170,39971.3314236111,2009-06-07,07:57:15
40.004364,116.321252,0,170,39971.3314814815,2009-06-07,07:57:20
40.004391,116.321277,0,170,39971.3315393519,2009-06-07,07:57:25
40.004518,116.321264,0,183,39971.3315972222,2009-06-07,07:57:30
40.004527,116.321295,0,185,39971.3316550926,2009-06-07,07:57:35
40.00453,116.32129,0,184,39971.331712963,2009-06-07,07:57:40
40.004524,116.321288,0,184,39971.3317708333,2009-06-07,07:57:45
40.004524,116.321288,0,184,39971.3318055556,2009-06-07,07:57:48
40.004527,116.321289,0,184,39971.3318287037,2009-06-07,07:57:50
40.004545,116.321337,0,185,39971.3318865741,2009-06-07,07:57:55
40.004514,116.321455,0,185,39971.3319444444,2009-06-07,07:58:00
40.004436,116.321446,0,184,39971.3320023148,2009-06-07,07:58:05
40.004342,116.321437,0,181,39971.3320601852,2009-06-07,07:58:10
40.004193,116.32142,0,176,39971.3321180556,2009-06-07,07:58:15
40.004053,116.321443,0,172,39971.3321759259,2009-06-07,07:58:20
40.003911,116.321458,0,170,39971.3322337963,2009-06-07,07:58:25
40.003783,116.321467,0,165,39971.3322916667,2009-06-07,07:58:30
40.003627,116.321465,0,166,39971.332349537,2009-06-07,07:58:35
40.00345,116.321535,0,159,39971.3324074074,2009-06-07,07:58:40
40.003387,116.321688,0,163,39971.3324652778,2009-06-07,07:58:45
40.003383,116.321885,0,156,39971.3325231481,2009-06-07,07:58:50
40.003382,116.322108,0,158,39971.3325810185,2009-06-07,07:58:55
40.003391,116.32233,0,156,39971.3326388889,2009-06-07,07:59:00
40.003394,116.322537,0,154,39971.3326967593,2009-06-07,07:59:05
40.003405,116.322748,0,152,39971.3327546296,2009-06-07,07:59:10
40.003415,116.322949,0,148,39971.3328125,2009-06-07,07:59:15
40.003414,116.323156,0,140,39971.3328703704,2009-06-07,07:59:20
40.003426,116.323384,0,137,39971.3329282407,2009-06-07,07:59:25
40.003445,116.323608,0,135,39971.3329861111,2009-06-07,07:59:30
40.003441,116.323858,0,135,39971.3330439815,2009-06-07,07:59:35
40.003459,116.324095,0,135,39971.3331018519,2009-06-07,07:59:40
40.003456,116.324313,0,136,39971.3331597222,2009-06-07,07:59:45
40.003464,116.324521,0,142,39971.3332175926,2009-06-07,07:59:50
40.003453,116.324663,0,147,39971.333275463,2009-06-07,07:59:55
40.003461,116.324806,0,152,39971.3333333333,2009-06-07,08:00:00
40.003456,116.325013,0,151,39971.3333912037,2009-06-07,08:00:05
40.003394,116.325106,0,146,39971.3334490741,2009-06-07,08:00:10
40.00328,116.325151,0,146,39971.3335069444,2009-06-07,08:00:15
40.003143,116.325152,0,150,39971.3335648148,2009-06-07,08:00:20
40.003014,116.32514,0,156,39971.3336226852,2009-06-07,08:00:25
40.002887,116.325131,0,162,39971.3336805556,2009-06-07,08:00:30
40.002759,116.325138,0,171,39971.3337384259,2009-06-07,08:00:35
40.002623,116.32515,0,178,39971.3337962963,2009-06-07,08:00:40
40.00244,116.32523,0,181,39971.3338541667,2009-06-07,08:00:45
40.002378,116.325402,0,180,39971.333912037,2009-06-07,08:00:50
40.002388,116.325618,0,170,39971.3339699074,2009-06-07,08:00:55
40.002381,116.325845,0,170,39971.3340277778,2009-06-07,08:01:00
40.002368,116.32609,0,169,39971.3340856481,2009-06-07,08:01:05
40.00238,116.326329,0,165,39971.3341435185,2009-06-07,08:01:10
40.002343,116.326542,0,159,39971.3342013889,2009-06-07,08:01:15
40.002198,116.326622,0,158,39971.3342592593,2009-06-07,08:01:20
40.002046,116.326626,0,160,39971.3343171296,2009-06-07,08:01:25
40.001893,116.326657,0,166,39971.334375,2009-06-07,08:01:30
40.001734,116.326661,0,172,39971.3344328704,2009-06-07,08:01:35
40.001579,116.326687,0,178,39971.3344907407,2009-06-07,08:01:40
40.001424,116.326825,0,178,39971.3345486111,2009-06-07,08:01:45
40.001309,116.326995,0,178,39971.3346064815,2009-06-07,08:01:50
40.001215,116.327045,0,170,39971.3346643519,2009-06-07,08:01:55
40.001167,116.32697,0,168,39971.3347222222,2009-06-07,08:02:00
40.00106,116.326922,0,155,39971.3347800926,2009-06-07,08:02:05
40.000932,116.32692,0,148,39971.334837963,2009-06-07,08:02:10
40.000742,116.32697,0,139,39971.3348958333,2009-06-07,08:02:15
40.000536,116.326994,0,136,39971.3349537037,2009-06-07,08:02:20
40.000202,116.327029,0,145,39971.3350115741,2009-06-07,08:02:25
39.999964,116.327134,0,147,39971.3350694444,2009-06-07,08:02:30
39.999893,116.327311,0,155,39971.3351273148,2009-06-07,08:02:35
39.99989,116.327404,0,149,39971.3351851852,2009-06-07,08:02:40
39.999906,116.327377,0,141,39971.3352430556,2009-06-07,08:02:45
39.999908,116.327365,0,140,39971.3353009259,2009-06-07,08:02:50
39.999908,116.327362,0,140,39971.3353587963,2009-06-07,08:02:55
39.999909,116.327361,0,141,39971.3354166667,2009-06-07,08:03:00
39.999909,116.327361,0,141,39971.3354513889,2009-06-07,08:03:03
39.999909,116.327363,0,141,39971.335474537,2009-06-07,08:03:05
39.999921,116.327376,0,141,39971.3355324074,2009-06-07,08:03:10
39.999965,116.327378,0,140,39971.3355902778,2009-06-07,08:03:15
39.999977,116.327384,0,139,39971.3356481481,2009-06-07,08:03:20
39.999978,116.32738,0,139,39971.3357060185,2009-06-07,08:03:25
39.999979,116.327377,0,139,39971.3357638889,2009-06-07,08:03:30
39.999979,116.327377,0,139,39971.3357986111,2009-06-07,08:03:33
39.99998,116.327373,0,139,39971.3358217593,2009-06-07,08:03:35
39.999924,116.327362,0,140,39971.3358796296,2009-06-07,08:03:40
39.999889,116.327363,0,140,39971.3359375,2009-06-07,08:03:45
39.999901,116.327391,0,140,39971.3359953704,2009-06-07,08:03:50
39.999921,116.327408,0,140,39971.3360532407,2009-06-07,08:03:55
39.999926,116.327378,0,140,39971.3361111111,2009-06-07,08:04:00
39.99993,116.327366,0,141,39971.3361689815,2009-06-07,08:04:05
39.999932,116.327363,0,141,39971.3362268518,2009-06-07,08:04:10
39.999935,116.327358,0,141,39971.3362847222,2009-06-07,08:04:15
39.999935,116.327358,0,141,39971.3363194444,2009-06-07,08:04:18
39.999936,116.327361,0,141,39971.3363425926,2009-06-07,08:04:20
39.999936,116.32737,0,141,39971.336400463,2009-06-07,08:04:25
39.999957,116.327418,0,141,39971.3364583333,2009-06-07,08:04:30
40.000025,116.327459,0,141,39971.3365162037,2009-06-07,08:04:35
39.999883,116.327398,0,131,39971.3556828704,2009-06-07,08:32:11
39.999967,116.327372,0,128,39971.3557523148,2009-06-07,08:32:17
39.999929,116.32733,0,132,39971.3558217593,2009-06-07,08:32:23
39.999963,116.327209,0,147,39971.3558796296,2009-06-07,08:32:28
39.999967,116.327044,0,148,39971.3559375,2009-06-07,08:32:33
39.999977,116.326833,0,152,39971.3559953704,2009-06-07,08:32:38
39.999989,116.326629,0,160,39971.3560532407,2009-06-07,08:32:43
39.999986,116.326415,0,168,39971.3561111111,2009-06-07,08:32:48
39.999995,116.326203,0,174,39971.3561689815,2009-06-07,08:32:53
40.000003,116.325983,0,177,39971.3562268519,2009-06-07,08:32:58
40.000018,116.32576,0,182,39971.3562847222,2009-06-07,08:33:03
39.999957,116.325567,0,184,39971.3563425926,2009-06-07,08:33:08
39.999922,116.32536,0,185,39971.356400463,2009-06-07,08:33:13
39.999867,116.325213,0,180,39971.3564583333,2009-06-07,08:33:18
39.999844,116.324969,0,180,39971.3565162037,2009-06-07,08:33:23
39.999912,116.324726,0,183,39971.3565740741,2009-06-07,08:33:28
39.999886,116.32455,0,190,39971.3566319444,2009-06-07,08:33:33
39.999861,116.324644,0,200,39971.3566898148,2009-06-07,08:33:38
39.999792,116.324911,0,198,39971.3567476852,2009-06-07,08:33:43
39.999765,116.325109,0,191,39971.3568055556,2009-06-07,08:33:48
39.999729,116.32541,0,181,39971.3568634259,2009-06-07,08:33:53
39.999759,116.325691,0,172,39971.3569212963,2009-06-07,08:33:58
39.999785,116.325947,0,170,39971.3569791667,2009-06-07,08:34:03
39.999811,116.326204,0,163,39971.357037037,2009-06-07,08:34:08
39.999838,116.326447,0,161,39971.3570949074,2009-06-07,08:34:13
39.999873,116.326693,0,160,39971.3571527778,2009-06-07,08:34:18
39.99989,116.326937,0,158,39971.3572106481,2009-06-07,08:34:23
39.999863,116.327167,0,157,39971.3572685185,2009-06-07,08:34:28
39.99987,116.327366,0,155,39971.3573263889,2009-06-07,08:34:33
39.999914,116.327418,0,153,39971.3573842593,2009-06-07,08:34:38
39.999928,116.327406,0,150,39971.3574421296,2009-06-07,08:34:43
39.999979,116.327389,0,149,39971.3575,2009-06-07,08:34:48
40.000004,116.32738,0,149,39971.3575578704,2009-06-07,08:34:53
39.999977,116.32738,0,149,39971.3576157407,2009-06-07,08:34:58
39.99994,116.327399,0,148,39971.3576736111,2009-06-07,08:35:03
39.999943,116.327431,0,148,39971.3577314815,2009-06-07,08:35:08
39.999985,116.327413,0,149,39971.3577893519,2009-06-07,08:35:13
40.000087,116.32733,0,152,39971.3578472222,2009-06-07,08:35:18
40.000214,116.32724,0,155,39971.3579050926,2009-06-07,08:35:23
40.000324,116.327225,0,158,39971.357962963,2009-06-07,08:35:28
40.000444,116.327214,0,161,39971.3580208333,2009-06-07,08:35:33
40.000473,116.327301,0,164,39971.3580787037,2009-06-07,08:35:38
40.000475,116.327412,0,167,39971.3581365741,2009-06-07,08:35:43
40.000517,116.327386,0,168,39971.3581944444,2009-06-07,08:35:48
40.000193,116.327144,0,189,39971.3587152778,2009-06-07,08:36:33
40.000205,116.327226,0,199,39971.3587731481,2009-06-07,08:36:38
40.000072,116.327339,0,161,39971.3588310185,2009-06-07,08:36:43
40.000067,116.327374,0,160,39971.3588888889,2009-06-07,08:36:48
40.000067,116.327374,0,160,39971.3589236111,2009-06-07,08:36:51
40.00007,116.327376,0,138,39971.3589467593,2009-06-07,08:36:53
40.000087,116.327374,0,117,39971.3590046296,2009-06-07,08:36:58
40.000076,116.327355,0,101,39971.3590625,2009-06-07,08:37:03
40.000044,116.327412,0,134,39971.3591203704,2009-06-07,08:37:08
40.000012,116.327403,0,157,39971.3591782407,2009-06-07,08:37:13
40.000009,116.327416,0,163,39971.3592361111,2009-06-07,08:37:18
39.999948,116.32738,0,172,39971.3592939815,2009-06-07,08:37:23
39.99994,116.327433,0,146,39971.3593518519,2009-06-07,08:37:28
39.99994,116.327433,0,146,39971.3593865741,2009-06-07,08:37:31
39.999946,116.327441,0,138,39971.3594097222,2009-06-07,08:37:33
39.999936,116.327302,0,141,39971.3594675926,2009-06-07,08:37:38
39.999937,116.327083,0,134,39971.359525463,2009-06-07,08:37:43
39.999925,116.326825,0,146,39971.3595833333,2009-06-07,08:37:48
39.99993,116.326582,0,150,39971.3596412037,2009-06-07,08:37:53
39.999902,116.326346,0,158,39971.3596990741,2009-06-07,08:37:58
39.999919,116.326103,0,165,39971.3597569444,2009-06-07,08:38:03
39.999895,116.325868,0,166,39971.3598148148,2009-06-07,08:38:08
39.999887,116.325637,0,171,39971.3598726852,2009-06-07,08:38:13
39.999858,116.325423,0,181,39971.3599305556,2009-06-07,08:38:18
39.999852,116.325243,0,191,39971.3599884259,2009-06-07,08:38:23
39.999846,116.325062,0,200,39971.3600462963,2009-06-07,08:38:28
39.999878,116.324821,0,208,39971.3601041667,2009-06-07,08:38:33
39.999922,116.324623,0,216,39971.360162037,2009-06-07,08:38:38
39.999988,116.324342,0,226,39971.3602199074,2009-06-07,08:38:43
39.999972,116.324066,0,236,39971.3602777778,2009-06-07,08:38:48
39.999932,116.323809,0,247,39971.3603356481,2009-06-07,08:38:53
39.999882,116.323524,0,258,39971.3603935185,2009-06-07,08:38:58
39.999845,116.323187,0,269,39971.3604513889,2009-06-07,08:39:03
39.999818,116.322883,0,278,39971.3605092593,2009-06-07,08:39:08
39.9998,116.322617,0,285,39971.3605671296,2009-06-07,08:39:13
39.999787,116.322284,0,293,39971.360625,2009-06-07,08:39:18
39.999775,116.322028,0,300,39971.3606828704,2009-06-07,08:39:23
39.999794,116.321778,0,306,39971.3607407407,2009-06-07,08:39:28
39.999763,116.321591,0,314,39971.3607986111,2009-06-07,08:39:33
39.999793,116.321288,0,322,39971.3608564815,2009-06-07,08:39:38
39.999837,116.320992,0,332,39971.3609143518,2009-06-07,08:39:43
39.999799,116.320731,0,340,39971.3609722222,2009-06-07,08:39:48
39.999697,116.320491,0,346,39971.3610300926,2009-06-07,08:39:53
39.999525,116.320291,0,349,39971.361087963,2009-06-07,08:39:58
39.999307,116.320215,0,356,39971.3611458333,2009-06-07,08:40:03
39.999132,116.320182,0,358,39971.3612037037,2009-06-07,08:40:08
39.998965,116.320179,0,360,39971.3612615741,2009-06-07,08:40:13
39.998799,116.320143,0,367,39971.3613194444,2009-06-07,08:40:18
39.998691,116.320035,0,372,39971.3613773148,2009-06-07,08:40:23
39.99854,116.319844,0,376,39971.3614351852,2009-06-07,08:40:28
39.998469,116.319673,0,375,39971.3614930556,2009-06-07,08:40:33
39.998472,116.319438,0,375,39971.3615509259,2009-06-07,08:40:38
39.998329,116.319179,0,375,39971.3616087963,2009-06-07,08:40:43
39.998045,116.319274,0,364,39971.3616666667,2009-06-07,08:40:48
39.997894,116.319271,0,367,39971.361724537,2009-06-07,08:40:53
39.99776,116.319259,0,369,39971.3617824074,2009-06-07,08:40:58
39.997659,116.319211,0,366,39971.3618402778,2009-06-07,08:41:03
39.997604,116.319099,0,368,39971.3618981481,2009-06-07,08:41:08
39.997598,116.318924,0,370,39971.3619560185,2009-06-07,08:41:13
39.997589,116.318702,0,367,39971.3620138889,2009-06-07,08:41:18
39.997513,116.318568,0,366,39971.3620717593,2009-06-07,08:41:23
39.997608,116.318265,0,366,39971.3621296296,2009-06-07,08:41:28
39.997628,116.318225,0,361,39971.3621875,2009-06-07,08:41:33
39.997628,116.318225,0,361,39971.3622222222,2009-06-07,08:41:36
39.997629,116.318225,0,362,39971.3622453704,2009-06-07,08:41:38
39.997631,116.318237,0,362,39971.3623032407,2009-06-07,08:41:43
39.997631,116.318237,0,362,39971.362337963,2009-06-07,08:41:46
39.997633,116.318245,0,362,39971.3623611111,2009-06-07,08:41:48
39.997635,116.318258,0,362,39971.3624189815,2009-06-07,08:41:53
39.997635,116.318284,0,362,39971.3624768518,2009-06-07,08:41:58
39.997636,116.318298,0,362,39971.3625347222,2009-06-07,08:42:03
39.997638,116.318311,0,362,39971.3625925926,2009-06-07,08:42:08
39.997639,116.318325,0,362,39971.362650463,2009-06-07,08:42:13
39.997639,116.318324,0,362,39971.3627083333,2009-06-07,08:42:18
39.997639,116.318324,0,362,39971.3627430556,2009-06-07,08:42:21
39.997641,116.318332,0,362,39971.3627662037,2009-06-07,08:42:23
39.997642,116.318352,0,363,39971.3628240741,2009-06-07,08:42:28
39.997644,116.318358,0,363,39971.3628819444,2009-06-07,08:42:33
39.997646,116.318365,0,363,39971.3629398148,2009-06-07,08:42:38
39.997648,116.318372,0,363,39971.3629976852,2009-06-07,08:42:43
39.997648,116.318367,0,363,39971.3630555556,2009-06-07,08:42:48
39.99765,116.318363,0,363,39971.3631134259,2009-06-07,08:42:53
39.99765,116.318363,0,363,39971.3631712963,2009-06-07,08:42:58
39.997651,116.318365,0,363,39971.3632291667,2009-06-07,08:43:03
39.997651,116.318365,0,363,39971.3632638889,2009-06-07,08:43:06
39.997652,116.31837,0,363,39971.363287037,2009-06-07,08:43:08
39.997653,116.31838,0,363,39971.3633449074,2009-06-07,08:43:13
39.997654,116.318389,0,363,39971.3634027778,2009-06-07,08:43:18
39.997655,116.318388,0,362,39971.3634606482,2009-06-07,08:43:23
39.997655,116.318388,0,362,39971.3634953704,2009-06-07,08:43:26
39.997655,116.318392,0,362,39971.3635185185,2009-06-07,08:43:28
39.997654,116.318375,0,361,39971.3635763889,2009-06-07,08:43:33
39.997655,116.318373,0,361,39971.363587963,2009-06-07,08:43:34
39.997656,116.318375,0,361,39971.3636458333,2009-06-07,08:43:39
39.997657,116.318375,0,360,39971.3637037037,2009-06-07,08:43:44
39.997657,116.318373,0,360,39971.3637152778,2009-06-07,08:43:45
39.997658,116.31836,0,360,39971.3637615741,2009-06-07,08:43:49
39.99766,116.318374,0,360,39971.3637962963,2009-06-07,08:43:52
39.997602,116.318414,0,360,39971.3638425926,2009-06-07,08:43:56
39.997488,116.318533,0,350,39971.3638773148,2009-06-07,08:43:59
39.997494,116.318627,0,340,39971.3639236111,2009-06-07,08:44:03
39.997522,116.318697,0,333,39971.3639583333,2009-06-07,08:44:06
39.997512,116.318849,0,321,39971.3640162037,2009-06-07,08:44:11
39.9975,116.318998,0,315,39971.3640740741,2009-06-07,08:44:16
39.99752,116.319106,0,310,39971.3641319444,2009-06-07,08:44:21
39.997535,116.319128,0,306,39971.3641550926,2009-06-07,08:44:23
39.997566,116.319194,0,302,39971.3641898148,2009-06-07,08:44:26
39.997594,116.319196,0,285,39971.3642476852,2009-06-07,08:44:31
39.997589,116.319194,0,279,39971.3643055556,2009-06-07,08:44:36
39.997589,116.319198,0,278,39971.3643634259,2009-06-07,08:44:41
39.99759,116.319199,0,277,39971.3644212963,2009-06-07,08:44:46
39.99759,116.319199,0,277,39971.3644560185,2009-06-07,08:44:49
39.99759,116.319199,0,277,39971.3644791667,2009-06-07,08:44:51
39.997622,116.319242,0,275,39971.364537037,2009-06-07,08:44:56
39.997658,116.319267,0,272,39971.3645949074,2009-06-07,08:45:01
39.997659,116.319273,0,272,39971.3646527778,2009-06-07,08:45:06
39.997659,116.319273,0,272,39971.3646875,2009-06-07,08:45:09
39.997661,116.319279,0,272,39971.3647106481,2009-06-07,08:45:11
39.997662,116.31929,0,272,39971.3647685185,2009-06-07,08:45:16
39.99743,116.31927,0,172,39971.3685763889,2009-06-07,08:50:45
39.997369,116.319296,0,172,39971.368599537,2009-06-07,08:50:47
39.997239,116.319357,0,173,39971.3686574074,2009-06-07,08:50:52
39.997145,116.319371,0,179,39971.3687152778,2009-06-07,08:50:57
39.99709,116.319347,0,182,39971.3687731481,2009-06-07,08:51:02
39.997019,116.319368,0,188,39971.3688310185,2009-06-07,08:51:07
39.996947,116.319383,0,191,39971.3688888889,2009-06-07,08:51:12
39.996867,116.319378,0,197,39971.3689467593,2009-06-07,08:51:17
39.996788,116.319417,0,203,39971.3690046296,2009-06-07,08:51:22
39.996784,116.319417,0,205,39971.3690625,2009-06-07,08:51:27
39.996776,116.319418,0,205,39971.3691203704,2009-06-07,08:51:32
39.996776,116.319418,0,205,39971.3691550926,2009-06-07,08:51:35
39.996769,116.319419,0,205,39971.3691782407,2009-06-07,08:51:37
39.99676,116.319421,0,205,39971.3692361111,2009-06-07,08:51:42
39.996739,116.319454,0,207,39971.3692939815,2009-06-07,08:51:47
39.996732,116.319514,0,209,39971.3693518518,2009-06-07,08:51:52
39.996722,116.319671,0,208,39971.3694097222,2009-06-07,08:51:57
39.996735,116.319801,0,209,39971.3694675926,2009-06-07,08:52:02
39.996766,116.319956,0,213,39971.369525463,2009-06-07,08:52:07
39.996787,116.320022,0,218,39971.3695833333,2009-06-07,08:52:12
39.996774,116.320176,0,222,39971.3696412037,2009-06-07,08:52:17
39.996892,116.320459,0,215,39971.3696990741,2009-06-07,08:52:22
39.996914,116.320596,0,220,39971.3697569444,2009-06-07,08:52:27
39.996903,116.320789,0,223,39971.3698148148,2009-06-07,08:52:32
39.996891,116.32099,0,227,39971.3698726852,2009-06-07,08:52:37
39.996891,116.321177,0,228,39971.3699305556,2009-06-07,08:52:42
39.99688,116.321353,0,228,39971.3699884259,2009-06-07,08:52:47
39.996928,116.321673,0,220,39971.3700462963,2009-06-07,08:52:52
39.996932,116.321918,0,217,39971.3701041667,2009-06-07,08:52:57
39.996907,116.322102,0,220,39971.370162037,2009-06-07,08:53:02
39.996904,116.322216,0,229,39971.3702199074,2009-06-07,08:53:07
39.996817,116.322269,0,243,39971.3702777778,2009-06-07,08:53:12
39.996757,116.322303,0,249,39971.3703356481,2009-06-07,08:53:17
39.996617,116.322316,0,258,39971.3703935185,2009-06-07,08:53:22
39.996434,116.322487,0,250,39971.3704513889,2009-06-07,08:53:27
39.996394,116.322649,0,249,39971.3705092593,2009-06-07,08:53:32
39.996307,116.322809,0,243,39971.3705671296,2009-06-07,08:53:37
39.996235,116.322973,0,235,39971.370625,2009-06-07,08:53:42
39.996261,116.32323,0,221,39971.3706828704,2009-06-07,08:53:47
39.996272,116.323506,0,201,39971.3707407407,2009-06-07,08:53:52
39.996224,116.323712,0,196,39971.3707986111,2009-06-07,08:53:57
39.996213,116.323932,0,188,39971.3708564815,2009-06-07,08:54:02
39.996206,116.324156,0,179,39971.3709143519,2009-06-07,08:54:07
39.996263,116.324316,0,163,39971.3709722222,2009-06-07,08:54:12
39.996357,116.324673,0,143,39971.3710300926,2009-06-07,08:54:17
39.996405,116.32497,0,140,39971.371087963,2009-06-07,08:54:22
39.996436,116.325213,0,128,39971.3711458333,2009-06-07,08:54:27
39.996492,116.325485,0,141,39971.3712037037,2009-06-07,08:54:32
39.996528,116.325734,0,149,39971.3712615741,2009-06-07,08:54:37
39.99657,116.325957,0,144,39971.3713194444,2009-06-07,08:54:42
39.996524,116.32623,0,155,39971.3713773148,2009-06-07,08:54:47
39.996385,116.326399,0,202,39971.3714351852,2009-06-07,08:54:52
39.99622,116.326457,0,205,39971.3714930556,2009-06-07,08:54:57
39.996065,116.326533,0,206,39971.3715509259,2009-06-07,08:55:02
39.995849,116.32664,0,203,39971.3716087963,2009-06-07,08:55:07
39.995591,116.326715,0,197,39971.3716666667,2009-06-07,08:55:12
39.995369,116.326676,0,178,39971.371724537,2009-06-07,08:55:17
39.995222,116.326654,0,186,39971.3717824074,2009-06-07,08:55:22
39.995112,116.326617,0,206,39971.3718402778,2009-06-07,08:55:27
39.994996,116.326575,0,221,39971.3718981481,2009-06-07,08:55:32
39.994901,116.326517,0,234,39971.3719560185,2009-06-07,08:55:37
39.994799,116.326437,0,240,39971.3720138889,2009-06-07,08:55:42
39.994663,116.326362,0,247,39971.3720717593,2009-06-07,08:55:47
39.994683,116.326252,0,255,39971.3721296296,2009-06-07,08:55:52
39.994716,116.326241,0,262,39971.3721875,2009-06-07,08:55:57
39.994824,116.32624,0,274,39971.3722453704,2009-06-07,08:56:02
39.994826,116.326273,0,280,39971.3723032407,2009-06-07,08:56:07
39.994815,116.326216,0,282,39971.3723611111,2009-06-07,08:56:12
39.994794,116.326114,0,281,39971.3723726852,2009-06-07,08:56:13
39.99461,116.32593,0,282,39971.3724305556,2009-06-07,08:56:18
39.994583,116.325907,0,285,39971.3724884259,2009-06-07,08:56:23
39.994583,116.325907,0,285,39971.3725115741,2009-06-07,08:56:25
39.994579,116.325906,0,287,39971.3725347222,2009-06-07,08:56:27
39.994568,116.325904,0,288,39971.3725925926,2009-06-07,08:56:32
39.994559,116.325903,0,288,39971.372650463,2009-06-07,08:56:37
39.994557,116.32589,0,288,39971.3727083333,2009-06-07,08:56:42
39.994356,116.325829,0,281,39971.3727662037,2009-06-07,08:56:47
39.9943,116.32575,0,282,39971.3728240741,2009-06-07,08:56:52
39.99427,116.325706,0,284,39971.3728819444,2009-06-07,08:56:57
39.994276,116.325703,0,283,39971.3729050926,2009-06-07,08:56:59
39.994297,116.325639,0,287,39971.372962963,2009-06-07,08:57:04
39.994205,116.325595,0,296,39971.3730208333,2009-06-07,08:57:09
39.994121,116.325609,0,304,39971.3730787037,2009-06-07,08:57:14
39.994125,116.325646,0,306,39971.3731365741,2009-06-07,08:57:19
39.994165,116.325724,0,314,39971.3731944444,2009-06-07,08:57:24
39.994195,116.325797,0,316,39971.3732523148,2009-06-07,08:57:29
39.994134,116.325706,0,321,39971.3733101852,2009-06-07,08:57:34
39.994136,116.32566,0,324,39971.3733680556,2009-06-07,08:57:39
39.994136,116.32566,0,324,39971.3733796296,2009-06-07,08:57:40
39.994137,116.32566,0,324,39971.3734027778,2009-06-07,08:57:42
39.994134,116.325703,0,326,39971.3734606481,2009-06-07,08:57:47
39.994073,116.325704,0,330,39971.3735185185,2009-06-07,08:57:52
39.994057,116.325686,0,330,39971.3735532407,2009-06-07,08:57:55
39.994052,116.325683,0,330,39971.3736111111,2009-06-07,08:58:00
39.994052,116.325683,0,330,39971.3736458333,2009-06-07,08:58:03
39.994056,116.325682,0,330,39971.3736689815,2009-06-07,08:58:05
39.99416,116.325624,0,326,39971.3737268519,2009-06-07,08:58:10
39.994144,116.325462,0,326,39971.3737847222,2009-06-07,08:58:15
39.994107,116.325282,0,332,39971.3738425926,2009-06-07,08:58:20
39.994069,116.324951,0,340,39971.373900463,2009-06-07,08:58:25
39.994062,116.324886,0,347,39971.3739583333,2009-06-07,08:58:30
39.994065,116.324808,0,353,39971.3740162037,2009-06-07,08:58:35
39.994072,116.324777,0,358,39971.3740740741,2009-06-07,08:58:40
39.994094,116.324762,0,359,39971.3741319444,2009-06-07,08:58:45
39.9941,116.324762,0,360,39971.3741898148,2009-06-07,08:58:50
39.9941,116.324762,0,360,39971.374224537,2009-06-07,08:58:53
39.994106,116.324762,0,360,39971.3742476852,2009-06-07,08:58:55
39.994136,116.324763,0,362,39971.3743055556,2009-06-07,08:59:00
39.994177,116.32475,0,365,39971.3743634259,2009-06-07,08:59:05
39.99419,116.324742,0,367,39971.3744212963,2009-06-07,08:59:10
39.99419,116.32474,0,368,39971.3744791667,2009-06-07,08:59:15
39.99419,116.32474,0,368,39971.3745138889,2009-06-07,08:59:18
39.994184,116.324739,0,368,39971.374537037,2009-06-07,08:59:20
39.994198,116.324735,0,370,39971.3745949074,2009-06-07,08:59:25
39.994198,116.324735,0,370,39971.3746296296,2009-06-07,08:59:28
39.994195,116.324735,0,371,39971.3746527778,2009-06-07,08:59:30
39.994212,116.324728,0,374,39971.3747106481,2009-06-07,08:59:35
39.994205,116.324728,0,375,39971.3747685185,2009-06-07,08:59:40
39.994205,116.324728,0,375,39971.3748032407,2009-06-07,08:59:43
39.994201,116.324728,0,375,39971.3748263889,2009-06-07,08:59:45
39.99419,116.324728,0,375,39971.3748842593,2009-06-07,08:59:50
39.994196,116.324744,0,373,39971.3749421296,2009-06-07,08:59:55
39.9942,116.324744,0,373,39971.375,2009-06-07,09:00:00
39.9942,116.324744,0,373,39971.3750347222,2009-06-07,09:00:03
39.994205,116.324742,0,373,39971.3750578704,2009-06-07,09:00:05
39.994149,116.325132,0,376,39971.3751157407,2009-06-07,09:00:10
39.993893,116.324999,0,387,39971.3751736111,2009-06-07,09:00:15
39.993802,116.324964,0,390,39971.3752314815,2009-06-07,09:00:20
39.99383,116.324887,0,391,39971.3752893518,2009-06-07,09:00:25
39.993881,116.32476,0,395,39971.3753472222,2009-06-07,09:00:30
39.993897,116.324773,0,393,39971.3754050926,2009-06-07,09:00:35
39.993897,116.324773,0,393,39971.3754398148,2009-06-07,09:00:38
39.993901,116.324775,0,391,39971.375462963,2009-06-07,09:00:40
39.993841,116.324879,0,391,39971.3755208333,2009-06-07,09:00:45
39.99383,116.324955,0,392,39971.3755787037,2009-06-07,09:00:50
39.993833,116.324972,0,389,39971.3756365741,2009-06-07,09:00:55
39.99401,116.325041,0,357,39971.3756944444,2009-06-07,09:01:00
39.994341,116.325027,0,316,39971.3757523148,2009-06-07,09:01:05
39.994376,116.325103,0,320,39971.3758101852,2009-06-07,09:01:10
39.994228,116.325079,0,303,39971.3758680556,2009-06-07,09:01:15
39.994026,116.325157,0,279,39971.3759259259,2009-06-07,09:01:20
39.993873,116.325186,0,258,39971.3759837963,2009-06-07,09:01:25
39.993685,116.325357,0,256,39971.3760416667,2009-06-07,09:01:30
39.993627,116.325485,0,253,39971.376099537,2009-06-07,09:01:35
39.993641,116.325634,0,244,39971.3761574074,2009-06-07,09:01:40
39.993656,116.325772,0,215,39971.3762152778,2009-06-07,09:01:45
39.993682,116.325932,0,196,39971.3762731481,2009-06-07,09:01:50
39.993693,116.326049,0,182,39971.3763310185,2009-06-07,09:01:55
39.993727,116.326144,0,180,39971.3763888889,2009-06-07,09:02:00
39.993759,116.326238,0,200,39971.3764467593,2009-06-07,09:02:05
39.993863,116.326383,0,187,39971.3765046296,2009-06-07,09:02:10
39.993817,116.326579,0,181,39971.3765625,2009-06-07,09:02:15
39.99373,116.326598,0,183,39971.3766203704,2009-06-07,09:02:20
39.993551,116.326686,0,202,39971.3766782407,2009-06-07,09:02:25
39.99347,116.326705,0,216,39971.3767361111,2009-06-07,09:02:30
39.993394,116.326741,0,223,39971.3767939815,2009-06-07,09:02:35
39.99334,116.326774,0,228,39971.3768518518,2009-06-07,09:02:40
39.993263,116.326855,0,246,39971.3769097222,2009-06-07,09:02:45
39.993136,116.326886,0,254,39971.3769675926,2009-06-07,09:02:50
39.993014,116.326898,0,246,39971.377025463,2009-06-07,09:02:55
39.992995,116.326913,0,245,39971.3770833333,2009-06-07,09:03:00
39.992995,116.326913,0,245,39971.3771180556,2009-06-07,09:03:03
39.992997,116.326914,0,247,39971.3771412037,2009-06-07,09:03:05
39.992824,116.326996,0,236,39971.3771990741,2009-06-07,09:03:10
39.992788,116.326993,0,236,39971.3772569444,2009-06-07,09:03:15
39.992744,116.32699,0,236,39971.3773148148,2009-06-07,09:03:20
39.99264,116.327027,0,235,39971.3773726852,2009-06-07,09:03:25
39.992588,116.327005,0,228,39971.3774305556,2009-06-07,09:03:30
39.992544,116.327006,0,225,39971.3774884259,2009-06-07,09:03:35
39.992504,116.327049,0,226,39971.3775462963,2009-06-07,09:03:40
39.992406,116.327141,0,217,39971.3776041667,2009-06-07,09:03:45
39.992379,116.327199,0,216,39971.377662037,2009-06-07,09:03:50
39.992312,116.327211,0,212,39971.3777199074,2009-06-07,09:03:55
39.992266,116.32725,0,212,39971.3777777778,2009-06-07,09:04:00
39.992244,116.327262,0,210,39971.3778356481,2009-06-07,09:04:05
39.992245,116.327251,0,209,39971.3778935185,2009-06-07,09:04:10
39.992245,116.327251,0,209,39971.3779282407,2009-06-07,09:04:13
39.992242,116.32725,0,209,39971.3779513889,2009-06-07,09:04:15
39.992233,116.327247,0,209,39971.3780092593,2009-06-07,09:04:20
39.992207,116.32721,0,210,39971.3780671296,2009-06-07,09:04:25
39.992153,116.327164,0,215,39971.378125,2009-06-07,09:04:30
39.992123,116.327048,0,218,39971.3781828704,2009-06-07,09:04:35
39.992077,116.326967,0,220,39971.3782407407,2009-06-07,09:04:40
39.992027,116.326921,0,223,39971.3782986111,2009-06-07,09:04:45
39.992,116.326891,0,224,39971.3783564815,2009-06-07,09:04:50
39.991993,116.32689,0,224,39971.3784143519,2009-06-07,09:04:55
39.99199,116.326891,0,224,39971.3784722222,2009-06-07,09:05:00
39.991988,116.32689,0,224,39971.3785300926,2009-06-07,09:05:05
39.991988,116.32689,0,224,39971.3785648148,2009-06-07,09:05:08
39.991993,116.32689,0,224,39971.378587963,2009-06-07,09:05:10
39.991941,116.326748,0,227,39971.3786458333,2009-06-07,09:05:15
39.991894,116.326797,0,236,39971.3787037037,2009-06-07,09:05:20
39.991916,116.326743,0,243,39971.3787615741,2009-06-07,09:05:25
39.99197,116.326746,0,246,39971.3788194444,2009-06-07,09:05:30
39.992028,116.326709,0,254,39971.3788773148,2009-06-07,09:05:35
39.992085,116.326694,0,262,39971.3789351852,2009-06-07,09:05:40
39.992134,116.326711,0,267,39971.3789930556,2009-06-07,09:05:45
39.992229,116.326736,0,275,39971.3790509259,2009-06-07,09:05:50
39.992325,116.326765,0,268,39971.3791087963,2009-06-07,09:05:55
39.992533,116.326746,0,268,39971.3791666667,2009-06-07,09:06:00
39.992633,116.326704,0,276,39971.379224537,2009-06-07,09:06:05
39.992699,116.326711,0,283,39971.3792824074,2009-06-07,09:06:10
39.992774,116.32677,0,255,39971.3793402778,2009-06-07,09:06:15
39.992779,116.326777,0,246,39971.3793981481,2009-06-07,09:06:20
39.992779,116.326777,0,246,39971.3794328704,2009-06-07,09:06:23
39.992781,116.326784,0,243,39971.3794560185,2009-06-07,09:06:25
39.992817,116.326815,0,239,39971.3795138889,2009-06-07,09:06:30
39.992782,116.326882,0,239,39971.3795717593,2009-06-07,09:06:35
39.992738,116.326918,0,236,39971.3796296296,2009-06-07,09:06:40
39.992689,116.326957,0,235,39971.3796875,2009-06-07,09:06:45
39.992629,116.326986,0,231,39971.3797453704,2009-06-07,09:06:50
39.992582,116.326967,0,225,39971.3798032407,2009-06-07,09:06:55
39.992545,116.326994,0,223,39971.3798611111,2009-06-07,09:07:00
39.992549,116.327022,0,223,39971.3799189815,2009-06-07,09:07:05
39.992432,116.327128,0,199,39971.3799768519,2009-06-07,09:07:10
39.992384,116.327208,0,196,39971.3800347222,2009-06-07,09:07:15
39.992354,116.327271,0,197,39971.3800925926,2009-06-07,09:07:20
39.992371,116.327321,0,197,39971.380150463,2009-06-07,09:07:25
39.992381,116.327321,0,198,39971.3802083333,2009-06-07,09:07:30
39.992386,116.327321,0,199,39971.3802662037,2009-06-07,09:07:35
39.992384,116.327321,0,199,39971.3803240741,2009-06-07,09:07:40
39.992386,116.327323,0,199,39971.3803819444,2009-06-07,09:07:45
39.99239,116.327322,0,199,39971.3804398148,2009-06-07,09:07:50
39.99239,116.327322,0,199,39971.380474537,2009-06-07,09:07:53
39.992393,116.327321,0,199,39971.3804976852,2009-06-07,09:07:55
39.992382,116.327314,0,199,39971.3805555556,2009-06-07,09:08:00
39.992364,116.32731,0,199,39971.3806134259,2009-06-07,09:08:05
39.992341,116.327313,0,199,39971.3806712963,2009-06-07,09:08:10
39.992318,116.327342,0,200,39971.3807291667,2009-06-07,09:08:15
39.991964,116.325674,0,263,39971.4012847222,2009-06-07,09:37:51
39.99206,116.325813,0,240,39971.4013425926,2009-06-07,09:37:56
39.992139,116.325826,0,225,39971.401412037,2009-06-07,09:38:02
39.992211,116.325816,0,204,39971.4014699074,2009-06-07,09:38:07
39.992211,116.325935,0,275,39971.4015277778,2009-06-07,09:38:12
39.991961,116.326453,0,545,39971.4016550926,2009-06-07,09:38:23
39.991971,116.326403,0,524,39971.401712963,2009-06-07,09:38:28
39.992002,116.326336,0,508,39971.4017708333,2009-06-07,09:38:33
39.992038,116.32633,0,514,39971.4018287037,2009-06-07,09:38:38
39.992073,116.326318,0,514,39971.4018865741,2009-06-07,09:38:43
39.992148,116.326304,0,521,39971.4019444444,2009-06-07,09:38:48
39.992333,116.326328,0,470,39971.4020023148,2009-06-07,09:38:53
39.992422,116.326411,0,504,39971.4020601852,2009-06-07,09:38:58
39.992473,116.326433,0,515,39971.4021180556,2009-06-07,09:39:03
39.992535,116.326434,0,508,39971.4021759259,2009-06-07,09:39:08
39.99257,116.326443,0,499,39971.4022337963,2009-06-07,09:39:13
39.99257,116.326443,0,499,39971.4022685185,2009-06-07,09:39:16
39.99257,116.326447,0,499,39971.4022916667,2009-06-07,09:39:18
39.99257,116.326464,0,502,39971.402349537,2009-06-07,09:39:23
39.992572,116.326459,0,502,39971.4024074074,2009-06-07,09:39:28
39.992572,116.326459,0,502,39971.4024421296,2009-06-07,09:39:31
39.992575,116.326454,0,502,39971.4024652778,2009-06-07,09:39:33
39.992586,116.326453,0,501,39971.4025231482,2009-06-07,09:39:38
39.992932,116.326461,0,476,39971.4025810185,2009-06-07,09:39:43
39.992932,116.326382,0,461,39971.4026388889,2009-06-07,09:39:48
39.992948,116.326355,0,451,39971.4026967593,2009-06-07,09:39:53
39.992948,116.326355,0,451,39971.4027314815,2009-06-07,09:39:56
39.992951,116.326357,0,448,39971.4027546296,2009-06-07,09:39:58
39.992982,116.326326,0,432,39971.4028125,2009-06-07,09:40:03
39.993011,116.32634,0,426,39971.4028703704,2009-06-07,09:40:08
39.993061,116.326357,0,430,39971.4029282407,2009-06-07,09:40:13
39.993096,116.326347,0,438,39971.4029861111,2009-06-07,09:40:18
39.993148,116.326348,0,451,39971.4030439815,2009-06-07,09:40:23
39.993188,116.326384,0,467,39971.4031018519,2009-06-07,09:40:28
39.993305,116.326407,0,474,39971.4031597222,2009-06-07,09:40:33
39.993447,116.326457,0,483,39971.4032175926,2009-06-07,09:40:38
39.993588,116.326647,0,494,39971.403275463,2009-06-07,09:40:43
39.993735,116.326796,0,495,39971.4033333333,2009-06-07,09:40:48
39.993871,116.326908,0,493,39971.4033912037,2009-06-07,09:40:53
39.994046,116.326977,0,486,39971.4034490741,2009-06-07,09:40:58
39.994185,116.327022,0,488,39971.4035069444,2009-06-07,09:41:03
39.99434,116.327055,0,494,39971.4035648148,2009-06-07,09:41:08
39.994501,116.327054,0,493,39971.4036226852,2009-06-07,09:41:13
39.994652,116.327019,0,491,39971.4036805556,2009-06-07,09:41:18
39.994881,116.326944,0,501,39971.4037384259,2009-06-07,09:41:23
39.995077,116.326891,0,502,39971.4037962963,2009-06-07,09:41:28
39.995211,116.326894,0,489,39971.4038541667,2009-06-07,09:41:33
39.995333,116.326835,0,475,39971.403912037,2009-06-07,09:41:38
39.995491,116.326839,0,466,39971.4039699074,2009-06-07,09:41:43
39.99563,116.326811,0,453,39971.4040277778,2009-06-07,09:41:48
39.995787,116.326762,0,452,39971.4040856481,2009-06-07,09:41:53
39.995925,116.326673,0,448,39971.4041435185,2009-06-07,09:41:58
39.996071,116.32664,0,437,39971.4042013889,2009-06-07,09:42:03
39.996216,116.326797,0,412,39971.4042592593,2009-06-07,09:42:08
39.996328,116.326903,0,376,39971.4043171296,2009-06-07,09:42:13
39.996445,116.326939,0,373,39971.404375,2009-06-07,09:42:18
39.996539,116.326837,0,388,39971.4044328704,2009-06-07,09:42:23
39.996676,116.326748,0,395,39971.4044907407,2009-06-07,09:42:28
39.996792,116.326635,0,402,39971.4045486111,2009-06-07,09:42:33
39.996872,116.326444,0,350,39971.4046064815,2009-06-07,09:42:38
39.997026,116.326278,0,342,39971.4046643519,2009-06-07,09:42:43
39.99718,116.326257,0,342,39971.4047222222,2009-06-07,09:42:48
39.997351,116.32627,0,329,39971.4047800926,2009-06-07,09:42:53
39.997489,116.326297,0,329,39971.404837963,2009-06-07,09:42:58
39.997667,116.326297,0,319,39971.4048958333,2009-06-07,09:43:03
39.997799,116.326328,0,320,39971.4049537037,2009-06-07,09:43:08
39.997962,116.326332,0,316,39971.4050115741,2009-06-07,09:43:13
39.998115,116.326337,0,335,39971.4050694444,2009-06-07,09:43:18
39.998378,116.326537,0,302,39971.4051273148,2009-06-07,09:43:23
39.998631,116.326739,0,245,39971.4051851852,2009-06-07,09:43:28
39.998863,116.326738,0,224,39971.4052430556,2009-06-07,09:43:33
39.999059,116.326756,0,210,39971.4053009259,2009-06-07,09:43:38
39.999178,116.326906,0,210,39971.4053587963,2009-06-07,09:43:43
39.999313,116.327066,0,203,39971.4054166667,2009-06-07,09:43:48
39.99951,116.327116,0,203,39971.405474537,2009-06-07,09:43:53
39.999686,116.32716,0,202,39971.4055324074,2009-06-07,09:43:58
39.999803,116.327278,0,183,39971.4055902778,2009-06-07,09:44:03
39.99985,116.327284,0,175,39971.4056481481,2009-06-07,09:44:08
39.999847,116.327284,0,173,39971.4057060185,2009-06-07,09:44:13
39.999847,116.327284,0,173,39971.4057407407,2009-06-07,09:44:16
39.99985,116.327284,0,173,39971.4057638889,2009-06-07,09:44:18
39.999878,116.327267,0,172,39971.4058217593,2009-06-07,09:44:23
39.999928,116.327309,0,167,39971.4058796296,2009-06-07,09:44:28
39.999967,116.327375,0,164,39971.4059375,2009-06-07,09:44:33
40.000008,116.327447,0,164,39971.4059953704,2009-06-07,09:44:38
40.000017,116.327491,0,163,39971.4060532407,2009-06-07,09:44:43
40.000042,116.327508,0,162,39971.4061111111,2009-06-07,09:44:48
40.000007,116.327648,0,162,39971.4061689815,2009-06-07,09:44:53
39.999969,116.327505,0,162,39971.4062268519,2009-06-07,09:44:58
39.999971,116.327523,0,162,39971.4062847222,2009-06-07,09:45:03
40.000009,116.327535,0,162,39971.4063425926,2009-06-07,09:45:08
40.000025,116.327496,0,163,39971.406400463,2009-06-07,09:45:13
40.00007,116.327506,0,163,39971.4064583333,2009-06-07,09:45:18
40.000073,116.327485,0,164,39971.4065162037,2009-06-07,09:45:23
40.000105,116.327487,0,165,39971.4065740741,2009-06-07,09:45:28
40.000165,116.327455,0,165,39971.4066319444,2009-06-07,09:45:33
40.000187,116.327445,0,166,39971.4066898148,2009-06-07,09:45:38
40.000201,116.327456,0,166,39971.4067476852,2009-06-07,09:45:43
40.000201,116.327456,0,166,39971.4067824074,2009-06-07,09:45:46
40.000205,116.327459,0,166,39971.4068055556,2009-06-07,09:45:48
40.000229,116.327435,0,166,39971.4068634259,2009-06-07,09:45:53
40.000346,116.327317,0,166,39971.4069212963,2009-06-07,09:45:58
40.000422,116.327297,0,166,39971.4069791667,2009-06-07,09:46:03
