# Supplementary material for: Research on differential privacy protection method based on user tendency
Source: PLoS One. 2023 Oct 26;18(10):e0288823. doi: 10.1371/journal.pone.0288823 (PMC10602288; doi:10.1371/journal.pone.0288823)
Supplement: S1 Data — (ZIP) [file pone.0288823.s001.zip › Data 5-1/000/Trajectory/20090607163831.plt]

Geolife trajectory
WGS 84
Altitude is in Feet
Reserved 3
0,2,255,My Track,0,0,2,8421376
0
39.999866,116.326648,0,492,39971.6934143519,2009-06-07,16:38:31
39.999831,116.327337,0,158,39971.6934722222,2009-06-07,16:38:36
39.999751,116.327329,0,151,39971.6935300926,2009-06-07,16:38:41
39.999784,116.327242,0,150,39971.693587963,2009-06-07,16:38:46
39.999802,116.327118,0,139,39971.6936458333,2009-06-07,16:38:51
39.999818,116.327015,0,127,39971.6937037037,2009-06-07,16:38:56
39.999846,116.326882,0,118,39971.6937615741,2009-06-07,16:39:01
39.999878,116.32673,0,108,39971.6938194444,2009-06-07,16:39:06
39.999874,116.326609,0,99,39971.6938773148,2009-06-07,16:39:11
39.999916,116.326434,0,92,39971.6939351852,2009-06-07,16:39:16
39.999951,116.326271,0,89,39971.6939930556,2009-06-07,16:39:21
39.999967,116.326121,0,82,39971.6940509259,2009-06-07,16:39:26
40.00003,116.325933,0,98,39971.6941087963,2009-06-07,16:39:31
40.000036,116.325772,0,98,39971.6941666667,2009-06-07,16:39:36
40.000049,116.325612,0,94,39971.694224537,2009-06-07,16:39:41
40.000033,116.325445,0,91,39971.6942824074,2009-06-07,16:39:46
40.000022,116.325264,0,89,39971.6943402778,2009-06-07,16:39:51
40.000001,116.325107,0,83,39971.6943981481,2009-06-07,16:39:56
40.000014,116.324933,0,76,39971.6944560185,2009-06-07,16:40:01
39.999989,116.324762,0,77,39971.6945138889,2009-06-07,16:40:06
39.999958,116.324676,0,80,39971.6945717593,2009-06-07,16:40:11
40.000008,116.324681,0,76,39971.6946296296,2009-06-07,16:40:16
40.000142,116.324689,0,74,39971.6946875,2009-06-07,16:40:21
40.000264,116.324692,0,70,39971.6947453704,2009-06-07,16:40:26
40.000389,116.324682,0,69,39971.6948032407,2009-06-07,16:40:31
40.00051,116.324682,0,68,39971.6948611111,2009-06-07,16:40:36
40.000657,116.324645,0,72,39971.6949189815,2009-06-07,16:40:41
40.000772,116.324632,0,71,39971.6949768519,2009-06-07,16:40:46
40.000875,116.324632,0,73,39971.6950347222,2009-06-07,16:40:51
40.000957,116.324662,0,77,39971.6950925926,2009-06-07,16:40:56
40.001105,116.324636,0,78,39971.695150463,2009-06-07,16:41:01
40.001303,116.324562,0,85,39971.6952083333,2009-06-07,16:41:06
40.001469,116.32452,0,84,39971.6952662037,2009-06-07,16:41:11
40.001631,116.324501,0,90,39971.6953240741,2009-06-07,16:41:16
40.001766,116.324479,0,94,39971.6953819444,2009-06-07,16:41:21
40.001911,116.324448,0,100,39971.6954398148,2009-06-07,16:41:26
40.002036,116.324442,0,104,39971.6954976852,2009-06-07,16:41:31
40.002113,116.324519,0,107,39971.6955555556,2009-06-07,16:41:36
40.002163,116.324569,0,112,39971.6956134259,2009-06-07,16:41:41
40.002355,116.324544,0,117,39971.6956712963,2009-06-07,16:41:46
40.002638,116.324462,0,118,39971.6957291667,2009-06-07,16:41:51
40.002881,116.324401,0,119,39971.695787037,2009-06-07,16:41:56
40.003001,116.324412,0,120,39971.6958449074,2009-06-07,16:42:01
40.003136,116.324424,0,126,39971.6959027778,2009-06-07,16:42:06
40.003311,116.324397,0,153,39971.6959606481,2009-06-07,16:42:11
40.00341,116.324357,0,160,39971.6960185185,2009-06-07,16:42:16
40.003476,116.324364,0,176,39971.6960763889,2009-06-07,16:42:21
40.003594,116.32433,0,189,39971.6961342593,2009-06-07,16:42:26
40.00377,116.324293,0,212,39971.6961921296,2009-06-07,16:42:31
40.003941,116.324258,0,201,39971.69625,2009-06-07,16:42:36
40.00422,116.324201,0,238,39971.6963078704,2009-06-07,16:42:41
40.004409,116.324179,0,233,39971.6963657407,2009-06-07,16:42:46
40.004537,116.324203,0,236,39971.6964236111,2009-06-07,16:42:51
40.004662,116.324203,0,234,39971.6964814815,2009-06-07,16:42:56
40.004749,116.324204,0,231,39971.6965393518,2009-06-07,16:43:01
40.004879,116.32421,0,229,39971.6965972222,2009-06-07,16:43:06
40.005007,116.324178,0,229,39971.6966550926,2009-06-07,16:43:11
40.005208,116.324179,0,221,39971.696712963,2009-06-07,16:43:16
40.005397,116.324154,0,224,39971.6967708333,2009-06-07,16:43:21
40.005596,116.324116,0,222,39971.6968287037,2009-06-07,16:43:26
40.00577,116.324095,0,211,39971.6968865741,2009-06-07,16:43:31
40.005896,116.324098,0,213,39971.6969444444,2009-06-07,16:43:36
40.006009,116.324108,0,225,39971.6970023148,2009-06-07,16:43:41
40.006152,116.324089,0,238,39971.6970601852,2009-06-07,16:43:46
40.006304,116.324059,0,245,39971.6971180556,2009-06-07,16:43:51
40.006454,116.324035,0,247,39971.6971759259,2009-06-07,16:43:56
40.006559,116.323998,0,244,39971.6972337963,2009-06-07,16:44:01
40.0065,116.323942,0,216,39971.6972916667,2009-06-07,16:44:06
40.006469,116.323753,0,197,39971.697349537,2009-06-07,16:44:11
40.006455,116.32355,0,183,39971.6974074074,2009-06-07,16:44:16
40.006459,116.323332,0,176,39971.6974652778,2009-06-07,16:44:21
40.006425,116.32309,0,169,39971.6975231481,2009-06-07,16:44:26
40.006405,116.322856,0,159,39971.6975810185,2009-06-07,16:44:31
40.006354,116.322647,0,148,39971.6976388889,2009-06-07,16:44:36
40.006377,116.322428,0,138,39971.6976967593,2009-06-07,16:44:41
40.006485,116.322174,0,137,39971.6977546296,2009-06-07,16:44:46
40.006534,116.321918,0,134,39971.6978125,2009-06-07,16:44:51
40.006573,116.321695,0,130,39971.6978703704,2009-06-07,16:44:56
40.006532,116.321473,0,119,39971.6979282407,2009-06-07,16:45:01
40.006537,116.32131,0,112,39971.6979861111,2009-06-07,16:45:06
40.006775,116.321257,0,115,39971.6980439815,2009-06-07,16:45:11
40.006965,116.321215,0,123,39971.6981018518,2009-06-07,16:45:16
40.007131,116.321179,0,130,39971.6981597222,2009-06-07,16:45:21
40.007299,116.321105,0,144,39971.6982175926,2009-06-07,16:45:26
40.00735,116.320953,0,153,39971.698275463,2009-06-07,16:45:31
40.007315,116.320794,0,153,39971.6983333333,2009-06-07,16:45:36
40.007302,116.320618,0,154,39971.6983912037,2009-06-07,16:45:41
40.007278,116.3204,0,155,39971.6984490741,2009-06-07,16:45:46
40.007255,116.320187,0,155,39971.6985069444,2009-06-07,16:45:51
40.007257,116.319972,0,157,39971.6985648148,2009-06-07,16:45:56
40.007359,116.31985,0,146,39971.6986226852,2009-06-07,16:46:01
40.007487,116.319832,0,147,39971.6986805556,2009-06-07,16:46:06
40.007567,116.319801,0,142,39971.6987384259,2009-06-07,16:46:11
40.007597,116.319766,0,134,39971.6987962963,2009-06-07,16:46:16
40.007618,116.319766,0,130,39971.6988541667,2009-06-07,16:46:21
40.00764,116.319763,0,126,39971.698912037,2009-06-07,16:46:26
40.007665,116.319759,0,122,39971.6989699074,2009-06-07,16:46:31
40.007697,116.319753,0,118,39971.6990277778,2009-06-07,16:46:36
40.007734,116.319751,0,114,39971.6990856482,2009-06-07,16:46:41
40.00777,116.319758,0,110,39971.6991435185,2009-06-07,16:46:46
40.007801,116.319767,0,107,39971.6992013889,2009-06-07,16:46:51
40.007831,116.319771,0,103,39971.6992592593,2009-06-07,16:46:56
40.007856,116.319761,0,99,39971.6993171296,2009-06-07,16:47:01
40.007875,116.31974,0,96,39971.699375,2009-06-07,16:47:06
40.007898,116.319714,0,93,39971.6994328704,2009-06-07,16:47:11
40.007933,116.319692,0,89,39971.6994907407,2009-06-07,16:47:16
40.007966,116.319669,0,86,39971.6995486111,2009-06-07,16:47:21
40.007988,116.319637,0,83,39971.6996064815,2009-06-07,16:47:26
40.007998,116.3196,0,80,39971.6996643519,2009-06-07,16:47:31
