# Supplementary material for: Research on differential privacy protection method based on user tendency
Source: PLoS One. 2023 Oct 26;18(10):e0288823. doi: 10.1371/journal.pone.0288823 (PMC10602288; doi:10.1371/journal.pone.0288823)
Supplement: S1 Data — (ZIP) [file pone.0288823.s001.zip › Data 5-1/000/Trajectory/20090608060034.plt]

Geolife trajectory
WGS 84
Altitude is in Feet
Reserved 3
0,2,255,My Track,0,0,2,8421376
0
40.007737,116.319561,0,211,39972.2503935185,2009-06-08,06:00:34
40.00772,116.319659,0,140,39972.2504513889,2009-06-08,06:00:39
40.007711,116.319611,0,142,39972.2505092593,2009-06-08,06:00:44
40.007642,116.319705,0,143,39972.2505671296,2009-06-08,06:00:49
40.007554,116.319765,0,139,39972.250625,2009-06-08,06:00:54
40.00745,116.319764,0,124,39972.2506828704,2009-06-08,06:00:59
40.007373,116.319871,0,125,39972.2507407407,2009-06-08,06:01:04
40.00737,116.320043,0,124,39972.2507986111,2009-06-08,06:01:09
40.007408,116.320229,0,125,39972.2508564815,2009-06-08,06:01:14
40.007468,116.320386,0,125,39972.2509143518,2009-06-08,06:01:19
40.007436,116.320573,0,119,39972.2509722222,2009-06-08,06:01:24
40.00745,116.320782,0,118,39972.2510300926,2009-06-08,06:01:29
40.00745,116.320982,0,118,39972.251087963,2009-06-08,06:01:34
40.007374,116.3211,0,115,39972.2511458333,2009-06-08,06:01:39
40.007232,116.321085,0,115,39972.2512037037,2009-06-08,06:01:44
40.007095,116.321064,0,118,39972.2512615741,2009-06-08,06:01:49
40.006943,116.321034,0,124,39972.2513194444,2009-06-08,06:01:54
40.00679,116.320997,0,124,39972.2513773148,2009-06-08,06:01:59
40.00664,116.320997,0,123,39972.2514351852,2009-06-08,06:02:04
40.00646,116.32101,0,123,39972.2514930556,2009-06-08,06:02:09
40.006284,116.321029,0,126,39972.2515509259,2009-06-08,06:02:14
40.006117,116.321038,0,128,39972.2516087963,2009-06-08,06:02:19
40.005951,116.321045,0,131,39972.2516666667,2009-06-08,06:02:24
40.00579,116.321043,0,136,39972.251724537,2009-06-08,06:02:29
40.005639,116.32098,0,142,39972.2517824074,2009-06-08,06:02:34
40.005463,116.32096,0,144,39972.2518402778,2009-06-08,06:02:39
40.005322,116.320895,0,150,39972.2518981481,2009-06-08,06:02:44
40.005153,116.320907,0,154,39972.2519560185,2009-06-08,06:02:49
40.005009,116.321022,0,153,39972.2520138889,2009-06-08,06:02:54
40.004892,116.320957,0,158,39972.2520717593,2009-06-08,06:02:59
40.004805,116.3209,0,163,39972.2521296296,2009-06-08,06:03:04
40.004747,116.320873,0,158,39972.2521875,2009-06-08,06:03:09
40.004737,116.320883,0,160,39972.2522453704,2009-06-08,06:03:14
40.004728,116.320901,0,161,39972.2523032407,2009-06-08,06:03:19
40.004741,116.320929,0,162,39972.2523611111,2009-06-08,06:03:24
40.004763,116.320948,0,163,39972.2524189815,2009-06-08,06:03:29
40.004743,116.320957,0,164,39972.2524768518,2009-06-08,06:03:34
40.004703,116.320974,0,166,39972.2525347222,2009-06-08,06:03:39
40.004655,116.321002,0,167,39972.2525925926,2009-06-08,06:03:44
40.004603,116.321022,0,168,39972.252650463,2009-06-08,06:03:49
40.004556,116.321063,0,170,39972.2527083333,2009-06-08,06:03:54
40.004498,116.321069,0,171,39972.2527662037,2009-06-08,06:03:59
40.004447,116.321011,0,173,39972.2528240741,2009-06-08,06:04:04
40.004388,116.320718,0,167,39972.2529398148,2009-06-08,06:04:14
40.004555,116.321064,0,171,39972.2529976852,2009-06-08,06:04:19
40.004485,116.321098,0,169,39972.2530555556,2009-06-08,06:04:24
40.00446,116.321135,0,165,39972.2531134259,2009-06-08,06:04:29
40.004474,116.321198,0,159,39972.2531712963,2009-06-08,06:04:34
40.004474,116.321214,0,160,39972.2532291667,2009-06-08,06:04:39
40.004471,116.321188,0,161,39972.253287037,2009-06-08,06:04:44
40.004453,116.321207,0,164,39972.2533449074,2009-06-08,06:04:49
40.004433,116.321258,0,165,39972.2534027778,2009-06-08,06:04:54
40.004424,116.321276,0,164,39972.2534606481,2009-06-08,06:04:59
40.004442,116.321259,0,166,39972.2535185185,2009-06-08,06:05:04
40.004442,116.321259,0,166,39972.2535532407,2009-06-08,06:05:07
40.00445,116.321256,0,167,39972.2535763889,2009-06-08,06:05:09
40.004468,116.321263,0,169,39972.2536342593,2009-06-08,06:05:14
40.004552,116.321385,0,166,39972.2536921296,2009-06-08,06:05:19
40.004571,116.321417,0,117,39972.25375,2009-06-08,06:05:24
40.004542,116.321463,0,111,39972.2538078704,2009-06-08,06:05:29
40.004549,116.32144,0,110,39972.2538657407,2009-06-08,06:05:34
40.004557,116.321429,0,104,39972.2539236111,2009-06-08,06:05:39
40.004591,116.321417,0,102,39972.2539814815,2009-06-08,06:05:44
40.004578,116.321457,0,99,39972.2540393519,2009-06-08,06:05:49
40.004471,116.321439,0,101,39972.2540972222,2009-06-08,06:05:54
40.004319,116.321391,0,102,39972.2541550926,2009-06-08,06:05:59
40.004214,116.321351,0,103,39972.254212963,2009-06-08,06:06:04
40.004142,116.321318,0,100,39972.2542708333,2009-06-08,06:06:09
40.004094,116.321303,0,100,39972.2543287037,2009-06-08,06:06:14
40.00406,116.321325,0,98,39972.2543865741,2009-06-08,06:06:19
40.003968,116.321287,0,97,39972.2544444444,2009-06-08,06:06:24
40.003847,116.321266,0,93,39972.2545023148,2009-06-08,06:06:29
40.003707,116.321233,0,89,39972.2545601852,2009-06-08,06:06:34
40.003544,116.321203,0,88,39972.2546180556,2009-06-08,06:06:39
40.003407,116.321194,0,86,39972.2546759259,2009-06-08,06:06:44
40.003282,116.321237,0,83,39972.2547337963,2009-06-08,06:06:49
40.003186,116.321274,0,74,39972.2547916667,2009-06-08,06:06:54
40.003129,116.321275,0,71,39972.254849537,2009-06-08,06:06:59
40.003114,116.321299,0,71,39972.2549074074,2009-06-08,06:07:04
40.003109,116.321304,0,70,39972.2549652778,2009-06-08,06:07:09
40.003109,116.321304,0,70,39972.255,2009-06-08,06:07:12
40.003103,116.321307,0,70,39972.2550231481,2009-06-08,06:07:14
40.003078,116.321339,0,70,39972.2550810185,2009-06-08,06:07:19
40.002984,116.321334,0,71,39972.2551388889,2009-06-08,06:07:24
40.002855,116.321309,0,74,39972.2551967593,2009-06-08,06:07:29
40.002728,116.321261,0,78,39972.2552546296,2009-06-08,06:07:34
40.002573,116.321331,0,79,39972.2553125,2009-06-08,06:07:39
40.002454,116.321337,0,80,39972.2553703704,2009-06-08,06:07:44
40.002421,116.32134,0,80,39972.2554282407,2009-06-08,06:07:49
40.002421,116.32134,0,80,39972.255462963,2009-06-08,06:07:52
40.002419,116.321342,0,79,39972.2554861111,2009-06-08,06:07:54
40.002389,116.321352,0,79,39972.2555439815,2009-06-08,06:07:59
40.002291,116.32136,0,81,39972.2556018519,2009-06-08,06:08:04
40.002168,116.321345,0,85,39972.2556597222,2009-06-08,06:08:09
40.00205,116.321293,0,86,39972.2557175926,2009-06-08,06:08:14
40.001943,116.321188,0,86,39972.255775463,2009-06-08,06:08:19
40.001795,116.321108,0,86,39972.2558333333,2009-06-08,06:08:24
40.001651,116.321089,0,86,39972.2558912037,2009-06-08,06:08:29
40.001319,116.321601,0,84,39972.2559490741,2009-06-08,06:08:34
40.001181,116.321525,0,86,39972.2560069444,2009-06-08,06:08:39
40.001043,116.321471,0,89,39972.2560648148,2009-06-08,06:08:44
40.0009,116.32149,0,91,39972.2561226852,2009-06-08,06:08:49
40.000787,116.321459,0,91,39972.2561805556,2009-06-08,06:08:54
40.000695,116.321477,0,91,39972.2562384259,2009-06-08,06:08:59
40.000572,116.321496,0,91,39972.2562962963,2009-06-08,06:09:04
40.000454,116.321562,0,94,39972.2563541667,2009-06-08,06:09:09
40.000432,116.321586,0,95,39972.256412037,2009-06-08,06:09:14
40.000434,116.321592,0,97,39972.2564699074,2009-06-08,06:09:19
40.000434,116.321592,0,97,39972.2565046296,2009-06-08,06:09:22
40.000434,116.3216,0,97,39972.2565277778,2009-06-08,06:09:24
40.000422,116.321601,0,96,39972.2565856481,2009-06-08,06:09:29
40.00041,116.321604,0,97,39972.2566435185,2009-06-08,06:09:34
40.000393,116.321611,0,97,39972.2567013889,2009-06-08,06:09:39
40.000393,116.321612,0,98,39972.2567592593,2009-06-08,06:09:44
40.000393,116.321612,0,98,39972.2567939815,2009-06-08,06:09:47
40.000394,116.321615,0,98,39972.2568171296,2009-06-08,06:09:49
40.0004,116.321631,0,98,39972.256875,2009-06-08,06:09:54
40.00039,116.321681,0,97,39972.2569328704,2009-06-08,06:09:59
40.000388,116.321684,0,97,39972.2569907407,2009-06-08,06:10:04
40.000386,116.321687,0,97,39972.2570486111,2009-06-08,06:10:09
40.00038,116.32169,0,97,39972.2571064815,2009-06-08,06:10:14
40.00038,116.32169,0,97,39972.2571412037,2009-06-08,06:10:17
40.000378,116.321695,0,97,39972.2571643519,2009-06-08,06:10:19
40.000374,116.321713,0,98,39972.2572222222,2009-06-08,06:10:24
40.000285,116.321726,0,95,39972.2572800926,2009-06-08,06:10:29
40.000138,116.321741,0,98,39972.257337963,2009-06-08,06:10:34
40.000011,116.321692,0,103,39972.2573958333,2009-06-08,06:10:39
39.999904,116.321688,0,109,39972.2574537037,2009-06-08,06:10:44
39.999825,116.321829,0,111,39972.2575115741,2009-06-08,06:10:49
39.999776,116.321882,0,114,39972.2575694444,2009-06-08,06:10:54
39.999751,116.322045,0,111,39972.2576273148,2009-06-08,06:10:59
39.999728,116.322244,0,108,39972.2576851852,2009-06-08,06:11:04
39.999711,116.322439,0,104,39972.2577430556,2009-06-08,06:11:09
39.999727,116.3226,0,103,39972.2578009259,2009-06-08,06:11:14
39.999716,116.322801,0,107,39972.2578587963,2009-06-08,06:11:19
39.999708,116.323029,0,107,39972.2579166667,2009-06-08,06:11:24
39.999696,116.323218,0,105,39972.257974537,2009-06-08,06:11:29
39.999739,116.323447,0,106,39972.2580324074,2009-06-08,06:11:34
39.999762,116.323627,0,108,39972.2580902778,2009-06-08,06:11:39
39.999799,116.323801,0,115,39972.2581481481,2009-06-08,06:11:44
39.9998,116.323979,0,120,39972.2582060185,2009-06-08,06:11:49
39.99981,116.324154,0,127,39972.2582638889,2009-06-08,06:11:54
39.999823,116.324359,0,127,39972.2583217593,2009-06-08,06:11:59
39.999759,116.324609,0,124,39972.2583796296,2009-06-08,06:12:04
39.999787,116.325,0,123,39972.2584375,2009-06-08,06:12:09
39.99977,116.325294,0,124,39972.2584953704,2009-06-08,06:12:14
39.999755,116.325581,0,129,39972.2585532407,2009-06-08,06:12:19
39.999761,116.325832,0,137,39972.2586111111,2009-06-08,06:12:24
39.99978,116.326051,0,144,39972.2586689815,2009-06-08,06:12:29
39.999805,116.326293,0,143,39972.2587268518,2009-06-08,06:12:34
39.999844,116.326514,0,138,39972.2587847222,2009-06-08,06:12:39
39.999878,116.326706,0,135,39972.2588425926,2009-06-08,06:12:44
39.99996,116.326885,0,122,39972.258900463,2009-06-08,06:12:49
40.000004,116.327045,0,126,39972.2589583333,2009-06-08,06:12:54
40.000002,116.327058,0,128,39972.2590162037,2009-06-08,06:12:59
40.000023,116.327042,0,129,39972.2590740741,2009-06-08,06:13:04
40.000034,116.327031,0,131,39972.2591319444,2009-06-08,06:13:09
40.000054,116.327005,0,133,39972.2591898148,2009-06-08,06:13:14
40.000054,116.327005,0,133,39972.259224537,2009-06-08,06:13:17
40.000053,116.326997,0,133,39972.2592476852,2009-06-08,06:13:19
40.000052,116.326987,0,133,39972.2593055556,2009-06-08,06:13:24
40.000052,116.326971,0,133,39972.2593634259,2009-06-08,06:13:29
40.000052,116.326971,0,133,39972.2593981481,2009-06-08,06:13:32
40.000058,116.326978,0,133,39972.2594212963,2009-06-08,06:13:34
40.000062,116.326991,0,133,39972.2594791667,2009-06-08,06:13:39
40.000067,116.326993,0,134,39972.259537037,2009-06-08,06:13:44
40.000067,116.326993,0,134,39972.2595717593,2009-06-08,06:13:47
40.000068,116.32699,0,134,39972.2595949074,2009-06-08,06:13:49
40.000068,116.326981,0,134,39972.2596527778,2009-06-08,06:13:54
40.000068,116.326973,0,134,39972.2597106481,2009-06-08,06:13:59
40.000067,116.326969,0,134,39972.2597685185,2009-06-08,06:14:04
40.000067,116.326969,0,134,39972.2598032407,2009-06-08,06:14:07
40.000068,116.326962,0,134,39972.2598263889,2009-06-08,06:14:09
40.000123,116.327009,0,137,39972.2598842593,2009-06-08,06:14:14
40.000078,116.32702,0,142,39972.2599421296,2009-06-08,06:14:19
40.000058,116.327018,0,147,39972.26,2009-06-08,06:14:24
40.000037,116.327018,0,149,39972.2600578704,2009-06-08,06:14:29
39.999983,116.327079,0,149,39972.2601157407,2009-06-08,06:14:34
39.999961,116.327215,0,148,39972.2601736111,2009-06-08,06:14:39
39.999968,116.327252,0,149,39972.2602314815,2009-06-08,06:14:44
39.999964,116.327269,0,149,39972.2602893518,2009-06-08,06:14:49
39.999963,116.327288,0,149,39972.2603472222,2009-06-08,06:14:54
39.99991,116.327232,0,152,39972.2605208333,2009-06-08,06:15:09
39.999904,116.327217,0,152,39972.2605787037,2009-06-08,06:15:14
39.999912,116.327234,0,152,39972.2606365741,2009-06-08,06:15:19
39.999954,116.327341,0,152,39972.2606944444,2009-06-08,06:15:24
40.00006,116.327345,0,151,39972.2607523148,2009-06-08,06:15:29
40.000194,116.327301,0,151,39972.2608101852,2009-06-08,06:15:34
40.00029,116.327282,0,150,39972.2608680556,2009-06-08,06:15:39
40.000383,116.3273,0,150,39972.2609259259,2009-06-08,06:15:44
40.000504,116.327231,0,150,39972.2609837963,2009-06-08,06:15:49
39.999805,116.327344,0,132,39972.398275463,2009-06-08,09:33:31
40,116.327389,0,118,39972.3983333333,2009-06-08,09:33:36
40.000132,116.327381,0,111,39972.3983912037,2009-06-08,09:33:41
40.000163,116.327242,0,140,39972.3984490741,2009-06-08,09:33:46
40.000303,116.327207,0,120,39972.3985069444,2009-06-08,09:33:51
40.000451,116.327172,0,130,39972.3985648148,2009-06-08,09:33:56
40.000491,116.326857,0,185,39972.3986226852,2009-06-08,09:34:01
40.000593,116.326838,0,182,39972.3986805556,2009-06-08,09:34:06
40.00067,116.326852,0,193,39972.3987384259,2009-06-08,09:34:11
40.000789,116.326862,0,191,39972.3987962963,2009-06-08,09:34:16
40.000935,116.326924,0,206,39972.3988541667,2009-06-08,09:34:21
40.001004,116.327135,0,212,39972.398912037,2009-06-08,09:34:26
40.001114,116.327188,0,222,39972.3989699074,2009-06-08,09:34:31
40.001167,116.327095,0,236,39972.3990277778,2009-06-08,09:34:36
40.001257,116.326993,0,243,39972.3990856481,2009-06-08,09:34:41
40.001319,116.326832,0,235,39972.3991435185,2009-06-08,09:34:46
40.001355,116.326779,0,234,39972.3992013889,2009-06-08,09:34:51
40.001439,116.326745,0,235,39972.3992592593,2009-06-08,09:34:56
40.001522,116.326683,0,237,39972.3993171296,2009-06-08,09:35:01
40.001611,116.326648,0,237,39972.399375,2009-06-08,09:35:06
40.001693,116.326639,0,235,39972.3994328704,2009-06-08,09:35:11
40.001791,116.32661,0,239,39972.3994907407,2009-06-08,09:35:16
40.001983,116.326711,0,206,39972.3995486111,2009-06-08,09:35:21
40.002139,116.326741,0,169,39972.3996064815,2009-06-08,09:35:26
40.002242,116.326718,0,145,39972.3996643518,2009-06-08,09:35:31
40.002362,116.3265,0,130,39972.3997222222,2009-06-08,09:35:36
40.002394,116.326339,0,128,39972.3997800926,2009-06-08,09:35:41
40.002437,116.326188,0,130,39972.399837963,2009-06-08,09:35:46
40.002432,116.32603,0,129,39972.3998958333,2009-06-08,09:35:51
40.002447,116.32587,0,131,39972.3999537037,2009-06-08,09:35:56
40.002455,116.325702,0,129,39972.4000115741,2009-06-08,09:36:01
40.002464,116.325561,0,126,39972.4000694444,2009-06-08,09:36:06
40.002484,116.32544,0,123,39972.4001273148,2009-06-08,09:36:11
40.002499,116.325299,0,137,39972.4001851852,2009-06-08,09:36:16
40.00253,116.325201,0,143,39972.4002430556,2009-06-08,09:36:21
40.002599,116.325143,0,137,39972.4003009259,2009-06-08,09:36:26
40.002702,116.325148,0,142,39972.4003587963,2009-06-08,09:36:31
40.002816,116.325161,0,143,39972.4004166667,2009-06-08,09:36:36
40.002936,116.325183,0,131,39972.400474537,2009-06-08,09:36:41
40.003059,116.325171,0,123,39972.4005324074,2009-06-08,09:36:46
40.003202,116.325189,0,118,39972.4005902778,2009-06-08,09:36:51
40.003329,116.325177,0,121,39972.4006481481,2009-06-08,09:36:56
40.00343,116.325136,0,129,39972.4007060185,2009-06-08,09:37:01
40.003458,116.325019,0,136,39972.4007638889,2009-06-08,09:37:06
40.003476,116.324884,0,143,39972.4008217593,2009-06-08,09:37:11
40.003519,116.32464,0,161,39972.4008796296,2009-06-08,09:37:16
40.003512,116.324545,0,158,39972.4009375,2009-06-08,09:37:21
40.003542,116.324466,0,162,39972.4009953704,2009-06-08,09:37:26
40.003687,116.324487,0,159,39972.4010532407,2009-06-08,09:37:31
40.003741,116.324457,0,159,39972.4011111111,2009-06-08,09:37:36
40.003808,116.324428,0,158,39972.4011689815,2009-06-08,09:37:41
40.003971,116.324419,0,155,39972.4012268518,2009-06-08,09:37:46
40.004258,116.324416,0,147,39972.4012847222,2009-06-08,09:37:51
40.004411,116.324372,0,151,39972.4013425926,2009-06-08,09:37:56
40.004602,116.324395,0,135,39972.401400463,2009-06-08,09:38:01
40.004715,116.324385,0,129,39972.4014583333,2009-06-08,09:38:06
40.004821,116.324379,0,129,39972.4015162037,2009-06-08,09:38:11
40.004913,116.324364,0,129,39972.4015740741,2009-06-08,09:38:16
40.005021,116.32432,0,127,39972.4016319444,2009-06-08,09:38:21
40.005129,116.324289,0,131,39972.4016898148,2009-06-08,09:38:26
40.005254,116.324278,0,150,39972.4017476852,2009-06-08,09:38:31
40.005411,116.324283,0,170,39972.4018055556,2009-06-08,09:38:36
40.005578,116.324312,0,193,39972.4018634259,2009-06-08,09:38:41
40.005696,116.324299,0,192,39972.4019212963,2009-06-08,09:38:46
40.005841,116.324279,0,196,39972.4019791667,2009-06-08,09:38:51
40.005961,116.324217,0,206,39972.402037037,2009-06-08,09:38:56
40.006082,116.3242,0,216,39972.4020949074,2009-06-08,09:39:01
40.006234,116.324252,0,177,39972.4021527778,2009-06-08,09:39:06
40.006382,116.324328,0,149,39972.4022106482,2009-06-08,09:39:11
40.006525,116.324334,0,145,39972.4022685185,2009-06-08,09:39:16
40.006627,116.324331,0,146,39972.4023263889,2009-06-08,09:39:21
40.006718,116.324321,0,160,39972.4023842593,2009-06-08,09:39:26
40.00682,116.324224,0,167,39972.4024421296,2009-06-08,09:39:31
40.006935,116.324224,0,198,39972.4025,2009-06-08,09:39:36
40.007052,116.324259,0,220,39972.4025578704,2009-06-08,09:39:41
40.007139,116.324246,0,240,39972.4026157407,2009-06-08,09:39:46
40.007284,116.324231,0,237,39972.4026736111,2009-06-08,09:39:51
40.007406,116.324279,0,246,39972.4027314815,2009-06-08,09:39:56
40.007586,116.324244,0,251,39972.4027893519,2009-06-08,09:40:01
40.007721,116.324253,0,247,39972.4028472222,2009-06-08,09:40:06
40.0079,116.324258,0,241,39972.4029050926,2009-06-08,09:40:11
40.00808,116.324244,0,242,39972.402962963,2009-06-08,09:40:16
40.008196,116.324167,0,256,39972.4030208333,2009-06-08,09:40:21
40.008313,116.324085,0,254,39972.4030787037,2009-06-08,09:40:26
40.008457,116.324042,0,238,39972.4031365741,2009-06-08,09:40:31
40.008615,116.324095,0,214,39972.4031944444,2009-06-08,09:40:36
40.008778,116.32408,0,208,39972.4032523148,2009-06-08,09:40:41
40.008932,116.324083,0,185,39972.4033101852,2009-06-08,09:40:46
40.009119,116.324099,0,166,39972.4033680556,2009-06-08,09:40:51
40.009249,116.32409,0,141,39972.4034259259,2009-06-08,09:40:56
40.009383,116.324064,0,144,39972.4034837963,2009-06-08,09:41:01
40.009555,116.324001,0,168,39972.4035416667,2009-06-08,09:41:06
40.00967,116.323823,0,180,39972.403599537,2009-06-08,09:41:11
40.009679,116.323631,0,180,39972.4036574074,2009-06-08,09:41:16
40.009675,116.323428,0,174,39972.4037152778,2009-06-08,09:41:21
40.009683,116.323263,0,174,39972.4037731481,2009-06-08,09:41:26
40.009705,116.323077,0,174,39972.4038310185,2009-06-08,09:41:31
40.009707,116.32291,0,176,39972.4038888889,2009-06-08,09:41:36
40.009701,116.322759,0,182,39972.4039467593,2009-06-08,09:41:41
40.009652,116.322602,0,186,39972.4040046296,2009-06-08,09:41:46
40.009589,116.322475,0,186,39972.4040625,2009-06-08,09:41:51
40.009586,116.322287,0,186,39972.4041203704,2009-06-08,09:41:56
40.00958,116.322131,0,185,39972.4041782407,2009-06-08,09:42:01
40.009485,116.322007,0,184,39972.4042361111,2009-06-08,09:42:06
40.009348,116.321885,0,189,39972.4042939815,2009-06-08,09:42:11
40.009214,116.321735,0,190,39972.4043518519,2009-06-08,09:42:16
40.009086,116.321623,0,193,39972.4044097222,2009-06-08,09:42:21
40.009023,116.321552,0,196,39972.4044675926,2009-06-08,09:42:26
40.008916,116.321421,0,200,39972.404525463,2009-06-08,09:42:31
40.008868,116.321263,0,183,39972.4045833333,2009-06-08,09:42:36
40.008889,116.32116,0,187,39972.4046412037,2009-06-08,09:42:41
40.008992,116.321067,0,187,39972.4046990741,2009-06-08,09:42:46
40.009043,116.320954,0,189,39972.4047569444,2009-06-08,09:42:51
40.009109,116.320849,0,193,39972.4048148148,2009-06-08,09:42:56
40.009178,116.320727,0,200,39972.4048726852,2009-06-08,09:43:01
40.009264,116.320657,0,201,39972.4049305556,2009-06-08,09:43:06
40.009337,116.320647,0,203,39972.4049884259,2009-06-08,09:43:11
40.009361,116.320598,0,207,39972.4050462963,2009-06-08,09:43:16
40.009402,116.320426,0,213,39972.4051041667,2009-06-08,09:43:21
40.009406,116.320412,0,215,39972.405162037,2009-06-08,09:43:26
40.009406,116.320412,0,215,39972.4051967593,2009-06-08,09:43:29
40.009402,116.320408,0,217,39972.4052199074,2009-06-08,09:43:31
40.009394,116.320399,0,217,39972.4052777778,2009-06-08,09:43:36
40.009394,116.320399,0,217,39972.4053125,2009-06-08,09:43:39
40.009394,116.320398,0,217,39972.4053356481,2009-06-08,09:43:41
40.009394,116.320387,0,217,39972.4053935185,2009-06-08,09:43:46
40.009393,116.320354,0,215,39972.4054513889,2009-06-08,09:43:51
40.009399,116.320317,0,213,39972.4055092593,2009-06-08,09:43:56
40.009395,116.320303,0,212,39972.4055671296,2009-06-08,09:44:01
40.009395,116.320303,0,212,39972.4056018519,2009-06-08,09:44:04
40.009398,116.320296,0,212,39972.405625,2009-06-08,09:44:06
40.009382,116.320315,0,212,39972.4056828704,2009-06-08,09:44:11
40.009377,116.320311,0,212,39972.4057407407,2009-06-08,09:44:16
40.009373,116.320305,0,212,39972.4057986111,2009-06-08,09:44:21
40.009373,116.320305,0,212,39972.4058333333,2009-06-08,09:44:24
40.009369,116.320301,0,212,39972.4058564815,2009-06-08,09:44:26
40.009357,116.320292,0,213,39972.4059143519,2009-06-08,09:44:31
40.009315,116.320288,0,213,39972.4059722222,2009-06-08,09:44:36
40.009265,116.320288,0,213,39972.4060300926,2009-06-08,09:44:41
40.009185,116.320313,0,213,39972.406087963,2009-06-08,09:44:46
40.009144,116.320352,0,214,39972.4061458333,2009-06-08,09:44:51
40.009117,116.320392,0,214,39972.4062037037,2009-06-08,09:44:56
40.009087,116.320408,0,215,39972.4062615741,2009-06-08,09:45:01
40.009054,116.3204,0,215,39972.4063194444,2009-06-08,09:45:06
40.009016,116.320376,0,216,39972.4063773148,2009-06-08,09:45:11
40.00896,116.320328,0,217,39972.4064351852,2009-06-08,09:45:16
40.008928,116.320263,0,218,39972.4064930556,2009-06-08,09:45:21
40.008943,116.32018,0,218,39972.4065509259,2009-06-08,09:45:26
40.009792,116.320777,0,50,39972.4203703704,2009-06-08,10:05:20
40.009479,116.320205,0,89,39972.4204398148,2009-06-08,10:05:26
40.009464,116.32025,0,88,39972.4205092593,2009-06-08,10:05:32
40.009475,116.320298,0,92,39972.4205671296,2009-06-08,10:05:37
40.009482,116.320282,0,100,39972.420625,2009-06-08,10:05:42
40.009478,116.320265,0,101,39972.4206828704,2009-06-08,10:05:47
40.009476,116.320276,0,103,39972.4207407407,2009-06-08,10:05:52
40.009475,116.32028,0,104,39972.4207986111,2009-06-08,10:05:57
40.009475,116.32028,0,104,39972.4208333333,2009-06-08,10:06:00
40.009469,116.320282,0,104,39972.4208564815,2009-06-08,10:06:02
40.009477,116.320312,0,107,39972.4209143519,2009-06-08,10:06:07
40.009476,116.320319,0,108,39972.4209722222,2009-06-08,10:06:12
40.009476,116.320314,0,108,39972.4210300926,2009-06-08,10:06:17
40.009476,116.320314,0,108,39972.4210648148,2009-06-08,10:06:20
40.009474,116.320313,0,108,39972.421087963,2009-06-08,10:06:22
40.00946,116.320281,0,109,39972.4211458333,2009-06-08,10:06:27
40.009451,116.320279,0,109,39972.4212037037,2009-06-08,10:06:32
40.009495,116.320287,0,111,39972.4212615741,2009-06-08,10:06:37
40.00953,116.320328,0,115,39972.4213194444,2009-06-08,10:06:42
40.009475,116.320391,0,118,39972.4213773148,2009-06-08,10:06:47
40.009445,116.320415,0,122,39972.4214351852,2009-06-08,10:06:52
40.009426,116.320394,0,125,39972.4214930556,2009-06-08,10:06:57
40.009425,116.320399,0,126,39972.4215509259,2009-06-08,10:07:02
40.009425,116.320399,0,126,39972.4215856481,2009-06-08,10:07:05
40.00943,116.320407,0,126,39972.4216087963,2009-06-08,10:07:07
40.009431,116.320416,0,127,39972.4216666667,2009-06-08,10:07:12
40.009398,116.320451,0,127,39972.421724537,2009-06-08,10:07:17
40.009378,116.320533,0,124,39972.4217824074,2009-06-08,10:07:22
40.009343,116.320607,0,121,39972.4218402778,2009-06-08,10:07:27
40.009226,116.320628,0,109,39972.4218981481,2009-06-08,10:07:32
40.009186,116.320705,0,100,39972.4219560185,2009-06-08,10:07:37
40.009122,116.320796,0,97,39972.4220138889,2009-06-08,10:07:42
40.009066,116.320901,0,94,39972.4220717593,2009-06-08,10:07:47
40.009008,116.321001,0,94,39972.4221296296,2009-06-08,10:07:52
40.008926,116.321081,0,88,39972.4221875,2009-06-08,10:07:57
40.008863,116.32112,0,85,39972.4222453704,2009-06-08,10:08:02
40.008746,116.321105,0,97,39972.4223032407,2009-06-08,10:08:07
40.008653,116.321059,0,101,39972.4223611111,2009-06-08,10:08:12
40.008549,116.32103,0,101,39972.4224189815,2009-06-08,10:08:17
40.008422,116.321021,0,106,39972.4224768518,2009-06-08,10:08:22
40.008299,116.321025,0,108,39972.4225347222,2009-06-08,10:08:27
40.008196,116.321039,0,111,39972.4225925926,2009-06-08,10:08:32
40.008112,116.321051,0,112,39972.422650463,2009-06-08,10:08:37
40.008005,116.321051,0,113,39972.4227083333,2009-06-08,10:08:42
40.007919,116.321063,0,115,39972.4227662037,2009-06-08,10:08:47
40.007815,116.321069,0,118,39972.4228240741,2009-06-08,10:08:52
40.007694,116.321072,0,120,39972.4228819444,2009-06-08,10:08:57
40.007553,116.321089,0,122,39972.4229398148,2009-06-08,10:09:02
40.007423,116.321085,0,124,39972.4229976852,2009-06-08,10:09:07
40.007288,116.321098,0,127,39972.4230555556,2009-06-08,10:09:12
40.007168,116.321121,0,127,39972.4231134259,2009-06-08,10:09:17
40.007041,116.321126,0,130,39972.4231712963,2009-06-08,10:09:22
40.006912,116.321138,0,130,39972.4232291667,2009-06-08,10:09:27
40.006793,116.321125,0,130,39972.423287037,2009-06-08,10:09:32
40.006688,116.321144,0,130,39972.4233449074,2009-06-08,10:09:37
40.00659,116.321154,0,129,39972.4234027778,2009-06-08,10:09:42
40.006482,116.321139,0,134,39972.4234606481,2009-06-08,10:09:47
40.006375,116.321154,0,136,39972.4235185185,2009-06-08,10:09:52
40.006261,116.321178,0,138,39972.4235763889,2009-06-08,10:09:57
40.006116,116.321184,0,140,39972.4236342593,2009-06-08,10:10:02
40.005976,116.321198,0,140,39972.4236921296,2009-06-08,10:10:07
40.00584,116.321213,0,139,39972.42375,2009-06-08,10:10:12
40.005704,116.321223,0,141,39972.4238078704,2009-06-08,10:10:17
40.005582,116.321206,0,145,39972.4238657407,2009-06-08,10:10:22
40.00541,116.321193,0,147,39972.4239236111,2009-06-08,10:10:27
40.005256,116.321177,0,155,39972.4239814815,2009-06-08,10:10:32
40.005122,116.321229,0,157,39972.4240393518,2009-06-08,10:10:37
40.005008,116.321263,0,159,39972.4240972222,2009-06-08,10:10:42
40.004911,116.321289,0,163,39972.4241550926,2009-06-08,10:10:47
40.004784,116.321303,0,168,39972.424212963,2009-06-08,10:10:52
40.004656,116.321317,0,171,39972.4242708333,2009-06-08,10:10:57
40.004537,116.321377,0,175,39972.4243287037,2009-06-08,10:11:02
40.004399,116.321416,0,178,39972.4243865741,2009-06-08,10:11:07
40.004257,116.321438,0,179,39972.4244444444,2009-06-08,10:11:12
40.004122,116.321451,0,183,39972.4245023148,2009-06-08,10:11:17
40.003985,116.321475,0,186,39972.4245601852,2009-06-08,10:11:22
40.003826,116.321494,0,187,39972.4246180556,2009-06-08,10:11:27
40.003677,116.32151,0,187,39972.4246759259,2009-06-08,10:11:32
40.003523,116.3215,0,186,39972.4247337963,2009-06-08,10:11:37
40.003391,116.32152,0,184,39972.4247916667,2009-06-08,10:11:42
40.00321,116.321502,0,176,39972.424849537,2009-06-08,10:11:47
40.003067,116.321523,0,173,39972.4249074074,2009-06-08,10:11:52
40.002928,116.321505,0,173,39972.4249652778,2009-06-08,10:11:57
40.002786,116.321516,0,173,39972.4250231481,2009-06-08,10:12:02
40.002653,116.321532,0,173,39972.4250810185,2009-06-08,10:12:07
40.002512,116.321546,0,175,39972.4251388889,2009-06-08,10:12:12
40.002391,116.321563,0,173,39972.4251967593,2009-06-08,10:12:17
40.002245,116.321576,0,171,39972.4252546296,2009-06-08,10:12:22
40.002102,116.321618,0,170,39972.4253125,2009-06-08,10:12:27
40.001958,116.321629,0,169,39972.4253703704,2009-06-08,10:12:32
40.001802,116.321599,0,166,39972.4254282407,2009-06-08,10:12:37
40.001657,116.321644,0,164,39972.4254861111,2009-06-08,10:12:42
40.001391,116.321557,0,153,39972.4255439815,2009-06-08,10:12:47
40.001248,116.321551,0,143,39972.4256018519,2009-06-08,10:12:52
40.00111,116.321569,0,136,39972.4256597222,2009-06-08,10:12:57
40.000992,116.321588,0,134,39972.4257175926,2009-06-08,10:13:02
40.000896,116.321597,0,133,39972.425775463,2009-06-08,10:13:07
40.000741,116.321624,0,131,39972.4258333333,2009-06-08,10:13:12
40.000575,116.321631,0,122,39972.4258912037,2009-06-08,10:13:17
40.000418,116.321658,0,114,39972.4259490741,2009-06-08,10:13:22
40.000255,116.321683,0,104,39972.4260069444,2009-06-08,10:13:27
40.000106,116.3217,0,104,39972.4260648148,2009-06-08,10:13:32
39.999958,116.321711,0,98,39972.4261226852,2009-06-08,10:13:37
39.999799,116.321732,0,98,39972.4261805556,2009-06-08,10:13:42
39.999669,116.321823,0,114,39972.4262384259,2009-06-08,10:13:47
39.999617,116.321974,0,119,39972.4262962963,2009-06-08,10:13:52
39.999616,116.322139,0,121,39972.4263541667,2009-06-08,10:13:57
39.999629,116.322363,0,130,39972.426412037,2009-06-08,10:14:02
39.999662,116.322556,0,131,39972.4264699074,2009-06-08,10:14:07
39.999662,116.322755,0,129,39972.4265277778,2009-06-08,10:14:12
39.999654,116.322938,0,123,39972.4265856481,2009-06-08,10:14:17
39.999656,116.323141,0,121,39972.4266435185,2009-06-08,10:14:22
39.999647,116.323323,0,117,39972.4267013889,2009-06-08,10:14:27
39.999635,116.323515,0,114,39972.4267592593,2009-06-08,10:14:32
39.999653,116.323686,0,127,39972.4268171296,2009-06-08,10:14:37
39.999657,116.323827,0,134,39972.426875,2009-06-08,10:14:42
39.999643,116.324009,0,137,39972.4269328704,2009-06-08,10:14:47
39.999636,116.324183,0,142,39972.4269907407,2009-06-08,10:14:52
39.999628,116.324363,0,154,39972.4270486111,2009-06-08,10:14:57
39.99966,116.324555,0,163,39972.4271064815,2009-06-08,10:15:02
39.999658,116.324765,0,168,39972.4271643519,2009-06-08,10:15:07
39.999678,116.325019,0,180,39972.4272222222,2009-06-08,10:15:12
39.999729,116.325242,0,190,39972.4272800926,2009-06-08,10:15:17
39.999703,116.325436,0,192,39972.427337963,2009-06-08,10:15:22
39.999556,116.325509,0,179,39972.4273958333,2009-06-08,10:15:27
39.999415,116.325589,0,166,39972.4274537037,2009-06-08,10:15:32
39.999292,116.325712,0,160,39972.4275115741,2009-06-08,10:15:37
39.99921,116.325878,0,152,39972.4275694444,2009-06-08,10:15:42
39.999126,116.32603,0,146,39972.4276273148,2009-06-08,10:15:47
39.99902,116.3261,0,142,39972.4276851852,2009-06-08,10:15:52
39.998899,116.326114,0,134,39972.4277430556,2009-06-08,10:15:57
39.998785,116.326123,0,128,39972.4278009259,2009-06-08,10:16:02
39.998658,116.326142,0,119,39972.4278587963,2009-06-08,10:16:07
39.998522,116.326138,0,113,39972.4279166667,2009-06-08,10:16:12
39.998393,116.326133,0,107,39972.427974537,2009-06-08,10:16:17
39.998273,116.326146,0,101,39972.4280324074,2009-06-08,10:16:22
39.998162,116.326113,0,100,39972.4280902778,2009-06-08,10:16:27
39.998035,116.326096,0,96,39972.4281481481,2009-06-08,10:16:32
39.997898,116.326092,0,94,39972.4282060185,2009-06-08,10:16:37
39.997744,116.326094,0,90,39972.4282638889,2009-06-08,10:16:42
39.997561,116.326149,0,101,39972.4283217593,2009-06-08,10:16:47
39.997429,116.326181,0,96,39972.4283796296,2009-06-08,10:16:52
39.997285,116.326206,0,99,39972.4284375,2009-06-08,10:16:57
39.997133,116.326209,0,98,39972.4284953704,2009-06-08,10:17:02
39.99699,116.326204,0,97,39972.4285532407,2009-06-08,10:17:07
39.996858,116.326205,0,97,39972.4286111111,2009-06-08,10:17:12
39.996719,116.326206,0,93,39972.4286689815,2009-06-08,10:17:17
39.99657,116.326201,0,89,39972.4287268519,2009-06-08,10:17:22
39.996398,116.326218,0,93,39972.4287847222,2009-06-08,10:17:27
39.996284,116.326256,0,89,39972.4288425926,2009-06-08,10:17:32
39.996218,116.326353,0,89,39972.428900463,2009-06-08,10:17:37
39.996132,116.326348,0,92,39972.4289583333,2009-06-08,10:17:42
39.995991,116.32633,0,87,39972.4290162037,2009-06-08,10:17:47
39.995875,116.326339,0,83,39972.4290740741,2009-06-08,10:17:52
39.995729,116.326307,0,77,39972.4291319444,2009-06-08,10:17:57
39.995584,116.326284,0,74,39972.4291898148,2009-06-08,10:18:02
39.995421,116.326353,0,79,39972.4292476852,2009-06-08,10:18:07
39.995267,116.326356,0,78,39972.4293055556,2009-06-08,10:18:12
39.995159,116.326475,0,94,39972.4293634259,2009-06-08,10:18:17
39.995063,116.326577,0,99,39972.4294212963,2009-06-08,10:18:22
39.994923,116.326597,0,105,39972.4294791667,2009-06-08,10:18:27
39.99477,116.326607,0,111,39972.429537037,2009-06-08,10:18:32
39.994638,116.326644,0,114,39972.4295949074,2009-06-08,10:18:37
39.994509,116.326654,0,122,39972.4296527778,2009-06-08,10:18:42
39.994418,116.326662,0,129,39972.4297106481,2009-06-08,10:18:47
39.994317,116.326668,0,131,39972.4297685185,2009-06-08,10:18:52
39.994228,116.326681,0,133,39972.4298263889,2009-06-08,10:18:57
39.99413,116.32668,0,124,39972.4298842593,2009-06-08,10:19:02
39.99405,116.326657,0,123,39972.4299421296,2009-06-08,10:19:07
39.993949,116.326646,0,121,39972.43,2009-06-08,10:19:12
39.993831,116.326644,0,122,39972.4300578704,2009-06-08,10:19:17
39.9937,116.326625,0,119,39972.4301157407,2009-06-08,10:19:22
39.993544,116.3266,0,115,39972.4301736111,2009-06-08,10:19:27
39.993409,116.326698,0,115,39972.4302314815,2009-06-08,10:19:32
39.993292,116.326706,0,109,39972.4302893518,2009-06-08,10:19:37
39.993179,116.326724,0,117,39972.4303472222,2009-06-08,10:19:42
39.993068,116.326679,0,122,39972.4304050926,2009-06-08,10:19:47
39.992948,116.326682,0,131,39972.430462963,2009-06-08,10:19:52
39.992851,116.326641,0,139,39972.4305208333,2009-06-08,10:19:57
39.99285,116.326667,0,141,39972.4305787037,2009-06-08,10:20:02
39.992844,116.326672,0,142,39972.4306365741,2009-06-08,10:20:07
39.992847,116.326676,0,142,39972.4306944444,2009-06-08,10:20:12
39.992847,116.326676,0,142,39972.4307291667,2009-06-08,10:20:15
39.992844,116.326675,0,143,39972.4307523148,2009-06-08,10:20:17
39.992792,116.326691,0,146,39972.4308101852,2009-06-08,10:20:22
39.992694,116.326699,0,143,39972.4308680556,2009-06-08,10:20:27
39.992618,116.326716,0,143,39972.4309259259,2009-06-08,10:20:32
39.992541,116.326746,0,145,39972.4309837963,2009-06-08,10:20:37
39.99248,116.326796,0,149,39972.4310416667,2009-06-08,10:20:42
39.992429,116.326838,0,150,39972.431099537,2009-06-08,10:20:47
39.992408,116.326923,0,148,39972.4311574074,2009-06-08,10:20:52
39.99235,116.327024,0,147,39972.4312152778,2009-06-08,10:20:57
39.992285,116.327082,0,147,39972.4312731481,2009-06-08,10:21:02
39.992255,116.327115,0,145,39972.4313310185,2009-06-08,10:21:07
39.992261,116.32711,0,144,39972.4313888889,2009-06-08,10:21:12
39.992262,116.32711,0,142,39972.4314467593,2009-06-08,10:21:17
39.992258,116.327118,0,140,39972.4315046296,2009-06-08,10:21:22
39.992258,116.327118,0,140,39972.4315393518,2009-06-08,10:21:25
39.992257,116.327121,0,142,39972.4315625,2009-06-08,10:21:27
39.992142,116.326618,0,501,39972.4612152778,2009-06-08,11:04:09
39.99253,116.327231,0,31,39972.4612731481,2009-06-08,11:04:14
39.992502,116.327249,0,31,39972.4613310185,2009-06-08,11:04:19
39.992499,116.327206,0,37,39972.4613888889,2009-06-08,11:04:24
39.992478,116.327143,0,40,39972.4614467593,2009-06-08,11:04:29
39.99248,116.327128,0,41,39972.4614814815,2009-06-08,11:04:32
39.9925,116.327108,0,44,39972.4615393518,2009-06-08,11:04:37
39.992511,116.327084,0,51,39972.4615972222,2009-06-08,11:04:42
39.992527,116.327057,0,62,39972.4616550926,2009-06-08,11:04:47
39.992549,116.327024,0,70,39972.461712963,2009-06-08,11:04:52
39.992569,116.327005,0,76,39972.4617708333,2009-06-08,11:04:57
39.992618,116.32696,0,78,39972.4618287037,2009-06-08,11:05:02
39.992659,116.326976,0,84,39972.4618865741,2009-06-08,11:05:07
39.992692,116.326969,0,93,39972.4619444444,2009-06-08,11:05:12
39.992716,116.326971,0,99,39972.4620023148,2009-06-08,11:05:17
39.992754,116.326975,0,100,39972.4620601852,2009-06-08,11:05:22
39.992784,116.326973,0,97,39972.4621180556,2009-06-08,11:05:27
39.9928,116.32696,0,102,39972.4621759259,2009-06-08,11:05:32
39.992803,116.326961,0,101,39972.4622337963,2009-06-08,11:05:37
39.992806,116.32696,0,100,39972.4622916667,2009-06-08,11:05:42
39.992809,116.326961,0,99,39972.462349537,2009-06-08,11:05:47
39.992812,116.32696,0,99,39972.4624074074,2009-06-08,11:05:52
39.992816,116.32696,0,98,39972.4624652778,2009-06-08,11:05:57
39.992818,116.326959,0,97,39972.4625231481,2009-06-08,11:06:02
39.992818,116.326959,0,97,39972.4625578704,2009-06-08,11:06:05
39.992813,116.326957,0,97,39972.4625810185,2009-06-08,11:06:07
39.992801,116.326975,0,101,39972.4626388889,2009-06-08,11:06:12
39.992843,116.326967,0,99,39972.4626967593,2009-06-08,11:06:17
39.992954,116.326981,0,103,39972.4627546296,2009-06-08,11:06:22
39.99303,116.326962,0,101,39972.4628125,2009-06-08,11:06:27
39.993095,116.326943,0,101,39972.4628703704,2009-06-08,11:06:32
39.993171,116.326937,0,98,39972.4629282407,2009-06-08,11:06:37
39.993237,116.326935,0,102,39972.4629861111,2009-06-08,11:06:42
39.993328,116.326937,0,102,39972.4630439815,2009-06-08,11:06:47
39.993379,116.326896,0,97,39972.4631018518,2009-06-08,11:06:52
39.993436,116.326854,0,95,39972.4631597222,2009-06-08,11:06:57
39.993584,116.326837,0,98,39972.4632175926,2009-06-08,11:07:02
39.993697,116.326826,0,92,39972.463275463,2009-06-08,11:07:07
39.993813,116.326831,0,83,39972.4633333333,2009-06-08,11:07:12
39.993921,116.326829,0,81,39972.4633912037,2009-06-08,11:07:17
39.994011,116.326855,0,72,39972.4634490741,2009-06-08,11:07:22
39.994122,116.326855,0,68,39972.4635069444,2009-06-08,11:07:27
39.99423,116.326858,0,70,39972.4635648148,2009-06-08,11:07:32
39.994339,116.326859,0,66,39972.4636226852,2009-06-08,11:07:37
39.994468,116.326855,0,77,39972.4636805556,2009-06-08,11:07:42
39.994587,116.326879,0,83,39972.4637384259,2009-06-08,11:07:47
39.994699,116.326871,0,78,39972.4637962963,2009-06-08,11:07:52
39.9948,116.326884,0,82,39972.4638541667,2009-06-08,11:07:57
39.994896,116.326872,0,76,39972.463912037,2009-06-08,11:08:02
39.995016,116.326836,0,70,39972.4639699074,2009-06-08,11:08:07
39.995111,116.326799,0,61,39972.4640277778,2009-06-08,11:08:12
39.995209,116.326811,0,56,39972.4640856481,2009-06-08,11:08:17
39.995315,116.32681,0,48,39972.4641435185,2009-06-08,11:08:22
39.995419,116.326834,0,42,39972.4642013889,2009-06-08,11:08:27
39.995572,116.326869,0,34,39972.4642592593,2009-06-08,11:08:32
39.995681,116.326921,0,26,39972.4643171296,2009-06-08,11:08:37
39.99587,116.326854,0,21,39972.464375,2009-06-08,11:08:42
39.996092,116.32691,0,22,39972.4644328704,2009-06-08,11:08:47
39.996207,116.326926,0,20,39972.4644907407,2009-06-08,11:08:52
39.996292,116.326881,0,19,39972.4645486111,2009-06-08,11:08:57
39.996363,116.326841,0,17,39972.4646064815,2009-06-08,11:09:02
39.996471,116.326828,0,15,39972.4646643519,2009-06-08,11:09:07
39.996656,116.326892,0,13,39972.4647222222,2009-06-08,11:09:12
39.996867,116.326942,0,12,39972.4647800926,2009-06-08,11:09:17
39.996986,116.326949,0,7,39972.464837963,2009-06-08,11:09:22
39.997118,116.32693,0,7,39972.4648958333,2009-06-08,11:09:27
39.997295,116.326844,0,10,39972.4649537037,2009-06-08,11:09:32
39.997429,116.32684,0,17,39972.4650115741,2009-06-08,11:09:37
39.997597,116.326811,0,29,39972.4650694444,2009-06-08,11:09:42
39.997774,116.326786,0,41,39972.4651273148,2009-06-08,11:09:47
39.997943,116.326783,0,48,39972.4651851852,2009-06-08,11:09:52
39.998079,116.326789,0,57,39972.4652430556,2009-06-08,11:09:57
39.998237,116.326791,0,62,39972.4653009259,2009-06-08,11:10:02
39.998414,116.32676,0,69,39972.4653587963,2009-06-08,11:10:07
39.998606,116.326717,0,68,39972.4654166667,2009-06-08,11:10:12
39.998769,116.326712,0,70,39972.465474537,2009-06-08,11:10:17
39.998933,116.326704,0,70,39972.4655324074,2009-06-08,11:10:22
39.999103,116.32668,0,86,39972.4655902778,2009-06-08,11:10:27
39.999207,116.326781,0,84,39972.4656481481,2009-06-08,11:10:32
39.999305,116.326924,0,89,39972.4657060185,2009-06-08,11:10:37
39.999433,116.327074,0,89,39972.4657638889,2009-06-08,11:10:42
39.999583,116.327132,0,87,39972.4658217593,2009-06-08,11:10:47
39.999726,116.327175,0,80,39972.4658796296,2009-06-08,11:10:52
39.999815,116.327247,0,80,39972.4659375,2009-06-08,11:10:57
39.999846,116.32736,0,75,39972.4659953704,2009-06-08,11:11:02
39.999884,116.327425,0,68,39972.4660532407,2009-06-08,11:11:07
39.99992,116.327412,0,72,39972.4661111111,2009-06-08,11:11:12
39.999926,116.327422,0,69,39972.4661689815,2009-06-08,11:11:17
39.999934,116.327435,0,68,39972.4662268519,2009-06-08,11:11:22
39.999942,116.327447,0,67,39972.4662847222,2009-06-08,11:11:27
39.999948,116.327464,0,66,39972.4663425926,2009-06-08,11:11:32
39.999961,116.32749,0,65,39972.466400463,2009-06-08,11:11:37
39.999971,116.327507,0,65,39972.4664583333,2009-06-08,11:11:42
39.999978,116.327519,0,64,39972.4665162037,2009-06-08,11:11:47
39.999981,116.327526,0,64,39972.4665740741,2009-06-08,11:11:52
39.999981,116.327526,0,64,39972.4666087963,2009-06-08,11:11:55
39.99998,116.327526,0,64,39972.4666319444,2009-06-08,11:11:57
39.999974,116.327516,0,64,39972.4666898148,2009-06-08,11:12:02
39.999963,116.327496,0,64,39972.4667476852,2009-06-08,11:12:07
39.999954,116.327482,0,64,39972.4668055556,2009-06-08,11:12:12
39.999949,116.327473,0,64,39972.4668634259,2009-06-08,11:12:17
39.999946,116.327468,0,64,39972.4669212963,2009-06-08,11:12:22
39.999945,116.327466,0,64,39972.4669791667,2009-06-08,11:12:27
39.999944,116.327462,0,64,39972.467037037,2009-06-08,11:12:32
39.999941,116.327457,0,64,39972.4670949074,2009-06-08,11:12:37
39.999941,116.327457,0,64,39972.4671296296,2009-06-08,11:12:40
39.999941,116.327458,0,64,39972.4671527778,2009-06-08,11:12:42
39.999947,116.327467,0,64,39972.4672106481,2009-06-08,11:12:47
39.999954,116.327479,0,64,39972.4672685185,2009-06-08,11:12:52
39.999954,116.327479,0,64,39972.4673032407,2009-06-08,11:12:55
39.999957,116.327481,0,64,39972.4673263889,2009-06-08,11:12:57
39.999965,116.327492,0,64,39972.4673842593,2009-06-08,11:13:02
39.999971,116.327498,0,64,39972.4674421296,2009-06-08,11:13:07
39.999971,116.327498,0,64,39972.4674768519,2009-06-08,11:13:10
39.99997,116.327494,0,64,39972.4675,2009-06-08,11:13:12
39.999964,116.327482,0,64,39972.4675578704,2009-06-08,11:13:17
39.99996,116.327472,0,64,39972.4676157407,2009-06-08,11:13:22
39.999953,116.32746,0,64,39972.4676736111,2009-06-08,11:13:27
39.999942,116.327443,0,64,39972.4677314815,2009-06-08,11:13:32
40.000044,116.327056,0,311,39972.5818634259,2009-06-08,13:57:53
39.999938,116.326858,0,229,39972.5819212963,2009-06-08,13:57:58
40.000008,116.326979,0,199,39972.5819791667,2009-06-08,13:58:03
40.00004,116.326986,0,202,39972.582037037,2009-06-08,13:58:08
40.000103,116.326988,0,212,39972.5820949074,2009-06-08,13:58:13
40.000103,116.326988,0,212,39972.5821296296,2009-06-08,13:58:16
40.000109,116.32698,0,215,39972.5821527778,2009-06-08,13:58:18
40.000182,116.327074,0,214,39972.5822106482,2009-06-08,13:58:23
40.000224,116.327075,0,212,39972.5822685185,2009-06-08,13:58:28
40.000281,116.327061,0,209,39972.5823263889,2009-06-08,13:58:33
40.000342,116.327019,0,209,39972.5823842593,2009-06-08,13:58:38
40.000386,116.326966,0,214,39972.5824421296,2009-06-08,13:58:43
40.000358,116.326951,0,215,39972.5825,2009-06-08,13:58:48
40.000366,116.326905,0,213,39972.5825578704,2009-06-08,13:58:53
40.000341,116.32691,0,212,39972.5826157407,2009-06-08,13:58:58
40.000341,116.326898,0,212,39972.5826736111,2009-06-08,13:59:03
40.000338,116.326884,0,211,39972.5827314815,2009-06-08,13:59:08
40.000273,116.326964,0,212,39972.5827893519,2009-06-08,13:59:13
40.000221,116.326978,0,212,39972.5828472222,2009-06-08,13:59:18
40.000122,116.327048,0,212,39972.5829050926,2009-06-08,13:59:23
40.000053,116.327104,0,211,39972.582962963,2009-06-08,13:59:28
40.000006,116.327111,0,210,39972.5830208333,2009-06-08,13:59:33
39.999963,116.327134,0,210,39972.5830787037,2009-06-08,13:59:38
39.999912,116.327128,0,209,39972.5831365741,2009-06-08,13:59:43
39.999853,116.327148,0,209,39972.5831944444,2009-06-08,13:59:48
39.999813,116.327174,0,208,39972.5832523148,2009-06-08,13:59:53
39.999822,116.327199,0,206,39972.5833101852,2009-06-08,13:59:58
39.999824,116.327211,0,205,39972.5833680556,2009-06-08,14:00:03
39.999823,116.327295,0,203,39972.5834259259,2009-06-08,14:00:08
39.999838,116.327314,0,201,39972.5834837963,2009-06-08,14:00:13
39.999813,116.32741,0,198,39972.5835416667,2009-06-08,14:00:18
39.999796,116.32744,0,200,39972.583599537,2009-06-08,14:00:23
39.999795,116.327434,0,200,39972.5836574074,2009-06-08,14:00:28
39.999794,116.32743,0,200,39972.5837152778,2009-06-08,14:00:33
39.999797,116.327434,0,199,39972.5837731481,2009-06-08,14:00:38
39.999797,116.327434,0,199,39972.5838078704,2009-06-08,14:00:41
39.999799,116.327431,0,199,39972.5838310185,2009-06-08,14:00:43
39.999766,116.327441,0,197,39972.5838888889,2009-06-08,14:00:48
39.999725,116.327392,0,198,39972.5839467593,2009-06-08,14:00:53
39.999741,116.327298,0,198,39972.5840046296,2009-06-08,14:00:58
39.999759,116.327137,0,201,39972.5840625,2009-06-08,14:01:03
39.999842,116.327008,0,203,39972.5841203704,2009-06-08,14:01:08
39.999787,116.326936,0,204,39972.5841782407,2009-06-08,14:01:13
39.999788,116.326765,0,202,39972.5842361111,2009-06-08,14:01:18
39.999861,116.326567,0,199,39972.5842939815,2009-06-08,14:01:23
39.999895,116.326124,0,192,39972.5843518519,2009-06-08,14:01:28
39.999909,116.32605,0,200,39972.5844097222,2009-06-08,14:01:33
40.000008,116.325945,0,275,39972.5844675926,2009-06-08,14:01:38
39.999882,116.325827,0,256,39972.584525463,2009-06-08,14:01:43
39.999879,116.325722,0,238,39972.5845833333,2009-06-08,14:01:48
39.999865,116.325522,0,234,39972.5846412037,2009-06-08,14:01:53
39.999878,116.325425,0,213,39972.5846990741,2009-06-08,14:01:58
39.999872,116.3253,0,200,39972.5847569444,2009-06-08,14:02:03
39.999884,116.325207,0,180,39972.5848148148,2009-06-08,14:02:08
39.999913,116.325152,0,170,39972.5848726852,2009-06-08,14:02:13
39.999923,116.325083,0,160,39972.5849305556,2009-06-08,14:02:18
39.999929,116.324979,0,153,39972.5849884259,2009-06-08,14:02:23
39.999919,116.32473,0,151,39972.5850462963,2009-06-08,14:02:28
39.999908,116.324474,0,153,39972.5851041667,2009-06-08,14:02:33
39.99988,116.324284,0,139,39972.585162037,2009-06-08,14:02:38
39.999892,116.32412,0,126,39972.5852199074,2009-06-08,14:02:43
39.99992,116.32399,0,117,39972.5852777778,2009-06-08,14:02:48
39.999946,116.323873,0,103,39972.5853356481,2009-06-08,14:02:53
39.999955,116.323755,0,90,39972.5853935185,2009-06-08,14:02:58
39.999971,116.323662,0,79,39972.5854513889,2009-06-08,14:03:03
39.999999,116.323548,0,67,39972.5855092593,2009-06-08,14:03:08
40.000016,116.323394,0,55,39972.5855671296,2009-06-08,14:03:13
40.000039,116.323249,0,41,39972.585625,2009-06-08,14:03:18
40.000102,116.323115,0,30,39972.5856828704,2009-06-08,14:03:23
40.00015,116.322822,0,34,39972.5857407407,2009-06-08,14:03:28
39.99994,116.321833,0,47,39972.5857986111,2009-06-08,14:03:33
40.000093,116.321803,0,73,39972.5858564815,2009-06-08,14:03:38
40.000188,116.321791,0,85,39972.5859143519,2009-06-08,14:03:43
40.000281,116.321824,0,99,39972.5859722222,2009-06-08,14:03:48
40.00037,116.321821,0,101,39972.5860300926,2009-06-08,14:03:53
40.000498,116.321793,0,111,39972.586087963,2009-06-08,14:03:58
40.000595,116.321753,0,114,39972.5861458333,2009-06-08,14:04:03
40.000749,116.321765,0,124,39972.5862037037,2009-06-08,14:04:08
40.000906,116.321744,0,134,39972.5862615741,2009-06-08,14:04:13
40.001068,116.321699,0,136,39972.5863194444,2009-06-08,14:04:18
40.001138,116.321686,0,142,39972.5863773148,2009-06-08,14:04:23
40.001237,116.321682,0,147,39972.5864351852,2009-06-08,14:04:28
40.001377,116.32167,0,150,39972.5864930556,2009-06-08,14:04:33
40.00152,116.321632,0,153,39972.5865509259,2009-06-08,14:04:38
40.001666,116.321588,0,159,39972.5866087963,2009-06-08,14:04:43
40.001778,116.321584,0,160,39972.5866666667,2009-06-08,14:04:48
40.001875,116.321575,0,166,39972.586724537,2009-06-08,14:04:53
40.001977,116.321557,0,169,39972.5867824074,2009-06-08,14:04:58
40.002059,116.321541,0,172,39972.5868402778,2009-06-08,14:05:03
40.002145,116.321538,0,175,39972.5868981481,2009-06-08,14:05:08
40.002194,116.3215,0,182,39972.5869560185,2009-06-08,14:05:13
40.002264,116.321459,0,186,39972.5870138889,2009-06-08,14:05:18
40.002339,116.321425,0,192,39972.5870717593,2009-06-08,14:05:23
40.00239,116.321379,0,196,39972.5871296296,2009-06-08,14:05:28
40.002514,116.32133,0,202,39972.5871875,2009-06-08,14:05:33
40.002583,116.32134,0,208,39972.5872453704,2009-06-08,14:05:38
40.002609,116.321359,0,217,39972.5873032407,2009-06-08,14:05:43
40.002655,116.321343,0,224,39972.5873611111,2009-06-08,14:05:48
40.00274,116.321319,0,232,39972.5874189815,2009-06-08,14:05:53
40.002791,116.321324,0,240,39972.5874768518,2009-06-08,14:05:58
40.002846,116.321304,0,246,39972.5875347222,2009-06-08,14:06:03
40.002933,116.321195,0,249,39972.5875925926,2009-06-08,14:06:08
40.002974,116.321088,0,252,39972.587650463,2009-06-08,14:06:13
40.003019,116.320952,0,249,39972.5877083333,2009-06-08,14:06:18
40.004851,116.320456,0,197,39972.5878240741,2009-06-08,14:06:28
40.004866,116.320304,0,130,39972.5878819444,2009-06-08,14:06:33
40.004861,116.320141,0,134,39972.5879398148,2009-06-08,14:06:38
40.004824,116.319972,0,131,39972.5879976852,2009-06-08,14:06:43
40.004829,116.319801,0,119,39972.5880555556,2009-06-08,14:06:48
40.00485,116.319587,0,106,39972.5881134259,2009-06-08,14:06:53
40.004846,116.319396,0,97,39972.5881712963,2009-06-08,14:06:58
40.004836,116.319213,0,81,39972.5882291667,2009-06-08,14:07:03
40.00488,116.319015,0,64,39972.588287037,2009-06-08,14:07:08
40.004823,116.318817,0,50,39972.5883449074,2009-06-08,14:07:13
40.004777,116.318671,0,38,39972.5884027778,2009-06-08,14:07:18
40.004772,116.318536,0,26,39972.5884606481,2009-06-08,14:07:23
40.004789,116.318425,0,11,39972.5885185185,2009-06-08,14:07:28
40.004808,116.318237,0,9,39972.5885763889,2009-06-08,14:07:33
40.00484,116.318144,0,-2,39972.5886342593,2009-06-08,14:07:38
40.004942,116.318131,0,-12,39972.5886921296,2009-06-08,14:07:43
40.005042,116.318072,0,-21,39972.58875,2009-06-08,14:07:48
40.005151,116.317913,0,-12,39972.5888078704,2009-06-08,14:07:53
40.005311,116.317866,0,-4,39972.5888657407,2009-06-08,14:07:58
40.005512,116.317873,0,12,39972.5889236111,2009-06-08,14:08:03
40.005652,116.317904,0,30,39972.5889814815,2009-06-08,14:08:08
40.005768,116.317875,0,48,39972.5890393518,2009-06-08,14:08:13
40.00587,116.317831,0,75,39972.5890972222,2009-06-08,14:08:18
40.005953,116.317781,0,82,39972.5891550926,2009-06-08,14:08:23
40.006042,116.31775,0,98,39972.589212963,2009-06-08,14:08:28
40.006125,116.317739,0,123,39972.5892708333,2009-06-08,14:08:33
40.006177,116.317746,0,135,39972.5893287037,2009-06-08,14:08:38
40.006271,116.31777,0,151,39972.5893865741,2009-06-08,14:08:43
40.006419,116.317769,0,171,39972.5894444444,2009-06-08,14:08:48
40.006493,116.317789,0,192,39972.5895023148,2009-06-08,14:08:53
40.006566,116.317836,0,188,39972.5895601852,2009-06-08,14:08:58
40.006645,116.317867,0,196,39972.5896180556,2009-06-08,14:09:03
40.00678,116.317798,0,205,39972.5896759259,2009-06-08,14:09:08
40.006995,116.317848,0,221,39972.5897337963,2009-06-08,14:09:13
40.007075,116.317823,0,227,39972.5897916667,2009-06-08,14:09:18
40.00721,116.317812,0,243,39972.589849537,2009-06-08,14:09:23
40.007417,116.317804,0,245,39972.5899074074,2009-06-08,14:09:28
40.007541,116.317783,0,243,39972.5899652778,2009-06-08,14:09:33
40.007727,116.317793,0,250,39972.5900231482,2009-06-08,14:09:38
40.007916,116.317791,0,243,39972.5900810185,2009-06-08,14:09:43
40.008058,116.317775,0,237,39972.5901388889,2009-06-08,14:09:48
40.008226,116.317814,0,253,39972.5901967593,2009-06-08,14:09:53
40.008348,116.317811,0,251,39972.5902546296,2009-06-08,14:09:58
40.008522,116.317841,0,266,39972.5903125,2009-06-08,14:10:03
40.008727,116.317779,0,267,39972.5903703704,2009-06-08,14:10:08
40.008989,116.317558,0,188,39972.5904282407,2009-06-08,14:10:13
40.009059,116.317367,0,165,39972.5904861111,2009-06-08,14:10:18
40.009118,116.317188,0,145,39972.5905439815,2009-06-08,14:10:23
40.009115,116.31703,0,133,39972.5906018519,2009-06-08,14:10:28
40.009077,116.316833,0,115,39972.5906597222,2009-06-08,14:10:33
40.009033,116.316638,0,106,39972.5907175926,2009-06-08,14:10:38
40.009,116.316473,0,101,39972.590775463,2009-06-08,14:10:43
40.009058,116.316344,0,104,39972.5908333333,2009-06-08,14:10:48
40.009159,116.316314,0,114,39972.5908912037,2009-06-08,14:10:53
40.009262,116.316272,0,108,39972.5909490741,2009-06-08,14:10:58
40.009407,116.316246,0,102,39972.5910069444,2009-06-08,14:11:03
40.00955,116.316204,0,96,39972.5910648148,2009-06-08,14:11:08
40.009645,116.3161,0,75,39972.5911226852,2009-06-08,14:11:13
40.009694,116.315943,0,59,39972.5911805556,2009-06-08,14:11:18
40.009762,116.315799,0,51,39972.5912384259,2009-06-08,14:11:23
40.009779,116.315668,0,35,39972.5912962963,2009-06-08,14:11:28
40.009805,116.315569,0,16,39972.5913541667,2009-06-08,14:11:33
40.009856,116.315466,0,0,39972.591412037,2009-06-08,14:11:38
40.009907,116.31536,0,-17,39972.5914699074,2009-06-08,14:11:43
40.009831,116.315242,0,-38,39972.5915277778,2009-06-08,14:11:48
40.00975,116.315128,0,-47,39972.5915856481,2009-06-08,14:11:53
40.009743,116.315051,0,-59,39972.5916435185,2009-06-08,14:11:58
40.009822,116.315018,0,-63,39972.5917013889,2009-06-08,14:12:03
40.010004,116.31503,0,-66,39972.5917592593,2009-06-08,14:12:08
40.010073,116.315076,0,-64,39972.5918171296,2009-06-08,14:12:13
40.010094,116.315161,0,-70,39972.591875,2009-06-08,14:12:18
40.010078,116.315259,0,-76,39972.5919328704,2009-06-08,14:12:23
40.010047,116.315347,0,-77,39972.5919907407,2009-06-08,14:12:28
40.010031,116.31548,0,-79,39972.5920486111,2009-06-08,14:12:33
40.010023,116.315519,0,-80,39972.5921064815,2009-06-08,14:12:38
40.010019,116.31552,0,-81,39972.5921643519,2009-06-08,14:12:43
40.010019,116.31552,0,-81,39972.5921990741,2009-06-08,14:12:46
40.010022,116.315512,0,-82,39972.5922222222,2009-06-08,14:12:48
40.010024,116.315409,0,-81,39972.5922800926,2009-06-08,14:12:53
40.01006,116.315272,0,-74,39972.592337963,2009-06-08,14:12:58
40.010061,116.315215,0,-71,39972.5923958333,2009-06-08,14:13:03
40.010069,116.315198,0,-70,39972.5924537037,2009-06-08,14:13:08
40.010074,116.315193,0,-70,39972.5925115741,2009-06-08,14:13:13
40.010074,116.315193,0,-70,39972.5925462963,2009-06-08,14:13:16
40.01008,116.315187,0,-69,39972.5925694444,2009-06-08,14:13:18
40.010103,116.315127,0,-67,39972.5926273148,2009-06-08,14:13:23
40.010099,116.31508,0,-64,39972.5926851852,2009-06-08,14:13:28
40.010107,116.315042,0,-60,39972.5927430556,2009-06-08,14:13:33
40.010113,116.315033,0,-57,39972.5928009259,2009-06-08,14:13:38
40.010127,116.315005,0,-53,39972.5928587963,2009-06-08,14:13:43
40.010138,116.315009,0,-50,39972.5929166667,2009-06-08,14:13:48
40.010147,116.31501,0,-49,39972.592974537,2009-06-08,14:13:53
40.010164,116.31499,0,-46,39972.5930324074,2009-06-08,14:13:58
40.010173,116.314968,0,-44,39972.5930902778,2009-06-08,14:14:03
40.010197,116.314942,0,-43,39972.5931481481,2009-06-08,14:14:08
40.01022,116.314916,0,-41,39972.5932060185,2009-06-08,14:14:13
40.010189,116.314942,0,-40,39972.5932638889,2009-06-08,14:14:18
40.01018,116.31495,0,-40,39972.5933217593,2009-06-08,14:14:23
40.01018,116.31495,0,-40,39972.5933564815,2009-06-08,14:14:26
40.010177,116.314953,0,-40,39972.5933796296,2009-06-08,14:14:28
40.01019,116.314951,0,-40,39972.5934375,2009-06-08,14:14:33
40.010234,116.314965,0,-40,39972.5934953704,2009-06-08,14:14:38
40.010217,116.314968,0,-40,39972.5935532407,2009-06-08,14:14:43
40.010108,116.31495,0,-39,39972.5936111111,2009-06-08,14:14:48
40.009916,116.315064,0,-38,39972.5936689815,2009-06-08,14:14:53
40.009837,116.315231,0,-38,39972.5937268519,2009-06-08,14:14:58
40.00977,116.31532,0,-39,39972.5937847222,2009-06-08,14:15:03
40.009721,116.315345,0,-38,39972.5938425926,2009-06-08,14:15:08
40.009686,116.315363,0,-38,39972.593900463,2009-06-08,14:15:13
40.009671,116.315352,0,-37,39972.5939583333,2009-06-08,14:15:18
40.009647,116.315338,0,-36,39972.5940162037,2009-06-08,14:15:23
40.009617,116.315312,0,-35,39972.5940740741,2009-06-08,14:15:28
40.009635,116.315305,0,-33,39972.5941319444,2009-06-08,14:15:33
40.009638,116.315294,0,-33,39972.5941898148,2009-06-08,14:15:38
