# Supplementary material for: Research on differential privacy protection method based on user tendency
Source: PLoS One. 2023 Oct 26;18(10):e0288823. doi: 10.1371/journal.pone.0288823 (PMC10602288; doi:10.1371/journal.pone.0288823)
Supplement: S1 Data — (ZIP) [file pone.0288823.s001.zip › Data 5-1/000/Trajectory/20090609002030.plt]

Geolife trajectory
WGS 84
Altitude is in Feet
Reserved 3
0,2,255,My Track,0,0,2,8421376
0
40.010194,116.315148,0,160,39973.0142361111,2009-06-09,00:20:30
40.010189,116.315142,0,177,39973.0142939815,2009-06-09,00:20:35
40.010189,116.315142,0,177,39973.0143287037,2009-06-09,00:20:38
40.010185,116.315136,0,176,39973.0143518519,2009-06-09,00:20:40
40.010175,116.315125,0,178,39973.0144097222,2009-06-09,00:20:45
40.010166,116.315093,0,178,39973.0144675926,2009-06-09,00:20:50
40.010152,116.315008,0,174,39973.014525463,2009-06-09,00:20:55
40.010141,116.314846,0,168,39973.0145833333,2009-06-09,00:21:00
40.010105,116.314684,0,167,39973.0146412037,2009-06-09,00:21:05
40.009997,116.314479,0,176,39973.0146990741,2009-06-09,00:21:10
40.009928,116.31445,0,180,39973.0147569444,2009-06-09,00:21:15
40.009823,116.314444,0,183,39973.0148148148,2009-06-09,00:21:20
40.009751,116.314542,0,184,39973.0148726852,2009-06-09,00:21:25
40.009736,116.314663,0,186,39973.0149305556,2009-06-09,00:21:30
40.009593,116.314836,0,185,39973.0149884259,2009-06-09,00:21:35
40.009576,116.315066,0,186,39973.0150462963,2009-06-09,00:21:40
40.009604,116.315248,0,188,39973.0151041667,2009-06-09,00:21:45
40.009619,116.315456,0,190,39973.015162037,2009-06-09,00:21:50
40.009645,116.315659,0,194,39973.0152199074,2009-06-09,00:21:55
40.009639,116.315858,0,198,39973.0152777778,2009-06-09,00:22:00
40.009632,116.316071,0,203,39973.0153356481,2009-06-09,00:22:05
40.009495,116.316202,0,189,39973.0153935185,2009-06-09,00:22:10
40.009311,116.316238,0,191,39973.0154513889,2009-06-09,00:22:15
40.009129,116.316267,0,194,39973.0155092593,2009-06-09,00:22:20
40.008967,116.316321,0,193,39973.0155671296,2009-06-09,00:22:25
40.008885,116.316446,0,193,39973.015625,2009-06-09,00:22:30
40.008907,116.31665,0,186,39973.0156828704,2009-06-09,00:22:35
40.008968,116.316851,0,181,39973.0157407407,2009-06-09,00:22:40
40.009,116.317038,0,173,39973.0157986111,2009-06-09,00:22:45
40.009004,116.317219,0,170,39973.0158564815,2009-06-09,00:22:50
40.00902,116.317405,0,163,39973.0159143518,2009-06-09,00:22:55
40.009018,116.317595,0,157,39973.0159722222,2009-06-09,00:23:00
40.008913,116.317689,0,154,39973.0160300926,2009-06-09,00:23:05
40.008778,116.317688,0,152,39973.016087963,2009-06-09,00:23:10
40.008618,116.317697,0,155,39973.0161458333,2009-06-09,00:23:15
40.008475,116.317686,0,149,39973.0162037037,2009-06-09,00:23:20
40.008312,116.317672,0,154,39973.0162615741,2009-06-09,00:23:25
40.008143,116.317687,0,157,39973.0163194444,2009-06-09,00:23:30
40.008004,116.317685,0,158,39973.0163773148,2009-06-09,00:23:35
40.007845,116.31768,0,158,39973.0164351852,2009-06-09,00:23:40
40.007649,116.317691,0,158,39973.0164930556,2009-06-09,00:23:45
40.007474,116.317673,0,161,39973.0165509259,2009-06-09,00:23:50
40.007312,116.317713,0,165,39973.0166087963,2009-06-09,00:23:55
40.007166,116.317697,0,163,39973.0166666667,2009-06-09,00:24:00
40.007013,116.317665,0,165,39973.016724537,2009-06-09,00:24:05
40.00685,116.317682,0,168,39973.0167824074,2009-06-09,00:24:10
40.006686,116.317681,0,162,39973.0168402778,2009-06-09,00:24:15
40.00654,116.3177,0,166,39973.0168981481,2009-06-09,00:24:20
40.006406,116.317688,0,165,39973.0169560185,2009-06-09,00:24:25
40.006244,116.317676,0,163,39973.0170138889,2009-06-09,00:24:30
40.006068,116.317666,0,148,39973.0170717593,2009-06-09,00:24:35
40.005904,116.317687,0,143,39973.0171296296,2009-06-09,00:24:40
40.005753,116.317694,0,139,39973.0171875,2009-06-09,00:24:45
40.005614,116.317701,0,143,39973.0172453704,2009-06-09,00:24:50
40.005468,116.317702,0,137,39973.0173032407,2009-06-09,00:24:55
40.005325,116.317736,0,130,39973.0173611111,2009-06-09,00:25:00
40.005183,116.31773,0,127,39973.0174189815,2009-06-09,00:25:05
40.005029,116.317751,0,119,39973.0174768518,2009-06-09,00:25:10
40.004889,116.317765,0,118,39973.0175347222,2009-06-09,00:25:15
40.004792,116.317798,0,115,39973.0175925926,2009-06-09,00:25:20
40.004746,116.317973,0,111,39973.017650463,2009-06-09,00:25:25
40.004736,116.318204,0,109,39973.0177083333,2009-06-09,00:25:30
40.004753,116.318414,0,110,39973.0177662037,2009-06-09,00:25:35
40.004753,116.318623,0,111,39973.0178240741,2009-06-09,00:25:40
40.004747,116.31884,0,114,39973.0178819444,2009-06-09,00:25:45
40.004811,116.31907,0,121,39973.0179398148,2009-06-09,00:25:50
40.004814,116.319282,0,122,39973.0179976852,2009-06-09,00:25:55
40.004811,116.319493,0,121,39973.0180555556,2009-06-09,00:26:00
40.004812,116.319708,0,120,39973.0181134259,2009-06-09,00:26:05
40.004811,116.319911,0,124,39973.0181712963,2009-06-09,00:26:10
40.004818,116.320107,0,120,39973.0182291667,2009-06-09,00:26:15
40.004836,116.320298,0,123,39973.018287037,2009-06-09,00:26:20
40.004842,116.32049,0,125,39973.0183449074,2009-06-09,00:26:25
40.004866,116.320674,0,130,39973.0184027778,2009-06-09,00:26:30
40.004913,116.320843,0,134,39973.0184606481,2009-06-09,00:26:35
40.004916,116.320969,0,133,39973.0185185185,2009-06-09,00:26:40
40.004953,116.321004,0,136,39973.0185763889,2009-06-09,00:26:45
40.004953,116.321009,0,137,39973.0186342593,2009-06-09,00:26:50
40.004897,116.321328,0,129,39973.0234375,2009-06-09,00:33:45
40.004792,116.321378,0,126,39973.0234953704,2009-06-09,00:33:50
40.004677,116.321346,0,122,39973.0235532407,2009-06-09,00:33:55
40.004557,116.321366,0,122,39973.0236111111,2009-06-09,00:34:00
40.004418,116.321375,0,121,39973.0236689815,2009-06-09,00:34:05
40.004289,116.321367,0,120,39973.0237268518,2009-06-09,00:34:10
40.00415,116.321381,0,121,39973.0237847222,2009-06-09,00:34:15
40.004027,116.321396,0,121,39973.0238425926,2009-06-09,00:34:20
40.003897,116.32141,0,122,39973.023900463,2009-06-09,00:34:25
40.003773,116.321444,0,123,39973.0239583333,2009-06-09,00:34:30
40.003643,116.321438,0,118,39973.0240162037,2009-06-09,00:34:35
40.003505,116.321458,0,122,39973.0240740741,2009-06-09,00:34:40
40.003388,116.321476,0,119,39973.0241319444,2009-06-09,00:34:45
40.003273,116.321491,0,121,39973.0241898148,2009-06-09,00:34:50
40.003136,116.321491,0,121,39973.0242476852,2009-06-09,00:34:55
40.002997,116.321506,0,122,39973.0243055556,2009-06-09,00:35:00
40.002857,116.321532,0,123,39973.0243634259,2009-06-09,00:35:05
40.002713,116.32154,0,118,39973.0244212963,2009-06-09,00:35:10
40.002586,116.32155,0,119,39973.0244791667,2009-06-09,00:35:15
40.002455,116.321553,0,120,39973.024537037,2009-06-09,00:35:20
40.002338,116.321572,0,122,39973.0245949074,2009-06-09,00:35:25
40.002216,116.32159,0,123,39973.0246527778,2009-06-09,00:35:30
40.002075,116.321607,0,121,39973.0247106481,2009-06-09,00:35:35
40.001941,116.321637,0,125,39973.0247685185,2009-06-09,00:35:40
40.001828,116.321631,0,125,39973.0248263889,2009-06-09,00:35:45
40.001703,116.321654,0,126,39973.0248842593,2009-06-09,00:35:50
40.001573,116.32166,0,125,39973.0249421296,2009-06-09,00:35:55
40.00143,116.321663,0,121,39973.025,2009-06-09,00:36:00
40.001278,116.32168,0,120,39973.0250578704,2009-06-09,00:36:05
40.001149,116.321694,0,123,39973.0251157407,2009-06-09,00:36:10
40.001011,116.321727,0,125,39973.0251736111,2009-06-09,00:36:15
40.000863,116.32174,0,127,39973.0252314815,2009-06-09,00:36:20
40.000711,116.321739,0,125,39973.0252893518,2009-06-09,00:36:25
40.000553,116.321761,0,124,39973.0253472222,2009-06-09,00:36:30
40.000394,116.321789,0,129,39973.0254050926,2009-06-09,00:36:35
40.000241,116.321794,0,125,39973.025462963,2009-06-09,00:36:40
40.000099,116.321822,0,122,39973.0255208333,2009-06-09,00:36:45
39.999966,116.321816,0,124,39973.0255787037,2009-06-09,00:36:50
39.999856,116.321856,0,124,39973.0256365741,2009-06-09,00:36:55
39.999768,116.321968,0,126,39973.0256944444,2009-06-09,00:37:00
39.999707,116.322107,0,125,39973.0257523148,2009-06-09,00:37:05
39.999661,116.322313,0,122,39973.0258101852,2009-06-09,00:37:10
39.999653,116.32251,0,122,39973.0258680556,2009-06-09,00:37:15
39.999645,116.322705,0,122,39973.0259259259,2009-06-09,00:37:20
39.999662,116.32294,0,118,39973.0259837963,2009-06-09,00:37:25
39.999669,116.323142,0,113,39973.0260416667,2009-06-09,00:37:30
39.999676,116.323356,0,109,39973.026099537,2009-06-09,00:37:35
39.999687,116.323586,0,108,39973.0261574074,2009-06-09,00:37:40
39.999682,116.323773,0,103,39973.0262152778,2009-06-09,00:37:45
39.999722,116.323963,0,105,39973.0262731481,2009-06-09,00:37:50
39.999709,116.324147,0,101,39973.0263310185,2009-06-09,00:37:55
39.999718,116.324349,0,99,39973.0263888889,2009-06-09,00:38:00
39.999777,116.324553,0,102,39973.0264467593,2009-06-09,00:38:05
39.999774,116.324737,0,106,39973.0265046296,2009-06-09,00:38:10
39.999785,116.324897,0,115,39973.0265625,2009-06-09,00:38:15
39.999806,116.325094,0,121,39973.0266203704,2009-06-09,00:38:20
39.999852,116.325308,0,129,39973.0266782407,2009-06-09,00:38:25
39.999828,116.325507,0,143,39973.0267361111,2009-06-09,00:38:30
39.999735,116.325625,0,147,39973.0267939815,2009-06-09,00:38:35
39.999578,116.325665,0,152,39973.0268518519,2009-06-09,00:38:40
39.999439,116.325724,0,156,39973.0269097222,2009-06-09,00:38:45
39.999325,116.325836,0,158,39973.0269675926,2009-06-09,00:38:50
39.999242,116.325988,0,156,39973.027025463,2009-06-09,00:38:55
39.999157,116.326115,0,156,39973.0270833333,2009-06-09,00:39:00
39.99903,116.326175,0,159,39973.0271412037,2009-06-09,00:39:05
39.998878,116.326179,0,159,39973.0271990741,2009-06-09,00:39:10
39.998725,116.326213,0,159,39973.0272569444,2009-06-09,00:39:15
39.998566,116.326197,0,160,39973.0273148148,2009-06-09,00:39:20
39.998399,116.326221,0,162,39973.0273726852,2009-06-09,00:39:25
39.998246,116.326243,0,164,39973.0274305556,2009-06-09,00:39:30
39.998085,116.326262,0,168,39973.0274884259,2009-06-09,00:39:35
39.997934,116.326292,0,167,39973.0275462963,2009-06-09,00:39:40
39.997795,116.32624,0,147,39973.0276041667,2009-06-09,00:39:45
39.997635,116.326254,0,141,39973.027662037,2009-06-09,00:39:50
39.997467,116.326277,0,143,39973.0277199074,2009-06-09,00:39:55
39.997304,116.32629,0,147,39973.0277777778,2009-06-09,00:40:00
39.997142,116.326293,0,142,39973.0278356481,2009-06-09,00:40:05
39.996978,116.3263,0,148,39973.0278935185,2009-06-09,00:40:10
39.99681,116.326325,0,151,39973.0279513889,2009-06-09,00:40:15
39.996644,116.326352,0,154,39973.0280092593,2009-06-09,00:40:20
39.996482,116.326386,0,173,39973.0280671296,2009-06-09,00:40:25
39.996354,116.326391,0,175,39973.028125,2009-06-09,00:40:30
39.996271,116.326386,0,164,39973.0281828704,2009-06-09,00:40:35
39.996152,116.326359,0,160,39973.0282407407,2009-06-09,00:40:40
39.996029,116.326308,0,154,39973.0282986111,2009-06-09,00:40:45
39.995899,116.326291,0,153,39973.0283564815,2009-06-09,00:40:50
39.995772,116.326276,0,154,39973.0284143519,2009-06-09,00:40:55
39.995692,116.326272,0,151,39973.0284722222,2009-06-09,00:41:00
39.995677,116.326277,0,151,39973.0285300926,2009-06-09,00:41:05
39.99567,116.326279,0,151,39973.028587963,2009-06-09,00:41:10
39.99567,116.326279,0,151,39973.0286226852,2009-06-09,00:41:13
39.995662,116.326281,0,151,39973.0286458333,2009-06-09,00:41:15
39.995627,116.32629,0,151,39973.0287037037,2009-06-09,00:41:20
39.995602,116.326302,0,152,39973.0287615741,2009-06-09,00:41:25
39.99554,116.326364,0,157,39973.0288194444,2009-06-09,00:41:30
39.995473,116.326432,0,162,39973.0288773148,2009-06-09,00:41:35
39.995421,116.326458,0,158,39973.0289351852,2009-06-09,00:41:40
39.99535,116.326465,0,160,39973.0289930556,2009-06-09,00:41:45
39.995287,116.326493,0,162,39973.0290509259,2009-06-09,00:41:50
39.995248,116.326511,0,164,39973.0291087963,2009-06-09,00:41:55
39.995158,116.326511,0,166,39973.0291666667,2009-06-09,00:42:00
39.995093,116.326496,0,166,39973.029224537,2009-06-09,00:42:05
39.995044,116.326442,0,166,39973.0292824074,2009-06-09,00:42:10
39.994972,116.326419,0,169,39973.0293402778,2009-06-09,00:42:15
39.99491,116.326432,0,165,39973.0293981481,2009-06-09,00:42:20
39.99485,116.326428,0,166,39973.0294560185,2009-06-09,00:42:25
39.994778,116.32643,0,167,39973.0295138889,2009-06-09,00:42:30
39.994715,116.326432,0,165,39973.0295717593,2009-06-09,00:42:35
39.994637,116.326457,0,163,39973.0296296296,2009-06-09,00:42:40
39.994575,116.326477,0,165,39973.0296875,2009-06-09,00:42:45
39.994509,116.326494,0,167,39973.0297453704,2009-06-09,00:42:50
39.994457,116.326482,0,171,39973.0298032407,2009-06-09,00:42:55
39.994396,116.326486,0,173,39973.0298611111,2009-06-09,00:43:00
39.994334,116.326515,0,177,39973.0299189815,2009-06-09,00:43:05
39.994317,116.326507,0,181,39973.0299768519,2009-06-09,00:43:10
39.994328,116.326508,0,181,39973.0300347222,2009-06-09,00:43:15
39.99433,116.326517,0,183,39973.0300925926,2009-06-09,00:43:20
39.994348,116.326481,0,180,39973.030150463,2009-06-09,00:43:25
39.994347,116.326441,0,177,39973.0302083333,2009-06-09,00:43:30
39.994318,116.326437,0,176,39973.0302662037,2009-06-09,00:43:35
39.994152,116.326454,0,177,39973.0303240741,2009-06-09,00:43:40
39.993998,116.326523,0,176,39973.0303819444,2009-06-09,00:43:45
39.993823,116.32655,0,175,39973.0304398148,2009-06-09,00:43:50
39.993632,116.326573,0,175,39973.0304976852,2009-06-09,00:43:55
39.993278,116.326607,0,170,39973.0305555556,2009-06-09,00:44:00
39.992838,116.32661,0,167,39973.0306134259,2009-06-09,00:44:05
39.992386,116.326626,0,165,39973.0306712963,2009-06-09,00:44:10
39.992009,116.326658,0,161,39973.0307291667,2009-06-09,00:44:15
39.991877,116.326679,0,156,39973.030787037,2009-06-09,00:44:20
39.991869,116.326685,0,154,39973.0308449074,2009-06-09,00:44:25
39.991862,116.326686,0,154,39973.0309027778,2009-06-09,00:44:30
39.991856,116.326686,0,153,39973.0309606481,2009-06-09,00:44:35
39.991854,116.326685,0,153,39973.0310185185,2009-06-09,00:44:40
39.991854,116.326685,0,153,39973.0310763889,2009-06-09,00:44:45
39.991851,116.326684,0,153,39973.0311342593,2009-06-09,00:44:50
39.991851,116.326684,0,153,39973.0311689815,2009-06-09,00:44:53
39.991843,116.326687,0,153,39973.0311921296,2009-06-09,00:44:55
39.991832,116.326689,0,153,39973.03125,2009-06-09,00:45:00
39.99182,116.326703,0,154,39973.0313078704,2009-06-09,00:45:05
39.991812,116.326709,0,154,39973.0313657407,2009-06-09,00:45:10
39.99181,116.326708,0,154,39973.0314236111,2009-06-09,00:45:15
39.991808,116.326707,0,155,39973.0314814815,2009-06-09,00:45:20
39.991808,116.326707,0,155,39973.0315162037,2009-06-09,00:45:23
39.991812,116.326699,0,155,39973.0315393518,2009-06-09,00:45:25
39.99182,116.326681,0,155,39973.0315972222,2009-06-09,00:45:30
39.99182,116.326681,0,155,39973.0316319444,2009-06-09,00:45:33
39.991823,116.326673,0,155,39973.0316550926,2009-06-09,00:45:35
39.991775,116.326693,0,157,39973.031712963,2009-06-09,00:45:40
39.991554,116.326717,0,160,39973.0317708333,2009-06-09,00:45:45
39.991209,116.326736,0,161,39973.0318287037,2009-06-09,00:45:50
39.990733,116.326782,0,164,39973.0318865741,2009-06-09,00:45:55
39.99021,116.326815,0,164,39973.0319444444,2009-06-09,00:46:00
39.989664,116.326801,0,156,39973.0320023148,2009-06-09,00:46:05
39.98911,116.326807,0,144,39973.0320601852,2009-06-09,00:46:10
39.988527,116.326816,0,143,39973.0321180556,2009-06-09,00:46:15
39.98794,116.326842,0,138,39973.0321759259,2009-06-09,00:46:20
39.987399,116.326879,0,133,39973.0322337963,2009-06-09,00:46:25
39.986854,116.326936,0,143,39973.0322916667,2009-06-09,00:46:30
39.986356,116.326953,0,144,39973.032349537,2009-06-09,00:46:35
39.985989,116.327067,0,164,39973.0324074074,2009-06-09,00:46:40
39.985828,116.327054,0,172,39973.0324652778,2009-06-09,00:46:45
39.98581,116.327064,0,177,39973.0325231481,2009-06-09,00:46:50
39.985798,116.327063,0,182,39973.0325810185,2009-06-09,00:46:55
39.985787,116.32706,0,184,39973.0326388889,2009-06-09,00:47:00
39.98578,116.327058,0,185,39973.0326967593,2009-06-09,00:47:05
39.98578,116.327056,0,185,39973.0327546296,2009-06-09,00:47:10
39.98578,116.327054,0,185,39973.0328125,2009-06-09,00:47:15
39.98578,116.327054,0,185,39973.0328472222,2009-06-09,00:47:18
39.985778,116.327052,0,185,39973.0328703704,2009-06-09,00:47:20
39.985768,116.32705,0,185,39973.0329282407,2009-06-09,00:47:25
39.985756,116.327046,0,185,39973.0329861111,2009-06-09,00:47:30
39.985746,116.327043,0,185,39973.0330439815,2009-06-09,00:47:35
39.98574,116.327044,0,185,39973.0331018518,2009-06-09,00:47:40
39.98574,116.327044,0,185,39973.0331365741,2009-06-09,00:47:43
39.985739,116.327044,0,184,39973.0331597222,2009-06-09,00:47:45
39.985718,116.327039,0,174,39973.0332175926,2009-06-09,00:47:50
39.985714,116.327015,0,171,39973.033275463,2009-06-09,00:47:55
39.985715,116.327014,0,170,39973.0333333333,2009-06-09,00:48:00
39.985713,116.327013,0,169,39973.0333912037,2009-06-09,00:48:05
39.985714,116.327013,0,169,39973.0334490741,2009-06-09,00:48:10
39.985714,116.327013,0,169,39973.0334837963,2009-06-09,00:48:13
39.985711,116.327013,0,169,39973.0335069444,2009-06-09,00:48:15
39.985558,116.327021,0,167,39973.0335648148,2009-06-09,00:48:20
39.985424,116.32703,0,163,39973.0336226852,2009-06-09,00:48:25
39.985305,116.327047,0,163,39973.0336805556,2009-06-09,00:48:30
39.985275,116.327029,0,159,39973.0337384259,2009-06-09,00:48:35
39.985268,116.32703,0,160,39973.0337962963,2009-06-09,00:48:40
39.985267,116.327029,0,161,39973.0338541667,2009-06-09,00:48:45
39.985265,116.327029,0,161,39973.033912037,2009-06-09,00:48:50
39.985262,116.327029,0,161,39973.0339699074,2009-06-09,00:48:55
39.98526,116.327029,0,161,39973.0340277778,2009-06-09,00:49:00
39.98526,116.327029,0,161,39973.0340856481,2009-06-09,00:49:05
39.98526,116.327029,0,161,39973.0341435185,2009-06-09,00:49:10
39.985261,116.327028,0,161,39973.0342013889,2009-06-09,00:49:15
39.985262,116.327028,0,161,39973.0342592593,2009-06-09,00:49:20
39.985263,116.327028,0,161,39973.0343171296,2009-06-09,00:49:25
39.985263,116.327028,0,161,39973.034375,2009-06-09,00:49:30
39.985264,116.327028,0,161,39973.0344328704,2009-06-09,00:49:35
39.985264,116.327028,0,160,39973.0344907407,2009-06-09,00:49:40
39.985265,116.327028,0,160,39973.0345486111,2009-06-09,00:49:45
39.985265,116.327028,0,160,39973.0346064815,2009-06-09,00:49:50
39.985266,116.327028,0,160,39973.0346643519,2009-06-09,00:49:55
39.985266,116.327029,0,160,39973.0347222222,2009-06-09,00:50:00
39.985266,116.327028,0,160,39973.0347800926,2009-06-09,00:50:05
39.985266,116.327028,0,160,39973.034837963,2009-06-09,00:50:10
39.985266,116.327028,0,160,39973.0348726852,2009-06-09,00:50:13
39.985265,116.327028,0,159,39973.0348958333,2009-06-09,00:50:15
39.985164,116.327034,0,152,39973.0349537037,2009-06-09,00:50:20
39.985111,116.327029,0,146,39973.0350115741,2009-06-09,00:50:25
39.985111,116.327035,0,142,39973.0350694444,2009-06-09,00:50:30
39.985109,116.327035,0,142,39973.0351273148,2009-06-09,00:50:35
39.985109,116.327035,0,142,39973.0351851852,2009-06-09,00:50:40
39.985107,116.327036,0,142,39973.0352430556,2009-06-09,00:50:45
39.985107,116.327036,0,142,39973.0352777778,2009-06-09,00:50:48
39.985102,116.327036,0,142,39973.0353009259,2009-06-09,00:50:50
39.984973,116.327061,0,141,39973.0353587963,2009-06-09,00:50:55
39.984753,116.327121,0,141,39973.0354166667,2009-06-09,00:51:00
39.9846,116.32721,0,137,39973.035474537,2009-06-09,00:51:05
39.984571,116.327452,0,140,39973.0355324074,2009-06-09,00:51:10
39.984578,116.327836,0,137,39973.0355902778,2009-06-09,00:51:15
39.984605,116.3284,0,141,39973.0356481481,2009-06-09,00:51:20
39.984624,116.32913,0,143,39973.0357060185,2009-06-09,00:51:25
39.984649,116.329986,0,141,39973.0357638889,2009-06-09,00:51:30
39.984706,116.330912,0,139,39973.0358217593,2009-06-09,00:51:35
39.984774,116.331915,0,141,39973.0358796296,2009-06-09,00:51:40
39.984822,116.332937,0,147,39973.0359375,2009-06-09,00:51:45
39.984837,116.333925,0,159,39973.0359953704,2009-06-09,00:51:50
39.984901,116.334882,0,176,39973.0360532407,2009-06-09,00:51:55
39.984923,116.335796,0,186,39973.0361111111,2009-06-09,00:52:00
39.984952,116.336585,0,194,39973.0361689815,2009-06-09,00:52:05
39.98498,116.337321,0,200,39973.0362268519,2009-06-09,00:52:10
39.985061,116.337855,0,199,39973.0362847222,2009-06-09,00:52:15
39.985149,116.338427,0,202,39973.0363425926,2009-06-09,00:52:20
39.985178,116.339061,0,206,39973.036400463,2009-06-09,00:52:25
39.9852,116.339701,0,205,39973.0364583333,2009-06-09,00:52:30
39.985238,116.340492,0,201,39973.0365162037,2009-06-09,00:52:35
39.985256,116.341389,0,198,39973.0365740741,2009-06-09,00:52:40
39.985304,116.342391,0,192,39973.0366319444,2009-06-09,00:52:45
39.985342,116.343401,0,191,39973.0366898148,2009-06-09,00:52:50
39.98539,116.344449,0,193,39973.0367476852,2009-06-09,00:52:55
39.985422,116.345499,0,189,39973.0368055556,2009-06-09,00:53:00
39.985445,116.346474,0,182,39973.0368634259,2009-06-09,00:53:05
39.985471,116.347487,0,178,39973.0369212963,2009-06-09,00:53:10
39.985476,116.348566,0,177,39973.0369791667,2009-06-09,00:53:15
39.985502,116.349676,0,167,39973.037037037,2009-06-09,00:53:20
39.985533,116.350757,0,157,39973.0370949074,2009-06-09,00:53:25
39.985556,116.351821,0,145,39973.0371527778,2009-06-09,00:53:30
39.985584,116.352784,0,137,39973.0372106481,2009-06-09,00:53:35
39.985608,116.35373,0,136,39973.0372685185,2009-06-09,00:53:40
39.985643,116.354682,0,129,39973.0373263889,2009-06-09,00:53:45
39.985675,116.355674,0,122,39973.0373842593,2009-06-09,00:53:50
39.985714,116.356681,0,126,39973.0374421296,2009-06-09,00:53:55
39.985741,116.357699,0,126,39973.0375,2009-06-09,00:54:00
39.985765,116.358742,0,127,39973.0375578704,2009-06-09,00:54:05
39.985801,116.359835,0,132,39973.0376157407,2009-06-09,00:54:10
39.98583,116.360942,0,139,39973.0376736111,2009-06-09,00:54:15
39.985868,116.362005,0,146,39973.0377314815,2009-06-09,00:54:20
39.985903,116.363035,0,146,39973.0377893519,2009-06-09,00:54:25
39.985924,116.364112,0,144,39973.0378472222,2009-06-09,00:54:30
39.985944,116.365185,0,134,39973.0379050926,2009-06-09,00:54:35
39.98595,116.366225,0,128,39973.037962963,2009-06-09,00:54:40
39.985921,116.367063,0,116,39973.0380208333,2009-06-09,00:54:45
39.985872,116.367715,0,121,39973.0380787037,2009-06-09,00:54:50
39.985848,116.368462,0,128,39973.0381365741,2009-06-09,00:54:55
39.985844,116.369255,0,131,39973.0381944444,2009-06-09,00:55:00
39.985834,116.370025,0,122,39973.0382523148,2009-06-09,00:55:05
39.985721,116.370707,0,130,39973.0383101852,2009-06-09,00:55:10
39.985429,116.371299,0,142,39973.0383680556,2009-06-09,00:55:15
39.98507,116.371906,0,147,39973.0384259259,2009-06-09,00:55:20
39.984746,116.372317,0,141,39973.0384837963,2009-06-09,00:55:25
39.984375,116.37251,0,143,39973.0385416667,2009-06-09,00:55:30
39.983886,116.37267,0,137,39973.038599537,2009-06-09,00:55:35
39.983342,116.372838,0,126,39973.0386574074,2009-06-09,00:55:40
39.982765,116.373027,0,125,39973.0387152778,2009-06-09,00:55:45
39.982176,116.373221,0,129,39973.0387731481,2009-06-09,00:55:50
39.98161,116.373404,0,133,39973.0388310185,2009-06-09,00:55:55
39.981074,116.37358,0,129,39973.0388888889,2009-06-09,00:56:00
39.980548,116.373741,0,131,39973.0389467593,2009-06-09,00:56:05
39.98004,116.373864,0,134,39973.0390046296,2009-06-09,00:56:10
39.979578,116.373976,0,141,39973.0390625,2009-06-09,00:56:15
39.979167,116.374114,0,146,39973.0391203704,2009-06-09,00:56:20
39.978698,116.374264,0,159,39973.0391782407,2009-06-09,00:56:25
39.97816,116.374432,0,174,39973.0392361111,2009-06-09,00:56:30
39.977632,116.374594,0,188,39973.0392939815,2009-06-09,00:56:35
39.977326,116.374661,0,185,39973.0393518518,2009-06-09,00:56:40
39.977211,116.374679,0,178,39973.0394097222,2009-06-09,00:56:45
39.977202,116.374681,0,176,39973.0394675926,2009-06-09,00:56:50
39.97719,116.374684,0,177,39973.039525463,2009-06-09,00:56:55
39.977184,116.374686,0,178,39973.0395833333,2009-06-09,00:57:00
39.977181,116.374686,0,178,39973.0396412037,2009-06-09,00:57:05
39.977178,116.374687,0,178,39973.0396990741,2009-06-09,00:57:10
39.977175,116.374687,0,178,39973.0397569444,2009-06-09,00:57:15
39.977175,116.374688,0,178,39973.0398148148,2009-06-09,00:57:20
39.977169,116.37469,0,179,39973.0398726852,2009-06-09,00:57:25
39.977166,116.374691,0,179,39973.0399305556,2009-06-09,00:57:30
39.977166,116.374691,0,179,39973.0399652778,2009-06-09,00:57:33
39.977166,116.374691,0,179,39973.0399884259,2009-06-09,00:57:35
39.977156,116.374694,0,179,39973.0400462963,2009-06-09,00:57:40
39.977156,116.374694,0,179,39973.0400810185,2009-06-09,00:57:43
39.977158,116.374701,0,174,39973.0401041667,2009-06-09,00:57:45
39.977126,116.374695,0,174,39973.040162037,2009-06-09,00:57:50
39.977007,116.374722,0,172,39973.0402199074,2009-06-09,00:57:55
39.976863,116.374748,0,174,39973.0402777778,2009-06-09,00:58:00
39.976685,116.374741,0,166,39973.0403356481,2009-06-09,00:58:05
39.976438,116.374794,0,152,39973.0403935185,2009-06-09,00:58:10
39.976235,116.374821,0,145,39973.0404513889,2009-06-09,00:58:15
39.976046,116.374859,0,143,39973.0405092593,2009-06-09,00:58:20
39.975882,116.374893,0,143,39973.0405671296,2009-06-09,00:58:25
39.975694,116.374956,0,144,39973.040625,2009-06-09,00:58:30
39.975582,116.375035,0,146,39973.0406828704,2009-06-09,00:58:35
39.975505,116.375396,0,132,39973.0407407407,2009-06-09,00:58:40
39.975396,116.37596,0,129,39973.0407986111,2009-06-09,00:58:45
39.975379,116.37667,0,129,39973.0408564815,2009-06-09,00:58:50
39.975385,116.37725,0,124,39973.0409143518,2009-06-09,00:58:55
39.975386,116.37748,0,128,39973.0409722222,2009-06-09,00:59:00
39.975395,116.377793,0,130,39973.0410300926,2009-06-09,00:59:05
39.975433,116.378319,0,130,39973.041087963,2009-06-09,00:59:10
39.975441,116.378915,0,136,39973.0411458333,2009-06-09,00:59:15
39.975409,116.37968,0,145,39973.0412037037,2009-06-09,00:59:20
39.975392,116.380405,0,141,39973.0412615741,2009-06-09,00:59:25
39.975362,116.380995,0,128,39973.0413194444,2009-06-09,00:59:30
39.97538,116.381395,0,138,39973.0413773148,2009-06-09,00:59:35
39.975371,116.381722,0,141,39973.0414351852,2009-06-09,00:59:40
39.975283,116.381859,0,146,39973.0414930556,2009-06-09,00:59:45
39.974959,116.381827,0,153,39973.0415509259,2009-06-09,00:59:50
39.974519,116.381796,0,152,39973.0416087963,2009-06-09,00:59:55
39.974097,116.381769,0,154,39973.0416666667,2009-06-09,01:00:00
39.973769,116.381742,0,161,39973.041724537,2009-06-09,01:00:05
39.973413,116.381644,0,180,39973.0417824074,2009-06-09,01:00:10
39.973248,116.381641,0,191,39973.0418402778,2009-06-09,01:00:15
39.973242,116.381599,0,196,39973.0418981481,2009-06-09,01:00:20
39.973248,116.3816,0,204,39973.0419560185,2009-06-09,01:00:25
39.973248,116.3816,0,204,39973.0419907407,2009-06-09,01:00:28
39.973242,116.381599,0,207,39973.0420138889,2009-06-09,01:00:30
39.973227,116.381602,0,208,39973.0420717593,2009-06-09,01:00:35
39.973214,116.381789,0,205,39973.0421296296,2009-06-09,01:00:40
39.973179,116.381834,0,198,39973.0421875,2009-06-09,01:00:45
39.973151,116.381763,0,178,39973.0422453704,2009-06-09,01:00:50
39.973087,116.381675,0,163,39973.0423032407,2009-06-09,01:00:55
39.973029,116.381604,0,151,39973.0423611111,2009-06-09,01:01:00
39.973011,116.381556,0,146,39973.0424189815,2009-06-09,01:01:05
39.973016,116.381534,0,145,39973.0424768519,2009-06-09,01:01:10
39.973014,116.381533,0,145,39973.0425347222,2009-06-09,01:01:15
39.973018,116.381534,0,145,39973.0425925926,2009-06-09,01:01:20
39.973018,116.381534,0,145,39973.0426273148,2009-06-09,01:01:23
39.973018,116.381533,0,145,39973.042650463,2009-06-09,01:01:25
39.973003,116.381551,0,146,39973.0427083333,2009-06-09,01:01:30
39.97295,116.381605,0,146,39973.0427662037,2009-06-09,01:01:35
39.972907,116.381574,0,149,39973.0428240741,2009-06-09,01:01:40
39.97287,116.381569,0,150,39973.0428819444,2009-06-09,01:01:45
39.972827,116.381558,0,152,39973.0429398148,2009-06-09,01:01:50
39.972846,116.381667,0,156,39973.0429976852,2009-06-09,01:01:55
39.972846,116.381697,0,156,39973.0430555556,2009-06-09,01:02:00
39.972841,116.381698,0,156,39973.0431134259,2009-06-09,01:02:05
39.972834,116.381699,0,157,39973.0431712963,2009-06-09,01:02:10
39.97283,116.381701,0,157,39973.0432291667,2009-06-09,01:02:15
39.972827,116.381704,0,157,39973.043287037,2009-06-09,01:02:20
39.97283,116.381708,0,157,39973.0433449074,2009-06-09,01:02:25
39.972832,116.38171,0,157,39973.0434027778,2009-06-09,01:02:30
39.972832,116.38171,0,157,39973.0434375,2009-06-09,01:02:33
39.972833,116.381715,0,157,39973.0434606481,2009-06-09,01:02:35
39.972823,116.381716,0,157,39973.0435185185,2009-06-09,01:02:40
39.972817,116.381717,0,157,39973.0435763889,2009-06-09,01:02:45
39.972816,116.381718,0,157,39973.0436342593,2009-06-09,01:02:50
39.972816,116.381718,0,157,39973.0436689815,2009-06-09,01:02:53
39.972821,116.381722,0,157,39973.0436921296,2009-06-09,01:02:55
39.972965,116.381866,0,153,39973.04375,2009-06-09,01:03:00
39.972921,116.381939,0,161,39973.0438078704,2009-06-09,01:03:05
39.972887,116.381784,0,182,39973.0438657407,2009-06-09,01:03:10
39.972866,116.381742,0,181,39973.0439236111,2009-06-09,01:03:15
39.972875,116.381653,0,178,39973.0439814815,2009-06-09,01:03:20
39.973483,116.38023,0,21,39973.1228125,2009-06-09,02:56:51
39.973149,116.380823,0,168,39973.1228703704,2009-06-09,02:56:56
39.973168,116.380945,0,146,39973.1229282407,2009-06-09,02:57:01
39.973136,116.381311,0,152,39973.1229861111,2009-06-09,02:57:06
39.973124,116.381442,0,148,39973.1230439815,2009-06-09,02:57:11
39.973109,116.381568,0,152,39973.1231018519,2009-06-09,02:57:16
39.973121,116.381609,0,150,39973.1231597222,2009-06-09,02:57:21
39.973119,116.381627,0,149,39973.1232175926,2009-06-09,02:57:26
39.973124,116.38164,0,150,39973.123275463,2009-06-09,02:57:31
39.97315,116.381632,0,149,39973.1233333333,2009-06-09,02:57:36
39.973199,116.381636,0,149,39973.1233912037,2009-06-09,02:57:41
39.97327,116.381573,0,151,39973.1234490741,2009-06-09,02:57:46
39.973377,116.381287,0,155,39973.1235069444,2009-06-09,02:57:51
39.97348,116.381212,0,158,39973.1235648148,2009-06-09,02:57:56
39.973596,116.381224,0,164,39973.1236226852,2009-06-09,02:58:01
39.973595,116.381352,0,193,39973.1236805556,2009-06-09,02:58:06
39.973578,116.381484,0,225,39973.1237384259,2009-06-09,02:58:11
39.973588,116.3815,0,244,39973.1237962963,2009-06-09,02:58:16
39.973648,116.381595,0,253,39973.1238541667,2009-06-09,02:58:21
39.973705,116.381599,0,262,39973.123912037,2009-06-09,02:58:26
39.973762,116.381594,0,266,39973.1239699074,2009-06-09,02:58:31
39.973808,116.381581,0,270,39973.1240277778,2009-06-09,02:58:36
39.97386,116.381597,0,274,39973.1240856481,2009-06-09,02:58:41
39.973947,116.381637,0,278,39973.1241435185,2009-06-09,02:58:46
39.974003,116.381667,0,282,39973.1242013889,2009-06-09,02:58:51
39.974073,116.381701,0,285,39973.1242592593,2009-06-09,02:58:56
39.974137,116.381746,0,289,39973.1243171296,2009-06-09,02:59:01
39.974204,116.381766,0,285,39973.124375,2009-06-09,02:59:06
39.974306,116.381794,0,283,39973.1244328704,2009-06-09,02:59:11
39.974364,116.381826,0,279,39973.1244907407,2009-06-09,02:59:16
39.974427,116.381885,0,273,39973.1245486111,2009-06-09,02:59:21
39.974498,116.381892,0,272,39973.1246064815,2009-06-09,02:59:26
39.974585,116.381933,0,222,39973.1246643519,2009-06-09,02:59:31
39.974672,116.381906,0,219,39973.1247222222,2009-06-09,02:59:36
39.974788,116.381882,0,220,39973.1247800926,2009-06-09,02:59:41
39.974862,116.381825,0,199,39973.124837963,2009-06-09,02:59:46
39.974883,116.381797,0,187,39973.1248958333,2009-06-09,02:59:51
39.974984,116.381793,0,187,39973.1249537037,2009-06-09,02:59:56
39.975086,116.381786,0,190,39973.1250115741,2009-06-09,03:00:01
39.97509,116.381796,0,196,39973.1250694444,2009-06-09,03:00:06
39.975085,116.381797,0,198,39973.1251273148,2009-06-09,03:00:11
39.975084,116.381797,0,198,39973.1251851852,2009-06-09,03:00:16
39.975089,116.381797,0,199,39973.1252430556,2009-06-09,03:00:21
39.975091,116.381796,0,199,39973.1253009259,2009-06-09,03:00:26
39.975095,116.381796,0,200,39973.1253587963,2009-06-09,03:00:31
39.975103,116.381795,0,201,39973.1254166667,2009-06-09,03:00:36
39.975103,116.381795,0,201,39973.1254513889,2009-06-09,03:00:39
39.975111,116.381794,0,202,39973.125474537,2009-06-09,03:00:41
39.97512,116.381793,0,203,39973.1255324074,2009-06-09,03:00:46
39.975125,116.381792,0,205,39973.1255902778,2009-06-09,03:00:51
39.975125,116.381792,0,205,39973.125625,2009-06-09,03:00:54
39.975131,116.381791,0,207,39973.1256481481,2009-06-09,03:00:56
39.975218,116.381761,0,216,39973.1257060185,2009-06-09,03:01:01
39.975479,116.381667,0,177,39973.1257638889,2009-06-09,03:01:06
39.975597,116.381324,0,157,39973.1258217593,2009-06-09,03:01:11
39.975588,116.380736,0,148,39973.1258796296,2009-06-09,03:01:16
39.975577,116.380027,0,143,39973.1259375,2009-06-09,03:01:21
39.975574,116.379238,0,136,39973.1259953704,2009-06-09,03:01:26
39.975566,116.378509,0,132,39973.1260532407,2009-06-09,03:01:31
39.975553,116.377894,0,130,39973.1261111111,2009-06-09,03:01:36
39.975551,116.37726,0,129,39973.1261689815,2009-06-09,03:01:41
39.975538,116.376589,0,128,39973.1262268518,2009-06-09,03:01:46
39.975545,116.376061,0,126,39973.1262847222,2009-06-09,03:01:51
39.975572,116.375792,0,121,39973.1263425926,2009-06-09,03:01:56
39.975571,116.375725,0,121,39973.126400463,2009-06-09,03:02:01
39.975557,116.375708,0,123,39973.1264583333,2009-06-09,03:02:06
39.975555,116.375669,0,125,39973.1265162037,2009-06-09,03:02:11
39.975547,116.375594,0,127,39973.1265740741,2009-06-09,03:02:16
39.975566,116.375453,0,129,39973.1266319444,2009-06-09,03:02:21
39.975608,116.375358,0,137,39973.1266898148,2009-06-09,03:02:26
39.97582,116.375308,0,142,39973.1267476852,2009-06-09,03:02:31
39.976091,116.375284,0,146,39973.1268055556,2009-06-09,03:02:36
39.976345,116.375207,0,152,39973.1268634259,2009-06-09,03:02:41
39.97667,116.375126,0,158,39973.1269212963,2009-06-09,03:02:46
39.977035,116.375043,0,169,39973.1269791667,2009-06-09,03:02:51
39.977466,116.374902,0,164,39973.127037037,2009-06-09,03:02:56
39.977929,116.374762,0,161,39973.1270949074,2009-06-09,03:03:01
39.978378,116.374666,0,148,39973.1271527778,2009-06-09,03:03:06
39.978743,116.374583,0,146,39973.1272106481,2009-06-09,03:03:11
39.97891,116.374521,0,155,39973.1272685185,2009-06-09,03:03:16
39.979139,116.374483,0,167,39973.1273263889,2009-06-09,03:03:21
39.979298,116.374438,0,175,39973.1273842593,2009-06-09,03:03:26
39.97948,116.374389,0,176,39973.1274421296,2009-06-09,03:03:31
39.979541,116.374386,0,172,39973.1275,2009-06-09,03:03:36
39.979659,116.374366,0,163,39973.1275578704,2009-06-09,03:03:41
39.97977,116.374355,0,167,39973.1276157407,2009-06-09,03:03:46
39.979965,116.374277,0,159,39973.1276736111,2009-06-09,03:03:51
39.980181,116.374213,0,161,39973.1277314815,2009-06-09,03:03:56
39.980457,116.374113,0,163,39973.1277893518,2009-06-09,03:04:01
39.980685,116.374051,0,166,39973.1278472222,2009-06-09,03:04:06
39.980844,116.373992,0,162,39973.1279050926,2009-06-09,03:04:11
39.98102,116.373915,0,144,39973.127962963,2009-06-09,03:04:16
39.981313,116.373813,0,153,39973.1280208333,2009-06-09,03:04:21
39.981768,116.373638,0,149,39973.1280787037,2009-06-09,03:04:26
39.982232,116.373485,0,163,39973.1281365741,2009-06-09,03:04:31
39.982751,116.373319,0,162,39973.1281944444,2009-06-09,03:04:36
39.983334,116.373162,0,148,39973.1282523148,2009-06-09,03:04:41
39.983866,116.373,0,155,39973.1283101852,2009-06-09,03:04:46
39.984469,116.372851,0,158,39973.1283680556,2009-06-09,03:04:51
39.985109,116.372735,0,159,39973.1284259259,2009-06-09,03:04:56
39.985519,116.372642,0,159,39973.1284837963,2009-06-09,03:05:01
39.985777,116.372595,0,153,39973.1285416667,2009-06-09,03:05:06
39.985954,116.372561,0,157,39973.128599537,2009-06-09,03:05:11
39.986188,116.372497,0,157,39973.1286574074,2009-06-09,03:05:16
39.986519,116.372325,0,162,39973.1287152778,2009-06-09,03:05:21
39.986823,116.372296,0,170,39973.1287731482,2009-06-09,03:05:26
39.987091,116.372251,0,180,39973.1288310185,2009-06-09,03:05:31
39.987336,116.372471,0,190,39973.1288888889,2009-06-09,03:05:36
39.987233,116.37296,0,193,39973.1289467593,2009-06-09,03:05:41
39.986838,116.373413,0,194,39973.1290046296,2009-06-09,03:05:46
39.986525,116.373338,0,197,39973.1290625,2009-06-09,03:05:51
39.986444,116.372764,0,194,39973.1291203704,2009-06-09,03:05:56
39.986441,116.372023,0,201,39973.1291782407,2009-06-09,03:06:01
39.986444,116.371259,0,194,39973.1292361111,2009-06-09,03:06:06
39.986665,116.370571,0,190,39973.1292939815,2009-06-09,03:06:11
39.98681,116.369967,0,187,39973.1293518519,2009-06-09,03:06:16
39.986569,116.369306,0,172,39973.1294097222,2009-06-09,03:06:21
39.986352,116.368528,0,167,39973.1294675926,2009-06-09,03:06:26
39.986315,116.367638,0,164,39973.129525463,2009-06-09,03:06:31
39.986271,116.366691,0,171,39973.1295833333,2009-06-09,03:06:36
39.986234,116.365707,0,177,39973.1296412037,2009-06-09,03:06:41
39.986216,116.364874,0,182,39973.1296990741,2009-06-09,03:06:46
39.986206,116.364312,0,190,39973.1297569444,2009-06-09,03:06:51
39.986252,116.364149,0,182,39973.1298148148,2009-06-09,03:06:56
39.986284,116.364183,0,182,39973.1298726852,2009-06-09,03:07:01
39.986305,116.364196,0,188,39973.1299305556,2009-06-09,03:07:06
39.986307,116.364203,0,190,39973.1299884259,2009-06-09,03:07:11
39.986308,116.364208,0,191,39973.1300462963,2009-06-09,03:07:16
39.986309,116.364214,0,192,39973.1301041667,2009-06-09,03:07:21
39.98631,116.364218,0,192,39973.130162037,2009-06-09,03:07:26
39.98631,116.364219,0,192,39973.1302199074,2009-06-09,03:07:31
39.986309,116.364219,0,192,39973.1302777778,2009-06-09,03:07:36
39.986309,116.364219,0,192,39973.1303356481,2009-06-09,03:07:41
39.986309,116.364219,0,192,39973.1303703704,2009-06-09,03:07:44
39.986308,116.364219,0,191,39973.1303935185,2009-06-09,03:07:46
39.986334,116.364061,0,187,39973.1304513889,2009-06-09,03:07:51
39.986355,116.363701,0,176,39973.1305092593,2009-06-09,03:07:56
39.986379,116.363254,0,158,39973.1305671296,2009-06-09,03:08:01
39.986391,116.362777,0,139,39973.130625,2009-06-09,03:08:06
39.986429,116.362369,0,121,39973.1306828704,2009-06-09,03:08:11
39.986467,116.361936,0,113,39973.1307407407,2009-06-09,03:08:16
39.986407,116.361567,0,114,39973.1307986111,2009-06-09,03:08:21
39.986266,116.361213,0,123,39973.1308564815,2009-06-09,03:08:26
39.986193,116.360802,0,130,39973.1309143519,2009-06-09,03:08:31
39.986178,116.360385,0,135,39973.1309722222,2009-06-09,03:08:36
39.986158,116.359964,0,138,39973.1310300926,2009-06-09,03:08:41
39.986142,116.359558,0,141,39973.131087963,2009-06-09,03:08:46
39.986106,116.359102,0,133,39973.1311458333,2009-06-09,03:08:51
39.986012,116.358534,0,130,39973.1312037037,2009-06-09,03:08:56
39.985947,116.357815,0,124,39973.1312615741,2009-06-09,03:09:01
39.985915,116.357032,0,128,39973.1313194444,2009-06-09,03:09:06
39.985887,116.356215,0,121,39973.1313773148,2009-06-09,03:09:11
39.985872,116.355384,0,114,39973.1314351852,2009-06-09,03:09:16
39.985859,116.354528,0,110,39973.1314930556,2009-06-09,03:09:21
39.985841,116.353654,0,108,39973.1315509259,2009-06-09,03:09:26
39.985832,116.352802,0,101,39973.1316087963,2009-06-09,03:09:31
39.985811,116.351933,0,103,39973.1316666667,2009-06-09,03:09:36
39.985783,116.351064,0,105,39973.131724537,2009-06-09,03:09:41
39.985767,116.350207,0,110,39973.1317824074,2009-06-09,03:09:46
39.985741,116.349386,0,114,39973.1318402778,2009-06-09,03:09:51
39.9857,116.348554,0,135,39973.1318981481,2009-06-09,03:09:56
39.985679,116.34781,0,138,39973.1319560185,2009-06-09,03:10:01
39.985663,116.347112,0,138,39973.1320138889,2009-06-09,03:10:06
39.985651,116.346408,0,147,39973.1320717593,2009-06-09,03:10:11
39.985628,116.345575,0,142,39973.1321296296,2009-06-09,03:10:16
39.985588,116.344725,0,136,39973.1321875,2009-06-09,03:10:21
39.985567,116.343912,0,127,39973.1322453704,2009-06-09,03:10:26
39.98559,116.343016,0,104,39973.1323032407,2009-06-09,03:10:31
39.985567,116.34219,0,103,39973.1323611111,2009-06-09,03:10:36
39.985556,116.341317,0,108,39973.1324189815,2009-06-09,03:10:41
39.98553,116.340314,0,108,39973.1324768519,2009-06-09,03:10:46
39.98549,116.339406,0,117,39973.1325347222,2009-06-09,03:10:51
39.985453,116.338631,0,132,39973.1325925926,2009-06-09,03:10:56
39.985457,116.338027,0,137,39973.132650463,2009-06-09,03:11:01
39.985468,116.337321,0,137,39973.1327083333,2009-06-09,03:11:06
39.985458,116.336521,0,125,39973.1327662037,2009-06-09,03:11:11
39.985412,116.335632,0,117,39973.1328240741,2009-06-09,03:11:16
39.985385,116.334661,0,105,39973.1328819444,2009-06-09,03:11:21
39.985366,116.333735,0,93,39973.1329398148,2009-06-09,03:11:26
39.985393,116.332886,0,90,39973.1329976852,2009-06-09,03:11:31
39.985372,116.332069,0,84,39973.1330555556,2009-06-09,03:11:36
39.985309,116.331286,0,88,39973.1331134259,2009-06-09,03:11:41
39.985252,116.330484,0,102,39973.1331712963,2009-06-09,03:11:46
39.985199,116.329717,0,111,39973.1332291667,2009-06-09,03:11:51
39.985171,116.328994,0,107,39973.133287037,2009-06-09,03:11:56
39.985108,116.328392,0,113,39973.1333449074,2009-06-09,03:12:01
39.985092,116.327932,0,125,39973.1334027778,2009-06-09,03:12:06
39.985072,116.327511,0,124,39973.1334606481,2009-06-09,03:12:11
39.985115,116.327219,0,120,39973.1335185185,2009-06-09,03:12:16
39.985337,116.327103,0,133,39973.1335763889,2009-06-09,03:12:21
39.9858,116.327043,0,145,39973.1336342593,2009-06-09,03:12:26
39.986309,116.326979,0,158,39973.1336921296,2009-06-09,03:12:31
39.986835,116.326956,0,176,39973.13375,2009-06-09,03:12:36
39.987401,116.326922,0,192,39973.1338078704,2009-06-09,03:12:41
39.987984,116.326897,0,202,39973.1338657407,2009-06-09,03:12:46
39.988547,116.326884,0,210,39973.1339236111,2009-06-09,03:12:51
39.989113,116.326891,0,211,39973.1339814815,2009-06-09,03:12:56
39.989503,116.326886,0,203,39973.1340393518,2009-06-09,03:13:01
39.989829,116.326876,0,214,39973.1340972222,2009-06-09,03:13:06
39.990138,116.326858,0,224,39973.1341550926,2009-06-09,03:13:11
39.990456,116.326854,0,232,39973.134212963,2009-06-09,03:13:16
39.990703,116.326856,0,244,39973.1342708333,2009-06-09,03:13:21
39.990694,116.326833,0,269,39973.1343287037,2009-06-09,03:13:26
39.990695,116.326832,0,271,39973.1343865741,2009-06-09,03:13:31
39.990696,116.326832,0,273,39973.1344444444,2009-06-09,03:13:36
39.990698,116.326832,0,274,39973.1345023148,2009-06-09,03:13:41
39.990698,116.326832,0,274,39973.1345601852,2009-06-09,03:13:46
39.990697,116.326833,0,275,39973.1346180556,2009-06-09,03:13:51
39.990697,116.326833,0,275,39973.1346759259,2009-06-09,03:13:56
39.990697,116.326834,0,276,39973.1347337963,2009-06-09,03:14:01
39.990696,116.326834,0,275,39973.1347916667,2009-06-09,03:14:06
39.990697,116.326834,0,275,39973.134849537,2009-06-09,03:14:11
39.990697,116.326833,0,275,39973.1349074074,2009-06-09,03:14:16
39.990698,116.326831,0,274,39973.1349652778,2009-06-09,03:14:21
39.990699,116.326831,0,274,39973.1350231481,2009-06-09,03:14:26
39.990699,116.326832,0,274,39973.1350810185,2009-06-09,03:14:31
39.990699,116.326832,0,274,39973.1351157407,2009-06-09,03:14:34
39.990699,116.326833,0,274,39973.1351388889,2009-06-09,03:14:36
39.990814,116.326831,0,267,39973.1351967593,2009-06-09,03:14:41
39.991098,116.326827,0,251,39973.1352546296,2009-06-09,03:14:46
39.991528,116.326793,0,216,39973.1353125,2009-06-09,03:14:51
39.991952,116.326745,0,197,39973.1353703704,2009-06-09,03:14:56
39.992299,116.326716,0,180,39973.1354282407,2009-06-09,03:15:01
39.992496,116.32672,0,179,39973.1354861111,2009-06-09,03:15:06
39.992683,116.326704,0,168,39973.1355439815,2009-06-09,03:15:11
39.993084,116.326694,0,177,39973.1356018518,2009-06-09,03:15:16
39.993352,116.326683,0,160,39973.1356597222,2009-06-09,03:15:21
39.993352,116.326683,0,160,39973.1356944444,2009-06-09,03:15:24
39.993354,116.326678,0,159,39973.1357175926,2009-06-09,03:15:26
39.993427,116.326676,0,161,39973.135775463,2009-06-09,03:15:31
39.993702,116.32666,0,174,39973.1358333333,2009-06-09,03:15:36
39.99386,116.326653,0,177,39973.1358912037,2009-06-09,03:15:41
39.994004,116.326711,0,188,39973.1359490741,2009-06-09,03:15:46
39.994098,116.326763,0,194,39973.1360069444,2009-06-09,03:15:51
39.994154,116.326775,0,218,39973.1360648148,2009-06-09,03:15:56
39.994281,116.32678,0,218,39973.1361226852,2009-06-09,03:16:01
39.99441,116.326802,0,223,39973.1361805556,2009-06-09,03:16:06
39.994681,116.326802,0,230,39973.1362384259,2009-06-09,03:16:11
39.994892,116.326771,0,232,39973.1362962963,2009-06-09,03:16:16
39.995027,116.326795,0,212,39973.1363541667,2009-06-09,03:16:21
39.995051,116.326787,0,196,39973.136412037,2009-06-09,03:16:26
39.995051,116.326787,0,196,39973.1364699074,2009-06-09,03:16:31
39.995051,116.326787,0,196,39973.1365046296,2009-06-09,03:16:34
39.995058,116.326795,0,195,39973.1365277778,2009-06-09,03:16:36
39.995104,116.326764,0,187,39973.1365856482,2009-06-09,03:16:41
39.995169,116.326694,0,181,39973.1366435185,2009-06-09,03:16:46
39.99522,116.326652,0,177,39973.1367013889,2009-06-09,03:16:51
39.995291,116.326615,0,174,39973.1367592593,2009-06-09,03:16:56
39.995338,116.326557,0,173,39973.1368171296,2009-06-09,03:17:01
39.995359,116.326511,0,160,39973.136875,2009-06-09,03:17:06
39.995414,116.326426,0,150,39973.1369328704,2009-06-09,03:17:11
39.995459,116.326369,0,143,39973.1369907407,2009-06-09,03:17:16
39.995489,116.326298,0,147,39973.1370486111,2009-06-09,03:17:21
39.995535,116.326281,0,152,39973.1371064815,2009-06-09,03:17:26
39.995578,116.326286,0,155,39973.1371643519,2009-06-09,03:17:31
39.995607,116.326288,0,158,39973.1372222222,2009-06-09,03:17:36
39.995614,116.32628,0,159,39973.1372800926,2009-06-09,03:17:41
39.995612,116.326284,0,160,39973.137337963,2009-06-09,03:17:46
39.995612,116.326284,0,160,39973.1373726852,2009-06-09,03:17:49
39.995609,116.326288,0,160,39973.1373958333,2009-06-09,03:17:51
39.995643,116.326274,0,157,39973.1374537037,2009-06-09,03:17:56
39.995752,116.326256,0,156,39973.1375115741,2009-06-09,03:18:01
39.995876,116.326287,0,150,39973.1375694444,2009-06-09,03:18:06
39.996002,116.326287,0,149,39973.1376273148,2009-06-09,03:18:11
39.9961,116.326382,0,140,39973.1376851852,2009-06-09,03:18:16
39.996147,116.326442,0,132,39973.1377430556,2009-06-09,03:18:21
39.996165,116.326501,0,127,39973.1378009259,2009-06-09,03:18:26
39.996182,116.326562,0,122,39973.1378587963,2009-06-09,03:18:31
39.996244,116.326688,0,120,39973.1379166667,2009-06-09,03:18:36
39.996341,116.326778,0,120,39973.137974537,2009-06-09,03:18:41
39.996495,116.326768,0,127,39973.1380324074,2009-06-09,03:18:46
39.996675,116.326768,0,138,39973.1380902778,2009-06-09,03:18:51
39.99687,116.326767,0,146,39973.1381481481,2009-06-09,03:18:56
39.997067,116.326751,0,156,39973.1382060185,2009-06-09,03:19:01
39.997262,116.326744,0,157,39973.1382638889,2009-06-09,03:19:06
39.997462,116.326746,0,156,39973.1383217593,2009-06-09,03:19:11
39.997638,116.326732,0,152,39973.1383796296,2009-06-09,03:19:16
39.997746,116.326724,0,145,39973.1384375,2009-06-09,03:19:21
39.997833,116.326793,0,154,39973.1384953704,2009-06-09,03:19:26
39.998007,116.326804,0,157,39973.1385532407,2009-06-09,03:19:31
39.998196,116.326767,0,156,39973.1386111111,2009-06-09,03:19:36
39.998364,116.326705,0,153,39973.1386689815,2009-06-09,03:19:41
39.998511,116.326677,0,165,39973.1387268519,2009-06-09,03:19:46
39.998684,116.326661,0,175,39973.1387847222,2009-06-09,03:19:51
39.998896,116.326659,0,172,39973.1388425926,2009-06-09,03:19:56
39.999091,116.326657,0,161,39973.138900463,2009-06-09,03:20:01
39.99923,116.32679,0,158,39973.1389583333,2009-06-09,03:20:06
39.999346,116.326991,0,150,39973.1390162037,2009-06-09,03:20:11
39.999491,116.327118,0,150,39973.1390740741,2009-06-09,03:20:16
39.999636,116.327176,0,153,39973.1391319444,2009-06-09,03:20:21
39.999792,116.32723,0,153,39973.1391898148,2009-06-09,03:20:26
39.999841,116.32732,0,154,39973.1392476852,2009-06-09,03:20:31
39.999858,116.32738,0,154,39973.1393055556,2009-06-09,03:20:36
39.999894,116.327376,0,155,39973.1393634259,2009-06-09,03:20:41
39.999933,116.327368,0,157,39973.1394212963,2009-06-09,03:20:46
39.999944,116.327389,0,156,39973.1394791667,2009-06-09,03:20:51
39.999955,116.327407,0,155,39973.139537037,2009-06-09,03:20:56
39.999978,116.327393,0,155,39973.1395949074,2009-06-09,03:21:01
39.999978,116.327416,0,155,39973.1396527778,2009-06-09,03:21:06
39.999973,116.327443,0,154,39973.1397106481,2009-06-09,03:21:11
39.999937,116.327438,0,153,39973.1397685185,2009-06-09,03:21:16
39.999937,116.327438,0,153,39973.1398032407,2009-06-09,03:21:19
39.999936,116.327434,0,153,39973.1398263889,2009-06-09,03:21:21
39.999927,116.327581,0,154,39973.1402893519,2009-06-09,03:22:01
39.999956,116.327577,0,154,39973.1403472222,2009-06-09,03:22:06
40.000285,116.327544,0,83,39973.1404050926,2009-06-09,03:22:11
40.000284,116.327543,0,83,39973.140462963,2009-06-09,03:22:16
40.000284,116.327543,0,83,39973.1404976852,2009-06-09,03:22:19
40.000286,116.32755,0,83,39973.1405208333,2009-06-09,03:22:21
40.00032,116.327461,0,145,39973.1405787037,2009-06-09,03:22:26
40.000296,116.327476,0,154,39973.1406365741,2009-06-09,03:22:31
40.000296,116.327476,0,154,39973.1406712963,2009-06-09,03:22:34
40.000297,116.327479,0,154,39973.1406944444,2009-06-09,03:22:36
39.999886,116.327429,0,223,39973.1660300926,2009-06-09,03:59:05
39.999838,116.327258,0,90,39973.1661111111,2009-06-09,03:59:12
39.999842,116.327296,0,122,39973.1661689815,2009-06-09,03:59:17
39.999817,116.327305,0,133,39973.1662268518,2009-06-09,03:59:22
39.999825,116.327249,0,146,39973.1662847222,2009-06-09,03:59:27
39.999827,116.327189,0,150,39973.1663425926,2009-06-09,03:59:32
39.999857,116.327101,0,159,39973.166400463,2009-06-09,03:59:37
39.99987,116.327036,0,151,39973.1664583333,2009-06-09,03:59:42
39.999865,116.326954,0,146,39973.1665162037,2009-06-09,03:59:47
39.999859,116.32687,0,140,39973.1665740741,2009-06-09,03:59:52
39.999856,116.326792,0,145,39973.1666319444,2009-06-09,03:59:57
39.99986,116.326713,0,147,39973.1666898148,2009-06-09,04:00:02
39.999861,116.326634,0,150,39973.1667476852,2009-06-09,04:00:07
39.999865,116.326546,0,157,39973.1668055556,2009-06-09,04:00:12
39.999876,116.326468,0,161,39973.1668634259,2009-06-09,04:00:17
39.99989,116.32638,0,166,39973.1669212963,2009-06-09,04:00:22
39.999879,116.326297,0,174,39973.1669791667,2009-06-09,04:00:27
39.999861,116.326174,0,164,39973.167037037,2009-06-09,04:00:32
39.999854,116.326085,0,164,39973.1670949074,2009-06-09,04:00:37
39.99986,116.326005,0,165,39973.1671527778,2009-06-09,04:00:42
39.999853,116.325911,0,161,39973.1672106481,2009-06-09,04:00:47
39.999854,116.325836,0,158,39973.1672685185,2009-06-09,04:00:52
39.999845,116.325757,0,155,39973.1673263889,2009-06-09,04:00:57
39.999819,116.325664,0,144,39973.1673842593,2009-06-09,04:01:02
39.99981,116.325591,0,141,39973.1674421296,2009-06-09,04:01:07
39.999818,116.325516,0,142,39973.1675,2009-06-09,04:01:12
39.999823,116.325447,0,143,39973.1675578704,2009-06-09,04:01:17
39.999817,116.325354,0,144,39973.1676157407,2009-06-09,04:01:22
39.999813,116.325265,0,147,39973.1676736111,2009-06-09,04:01:27
39.999813,116.325175,0,148,39973.1677314815,2009-06-09,04:01:32
39.999821,116.325102,0,151,39973.1677893519,2009-06-09,04:01:37
39.999806,116.325009,0,150,39973.1678472222,2009-06-09,04:01:42
39.999829,116.324923,0,153,39973.1679050926,2009-06-09,04:01:47
39.999855,116.32485,0,158,39973.167962963,2009-06-09,04:01:52
39.999887,116.32478,0,163,39973.1680208333,2009-06-09,04:01:57
39.999889,116.324678,0,167,39973.1680787037,2009-06-09,04:02:02
39.99993,116.324647,0,175,39973.1681365741,2009-06-09,04:02:07
39.999988,116.32463,0,182,39973.1681944444,2009-06-09,04:02:12
40.000053,116.324622,0,184,39973.1682523148,2009-06-09,04:02:17
40.000128,116.324631,0,178,39973.1683101852,2009-06-09,04:02:22
40.000198,116.324625,0,174,39973.1683680556,2009-06-09,04:02:27
40.000277,116.32462,0,166,39973.1684259259,2009-06-09,04:02:32
40.000356,116.324605,0,166,39973.1684837963,2009-06-09,04:02:37
40.000433,116.324608,0,166,39973.1685416667,2009-06-09,04:02:42
40.000526,116.324601,0,155,39973.168599537,2009-06-09,04:02:47
40.00059,116.324593,0,162,39973.1686574074,2009-06-09,04:02:52
40.000672,116.32458,0,172,39973.1687152778,2009-06-09,04:02:57
40.000747,116.324576,0,176,39973.1687731481,2009-06-09,04:03:02
40.000827,116.324596,0,204,39973.1688310185,2009-06-09,04:03:07
40.000901,116.324619,0,192,39973.1688888889,2009-06-09,04:03:12
40.000995,116.324595,0,189,39973.1689467593,2009-06-09,04:03:17
40.001067,116.324588,0,192,39973.1690046296,2009-06-09,04:03:22
40.001125,116.324585,0,184,39973.1690625,2009-06-09,04:03:27
40.001174,116.32458,0,170,39973.1691203704,2009-06-09,04:03:32
40.001226,116.32455,0,149,39973.1691782407,2009-06-09,04:03:37
40.001298,116.324542,0,141,39973.1692361111,2009-06-09,04:03:42
40.001366,116.324517,0,140,39973.1692939815,2009-06-09,04:03:47
40.001426,116.324508,0,140,39973.1693518519,2009-06-09,04:03:52
40.001515,116.324506,0,140,39973.1694097222,2009-06-09,04:03:57
40.001595,116.324508,0,136,39973.1694675926,2009-06-09,04:04:02
40.001655,116.324504,0,134,39973.169525463,2009-06-09,04:04:07
40.00174,116.324488,0,132,39973.1695833333,2009-06-09,04:04:12
40.00182,116.324485,0,131,39973.1696412037,2009-06-09,04:04:17
40.00189,116.324496,0,130,39973.1696990741,2009-06-09,04:04:22
40.00195,116.324509,0,137,39973.1697569444,2009-06-09,04:04:27
40.00202,116.32451,0,137,39973.1698148148,2009-06-09,04:04:32
40.002096,116.32451,0,146,39973.1698726852,2009-06-09,04:04:37
40.002184,116.324498,0,143,39973.1699305556,2009-06-09,04:04:42
40.002278,116.324485,0,147,39973.1699884259,2009-06-09,04:04:47
40.002351,116.324469,0,143,39973.1700462963,2009-06-09,04:04:52
40.00243,116.32446,0,142,39973.1701041667,2009-06-09,04:04:57
40.002499,116.324462,0,145,39973.170162037,2009-06-09,04:05:02
40.002574,116.324464,0,146,39973.1702199074,2009-06-09,04:05:07
40.002648,116.324462,0,143,39973.1702777778,2009-06-09,04:05:12
40.002726,116.32447,0,144,39973.1703356481,2009-06-09,04:05:17
40.002804,116.324461,0,150,39973.1703935185,2009-06-09,04:05:22
40.002875,116.324449,0,148,39973.1704513889,2009-06-09,04:05:27
40.002944,116.324446,0,152,39973.1705092593,2009-06-09,04:05:32
40.003019,116.324434,0,147,39973.1705671296,2009-06-09,04:05:37
40.003098,116.324426,0,153,39973.170625,2009-06-09,04:05:42
40.003179,116.324432,0,154,39973.1706828704,2009-06-09,04:05:47
40.003238,116.324444,0,155,39973.1707407407,2009-06-09,04:05:52
40.003304,116.324447,0,164,39973.1707986111,2009-06-09,04:05:57
40.003362,116.324448,0,169,39973.1708564815,2009-06-09,04:06:02
40.00342,116.324449,0,171,39973.1709143519,2009-06-09,04:06:07
40.003467,116.324425,0,174,39973.1709722222,2009-06-09,04:06:12
40.003496,116.324354,0,171,39973.1710300926,2009-06-09,04:06:17
40.003517,116.324276,0,170,39973.171087963,2009-06-09,04:06:22
40.003521,116.324184,0,171,39973.1711458333,2009-06-09,04:06:27
40.003471,116.324047,0,163,39973.1712037037,2009-06-09,04:06:32
40.003448,116.323924,0,157,39973.1712615741,2009-06-09,04:06:37
40.003444,116.323829,0,157,39973.1713194444,2009-06-09,04:06:42
40.003434,116.323719,0,155,39973.1713773148,2009-06-09,04:06:47
40.003425,116.32362,0,154,39973.1714351852,2009-06-09,04:06:52
40.003415,116.323513,0,153,39973.1714930556,2009-06-09,04:06:57
40.003422,116.323435,0,153,39973.1715509259,2009-06-09,04:07:02
40.003426,116.323354,0,149,39973.1716087963,2009-06-09,04:07:07
40.003416,116.32327,0,148,39973.1716666667,2009-06-09,04:07:12
40.003412,116.323187,0,146,39973.171724537,2009-06-09,04:07:17
40.003424,116.323093,0,143,39973.1717824074,2009-06-09,04:07:22
40.003425,116.322994,0,141,39973.1718402778,2009-06-09,04:07:27
40.003435,116.32291,0,140,39973.1718981481,2009-06-09,04:07:32
40.003427,116.322829,0,139,39973.1719560185,2009-06-09,04:07:37
40.003441,116.322756,0,139,39973.1720138889,2009-06-09,04:07:42
40.003441,116.322653,0,138,39973.1720717593,2009-06-09,04:07:47
40.003417,116.322544,0,136,39973.1721296296,2009-06-09,04:07:52
40.003428,116.32246,0,134,39973.1721875,2009-06-09,04:07:57
40.003463,116.322406,0,134,39973.1722453704,2009-06-09,04:08:02
40.00349,116.322392,0,138,39973.1723032407,2009-06-09,04:08:07
40.003533,116.322362,0,142,39973.1723611111,2009-06-09,04:08:12
40.00361,116.322346,0,142,39973.1724189815,2009-06-09,04:08:17
40.00368,116.322342,0,145,39973.1724768518,2009-06-09,04:08:22
40.003745,116.322329,0,144,39973.1725347222,2009-06-09,04:08:27
40.003829,116.322322,0,148,39973.1725925926,2009-06-09,04:08:32
40.003912,116.3223,0,152,39973.172650463,2009-06-09,04:08:37
40.004006,116.322319,0,135,39973.1727083333,2009-06-09,04:08:42
40.004011,116.322331,0,139,39973.1727662037,2009-06-09,04:08:47
40.004011,116.322331,0,139,39973.1728009259,2009-06-09,04:08:50
40.004013,116.322331,0,139,39973.1728240741,2009-06-09,04:08:52
40.004022,116.32233,0,140,39973.1728819444,2009-06-09,04:08:57
40.004098,116.322325,0,135,39973.1729398148,2009-06-09,04:09:02
40.004126,116.322398,0,135,39973.1729976852,2009-06-09,04:09:07
40.004185,116.322411,0,138,39973.1730555556,2009-06-09,04:09:12
40.004226,116.322429,0,132,39973.1731134259,2009-06-09,04:09:17
40.004265,116.322417,0,133,39973.1731712963,2009-06-09,04:09:22
40.00408,116.322316,0,152,39973.1870601852,2009-06-09,04:29:22
40.004,116.322315,0,153,39973.1871180556,2009-06-09,04:29:27
40.003949,116.322322,0,152,39973.1871759259,2009-06-09,04:29:32
40.00387,116.322321,0,149,39973.1872337963,2009-06-09,04:29:37
40.003804,116.322319,0,149,39973.1872916667,2009-06-09,04:29:42
40.003733,116.322325,0,149,39973.187349537,2009-06-09,04:29:47
40.003657,116.322344,0,150,39973.1874074074,2009-06-09,04:29:52
40.003607,116.32236,0,150,39973.1874652778,2009-06-09,04:29:57
40.003556,116.322366,0,149,39973.1875231481,2009-06-09,04:30:02
40.003457,116.322382,0,147,39973.1875810185,2009-06-09,04:30:07
40.003412,116.322307,0,140,39973.1876388889,2009-06-09,04:30:12
40.003391,116.322223,0,135,39973.1876967593,2009-06-09,04:30:17
40.003397,116.322131,0,131,39973.1877546296,2009-06-09,04:30:22
40.003389,116.32203,0,129,39973.1878125,2009-06-09,04:30:27
40.003389,116.32194,0,122,39973.1878703704,2009-06-09,04:30:32
40.003398,116.321866,0,116,39973.1879282407,2009-06-09,04:30:37
40.0034,116.321786,0,107,39973.1879861111,2009-06-09,04:30:42
40.003404,116.321695,0,103,39973.1880439815,2009-06-09,04:30:47
40.003382,116.321608,0,100,39973.1881018518,2009-06-09,04:30:52
40.003389,116.321522,0,96,39973.1881597222,2009-06-09,04:30:57
40.003393,116.321443,0,95,39973.1882175926,2009-06-09,04:31:02
40.00338,116.321348,0,93,39973.188275463,2009-06-09,04:31:07
40.003359,116.321261,0,96,39973.1883333333,2009-06-09,04:31:12
40.003352,116.321168,0,94,39973.1883912037,2009-06-09,04:31:17
40.003357,116.32108,0,94,39973.1884490741,2009-06-09,04:31:22
40.00334,116.320982,0,93,39973.1885069444,2009-06-09,04:31:27
40.003305,116.3209,0,93,39973.1885648148,2009-06-09,04:31:32
40.003229,116.320853,0,98,39973.1886226852,2009-06-09,04:31:37
40.003174,116.320829,0,101,39973.1886805556,2009-06-09,04:31:42
40.003127,116.320783,0,102,39973.1887384259,2009-06-09,04:31:47
40.003071,116.320745,0,101,39973.1887962963,2009-06-09,04:31:52
40.003012,116.320703,0,102,39973.1888541667,2009-06-09,04:31:57
40.002957,116.32064,0,104,39973.188912037,2009-06-09,04:32:02
40.002895,116.320589,0,106,39973.1889699074,2009-06-09,04:32:07
40.002847,116.320514,0,108,39973.1890277778,2009-06-09,04:32:12
40.002802,116.320435,0,106,39973.1890856481,2009-06-09,04:32:17
40.002774,116.32035,0,104,39973.1891435185,2009-06-09,04:32:22
40.002722,116.320273,0,103,39973.1892013889,2009-06-09,04:32:27
40.002678,116.320187,0,102,39973.1892592593,2009-06-09,04:32:32
40.002625,116.320139,0,104,39973.1893171296,2009-06-09,04:32:37
40.002561,116.320101,0,108,39973.189375,2009-06-09,04:32:42
40.002488,116.320076,0,110,39973.1894328704,2009-06-09,04:32:47
40.002426,116.320086,0,113,39973.1894907407,2009-06-09,04:32:52
40.002381,116.320093,0,118,39973.1895486111,2009-06-09,04:32:57
40.00233,116.320098,0,123,39973.1896064815,2009-06-09,04:33:02
40.002267,116.320119,0,130,39973.1896643518,2009-06-09,04:33:07
40.002213,116.320134,0,137,39973.1897222222,2009-06-09,04:33:12
40.002148,116.320159,0,152,39973.1897800926,2009-06-09,04:33:17
40.002064,116.320133,0,147,39973.189837963,2009-06-09,04:33:22
40.001987,116.320137,0,155,39973.1898958333,2009-06-09,04:33:27
40.001915,116.32017,0,165,39973.1899537037,2009-06-09,04:33:32
40.001874,116.320185,0,170,39973.1900115741,2009-06-09,04:33:37
40.001796,116.320219,0,177,39973.1900694444,2009-06-09,04:33:42
40.001722,116.320215,0,183,39973.1901273148,2009-06-09,04:33:47
40.001636,116.320252,0,191,39973.1901851852,2009-06-09,04:33:52
40.001545,116.320264,0,199,39973.1902430556,2009-06-09,04:33:57
40.001474,116.320246,0,205,39973.1903009259,2009-06-09,04:34:02
40.001395,116.320252,0,210,39973.1903587963,2009-06-09,04:34:07
40.001314,116.320255,0,212,39973.1904166667,2009-06-09,04:34:12
40.001237,116.320263,0,213,39973.190474537,2009-06-09,04:34:17
40.001143,116.320268,0,218,39973.1905324074,2009-06-09,04:34:22
40.00108,116.32028,0,223,39973.1905902778,2009-06-09,04:34:27
40.000999,116.320187,0,200,39973.1906481481,2009-06-09,04:34:32
40.000921,116.320204,0,195,39973.1907060185,2009-06-09,04:34:37
40.00088,116.320261,0,184,39973.1907638889,2009-06-09,04:34:42
40.000815,116.320277,0,175,39973.1908217593,2009-06-09,04:34:47
40.00077,116.320273,0,169,39973.1908796296,2009-06-09,04:34:52
40.000709,116.320244,0,164,39973.1909375,2009-06-09,04:34:57
40.000648,116.320226,0,162,39973.1909953704,2009-06-09,04:35:02
40.000583,116.320217,0,162,39973.1910532407,2009-06-09,04:35:07
40.000523,116.320175,0,159,39973.1911111111,2009-06-09,04:35:12
40.000463,116.320147,0,157,39973.1911689815,2009-06-09,04:35:17
40.000392,116.320126,0,158,39973.1912268519,2009-06-09,04:35:22
40.000321,116.320102,0,158,39973.1912847222,2009-06-09,04:35:27
40.000257,116.320081,0,157,39973.1913425926,2009-06-09,04:35:32
40.000191,116.320057,0,158,39973.191400463,2009-06-09,04:35:37
40.000132,116.320032,0,161,39973.1914583333,2009-06-09,04:35:42
40.000066,116.320011,0,164,39973.1915162037,2009-06-09,04:35:47
40.000012,116.319966,0,169,39973.1915740741,2009-06-09,04:35:52
39.999943,116.319886,0,167,39973.1916319444,2009-06-09,04:35:57
39.999893,116.319804,0,164,39973.1916898148,2009-06-09,04:36:02
39.999812,116.319802,0,162,39973.1917476852,2009-06-09,04:36:07
39.999756,116.319824,0,167,39973.1918055556,2009-06-09,04:36:12
39.99972,116.319901,0,174,39973.1918634259,2009-06-09,04:36:17
39.999739,116.319988,0,181,39973.1919212963,2009-06-09,04:36:22
39.999766,116.320044,0,188,39973.1919791667,2009-06-09,04:36:27
39.999747,116.320098,0,198,39973.192037037,2009-06-09,04:36:32
39.999712,116.320189,0,206,39973.1920949074,2009-06-09,04:36:37
39.999697,116.320281,0,216,39973.1921527778,2009-06-09,04:36:42
39.999666,116.320332,0,228,39973.1922106481,2009-06-09,04:36:47
39.999584,116.3203,0,231,39973.1922685185,2009-06-09,04:36:52
39.999522,116.320269,0,215,39973.1923263889,2009-06-09,04:36:57
39.999468,116.320247,0,217,39973.1923842593,2009-06-09,04:37:02
39.999406,116.320219,0,212,39973.1924421296,2009-06-09,04:37:07
39.999361,116.320197,0,212,39973.1925,2009-06-09,04:37:12
39.999289,116.320197,0,212,39973.1925578704,2009-06-09,04:37:17
39.99922,116.32022,0,207,39973.1926157407,2009-06-09,04:37:22
39.99915,116.32022,0,209,39973.1926736111,2009-06-09,04:37:27
39.999086,116.320186,0,201,39973.1927314815,2009-06-09,04:37:32
39.999019,116.3202,0,198,39973.1927893519,2009-06-09,04:37:37
39.998956,116.320189,0,198,39973.1928472222,2009-06-09,04:37:42
39.998902,116.320191,0,197,39973.1929050926,2009-06-09,04:37:47
39.998835,116.320193,0,200,39973.192962963,2009-06-09,04:37:52
39.998774,116.320205,0,204,39973.1930208333,2009-06-09,04:37:57
39.998736,116.320162,0,204,39973.1930787037,2009-06-09,04:38:02
39.998692,116.320127,0,206,39973.1931365741,2009-06-09,04:38:07
39.998639,116.320086,0,208,39973.1931944444,2009-06-09,04:38:12
39.998592,116.320071,0,206,39973.1932523148,2009-06-09,04:38:17
39.998542,116.320035,0,207,39973.1933101852,2009-06-09,04:38:22
39.998512,116.319987,0,209,39973.1933680556,2009-06-09,04:38:27
39.998513,116.319951,0,209,39973.1934259259,2009-06-09,04:38:32
39.998488,116.319969,0,207,39973.1934837963,2009-06-09,04:38:37
39.998475,116.319982,0,205,39973.1935416667,2009-06-09,04:38:42
39.998475,116.319982,0,205,39973.1935763889,2009-06-09,04:38:45
39.998474,116.319977,0,205,39973.193599537,2009-06-09,04:38:47
39.998465,116.31998,0,205,39973.1936574074,2009-06-09,04:38:52
39.998466,116.319993,0,205,39973.1937152778,2009-06-09,04:38:57
39.998479,116.319997,0,205,39973.1937731481,2009-06-09,04:39:02
39.998479,116.319997,0,205,39973.1938078704,2009-06-09,04:39:05
39.998479,116.319996,0,205,39973.1938310185,2009-06-09,04:39:07
39.998478,116.319985,0,205,39973.1938888889,2009-06-09,04:39:12
39.998468,116.319968,0,205,39973.1939467593,2009-06-09,04:39:17
39.998468,116.31996,0,205,39973.1940046296,2009-06-09,04:39:22
39.998468,116.319956,0,205,39973.1940625,2009-06-09,04:39:27
39.998467,116.319954,0,205,39973.1941203704,2009-06-09,04:39:32
39.998466,116.319954,0,205,39973.1941782407,2009-06-09,04:39:37
39.998466,116.319954,0,205,39973.194212963,2009-06-09,04:39:40
39.998466,116.319955,0,205,39973.1942361111,2009-06-09,04:39:42
39.998466,116.319964,0,204,39973.1942939815,2009-06-09,04:39:47
39.998465,116.319976,0,204,39973.1943518519,2009-06-09,04:39:52
39.998465,116.319985,0,204,39973.1944097222,2009-06-09,04:39:57
39.998464,116.319986,0,204,39973.1944675926,2009-06-09,04:40:02
39.998463,116.319981,0,204,39973.194525463,2009-06-09,04:40:07
39.998463,116.319981,0,204,39973.1945601852,2009-06-09,04:40:10
39.998462,116.319981,0,204,39973.1945833333,2009-06-09,04:40:12
39.998464,116.319953,0,205,39973.1946412037,2009-06-09,04:40:17
39.998463,116.319939,0,205,39973.1946990741,2009-06-09,04:40:22
39.998456,116.319933,0,205,39973.1947569444,2009-06-09,04:40:27
39.998456,116.319933,0,205,39973.1947916667,2009-06-09,04:40:30
39.998458,116.319934,0,205,39973.1948148148,2009-06-09,04:40:32
39.998468,116.319937,0,204,39973.1948726852,2009-06-09,04:40:37
39.998512,116.319985,0,205,39973.1949305556,2009-06-09,04:40:42
39.998521,116.319975,0,206,39973.1949884259,2009-06-09,04:40:47
39.998493,116.320005,0,206,39973.1950462963,2009-06-09,04:40:52
39.998492,116.320014,0,206,39973.1951041667,2009-06-09,04:40:57
39.998492,116.320014,0,206,39973.1951388889,2009-06-09,04:41:00
39.99849,116.320017,0,206,39973.195162037,2009-06-09,04:41:02
39.998489,116.320004,0,206,39973.1952199074,2009-06-09,04:41:07
39.998492,116.319982,0,206,39973.1952777778,2009-06-09,04:41:12
39.99849,116.319973,0,205,39973.1953356481,2009-06-09,04:41:17
39.998486,116.319963,0,205,39973.1953935185,2009-06-09,04:41:22
39.998484,116.319957,0,205,39973.1954513889,2009-06-09,04:41:27
39.998484,116.319957,0,205,39973.1954861111,2009-06-09,04:41:30
39.998481,116.319958,0,205,39973.1955092593,2009-06-09,04:41:32
39.99848,116.319949,0,205,39973.1955671296,2009-06-09,04:41:37
39.998479,116.319943,0,205,39973.195625,2009-06-09,04:41:42
39.998476,116.319941,0,205,39973.1956828704,2009-06-09,04:41:47
39.998471,116.319943,0,205,39973.1957407407,2009-06-09,04:41:52
39.998463,116.319946,0,205,39973.1957986111,2009-06-09,04:41:57
39.998456,116.319945,0,204,39973.1958564815,2009-06-09,04:42:02
39.998455,116.319941,0,204,39973.1959143518,2009-06-09,04:42:07
39.998456,116.319942,0,203,39973.1959722222,2009-06-09,04:42:12
39.998458,116.319943,0,202,39973.1960300926,2009-06-09,04:42:17
39.998458,116.319944,0,202,39973.196087963,2009-06-09,04:42:22
39.998458,116.319945,0,202,39973.1961458333,2009-06-09,04:42:27
39.998457,116.319945,0,202,39973.1962037037,2009-06-09,04:42:32
39.998458,116.319946,0,202,39973.1962615741,2009-06-09,04:42:37
39.998458,116.319947,0,202,39973.1963194444,2009-06-09,04:42:42
39.998458,116.319948,0,202,39973.1963773148,2009-06-09,04:42:47
39.998456,116.319948,0,202,39973.1964351852,2009-06-09,04:42:52
39.998456,116.31995,0,202,39973.1964930556,2009-06-09,04:42:57
39.998456,116.31995,0,202,39973.1965509259,2009-06-09,04:43:02
39.998456,116.319951,0,202,39973.1966087963,2009-06-09,04:43:07
39.998455,116.319952,0,202,39973.1966666667,2009-06-09,04:43:12
39.998455,116.319952,0,202,39973.1967013889,2009-06-09,04:43:15
39.998454,116.319948,0,202,39973.196724537,2009-06-09,04:43:17
39.998415,116.319869,0,189,39973.1967824074,2009-06-09,04:43:22
39.998377,116.319785,0,174,39973.1968402778,2009-06-09,04:43:27
39.998362,116.319707,0,164,39973.1968981481,2009-06-09,04:43:32
39.998349,116.319631,0,154,39973.1969560185,2009-06-09,04:43:37
39.998343,116.319549,0,141,39973.1970138889,2009-06-09,04:43:42
39.998346,116.319467,0,136,39973.1970717593,2009-06-09,04:43:47
39.998329,116.319364,0,145,39973.1971296296,2009-06-09,04:43:52
39.998319,116.31931,0,146,39973.1971875,2009-06-09,04:43:57
39.998289,116.319279,0,147,39973.1972453704,2009-06-09,04:44:02
39.99824,116.319265,0,147,39973.1973032407,2009-06-09,04:44:07
39.998196,116.319253,0,147,39973.1973611111,2009-06-09,04:44:12
39.998146,116.31925,0,147,39973.1974189815,2009-06-09,04:44:17
39.998079,116.319251,0,149,39973.1974768518,2009-06-09,04:44:22
39.998017,116.319242,0,148,39973.1975347222,2009-06-09,04:44:27
39.997945,116.319255,0,150,39973.1975925926,2009-06-09,04:44:32
39.997907,116.319237,0,151,39973.197650463,2009-06-09,04:44:37
39.997855,116.319248,0,154,39973.1977083333,2009-06-09,04:44:42
39.997785,116.319258,0,155,39973.1977662037,2009-06-09,04:44:47
39.997712,116.319257,0,158,39973.1978240741,2009-06-09,04:44:52
39.997646,116.319242,0,167,39973.1978819444,2009-06-09,04:44:57
39.997601,116.319236,0,168,39973.1979398148,2009-06-09,04:45:02
39.997554,116.31918,0,163,39973.1979976852,2009-06-09,04:45:07
39.997494,116.319133,0,164,39973.1980555556,2009-06-09,04:45:12
39.997451,116.319095,0,168,39973.1981134259,2009-06-09,04:45:17
39.997437,116.319065,0,168,39973.1981712963,2009-06-09,04:45:22
39.997433,116.319004,0,174,39973.1982291667,2009-06-09,04:45:27
39.997435,116.318961,0,175,39973.198287037,2009-06-09,04:45:32
39.997448,116.318888,0,178,39973.1983449074,2009-06-09,04:45:37
39.997463,116.318789,0,173,39973.1984027778,2009-06-09,04:45:42
39.997452,116.318715,0,168,39973.1984606481,2009-06-09,04:45:47
39.997469,116.318655,0,170,39973.1985185185,2009-06-09,04:45:52
39.997468,116.318583,0,173,39973.1985763889,2009-06-09,04:45:57
39.997466,116.318533,0,181,39973.1986342593,2009-06-09,04:46:02
39.997478,116.3185,0,191,39973.1986921296,2009-06-09,04:46:07
39.997485,116.318433,0,195,39973.19875,2009-06-09,04:46:12
39.997486,116.318376,0,208,39973.1988078704,2009-06-09,04:46:17
39.997505,116.318318,0,214,39973.1988657407,2009-06-09,04:46:22
39.997521,116.318266,0,222,39973.1989236111,2009-06-09,04:46:27
39.997498,116.31818,0,220,39973.1989814815,2009-06-09,04:46:32
39.997474,116.318063,0,206,39973.1990393519,2009-06-09,04:46:37
39.997485,116.317946,0,197,39973.1990972222,2009-06-09,04:46:42
39.997452,116.317897,0,191,39973.1991550926,2009-06-09,04:46:47
39.997388,116.317891,0,184,39973.199212963,2009-06-09,04:46:52
39.997331,116.317898,0,180,39973.1992708333,2009-06-09,04:46:57
39.997282,116.317894,0,173,39973.1993287037,2009-06-09,04:47:02
39.997169,116.317877,0,169,39973.1993865741,2009-06-09,04:47:07
39.997154,116.317886,0,164,39973.1994444444,2009-06-09,04:47:12
39.997142,116.317902,0,165,39973.1995023148,2009-06-09,04:47:17
39.997142,116.317902,0,165,39973.199537037,2009-06-09,04:47:20
39.997142,116.317902,0,164,39973.1995601852,2009-06-09,04:47:22
39.997123,116.317908,0,164,39973.1996180556,2009-06-09,04:47:27
39.997092,116.317915,0,165,39973.1996759259,2009-06-09,04:47:32
39.997068,116.317913,0,165,39973.1997337963,2009-06-09,04:47:37
39.997068,116.317913,0,165,39973.1997685185,2009-06-09,04:47:40
39.997061,116.317908,0,165,39973.1997916667,2009-06-09,04:47:42
39.997065,116.317897,0,165,39973.199849537,2009-06-09,04:47:47
39.997055,116.317874,0,165,39973.1999074074,2009-06-09,04:47:52
39.997039,116.317848,0,165,39973.1999652778,2009-06-09,04:47:57
39.997038,116.317826,0,165,39973.2000231481,2009-06-09,04:48:02
39.997056,116.317806,0,165,39973.2000810185,2009-06-09,04:48:07
39.997067,116.317817,0,165,39973.2001388889,2009-06-09,04:48:12
39.997067,116.317817,0,165,39973.2001736111,2009-06-09,04:48:15
39.997059,116.317814,0,166,39973.2001967593,2009-06-09,04:48:17
39.99705,116.317811,0,166,39973.2002546296,2009-06-09,04:48:22
39.997044,116.317809,0,166,39973.2003125,2009-06-09,04:48:27
39.997046,116.317809,0,166,39973.2003703704,2009-06-09,04:48:32
39.997049,116.31781,0,166,39973.2004282407,2009-06-09,04:48:37
39.997054,116.317811,0,166,39973.2004861111,2009-06-09,04:48:42
39.997055,116.317811,0,166,39973.2005439815,2009-06-09,04:48:47
39.997055,116.317811,0,166,39973.2005787037,2009-06-09,04:48:50
39.997048,116.317809,0,166,39973.2006018519,2009-06-09,04:48:52
39.997038,116.317804,0,166,39973.2006597222,2009-06-09,04:48:57
39.997032,116.317801,0,166,39973.2007175926,2009-06-09,04:49:02
39.997024,116.317798,0,166,39973.200775463,2009-06-09,04:49:07
39.997018,116.317795,0,165,39973.2008333333,2009-06-09,04:49:12
39.997012,116.317793,0,165,39973.2008912037,2009-06-09,04:49:17
39.997012,116.317793,0,165,39973.2009259259,2009-06-09,04:49:20
39.997005,116.317791,0,165,39973.2009490741,2009-06-09,04:49:22
39.996993,116.317789,0,165,39973.2010069444,2009-06-09,04:49:27
39.996983,116.317786,0,166,39973.2010648148,2009-06-09,04:49:32
39.996978,116.317786,0,166,39973.2011226852,2009-06-09,04:49:37
39.99698,116.317787,0,166,39973.2011805556,2009-06-09,04:49:42
39.996987,116.317791,0,166,39973.2012384259,2009-06-09,04:49:47
39.996993,116.317795,0,166,39973.2012962963,2009-06-09,04:49:52
39.996993,116.317796,0,166,39973.2013541667,2009-06-09,04:49:57
39.996991,116.317797,0,166,39973.201412037,2009-06-09,04:50:02
39.996991,116.317797,0,166,39973.2014467593,2009-06-09,04:50:05
39.996983,116.317796,0,166,39973.2014699074,2009-06-09,04:50:07
39.996964,116.317848,0,166,39973.2015277778,2009-06-09,04:50:12
39.996977,116.317841,0,167,39973.2015856481,2009-06-09,04:50:17
39.996984,116.317825,0,167,39973.2016435185,2009-06-09,04:50:22
39.997035,116.317843,0,167,39973.2017013889,2009-06-09,04:50:27
39.997081,116.317923,0,168,39973.2017592593,2009-06-09,04:50:32
39.997109,116.317994,0,168,39973.2018171296,2009-06-09,04:50:37
39.99715,116.318024,0,169,39973.201875,2009-06-09,04:50:42
39.997171,116.318012,0,169,39973.2019328704,2009-06-09,04:50:47
39.997194,116.31804,0,169,39973.2019907407,2009-06-09,04:50:52
39.997231,116.318079,0,169,39973.2020486111,2009-06-09,04:50:57
39.99724,116.318094,0,170,39973.2021064815,2009-06-09,04:51:02
39.99725,116.318141,0,170,39973.2021643519,2009-06-09,04:51:07
39.99725,116.318164,0,170,39973.2022222222,2009-06-09,04:51:12
39.997277,116.318214,0,170,39973.2022800926,2009-06-09,04:51:17
39.997256,116.318211,0,170,39973.202337963,2009-06-09,04:51:22
39.997206,116.318214,0,170,39973.2023958333,2009-06-09,04:51:27
39.997177,116.318207,0,170,39973.2024537037,2009-06-09,04:51:32
39.997093,116.318214,0,171,39973.2025115741,2009-06-09,04:51:37
39.997019,116.318243,0,171,39973.2025694444,2009-06-09,04:51:42
39.996978,116.318275,0,171,39973.2026273148,2009-06-09,04:51:47
39.996951,116.318275,0,171,39973.2026851852,2009-06-09,04:51:52
39.996944,116.318291,0,172,39973.2027430556,2009-06-09,04:51:57
39.996949,116.318241,0,172,39973.2028009259,2009-06-09,04:52:02
39.996966,116.318226,0,172,39973.2028587963,2009-06-09,04:52:07
39.996976,116.318229,0,172,39973.2029166667,2009-06-09,04:52:12
39.996965,116.318221,0,172,39973.202974537,2009-06-09,04:52:17
39.996955,116.318217,0,173,39973.2030324074,2009-06-09,04:52:22
39.996955,116.318217,0,173,39973.2030671296,2009-06-09,04:52:25
39.99695,116.318216,0,173,39973.2030902778,2009-06-09,04:52:27
39.99698,116.318208,0,173,39973.2031481481,2009-06-09,04:52:32
39.997077,116.318142,0,174,39973.2032060185,2009-06-09,04:52:37
39.997151,116.318072,0,175,39973.2032638889,2009-06-09,04:52:42
39.997206,116.318054,0,176,39973.2033217593,2009-06-09,04:52:47
39.997315,116.318011,0,178,39973.2033796296,2009-06-09,04:52:52
39.99743,116.317972,0,179,39973.2034375,2009-06-09,04:52:57
39.997524,116.317977,0,178,39973.2034953704,2009-06-09,04:53:02
39.997589,116.317956,0,178,39973.2035532407,2009-06-09,04:53:07
39.997538,116.31793,0,174,39973.2036111111,2009-06-09,04:53:12
39.997351,116.317956,0,167,39973.2036689815,2009-06-09,04:53:17
39.997267,116.317966,0,169,39973.2037268518,2009-06-09,04:53:22
39.997267,116.317966,0,169,39973.2037615741,2009-06-09,04:53:25
39.99726,116.317965,0,169,39973.2037847222,2009-06-09,04:53:27
39.997248,116.317962,0,169,39973.2038425926,2009-06-09,04:53:32
39.997248,116.317962,0,169,39973.2038773148,2009-06-09,04:53:35
39.997241,116.31796,0,169,39973.203900463,2009-06-09,04:53:37
39.997171,116.317966,0,168,39973.2039583333,2009-06-09,04:53:42
39.997134,116.317923,0,167,39973.2040162037,2009-06-09,04:53:47
39.997125,116.317925,0,166,39973.2040740741,2009-06-09,04:53:52
39.99711,116.317895,0,166,39973.2041319444,2009-06-09,04:53:57
39.997071,116.317892,0,167,39973.2041898148,2009-06-09,04:54:02
39.997026,116.317917,0,167,39973.2042476852,2009-06-09,04:54:07
39.997004,116.317916,0,168,39973.2043055556,2009-06-09,04:54:12
39.997004,116.317916,0,168,39973.2043402778,2009-06-09,04:54:15
39.996997,116.317914,0,168,39973.2043634259,2009-06-09,04:54:17
39.996988,116.317913,0,168,39973.2044212963,2009-06-09,04:54:22
39.996982,116.317913,0,168,39973.2044791667,2009-06-09,04:54:27
39.996981,116.317917,0,168,39973.204537037,2009-06-09,04:54:32
39.996981,116.317917,0,168,39973.2045717593,2009-06-09,04:54:35
39.996985,116.317923,0,168,39973.2045949074,2009-06-09,04:54:37
39.996983,116.317987,0,168,39973.2046527778,2009-06-09,04:54:42
39.996944,116.318037,0,167,39973.2047106481,2009-06-09,04:54:47
39.996928,116.318047,0,167,39973.2047685185,2009-06-09,04:54:52
39.996928,116.318047,0,167,39973.2048032407,2009-06-09,04:54:55
39.996934,116.318052,0,167,39973.2048263889,2009-06-09,04:54:57
39.996948,116.318151,0,167,39973.2048842593,2009-06-09,04:55:02
39.996942,116.318197,0,167,39973.2049421296,2009-06-09,04:55:07
39.996925,116.3182,0,167,39973.205,2009-06-09,04:55:12
39.996914,116.31817,0,167,39973.2050578704,2009-06-09,04:55:17
39.996916,116.318168,0,167,39973.2051157407,2009-06-09,04:55:22
39.996915,116.318165,0,167,39973.2051736111,2009-06-09,04:55:27
39.996915,116.318165,0,167,39973.2052083333,2009-06-09,04:55:30
39.99692,116.318164,0,167,39973.2052314815,2009-06-09,04:55:32
39.997005,116.318071,0,169,39973.2052893518,2009-06-09,04:55:37
39.997048,116.318021,0,170,39973.2053472222,2009-06-09,04:55:42
39.997079,116.318001,0,170,39973.2054050926,2009-06-09,04:55:47
39.997104,116.317973,0,170,39973.205462963,2009-06-09,04:55:52
39.997136,116.317976,0,169,39973.2055208333,2009-06-09,04:55:57
39.997202,116.317988,0,169,39973.2055787037,2009-06-09,04:56:02
39.99728,116.317952,0,168,39973.2056365741,2009-06-09,04:56:07
39.99735,116.317978,0,166,39973.2056944444,2009-06-09,04:56:12
39.997449,116.318046,0,164,39973.2057523148,2009-06-09,04:56:17
39.997468,116.318043,0,162,39973.2058101852,2009-06-09,04:56:22
39.997497,116.318007,0,162,39973.2058680556,2009-06-09,04:56:27
39.997494,116.317939,0,161,39973.2059259259,2009-06-09,04:56:32
39.997478,116.317895,0,162,39973.2059837963,2009-06-09,04:56:37
39.997378,116.317875,0,162,39973.2060416667,2009-06-09,04:56:42
39.997308,116.317885,0,162,39973.206099537,2009-06-09,04:56:47
39.997226,116.317877,0,162,39973.2061574074,2009-06-09,04:56:52
39.997156,116.317857,0,161,39973.2062152778,2009-06-09,04:56:57
39.997153,116.317848,0,159,39973.2062731481,2009-06-09,04:57:02
39.99711,116.317867,0,157,39973.2063310185,2009-06-09,04:57:07
39.99697,116.317872,0,155,39973.2063888889,2009-06-09,04:57:12
39.99686,116.317861,0,153,39973.2064467593,2009-06-09,04:57:17
39.996807,116.31784,0,151,39973.2065046296,2009-06-09,04:57:22
39.996997,116.317944,0,147,39973.2065625,2009-06-09,04:57:27
39.996958,116.317908,0,148,39973.2066203704,2009-06-09,04:57:32
39.996929,116.317845,0,149,39973.2066782407,2009-06-09,04:57:37
39.996937,116.317781,0,151,39973.2067361111,2009-06-09,04:57:42
39.996914,116.317773,0,156,39973.2067939815,2009-06-09,04:57:47
39.996913,116.317804,0,162,39973.2068518519,2009-06-09,04:57:52
39.996936,116.317861,0,171,39973.2069097222,2009-06-09,04:57:57
39.996898,116.317897,0,176,39973.2069675926,2009-06-09,04:58:02
39.996785,116.317918,0,187,39973.207025463,2009-06-09,04:58:07
39.996773,116.317932,0,191,39973.2070833333,2009-06-09,04:58:12
39.996775,116.317963,0,195,39973.2071412037,2009-06-09,04:58:17
39.996801,116.317986,0,197,39973.2071990741,2009-06-09,04:58:22
39.996848,116.318029,0,199,39973.2072569444,2009-06-09,04:58:27
39.996864,116.31803,0,202,39973.2073148148,2009-06-09,04:58:32
39.996852,116.318025,0,204,39973.2073726852,2009-06-09,04:58:37
39.996824,116.318016,0,207,39973.2074305556,2009-06-09,04:58:42
39.996803,116.318034,0,212,39973.2074884259,2009-06-09,04:58:47
39.996803,116.318034,0,212,39973.2075231481,2009-06-09,04:58:50
39.9968,116.318035,0,213,39973.2075462963,2009-06-09,04:58:52
39.9968,116.317996,0,214,39973.2076041667,2009-06-09,04:58:57
39.996788,116.317977,0,213,39973.207662037,2009-06-09,04:59:02
39.996776,116.317935,0,211,39973.2077199074,2009-06-09,04:59:07
39.996837,116.317909,0,207,39973.2077777778,2009-06-09,04:59:12
39.996845,116.317895,0,208,39973.2078356481,2009-06-09,04:59:17
39.996824,116.317888,0,207,39973.2078935185,2009-06-09,04:59:22
39.996818,116.317872,0,208,39973.2079513889,2009-06-09,04:59:27
39.996818,116.317872,0,208,39973.2079861111,2009-06-09,04:59:30
39.99682,116.317872,0,209,39973.2080092593,2009-06-09,04:59:32
39.996811,116.31789,0,212,39973.2080671296,2009-06-09,04:59:37
39.996776,116.317942,0,216,39973.208125,2009-06-09,04:59:42
39.99676,116.317986,0,221,39973.2081828704,2009-06-09,04:59:47
39.996796,116.318022,0,224,39973.2082407407,2009-06-09,04:59:52
39.996865,116.318052,0,224,39973.2082986111,2009-06-09,04:59:57
39.996853,116.31807,0,225,39973.2083564815,2009-06-09,05:00:02
39.996783,116.318078,0,228,39973.2084143519,2009-06-09,05:00:07
39.996738,116.318109,0,231,39973.2084722222,2009-06-09,05:00:12
39.99675,116.318104,0,232,39973.2085300926,2009-06-09,05:00:17
39.996808,116.318062,0,233,39973.208587963,2009-06-09,05:00:22
39.996834,116.318026,0,230,39973.2086458333,2009-06-09,05:00:27
39.996783,116.317843,0,224,39973.2087037037,2009-06-09,05:00:32
39.996753,116.317821,0,224,39973.2087615741,2009-06-09,05:00:37
39.996802,116.317827,0,226,39973.2088194444,2009-06-09,05:00:42
39.996843,116.31784,0,232,39973.2088773148,2009-06-09,05:00:47
39.996825,116.317813,0,232,39973.2089351852,2009-06-09,05:00:52
39.996791,116.317765,0,234,39973.2089930556,2009-06-09,05:00:57
39.996845,116.317719,0,238,39973.2090509259,2009-06-09,05:01:02
39.996964,116.317826,0,238,39973.2091087963,2009-06-09,05:01:07
39.997064,116.317902,0,233,39973.2091666667,2009-06-09,05:01:12
39.99715,116.317936,0,229,39973.209224537,2009-06-09,05:01:17
39.997211,116.317997,0,227,39973.2092824074,2009-06-09,05:01:22
39.997236,116.318016,0,224,39973.2093402778,2009-06-09,05:01:27
39.997232,116.318035,0,222,39973.2093981481,2009-06-09,05:01:32
39.997216,116.318074,0,220,39973.2094560185,2009-06-09,05:01:37
39.997157,116.318125,0,218,39973.2095138889,2009-06-09,05:01:42
39.997069,116.318189,0,216,39973.2095717593,2009-06-09,05:01:47
39.997009,116.318271,0,210,39973.2096296296,2009-06-09,05:01:52
39.99697,116.318371,0,201,39973.2096875,2009-06-09,05:01:57
39.996934,116.318433,0,192,39973.2097453704,2009-06-09,05:02:02
39.996891,116.318482,0,181,39973.2098032407,2009-06-09,05:02:07
39.996841,116.318493,0,177,39973.2098611111,2009-06-09,05:02:12
39.996808,116.318493,0,173,39973.2099189815,2009-06-09,05:02:17
39.996808,116.318493,0,173,39973.2099537037,2009-06-09,05:02:20
39.996807,116.318498,0,173,39973.2099768519,2009-06-09,05:02:22
39.9968,116.318517,0,173,39973.2100347222,2009-06-09,05:02:27
39.996788,116.318524,0,172,39973.2100925926,2009-06-09,05:02:32
39.996757,116.318581,0,172,39973.210150463,2009-06-09,05:02:37
39.996729,116.318588,0,173,39973.2102083333,2009-06-09,05:02:42
39.996748,116.318585,0,174,39973.2102662037,2009-06-09,05:02:47
39.996783,116.318541,0,169,39973.2103240741,2009-06-09,05:02:52
39.996861,116.318499,0,164,39973.2103819444,2009-06-09,05:02:57
39.996901,116.318489,0,161,39973.2104398148,2009-06-09,05:03:02
39.996931,116.31843,0,164,39973.2104976852,2009-06-09,05:03:07
39.996927,116.318406,0,170,39973.2105555556,2009-06-09,05:03:12
39.996872,116.318387,0,178,39973.2106134259,2009-06-09,05:03:17
39.996837,116.318353,0,189,39973.2106712963,2009-06-09,05:03:22
39.996837,116.318353,0,189,39973.2107060185,2009-06-09,05:03:25
39.996834,116.318349,0,198,39973.2107291667,2009-06-09,05:03:27
39.996848,116.318311,0,202,39973.210787037,2009-06-09,05:03:32
39.996848,116.318311,0,202,39973.2108217593,2009-06-09,05:03:35
39.996848,116.318306,0,208,39973.2108449074,2009-06-09,05:03:37
39.996834,116.318295,0,215,39973.2109027778,2009-06-09,05:03:42
39.996829,116.318305,0,221,39973.2109606481,2009-06-09,05:03:47
39.99684,116.318246,0,233,39973.2110185185,2009-06-09,05:03:52
39.996801,116.318302,0,238,39973.2110763889,2009-06-09,05:03:57
39.996812,116.31828,0,238,39973.2111342593,2009-06-09,05:04:02
39.996894,116.318196,0,242,39973.2111921296,2009-06-09,05:04:07
39.996928,116.318114,0,240,39973.21125,2009-06-09,05:04:12
39.996939,116.318066,0,236,39973.2113078704,2009-06-09,05:04:17
39.996945,116.318045,0,235,39973.2113657407,2009-06-09,05:04:22
39.997007,116.31801,0,238,39973.2114236111,2009-06-09,05:04:27
39.997056,116.318012,0,247,39973.2114814815,2009-06-09,05:04:32
39.997074,116.318065,0,248,39973.2115393518,2009-06-09,05:04:37
39.997047,116.318065,0,247,39973.2115972222,2009-06-09,05:04:42
39.997028,116.318011,0,249,39973.2116550926,2009-06-09,05:04:47
39.997021,116.317999,0,251,39973.211712963,2009-06-09,05:04:52
39.997032,116.317996,0,250,39973.2117708333,2009-06-09,05:04:57
39.997132,116.318034,0,248,39973.2118287037,2009-06-09,05:05:02
39.997239,116.318069,0,246,39973.2118865741,2009-06-09,05:05:07
39.99723,116.318112,0,244,39973.2119444444,2009-06-09,05:05:12
39.997255,116.318092,0,241,39973.2120023148,2009-06-09,05:05:17
39.997242,116.318097,0,237,39973.2120601852,2009-06-09,05:05:22
39.997233,116.318068,0,233,39973.2121180556,2009-06-09,05:05:27
39.997233,116.318068,0,233,39973.2121527778,2009-06-09,05:05:30
39.99723,116.318064,0,230,39973.2121759259,2009-06-09,05:05:32
39.997246,116.318069,0,223,39973.2122337963,2009-06-09,05:05:37
39.997267,116.318095,0,219,39973.2122916667,2009-06-09,05:05:42
39.997292,116.318129,0,215,39973.212349537,2009-06-09,05:05:47
39.997287,116.318151,0,209,39973.2124074074,2009-06-09,05:05:52
39.997283,116.318128,0,206,39973.2124652778,2009-06-09,05:05:57
39.997251,116.318096,0,206,39973.2125231481,2009-06-09,05:06:02
39.997252,116.318122,0,209,39973.2125810185,2009-06-09,05:06:07
39.997271,116.318164,0,213,39973.2126388889,2009-06-09,05:06:12
39.997235,116.318143,0,215,39973.2126967593,2009-06-09,05:06:17
39.9972,116.318144,0,214,39973.2127546296,2009-06-09,05:06:22
39.997173,116.318129,0,213,39973.2128125,2009-06-09,05:06:27
39.997192,116.318146,0,213,39973.2128703704,2009-06-09,05:06:32
39.997235,116.318194,0,216,39973.2129282407,2009-06-09,05:06:37
39.997271,116.318228,0,218,39973.2129861111,2009-06-09,05:06:42
39.997264,116.318202,0,221,39973.2130439815,2009-06-09,05:06:47
39.997254,116.31821,0,222,39973.2131018518,2009-06-09,05:06:52
39.997264,116.318214,0,225,39973.2131597222,2009-06-09,05:06:57
39.99728,116.318236,0,229,39973.2132175926,2009-06-09,05:07:02
39.997343,116.318254,0,229,39973.2133333333,2009-06-09,05:07:12
39.997396,116.318258,0,228,39973.2133912037,2009-06-09,05:07:17
39.99738,116.318299,0,220,39973.2138541667,2009-06-09,05:07:57
39.998334,116.319463,0,92,39973.2242476852,2009-06-09,05:22:55
39.998362,116.319662,0,88,39973.2243055556,2009-06-09,05:23:00
39.998406,116.319813,0,90,39973.2243634259,2009-06-09,05:23:05
39.998496,116.319949,0,92,39973.2244212963,2009-06-09,05:23:10
39.998547,116.31999,0,93,39973.2244791667,2009-06-09,05:23:15
39.998663,116.320062,0,94,39973.224537037,2009-06-09,05:23:20
39.998777,116.32012,0,100,39973.2245949074,2009-06-09,05:23:25
39.998912,116.320129,0,108,39973.2246527778,2009-06-09,05:23:30
39.999132,116.320149,0,117,39973.2247222222,2009-06-09,05:23:36
39.999338,116.320232,0,121,39973.2247800926,2009-06-09,05:23:41
39.999512,116.320329,0,128,39973.224837963,2009-06-09,05:23:46
39.999616,116.320504,0,138,39973.2248958333,2009-06-09,05:23:51
39.999698,116.32073,0,148,39973.2249537037,2009-06-09,05:23:56
39.999715,116.320983,0,154,39973.2250115741,2009-06-09,05:24:01
39.999765,116.321274,0,152,39973.2250694444,2009-06-09,05:24:06
39.99987,116.321497,0,161,39973.2251273148,2009-06-09,05:24:11
39.999948,116.321714,0,175,39973.2251851852,2009-06-09,05:24:16
40.000104,116.321732,0,186,39973.2252430556,2009-06-09,05:24:21
40.000264,116.321711,0,194,39973.2253009259,2009-06-09,05:24:26
40.000436,116.321716,0,208,39973.2253587963,2009-06-09,05:24:31
40.000611,116.32169,0,222,39973.2254166667,2009-06-09,05:24:36
40.000682,116.321721,0,243,39973.225474537,2009-06-09,05:24:41
40.000893,116.321687,0,263,39973.2255324074,2009-06-09,05:24:46
40.001102,116.321648,0,285,39973.2255902778,2009-06-09,05:24:51
40.001323,116.321593,0,315,39973.2256481481,2009-06-09,05:24:56
40.00162,116.321569,0,329,39973.2257060185,2009-06-09,05:25:01
40.00188,116.321561,0,340,39973.2257638889,2009-06-09,05:25:06
40.002168,116.321545,0,339,39973.2258217593,2009-06-09,05:25:11
40.00239,116.321571,0,334,39973.2258796296,2009-06-09,05:25:16
40.002692,116.321528,0,343,39973.2259375,2009-06-09,05:25:21
40.002933,116.321507,0,306,39973.2259953704,2009-06-09,05:25:26
40.003157,116.321487,0,280,39973.2260532407,2009-06-09,05:25:31
40.003371,116.321485,0,266,39973.2261111111,2009-06-09,05:25:36
40.003546,116.321438,0,247,39973.2261689815,2009-06-09,05:25:41
40.003713,116.321419,0,237,39973.2262268519,2009-06-09,05:25:46
40.003898,116.32136,0,223,39973.2262847222,2009-06-09,05:25:51
40.004069,116.321345,0,218,39973.2263425926,2009-06-09,05:25:56
40.004305,116.321303,0,205,39973.226400463,2009-06-09,05:26:01
40.00451,116.321253,0,199,39973.2264583333,2009-06-09,05:26:06
40.00472,116.321224,0,202,39973.2265162037,2009-06-09,05:26:11
40.004981,116.32118,0,206,39973.2265740741,2009-06-09,05:26:16
40.0052,116.32119,0,204,39973.2266319444,2009-06-09,05:26:21
40.005378,116.321214,0,208,39973.2266898148,2009-06-09,05:26:26
40.005629,116.321188,0,201,39973.2267476852,2009-06-09,05:26:31
40.005896,116.321155,0,198,39973.2268055556,2009-06-09,05:26:36
40.006163,116.321108,0,204,39973.2268634259,2009-06-09,05:26:41
40.006424,116.321047,0,221,39973.2269212963,2009-06-09,05:26:46
40.006499,116.320884,0,219,39973.2269791667,2009-06-09,05:26:51
40.006538,116.320695,0,215,39973.227037037,2009-06-09,05:26:56
40.00663,116.320426,0,196,39973.2270949074,2009-06-09,05:27:01
40.006806,116.320298,0,197,39973.2271527778,2009-06-09,05:27:06
40.006842,116.320107,0,197,39973.2272106481,2009-06-09,05:27:11
40.006933,116.320022,0,186,39973.2272685185,2009-06-09,05:27:16
40.007134,116.319939,0,181,39973.2273263889,2009-06-09,05:27:21
40.007313,116.319876,0,184,39973.2273842593,2009-06-09,05:27:26
40.007593,116.319726,0,181,39973.2274421296,2009-06-09,05:27:31
40.007648,116.3197,0,170,39973.2275,2009-06-09,05:27:36
40.007648,116.3197,0,170,39973.2275347222,2009-06-09,05:27:39
40.007647,116.319704,0,169,39973.2275578704,2009-06-09,05:27:41
40.007642,116.319714,0,169,39973.2276157407,2009-06-09,05:27:46
40.007637,116.31975,0,169,39973.2276736111,2009-06-09,05:27:51
40.007624,116.319849,0,169,39973.2277314815,2009-06-09,05:27:56
40.007623,116.31995,0,169,39973.2277893518,2009-06-09,05:28:01
40.00766,116.320041,0,169,39973.2278472222,2009-06-09,05:28:06
40.007705,116.320076,0,170,39973.2279050926,2009-06-09,05:28:11
40.00771,116.320114,0,170,39973.227962963,2009-06-09,05:28:16
40.007685,116.320098,0,170,39973.2280208333,2009-06-09,05:28:21
40.007677,116.32008,0,170,39973.2280787037,2009-06-09,05:28:26
40.005782,116.321573,0,310,39973.2284259259,2009-06-09,05:28:56
40.007144,116.319944,0,159,39973.2310648148,2009-06-09,05:32:44
40.007592,116.319653,0,127,39973.2311342593,2009-06-09,05:32:50
40.007586,116.319762,0,180,39973.2312037037,2009-06-09,05:32:56
40.007601,116.319769,0,192,39973.2312615741,2009-06-09,05:33:01
40.007606,116.319706,0,174,39973.2313194444,2009-06-09,05:33:06
40.007592,116.319747,0,169,39973.2313773148,2009-06-09,05:33:11
40.007625,116.319843,0,173,39973.2314351852,2009-06-09,05:33:16
40.007673,116.319972,0,173,39973.2314930556,2009-06-09,05:33:21
40.007808,116.320159,0,157,39973.2315509259,2009-06-09,05:33:26
40.007882,116.320261,0,167,39973.2316087963,2009-06-09,05:33:31
40.008012,116.32027,0,184,39973.2316666667,2009-06-09,05:33:36
40.008073,116.320389,0,193,39973.231724537,2009-06-09,05:33:41
40.008102,116.320547,0,199,39973.2317824074,2009-06-09,05:33:46
40.008152,116.320645,0,213,39973.2318402778,2009-06-09,05:33:51
40.008231,116.320779,0,225,39973.2318981481,2009-06-09,05:33:56
40.008315,116.321017,0,233,39973.2319560185,2009-06-09,05:34:01
40.008286,116.321246,0,245,39973.2320138889,2009-06-09,05:34:06
40.00827,116.321433,0,262,39973.2320717593,2009-06-09,05:34:11
40.008234,116.321636,0,277,39973.2321296296,2009-06-09,05:34:16
40.008151,116.321819,0,293,39973.2321875,2009-06-09,05:34:21
40.008074,116.322036,0,302,39973.2322453704,2009-06-09,05:34:26
40.008071,116.322259,0,320,39973.2323032407,2009-06-09,05:34:31
40.008121,116.322486,0,337,39973.2323611111,2009-06-09,05:34:36
40.008093,116.322742,0,340,39973.2324189815,2009-06-09,05:34:41
40.008008,116.323054,0,339,39973.2324768519,2009-06-09,05:34:46
40.008017,116.323289,0,347,39973.2325347222,2009-06-09,05:34:51
40.008056,116.323519,0,349,39973.2325925926,2009-06-09,05:34:56
40.008031,116.323798,0,349,39973.232650463,2009-06-09,05:35:01
40.007947,116.324037,0,348,39973.2327083333,2009-06-09,05:35:06
40.007937,116.324191,0,345,39973.2327662037,2009-06-09,05:35:11
40.008083,116.324229,0,309,39973.2328240741,2009-06-09,05:35:16
40.008259,116.324273,0,298,39973.2328819444,2009-06-09,05:35:21
40.00844,116.324234,0,251,39973.2329398148,2009-06-09,05:35:26
40.008642,116.324241,0,231,39973.2329976852,2009-06-09,05:35:31
40.008892,116.324235,0,198,39973.2330555556,2009-06-09,05:35:36
40.009061,116.324239,0,176,39973.2331134259,2009-06-09,05:35:41
40.009142,116.324227,0,167,39973.2331712963,2009-06-09,05:35:46
40.009158,116.324228,0,155,39973.2332291667,2009-06-09,05:35:51
40.009201,116.32423,0,150,39973.233287037,2009-06-09,05:35:56
40.009274,116.324209,0,144,39973.2333449074,2009-06-09,05:36:01
40.009289,116.32419,0,137,39973.2334027778,2009-06-09,05:36:06
40.00929,116.324189,0,135,39973.2334606481,2009-06-09,05:36:11
40.009292,116.324189,0,134,39973.2335185185,2009-06-09,05:36:16
40.009297,116.324191,0,134,39973.2335763889,2009-06-09,05:36:21
40.0093,116.324192,0,134,39973.2336342593,2009-06-09,05:36:26
40.009307,116.324192,0,134,39973.2336921296,2009-06-09,05:36:31
40.009311,116.324193,0,135,39973.23375,2009-06-09,05:36:36
40.009313,116.324193,0,135,39973.2338078704,2009-06-09,05:36:41
40.009315,116.324193,0,134,39973.2338657407,2009-06-09,05:36:46
40.009315,116.324194,0,133,39973.2339236111,2009-06-09,05:36:51
40.009321,116.324194,0,134,39973.2339814815,2009-06-09,05:36:56
40.009325,116.324194,0,134,39973.2340393519,2009-06-09,05:37:01
40.009328,116.324196,0,135,39973.2340972222,2009-06-09,05:37:06
40.009331,116.324195,0,135,39973.2341550926,2009-06-09,05:37:11
40.009113,116.324129,0,107,39973.3211342593,2009-06-09,07:42:26
40.009019,116.324135,0,106,39973.3211921296,2009-06-09,07:42:31
40.008925,116.324122,0,106,39973.32125,2009-06-09,07:42:36
40.008807,116.324099,0,114,39973.3213078704,2009-06-09,07:42:41
40.008672,116.324071,0,118,39973.3213657407,2009-06-09,07:42:46
40.008557,116.324061,0,115,39973.3214236111,2009-06-09,07:42:51
40.008435,116.324062,0,115,39973.3214814815,2009-06-09,07:42:56
40.008329,116.324054,0,114,39973.3215393518,2009-06-09,07:43:01
40.008199,116.324056,0,114,39973.3215972222,2009-06-09,07:43:06
40.008088,116.324062,0,117,39973.3216550926,2009-06-09,07:43:11
40.007971,116.324065,0,114,39973.321712963,2009-06-09,07:43:16
40.007857,116.324065,0,118,39973.3217708333,2009-06-09,07:43:21
40.007789,116.323977,0,120,39973.3218287037,2009-06-09,07:43:26
40.007776,116.323822,0,118,39973.3218865741,2009-06-09,07:43:31
40.007756,116.323643,0,124,39973.3219444444,2009-06-09,07:43:36
40.007733,116.323461,0,125,39973.3220023148,2009-06-09,07:43:41
40.007736,116.323276,0,125,39973.3220601852,2009-06-09,07:43:46
40.007733,116.323088,0,131,39973.3221180556,2009-06-09,07:43:51
40.007719,116.3229,0,141,39973.3221759259,2009-06-09,07:43:56
40.007702,116.322704,0,146,39973.3222337963,2009-06-09,07:44:01
40.007688,116.322519,0,146,39973.3222916667,2009-06-09,07:44:06
40.007708,116.322329,0,148,39973.322349537,2009-06-09,07:44:11
40.007723,116.322098,0,168,39973.3224074074,2009-06-09,07:44:16
40.007785,116.321891,0,169,39973.3224652778,2009-06-09,07:44:21
40.007848,116.321708,0,163,39973.3225231481,2009-06-09,07:44:26
40.007945,116.321556,0,151,39973.3225810185,2009-06-09,07:44:31
40.008007,116.321391,0,144,39973.3226388889,2009-06-09,07:44:36
40.008059,116.32124,0,139,39973.3226967593,2009-06-09,07:44:41
40.008018,116.321113,0,126,39973.3227546296,2009-06-09,07:44:46
40.007985,116.320991,0,120,39973.3228125,2009-06-09,07:44:51
40.007989,116.320825,0,115,39973.3228703704,2009-06-09,07:44:56
40.007987,116.320651,0,110,39973.3229282407,2009-06-09,07:45:01
40.007995,116.320481,0,105,39973.3229861111,2009-06-09,07:45:06
40.007931,116.320349,0,105,39973.3230439815,2009-06-09,07:45:11
40.007812,116.320317,0,109,39973.3231018518,2009-06-09,07:45:16
40.007706,116.32028,0,114,39973.3231597222,2009-06-09,07:45:21
40.007667,116.320158,0,116,39973.3232175926,2009-06-09,07:45:26
40.00765,116.320008,0,116,39973.323275463,2009-06-09,07:45:31
40.007649,116.319865,0,117,39973.3233333333,2009-06-09,07:45:36
40.007689,116.319764,0,116,39973.3233912037,2009-06-09,07:45:41
40.007717,116.319704,0,118,39973.3234490741,2009-06-09,07:45:46
40.007715,116.319702,0,117,39973.3235069444,2009-06-09,07:45:51
40.007715,116.319702,0,117,39973.3235416667,2009-06-09,07:45:54
40.007708,116.319698,0,117,39973.3235648148,2009-06-09,07:45:56
40.007533,116.319777,0,102,39973.3287037037,2009-06-09,07:53:20
40.007693,116.319825,0,150,39973.3287615741,2009-06-09,07:53:25
40.00749,116.319924,0,128,39973.3288194444,2009-06-09,07:53:30
40.007423,116.319894,0,159,39973.3288773148,2009-06-09,07:53:35
40.007414,116.320111,0,150,39973.3289351852,2009-06-09,07:53:40
40.007422,116.320324,0,141,39973.3289930556,2009-06-09,07:53:45
40.007411,116.320548,0,143,39973.3290625,2009-06-09,07:53:51
40.007433,116.32076,0,127,39973.3291203704,2009-06-09,07:53:56
40.007455,116.320977,0,116,39973.3291782407,2009-06-09,07:54:01
40.007369,116.321137,0,103,39973.3292361111,2009-06-09,07:54:06
40.007268,116.321168,0,92,39973.3292939815,2009-06-09,07:54:11
40.007139,116.321172,0,82,39973.3293518518,2009-06-09,07:54:16
40.00692,116.321199,0,72,39973.3294097222,2009-06-09,07:54:21
40.006736,116.321215,0,67,39973.3294675926,2009-06-09,07:54:26
40.006553,116.321234,0,64,39973.329525463,2009-06-09,07:54:31
40.006366,116.321246,0,62,39973.3295833333,2009-06-09,07:54:36
40.006218,116.32124,0,55,39973.3296412037,2009-06-09,07:54:41
40.006102,116.321252,0,52,39973.3296990741,2009-06-09,07:54:46
40.005968,116.321187,0,55,39973.3297569444,2009-06-09,07:54:51
40.005883,116.321195,0,61,39973.3298148148,2009-06-09,07:54:56
40.005658,116.321188,0,70,39973.3298726852,2009-06-09,07:55:01
40.005466,116.321285,0,67,39973.3299305556,2009-06-09,07:55:06
40.005322,116.321378,0,65,39973.3299884259,2009-06-09,07:55:11
40.005088,116.321325,0,57,39973.3300462963,2009-06-09,07:55:16
40.004909,116.321328,0,56,39973.3301041667,2009-06-09,07:55:21
40.004776,116.321364,0,53,39973.330162037,2009-06-09,07:55:26
40.004639,116.32141,0,48,39973.3302199074,2009-06-09,07:55:31
40.004462,116.321358,0,41,39973.3302777778,2009-06-09,07:55:36
40.004288,116.321329,0,53,39973.3303356481,2009-06-09,07:55:41
40.004124,116.321341,0,56,39973.3303935185,2009-06-09,07:55:46
40.003972,116.321359,0,61,39973.3304513889,2009-06-09,07:55:51
40.003706,116.321423,0,66,39973.3305092593,2009-06-09,07:55:56
40.003612,116.32158,0,70,39973.3305671296,2009-06-09,07:56:01
40.003616,116.321713,0,73,39973.330625,2009-06-09,07:56:06
40.003576,116.321946,0,79,39973.3306828704,2009-06-09,07:56:11
40.003549,116.322183,0,83,39973.3307407407,2009-06-09,07:56:16
40.003558,116.322388,0,88,39973.3307986111,2009-06-09,07:56:21
40.003578,116.322609,0,93,39973.3308564815,2009-06-09,07:56:26
40.003605,116.322792,0,96,39973.3309143518,2009-06-09,07:56:31
40.00363,116.32293,0,101,39973.3309722222,2009-06-09,07:56:36
40.003644,116.323122,0,107,39973.3310300926,2009-06-09,07:56:41
40.003642,116.323341,0,112,39973.331087963,2009-06-09,07:56:46
40.003668,116.323533,0,122,39973.3311458333,2009-06-09,07:56:51
40.003565,116.32364,0,134,39973.3312037037,2009-06-09,07:56:56
40.003435,116.323726,0,138,39973.3312615741,2009-06-09,07:57:01
40.003247,116.323847,0,148,39973.3313194444,2009-06-09,07:57:06
40.003075,116.323996,0,149,39973.3313773148,2009-06-09,07:57:11
40.002895,116.324119,0,145,39973.3314351852,2009-06-09,07:57:16
40.00269,116.324158,0,153,39973.3314930556,2009-06-09,07:57:21
40.002567,116.324184,0,163,39973.3315509259,2009-06-09,07:57:26
40.002428,116.324326,0,184,39973.3316087963,2009-06-09,07:57:31
40.002279,116.324381,0,188,39973.3316666667,2009-06-09,07:57:36
40.00209,116.324416,0,195,39973.331724537,2009-06-09,07:57:41
40.001914,116.324389,0,205,39973.3317824074,2009-06-09,07:57:46
40.001742,116.324447,0,206,39973.3318402778,2009-06-09,07:57:51
40.001638,116.324512,0,202,39973.3318981482,2009-06-09,07:57:56
40.001581,116.324617,0,201,39973.3319560185,2009-06-09,07:58:01
40.001539,116.324878,0,210,39973.3320138889,2009-06-09,07:58:06
40.001457,116.325328,0,227,39973.3320717593,2009-06-09,07:58:11
40.001441,116.325571,0,239,39973.3321296296,2009-06-09,07:58:16
40.00145,116.325805,0,244,39973.3321875,2009-06-09,07:58:21
40.00147,116.326039,0,249,39973.3322453704,2009-06-09,07:58:26
40.001425,116.326324,0,258,39973.3323032407,2009-06-09,07:58:31
40.00135,116.326608,0,270,39973.3323611111,2009-06-09,07:58:36
40.001348,116.326846,0,280,39973.3324189815,2009-06-09,07:58:41
40.001389,116.326952,0,292,39973.3324768519,2009-06-09,07:58:46
40.001385,116.326894,0,297,39973.3325347222,2009-06-09,07:58:51
40.001349,116.32693,0,305,39973.3325925926,2009-06-09,07:58:56
40.001217,116.327043,0,319,39973.332650463,2009-06-09,07:59:01
40.001057,116.327106,0,327,39973.3327083333,2009-06-09,07:59:06
40.000892,116.327108,0,328,39973.3327662037,2009-06-09,07:59:11
40.000811,116.327093,0,327,39973.3328240741,2009-06-09,07:59:16
40.000817,116.327096,0,328,39973.3328819444,2009-06-09,07:59:21
40.000817,116.327096,0,328,39973.3329166667,2009-06-09,07:59:24
40.000811,116.327098,0,329,39973.3329398148,2009-06-09,07:59:26
40.0008,116.327088,0,329,39973.3329976852,2009-06-09,07:59:31
40.00079,116.327088,0,329,39973.3330439815,2009-06-09,07:59:35
40.000705,116.327079,0,322,39973.3330902778,2009-06-09,07:59:39
40.000536,116.327091,0,304,39973.3331481481,2009-06-09,07:59:44
40.00042,116.327105,0,286,39973.3331712963,2009-06-09,07:59:46
40.000282,116.32719,0,268,39973.3332291667,2009-06-09,07:59:51
40.000235,116.327234,0,264,39973.333287037,2009-06-09,07:59:56
40.000235,116.327231,0,264,39973.3332986111,2009-06-09,07:59:57
40.000218,116.327244,0,266,39973.3333449074,2009-06-09,08:00:01
40.000209,116.327289,0,262,39973.3333912037,2009-06-09,08:00:05
40.000222,116.327334,0,259,39973.3334490741,2009-06-09,08:00:10
40.000234,116.327351,0,259,39973.3334722222,2009-06-09,08:00:12
40.000282,116.327392,0,259,39973.3335300926,2009-06-09,08:00:17
40.000327,116.327436,0,258,39973.333587963,2009-06-09,08:00:22
40.000316,116.327452,0,257,39973.3336458333,2009-06-09,08:00:27
40.000358,116.327023,0,104,39973.3865509259,2009-06-09,09:16:38
40.000313,116.327065,0,79,39973.3866087963,2009-06-09,09:16:43
40.000434,116.327024,0,55,39973.3866666667,2009-06-09,09:16:48
40.000382,116.326992,0,71,39973.386724537,2009-06-09,09:16:53
40.000363,116.326951,0,107,39973.3867824074,2009-06-09,09:16:58
40.000322,116.326963,0,129,39973.3868402778,2009-06-09,09:17:03
40.000322,116.326963,0,129,39973.386875,2009-06-09,09:17:06
40.000323,116.326958,0,146,39973.3868981482,2009-06-09,09:17:08
40.000324,116.32693,0,163,39973.3869560185,2009-06-09,09:17:13
40.00037,116.326904,0,149,39973.3870138889,2009-06-09,09:17:18
40.000481,116.32698,0,137,39973.3870717593,2009-06-09,09:17:23
40.000526,116.32693,0,135,39973.3871296296,2009-06-09,09:17:28
40.00058,116.326916,0,128,39973.3871875,2009-06-09,09:17:33
40.000666,116.326857,0,114,39973.3872453704,2009-06-09,09:17:38
40.000703,116.326888,0,112,39973.3873032407,2009-06-09,09:17:43
40.000703,116.326902,0,111,39973.3873148148,2009-06-09,09:17:44
40.000718,116.326955,0,111,39973.3873726852,2009-06-09,09:17:49
40.000721,116.326965,0,112,39973.3873842593,2009-06-09,09:17:50
40.000787,116.326955,0,118,39973.3874421296,2009-06-09,09:17:55
40.000832,116.326926,0,122,39973.3875,2009-06-09,09:18:00
40.000872,116.326879,0,124,39973.3875578704,2009-06-09,09:18:05
40.00094,116.326857,0,126,39973.3876157407,2009-06-09,09:18:10
40.001028,116.326868,0,129,39973.3876736111,2009-06-09,09:18:15
40.001061,116.326985,0,136,39973.3877314815,2009-06-09,09:18:20
40.001058,116.326929,0,147,39973.3877893519,2009-06-09,09:18:25
40.001183,116.326967,0,180,39973.3878472222,2009-06-09,09:18:30
40.00121,116.326873,0,208,39973.3879050926,2009-06-09,09:18:35
40.001202,116.326766,0,234,39973.387962963,2009-06-09,09:18:40
40.00126,116.326711,0,243,39973.3880208333,2009-06-09,09:18:45
40.001301,116.326653,0,257,39973.3880787037,2009-06-09,09:18:50
40.001445,116.326598,0,272,39973.3881365741,2009-06-09,09:18:55
40.0016,116.326593,0,281,39973.3881944444,2009-06-09,09:19:00
40.001688,116.326564,0,283,39973.3882523148,2009-06-09,09:19:05
40.00184,116.326602,0,276,39973.3883101852,2009-06-09,09:19:10
40.002072,116.326747,0,228,39973.3883680556,2009-06-09,09:19:15
40.002212,116.326704,0,205,39973.3884259259,2009-06-09,09:19:20
40.002341,116.326652,0,189,39973.3884837963,2009-06-09,09:19:25
40.002388,116.326486,0,170,39973.3885416667,2009-06-09,09:19:30
40.00241,116.326332,0,153,39973.388599537,2009-06-09,09:19:35
40.002438,116.326169,0,142,39973.3886574074,2009-06-09,09:19:40
40.002453,116.326014,0,137,39973.3887152778,2009-06-09,09:19:45
40.002461,116.325862,0,136,39973.3887731481,2009-06-09,09:19:50
40.002465,116.325737,0,138,39973.3888310185,2009-06-09,09:19:55
40.002496,116.325615,0,141,39973.3888888889,2009-06-09,09:20:00
40.002552,116.32555,0,143,39973.3889467593,2009-06-09,09:20:05
40.002598,116.325468,0,144,39973.3890046296,2009-06-09,09:20:10
40.002646,116.325415,0,147,39973.3890625,2009-06-09,09:20:15
40.002759,116.325409,0,152,39973.3891203704,2009-06-09,09:20:20
40.002906,116.325414,0,158,39973.3891782407,2009-06-09,09:20:25
40.003082,116.325455,0,158,39973.3892361111,2009-06-09,09:20:30
40.003233,116.325469,0,163,39973.3892939815,2009-06-09,09:20:35
40.003349,116.32546,0,166,39973.3893518519,2009-06-09,09:20:40
40.003459,116.325392,0,169,39973.3894097222,2009-06-09,09:20:45
40.003518,116.325253,0,175,39973.3894675926,2009-06-09,09:20:50
40.003539,116.325103,0,182,39973.389525463,2009-06-09,09:20:55
40.003554,116.324983,0,194,39973.3895833333,2009-06-09,09:21:00
40.00356,116.324874,0,203,39973.3896412037,2009-06-09,09:21:05
40.003558,116.324751,0,209,39973.3896990741,2009-06-09,09:21:10
40.003551,116.324605,0,211,39973.3897569444,2009-06-09,09:21:15
40.003535,116.324451,0,204,39973.3898148148,2009-06-09,09:21:20
40.003568,116.324418,0,207,39973.3898726852,2009-06-09,09:21:25
40.003717,116.324447,0,204,39973.3899305556,2009-06-09,09:21:30
40.003799,116.324419,0,207,39973.3899884259,2009-06-09,09:21:35
40.004003,116.324383,0,199,39973.3900462963,2009-06-09,09:21:40
40.004223,116.324412,0,186,39973.3901041667,2009-06-09,09:21:45
40.004425,116.324316,0,176,39973.390162037,2009-06-09,09:21:50
40.004625,116.324343,0,164,39973.3902199074,2009-06-09,09:21:55
40.004809,116.324296,0,160,39973.3902777778,2009-06-09,09:22:00
40.004925,116.324275,0,161,39973.3903356481,2009-06-09,09:22:05
40.005112,116.324306,0,148,39973.3903935185,2009-06-09,09:22:10
40.005282,116.324336,0,137,39973.3904513889,2009-06-09,09:22:15
40.005421,116.324323,0,146,39973.3905092593,2009-06-09,09:22:20
40.005518,116.324292,0,149,39973.3905555556,2009-06-09,09:22:24
40.005662,116.324242,0,164,39973.3906134259,2009-06-09,09:22:29
40.005793,116.324216,0,174,39973.3906712963,2009-06-09,09:22:34
40.005912,116.324218,0,198,39973.3907291667,2009-06-09,09:22:39
40.006006,116.32422,0,209,39973.390787037,2009-06-09,09:22:44
40.006127,116.324219,0,214,39973.3908449074,2009-06-09,09:22:49
40.006247,116.324227,0,213,39973.3909027778,2009-06-09,09:22:54
40.006381,116.324234,0,211,39973.3909606481,2009-06-09,09:22:59
40.00655,116.324325,0,199,39973.3910185185,2009-06-09,09:23:04
40.006713,116.3243,0,184,39973.3910763889,2009-06-09,09:23:09
40.00687,116.324277,0,171,39973.3911342593,2009-06-09,09:23:14
40.006988,116.324271,0,157,39973.3911921296,2009-06-09,09:23:19
40.007131,116.324241,0,146,39973.39125,2009-06-09,09:23:24
40.007252,116.324221,0,135,39973.3913078704,2009-06-09,09:23:29
40.007375,116.324193,0,124,39973.3913657407,2009-06-09,09:23:34
40.007472,116.324172,0,124,39973.3914236111,2009-06-09,09:23:39
40.007619,116.324174,0,117,39973.3914814815,2009-06-09,09:23:44
40.007751,116.324154,0,112,39973.3915393518,2009-06-09,09:23:49
40.007896,116.324145,0,104,39973.3915972222,2009-06-09,09:23:54
40.008051,116.324138,0,108,39973.3916550926,2009-06-09,09:23:59
40.00819,116.324138,0,115,39973.391712963,2009-06-09,09:24:04
40.008342,116.324133,0,114,39973.3917708333,2009-06-09,09:24:09
40.008477,116.324126,0,118,39973.3918287037,2009-06-09,09:24:14
40.008611,116.324116,0,120,39973.3918865741,2009-06-09,09:24:19
40.008746,116.324102,0,120,39973.3919444444,2009-06-09,09:24:24
40.008861,116.324104,0,114,39973.3920023148,2009-06-09,09:24:29
40.008982,116.324103,0,117,39973.3920601852,2009-06-09,09:24:34
40.009121,116.324101,0,121,39973.3921180556,2009-06-09,09:24:39
40.009253,116.324086,0,123,39973.3921759259,2009-06-09,09:24:44
40.00938,116.324071,0,124,39973.3922337963,2009-06-09,09:24:49
40.009515,116.32403,0,127,39973.3922916667,2009-06-09,09:24:54
40.009618,116.323992,0,125,39973.392349537,2009-06-09,09:24:59
40.009661,116.323827,0,123,39973.3924074074,2009-06-09,09:25:04
40.009668,116.323636,0,116,39973.3924652778,2009-06-09,09:25:09
40.009659,116.323452,0,112,39973.3925231481,2009-06-09,09:25:14
40.009669,116.323282,0,105,39973.3925810185,2009-06-09,09:25:19
40.00967,116.3231,0,107,39973.3926388889,2009-06-09,09:25:24
40.009646,116.322906,0,114,39973.3926967593,2009-06-09,09:25:29
40.009652,116.322747,0,117,39973.3927546296,2009-06-09,09:25:34
40.009678,116.322605,0,125,39973.3928125,2009-06-09,09:25:39
40.00976,116.322531,0,130,39973.3928703704,2009-06-09,09:25:44
40.009847,116.322469,0,137,39973.3929282407,2009-06-09,09:25:49
40.009938,116.322388,0,138,39973.3929861111,2009-06-09,09:25:54
40.010011,116.322305,0,137,39973.3930439815,2009-06-09,09:25:59
40.01008,116.322294,0,142,39973.3931018518,2009-06-09,09:26:04
40.010109,116.322286,0,149,39973.3931597222,2009-06-09,09:26:09
40.010109,116.322287,0,150,39973.3931712963,2009-06-09,09:26:10
40.010103,116.322362,0,155,39973.3932291667,2009-06-09,09:26:15
40.010103,116.322426,0,159,39973.393287037,2009-06-09,09:26:20
40.010108,116.322433,0,160,39973.3932986111,2009-06-09,09:26:21
40.010131,116.322473,0,164,39973.3933564815,2009-06-09,09:26:26
40.010177,116.322535,0,168,39973.3934143518,2009-06-09,09:26:31
40.010171,116.322568,0,170,39973.3934722222,2009-06-09,09:26:36
40.010171,116.322568,0,170,39973.3934953704,2009-06-09,09:26:38
40.010172,116.322571,0,171,39973.3935185185,2009-06-09,09:26:40
40.010173,116.322559,0,174,39973.3935648148,2009-06-09,09:26:44
40.010176,116.322548,0,176,39973.393599537,2009-06-09,09:26:47
40.010191,116.322524,0,179,39973.3936574074,2009-06-09,09:26:52
40.010186,116.322516,0,179,39973.3936689815,2009-06-09,09:26:53
40.010164,116.322494,0,182,39973.3937268518,2009-06-09,09:26:58
40.010159,116.322487,0,183,39973.3937384259,2009-06-09,09:26:59
40.010143,116.32244,0,184,39973.3937962963,2009-06-09,09:27:04
40.010156,116.32243,0,185,39973.3938541667,2009-06-09,09:27:09
40.010169,116.32245,0,186,39973.393912037,2009-06-09,09:27:14
40.010166,116.322476,0,186,39973.3939699074,2009-06-09,09:27:19
40.009938,116.321331,0,398,39973.397037037,2009-06-09,09:31:44
40.010334,116.321998,0,192,39973.3970949074,2009-06-09,09:31:49
40.010333,116.32204,0,187,39973.3971527778,2009-06-09,09:31:54
40.010327,116.322027,0,188,39973.3972106481,2009-06-09,09:31:59
40.010328,116.322025,0,188,39973.3972685185,2009-06-09,09:32:04
40.010328,116.322025,0,188,39973.3973032407,2009-06-09,09:32:07
40.010328,116.322031,0,188,39973.3973263889,2009-06-09,09:32:09
40.010375,116.322143,0,188,39973.3973842593,2009-06-09,09:32:14
40.010388,116.322198,0,185,39973.3974421296,2009-06-09,09:32:19
40.010382,116.322211,0,187,39973.3975,2009-06-09,09:32:24
40.010368,116.322161,0,188,39973.3975578704,2009-06-09,09:32:29
40.010368,116.322161,0,188,39973.3975925926,2009-06-09,09:32:32
40.010368,116.322154,0,189,39973.3976157407,2009-06-09,09:32:34
40.010368,116.32214,0,189,39973.3976736111,2009-06-09,09:32:39
40.010368,116.32214,0,189,39973.3977083333,2009-06-09,09:32:42
40.010368,116.322136,0,189,39973.3977314815,2009-06-09,09:32:44
40.010343,116.322102,0,188,39973.3977893519,2009-06-09,09:32:49
40.010307,116.322057,0,187,39973.3978472222,2009-06-09,09:32:54
40.010285,116.322002,0,187,39973.3979050926,2009-06-09,09:32:59
40.010304,116.321901,0,186,39973.397962963,2009-06-09,09:33:04
40.01031,116.321913,0,186,39973.3980208333,2009-06-09,09:33:09
40.010322,116.32192,0,186,39973.3980787037,2009-06-09,09:33:14
40.010323,116.321907,0,186,39973.3981365741,2009-06-09,09:33:19
40.010356,116.321888,0,186,39973.3981944444,2009-06-09,09:33:24
40.010398,116.321897,0,185,39973.3982523148,2009-06-09,09:33:29
40.010404,116.321922,0,185,39973.3983101852,2009-06-09,09:33:34
40.010405,116.321918,0,185,39973.3983680556,2009-06-09,09:33:39
40.010405,116.321918,0,185,39973.3984027778,2009-06-09,09:33:42
40.010405,116.321926,0,185,39973.3984259259,2009-06-09,09:33:44
40.010432,116.321991,0,185,39973.3984837963,2009-06-09,09:33:49
40.010452,116.322072,0,184,39973.3985416667,2009-06-09,09:33:54
40.010409,116.32205,0,183,39973.398599537,2009-06-09,09:33:59
40.010389,116.32202,0,181,39973.3986574074,2009-06-09,09:34:04
40.010389,116.32202,0,181,39973.3986921296,2009-06-09,09:34:07
40.010389,116.322012,0,181,39973.3987152778,2009-06-09,09:34:09
40.01039,116.321972,0,181,39973.3987731481,2009-06-09,09:34:14
40.010414,116.322023,0,181,39973.3988310185,2009-06-09,09:34:19
40.010419,116.322044,0,181,39973.3988888889,2009-06-09,09:34:24
40.010416,116.322072,0,180,39973.3989467593,2009-06-09,09:34:29
40.010413,116.322096,0,180,39973.3990046296,2009-06-09,09:34:34
40.010413,116.322111,0,180,39973.3990625,2009-06-09,09:34:39
40.01041,116.322121,0,181,39973.3991203704,2009-06-09,09:34:44
40.010414,116.322105,0,181,39973.3991782407,2009-06-09,09:34:49
40.010414,116.322082,0,181,39973.3992361111,2009-06-09,09:34:54
40.010439,116.32208,0,180,39973.3992939815,2009-06-09,09:34:59
40.010437,116.322064,0,180,39973.3993518518,2009-06-09,09:35:04
40.010442,116.322068,0,181,39973.3994097222,2009-06-09,09:35:09
40.010447,116.32206,0,181,39973.3994675926,2009-06-09,09:35:14
40.010447,116.322053,0,181,39973.399525463,2009-06-09,09:35:19
40.010447,116.322053,0,181,39973.3995601852,2009-06-09,09:35:22
40.010452,116.322054,0,181,39973.3995833333,2009-06-09,09:35:24
40.010439,116.322014,0,181,39973.3996412037,2009-06-09,09:35:29
40.010427,116.321994,0,181,39973.3996990741,2009-06-09,09:35:34
40.010443,116.322027,0,181,39973.3997569444,2009-06-09,09:35:39
40.010444,116.322021,0,181,39973.3998148148,2009-06-09,09:35:44
40.010446,116.322023,0,181,39973.3998726852,2009-06-09,09:35:49
40.010446,116.32203,0,181,39973.3999305556,2009-06-09,09:35:54
40.010446,116.322028,0,181,39973.3999884259,2009-06-09,09:35:59
40.010444,116.322022,0,181,39973.4000462963,2009-06-09,09:36:04
40.010444,116.322014,0,181,39973.4001041667,2009-06-09,09:36:09
40.010444,116.322014,0,181,39973.4001388889,2009-06-09,09:36:12
40.010444,116.322018,0,181,39973.400162037,2009-06-09,09:36:14
40.010443,116.322027,0,181,39973.4002199074,2009-06-09,09:36:19
40.010442,116.322026,0,181,39973.4002777778,2009-06-09,09:36:24
40.010441,116.322025,0,181,39973.4003356481,2009-06-09,09:36:29
40.010441,116.322025,0,181,39973.4003703704,2009-06-09,09:36:32
40.01044,116.322022,0,181,39973.4003935185,2009-06-09,09:36:34
40.010438,116.322034,0,181,39973.4004513889,2009-06-09,09:36:39
40.010419,116.322018,0,181,39973.4005092593,2009-06-09,09:36:44
40.010419,116.322008,0,181,39973.4005671296,2009-06-09,09:36:49
40.010419,116.322008,0,181,39973.4006018518,2009-06-09,09:36:52
40.010426,116.322013,0,181,39973.400625,2009-06-09,09:36:54
40.010438,116.322076,0,181,39973.4006828704,2009-06-09,09:36:59
40.010438,116.322076,0,181,39973.4007175926,2009-06-09,09:37:02
40.010439,116.322073,0,181,39973.4007407407,2009-06-09,09:37:04
40.010441,116.32201,0,181,39973.4007986111,2009-06-09,09:37:09
40.010429,116.321926,0,181,39973.4008564815,2009-06-09,09:37:14
40.010407,116.321864,0,181,39973.4009143518,2009-06-09,09:37:19
40.010376,116.321924,0,180,39973.4009722222,2009-06-09,09:37:24
40.010386,116.321983,0,178,39973.4010300926,2009-06-09,09:37:29
40.010398,116.322051,0,179,39973.401087963,2009-06-09,09:37:34
40.010406,116.322172,0,179,39973.4011458333,2009-06-09,09:37:39
40.010401,116.322248,0,179,39973.4012037037,2009-06-09,09:37:44
40.010395,116.322218,0,179,39973.4012615741,2009-06-09,09:37:49
40.010395,116.322218,0,179,39973.4012962963,2009-06-09,09:37:52
40.010394,116.322214,0,179,39973.4013194444,2009-06-09,09:37:54
40.010394,116.3222,0,179,39973.4013773148,2009-06-09,09:37:59
40.010385,116.322187,0,179,39973.4014351852,2009-06-09,09:38:04
40.010388,116.322196,0,179,39973.4014930556,2009-06-09,09:38:09
40.010388,116.322196,0,179,39973.4015277778,2009-06-09,09:38:12
40.010389,116.322195,0,179,39973.4015509259,2009-06-09,09:38:14
40.010399,116.322228,0,179,39973.4016087963,2009-06-09,09:38:19
40.010409,116.322237,0,179,39973.4016666667,2009-06-09,09:38:24
40.010421,116.322277,0,179,39973.401724537,2009-06-09,09:38:29
40.010439,116.322328,0,179,39973.4017824074,2009-06-09,09:38:34
40.010466,116.322326,0,179,39973.4018402778,2009-06-09,09:38:39
40.010474,116.322303,0,179,39973.4018981481,2009-06-09,09:38:44
40.01044,116.322262,0,182,39973.4019560185,2009-06-09,09:38:49
40.010457,116.3223,0,182,39973.4020138889,2009-06-09,09:38:54
40.010466,116.322379,0,182,39973.4020717593,2009-06-09,09:38:59
40.010516,116.322544,0,183,39973.4021296296,2009-06-09,09:39:04
40.010575,116.322735,0,183,39973.4021875,2009-06-09,09:39:09
40.010617,116.322899,0,184,39973.4022453704,2009-06-09,09:39:14
40.01063,116.323016,0,185,39973.4023032407,2009-06-09,09:39:19
40.01056,116.322915,0,184,39973.4023611111,2009-06-09,09:39:24
40.01052,116.32285,0,185,39973.4024189815,2009-06-09,09:39:29
40.010532,116.322855,0,187,39973.4024768519,2009-06-09,09:39:34
40.010541,116.322827,0,191,39973.4025347222,2009-06-09,09:39:39
40.010558,116.322774,0,192,39973.4025925926,2009-06-09,09:39:44
40.010534,116.322655,0,193,39973.402650463,2009-06-09,09:39:49
40.010545,116.322579,0,193,39973.4027083333,2009-06-09,09:39:54
40.010568,116.322501,0,192,39973.4027662037,2009-06-09,09:39:59
40.010579,116.322475,0,191,39973.4028240741,2009-06-09,09:40:04
40.010574,116.322402,0,192,39973.4028819444,2009-06-09,09:40:09
40.010546,116.322326,0,194,39973.4029398148,2009-06-09,09:40:14
40.010492,116.322219,0,195,39973.4029976852,2009-06-09,09:40:19
40.010473,116.32218,0,196,39973.4030555556,2009-06-09,09:40:24
40.010482,116.322225,0,197,39973.4031134259,2009-06-09,09:40:29
40.010506,116.322317,0,199,39973.4031712963,2009-06-09,09:40:34
40.010506,116.322317,0,199,39973.4032060185,2009-06-09,09:40:37
40.010504,116.322325,0,203,39973.4032291667,2009-06-09,09:40:39
40.01054,116.322393,0,207,39973.403287037,2009-06-09,09:40:44
40.010558,116.322423,0,209,39973.4033449074,2009-06-09,09:40:49
40.010571,116.322458,0,211,39973.4034027778,2009-06-09,09:40:54
40.010577,116.322491,0,210,39973.4034606481,2009-06-09,09:40:59
40.010569,116.322567,0,209,39973.4035185185,2009-06-09,09:41:04
40.010546,116.322603,0,209,39973.4035763889,2009-06-09,09:41:09
40.010529,116.322567,0,211,39973.4036342593,2009-06-09,09:41:14
40.010495,116.322496,0,212,39973.4036921296,2009-06-09,09:41:19
40.010478,116.32246,0,213,39973.40375,2009-06-09,09:41:24
40.01047,116.322438,0,214,39973.4038078704,2009-06-09,09:41:29
40.01045,116.322367,0,218,39973.4038657407,2009-06-09,09:41:34
40.010445,116.322298,0,215,39973.4039236111,2009-06-09,09:41:39
40.010443,116.322259,0,210,39973.4039814815,2009-06-09,09:41:44
40.010426,116.32216,0,206,39973.4040393519,2009-06-09,09:41:49
40.010436,116.322142,0,205,39973.4040972222,2009-06-09,09:41:54
40.010426,116.322109,0,205,39973.4041550926,2009-06-09,09:41:59
40.010417,116.322087,0,208,39973.404212963,2009-06-09,09:42:04
40.010417,116.322087,0,208,39973.4042476852,2009-06-09,09:42:07
40.010425,116.322091,0,213,39973.4042708333,2009-06-09,09:42:09
40.010446,116.322193,0,218,39973.4043865741,2009-06-09,09:42:19
40.010448,116.322206,0,218,39973.4044444444,2009-06-09,09:42:24
40.010469,116.322259,0,219,39973.4045023148,2009-06-09,09:42:29
40.010507,116.322365,0,217,39973.4045601852,2009-06-09,09:42:34
40.010504,116.322369,0,217,39973.4046180556,2009-06-09,09:42:39
40.010504,116.322369,0,217,39973.4046527778,2009-06-09,09:42:42
40.010504,116.322364,0,217,39973.4046759259,2009-06-09,09:42:44
40.010495,116.322372,0,218,39973.4047337963,2009-06-09,09:42:49
40.01047,116.322384,0,218,39973.4047916667,2009-06-09,09:42:54
40.010435,116.322334,0,218,39973.404849537,2009-06-09,09:42:59
40.010437,116.322301,0,219,39973.4049074074,2009-06-09,09:43:04
40.010424,116.322287,0,218,39973.4049652778,2009-06-09,09:43:09
40.010408,116.32224,0,217,39973.4050231481,2009-06-09,09:43:14
40.010399,116.322207,0,216,39973.4050810185,2009-06-09,09:43:19
40.010411,116.322243,0,214,39973.4051388889,2009-06-09,09:43:24
40.010428,116.322279,0,215,39973.4051967593,2009-06-09,09:43:29
40.010433,116.322306,0,214,39973.4052546296,2009-06-09,09:43:34
40.010433,116.322306,0,214,39973.4052893519,2009-06-09,09:43:37
40.010435,116.322312,0,214,39973.4053125,2009-06-09,09:43:39
40.010448,116.322316,0,216,39973.4053703704,2009-06-09,09:43:44
40.010516,116.322371,0,216,39973.4054282407,2009-06-09,09:43:49
40.010601,116.32247,0,216,39973.4054861111,2009-06-09,09:43:54
40.010658,116.322552,0,217,39973.4055439815,2009-06-09,09:43:59
40.010706,116.322589,0,219,39973.4056018519,2009-06-09,09:44:04
40.010723,116.322536,0,220,39973.4056597222,2009-06-09,09:44:09
40.010692,116.322461,0,222,39973.4057175926,2009-06-09,09:44:14
40.010665,116.322449,0,224,39973.405775463,2009-06-09,09:44:19
40.010593,116.322299,0,224,39973.4058333333,2009-06-09,09:44:24
40.010478,116.322178,0,220,39973.4058912037,2009-06-09,09:44:29
40.010413,116.322037,0,217,39973.4059490741,2009-06-09,09:44:34
40.010417,116.32195,0,217,39973.4060069444,2009-06-09,09:44:39
40.010449,116.322003,0,217,39973.4060648148,2009-06-09,09:44:44
40.010476,116.322096,0,218,39973.4061226852,2009-06-09,09:44:49
40.010514,116.322192,0,220,39973.4061805556,2009-06-09,09:44:54
40.010546,116.32226,0,220,39973.4062384259,2009-06-09,09:44:59
40.010546,116.32226,0,220,39973.4062731481,2009-06-09,09:45:02
40.010551,116.322267,0,221,39973.4062962963,2009-06-09,09:45:04
40.010579,116.322338,0,221,39973.4063541667,2009-06-09,09:45:09
40.010597,116.322379,0,222,39973.406412037,2009-06-09,09:45:14
40.010601,116.322422,0,222,39973.4064699074,2009-06-09,09:45:19
40.010569,116.322474,0,223,39973.4065277778,2009-06-09,09:45:24
40.01058,116.322526,0,226,39973.4065856481,2009-06-09,09:45:29
40.010563,116.322546,0,228,39973.4066435185,2009-06-09,09:45:34
40.010558,116.322522,0,231,39973.4067013889,2009-06-09,09:45:39
40.010544,116.322497,0,228,39973.4067592593,2009-06-09,09:45:44
40.010544,116.322497,0,228,39973.4067939815,2009-06-09,09:45:47
40.010543,116.322496,0,228,39973.4068171296,2009-06-09,09:45:49
40.010485,116.32241,0,221,39973.406875,2009-06-09,09:45:54
40.01036,116.322132,0,201,39973.4069328704,2009-06-09,09:45:59
40.010326,116.322026,0,188,39973.4069907407,2009-06-09,09:46:04
40.010341,116.322051,0,181,39973.4070486111,2009-06-09,09:46:09
40.010374,116.322101,0,185,39973.4071064815,2009-06-09,09:46:14
40.010392,116.322108,0,186,39973.4071643518,2009-06-09,09:46:19
40.010393,116.32211,0,186,39973.4072222222,2009-06-09,09:46:24
40.010393,116.32211,0,186,39973.4072569444,2009-06-09,09:46:27
40.010392,116.322116,0,186,39973.4072800926,2009-06-09,09:46:29
40.010391,116.322125,0,186,39973.407337963,2009-06-09,09:46:34
40.010406,116.322161,0,188,39973.4073958333,2009-06-09,09:46:39
40.010449,116.322196,0,194,39973.4074537037,2009-06-09,09:46:44
40.010469,116.32211,0,198,39973.4075115741,2009-06-09,09:46:49
40.010465,116.322016,0,202,39973.4075694444,2009-06-09,09:46:54
40.010465,116.322016,0,202,39973.4076041667,2009-06-09,09:46:57
40.010465,116.322011,0,202,39973.4076273148,2009-06-09,09:46:59
40.010454,116.321964,0,204,39973.4076851852,2009-06-09,09:47:04
40.0104,116.321863,0,212,39973.4077430556,2009-06-09,09:47:09
40.010368,116.321776,0,216,39973.4078009259,2009-06-09,09:47:14
40.010368,116.321776,0,216,39973.4078356481,2009-06-09,09:47:17
40.010363,116.32178,0,219,39973.4078587963,2009-06-09,09:47:19
40.010363,116.32177,0,219,39973.4079166667,2009-06-09,09:47:24
40.010356,116.321714,0,221,39973.407974537,2009-06-09,09:47:29
40.010354,116.321652,0,224,39973.4080324074,2009-06-09,09:47:34
40.010362,116.321631,0,222,39973.4080902778,2009-06-09,09:47:39
40.010392,116.321669,0,219,39973.4081481481,2009-06-09,09:47:44
40.010369,116.321648,0,209,39973.4082060185,2009-06-09,09:47:49
40.01039,116.321687,0,201,39973.4082638889,2009-06-09,09:47:54
40.010406,116.321753,0,195,39973.4083217593,2009-06-09,09:47:59
40.01041,116.321777,0,194,39973.4083796296,2009-06-09,09:48:04
40.010399,116.321798,0,186,39973.4084375,2009-06-09,09:48:09
40.010398,116.321812,0,186,39973.4084953704,2009-06-09,09:48:14
40.010397,116.321816,0,186,39973.4085532407,2009-06-09,09:48:19
40.010396,116.321821,0,185,39973.4086111111,2009-06-09,09:48:24
40.010396,116.321821,0,185,39973.4086458333,2009-06-09,09:48:27
40.010395,116.321817,0,185,39973.4086689815,2009-06-09,09:48:29
40.010388,116.32175,0,184,39973.4087268518,2009-06-09,09:48:34
40.010404,116.321756,0,181,39973.4087847222,2009-06-09,09:48:39
40.010404,116.321756,0,181,39973.4088194444,2009-06-09,09:48:42
40.010404,116.321757,0,181,39973.4088425926,2009-06-09,09:48:44
40.010399,116.321783,0,176,39973.408900463,2009-06-09,09:48:49
40.010361,116.321808,0,166,39973.4089583333,2009-06-09,09:48:54
40.010342,116.321829,0,164,39973.4090162037,2009-06-09,09:48:59
40.010338,116.321861,0,163,39973.4090740741,2009-06-09,09:49:04
40.010338,116.321861,0,163,39973.4091087963,2009-06-09,09:49:07
40.010338,116.321869,0,164,39973.4091319444,2009-06-09,09:49:09
40.010338,116.32186,0,164,39973.4091898148,2009-06-09,09:49:14
40.010338,116.32186,0,164,39973.409224537,2009-06-09,09:49:17
40.010338,116.321856,0,164,39973.4092476852,2009-06-09,09:49:19
40.010338,116.321846,0,164,39973.4093055556,2009-06-09,09:49:24
40.010347,116.321877,0,163,39973.4093634259,2009-06-09,09:49:29
40.010348,116.321884,0,162,39973.4094212963,2009-06-09,09:49:34
40.010348,116.321889,0,162,39973.4094791667,2009-06-09,09:49:39
40.010348,116.321886,0,162,39973.409537037,2009-06-09,09:49:44
40.010348,116.321886,0,162,39973.4095717593,2009-06-09,09:49:47
40.010348,116.321888,0,162,39973.4095949074,2009-06-09,09:49:49
40.010321,116.321914,0,163,39973.4096527778,2009-06-09,09:49:54
40.010285,116.321938,0,163,39973.4097106481,2009-06-09,09:49:59
40.010283,116.321955,0,163,39973.4097685185,2009-06-09,09:50:04
40.010297,116.321964,0,163,39973.4098263889,2009-06-09,09:50:09
40.010262,116.322026,0,164,39973.4098842593,2009-06-09,09:50:14
40.010257,116.322129,0,165,39973.4099421296,2009-06-09,09:50:19
40.010209,116.322243,0,165,39973.41,2009-06-09,09:50:24
40.010199,116.322287,0,165,39973.4100578704,2009-06-09,09:50:29
40.010209,116.322312,0,166,39973.4101157407,2009-06-09,09:50:34
40.010211,116.322316,0,166,39973.4101736111,2009-06-09,09:50:39
40.010211,116.322316,0,166,39973.4102083333,2009-06-09,09:50:42
40.010214,116.322315,0,166,39973.4102314815,2009-06-09,09:50:44
40.010178,116.322435,0,163,39973.4102893519,2009-06-09,09:50:49
40.010115,116.322508,0,164,39973.4103472222,2009-06-09,09:50:54
40.010107,116.322552,0,165,39973.4104050926,2009-06-09,09:50:59
40.010105,116.322591,0,165,39973.410462963,2009-06-09,09:51:04
40.010247,116.322449,0,178,39973.4114467593,2009-06-09,09:52:29
40.009996,116.322817,0,182,39973.4115046296,2009-06-09,09:52:34
40.010063,116.322673,0,162,39973.4115625,2009-06-09,09:52:39
40.0101,116.32262,0,150,39973.4116203704,2009-06-09,09:52:44
40.010132,116.322602,0,130,39973.4116782407,2009-06-09,09:52:49
40.010132,116.322602,0,130,39973.411712963,2009-06-09,09:52:52
40.010124,116.322596,0,130,39973.4117361111,2009-06-09,09:52:54
40.010169,116.322505,0,121,39973.4117939815,2009-06-09,09:52:59
40.010152,116.322437,0,126,39973.4118518519,2009-06-09,09:53:04
40.01031,116.322688,0,171,39973.4121180556,2009-06-09,09:53:27
40.010277,116.322596,0,156,39973.4121412037,2009-06-09,09:53:29
40.010191,116.32251,0,114,39973.4121990741,2009-06-09,09:53:34
40.010154,116.322491,0,100,39973.4122685185,2009-06-09,09:53:40
40.010143,116.322472,0,100,39973.4123263889,2009-06-09,09:53:45
40.010116,116.322454,0,102,39973.4123842593,2009-06-09,09:53:50
40.01008,116.322516,0,101,39973.4124421296,2009-06-09,09:53:55
40.00994,116.322534,0,104,39973.4125,2009-06-09,09:54:00
40.009823,116.322523,0,101,39973.4125578704,2009-06-09,09:54:05
40.009717,116.32257,0,98,39973.4126157407,2009-06-09,09:54:10
40.009641,116.32262,0,101,39973.4126736111,2009-06-09,09:54:15
40.009613,116.322696,0,99,39973.4127314815,2009-06-09,09:54:20
40.009618,116.32282,0,93,39973.4127893519,2009-06-09,09:54:25
40.009628,116.322943,0,95,39973.4128472222,2009-06-09,09:54:30
40.00963,116.323032,0,108,39973.4129050926,2009-06-09,09:54:35
40.00964,116.323142,0,112,39973.412962963,2009-06-09,09:54:40
40.009635,116.323275,0,111,39973.4130208333,2009-06-09,09:54:45
40.009648,116.323421,0,110,39973.4130787037,2009-06-09,09:54:50
40.009662,116.323554,0,108,39973.4131365741,2009-06-09,09:54:55
40.009637,116.323707,0,105,39973.4131944444,2009-06-09,09:55:00
40.009644,116.323851,0,101,39973.4132523148,2009-06-09,09:55:05
40.009582,116.32401,0,100,39973.4133101852,2009-06-09,09:55:10
40.009475,116.324054,0,99,39973.4133680556,2009-06-09,09:55:15
40.00933,116.324072,0,106,39973.4134259259,2009-06-09,09:55:20
40.009198,116.324091,0,105,39973.4134837963,2009-06-09,09:55:25
40.009082,116.324084,0,105,39973.4135416667,2009-06-09,09:55:30
40.008938,116.324079,0,102,39973.413599537,2009-06-09,09:55:35
40.008818,116.324122,0,108,39973.4136574074,2009-06-09,09:55:40
40.008702,116.324142,0,107,39973.4137152778,2009-06-09,09:55:45
40.008589,116.324135,0,106,39973.4137731481,2009-06-09,09:55:50
40.008471,116.324127,0,102,39973.4138310185,2009-06-09,09:55:55
40.008343,116.324108,0,101,39973.4138888889,2009-06-09,09:56:00
40.008245,116.32412,0,100,39973.4139467593,2009-06-09,09:56:05
40.008155,116.324125,0,97,39973.4140046296,2009-06-09,09:56:10
40.008062,116.324137,0,93,39973.4140625,2009-06-09,09:56:15
40.007955,116.324158,0,91,39973.4141203704,2009-06-09,09:56:20
40.007824,116.324166,0,101,39973.4141782407,2009-06-09,09:56:25
40.007716,116.324175,0,104,39973.4142361111,2009-06-09,09:56:30
40.007598,116.324204,0,104,39973.4142939815,2009-06-09,09:56:35
40.007479,116.324223,0,108,39973.4143518518,2009-06-09,09:56:40
40.007353,116.324234,0,116,39973.4144097222,2009-06-09,09:56:45
40.007231,116.324243,0,120,39973.4144675926,2009-06-09,09:56:50
40.007111,116.32426,0,128,39973.414525463,2009-06-09,09:56:55
40.006991,116.324279,0,134,39973.4145833333,2009-06-09,09:57:00
40.006875,116.324302,0,138,39973.4146412037,2009-06-09,09:57:05
40.00674,116.32428,0,131,39973.4146990741,2009-06-09,09:57:10
40.006632,116.324286,0,131,39973.4147569444,2009-06-09,09:57:15
40.006494,116.324278,0,131,39973.4148148148,2009-06-09,09:57:20
40.006336,116.324247,0,131,39973.4148726852,2009-06-09,09:57:25
40.006218,116.324235,0,137,39973.4149305556,2009-06-09,09:57:30
40.0061,116.324311,0,148,39973.4149884259,2009-06-09,09:57:35
40.005979,116.324348,0,152,39973.4150462963,2009-06-09,09:57:40
40.005862,116.324364,0,156,39973.4151041667,2009-06-09,09:57:45
40.005729,116.324388,0,157,39973.415162037,2009-06-09,09:57:50
40.005548,116.324342,0,140,39973.4152199074,2009-06-09,09:57:55
40.005425,116.324326,0,130,39973.4152777778,2009-06-09,09:58:00
40.0053,116.324324,0,127,39973.4153356481,2009-06-09,09:58:05
40.005212,116.324326,0,124,39973.4153935185,2009-06-09,09:58:10
40.005123,116.324358,0,121,39973.4154513889,2009-06-09,09:58:15
40.00498,116.324346,0,125,39973.4155092593,2009-06-09,09:58:20
40.00487,116.324358,0,126,39973.4155671296,2009-06-09,09:58:25
40.004687,116.324345,0,121,39973.415625,2009-06-09,09:58:30
40.004547,116.324345,0,121,39973.4156828704,2009-06-09,09:58:35
40.004427,116.324342,0,119,39973.4157407407,2009-06-09,09:58:40
40.004294,116.324343,0,118,39973.4157986111,2009-06-09,09:58:45
40.00417,116.324368,0,116,39973.4158564815,2009-06-09,09:58:50
40.004045,116.324384,0,117,39973.4159143518,2009-06-09,09:58:55
40.003945,116.324416,0,119,39973.4159722222,2009-06-09,09:59:00
40.003834,116.324441,0,123,39973.4160300926,2009-06-09,09:59:05
40.003713,116.324463,0,131,39973.416087963,2009-06-09,09:59:10
40.003584,116.324494,0,141,39973.4161458333,2009-06-09,09:59:15
40.003529,116.324579,0,149,39973.4162037037,2009-06-09,09:59:20
40.003521,116.324662,0,140,39973.4162615741,2009-06-09,09:59:25
40.00351,116.324797,0,133,39973.4163194444,2009-06-09,09:59:30
40.003536,116.324965,0,130,39973.4163773148,2009-06-09,09:59:35
40.003457,116.3251,0,120,39973.4164351852,2009-06-09,09:59:40
40.0033,116.325116,0,113,39973.4164930556,2009-06-09,09:59:45
40.003148,116.325115,0,107,39973.4165509259,2009-06-09,09:59:50
40.002994,116.325097,0,98,39973.4166087963,2009-06-09,09:59:55
40.002872,116.325102,0,90,39973.4166666667,2009-06-09,10:00:00
40.002739,116.325107,0,85,39973.416724537,2009-06-09,10:00:05
40.002579,116.325095,0,87,39973.4167824074,2009-06-09,10:00:10
40.00244,116.325137,0,86,39973.4168402778,2009-06-09,10:00:15
40.002359,116.32526,0,90,39973.4168981481,2009-06-09,10:00:20
40.002331,116.325437,0,91,39973.4169560185,2009-06-09,10:00:25
40.002338,116.325624,0,92,39973.4170138889,2009-06-09,10:00:30
40.002357,116.325802,0,91,39973.4170717593,2009-06-09,10:00:35
40.002373,116.325983,0,94,39973.4171296296,2009-06-09,10:00:40
40.002362,116.326154,0,93,39973.4171875,2009-06-09,10:00:45
40.002377,116.326323,0,93,39973.4172453704,2009-06-09,10:00:50
40.002354,116.326503,0,89,39973.4173032407,2009-06-09,10:00:55
40.002258,116.326535,0,91,39973.4173611111,2009-06-09,10:01:00
40.002155,116.326551,0,92,39973.4174189815,2009-06-09,10:01:05
40.002037,116.326565,0,88,39973.4174768519,2009-06-09,10:01:10
40.001912,116.326621,0,83,39973.4175347222,2009-06-09,10:01:15
40.001781,116.326639,0,80,39973.4175925926,2009-06-09,10:01:20
40.001666,116.326642,0,79,39973.417650463,2009-06-09,10:01:25
40.001564,116.326747,0,71,39973.4177083333,2009-06-09,10:01:30
40.001462,116.326864,0,68,39973.4177662037,2009-06-09,10:01:35
40.001417,116.326986,0,68,39973.4178240741,2009-06-09,10:01:40
40.001328,116.327081,0,66,39973.4178819444,2009-06-09,10:01:45
40.001193,116.327003,0,74,39973.4179398148,2009-06-09,10:01:50
40.001097,116.326995,0,77,39973.4179976852,2009-06-09,10:01:55
40.000977,116.327008,0,81,39973.4180555556,2009-06-09,10:02:00
40.000854,116.327013,0,86,39973.4181134259,2009-06-09,10:02:05
40.000745,116.327064,0,90,39973.4181712963,2009-06-09,10:02:10
40.000551,116.327059,0,90,39973.4182291667,2009-06-09,10:02:15
40.000411,116.327018,0,93,39973.418287037,2009-06-09,10:02:20
40.000227,116.327007,0,104,39973.4183449074,2009-06-09,10:02:25
40.00013,116.327158,0,96,39973.4184027778,2009-06-09,10:02:30
40.000118,116.327182,0,94,39973.4184606481,2009-06-09,10:02:35
40.00012,116.327207,0,96,39973.4185185185,2009-06-09,10:02:40
40.00012,116.327206,0,94,39973.4185763889,2009-06-09,10:02:45
40.000119,116.327207,0,91,39973.4186342593,2009-06-09,10:02:50
40.000114,116.327214,0,91,39973.4186921296,2009-06-09,10:02:55
40.000114,116.327214,0,91,39973.4187268519,2009-06-09,10:02:58
40.000116,116.327222,0,91,39973.41875,2009-06-09,10:03:00
40.000074,116.327243,0,99,39973.4188078704,2009-06-09,10:03:05
40.000051,116.327282,0,98,39973.4188657407,2009-06-09,10:03:10
40.000065,116.327296,0,98,39973.4189236111,2009-06-09,10:03:15
40.000087,116.327298,0,98,39973.4189814815,2009-06-09,10:03:20
40.000087,116.327298,0,98,39973.4190162037,2009-06-09,10:03:23
40.000089,116.327296,0,97,39973.4190393519,2009-06-09,10:03:25
40.000549,116.326655,0,193,39973.5006018518,2009-06-09,12:00:52
40.000651,116.327519,0,606,39973.5006597222,2009-06-09,12:00:57
40.000577,116.327015,0,372,39973.5007175926,2009-06-09,12:01:02
40.000559,116.327193,0,431,39973.500775463,2009-06-09,12:01:07
40.000564,116.327215,0,370,39973.5008333333,2009-06-09,12:01:12
40.000792,116.326842,0,236,39973.5008912037,2009-06-09,12:01:17
40.000781,116.326846,0,230,39973.5009490741,2009-06-09,12:01:22
40.000769,116.326824,0,224,39973.5010069444,2009-06-09,12:01:27
40.000807,116.326803,0,226,39973.5010648148,2009-06-09,12:01:32
40.000896,116.326803,0,232,39973.5011226852,2009-06-09,12:01:37
40.000996,116.326885,0,232,39973.5011805556,2009-06-09,12:01:42
40.001116,116.326919,0,230,39973.5012384259,2009-06-09,12:01:47
40.001175,116.326843,0,227,39973.5012962963,2009-06-09,12:01:52
40.001227,116.326685,0,224,39973.5013541667,2009-06-09,12:01:57
40.001378,116.3267,0,219,39973.501412037,2009-06-09,12:02:02
40.001538,116.326673,0,215,39973.5014699074,2009-06-09,12:02:07
40.001763,116.32665,0,209,39973.5015277778,2009-06-09,12:02:12
40.001946,116.326667,0,205,39973.5015856481,2009-06-09,12:02:17
40.002137,116.326606,0,193,39973.5016435185,2009-06-09,12:02:22
40.002266,116.326456,0,174,39973.5017013889,2009-06-09,12:02:27
40.002401,116.326363,0,163,39973.5017592593,2009-06-09,12:02:32
40.002621,116.3263,0,135,39973.5018171296,2009-06-09,12:02:37
40.002727,116.3263,0,122,39973.501875,2009-06-09,12:02:42
40.002749,116.326268,0,110,39973.5019328704,2009-06-09,12:02:47
40.002752,116.32627,0,97,39973.5019907407,2009-06-09,12:02:52
40.002752,116.32627,0,97,39973.502025463,2009-06-09,12:02:55
40.002746,116.326269,0,88,39973.5020486111,2009-06-09,12:02:57
40.002737,116.326268,0,84,39973.5021064815,2009-06-09,12:03:02
40.002725,116.326264,0,82,39973.5021643518,2009-06-09,12:03:07
40.002718,116.32626,0,81,39973.5022222222,2009-06-09,12:03:12
40.002715,116.326257,0,80,39973.5022800926,2009-06-09,12:03:17
40.002709,116.326253,0,80,39973.502337963,2009-06-09,12:03:22
40.002706,116.326251,0,80,39973.5023958333,2009-06-09,12:03:27
40.002701,116.326248,0,80,39973.5024537037,2009-06-09,12:03:32
40.002696,116.326246,0,80,39973.5025115741,2009-06-09,12:03:37
40.002696,116.326246,0,80,39973.5025462963,2009-06-09,12:03:40
40.002691,116.326244,0,80,39973.5025694444,2009-06-09,12:03:42
40.002701,116.326245,0,80,39973.5026273148,2009-06-09,12:03:47
40.002698,116.326243,0,79,39973.5026851852,2009-06-09,12:03:52
40.002697,116.326241,0,79,39973.5027430556,2009-06-09,12:03:57
40.002699,116.326241,0,79,39973.5028009259,2009-06-09,12:04:02
40.002699,116.32624,0,79,39973.5028587963,2009-06-09,12:04:07
40.002698,116.32624,0,78,39973.5029166667,2009-06-09,12:04:12
40.002693,116.326239,0,78,39973.502974537,2009-06-09,12:04:17
40.002696,116.32624,0,78,39973.5030324074,2009-06-09,12:04:22
40.0027,116.326241,0,78,39973.5030902778,2009-06-09,12:04:27
40.0027,116.326241,0,78,39973.503125,2009-06-09,12:04:30
40.002707,116.326242,0,77,39973.5031481481,2009-06-09,12:04:32
40.002724,116.326247,0,76,39973.5032060185,2009-06-09,12:04:37
40.002733,116.32625,0,73,39973.5032638889,2009-06-09,12:04:42
40.002733,116.326251,0,72,39973.5033217593,2009-06-09,12:04:47
40.002736,116.326252,0,70,39973.5033796296,2009-06-09,12:04:52
40.002735,116.326252,0,70,39973.5034375,2009-06-09,12:04:57
40.002737,116.326252,0,69,39973.5034953704,2009-06-09,12:05:02
40.002741,116.326252,0,69,39973.5035532407,2009-06-09,12:05:07
40.002741,116.326252,0,69,39973.503587963,2009-06-09,12:05:10
40.002747,116.326253,0,68,39973.5036111111,2009-06-09,12:05:12
40.002757,116.326254,0,66,39973.5036689815,2009-06-09,12:05:17
40.002755,116.326254,0,64,39973.5037268519,2009-06-09,12:05:22
40.002759,116.326255,0,63,39973.5037847222,2009-06-09,12:05:27
40.002762,116.326256,0,63,39973.5038425926,2009-06-09,12:05:32
40.002764,116.326257,0,61,39973.503900463,2009-06-09,12:05:37
40.002765,116.326258,0,60,39973.5039583333,2009-06-09,12:05:42
40.002765,116.326258,0,60,39973.5039930556,2009-06-09,12:05:45
40.00277,116.326258,0,59,39973.5040162037,2009-06-09,12:05:47
40.00278,116.32626,0,58,39973.5040740741,2009-06-09,12:05:52
40.002785,116.326263,0,56,39973.5041319444,2009-06-09,12:05:57
40.002788,116.326265,0,53,39973.5041898148,2009-06-09,12:06:02
40.002787,116.326265,0,52,39973.5042476852,2009-06-09,12:06:07
40.002787,116.326266,0,51,39973.5043055556,2009-06-09,12:06:12
40.002784,116.326266,0,50,39973.5043634259,2009-06-09,12:06:17
40.002787,116.326265,0,50,39973.5044212963,2009-06-09,12:06:22
40.002784,116.326264,0,49,39973.5044791667,2009-06-09,12:06:27
40.00278,116.326264,0,49,39973.504537037,2009-06-09,12:06:32
40.002779,116.326264,0,49,39973.5045949074,2009-06-09,12:06:37
40.00278,116.326263,0,48,39973.5046527778,2009-06-09,12:06:42
40.002774,116.326262,0,48,39973.5047106481,2009-06-09,12:06:47
40.002773,116.326262,0,47,39973.5047685185,2009-06-09,12:06:52
40.002769,116.326262,0,47,39973.5048263889,2009-06-09,12:06:57
40.002769,116.326262,0,47,39973.5048611111,2009-06-09,12:07:00
40.002764,116.326262,0,47,39973.5048842593,2009-06-09,12:07:02
40.002755,116.32626,0,46,39973.5049421296,2009-06-09,12:07:07
40.00275,116.32626,0,46,39973.505,2009-06-09,12:07:12
40.002746,116.326259,0,46,39973.5050578704,2009-06-09,12:07:17
40.002754,116.326261,0,45,39973.5051157407,2009-06-09,12:07:22
40.002754,116.326261,0,45,39973.505150463,2009-06-09,12:07:25
40.002754,116.326261,0,45,39973.5051736111,2009-06-09,12:07:27
40.002745,116.32626,0,44,39973.5052314815,2009-06-09,12:07:32
40.00274,116.326259,0,44,39973.5052893519,2009-06-09,12:07:37
40.002733,116.326259,0,44,39973.5053472222,2009-06-09,12:07:42
40.002736,116.326261,0,44,39973.5054050926,2009-06-09,12:07:47
40.002733,116.326261,0,44,39973.505462963,2009-06-09,12:07:52
40.002727,116.32626,0,44,39973.5055208333,2009-06-09,12:07:57
40.002727,116.32626,0,44,39973.5055787037,2009-06-09,12:08:02
40.00273,116.326261,0,43,39973.5056365741,2009-06-09,12:08:07
40.00273,116.326261,0,43,39973.5056712963,2009-06-09,12:08:10
40.002733,116.326261,0,42,39973.5056944444,2009-06-09,12:08:12
40.002759,116.326253,0,34,39973.5057523148,2009-06-09,12:08:17
40.002758,116.326253,0,33,39973.5058101852,2009-06-09,12:08:22
40.002762,116.326253,0,32,39973.5058680556,2009-06-09,12:08:27
40.002762,116.326253,0,32,39973.5059027778,2009-06-09,12:08:30
40.00277,116.326253,0,31,39973.5059259259,2009-06-09,12:08:32
40.002781,116.326254,0,30,39973.5059837963,2009-06-09,12:08:37
40.002824,116.326223,0,25,39973.5060416667,2009-06-09,12:08:42
40.002839,116.326209,0,20,39973.506099537,2009-06-09,12:08:47
40.002826,116.32621,0,17,39973.5061574074,2009-06-09,12:08:52
40.002823,116.32621,0,17,39973.5062152778,2009-06-09,12:08:57
40.002822,116.32621,0,16,39973.5062731481,2009-06-09,12:09:02
40.002817,116.32621,0,16,39973.5063310185,2009-06-09,12:09:07
40.002817,116.32621,0,16,39973.5063888889,2009-06-09,12:09:12
40.002814,116.326211,0,16,39973.5064467593,2009-06-09,12:09:17
40.002811,116.326211,0,16,39973.5065046296,2009-06-09,12:09:22
40.002817,116.326213,0,16,39973.5065625,2009-06-09,12:09:27
40.002816,116.326213,0,15,39973.5066203704,2009-06-09,12:09:32
40.002815,116.326214,0,15,39973.5066782407,2009-06-09,12:09:37
40.002815,116.326214,0,15,39973.506712963,2009-06-09,12:09:40
40.002811,116.326213,0,15,39973.5067361111,2009-06-09,12:09:42
40.002797,116.326218,0,16,39973.5067939815,2009-06-09,12:09:47
40.002794,116.326224,0,15,39973.5068518519,2009-06-09,12:09:52
40.002796,116.326223,0,15,39973.5069097222,2009-06-09,12:09:57
40.002796,116.326222,0,14,39973.5069675926,2009-06-09,12:10:02
40.002802,116.326222,0,14,39973.507025463,2009-06-09,12:10:07
40.002809,116.326222,0,13,39973.5070833333,2009-06-09,12:10:12
40.002809,116.326222,0,13,39973.5071180556,2009-06-09,12:10:15
40.002816,116.326222,0,11,39973.5071412037,2009-06-09,12:10:17
40.002853,116.326195,0,2,39973.5071990741,2009-06-09,12:10:22
40.002858,116.326195,0,0,39973.5072569444,2009-06-09,12:10:27
40.002859,116.326196,0,-3,39973.5073148148,2009-06-09,12:10:32
40.00286,116.326196,0,-5,39973.5073726852,2009-06-09,12:10:37
40.002861,116.326196,0,-6,39973.5074305556,2009-06-09,12:10:42
40.002864,116.326195,0,-8,39973.5074884259,2009-06-09,12:10:47
40.002864,116.326195,0,-9,39973.5075462963,2009-06-09,12:10:52
40.002864,116.326195,0,-9,39973.5075810185,2009-06-09,12:10:55
40.002866,116.326195,0,-10,39973.5076041667,2009-06-09,12:10:57
40.002867,116.326209,0,-21,39973.507662037,2009-06-09,12:11:02
40.002863,116.326211,0,-23,39973.5077199074,2009-06-09,12:11:07
40.002861,116.326211,0,-24,39973.5077777778,2009-06-09,12:11:12
40.002857,116.32621,0,-24,39973.5078356481,2009-06-09,12:11:17
40.002852,116.326208,0,-24,39973.5078935185,2009-06-09,12:11:22
40.002855,116.326209,0,-25,39973.5079513889,2009-06-09,12:11:27
40.002853,116.326208,0,-25,39973.5080092593,2009-06-09,12:11:32
40.002853,116.326208,0,-25,39973.5080671296,2009-06-09,12:11:37
40.002855,116.326208,0,-26,39973.508125,2009-06-09,12:11:42
40.002855,116.326208,0,-26,39973.5081597222,2009-06-09,12:11:45
40.002861,116.326208,0,-26,39973.5081828704,2009-06-09,12:11:47
40.002904,116.326187,0,-33,39973.5082407407,2009-06-09,12:11:52
40.002916,116.326174,0,-41,39973.5082986111,2009-06-09,12:11:57
40.002913,116.326174,0,-42,39973.5083564815,2009-06-09,12:12:02
40.002905,116.326172,0,-43,39973.5084143518,2009-06-09,12:12:07
40.002906,116.326172,0,-43,39973.5084722222,2009-06-09,12:12:12
40.002903,116.326171,0,-44,39973.5085300926,2009-06-09,12:12:17
40.002903,116.326171,0,-44,39973.5085648148,2009-06-09,12:12:20
40.0029,116.326171,0,-44,39973.508587963,2009-06-09,12:12:22
40.00289,116.32617,0,-44,39973.5086458333,2009-06-09,12:12:27
40.002885,116.326169,0,-44,39973.5087037037,2009-06-09,12:12:32
40.002885,116.326172,0,-44,39973.5087615741,2009-06-09,12:12:37
40.002885,116.326172,0,-44,39973.5087962963,2009-06-09,12:12:40
40.002883,116.326172,0,-44,39973.5088194444,2009-06-09,12:12:42
40.002871,116.326172,0,-44,39973.5088773148,2009-06-09,12:12:47
40.002862,116.32619,0,-44,39973.5089351852,2009-06-09,12:12:52
40.002855,116.32619,0,-44,39973.5089930556,2009-06-09,12:12:57
40.002848,116.32619,0,-44,39973.5090509259,2009-06-09,12:13:02
40.002852,116.326191,0,-44,39973.5091087963,2009-06-09,12:13:07
40.002852,116.326192,0,-44,39973.5091666667,2009-06-09,12:13:12
40.00285,116.326192,0,-44,39973.509224537,2009-06-09,12:13:17
40.002855,116.326193,0,-44,39973.5092824074,2009-06-09,12:13:22
40.002858,116.326194,0,-45,39973.5093402778,2009-06-09,12:13:27
40.002863,116.326195,0,-45,39973.5093981481,2009-06-09,12:13:32
40.00287,116.326196,0,-46,39973.5094560185,2009-06-09,12:13:37
40.002876,116.326198,0,-48,39973.5095138889,2009-06-09,12:13:42
40.002871,116.3262,0,-49,39973.5095717593,2009-06-09,12:13:47
40.002864,116.3262,0,-49,39973.5096296296,2009-06-09,12:13:52
40.002864,116.3262,0,-49,39973.5096643518,2009-06-09,12:13:55
40.00286,116.326201,0,-49,39973.5096875,2009-06-09,12:13:57
40.002838,116.326224,0,-49,39973.5097453704,2009-06-09,12:14:02
40.002826,116.326244,0,-49,39973.5098032407,2009-06-09,12:14:07
40.002818,116.326243,0,-49,39973.5098611111,2009-06-09,12:14:12
40.002816,116.326242,0,-48,39973.5099189815,2009-06-09,12:14:17
40.002816,116.326243,0,-48,39973.5099768518,2009-06-09,12:14:22
40.002816,116.326244,0,-48,39973.5100347222,2009-06-09,12:14:27
40.002819,116.326244,0,-48,39973.5100925926,2009-06-09,12:14:32
40.002819,116.326244,0,-48,39973.5101273148,2009-06-09,12:14:35
40.002826,116.326244,0,-47,39973.510150463,2009-06-09,12:14:37
40.002868,116.326212,0,-47,39973.5102083333,2009-06-09,12:14:42
40.002866,116.326208,0,-44,39973.5102662037,2009-06-09,12:14:47
40.00287,116.326207,0,-44,39973.5103240741,2009-06-09,12:14:52
40.002866,116.326207,0,-44,39973.5103819444,2009-06-09,12:14:57
40.002867,116.326207,0,-43,39973.5104398148,2009-06-09,12:15:02
40.002868,116.326208,0,-43,39973.5104976852,2009-06-09,12:15:07
40.002868,116.326208,0,-43,39973.5105324074,2009-06-09,12:15:10
40.002873,116.326208,0,-43,39973.5105555556,2009-06-09,12:15:12
40.002882,116.326209,0,-43,39973.5106134259,2009-06-09,12:15:17
40.002898,116.326201,0,-45,39973.5106712963,2009-06-09,12:15:22
40.002917,116.326189,0,-50,39973.5107291667,2009-06-09,12:15:27
40.002892,116.326215,0,-52,39973.510787037,2009-06-09,12:15:32
40.002892,116.326215,0,-52,39973.5108217593,2009-06-09,12:15:35
40.002891,116.326223,0,-57,39973.5108449074,2009-06-09,12:15:37
40.002902,116.326231,0,-58,39973.5109027778,2009-06-09,12:15:42
40.002902,116.326231,0,-58,39973.5109606481,2009-06-09,12:15:47
40.002905,116.326231,0,-58,39973.5110185185,2009-06-09,12:15:52
40.002912,116.326233,0,-59,39973.5110763889,2009-06-09,12:15:57
40.002919,116.326234,0,-59,39973.5111342593,2009-06-09,12:16:02
40.002924,116.326235,0,-61,39973.5111921296,2009-06-09,12:16:07
40.002924,116.326235,0,-61,39973.5112268519,2009-06-09,12:16:10
40.002926,116.326235,0,-62,39973.51125,2009-06-09,12:16:12
40.002957,116.326217,0,-65,39973.5113078704,2009-06-09,12:16:17
40.002965,116.326214,0,-67,39973.5113657407,2009-06-09,12:16:22
40.002972,116.326214,0,-69,39973.5114236111,2009-06-09,12:16:27
40.002978,116.326214,0,-70,39973.5114814815,2009-06-09,12:16:32
40.002978,116.326214,0,-69,39973.5115393519,2009-06-09,12:16:37
40.002978,116.326214,0,-67,39973.5115972222,2009-06-09,12:16:42
40.002978,116.326214,0,-67,39973.5116319444,2009-06-09,12:16:45
40.002976,116.326216,0,-65,39973.5116550926,2009-06-09,12:16:47
40.002967,116.326215,0,-64,39973.511712963,2009-06-09,12:16:52
40.002954,116.326215,0,-63,39973.5117708333,2009-06-09,12:16:57
40.002944,116.326215,0,-63,39973.5118287037,2009-06-09,12:17:02
40.002944,116.326215,0,-63,39973.5118634259,2009-06-09,12:17:05
40.002938,116.326216,0,-63,39973.5118865741,2009-06-09,12:17:07
40.002815,116.326246,0,-64,39973.5119444444,2009-06-09,12:17:12
40.002801,116.326253,0,-64,39973.5120023148,2009-06-09,12:17:17
40.002798,116.326253,0,-63,39973.5120601852,2009-06-09,12:17:22
40.002803,116.326254,0,-64,39973.5121180556,2009-06-09,12:17:27
40.002796,116.326254,0,-64,39973.5121759259,2009-06-09,12:17:32
40.002789,116.326254,0,-64,39973.5122337963,2009-06-09,12:17:37
40.002785,116.326253,0,-63,39973.5122916667,2009-06-09,12:17:42
40.002786,116.326254,0,-63,39973.512349537,2009-06-09,12:17:47
40.002789,116.326256,0,-64,39973.5124074074,2009-06-09,12:17:52
40.002789,116.326256,0,-64,39973.5124652778,2009-06-09,12:17:57
40.002782,116.326256,0,-64,39973.5125231481,2009-06-09,12:18:02
40.002783,116.326257,0,-64,39973.5125810185,2009-06-09,12:18:07
40.002785,116.326258,0,-64,39973.5126388889,2009-06-09,12:18:12
40.002792,116.326259,0,-63,39973.5126967593,2009-06-09,12:18:17
40.002793,116.32626,0,-63,39973.5127546296,2009-06-09,12:18:22
40.002793,116.32626,0,-63,39973.5127893519,2009-06-09,12:18:25
40.002792,116.32626,0,-63,39973.5128125,2009-06-09,12:18:27
40.002801,116.326262,0,-62,39973.5128703704,2009-06-09,12:18:32
40.002799,116.326263,0,-62,39973.5129282407,2009-06-09,12:18:37
40.002796,116.326263,0,-61,39973.5129861111,2009-06-09,12:18:42
40.002797,116.326263,0,-61,39973.5130439815,2009-06-09,12:18:47
40.002793,116.326263,0,-60,39973.5131018519,2009-06-09,12:18:52
40.002796,116.326263,0,-60,39973.5131597222,2009-06-09,12:18:57
40.002799,116.326264,0,-59,39973.5132175926,2009-06-09,12:19:02
40.002804,116.326264,0,-57,39973.513275463,2009-06-09,12:19:07
40.00281,116.326265,0,-56,39973.5133333333,2009-06-09,12:19:12
40.002814,116.326265,0,-55,39973.5133912037,2009-06-09,12:19:17
40.002821,116.326266,0,-54,39973.5134490741,2009-06-09,12:19:22
40.002826,116.326266,0,-54,39973.5135069444,2009-06-09,12:19:27
40.002834,116.326266,0,-54,39973.5135648148,2009-06-09,12:19:32
40.002834,116.326266,0,-54,39973.513599537,2009-06-09,12:19:35
40.00284,116.326266,0,-55,39973.5136226852,2009-06-09,12:19:37
40.002852,116.326267,0,-57,39973.5136805556,2009-06-09,12:19:42
40.002927,116.326198,0,-61,39973.5137384259,2009-06-09,12:19:47
40.002929,116.326198,0,-63,39973.5137962963,2009-06-09,12:19:52
40.002929,116.326198,0,-63,39973.5138310185,2009-06-09,12:19:55
40.002934,116.326199,0,-65,39973.5138541667,2009-06-09,12:19:57
40.0029,116.326218,0,-68,39973.513912037,2009-06-09,12:20:02
40.002901,116.326218,0,-69,39973.5139699074,2009-06-09,12:20:07
40.002902,116.326218,0,-69,39973.5140277778,2009-06-09,12:20:12
40.002896,116.326213,0,-71,39973.5140856481,2009-06-09,12:20:17
40.002888,116.326215,0,-72,39973.5141435185,2009-06-09,12:20:22
40.002889,116.326215,0,-72,39973.5142013889,2009-06-09,12:20:27
40.00289,116.326216,0,-72,39973.5142592593,2009-06-09,12:20:32
40.002887,116.326216,0,-71,39973.5143171296,2009-06-09,12:20:37
40.00288,116.326216,0,-71,39973.514375,2009-06-09,12:20:42
40.002878,116.326216,0,-71,39973.5144328704,2009-06-09,12:20:47
40.002883,116.326217,0,-71,39973.5144907407,2009-06-09,12:20:52
40.002879,116.326217,0,-71,39973.5145486111,2009-06-09,12:20:57
40.002872,116.326217,0,-71,39973.5146064815,2009-06-09,12:21:02
40.002868,116.326217,0,-71,39973.5146643519,2009-06-09,12:21:07
40.00286,116.326216,0,-71,39973.5147222222,2009-06-09,12:21:12
40.002859,116.326217,0,-71,39973.5147800926,2009-06-09,12:21:17
40.002854,116.326216,0,-71,39973.514837963,2009-06-09,12:21:22
40.002854,116.326217,0,-71,39973.5148958333,2009-06-09,12:21:27
40.002855,116.326218,0,-71,39973.5149537037,2009-06-09,12:21:32
40.002849,116.326218,0,-70,39973.5150115741,2009-06-09,12:21:37
40.002853,116.326219,0,-70,39973.5150694444,2009-06-09,12:21:42
40.002858,116.326221,0,-70,39973.5151273148,2009-06-09,12:21:47
40.002859,116.326221,0,-69,39973.5151851852,2009-06-09,12:21:52
40.002861,116.326222,0,-69,39973.5152430556,2009-06-09,12:21:57
40.002863,116.326224,0,-69,39973.5153009259,2009-06-09,12:22:02
40.002863,116.326224,0,-69,39973.5153356481,2009-06-09,12:22:05
40.002861,116.326226,0,-69,39973.5153587963,2009-06-09,12:22:07
40.002851,116.326227,0,-69,39973.5154166667,2009-06-09,12:22:12
40.002851,116.326227,0,-69,39973.5154513889,2009-06-09,12:22:15
40.002844,116.326231,0,-68,39973.515474537,2009-06-09,12:22:17
40.002828,116.326248,0,-68,39973.5155324074,2009-06-09,12:22:22
40.002799,116.326301,0,-66,39973.5155902778,2009-06-09,12:22:27
40.002766,116.326358,0,-63,39973.5156481481,2009-06-09,12:22:32
40.002753,116.326381,0,-59,39973.5157060185,2009-06-09,12:22:37
40.002764,116.326371,0,-55,39973.5157638889,2009-06-09,12:22:42
40.002756,116.32638,0,-54,39973.5158217593,2009-06-09,12:22:47
40.002752,116.326387,0,-54,39973.5158796296,2009-06-09,12:22:52
40.00275,116.32639,0,-53,39973.5159375,2009-06-09,12:22:57
40.00275,116.32639,0,-53,39973.5159722222,2009-06-09,12:23:00
40.002749,116.32639,0,-52,39973.5159953704,2009-06-09,12:23:02
40.002764,116.326378,0,-50,39973.5160532407,2009-06-09,12:23:07
40.002785,116.326363,0,-46,39973.5161111111,2009-06-09,12:23:12
40.002767,116.326375,0,-45,39973.5161689815,2009-06-09,12:23:17
40.002774,116.326367,0,-44,39973.5162268518,2009-06-09,12:23:22
40.002774,116.326367,0,-44,39973.5162615741,2009-06-09,12:23:25
40.002779,116.32636,0,-42,39973.5162847222,2009-06-09,12:23:27
40.002761,116.326372,0,-39,39973.5163425926,2009-06-09,12:23:32
40.002703,116.326405,0,-32,39973.516400463,2009-06-09,12:23:37
40.002664,116.326432,0,-22,39973.5164583333,2009-06-09,12:23:42
40.002632,116.326453,0,-13,39973.5165162037,2009-06-09,12:23:47
40.002605,116.326469,0,-8,39973.5165740741,2009-06-09,12:23:52
40.002585,116.326489,0,-1,39973.5166319444,2009-06-09,12:23:57
40.002573,116.326494,0,6,39973.5166898148,2009-06-09,12:24:02
40.002612,116.326467,0,6,39973.5167476852,2009-06-09,12:24:07
40.002611,116.326463,0,9,39973.5168055556,2009-06-09,12:24:12
40.00261,116.326462,0,13,39973.5168634259,2009-06-09,12:24:17
40.00261,116.326462,0,13,39973.5168981481,2009-06-09,12:24:20
40.002613,116.326456,0,17,39973.5169212963,2009-06-09,12:24:22
40.00263,116.32643,0,21,39973.5169791667,2009-06-09,12:24:27
40.002613,116.326435,0,28,39973.517037037,2009-06-09,12:24:32
40.002603,116.326442,0,33,39973.5170949074,2009-06-09,12:24:37
40.002603,116.32644,0,37,39973.5171527778,2009-06-09,12:24:42
40.002603,116.32644,0,37,39973.5171875,2009-06-09,12:24:45
40.002596,116.326445,0,40,39973.5172106481,2009-06-09,12:24:47
40.002573,116.326462,0,44,39973.5172685185,2009-06-09,12:24:52
40.002562,116.326472,0,48,39973.5173263889,2009-06-09,12:24:57
40.002557,116.326475,0,52,39973.5173842593,2009-06-09,12:25:02
40.002549,116.32648,0,56,39973.5174421296,2009-06-09,12:25:07
40.002547,116.326481,0,59,39973.5175,2009-06-09,12:25:12
40.002547,116.326481,0,59,39973.5175347222,2009-06-09,12:25:15
40.002552,116.326475,0,62,39973.5175578704,2009-06-09,12:25:17
40.002571,116.326464,0,64,39973.5176157407,2009-06-09,12:25:22
40.002595,116.326444,0,62,39973.5176736111,2009-06-09,12:25:27
40.002623,116.326423,0,59,39973.5177314815,2009-06-09,12:25:32
40.002635,116.326415,0,62,39973.5177893518,2009-06-09,12:25:37
40.002635,116.326415,0,62,39973.5178240741,2009-06-09,12:25:40
40.00263,116.326423,0,66,39973.5178472222,2009-06-09,12:25:42
40.002624,116.326439,0,65,39973.5179050926,2009-06-09,12:25:47
40.00263,116.326435,0,66,39973.517962963,2009-06-09,12:25:52
40.002635,116.326432,0,67,39973.5180208333,2009-06-09,12:25:57
40.002639,116.326431,0,69,39973.5180787037,2009-06-09,12:26:02
40.002639,116.326431,0,70,39973.5181365741,2009-06-09,12:26:07
40.002642,116.326427,0,71,39973.5181944444,2009-06-09,12:26:12
40.002643,116.326424,0,72,39973.5182523148,2009-06-09,12:26:17
40.002641,116.326425,0,73,39973.5183101852,2009-06-09,12:26:22
40.00264,116.326426,0,73,39973.5183680556,2009-06-09,12:26:27
40.00264,116.326425,0,73,39973.5184259259,2009-06-09,12:26:32
40.00264,116.326425,0,73,39973.5184837963,2009-06-09,12:26:37
40.00264,116.326425,0,73,39973.5185416667,2009-06-09,12:26:42
40.00264,116.326425,0,73,39973.518599537,2009-06-09,12:26:47
40.002641,116.326425,0,73,39973.5186574074,2009-06-09,12:26:52
40.002642,116.326423,0,72,39973.5187152778,2009-06-09,12:26:57
40.002643,116.326422,0,72,39973.5187731481,2009-06-09,12:27:02
40.00264,116.326423,0,72,39973.5188310185,2009-06-09,12:27:07
40.002637,116.326423,0,71,39973.5188888889,2009-06-09,12:27:12
40.002632,116.326425,0,71,39973.5189467593,2009-06-09,12:27:17
40.002627,116.326428,0,69,39973.5190046296,2009-06-09,12:27:22
40.002625,116.32643,0,68,39973.5190625,2009-06-09,12:27:27
40.002624,116.326431,0,66,39973.5191203704,2009-06-09,12:27:32
40.00262,116.326433,0,64,39973.5191782407,2009-06-09,12:27:37
40.002613,116.326438,0,61,39973.5192361111,2009-06-09,12:27:42
40.002605,116.326444,0,59,39973.5192939815,2009-06-09,12:27:47
40.002605,116.326444,0,59,39973.5193287037,2009-06-09,12:27:50
40.002599,116.326449,0,56,39973.5193518519,2009-06-09,12:27:52
40.002589,116.326457,0,53,39973.5194097222,2009-06-09,12:27:57
40.00258,116.326463,0,51,39973.5194675926,2009-06-09,12:28:02
40.002576,116.32646,0,48,39973.519525463,2009-06-09,12:28:07
40.002574,116.326454,0,46,39973.5195833333,2009-06-09,12:28:12
40.002574,116.326454,0,46,39973.5196180556,2009-06-09,12:28:15
40.002576,116.326447,0,44,39973.5196412037,2009-06-09,12:28:17
40.002583,116.326438,0,43,39973.5196990741,2009-06-09,12:28:22
40.002585,116.326432,0,43,39973.5197569444,2009-06-09,12:28:27
40.002585,116.326432,0,43,39973.5197916667,2009-06-09,12:28:30
40.002589,116.326429,0,43,39973.5198148148,2009-06-09,12:28:32
40.002599,116.326425,0,43,39973.5198726852,2009-06-09,12:28:37
40.002604,116.326422,0,44,39973.5199305556,2009-06-09,12:28:42
40.002607,116.326419,0,45,39973.5199884259,2009-06-09,12:28:47
40.002606,116.326415,0,47,39973.5200462963,2009-06-09,12:28:52
40.002609,116.326412,0,48,39973.5201041667,2009-06-09,12:28:57
40.002608,116.326411,0,50,39973.520162037,2009-06-09,12:29:02
40.002606,116.326412,0,52,39973.5202199074,2009-06-09,12:29:07
40.002605,116.326413,0,54,39973.5202777778,2009-06-09,12:29:12
40.002605,116.326413,0,54,39973.5203125,2009-06-09,12:29:15
40.002599,116.326416,0,57,39973.5203356481,2009-06-09,12:29:17
40.002587,116.326421,0,59,39973.5203935185,2009-06-09,12:29:22
40.002576,116.326427,0,62,39973.5204513889,2009-06-09,12:29:27
40.002554,116.326437,0,66,39973.5205092593,2009-06-09,12:29:32
40.002576,116.326417,0,64,39973.5205671296,2009-06-09,12:29:37
40.002576,116.326417,0,64,39973.5206018519,2009-06-09,12:29:40
40.002579,116.326417,0,67,39973.520625,2009-06-09,12:29:42
40.002588,116.326411,0,70,39973.5206828704,2009-06-09,12:29:47
40.002587,116.326402,0,73,39973.5207407407,2009-06-09,12:29:52
40.002592,116.326395,0,75,39973.5207986111,2009-06-09,12:29:57
40.002592,116.326395,0,75,39973.5208333333,2009-06-09,12:30:00
40.002598,116.326389,0,78,39973.5208564815,2009-06-09,12:30:02
40.002621,116.326364,0,82,39973.5209143519,2009-06-09,12:30:07
40.002629,116.326347,0,92,39973.5209722222,2009-06-09,12:30:12
40.002643,116.326337,0,96,39973.5210300926,2009-06-09,12:30:17
40.002649,116.326331,0,99,39973.521087963,2009-06-09,12:30:22
40.002656,116.326326,0,102,39973.5211458333,2009-06-09,12:30:27
40.002659,116.326319,0,106,39973.5212037037,2009-06-09,12:30:32
40.002659,116.326319,0,106,39973.5212384259,2009-06-09,12:30:35
40.002655,116.326315,0,108,39973.5212615741,2009-06-09,12:30:37
40.002626,116.326317,0,114,39973.5213194444,2009-06-09,12:30:42
40.002555,116.32634,0,119,39973.5213773148,2009-06-09,12:30:47
40.002515,116.326365,0,119,39973.5214351852,2009-06-09,12:30:52
40.002515,116.326365,0,119,39973.5214699074,2009-06-09,12:30:55
40.00251,116.326373,0,117,39973.5214930556,2009-06-09,12:30:57
40.002532,116.326369,0,113,39973.5215509259,2009-06-09,12:31:02
40.002531,116.326373,0,115,39973.5216087963,2009-06-09,12:31:07
40.002531,116.326373,0,115,39973.5216435185,2009-06-09,12:31:10
40.00253,116.326377,0,116,39973.5216666667,2009-06-09,12:31:12
40.002539,116.326373,0,116,39973.521724537,2009-06-09,12:31:17
40.00255,116.326364,0,116,39973.5217824074,2009-06-09,12:31:22
40.002575,116.326341,0,113,39973.5218402778,2009-06-09,12:31:27
40.002593,116.326332,0,111,39973.5218981481,2009-06-09,12:31:32
40.002605,116.326328,0,105,39973.5219560185,2009-06-09,12:31:37
40.002612,116.326329,0,100,39973.5220138889,2009-06-09,12:31:42
40.00261,116.326331,0,98,39973.5220717593,2009-06-09,12:31:47
40.002605,116.326332,0,97,39973.5221296296,2009-06-09,12:31:52
40.0026,116.32633,0,95,39973.5221875,2009-06-09,12:31:57
40.002594,116.326327,0,92,39973.5222453704,2009-06-09,12:32:02
40.002594,116.326327,0,92,39973.5222800926,2009-06-09,12:32:05
40.002587,116.326324,0,89,39973.5223032407,2009-06-09,12:32:07
40.002578,116.326327,0,86,39973.5223611111,2009-06-09,12:32:12
40.002567,116.326333,0,81,39973.5224189815,2009-06-09,12:32:17
40.002532,116.326348,0,75,39973.5224768519,2009-06-09,12:32:22
40.002475,116.32636,0,68,39973.5225347222,2009-06-09,12:32:27
40.002463,116.326356,0,60,39973.5225925926,2009-06-09,12:32:32
40.002456,116.326353,0,54,39973.522650463,2009-06-09,12:32:37
40.002456,116.326353,0,54,39973.5226851852,2009-06-09,12:32:40
40.002462,116.326349,0,48,39973.5227083333,2009-06-09,12:32:42
40.00251,116.326338,0,35,39973.5227662037,2009-06-09,12:32:47
40.002531,116.32635,0,29,39973.5228240741,2009-06-09,12:32:52
40.002543,116.326347,0,25,39973.5228819444,2009-06-09,12:32:57
40.002578,116.326334,0,21,39973.5229398148,2009-06-09,12:33:02
40.002633,116.326322,0,14,39973.5229976852,2009-06-09,12:33:07
40.002675,116.326305,0,6,39973.5230555556,2009-06-09,12:33:12
40.002684,116.326299,0,2,39973.5231134259,2009-06-09,12:33:17
40.00269,116.326288,0,-3,39973.5231712963,2009-06-09,12:33:22
40.002681,116.326288,0,-8,39973.5232291667,2009-06-09,12:33:27
40.002587,116.326319,0,-22,39973.523287037,2009-06-09,12:33:32
40.002501,116.326358,0,-29,39973.5233449074,2009-06-09,12:33:37
40.002486,116.326342,0,-43,39973.5234027778,2009-06-09,12:33:42
40.002508,116.326344,0,-52,39973.5234606481,2009-06-09,12:33:47
40.002508,116.326344,0,-52,39973.5234953704,2009-06-09,12:33:50
40.002513,116.326343,0,-57,39973.5235185185,2009-06-09,12:33:52
40.00256,116.326326,0,-61,39973.5235763889,2009-06-09,12:33:57
40.002607,116.326275,0,-66,39973.5236342593,2009-06-09,12:34:02
40.002622,116.326251,0,-69,39973.5236921296,2009-06-09,12:34:07
40.002664,116.326223,0,-73,39973.52375,2009-06-09,12:34:12
40.002675,116.326232,0,-80,39973.5238078704,2009-06-09,12:34:17
40.002684,116.326229,0,-84,39973.5238657407,2009-06-09,12:34:22
40.002686,116.32623,0,-87,39973.5239236111,2009-06-09,12:34:27
40.002681,116.326233,0,-90,39973.5239814815,2009-06-09,12:34:32
40.002684,116.326237,0,-93,39973.5240393518,2009-06-09,12:34:37
40.002687,116.326239,0,-95,39973.5240972222,2009-06-09,12:34:42
40.002689,116.326239,0,-97,39973.5241550926,2009-06-09,12:34:47
40.002689,116.326239,0,-97,39973.5241898148,2009-06-09,12:34:50
40.002686,116.32624,0,-98,39973.524212963,2009-06-09,12:34:52
40.002639,116.326253,0,-94,39973.5242708333,2009-06-09,12:34:57
40.002585,116.32628,0,-89,39973.5243287037,2009-06-09,12:35:02
40.002562,116.326297,0,-75,39973.5243865741,2009-06-09,12:35:07
40.002531,116.326334,0,-56,39973.5244444444,2009-06-09,12:35:12
40.002541,116.326339,0,-40,39973.5245023148,2009-06-09,12:35:17
40.002531,116.326346,0,-36,39973.5245601852,2009-06-09,12:35:22
40.002523,116.326353,0,-32,39973.5246180556,2009-06-09,12:35:27
40.002516,116.326359,0,-29,39973.5246759259,2009-06-09,12:35:32
40.002514,116.326363,0,-25,39973.5247337963,2009-06-09,12:35:37
40.002513,116.326366,0,-21,39973.5247916667,2009-06-09,12:35:42
40.002513,116.326366,0,-21,39973.5248263889,2009-06-09,12:35:45
40.002508,116.326372,0,-17,39973.524849537,2009-06-09,12:35:47
40.002494,116.326379,0,-14,39973.5249074074,2009-06-09,12:35:52
40.002447,116.326396,0,-15,39973.5249652778,2009-06-09,12:35:57
40.002404,116.326427,0,-17,39973.5250231481,2009-06-09,12:36:02
40.002403,116.326439,0,-20,39973.5250810185,2009-06-09,12:36:07
40.002364,116.326447,0,-16,39973.5251388889,2009-06-09,12:36:12
40.00231,116.326442,0,-7,39973.5251967593,2009-06-09,12:36:17
40.002325,116.326426,0,-3,39973.5252546296,2009-06-09,12:36:22
40.002318,116.326428,0,0,39973.5253125,2009-06-09,12:36:27
40.002318,116.326428,0,0,39973.5253472222,2009-06-09,12:36:30
40.002319,116.32643,0,3,39973.5253703704,2009-06-09,12:36:32
40.002329,116.32643,0,7,39973.5254282407,2009-06-09,12:36:37
40.002341,116.326427,0,12,39973.5254861111,2009-06-09,12:36:42
40.002451,116.326388,0,7,39973.5255439815,2009-06-09,12:36:47
40.002507,116.326355,0,10,39973.5256018518,2009-06-09,12:36:52
40.002539,116.326346,0,10,39973.5256597222,2009-06-09,12:36:57
40.002574,116.326329,0,11,39973.5257175926,2009-06-09,12:37:02
40.002591,116.32631,0,13,39973.525775463,2009-06-09,12:37:07
40.002592,116.326304,0,17,39973.5258333333,2009-06-09,12:37:12
40.002594,116.326304,0,20,39973.5258912037,2009-06-09,12:37:17
40.002594,116.326304,0,20,39973.5259259259,2009-06-09,12:37:20
40.002591,116.326312,0,23,39973.5259490741,2009-06-09,12:37:22
40.002585,116.326321,0,26,39973.5260069444,2009-06-09,12:37:27
40.002584,116.32633,0,28,39973.5260648148,2009-06-09,12:37:32
40.002582,116.326337,0,30,39973.5261226852,2009-06-09,12:37:37
40.002578,116.326341,0,33,39973.5261805556,2009-06-09,12:37:42
40.002573,116.326347,0,35,39973.5262384259,2009-06-09,12:37:47
40.002576,116.326347,0,36,39973.5262962963,2009-06-09,12:37:52
40.002583,116.326345,0,38,39973.5263541667,2009-06-09,12:37:57
40.002589,116.326341,0,40,39973.526412037,2009-06-09,12:38:02
40.002597,116.326336,0,43,39973.5264699074,2009-06-09,12:38:07
40.002605,116.32633,0,45,39973.5265277778,2009-06-09,12:38:12
40.00261,116.326326,0,49,39973.5265856481,2009-06-09,12:38:17
40.002617,116.326322,0,53,39973.5266435185,2009-06-09,12:38:22
40.002621,116.326319,0,58,39973.5267013889,2009-06-09,12:38:27
40.002621,116.326319,0,58,39973.5267361111,2009-06-09,12:38:30
40.002617,116.326319,0,62,39973.5267592593,2009-06-09,12:38:32
40.002557,116.32636,0,67,39973.5268171296,2009-06-09,12:38:37
40.002483,116.326414,0,71,39973.526875,2009-06-09,12:38:42
40.002459,116.326441,0,76,39973.5269328704,2009-06-09,12:38:47
40.002455,116.326454,0,77,39973.5269907407,2009-06-09,12:38:52
40.002447,116.326461,0,82,39973.5270486111,2009-06-09,12:38:57
40.002447,116.326461,0,82,39973.5270833333,2009-06-09,12:39:00
40.002446,116.326459,0,86,39973.5271064815,2009-06-09,12:39:02
40.002462,116.326424,0,86,39973.5271643519,2009-06-09,12:39:07
40.002481,116.326379,0,82,39973.5272222222,2009-06-09,12:39:12
40.002507,116.326362,0,79,39973.5272800926,2009-06-09,12:39:17
40.002517,116.326357,0,81,39973.527337963,2009-06-09,12:39:22
40.002525,116.326346,0,81,39973.5273958333,2009-06-09,12:39:27
40.002528,116.326342,0,82,39973.5274537037,2009-06-09,12:39:32
40.002528,116.326342,0,82,39973.5274884259,2009-06-09,12:39:35
40.002535,116.326337,0,81,39973.5275115741,2009-06-09,12:39:37
40.002554,116.326318,0,80,39973.5275694444,2009-06-09,12:39:42
40.002606,116.326273,0,77,39973.5276273148,2009-06-09,12:39:47
40.002656,116.326234,0,70,39973.5276851852,2009-06-09,12:39:52
40.002644,116.326243,0,69,39973.5277430556,2009-06-09,12:39:57
40.00265,116.326243,0,68,39973.5278009259,2009-06-09,12:40:02
40.002654,116.326245,0,66,39973.5278587963,2009-06-09,12:40:07
40.002654,116.326245,0,66,39973.5278935185,2009-06-09,12:40:10
40.002657,116.326245,0,64,39973.5279166667,2009-06-09,12:40:12
40.002631,116.326253,0,61,39973.527974537,2009-06-09,12:40:17
40.002596,116.326252,0,47,39973.5280324074,2009-06-09,12:40:22
40.002584,116.326241,0,40,39973.5280902778,2009-06-09,12:40:27
40.002573,116.326242,0,36,39973.5281481481,2009-06-09,12:40:32
40.002575,116.326241,0,33,39973.5282060185,2009-06-09,12:40:37
40.002578,116.326239,0,29,39973.5282638889,2009-06-09,12:40:42
40.002586,116.326235,0,25,39973.5283217593,2009-06-09,12:40:47
40.002591,116.32623,0,21,39973.5283796296,2009-06-09,12:40:52
40.002589,116.326231,0,16,39973.5284375,2009-06-09,12:40:57
40.002586,116.326236,0,12,39973.5284953704,2009-06-09,12:41:02
40.002585,116.326242,0,8,39973.5285532407,2009-06-09,12:41:07
40.002587,116.326243,0,4,39973.5286111111,2009-06-09,12:41:12
40.002595,116.326243,0,0,39973.5286689815,2009-06-09,12:41:17
40.002595,116.326243,0,0,39973.5287037037,2009-06-09,12:41:20
40.002603,116.326242,0,-2,39973.5287268519,2009-06-09,12:41:22
40.002579,116.326236,0,-2,39973.5287847222,2009-06-09,12:41:27
40.002473,116.326316,0,-8,39973.5288425926,2009-06-09,12:41:32
40.002478,116.326328,0,-15,39973.528900463,2009-06-09,12:41:37
40.002477,116.326338,0,-19,39973.5289583333,2009-06-09,12:41:42
40.002477,116.326338,0,-19,39973.5289930556,2009-06-09,12:41:45
40.002483,116.326343,0,-23,39973.5290162037,2009-06-09,12:41:47
40.002494,116.326347,0,-27,39973.5290740741,2009-06-09,12:41:52
40.002497,116.326353,0,-31,39973.5291319444,2009-06-09,12:41:57
40.002505,116.326358,0,-35,39973.5291898148,2009-06-09,12:42:02
40.002505,116.326358,0,-35,39973.529224537,2009-06-09,12:42:05
40.002513,116.326352,0,-39,39973.5292476852,2009-06-09,12:42:07
40.00258,116.326317,0,-44,39973.5293055556,2009-06-09,12:42:12
40.002607,116.326319,0,-43,39973.5293634259,2009-06-09,12:42:17
40.002699,116.326316,0,-47,39973.5294212963,2009-06-09,12:42:22
40.002722,116.326348,0,-50,39973.5294791667,2009-06-09,12:42:27
40.002729,116.326376,0,-56,39973.529537037,2009-06-09,12:42:32
40.00271,116.326407,0,-62,39973.5295949074,2009-06-09,12:42:37
40.002712,116.326416,0,-66,39973.5296527778,2009-06-09,12:42:42
40.002713,116.326424,0,-69,39973.5297106481,2009-06-09,12:42:47
40.002715,116.326431,0,-73,39973.5297685185,2009-06-09,12:42:52
40.002712,116.326437,0,-77,39973.5298263889,2009-06-09,12:42:57
40.002712,116.326437,0,-77,39973.5298611111,2009-06-09,12:43:00
40.002712,116.326438,0,-81,39973.5298842593,2009-06-09,12:43:02
40.002697,116.326452,0,-86,39973.5299421296,2009-06-09,12:43:07
40.002645,116.32649,0,-95,39973.53,2009-06-09,12:43:12
40.002619,116.326503,0,-103,39973.5300578704,2009-06-09,12:43:17
40.002606,116.326483,0,-108,39973.5301157407,2009-06-09,12:43:22
40.002588,116.326466,0,-109,39973.5301736111,2009-06-09,12:43:27
40.002577,116.326468,0,-114,39973.5302314815,2009-06-09,12:43:32
40.002568,116.326473,0,-118,39973.5302893519,2009-06-09,12:43:37
40.002557,116.326501,0,-122,39973.5303472222,2009-06-09,12:43:42
40.002565,116.326499,0,-124,39973.5304050926,2009-06-09,12:43:47
40.002562,116.326499,0,-129,39973.530462963,2009-06-09,12:43:52
40.002562,116.326499,0,-129,39973.5304976852,2009-06-09,12:43:55
40.00257,116.3265,0,-133,39973.5305208333,2009-06-09,12:43:57
40.002618,116.326487,0,-126,39973.5305787037,2009-06-09,12:44:02
40.002664,116.326482,0,-103,39973.5306365741,2009-06-09,12:44:07
40.002691,116.32647,0,-89,39973.5306944444,2009-06-09,12:44:12
40.002708,116.32645,0,-78,39973.5307523148,2009-06-09,12:44:17
40.002703,116.326416,0,-71,39973.5308101852,2009-06-09,12:44:22
40.002692,116.326415,0,-67,39973.5308680556,2009-06-09,12:44:27
40.002692,116.326407,0,-66,39973.5309259259,2009-06-09,12:44:32
40.002689,116.3264,0,-64,39973.5309837963,2009-06-09,12:44:37
40.002693,116.326396,0,-63,39973.5310416667,2009-06-09,12:44:42
40.002693,116.326396,0,-63,39973.5310763889,2009-06-09,12:44:45
40.002701,116.326391,0,-62,39973.531099537,2009-06-09,12:44:47
40.00271,116.326387,0,-61,39973.5311574074,2009-06-09,12:44:52
40.002715,116.326384,0,-59,39973.5312152778,2009-06-09,12:44:57
40.002714,116.326384,0,-58,39973.5312731481,2009-06-09,12:45:02
40.002709,116.326389,0,-56,39973.5313310185,2009-06-09,12:45:07
40.002702,116.326392,0,-52,39973.5313888889,2009-06-09,12:45:12
40.0027,116.326396,0,-48,39973.5314467593,2009-06-09,12:45:17
40.002698,116.326401,0,-43,39973.5315046296,2009-06-09,12:45:22
40.002698,116.326401,0,-43,39973.5315393518,2009-06-09,12:45:25
40.002693,116.326405,0,-36,39973.5315625,2009-06-09,12:45:27
40.002685,116.326422,0,-26,39973.5316203704,2009-06-09,12:45:32
40.002669,116.326444,0,-18,39973.5316782407,2009-06-09,12:45:37
40.002629,116.326469,0,-2,39973.5317361111,2009-06-09,12:45:42
40.002607,116.326458,0,8,39973.5317939815,2009-06-09,12:45:47
40.002607,116.326458,0,8,39973.5318287037,2009-06-09,12:45:50
40.0026,116.326456,0,15,39973.5318518518,2009-06-09,12:45:52
40.002574,116.326443,0,23,39973.5319097222,2009-06-09,12:45:57
40.002561,116.32644,0,21,39973.5319675926,2009-06-09,12:46:02
40.002552,116.326444,0,27,39973.532025463,2009-06-09,12:46:07
40.002554,116.326444,0,32,39973.5320833333,2009-06-09,12:46:12
40.002558,116.326443,0,36,39973.5321412037,2009-06-09,12:46:17
40.002563,116.326438,0,41,39973.5321990741,2009-06-09,12:46:22
40.002563,116.326438,0,41,39973.5322337963,2009-06-09,12:46:25
40.00257,116.326431,0,45,39973.5322569444,2009-06-09,12:46:27
40.002576,116.32642,0,49,39973.5323148148,2009-06-09,12:46:32
40.002611,116.326384,0,48,39973.5323726852,2009-06-09,12:46:37
40.002611,116.32636,0,46,39973.5324305556,2009-06-09,12:46:42
40.002605,116.326358,0,47,39973.5324884259,2009-06-09,12:46:47
40.002601,116.326353,0,49,39973.5325462963,2009-06-09,12:46:52
40.002601,116.326347,0,51,39973.5326041667,2009-06-09,12:46:57
40.0026,116.326346,0,54,39973.532662037,2009-06-09,12:47:02
40.0026,116.326346,0,54,39973.5326967593,2009-06-09,12:47:05
40.002597,116.326345,0,57,39973.5327199074,2009-06-09,12:47:07
40.002587,116.326345,0,61,39973.5327777778,2009-06-09,12:47:12
40.002575,116.326345,0,65,39973.5328356481,2009-06-09,12:47:17
40.002568,116.326347,0,69,39973.5328935185,2009-06-09,12:47:22
40.002568,116.326347,0,69,39973.5329282407,2009-06-09,12:47:25
40.002565,116.326346,0,72,39973.5329513889,2009-06-09,12:47:27
40.002546,116.326351,0,69,39973.5330092593,2009-06-09,12:47:32
40.002515,116.326359,0,61,39973.5330671296,2009-06-09,12:47:37
40.002488,116.326358,0,60,39973.533125,2009-06-09,12:47:42
40.002446,116.326352,0,54,39973.5331828704,2009-06-09,12:47:47
40.002436,116.326333,0,50,39973.5332407407,2009-06-09,12:47:52
40.002399,116.326336,0,47,39973.5332986111,2009-06-09,12:47:57
40.002387,116.326335,0,45,39973.5333564815,2009-06-09,12:48:02
40.00239,116.326331,0,43,39973.5334143518,2009-06-09,12:48:07
40.002391,116.326324,0,42,39973.5334722222,2009-06-09,12:48:12
40.002389,116.326322,0,42,39973.5335300926,2009-06-09,12:48:17
40.002389,116.326322,0,42,39973.5335648148,2009-06-09,12:48:20
40.002393,116.326317,0,42,39973.533587963,2009-06-09,12:48:22
40.002409,116.326299,0,44,39973.5336458333,2009-06-09,12:48:27
40.002409,116.326299,0,44,39973.5336805556,2009-06-09,12:48:30
40.002411,116.326294,0,50,39973.5337037037,2009-06-09,12:48:32
40.002394,116.326308,0,52,39973.5337615741,2009-06-09,12:48:37
40.002393,116.326311,0,54,39973.5338194444,2009-06-09,12:48:42
40.002391,116.326316,0,55,39973.5338773148,2009-06-09,12:48:47
40.002389,116.326324,0,56,39973.5339351852,2009-06-09,12:48:52
40.002389,116.326324,0,56,39973.5339699074,2009-06-09,12:48:55
40.002389,116.326331,0,58,39973.5339930556,2009-06-09,12:48:57
40.002459,116.326288,0,45,39973.5340509259,2009-06-09,12:49:02
40.002459,116.326288,0,45,39973.5340856481,2009-06-09,12:49:05
40.002462,116.326289,0,42,39973.5341087963,2009-06-09,12:49:07
40.002472,116.326285,0,42,39973.5341666667,2009-06-09,12:49:12
40.002473,116.326281,0,43,39973.534224537,2009-06-09,12:49:17
40.002472,116.326285,0,43,39973.5342824074,2009-06-09,12:49:22
40.002468,116.326284,0,44,39973.5343402778,2009-06-09,12:49:27
40.002464,116.32628,0,45,39973.5343981481,2009-06-09,12:49:32
40.002462,116.326277,0,47,39973.5344560185,2009-06-09,12:49:37
40.002462,116.326275,0,48,39973.5345138889,2009-06-09,12:49:42
40.00246,116.326275,0,50,39973.5345717593,2009-06-09,12:49:47
40.002461,116.326281,0,52,39973.5346296296,2009-06-09,12:49:52
40.002461,116.326281,0,52,39973.5346643519,2009-06-09,12:49:55
40.002462,116.326285,0,55,39973.5346875,2009-06-09,12:49:57
40.002447,116.326299,0,57,39973.5347453704,2009-06-09,12:50:02
40.002399,116.326325,0,62,39973.5348032407,2009-06-09,12:50:07
40.002344,116.326333,0,76,39973.5348611111,2009-06-09,12:50:12
40.002315,116.326336,0,84,39973.5349189815,2009-06-09,12:50:17
40.002329,116.326296,0,90,39973.5349768519,2009-06-09,12:50:22
40.002326,116.326286,0,95,39973.5350347222,2009-06-09,12:50:27
40.002324,116.326283,0,100,39973.5350925926,2009-06-09,12:50:32
40.002321,116.326276,0,104,39973.535150463,2009-06-09,12:50:37
40.002316,116.326272,0,109,39973.5352083333,2009-06-09,12:50:42
40.002312,116.326273,0,114,39973.5352662037,2009-06-09,12:50:47
40.002312,116.326273,0,114,39973.5353009259,2009-06-09,12:50:50
40.002313,116.326275,0,118,39973.5353240741,2009-06-09,12:50:52
40.002324,116.326271,0,122,39973.5353819444,2009-06-09,12:50:57
40.002335,116.326265,0,126,39973.5354398148,2009-06-09,12:51:02
40.002372,116.326252,0,131,39973.5354976852,2009-06-09,12:51:07
40.00243,116.326238,0,136,39973.5355555556,2009-06-09,12:51:12
40.002468,116.326236,0,142,39973.5356134259,2009-06-09,12:51:17
40.002451,116.326267,0,146,39973.5356712963,2009-06-09,12:51:22
40.002458,116.326273,0,150,39973.5357291667,2009-06-09,12:51:27
40.002458,116.326273,0,150,39973.5357638889,2009-06-09,12:51:30
40.002461,116.326271,0,154,39973.535787037,2009-06-09,12:51:32
40.002466,116.326183,0,156,39973.5358449074,2009-06-09,12:51:37
40.002526,116.326027,0,162,39973.5359027778,2009-06-09,12:51:42
40.002484,116.325987,0,166,39973.5359606481,2009-06-09,12:51:47
40.002439,116.325984,0,169,39973.5360185185,2009-06-09,12:51:52
40.002397,116.325993,0,171,39973.5360763889,2009-06-09,12:51:57
40.002394,116.325983,0,172,39973.5361342593,2009-06-09,12:52:02
40.002376,116.326003,0,173,39973.5361921296,2009-06-09,12:52:07
40.002354,116.326055,0,173,39973.53625,2009-06-09,12:52:12
40.002329,116.326119,0,173,39973.5363078704,2009-06-09,12:52:17
40.002314,116.326121,0,172,39973.5363657407,2009-06-09,12:52:22
40.002345,116.326103,0,169,39973.5364236111,2009-06-09,12:52:27
40.002345,116.326103,0,169,39973.5364583333,2009-06-09,12:52:30
40.002345,116.326099,0,168,39973.5364814815,2009-06-09,12:52:32
40.002338,116.326111,0,166,39973.5365393519,2009-06-09,12:52:37
40.002343,116.326146,0,162,39973.5365972222,2009-06-09,12:52:42
40.002343,116.326146,0,162,39973.5366319444,2009-06-09,12:52:45
40.002347,116.326148,0,161,39973.5366550926,2009-06-09,12:52:47
40.002358,116.326152,0,160,39973.536712963,2009-06-09,12:52:52
40.002367,116.326155,0,158,39973.5367708333,2009-06-09,12:52:57
40.002378,116.326156,0,153,39973.5368287037,2009-06-09,12:53:02
40.002366,116.326182,0,148,39973.5368865741,2009-06-09,12:53:07
40.002375,116.326197,0,136,39973.5369444444,2009-06-09,12:53:12
40.002368,116.326203,0,128,39973.5370023148,2009-06-09,12:53:17
40.002362,116.326204,0,127,39973.5370601852,2009-06-09,12:53:22
40.002356,116.326204,0,127,39973.5371180556,2009-06-09,12:53:27
40.002358,116.326205,0,126,39973.5371759259,2009-06-09,12:53:32
40.002365,116.326207,0,126,39973.5372337963,2009-06-09,12:53:37
40.002367,116.326208,0,126,39973.5372916667,2009-06-09,12:53:42
40.00237,116.32621,0,126,39973.537349537,2009-06-09,12:53:47
40.002375,116.326212,0,126,39973.5374074074,2009-06-09,12:53:52
40.002371,116.326214,0,125,39973.5374652778,2009-06-09,12:53:57
40.002364,116.326213,0,125,39973.5375231481,2009-06-09,12:54:02
40.002368,116.326215,0,125,39973.5375810185,2009-06-09,12:54:07
40.002368,116.326217,0,124,39973.5376388889,2009-06-09,12:54:12
40.002366,116.326217,0,124,39973.5376967593,2009-06-09,12:54:17
40.002363,116.326216,0,124,39973.5377546296,2009-06-09,12:54:22
40.002367,116.326217,0,123,39973.5378125,2009-06-09,12:54:27
40.002365,116.326217,0,123,39973.5378703704,2009-06-09,12:54:32
40.002365,116.326217,0,123,39973.5379050926,2009-06-09,12:54:35
40.002361,116.326217,0,123,39973.5379282407,2009-06-09,12:54:37
40.002393,116.326226,0,121,39973.5379861111,2009-06-09,12:54:42
40.002428,116.326241,0,121,39973.5380439815,2009-06-09,12:54:47
40.002433,116.326242,0,121,39973.5381018519,2009-06-09,12:54:52
40.002431,116.326243,0,121,39973.5381597222,2009-06-09,12:54:57
40.002432,116.326244,0,120,39973.5382175926,2009-06-09,12:55:02
40.002432,116.326244,0,120,39973.5382523148,2009-06-09,12:55:05
40.002425,116.326244,0,120,39973.538275463,2009-06-09,12:55:07
40.0024,116.32627,0,117,39973.5383333333,2009-06-09,12:55:12
40.002386,116.326287,0,116,39973.5383912037,2009-06-09,12:55:17
40.002381,116.326286,0,116,39973.5384490741,2009-06-09,12:55:22
40.002377,116.326286,0,116,39973.5385069444,2009-06-09,12:55:27
40.002381,116.326287,0,116,39973.5385648148,2009-06-09,12:55:32
40.00238,116.326288,0,116,39973.5386226852,2009-06-09,12:55:37
40.002383,116.326289,0,115,39973.5386805556,2009-06-09,12:55:42
40.002383,116.326289,0,115,39973.5387152778,2009-06-09,12:55:45
40.002391,116.326292,0,115,39973.5387384259,2009-06-09,12:55:47
40.002402,116.326295,0,115,39973.5387962963,2009-06-09,12:55:52
40.002456,116.326301,0,110,39973.5388541667,2009-06-09,12:55:57
40.002483,116.326309,0,102,39973.538912037,2009-06-09,12:56:02
40.002468,116.326339,0,101,39973.5389699074,2009-06-09,12:56:07
40.002436,116.326359,0,102,39973.5390277778,2009-06-09,12:56:12
40.002436,116.326359,0,102,39973.5390625,2009-06-09,12:56:15
40.002428,116.326358,0,101,39973.5390856481,2009-06-09,12:56:17
40.002417,116.326356,0,102,39973.5391435185,2009-06-09,12:56:22
40.00241,116.326356,0,102,39973.5392013889,2009-06-09,12:56:27
40.002405,116.326354,0,102,39973.5392592593,2009-06-09,12:56:32
40.002406,116.326354,0,103,39973.5393171296,2009-06-09,12:56:37
40.00241,116.326354,0,103,39973.539375,2009-06-09,12:56:42
40.002411,116.326354,0,103,39973.5394328704,2009-06-09,12:56:47
40.002411,116.326354,0,103,39973.5394907407,2009-06-09,12:56:52
40.002411,116.326354,0,103,39973.539525463,2009-06-09,12:56:55
40.002412,116.326354,0,104,39973.5395486111,2009-06-09,12:56:57
40.002439,116.32634,0,108,39973.5396064815,2009-06-09,12:57:02
40.002446,116.326366,0,109,39973.5396643518,2009-06-09,12:57:07
40.002457,116.326361,0,109,39973.5397222222,2009-06-09,12:57:12
40.00249,116.32635,0,108,39973.5397800926,2009-06-09,12:57:17
40.002525,116.326333,0,107,39973.539837963,2009-06-09,12:57:22
40.002529,116.326333,0,106,39973.5398958333,2009-06-09,12:57:27
40.002534,116.326334,0,104,39973.5399537037,2009-06-09,12:57:32
40.002537,116.326334,0,100,39973.5400115741,2009-06-09,12:57:37
40.002537,116.326334,0,100,39973.5400462963,2009-06-09,12:57:40
40.002533,116.326335,0,97,39973.5400694444,2009-06-09,12:57:42
40.002502,116.326343,0,91,39973.5401273148,2009-06-09,12:57:47
40.002497,116.326343,0,90,39973.5401851852,2009-06-09,12:57:52
40.002493,116.326341,0,90,39973.5402430556,2009-06-09,12:57:57
40.002493,116.326341,0,90,39973.5403009259,2009-06-09,12:58:02
40.002492,116.326342,0,89,39973.5403587963,2009-06-09,12:58:07
40.00249,116.326341,0,89,39973.5404166667,2009-06-09,12:58:12
40.002487,116.32634,0,89,39973.540474537,2009-06-09,12:58:17
40.00248,116.326339,0,88,39973.5405324074,2009-06-09,12:58:22
40.00248,116.326339,0,88,39973.5405671296,2009-06-09,12:58:25
40.002473,116.326337,0,88,39973.5405902778,2009-06-09,12:58:27
40.002515,116.326321,0,87,39973.5406481481,2009-06-09,12:58:32
40.002542,116.326317,0,84,39973.5407060185,2009-06-09,12:58:37
40.002595,116.326283,0,82,39973.5407638889,2009-06-09,12:58:42
40.002595,116.326277,0,81,39973.5408217593,2009-06-09,12:58:47
40.002592,116.326276,0,81,39973.5408796296,2009-06-09,12:58:52
40.002587,116.326275,0,82,39973.5409375,2009-06-09,12:58:57
40.002587,116.326275,0,82,39973.5409722222,2009-06-09,12:59:00
40.002587,116.326275,0,82,39973.5409953704,2009-06-09,12:59:02
40.002575,116.326272,0,83,39973.5410532407,2009-06-09,12:59:07
40.00257,116.326271,0,83,39973.5411111111,2009-06-09,12:59:12
40.002566,116.32627,0,83,39973.5411689815,2009-06-09,12:59:17
40.002563,116.32627,0,83,39973.5412268518,2009-06-09,12:59:22
40.002564,116.32627,0,83,39973.5412847222,2009-06-09,12:59:27
40.002564,116.32627,0,83,39973.5413194444,2009-06-09,12:59:30
40.002566,116.32627,0,83,39973.5413425926,2009-06-09,12:59:32
40.002531,116.326289,0,81,39973.541400463,2009-06-09,12:59:37
40.002525,116.326288,0,81,39973.5414583333,2009-06-09,12:59:42
40.002525,116.326288,0,81,39973.5414930556,2009-06-09,12:59:45
40.002519,116.326286,0,81,39973.5415162037,2009-06-09,12:59:47
40.002509,116.326285,0,82,39973.5415740741,2009-06-09,12:59:52
40.002501,116.326284,0,82,39973.5416319444,2009-06-09,12:59:57
40.002493,116.326282,0,82,39973.5416898148,2009-06-09,13:00:02
40.002497,116.326282,0,82,39973.5417476852,2009-06-09,13:00:07
40.0025,116.326283,0,82,39973.5418055556,2009-06-09,13:00:12
40.002505,116.326284,0,81,39973.5418634259,2009-06-09,13:00:17
40.002506,116.326284,0,81,39973.5419212963,2009-06-09,13:00:22
40.002507,116.326284,0,81,39973.5419791667,2009-06-09,13:00:27
40.002508,116.326284,0,82,39973.542037037,2009-06-09,13:00:32
40.002503,116.326282,0,82,39973.5420949074,2009-06-09,13:00:37
40.002501,116.326281,0,82,39973.5421527778,2009-06-09,13:00:42
40.002501,116.326281,0,82,39973.5421875,2009-06-09,13:00:45
40.002507,116.326281,0,83,39973.5422106481,2009-06-09,13:00:47
40.002578,116.326259,0,78,39973.5422685185,2009-06-09,13:00:52
40.002616,116.326249,0,74,39973.5423263889,2009-06-09,13:00:57
40.002614,116.326265,0,77,39973.5423842593,2009-06-09,13:01:02
40.002613,116.326265,0,77,39973.5424421296,2009-06-09,13:01:07
40.002617,116.326265,0,77,39973.5425,2009-06-09,13:01:12
40.002618,116.326266,0,77,39973.5425578704,2009-06-09,13:01:17
40.002619,116.326266,0,77,39973.5426157407,2009-06-09,13:01:22
40.002619,116.326266,0,77,39973.542650463,2009-06-09,13:01:25
40.002613,116.326267,0,77,39973.5426736111,2009-06-09,13:01:27
40.002601,116.326292,0,77,39973.5427314815,2009-06-09,13:01:32
40.002591,116.326295,0,77,39973.5427893519,2009-06-09,13:01:37
40.002563,116.326303,0,79,39973.5428472222,2009-06-09,13:01:42
40.002482,116.326358,0,85,39973.5429050926,2009-06-09,13:01:47
40.002444,116.326367,0,87,39973.542962963,2009-06-09,13:01:52
40.002463,116.326342,0,85,39973.5430208333,2009-06-09,13:01:57
40.002463,116.326342,0,85,39973.5430555556,2009-06-09,13:02:00
40.002462,116.32634,0,85,39973.5430787037,2009-06-09,13:02:02
40.00252,116.326294,0,83,39973.5431365741,2009-06-09,13:02:07
40.002546,116.32626,0,79,39973.5431944444,2009-06-09,13:02:12
40.002558,116.326234,0,77,39973.5432523148,2009-06-09,13:02:17
40.002551,116.326234,0,76,39973.5433101852,2009-06-09,13:02:22
40.002551,116.326234,0,76,39973.5433449074,2009-06-09,13:02:25
40.002545,116.326232,0,76,39973.5433680556,2009-06-09,13:02:27
40.002535,116.326229,0,76,39973.5434259259,2009-06-09,13:02:32
40.002535,116.326229,0,76,39973.5434837963,2009-06-09,13:02:37
40.002529,116.326227,0,76,39973.5435416667,2009-06-09,13:02:42
40.002529,116.326228,0,77,39973.543599537,2009-06-09,13:02:47
40.002527,116.326228,0,77,39973.5436574074,2009-06-09,13:02:52
40.002522,116.326226,0,77,39973.5437152778,2009-06-09,13:02:57
40.002518,116.326225,0,77,39973.5437731481,2009-06-09,13:03:02
40.002518,116.326222,0,80,39973.5438310185,2009-06-09,13:03:07
40.002514,116.326219,0,82,39973.5438888889,2009-06-09,13:03:12
40.002514,116.326219,0,82,39973.5439236111,2009-06-09,13:03:15
40.002507,116.326217,0,82,39973.5439467593,2009-06-09,13:03:17
40.002442,116.326196,0,85,39973.5440046296,2009-06-09,13:03:22
40.00241,116.32616,0,88,39973.5440625,2009-06-09,13:03:27
40.002412,116.326135,0,89,39973.5441203704,2009-06-09,13:03:32
40.002411,116.326134,0,90,39973.5441782407,2009-06-09,13:03:37
40.002415,116.326135,0,90,39973.5442361111,2009-06-09,13:03:42
40.002415,116.326135,0,90,39973.5442708333,2009-06-09,13:03:45
40.002423,116.326136,0,90,39973.5442939815,2009-06-09,13:03:47
40.002458,116.326149,0,91,39973.5443518519,2009-06-09,13:03:52
40.002516,116.326146,0,96,39973.5444097222,2009-06-09,13:03:57
40.00253,116.326149,0,98,39973.5444675926,2009-06-09,13:04:02
40.00253,116.326149,0,98,39973.5445023148,2009-06-09,13:04:05
40.002529,116.326148,0,99,39973.544525463,2009-06-09,13:04:07
40.002549,116.326154,0,101,39973.5445833333,2009-06-09,13:04:12
40.002545,116.326165,0,102,39973.5446412037,2009-06-09,13:04:17
40.002494,116.326408,0,207,39973.5598611111,2009-06-09,13:26:12
40.002393,116.326519,0,217,39973.5599189815,2009-06-09,13:26:17
40.002415,116.3265,0,222,39973.5599768519,2009-06-09,13:26:22
40.002418,116.326526,0,228,39973.5600347222,2009-06-09,13:26:27
40.002424,116.326526,0,229,39973.5600925926,2009-06-09,13:26:32
40.002424,116.326526,0,229,39973.5601273148,2009-06-09,13:26:35
40.002431,116.326526,0,230,39973.560150463,2009-06-09,13:26:37
40.002528,116.326469,0,250,39973.5602083333,2009-06-09,13:26:42
40.002546,116.326372,0,263,39973.5602662037,2009-06-09,13:26:47
40.002567,116.326355,0,265,39973.5603240741,2009-06-09,13:26:52
40.002549,116.326344,0,266,39973.5603819444,2009-06-09,13:26:57
40.002549,116.326344,0,266,39973.5604166667,2009-06-09,13:27:00
40.002551,116.326348,0,268,39973.5604398148,2009-06-09,13:27:02
40.00256,116.326352,0,273,39973.5604976852,2009-06-09,13:27:07
40.00256,116.326352,0,273,39973.5605324074,2009-06-09,13:27:10
40.002559,116.326355,0,277,39973.5605555556,2009-06-09,13:27:12
40.00255,116.326354,0,277,39973.5606134259,2009-06-09,13:27:17
40.00255,116.326354,0,277,39973.5606481481,2009-06-09,13:27:20
40.002545,116.326354,0,278,39973.5606712963,2009-06-09,13:27:22
40.002501,116.326418,0,281,39973.5607291667,2009-06-09,13:27:27
40.002489,116.326444,0,277,39973.560787037,2009-06-09,13:27:32
40.002489,116.326444,0,277,39973.5608449074,2009-06-09,13:27:37
40.00249,116.326445,0,276,39973.5609027778,2009-06-09,13:27:42
40.002497,116.326446,0,276,39973.5609606481,2009-06-09,13:27:47
40.002496,116.326446,0,276,39973.5610185185,2009-06-09,13:27:52
40.002495,116.326444,0,276,39973.5610763889,2009-06-09,13:27:57
40.002494,116.326443,0,276,39973.5611342593,2009-06-09,13:28:02
40.002495,116.326442,0,276,39973.5611921296,2009-06-09,13:28:07
40.002498,116.326442,0,276,39973.56125,2009-06-09,13:28:12
40.002498,116.326442,0,276,39973.5612847222,2009-06-09,13:28:15
40.002496,116.326442,0,276,39973.5613078704,2009-06-09,13:28:17
40.002545,116.326461,0,274,39973.5613657407,2009-06-09,13:28:22
40.002555,116.326503,0,274,39973.5614236111,2009-06-09,13:28:27
40.002556,116.326504,0,273,39973.5614814815,2009-06-09,13:28:32
40.002553,116.326503,0,273,39973.5615393519,2009-06-09,13:28:37
40.002553,116.326502,0,273,39973.5615972222,2009-06-09,13:28:42
40.002553,116.326502,0,273,39973.5616319444,2009-06-09,13:28:45
40.002554,116.326501,0,273,39973.5616550926,2009-06-09,13:28:47
40.002563,116.326501,0,273,39973.561712963,2009-06-09,13:28:52
40.002563,116.326501,0,273,39973.5617476852,2009-06-09,13:28:55
40.002567,116.326501,0,273,39973.5617708333,2009-06-09,13:28:57
40.002552,116.32647,0,272,39973.5618287037,2009-06-09,13:29:02
40.002554,116.326451,0,270,39973.5618865741,2009-06-09,13:29:07
40.002551,116.326456,0,269,39973.5619444444,2009-06-09,13:29:12
40.002551,116.326456,0,269,39973.5619791667,2009-06-09,13:29:15
40.002554,116.326455,0,269,39973.5620023148,2009-06-09,13:29:17
40.002563,116.326455,0,269,39973.5620601852,2009-06-09,13:29:22
40.002563,116.326455,0,269,39973.5620949074,2009-06-09,13:29:25
40.002565,116.326454,0,269,39973.5621180556,2009-06-09,13:29:27
40.002557,116.326435,0,269,39973.5621759259,2009-06-09,13:29:32
40.002544,116.326428,0,269,39973.5622337963,2009-06-09,13:29:37
40.002531,116.326429,0,269,39973.5622916667,2009-06-09,13:29:42
40.002523,116.32642,0,268,39973.562349537,2009-06-09,13:29:47
40.00254,116.326403,0,268,39973.5624074074,2009-06-09,13:29:52
40.00254,116.326403,0,268,39973.5624421296,2009-06-09,13:29:55
40.002545,116.326399,0,269,39973.5624652778,2009-06-09,13:29:57
40.002535,116.326397,0,269,39973.5625231481,2009-06-09,13:30:02
40.002543,116.326386,0,269,39973.5625810185,2009-06-09,13:30:07
40.002521,116.326387,0,271,39973.5626388889,2009-06-09,13:30:12
40.00251,116.326382,0,271,39973.5626967593,2009-06-09,13:30:17
40.002505,116.326379,0,271,39973.5627546296,2009-06-09,13:30:22
40.002507,116.326379,0,271,39973.5628125,2009-06-09,13:30:27
40.002507,116.326379,0,271,39973.5628472222,2009-06-09,13:30:30
40.002503,116.326378,0,271,39973.5628703704,2009-06-09,13:30:32
40.002524,116.326356,0,272,39973.5629282407,2009-06-09,13:30:37
40.002548,116.326357,0,278,39973.5629861111,2009-06-09,13:30:42
40.00256,116.326376,0,281,39973.5630439815,2009-06-09,13:30:47
40.002555,116.326376,0,281,39973.5631018518,2009-06-09,13:30:52
40.00255,116.326376,0,281,39973.5631597222,2009-06-09,13:30:57
40.002542,116.326376,0,281,39973.5632175926,2009-06-09,13:31:02
40.002542,116.326376,0,281,39973.5632523148,2009-06-09,13:31:05
40.002542,116.326377,0,281,39973.563275463,2009-06-09,13:31:07
40.002517,116.326389,0,281,39973.5633333333,2009-06-09,13:31:12
40.002488,116.326494,0,281,39973.5633912037,2009-06-09,13:31:17
40.002485,116.326496,0,281,39973.5634490741,2009-06-09,13:31:22
40.00248,116.326497,0,281,39973.5635069444,2009-06-09,13:31:27
40.002482,116.326498,0,281,39973.5635648148,2009-06-09,13:31:32
40.00249,116.326499,0,280,39973.5636226852,2009-06-09,13:31:37
40.002495,116.326501,0,280,39973.5636805556,2009-06-09,13:31:42
40.002496,116.326504,0,278,39973.5637384259,2009-06-09,13:31:47
40.00249,116.326504,0,277,39973.5637962963,2009-06-09,13:31:52
40.002487,116.326505,0,277,39973.5638541667,2009-06-09,13:31:57
40.002486,116.326506,0,276,39973.563912037,2009-06-09,13:32:02
40.002489,116.326506,0,276,39973.5639699074,2009-06-09,13:32:07
40.002492,116.326506,0,276,39973.5640277778,2009-06-09,13:32:12
40.002491,116.326505,0,276,39973.5640856481,2009-06-09,13:32:17
40.002491,116.326505,0,276,39973.5641203704,2009-06-09,13:32:20
40.002491,116.326506,0,276,39973.5641435185,2009-06-09,13:32:22
40.002517,116.326521,0,278,39973.5642013889,2009-06-09,13:32:27
40.002517,116.326521,0,278,39973.5642361111,2009-06-09,13:32:30
40.002512,116.326519,0,278,39973.5642592593,2009-06-09,13:32:32
40.002503,116.326517,0,278,39973.5643171296,2009-06-09,13:32:37
40.002541,116.326489,0,277,39973.564375,2009-06-09,13:32:42
40.002543,116.326461,0,276,39973.5644328704,2009-06-09,13:32:47
40.002531,116.326446,0,276,39973.5644907407,2009-06-09,13:32:52
40.002516,116.326432,0,277,39973.5645486111,2009-06-09,13:32:57
40.0025,116.326428,0,278,39973.5646064815,2009-06-09,13:33:02
40.002504,116.326428,0,278,39973.5646643518,2009-06-09,13:33:07
40.002505,116.326429,0,277,39973.5647222222,2009-06-09,13:33:12
40.002504,116.326429,0,277,39973.5647800926,2009-06-09,13:33:17
40.002498,116.326426,0,277,39973.564837963,2009-06-09,13:33:22
40.002494,116.326424,0,277,39973.5648958333,2009-06-09,13:33:27
40.002491,116.32642,0,277,39973.5649537037,2009-06-09,13:33:32
40.002492,116.326419,0,277,39973.5650115741,2009-06-09,13:33:37
40.002487,116.326415,0,277,39973.5650694444,2009-06-09,13:33:42
40.002487,116.326415,0,277,39973.5651273148,2009-06-09,13:33:47
40.002488,116.326414,0,277,39973.5651851852,2009-06-09,13:33:52
40.002491,116.326412,0,276,39973.5652430556,2009-06-09,13:33:57
40.002489,116.326411,0,276,39973.5653009259,2009-06-09,13:34:02
40.002484,116.326409,0,275,39973.5653587963,2009-06-09,13:34:07
40.002482,116.32641,0,275,39973.5654166667,2009-06-09,13:34:12
40.002482,116.32641,0,275,39973.5654513889,2009-06-09,13:34:15
40.002478,116.326409,0,275,39973.565474537,2009-06-09,13:34:17
40.00249,116.326422,0,274,39973.5655324074,2009-06-09,13:34:22
40.002509,116.326457,0,271,39973.5655902778,2009-06-09,13:34:27
40.002512,116.326484,0,268,39973.5656481481,2009-06-09,13:34:32
40.00252,116.326479,0,267,39973.5657060185,2009-06-09,13:34:37
40.002516,116.326479,0,267,39973.5657638889,2009-06-09,13:34:42
40.002516,116.326479,0,267,39973.5657986111,2009-06-09,13:34:45
40.002521,116.326481,0,267,39973.5658217593,2009-06-09,13:34:47
40.00253,116.326482,0,266,39973.5658796296,2009-06-09,13:34:52
40.002561,116.326495,0,262,39973.5659375,2009-06-09,13:34:57
40.002534,116.326559,0,253,39973.5659953704,2009-06-09,13:35:02
40.002482,116.326559,0,254,39973.5660532407,2009-06-09,13:35:07
40.002422,116.326485,0,250,39973.5661111111,2009-06-09,13:35:12
40.002449,116.326423,0,252,39973.5661689815,2009-06-09,13:35:17
40.002443,116.326421,0,251,39973.5662268519,2009-06-09,13:35:22
40.002445,116.32642,0,251,39973.5662847222,2009-06-09,13:35:27
40.002449,116.326418,0,251,39973.5663425926,2009-06-09,13:35:32
40.002445,116.326418,0,250,39973.566400463,2009-06-09,13:35:37
40.002442,116.326417,0,250,39973.5664583333,2009-06-09,13:35:42
40.002442,116.326417,0,250,39973.5664930556,2009-06-09,13:35:45
40.00245,116.326419,0,250,39973.5665162037,2009-06-09,13:35:47
40.002429,116.326399,0,249,39973.5665740741,2009-06-09,13:35:52
40.002375,116.326385,0,247,39973.5666319444,2009-06-09,13:35:57
40.002375,116.326385,0,247,39973.5666666667,2009-06-09,13:36:00
40.00237,116.326384,0,247,39973.5666898148,2009-06-09,13:36:02
40.002318,116.326361,0,247,39973.5667476852,2009-06-09,13:36:07
40.002261,116.32635,0,247,39973.5668055556,2009-06-09,13:36:12
40.002246,116.326372,0,243,39973.5668634259,2009-06-09,13:36:17
40.002243,116.326373,0,243,39973.5669212963,2009-06-09,13:36:22
40.00225,116.326373,0,243,39973.5669791667,2009-06-09,13:36:27
40.002256,116.326374,0,243,39973.567037037,2009-06-09,13:36:32
40.002256,116.326374,0,243,39973.5670717593,2009-06-09,13:36:35
40.00226,116.326374,0,242,39973.5670949074,2009-06-09,13:36:37
40.002305,116.326429,0,244,39973.5671527778,2009-06-09,13:36:42
40.002341,116.326463,0,233,39973.5672106481,2009-06-09,13:36:47
40.00235,116.326489,0,232,39973.5672685185,2009-06-09,13:36:52
40.00236,116.326492,0,231,39973.5673263889,2009-06-09,13:36:57
40.002366,116.326494,0,230,39973.5673842593,2009-06-09,13:37:02
40.002366,116.326494,0,230,39973.5674189815,2009-06-09,13:37:05
40.002364,116.326489,0,231,39973.5674421296,2009-06-09,13:37:07
40.002336,116.326455,0,234,39973.5675,2009-06-09,13:37:12
40.002304,116.326467,0,236,39973.5675578704,2009-06-09,13:37:17
40.002317,116.326485,0,238,39973.5676157407,2009-06-09,13:37:22
40.002321,116.326487,0,238,39973.5676736111,2009-06-09,13:37:27
40.002321,116.326487,0,238,39973.5677083333,2009-06-09,13:37:30
40.002313,116.326486,0,238,39973.5677314815,2009-06-09,13:37:32
40.002303,116.326484,0,238,39973.5677893519,2009-06-09,13:37:37
40.002303,116.326484,0,238,39973.5678240741,2009-06-09,13:37:40
40.002299,116.326484,0,238,39973.5678472222,2009-06-09,13:37:42
40.002327,116.326519,0,237,39973.5679050926,2009-06-09,13:37:47
40.002364,116.326579,0,236,39973.567962963,2009-06-09,13:37:52
40.002399,116.326576,0,232,39973.5680208333,2009-06-09,13:37:57
40.002444,116.326522,0,223,39973.5680787037,2009-06-09,13:38:02
40.00249,116.326525,0,214,39973.5681365741,2009-06-09,13:38:07
40.002511,116.326535,0,212,39973.5681944444,2009-06-09,13:38:12
40.002519,116.326535,0,210,39973.5682523148,2009-06-09,13:38:17
40.002522,116.326533,0,207,39973.5683101852,2009-06-09,13:38:22
40.002522,116.326533,0,207,39973.5683449074,2009-06-09,13:38:25
40.00252,116.32653,0,207,39973.5683680556,2009-06-09,13:38:27
40.002511,116.326527,0,207,39973.5684259259,2009-06-09,13:38:32
40.002501,116.326524,0,207,39973.5684837963,2009-06-09,13:38:37
40.0025,116.326524,0,207,39973.5685416667,2009-06-09,13:38:42
40.002501,116.326524,0,207,39973.568599537,2009-06-09,13:38:47
40.002501,116.326524,0,207,39973.5686574074,2009-06-09,13:38:52
40.002501,116.326524,0,207,39973.5686921296,2009-06-09,13:38:55
40.002496,116.326523,0,207,39973.5687152778,2009-06-09,13:38:57
40.002486,116.32652,0,207,39973.5687731481,2009-06-09,13:39:02
40.00248,116.326517,0,206,39973.5688310185,2009-06-09,13:39:07
40.002474,116.326513,0,206,39973.5688888889,2009-06-09,13:39:12
40.002472,116.326511,0,206,39973.5689467593,2009-06-09,13:39:17
40.002476,116.32651,0,206,39973.5690046296,2009-06-09,13:39:22
40.002476,116.32651,0,206,39973.5690393519,2009-06-09,13:39:25
40.002477,116.326508,0,206,39973.5690625,2009-06-09,13:39:27
40.002481,116.326476,0,203,39973.5691203704,2009-06-09,13:39:32
40.002475,116.326437,0,206,39973.5691782407,2009-06-09,13:39:37
40.002489,116.32642,0,207,39973.5692361111,2009-06-09,13:39:42
40.002486,116.326419,0,208,39973.5692939815,2009-06-09,13:39:47
40.002483,116.326417,0,208,39973.5693518519,2009-06-09,13:39:52
40.002479,116.326416,0,208,39973.5694097222,2009-06-09,13:39:57
40.002487,116.326417,0,208,39973.5694675926,2009-06-09,13:40:02
40.002487,116.326417,0,208,39973.5695023148,2009-06-09,13:40:05
40.002484,116.326415,0,208,39973.569525463,2009-06-09,13:40:07
40.002474,116.32641,0,208,39973.5695833333,2009-06-09,13:40:12
40.002449,116.3264,0,209,39973.5696412037,2009-06-09,13:40:17
40.00244,116.326378,0,206,39973.5696990741,2009-06-09,13:40:22
40.002437,116.326378,0,206,39973.5697569444,2009-06-09,13:40:27
40.002437,116.326379,0,205,39973.5698148148,2009-06-09,13:40:32
40.00244,116.326379,0,205,39973.5698726852,2009-06-09,13:40:37
40.002446,116.32638,0,205,39973.5699305556,2009-06-09,13:40:42
40.002447,116.326382,0,205,39973.5699884259,2009-06-09,13:40:47
40.002441,116.32638,0,205,39973.5700462963,2009-06-09,13:40:52
40.002441,116.32638,0,205,39973.5701041667,2009-06-09,13:40:57
40.002437,116.326379,0,205,39973.570162037,2009-06-09,13:41:02
40.002437,116.326379,0,205,39973.5701967593,2009-06-09,13:41:05
40.002436,116.326378,0,205,39973.5702199074,2009-06-09,13:41:07
40.002435,116.326367,0,205,39973.5702777778,2009-06-09,13:41:12
40.002435,116.326367,0,205,39973.5703125,2009-06-09,13:41:15
40.00243,116.326365,0,205,39973.5703356481,2009-06-09,13:41:17
40.002432,116.326291,0,204,39973.5703935185,2009-06-09,13:41:22
40.002415,116.326203,0,207,39973.5704513889,2009-06-09,13:41:27
40.002413,116.326115,0,212,39973.5705092593,2009-06-09,13:41:32
40.002409,116.326082,0,213,39973.5705671296,2009-06-09,13:41:37
40.002405,116.32608,0,213,39973.570625,2009-06-09,13:41:42
40.002405,116.32608,0,213,39973.5706597222,2009-06-09,13:41:45
40.00241,116.326081,0,214,39973.5706828704,2009-06-09,13:41:47
40.002421,116.326107,0,217,39973.5707407407,2009-06-09,13:41:52
40.002428,116.326144,0,224,39973.5707986111,2009-06-09,13:41:57
40.002427,116.326144,0,224,39973.5708564815,2009-06-09,13:42:02
40.002427,116.326144,0,224,39973.5708912037,2009-06-09,13:42:05
40.00242,116.326143,0,224,39973.5709143518,2009-06-09,13:42:07
40.002437,116.326174,0,225,39973.5709722222,2009-06-09,13:42:12
40.002459,116.326209,0,228,39973.5710300926,2009-06-09,13:42:17
40.002459,116.326209,0,228,39973.5710648148,2009-06-09,13:42:20
40.002461,116.326209,0,228,39973.571087963,2009-06-09,13:42:22
40.002439,116.326206,0,231,39973.5711458333,2009-06-09,13:42:27
40.00242,116.326214,0,232,39973.5712037037,2009-06-09,13:42:32
40.002414,116.326211,0,233,39973.5712615741,2009-06-09,13:42:37
40.002413,116.32621,0,233,39973.5713194444,2009-06-09,13:42:42
40.002418,116.32621,0,233,39973.5713773148,2009-06-09,13:42:47
40.002418,116.32621,0,233,39973.571412037,2009-06-09,13:42:50
40.002425,116.32621,0,232,39973.5714351852,2009-06-09,13:42:52
40.002492,116.326151,0,232,39973.5714930556,2009-06-09,13:42:57
40.002577,116.326039,0,233,39973.5715509259,2009-06-09,13:43:02
40.00259,116.326029,0,233,39973.5716087963,2009-06-09,13:43:07
40.002613,116.325985,0,224,39973.5716666667,2009-06-09,13:43:12
40.002613,116.325985,0,224,39973.5717013889,2009-06-09,13:43:15
40.002615,116.325984,0,222,39973.571724537,2009-06-09,13:43:17
40.002603,116.325977,0,211,39973.5717824074,2009-06-09,13:43:22
40.002603,116.325977,0,211,39973.5718171296,2009-06-09,13:43:25
40.0026,116.325978,0,208,39973.5718402778,2009-06-09,13:43:27
40.002612,116.325978,0,207,39973.5718981481,2009-06-09,13:43:32
40.002619,116.32598,0,205,39973.5719560185,2009-06-09,13:43:37
40.002619,116.32598,0,205,39973.5719907407,2009-06-09,13:43:40
40.002624,116.32598,0,203,39973.5720138889,2009-06-09,13:43:42
40.002622,116.325994,0,205,39973.5720717593,2009-06-09,13:43:47
40.002619,116.326002,0,205,39973.5721296296,2009-06-09,13:43:52
40.002614,116.325999,0,205,39973.5721875,2009-06-09,13:43:57
40.002614,116.325997,0,206,39973.5722453704,2009-06-09,13:44:02
40.002614,116.325993,0,207,39973.5723032407,2009-06-09,13:44:07
40.002621,116.32599,0,207,39973.5723611111,2009-06-09,13:44:12
40.002627,116.325988,0,208,39973.5724189815,2009-06-09,13:44:17
40.002635,116.325987,0,210,39973.5724768518,2009-06-09,13:44:22
40.002641,116.325988,0,212,39973.5725347222,2009-06-09,13:44:27
40.002641,116.325988,0,212,39973.5725694444,2009-06-09,13:44:30
40.002644,116.325986,0,213,39973.5725925926,2009-06-09,13:44:32
40.002692,116.325953,0,219,39973.572650463,2009-06-09,13:44:37
40.00272,116.325932,0,226,39973.5727083333,2009-06-09,13:44:42
40.00275,116.325945,0,253,39973.5727662037,2009-06-09,13:44:47
40.00274,116.326033,0,279,39973.5728240741,2009-06-09,13:44:52
40.002722,116.32606,0,287,39973.5728819444,2009-06-09,13:44:57
40.002762,116.326081,0,282,39973.5729398148,2009-06-09,13:45:02
40.002786,116.326086,0,277,39973.5729976852,2009-06-09,13:45:07
40.002765,116.326106,0,270,39973.5730555556,2009-06-09,13:45:12
40.002762,116.326143,0,272,39973.5731134259,2009-06-09,13:45:17
40.002762,116.326143,0,272,39973.5731481481,2009-06-09,13:45:20
40.002767,116.326146,0,273,39973.5731712963,2009-06-09,13:45:22
40.002758,116.326207,0,272,39973.5732291667,2009-06-09,13:45:27
40.002689,116.326281,0,274,39973.573287037,2009-06-09,13:45:32
40.002679,116.326273,0,267,39973.5733449074,2009-06-09,13:45:37
40.002667,116.326275,0,244,39973.5734027778,2009-06-09,13:45:42
40.002663,116.326274,0,243,39973.5734606481,2009-06-09,13:45:47
40.002663,116.326274,0,243,39973.5734953704,2009-06-09,13:45:50
40.002659,116.326274,0,237,39973.5735185185,2009-06-09,13:45:52
40.002648,116.326273,0,237,39973.5735763889,2009-06-09,13:45:57
40.002658,116.326262,0,235,39973.5736342593,2009-06-09,13:46:02
40.002647,116.32626,0,222,39973.5736921296,2009-06-09,13:46:07
40.002638,116.326273,0,218,39973.57375,2009-06-09,13:46:12
40.002599,116.32618,0,214,39973.5738078704,2009-06-09,13:46:17
40.002569,116.326152,0,204,39973.5738657407,2009-06-09,13:46:22
40.002557,116.326162,0,198,39973.5739236111,2009-06-09,13:46:27
40.002551,116.326159,0,197,39973.5739814815,2009-06-09,13:46:32
40.002558,116.326161,0,197,39973.5740393519,2009-06-09,13:46:37
40.002563,116.326163,0,197,39973.5740972222,2009-06-09,13:46:42
40.002571,116.326166,0,196,39973.5741550926,2009-06-09,13:46:47
40.002572,116.326167,0,196,39973.574212963,2009-06-09,13:46:52
40.002569,116.326168,0,195,39973.5742708333,2009-06-09,13:46:57
40.002569,116.326169,0,195,39973.5743287037,2009-06-09,13:47:02
40.002564,116.326169,0,195,39973.5743865741,2009-06-09,13:47:07
40.002562,116.326169,0,195,39973.5744444444,2009-06-09,13:47:12
40.002562,116.326169,0,195,39973.5745023148,2009-06-09,13:47:17
40.002558,116.32617,0,195,39973.5745601852,2009-06-09,13:47:22
40.002558,116.32617,0,195,39973.5745949074,2009-06-09,13:47:25
40.00255,116.32617,0,195,39973.5746180556,2009-06-09,13:47:27
40.002539,116.32617,0,195,39973.5746759259,2009-06-09,13:47:32
40.002531,116.326171,0,196,39973.5747337963,2009-06-09,13:47:37
40.002523,116.326171,0,196,39973.5747916667,2009-06-09,13:47:42
40.002523,116.326171,0,196,39973.5748263889,2009-06-09,13:47:45
40.002517,116.326173,0,196,39973.574849537,2009-06-09,13:47:47
40.002518,116.326196,0,196,39973.5749074074,2009-06-09,13:47:52
40.002503,116.326251,0,195,39973.5749652778,2009-06-09,13:47:57
40.0025,116.326251,0,195,39973.5750231481,2009-06-09,13:48:02
40.002506,116.326253,0,194,39973.5750810185,2009-06-09,13:48:07
40.00251,116.326255,0,194,39973.5751388889,2009-06-09,13:48:12
40.002516,116.326258,0,194,39973.5751967593,2009-06-09,13:48:17
40.002519,116.32626,0,194,39973.5752546296,2009-06-09,13:48:22
40.002434,116.326019,0,146,39973.5863078704,2009-06-09,14:04:17
40.002393,116.325819,0,132,39973.5863657407,2009-06-09,14:04:22
40.002402,116.325644,0,120,39973.5864236111,2009-06-09,14:04:27
40.002363,116.32547,0,125,39973.5864814815,2009-06-09,14:04:32
40.002353,116.325281,0,122,39973.5865393518,2009-06-09,14:04:37
40.002332,116.325118,0,120,39973.5865972222,2009-06-09,14:04:42
40.002311,116.324933,0,122,39973.5866550926,2009-06-09,14:04:47
40.002319,116.324726,0,120,39973.586712963,2009-06-09,14:04:52
40.002362,116.324564,0,118,39973.5867708333,2009-06-09,14:04:57
40.002515,116.324511,0,115,39973.5868287037,2009-06-09,14:05:02
40.002659,116.324444,0,106,39973.5868865741,2009-06-09,14:05:07
40.002861,116.324362,0,99,39973.5869444444,2009-06-09,14:05:12
40.003049,116.324284,0,88,39973.5870023148,2009-06-09,14:05:17
40.003226,116.324264,0,94,39973.5870601852,2009-06-09,14:05:22
40.00341,116.324271,0,111,39973.5871180556,2009-06-09,14:05:27
40.003556,116.324251,0,126,39973.5871759259,2009-06-09,14:05:32
40.003751,116.324216,0,136,39973.5872337963,2009-06-09,14:05:37
40.003953,116.324192,0,136,39973.5872916667,2009-06-09,14:05:42
40.004235,116.32417,0,142,39973.587349537,2009-06-09,14:05:47
40.004481,116.324134,0,117,39973.5874074074,2009-06-09,14:05:52
40.004682,116.324141,0,129,39973.5874652778,2009-06-09,14:05:57
40.004872,116.324128,0,142,39973.5875231481,2009-06-09,14:06:02
40.005027,116.32411,0,140,39973.5875810185,2009-06-09,14:06:07
40.005263,116.324092,0,131,39973.5876388889,2009-06-09,14:06:12
40.00546,116.324142,0,127,39973.5876967593,2009-06-09,14:06:17
40.005621,116.324142,0,129,39973.5877546296,2009-06-09,14:06:22
40.005798,116.324118,0,128,39973.5878125,2009-06-09,14:06:27
40.005953,116.324127,0,132,39973.5878703704,2009-06-09,14:06:32
40.006107,116.324117,0,138,39973.5879282407,2009-06-09,14:06:37
40.006277,116.324058,0,135,39973.5879861111,2009-06-09,14:06:42
40.006456,116.324049,0,129,39973.5880439815,2009-06-09,14:06:47
40.006625,116.324045,0,132,39973.5881018518,2009-06-09,14:06:52
40.006673,116.323899,0,125,39973.5881597222,2009-06-09,14:06:57
40.006664,116.323678,0,113,39973.5882175926,2009-06-09,14:07:02
40.006663,116.323449,0,107,39973.588275463,2009-06-09,14:07:07
40.006673,116.323212,0,100,39973.5883333333,2009-06-09,14:07:12
40.006675,116.322981,0,92,39973.5883912037,2009-06-09,14:07:17
40.006672,116.322754,0,86,39973.5884490741,2009-06-09,14:07:22
40.006621,116.322593,0,83,39973.5885069444,2009-06-09,14:07:27
40.006621,116.322331,0,76,39973.5885648148,2009-06-09,14:07:32
40.006615,116.322102,0,74,39973.5886226852,2009-06-09,14:07:37
40.006614,116.321836,0,70,39973.5886805556,2009-06-09,14:07:42
40.006613,116.321545,0,65,39973.5887384259,2009-06-09,14:07:47
40.006661,116.321339,0,65,39973.5887962963,2009-06-09,14:07:52
40.006821,116.321231,0,79,39973.5888541667,2009-06-09,14:07:57
40.007007,116.321205,0,94,39973.588912037,2009-06-09,14:08:02
40.007177,116.32115,0,100,39973.5889699074,2009-06-09,14:08:07
40.007316,116.321075,0,107,39973.5890277778,2009-06-09,14:08:12
40.007339,116.320882,0,116,39973.5890856481,2009-06-09,14:08:17
40.007355,116.320616,0,118,39973.5891435185,2009-06-09,14:08:22
40.007344,116.320398,0,114,39973.5892013889,2009-06-09,14:08:27
40.007315,116.320172,0,114,39973.5892592593,2009-06-09,14:08:32
40.007341,116.319951,0,115,39973.5893171296,2009-06-09,14:08:37
40.007445,116.319829,0,108,39973.589375,2009-06-09,14:08:42
40.007582,116.319715,0,111,39973.5894328704,2009-06-09,14:08:47
40.007725,116.319732,0,94,39973.5894907407,2009-06-09,14:08:52
40.00773,116.319683,0,97,39973.5895486111,2009-06-09,14:08:57
40.00773,116.319683,0,97,39973.5895833333,2009-06-09,14:09:00
40.007723,116.31968,0,95,39973.5896064815,2009-06-09,14:09:02
40.007706,116.319664,0,95,39973.5896643519,2009-06-09,14:09:07
40.007679,116.319636,0,95,39973.5897222222,2009-06-09,14:09:12
40.007646,116.319604,0,95,39973.5897800926,2009-06-09,14:09:17
40.007604,116.319571,0,96,39973.589837963,2009-06-09,14:09:22
40.007594,116.319581,0,96,39973.5898958333,2009-06-09,14:09:27
40.007585,116.319606,0,96,39973.5899537037,2009-06-09,14:09:32
40.007581,116.319604,0,96,39973.5900115741,2009-06-09,14:09:37
40.007581,116.319604,0,96,39973.5900462963,2009-06-09,14:09:40
40.007584,116.319603,0,96,39973.5900694444,2009-06-09,14:09:42
40.007593,116.319604,0,96,39973.5901273148,2009-06-09,14:09:47
40.007593,116.319604,0,96,39973.590162037,2009-06-09,14:09:50
40.007587,116.3196,0,96,39973.5901851852,2009-06-09,14:09:52
40.007517,116.3196,0,97,39973.5902430556,2009-06-09,14:09:57
40.007453,116.319639,0,97,39973.5903009259,2009-06-09,14:10:02
40.00764,116.319847,0,97,39973.5905324074,2009-06-09,14:10:22
40.005532,116.322036,0,130,39973.5978819444,2009-06-09,14:20:57
40.005703,116.322247,0,187,39973.5979513889,2009-06-09,14:21:03
40.005806,116.322282,0,161,39973.5980208333,2009-06-09,14:21:09
40.005848,116.322291,0,127,39973.5980787037,2009-06-09,14:21:14
40.005863,116.322431,0,125,39973.5981365741,2009-06-09,14:21:19
40.005864,116.322596,0,118,39973.5981944444,2009-06-09,14:21:24
40.005879,116.322755,0,109,39973.5982523148,2009-06-09,14:21:29
40.005849,116.322898,0,106,39973.5983101852,2009-06-09,14:21:34
40.005893,116.322959,0,105,39973.5983680556,2009-06-09,14:21:39
40.005943,116.322974,0,112,39973.5984259259,2009-06-09,14:21:44
40.005982,116.323034,0,113,39973.5984837963,2009-06-09,14:21:49
40.005983,116.32314,0,111,39973.5985416667,2009-06-09,14:21:54
40.005993,116.323276,0,114,39973.598599537,2009-06-09,14:21:59
40.005997,116.323432,0,118,39973.5986574074,2009-06-09,14:22:04
40.006005,116.323587,0,118,39973.5987152778,2009-06-09,14:22:09
40.006002,116.323709,0,117,39973.5987731481,2009-06-09,14:22:14
40.006029,116.323749,0,119,39973.5988310185,2009-06-09,14:22:19
40.006031,116.323772,0,116,39973.5988888889,2009-06-09,14:22:24
40.00603,116.323777,0,116,39973.5989467593,2009-06-09,14:22:29
40.00603,116.32378,0,115,39973.5990046296,2009-06-09,14:22:34
40.00603,116.323781,0,114,39973.5990625,2009-06-09,14:22:39
40.00603,116.323781,0,114,39973.5990972222,2009-06-09,14:22:42
40.00603,116.32378,0,114,39973.5991203704,2009-06-09,14:22:44
40.006018,116.323815,0,115,39973.5991782407,2009-06-09,14:22:49
40.006035,116.323882,0,117,39973.5992361111,2009-06-09,14:22:54
40.006039,116.32387,0,118,39973.5992939815,2009-06-09,14:22:59
40.005981,116.323891,0,153,39973.6108796296,2009-06-09,14:39:40
40.005817,116.323969,0,112,39973.6109375,2009-06-09,14:39:45
40.005873,116.323928,0,110,39973.6109953704,2009-06-09,14:39:50
40.005843,116.323899,0,103,39973.6110532407,2009-06-09,14:39:55
40.005921,116.323884,0,100,39973.6111226852,2009-06-09,14:40:01
40.005972,116.323877,0,96,39973.6111805556,2009-06-09,14:40:06
40.005988,116.323841,0,104,39973.6112384259,2009-06-09,14:40:11
40.005987,116.323822,0,107,39973.6112962963,2009-06-09,14:40:16
40.005986,116.323813,0,107,39973.6113541667,2009-06-09,14:40:21
40.005975,116.323784,0,111,39973.611412037,2009-06-09,14:40:26
40.005969,116.323762,0,113,39973.6114699074,2009-06-09,14:40:31
40.005973,116.323703,0,119,39973.6115277778,2009-06-09,14:40:36
40.005969,116.323678,0,122,39973.6115856481,2009-06-09,14:40:41
40.005963,116.323661,0,122,39973.6116435185,2009-06-09,14:40:46
40.005952,116.323613,0,124,39973.6117013889,2009-06-09,14:40:51
40.005942,116.323588,0,127,39973.6117592593,2009-06-09,14:40:56
40.005942,116.323588,0,127,39973.6117939815,2009-06-09,14:40:59
40.005947,116.323586,0,128,39973.6118171296,2009-06-09,14:41:01
40.005925,116.323547,0,129,39973.611875,2009-06-09,14:41:06
40.005966,116.323452,0,131,39973.6119328704,2009-06-09,14:41:11
40.006013,116.323367,0,127,39973.6119907407,2009-06-09,14:41:16
40.006004,116.323235,0,124,39973.6120486111,2009-06-09,14:41:21
40.006006,116.323119,0,125,39973.6121064815,2009-06-09,14:41:26
40.005948,116.323016,0,128,39973.6121643518,2009-06-09,14:41:31
40.005945,116.322976,0,131,39973.6122222222,2009-06-09,14:41:36
40.006082,116.322919,0,127,39973.6122800926,2009-06-09,14:41:41
40.00619,116.322918,0,123,39973.612337963,2009-06-09,14:41:46
40.006327,116.322932,0,123,39973.6123958333,2009-06-09,14:41:51
40.006458,116.322976,0,108,39973.6124537037,2009-06-09,14:41:56
40.006558,116.32297,0,96,39973.6125115741,2009-06-09,14:42:01
40.006623,116.322953,0,92,39973.6125694444,2009-06-09,14:42:06
40.006647,116.322781,0,86,39973.6126273148,2009-06-09,14:42:11
40.006656,116.322591,0,82,39973.6126851852,2009-06-09,14:42:16
40.006664,116.3224,0,76,39973.6127430556,2009-06-09,14:42:21
40.006703,116.322207,0,70,39973.6128009259,2009-06-09,14:42:26
40.006741,116.321972,0,64,39973.6128587963,2009-06-09,14:42:31
40.006779,116.321742,0,58,39973.6129166667,2009-06-09,14:42:36
40.006704,116.32154,0,57,39973.612974537,2009-06-09,14:42:41
40.006699,116.321374,0,52,39973.6130324074,2009-06-09,14:42:46
40.006758,116.321255,0,53,39973.6130902778,2009-06-09,14:42:51
40.006903,116.321252,0,60,39973.6131481482,2009-06-09,14:42:56
40.007053,116.321231,0,66,39973.6132060185,2009-06-09,14:43:01
40.007181,116.321205,0,76,39973.6132638889,2009-06-09,14:43:06
40.007305,116.321179,0,85,39973.6133217593,2009-06-09,14:43:11
40.007399,116.321064,0,85,39973.6133796296,2009-06-09,14:43:16
40.007422,116.320848,0,82,39973.6134375,2009-06-09,14:43:21
40.007425,116.320651,0,81,39973.6134953704,2009-06-09,14:43:26
40.007401,116.320456,0,77,39973.6135532407,2009-06-09,14:43:31
40.007402,116.320246,0,77,39973.6136111111,2009-06-09,14:43:36
40.007417,116.32005,0,76,39973.6136689815,2009-06-09,14:43:41
40.007412,116.319896,0,73,39973.6137268519,2009-06-09,14:43:46
40.00754,116.319874,0,56,39973.6137847222,2009-06-09,14:43:51
40.007622,116.319772,0,75,39973.6138425926,2009-06-09,14:43:56
40.007721,116.31976,0,72,39973.613900463,2009-06-09,14:44:01
40.00774,116.319737,0,78,39973.6139583333,2009-06-09,14:44:06
40.007728,116.31974,0,77,39973.6140162037,2009-06-09,14:44:11
40.007697,116.319728,0,77,39973.6140740741,2009-06-09,14:44:16
40.007689,116.31973,0,78,39973.6141319444,2009-06-09,14:44:21
40.007687,116.31973,0,79,39973.6141898148,2009-06-09,14:44:26
40.007688,116.319729,0,79,39973.6142476852,2009-06-09,14:44:31
40.007688,116.319729,0,79,39973.6142824074,2009-06-09,14:44:34
40.00768,116.319734,0,79,39973.6143055556,2009-06-09,14:44:36
40.007702,116.319739,0,80,39973.6143634259,2009-06-09,14:44:41
40.007726,116.31974,0,80,39973.6144212963,2009-06-09,14:44:46
40.007747,116.319733,0,80,39973.6144791667,2009-06-09,14:44:51
40.007777,116.319726,0,80,39973.614537037,2009-06-09,14:44:56
40.007789,116.319725,0,81,39973.6145949074,2009-06-09,14:45:01
40.007763,116.319729,0,81,39973.6146527778,2009-06-09,14:45:06
40.007736,116.319726,0,81,39973.6147106481,2009-06-09,14:45:11
40.007724,116.319728,0,81,39973.6147685185,2009-06-09,14:45:16
40.007724,116.319728,0,81,39973.6148032407,2009-06-09,14:45:19
40.007728,116.319726,0,81,39973.6148263889,2009-06-09,14:45:21
40.0079,116.319436,0,109,39973.615,2009-06-09,14:45:36
40.0079,116.319436,0,109,39973.6150347222,2009-06-09,14:45:39
40.007907,116.319433,0,115,39973.6150578704,2009-06-09,14:45:41
40.007914,116.319375,0,91,39973.6151157407,2009-06-09,14:45:46
40.00791,116.319355,0,89,39973.6151736111,2009-06-09,14:45:51
40.007923,116.319322,0,90,39973.6152314815,2009-06-09,14:45:56
40.008085,116.31955,0,122,39973.6191087963,2009-06-09,14:51:31
40.00752,116.319769,0,225,39973.6191666667,2009-06-09,14:51:36
40.007604,116.319818,0,168,39973.619224537,2009-06-09,14:51:41
40.007665,116.3198,0,138,39973.6192824074,2009-06-09,14:51:46
40.007646,116.319812,0,135,39973.6193055556,2009-06-09,14:51:48
40.007537,116.31985,0,130,39973.6193634259,2009-06-09,14:51:53
40.007388,116.319895,0,136,39973.6194212963,2009-06-09,14:51:58
40.007348,116.319989,0,135,39973.6194791667,2009-06-09,14:52:03
40.007382,116.320183,0,133,39973.619537037,2009-06-09,14:52:08
40.007425,116.320381,0,129,39973.6195949074,2009-06-09,14:52:13
40.007458,116.320563,0,123,39973.6196527778,2009-06-09,14:52:18
40.007521,116.320763,0,121,39973.6197106481,2009-06-09,14:52:23
40.007528,116.32097,0,117,39973.6197685185,2009-06-09,14:52:28
40.007491,116.321145,0,124,39973.6198263889,2009-06-09,14:52:33
40.007381,116.321177,0,130,39973.6198842593,2009-06-09,14:52:38
40.00732,116.321163,0,142,39973.6199421296,2009-06-09,14:52:43
40.007234,116.321118,0,153,39973.62,2009-06-09,14:52:48
40.007109,116.321108,0,157,39973.6200578704,2009-06-09,14:52:53
40.006966,116.321132,0,175,39973.6201157407,2009-06-09,14:52:58
40.006821,116.321165,0,189,39973.6201736111,2009-06-09,14:53:03
40.006623,116.321184,0,194,39973.6202314815,2009-06-09,14:53:08
40.006389,116.321187,0,202,39973.6202893518,2009-06-09,14:53:13
40.006106,116.321225,0,206,39973.6203472222,2009-06-09,14:53:18
40.005889,116.321267,0,218,39973.6204050926,2009-06-09,14:53:23
40.005646,116.321336,0,215,39973.620462963,2009-06-09,14:53:28
40.005442,116.321373,0,219,39973.6205208333,2009-06-09,14:53:33
40.00528,116.321384,0,220,39973.6205787037,2009-06-09,14:53:38
40.005146,116.321398,0,222,39973.6206365741,2009-06-09,14:53:43
40.005064,116.321431,0,218,39973.6206944444,2009-06-09,14:53:48
40.004952,116.321394,0,229,39973.6207523148,2009-06-09,14:53:53
40.0048,116.321399,0,239,39973.6208101852,2009-06-09,14:53:58
40.004662,116.321416,0,246,39973.6208680556,2009-06-09,14:54:03
40.004488,116.321419,0,255,39973.6209259259,2009-06-09,14:54:08
40.004324,116.321443,0,264,39973.6209837963,2009-06-09,14:54:13
40.004119,116.32147,0,274,39973.6210416667,2009-06-09,14:54:18
40.003939,116.321483,0,282,39973.621099537,2009-06-09,14:54:23
40.003735,116.321505,0,288,39973.6211574074,2009-06-09,14:54:28
40.003538,116.32154,0,293,39973.6212152778,2009-06-09,14:54:33
40.003363,116.321577,0,301,39973.6212731482,2009-06-09,14:54:38
40.003201,116.321589,0,306,39973.6213310185,2009-06-09,14:54:43
40.00302,116.321608,0,305,39973.6213888889,2009-06-09,14:54:48
40.002831,116.321639,0,310,39973.6214467593,2009-06-09,14:54:53
40.00267,116.321635,0,299,39973.6215046296,2009-06-09,14:54:58
40.002522,116.321638,0,303,39973.6215625,2009-06-09,14:55:03
40.002373,116.321646,0,308,39973.6216203704,2009-06-09,14:55:08
40.002185,116.321675,0,301,39973.6216782407,2009-06-09,14:55:13
40.002007,116.321712,0,307,39973.6217361111,2009-06-09,14:55:18
40.001828,116.321738,0,314,39973.6217939815,2009-06-09,14:55:23
40.001608,116.321771,0,321,39973.6218518519,2009-06-09,14:55:28
40.001395,116.321823,0,316,39973.6219097222,2009-06-09,14:55:33
40.001197,116.321888,0,312,39973.6219675926,2009-06-09,14:55:38
40.001043,116.321849,0,314,39973.622025463,2009-06-09,14:55:43
40.000866,116.321895,0,320,39973.6220833333,2009-06-09,14:55:48
40.000669,116.321929,0,329,39973.6221412037,2009-06-09,14:55:53
40.000466,116.321974,0,332,39973.6221990741,2009-06-09,14:55:58
40.00027,116.322012,0,335,39973.6222569444,2009-06-09,14:56:03
40.000028,116.322032,0,331,39973.6223148148,2009-06-09,14:56:08
39.999786,116.322102,0,335,39973.6223726852,2009-06-09,14:56:13
39.999676,116.322211,0,321,39973.6224305556,2009-06-09,14:56:18
39.99971,116.32234,0,303,39973.6224884259,2009-06-09,14:56:23
39.999713,116.322537,0,292,39973.6225462963,2009-06-09,14:56:28
39.999689,116.322747,0,275,39973.6226041667,2009-06-09,14:56:33
39.999716,116.323015,0,258,39973.622662037,2009-06-09,14:56:38
39.999739,116.323239,0,253,39973.6227199074,2009-06-09,14:56:43
39.999732,116.323507,0,244,39973.6227777778,2009-06-09,14:56:48
39.99973,116.323705,0,242,39973.6228356481,2009-06-09,14:56:53
39.999729,116.323926,0,228,39973.6228935185,2009-06-09,14:56:58
39.999808,116.324233,0,203,39973.6229513889,2009-06-09,14:57:03
39.999901,116.324436,0,191,39973.6230092593,2009-06-09,14:57:08
39.999914,116.324608,0,196,39973.6230671296,2009-06-09,14:57:13
39.999938,116.324852,0,200,39973.623125,2009-06-09,14:57:18
39.999858,116.325108,0,208,39973.6231828704,2009-06-09,14:57:23
39.999855,116.325364,0,216,39973.6232407407,2009-06-09,14:57:28
39.999873,116.325629,0,226,39973.6232986111,2009-06-09,14:57:33
39.99989,116.325902,0,241,39973.6233564815,2009-06-09,14:57:38
39.999986,116.326304,0,205,39973.6234143519,2009-06-09,14:57:43
40.000016,116.326608,0,193,39973.6234722222,2009-06-09,14:57:48
40.000106,116.326855,0,189,39973.6235300926,2009-06-09,14:57:53
40.000133,116.327041,0,192,39973.623587963,2009-06-09,14:57:58
40.000071,116.327131,0,196,39973.6236458333,2009-06-09,14:58:03
40.000047,116.327129,0,198,39973.6237037037,2009-06-09,14:58:08
40.000044,116.327123,0,198,39973.6237615741,2009-06-09,14:58:13
40.000044,116.327123,0,198,39973.6237962963,2009-06-09,14:58:16
40.000047,116.327131,0,199,39973.6238194444,2009-06-09,14:58:18
40.000046,116.327173,0,200,39973.6238773148,2009-06-09,14:58:23
40.000003,116.327235,0,201,39973.6239351852,2009-06-09,14:58:28
40.000001,116.32722,0,201,39973.6239930556,2009-06-09,14:58:33
39.999997,116.32721,0,202,39973.6240509259,2009-06-09,14:58:38
40.000002,116.327223,0,202,39973.6240856481,2009-06-09,14:58:41
40.000008,116.327249,0,202,39973.6241435185,2009-06-09,14:58:46
40.000012,116.327247,0,202,39973.6241550926,2009-06-09,14:58:47
40.000031,116.327262,0,203,39973.6242013889,2009-06-09,14:58:51
39.999899,116.32721,0,203,39973.6242592593,2009-06-09,14:58:56
39.99987,116.327219,0,202,39973.6242824074,2009-06-09,14:58:58
39.99983,116.327209,0,202,39973.6243171296,2009-06-09,14:59:01
39.999815,116.327227,0,203,39973.624375,2009-06-09,14:59:06
39.999834,116.327168,0,204,39973.6244328704,2009-06-09,14:59:11
39.999922,116.32732,0,207,39973.6244907407,2009-06-09,14:59:16
40.00002,116.327433,0,209,39973.6245486111,2009-06-09,14:59:21
40.000086,116.327452,0,212,39973.6246064815,2009-06-09,14:59:26
40.000102,116.327453,0,214,39973.6246643519,2009-06-09,14:59:31
40.000102,116.327453,0,214,39973.6246990741,2009-06-09,14:59:34
40.000107,116.327458,0,215,39973.6247222222,2009-06-09,14:59:36
40.000113,116.327494,0,215,39973.6247800926,2009-06-09,14:59:41
40.000119,116.327524,0,216,39973.624837963,2009-06-09,14:59:46
39.999965,116.327207,0,125,39973.7302777778,2009-06-09,17:31:36
39.999983,116.327251,0,99,39973.7303356482,2009-06-09,17:31:41
39.999995,116.327306,0,102,39973.7303935185,2009-06-09,17:31:46
39.999972,116.327196,0,99,39973.7304513889,2009-06-09,17:31:51
39.99999,116.327012,0,113,39973.7305092593,2009-06-09,17:31:56
39.999944,116.326822,0,113,39973.7305671296,2009-06-09,17:32:01
39.999906,116.326689,0,112,39973.730625,2009-06-09,17:32:06
39.999874,116.326555,0,109,39973.7306828704,2009-06-09,17:32:11
39.999851,116.326399,0,108,39973.7307407407,2009-06-09,17:32:16
39.999828,116.326243,0,116,39973.7307986111,2009-06-09,17:32:21
39.999847,116.326067,0,123,39973.7308564815,2009-06-09,17:32:26
39.999866,116.325887,0,125,39973.7309143519,2009-06-09,17:32:31
39.999841,116.325727,0,125,39973.7309722222,2009-06-09,17:32:36
39.999804,116.325561,0,126,39973.7310300926,2009-06-09,17:32:41
39.999814,116.325393,0,129,39973.731087963,2009-06-09,17:32:46
39.999869,116.325213,0,126,39973.7311458333,2009-06-09,17:32:51
39.99988,116.325051,0,129,39973.7312037037,2009-06-09,17:32:56
39.999868,116.324885,0,130,39973.7312615741,2009-06-09,17:33:01
39.999869,116.324763,0,136,39973.7313194444,2009-06-09,17:33:06
39.999858,116.32465,0,142,39973.7313773148,2009-06-09,17:33:11
39.999805,116.324493,0,147,39973.7314351852,2009-06-09,17:33:16
39.99979,116.324385,0,151,39973.7314930556,2009-06-09,17:33:21
39.999784,116.324264,0,154,39973.7315509259,2009-06-09,17:33:26
39.999751,116.324142,0,158,39973.7316087963,2009-06-09,17:33:31
39.999707,116.323987,0,165,39973.7316666667,2009-06-09,17:33:36
39.999718,116.323802,0,180,39973.731724537,2009-06-09,17:33:41
39.999684,116.323664,0,187,39973.7317824074,2009-06-09,17:33:46
39.99967,116.323508,0,192,39973.7318402778,2009-06-09,17:33:51
39.999641,116.323373,0,198,39973.7318981481,2009-06-09,17:33:56
39.999619,116.323217,0,204,39973.7319560185,2009-06-09,17:34:01
39.999558,116.323079,0,206,39973.7320138889,2009-06-09,17:34:06
39.999551,116.322917,0,206,39973.7320717593,2009-06-09,17:34:11
39.999558,116.322741,0,206,39973.7321296296,2009-06-09,17:34:16
39.999555,116.322581,0,207,39973.7321875,2009-06-09,17:34:21
39.999626,116.322406,0,211,39973.7322453704,2009-06-09,17:34:26
39.999702,116.322283,0,217,39973.7323032407,2009-06-09,17:34:31
39.99983,116.322221,0,216,39973.7323611111,2009-06-09,17:34:36
39.999964,116.32219,0,212,39973.7324189815,2009-06-09,17:34:41
40.000099,116.322101,0,193,39973.7324768519,2009-06-09,17:34:46
40.000273,116.322044,0,178,39973.7325347222,2009-06-09,17:34:51
40.000411,116.322,0,171,39973.7325925926,2009-06-09,17:34:56
40.000523,116.322001,0,174,39973.732650463,2009-06-09,17:35:01
40.00065,116.321983,0,186,39973.7327083333,2009-06-09,17:35:06
40.000794,116.321924,0,193,39973.7327662037,2009-06-09,17:35:11
40.000909,116.321941,0,212,39973.7328240741,2009-06-09,17:35:16
40.00103,116.321952,0,227,39973.7328819444,2009-06-09,17:35:21
40.001149,116.321987,0,242,39973.7329398148,2009-06-09,17:35:26
40.001285,116.322016,0,263,39973.7329976852,2009-06-09,17:35:31
40.001392,116.322016,0,283,39973.7330555556,2009-06-09,17:35:36
40.001516,116.322008,0,274,39973.7331134259,2009-06-09,17:35:41
40.001655,116.321964,0,280,39973.7331712963,2009-06-09,17:35:46
40.001779,116.321974,0,268,39973.7332291667,2009-06-09,17:35:51
40.001899,116.322004,0,244,39973.733287037,2009-06-09,17:35:56
40.002,116.321994,0,255,39973.7333449074,2009-06-09,17:36:01
40.002144,116.321949,0,260,39973.7334027778,2009-06-09,17:36:06
40.002301,116.321928,0,247,39973.7334606481,2009-06-09,17:36:11
40.002435,116.321907,0,242,39973.7335185185,2009-06-09,17:36:16
40.002561,116.321902,0,226,39973.7335763889,2009-06-09,17:36:21
40.002709,116.321885,0,210,39973.7336342593,2009-06-09,17:36:26
40.002842,116.321858,0,192,39973.7336921296,2009-06-09,17:36:31
40.002963,116.321812,0,197,39973.73375,2009-06-09,17:36:36
40.003131,116.321761,0,186,39973.7338078704,2009-06-09,17:36:41
40.003239,116.321776,0,180,39973.7338657407,2009-06-09,17:36:46
40.003359,116.321749,0,182,39973.7339236111,2009-06-09,17:36:51
40.003513,116.321715,0,193,39973.7339814815,2009-06-09,17:36:56
40.003647,116.321669,0,196,39973.7340393519,2009-06-09,17:37:01
40.003801,116.321656,0,200,39973.7340972222,2009-06-09,17:37:06
40.003937,116.321643,0,191,39973.7341550926,2009-06-09,17:37:11
40.004058,116.321649,0,188,39973.734212963,2009-06-09,17:37:16
40.004185,116.321669,0,181,39973.7342708333,2009-06-09,17:37:21
40.004312,116.321639,0,184,39973.7343287037,2009-06-09,17:37:26
40.004418,116.321615,0,186,39973.7343865741,2009-06-09,17:37:31
40.004578,116.321585,0,179,39973.7344444444,2009-06-09,17:37:36
40.004716,116.321586,0,187,39973.7345023148,2009-06-09,17:37:41
40.004848,116.321588,0,197,39973.7345601852,2009-06-09,17:37:46
40.004987,116.32154,0,188,39973.7346180556,2009-06-09,17:37:51
40.005095,116.321522,0,191,39973.7346759259,2009-06-09,17:37:56
40.005238,116.321513,0,198,39973.7347337963,2009-06-09,17:38:01
40.00536,116.32153,0,216,39973.7347916667,2009-06-09,17:38:06
40.005494,116.321566,0,220,39973.734849537,2009-06-09,17:38:11
40.005615,116.321591,0,201,39973.7349074074,2009-06-09,17:38:16
40.005735,116.321628,0,204,39973.7349652778,2009-06-09,17:38:21
40.005856,116.321653,0,221,39973.7350231481,2009-06-09,17:38:26
40.005962,116.321686,0,243,39973.7350810185,2009-06-09,17:38:31
40.00607,116.321704,0,254,39973.7351388889,2009-06-09,17:38:36
40.006209,116.321682,0,272,39973.7351967593,2009-06-09,17:38:41
40.006356,116.321635,0,279,39973.7352546296,2009-06-09,17:38:46
40.006523,116.321599,0,275,39973.7353125,2009-06-09,17:38:51
40.006698,116.321591,0,255,39973.7353703704,2009-06-09,17:38:56
40.006846,116.321557,0,251,39973.7354282407,2009-06-09,17:39:01
40.006993,116.32155,0,252,39973.7354861111,2009-06-09,17:39:06
40.007135,116.321507,0,253,39973.7355439815,2009-06-09,17:39:11
40.007225,116.321431,0,255,39973.7356018518,2009-06-09,17:39:16
40.007235,116.321281,0,260,39973.7356597222,2009-06-09,17:39:21
40.007259,116.321004,0,257,39973.7357175926,2009-06-09,17:39:26
40.007245,116.320785,0,263,39973.735775463,2009-06-09,17:39:31
40.007119,116.320656,0,248,39973.7358333333,2009-06-09,17:39:36
40.007084,116.320513,0,235,39973.7358912037,2009-06-09,17:39:41
40.007128,116.320311,0,228,39973.7359490741,2009-06-09,17:39:46
40.007176,116.320183,0,231,39973.7360069444,2009-06-09,17:39:51
40.007426,116.320042,0,223,39973.7360648148,2009-06-09,17:39:56
40.00754,116.320025,0,212,39973.7361226852,2009-06-09,17:40:01
40.00762,116.31996,0,209,39973.7361805556,2009-06-09,17:40:06
40.007619,116.31994,0,213,39973.7362384259,2009-06-09,17:40:11
40.007601,116.319941,0,220,39973.7362962963,2009-06-09,17:40:16
40.007582,116.319941,0,225,39973.7363541667,2009-06-09,17:40:21
40.007565,116.31993,0,230,39973.736412037,2009-06-09,17:40:26
40.007561,116.319942,0,235,39973.7364699074,2009-06-09,17:40:31
40.007569,116.319938,0,237,39973.7365277778,2009-06-09,17:40:36
40.007561,116.319939,0,239,39973.7365856481,2009-06-09,17:40:41
40.007561,116.319939,0,239,39973.7366203704,2009-06-09,17:40:44
40.007554,116.319932,0,240,39973.7366435185,2009-06-09,17:40:46
40.007558,116.319901,0,241,39973.7367013889,2009-06-09,17:40:51
40.00757,116.319875,0,242,39973.7367592593,2009-06-09,17:40:56
40.007583,116.319843,0,243,39973.7368171296,2009-06-09,17:41:01
40.007596,116.319796,0,244,39973.736875,2009-06-09,17:41:06
40.007575,116.319719,0,245,39973.7369328704,2009-06-09,17:41:11
40.007576,116.319628,0,246,39973.7369907407,2009-06-09,17:41:16
40.009042,116.316933,0,2644,39973.7373958333,2009-06-09,17:41:51
