# Supplementary material for: Research on differential privacy protection method based on user tendency
Source: PLoS One. 2023 Oct 26;18(10):e0288823. doi: 10.1371/journal.pone.0288823 (PMC10602288; doi:10.1371/journal.pone.0288823)
Supplement: S1 Data — (ZIP) [file pone.0288823.s001.zip › Data 5-1/000/Trajectory/20090610062438.plt]

Geolife trajectory
WGS 84
Altitude is in Feet
Reserved 3
0,2,255,My Track,0,0,2,8421376
0
40.006638,116.320804,0,492,39974.2671064815,2009-06-10,06:24:38
40.00666,116.320699,0,491,39974.2671643518,2009-06-10,06:24:43
40.006649,116.320688,0,491,39974.2672222222,2009-06-10,06:24:48
40.006663,116.320683,0,492,39974.2672800926,2009-06-10,06:24:53
40.006724,116.320674,0,492,39974.267337963,2009-06-10,06:24:58
40.006777,116.320653,0,491,39974.2673958333,2009-06-10,06:25:03
40.006769,116.320642,0,492,39974.2674537037,2009-06-10,06:25:08
40.006769,116.320642,0,492,39974.2674884259,2009-06-10,06:25:11
40.006764,116.320647,0,492,39974.2675115741,2009-06-10,06:25:13
40.006761,116.320541,0,492,39974.2675694444,2009-06-10,06:25:18
40.007104,116.31944,0,583,39974.2676273148,2009-06-10,06:25:23
40.007057,116.319434,0,593,39974.2676851852,2009-06-10,06:25:28
40.007001,116.319528,0,592,39974.2677430556,2009-06-10,06:25:33
40.006875,116.320098,0,577,39974.2678009259,2009-06-10,06:25:38
40.006925,116.320372,0,576,39974.2678587963,2009-06-10,06:25:43
40.006986,116.320567,0,583,39974.2679166667,2009-06-10,06:25:48
40.006954,116.320888,0,590,39974.267974537,2009-06-10,06:25:53
40.006946,116.321094,0,604,39974.2680324074,2009-06-10,06:25:58
40.006935,116.321268,0,618,39974.2680902778,2009-06-10,06:26:03
40.006946,116.3215,0,631,39974.2681481481,2009-06-10,06:26:08
40.006802,116.321811,0,640,39974.2682060185,2009-06-10,06:26:13
40.006531,116.321801,0,649,39974.2682638889,2009-06-10,06:26:18
40.006306,116.321767,0,657,39974.2683217593,2009-06-10,06:26:23
40.00614,116.321744,0,661,39974.2683796296,2009-06-10,06:26:28
40.005948,116.321716,0,670,39974.2684375,2009-06-10,06:26:33
40.005739,116.321687,0,676,39974.2684953704,2009-06-10,06:26:38
40.005539,116.321682,0,684,39974.2685532407,2009-06-10,06:26:43
40.005341,116.321689,0,687,39974.2686111111,2009-06-10,06:26:48
40.005161,116.321728,0,692,39974.2686689815,2009-06-10,06:26:53
40.004974,116.321726,0,697,39974.2687268518,2009-06-10,06:26:58
40.004785,116.321673,0,698,39974.2687847222,2009-06-10,06:27:03
40.004615,116.321674,0,704,39974.2688425926,2009-06-10,06:27:08
40.004442,116.321804,0,709,39974.268900463,2009-06-10,06:27:13
40.004244,116.32179,0,715,39974.2689583333,2009-06-10,06:27:18
40.004045,116.321808,0,717,39974.2690162037,2009-06-10,06:27:23
40.003843,116.321873,0,721,39974.2690740741,2009-06-10,06:27:28
40.003639,116.321888,0,723,39974.2691319444,2009-06-10,06:27:33
40.003439,116.321928,0,729,39974.2691898148,2009-06-10,06:27:38
40.003272,116.321977,0,731,39974.2692476852,2009-06-10,06:27:43
40.003058,116.321982,0,736,39974.2693055556,2009-06-10,06:27:48
40.002847,116.321966,0,741,39974.2693634259,2009-06-10,06:27:53
40.002651,116.321977,0,726,39974.2694212963,2009-06-10,06:27:58
40.002403,116.322027,0,727,39974.2694791667,2009-06-10,06:28:03
40.002226,116.322055,0,734,39974.269537037,2009-06-10,06:28:08
40.002081,116.322098,0,738,39974.2695949074,2009-06-10,06:28:13
40.001887,116.322139,0,746,39974.2696527778,2009-06-10,06:28:18
40.001682,116.322156,0,753,39974.2697106482,2009-06-10,06:28:23
40.001447,116.322131,0,759,39974.2697685185,2009-06-10,06:28:28
40.001272,116.322081,0,755,39974.2698263889,2009-06-10,06:28:33
40.000997,116.322144,0,748,39974.2698842593,2009-06-10,06:28:38
40.000769,116.322201,0,753,39974.2699421296,2009-06-10,06:28:43
40.000574,116.322253,0,724,39974.27,2009-06-10,06:28:48
40.000388,116.32221,0,686,39974.2700578704,2009-06-10,06:28:53
40.000207,116.322203,0,684,39974.2701157407,2009-06-10,06:28:58
39.99997,116.322227,0,691,39974.2701736111,2009-06-10,06:29:03
39.999768,116.322215,0,689,39974.2702314815,2009-06-10,06:29:08
39.999567,116.322225,0,696,39974.2702893519,2009-06-10,06:29:13
39.999403,116.322209,0,659,39974.2703472222,2009-06-10,06:29:18
39.999242,116.322254,0,615,39974.2704050926,2009-06-10,06:29:23
39.99916,116.32254,0,614,39974.270462963,2009-06-10,06:29:28
39.99918,116.32276,0,620,39974.2705208333,2009-06-10,06:29:33
39.999225,116.322925,0,627,39974.2705787037,2009-06-10,06:29:38
39.999242,116.323156,0,633,39974.2706365741,2009-06-10,06:29:43
39.999294,116.323383,0,629,39974.2706944444,2009-06-10,06:29:48
39.999319,116.323565,0,619,39974.2707523148,2009-06-10,06:29:53
39.999347,116.323753,0,618,39974.2708101852,2009-06-10,06:29:58
39.999374,116.323892,0,617,39974.2708680556,2009-06-10,06:30:03
39.999396,116.324161,0,614,39974.2709259259,2009-06-10,06:30:08
39.999473,116.324459,0,615,39974.2709837963,2009-06-10,06:30:13
39.999555,116.324646,0,613,39974.2710416667,2009-06-10,06:30:18
39.999486,116.325016,0,613,39974.271099537,2009-06-10,06:30:23
39.999448,116.325501,0,609,39974.2711574074,2009-06-10,06:30:28
39.999493,116.325818,0,610,39974.2712152778,2009-06-10,06:30:33
39.999504,116.326183,0,616,39974.2712731481,2009-06-10,06:30:38
39.999506,116.326557,0,622,39974.2713310185,2009-06-10,06:30:43
39.999722,116.327067,0,621,39974.2713888889,2009-06-10,06:30:48
39.999788,116.32756,0,619,39974.2714467593,2009-06-10,06:30:53
39.999707,116.327809,0,620,39974.2715046296,2009-06-10,06:30:58
39.999641,116.327987,0,628,39974.2715625,2009-06-10,06:31:03
39.999568,116.328039,0,635,39974.2716203704,2009-06-10,06:31:08
39.99954,116.32802,0,640,39974.2716782407,2009-06-10,06:31:13
39.999529,116.328018,0,640,39974.2717361111,2009-06-10,06:31:18
39.999501,116.328019,0,643,39974.2717939815,2009-06-10,06:31:23
39.999467,116.328022,0,645,39974.2718518519,2009-06-10,06:31:28
39.999449,116.328027,0,649,39974.2719097222,2009-06-10,06:31:33
39.999431,116.328033,0,652,39974.2719675926,2009-06-10,06:31:38
39.999399,116.328021,0,654,39974.272025463,2009-06-10,06:31:43
39.999359,116.328005,0,656,39974.2720833333,2009-06-10,06:31:48
39.999318,116.328014,0,658,39974.2721412037,2009-06-10,06:31:53
40.000027,116.3274,0,123,39974.3854976852,2009-06-10,09:15:07
40.000028,116.327394,0,125,39974.3855555556,2009-06-10,09:15:12
40.000033,116.327391,0,123,39974.3856134259,2009-06-10,09:15:17
40.000033,116.327391,0,123,39974.3856481481,2009-06-10,09:15:20
40.000037,116.327386,0,123,39974.3856712963,2009-06-10,09:15:22
40.000017,116.32738,0,124,39974.3857291667,2009-06-10,09:15:27
39.999953,116.327318,0,129,39974.385787037,2009-06-10,09:15:32
39.999934,116.327168,0,137,39974.3858449074,2009-06-10,09:15:37
39.999996,116.327171,0,145,39974.3859027778,2009-06-10,09:15:42
40.00016,116.327168,0,154,39974.3859606481,2009-06-10,09:15:47
40.000296,116.327093,0,165,39974.3860185185,2009-06-10,09:15:52
40.000425,116.327069,0,176,39974.3860763889,2009-06-10,09:15:57
40.000588,116.326977,0,194,39974.3861342593,2009-06-10,09:16:02
40.00075,116.326985,0,210,39974.3861921296,2009-06-10,09:16:07
40.000969,116.327334,0,225,39974.38625,2009-06-10,09:16:12
40.001102,116.327306,0,239,39974.3863078704,2009-06-10,09:16:17
40.001196,116.327132,0,253,39974.3863657407,2009-06-10,09:16:22
40.001266,116.326981,0,266,39974.3864236111,2009-06-10,09:16:27
40.001275,116.32688,0,278,39974.3864814815,2009-06-10,09:16:32
40.00138,116.326809,0,296,39974.3865393519,2009-06-10,09:16:37
40.00148,116.326704,0,305,39974.3865972222,2009-06-10,09:16:42
40.001588,116.326592,0,305,39974.3866550926,2009-06-10,09:16:47
40.001732,116.326619,0,303,39974.386712963,2009-06-10,09:16:52
40.001866,116.326567,0,306,39974.3867708333,2009-06-10,09:16:57
40.002026,116.326493,0,295,39974.3868287037,2009-06-10,09:17:02
40.002183,116.326563,0,282,39974.3868865741,2009-06-10,09:17:07
40.002366,116.32658,0,248,39974.3869444444,2009-06-10,09:17:12
40.002439,116.326434,0,240,39974.3870023148,2009-06-10,09:17:17
40.002479,116.326288,0,236,39974.3870601852,2009-06-10,09:17:22
40.002511,116.326142,0,240,39974.3871180556,2009-06-10,09:17:27
40.002541,116.325999,0,250,39974.3871759259,2009-06-10,09:17:32
40.002566,116.325857,0,258,39974.3872337963,2009-06-10,09:17:37
40.002609,116.325743,0,272,39974.3872916667,2009-06-10,09:17:42
40.002618,116.325599,0,273,39974.387349537,2009-06-10,09:17:47
40.002593,116.32545,0,281,39974.3874074074,2009-06-10,09:17:52
40.002551,116.325318,0,286,39974.3874652778,2009-06-10,09:17:57
40.002582,116.325276,0,289,39974.3875231481,2009-06-10,09:18:02
40.002684,116.325253,0,292,39974.3875810185,2009-06-10,09:18:07
40.002866,116.325239,0,246,39974.3876388889,2009-06-10,09:18:12
40.002987,116.325252,0,214,39974.3876967593,2009-06-10,09:18:17
40.003128,116.32524,0,183,39974.3877546296,2009-06-10,09:18:22
40.003245,116.325238,0,161,39974.3878125,2009-06-10,09:18:27
40.003358,116.325233,0,146,39974.3878703704,2009-06-10,09:18:32
40.003447,116.325186,0,133,39974.3879282407,2009-06-10,09:18:37
40.003462,116.325066,0,130,39974.3879861111,2009-06-10,09:18:42
40.003464,116.324936,0,123,39974.3880439815,2009-06-10,09:18:47
40.003453,116.324796,0,122,39974.3881018519,2009-06-10,09:18:52
40.003487,116.324681,0,137,39974.3881597222,2009-06-10,09:18:57
40.003539,116.324593,0,137,39974.3882175926,2009-06-10,09:19:02
40.003627,116.324566,0,133,39974.388275463,2009-06-10,09:19:07
40.00376,116.324575,0,128,39974.3883333333,2009-06-10,09:19:12
40.003946,116.324564,0,112,39974.3883912037,2009-06-10,09:19:17
40.004141,116.324562,0,108,39974.3884490741,2009-06-10,09:19:22
40.004305,116.324515,0,125,39974.3885069444,2009-06-10,09:19:27
40.004471,116.324479,0,129,39974.3885648148,2009-06-10,09:19:32
40.004609,116.324502,0,118,39974.3886226852,2009-06-10,09:19:37
40.004711,116.324476,0,107,39974.3886805556,2009-06-10,09:19:42
40.004837,116.324499,0,106,39974.3887384259,2009-06-10,09:19:47
40.004955,116.3245,0,114,39974.3887962963,2009-06-10,09:19:52
40.005167,116.324513,0,91,39974.3888541667,2009-06-10,09:19:57
40.005308,116.324492,0,95,39974.388912037,2009-06-10,09:20:02
40.005426,116.324498,0,105,39974.3889699074,2009-06-10,09:20:07
40.005524,116.324503,0,113,39974.3890277778,2009-06-10,09:20:12
40.005628,116.324457,0,131,39974.3890856481,2009-06-10,09:20:17
40.005739,116.324481,0,146,39974.3891435185,2009-06-10,09:20:22
40.00585,116.324478,0,154,39974.3892013889,2009-06-10,09:20:27
40.006019,116.324402,0,147,39974.3892592593,2009-06-10,09:20:32
40.006122,116.324439,0,169,39974.3893171296,2009-06-10,09:20:37
40.006313,116.324542,0,136,39974.389375,2009-06-10,09:20:42
40.006455,116.324568,0,133,39974.3894328704,2009-06-10,09:20:47
40.006589,116.324516,0,122,39974.3894907407,2009-06-10,09:20:52
40.006686,116.324467,0,113,39974.3895486111,2009-06-10,09:20:57
40.006792,116.324448,0,107,39974.3896064815,2009-06-10,09:21:02
40.006906,116.324437,0,116,39974.3896643519,2009-06-10,09:21:07
40.007035,116.324446,0,123,39974.3897222222,2009-06-10,09:21:12
40.007204,116.324415,0,127,39974.3897800926,2009-06-10,09:21:17
40.007357,116.324398,0,128,39974.389837963,2009-06-10,09:21:22
40.007501,116.324376,0,127,39974.3898958333,2009-06-10,09:21:27
40.00765,116.324359,0,114,39974.3899537037,2009-06-10,09:21:32
40.007785,116.324333,0,106,39974.3900115741,2009-06-10,09:21:37
40.007917,116.324328,0,103,39974.3900694444,2009-06-10,09:21:42
40.008053,116.324281,0,96,39974.3901273148,2009-06-10,09:21:47
40.008184,116.324256,0,101,39974.3901851852,2009-06-10,09:21:52
40.008317,116.324242,0,102,39974.3902430556,2009-06-10,09:21:57
40.008455,116.324227,0,105,39974.3903009259,2009-06-10,09:22:02
40.008587,116.324208,0,102,39974.3903587963,2009-06-10,09:22:07
40.00872,116.324198,0,104,39974.3904166667,2009-06-10,09:22:12
40.008852,116.324199,0,108,39974.390474537,2009-06-10,09:22:17
40.008978,116.324206,0,110,39974.3905324074,2009-06-10,09:22:22
40.0091,116.324184,0,116,39974.3905902778,2009-06-10,09:22:27
40.009201,116.324158,0,126,39974.3906481481,2009-06-10,09:22:32
40.009305,116.324142,0,146,39974.3907060185,2009-06-10,09:22:37
40.009398,116.324069,0,167,39974.3907638889,2009-06-10,09:22:42
40.009462,116.323929,0,182,39974.3908217593,2009-06-10,09:22:47
40.009492,116.323772,0,197,39974.3908796296,2009-06-10,09:22:52
40.009543,116.323586,0,213,39974.3909375,2009-06-10,09:22:57
40.009554,116.323459,0,220,39974.3909837963,2009-06-10,09:23:01
40.009575,116.323293,0,237,39974.3910416667,2009-06-10,09:23:06
40.009612,116.323113,0,249,39974.391099537,2009-06-10,09:23:11
40.009594,116.323068,0,249,39974.3911111111,2009-06-10,09:23:12
40.009604,116.322898,0,258,39974.3911689815,2009-06-10,09:23:17
40.009594,116.322811,0,269,39974.3912152778,2009-06-10,09:23:21
40.009577,116.322698,0,281,39974.3912615741,2009-06-10,09:23:25
40.00957,116.322589,0,292,39974.3913078704,2009-06-10,09:23:29
40.009545,116.322428,0,301,39974.3913657407,2009-06-10,09:23:34
40.009541,116.322413,0,301,39974.3913773148,2009-06-10,09:23:35
40.009522,116.322394,0,302,39974.3914351852,2009-06-10,09:23:40
40.009502,116.322396,0,305,39974.3914814815,2009-06-10,09:23:44
40.009447,116.322352,0,311,39974.3915393518,2009-06-10,09:23:49
40.009447,116.322352,0,311,39974.3915740741,2009-06-10,09:23:52
40.009445,116.322351,0,315,39974.3915972222,2009-06-10,09:23:54
40.00944,116.322407,0,325,39974.3916550926,2009-06-10,09:23:59
40.009474,116.322366,0,342,39974.391712963,2009-06-10,09:24:04
40.009528,116.322315,0,355,39974.3917708333,2009-06-10,09:24:09
40.009576,116.322144,0,372,39974.3918287037,2009-06-10,09:24:14
40.009616,116.321962,0,384,39974.3918865741,2009-06-10,09:24:19
40.009606,116.321736,0,412,39974.3919444444,2009-06-10,09:24:24
40.009628,116.321505,0,433,39974.3920023148,2009-06-10,09:24:29
40.009616,116.321332,0,448,39974.3920601852,2009-06-10,09:24:34
40.009645,116.321184,0,462,39974.3921180556,2009-06-10,09:24:39
40.009496,116.321069,0,484,39974.3921759259,2009-06-10,09:24:44
40.009489,116.32105,0,489,39974.3921990741,2009-06-10,09:24:46
40.00953,116.320924,0,495,39974.3922337963,2009-06-10,09:24:49
40.009408,116.320822,0,485,39974.3922800926,2009-06-10,09:24:53
40.009354,116.320782,0,480,39974.3923148148,2009-06-10,09:24:56
40.009381,116.320655,0,484,39974.3923726852,2009-06-10,09:25:01
40.009373,116.320636,0,485,39974.3924305556,2009-06-10,09:25:06
40.009338,116.320546,0,479,39974.3924884259,2009-06-10,09:25:11
40.00932,116.320489,0,478,39974.3925462963,2009-06-10,09:25:16
40.009327,116.320448,0,477,39974.3926041667,2009-06-10,09:25:21
40.009327,116.320425,0,475,39974.392662037,2009-06-10,09:25:26
40.009324,116.320425,0,476,39974.3927199074,2009-06-10,09:25:31
40.009323,116.320425,0,476,39974.3927777778,2009-06-10,09:25:36
40.009323,116.320425,0,476,39974.3928125,2009-06-10,09:25:39
40.009329,116.320424,0,476,39974.3928356481,2009-06-10,09:25:41
40.009338,116.320423,0,476,39974.3928935185,2009-06-10,09:25:46
40.009388,116.320447,0,476,39974.3929513889,2009-06-10,09:25:51
40.009426,116.320454,0,476,39974.3930092593,2009-06-10,09:25:56
40.009465,116.320498,0,476,39974.3930671296,2009-06-10,09:26:01
40.009508,116.320527,0,476,39974.393125,2009-06-10,09:26:06
40.009522,116.320513,0,477,39974.3931828704,2009-06-10,09:26:11
40.009541,116.320515,0,477,39974.3932407407,2009-06-10,09:26:16
40.009561,116.320521,0,478,39974.3932986111,2009-06-10,09:26:21
40.009571,116.320519,0,480,39974.3933564815,2009-06-10,09:26:26
40.00958,116.320517,0,482,39974.3934143518,2009-06-10,09:26:31
40.00958,116.320517,0,482,39974.3934490741,2009-06-10,09:26:34
40.009577,116.320515,0,484,39974.3934722222,2009-06-10,09:26:36
40.009495,116.320296,0,480,39974.3935300926,2009-06-10,09:26:41
40.009435,116.320205,0,477,39974.393587963,2009-06-10,09:26:46
40.009398,116.320296,0,478,39974.3936458333,2009-06-10,09:26:51
40.009349,116.320408,0,479,39974.3937037037,2009-06-10,09:26:56
40.009327,116.320427,0,480,39974.3937615741,2009-06-10,09:27:01
40.009273,116.320439,0,481,39974.3938194444,2009-06-10,09:27:06
40.009171,116.320486,0,481,39974.3938773148,2009-06-10,09:27:11
40.009044,116.320552,0,481,39974.3939351852,2009-06-10,09:27:16
40.008958,116.320558,0,482,39974.3939930556,2009-06-10,09:27:21
40.008938,116.320614,0,482,39974.3940509259,2009-06-10,09:27:26
40.008963,116.320648,0,482,39974.3941087963,2009-06-10,09:27:31
40.009019,116.320602,0,483,39974.3941666667,2009-06-10,09:27:36
40.009045,116.320575,0,483,39974.394224537,2009-06-10,09:27:41
40.009563,116.320056,0,347,39974.3945138889,2009-06-10,09:28:06
40.009398,116.320077,0,425,39974.3945717593,2009-06-10,09:28:11
40.009402,116.320043,0,431,39974.3946296296,2009-06-10,09:28:16
40.012483,116.3166,0,1880,39974.4423032407,2009-06-10,10:36:55
40.010729,116.318513,0,892,39974.4423611111,2009-06-10,10:37:00
40.01306,116.316015,0,2177,39974.4424189815,2009-06-10,10:37:05
40.00947,116.319837,0,173,39974.4428240741,2009-06-10,10:37:40
40.009461,116.319804,0,148,39974.4428819444,2009-06-10,10:37:45
40.009452,116.319796,0,147,39974.4429398148,2009-06-10,10:37:50
40.009455,116.319782,0,141,39974.4429976852,2009-06-10,10:37:55
40.009446,116.319773,0,141,39974.4430555556,2009-06-10,10:38:00
40.009429,116.319769,0,141,39974.4431134259,2009-06-10,10:38:05
40.009458,116.319862,0,136,39974.4431712963,2009-06-10,10:38:10
40.00946,116.319964,0,130,39974.4432291667,2009-06-10,10:38:15
40.009471,116.319981,0,129,39974.443287037,2009-06-10,10:38:20
40.009478,116.319991,0,129,39974.4433449074,2009-06-10,10:38:25
40.00944,116.320038,0,131,39974.4434027778,2009-06-10,10:38:30
40.009395,116.320066,0,131,39974.4434606481,2009-06-10,10:38:35
40.009354,116.320097,0,132,39974.4435185185,2009-06-10,10:38:40
40.009302,116.32009,0,132,39974.4435763889,2009-06-10,10:38:45
40.009249,116.320059,0,133,39974.4436342593,2009-06-10,10:38:50
40.0092,116.320022,0,134,39974.4436921296,2009-06-10,10:38:55
40.009241,116.319919,0,115,39974.4440393519,2009-06-10,10:39:25
40.009055,116.320005,0,133,39974.4440972222,2009-06-10,10:39:30
40.009014,116.320053,0,133,39974.4441550926,2009-06-10,10:39:35
40.009008,116.320105,0,134,39974.444212963,2009-06-10,10:39:40
40.009044,116.320154,0,136,39974.4442708333,2009-06-10,10:39:45
40.009044,116.320154,0,136,39974.4443055556,2009-06-10,10:39:48
40.009039,116.320158,0,137,39974.4443287037,2009-06-10,10:39:50
40.009022,116.320161,0,137,39974.4443865741,2009-06-10,10:39:55
40.009456,116.320239,0,87,39974.4446180556,2009-06-10,10:40:15
40.009387,116.320346,0,121,39974.4446759259,2009-06-10,10:40:20
40.009352,116.320387,0,122,39974.4447337963,2009-06-10,10:40:25
40.009288,116.320536,0,154,39974.4449652778,2009-06-10,10:40:45
40.009217,116.320472,0,191,39974.4450231481,2009-06-10,10:40:50
40.009413,116.320232,0,93,39974.4450810185,2009-06-10,10:40:55
40.009434,116.320238,0,88,39974.4451388889,2009-06-10,10:41:00
40.009428,116.320271,0,94,39974.4451967593,2009-06-10,10:41:05
40.0094,116.320306,0,102,39974.4452546296,2009-06-10,10:41:10
40.009417,116.320346,0,95,39974.4453125,2009-06-10,10:41:15
40.009443,116.320371,0,97,39974.4453703704,2009-06-10,10:41:20
40.009487,116.320399,0,95,39974.4454282407,2009-06-10,10:41:25
40.009487,116.320445,0,102,39974.4454861111,2009-06-10,10:41:30
40.009489,116.320437,0,102,39974.4455439815,2009-06-10,10:41:35
40.009497,116.320435,0,102,39974.4456018518,2009-06-10,10:41:40
40.009497,116.320435,0,102,39974.4456365741,2009-06-10,10:41:43
40.009505,116.320431,0,102,39974.4456597222,2009-06-10,10:41:45
40.009514,116.320455,0,102,39974.4457175926,2009-06-10,10:41:50
40.009472,116.320469,0,106,39974.445775463,2009-06-10,10:41:55
40.009437,116.320492,0,107,39974.4458333333,2009-06-10,10:42:00
40.009379,116.32046,0,114,39974.4458912037,2009-06-10,10:42:05
40.009353,116.320405,0,126,39974.4459490741,2009-06-10,10:42:10
40.009353,116.320405,0,126,39974.4459837963,2009-06-10,10:42:13
40.009346,116.3204,0,128,39974.4460069444,2009-06-10,10:42:15
40.00934,116.32039,0,128,39974.4460648148,2009-06-10,10:42:20
40.009308,116.320428,0,126,39974.4461226852,2009-06-10,10:42:25
40.009261,116.320491,0,123,39974.4461805556,2009-06-10,10:42:30
40.00923,116.320575,0,121,39974.4462384259,2009-06-10,10:42:35
40.009193,116.320666,0,121,39974.4462962963,2009-06-10,10:42:40
40.009155,116.320779,0,122,39974.4463541667,2009-06-10,10:42:45
40.00908,116.320864,0,120,39974.446412037,2009-06-10,10:42:50
40.009018,116.320934,0,118,39974.4464699074,2009-06-10,10:42:55
40.008969,116.320987,0,122,39974.4465277778,2009-06-10,10:43:00
40.008911,116.321053,0,126,39974.4465856481,2009-06-10,10:43:05
40.008844,116.321099,0,131,39974.4466435185,2009-06-10,10:43:10
40.008759,116.321106,0,131,39974.4467013889,2009-06-10,10:43:15
40.008658,116.321082,0,126,39974.4467592593,2009-06-10,10:43:20
40.008566,116.321056,0,122,39974.4468171296,2009-06-10,10:43:25
40.008476,116.321059,0,118,39974.446875,2009-06-10,10:43:30
40.008361,116.321071,0,119,39974.4469328704,2009-06-10,10:43:35
40.008237,116.321073,0,121,39974.4469907407,2009-06-10,10:43:40
40.008127,116.321084,0,120,39974.4470486111,2009-06-10,10:43:45
40.008019,116.321064,0,124,39974.4471064815,2009-06-10,10:43:50
40.007924,116.32105,0,129,39974.4471643518,2009-06-10,10:43:55
40.007792,116.321061,0,136,39974.4472222222,2009-06-10,10:44:00
40.007648,116.321062,0,139,39974.4472800926,2009-06-10,10:44:05
40.007524,116.321062,0,148,39974.447337963,2009-06-10,10:44:10
40.00738,116.321062,0,152,39974.4473958333,2009-06-10,10:44:15
40.00725,116.321125,0,147,39974.4474537037,2009-06-10,10:44:20
40.007133,116.321151,0,139,39974.4475115741,2009-06-10,10:44:25
40.007007,116.321158,0,136,39974.4475694444,2009-06-10,10:44:30
40.006881,116.321159,0,137,39974.4476273148,2009-06-10,10:44:35
40.006771,116.32117,0,140,39974.4476851852,2009-06-10,10:44:40
40.00667,116.321179,0,147,39974.4477430556,2009-06-10,10:44:45
40.006557,116.321192,0,155,39974.4478009259,2009-06-10,10:44:50
40.006438,116.321227,0,154,39974.4478587963,2009-06-10,10:44:55
40.00631,116.32124,0,153,39974.4479166667,2009-06-10,10:45:00
40.006181,116.321266,0,149,39974.447974537,2009-06-10,10:45:05
40.006067,116.321283,0,153,39974.4480324074,2009-06-10,10:45:10
40.005958,116.3213,0,158,39974.4480902778,2009-06-10,10:45:15
40.005809,116.32125,0,165,39974.4481481481,2009-06-10,10:45:20
40.005677,116.321236,0,173,39974.4482060185,2009-06-10,10:45:25
40.005555,116.321245,0,181,39974.4482638889,2009-06-10,10:45:30
40.005411,116.321225,0,191,39974.4483217593,2009-06-10,10:45:35
40.005262,116.321233,0,199,39974.4483796296,2009-06-10,10:45:40
40.005131,116.321256,0,206,39974.4484375,2009-06-10,10:45:45
40.005021,116.321388,0,207,39974.4484953704,2009-06-10,10:45:50
40.004923,116.321398,0,212,39974.4485532407,2009-06-10,10:45:55
40.004823,116.32138,0,217,39974.4486111111,2009-06-10,10:46:00
40.004723,116.32137,0,224,39974.4486689815,2009-06-10,10:46:05
40.004609,116.321361,0,231,39974.4487268519,2009-06-10,10:46:10
40.004493,116.321367,0,238,39974.4487847222,2009-06-10,10:46:15
40.004369,116.321391,0,245,39974.4488425926,2009-06-10,10:46:20
40.004245,116.321477,0,253,39974.448900463,2009-06-10,10:46:25
40.004128,116.32149,0,262,39974.4489583333,2009-06-10,10:46:30
40.00401,116.321473,0,271,39974.4490162037,2009-06-10,10:46:35
40.003849,116.321533,0,280,39974.4490740741,2009-06-10,10:46:40
40.003758,116.321551,0,290,39974.4491319444,2009-06-10,10:46:45
40.003656,116.32155,0,302,39974.4491898148,2009-06-10,10:46:50
40.003457,116.321525,0,313,39974.4492476852,2009-06-10,10:46:55
40.003329,116.321486,0,316,39974.4493055556,2009-06-10,10:47:00
40.003186,116.321486,0,325,39974.4493634259,2009-06-10,10:47:05
40.003068,116.321482,0,335,39974.4494212963,2009-06-10,10:47:10
40.002945,116.321502,0,345,39974.4494791667,2009-06-10,10:47:15
40.002795,116.321512,0,354,39974.449537037,2009-06-10,10:47:20
40.002672,116.321558,0,364,39974.4495949074,2009-06-10,10:47:25
40.002528,116.321562,0,374,39974.4496527778,2009-06-10,10:47:30
40.002371,116.321552,0,385,39974.4497106481,2009-06-10,10:47:35
40.002226,116.321524,0,397,39974.4497685185,2009-06-10,10:47:40
40.002108,116.321534,0,410,39974.4498263889,2009-06-10,10:47:45
40.001991,116.321557,0,424,39974.4498842593,2009-06-10,10:47:50
40.00182,116.321569,0,436,39974.4499421296,2009-06-10,10:47:55
40.001682,116.321604,0,448,39974.45,2009-06-10,10:48:00
40.001508,116.321611,0,459,39974.4500578704,2009-06-10,10:48:05
40.001334,116.321568,0,473,39974.4501157407,2009-06-10,10:48:10
40.00118,116.321675,0,479,39974.4501736111,2009-06-10,10:48:15
40.001006,116.321651,0,488,39974.4502314815,2009-06-10,10:48:20
40.000884,116.321706,0,494,39974.4502893519,2009-06-10,10:48:25
40.000713,116.321708,0,497,39974.4503472222,2009-06-10,10:48:30
40.000572,116.321753,0,500,39974.4504050926,2009-06-10,10:48:35
40.00039,116.321799,0,502,39974.450462963,2009-06-10,10:48:40
40.000251,116.321793,0,505,39974.4505208333,2009-06-10,10:48:45
40.000123,116.321751,0,506,39974.4505787037,2009-06-10,10:48:50
39.999999,116.321737,0,508,39974.4506365741,2009-06-10,10:48:55
39.999862,116.321716,0,512,39974.4506944444,2009-06-10,10:49:00
39.999687,116.321739,0,514,39974.4507523148,2009-06-10,10:49:05
39.999619,116.321856,0,511,39974.4508101852,2009-06-10,10:49:10
39.999609,116.32201,0,508,39974.4508680556,2009-06-10,10:49:15
39.999592,116.322219,0,499,39974.4509259259,2009-06-10,10:49:20
39.999586,116.322397,0,494,39974.4509837963,2009-06-10,10:49:25
39.999588,116.322609,0,491,39974.4510416667,2009-06-10,10:49:30
39.999582,116.322788,0,489,39974.451099537,2009-06-10,10:49:35
39.999591,116.322979,0,490,39974.4511574074,2009-06-10,10:49:40
39.999594,116.323142,0,494,39974.4512152778,2009-06-10,10:49:45
39.999596,116.323312,0,499,39974.4512731481,2009-06-10,10:49:50
39.99961,116.323527,0,498,39974.4513310185,2009-06-10,10:49:55
39.999622,116.323672,0,500,39974.4513888889,2009-06-10,10:50:00
39.999607,116.323907,0,505,39974.4514467593,2009-06-10,10:50:05
39.99965,116.324117,0,506,39974.4515046296,2009-06-10,10:50:10
39.999659,116.3243,0,507,39974.4515625,2009-06-10,10:50:15
39.999633,116.324422,0,502,39974.4516203704,2009-06-10,10:50:20
39.999662,116.324716,0,481,39974.4516782407,2009-06-10,10:50:25
39.99967,116.324844,0,487,39974.4517361111,2009-06-10,10:50:30
39.999675,116.325011,0,497,39974.4517939815,2009-06-10,10:50:35
39.999637,116.325225,0,502,39974.4518518519,2009-06-10,10:50:40
39.999621,116.325421,0,510,39974.4519097222,2009-06-10,10:50:45
39.999619,116.325617,0,519,39974.4519675926,2009-06-10,10:50:50
39.999623,116.32581,0,527,39974.452025463,2009-06-10,10:50:55
39.999623,116.325992,0,533,39974.4520833333,2009-06-10,10:51:00
39.999624,116.32619,0,538,39974.4521412037,2009-06-10,10:51:05
39.999634,116.326339,0,543,39974.4521990741,2009-06-10,10:51:10
39.999658,116.326497,0,551,39974.4522569444,2009-06-10,10:51:15
39.999685,116.326659,0,561,39974.4523148148,2009-06-10,10:51:20
39.99971,116.326742,0,571,39974.4523726852,2009-06-10,10:51:25
39.999681,116.326722,0,566,39974.4524305556,2009-06-10,10:51:30
39.999682,116.326714,0,569,39974.4524884259,2009-06-10,10:51:35
39.999682,116.326713,0,570,39974.4525462963,2009-06-10,10:51:40
39.999682,116.326713,0,571,39974.4526041667,2009-06-10,10:51:45
39.999682,116.326713,0,571,39974.4526388889,2009-06-10,10:51:48
39.999682,116.326719,0,571,39974.452662037,2009-06-10,10:51:50
39.999683,116.32673,0,571,39974.4527199074,2009-06-10,10:51:55
39.999685,116.326732,0,571,39974.4527777778,2009-06-10,10:52:00
39.999685,116.326732,0,571,39974.4528125,2009-06-10,10:52:03
39.999686,116.326736,0,572,39974.4528356481,2009-06-10,10:52:05
39.999687,116.326747,0,572,39974.4528935185,2009-06-10,10:52:10
39.999714,116.326752,0,572,39974.4529513889,2009-06-10,10:52:15
39.999739,116.326778,0,572,39974.4530092593,2009-06-10,10:52:20
39.999755,116.326805,0,572,39974.4530671296,2009-06-10,10:52:25
39.999763,116.326829,0,573,39974.453125,2009-06-10,10:52:30
39.999761,116.326852,0,573,39974.4531828704,2009-06-10,10:52:35
39.999761,116.326869,0,573,39974.4532407407,2009-06-10,10:52:40
39.999762,116.326876,0,573,39974.4532986111,2009-06-10,10:52:45
39.999762,116.326876,0,573,39974.4533333333,2009-06-10,10:52:48
39.999764,116.326873,0,573,39974.4533564815,2009-06-10,10:52:50
39.999763,116.326833,0,573,39974.4534143518,2009-06-10,10:52:55
39.999718,116.326736,0,573,39974.4534722222,2009-06-10,10:53:00
39.999686,116.326648,0,573,39974.4535300926,2009-06-10,10:53:05
39.999693,116.326631,0,574,39974.453587963,2009-06-10,10:53:10
39.999703,116.326652,0,574,39974.4536458333,2009-06-10,10:53:15
39.999714,116.326727,0,574,39974.4537037037,2009-06-10,10:53:20
39.999772,116.326805,0,575,39974.4537615741,2009-06-10,10:53:25
39.999773,116.326808,0,575,39974.4538194444,2009-06-10,10:53:30
39.999776,116.326812,0,575,39974.4538773148,2009-06-10,10:53:35
39.999776,116.326812,0,575,39974.453912037,2009-06-10,10:53:38
39.999779,116.326813,0,575,39974.4539351852,2009-06-10,10:53:40
39.999781,116.326802,0,575,39974.4539930556,2009-06-10,10:53:45
39.999924,116.326794,0,575,39974.4540509259,2009-06-10,10:53:50
40.000083,116.326781,0,575,39974.4541087963,2009-06-10,10:53:55
40.000206,116.326773,0,575,39974.4541666667,2009-06-10,10:54:00
40.000276,116.326755,0,576,39974.454224537,2009-06-10,10:54:05
40.000365,116.326712,0,576,39974.4542824074,2009-06-10,10:54:10
40.000423,116.326671,0,576,39974.4543402778,2009-06-10,10:54:15
39.999917,116.327256,0,157,39974.6009953704,2009-06-10,14:25:26
39.999877,116.3273,0,113,39974.6010532407,2009-06-10,14:25:31
39.999838,116.327263,0,136,39974.6011111111,2009-06-10,14:25:36
39.999844,116.327282,0,146,39974.6011689815,2009-06-10,14:25:41
39.999844,116.327282,0,146,39974.6012037037,2009-06-10,14:25:44
39.999852,116.327281,0,157,39974.6012268519,2009-06-10,14:25:46
39.999862,116.327306,0,159,39974.6012847222,2009-06-10,14:25:51
39.999862,116.327306,0,159,39974.6013194444,2009-06-10,14:25:54
39.999869,116.327302,0,159,39974.6013425926,2009-06-10,14:25:56
39.999864,116.327243,0,159,39974.601400463,2009-06-10,14:26:01
39.99986,116.327054,0,159,39974.6014583333,2009-06-10,14:26:06
39.999882,116.326871,0,160,39974.6015162037,2009-06-10,14:26:11
39.999879,116.326579,0,159,39974.6015740741,2009-06-10,14:26:16
39.99991,116.326241,0,159,39974.6016319444,2009-06-10,14:26:21
39.999899,116.325933,0,158,39974.6016898148,2009-06-10,14:26:26
39.999888,116.32566,0,145,39974.6017476852,2009-06-10,14:26:31
39.99988,116.325378,0,133,39974.6018055556,2009-06-10,14:26:36
39.999874,116.325141,0,132,39974.6018634259,2009-06-10,14:26:41
39.99987,116.324883,0,129,39974.6019212963,2009-06-10,14:26:46
39.999883,116.324664,0,131,39974.6019791667,2009-06-10,14:26:51
39.999983,116.324612,0,138,39974.602037037,2009-06-10,14:26:56
40.00016,116.324639,0,139,39974.6020949074,2009-06-10,14:27:01
40.000367,116.324647,0,144,39974.6021527778,2009-06-10,14:27:06
40.00054,116.324632,0,154,39974.6022106481,2009-06-10,14:27:11
40.00071,116.324599,0,168,39974.6022685185,2009-06-10,14:27:16
40.000933,116.324577,0,169,39974.6023263889,2009-06-10,14:27:21
40.001163,116.324598,0,150,39974.6023842593,2009-06-10,14:27:26
40.001418,116.324602,0,134,39974.6024421296,2009-06-10,14:27:31
40.001709,116.324558,0,120,39974.6025,2009-06-10,14:27:36
40.001974,116.324522,0,109,39974.6025578704,2009-06-10,14:27:41
40.002214,116.324478,0,112,39974.6026157407,2009-06-10,14:27:46
40.002413,116.324485,0,121,39974.6026736111,2009-06-10,14:27:51
40.002615,116.324406,0,142,39974.6027314815,2009-06-10,14:27:56
40.00285,116.324408,0,167,39974.6027893518,2009-06-10,14:28:01
40.003142,116.324435,0,174,39974.6028472222,2009-06-10,14:28:06
40.003408,116.324397,0,158,39974.6029050926,2009-06-10,14:28:11
40.003654,116.324392,0,178,39974.602962963,2009-06-10,14:28:16
40.003891,116.324384,0,187,39974.6030208333,2009-06-10,14:28:21
40.004157,116.32439,0,189,39974.6030787037,2009-06-10,14:28:26
40.004463,116.324433,0,197,39974.6031365741,2009-06-10,14:28:31
40.004711,116.32442,0,204,39974.6031944444,2009-06-10,14:28:36
40.004928,116.324423,0,207,39974.6032523148,2009-06-10,14:28:41
40.005114,116.324405,0,199,39974.6033101852,2009-06-10,14:28:46
40.00538,116.324378,0,164,39974.6033680556,2009-06-10,14:28:51
40.005626,116.324385,0,156,39974.6034259259,2009-06-10,14:28:56
40.005895,116.324341,0,153,39974.6034837963,2009-06-10,14:29:01
40.006086,116.324311,0,156,39974.6035416667,2009-06-10,14:29:06
40.006258,116.324356,0,181,39974.603599537,2009-06-10,14:29:11
40.006508,116.324339,0,183,39974.6036574074,2009-06-10,14:29:16
40.00664,116.324123,0,158,39974.6037152778,2009-06-10,14:29:21
40.006691,116.323794,0,151,39974.6037731481,2009-06-10,14:29:26
40.006731,116.323468,0,139,39974.6038310185,2009-06-10,14:29:31
40.006729,116.323163,0,131,39974.6038888889,2009-06-10,14:29:36
40.006744,116.322875,0,125,39974.6039467593,2009-06-10,14:29:41
40.006763,116.32258,0,116,39974.6040046296,2009-06-10,14:29:46
40.00682,116.322328,0,104,39974.6040625,2009-06-10,14:29:51
40.00685,116.322065,0,95,39974.6041203704,2009-06-10,14:29:56
40.006913,116.32173,0,71,39974.6041782407,2009-06-10,14:30:01
40.006911,116.321436,0,62,39974.6042361111,2009-06-10,14:30:06
40.006874,116.321261,0,64,39974.6042939815,2009-06-10,14:30:11
40.006874,116.321261,0,64,39974.6043287037,2009-06-10,14:30:14
40.006868,116.321256,0,95,39974.6043518518,2009-06-10,14:30:16
40.007037,116.321224,0,98,39974.6044097222,2009-06-10,14:30:21
40.007218,116.321233,0,92,39974.6044675926,2009-06-10,14:30:26
40.007396,116.321208,0,111,39974.604525463,2009-06-10,14:30:31
40.007569,116.321213,0,130,39974.6045833333,2009-06-10,14:30:36
40.007744,116.321213,0,133,39974.6046412037,2009-06-10,14:30:41
40.007912,116.321196,0,138,39974.6046990741,2009-06-10,14:30:46
40.008101,116.321148,0,134,39974.6047569444,2009-06-10,14:30:51
40.008262,116.321134,0,136,39974.6048148148,2009-06-10,14:30:56
40.008403,116.321114,0,143,39974.6048726852,2009-06-10,14:31:01
40.008499,116.321019,0,148,39974.6049305556,2009-06-10,14:31:06
40.008442,116.320895,0,156,39974.6049884259,2009-06-10,14:31:11
40.008437,116.320875,0,162,39974.6050462963,2009-06-10,14:31:16
40.008418,116.320868,0,169,39974.6051041667,2009-06-10,14:31:21
40.008405,116.32084,0,173,39974.605162037,2009-06-10,14:31:26
40.008441,116.320813,0,175,39974.6052199074,2009-06-10,14:31:31
40.008485,116.320754,0,177,39974.6052777778,2009-06-10,14:31:36
40.008508,116.320736,0,178,39974.6053356482,2009-06-10,14:31:41
40.008508,116.320735,0,178,39974.6053935185,2009-06-10,14:31:46
40.00851,116.320738,0,178,39974.6054513889,2009-06-10,14:31:51
40.008512,116.320741,0,178,39974.6055092593,2009-06-10,14:31:56
40.008513,116.320742,0,178,39974.6055671296,2009-06-10,14:32:01
40.008513,116.320742,0,178,39974.605625,2009-06-10,14:32:06
40.008513,116.320741,0,179,39974.6056828704,2009-06-10,14:32:11
40.008512,116.32074,0,179,39974.6057407407,2009-06-10,14:32:16
40.008511,116.320737,0,179,39974.6057986111,2009-06-10,14:32:21
40.008511,116.320739,0,179,39974.6058564815,2009-06-10,14:32:26
40.008511,116.320739,0,179,39974.6058912037,2009-06-10,14:32:29
40.008513,116.320747,0,179,39974.6059143519,2009-06-10,14:32:31
40.008515,116.320788,0,179,39974.6059722222,2009-06-10,14:32:36
40.008464,116.321008,0,181,39974.6060300926,2009-06-10,14:32:41
40.00832,116.321038,0,173,39974.606087963,2009-06-10,14:32:46
40.008146,116.321046,0,166,39974.6061458333,2009-06-10,14:32:51
40.007989,116.32105,0,163,39974.6062037037,2009-06-10,14:32:56
40.007857,116.321021,0,161,39974.6062615741,2009-06-10,14:33:01
40.007722,116.321004,0,159,39974.6063194444,2009-06-10,14:33:06
40.00745,116.321021,0,160,39974.6063773148,2009-06-10,14:33:11
40.007245,116.321066,0,157,39974.6064351852,2009-06-10,14:33:16
40.0071,116.321105,0,160,39974.6064930556,2009-06-10,14:33:21
40.00694,116.321111,0,164,39974.6065509259,2009-06-10,14:33:26
40.00686,116.321117,0,164,39974.6066087963,2009-06-10,14:33:31
40.006717,116.321113,0,168,39974.6066666667,2009-06-10,14:33:36
40.006568,116.321094,0,171,39974.606724537,2009-06-10,14:33:41
40.006363,116.32113,0,168,39974.6067824074,2009-06-10,14:33:46
40.006162,116.321116,0,171,39974.6068402778,2009-06-10,14:33:51
40.005918,116.321136,0,171,39974.6068981481,2009-06-10,14:33:56
40.005751,116.321127,0,173,39974.6069560185,2009-06-10,14:34:01
40.005598,116.321098,0,179,39974.6070138889,2009-06-10,14:34:06
40.005381,116.321088,0,187,39974.6070717593,2009-06-10,14:34:11
40.005182,116.321136,0,186,39974.6071296296,2009-06-10,14:34:16
40.005056,116.321163,0,189,39974.6071875,2009-06-10,14:34:21
40.004912,116.321186,0,190,39974.6072453704,2009-06-10,14:34:26
40.004762,116.321197,0,190,39974.6073032407,2009-06-10,14:34:31
40.004607,116.32121,0,192,39974.6073611111,2009-06-10,14:34:36
40.004468,116.32124,0,192,39974.6074189815,2009-06-10,14:34:41
40.004296,116.321301,0,193,39974.6074768519,2009-06-10,14:34:46
40.004133,116.321294,0,198,39974.6075347222,2009-06-10,14:34:51
40.003925,116.321383,0,196,39974.6075925926,2009-06-10,14:34:56
40.003746,116.321354,0,203,39974.607650463,2009-06-10,14:35:01
40.003489,116.321353,0,205,39974.6077083333,2009-06-10,14:35:06
40.003324,116.32143,0,204,39974.6077662037,2009-06-10,14:35:11
40.003191,116.321478,0,204,39974.6078240741,2009-06-10,14:35:16
40.002996,116.321466,0,203,39974.6078819444,2009-06-10,14:35:21
40.002781,116.321466,0,206,39974.6079398148,2009-06-10,14:35:26
40.002597,116.321461,0,211,39974.6079976852,2009-06-10,14:35:31
40.00242,116.321468,0,212,39974.6080555556,2009-06-10,14:35:36
40.002234,116.321482,0,215,39974.6081134259,2009-06-10,14:35:41
40.002044,116.321487,0,219,39974.6081712963,2009-06-10,14:35:46
40.001841,116.321554,0,221,39974.6082291667,2009-06-10,14:35:51
40.001601,116.321568,0,222,39974.608287037,2009-06-10,14:35:56
40.001297,116.321623,0,222,39974.6083449074,2009-06-10,14:36:01
40.001081,116.321619,0,215,39974.6084027778,2009-06-10,14:36:06
40.000877,116.321622,0,212,39974.6084606481,2009-06-10,14:36:11
40.000714,116.321668,0,215,39974.6085185185,2009-06-10,14:36:16
40.000536,116.32167,0,222,39974.6085763889,2009-06-10,14:36:21
40.00036,116.32168,0,223,39974.6086342593,2009-06-10,14:36:26
39.999958,116.321748,0,214,39974.6086921296,2009-06-10,14:36:31
39.99972,116.321832,0,198,39974.60875,2009-06-10,14:36:36
39.999627,116.322058,0,179,39974.6088078704,2009-06-10,14:36:41
39.999619,116.322356,0,173,39974.6088657407,2009-06-10,14:36:46
39.999605,116.322651,0,166,39974.6089236111,2009-06-10,14:36:51
39.999595,116.322927,0,159,39974.6089814815,2009-06-10,14:36:56
39.999613,116.323187,0,148,39974.6090393519,2009-06-10,14:37:01
39.999613,116.323473,0,149,39974.6090972222,2009-06-10,14:37:06
39.999625,116.323774,0,147,39974.6091550926,2009-06-10,14:37:11
39.999604,116.324028,0,141,39974.609212963,2009-06-10,14:37:16
39.999689,116.32425,0,142,39974.6092708333,2009-06-10,14:37:21
39.999766,116.324436,0,146,39974.6093287037,2009-06-10,14:37:26
39.999755,116.324738,0,154,39974.6093865741,2009-06-10,14:37:31
39.999735,116.325232,0,141,39974.6094444444,2009-06-10,14:37:36
39.999739,116.325562,0,141,39974.6095023148,2009-06-10,14:37:41
39.999722,116.325864,0,143,39974.6095601852,2009-06-10,14:37:46
39.999731,116.326173,0,148,39974.6096180556,2009-06-10,14:37:51
39.999738,116.326472,0,141,39974.6096759259,2009-06-10,14:37:56
39.999766,116.326771,0,132,39974.6097337963,2009-06-10,14:38:01
39.9998,116.327054,0,121,39974.6097916667,2009-06-10,14:38:06
39.999823,116.327301,0,124,39974.609849537,2009-06-10,14:38:11
39.999877,116.327402,0,123,39974.6099074074,2009-06-10,14:38:16
39.999867,116.327407,0,123,39974.6099652778,2009-06-10,14:38:21
39.999857,116.327397,0,124,39974.6100231481,2009-06-10,14:38:26
39.999857,116.327397,0,124,39974.6100578704,2009-06-10,14:38:29
39.999855,116.327394,0,124,39974.6100810185,2009-06-10,14:38:31
39.99985,116.327384,0,124,39974.6101388889,2009-06-10,14:38:36
39.999855,116.327391,0,124,39974.6101967593,2009-06-10,14:38:41
39.999855,116.327391,0,124,39974.6102314815,2009-06-10,14:38:44
39.999863,116.327399,0,124,39974.6102546296,2009-06-10,14:38:46
39.999846,116.327381,0,125,39974.6103125,2009-06-10,14:38:51
39.999794,116.32739,0,125,39974.6103703704,2009-06-10,14:38:56
39.999805,116.327421,0,124,39974.6104282407,2009-06-10,14:39:01
39.999827,116.32745,0,124,39974.6104861111,2009-06-10,14:39:06
39.999831,116.327454,0,124,39974.6105439815,2009-06-10,14:39:11
39.999831,116.327454,0,124,39974.6105787037,2009-06-10,14:39:14
39.999837,116.327461,0,124,39974.6106018518,2009-06-10,14:39:16
39.999921,116.327444,0,124,39974.6106597222,2009-06-10,14:39:21
40.000006,116.327441,0,124,39974.6107175926,2009-06-10,14:39:26
