# Supplementary material for: Research on differential privacy protection method based on user tendency
Source: PLoS One. 2023 Oct 26;18(10):e0288823. doi: 10.1371/journal.pone.0288823 (PMC10602288; doi:10.1371/journal.pone.0288823)
Supplement: S1 Data — (ZIP) [file pone.0288823.s001.zip › Data 5-1/000/Trajectory/20090610223636.plt]

Geolife trajectory
WGS 84
Altitude is in Feet
Reserved 3
0,2,255,My Track,0,0,2,8421376
0
39.999901,116.327427,0,127,39974.9420833333,2009-06-10,22:36:36
39.999886,116.327435,0,138,39974.9421412037,2009-06-10,22:36:41
39.999883,116.327451,0,164,39974.9421990741,2009-06-10,22:36:46
39.999899,116.32743,0,159,39974.9422569444,2009-06-10,22:36:51
39.999914,116.327405,0,130,39974.9423148148,2009-06-10,22:36:56
39.99993,116.327386,0,107,39974.9423726852,2009-06-10,22:37:01
39.999924,116.32737,0,101,39974.9424305556,2009-06-10,22:37:06
39.999924,116.32737,0,101,39974.9424652778,2009-06-10,22:37:09
39.999916,116.327372,0,107,39974.9424884259,2009-06-10,22:37:11
39.999895,116.32735,0,106,39974.9425462963,2009-06-10,22:37:16
39.999895,116.327207,0,107,39974.9426041667,2009-06-10,22:37:21
40.000002,116.327113,0,107,39974.942662037,2009-06-10,22:37:26
40.000154,116.32713,0,110,39974.9427199074,2009-06-10,22:37:31
40.00028,116.327158,0,116,39974.9427777778,2009-06-10,22:37:36
40.000359,116.327157,0,117,39974.9428356481,2009-06-10,22:37:41
40.000492,116.327046,0,129,39974.9428935185,2009-06-10,22:37:46
40.000712,116.327059,0,133,39974.9429513889,2009-06-10,22:37:51
40.000888,116.327075,0,134,39974.9430092593,2009-06-10,22:37:56
40.001061,116.327044,0,129,39974.9430671296,2009-06-10,22:38:01
40.001227,116.326895,0,122,39974.943125,2009-06-10,22:38:06
40.001294,116.326747,0,115,39974.9431828704,2009-06-10,22:38:11
40.001402,116.326676,0,110,39974.9432407407,2009-06-10,22:38:16
40.001572,116.326612,0,103,39974.9432986111,2009-06-10,22:38:21
40.001778,116.326568,0,99,39974.9433564815,2009-06-10,22:38:26
40.002015,116.326598,0,101,39974.9434143519,2009-06-10,22:38:31
40.002179,116.326426,0,105,39974.9434722222,2009-06-10,22:38:36
40.002215,116.326179,0,105,39974.9435300926,2009-06-10,22:38:41
40.002288,116.325921,0,121,39974.943587963,2009-06-10,22:38:46
40.002299,116.325669,0,113,39974.9436458333,2009-06-10,22:38:51
40.002292,116.325446,0,107,39974.9437037037,2009-06-10,22:38:56
40.002324,116.325245,0,100,39974.9437615741,2009-06-10,22:39:01
40.002461,116.325164,0,94,39974.9438194444,2009-06-10,22:39:06
40.002613,116.325147,0,88,39974.9438773148,2009-06-10,22:39:11
40.002742,116.325123,0,82,39974.9439351852,2009-06-10,22:39:16
40.002894,116.325106,0,78,39974.9439930556,2009-06-10,22:39:21
40.003073,116.325093,0,74,39974.9440509259,2009-06-10,22:39:26
40.003238,116.325106,0,86,39974.9441087963,2009-06-10,22:39:31
40.003381,116.325021,0,89,39974.9441666667,2009-06-10,22:39:36
40.003443,116.324861,0,87,39974.944224537,2009-06-10,22:39:41
40.003501,116.324721,0,85,39974.9442824074,2009-06-10,22:39:46
40.003521,116.324539,0,90,39974.9443402778,2009-06-10,22:39:51
40.003631,116.324453,0,95,39974.9443981481,2009-06-10,22:39:56
40.003768,116.324436,0,100,39974.9444560185,2009-06-10,22:40:01
40.003983,116.324432,0,102,39974.9445138889,2009-06-10,22:40:06
40.00426,116.324434,0,121,39974.9445717593,2009-06-10,22:40:11
40.004545,116.324367,0,136,39974.9446296296,2009-06-10,22:40:16
40.004728,116.324384,0,147,39974.9446875,2009-06-10,22:40:21
40.00491,116.324395,0,156,39974.9447453704,2009-06-10,22:40:26
40.005102,116.324381,0,167,39974.9448032407,2009-06-10,22:40:31
40.005372,116.324391,0,160,39974.9448611111,2009-06-10,22:40:36
40.00556,116.324412,0,174,39974.9449189815,2009-06-10,22:40:41
40.00577,116.324402,0,180,39974.9449768519,2009-06-10,22:40:46
40.00594,116.32439,0,180,39974.9450347222,2009-06-10,22:40:51
40.006089,116.324476,0,208,39974.9450925926,2009-06-10,22:40:56
40.006261,116.324455,0,217,39974.945150463,2009-06-10,22:41:01
40.006425,116.324476,0,225,39974.9452083333,2009-06-10,22:41:06
40.006532,116.324365,0,228,39974.9452662037,2009-06-10,22:41:11
40.006573,116.324127,0,221,39974.9453240741,2009-06-10,22:41:16
40.006622,116.323873,0,220,39974.9453819444,2009-06-10,22:41:21
40.006643,116.323594,0,210,39974.9454398148,2009-06-10,22:41:26
40.006651,116.323328,0,213,39974.9454976852,2009-06-10,22:41:31
40.006628,116.323083,0,215,39974.9455555556,2009-06-10,22:41:36
40.006606,116.322785,0,215,39974.9456134259,2009-06-10,22:41:41
40.006631,116.322529,0,214,39974.9456712963,2009-06-10,22:41:46
40.006642,116.322255,0,212,39974.9457291667,2009-06-10,22:41:51
40.006679,116.321954,0,209,39974.945787037,2009-06-10,22:41:56
40.006712,116.321725,0,209,39974.9458449074,2009-06-10,22:42:01
40.006748,116.321541,0,207,39974.9459027778,2009-06-10,22:42:06
40.006773,116.321411,0,211,39974.9459606481,2009-06-10,22:42:11
40.006893,116.321371,0,209,39974.9460185185,2009-06-10,22:42:16
40.007025,116.321353,0,207,39974.9460763889,2009-06-10,22:42:21
40.007203,116.321306,0,196,39974.9461342593,2009-06-10,22:42:26
40.007359,116.321157,0,190,39974.9461921296,2009-06-10,22:42:31
40.007327,116.320835,0,161,39974.94625,2009-06-10,22:42:36
40.00733,116.320614,0,149,39974.9463078704,2009-06-10,22:42:41
40.007324,116.320382,0,135,39974.9463657407,2009-06-10,22:42:46
40.007353,116.320155,0,123,39974.9464236111,2009-06-10,22:42:51
40.007364,116.319922,0,112,39974.9464814815,2009-06-10,22:42:56
40.007442,116.319865,0,108,39974.9465393518,2009-06-10,22:43:01
40.007465,116.319839,0,105,39974.9465972222,2009-06-10,22:43:06
40.007539,116.319797,0,99,39974.9466550926,2009-06-10,22:43:11
40.007591,116.319781,0,92,39974.946712963,2009-06-10,22:43:16
40.007611,116.319783,0,89,39974.9467708333,2009-06-10,22:43:21
40.007611,116.319783,0,89,39974.9468055556,2009-06-10,22:43:24
40.007617,116.319782,0,87,39974.9468287037,2009-06-10,22:43:26
40.007627,116.31978,0,86,39974.9468865741,2009-06-10,22:43:31
40.007627,116.31978,0,86,39974.9469212963,2009-06-10,22:43:34
40.007626,116.319778,0,85,39974.9469444444,2009-06-10,22:43:36
40.007678,116.319764,0,86,39974.9470023148,2009-06-10,22:43:41
40.007791,116.3197,0,88,39974.9470601852,2009-06-10,22:43:46
40.007857,116.319652,0,92,39974.9471180556,2009-06-10,22:43:51
40.007871,116.319627,0,94,39974.9471759259,2009-06-10,22:43:56
40.007848,116.319594,0,97,39974.9472337963,2009-06-10,22:44:01
40.00779,116.319538,0,99,39974.9472916667,2009-06-10,22:44:06
40.00771,116.319483,0,101,39974.947349537,2009-06-10,22:44:11
40.00762,116.319431,0,102,39974.9474074074,2009-06-10,22:44:16
40.00754,116.319378,0,104,39974.9474652778,2009-06-10,22:44:21
40.007506,116.319335,0,106,39974.9475231481,2009-06-10,22:44:26
40.00754,116.319398,0,108,39974.9475810185,2009-06-10,22:44:31
40.00759,116.31944,0,110,39974.9476388889,2009-06-10,22:44:36
40.007723,116.319247,0,325,39975.0579282407,2009-06-11,01:23:25
40.007697,116.319327,0,327,39975.0579861111,2009-06-11,01:23:30
40.007552,116.319374,0,285,39975.0580439815,2009-06-11,01:23:35
40.007451,116.319505,0,166,39975.0581018519,2009-06-11,01:23:40
40.00739,116.319679,0,171,39975.0581597222,2009-06-11,01:23:45
40.007434,116.319839,0,218,39975.0582175926,2009-06-11,01:23:50
40.007459,116.320109,0,223,39975.058275463,2009-06-11,01:23:55
40.007307,116.320316,0,226,39975.0583333333,2009-06-11,01:24:00
40.007275,116.320522,0,227,39975.0583912037,2009-06-11,01:24:05
40.007309,116.320839,0,214,39975.0584490741,2009-06-11,01:24:10
40.007221,116.320975,0,212,39975.0585069444,2009-06-11,01:24:15
40.007015,116.320981,0,222,39975.0585648148,2009-06-11,01:24:20
40.006805,116.321033,0,234,39975.0586226852,2009-06-11,01:24:25
40.006627,116.321106,0,238,39975.0586805556,2009-06-11,01:24:30
40.006422,116.321091,0,253,39975.0587384259,2009-06-11,01:24:35
40.006237,116.321082,0,268,39975.0587962963,2009-06-11,01:24:40
40.006037,116.321149,0,274,39975.0588541667,2009-06-11,01:24:45
40.005855,116.321228,0,270,39975.058912037,2009-06-11,01:24:50
40.005649,116.321232,0,273,39975.0589699074,2009-06-11,01:24:55
40.00548,116.321237,0,272,39975.0590277778,2009-06-11,01:25:00
40.005248,116.321124,0,283,39975.0590856481,2009-06-11,01:25:05
40.005014,116.32107,0,302,39975.0591435185,2009-06-11,01:25:10
40.004829,116.321076,0,312,39975.0592013889,2009-06-11,01:25:15
40.00468,116.321139,0,320,39975.0592592593,2009-06-11,01:25:20
40.004566,116.32122,0,324,39975.0593171296,2009-06-11,01:25:25
40.004382,116.321247,0,328,39975.059375,2009-06-11,01:25:30
40.004215,116.32125,0,332,39975.0594328704,2009-06-11,01:25:35
40.004016,116.321263,0,336,39975.0594907407,2009-06-11,01:25:40
40.003853,116.321371,0,333,39975.0595486111,2009-06-11,01:25:45
40.003634,116.321357,0,336,39975.0596064815,2009-06-11,01:25:50
40.003446,116.321337,0,337,39975.0596643519,2009-06-11,01:25:55
40.003256,116.321391,0,336,39975.0597222222,2009-06-11,01:26:00
40.003161,116.321541,0,338,39975.0597800926,2009-06-11,01:26:05
40.003165,116.321716,0,341,39975.059837963,2009-06-11,01:26:10
40.003158,116.321921,0,344,39975.0598958333,2009-06-11,01:26:15
40.003165,116.322306,0,346,39975.0599537037,2009-06-11,01:26:20
40.003168,116.322539,0,333,39975.0600115741,2009-06-11,01:26:25
40.00315,116.322829,0,338,39975.0600694444,2009-06-11,01:26:30
40.003174,116.322988,0,342,39975.0601273148,2009-06-11,01:26:35
40.003187,116.323274,0,340,39975.0601851852,2009-06-11,01:26:40
40.003206,116.323448,0,340,39975.0602430556,2009-06-11,01:26:45
40.003229,116.323691,0,337,39975.0603009259,2009-06-11,01:26:50
40.00324,116.323883,0,330,39975.0603587963,2009-06-11,01:26:55
40.003194,116.324065,0,329,39975.0604166667,2009-06-11,01:27:00
40.003005,116.324218,0,322,39975.060474537,2009-06-11,01:27:05
40.002804,116.324249,0,318,39975.0605324074,2009-06-11,01:27:10
40.00268,116.324355,0,313,39975.0605902778,2009-06-11,01:27:15
40.002528,116.324391,0,310,39975.0606481481,2009-06-11,01:27:20
40.002337,116.3244,0,307,39975.0607060185,2009-06-11,01:27:25
40.002184,116.324373,0,307,39975.0607638889,2009-06-11,01:27:30
40.002031,116.324331,0,304,39975.0608217593,2009-06-11,01:27:35
40.001831,116.324356,0,302,39975.0608796296,2009-06-11,01:27:40
40.001561,116.324382,0,294,39975.0609375,2009-06-11,01:27:45
40.001339,116.324488,0,294,39975.0609953704,2009-06-11,01:27:50
40.001171,116.324499,0,287,39975.0610532407,2009-06-11,01:27:55
40.001095,116.324691,0,278,39975.0611111111,2009-06-11,01:28:00
40.001151,116.324968,0,238,39975.0611689815,2009-06-11,01:28:05
40.001177,116.325217,0,232,39975.0612268519,2009-06-11,01:28:10
40.001204,116.325503,0,227,39975.0612847222,2009-06-11,01:28:15
40.001224,116.325792,0,214,39975.0613425926,2009-06-11,01:28:20
40.001222,116.326044,0,214,39975.061400463,2009-06-11,01:28:25
40.001208,116.326256,0,217,39975.0614583333,2009-06-11,01:28:30
40.00122,116.326451,0,217,39975.0615162037,2009-06-11,01:28:35
40.001212,116.326673,0,215,39975.0615740741,2009-06-11,01:28:40
40.001242,116.326887,0,213,39975.0616319444,2009-06-11,01:28:45
40.001215,116.327065,0,209,39975.0616898148,2009-06-11,01:28:50
40.001019,116.327061,0,212,39975.0617476852,2009-06-11,01:28:55
40.00082,116.327015,0,211,39975.0618055556,2009-06-11,01:29:00
40.000618,116.326986,0,211,39975.0618634259,2009-06-11,01:29:05
40.00059,116.327058,0,212,39975.0619212963,2009-06-11,01:29:10
40.000417,116.327059,0,210,39975.0619791667,2009-06-11,01:29:15
40.000365,116.327109,0,208,39975.062037037,2009-06-11,01:29:20
40.000324,116.32712,0,204,39975.0620949074,2009-06-11,01:29:25
40.000324,116.32712,0,204,39975.0621296296,2009-06-11,01:29:28
40.000324,116.327128,0,203,39975.0621527778,2009-06-11,01:29:30
40.000324,116.327142,0,203,39975.0622106481,2009-06-11,01:29:35
40.000324,116.327157,0,203,39975.0622685185,2009-06-11,01:29:40
40.000288,116.327174,0,199,39975.0623263889,2009-06-11,01:29:45
40.000195,116.327193,0,190,39975.0623842593,2009-06-11,01:29:50
40.000152,116.327222,0,187,39975.0624421296,2009-06-11,01:29:55
40.000083,116.327267,0,184,39975.0625,2009-06-11,01:30:00
40.000048,116.327309,0,185,39975.0625578704,2009-06-11,01:30:05
39.999974,116.327306,0,186,39975.0626157407,2009-06-11,01:30:10
39.999933,116.327317,0,191,39975.0626736111,2009-06-11,01:30:15
39.999926,116.3273,0,191,39975.0627314815,2009-06-11,01:30:20
39.999886,116.327239,0,192,39975.0627893518,2009-06-11,01:30:25
39.999817,116.327228,0,194,39975.0628472222,2009-06-11,01:30:30
39.999685,116.327274,0,196,39975.0629050926,2009-06-11,01:30:35
39.999587,116.327377,0,200,39975.062962963,2009-06-11,01:30:40
39.999527,116.32755,0,204,39975.0630208333,2009-06-11,01:30:45
39.999474,116.327645,0,210,39975.0630787037,2009-06-11,01:30:50
40.000518,116.325313,0,-298,39975.1197337963,2009-06-11,02:52:25
40.000097,116.326146,0,24,39975.1197916667,2009-06-11,02:52:30
40.000206,116.326399,0,62,39975.119849537,2009-06-11,02:52:35
39.9999,116.326283,0,48,39975.1199074074,2009-06-11,02:52:40
40.000379,116.326324,0,67,39975.1199652778,2009-06-11,02:52:45
40.00036,116.326367,0,79,39975.1200231481,2009-06-11,02:52:50
40.00039,116.326548,0,84,39975.1200810185,2009-06-11,02:52:55
40.000237,116.326597,0,89,39975.1201388889,2009-06-11,02:53:00
40.000238,116.326597,0,90,39975.1201967593,2009-06-11,02:53:05
40.000232,116.326596,0,90,39975.1202546296,2009-06-11,02:53:10
40.000225,116.326598,0,91,39975.1203125,2009-06-11,02:53:15
40.00022,116.326601,0,91,39975.1203703704,2009-06-11,02:53:20
40.000218,116.326603,0,91,39975.1204282407,2009-06-11,02:53:25
40.000214,116.326605,0,92,39975.1204861111,2009-06-11,02:53:30
40.000209,116.326601,0,92,39975.1205439815,2009-06-11,02:53:35
40.000205,116.326596,0,91,39975.1206018519,2009-06-11,02:53:40
40.000202,116.326596,0,91,39975.1206597222,2009-06-11,02:53:45
40.000201,116.326597,0,91,39975.1207175926,2009-06-11,02:53:50
40.000199,116.326597,0,92,39975.120775463,2009-06-11,02:53:55
40.000195,116.326598,0,91,39975.1208333333,2009-06-11,02:54:00
40.000193,116.326597,0,91,39975.1208912037,2009-06-11,02:54:05
40.000192,116.326594,0,90,39975.1209490741,2009-06-11,02:54:10
40.000193,116.326589,0,90,39975.1210069444,2009-06-11,02:54:15
40.000196,116.326586,0,90,39975.1210648148,2009-06-11,02:54:20
40.000199,116.326584,0,90,39975.1211226852,2009-06-11,02:54:25
40.000202,116.326582,0,90,39975.1211805556,2009-06-11,02:54:30
40.000201,116.326581,0,90,39975.1212384259,2009-06-11,02:54:35
40.000201,116.32658,0,90,39975.1212962963,2009-06-11,02:54:40
40.000204,116.326579,0,91,39975.1213541667,2009-06-11,02:54:45
40.000207,116.326578,0,91,39975.121412037,2009-06-11,02:54:50
40.000207,116.326577,0,91,39975.1214699074,2009-06-11,02:54:55
40.000207,116.326577,0,91,39975.1215046296,2009-06-11,02:54:58
40.000208,116.326576,0,91,39975.1215277778,2009-06-11,02:55:00
40.000182,116.326572,0,92,39975.1215856481,2009-06-11,02:55:05
40.000089,116.326553,0,94,39975.1216435185,2009-06-11,02:55:10
40.000044,116.326537,0,93,39975.1217013889,2009-06-11,02:55:15
39.999985,116.326525,0,94,39975.1217592593,2009-06-11,02:55:20
39.999987,116.326513,0,91,39975.1218171296,2009-06-11,02:55:25
39.999979,116.326495,0,90,39975.121875,2009-06-11,02:55:30
40.00001,116.32647,0,91,39975.1219328704,2009-06-11,02:55:35
40.000005,116.32646,0,91,39975.1219907407,2009-06-11,02:55:40
39.999992,116.326451,0,89,39975.1220486111,2009-06-11,02:55:45
39.999972,116.326452,0,92,39975.1221064815,2009-06-11,02:55:50
39.999967,116.326452,0,93,39975.1221643519,2009-06-11,02:55:55
39.99973,116.326496,0,110,39975.1251736111,2009-06-11,03:00:15
39.999571,116.326513,0,108,39975.1252314815,2009-06-11,03:00:20
39.999372,116.326536,0,111,39975.1252893518,2009-06-11,03:00:25
39.999265,116.326622,0,112,39975.1253472222,2009-06-11,03:00:30
39.999109,116.32667,0,112,39975.1254050926,2009-06-11,03:00:35
39.998945,116.326686,0,121,39975.125462963,2009-06-11,03:00:40
39.998788,116.326703,0,126,39975.1255208333,2009-06-11,03:00:45
39.998637,116.326686,0,129,39975.1255787037,2009-06-11,03:00:50
39.998542,116.326656,0,140,39975.1256365741,2009-06-11,03:00:55
39.998396,116.326608,0,150,39975.1256944444,2009-06-11,03:01:00
39.998243,116.326604,0,165,39975.1257523148,2009-06-11,03:01:05
39.997995,116.326613,0,181,39975.1258101852,2009-06-11,03:01:10
39.997761,116.326663,0,191,39975.1258680556,2009-06-11,03:01:15
39.997619,116.326695,0,187,39975.1259259259,2009-06-11,03:01:20
39.997538,116.326671,0,167,39975.1259837963,2009-06-11,03:01:25
39.997504,116.326622,0,165,39975.1260416667,2009-06-11,03:01:30
39.997549,116.326523,0,170,39975.126099537,2009-06-11,03:01:35
39.997472,116.326436,0,182,39975.1261574074,2009-06-11,03:01:40
39.997328,116.326409,0,200,39975.1262152778,2009-06-11,03:01:45
39.997195,116.32636,0,225,39975.1262731481,2009-06-11,03:01:50
39.997023,116.326393,0,247,39975.1263310185,2009-06-11,03:01:55
39.99694,116.326473,0,260,39975.1263888889,2009-06-11,03:02:00
39.996849,116.326452,0,268,39975.1264467593,2009-06-11,03:02:05
39.996806,116.326379,0,271,39975.1265046296,2009-06-11,03:02:10
39.996609,116.326421,0,275,39975.1265625,2009-06-11,03:02:15
39.996347,116.326548,0,299,39975.1266203704,2009-06-11,03:02:20
39.996091,116.326622,0,315,39975.1266782407,2009-06-11,03:02:25
39.995778,116.326667,0,321,39975.1267361111,2009-06-11,03:02:30
39.995481,116.326721,0,337,39975.1267939815,2009-06-11,03:02:35
39.995274,116.326717,0,324,39975.1268518518,2009-06-11,03:02:40
39.995114,116.326713,0,306,39975.1269097222,2009-06-11,03:02:45
39.995008,116.326593,0,265,39975.1269675926,2009-06-11,03:02:50
39.994891,116.326505,0,239,39975.127025463,2009-06-11,03:02:55
39.994767,116.326486,0,209,39975.1270833333,2009-06-11,03:03:00
39.994634,116.326511,0,187,39975.1271412037,2009-06-11,03:03:05
39.994462,116.326501,0,168,39975.1271990741,2009-06-11,03:03:10
39.994301,116.326425,0,148,39975.1272569444,2009-06-11,03:03:15
39.994194,116.32636,0,110,39975.1273148148,2009-06-11,03:03:20
39.99405,116.326364,0,73,39975.1273726852,2009-06-11,03:03:25
39.993904,116.326341,0,79,39975.1274305556,2009-06-11,03:03:30
39.99373,116.326364,0,86,39975.1274884259,2009-06-11,03:03:35
39.993568,116.326377,0,73,39975.1275462963,2009-06-11,03:03:40
39.993431,116.326399,0,61,39975.1276041667,2009-06-11,03:03:45
39.993269,116.326411,0,62,39975.127662037,2009-06-11,03:03:50
39.99311,116.326417,0,51,39975.1277199074,2009-06-11,03:03:55
39.992996,116.326452,0,41,39975.1277777778,2009-06-11,03:04:00
39.99289,116.326545,0,65,39975.1278356481,2009-06-11,03:04:05
39.992771,116.326585,0,78,39975.1278935185,2009-06-11,03:04:10
39.992666,116.326579,0,80,39975.1279513889,2009-06-11,03:04:15
39.992539,116.326664,0,92,39975.1280092593,2009-06-11,03:04:20
39.992428,116.326692,0,106,39975.1280671296,2009-06-11,03:04:25
39.992296,116.326699,0,114,39975.128125,2009-06-11,03:04:30
39.992095,116.326665,0,107,39975.1281828704,2009-06-11,03:04:35
39.991963,116.326679,0,117,39975.1282407407,2009-06-11,03:04:40
39.991868,116.326777,0,121,39975.1282986111,2009-06-11,03:04:45
39.991768,116.326678,0,125,39975.1283564815,2009-06-11,03:04:50
39.991767,116.326671,0,129,39975.1284143519,2009-06-11,03:04:55
39.99176,116.32667,0,131,39975.1284722222,2009-06-11,03:05:00
39.991763,116.326667,0,132,39975.1285300926,2009-06-11,03:05:05
39.991763,116.326665,0,133,39975.128587963,2009-06-11,03:05:10
39.991765,116.326664,0,133,39975.1286458333,2009-06-11,03:05:15
39.991766,116.326663,0,134,39975.1287037037,2009-06-11,03:05:20
39.991766,116.326663,0,134,39975.1287384259,2009-06-11,03:05:23
39.991763,116.326663,0,135,39975.1287615741,2009-06-11,03:05:25
39.991748,116.326661,0,137,39975.1288194444,2009-06-11,03:05:30
39.991731,116.326589,0,144,39975.1288773148,2009-06-11,03:05:35
39.991714,116.326538,0,145,39975.1289351852,2009-06-11,03:05:40
39.991725,116.32651,0,150,39975.1289930556,2009-06-11,03:05:45
39.99175,116.326486,0,151,39975.1290509259,2009-06-11,03:05:50
39.991717,116.32647,0,149,39975.1291087963,2009-06-11,03:05:55
39.991696,116.326482,0,148,39975.1291666667,2009-06-11,03:06:00
39.991664,116.326509,0,152,39975.129224537,2009-06-11,03:06:05
39.991586,116.326576,0,149,39975.1292824074,2009-06-11,03:06:10
39.991495,116.326713,0,153,39975.1293402778,2009-06-11,03:06:15
39.991453,116.326916,0,141,39975.1293981481,2009-06-11,03:06:20
39.991395,116.327111,0,137,39975.1294560185,2009-06-11,03:06:25
39.991347,116.327306,0,143,39975.1295138889,2009-06-11,03:06:30
39.991404,116.3275,0,155,39975.1295717593,2009-06-11,03:06:35
39.991457,116.327693,0,164,39975.1296296296,2009-06-11,03:06:40
39.991513,116.32791,0,181,39975.1296875,2009-06-11,03:06:45
39.991577,116.32811,0,189,39975.1297453704,2009-06-11,03:06:50
39.991696,116.328295,0,193,39975.1298032407,2009-06-11,03:06:55
39.991854,116.328482,0,206,39975.1298611111,2009-06-11,03:07:00
39.991922,116.328719,0,194,39975.1299189815,2009-06-11,03:07:05
39.991996,116.328954,0,192,39975.1299768519,2009-06-11,03:07:10
39.992134,116.329157,0,180,39975.1300347222,2009-06-11,03:07:15
39.992141,116.329365,0,199,39975.1300925926,2009-06-11,03:07:20
39.992143,116.329574,0,216,39975.130150463,2009-06-11,03:07:25
39.992213,116.329756,0,236,39975.1302083333,2009-06-11,03:07:30
39.992239,116.329984,0,230,39975.1302662037,2009-06-11,03:07:35
39.992237,116.330183,0,220,39975.1303240741,2009-06-11,03:07:40
39.992114,116.330374,0,211,39975.1303819444,2009-06-11,03:07:45
39.992024,116.330493,0,203,39975.1304398148,2009-06-11,03:07:50
39.99202,116.330512,0,203,39975.1304976852,2009-06-11,03:07:55
39.992019,116.33052,0,203,39975.1305555556,2009-06-11,03:08:00
39.992014,116.330527,0,203,39975.1306134259,2009-06-11,03:08:05
39.992014,116.330527,0,203,39975.1306481481,2009-06-11,03:08:08
39.992011,116.330529,0,203,39975.1306712963,2009-06-11,03:08:10
39.991936,116.330563,0,200,39975.1307291667,2009-06-11,03:08:15
39.991785,116.330605,0,193,39975.130787037,2009-06-11,03:08:20
39.991618,116.330613,0,186,39975.1308449074,2009-06-11,03:08:25
39.991541,116.330608,0,175,39975.1309027778,2009-06-11,03:08:30
39.991503,116.330609,0,172,39975.1309606481,2009-06-11,03:08:35
39.991461,116.330641,0,173,39975.1310185185,2009-06-11,03:08:40
39.991434,116.330701,0,179,39975.1310763889,2009-06-11,03:08:45
39.991438,116.33073,0,193,39975.1311342593,2009-06-11,03:08:50
39.991411,116.330795,0,205,39975.1311921296,2009-06-11,03:08:55
39.991442,116.330893,0,226,39975.13125,2009-06-11,03:09:00
39.99135,116.331041,0,250,39975.1313078704,2009-06-11,03:09:05
39.991328,116.331139,0,266,39975.1313657407,2009-06-11,03:09:10
39.991368,116.331225,0,271,39975.1314236111,2009-06-11,03:09:15
39.991371,116.331262,0,268,39975.1314814815,2009-06-11,03:09:20
39.991328,116.331272,0,268,39975.1315393519,2009-06-11,03:09:25
39.991235,116.331282,0,266,39975.1315972222,2009-06-11,03:09:30
39.99116,116.331281,0,265,39975.1316550926,2009-06-11,03:09:35
39.991092,116.33123,0,269,39975.131712963,2009-06-11,03:09:40
39.991021,116.331218,0,271,39975.1317708333,2009-06-11,03:09:45
39.990995,116.331238,0,273,39975.1318287037,2009-06-11,03:09:50
39.990955,116.331196,0,276,39975.1318865741,2009-06-11,03:09:55
39.990903,116.331146,0,282,39975.1319444444,2009-06-11,03:10:00
39.990886,116.331114,0,288,39975.1320023148,2009-06-11,03:10:05
39.990862,116.33105,0,299,39975.1320601852,2009-06-11,03:10:10
39.990886,116.330995,0,308,39975.1321180556,2009-06-11,03:10:15
39.990901,116.330938,0,315,39975.1321759259,2009-06-11,03:10:20
39.990914,116.33087,0,324,39975.1322337963,2009-06-11,03:10:25
39.990953,116.330858,0,333,39975.1322916667,2009-06-11,03:10:30
39.990964,116.330878,0,342,39975.132349537,2009-06-11,03:10:35
39.990949,116.330789,0,348,39975.1324074074,2009-06-11,03:10:40
39.990972,116.330782,0,350,39975.1324652778,2009-06-11,03:10:45
39.991016,116.3308,0,351,39975.1325231481,2009-06-11,03:10:50
39.991119,116.330842,0,351,39975.1325810185,2009-06-11,03:10:55
39.991237,116.330925,0,351,39975.1326388889,2009-06-11,03:11:00
39.991325,116.331033,0,351,39975.1326967593,2009-06-11,03:11:05
39.991412,116.331158,0,350,39975.1327546296,2009-06-11,03:11:10
39.991491,116.331335,0,348,39975.1328125,2009-06-11,03:11:15
39.991535,116.331481,0,346,39975.1328703704,2009-06-11,03:11:20
39.991574,116.331589,0,344,39975.1329282407,2009-06-11,03:11:25
39.991589,116.331619,0,341,39975.1329861111,2009-06-11,03:11:30
39.991548,116.331657,0,339,39975.1330439815,2009-06-11,03:11:35
39.991497,116.331738,0,332,39975.1331018518,2009-06-11,03:11:40
39.991397,116.331697,0,327,39975.1331597222,2009-06-11,03:11:45
39.991258,116.331706,0,321,39975.1332175926,2009-06-11,03:11:50
39.991268,116.331683,0,306,39975.133275463,2009-06-11,03:11:55
39.991231,116.331683,0,294,39975.1333333333,2009-06-11,03:12:00
39.991231,116.331683,0,294,39975.1333680556,2009-06-11,03:12:03
39.991227,116.331689,0,271,39975.1333912037,2009-06-11,03:12:05
39.991246,116.331671,0,274,39975.1334490741,2009-06-11,03:12:10
39.991242,116.331661,0,276,39975.1335069444,2009-06-11,03:12:15
39.991243,116.331663,0,276,39975.1335648148,2009-06-11,03:12:20
39.991242,116.331665,0,275,39975.1336226852,2009-06-11,03:12:25
39.991245,116.331664,0,275,39975.1336805556,2009-06-11,03:12:30
39.991247,116.331664,0,275,39975.1337384259,2009-06-11,03:12:35
39.991248,116.331665,0,275,39975.1337962963,2009-06-11,03:12:40
39.991249,116.331665,0,274,39975.1338541667,2009-06-11,03:12:45
39.99125,116.331664,0,274,39975.133912037,2009-06-11,03:12:50
39.99125,116.331664,0,274,39975.1339467593,2009-06-11,03:12:53
39.99125,116.331658,0,274,39975.1339699074,2009-06-11,03:12:55
39.991203,116.331589,0,271,39975.1340277778,2009-06-11,03:13:00
39.991206,116.331548,0,269,39975.1340856481,2009-06-11,03:13:05
39.991205,116.331531,0,267,39975.1341435185,2009-06-11,03:13:10
39.991218,116.331498,0,264,39975.1342013889,2009-06-11,03:13:15
39.991255,116.331531,0,273,39975.1342592593,2009-06-11,03:13:20
39.991292,116.331559,0,277,39975.1343171296,2009-06-11,03:13:25
39.991298,116.33158,0,273,39975.134375,2009-06-11,03:13:30
39.991298,116.33158,0,273,39975.1344097222,2009-06-11,03:13:33
39.991303,116.331586,0,271,39975.1344328704,2009-06-11,03:13:35
39.99132,116.331613,0,263,39975.1344907407,2009-06-11,03:13:40
39.991333,116.331617,0,261,39975.1345486111,2009-06-11,03:13:45
39.991345,116.331623,0,260,39975.1346064815,2009-06-11,03:13:50
39.991364,116.331631,0,256,39975.1346643518,2009-06-11,03:13:55
39.991378,116.33164,0,253,39975.1347222222,2009-06-11,03:14:00
39.991378,116.33164,0,253,39975.1347569444,2009-06-11,03:14:03
39.991381,116.331647,0,251,39975.1347800926,2009-06-11,03:14:05
39.991171,116.331608,0,245,39975.134837963,2009-06-11,03:14:10
39.990966,116.33152,0,238,39975.1348958333,2009-06-11,03:14:15
39.990416,116.331397,0,236,39975.1349537037,2009-06-11,03:14:20
39.98972,116.331366,0,237,39975.1350115741,2009-06-11,03:14:25
39.988885,116.331384,0,247,39975.1350694444,2009-06-11,03:14:30
39.987946,116.331498,0,250,39975.1351273148,2009-06-11,03:14:35
39.987141,116.331529,0,244,39975.1351851852,2009-06-11,03:14:40
39.986228,116.331665,0,241,39975.1352430556,2009-06-11,03:14:45
39.985046,116.331887,0,236,39975.1353009259,2009-06-11,03:14:50
39.983714,116.332085,0,252,39975.1353587963,2009-06-11,03:14:55
39.982675,116.332302,0,249,39975.1354166667,2009-06-11,03:15:00
39.981769,116.332508,0,242,39975.135474537,2009-06-11,03:15:05
39.98091,116.332676,0,236,39975.1355324074,2009-06-11,03:15:10
39.980072,116.33283,0,221,39975.1355902778,2009-06-11,03:15:15
39.979217,116.332968,0,214,39975.1356481481,2009-06-11,03:15:20
39.978339,116.3331,0,196,39975.1357060185,2009-06-11,03:15:25
39.97754,116.333261,0,180,39975.1357638889,2009-06-11,03:15:30
39.976813,116.333435,0,170,39975.1358217593,2009-06-11,03:15:35
39.97622,116.33355,0,163,39975.1358796296,2009-06-11,03:15:40
39.975714,116.333643,0,165,39975.1359375,2009-06-11,03:15:45
39.97533,116.333644,0,165,39975.1359953704,2009-06-11,03:15:50
39.97514,116.333626,0,163,39975.1360532407,2009-06-11,03:15:55
39.975076,116.333649,0,157,39975.1361111111,2009-06-11,03:16:00
39.975072,116.333637,0,155,39975.1361689815,2009-06-11,03:16:05
39.975073,116.33362,0,154,39975.1362268519,2009-06-11,03:16:10
39.975107,116.333609,0,153,39975.1362847222,2009-06-11,03:16:15
39.975043,116.333655,0,158,39975.1363425926,2009-06-11,03:16:20
39.975042,116.333675,0,158,39975.136400463,2009-06-11,03:16:25
39.975042,116.333675,0,158,39975.1364351852,2009-06-11,03:16:28
39.975041,116.333674,0,158,39975.1364583333,2009-06-11,03:16:30
39.975021,116.333678,0,157,39975.1365162037,2009-06-11,03:16:35
39.975009,116.333683,0,156,39975.1365740741,2009-06-11,03:16:40
39.975007,116.333682,0,156,39975.1366319444,2009-06-11,03:16:45
39.975007,116.333676,0,156,39975.1366898148,2009-06-11,03:16:50
39.975007,116.333681,0,156,39975.1367476852,2009-06-11,03:16:55
39.975007,116.333683,0,156,39975.1368055556,2009-06-11,03:17:00
39.975007,116.333683,0,155,39975.1368634259,2009-06-11,03:17:05
39.975006,116.333675,0,155,39975.1369212963,2009-06-11,03:17:10
39.975006,116.333669,0,155,39975.1369791667,2009-06-11,03:17:15
39.975006,116.333669,0,155,39975.1370138889,2009-06-11,03:17:18
39.975005,116.333674,0,155,39975.137037037,2009-06-11,03:17:20
39.975003,116.333694,0,155,39975.1370949074,2009-06-11,03:17:25
39.974996,116.333741,0,156,39975.1371527778,2009-06-11,03:17:30
39.948646,116.45729,0,175,39975.1570023148,2009-06-11,03:46:05
39.948709,116.457307,0,159,39975.1570601852,2009-06-11,03:46:10
39.948712,116.457223,0,105,39975.1571180556,2009-06-11,03:46:15
39.948712,116.457234,0,108,39975.1571759259,2009-06-11,03:46:20
39.948721,116.457338,0,128,39975.1572337963,2009-06-11,03:46:25
39.948739,116.457453,0,123,39975.1572916667,2009-06-11,03:46:30
39.948783,116.457545,0,110,39975.157349537,2009-06-11,03:46:35
39.948814,116.457624,0,108,39975.1574074074,2009-06-11,03:46:40
39.948818,116.457739,0,115,39975.1574652778,2009-06-11,03:46:45
39.948846,116.457845,0,122,39975.1575231481,2009-06-11,03:46:50
39.948875,116.457915,0,114,39975.1575810185,2009-06-11,03:46:55
39.948893,116.457982,0,104,39975.1576388889,2009-06-11,03:47:00
39.948926,116.458048,0,102,39975.1576967593,2009-06-11,03:47:05
39.948955,116.458124,0,103,39975.1577546296,2009-06-11,03:47:10
39.948982,116.458217,0,103,39975.1578125,2009-06-11,03:47:15
39.949012,116.458305,0,101,39975.1578703704,2009-06-11,03:47:20
39.949047,116.458377,0,98,39975.1579282407,2009-06-11,03:47:25
39.949059,116.458457,0,97,39975.1579861111,2009-06-11,03:47:30
39.949099,116.458528,0,99,39975.1580439815,2009-06-11,03:47:35
39.949129,116.458606,0,100,39975.1581018518,2009-06-11,03:47:40
39.949149,116.458704,0,103,39975.1581597222,2009-06-11,03:47:45
39.949181,116.458801,0,102,39975.1582175926,2009-06-11,03:47:50
39.949211,116.458883,0,102,39975.158275463,2009-06-11,03:47:55
39.949243,116.458949,0,95,39975.1583333333,2009-06-11,03:48:00
39.949274,116.459017,0,93,39975.1583912037,2009-06-11,03:48:05
39.949292,116.4591,0,96,39975.1584490741,2009-06-11,03:48:10
39.94931,116.459179,0,100,39975.1585069444,2009-06-11,03:48:15
39.949372,116.459244,0,106,39975.1585648148,2009-06-11,03:48:20
39.949394,116.459324,0,114,39975.1586226852,2009-06-11,03:48:25
39.949408,116.459409,0,114,39975.1586805556,2009-06-11,03:48:30
39.94944,116.459473,0,110,39975.1587384259,2009-06-11,03:48:35
39.949461,116.459575,0,106,39975.1587962963,2009-06-11,03:48:40
39.949475,116.459649,0,102,39975.1588541667,2009-06-11,03:48:45
39.94951,116.459729,0,99,39975.158912037,2009-06-11,03:48:50
39.949529,116.459808,0,97,39975.1589699074,2009-06-11,03:48:55
39.949554,116.459891,0,99,39975.1590277778,2009-06-11,03:49:00
39.949571,116.459965,0,101,39975.1590856481,2009-06-11,03:49:05
39.949581,116.460054,0,102,39975.1591435185,2009-06-11,03:49:10
39.949632,116.46012,0,101,39975.1592013889,2009-06-11,03:49:15
39.949661,116.460195,0,103,39975.1592592593,2009-06-11,03:49:20
39.949682,116.460253,0,102,39975.1593171296,2009-06-11,03:49:25
39.949723,116.460351,0,110,39975.159375,2009-06-11,03:49:30
39.949771,116.46042,0,113,39975.1594328704,2009-06-11,03:49:35
39.949786,116.460503,0,113,39975.1594907407,2009-06-11,03:49:40
39.949796,116.460589,0,113,39975.1595486111,2009-06-11,03:49:45
39.949809,116.460665,0,106,39975.1596064815,2009-06-11,03:49:50
39.949852,116.46072,0,104,39975.1596643519,2009-06-11,03:49:55
39.949865,116.460811,0,107,39975.1597222222,2009-06-11,03:50:00
39.949892,116.460884,0,107,39975.1597800926,2009-06-11,03:50:05
39.949917,116.460966,0,106,39975.159837963,2009-06-11,03:50:10
39.949943,116.461034,0,103,39975.1598958333,2009-06-11,03:50:15
39.94998,116.461127,0,101,39975.1599537037,2009-06-11,03:50:20
39.949987,116.461247,0,101,39975.1600115741,2009-06-11,03:50:25
39.950011,116.46132,0,101,39975.1600694444,2009-06-11,03:50:30
39.950052,116.4614,0,105,39975.1601273148,2009-06-11,03:50:35
39.950075,116.461459,0,101,39975.1601851852,2009-06-11,03:50:40
39.950099,116.461519,0,98,39975.1602430556,2009-06-11,03:50:45
39.95014,116.461589,0,94,39975.1603009259,2009-06-11,03:50:50
39.950155,116.461658,0,93,39975.1603587963,2009-06-11,03:50:55
39.950189,116.461733,0,95,39975.1604166667,2009-06-11,03:51:00
39.950209,116.461805,0,94,39975.160474537,2009-06-11,03:51:05
39.950242,116.461878,0,95,39975.1605324074,2009-06-11,03:51:10
39.950273,116.461957,0,106,39975.1605902778,2009-06-11,03:51:15
39.950295,116.462007,0,107,39975.1606481481,2009-06-11,03:51:20
39.950336,116.46202,0,109,39975.1607060185,2009-06-11,03:51:25
39.950393,116.462009,0,117,39975.1607638889,2009-06-11,03:51:30
39.950471,116.46201,0,119,39975.1608217593,2009-06-11,03:51:35
39.950528,116.46203,0,121,39975.1608796296,2009-06-11,03:51:40
39.950596,116.462017,0,113,39975.1609375,2009-06-11,03:51:45
39.950658,116.462014,0,113,39975.1609953704,2009-06-11,03:51:50
39.950729,116.46202,0,111,39975.1610532407,2009-06-11,03:51:55
39.95078,116.462037,0,111,39975.1611111111,2009-06-11,03:52:00
39.950815,116.462022,0,94,39975.1611689815,2009-06-11,03:52:05
39.950869,116.461999,0,87,39975.1612268519,2009-06-11,03:52:10
39.950945,116.461992,0,85,39975.1612847222,2009-06-11,03:52:15
39.951,116.462003,0,90,39975.1613425926,2009-06-11,03:52:20
39.951073,116.462012,0,88,39975.161400463,2009-06-11,03:52:25
39.951135,116.462013,0,87,39975.1614583333,2009-06-11,03:52:30
39.951183,116.461988,0,84,39975.1615162037,2009-06-11,03:52:35
39.951253,116.461979,0,85,39975.1615740741,2009-06-11,03:52:40
39.951298,116.461956,0,78,39975.1616319444,2009-06-11,03:52:45
39.951371,116.461969,0,86,39975.1616898148,2009-06-11,03:52:50
39.951434,116.461961,0,85,39975.1617476852,2009-06-11,03:52:55
39.951505,116.461961,0,93,39975.1618055556,2009-06-11,03:53:00
39.951569,116.461959,0,92,39975.1618634259,2009-06-11,03:53:05
39.951643,116.461963,0,91,39975.1619212963,2009-06-11,03:53:10
39.951708,116.461964,0,93,39975.1619791667,2009-06-11,03:53:15
39.951776,116.461971,0,101,39975.162037037,2009-06-11,03:53:20
39.951846,116.461959,0,99,39975.1620949074,2009-06-11,03:53:25
39.951915,116.461971,0,105,39975.1621527778,2009-06-11,03:53:30
39.951984,116.461955,0,103,39975.1622106481,2009-06-11,03:53:35
39.952048,116.461944,0,105,39975.1622685185,2009-06-11,03:53:40
39.952117,116.461934,0,111,39975.1623263889,2009-06-11,03:53:45
39.952187,116.461937,0,105,39975.1623842593,2009-06-11,03:53:50
39.952264,116.461939,0,105,39975.1624421296,2009-06-11,03:53:55
39.952319,116.461939,0,103,39975.1625,2009-06-11,03:54:00
39.952385,116.461924,0,102,39975.1625578704,2009-06-11,03:54:05
39.952441,116.461903,0,99,39975.1626157407,2009-06-11,03:54:10
39.952497,116.461888,0,95,39975.1626736111,2009-06-11,03:54:15
39.952563,116.461887,0,89,39975.1627314815,2009-06-11,03:54:20
39.952637,116.461891,0,88,39975.1627893519,2009-06-11,03:54:25
39.9527,116.461888,0,89,39975.1628472222,2009-06-11,03:54:30
39.952749,116.461882,0,88,39975.1629050926,2009-06-11,03:54:35
39.952814,116.461853,0,80,39975.162962963,2009-06-11,03:54:40
39.952882,116.461862,0,82,39975.1630208333,2009-06-11,03:54:45
39.952955,116.461863,0,83,39975.1630787037,2009-06-11,03:54:50
39.953027,116.461861,0,83,39975.1631365741,2009-06-11,03:54:55
39.953094,116.461854,0,91,39975.1631944444,2009-06-11,03:55:00
39.953148,116.461875,0,100,39975.1632523148,2009-06-11,03:55:05
39.953177,116.461861,0,98,39975.1633101852,2009-06-11,03:55:10
39.953227,116.461872,0,100,39975.1633680556,2009-06-11,03:55:15
39.953287,116.46186,0,97,39975.1634259259,2009-06-11,03:55:20
39.953352,116.461859,0,102,39975.1634837963,2009-06-11,03:55:25
39.953411,116.461851,0,100,39975.1635416667,2009-06-11,03:55:30
39.953477,116.461842,0,102,39975.163599537,2009-06-11,03:55:35
39.95353,116.461857,0,107,39975.1636574074,2009-06-11,03:55:40
39.953571,116.461864,0,105,39975.1637152778,2009-06-11,03:55:45
39.953583,116.461859,0,104,39975.1637731481,2009-06-11,03:55:50
39.953579,116.461859,0,106,39975.1638310185,2009-06-11,03:55:55
39.953581,116.461858,0,106,39975.1638888889,2009-06-11,03:56:00
39.953586,116.461858,0,106,39975.1639467593,2009-06-11,03:56:05
39.953593,116.461857,0,107,39975.1640046296,2009-06-11,03:56:10
39.953593,116.461857,0,107,39975.1640393519,2009-06-11,03:56:13
39.953599,116.461855,0,107,39975.1640625,2009-06-11,03:56:15
39.953565,116.460534,0,166,39975.2700578704,2009-06-11,06:28:53
39.954108,116.458366,0,269,39975.2701157407,2009-06-11,06:28:58
39.954147,116.458267,0,250,39975.2701736111,2009-06-11,06:29:03
39.953124,116.461868,0,133,39975.2702314815,2009-06-11,06:29:08
39.953183,116.461731,0,121,39975.2702893519,2009-06-11,06:29:13
39.953213,116.461629,0,123,39975.2703472222,2009-06-11,06:29:18
39.9532,116.461704,0,97,39975.2704050926,2009-06-11,06:29:23
39.953185,116.461643,0,62,39975.270462963,2009-06-11,06:29:28
39.953198,116.461642,0,64,39975.2705208333,2009-06-11,06:29:33
39.953177,116.46166,0,63,39975.2705787037,2009-06-11,06:29:38
39.953142,116.46166,0,70,39975.2706365741,2009-06-11,06:29:43
39.953098,116.461677,0,81,39975.2706944444,2009-06-11,06:29:48
39.953057,116.461684,0,79,39975.2707523148,2009-06-11,06:29:53
39.953003,116.461683,0,80,39975.2708101852,2009-06-11,06:29:58
39.952959,116.461675,0,83,39975.2708680556,2009-06-11,06:30:03
39.952916,116.461659,0,86,39975.2709259259,2009-06-11,06:30:08
39.952868,116.461636,0,87,39975.2709837963,2009-06-11,06:30:13
39.952805,116.461688,0,93,39975.2710416667,2009-06-11,06:30:18
39.952762,116.461676,0,91,39975.271099537,2009-06-11,06:30:23
39.952713,116.461696,0,92,39975.2711574074,2009-06-11,06:30:28
39.952647,116.461719,0,96,39975.2712152778,2009-06-11,06:30:33
39.952602,116.461729,0,100,39975.2712731481,2009-06-11,06:30:38
39.952533,116.461747,0,102,39975.2713310185,2009-06-11,06:30:43
39.952466,116.461752,0,113,39975.2713888889,2009-06-11,06:30:48
39.952415,116.461771,0,119,39975.2714467593,2009-06-11,06:30:53
39.952369,116.461772,0,121,39975.2715046296,2009-06-11,06:30:58
39.952312,116.461776,0,124,39975.2715625,2009-06-11,06:31:03
39.952223,116.461872,0,125,39975.2716203704,2009-06-11,06:31:08
39.952166,116.461885,0,125,39975.2716782407,2009-06-11,06:31:13
39.952111,116.46189,0,122,39975.2717361111,2009-06-11,06:31:18
39.952059,116.461887,0,123,39975.2717939815,2009-06-11,06:31:23
39.952002,116.461885,0,122,39975.2718518519,2009-06-11,06:31:28
39.951933,116.461919,0,116,39975.2719097222,2009-06-11,06:31:33
39.951876,116.461933,0,115,39975.2719675926,2009-06-11,06:31:38
39.951831,116.461943,0,105,39975.272025463,2009-06-11,06:31:43
39.951778,116.46194,0,104,39975.2720833333,2009-06-11,06:31:48
39.951726,116.461959,0,100,39975.2721412037,2009-06-11,06:31:53
39.951683,116.461966,0,98,39975.2721990741,2009-06-11,06:31:58
39.951631,116.461959,0,100,39975.2722569444,2009-06-11,06:32:03
39.951567,116.461956,0,101,39975.2723148148,2009-06-11,06:32:08
39.951509,116.461952,0,100,39975.2723726852,2009-06-11,06:32:13
39.95145,116.461966,0,99,39975.2724305556,2009-06-11,06:32:18
39.951397,116.462001,0,95,39975.2724884259,2009-06-11,06:32:23
39.951333,116.462001,0,92,39975.2725462963,2009-06-11,06:32:28
39.951274,116.462004,0,88,39975.2726041667,2009-06-11,06:32:33
39.951213,116.462001,0,83,39975.272662037,2009-06-11,06:32:38
39.951159,116.462019,0,81,39975.2727199074,2009-06-11,06:32:43
39.951101,116.462024,0,83,39975.2727777778,2009-06-11,06:32:48
39.951056,116.462026,0,84,39975.2728356481,2009-06-11,06:32:53
39.951016,116.462023,0,83,39975.2728935185,2009-06-11,06:32:58
39.95099,116.462033,0,82,39975.2729513889,2009-06-11,06:33:03
39.950939,116.46205,0,86,39975.2730092593,2009-06-11,06:33:08
39.950877,116.46204,0,87,39975.2730671296,2009-06-11,06:33:13
39.950817,116.462052,0,90,39975.273125,2009-06-11,06:33:18
39.950771,116.462038,0,91,39975.2731828704,2009-06-11,06:33:23
39.950711,116.462033,0,90,39975.2732407407,2009-06-11,06:33:28
39.950629,116.462025,0,91,39975.2732986111,2009-06-11,06:33:33
39.950558,116.462021,0,93,39975.2733564815,2009-06-11,06:33:38
39.950526,116.462004,0,92,39975.2734143519,2009-06-11,06:33:43
39.950485,116.462014,0,90,39975.2734722222,2009-06-11,06:33:48
39.950403,116.462041,0,90,39975.2735300926,2009-06-11,06:33:53
39.950403,116.462041,0,90,39975.2735648148,2009-06-11,06:33:56
39.950397,116.462037,0,95,39975.273587963,2009-06-11,06:33:58
39.950307,116.461999,0,104,39975.2736458333,2009-06-11,06:34:03
39.950239,116.462026,0,106,39975.2737037037,2009-06-11,06:34:08
39.950225,116.462043,0,110,39975.2737615741,2009-06-11,06:34:13
39.95023,116.462007,0,111,39975.2738194444,2009-06-11,06:34:18
39.950238,116.461956,0,113,39975.2738773148,2009-06-11,06:34:23
39.950238,116.4619,0,118,39975.2739351852,2009-06-11,06:34:28
39.950227,116.461854,0,123,39975.2739930556,2009-06-11,06:34:33
39.950216,116.461797,0,128,39975.2740509259,2009-06-11,06:34:38
39.950189,116.461749,0,133,39975.2741087963,2009-06-11,06:34:43
39.950157,116.461699,0,136,39975.2741666667,2009-06-11,06:34:48
39.950139,116.461664,0,138,39975.274224537,2009-06-11,06:34:53
39.950188,116.461608,0,136,39975.2742824074,2009-06-11,06:34:58
39.950222,116.461542,0,135,39975.2743402778,2009-06-11,06:35:03
39.950225,116.46148,0,140,39975.2743981481,2009-06-11,06:35:08
39.950233,116.461422,0,145,39975.2744560185,2009-06-11,06:35:13
39.950222,116.461357,0,154,39975.2745138889,2009-06-11,06:35:18
39.950233,116.461276,0,163,39975.2745717593,2009-06-11,06:35:23
39.950237,116.461198,0,175,39975.2746296296,2009-06-11,06:35:28
39.950231,116.461129,0,189,39975.2746875,2009-06-11,06:35:33
39.950212,116.461067,0,207,39975.2747453704,2009-06-11,06:35:38
39.95018,116.460976,0,220,39975.2748032407,2009-06-11,06:35:43
39.950159,116.460897,0,232,39975.2748611111,2009-06-11,06:35:48
39.950163,116.46084,0,235,39975.2749189815,2009-06-11,06:35:53
39.950153,116.460803,0,239,39975.2749768518,2009-06-11,06:35:58
39.950144,116.460707,0,239,39975.2750347222,2009-06-11,06:36:03
39.950111,116.460604,0,237,39975.2750925926,2009-06-11,06:36:08
39.950071,116.460529,0,229,39975.275150463,2009-06-11,06:36:13
39.950015,116.460465,0,213,39975.2752083333,2009-06-11,06:36:18
39.949917,116.460416,0,198,39975.2752662037,2009-06-11,06:36:23
39.94988,116.460335,0,185,39975.2753240741,2009-06-11,06:36:28
39.949855,116.460236,0,182,39975.2753819444,2009-06-11,06:36:33
39.949819,116.460148,0,176,39975.2754398148,2009-06-11,06:36:38
39.949805,116.460062,0,173,39975.2754976852,2009-06-11,06:36:43
39.949729,116.459984,0,168,39975.2755555556,2009-06-11,06:36:48
39.94968,116.459897,0,163,39975.2756134259,2009-06-11,06:36:53
39.949678,116.459818,0,168,39975.2756712963,2009-06-11,06:36:58
39.949651,116.459742,0,170,39975.2757291667,2009-06-11,06:37:03
39.949661,116.459668,0,180,39975.275787037,2009-06-11,06:37:08
39.949659,116.459582,0,189,39975.2758449074,2009-06-11,06:37:13
39.94966,116.459496,0,199,39975.2759027778,2009-06-11,06:37:18
39.949652,116.459413,0,204,39975.2759606481,2009-06-11,06:37:23
39.949652,116.459331,0,206,39975.2760185185,2009-06-11,06:37:28
39.94965,116.459256,0,209,39975.2760763889,2009-06-11,06:37:33
39.949585,116.459195,0,217,39975.2761342593,2009-06-11,06:37:38
39.949533,116.459137,0,225,39975.2761921296,2009-06-11,06:37:43
39.949506,116.459073,0,226,39975.27625,2009-06-11,06:37:48
39.949479,116.459033,0,224,39975.2763078704,2009-06-11,06:37:53
39.949464,116.458984,0,224,39975.2763657407,2009-06-11,06:37:58
39.949485,116.458902,0,220,39975.2764236111,2009-06-11,06:38:03
39.949449,116.458881,0,218,39975.2764814815,2009-06-11,06:38:08
39.949431,116.458812,0,217,39975.2765393518,2009-06-11,06:38:13
39.949369,116.458779,0,218,39975.2765972222,2009-06-11,06:38:18
39.949322,116.458722,0,220,39975.2766550926,2009-06-11,06:38:23
39.949319,116.458682,0,216,39975.276712963,2009-06-11,06:38:28
39.949338,116.458599,0,219,39975.2767708333,2009-06-11,06:38:33
39.949306,116.458499,0,217,39975.2768287037,2009-06-11,06:38:38
39.949299,116.458417,0,219,39975.2768865741,2009-06-11,06:38:43
39.949248,116.458319,0,218,39975.2769444444,2009-06-11,06:38:48
39.949251,116.458245,0,217,39975.2770023148,2009-06-11,06:38:53
39.949225,116.458153,0,213,39975.2770601852,2009-06-11,06:38:58
39.9492,116.458076,0,211,39975.2771180556,2009-06-11,06:39:03
39.949186,116.458007,0,199,39975.2771759259,2009-06-11,06:39:08
39.949182,116.457936,0,191,39975.2772337963,2009-06-11,06:39:13
39.949128,116.457861,0,182,39975.2772916667,2009-06-11,06:39:18
39.949086,116.4578,0,175,39975.277349537,2009-06-11,06:39:23
39.949073,116.457764,0,172,39975.2774074074,2009-06-11,06:39:28
39.949073,116.457698,0,171,39975.2774652778,2009-06-11,06:39:33
39.949052,116.457619,0,169,39975.2775231482,2009-06-11,06:39:38
39.948923,116.457574,0,146,39975.2775810185,2009-06-11,06:39:43
39.948846,116.457507,0,133,39975.2776388889,2009-06-11,06:39:48
39.948796,116.45744,0,127,39975.2776967593,2009-06-11,06:39:53
39.948784,116.4574,0,129,39975.2777546296,2009-06-11,06:39:58
39.948773,116.457354,0,130,39975.2778125,2009-06-11,06:40:03
39.948764,116.457348,0,131,39975.2778703704,2009-06-11,06:40:08
39.948758,116.457347,0,132,39975.2779282407,2009-06-11,06:40:13
39.948758,116.457347,0,132,39975.277962963,2009-06-11,06:40:16
39.94875,116.457348,0,132,39975.2779861111,2009-06-11,06:40:18
39.948736,116.457358,0,132,39975.2780439815,2009-06-11,06:40:23
39.948707,116.457411,0,132,39975.2781018519,2009-06-11,06:40:28
39.948734,116.457409,0,132,39975.2781597222,2009-06-11,06:40:33
39.907683,116.430398,0,89,39975.3006134259,2009-06-11,07:12:53
39.907678,116.430476,0,130,39975.3006712963,2009-06-11,07:12:58
39.907712,116.430439,0,129,39975.3007291667,2009-06-11,07:13:03
39.907722,116.430446,0,133,39975.300787037,2009-06-11,07:13:08
39.907738,116.430444,0,136,39975.3008449074,2009-06-11,07:13:13
39.907775,116.430437,0,137,39975.3009027778,2009-06-11,07:13:18
39.907831,116.430413,0,135,39975.3009606482,2009-06-11,07:13:23
39.907874,116.430416,0,144,39975.3010185185,2009-06-11,07:13:28
39.907939,116.430408,0,146,39975.3010763889,2009-06-11,07:13:33
39.908016,116.430416,0,156,39975.3011342593,2009-06-11,07:13:38
39.908049,116.430392,0,152,39975.3011921296,2009-06-11,07:13:43
39.908058,116.430391,0,153,39975.30125,2009-06-11,07:13:48
39.908071,116.430405,0,157,39975.3013078704,2009-06-11,07:13:53
39.908029,116.430378,0,167,39975.3013657407,2009-06-11,07:13:58
39.908042,116.430372,0,164,39975.3014236111,2009-06-11,07:14:03
39.90805,116.430372,0,162,39975.3014814815,2009-06-11,07:14:08
39.90805,116.430372,0,162,39975.3015162037,2009-06-11,07:14:11
39.908058,116.430372,0,160,39975.3015393519,2009-06-11,07:14:13
39.908117,116.430401,0,150,39975.3015972222,2009-06-11,07:14:18
39.908164,116.430411,0,139,39975.3016550926,2009-06-11,07:14:23
39.908203,116.43043,0,132,39975.301712963,2009-06-11,07:14:28
39.908273,116.430433,0,126,39975.3017708333,2009-06-11,07:14:33
39.908332,116.430409,0,126,39975.3018287037,2009-06-11,07:14:38
39.908409,116.430393,0,131,39975.3018865741,2009-06-11,07:14:43
39.908449,116.430376,0,135,39975.3019444444,2009-06-11,07:14:48
39.908542,116.430403,0,123,39975.3020023148,2009-06-11,07:14:53
39.908611,116.430397,0,113,39975.3020601852,2009-06-11,07:14:58
39.908671,116.430364,0,116,39975.3021180556,2009-06-11,07:15:03
39.908697,116.430352,0,122,39975.3021759259,2009-06-11,07:15:08
39.908761,116.430319,0,126,39975.3022337963,2009-06-11,07:15:13
39.908841,116.430249,0,123,39975.3022916667,2009-06-11,07:15:18
39.908929,116.430208,0,144,39975.302349537,2009-06-11,07:15:23
39.909021,116.430162,0,148,39975.3024074074,2009-06-11,07:15:28
39.909075,116.430123,0,148,39975.3024652778,2009-06-11,07:15:33
39.909146,116.430102,0,157,39975.3025231481,2009-06-11,07:15:38
39.909197,116.430108,0,161,39975.3025810185,2009-06-11,07:15:43
39.909242,116.430021,0,167,39975.3026388889,2009-06-11,07:15:48
39.909254,116.429978,0,172,39975.3026967593,2009-06-11,07:15:53
39.909328,116.429907,0,169,39975.3027546296,2009-06-11,07:15:58
39.909364,116.429914,0,171,39975.3028125,2009-06-11,07:16:03
39.909446,116.429946,0,188,39975.3028703704,2009-06-11,07:16:08
39.909557,116.429894,0,182,39975.3029282407,2009-06-11,07:16:13
39.909608,116.429891,0,189,39975.3029861111,2009-06-11,07:16:18
39.909678,116.429863,0,202,39975.3030439815,2009-06-11,07:16:23
39.909765,116.429816,0,211,39975.3031018519,2009-06-11,07:16:28
39.909857,116.429809,0,198,39975.3031597222,2009-06-11,07:16:33
39.90988,116.429763,0,208,39975.3032175926,2009-06-11,07:16:38
39.909946,116.429726,0,215,39975.303275463,2009-06-11,07:16:43
39.910002,116.429729,0,218,39975.3033333333,2009-06-11,07:16:48
39.910106,116.429772,0,218,39975.3033912037,2009-06-11,07:16:53
39.910177,116.429765,0,221,39975.3034490741,2009-06-11,07:16:58
39.910239,116.429732,0,225,39975.3035069444,2009-06-11,07:17:03
39.910349,116.429728,0,228,39975.3035648148,2009-06-11,07:17:08
39.910391,116.42973,0,236,39975.3036226852,2009-06-11,07:17:13
39.910444,116.429689,0,254,39975.3036805556,2009-06-11,07:17:18
39.910511,116.429646,0,261,39975.3037384259,2009-06-11,07:17:23
39.910595,116.429662,0,272,39975.3037962963,2009-06-11,07:17:28
39.910641,116.429712,0,280,39975.3038541667,2009-06-11,07:17:33
39.910731,116.429698,0,281,39975.303912037,2009-06-11,07:17:38
39.910841,116.429672,0,287,39975.3039699074,2009-06-11,07:17:43
39.9109,116.429649,0,298,39975.3040277778,2009-06-11,07:17:48
39.910936,116.429633,0,311,39975.3040856481,2009-06-11,07:17:53
39.911,116.429615,0,313,39975.3041435185,2009-06-11,07:17:58
39.911025,116.429589,0,316,39975.3042013889,2009-06-11,07:18:03
39.911064,116.429582,0,320,39975.3042592593,2009-06-11,07:18:08
39.911135,116.429594,0,314,39975.3043171296,2009-06-11,07:18:13
39.911217,116.429576,0,296,39975.304375,2009-06-11,07:18:18
39.911314,116.42955,0,278,39975.3044328704,2009-06-11,07:18:23
39.911389,116.429553,0,259,39975.3044907407,2009-06-11,07:18:28
39.911447,116.429538,0,248,39975.3045486111,2009-06-11,07:18:33
39.911521,116.429539,0,239,39975.3046064815,2009-06-11,07:18:38
39.911561,116.429574,0,233,39975.3046643519,2009-06-11,07:18:43
39.911642,116.429567,0,225,39975.3047222222,2009-06-11,07:18:48
39.91168,116.429554,0,219,39975.3047800926,2009-06-11,07:18:53
39.911667,116.42957,0,214,39975.304837963,2009-06-11,07:18:58
39.911645,116.429594,0,206,39975.3048958333,2009-06-11,07:19:03
39.911631,116.429572,0,204,39975.3049537037,2009-06-11,07:19:08
39.911631,116.429572,0,204,39975.3049884259,2009-06-11,07:19:11
39.911628,116.429575,0,203,39975.3050115741,2009-06-11,07:19:13
39.9116,116.429561,0,202,39975.3050694444,2009-06-11,07:19:18
39.911586,116.429539,0,202,39975.3051273148,2009-06-11,07:19:23
39.911556,116.42952,0,202,39975.3051851852,2009-06-11,07:19:28
39.911537,116.429469,0,203,39975.3052430556,2009-06-11,07:19:33
39.911529,116.429468,0,203,39975.3053009259,2009-06-11,07:19:38
39.911529,116.429468,0,203,39975.3053356481,2009-06-11,07:19:41
39.911529,116.429467,0,203,39975.3053587963,2009-06-11,07:19:43
39.911573,116.429412,0,203,39975.3054166667,2009-06-11,07:19:48
39.911558,116.429375,0,204,39975.305474537,2009-06-11,07:19:53
39.911541,116.429352,0,204,39975.3055324074,2009-06-11,07:19:58
39.911541,116.429352,0,204,39975.3055671296,2009-06-11,07:20:01
39.911548,116.429352,0,204,39975.3055902778,2009-06-11,07:20:03
39.911565,116.429361,0,205,39975.3056481481,2009-06-11,07:20:08
39.911567,116.429379,0,205,39975.3057060185,2009-06-11,07:20:13
39.911567,116.429379,0,205,39975.3057407407,2009-06-11,07:20:16
39.91157,116.429377,0,206,39975.3057638889,2009-06-11,07:20:18
39.91156,116.429365,0,206,39975.3058217593,2009-06-11,07:20:23
39.911468,116.429097,0,225,39975.3058796296,2009-06-11,07:20:28
39.911573,116.429067,0,229,39975.3059375,2009-06-11,07:20:33
39.911572,116.429055,0,233,39975.3059953704,2009-06-11,07:20:38
39.91154,116.429083,0,239,39975.3060532407,2009-06-11,07:20:43
39.911506,116.429111,0,238,39975.3061111111,2009-06-11,07:20:48
39.911447,116.42914,0,240,39975.3061689815,2009-06-11,07:20:53
39.911385,116.429158,0,241,39975.3062268518,2009-06-11,07:20:58
39.911314,116.429177,0,241,39975.3062847222,2009-06-11,07:21:03
39.911299,116.429182,0,242,39975.3063425926,2009-06-11,07:21:08
39.911286,116.429195,0,242,39975.306400463,2009-06-11,07:21:13
39.911281,116.429194,0,243,39975.3064583333,2009-06-11,07:21:18
39.911282,116.429193,0,244,39975.3065162037,2009-06-11,07:21:23
39.911288,116.429192,0,245,39975.3065740741,2009-06-11,07:21:28
39.911288,116.429192,0,245,39975.3066087963,2009-06-11,07:21:31
39.911286,116.429191,0,245,39975.3066319444,2009-06-11,07:21:33
39.91128,116.429175,0,244,39975.3066898148,2009-06-11,07:21:38
39.911295,116.42916,0,242,39975.3067476852,2009-06-11,07:21:43
39.911302,116.42916,0,242,39975.3068055556,2009-06-11,07:21:48
39.911302,116.42916,0,242,39975.3068402778,2009-06-11,07:21:51
39.911308,116.429159,0,243,39975.3068634259,2009-06-11,07:21:53
39.91106,116.42858,0,246,39975.3069212963,2009-06-11,07:21:58
39.91104,116.428533,0,248,39975.3069791667,2009-06-11,07:22:03
39.911046,116.428525,0,248,39975.307037037,2009-06-11,07:22:08
39.911046,116.428525,0,248,39975.3070717593,2009-06-11,07:22:11
39.911052,116.428522,0,248,39975.3070949074,2009-06-11,07:22:13
39.911062,116.428517,0,249,39975.3071527778,2009-06-11,07:22:18
39.911197,116.428318,0,249,39975.3072106481,2009-06-11,07:22:23
39.911238,116.428235,0,253,39975.3072685185,2009-06-11,07:22:28
39.911216,116.42817,0,256,39975.3073263889,2009-06-11,07:22:33
39.911213,116.428138,0,260,39975.3073842593,2009-06-11,07:22:38
39.911212,116.428066,0,267,39975.3074421296,2009-06-11,07:22:43
39.911212,116.428036,0,270,39975.3075,2009-06-11,07:22:48
39.911203,116.428035,0,271,39975.3075578704,2009-06-11,07:22:53
39.911196,116.428004,0,277,39975.3076157407,2009-06-11,07:22:58
39.911286,116.42788,0,283,39975.3076736111,2009-06-11,07:23:03
39.911521,116.427797,0,437,39975.3106828704,2009-06-11,07:27:23
39.911568,116.427773,0,430,39975.3107407407,2009-06-11,07:27:28
39.911568,116.427773,0,430,39975.310775463,2009-06-11,07:27:31
39.911568,116.427772,0,430,39975.3107986111,2009-06-11,07:27:33
39.911396,116.427929,0,433,39975.3108564815,2009-06-11,07:27:38
39.911361,116.428007,0,436,39975.3109143519,2009-06-11,07:27:43
39.911304,116.427915,0,434,39975.3109722222,2009-06-11,07:27:48
39.911285,116.427894,0,437,39975.3110300926,2009-06-11,07:27:53
39.911298,116.427871,0,450,39975.311087963,2009-06-11,07:27:58
39.911222,116.427865,0,445,39975.3111458333,2009-06-11,07:28:03
39.911124,116.427862,0,438,39975.3112037037,2009-06-11,07:28:08
39.911058,116.428172,0,562,39975.3112615741,2009-06-11,07:28:13
39.910901,116.428306,0,582,39975.3113194444,2009-06-11,07:28:18
39.910673,116.428141,0,600,39975.3113773148,2009-06-11,07:28:23
39.910591,116.428071,0,641,39975.3114351852,2009-06-11,07:28:28
39.910559,116.42808,0,692,39975.3114930556,2009-06-11,07:28:33
39.910584,116.428145,0,729,39975.3115509259,2009-06-11,07:28:38
39.910584,116.428145,0,729,39975.3115856481,2009-06-11,07:28:41
39.910591,116.428144,0,735,39975.3116087963,2009-06-11,07:28:43
39.910523,116.428211,0,753,39975.3116666667,2009-06-11,07:28:48
39.910471,116.428244,0,743,39975.311724537,2009-06-11,07:28:53
39.910548,116.42815,0,719,39975.3117824074,2009-06-11,07:28:58
39.910634,116.428089,0,697,39975.3118402778,2009-06-11,07:29:03
39.910647,116.428081,0,696,39975.3118981481,2009-06-11,07:29:08
39.910627,116.428077,0,691,39975.3119560185,2009-06-11,07:29:13
39.910596,116.428116,0,698,39975.3120138889,2009-06-11,07:29:18
39.91071,116.428192,0,789,39975.3120717593,2009-06-11,07:29:23
39.910546,116.428213,0,785,39975.3121296296,2009-06-11,07:29:28
39.910455,116.428258,0,781,39975.3121875,2009-06-11,07:29:33
39.910362,116.428313,0,772,39975.3122453704,2009-06-11,07:29:38
39.910289,116.428371,0,760,39975.3123032407,2009-06-11,07:29:43
39.910218,116.428413,0,750,39975.3123611111,2009-06-11,07:29:48
39.910186,116.428478,0,753,39975.3124189815,2009-06-11,07:29:53
39.910148,116.428495,0,753,39975.3124768519,2009-06-11,07:29:58
39.910085,116.428508,0,749,39975.3125347222,2009-06-11,07:30:03
39.910019,116.428595,0,750,39975.3125925926,2009-06-11,07:30:08
39.909937,116.428648,0,743,39975.312650463,2009-06-11,07:30:13
39.909793,116.428733,0,724,39975.3127083333,2009-06-11,07:30:18
39.909716,116.428816,0,702,39975.3127662037,2009-06-11,07:30:23
39.909645,116.428891,0,680,39975.3128240741,2009-06-11,07:30:28
39.909585,116.428926,0,663,39975.3128819444,2009-06-11,07:30:33
39.909539,116.428956,0,647,39975.3129398148,2009-06-11,07:30:38
39.909477,116.429012,0,634,39975.3129976852,2009-06-11,07:30:43
39.909413,116.429098,0,616,39975.3130555556,2009-06-11,07:30:48
39.909326,116.429168,0,599,39975.3131134259,2009-06-11,07:30:53
39.909278,116.429237,0,578,39975.3131712963,2009-06-11,07:30:58
39.909224,116.429304,0,560,39975.3132291667,2009-06-11,07:31:03
39.909176,116.429356,0,543,39975.313287037,2009-06-11,07:31:08
39.909101,116.429432,0,525,39975.3133449074,2009-06-11,07:31:13
39.909076,116.429538,0,505,39975.3134027778,2009-06-11,07:31:18
39.909014,116.429629,0,484,39975.3134606481,2009-06-11,07:31:23
39.908974,116.429736,0,461,39975.3135185185,2009-06-11,07:31:28
39.908907,116.429846,0,439,39975.3135763889,2009-06-11,07:31:33
39.908834,116.429976,0,414,39975.3136342593,2009-06-11,07:31:38
39.908791,116.430151,0,369,39975.3136921296,2009-06-11,07:31:43
39.908705,116.430201,0,333,39975.31375,2009-06-11,07:31:48
39.908644,116.430205,0,316,39975.3138078704,2009-06-11,07:31:53
39.908533,116.430193,0,278,39975.3138657407,2009-06-11,07:31:58
39.908436,116.430199,0,266,39975.3139236111,2009-06-11,07:32:03
39.908363,116.430192,0,256,39975.3139814815,2009-06-11,07:32:08
39.908298,116.430186,0,252,39975.3140393518,2009-06-11,07:32:13
39.908239,116.430209,0,240,39975.3140972222,2009-06-11,07:32:18
39.908176,116.430244,0,221,39975.3141550926,2009-06-11,07:32:23
39.908095,116.430287,0,194,39975.314212963,2009-06-11,07:32:28
39.908024,116.430276,0,187,39975.3142708333,2009-06-11,07:32:33
39.907954,116.430274,0,181,39975.3143287037,2009-06-11,07:32:38
39.907872,116.430297,0,183,39975.3143865741,2009-06-11,07:32:43
39.907801,116.430297,0,177,39975.3144444444,2009-06-11,07:32:48
39.907732,116.430326,0,166,39975.3145023148,2009-06-11,07:32:53
39.907649,116.430388,0,149,39975.3145601852,2009-06-11,07:32:58
39.907619,116.430491,0,138,39975.3146180556,2009-06-11,07:33:03
39.907607,116.430566,0,127,39975.3146759259,2009-06-11,07:33:08
39.907574,116.430733,0,118,39975.317337963,2009-06-11,07:36:58
39.940166,116.347828,0,638,39975.3411805556,2009-06-11,08:11:18
39.940213,116.34782,0,618,39975.3412384259,2009-06-11,08:11:23
39.940431,116.347702,0,564,39975.3412962963,2009-06-11,08:11:28
39.940557,116.347565,0,550,39975.3413541667,2009-06-11,08:11:33
39.940599,116.347413,0,547,39975.341412037,2009-06-11,08:11:38
39.940602,116.347375,0,547,39975.3414699074,2009-06-11,08:11:43
39.940654,116.347357,0,546,39975.3415277778,2009-06-11,08:11:48
39.940621,116.347225,0,541,39975.3415856481,2009-06-11,08:11:53
39.940599,116.347173,0,538,39975.3416435185,2009-06-11,08:11:58
39.940607,116.34717,0,537,39975.3417013889,2009-06-11,08:12:03
39.940613,116.347167,0,535,39975.3417592593,2009-06-11,08:12:08
39.940613,116.347167,0,535,39975.3417939815,2009-06-11,08:12:11
39.940614,116.347167,0,535,39975.3418171296,2009-06-11,08:12:13
39.940623,116.347165,0,534,39975.341875,2009-06-11,08:12:18
39.940622,116.347165,0,534,39975.3419328704,2009-06-11,08:12:23
39.940622,116.347165,0,534,39975.3419675926,2009-06-11,08:12:26
39.940624,116.347166,0,533,39975.3419907407,2009-06-11,08:12:28
39.940705,116.34723,0,525,39975.3420486111,2009-06-11,08:12:33
39.940754,116.347262,0,519,39975.3421064815,2009-06-11,08:12:38
39.940777,116.347295,0,517,39975.3421643519,2009-06-11,08:12:43
39.940777,116.347295,0,517,39975.3421990741,2009-06-11,08:12:46
39.940784,116.347294,0,517,39975.3422222222,2009-06-11,08:12:48
39.940834,116.347289,0,515,39975.3422800926,2009-06-11,08:12:53
39.940884,116.34728,0,514,39975.342337963,2009-06-11,08:12:58
39.94093,116.347239,0,513,39975.3423958333,2009-06-11,08:13:03
39.940995,116.347175,0,512,39975.3424537037,2009-06-11,08:13:08
39.941064,116.347149,0,511,39975.3425115741,2009-06-11,08:13:13
39.941134,116.347183,0,510,39975.3425694444,2009-06-11,08:13:18
39.94119,116.34724,0,509,39975.3426273148,2009-06-11,08:13:23
39.94121,116.347308,0,509,39975.3426851852,2009-06-11,08:13:28
39.941208,116.347387,0,508,39975.3427430556,2009-06-11,08:13:33
39.941139,116.347503,0,507,39975.3428009259,2009-06-11,08:13:38
39.941129,116.347448,0,511,39975.3428587963,2009-06-11,08:13:43
39.940955,116.347272,0,507,39975.3429166667,2009-06-11,08:13:48
39.940884,116.347326,0,504,39975.342974537,2009-06-11,08:13:53
39.940884,116.347326,0,504,39975.3430092593,2009-06-11,08:13:56
39.940877,116.347326,0,504,39975.3430324074,2009-06-11,08:13:58
39.940916,116.347296,0,502,39975.3430902778,2009-06-11,08:14:03
39.940946,116.347323,0,502,39975.3431481481,2009-06-11,08:14:08
39.940964,116.347326,0,501,39975.3432060185,2009-06-11,08:14:13
39.941069,116.347319,0,494,39975.3432638889,2009-06-11,08:14:18
39.94107,116.347351,0,494,39975.3433217593,2009-06-11,08:14:23
39.94107,116.347351,0,494,39975.3433564815,2009-06-11,08:14:26
39.941076,116.347359,0,494,39975.3433796296,2009-06-11,08:14:28
39.941106,116.347398,0,494,39975.3434375,2009-06-11,08:14:33
39.941235,116.347381,0,500,39975.3434953704,2009-06-11,08:14:38
39.941434,116.347554,0,498,39975.3461574074,2009-06-11,08:18:28
39.943232,116.34601,0,407,39975.3462152778,2009-06-11,08:18:33
39.944031,116.345629,0,305,39975.3462731481,2009-06-11,08:18:38
39.944746,116.345361,0,236,39975.3463310185,2009-06-11,08:18:43
39.945438,116.345164,0,202,39975.3463888889,2009-06-11,08:18:48
39.946318,116.345122,0,144,39975.3464467593,2009-06-11,08:18:53
39.947188,116.345285,0,106,39975.3465046296,2009-06-11,08:18:58
39.948053,116.345435,0,106,39975.3465625,2009-06-11,08:19:03
39.948912,116.345554,0,103,39975.3466203704,2009-06-11,08:19:08
39.949752,116.345468,0,107,39975.3466782407,2009-06-11,08:19:13
39.950546,116.34514,0,112,39975.3467361111,2009-06-11,08:19:18
39.951305,116.344701,0,110,39975.3467939815,2009-06-11,08:19:23
39.95202,116.344274,0,114,39975.3468518518,2009-06-11,08:19:28
39.952721,116.343867,0,114,39975.3469097222,2009-06-11,08:19:33
39.953425,116.343479,0,122,39975.3469675926,2009-06-11,08:19:38
39.954162,116.343049,0,129,39975.347025463,2009-06-11,08:19:43
39.95498,116.342591,0,140,39975.3470833333,2009-06-11,08:19:48
39.955748,116.342182,0,151,39975.3471412037,2009-06-11,08:19:53
39.956491,116.341791,0,158,39975.3471990741,2009-06-11,08:19:58
39.957251,116.341402,0,147,39975.3472569444,2009-06-11,08:20:03
39.957953,116.341043,0,147,39975.3473148148,2009-06-11,08:20:08
39.958641,116.340675,0,145,39975.3473726852,2009-06-11,08:20:13
39.959324,116.340315,0,152,39975.3474305556,2009-06-11,08:20:18
39.960017,116.340028,0,155,39975.3474884259,2009-06-11,08:20:23
39.960763,116.339781,0,137,39975.3475462963,2009-06-11,08:20:28
39.961544,116.339601,0,123,39975.3476041667,2009-06-11,08:20:33
39.962356,116.339459,0,110,39975.347662037,2009-06-11,08:20:38
39.963183,116.339374,0,93,39975.3477199074,2009-06-11,08:20:43
39.963907,116.339217,0,77,39975.3477777778,2009-06-11,08:20:48
39.964514,116.33909,0,48,39975.3478356482,2009-06-11,08:20:53
39.965024,116.339029,0,60,39975.3478935185,2009-06-11,08:20:58
39.965393,116.338996,0,54,39975.3479513889,2009-06-11,08:21:03
39.965587,116.338954,0,52,39975.3480092593,2009-06-11,08:21:08
39.965708,116.338919,0,53,39975.3480671296,2009-06-11,08:21:13
39.965727,116.338911,0,64,39975.348125,2009-06-11,08:21:18
39.965717,116.338906,0,64,39975.3481828704,2009-06-11,08:21:23
39.965715,116.338904,0,65,39975.3482407407,2009-06-11,08:21:28
39.965715,116.338904,0,65,39975.348275463,2009-06-11,08:21:31
39.965709,116.338903,0,65,39975.3482986111,2009-06-11,08:21:33
39.9657,116.338904,0,65,39975.3483564815,2009-06-11,08:21:38
39.965699,116.338904,0,66,39975.3484143519,2009-06-11,08:21:43
39.965697,116.338904,0,66,39975.3484722222,2009-06-11,08:21:48
39.965697,116.338904,0,66,39975.3485069444,2009-06-11,08:21:51
39.965703,116.338904,0,66,39975.3485300926,2009-06-11,08:21:53
39.966033,116.338981,0,78,39975.348587963,2009-06-11,08:21:58
39.966522,116.338936,0,94,39975.3486458333,2009-06-11,08:22:03
39.967199,116.338782,0,100,39975.3487037037,2009-06-11,08:22:08
39.967999,116.338456,0,113,39975.3487615741,2009-06-11,08:22:13
39.968799,116.338007,0,115,39975.3488194444,2009-06-11,08:22:18
39.969541,116.337451,0,126,39975.3488773148,2009-06-11,08:22:23
39.970229,116.336893,0,135,39975.3489351852,2009-06-11,08:22:28
39.970845,116.336374,0,149,39975.3489930556,2009-06-11,08:22:33
39.971447,116.335895,0,153,39975.3490509259,2009-06-11,08:22:38
39.972042,116.335436,0,164,39975.3491087963,2009-06-11,08:22:43
39.972625,116.334997,0,155,39975.3491666667,2009-06-11,08:22:48
39.973216,116.334547,0,158,39975.349224537,2009-06-11,08:22:53
39.973807,116.334186,0,157,39975.3492824074,2009-06-11,08:22:58
39.974334,116.33402,0,159,39975.3493402778,2009-06-11,08:23:03
39.97478,116.333925,0,151,39975.3493981481,2009-06-11,08:23:08
39.975076,116.333841,0,147,39975.3494560185,2009-06-11,08:23:13
39.975247,116.333843,0,144,39975.3495138889,2009-06-11,08:23:18
39.975356,116.333868,0,137,39975.3495717593,2009-06-11,08:23:23
39.97545,116.333877,0,130,39975.3496296296,2009-06-11,08:23:28
39.975495,116.333871,0,125,39975.3496875,2009-06-11,08:23:33
39.975494,116.333871,0,123,39975.3497453704,2009-06-11,08:23:38
39.975489,116.333873,0,123,39975.3498032407,2009-06-11,08:23:43
39.975487,116.333872,0,123,39975.3498611111,2009-06-11,08:23:48
39.97549,116.333871,0,123,39975.3499189815,2009-06-11,08:23:53
39.975493,116.33387,0,123,39975.3499768519,2009-06-11,08:23:58
39.975489,116.333871,0,123,39975.3500347222,2009-06-11,08:24:03
39.975483,116.333874,0,123,39975.3500925926,2009-06-11,08:24:08
39.975483,116.333874,0,123,39975.3501273148,2009-06-11,08:24:11
39.97549,116.333872,0,123,39975.350150463,2009-06-11,08:24:13
39.975542,116.333858,0,122,39975.3502083333,2009-06-11,08:24:18
39.975807,116.333905,0,158,39975.3502662037,2009-06-11,08:24:23
39.976233,116.333841,0,153,39975.3503240741,2009-06-11,08:24:28
39.976844,116.333707,0,138,39975.3503819444,2009-06-11,08:24:33
39.977611,116.333514,0,120,39975.3504398148,2009-06-11,08:24:38
39.978471,116.333345,0,110,39975.3504976852,2009-06-11,08:24:43
39.979405,116.333149,0,114,39975.3505555556,2009-06-11,08:24:48
39.980321,116.333007,0,114,39975.3506134259,2009-06-11,08:24:53
39.981186,116.332832,0,118,39975.3506712963,2009-06-11,08:24:58
39.982007,116.332675,0,119,39975.3507291667,2009-06-11,08:25:03
39.982836,116.332538,0,124,39975.350787037,2009-06-11,08:25:08
39.983633,116.332398,0,127,39975.3508449074,2009-06-11,08:25:13
39.984444,116.332243,0,128,39975.3509027778,2009-06-11,08:25:18
39.98532,116.332073,0,133,39975.3509606481,2009-06-11,08:25:23
39.986191,116.331939,0,139,39975.3510185185,2009-06-11,08:25:28
39.987044,116.331891,0,149,39975.3510763889,2009-06-11,08:25:33
39.987922,116.331868,0,145,39975.3511342593,2009-06-11,08:25:38
39.988807,116.331843,0,143,39975.3511921296,2009-06-11,08:25:43
39.989629,116.331787,0,152,39975.35125,2009-06-11,08:25:48
39.990344,116.331749,0,158,39975.3513078704,2009-06-11,08:25:53
39.990931,116.331722,0,163,39975.3513657407,2009-06-11,08:25:58
39.991418,116.331751,0,169,39975.3514236111,2009-06-11,08:26:03
39.991756,116.331746,0,179,39975.3514814815,2009-06-11,08:26:08
39.991955,116.331801,0,186,39975.3515393519,2009-06-11,08:26:13
39.992033,116.331818,0,197,39975.3515972222,2009-06-11,08:26:18
39.992069,116.331706,0,203,39975.3516550926,2009-06-11,08:26:23
39.992083,116.331699,0,210,39975.351712963,2009-06-11,08:26:28
39.992081,116.331697,0,213,39975.3517708333,2009-06-11,08:26:33
39.992074,116.331697,0,214,39975.3518287037,2009-06-11,08:26:38
39.992067,116.331699,0,214,39975.3518865741,2009-06-11,08:26:43
39.992059,116.3317,0,215,39975.3519444444,2009-06-11,08:26:48
39.992059,116.3317,0,215,39975.3519791667,2009-06-11,08:26:51
39.992053,116.331697,0,215,39975.3520023148,2009-06-11,08:26:53
39.992043,116.331699,0,215,39975.3520601852,2009-06-11,08:26:58
39.992028,116.331704,0,215,39975.3521180556,2009-06-11,08:27:03
39.992014,116.331703,0,215,39975.3521759259,2009-06-11,08:27:08
39.991986,116.331705,0,214,39975.3522337963,2009-06-11,08:27:13
39.991955,116.331694,0,213,39975.3522916667,2009-06-11,08:27:18
39.991932,116.331691,0,212,39975.352349537,2009-06-11,08:27:23
39.991917,116.331695,0,211,39975.3524074074,2009-06-11,08:27:28
39.991884,116.331693,0,210,39975.3524652778,2009-06-11,08:27:33
39.99187,116.331693,0,210,39975.3525231481,2009-06-11,08:27:38
39.991851,116.331699,0,210,39975.3525810185,2009-06-11,08:27:43
39.99184,116.331702,0,210,39975.3526388889,2009-06-11,08:27:48
39.991832,116.331705,0,210,39975.3526967593,2009-06-11,08:27:53
39.991827,116.331707,0,210,39975.3527546296,2009-06-11,08:27:58
39.991822,116.331709,0,210,39975.3528125,2009-06-11,08:28:03
39.991822,116.331708,0,210,39975.3528703704,2009-06-11,08:28:08
39.991828,116.331707,0,210,39975.3529282407,2009-06-11,08:28:13
39.991828,116.331707,0,210,39975.352962963,2009-06-11,08:28:16
39.991835,116.331705,0,209,39975.3529861111,2009-06-11,08:28:18
39.991844,116.331704,0,209,39975.3530439815,2009-06-11,08:28:23
39.991855,116.331701,0,209,39975.3531018518,2009-06-11,08:28:28
39.991875,116.331693,0,209,39975.3531597222,2009-06-11,08:28:33
39.9919,116.331675,0,209,39975.3532175926,2009-06-11,08:28:38
39.991914,116.33167,0,209,39975.353275463,2009-06-11,08:28:43
39.991914,116.33167,0,209,39975.3533101852,2009-06-11,08:28:46
39.991915,116.331669,0,209,39975.3533333333,2009-06-11,08:28:48
39.991928,116.331664,0,209,39975.3533912037,2009-06-11,08:28:53
39.991952,116.331657,0,209,39975.3534490741,2009-06-11,08:28:58
39.992049,116.33162,0,210,39975.3535069444,2009-06-11,08:29:03
39.992167,116.33159,0,213,39975.3535648148,2009-06-11,08:29:08
39.992246,116.331346,0,213,39975.3536226852,2009-06-11,08:29:13
39.99235,116.331161,0,216,39975.3536805556,2009-06-11,08:29:18
39.992351,116.331109,0,227,39975.3537384259,2009-06-11,08:29:23
39.992227,116.331024,0,230,39975.3537962963,2009-06-11,08:29:28
39.992066,116.330937,0,238,39975.3538541667,2009-06-11,08:29:33
39.991784,116.330729,0,247,39975.353912037,2009-06-11,08:29:38
39.991543,116.330666,0,268,39975.3539699074,2009-06-11,08:29:43
39.991396,116.330718,0,275,39975.3540277778,2009-06-11,08:29:48
39.991319,116.330795,0,277,39975.3540856481,2009-06-11,08:29:53
39.991309,116.330807,0,278,39975.3541435185,2009-06-11,08:29:58
39.991233,116.330906,0,289,39975.3542013889,2009-06-11,08:30:03
39.991223,116.33097,0,280,39975.3542592593,2009-06-11,08:30:08
39.991262,116.33101,0,277,39975.3543171296,2009-06-11,08:30:13
39.991293,116.331022,0,281,39975.354375,2009-06-11,08:30:18
39.99129,116.331025,0,283,39975.3544328704,2009-06-11,08:30:23
39.991288,116.331027,0,284,39975.3544907407,2009-06-11,08:30:28
39.991289,116.331026,0,285,39975.3545486111,2009-06-11,08:30:33
39.99129,116.331025,0,286,39975.3546064815,2009-06-11,08:30:38
39.99129,116.331025,0,286,39975.3546412037,2009-06-11,08:30:41
39.991292,116.331026,0,289,39975.3546643518,2009-06-11,08:30:43
39.991326,116.331051,0,289,39975.3547222222,2009-06-11,08:30:48
39.991363,116.331132,0,282,39975.3547800926,2009-06-11,08:30:53
39.991346,116.331161,0,280,39975.354837963,2009-06-11,08:30:58
39.991395,116.331316,0,278,39975.3548958333,2009-06-11,08:31:03
39.991503,116.331323,0,269,39975.3549537037,2009-06-11,08:31:08
39.991535,116.331225,0,265,39975.3550115741,2009-06-11,08:31:13
39.991546,116.331116,0,266,39975.3550694444,2009-06-11,08:31:18
39.991489,116.331006,0,260,39975.3551273148,2009-06-11,08:31:23
39.991453,116.330977,0,248,39975.3551851852,2009-06-11,08:31:28
39.991425,116.330954,0,236,39975.3552430556,2009-06-11,08:31:33
39.991411,116.330955,0,231,39975.3553009259,2009-06-11,08:31:38
39.99141,116.330955,0,230,39975.3553587963,2009-06-11,08:31:43
39.991409,116.330954,0,230,39975.3554166667,2009-06-11,08:31:48
39.991407,116.330954,0,230,39975.355474537,2009-06-11,08:31:53
39.991407,116.330953,0,230,39975.3555324074,2009-06-11,08:31:58
39.991406,116.330952,0,230,39975.3555902778,2009-06-11,08:32:03
39.991406,116.330952,0,230,39975.355625,2009-06-11,08:32:06
39.991406,116.330951,0,230,39975.3556481482,2009-06-11,08:32:08
39.991419,116.330934,0,228,39975.3557060185,2009-06-11,08:32:13
39.991471,116.330827,0,216,39975.3557638889,2009-06-11,08:32:18
39.991537,116.330609,0,206,39975.3558217593,2009-06-11,08:32:23
39.991558,116.330382,0,197,39975.3558796296,2009-06-11,08:32:28
39.991586,116.330131,0,193,39975.3559375,2009-06-11,08:32:33
39.99165,116.329882,0,191,39975.3559953704,2009-06-11,08:32:38
39.991595,116.329673,0,194,39975.3560532407,2009-06-11,08:32:43
39.991617,116.329423,0,193,39975.3561111111,2009-06-11,08:32:48
39.991676,116.329156,0,197,39975.3561689815,2009-06-11,08:32:53
39.991668,116.328947,0,211,39975.3562268519,2009-06-11,08:32:58
39.991712,116.328709,0,219,39975.3562847222,2009-06-11,08:33:03
39.991664,116.328442,0,232,39975.3563425926,2009-06-11,08:33:08
39.991615,116.328255,0,231,39975.356400463,2009-06-11,08:33:13
39.991645,116.328022,0,221,39975.3564583333,2009-06-11,08:33:18
39.991634,116.327793,0,224,39975.3565162037,2009-06-11,08:33:23
39.99162,116.327599,0,224,39975.3565740741,2009-06-11,08:33:28
39.991581,116.327463,0,227,39975.3566319444,2009-06-11,08:33:33
39.991453,116.327425,0,225,39975.3566898148,2009-06-11,08:33:38
39.99144,116.327224,0,242,39975.3567476852,2009-06-11,08:33:43
39.991646,116.326952,0,242,39975.3568055556,2009-06-11,08:33:48
39.991829,116.326829,0,254,39975.3568634259,2009-06-11,08:33:53
39.991947,116.326777,0,265,39975.3569212963,2009-06-11,08:33:58
39.992069,116.326746,0,281,39975.3569791667,2009-06-11,08:34:03
39.992167,116.326712,0,304,39975.357037037,2009-06-11,08:34:08
39.992269,116.326662,0,315,39975.3570949074,2009-06-11,08:34:13
39.99242,116.326674,0,320,39975.3571527778,2009-06-11,08:34:18
39.99258,116.326728,0,335,39975.3572106481,2009-06-11,08:34:23
39.992704,116.326746,0,363,39975.3572685185,2009-06-11,08:34:28
39.992847,116.326554,0,383,39975.3573263889,2009-06-11,08:34:33
39.993008,116.326531,0,380,39975.3573842593,2009-06-11,08:34:38
39.993144,116.326524,0,385,39975.3574421296,2009-06-11,08:34:43
39.993315,116.326482,0,396,39975.3575,2009-06-11,08:34:48
39.993417,116.32647,0,435,39975.3575578704,2009-06-11,08:34:53
39.993474,116.326481,0,468,39975.3576157407,2009-06-11,08:34:58
39.993471,116.326468,0,476,39975.3576736111,2009-06-11,08:35:03
39.993471,116.326468,0,476,39975.3577083333,2009-06-11,08:35:06
39.99347,116.32647,0,479,39975.3577314815,2009-06-11,08:35:08
39.993554,116.326464,0,480,39975.3577893519,2009-06-11,08:35:13
39.993728,116.3264,0,491,39975.3578472222,2009-06-11,08:35:18
39.993868,116.326422,0,487,39975.3579050926,2009-06-11,08:35:23
39.993982,116.32645,0,486,39975.357962963,2009-06-11,08:35:28
39.994127,116.326573,0,458,39975.3580208333,2009-06-11,08:35:33
39.994286,116.326651,0,425,39975.3580787037,2009-06-11,08:35:38
39.994455,116.326668,0,415,39975.3581365741,2009-06-11,08:35:43
39.9946,116.326642,0,405,39975.3581944444,2009-06-11,08:35:48
39.994864,116.326675,0,346,39975.3582523148,2009-06-11,08:35:53
39.995014,116.32665,0,321,39975.3583101852,2009-06-11,08:35:58
39.99509,116.326599,0,333,39975.3583680556,2009-06-11,08:36:03
39.995198,116.326529,0,357,39975.3584259259,2009-06-11,08:36:08
39.995333,116.326523,0,359,39975.3584837963,2009-06-11,08:36:13
39.995489,116.326591,0,317,39975.3585416667,2009-06-11,08:36:18
39.995609,116.32662,0,311,39975.358599537,2009-06-11,08:36:23
39.995778,116.326653,0,326,39975.3586574074,2009-06-11,08:36:28
39.995909,116.326638,0,326,39975.3587152778,2009-06-11,08:36:33
39.996038,116.32664,0,329,39975.3587731481,2009-06-11,08:36:38
39.996189,116.326685,0,317,39975.3588310185,2009-06-11,08:36:43
39.996301,116.326609,0,324,39975.3588888889,2009-06-11,08:36:48
39.996401,116.326519,0,347,39975.3589467593,2009-06-11,08:36:53
39.996476,116.326451,0,365,39975.3590046296,2009-06-11,08:36:58
39.996504,116.326416,0,385,39975.3590625,2009-06-11,08:37:03
39.996557,116.326346,0,405,39975.3591203704,2009-06-11,08:37:08
39.996719,116.326306,0,414,39975.3591782407,2009-06-11,08:37:13
39.996914,116.326287,0,432,39975.3592361111,2009-06-11,08:37:18
39.997118,116.326299,0,441,39975.3592939815,2009-06-11,08:37:23
39.997319,116.326299,0,443,39975.3593518519,2009-06-11,08:37:28
39.997509,116.326262,0,444,39975.3594097222,2009-06-11,08:37:33
39.997679,116.32625,0,447,39975.3594675926,2009-06-11,08:37:38
39.997855,116.326249,0,459,39975.359525463,2009-06-11,08:37:43
39.998038,116.326246,0,456,39975.3595833333,2009-06-11,08:37:48
39.998209,116.326252,0,465,39975.3596412037,2009-06-11,08:37:53
39.998426,116.326254,0,458,39975.3596990741,2009-06-11,08:37:58
39.998631,116.326271,0,446,39975.3597569444,2009-06-11,08:38:03
39.99888,116.326397,0,420,39975.3598148148,2009-06-11,08:38:08
39.999068,116.326609,0,397,39975.3598726852,2009-06-11,08:38:13
39.999269,116.326781,0,364,39975.3599305556,2009-06-11,08:38:18
39.999468,116.326867,0,333,39975.3599884259,2009-06-11,08:38:23
39.999658,116.326933,0,273,39975.3600462963,2009-06-11,08:38:28
39.999817,116.326918,0,266,39975.3601041667,2009-06-11,08:38:33
39.999966,116.326947,0,247,39975.360162037,2009-06-11,08:38:38
40.000072,116.32696,0,239,39975.3602199074,2009-06-11,08:38:43
40.000099,116.326969,0,238,39975.3602777778,2009-06-11,08:38:48
40.000093,116.32697,0,236,39975.3603356481,2009-06-11,08:38:53
40.000095,116.326971,0,235,39975.3603935185,2009-06-11,08:38:58
40.000095,116.326971,0,235,39975.3604282407,2009-06-11,08:39:01
40.0001,116.326971,0,234,39975.3604513889,2009-06-11,08:39:03
40.000108,116.326997,0,234,39975.3605092593,2009-06-11,08:39:08
40.000134,116.327012,0,227,39975.3605671296,2009-06-11,08:39:13
40.000109,116.326976,0,224,39975.360625,2009-06-11,08:39:18
40.00008,116.326963,0,225,39975.3606828704,2009-06-11,08:39:23
40.00002,116.327011,0,228,39975.3607407407,2009-06-11,08:39:28
39.999985,116.326993,0,235,39975.3607986111,2009-06-11,08:39:33
39.999904,116.327086,0,238,39975.3608564815,2009-06-11,08:39:38
39.999917,116.327149,0,242,39975.3609143518,2009-06-11,08:39:43
39.999921,116.32715,0,249,39975.3609722222,2009-06-11,08:39:48
39.999915,116.327147,0,254,39975.3610300926,2009-06-11,08:39:53
39.99992,116.327146,0,255,39975.361087963,2009-06-11,08:39:58
39.99992,116.327146,0,255,39975.3611226852,2009-06-11,08:40:01
39.999924,116.327146,0,257,39975.3611458333,2009-06-11,08:40:03
39.999916,116.327087,0,256,39975.3612037037,2009-06-11,08:40:08
39.999861,116.327114,0,255,39975.3612615741,2009-06-11,08:40:13
39.999945,116.327414,0,93,39975.5844328704,2009-06-11,14:01:35
39.999945,116.327389,0,97,39975.5844907407,2009-06-11,14:01:40
39.999945,116.327403,0,98,39975.5845486111,2009-06-11,14:01:45
39.999952,116.327421,0,101,39975.5846064815,2009-06-11,14:01:50
39.999962,116.327451,0,91,39975.5846643519,2009-06-11,14:01:55
39.999967,116.327486,0,82,39975.5847222222,2009-06-11,14:02:00
39.99997,116.327502,0,80,39975.5847800926,2009-06-11,14:02:05
39.999972,116.327505,0,81,39975.584837963,2009-06-11,14:02:10
39.999972,116.327506,0,81,39975.5848958333,2009-06-11,14:02:15
39.999972,116.327506,0,82,39975.5849537037,2009-06-11,14:02:20
39.999972,116.327506,0,82,39975.5850115741,2009-06-11,14:02:25
39.999972,116.327506,0,82,39975.5850694444,2009-06-11,14:02:30
39.999971,116.327506,0,82,39975.5851273148,2009-06-11,14:02:35
39.999971,116.327508,0,83,39975.5851851852,2009-06-11,14:02:40
39.999972,116.327511,0,83,39975.5852430556,2009-06-11,14:02:45
39.999972,116.327511,0,83,39975.5852777778,2009-06-11,14:02:48
39.999972,116.327512,0,83,39975.5853009259,2009-06-11,14:02:50
39.99996,116.327524,0,92,39975.5853587963,2009-06-11,14:02:55
39.99996,116.327524,0,92,39975.5853935185,2009-06-11,14:02:58
39.999954,116.327516,0,98,39975.5854166667,2009-06-11,14:03:00
39.999948,116.327494,0,101,39975.585474537,2009-06-11,14:03:05
39.999941,116.327478,0,105,39975.5855324074,2009-06-11,14:03:10
39.999939,116.327467,0,110,39975.5855902778,2009-06-11,14:03:15
39.999944,116.327458,0,109,39975.5856481481,2009-06-11,14:03:20
39.999944,116.327458,0,109,39975.5856828704,2009-06-11,14:03:23
39.999948,116.327462,0,103,39975.5857060185,2009-06-11,14:03:25
39.999941,116.32745,0,104,39975.5857638889,2009-06-11,14:03:30
39.999942,116.327455,0,101,39975.5858217593,2009-06-11,14:03:35
39.999942,116.327455,0,101,39975.5858796296,2009-06-11,14:03:40
39.999942,116.327454,0,101,39975.5859375,2009-06-11,14:03:45
39.999942,116.327453,0,101,39975.5859953704,2009-06-11,14:03:50
39.999942,116.327453,0,101,39975.5860532407,2009-06-11,14:03:55
39.999942,116.327452,0,101,39975.5861111111,2009-06-11,14:04:00
39.999941,116.327453,0,101,39975.5861689815,2009-06-11,14:04:05
39.999939,116.327454,0,101,39975.5862268518,2009-06-11,14:04:10
39.999939,116.327454,0,101,39975.5862615741,2009-06-11,14:04:13
39.999935,116.327455,0,101,39975.5862847222,2009-06-11,14:04:15
39.999911,116.327433,0,103,39975.5863194444,2009-06-11,14:04:18
39.99986,116.32734,0,107,39975.5863773148,2009-06-11,14:04:23
39.999714,116.327223,0,116,39975.5864351852,2009-06-11,14:04:28
39.999593,116.327205,0,125,39975.5864930556,2009-06-11,14:04:33
39.99952,116.327141,0,134,39975.5865509259,2009-06-11,14:04:38
39.999431,116.327022,0,145,39975.5866087963,2009-06-11,14:04:43
39.999338,116.326928,0,155,39975.5866666667,2009-06-11,14:04:48
39.999273,116.326773,0,164,39975.586724537,2009-06-11,14:04:53
39.999158,116.326646,0,170,39975.5867824074,2009-06-11,14:04:58
39.999056,116.326623,0,180,39975.5868402778,2009-06-11,14:05:03
39.998937,116.326624,0,190,39975.5868981481,2009-06-11,14:05:08
39.998799,116.326626,0,200,39975.5869560185,2009-06-11,14:05:13
39.998712,116.326615,0,212,39975.5870138889,2009-06-11,14:05:18
39.998599,116.326691,0,230,39975.5870717593,2009-06-11,14:05:23
39.998494,116.326684,0,244,39975.5871296296,2009-06-11,14:05:28
39.998416,116.326788,0,263,39975.5871875,2009-06-11,14:05:33
39.998267,116.326739,0,277,39975.5872453704,2009-06-11,14:05:38
39.998081,116.326708,0,291,39975.5873032407,2009-06-11,14:05:43
39.997946,116.326631,0,301,39975.5873611111,2009-06-11,14:05:48
39.997852,116.326615,0,311,39975.5874189815,2009-06-11,14:05:53
39.997717,116.326605,0,320,39975.5874768518,2009-06-11,14:05:58
39.997738,116.326503,0,344,39975.5875347222,2009-06-11,14:06:03
39.99757,116.326484,0,361,39975.5875925926,2009-06-11,14:06:08
39.997369,116.326511,0,379,39975.587650463,2009-06-11,14:06:13
39.997141,116.326524,0,400,39975.5877083333,2009-06-11,14:06:18
39.996948,116.326509,0,416,39975.5877662037,2009-06-11,14:06:23
39.996757,116.326477,0,434,39975.5878240741,2009-06-11,14:06:28
39.996565,116.326336,0,444,39975.5878819444,2009-06-11,14:06:33
39.996432,116.326305,0,455,39975.5879398148,2009-06-11,14:06:38
39.996217,116.326278,0,473,39975.5879976852,2009-06-11,14:06:43
39.996082,116.326359,0,494,39975.5880555556,2009-06-11,14:06:48
39.995894,116.326393,0,513,39975.5881134259,2009-06-11,14:06:53
39.995748,116.326355,0,540,39975.5881712963,2009-06-11,14:06:58
39.995535,116.326432,0,561,39975.5882291667,2009-06-11,14:07:03
39.995446,116.326445,0,575,39975.588287037,2009-06-11,14:07:08
39.995354,116.326413,0,578,39975.5883449074,2009-06-11,14:07:13
39.995225,116.326445,0,580,39975.5884027778,2009-06-11,14:07:18
39.995172,116.326574,0,584,39975.5884606481,2009-06-11,14:07:23
39.995059,116.326662,0,575,39975.5885185185,2009-06-11,14:07:28
39.994938,116.326671,0,582,39975.5885763889,2009-06-11,14:07:33
39.994705,116.326757,0,585,39975.5886342593,2009-06-11,14:07:38
39.994561,116.326791,0,587,39975.5886921296,2009-06-11,14:07:43
39.994435,116.32682,0,592,39975.58875,2009-06-11,14:07:48
39.994274,116.326853,0,598,39975.5888078704,2009-06-11,14:07:53
39.994019,116.32695,0,579,39975.5888657407,2009-06-11,14:07:58
39.993905,116.326919,0,587,39975.5889236111,2009-06-11,14:08:03
39.993784,116.326866,0,583,39975.5889814815,2009-06-11,14:08:08
39.993687,116.326757,0,577,39975.5890393518,2009-06-11,14:08:13
39.993449,116.326833,0,588,39975.5890972222,2009-06-11,14:08:18
39.993365,116.326783,0,592,39975.5891550926,2009-06-11,14:08:23
39.993263,116.326777,0,603,39975.589212963,2009-06-11,14:08:28
39.993196,116.326767,0,617,39975.5892708333,2009-06-11,14:08:33
39.992999,116.326791,0,619,39975.5893287037,2009-06-11,14:08:38
39.992841,116.3268,0,624,39975.5893865741,2009-06-11,14:08:43
39.992734,116.326768,0,636,39975.5894444444,2009-06-11,14:08:48
39.992641,116.326707,0,658,39975.5895023148,2009-06-11,14:08:53
39.992486,116.326668,0,675,39975.5895601852,2009-06-11,14:08:58
39.992359,116.326564,0,709,39975.5896180556,2009-06-11,14:09:03
39.992237,116.326578,0,785,39975.5896759259,2009-06-11,14:09:08
39.992113,116.32646,0,840,39975.5897337963,2009-06-11,14:09:13
39.99213,116.326409,0,867,39975.5897916667,2009-06-11,14:09:18
39.992105,116.326416,0,874,39975.589849537,2009-06-11,14:09:23
39.992119,116.326437,0,858,39975.5899074074,2009-06-11,14:09:28
39.992045,116.326124,0,717,39975.5899652778,2009-06-11,14:09:33
39.991951,116.326002,0,696,39975.5900231482,2009-06-11,14:09:38
39.991846,116.325985,0,685,39975.5900810185,2009-06-11,14:09:43
39.991815,116.326024,0,686,39975.5901388889,2009-06-11,14:09:48
39.991766,116.326119,0,704,39975.5901967593,2009-06-11,14:09:53
39.991656,116.326215,0,758,39975.5902546296,2009-06-11,14:09:58
39.991631,116.326205,0,785,39975.5903125,2009-06-11,14:10:03
39.991667,116.326245,0,785,39975.5903703704,2009-06-11,14:10:08
39.99172,116.326329,0,782,39975.5904282407,2009-06-11,14:10:13
39.991722,116.326416,0,797,39975.5904861111,2009-06-11,14:10:18
39.991653,116.326569,0,779,39975.5905439815,2009-06-11,14:10:23
39.991629,116.326654,0,786,39975.5906018519,2009-06-11,14:10:28
39.991636,116.326727,0,790,39975.5906597222,2009-06-11,14:10:33
39.991621,116.326906,0,793,39975.5907175926,2009-06-11,14:10:38
39.991563,116.327087,0,799,39975.590775463,2009-06-11,14:10:43
39.991551,116.327319,0,809,39975.5908333333,2009-06-11,14:10:48
39.991553,116.327495,0,816,39975.5908912037,2009-06-11,14:10:53
39.991576,116.327678,0,822,39975.5909490741,2009-06-11,14:10:58
39.991397,116.328081,0,845,39975.5910069444,2009-06-11,14:11:03
39.991358,116.328372,0,837,39975.5910648148,2009-06-11,14:11:08
39.99136,116.328494,0,839,39975.5911226852,2009-06-11,14:11:13
39.991415,116.328683,0,831,39975.5911805556,2009-06-11,14:11:18
39.991494,116.32895,0,763,39975.5912384259,2009-06-11,14:11:23
39.991454,116.329069,0,759,39975.5912962963,2009-06-11,14:11:28
39.991433,116.329149,0,750,39975.5913194444,2009-06-11,14:11:30
39.991408,116.329393,0,735,39975.5913773148,2009-06-11,14:11:35
39.9914,116.329533,0,726,39975.5914236111,2009-06-11,14:11:39
39.991376,116.329649,0,726,39975.5914814815,2009-06-11,14:11:44
39.991364,116.329694,0,722,39975.5915393519,2009-06-11,14:11:49
39.991101,116.330455,0,714,39975.5915972222,2009-06-11,14:11:54
39.991102,116.330455,0,714,39975.5916550926,2009-06-11,14:11:59
39.9911,116.330455,0,713,39975.591712963,2009-06-11,14:12:04
39.9911,116.330455,0,713,39975.5917476852,2009-06-11,14:12:07
39.991102,116.33046,0,713,39975.5917708333,2009-06-11,14:12:09
39.991549,116.331127,0,565,39975.5918287037,2009-06-11,14:12:14
39.991545,116.331174,0,370,39975.5918865741,2009-06-11,14:12:19
39.991577,116.331188,0,334,39975.5919444444,2009-06-11,14:12:24
39.991621,116.331201,0,319,39975.5920023148,2009-06-11,14:12:29
39.991655,116.331239,0,309,39975.5920601852,2009-06-11,14:12:34
39.991676,116.33128,0,302,39975.5921180556,2009-06-11,14:12:39
39.99169,116.331289,0,303,39975.5921759259,2009-06-11,14:12:44
39.991705,116.331297,0,305,39975.5922337963,2009-06-11,14:12:49
39.991718,116.331303,0,308,39975.5922916667,2009-06-11,14:12:54
39.991759,116.331313,0,309,39975.592349537,2009-06-11,14:12:59
39.991798,116.331298,0,317,39975.5924074074,2009-06-11,14:13:04
39.991863,116.331158,0,324,39975.5924652778,2009-06-11,14:13:09
39.991843,116.331128,0,328,39975.5925231481,2009-06-11,14:13:14
39.991835,116.331075,0,338,39975.5925810185,2009-06-11,14:13:19
39.991825,116.331072,0,337,39975.5926388889,2009-06-11,14:13:24
39.991947,116.331161,0,356,39975.5926967593,2009-06-11,14:13:29
39.991924,116.331354,0,353,39975.5927546296,2009-06-11,14:13:34
39.991923,116.331487,0,341,39975.5928125,2009-06-11,14:13:39
39.991945,116.331523,0,304,39975.5928703704,2009-06-11,14:13:44
39.991957,116.331524,0,282,39975.5929282407,2009-06-11,14:13:49
39.991931,116.331543,0,275,39975.5929861111,2009-06-11,14:13:54
39.991849,116.331568,0,262,39975.5930439815,2009-06-11,14:13:59
39.991801,116.331594,0,246,39975.5931018519,2009-06-11,14:14:04
39.991739,116.331616,0,241,39975.5931597222,2009-06-11,14:14:09
39.991648,116.331595,0,234,39975.5932175926,2009-06-11,14:14:14
39.991892,116.331627,0,184,39975.5962847222,2009-06-11,14:18:39
39.991995,116.331609,0,188,39975.5963425926,2009-06-11,14:18:44
39.992054,116.331593,0,195,39975.596400463,2009-06-11,14:18:49
39.992074,116.331556,0,209,39975.5964583333,2009-06-11,14:18:54
39.991864,116.331606,0,215,39975.5965162037,2009-06-11,14:18:59
39.991811,116.331624,0,213,39975.5965740741,2009-06-11,14:19:04
39.991782,116.331653,0,210,39975.5966319444,2009-06-11,14:19:09
39.991771,116.33165,0,207,39975.5966898148,2009-06-11,14:19:14
39.991761,116.331642,0,204,39975.5967476852,2009-06-11,14:19:19
39.99176,116.331624,0,195,39975.5968055556,2009-06-11,14:19:24
39.99176,116.331624,0,195,39975.5968402778,2009-06-11,14:19:27
39.991755,116.331621,0,192,39975.5968634259,2009-06-11,14:19:29
39.991741,116.331622,0,199,39975.5969212963,2009-06-11,14:19:34
39.991716,116.331633,0,198,39975.5969791667,2009-06-11,14:19:39
39.9917,116.331633,0,207,39975.597037037,2009-06-11,14:19:44
39.991701,116.331633,0,207,39975.5970949074,2009-06-11,14:19:49
39.991702,116.331633,0,207,39975.5971527778,2009-06-11,14:19:54
39.991707,116.331635,0,207,39975.5972106481,2009-06-11,14:19:59
39.991712,116.331637,0,206,39975.5972685185,2009-06-11,14:20:04
39.991713,116.331637,0,206,39975.5973263889,2009-06-11,14:20:09
39.991714,116.331637,0,206,39975.5973842593,2009-06-11,14:20:14
39.991715,116.331637,0,206,39975.5974421296,2009-06-11,14:20:19
39.991716,116.331636,0,206,39975.5975,2009-06-11,14:20:24
39.991716,116.331636,0,206,39975.5975578704,2009-06-11,14:20:29
39.991717,116.331636,0,206,39975.5976157407,2009-06-11,14:20:34
39.991716,116.331636,0,206,39975.5976736111,2009-06-11,14:20:39
39.991716,116.331637,0,205,39975.5977314815,2009-06-11,14:20:44
39.991715,116.331637,0,205,39975.5977893519,2009-06-11,14:20:49
39.991716,116.331637,0,205,39975.5978472222,2009-06-11,14:20:54
39.991716,116.331636,0,205,39975.5979050926,2009-06-11,14:20:59
39.991717,116.331636,0,204,39975.597962963,2009-06-11,14:21:04
39.991716,116.331636,0,204,39975.5980208333,2009-06-11,14:21:09
39.991716,116.331636,0,204,39975.5980787037,2009-06-11,14:21:14
39.991716,116.331635,0,204,39975.5981365741,2009-06-11,14:21:19
39.991716,116.331634,0,204,39975.5981944444,2009-06-11,14:21:24
39.991716,116.331633,0,205,39975.5982523148,2009-06-11,14:21:29
39.991716,116.331633,0,205,39975.5983101852,2009-06-11,14:21:34
39.991716,116.331633,0,205,39975.5983680556,2009-06-11,14:21:39
39.991717,116.331632,0,205,39975.5984259259,2009-06-11,14:21:44
39.991717,116.331632,0,206,39975.5984837963,2009-06-11,14:21:49
39.991717,116.331632,0,206,39975.5985416667,2009-06-11,14:21:54
39.991717,116.331631,0,206,39975.598599537,2009-06-11,14:21:59
39.991717,116.33163,0,207,39975.5986574074,2009-06-11,14:22:04
39.991717,116.33163,0,207,39975.5987152778,2009-06-11,14:22:09
39.991717,116.331629,0,207,39975.5987731481,2009-06-11,14:22:14
39.991717,116.331629,0,208,39975.5988310185,2009-06-11,14:22:19
39.991717,116.33163,0,208,39975.5988888889,2009-06-11,14:22:24
39.991717,116.33163,0,208,39975.5989467593,2009-06-11,14:22:29
39.991717,116.331631,0,209,39975.5990046296,2009-06-11,14:22:34
39.991717,116.331631,0,209,39975.5990625,2009-06-11,14:22:39
39.991717,116.331631,0,209,39975.5991203704,2009-06-11,14:22:44
39.991717,116.331632,0,210,39975.5991782407,2009-06-11,14:22:49
39.991717,116.331632,0,210,39975.5992361111,2009-06-11,14:22:54
39.991718,116.331632,0,211,39975.5992939815,2009-06-11,14:22:59
39.991719,116.331633,0,211,39975.5993518519,2009-06-11,14:23:04
39.99172,116.331633,0,211,39975.5994097222,2009-06-11,14:23:09
39.99172,116.331633,0,211,39975.5994675926,2009-06-11,14:23:14
39.991721,116.331633,0,211,39975.599525463,2009-06-11,14:23:19
39.991721,116.331633,0,211,39975.5995833333,2009-06-11,14:23:24
39.991662,116.331515,0,194,39975.6028240741,2009-06-11,14:28:04
39.991497,116.331431,0,193,39975.6028819444,2009-06-11,14:28:09
39.990955,116.331443,0,192,39975.6029398148,2009-06-11,14:28:14
39.990133,116.33156,0,194,39975.6029976852,2009-06-11,14:28:19
39.98915,116.331707,0,196,39975.6030555556,2009-06-11,14:28:24
39.988449,116.331747,0,197,39975.6031134259,2009-06-11,14:28:29
39.98768,116.331819,0,198,39975.6031712963,2009-06-11,14:28:34
39.98682,116.331867,0,198,39975.6032291667,2009-06-11,14:28:39
39.985973,116.33189,0,194,39975.603287037,2009-06-11,14:28:44
39.985124,116.331977,0,187,39975.6033449074,2009-06-11,14:28:49
39.98431,116.332109,0,183,39975.6034027778,2009-06-11,14:28:54
39.983484,116.332211,0,187,39975.6034606481,2009-06-11,14:28:59
39.982645,116.332347,0,184,39975.6035185185,2009-06-11,14:29:04
39.981825,116.332512,0,179,39975.6035763889,2009-06-11,14:29:09
39.98096,116.332671,0,168,39975.6036342593,2009-06-11,14:29:14
39.9801,116.332832,0,163,39975.6036921296,2009-06-11,14:29:19
39.979257,116.332982,0,159,39975.60375,2009-06-11,14:29:24
39.978407,116.333144,0,159,39975.6038078704,2009-06-11,14:29:29
39.977635,116.333317,0,165,39975.6038657407,2009-06-11,14:29:34
39.976982,116.333474,0,168,39975.6039236111,2009-06-11,14:29:39
39.976473,116.333576,0,175,39975.6039814815,2009-06-11,14:29:44
39.976061,116.333645,0,176,39975.6040393518,2009-06-11,14:29:49
39.975725,116.333716,0,185,39975.6040972222,2009-06-11,14:29:54
39.975487,116.333737,0,190,39975.6041550926,2009-06-11,14:29:59
39.975381,116.33378,0,196,39975.604212963,2009-06-11,14:30:04
39.975345,116.333799,0,199,39975.6042708333,2009-06-11,14:30:09
39.975327,116.333802,0,203,39975.6043287037,2009-06-11,14:30:14
39.97531,116.333804,0,203,39975.6043865741,2009-06-11,14:30:19
39.975282,116.333803,0,204,39975.6044444444,2009-06-11,14:30:24
39.97525,116.333801,0,205,39975.6045023148,2009-06-11,14:30:29
39.975213,116.333783,0,205,39975.6045601852,2009-06-11,14:30:34
39.975181,116.333767,0,206,39975.6046180556,2009-06-11,14:30:39
39.975168,116.333766,0,207,39975.6046759259,2009-06-11,14:30:44
39.975156,116.333768,0,207,39975.6047337963,2009-06-11,14:30:49
39.975132,116.333782,0,207,39975.6047916667,2009-06-11,14:30:54
39.974979,116.333889,0,204,39975.604849537,2009-06-11,14:30:59
39.974411,116.334028,0,207,39975.6049074074,2009-06-11,14:31:04
39.973591,116.334172,0,202,39975.6049652778,2009-06-11,14:31:09
39.972841,116.334643,0,201,39975.6050231481,2009-06-11,14:31:14
39.972107,116.335229,0,202,39975.6050810185,2009-06-11,14:31:19
39.971336,116.335826,0,205,39975.6051388889,2009-06-11,14:31:24
39.97061,116.336428,0,196,39975.6051967593,2009-06-11,14:31:29
39.96986,116.337,0,190,39975.6052546296,2009-06-11,14:31:34
39.969128,116.337544,0,183,39975.6053125,2009-06-11,14:31:39
39.968412,116.338054,0,179,39975.6053703704,2009-06-11,14:31:44
39.967633,116.338385,0,169,39975.6054282407,2009-06-11,14:31:49
39.96691,116.338599,0,180,39975.6054861111,2009-06-11,14:31:54
39.966407,116.33873,0,184,39975.6055439815,2009-06-11,14:31:59
39.966056,116.33881,0,179,39975.6056018519,2009-06-11,14:32:04
39.965738,116.338883,0,177,39975.6056597222,2009-06-11,14:32:09
39.965505,116.338921,0,177,39975.6057175926,2009-06-11,14:32:14
39.965372,116.338967,0,176,39975.605775463,2009-06-11,14:32:19
39.965311,116.338985,0,182,39975.6058333333,2009-06-11,14:32:24
39.965295,116.338989,0,184,39975.6058912037,2009-06-11,14:32:29
39.965293,116.338988,0,185,39975.6059490741,2009-06-11,14:32:34
39.965299,116.338986,0,185,39975.6060069444,2009-06-11,14:32:39
39.965291,116.338986,0,186,39975.6060648148,2009-06-11,14:32:44
39.965291,116.338985,0,186,39975.6061226852,2009-06-11,14:32:49
39.965291,116.338984,0,186,39975.6061805556,2009-06-11,14:32:54
39.965291,116.338984,0,186,39975.6062152778,2009-06-11,14:32:57
39.965297,116.338984,0,186,39975.6062384259,2009-06-11,14:32:59
39.965283,116.338994,0,186,39975.6062962963,2009-06-11,14:33:04
39.9651,116.339054,0,186,39975.6063541667,2009-06-11,14:33:09
39.964298,116.339192,0,178,39975.606412037,2009-06-11,14:33:14
39.963281,116.339299,0,171,39975.6064699074,2009-06-11,14:33:19
39.962385,116.339436,0,168,39975.6065277778,2009-06-11,14:33:24
39.961523,116.33954,0,164,39975.6065856481,2009-06-11,14:33:29
39.96074,116.33963,0,167,39975.6066435185,2009-06-11,14:33:34
39.96003,116.3399,0,169,39975.6067013889,2009-06-11,14:33:39
39.959353,116.340219,0,170,39975.6067592593,2009-06-11,14:33:44
39.958719,116.340545,0,165,39975.6068171296,2009-06-11,14:33:49
39.958112,116.340911,0,162,39975.606875,2009-06-11,14:33:54
39.957487,116.341287,0,155,39975.6069328704,2009-06-11,14:33:59
39.956713,116.341645,0,146,39975.6069907407,2009-06-11,14:34:04
39.955899,116.34206,0,143,39975.6070486111,2009-06-11,14:34:09
39.955144,116.342466,0,145,39975.6071064815,2009-06-11,14:34:14
39.954446,116.342886,0,142,39975.6071643519,2009-06-11,14:34:19
39.953688,116.343338,0,133,39975.6072222222,2009-06-11,14:34:24
39.952908,116.343777,0,132,39975.6072800926,2009-06-11,14:34:29
39.952135,116.344217,0,133,39975.607337963,2009-06-11,14:34:34
39.95133,116.344654,0,135,39975.6073958333,2009-06-11,14:34:39
39.950568,116.345058,0,139,39975.6074537037,2009-06-11,14:34:44
39.949821,116.345391,0,143,39975.6075115741,2009-06-11,14:34:49
39.94908,116.345552,0,146,39975.6075694444,2009-06-11,14:34:54
39.948324,116.345505,0,150,39975.6076273148,2009-06-11,14:34:59
39.94765,116.345364,0,148,39975.6076851852,2009-06-11,14:35:04
39.946999,116.345254,0,150,39975.6077430556,2009-06-11,14:35:09
39.946414,116.345143,0,152,39975.6078009259,2009-06-11,14:35:14
39.945875,116.34508,0,161,39975.6078587963,2009-06-11,14:35:19
39.945411,116.345095,0,177,39975.6079166667,2009-06-11,14:35:24
39.945008,116.345192,0,191,39975.607974537,2009-06-11,14:35:29
39.944661,116.345326,0,190,39975.6080324074,2009-06-11,14:35:34
39.944338,116.345441,0,192,39975.6080902778,2009-06-11,14:35:39
39.944019,116.345539,0,188,39975.6081481481,2009-06-11,14:35:44
39.943739,116.345641,0,186,39975.6082060185,2009-06-11,14:35:49
39.943467,116.345742,0,185,39975.6082638889,2009-06-11,14:35:54
39.943218,116.345865,0,182,39975.6083217593,2009-06-11,14:35:59
39.942989,116.345968,0,172,39975.6083796296,2009-06-11,14:36:04
39.942725,116.346067,0,171,39975.6084375,2009-06-11,14:36:09
39.942487,116.346162,0,172,39975.6084953704,2009-06-11,14:36:14
39.942258,116.34628,0,168,39975.6085532407,2009-06-11,14:36:19
39.94206,116.346385,0,165,39975.6086111111,2009-06-11,14:36:24
39.941917,116.346464,0,147,39975.6086689815,2009-06-11,14:36:29
39.941802,116.346555,0,142,39975.6087268519,2009-06-11,14:36:34
39.941698,116.346517,0,140,39975.6087847222,2009-06-11,14:36:39
39.941669,116.346489,0,139,39975.6088425926,2009-06-11,14:36:44
39.941583,116.346536,0,137,39975.608900463,2009-06-11,14:36:49
39.941256,116.346624,0,135,39975.6089583333,2009-06-11,14:36:54
39.940989,116.346787,0,135,39975.6090162037,2009-06-11,14:36:59
39.940807,116.346881,0,142,39975.6090740741,2009-06-11,14:37:04
39.940704,116.346954,0,152,39975.6091319444,2009-06-11,14:37:09
39.940631,116.347286,0,169,39975.6091898148,2009-06-11,14:37:14
39.940837,116.347385,0,189,39975.6092476852,2009-06-11,14:37:19
39.940696,116.347331,0,203,39975.6093055556,2009-06-11,14:37:24
39.940696,116.347326,0,210,39975.6093634259,2009-06-11,14:37:29
39.940689,116.34733,0,213,39975.6094212963,2009-06-11,14:37:34
39.940681,116.347333,0,213,39975.6094791667,2009-06-11,14:37:39
39.940677,116.347335,0,214,39975.609537037,2009-06-11,14:37:44
39.940677,116.347335,0,214,39975.6095717593,2009-06-11,14:37:47
39.940682,116.347333,0,214,39975.6095949074,2009-06-11,14:37:49
39.940723,116.347315,0,214,39975.6096527778,2009-06-11,14:37:54
39.940775,116.347268,0,215,39975.6097106481,2009-06-11,14:37:59
39.940809,116.347245,0,216,39975.6097685185,2009-06-11,14:38:04
39.940842,116.347326,0,217,39975.6098263889,2009-06-11,14:38:09
39.940798,116.347357,0,218,39975.6098842593,2009-06-11,14:38:14
39.940764,116.347372,0,218,39975.6099421296,2009-06-11,14:38:19
39.940747,116.347381,0,218,39975.61,2009-06-11,14:38:24
39.940747,116.347381,0,218,39975.6100347222,2009-06-11,14:38:27
39.940751,116.34738,0,218,39975.6100578704,2009-06-11,14:38:29
39.940625,116.34764,0,220,39975.6101157407,2009-06-11,14:38:34
39.940527,116.347764,0,220,39975.6101736111,2009-06-11,14:38:39
39.940451,116.347839,0,221,39975.6102314815,2009-06-11,14:38:44
39.940394,116.347787,0,221,39975.6102893518,2009-06-11,14:38:49
39.940351,116.347676,0,220,39975.6103472222,2009-06-11,14:38:54
39.940355,116.347507,0,220,39975.6104050926,2009-06-11,14:38:59
39.940345,116.347322,0,221,39975.610462963,2009-06-11,14:39:04
39.940315,116.347169,0,222,39975.6105208333,2009-06-11,14:39:09
39.940304,116.347091,0,223,39975.6105787037,2009-06-11,14:39:14
39.940271,116.347024,0,224,39975.6106365741,2009-06-11,14:39:19
39.939154,116.3472,0,282,39975.6113888889,2009-06-11,14:40:24
39.939117,116.347164,0,240,39975.6114467593,2009-06-11,14:40:29
39.939281,116.347015,0,190,39975.6115046296,2009-06-11,14:40:34
39.939358,116.346927,0,151,39975.6115625,2009-06-11,14:40:39
39.939386,116.346957,0,148,39975.6116203704,2009-06-11,14:40:44
39.939403,116.34702,0,149,39975.6116782407,2009-06-11,14:40:49
39.939417,116.347092,0,147,39975.6117361111,2009-06-11,14:40:54
39.939425,116.347168,0,151,39975.6117939815,2009-06-11,14:40:59
39.939433,116.347234,0,153,39975.6118518518,2009-06-11,14:41:04
39.93943,116.347311,0,155,39975.6119097222,2009-06-11,14:41:09
39.939439,116.347378,0,152,39975.6119675926,2009-06-11,14:41:14
39.939429,116.347452,0,154,39975.612025463,2009-06-11,14:41:19
39.939409,116.347511,0,152,39975.6120833333,2009-06-11,14:41:24
39.939399,116.347564,0,147,39975.6121412037,2009-06-11,14:41:29
39.939391,116.34766,0,135,39975.6121990741,2009-06-11,14:41:34
39.939388,116.347746,0,132,39975.6122569444,2009-06-11,14:41:39
39.939389,116.347827,0,134,39975.6123148148,2009-06-11,14:41:44
39.939396,116.347899,0,134,39975.6123726852,2009-06-11,14:41:49
39.939433,116.347991,0,129,39975.6124305556,2009-06-11,14:41:54
39.939461,116.348076,0,129,39975.6124884259,2009-06-11,14:41:59
39.939517,116.348161,0,129,39975.6125462963,2009-06-11,14:42:04
39.939537,116.348221,0,126,39975.6126041667,2009-06-11,14:42:09
39.939561,116.34827,0,127,39975.612662037,2009-06-11,14:42:14
39.939592,116.348312,0,128,39975.6127199074,2009-06-11,14:42:19
39.939646,116.348326,0,129,39975.6127777778,2009-06-11,14:42:24
39.939701,116.348371,0,129,39975.6128356481,2009-06-11,14:42:29
39.939756,116.348424,0,123,39975.6128935185,2009-06-11,14:42:34
39.939822,116.34848,0,114,39975.6129513889,2009-06-11,14:42:39
39.939872,116.348523,0,112,39975.6130092593,2009-06-11,14:42:44
39.939913,116.348567,0,114,39975.6130671296,2009-06-11,14:42:49
39.939955,116.348608,0,116,39975.613125,2009-06-11,14:42:54
39.939999,116.348661,0,119,39975.6131828704,2009-06-11,14:42:59
39.940059,116.348693,0,117,39975.6132407407,2009-06-11,14:43:04
39.94012,116.348715,0,122,39975.6132986111,2009-06-11,14:43:09
39.94019,116.348726,0,120,39975.6133564815,2009-06-11,14:43:14
39.940239,116.348733,0,120,39975.6134143519,2009-06-11,14:43:19
39.940312,116.348722,0,123,39975.6134722222,2009-06-11,14:43:24
39.940377,116.348708,0,115,39975.6135300926,2009-06-11,14:43:29
39.940422,116.348722,0,117,39975.613587963,2009-06-11,14:43:34
39.940486,116.34871,0,103,39975.6136458333,2009-06-11,14:43:39
39.940556,116.34869,0,90,39975.6137037037,2009-06-11,14:43:44
39.940617,116.348688,0,80,39975.6137615741,2009-06-11,14:43:49
39.940693,116.348743,0,80,39975.6138194444,2009-06-11,14:43:54
39.940824,116.348802,0,80,39975.6138773148,2009-06-11,14:43:59
39.940877,116.348791,0,81,39975.6139351852,2009-06-11,14:44:04
39.940905,116.348774,0,85,39975.6139930556,2009-06-11,14:44:09
39.94097,116.348755,0,84,39975.6140509259,2009-06-11,14:44:14
39.941019,116.348732,0,89,39975.6141087963,2009-06-11,14:44:19
39.941031,116.348737,0,87,39975.6141666667,2009-06-11,14:44:24
39.94104,116.348711,0,88,39975.614224537,2009-06-11,14:44:29
39.941072,116.348649,0,71,39975.6142824074,2009-06-11,14:44:34
39.941094,116.348659,0,70,39975.6143402778,2009-06-11,14:44:39
39.941094,116.348659,0,70,39975.614375,2009-06-11,14:44:42
39.941097,116.348653,0,70,39975.6143981481,2009-06-11,14:44:44
39.9411,116.348668,0,90,39975.6144560185,2009-06-11,14:44:49
39.941183,116.348652,0,90,39975.6145138889,2009-06-11,14:44:54
39.94121,116.348701,0,101,39975.6145717593,2009-06-11,14:44:59
39.941234,116.348708,0,109,39975.6146296296,2009-06-11,14:45:04
39.941304,116.348709,0,108,39975.6146875,2009-06-11,14:45:09
39.94133,116.348717,0,108,39975.6147453704,2009-06-11,14:45:14
39.941374,116.348727,0,117,39975.6148032407,2009-06-11,14:45:19
39.941462,116.348737,0,114,39975.6148611111,2009-06-11,14:45:24
39.941555,116.348754,0,112,39975.6149189815,2009-06-11,14:45:29
39.941634,116.348764,0,99,39975.6149768519,2009-06-11,14:45:34
39.941708,116.348759,0,87,39975.6150347222,2009-06-11,14:45:39
39.94176,116.348823,0,87,39975.6150925926,2009-06-11,14:45:44
39.941845,116.348849,0,81,39975.615150463,2009-06-11,14:45:49
39.941897,116.348902,0,84,39975.6152083333,2009-06-11,14:45:54
39.941963,116.348933,0,90,39975.6152662037,2009-06-11,14:45:59
39.942017,116.348957,0,91,39975.6153240741,2009-06-11,14:46:04
39.942077,116.349002,0,103,39975.6153819444,2009-06-11,14:46:09
39.942142,116.34906,0,109,39975.6154398148,2009-06-11,14:46:14
39.94219,116.349092,0,114,39975.6154976852,2009-06-11,14:46:19
39.942234,116.349143,0,115,39975.6155555556,2009-06-11,14:46:24
39.942291,116.349189,0,113,39975.6156134259,2009-06-11,14:46:29
39.942366,116.349247,0,119,39975.6156712963,2009-06-11,14:46:34
39.94242,116.349268,0,112,39975.6157291667,2009-06-11,14:46:39
39.942475,116.349325,0,103,39975.615787037,2009-06-11,14:46:44
39.942536,116.349386,0,103,39975.6158449074,2009-06-11,14:46:49
39.942599,116.349425,0,100,39975.6159027778,2009-06-11,14:46:54
39.942675,116.349479,0,109,39975.6159606481,2009-06-11,14:46:59
39.942722,116.349488,0,111,39975.6160185185,2009-06-11,14:47:04
39.942746,116.349532,0,113,39975.6160763889,2009-06-11,14:47:09
39.942809,116.349553,0,118,39975.6161342593,2009-06-11,14:47:14
39.942866,116.349608,0,122,39975.6161921296,2009-06-11,14:47:19
39.942906,116.349658,0,126,39975.61625,2009-06-11,14:47:24
39.94299,116.349656,0,122,39975.6163078704,2009-06-11,14:47:29
39.943055,116.349643,0,120,39975.6163657407,2009-06-11,14:47:34
39.943135,116.349635,0,114,39975.6164236111,2009-06-11,14:47:39
39.943191,116.349627,0,116,39975.6164814815,2009-06-11,14:47:44
39.943245,116.349625,0,117,39975.6165393519,2009-06-11,14:47:49
39.943324,116.34961,0,116,39975.6165972222,2009-06-11,14:47:54
39.943356,116.34963,0,116,39975.6166550926,2009-06-11,14:47:59
39.943405,116.349633,0,128,39975.616712963,2009-06-11,14:48:04
39.94346,116.349644,0,134,39975.6167708333,2009-06-11,14:48:09
39.943559,116.349643,0,137,39975.6168287037,2009-06-11,14:48:14
39.943622,116.349635,0,135,39975.6168865741,2009-06-11,14:48:19
39.943707,116.34965,0,127,39975.6169444444,2009-06-11,14:48:24
39.943786,116.349697,0,129,39975.6170023148,2009-06-11,14:48:29
39.943848,116.34971,0,129,39975.6170601852,2009-06-11,14:48:34
39.943862,116.349745,0,133,39975.6171180556,2009-06-11,14:48:39
39.943912,116.349766,0,134,39975.6171759259,2009-06-11,14:48:44
39.944003,116.349772,0,132,39975.6172337963,2009-06-11,14:48:49
39.944075,116.349781,0,120,39975.6172916667,2009-06-11,14:48:54
39.944115,116.349794,0,125,39975.617349537,2009-06-11,14:48:59
39.944193,116.349775,0,124,39975.6174074074,2009-06-11,14:49:04
39.944281,116.349755,0,121,39975.6174652778,2009-06-11,14:49:09
39.944343,116.349765,0,119,39975.6175231481,2009-06-11,14:49:14
39.944433,116.349801,0,116,39975.6175810185,2009-06-11,14:49:19
39.944493,116.349795,0,114,39975.6176388889,2009-06-11,14:49:24
39.944549,116.349777,0,108,39975.6176967593,2009-06-11,14:49:29
39.944603,116.34977,0,111,39975.6177546296,2009-06-11,14:49:34
39.944665,116.349773,0,105,39975.6178125,2009-06-11,14:49:39
39.944734,116.349778,0,102,39975.6178703704,2009-06-11,14:49:44
39.944815,116.349753,0,98,39975.6179282407,2009-06-11,14:49:49
39.944889,116.349769,0,96,39975.6179861111,2009-06-11,14:49:54
39.944981,116.349727,0,92,39975.6180439815,2009-06-11,14:49:59
39.945063,116.349715,0,89,39975.6181018518,2009-06-11,14:50:04
39.945097,116.349717,0,95,39975.6181597222,2009-06-11,14:50:09
39.945145,116.349722,0,89,39975.6182175926,2009-06-11,14:50:14
39.945251,116.349694,0,85,39975.618275463,2009-06-11,14:50:19
39.945319,116.349687,0,86,39975.6183333333,2009-06-11,14:50:24
39.945365,116.349696,0,88,39975.6183912037,2009-06-11,14:50:29
39.945402,116.349707,0,89,39975.6184490741,2009-06-11,14:50:34
39.945441,116.349719,0,86,39975.6185069444,2009-06-11,14:50:39
39.945502,116.349699,0,90,39975.6185648148,2009-06-11,14:50:44
39.945562,116.349715,0,103,39975.6186226852,2009-06-11,14:50:49
39.945636,116.349698,0,123,39975.6186805556,2009-06-11,14:50:54
39.945702,116.349697,0,117,39975.6187384259,2009-06-11,14:50:59
39.945757,116.349693,0,121,39975.6187962963,2009-06-11,14:51:04
39.945815,116.349662,0,118,39975.6188541667,2009-06-11,14:51:09
39.945835,116.349663,0,123,39975.618912037,2009-06-11,14:51:14
39.945881,116.349649,0,127,39975.6189699074,2009-06-11,14:51:19
39.945949,116.349656,0,144,39975.6190277778,2009-06-11,14:51:24
39.946006,116.349646,0,134,39975.6190856481,2009-06-11,14:51:29
39.946031,116.349698,0,137,39975.6191435185,2009-06-11,14:51:34
39.946071,116.349768,0,128,39975.6192013889,2009-06-11,14:51:39
39.946054,116.349864,0,141,39975.6192592593,2009-06-11,14:51:44
39.94608,116.349998,0,135,39975.6193171296,2009-06-11,14:51:49
39.946085,116.3501,0,142,39975.619375,2009-06-11,14:51:54
39.946096,116.350216,0,152,39975.6194328704,2009-06-11,14:51:59
39.94609,116.35033,0,153,39975.6194907407,2009-06-11,14:52:04
39.946085,116.350423,0,155,39975.6195486111,2009-06-11,14:52:09
39.946047,116.350448,0,153,39975.6196064815,2009-06-11,14:52:14
39.945973,116.350475,0,155,39975.6196643518,2009-06-11,14:52:19
39.945902,116.350474,0,150,39975.6197222222,2009-06-11,14:52:24
39.945827,116.350499,0,149,39975.6197800926,2009-06-11,14:52:29
39.945729,116.350578,0,151,39975.619837963,2009-06-11,14:52:34
39.945661,116.350591,0,152,39975.6198958333,2009-06-11,14:52:39
39.945567,116.350682,0,150,39975.6199537037,2009-06-11,14:52:44
39.945478,116.350741,0,155,39975.6200115741,2009-06-11,14:52:49
39.945416,116.35075,0,155,39975.6200694444,2009-06-11,14:52:54
39.94533,116.350723,0,162,39975.6201273148,2009-06-11,14:52:59
39.945379,116.35068,0,174,39975.6201851852,2009-06-11,14:53:04
39.945427,116.350675,0,181,39975.6202430556,2009-06-11,14:53:09
39.945474,116.350653,0,192,39975.6203009259,2009-06-11,14:53:14
39.945565,116.35062,0,186,39975.6203587963,2009-06-11,14:53:19
39.945708,116.350508,0,164,39975.6204166667,2009-06-11,14:53:24
39.945764,116.350485,0,156,39975.620474537,2009-06-11,14:53:29
39.945837,116.350472,0,150,39975.6205324074,2009-06-11,14:53:34
39.945867,116.350441,0,147,39975.6205902778,2009-06-11,14:53:39
39.945936,116.350382,0,133,39975.6206481481,2009-06-11,14:53:44
39.946022,116.350394,0,129,39975.6207060185,2009-06-11,14:53:49
39.946087,116.350386,0,121,39975.6207638889,2009-06-11,14:53:54
39.946162,116.35039,0,118,39975.6208217593,2009-06-11,14:53:59
39.946249,116.350354,0,112,39975.6208796296,2009-06-11,14:54:04
39.946334,116.35033,0,111,39975.6209375,2009-06-11,14:54:09
39.946377,116.350291,0,110,39975.6209953704,2009-06-11,14:54:14
39.946436,116.350273,0,107,39975.6210532407,2009-06-11,14:54:19
39.946486,116.350262,0,103,39975.6211111111,2009-06-11,14:54:24
39.94653,116.350255,0,102,39975.6211689815,2009-06-11,14:54:29
39.946583,116.350266,0,112,39975.6212268519,2009-06-11,14:54:34
39.946629,116.350376,0,128,39975.6212847222,2009-06-11,14:54:39
39.946647,116.350447,0,131,39975.6213425926,2009-06-11,14:54:44
39.946672,116.350504,0,140,39975.621400463,2009-06-11,14:54:49
39.946685,116.350531,0,142,39975.6214583333,2009-06-11,14:54:54
39.946685,116.350531,0,142,39975.6214930556,2009-06-11,14:54:57
39.946687,116.350525,0,142,39975.6215162037,2009-06-11,14:54:59
39.94672,116.350461,0,138,39975.6215740741,2009-06-11,14:55:04
39.946791,116.350409,0,140,39975.6216319444,2009-06-11,14:55:09
39.946813,116.350374,0,139,39975.6216898148,2009-06-11,14:55:14
39.946852,116.350358,0,131,39975.6217476852,2009-06-11,14:55:19
39.946891,116.350325,0,127,39975.6218055556,2009-06-11,14:55:24
39.946961,116.350305,0,124,39975.6218634259,2009-06-11,14:55:29
39.947045,116.350308,0,128,39975.6219212963,2009-06-11,14:55:34
39.947126,116.350311,0,118,39975.6219791667,2009-06-11,14:55:39
39.947171,116.350303,0,111,39975.622037037,2009-06-11,14:55:44
39.947253,116.350303,0,99,39975.6220949074,2009-06-11,14:55:49
39.947305,116.350307,0,93,39975.6221527778,2009-06-11,14:55:54
39.947375,116.350301,0,88,39975.6222106481,2009-06-11,14:55:59
39.947447,116.350286,0,84,39975.6222685185,2009-06-11,14:56:04
39.947501,116.350289,0,85,39975.6223263889,2009-06-11,14:56:09
39.947559,116.350309,0,88,39975.6223842593,2009-06-11,14:56:14
39.947581,116.350211,0,96,39975.6224421296,2009-06-11,14:56:19
39.947647,116.35024,0,98,39975.6225,2009-06-11,14:56:24
39.947733,116.350227,0,95,39975.6225578704,2009-06-11,14:56:29
39.947819,116.350227,0,95,39975.6226157407,2009-06-11,14:56:34
39.947878,116.350231,0,94,39975.6226736111,2009-06-11,14:56:39
39.94794,116.350224,0,95,39975.6227314815,2009-06-11,14:56:44
39.947997,116.350215,0,98,39975.6227893519,2009-06-11,14:56:49
39.948051,116.350201,0,105,39975.6228472222,2009-06-11,14:56:54
39.94813,116.350184,0,105,39975.6229050926,2009-06-11,14:56:59
39.948186,116.350234,0,106,39975.6229398148,2009-06-11,14:57:02
39.948335,116.350244,0,107,39975.6229976852,2009-06-11,14:57:07
39.948451,116.350224,0,105,39975.6230555556,2009-06-11,14:57:12
39.948517,116.350211,0,102,39975.6231134259,2009-06-11,14:57:17
39.948577,116.350213,0,102,39975.6231712963,2009-06-11,14:57:22
39.948619,116.35018,0,99,39975.6232291667,2009-06-11,14:57:27
39.948656,116.350212,0,101,39975.623287037,2009-06-11,14:57:32
39.948651,116.350269,0,108,39975.6233449074,2009-06-11,14:57:37
39.948644,116.350335,0,114,39975.6234027778,2009-06-11,14:57:42
39.948651,116.350396,0,116,39975.6234606481,2009-06-11,14:57:47
39.948681,116.350495,0,124,39975.6235185185,2009-06-11,14:57:52
39.948697,116.350565,0,130,39975.6235763889,2009-06-11,14:57:57
39.948708,116.350655,0,132,39975.6236342593,2009-06-11,14:58:02
39.948717,116.350739,0,132,39975.6236921296,2009-06-11,14:58:07
39.94877,116.350829,0,128,39975.62375,2009-06-11,14:58:12
39.948778,116.3509,0,128,39975.6238078704,2009-06-11,14:58:17
39.948783,116.351012,0,118,39975.6238657407,2009-06-11,14:58:22
39.948792,116.351105,0,120,39975.6239236111,2009-06-11,14:58:27
39.948794,116.351208,0,125,39975.6239814815,2009-06-11,14:58:32
39.948813,116.351276,0,127,39975.6240393519,2009-06-11,14:58:37
39.948869,116.351327,0,130,39975.6240972222,2009-06-11,14:58:42
39.948917,116.351406,0,130,39975.6241550926,2009-06-11,14:58:47
39.948945,116.351496,0,135,39975.624212963,2009-06-11,14:58:52
39.948965,116.351552,0,139,39975.6242708333,2009-06-11,14:58:57
39.94897,116.351605,0,144,39975.6243287037,2009-06-11,14:59:02
39.948943,116.351671,0,150,39975.6243865741,2009-06-11,14:59:07
39.948928,116.351731,0,156,39975.6244444444,2009-06-11,14:59:12
39.948916,116.35185,0,160,39975.6245023148,2009-06-11,14:59:17
39.948859,116.35193,0,163,39975.6245601852,2009-06-11,14:59:22
39.948856,116.352015,0,165,39975.6246180556,2009-06-11,14:59:27
39.948875,116.352214,0,166,39975.6246759259,2009-06-11,14:59:32
39.948888,116.3523,0,170,39975.6247337963,2009-06-11,14:59:37
39.948894,116.352433,0,175,39975.6247916667,2009-06-11,14:59:42
39.948908,116.352541,0,181,39975.624849537,2009-06-11,14:59:47
39.948892,116.352568,0,188,39975.6249074074,2009-06-11,14:59:52
39.948865,116.352555,0,193,39975.6249652778,2009-06-11,14:59:57
39.948821,116.352525,0,198,39975.6250231481,2009-06-11,15:00:02
39.948821,116.352525,0,198,39975.6250578704,2009-06-11,15:00:05
39.948816,116.352525,0,202,39975.6250810185,2009-06-11,15:00:07
39.948789,116.352526,0,207,39975.6251388889,2009-06-11,15:00:12
39.948766,116.35261,0,211,39975.6251967593,2009-06-11,15:00:17
39.94877,116.352569,0,216,39975.6252546296,2009-06-11,15:00:22
39.948773,116.352586,0,220,39975.6253125,2009-06-11,15:00:27
39.948782,116.352585,0,224,39975.6253703704,2009-06-11,15:00:32
39.9488,116.352617,0,226,39975.6254282407,2009-06-11,15:00:37
39.948854,116.352639,0,229,39975.6254861111,2009-06-11,15:00:42
