# Supplementary material for: Research on differential privacy protection method based on user tendency
Source: PLoS One. 2023 Oct 26;18(10):e0288823. doi: 10.1371/journal.pone.0288823 (PMC10602288; doi:10.1371/journal.pone.0288823)
Supplement: S1 Data — (ZIP) [file pone.0288823.s001.zip › Data 5-1/000/Trajectory/20090611221204.plt]

Geolife trajectory
WGS 84
Altitude is in Feet
Reserved 3
0,2,255,My Track,0,0,2,8421376
0
39.948355,116.350558,0,674,39975.9250462963,2009-06-11,22:12:04
39.947988,116.350106,0,1266,39975.9251041667,2009-06-11,22:12:09
39.947997,116.350121,0,1271,39975.925162037,2009-06-11,22:12:14
39.948017,116.350103,0,1264,39975.9252199074,2009-06-11,22:12:19
39.948021,116.350069,0,1259,39975.9252777778,2009-06-11,22:12:24
39.94804,116.350032,0,1252,39975.9253356481,2009-06-11,22:12:29
39.948074,116.350006,0,1245,39975.9253935185,2009-06-11,22:12:34
39.948091,116.350009,0,1239,39975.9254513889,2009-06-11,22:12:39
39.948179,116.350018,0,1229,39975.9255092593,2009-06-11,22:12:44
39.948536,116.349943,0,1211,39975.9255671296,2009-06-11,22:12:49
39.9491,116.349767,0,1201,39975.925625,2009-06-11,22:12:54
39.949759,116.349525,0,1196,39975.9256828704,2009-06-11,22:12:59
39.950367,116.349401,0,1188,39975.9257407407,2009-06-11,22:13:04
39.950978,116.349228,0,1187,39975.9257986111,2009-06-11,22:13:09
39.951692,116.349101,0,1183,39975.9258564815,2009-06-11,22:13:14
39.95243,116.348995,0,1179,39975.9259143519,2009-06-11,22:13:19
39.953165,116.348913,0,1174,39975.9259722222,2009-06-11,22:13:24
39.954016,116.348845,0,1167,39975.9260300926,2009-06-11,22:13:29
39.954981,116.34878,0,1160,39975.926087963,2009-06-11,22:13:34
39.955965,116.34873,0,1161,39975.9261458333,2009-06-11,22:13:39
39.956944,116.348665,0,1164,39975.9262037037,2009-06-11,22:13:44
39.957967,116.348639,0,1156,39975.9262615741,2009-06-11,22:13:49
39.958978,116.348618,0,1142,39975.9263194444,2009-06-11,22:13:54
39.959937,116.348576,0,1134,39975.9263773148,2009-06-11,22:13:59
39.960924,116.348573,0,1122,39975.9264351852,2009-06-11,22:14:04
39.961881,116.348493,0,1122,39975.9264930556,2009-06-11,22:14:09
39.962871,116.348417,0,1121,39975.9265509259,2009-06-11,22:14:14
39.963852,116.348339,0,1110,39975.9266087963,2009-06-11,22:14:19
39.96479,116.348247,0,1095,39975.9266666667,2009-06-11,22:14:24
39.96568,116.348166,0,1079,39975.926724537,2009-06-11,22:14:29
39.966539,116.348132,0,1083,39975.9267824074,2009-06-11,22:14:34
39.967433,116.348486,0,1033,39975.9268402778,2009-06-11,22:14:39
39.968364,116.34846,0,1013,39975.9268981481,2009-06-11,22:14:44
39.969313,116.34838,0,1006,39975.9269560185,2009-06-11,22:14:49
39.970258,116.348326,0,991,39975.9270138889,2009-06-11,22:14:54
39.971132,116.348279,0,976,39975.9270717593,2009-06-11,22:14:59
39.972026,116.348219,0,971,39975.9271296296,2009-06-11,22:15:04
39.972947,116.34812,0,976,39975.9271875,2009-06-11,22:15:09
39.974097,116.348502,0,909,39975.9272453704,2009-06-11,22:15:14
39.975015,116.34858,0,845,39975.9273032407,2009-06-11,22:15:19
39.975764,116.348583,0,814,39975.9273611111,2009-06-11,22:15:24
39.976502,116.348451,0,776,39975.9274189815,2009-06-11,22:15:29
39.977271,116.348401,0,732,39975.9274768519,2009-06-11,22:15:34
39.978028,116.348326,0,709,39975.9275347222,2009-06-11,22:15:39
39.97883,116.348213,0,684,39975.9275925926,2009-06-11,22:15:44
39.979592,116.348052,0,663,39975.927650463,2009-06-11,22:15:49
39.980341,116.347916,0,637,39975.9277083333,2009-06-11,22:15:54
39.981118,116.347798,0,612,39975.9277662037,2009-06-11,22:15:59
39.981877,116.347733,0,601,39975.9278240741,2009-06-11,22:16:04
39.982615,116.347701,0,596,39975.9278819444,2009-06-11,22:16:09
39.983427,116.34774,0,576,39975.9279398148,2009-06-11,22:16:14
39.984181,116.347748,0,522,39975.9279976852,2009-06-11,22:16:19
39.9847,116.347725,0,469,39975.9280555556,2009-06-11,22:16:24
39.985001,116.347711,0,408,39975.9281134259,2009-06-11,22:16:29
39.985012,116.347695,0,383,39975.9281712963,2009-06-11,22:16:34
39.985006,116.347682,0,379,39975.9282291667,2009-06-11,22:16:39
39.984999,116.347661,0,375,39975.928287037,2009-06-11,22:16:44
39.984999,116.347661,0,375,39975.9283217593,2009-06-11,22:16:47
39.984998,116.347653,0,373,39975.9283449074,2009-06-11,22:16:49
39.985005,116.347643,0,371,39975.9284027778,2009-06-11,22:16:54
39.985007,116.347634,0,371,39975.9284606481,2009-06-11,22:16:59
39.985006,116.347623,0,370,39975.9285185185,2009-06-11,22:17:04
39.98502,116.347611,0,367,39975.9285763889,2009-06-11,22:17:09
39.985203,116.347519,0,354,39975.9286342593,2009-06-11,22:17:14
39.985529,116.34744,0,353,39975.9286921296,2009-06-11,22:17:19
39.986078,116.347404,0,352,39975.92875,2009-06-11,22:17:24
39.986832,116.347411,0,351,39975.9288078704,2009-06-11,22:17:29
39.987655,116.347369,0,349,39975.9288657407,2009-06-11,22:17:34
39.988583,116.347331,0,353,39975.9289236111,2009-06-11,22:17:39
39.98948,116.347311,0,358,39975.9289814815,2009-06-11,22:17:44
39.990309,116.347247,0,361,39975.9290393519,2009-06-11,22:17:49
39.991064,116.347192,0,358,39975.9290972222,2009-06-11,22:17:54
39.991653,116.347173,0,342,39975.9291550926,2009-06-11,22:17:59
39.991826,116.347102,0,318,39975.929212963,2009-06-11,22:18:04
39.991854,116.347099,0,311,39975.9292708333,2009-06-11,22:18:09
39.991861,116.347121,0,303,39975.9293287037,2009-06-11,22:18:14
39.991861,116.347121,0,303,39975.9293634259,2009-06-11,22:18:17
39.991855,116.34712,0,304,39975.9293865741,2009-06-11,22:18:19
39.991986,116.346891,0,292,39975.9294444444,2009-06-11,22:18:24
39.991989,116.346239,0,282,39975.9295023148,2009-06-11,22:18:29
39.991956,116.345336,0,279,39975.9295601852,2009-06-11,22:18:34
39.991973,116.344325,0,269,39975.9296180556,2009-06-11,22:18:39
39.991987,116.343291,0,262,39975.9296759259,2009-06-11,22:18:44
39.991917,116.342271,0,255,39975.9297337963,2009-06-11,22:18:49
39.99191,116.341235,0,253,39975.9297916667,2009-06-11,22:18:54
39.9919,116.340055,0,248,39975.929849537,2009-06-11,22:18:59
39.991827,116.338938,0,251,39975.9299074074,2009-06-11,22:19:04
39.991738,116.338052,0,245,39975.9299652778,2009-06-11,22:19:09
39.991661,116.337546,0,247,39975.9300231481,2009-06-11,22:19:14
39.991638,116.337355,0,259,39975.9300810185,2009-06-11,22:19:19
39.991643,116.337078,0,263,39975.9301388889,2009-06-11,22:19:24
39.991629,116.336456,0,264,39975.9301967593,2009-06-11,22:19:29
39.991621,116.335634,0,269,39975.9302546296,2009-06-11,22:19:34
39.991603,116.3347,0,273,39975.9303125,2009-06-11,22:19:39
39.99158,116.334008,0,282,39975.9303703704,2009-06-11,22:19:44
39.991572,116.333272,0,263,39975.9304282407,2009-06-11,22:19:49
39.99156,116.332474,0,247,39975.9304861111,2009-06-11,22:19:54
39.991559,116.331888,0,238,39975.9305439815,2009-06-11,22:19:59
39.991586,116.331596,0,214,39975.9306018518,2009-06-11,22:20:04
39.991592,116.331447,0,209,39975.9306597222,2009-06-11,22:20:09
39.991604,116.331471,0,206,39975.9307175926,2009-06-11,22:20:14
39.991604,116.331471,0,206,39975.9307523148,2009-06-11,22:20:17
39.991606,116.331465,0,207,39975.930775463,2009-06-11,22:20:19
39.991595,116.331429,0,206,39975.9308333333,2009-06-11,22:20:24
39.991564,116.331351,0,216,39975.9308912037,2009-06-11,22:20:29
39.991528,116.331275,0,242,39975.9309490741,2009-06-11,22:20:34
39.991566,116.331189,0,254,39975.9310069444,2009-06-11,22:20:39
39.99156,116.331163,0,253,39975.9310648148,2009-06-11,22:20:44
39.99156,116.331163,0,253,39975.931099537,2009-06-11,22:20:47
39.991558,116.331163,0,253,39975.9311226852,2009-06-11,22:20:49
39.991544,116.331146,0,258,39975.9311805556,2009-06-11,22:20:54
39.991544,116.331146,0,258,39975.9312152778,2009-06-11,22:20:57
39.991547,116.331145,0,258,39975.9312384259,2009-06-11,22:20:59
39.991559,116.331172,0,258,39975.9312962963,2009-06-11,22:21:04
39.99155,116.331143,0,258,39975.9313541667,2009-06-11,22:21:09
39.991576,116.331077,0,258,39975.931412037,2009-06-11,22:21:14
39.991557,116.331039,0,247,39975.9314699074,2009-06-11,22:21:19
39.991541,116.330964,0,232,39975.9315277778,2009-06-11,22:21:24
39.991569,116.330788,0,220,39975.9315856481,2009-06-11,22:21:29
39.991593,116.330576,0,220,39975.9316435185,2009-06-11,22:21:34
39.991606,116.330344,0,216,39975.9317013889,2009-06-11,22:21:39
39.991589,116.330125,0,208,39975.9317592593,2009-06-11,22:21:44
39.991561,116.329912,0,202,39975.9318171296,2009-06-11,22:21:49
39.991539,116.329686,0,196,39975.931875,2009-06-11,22:21:54
39.991547,116.329472,0,193,39975.9319328704,2009-06-11,22:21:59
39.991584,116.329261,0,187,39975.9319907407,2009-06-11,22:22:04
39.991577,116.329003,0,177,39975.9320486111,2009-06-11,22:22:09
39.991579,116.328769,0,170,39975.9321064815,2009-06-11,22:22:14
39.991582,116.328537,0,169,39975.9321643518,2009-06-11,22:22:19
39.991598,116.328313,0,166,39975.9322222222,2009-06-11,22:22:24
39.991606,116.328095,0,162,39975.9322800926,2009-06-11,22:22:29
39.991598,116.327875,0,159,39975.932337963,2009-06-11,22:22:34
39.991573,116.327654,0,152,39975.9323958333,2009-06-11,22:22:39
39.991562,116.327445,0,148,39975.9324537037,2009-06-11,22:22:44
39.991525,116.327232,0,142,39975.9325115741,2009-06-11,22:22:49
39.991597,116.327031,0,142,39975.9325694444,2009-06-11,22:22:54
39.991792,116.326975,0,140,39975.9326273148,2009-06-11,22:22:59
39.991978,116.326999,0,134,39975.9326851852,2009-06-11,22:23:04
39.992161,116.326967,0,126,39975.9327430556,2009-06-11,22:23:09
39.992324,116.326924,0,121,39975.9328009259,2009-06-11,22:23:14
39.992473,116.32687,0,119,39975.9328587963,2009-06-11,22:23:19
39.992629,116.32686,0,119,39975.9329166667,2009-06-11,22:23:24
39.992793,116.326837,0,120,39975.932974537,2009-06-11,22:23:29
39.992947,116.326789,0,130,39975.9330324074,2009-06-11,22:23:34
39.993136,116.326779,0,166,39975.9330902778,2009-06-11,22:23:39
39.993314,116.326789,0,210,39975.9331481481,2009-06-11,22:23:44
39.993508,116.326737,0,237,39975.9332060185,2009-06-11,22:23:49
39.993662,116.326743,0,252,39975.9332638889,2009-06-11,22:23:54
39.993871,116.32668,0,272,39975.9333217593,2009-06-11,22:23:59
39.994031,116.326719,0,296,39975.9333796296,2009-06-11,22:24:04
39.994229,116.326798,0,302,39975.9334375,2009-06-11,22:24:09
39.9944,116.326792,0,300,39975.9334953704,2009-06-11,22:24:14
39.994577,116.326774,0,308,39975.9335532407,2009-06-11,22:24:19
39.99475,116.32673,0,320,39975.9336111111,2009-06-11,22:24:24
39.994926,116.326733,0,337,39975.9336689815,2009-06-11,22:24:29
39.995102,116.326731,0,336,39975.9337268519,2009-06-11,22:24:34
39.995226,116.326742,0,383,39975.9337847222,2009-06-11,22:24:39
39.995498,116.326746,0,418,39975.9338425926,2009-06-11,22:24:44
39.995667,116.326769,0,498,39975.933900463,2009-06-11,22:24:49
39.995847,116.326701,0,515,39975.9339583333,2009-06-11,22:24:54
39.995983,116.326589,0,521,39975.9340162037,2009-06-11,22:24:59
39.99614,116.32651,0,514,39975.9340740741,2009-06-11,22:25:04
39.996233,116.326439,0,560,39975.9341319444,2009-06-11,22:25:09
39.996263,116.326263,0,545,39975.9341898148,2009-06-11,22:25:14
39.996238,116.326201,0,536,39975.9342476852,2009-06-11,22:25:19
39.996383,116.326248,0,546,39975.9343055556,2009-06-11,22:25:24
39.996553,116.326316,0,568,39975.9343634259,2009-06-11,22:25:29
39.996778,116.326404,0,591,39975.9344212963,2009-06-11,22:25:34
39.997103,116.326394,0,651,39975.9344791667,2009-06-11,22:25:39
39.997324,116.32637,0,673,39975.934537037,2009-06-11,22:25:44
39.997549,116.326327,0,682,39975.9345949074,2009-06-11,22:25:49
39.997758,116.326406,0,673,39975.9346527778,2009-06-11,22:25:54
39.997952,116.326433,0,678,39975.9347106481,2009-06-11,22:25:59
39.998136,116.326483,0,652,39975.9347685185,2009-06-11,22:26:04
39.998349,116.326487,0,641,39975.9348263889,2009-06-11,22:26:09
39.99855,116.326399,0,546,39975.9348842593,2009-06-11,22:26:14
39.998746,116.326293,0,495,39975.9349421296,2009-06-11,22:26:19
39.998945,116.32626,0,466,39975.935,2009-06-11,22:26:24
39.999197,116.326329,0,390,39975.9350578704,2009-06-11,22:26:29
39.999321,116.326083,0,304,39975.9351157407,2009-06-11,22:26:34
39.999416,116.325874,0,275,39975.9351736111,2009-06-11,22:26:39
39.999558,116.325744,0,254,39975.9352314815,2009-06-11,22:26:44
39.999702,116.325644,0,240,39975.9352893519,2009-06-11,22:26:49
39.999798,116.325511,0,227,39975.9353472222,2009-06-11,22:26:54
39.999786,116.325309,0,214,39975.9354050926,2009-06-11,22:26:59
39.999755,116.325088,0,199,39975.935462963,2009-06-11,22:27:04
39.99972,116.324889,0,186,39975.9355208333,2009-06-11,22:27:09
39.999777,116.324677,0,179,39975.9355787037,2009-06-11,22:27:14
39.999902,116.324644,0,169,39975.9356365741,2009-06-11,22:27:19
39.999988,116.324615,0,157,39975.9356944444,2009-06-11,22:27:24
40.000018,116.324547,0,148,39975.9357523148,2009-06-11,22:27:29
40.000119,116.324468,0,138,39975.9358101852,2009-06-11,22:27:34
40.000237,116.324416,0,126,39975.9358680556,2009-06-11,22:27:39
40.000502,116.324431,0,122,39975.9359259259,2009-06-11,22:27:44
40.000717,116.324318,0,130,39975.9359837963,2009-06-11,22:27:49
40.000907,116.324356,0,124,39975.9360416667,2009-06-11,22:27:54
40.001167,116.324432,0,112,39975.936099537,2009-06-11,22:27:59
40.001251,116.324468,0,106,39975.9361574074,2009-06-11,22:28:04
40.001466,116.324442,0,96,39975.9362152778,2009-06-11,22:28:09
40.001619,116.324297,0,90,39975.9362731481,2009-06-11,22:28:14
40.00185,116.324334,0,92,39975.9363310185,2009-06-11,22:28:19
40.002052,116.324378,0,108,39975.9363888889,2009-06-11,22:28:24
40.002261,116.324389,0,106,39975.9364467593,2009-06-11,22:28:29
40.002497,116.324387,0,112,39975.9365046296,2009-06-11,22:28:34
40.002709,116.324448,0,125,39975.9365625,2009-06-11,22:28:39
40.002905,116.32426,0,131,39975.9366203704,2009-06-11,22:28:44
40.003005,116.324265,0,144,39975.9366782407,2009-06-11,22:28:49
40.00332,116.324267,0,166,39975.9367361111,2009-06-11,22:28:54
40.003472,116.324268,0,175,39975.9367939815,2009-06-11,22:28:59
40.003796,116.324277,0,142,39975.9368518519,2009-06-11,22:29:04
40.004152,116.32424,0,178,39975.9369097222,2009-06-11,22:29:09
40.004418,116.324247,0,213,39975.9369675926,2009-06-11,22:29:14
40.004629,116.324257,0,226,39975.937025463,2009-06-11,22:29:19
40.004773,116.324228,0,242,39975.9370833333,2009-06-11,22:29:24
40.005023,116.324261,0,273,39975.9371412037,2009-06-11,22:29:29
40.005258,116.324206,0,247,39975.9371990741,2009-06-11,22:29:34
40.005435,116.324218,0,269,39975.9372569444,2009-06-11,22:29:39
40.005582,116.324284,0,280,39975.9373148148,2009-06-11,22:29:44
40.005763,116.324321,0,281,39975.9373726852,2009-06-11,22:29:49
40.005959,116.324238,0,286,39975.9374305556,2009-06-11,22:29:54
40.006151,116.324231,0,319,39975.9374884259,2009-06-11,22:29:59
40.006333,116.324221,0,335,39975.9375462963,2009-06-11,22:30:04
40.006505,116.324171,0,324,39975.9376041667,2009-06-11,22:30:09
40.00663,116.324211,0,305,39975.937662037,2009-06-11,22:30:14
40.006661,116.323987,0,291,39975.9377199074,2009-06-11,22:30:19
40.00664,116.323778,0,297,39975.9377777778,2009-06-11,22:30:24
40.006619,116.32354,0,284,39975.9378356481,2009-06-11,22:30:29
40.00661,116.323303,0,271,39975.9378935185,2009-06-11,22:30:34
40.006596,116.323051,0,258,39975.9379513889,2009-06-11,22:30:39
40.006582,116.322767,0,241,39975.9380092593,2009-06-11,22:30:44
40.006584,116.322516,0,225,39975.9380671296,2009-06-11,22:30:49
40.00659,116.322286,0,199,39975.938125,2009-06-11,22:30:54
40.00656,116.322028,0,184,39975.9381828704,2009-06-11,22:30:59
40.00653,116.32177,0,160,39975.9382407407,2009-06-11,22:31:04
40.006494,116.321489,0,122,39975.9382986111,2009-06-11,22:31:09
40.00662,116.321291,0,141,39975.9383564815,2009-06-11,22:31:14
40.00678,116.321162,0,114,39975.9384143518,2009-06-11,22:31:19
40.006972,116.321123,0,116,39975.9384722222,2009-06-11,22:31:24
40.007135,116.32107,0,105,39975.9385300926,2009-06-11,22:31:29
40.007303,116.321017,0,115,39975.938587963,2009-06-11,22:31:34
40.007335,116.320823,0,122,39975.9386458333,2009-06-11,22:31:39
40.007329,116.320605,0,125,39975.9387037037,2009-06-11,22:31:44
40.007309,116.320372,0,128,39975.9387615741,2009-06-11,22:31:49
40.007274,116.32015,0,135,39975.9388194444,2009-06-11,22:31:54
40.007275,116.319974,0,144,39975.9388773148,2009-06-11,22:31:59
40.007413,116.319821,0,167,39975.9389351852,2009-06-11,22:32:04
40.007539,116.319716,0,177,39975.9389930556,2009-06-11,22:32:09
40.007646,116.319676,0,195,39975.9390509259,2009-06-11,22:32:14
40.007653,116.319694,0,208,39975.9391087963,2009-06-11,22:32:19
40.007649,116.319703,0,210,39975.9391666667,2009-06-11,22:32:24
40.00765,116.319708,0,210,39975.939224537,2009-06-11,22:32:29
40.00765,116.319708,0,210,39975.9392592593,2009-06-11,22:32:32
40.00765,116.319709,0,210,39975.9392824074,2009-06-11,22:32:34
40.007651,116.31972,0,210,39975.9393402778,2009-06-11,22:32:39
40.007653,116.319739,0,210,39975.9393981481,2009-06-11,22:32:44
40.007654,116.319738,0,209,39975.9394560185,2009-06-11,22:32:49
40.007654,116.319739,0,209,39975.9395138889,2009-06-11,22:32:54
40.007653,116.31974,0,209,39975.9395717593,2009-06-11,22:32:59
40.007653,116.31974,0,209,39975.9396064815,2009-06-11,22:33:02
40.007653,116.319737,0,209,39975.9396296296,2009-06-11,22:33:04
40.007773,116.319258,0,75,39975.9405555556,2009-06-11,22:34:24
40.007842,116.319144,0,129,39975.9406134259,2009-06-11,22:34:29
40.007867,116.319131,0,129,39975.9406712963,2009-06-11,22:34:34
40.007851,116.31911,0,130,39975.9407291667,2009-06-11,22:34:39
40.007797,116.319077,0,131,39975.940787037,2009-06-11,22:34:44
40.007797,116.319088,0,132,39975.9408449074,2009-06-11,22:34:49
40.007811,116.319098,0,132,39975.9409027778,2009-06-11,22:34:54
