# Supplementary material for: Research on differential privacy protection method based on user tendency
Source: PLoS One. 2023 Oct 26;18(10):e0288823. doi: 10.1371/journal.pone.0288823 (PMC10602288; doi:10.1371/journal.pone.0288823)
Supplement: S1 Data — (ZIP) [file pone.0288823.s001.zip › Data 5-1/000/Trajectory/20090612072227.plt]

Geolife trajectory
WGS 84
Altitude is in Feet
Reserved 3
0,2,255,My Track,0,0,2,8421376
0
40.007109,116.319956,0,492,39976.3072569444,2009-06-12,07:22:27
40.007086,116.319896,0,492,39976.3073148148,2009-06-12,07:22:32
40.007098,116.319877,0,491,39976.3073726852,2009-06-12,07:22:37
40.007137,116.319897,0,491,39976.3074305556,2009-06-12,07:22:42
40.007163,116.319947,0,491,39976.3074884259,2009-06-12,07:22:47
40.007144,116.319962,0,491,39976.3075462963,2009-06-12,07:22:52
40.007101,116.319832,0,492,39976.3076041667,2009-06-12,07:22:57
40.007037,116.31979,0,492,39976.307662037,2009-06-12,07:23:02
40.007029,116.319768,0,493,39976.3077199074,2009-06-12,07:23:07
40.006988,116.319875,0,494,39976.3077777778,2009-06-12,07:23:12
40.006951,116.319959,0,495,39976.3078356481,2009-06-12,07:23:17
40.007012,116.320166,0,498,39976.3078935185,2009-06-12,07:23:22
40.007053,116.320272,0,502,39976.3079513889,2009-06-12,07:23:27
40.007092,116.320494,0,370,39976.3080092593,2009-06-12,07:23:32
40.007132,116.320756,0,369,39976.3080671296,2009-06-12,07:23:37
40.007203,116.321011,0,371,39976.308125,2009-06-12,07:23:42
40.007151,116.321135,0,372,39976.3081828704,2009-06-12,07:23:47
40.006996,116.321122,0,379,39976.3082407407,2009-06-12,07:23:52
40.006835,116.321144,0,388,39976.3082986111,2009-06-12,07:23:57
40.006651,116.321161,0,398,39976.3083564815,2009-06-12,07:24:02
40.006451,116.321182,0,411,39976.3084143519,2009-06-12,07:24:07
40.006282,116.321187,0,423,39976.3084722222,2009-06-12,07:24:12
40.006116,116.321213,0,432,39976.3085300926,2009-06-12,07:24:17
40.005922,116.321189,0,444,39976.308587963,2009-06-12,07:24:22
40.005718,116.321154,0,454,39976.3086458333,2009-06-12,07:24:27
40.005517,116.321155,0,466,39976.3087037037,2009-06-12,07:24:32
40.005296,116.321159,0,480,39976.3087615741,2009-06-12,07:24:37
40.005081,116.321229,0,483,39976.3088194444,2009-06-12,07:24:42
40.004898,116.321259,0,490,39976.3088773148,2009-06-12,07:24:47
40.004706,116.321284,0,500,39976.3089351852,2009-06-12,07:24:52
40.004535,116.321285,0,511,39976.3089930556,2009-06-12,07:24:57
40.004374,116.321262,0,509,39976.3090509259,2009-06-12,07:25:02
40.004199,116.321272,0,509,39976.3091087963,2009-06-12,07:25:07
40.003951,116.321283,0,511,39976.3091666667,2009-06-12,07:25:12
40.003755,116.321291,0,513,39976.309224537,2009-06-12,07:25:17
40.003509,116.321297,0,512,39976.3092824074,2009-06-12,07:25:22
40.003351,116.321299,0,513,39976.3093402778,2009-06-12,07:25:27
40.003142,116.321296,0,513,39976.3093981481,2009-06-12,07:25:32
40.002914,116.321345,0,511,39976.3094560185,2009-06-12,07:25:37
40.002708,116.321347,0,513,39976.3095138889,2009-06-12,07:25:42
40.002504,116.321367,0,517,39976.3095717593,2009-06-12,07:25:47
40.002326,116.321379,0,521,39976.3096296296,2009-06-12,07:25:52
40.002108,116.321421,0,518,39976.3096875,2009-06-12,07:25:57
40.00193,116.32142,0,513,39976.3097453704,2009-06-12,07:26:02
40.001719,116.321474,0,509,39976.3098032407,2009-06-12,07:26:07
40.00152,116.321537,0,509,39976.3098611111,2009-06-12,07:26:12
40.001255,116.321579,0,510,39976.3099189815,2009-06-12,07:26:17
40.001156,116.321538,0,515,39976.3099768519,2009-06-12,07:26:22
40.000944,116.321577,0,513,39976.3100347222,2009-06-12,07:26:27
40.000677,116.321574,0,512,39976.3100925926,2009-06-12,07:26:32
40.000427,116.321585,0,511,39976.310150463,2009-06-12,07:26:37
40.000216,116.321611,0,510,39976.3102083333,2009-06-12,07:26:42
39.999936,116.321693,0,510,39976.3102662037,2009-06-12,07:26:47
39.999781,116.321958,0,503,39976.3103240741,2009-06-12,07:26:52
39.999702,116.322297,0,490,39976.3103819444,2009-06-12,07:26:57
39.999636,116.322621,0,480,39976.3104398148,2009-06-12,07:27:02
39.999698,116.32291,0,471,39976.3104976852,2009-06-12,07:27:07
39.999675,116.323129,0,469,39976.3105555556,2009-06-12,07:27:12
39.999683,116.323401,0,466,39976.3106134259,2009-06-12,07:27:17
39.999698,116.323681,0,462,39976.3106712963,2009-06-12,07:27:22
39.999752,116.324064,0,458,39976.3107291667,2009-06-12,07:27:27
39.999733,116.324289,0,453,39976.310787037,2009-06-12,07:27:32
39.999667,116.324645,0,447,39976.3108449074,2009-06-12,07:27:37
39.999703,116.324864,0,437,39976.3109027778,2009-06-12,07:27:42
39.999639,116.325122,0,433,39976.3109606481,2009-06-12,07:27:47
39.999707,116.325508,0,427,39976.3110185185,2009-06-12,07:27:52
39.999776,116.325845,0,428,39976.3110763889,2009-06-12,07:27:57
39.999828,116.326164,0,433,39976.3111342593,2009-06-12,07:28:02
39.999882,116.326489,0,437,39976.3111921296,2009-06-12,07:28:07
39.999903,116.326784,0,439,39976.31125,2009-06-12,07:28:12
39.999979,116.32707,0,443,39976.3113078704,2009-06-12,07:28:17
40.000014,116.327313,0,448,39976.3113657407,2009-06-12,07:28:22
40.000035,116.327527,0,455,39976.3114236111,2009-06-12,07:28:27
40.000035,116.327527,0,455,39976.3114583333,2009-06-12,07:28:30
40.000041,116.327527,0,443,39976.3114814815,2009-06-12,07:28:32
40.000054,116.327516,0,449,39976.3115393519,2009-06-12,07:28:37
40.000054,116.327516,0,449,39976.3115740741,2009-06-12,07:28:40
40.000055,116.327521,0,452,39976.3115972222,2009-06-12,07:28:42
40.000086,116.327518,0,453,39976.3116550926,2009-06-12,07:28:47
40.000114,116.327515,0,454,39976.311712963,2009-06-12,07:28:52
40.000128,116.327507,0,455,39976.3117708333,2009-06-12,07:28:57
40.000136,116.327491,0,456,39976.3118287037,2009-06-12,07:29:02
40.000159,116.327481,0,457,39976.3118865741,2009-06-12,07:29:07
40.000185,116.327461,0,458,39976.3119444444,2009-06-12,07:29:12
40.000205,116.327463,0,459,39976.3120023148,2009-06-12,07:29:17
40.00023,116.327482,0,460,39976.3120601852,2009-06-12,07:29:22
40.000272,116.327488,0,461,39976.3121180556,2009-06-12,07:29:27
40.000285,116.327503,0,462,39976.3121759259,2009-06-12,07:29:32
40.000243,116.327538,0,463,39976.3122337963,2009-06-12,07:29:37
40.00023,116.327595,0,464,39976.3122916667,2009-06-12,07:29:42
40.000197,116.327691,0,466,39976.312349537,2009-06-12,07:29:47
40.000203,116.327761,0,468,39976.3124074074,2009-06-12,07:29:52
40.000224,116.327786,0,470,39976.3124652778,2009-06-12,07:29:57
39.999829,116.327215,0,94,39976.4728587963,2009-06-12,11:20:55
39.999825,116.327255,0,65,39976.4729166667,2009-06-12,11:21:00
39.999716,116.327161,0,95,39976.472974537,2009-06-12,11:21:05
39.999653,116.327096,0,110,39976.4730324074,2009-06-12,11:21:10
39.999609,116.327108,0,104,39976.4730902778,2009-06-12,11:21:15
39.999552,116.3271,0,105,39976.4731481481,2009-06-12,11:21:20
39.999493,116.327049,0,111,39976.4732060185,2009-06-12,11:21:25
39.999447,116.327001,0,110,39976.4732638889,2009-06-12,11:21:30
39.999396,116.326989,0,107,39976.4733217593,2009-06-12,11:21:35
39.999356,116.326946,0,110,39976.4733796296,2009-06-12,11:21:40
39.999307,116.326881,0,115,39976.4734375,2009-06-12,11:21:45
39.999268,116.326854,0,114,39976.4734953704,2009-06-12,11:21:50
39.999226,116.326813,0,117,39976.4735532407,2009-06-12,11:21:55
39.999199,116.326752,0,121,39976.4736111111,2009-06-12,11:22:00
39.999159,116.326686,0,126,39976.4736689815,2009-06-12,11:22:05
39.999113,116.326657,0,132,39976.4737268519,2009-06-12,11:22:10
39.999064,116.326635,0,135,39976.4737847222,2009-06-12,11:22:15
39.999001,116.326634,0,140,39976.4738425926,2009-06-12,11:22:20
39.998941,116.32663,0,143,39976.473900463,2009-06-12,11:22:25
39.998865,116.326663,0,144,39976.4739583333,2009-06-12,11:22:30
39.998801,116.326675,0,144,39976.4740162037,2009-06-12,11:22:35
39.998746,116.326669,0,147,39976.4740740741,2009-06-12,11:22:40
39.998691,116.326658,0,151,39976.4741319444,2009-06-12,11:22:45
39.998617,116.326671,0,152,39976.4741898148,2009-06-12,11:22:50
39.99856,116.326679,0,155,39976.4742476852,2009-06-12,11:22:55
39.998499,116.326697,0,157,39976.4743055556,2009-06-12,11:23:00
39.998449,116.326684,0,161,39976.4743634259,2009-06-12,11:23:05
39.9984,116.326668,0,166,39976.4744212963,2009-06-12,11:23:10
39.998348,116.326625,0,168,39976.4744791667,2009-06-12,11:23:15
39.998291,116.326609,0,173,39976.474537037,2009-06-12,11:23:20
39.998217,116.326684,0,173,39976.4745949074,2009-06-12,11:23:25
39.998155,116.326685,0,175,39976.4746527778,2009-06-12,11:23:30
39.998111,116.326656,0,178,39976.4747106481,2009-06-12,11:23:35
39.998052,116.32665,0,185,39976.4747685185,2009-06-12,11:23:40
39.998001,116.326608,0,188,39976.4748263889,2009-06-12,11:23:45
39.997934,116.326602,0,188,39976.4748842593,2009-06-12,11:23:50
39.997875,116.326592,0,191,39976.4749421296,2009-06-12,11:23:55
39.997818,116.326643,0,179,39976.475,2009-06-12,11:24:00
39.997751,116.326637,0,178,39976.4750578704,2009-06-12,11:24:05
39.997671,116.326677,0,176,39976.4751157407,2009-06-12,11:24:10
39.997611,116.326682,0,179,39976.4751736111,2009-06-12,11:24:15
39.997569,116.326687,0,180,39976.4752314815,2009-06-12,11:24:20
39.997528,116.326693,0,180,39976.4752893519,2009-06-12,11:24:25
39.997477,116.326686,0,181,39976.4753472222,2009-06-12,11:24:30
39.997427,116.326682,0,184,39976.4754050926,2009-06-12,11:24:35
39.997371,116.326662,0,183,39976.475462963,2009-06-12,11:24:40
39.997323,116.326648,0,184,39976.4755208333,2009-06-12,11:24:45
39.997269,116.326651,0,183,39976.4755787037,2009-06-12,11:24:50
39.997219,116.326638,0,186,39976.4756365741,2009-06-12,11:24:55
39.997174,116.32665,0,188,39976.4756944444,2009-06-12,11:25:00
39.997133,116.326605,0,189,39976.4757523148,2009-06-12,11:25:05
39.997084,116.326608,0,190,39976.4758101852,2009-06-12,11:25:10
39.997016,116.326682,0,184,39976.4758680556,2009-06-12,11:25:15
39.996963,116.326689,0,185,39976.4759259259,2009-06-12,11:25:20
39.996915,116.326688,0,185,39976.4759837963,2009-06-12,11:25:25
39.99683,116.326765,0,181,39976.4760416667,2009-06-12,11:25:30
39.99676,116.326777,0,178,39976.476099537,2009-06-12,11:25:35
39.996719,116.326787,0,176,39976.4761574074,2009-06-12,11:25:40
39.996667,116.326808,0,176,39976.4762152778,2009-06-12,11:25:45
39.996615,116.326804,0,177,39976.4762731481,2009-06-12,11:25:50
39.996568,116.326819,0,177,39976.4763310185,2009-06-12,11:25:55
39.996517,116.326798,0,177,39976.4763888889,2009-06-12,11:26:00
39.996466,116.326778,0,178,39976.4764467593,2009-06-12,11:26:05
39.996401,116.326834,0,177,39976.4765046296,2009-06-12,11:26:10
39.996338,116.326783,0,176,39976.4765625,2009-06-12,11:26:15
39.996278,116.326764,0,176,39976.4766203704,2009-06-12,11:26:20
39.996224,116.326749,0,174,39976.4766782407,2009-06-12,11:26:25
39.996152,116.32677,0,174,39976.4767361111,2009-06-12,11:26:30
39.996103,116.326724,0,177,39976.4767939815,2009-06-12,11:26:35
39.996062,116.326667,0,177,39976.4768518518,2009-06-12,11:26:40
39.996042,116.326635,0,178,39976.4769097222,2009-06-12,11:26:45
39.996035,116.326614,0,178,39976.4769675926,2009-06-12,11:26:50
39.99598,116.326648,0,179,39976.477025463,2009-06-12,11:26:55
39.995892,116.326645,0,182,39976.4770833333,2009-06-12,11:27:00
39.995844,116.326637,0,189,39976.4771412037,2009-06-12,11:27:05
39.995767,116.326574,0,193,39976.4771990741,2009-06-12,11:27:10
39.995702,116.326625,0,192,39976.4772569444,2009-06-12,11:27:15
39.995658,116.326578,0,198,39976.4773148148,2009-06-12,11:27:20
39.995623,116.326546,0,200,39976.4773726852,2009-06-12,11:27:25
39.995577,116.326511,0,202,39976.4774305556,2009-06-12,11:27:30
39.995504,116.326534,0,196,39976.4774884259,2009-06-12,11:27:35
39.995439,116.326576,0,197,39976.4775462963,2009-06-12,11:27:40
39.99536,116.326611,0,193,39976.4776041667,2009-06-12,11:27:45
39.995275,116.326658,0,192,39976.477662037,2009-06-12,11:27:50
39.995211,116.326673,0,191,39976.4777199074,2009-06-12,11:27:55
39.995177,116.326693,0,187,39976.4777777778,2009-06-12,11:28:00
39.995138,116.326732,0,188,39976.4778356481,2009-06-12,11:28:05
39.99509,116.326766,0,185,39976.4778935185,2009-06-12,11:28:10
39.995056,116.326777,0,185,39976.4779513889,2009-06-12,11:28:15
39.995042,116.32677,0,177,39976.4780092593,2009-06-12,11:28:20
39.995042,116.32677,0,177,39976.4780439815,2009-06-12,11:28:23
39.995039,116.326778,0,173,39976.4780671296,2009-06-12,11:28:25
39.995025,116.326748,0,174,39976.478125,2009-06-12,11:28:30
39.995025,116.326748,0,174,39976.4781597222,2009-06-12,11:28:33
39.995022,116.326743,0,176,39976.4781828704,2009-06-12,11:28:35
39.99501,116.326731,0,177,39976.4782407407,2009-06-12,11:28:40
39.995022,116.326738,0,177,39976.4782986111,2009-06-12,11:28:45
39.99501,116.326761,0,174,39976.4783564815,2009-06-12,11:28:50
39.994962,116.326783,0,171,39976.4784143518,2009-06-12,11:28:55
39.994905,116.326794,0,169,39976.4784722222,2009-06-12,11:29:00
39.994857,116.326815,0,165,39976.4785300926,2009-06-12,11:29:05
39.994792,116.326832,0,164,39976.478587963,2009-06-12,11:29:10
39.994746,116.326857,0,163,39976.4786458333,2009-06-12,11:29:15
39.994693,116.32687,0,164,39976.4787037037,2009-06-12,11:29:20
39.994643,116.326875,0,161,39976.4787615741,2009-06-12,11:29:25
39.994575,116.326879,0,162,39976.4788194444,2009-06-12,11:29:30
39.994518,116.326901,0,162,39976.4788773148,2009-06-12,11:29:35
39.994464,116.326898,0,162,39976.4789351852,2009-06-12,11:29:40
39.994393,116.32691,0,162,39976.4789930556,2009-06-12,11:29:45
39.994356,116.326915,0,162,39976.4790509259,2009-06-12,11:29:50
39.994317,116.326892,0,165,39976.4791087963,2009-06-12,11:29:55
39.994274,116.326903,0,165,39976.4791666667,2009-06-12,11:30:00
39.994212,116.326915,0,164,39976.479224537,2009-06-12,11:30:05
39.994144,116.326904,0,162,39976.4792824074,2009-06-12,11:30:10
39.994068,116.326906,0,158,39976.4793402778,2009-06-12,11:30:15
39.994023,116.326899,0,153,39976.4793981481,2009-06-12,11:30:20
39.993972,116.326878,0,147,39976.4794560185,2009-06-12,11:30:25
39.993932,116.326858,0,146,39976.4795138889,2009-06-12,11:30:30
39.993887,116.326872,0,140,39976.4795717593,2009-06-12,11:30:35
39.993854,116.326882,0,137,39976.4796296296,2009-06-12,11:30:40
39.993815,116.32688,0,135,39976.4796875,2009-06-12,11:30:45
39.993759,116.326898,0,134,39976.4797453704,2009-06-12,11:30:50
39.993737,116.32692,0,134,39976.4798032407,2009-06-12,11:30:55
39.993678,116.326914,0,132,39976.4798611111,2009-06-12,11:31:00
39.993632,116.326922,0,132,39976.4799189815,2009-06-12,11:31:05
39.993602,116.326957,0,129,39976.4799768519,2009-06-12,11:31:10
39.993558,116.326912,0,127,39976.4800347222,2009-06-12,11:31:15
39.993514,116.326934,0,118,39976.4800925926,2009-06-12,11:31:20
39.993479,116.326954,0,114,39976.480150463,2009-06-12,11:31:25
39.993431,116.32697,0,110,39976.4802083333,2009-06-12,11:31:30
39.993385,116.326989,0,106,39976.4802662037,2009-06-12,11:31:35
39.993339,116.327,0,103,39976.4803240741,2009-06-12,11:31:40
39.99326,116.32701,0,104,39976.4803819444,2009-06-12,11:31:45
39.993189,116.326982,0,108,39976.4804398148,2009-06-12,11:31:50
39.993116,116.326992,0,114,39976.4804976852,2009-06-12,11:31:55
39.993036,116.326986,0,121,39976.4805555556,2009-06-12,11:32:00
39.992952,116.327009,0,128,39976.4806134259,2009-06-12,11:32:05
39.992886,116.327014,0,134,39976.4806712963,2009-06-12,11:32:10
39.992817,116.32703,0,142,39976.4807291667,2009-06-12,11:32:15
39.992749,116.327011,0,150,39976.480787037,2009-06-12,11:32:20
39.992698,116.327,0,155,39976.4808449074,2009-06-12,11:32:25
39.992633,116.326994,0,160,39976.4809027778,2009-06-12,11:32:30
39.992575,116.327002,0,168,39976.4809606481,2009-06-12,11:32:35
39.992502,116.327004,0,168,39976.4810185185,2009-06-12,11:32:40
39.992452,116.326998,0,171,39976.4810763889,2009-06-12,11:32:45
39.992405,116.326997,0,176,39976.4811342593,2009-06-12,11:32:50
39.992337,116.327038,0,178,39976.4811921296,2009-06-12,11:32:55
39.992323,116.327043,0,184,39976.48125,2009-06-12,11:33:00
39.992294,116.327043,0,186,39976.4813078704,2009-06-12,11:33:05
39.992235,116.327057,0,185,39976.4813657407,2009-06-12,11:33:10
39.992174,116.327089,0,186,39976.4814236111,2009-06-12,11:33:15
39.992129,116.327127,0,185,39976.4814814815,2009-06-12,11:33:20
39.992084,116.327184,0,185,39976.4815393519,2009-06-12,11:33:25
39.992061,116.327237,0,184,39976.4815972222,2009-06-12,11:33:30
39.992024,116.327247,0,184,39976.4816550926,2009-06-12,11:33:35
39.991993,116.327295,0,184,39976.481712963,2009-06-12,11:33:40
39.991963,116.327371,0,181,39976.4817708333,2009-06-12,11:33:45
39.991946,116.327418,0,180,39976.4818287037,2009-06-12,11:33:50
39.991896,116.327442,0,183,39976.4818865741,2009-06-12,11:33:55
39.991853,116.327467,0,184,39976.4819444444,2009-06-12,11:34:00
39.991822,116.327526,0,184,39976.4820023148,2009-06-12,11:34:05
39.991787,116.327551,0,186,39976.4820601852,2009-06-12,11:34:10
39.991775,116.327572,0,187,39976.4821180556,2009-06-12,11:34:15
39.991755,116.32764,0,188,39976.4821759259,2009-06-12,11:34:20
39.991758,116.327706,0,190,39976.4822337963,2009-06-12,11:34:25
39.991756,116.327778,0,193,39976.4822916667,2009-06-12,11:34:30
39.99176,116.32783,0,195,39976.482349537,2009-06-12,11:34:35
39.991784,116.327743,0,194,39976.4824074074,2009-06-12,11:34:40
39.99179,116.327647,0,195,39976.4824652778,2009-06-12,11:34:45
39.991803,116.327598,0,197,39976.4825231481,2009-06-12,11:34:50
39.991819,116.327607,0,198,39976.4825810185,2009-06-12,11:34:55
39.991826,116.327595,0,201,39976.4826388889,2009-06-12,11:35:00
39.991819,116.327595,0,203,39976.4826967593,2009-06-12,11:35:05
39.991816,116.327603,0,204,39976.4827546296,2009-06-12,11:35:10
39.991816,116.327603,0,204,39976.4827893519,2009-06-12,11:35:13
39.991816,116.327605,0,204,39976.4828125,2009-06-12,11:35:15
39.991849,116.327592,0,205,39976.4828703704,2009-06-12,11:35:20
39.991854,116.327617,0,206,39976.4829282407,2009-06-12,11:35:25
39.991848,116.327635,0,206,39976.4829861111,2009-06-12,11:35:30
39.991806,116.327649,0,206,39976.4830439815,2009-06-12,11:35:35
39.991761,116.327675,0,206,39976.4831018519,2009-06-12,11:35:40
39.991729,116.327682,0,206,39976.4831597222,2009-06-12,11:35:45
39.991708,116.32769,0,206,39976.4832175926,2009-06-12,11:35:50
39.991696,116.327681,0,206,39976.483275463,2009-06-12,11:35:55
39.99169,116.327661,0,207,39976.4833333333,2009-06-12,11:36:00
39.991665,116.327723,0,207,39976.4833912037,2009-06-12,11:36:05
39.991656,116.327739,0,207,39976.4834490741,2009-06-12,11:36:10
39.991649,116.327752,0,207,39976.4835069444,2009-06-12,11:36:15
39.991637,116.327782,0,207,39976.4835648148,2009-06-12,11:36:20
39.991633,116.327859,0,207,39976.4836226852,2009-06-12,11:36:25
39.991649,116.327859,0,207,39976.4836805556,2009-06-12,11:36:30
39.991665,116.327859,0,207,39976.4837384259,2009-06-12,11:36:35
39.991669,116.327874,0,207,39976.4837962963,2009-06-12,11:36:40
39.991675,116.327886,0,207,39976.4838541667,2009-06-12,11:36:45
39.991687,116.327908,0,207,39976.483912037,2009-06-12,11:36:50
39.991686,116.327964,0,207,39976.4839699074,2009-06-12,11:36:55
39.991689,116.328009,0,207,39976.4840277778,2009-06-12,11:37:00
39.991689,116.328061,0,207,39976.4840856481,2009-06-12,11:37:05
39.991717,116.328034,0,207,39976.4841435185,2009-06-12,11:37:10
39.991717,116.328013,0,207,39976.4842013889,2009-06-12,11:37:15
39.991717,116.328013,0,207,39976.4842361111,2009-06-12,11:37:18
39.99171,116.328011,0,207,39976.4842592593,2009-06-12,11:37:20
39.991705,116.327998,0,207,39976.4843171296,2009-06-12,11:37:25
39.991671,116.327901,0,207,39976.484375,2009-06-12,11:37:30
39.991631,116.327863,0,207,39976.4844328704,2009-06-12,11:37:35
39.991597,116.327835,0,207,39976.4844907407,2009-06-12,11:37:40
39.991579,116.32782,0,207,39976.4845486111,2009-06-12,11:37:45
39.991393,116.327424,0,232,39976.4857638889,2009-06-12,11:39:30
39.99141,116.327531,0,219,39976.4858217593,2009-06-12,11:39:35
39.99141,116.327531,0,219,39976.4858564815,2009-06-12,11:39:38
39.99141,116.327529,0,219,39976.4858796296,2009-06-12,11:39:40
39.991218,116.326993,0,233,39976.487037037,2009-06-12,11:41:20
39.991437,116.327268,0,209,39976.4870949074,2009-06-12,11:41:25
39.99159,116.327416,0,207,39976.4871527778,2009-06-12,11:41:30
39.991673,116.327553,0,207,39976.4872106481,2009-06-12,11:41:35
39.991665,116.327673,0,208,39976.4872685185,2009-06-12,11:41:40
39.991639,116.327711,0,208,39976.4873263889,2009-06-12,11:41:45
39.991698,116.327731,0,208,39976.4873842593,2009-06-12,11:41:50
39.991766,116.327719,0,208,39976.4874421296,2009-06-12,11:41:55
39.99179,116.327673,0,208,39976.4875,2009-06-12,11:42:00
39.991795,116.32761,0,209,39976.4875578704,2009-06-12,11:42:05
39.99182,116.327552,0,209,39976.4876157407,2009-06-12,11:42:10
39.991871,116.327502,0,209,39976.4876736111,2009-06-12,11:42:15
39.991919,116.327505,0,210,39976.4877314815,2009-06-12,11:42:20
39.991964,116.327569,0,210,39976.4877893519,2009-06-12,11:42:25
39.992042,116.327643,0,211,39976.4878472222,2009-06-12,11:42:30
39.992173,116.327737,0,212,39976.4879050926,2009-06-12,11:42:35
39.992328,116.327828,0,213,39976.487962963,2009-06-12,11:42:40
39.992526,116.327099,0,179,39976.5298148148,2009-06-12,12:42:56
39.992533,116.327029,0,202,39976.5298726852,2009-06-12,12:43:01
39.992614,116.326992,0,194,39976.5299305556,2009-06-12,12:43:06
39.992669,116.326985,0,192,39976.5299884259,2009-06-12,12:43:11
39.992712,116.326974,0,191,39976.5300462963,2009-06-12,12:43:16
39.992754,116.32695,0,190,39976.5301041667,2009-06-12,12:43:21
39.992795,116.32695,0,189,39976.530162037,2009-06-12,12:43:26
39.992823,116.32695,0,187,39976.5302199074,2009-06-12,12:43:31
39.992862,116.326952,0,185,39976.5302777778,2009-06-12,12:43:36
39.992924,116.326958,0,183,39976.5303356481,2009-06-12,12:43:41
39.992974,116.326973,0,182,39976.5303935185,2009-06-12,12:43:46
39.992998,116.326996,0,180,39976.5304513889,2009-06-12,12:43:51
39.993051,116.326996,0,179,39976.5305092593,2009-06-12,12:43:56
39.993116,116.326967,0,178,39976.5305671296,2009-06-12,12:44:01
39.993157,116.326977,0,177,39976.530625,2009-06-12,12:44:06
39.993188,116.326991,0,177,39976.5306828704,2009-06-12,12:44:11
39.993238,116.327014,0,177,39976.5307407407,2009-06-12,12:44:16
39.99328,116.327026,0,177,39976.5307986111,2009-06-12,12:44:21
39.993301,116.32705,0,176,39976.5308564815,2009-06-12,12:44:26
39.993327,116.327045,0,175,39976.5309143519,2009-06-12,12:44:31
39.993349,116.327047,0,175,39976.5309722222,2009-06-12,12:44:36
39.993366,116.327046,0,174,39976.5310300926,2009-06-12,12:44:41
39.993389,116.327089,0,174,39976.531087963,2009-06-12,12:44:46
39.993437,116.327114,0,173,39976.5311458333,2009-06-12,12:44:51
39.993468,116.327134,0,173,39976.5312037037,2009-06-12,12:44:56
39.993518,116.327118,0,173,39976.5312615741,2009-06-12,12:45:01
39.993554,116.327115,0,173,39976.5313194444,2009-06-12,12:45:06
39.993589,116.32711,0,173,39976.5313773148,2009-06-12,12:45:11
39.99363,116.327094,0,174,39976.5314351852,2009-06-12,12:45:16
39.993663,116.327074,0,174,39976.5314930556,2009-06-12,12:45:21
39.99369,116.32708,0,175,39976.5315509259,2009-06-12,12:45:26
39.993743,116.32706,0,177,39976.5316087963,2009-06-12,12:45:31
39.993788,116.327056,0,180,39976.5316666667,2009-06-12,12:45:36
39.993842,116.326937,0,183,39976.531724537,2009-06-12,12:45:41
39.993868,116.326941,0,186,39976.5317824074,2009-06-12,12:45:46
39.993917,116.326952,0,189,39976.5318402778,2009-06-12,12:45:51
39.99396,116.326954,0,191,39976.5318981481,2009-06-12,12:45:56
39.99398,116.326908,0,192,39976.5319560185,2009-06-12,12:46:01
39.993983,116.326917,0,192,39976.5320138889,2009-06-12,12:46:06
39.993987,116.326921,0,192,39976.5320717593,2009-06-12,12:46:11
39.993988,116.326922,0,192,39976.5321296296,2009-06-12,12:46:16
39.99399,116.326925,0,192,39976.5321875,2009-06-12,12:46:21
39.99399,116.326924,0,192,39976.5322453704,2009-06-12,12:46:26
39.993991,116.326927,0,192,39976.5323032407,2009-06-12,12:46:31
39.993999,116.326928,0,192,39976.5323611111,2009-06-12,12:46:36
39.993999,116.326928,0,192,39976.5323958333,2009-06-12,12:46:39
39.993999,116.326929,0,192,39976.5324189815,2009-06-12,12:46:41
39.994039,116.326884,0,192,39976.5324768518,2009-06-12,12:46:46
39.994095,116.326849,0,192,39976.5325347222,2009-06-12,12:46:51
39.994139,116.326819,0,191,39976.5325925926,2009-06-12,12:46:56
39.994199,116.326822,0,191,39976.532650463,2009-06-12,12:47:01
39.99427,116.326814,0,190,39976.5327083333,2009-06-12,12:47:06
39.99431,116.32681,0,189,39976.5327662037,2009-06-12,12:47:11
39.994359,116.326818,0,187,39976.5328240741,2009-06-12,12:47:16
39.994415,116.326805,0,185,39976.5328819444,2009-06-12,12:47:21
39.994444,116.326796,0,185,39976.5329398148,2009-06-12,12:47:26
39.994462,116.326789,0,184,39976.5329976852,2009-06-12,12:47:31
39.9945,116.326799,0,182,39976.5330555556,2009-06-12,12:47:36
39.994531,116.326802,0,180,39976.5331134259,2009-06-12,12:47:41
39.994555,116.326784,0,178,39976.5331712963,2009-06-12,12:47:46
39.994599,116.326788,0,175,39976.5332291667,2009-06-12,12:47:51
39.994635,116.326796,0,174,39976.533287037,2009-06-12,12:47:56
39.994677,116.326816,0,172,39976.5333449074,2009-06-12,12:48:01
39.994708,116.326808,0,171,39976.5334027778,2009-06-12,12:48:06
39.994744,116.326808,0,169,39976.5334606481,2009-06-12,12:48:11
39.994767,116.326815,0,166,39976.5335185185,2009-06-12,12:48:16
39.994805,116.326804,0,164,39976.5335763889,2009-06-12,12:48:21
39.994839,116.326802,0,162,39976.5336342593,2009-06-12,12:48:26
39.994876,116.326797,0,158,39976.5336921296,2009-06-12,12:48:31
39.994896,116.326798,0,152,39976.53375,2009-06-12,12:48:36
39.994915,116.326796,0,149,39976.5338078704,2009-06-12,12:48:41
39.994943,116.326796,0,145,39976.5338657407,2009-06-12,12:48:46
39.994976,116.326794,0,145,39976.5339236111,2009-06-12,12:48:51
39.995022,116.326776,0,144,39976.5339814815,2009-06-12,12:48:56
39.995061,116.326764,0,144,39976.5340393518,2009-06-12,12:49:01
39.995104,116.326758,0,146,39976.5340972222,2009-06-12,12:49:06
39.995142,116.326743,0,146,39976.5341550926,2009-06-12,12:49:11
39.995183,116.326734,0,145,39976.534212963,2009-06-12,12:49:16
39.995218,116.326734,0,144,39976.5342708333,2009-06-12,12:49:21
39.99526,116.326729,0,143,39976.5343287037,2009-06-12,12:49:26
39.995276,116.326718,0,142,39976.5343865741,2009-06-12,12:49:31
39.995309,116.326742,0,142,39976.5344444444,2009-06-12,12:49:36
39.995345,116.326748,0,142,39976.5345023148,2009-06-12,12:49:41
39.995394,116.326737,0,141,39976.5345601852,2009-06-12,12:49:46
39.995428,116.326738,0,141,39976.5346180556,2009-06-12,12:49:51
39.995478,116.326741,0,142,39976.5346759259,2009-06-12,12:49:56
39.99551,116.326724,0,141,39976.5347337963,2009-06-12,12:50:01
39.995559,116.326729,0,143,39976.5347916667,2009-06-12,12:50:06
39.995604,116.326733,0,144,39976.534849537,2009-06-12,12:50:11
39.99564,116.326727,0,145,39976.5349074074,2009-06-12,12:50:16
39.995667,116.326726,0,146,39976.5349652778,2009-06-12,12:50:21
39.995703,116.326725,0,148,39976.5350231482,2009-06-12,12:50:26
39.995742,116.326747,0,154,39976.5350810185,2009-06-12,12:50:31
39.995785,116.326763,0,158,39976.5351388889,2009-06-12,12:50:36
39.995817,116.326755,0,163,39976.5351967593,2009-06-12,12:50:41
39.995855,116.326764,0,164,39976.5352546296,2009-06-12,12:50:46
39.995934,116.32674,0,161,39976.5353125,2009-06-12,12:50:51
39.996003,116.326743,0,163,39976.5353703704,2009-06-12,12:50:56
39.996041,116.326747,0,172,39976.5354282407,2009-06-12,12:51:01
39.996099,116.326722,0,174,39976.5354861111,2009-06-12,12:51:06
39.996134,116.326704,0,175,39976.5355439815,2009-06-12,12:51:11
39.996158,116.326687,0,171,39976.5356018519,2009-06-12,12:51:16
39.996193,116.326699,0,167,39976.5356597222,2009-06-12,12:51:21
39.996213,116.326699,0,165,39976.5357175926,2009-06-12,12:51:26
39.996227,116.326722,0,160,39976.535775463,2009-06-12,12:51:31
39.996256,116.326731,0,158,39976.5358333333,2009-06-12,12:51:36
39.996301,116.32674,0,156,39976.5358912037,2009-06-12,12:51:41
39.996335,116.326748,0,155,39976.5359490741,2009-06-12,12:51:46
39.996367,116.32675,0,154,39976.5360069444,2009-06-12,12:51:51
39.996391,116.326761,0,155,39976.5360648148,2009-06-12,12:51:56
39.996417,116.326776,0,155,39976.5361226852,2009-06-12,12:52:01
39.996447,116.326789,0,156,39976.5361805556,2009-06-12,12:52:06
39.996501,116.326776,0,156,39976.5362384259,2009-06-12,12:52:11
39.996534,116.326763,0,157,39976.5362962963,2009-06-12,12:52:16
39.996579,116.326759,0,159,39976.5363541667,2009-06-12,12:52:21
39.996626,116.326761,0,162,39976.536412037,2009-06-12,12:52:26
39.996665,116.326768,0,165,39976.5364699074,2009-06-12,12:52:31
39.996707,116.326759,0,168,39976.5365277778,2009-06-12,12:52:36
39.996742,116.326745,0,170,39976.5365856481,2009-06-12,12:52:41
39.996787,116.326764,0,176,39976.5366435185,2009-06-12,12:52:46
39.996816,116.32679,0,180,39976.5367013889,2009-06-12,12:52:51
39.996838,116.326772,0,182,39976.5367592593,2009-06-12,12:52:56
39.996894,116.326779,0,187,39976.5368171296,2009-06-12,12:53:01
39.996929,116.326768,0,189,39976.536875,2009-06-12,12:53:06
39.996956,116.32677,0,192,39976.5369328704,2009-06-12,12:53:11
39.996983,116.32677,0,197,39976.5369907407,2009-06-12,12:53:16
39.997015,116.326766,0,199,39976.5370486111,2009-06-12,12:53:21
39.997059,116.326754,0,203,39976.5371064815,2009-06-12,12:53:26
39.997086,116.326715,0,200,39976.5371643519,2009-06-12,12:53:31
39.997126,116.326695,0,198,39976.5372222222,2009-06-12,12:53:36
39.997164,116.326697,0,193,39976.5372800926,2009-06-12,12:53:41
39.9972,116.326689,0,185,39976.537337963,2009-06-12,12:53:46
39.99723,116.326678,0,183,39976.5373958333,2009-06-12,12:53:51
39.997251,116.326675,0,181,39976.5374537037,2009-06-12,12:53:56
39.997283,116.32667,0,179,39976.5375115741,2009-06-12,12:54:01
39.997319,116.326666,0,177,39976.5375694444,2009-06-12,12:54:06
39.997357,116.326698,0,175,39976.5376273148,2009-06-12,12:54:11
39.99742,116.326678,0,173,39976.5376851852,2009-06-12,12:54:16
39.99745,116.326675,0,171,39976.5377430556,2009-06-12,12:54:21
39.997466,116.32669,0,170,39976.5378009259,2009-06-12,12:54:26
39.997496,116.326694,0,170,39976.5378587963,2009-06-12,12:54:31
39.997526,116.326682,0,170,39976.5379166667,2009-06-12,12:54:36
39.997574,116.326659,0,170,39976.537974537,2009-06-12,12:54:41
39.997611,116.326654,0,169,39976.5380324074,2009-06-12,12:54:46
39.997642,116.326646,0,169,39976.5380902778,2009-06-12,12:54:51
39.997668,116.326668,0,168,39976.5381481481,2009-06-12,12:54:56
39.997701,116.326666,0,169,39976.5382060185,2009-06-12,12:55:01
39.997741,116.326609,0,170,39976.5382638889,2009-06-12,12:55:06
39.997767,116.326537,0,170,39976.5383217593,2009-06-12,12:55:11
39.997769,116.326484,0,170,39976.5383796296,2009-06-12,12:55:16
39.997823,116.326488,0,172,39976.5384375,2009-06-12,12:55:21
39.997864,116.326504,0,173,39976.5384953704,2009-06-12,12:55:26
39.99791,116.326525,0,175,39976.5385532407,2009-06-12,12:55:31
39.99799,116.326652,0,176,39976.5386111111,2009-06-12,12:55:36
39.998019,116.326664,0,178,39976.5386689815,2009-06-12,12:55:41
39.998048,116.32671,0,179,39976.5387268519,2009-06-12,12:55:46
39.99809,116.326763,0,182,39976.5387847222,2009-06-12,12:55:51
39.99809,116.326763,0,182,39976.5388194444,2009-06-12,12:55:54
39.998093,116.326761,0,183,39976.5388425926,2009-06-12,12:55:56
39.998134,116.32679,0,182,39976.538900463,2009-06-12,12:56:01
39.998198,116.326699,0,174,39976.5389583333,2009-06-12,12:56:06
39.998254,116.326675,0,176,39976.5390162037,2009-06-12,12:56:11
39.998302,116.326645,0,172,39976.5390740741,2009-06-12,12:56:16
39.998347,116.326645,0,172,39976.5391319444,2009-06-12,12:56:21
39.998392,116.326633,0,168,39976.5391898148,2009-06-12,12:56:26
39.998425,116.326652,0,168,39976.5392476852,2009-06-12,12:56:31
39.998463,116.326662,0,169,39976.5393055556,2009-06-12,12:56:36
39.998508,116.326662,0,169,39976.5393634259,2009-06-12,12:56:41
39.998559,116.326667,0,165,39976.5394212963,2009-06-12,12:56:46
39.998601,116.326664,0,156,39976.5394791667,2009-06-12,12:56:51
39.998639,116.326677,0,160,39976.539537037,2009-06-12,12:56:56
39.998665,116.326676,0,159,39976.5395949074,2009-06-12,12:57:01
39.998695,116.326678,0,159,39976.5396527778,2009-06-12,12:57:06
39.998717,116.32668,0,158,39976.5397106481,2009-06-12,12:57:11
39.998745,116.326671,0,159,39976.5397685185,2009-06-12,12:57:16
39.998771,116.326675,0,158,39976.5398263889,2009-06-12,12:57:21
39.998811,116.326685,0,157,39976.5398842593,2009-06-12,12:57:26
39.998836,116.326708,0,157,39976.5399421296,2009-06-12,12:57:31
39.998864,116.326719,0,157,39976.54,2009-06-12,12:57:36
39.998888,116.326712,0,157,39976.5400578704,2009-06-12,12:57:41
39.99892,116.326699,0,156,39976.5401157407,2009-06-12,12:57:46
39.998967,116.326669,0,155,39976.5401736111,2009-06-12,12:57:51
39.999014,116.32666,0,153,39976.5402314815,2009-06-12,12:57:56
39.999061,116.326679,0,153,39976.5402893518,2009-06-12,12:58:01
39.99907,116.32672,0,153,39976.5403472222,2009-06-12,12:58:06
39.99907,116.32672,0,153,39976.5403819444,2009-06-12,12:58:09
39.999074,116.326725,0,153,39976.5404050926,2009-06-12,12:58:11
39.999096,116.326753,0,153,39976.540462963,2009-06-12,12:58:16
39.999104,116.326787,0,152,39976.5405208333,2009-06-12,12:58:21
39.999124,116.326815,0,152,39976.5405787037,2009-06-12,12:58:26
39.999151,116.326842,0,153,39976.5406365741,2009-06-12,12:58:31
39.999174,116.326875,0,153,39976.5406944444,2009-06-12,12:58:36
39.99919,116.326922,0,153,39976.5407523148,2009-06-12,12:58:41
39.999219,116.326972,0,154,39976.5408101852,2009-06-12,12:58:46
39.999249,116.327009,0,154,39976.5408680556,2009-06-12,12:58:51
39.999291,116.32701,0,155,39976.5409259259,2009-06-12,12:58:56
39.999313,116.327022,0,155,39976.5409837963,2009-06-12,12:59:01
39.999353,116.327027,0,156,39976.5410416667,2009-06-12,12:59:06
39.999343,116.327058,0,156,39976.541099537,2009-06-12,12:59:11
39.99938,116.32713,0,156,39976.5411574074,2009-06-12,12:59:16
39.999424,116.327165,0,158,39976.5412152778,2009-06-12,12:59:21
39.999453,116.327229,0,163,39976.5412731481,2009-06-12,12:59:26
39.999484,116.327266,0,169,39976.5413310185,2009-06-12,12:59:31
39.999528,116.32714,0,170,39976.5413888889,2009-06-12,12:59:36
39.999543,116.327144,0,171,39976.5414467593,2009-06-12,12:59:41
39.999571,116.327176,0,171,39976.5415046296,2009-06-12,12:59:46
39.999602,116.327186,0,172,39976.5415625,2009-06-12,12:59:51
39.999629,116.327186,0,173,39976.5416203704,2009-06-12,12:59:56
39.999667,116.327181,0,174,39976.5416782407,2009-06-12,13:00:01
39.999713,116.327167,0,175,39976.5417361111,2009-06-12,13:00:06
39.999732,116.327168,0,176,39976.5417939815,2009-06-12,13:00:11
39.999792,116.327214,0,177,39976.5418518518,2009-06-12,13:00:16
39.999792,116.327214,0,177,39976.5418865741,2009-06-12,13:00:19
39.999798,116.327211,0,180,39976.5419097222,2009-06-12,13:00:21
39.99979,116.327194,0,179,39976.5419675926,2009-06-12,13:00:26
39.999806,116.327197,0,179,39976.542025463,2009-06-12,13:00:31
39.9998,116.327191,0,179,39976.5420833333,2009-06-12,13:00:36
39.9998,116.327191,0,179,39976.5421180556,2009-06-12,13:00:39
39.9998,116.327186,0,180,39976.5421412037,2009-06-12,13:00:41
39.999809,116.327185,0,180,39976.5421990741,2009-06-12,13:00:46
39.999815,116.327192,0,180,39976.5422569444,2009-06-12,13:00:51
39.999815,116.327192,0,180,39976.5422916667,2009-06-12,13:00:54
39.999821,116.327199,0,180,39976.5423148148,2009-06-12,13:00:56
39.999833,116.3272,0,180,39976.5423726852,2009-06-12,13:01:01
39.999958,116.327167,0,183,39976.5424305556,2009-06-12,13:01:06
39.999956,116.327212,0,191,39976.5424884259,2009-06-12,13:01:11
39.999897,116.327241,0,190,39976.5425462963,2009-06-12,13:01:16
39.99984,116.327275,0,185,39976.5426041667,2009-06-12,13:01:21
39.999837,116.32731,0,182,39976.542662037,2009-06-12,13:01:26
39.999852,116.327327,0,179,39976.5427199074,2009-06-12,13:01:31
39.999841,116.327353,0,173,39976.5427777778,2009-06-12,13:01:36
39.999844,116.327396,0,169,39976.5428356482,2009-06-12,13:01:41
39.999843,116.327415,0,163,39976.5428935185,2009-06-12,13:01:46
39.999843,116.32744,0,158,39976.5429513889,2009-06-12,13:01:51
39.999842,116.32746,0,153,39976.5430092593,2009-06-12,13:01:56
39.999829,116.327541,0,153,39976.5430671296,2009-06-12,13:02:01
39.999836,116.327564,0,151,39976.543125,2009-06-12,13:02:06
39.999838,116.327591,0,152,39976.5431828704,2009-06-12,13:02:11
39.999835,116.327668,0,153,39976.5432407407,2009-06-12,13:02:16
39.999829,116.327743,0,155,39976.5432986111,2009-06-12,13:02:21
39.999819,116.32782,0,158,39976.5433564815,2009-06-12,13:02:26
39.999815,116.327848,0,159,39976.5434143519,2009-06-12,13:02:31
39.999814,116.32787,0,160,39976.5434722222,2009-06-12,13:02:36
39.999822,116.32792,0,161,39976.5435300926,2009-06-12,13:02:41
39.99984,116.32796,0,162,39976.543587963,2009-06-12,13:02:46
39.999859,116.328022,0,160,39976.5436458333,2009-06-12,13:02:51
39.999899,116.328058,0,160,39976.5437037037,2009-06-12,13:02:56
39.999872,116.328085,0,163,39976.5437615741,2009-06-12,13:03:01
39.999829,116.328132,0,165,39976.5438194444,2009-06-12,13:03:06
39.999811,116.328171,0,166,39976.5438773148,2009-06-12,13:03:11
39.999816,116.328197,0,167,39976.5439351852,2009-06-12,13:03:16
39.999842,116.328194,0,171,39976.5439930556,2009-06-12,13:03:21
39.999848,116.32825,0,176,39976.5440509259,2009-06-12,13:03:26
39.999851,116.328332,0,177,39976.5441087963,2009-06-12,13:03:31
39.999867,116.328388,0,177,39976.5441666667,2009-06-12,13:03:36
39.999897,116.328424,0,176,39976.544224537,2009-06-12,13:03:41
39.999914,116.328457,0,174,39976.5442824074,2009-06-12,13:03:46
39.999956,116.328452,0,174,39976.5443402778,2009-06-12,13:03:51
39.999971,116.328468,0,171,39976.5443981481,2009-06-12,13:03:56
39.999977,116.328512,0,169,39976.5444560185,2009-06-12,13:04:01
39.999987,116.32854,0,165,39976.5445138889,2009-06-12,13:04:06
39.99999,116.328572,0,163,39976.5445717593,2009-06-12,13:04:11
40.000011,116.328601,0,159,39976.5446296296,2009-06-12,13:04:16
40.000022,116.328629,0,157,39976.5446875,2009-06-12,13:04:21
40.000002,116.328684,0,154,39976.5447453704,2009-06-12,13:04:26
40.000008,116.328708,0,154,39976.5448032407,2009-06-12,13:04:31
40.000022,116.32874,0,152,39976.5448611111,2009-06-12,13:04:36
40.000028,116.328779,0,152,39976.5449189815,2009-06-12,13:04:41
40.000021,116.328814,0,151,39976.5449768519,2009-06-12,13:04:46
40.000019,116.328845,0,150,39976.5450347222,2009-06-12,13:04:51
40.000012,116.328895,0,149,39976.5450925926,2009-06-12,13:04:56
40.000021,116.328946,0,148,39976.545150463,2009-06-12,13:05:01
40.000018,116.328996,0,146,39976.5452083333,2009-06-12,13:05:06
40.000017,116.329015,0,144,39976.5452662037,2009-06-12,13:05:11
40.000028,116.329029,0,144,39976.5453240741,2009-06-12,13:05:16
40.000032,116.329065,0,146,39976.5453819444,2009-06-12,13:05:21
40.000041,116.3291,0,146,39976.5454398148,2009-06-12,13:05:26
40.000062,116.329119,0,149,39976.5454976852,2009-06-12,13:05:31
40.000067,116.32915,0,150,39976.5455555556,2009-06-12,13:05:36
40.000071,116.329197,0,149,39976.5456134259,2009-06-12,13:05:41
40.000066,116.329241,0,150,39976.5456712963,2009-06-12,13:05:46
40.000069,116.329282,0,151,39976.5457291667,2009-06-12,13:05:51
40.000078,116.329307,0,151,39976.545787037,2009-06-12,13:05:56
40.000095,116.329329,0,151,39976.5458449074,2009-06-12,13:06:01
40.000107,116.329369,0,151,39976.5459027778,2009-06-12,13:06:06
40.000101,116.329423,0,150,39976.5459606481,2009-06-12,13:06:11
40.000099,116.329454,0,150,39976.5460185185,2009-06-12,13:06:16
40.000095,116.329491,0,149,39976.5460763889,2009-06-12,13:06:21
40.000097,116.329527,0,149,39976.5461342593,2009-06-12,13:06:26
40.000123,116.329536,0,150,39976.5461921296,2009-06-12,13:06:31
40.000134,116.329567,0,151,39976.54625,2009-06-12,13:06:36
40.000151,116.329592,0,151,39976.5463078704,2009-06-12,13:06:41
40.00017,116.329617,0,153,39976.5463657407,2009-06-12,13:06:46
40.000204,116.329628,0,153,39976.5464236111,2009-06-12,13:06:51
40.000228,116.329641,0,151,39976.5464814815,2009-06-12,13:06:56
40.000228,116.329637,0,150,39976.5465393519,2009-06-12,13:07:01
40.000228,116.329637,0,150,39976.5465740741,2009-06-12,13:07:04
40.000226,116.329636,0,150,39976.5465972222,2009-06-12,13:07:06
40.000221,116.329645,0,150,39976.5466550926,2009-06-12,13:07:11
40.000221,116.329645,0,150,39976.5466898148,2009-06-12,13:07:14
40.00022,116.329652,0,150,39976.546712963,2009-06-12,13:07:16
40.000204,116.329699,0,151,39976.5467708333,2009-06-12,13:07:21
40.00022,116.329692,0,151,39976.5468287037,2009-06-12,13:07:26
40.00023,116.32969,0,151,39976.5468865741,2009-06-12,13:07:31
40.000239,116.329699,0,151,39976.5469444444,2009-06-12,13:07:36
40.000241,116.329695,0,151,39976.5470023148,2009-06-12,13:07:41
40.000242,116.329693,0,151,39976.5470601852,2009-06-12,13:07:46
40.000247,116.329687,0,151,39976.5471180556,2009-06-12,13:07:51
40.000247,116.329687,0,151,39976.5471527778,2009-06-12,13:07:54
40.000248,116.329687,0,151,39976.5471759259,2009-06-12,13:07:56
40.000249,116.329675,0,151,39976.5472337963,2009-06-12,13:08:01
40.000248,116.329663,0,151,39976.5472916667,2009-06-12,13:08:06
40.000238,116.329639,0,151,39976.547349537,2009-06-12,13:08:11
40.000238,116.329639,0,151,39976.5473842593,2009-06-12,13:08:14
40.00023,116.329644,0,151,39976.5474074074,2009-06-12,13:08:16
40.000222,116.329654,0,151,39976.5474652778,2009-06-12,13:08:21
40.00021,116.329677,0,151,39976.5475231481,2009-06-12,13:08:26
40.000189,116.329663,0,150,39976.5475810185,2009-06-12,13:08:31
40.000179,116.329659,0,150,39976.5476388889,2009-06-12,13:08:36
40.000175,116.329654,0,150,39976.5476967593,2009-06-12,13:08:41
40.000175,116.329654,0,150,39976.5477314815,2009-06-12,13:08:44
40.00018,116.329647,0,150,39976.5477546296,2009-06-12,13:08:46
40.000182,116.329629,0,150,39976.5478125,2009-06-12,13:08:51
40.000153,116.329558,0,150,39976.5478703704,2009-06-12,13:08:56
40.000114,116.329514,0,151,39976.5479282407,2009-06-12,13:09:01
40.000092,116.329429,0,151,39976.5479861111,2009-06-12,13:09:06
40.000085,116.329367,0,151,39976.5480439815,2009-06-12,13:09:11
40.000043,116.329277,0,152,39976.5481018518,2009-06-12,13:09:16
40.000107,116.329041,0,152,39976.5481597222,2009-06-12,13:09:21
40.000097,116.328815,0,154,39976.5482175926,2009-06-12,13:09:26
40.000073,116.328546,0,155,39976.548275463,2009-06-12,13:09:31
40.000067,116.32839,0,156,39976.5483333333,2009-06-12,13:09:36
40.000071,116.32837,0,157,39976.5483912037,2009-06-12,13:09:41
40.00005,116.328294,0,158,39976.5484490741,2009-06-12,13:09:46
39.999937,116.328161,0,160,39976.5485069444,2009-06-12,13:09:51
39.999919,116.328031,0,162,39976.5485648148,2009-06-12,13:09:56
39.999897,116.327868,0,165,39976.5486226852,2009-06-12,13:10:01
39.999891,116.327711,0,169,39976.5486805556,2009-06-12,13:10:06
39.999883,116.327632,0,173,39976.5487384259,2009-06-12,13:10:11
39.999894,116.327621,0,177,39976.5487962963,2009-06-12,13:10:16
39.999904,116.327693,0,179,39976.5488541667,2009-06-12,13:10:21
39.999904,116.327693,0,179,39976.5488888889,2009-06-12,13:10:24
39.999905,116.327693,0,181,39976.548912037,2009-06-12,13:10:26
39.999909,116.327633,0,182,39976.5489699074,2009-06-12,13:10:31
39.999914,116.32763,0,182,39976.5490277778,2009-06-12,13:10:36
39.999914,116.32763,0,182,39976.5490625,2009-06-12,13:10:39
39.999912,116.327624,0,182,39976.5490856481,2009-06-12,13:10:41
39.999908,116.327568,0,183,39976.5491435185,2009-06-12,13:10:46
39.999921,116.327463,0,184,39976.5492013889,2009-06-12,13:10:51
39.999915,116.327367,0,185,39976.5492592593,2009-06-12,13:10:56
39.999913,116.327295,0,186,39976.5493171296,2009-06-12,13:11:01
39.999944,116.327224,0,187,39976.549375,2009-06-12,13:11:06
39.999958,116.327157,0,188,39976.5494328704,2009-06-12,13:11:11
39.999986,116.327104,0,188,39976.5494907407,2009-06-12,13:11:16
40.000008,116.327043,0,189,39976.5495486111,2009-06-12,13:11:21
39.999996,116.326996,0,189,39976.5496064815,2009-06-12,13:11:26
39.999996,116.326949,0,190,39976.5496643518,2009-06-12,13:11:31
39.999978,116.326913,0,191,39976.5497222222,2009-06-12,13:11:36
39.999923,116.326989,0,191,39976.5497800926,2009-06-12,13:11:41
39.999883,116.327011,0,192,39976.549837963,2009-06-12,13:11:46
39.999833,116.32703,0,193,39976.5498958333,2009-06-12,13:11:51
39.999646,116.32682,0,193,39976.5499537037,2009-06-12,13:11:56
39.999474,116.326717,0,191,39976.5500694444,2009-06-12,13:12:06
39.999354,116.326624,0,189,39976.5501273148,2009-06-12,13:12:11
39.999406,116.326724,0,189,39976.5501851852,2009-06-12,13:12:16
39.999434,116.326808,0,189,39976.5502430556,2009-06-12,13:12:21
39.999445,116.326778,0,189,39976.5503009259,2009-06-12,13:12:26
39.999587,116.326999,0,189,39976.5503587963,2009-06-12,13:12:31
39.999673,116.327136,0,189,39976.5504166667,2009-06-12,13:12:36
39.999648,116.327107,0,189,39976.550474537,2009-06-12,13:12:41
39.999733,116.327372,0,190,39976.5505324074,2009-06-12,13:12:46
39.999775,116.327428,0,190,39976.5505902778,2009-06-12,13:12:51
39.999873,116.327466,0,190,39976.5506481482,2009-06-12,13:12:56
39.99999,116.327484,0,190,39976.5507060185,2009-06-12,13:13:01
40.000084,116.327471,0,190,39976.5507638889,2009-06-12,13:13:06
40.000146,116.327388,0,190,39976.5508217593,2009-06-12,13:13:11
40.000165,116.327408,0,190,39976.5508796296,2009-06-12,13:13:16
40.000228,116.327485,0,190,39976.5509375,2009-06-12,13:13:21
40.000304,116.327656,0,191,39976.5509953704,2009-06-12,13:13:26
40.00016,116.327458,0,191,39976.5510532407,2009-06-12,13:13:31
40.000144,116.327425,0,191,39976.5511111111,2009-06-12,13:13:36
40.000144,116.327425,0,191,39976.5511458333,2009-06-12,13:13:39
40.000146,116.327427,0,192,39976.5511689815,2009-06-12,13:13:41
40.000283,116.327203,0,187,39976.5515162037,2009-06-12,13:14:11
