# Supplementary material for: Research on differential privacy protection method based on user tendency
Source: PLoS One. 2023 Oct 26;18(10):e0288823. doi: 10.1371/journal.pone.0288823 (PMC10602288; doi:10.1371/journal.pone.0288823)
Supplement: S1 Data — (ZIP) [file pone.0288823.s001.zip › Data 5-1/000/Trajectory/20090612220336.plt]

Geolife trajectory
WGS 84
Altitude is in Feet
Reserved 3
0,2,255,My Track,0,0,2,8421376
0
39.999954,116.327404,0,229,39976.9191666667,2009-06-12,22:03:36
39.999943,116.327337,0,301,39976.919224537,2009-06-12,22:03:41
39.999951,116.327456,0,100,39976.9192824074,2009-06-12,22:03:46
40.000005,116.32749,0,23,39976.9193402778,2009-06-12,22:03:51
40.000017,116.327507,0,1,39976.9193981481,2009-06-12,22:03:56
39.999992,116.327452,0,26,39976.9194560185,2009-06-12,22:04:01
39.999993,116.327401,0,12,39976.9195138889,2009-06-12,22:04:06
39.999997,116.327301,0,28,39976.9195717593,2009-06-12,22:04:11
39.999896,116.327077,0,53,39976.9196296296,2009-06-12,22:04:16
39.999889,116.326894,0,66,39976.9196875,2009-06-12,22:04:21
39.999879,116.326696,0,66,39976.9197453704,2009-06-12,22:04:26
39.999847,116.326515,0,69,39976.9198032407,2009-06-12,22:04:31
39.999826,116.326293,0,156,39976.9198611111,2009-06-12,22:04:36
39.999833,116.326096,0,158,39976.9199189815,2009-06-12,22:04:41
39.999825,116.325899,0,158,39976.9199768519,2009-06-12,22:04:46
39.999818,116.325705,0,159,39976.9200347222,2009-06-12,22:04:51
39.999804,116.325508,0,156,39976.9200925926,2009-06-12,22:04:56
39.999787,116.325311,0,158,39976.920150463,2009-06-12,22:05:01
39.999765,116.325111,0,159,39976.9202083333,2009-06-12,22:05:06
39.999735,116.324928,0,153,39976.9202662037,2009-06-12,22:05:11
39.999771,116.32474,0,153,39976.9203240741,2009-06-12,22:05:16
39.99986,116.324626,0,147,39976.9203819444,2009-06-12,22:05:21
40.000009,116.324609,0,140,39976.9204398148,2009-06-12,22:05:26
40.000138,116.324535,0,132,39976.9204976852,2009-06-12,22:05:31
40.000269,116.324471,0,130,39976.9205555556,2009-06-12,22:05:36
40.000376,116.3244,0,132,39976.9206134259,2009-06-12,22:05:41
40.000472,116.324358,0,139,39976.9206712963,2009-06-12,22:05:46
40.000582,116.324318,0,146,39976.9207291667,2009-06-12,22:05:51
40.000732,116.324263,0,159,39976.920787037,2009-06-12,22:05:56
40.000862,116.324226,0,169,39976.9208449074,2009-06-12,22:06:01
40.000975,116.324241,0,175,39976.9209027778,2009-06-12,22:06:06
40.001166,116.324407,0,171,39976.9209606481,2009-06-12,22:06:11
40.001237,116.324457,0,181,39976.9210185185,2009-06-12,22:06:16
40.001298,116.324487,0,186,39976.9210763889,2009-06-12,22:06:21
40.001383,116.324508,0,182,39976.9211342593,2009-06-12,22:06:26
40.001754,116.324271,0,177,39976.9211921296,2009-06-12,22:06:31
40.001935,116.324195,0,180,39976.92125,2009-06-12,22:06:36
40.002088,116.324188,0,185,39976.9213078704,2009-06-12,22:06:41
40.002195,116.324265,0,192,39976.9213657407,2009-06-12,22:06:46
40.002284,116.324262,0,196,39976.9214236111,2009-06-12,22:06:51
40.002427,116.324322,0,198,39976.9214814815,2009-06-12,22:06:56
40.00254,116.324386,0,205,39976.9215393519,2009-06-12,22:07:01
40.002661,116.324427,0,216,39976.9215972222,2009-06-12,22:07:06
40.002938,116.324297,0,210,39976.9216550926,2009-06-12,22:07:11
40.003083,116.324238,0,211,39976.921712963,2009-06-12,22:07:16
40.003213,116.324189,0,209,39976.9217708333,2009-06-12,22:07:21
40.00338,116.324205,0,208,39976.9218287037,2009-06-12,22:07:26
40.003508,116.324207,0,206,39976.9218865741,2009-06-12,22:07:31
40.003689,116.324188,0,211,39976.9219444444,2009-06-12,22:07:36
40.003888,116.324194,0,217,39976.9220023148,2009-06-12,22:07:41
40.004119,116.324164,0,223,39976.9220601852,2009-06-12,22:07:46
40.004312,116.324168,0,230,39976.9221180556,2009-06-12,22:07:51
40.004477,116.324152,0,233,39976.9221759259,2009-06-12,22:07:56
40.004616,116.324145,0,224,39976.9222337963,2009-06-12,22:08:01
40.004747,116.324151,0,217,39976.9222916667,2009-06-12,22:08:06
40.004885,116.324091,0,208,39976.922349537,2009-06-12,22:08:11
40.005014,116.324064,0,205,39976.9224074074,2009-06-12,22:08:16
40.005174,116.324034,0,206,39976.9224652778,2009-06-12,22:08:21
40.005326,116.324054,0,213,39976.9225231481,2009-06-12,22:08:26
40.005449,116.324123,0,209,39976.9225810185,2009-06-12,22:08:31
40.005584,116.324146,0,213,39976.9226388889,2009-06-12,22:08:36
40.00584,116.324106,0,211,39976.9226967593,2009-06-12,22:08:41
40.00598,116.32408,0,221,39976.9227546296,2009-06-12,22:08:46
40.00612,116.324068,0,234,39976.9228125,2009-06-12,22:08:51
40.006267,116.324054,0,242,39976.9228703704,2009-06-12,22:08:56
40.006411,116.324045,0,251,39976.9229282407,2009-06-12,22:09:01
40.006539,116.324021,0,260,39976.9229861111,2009-06-12,22:09:06
40.006641,116.324038,0,192,39976.9230439815,2009-06-12,22:09:11
40.006657,116.323862,0,172,39976.9231018518,2009-06-12,22:09:16
40.006632,116.323655,0,160,39976.9231597222,2009-06-12,22:09:21
40.006615,116.323461,0,151,39976.9232175926,2009-06-12,22:09:26
40.006606,116.323271,0,143,39976.923275463,2009-06-12,22:09:31
40.006584,116.323074,0,137,39976.9233333333,2009-06-12,22:09:36
40.006565,116.322873,0,135,39976.9233912037,2009-06-12,22:09:41
40.006556,116.322685,0,133,39976.9234490741,2009-06-12,22:09:46
40.006555,116.322492,0,128,39976.9235069444,2009-06-12,22:09:51
40.006553,116.322307,0,124,39976.9235648148,2009-06-12,22:09:56
40.006555,116.322127,0,121,39976.9236226852,2009-06-12,22:10:01
40.006523,116.321926,0,119,39976.9236805556,2009-06-12,22:10:06
40.006503,116.321744,0,116,39976.9237384259,2009-06-12,22:10:11
40.006487,116.321549,0,114,39976.9237962963,2009-06-12,22:10:16
40.006528,116.321376,0,111,39976.9238541667,2009-06-12,22:10:21
40.006715,116.321237,0,109,39976.923912037,2009-06-12,22:10:26
40.006905,116.321155,0,107,39976.9239699074,2009-06-12,22:10:31
40.007059,116.321104,0,101,39976.9240277778,2009-06-12,22:10:36
40.007215,116.321084,0,95,39976.9240856481,2009-06-12,22:10:41
40.00735,116.321054,0,105,39976.9241435185,2009-06-12,22:10:46
40.007366,116.320864,0,110,39976.9242013889,2009-06-12,22:10:51
40.007366,116.320663,0,115,39976.9242592593,2009-06-12,22:10:56
40.007335,116.320448,0,117,39976.9243171296,2009-06-12,22:11:01
40.00733,116.320223,0,117,39976.924375,2009-06-12,22:11:06
40.007303,116.320009,0,115,39976.9244328704,2009-06-12,22:11:11
40.007359,116.319851,0,120,39976.9244907407,2009-06-12,22:11:16
40.007523,116.319797,0,117,39976.9245486111,2009-06-12,22:11:21
40.007651,116.319703,0,116,39976.9246064815,2009-06-12,22:11:26
40.007715,116.319659,0,113,39976.9246643518,2009-06-12,22:11:31
40.007725,116.319672,0,114,39976.9247222222,2009-06-12,22:11:36
40.007733,116.319673,0,113,39976.9247800926,2009-06-12,22:11:41
40.007736,116.319672,0,113,39976.924837963,2009-06-12,22:11:46
40.007736,116.319672,0,112,39976.9248958333,2009-06-12,22:11:51
40.007731,116.319676,0,112,39976.9249537037,2009-06-12,22:11:56
40.007728,116.319678,0,112,39976.9250115741,2009-06-12,22:12:01
40.007728,116.319678,0,112,39976.9250462963,2009-06-12,22:12:04
40.007734,116.319673,0,112,39976.9250694444,2009-06-12,22:12:06
40.007743,116.319666,0,112,39976.9251273148,2009-06-12,22:12:11
40.007749,116.319662,0,112,39976.9251851852,2009-06-12,22:12:16
40.007757,116.319657,0,112,39976.9252430556,2009-06-12,22:12:21
40.007757,116.319657,0,112,39976.9252777778,2009-06-12,22:12:24
40.007763,116.319654,0,112,39976.9253009259,2009-06-12,22:12:26
40.007773,116.319648,0,112,39976.9253587963,2009-06-12,22:12:31
40.007785,116.31964,0,112,39976.9254166667,2009-06-12,22:12:36
40.007792,116.319634,0,112,39976.925474537,2009-06-12,22:12:41
40.007792,116.319634,0,112,39976.9255092593,2009-06-12,22:12:44
40.007798,116.319627,0,112,39976.9255324074,2009-06-12,22:12:46
40.007807,116.319619,0,112,39976.9255902778,2009-06-12,22:12:51
40.007822,116.319608,0,112,39976.9256481482,2009-06-12,22:12:56
40.00784,116.319593,0,112,39976.9257060185,2009-06-12,22:13:01
40.007857,116.319573,0,112,39976.9257638889,2009-06-12,22:13:06
40.007882,116.319427,0,113,39976.9258217593,2009-06-12,22:13:11
40.007889,116.319196,0,112,39976.9258796296,2009-06-12,22:13:16
40.007898,116.319101,0,112,39976.9259375,2009-06-12,22:13:21
40.007895,116.319065,0,113,39976.9259953704,2009-06-12,22:13:26
40.007792,116.319735,0,104,39977.0518287037,2009-06-13,01:14:38
40.007792,116.319735,0,104,39977.0518634259,2009-06-13,01:14:41
40.007785,116.319729,0,108,39977.0518865741,2009-06-13,01:14:43
40.007754,116.319703,0,107,39977.0519444444,2009-06-13,01:14:48
40.007631,116.319721,0,111,39977.0520023148,2009-06-13,01:14:53
40.007456,116.319705,0,114,39977.0520601852,2009-06-13,01:14:58
40.007425,116.319865,0,124,39977.0521180556,2009-06-13,01:15:03
40.007441,116.320077,0,125,39977.0521759259,2009-06-13,01:15:08
40.007442,116.320482,0,121,39977.0522337963,2009-06-13,01:15:13
40.007434,116.320774,0,127,39977.0522916667,2009-06-13,01:15:18
40.007382,116.320998,0,129,39977.052349537,2009-06-13,01:15:23
40.007204,116.321053,0,135,39977.0524074074,2009-06-13,01:15:28
40.007012,116.321101,0,145,39977.0524652778,2009-06-13,01:15:33
40.006768,116.321156,0,155,39977.0525231481,2009-06-13,01:15:38
40.006552,116.321158,0,171,39977.0525810185,2009-06-13,01:15:43
40.006336,116.321188,0,187,39977.0526388889,2009-06-13,01:15:48
40.006153,116.321206,0,196,39977.0526967593,2009-06-13,01:15:53
40.005942,116.32126,0,205,39977.0527546296,2009-06-13,01:15:58
40.005717,116.321277,0,217,39977.0528125,2009-06-13,01:16:03
40.005468,116.32125,0,230,39977.0528703704,2009-06-13,01:16:08
40.00519,116.321265,0,245,39977.0529282407,2009-06-13,01:16:13
40.00499,116.32131,0,256,39977.0529861111,2009-06-13,01:16:18
40.004848,116.32133,0,266,39977.0530439815,2009-06-13,01:16:23
40.004633,116.321365,0,272,39977.0531018519,2009-06-13,01:16:28
40.00445,116.321428,0,275,39977.0531597222,2009-06-13,01:16:33
40.004229,116.321456,0,278,39977.0532175926,2009-06-13,01:16:38
40.004025,116.321495,0,275,39977.053275463,2009-06-13,01:16:43
40.003796,116.321472,0,275,39977.0533333333,2009-06-13,01:16:48
40.003625,116.321505,0,274,39977.0533912037,2009-06-13,01:16:53
40.003431,116.321586,0,265,39977.0534490741,2009-06-13,01:16:58
40.003206,116.321628,0,258,39977.0535069444,2009-06-13,01:17:03
40.002967,116.321587,0,255,39977.0535648148,2009-06-13,01:17:08
40.002751,116.321558,0,251,39977.0536226852,2009-06-13,01:17:13
40.002525,116.321571,0,246,39977.0536805556,2009-06-13,01:17:18
40.002303,116.321591,0,242,39977.0537384259,2009-06-13,01:17:23
40.002091,116.32157,0,242,39977.0537962963,2009-06-13,01:17:28
40.001871,116.321534,0,243,39977.0538541667,2009-06-13,01:17:33
40.00167,116.321529,0,240,39977.053912037,2009-06-13,01:17:38
40.001447,116.321558,0,235,39977.0539699074,2009-06-13,01:17:43
40.001197,116.321697,0,229,39977.0540277778,2009-06-13,01:17:48
40.000999,116.321704,0,215,39977.0540856481,2009-06-13,01:17:53
40.000806,116.321719,0,199,39977.0541435185,2009-06-13,01:17:58
40.000625,116.321729,0,188,39977.0542013889,2009-06-13,01:18:03
40.000401,116.321752,0,177,39977.0542592593,2009-06-13,01:18:08
40.000177,116.321777,0,164,39977.0543171296,2009-06-13,01:18:13
39.999946,116.321789,0,151,39977.054375,2009-06-13,01:18:18
39.999763,116.321983,0,144,39977.0544328704,2009-06-13,01:18:23
39.999701,116.322192,0,131,39977.0544907407,2009-06-13,01:18:28
39.999716,116.322354,0,119,39977.0545486111,2009-06-13,01:18:33
39.999765,116.322552,0,105,39977.0546064815,2009-06-13,01:18:38
39.999812,116.322815,0,103,39977.0546643519,2009-06-13,01:18:43
39.999857,116.322965,0,109,39977.0547222222,2009-06-13,01:18:48
39.999909,116.32309,0,112,39977.0547800926,2009-06-13,01:18:53
39.999936,116.323206,0,116,39977.054837963,2009-06-13,01:18:58
39.999991,116.323347,0,117,39977.0548958333,2009-06-13,01:19:03
40.000038,116.323506,0,119,39977.0549537037,2009-06-13,01:19:08
40.000021,116.323778,0,130,39977.0550115741,2009-06-13,01:19:13
39.999846,116.324318,0,111,39977.0550694444,2009-06-13,01:19:18
39.999957,116.324861,0,91,39977.0551273148,2009-06-13,01:19:23
39.999995,116.325212,0,90,39977.0551851852,2009-06-13,01:19:28
39.999988,116.325477,0,91,39977.0552430556,2009-06-13,01:19:33
40.000003,116.325759,0,90,39977.0553009259,2009-06-13,01:19:38
39.999981,116.326098,0,92,39977.0553587963,2009-06-13,01:19:43
39.999988,116.326427,0,89,39977.0554166667,2009-06-13,01:19:48
40.000009,116.326734,0,82,39977.055474537,2009-06-13,01:19:53
40.000032,116.326969,0,78,39977.0555324074,2009-06-13,01:19:58
40.000046,116.327055,0,82,39977.0555902778,2009-06-13,01:20:03
40.000039,116.327083,0,83,39977.0556481481,2009-06-13,01:20:08
40.000012,116.32708,0,85,39977.0557060185,2009-06-13,01:20:13
39.999996,116.327047,0,87,39977.0557638889,2009-06-13,01:20:18
39.999983,116.327005,0,89,39977.0558217593,2009-06-13,01:20:23
39.999937,116.326963,0,91,39977.0558796296,2009-06-13,01:20:28
39.999908,116.326942,0,93,39977.0559375,2009-06-13,01:20:33
39.999909,116.326998,0,95,39977.0559953704,2009-06-13,01:20:38
39.999961,116.327145,0,97,39977.0560532407,2009-06-13,01:20:43
40.000007,116.32728,0,99,39977.0561111111,2009-06-13,01:20:48
40.000037,116.327302,0,102,39977.0561689815,2009-06-13,01:20:53
40.000051,116.327244,0,105,39977.0562268518,2009-06-13,01:20:58
40.000087,116.327279,0,107,39977.0562847222,2009-06-13,01:21:03
40.000159,116.327255,0,109,39977.0563425926,2009-06-13,01:21:08
40.000128,116.327317,0,112,39977.056400463,2009-06-13,01:21:13
40.000085,116.32733,0,114,39977.0564583333,2009-06-13,01:21:18
39.999233,116.327192,0,529,39977.061087963,2009-06-13,01:27:58
39.999964,116.327314,0,125,39977.0611458333,2009-06-13,01:28:03
39.999972,116.327262,0,141,39977.0612037037,2009-06-13,01:28:08
39.99995,116.327257,0,143,39977.0612615741,2009-06-13,01:28:13
39.999883,116.327188,0,145,39977.0613194444,2009-06-13,01:28:18
39.999769,116.327117,0,140,39977.0613773148,2009-06-13,01:28:23
39.999572,116.327026,0,138,39977.0614351852,2009-06-13,01:28:28
39.999423,116.326968,0,135,39977.0614930556,2009-06-13,01:28:33
39.999291,116.326813,0,128,39977.0615509259,2009-06-13,01:28:38
39.999186,116.326707,0,124,39977.0616087963,2009-06-13,01:28:43
39.999033,116.326711,0,122,39977.0616666667,2009-06-13,01:28:48
39.998895,116.326725,0,117,39977.061724537,2009-06-13,01:28:53
39.998767,116.326711,0,108,39977.0617824074,2009-06-13,01:28:58
39.998598,116.326714,0,99,39977.0618402778,2009-06-13,01:29:03
39.998457,116.326747,0,97,39977.0618981481,2009-06-13,01:29:08
39.9983,116.326761,0,92,39977.0619560185,2009-06-13,01:29:13
39.99809,116.326717,0,95,39977.0620138889,2009-06-13,01:29:18
39.997948,116.326755,0,92,39977.0620717593,2009-06-13,01:29:23
39.997787,116.326743,0,85,39977.0621296296,2009-06-13,01:29:28
39.997598,116.326703,0,84,39977.0621875,2009-06-13,01:29:33
39.997455,116.326752,0,82,39977.0622453704,2009-06-13,01:29:38
39.997328,116.326735,0,79,39977.0623032407,2009-06-13,01:29:43
39.997177,116.326716,0,80,39977.0623611111,2009-06-13,01:29:48
39.997054,116.326729,0,83,39977.0624189815,2009-06-13,01:29:53
39.996916,116.326737,0,84,39977.0624768519,2009-06-13,01:29:58
39.996782,116.326768,0,87,39977.0625347222,2009-06-13,01:30:03
39.996616,116.326785,0,91,39977.0625925926,2009-06-13,01:30:08
39.99641,116.326702,0,99,39977.062650463,2009-06-13,01:30:13
39.996294,116.326637,0,102,39977.0627083333,2009-06-13,01:30:18
39.996158,116.326577,0,109,39977.0627662037,2009-06-13,01:30:23
39.996123,116.326472,0,109,39977.0628240741,2009-06-13,01:30:28
39.996042,116.326439,0,112,39977.0628819444,2009-06-13,01:30:33
39.995908,116.326406,0,122,39977.0629398148,2009-06-13,01:30:38
39.995749,116.326321,0,135,39977.0629976852,2009-06-13,01:30:43
39.995543,116.326252,0,146,39977.0630555556,2009-06-13,01:30:48
39.99543,116.326223,0,146,39977.0631134259,2009-06-13,01:30:53
39.995353,116.326258,0,147,39977.0631712963,2009-06-13,01:30:58
39.995347,116.326248,0,150,39977.0632291667,2009-06-13,01:31:03
39.995347,116.326248,0,150,39977.0632638889,2009-06-13,01:31:06
39.995347,116.326248,0,150,39977.063287037,2009-06-13,01:31:08
39.995357,116.326262,0,150,39977.0633449074,2009-06-13,01:31:13
39.995416,116.326345,0,150,39977.0634027778,2009-06-13,01:31:18
39.995371,116.326357,0,153,39977.0634606481,2009-06-13,01:31:23
39.995315,116.326351,0,154,39977.0635185185,2009-06-13,01:31:28
39.995297,116.326343,0,156,39977.0635763889,2009-06-13,01:31:33
39.995276,116.326315,0,160,39977.0636342593,2009-06-13,01:31:38
39.99518,116.326327,0,162,39977.0636921296,2009-06-13,01:31:43
39.995083,116.326422,0,160,39977.06375,2009-06-13,01:31:48
39.995028,116.326402,0,162,39977.0638078704,2009-06-13,01:31:53
39.994967,116.326362,0,164,39977.0638657407,2009-06-13,01:31:58
39.994931,116.326368,0,165,39977.0639236111,2009-06-13,01:32:03
39.994948,116.326403,0,162,39977.0639814815,2009-06-13,01:32:08
39.994957,116.326416,0,161,39977.0640393518,2009-06-13,01:32:13
39.994957,116.326416,0,161,39977.0640740741,2009-06-13,01:32:16
39.994956,116.326416,0,148,39977.0640972222,2009-06-13,01:32:18
39.994957,116.326379,0,154,39977.0641550926,2009-06-13,01:32:23
39.994979,116.326383,0,157,39977.064212963,2009-06-13,01:32:28
39.99498,116.326461,0,155,39977.0642708333,2009-06-13,01:32:33
39.995024,116.326527,0,154,39977.0643287037,2009-06-13,01:32:38
39.995036,116.326616,0,147,39977.0643865741,2009-06-13,01:32:43
39.995042,116.326683,0,146,39977.0644444444,2009-06-13,01:32:48
39.99504,116.326725,0,146,39977.0645023148,2009-06-13,01:32:53
39.995059,116.326514,0,157,39977.0667013889,2009-06-13,01:36:03
39.99492,116.326393,0,155,39977.0667592593,2009-06-13,01:36:08
39.994739,116.326419,0,148,39977.0668171296,2009-06-13,01:36:13
39.994583,116.326427,0,143,39977.066875,2009-06-13,01:36:18
39.994449,116.326392,0,138,39977.0669328704,2009-06-13,01:36:23
39.994266,116.326327,0,133,39977.0669907407,2009-06-13,01:36:28
39.994144,116.326455,0,127,39977.0670486111,2009-06-13,01:36:33
39.994146,116.3268,0,121,39977.0671064815,2009-06-13,01:36:38
39.994305,116.327108,0,117,39977.0671643519,2009-06-13,01:36:43
39.994525,116.327428,0,113,39977.0672222222,2009-06-13,01:36:48
39.994798,116.32776,0,108,39977.0672800926,2009-06-13,01:36:53
39.995065,116.328047,0,104,39977.067337963,2009-06-13,01:36:58
39.995314,116.328386,0,100,39977.0673958333,2009-06-13,01:37:03
39.995582,116.32873,0,97,39977.0674537037,2009-06-13,01:37:08
39.995845,116.32911,0,95,39977.0675115741,2009-06-13,01:37:13
39.996128,116.329489,0,93,39977.0675694444,2009-06-13,01:37:18
39.996475,116.329856,0,91,39977.0676273148,2009-06-13,01:37:23
39.996751,116.330186,0,90,39977.0676851852,2009-06-13,01:37:28
39.996815,116.330314,0,90,39977.0677430556,2009-06-13,01:37:33
39.996825,116.330346,0,91,39977.0678009259,2009-06-13,01:37:38
39.996825,116.330346,0,91,39977.0678356481,2009-06-13,01:37:41
39.996825,116.330346,0,92,39977.0678587963,2009-06-13,01:37:43
39.996822,116.330365,0,93,39977.0679166667,2009-06-13,01:37:48
39.996832,116.330361,0,95,39977.067974537,2009-06-13,01:37:53
39.996841,116.330364,0,97,39977.0680324074,2009-06-13,01:37:58
39.996854,116.330377,0,98,39977.0680902778,2009-06-13,01:38:03
39.996852,116.330377,0,101,39977.0681481481,2009-06-13,01:38:08
39.996847,116.330379,0,101,39977.0682060185,2009-06-13,01:38:13
39.996852,116.330382,0,102,39977.0682638889,2009-06-13,01:38:18
39.996856,116.33038,0,102,39977.0683217593,2009-06-13,01:38:23
39.996857,116.330379,0,102,39977.0683796296,2009-06-13,01:38:28
39.996861,116.330377,0,102,39977.0684375,2009-06-13,01:38:33
39.996859,116.330379,0,103,39977.0684953704,2009-06-13,01:38:38
39.996863,116.330378,0,103,39977.0685532407,2009-06-13,01:38:43
39.996864,116.330376,0,104,39977.0686111111,2009-06-13,01:38:48
39.996862,116.33037,0,104,39977.0686689815,2009-06-13,01:38:53
39.996864,116.33037,0,105,39977.0687268519,2009-06-13,01:38:58
39.996864,116.33037,0,105,39977.0687615741,2009-06-13,01:39:01
39.99687,116.330367,0,106,39977.0687847222,2009-06-13,01:39:03
39.996884,116.330378,0,106,39977.0688425926,2009-06-13,01:39:08
39.996932,116.330415,0,108,39977.068900463,2009-06-13,01:39:13
39.997034,116.330505,0,112,39977.0689583333,2009-06-13,01:39:18
39.997104,116.330613,0,114,39977.0690162037,2009-06-13,01:39:23
39.997093,116.33063,0,116,39977.0690740741,2009-06-13,01:39:28
39.997091,116.330631,0,116,39977.0691319444,2009-06-13,01:39:33
39.997091,116.330631,0,116,39977.0691666667,2009-06-13,01:39:36
39.997092,116.330633,0,116,39977.0691898148,2009-06-13,01:39:38
39.997133,116.330697,0,118,39977.0692476852,2009-06-13,01:39:43
39.997144,116.330767,0,119,39977.0693055556,2009-06-13,01:39:48
39.997138,116.330806,0,122,39977.0693634259,2009-06-13,01:39:53
39.997147,116.330822,0,125,39977.0694212963,2009-06-13,01:39:58
39.997152,116.33082,0,126,39977.0694791667,2009-06-13,01:40:03
39.997156,116.330819,0,126,39977.069537037,2009-06-13,01:40:08
39.997163,116.330815,0,127,39977.0695949074,2009-06-13,01:40:13
39.997163,116.330815,0,127,39977.0696296296,2009-06-13,01:40:16
39.997163,116.330813,0,127,39977.0696527778,2009-06-13,01:40:18
39.997173,116.33081,0,127,39977.0697106481,2009-06-13,01:40:23
39.997181,116.330807,0,127,39977.0697685185,2009-06-13,01:40:28
39.997181,116.330807,0,127,39977.0698032407,2009-06-13,01:40:31
39.997174,116.33081,0,127,39977.0698263889,2009-06-13,01:40:33
39.997173,116.330859,0,129,39977.0698842593,2009-06-13,01:40:38
39.997202,116.330837,0,131,39977.0699421296,2009-06-13,01:40:43
39.997196,116.330838,0,132,39977.07,2009-06-13,01:40:48
39.997199,116.33084,0,132,39977.0700578704,2009-06-13,01:40:53
39.997199,116.33084,0,132,39977.0700925926,2009-06-13,01:40:56
39.997206,116.330837,0,132,39977.0701157407,2009-06-13,01:40:58
39.997216,116.330755,0,128,39977.0701736111,2009-06-13,01:41:03
39.997221,116.330751,0,128,39977.0702314815,2009-06-13,01:41:08
39.997217,116.330752,0,127,39977.0702893519,2009-06-13,01:41:13
39.997221,116.330751,0,127,39977.0703472222,2009-06-13,01:41:18
39.997221,116.330751,0,127,39977.0703819444,2009-06-13,01:41:21
39.997219,116.330752,0,128,39977.0704050926,2009-06-13,01:41:23
39.99718,116.330801,0,126,39977.070462963,2009-06-13,01:41:28
39.997284,116.330829,0,129,39977.0705208333,2009-06-13,01:41:33
39.997403,116.330874,0,139,39977.0705787037,2009-06-13,01:41:38
39.997547,116.330958,0,144,39977.0706365741,2009-06-13,01:41:43
39.997669,116.331033,0,141,39977.0706944444,2009-06-13,01:41:48
39.997854,116.331168,0,128,39977.0707523148,2009-06-13,01:41:53
39.998016,116.331209,0,119,39977.0708101852,2009-06-13,01:41:58
39.998151,116.331361,0,110,39977.0708680556,2009-06-13,01:42:03
39.998225,116.331531,0,98,39977.0709259259,2009-06-13,01:42:08
39.998307,116.331624,0,97,39977.0709837963,2009-06-13,01:42:13
39.998387,116.331684,0,103,39977.0710416667,2009-06-13,01:42:18
39.998555,116.331844,0,104,39977.071099537,2009-06-13,01:42:23
39.998788,116.331947,0,105,39977.0711574074,2009-06-13,01:42:28
39.998942,116.332016,0,107,39977.0712152778,2009-06-13,01:42:33
39.999022,116.33205,0,114,39977.0712731481,2009-06-13,01:42:38
39.999043,116.332042,0,124,39977.0713310185,2009-06-13,01:42:43
39.999043,116.332041,0,126,39977.0713888889,2009-06-13,01:42:48
39.999043,116.332041,0,126,39977.0714236111,2009-06-13,01:42:51
39.999041,116.332042,0,126,39977.0714467593,2009-06-13,01:42:53
39.999082,116.332067,0,126,39977.0715046296,2009-06-13,01:42:58
39.999257,116.332183,0,128,39977.0715625,2009-06-13,01:43:03
39.999399,116.332289,0,129,39977.0716203704,2009-06-13,01:43:08
39.999535,116.332211,0,132,39977.0716782407,2009-06-13,01:43:13
39.999716,116.332251,0,136,39977.0717361111,2009-06-13,01:43:18
40.000056,116.332429,0,141,39977.0717939815,2009-06-13,01:43:23
40.000512,116.332616,0,142,39977.0718518518,2009-06-13,01:43:28
40.000888,116.332747,0,141,39977.0719097222,2009-06-13,01:43:33
40.001267,116.33287,0,135,39977.0719675926,2009-06-13,01:43:38
40.001677,116.333071,0,132,39977.072025463,2009-06-13,01:43:43
40.00211,116.333318,0,128,39977.0720833333,2009-06-13,01:43:48
40.002491,116.333527,0,127,39977.0721412037,2009-06-13,01:43:53
40.002931,116.33373,0,127,39977.0721990741,2009-06-13,01:43:58
40.003375,116.333977,0,127,39977.0722569444,2009-06-13,01:44:03
40.003812,116.334318,0,130,39977.0723148148,2009-06-13,01:44:08
40.00424,116.334629,0,133,39977.0723726852,2009-06-13,01:44:13
40.004699,116.334835,0,130,39977.0724305556,2009-06-13,01:44:18
40.00511,116.335015,0,126,39977.0724884259,2009-06-13,01:44:23
40.005525,116.335196,0,123,39977.0725462963,2009-06-13,01:44:28
40.005878,116.335342,0,124,39977.0726041667,2009-06-13,01:44:33
40.006092,116.335438,0,120,39977.072662037,2009-06-13,01:44:38
40.00617,116.335508,0,112,39977.0727199074,2009-06-13,01:44:43
40.006196,116.335522,0,105,39977.0727777778,2009-06-13,01:44:48
40.006196,116.335522,0,105,39977.0728125,2009-06-13,01:44:51
40.006195,116.335522,0,104,39977.0728356481,2009-06-13,01:44:53
40.006184,116.335518,0,104,39977.0728935185,2009-06-13,01:44:58
40.006185,116.335519,0,103,39977.0729513889,2009-06-13,01:45:03
40.006185,116.335519,0,103,39977.0729861111,2009-06-13,01:45:06
40.006186,116.33552,0,103,39977.0730092593,2009-06-13,01:45:08
40.006272,116.335564,0,102,39977.0730671296,2009-06-13,01:45:13
40.006482,116.33565,0,103,39977.073125,2009-06-13,01:45:18
40.006715,116.335747,0,94,39977.0731828704,2009-06-13,01:45:23
40.00683,116.335804,0,87,39977.0732407407,2009-06-13,01:45:28
40.006972,116.335858,0,84,39977.0732986111,2009-06-13,01:45:33
40.007187,116.336012,0,73,39977.0733564815,2009-06-13,01:45:38
40.007319,116.336152,0,71,39977.0734143518,2009-06-13,01:45:43
40.007425,116.336198,0,66,39977.0734722222,2009-06-13,01:45:48
40.007567,116.336259,0,73,39977.0735300926,2009-06-13,01:45:53
40.007696,116.336333,0,68,39977.073587963,2009-06-13,01:45:58
40.007941,116.336453,0,63,39977.0736458333,2009-06-13,01:46:03
40.008229,116.336556,0,64,39977.0737037037,2009-06-13,01:46:08
40.008493,116.336659,0,60,39977.0737615741,2009-06-13,01:46:13
40.008791,116.33681,0,50,39977.0738194444,2009-06-13,01:46:18
40.009141,116.336968,0,46,39977.0738773148,2009-06-13,01:46:23
40.009397,116.337094,0,43,39977.0739351852,2009-06-13,01:46:28
40.009585,116.337182,0,38,39977.0739930556,2009-06-13,01:46:33
40.009812,116.337325,0,31,39977.0740509259,2009-06-13,01:46:38
40.01009,116.337478,0,27,39977.0741087963,2009-06-13,01:46:43
40.0103,116.337551,0,51,39977.0741666667,2009-06-13,01:46:48
40.010339,116.337566,0,56,39977.074224537,2009-06-13,01:46:53
40.010465,116.337615,0,63,39977.0742824074,2009-06-13,01:46:58
40.0107,116.337726,0,67,39977.0743402778,2009-06-13,01:47:03
40.011012,116.337888,0,63,39977.0743981482,2009-06-13,01:47:08
40.011342,116.338069,0,52,39977.0744560185,2009-06-13,01:47:13
40.011749,116.338264,0,50,39977.0745138889,2009-06-13,01:47:18
40.012144,116.338433,0,76,39977.0745717593,2009-06-13,01:47:23
40.012349,116.338533,0,82,39977.0746296296,2009-06-13,01:47:28
40.012541,116.338641,0,74,39977.0746875,2009-06-13,01:47:33
40.012824,116.338759,0,90,39977.0747453704,2009-06-13,01:47:38
40.013065,116.33889,0,91,39977.0748032407,2009-06-13,01:47:43
40.013303,116.338995,0,101,39977.0748611111,2009-06-13,01:47:48
40.013496,116.339098,0,90,39977.0749189815,2009-06-13,01:47:53
40.013652,116.339182,0,92,39977.0749768519,2009-06-13,01:47:58
40.013795,116.339244,0,92,39977.0750347222,2009-06-13,01:48:03
40.013922,116.33932,0,91,39977.0750925926,2009-06-13,01:48:08
40.014041,116.339367,0,79,39977.075150463,2009-06-13,01:48:13
40.014139,116.339416,0,74,39977.0752083333,2009-06-13,01:48:18
40.01423,116.339464,0,73,39977.0752662037,2009-06-13,01:48:23
40.014309,116.339566,0,76,39977.0753240741,2009-06-13,01:48:28
40.014385,116.339601,0,80,39977.0753819444,2009-06-13,01:48:33
40.014416,116.339633,0,87,39977.0754398148,2009-06-13,01:48:38
40.01452,116.339684,0,88,39977.0754976852,2009-06-13,01:48:43
40.014664,116.339714,0,95,39977.0755555556,2009-06-13,01:48:48
40.014826,116.339799,0,92,39977.0756134259,2009-06-13,01:48:53
40.01505,116.339856,0,98,39977.0756712963,2009-06-13,01:48:58
40.015445,116.339965,0,101,39977.0757291667,2009-06-13,01:49:03
40.015879,116.340117,0,89,39977.075787037,2009-06-13,01:49:08
40.016265,116.340308,0,85,39977.0758449074,2009-06-13,01:49:13
40.016617,116.340497,0,83,39977.0759027778,2009-06-13,01:49:18
40.016919,116.340684,0,79,39977.0759606481,2009-06-13,01:49:23
40.017215,116.340788,0,78,39977.0760185185,2009-06-13,01:49:28
40.017627,116.340868,0,72,39977.0760763889,2009-06-13,01:49:33
40.018082,116.340937,0,72,39977.0761342593,2009-06-13,01:49:38
40.018447,116.341035,0,70,39977.0761921296,2009-06-13,01:49:43
40.018683,116.341125,0,63,39977.07625,2009-06-13,01:49:48
40.018924,116.341265,0,60,39977.0763078704,2009-06-13,01:49:53
40.019202,116.341391,0,60,39977.0763657407,2009-06-13,01:49:58
40.019554,116.341533,0,61,39977.0764236111,2009-06-13,01:50:03
40.019861,116.341644,0,63,39977.0764814815,2009-06-13,01:50:08
40.020208,116.341845,0,71,39977.0765393519,2009-06-13,01:50:13
40.020519,116.342202,0,78,39977.0765972222,2009-06-13,01:50:18
40.020687,116.342499,0,81,39977.0766550926,2009-06-13,01:50:23
40.020849,116.342896,0,80,39977.076712963,2009-06-13,01:50:28
40.020985,116.343405,0,82,39977.0767708333,2009-06-13,01:50:33
40.021071,116.343885,0,86,39977.0768287037,2009-06-13,01:50:38
40.021111,116.344203,0,91,39977.0768865741,2009-06-13,01:50:43
40.021155,116.344481,0,93,39977.0769444444,2009-06-13,01:50:48
40.021183,116.344639,0,95,39977.0770023148,2009-06-13,01:50:53
40.021173,116.344783,0,96,39977.0770601852,2009-06-13,01:50:58
40.021113,116.345102,0,97,39977.0771180556,2009-06-13,01:51:03
40.021005,116.345352,0,98,39977.0771759259,2009-06-13,01:51:08
40.020924,116.345471,0,101,39977.0772337963,2009-06-13,01:51:13
40.020833,116.34554,0,104,39977.0772916667,2009-06-13,01:51:18
40.020835,116.345666,0,107,39977.077349537,2009-06-13,01:51:23
40.021026,116.345849,0,111,39977.0774074074,2009-06-13,01:51:28
40.021212,116.346193,0,114,39977.0774652778,2009-06-13,01:51:33
40.021282,116.346748,0,118,39977.0775231481,2009-06-13,01:51:38
40.021327,116.347346,0,123,39977.0775810185,2009-06-13,01:51:43
40.02136,116.347934,0,128,39977.0776388889,2009-06-13,01:51:48
40.021379,116.348577,0,131,39977.0776967593,2009-06-13,01:51:53
40.021405,116.349178,0,134,39977.0777546296,2009-06-13,01:51:58
40.021405,116.34964,0,135,39977.0778125,2009-06-13,01:52:03
40.021371,116.349818,0,134,39977.0778703704,2009-06-13,01:52:08
40.02136,116.349847,0,132,39977.0779282407,2009-06-13,01:52:13
40.021349,116.349834,0,132,39977.0779861111,2009-06-13,01:52:18
40.021339,116.349855,0,133,39977.0780439815,2009-06-13,01:52:23
40.021339,116.349857,0,133,39977.0781018519,2009-06-13,01:52:28
40.02134,116.349859,0,132,39977.0781597222,2009-06-13,01:52:33
40.021341,116.349865,0,131,39977.0782175926,2009-06-13,01:52:38
40.021341,116.349866,0,130,39977.078275463,2009-06-13,01:52:43
40.021342,116.349867,0,130,39977.0783333333,2009-06-13,01:52:48
40.021342,116.349867,0,130,39977.0783912037,2009-06-13,01:52:53
40.021344,116.349867,0,129,39977.0784490741,2009-06-13,01:52:58
40.021344,116.349866,0,129,39977.0785069444,2009-06-13,01:53:03
40.021344,116.349866,0,129,39977.0785648148,2009-06-13,01:53:08
40.021344,116.349865,0,129,39977.0786226852,2009-06-13,01:53:13
40.021345,116.349864,0,129,39977.0786805556,2009-06-13,01:53:18
40.021346,116.349864,0,129,39977.0787384259,2009-06-13,01:53:23
40.021346,116.349863,0,129,39977.0787962963,2009-06-13,01:53:28
40.021347,116.349862,0,129,39977.0788541667,2009-06-13,01:53:33
40.021348,116.349862,0,129,39977.078912037,2009-06-13,01:53:38
40.021348,116.349862,0,129,39977.0789467593,2009-06-13,01:53:41
40.021349,116.349863,0,129,39977.0789699074,2009-06-13,01:53:43
40.021384,116.350061,0,127,39977.0790277778,2009-06-13,01:53:48
40.021432,116.35038,0,125,39977.0790856481,2009-06-13,01:53:53
40.02159,116.350529,0,120,39977.0791435185,2009-06-13,01:53:58
40.021832,116.35066,0,114,39977.0792013889,2009-06-13,01:54:03
40.022195,116.350452,0,109,39977.0792592593,2009-06-13,01:54:08
40.022679,116.350016,0,108,39977.0793171296,2009-06-13,01:54:13
40.023057,116.349426,0,104,39977.079375,2009-06-13,01:54:18
40.023314,116.348725,0,102,39977.0794328704,2009-06-13,01:54:23
40.023566,116.347977,0,97,39977.0794907407,2009-06-13,01:54:28
40.023843,116.347193,0,91,39977.0795486111,2009-06-13,01:54:33
40.024081,116.346494,0,86,39977.0796064815,2009-06-13,01:54:38
40.024308,116.345979,0,81,39977.0796643518,2009-06-13,01:54:43
40.02469,116.345603,0,75,39977.0797222222,2009-06-13,01:54:48
40.02514,116.345251,0,75,39977.0797800926,2009-06-13,01:54:53
40.025569,116.344924,0,76,39977.079837963,2009-06-13,01:54:58
40.02589,116.344678,0,81,39977.0798958333,2009-06-13,01:55:03
40.025936,116.344647,0,82,39977.0799537037,2009-06-13,01:55:08
40.025948,116.344638,0,82,39977.0800115741,2009-06-13,01:55:13
40.025978,116.344609,0,82,39977.0800694444,2009-06-13,01:55:18
40.026168,116.344418,0,88,39977.0801273148,2009-06-13,01:55:23
40.026442,116.344153,0,94,39977.0801851852,2009-06-13,01:55:28
40.026855,116.343846,0,100,39977.0802430556,2009-06-13,01:55:33
40.027239,116.343552,0,106,39977.0803009259,2009-06-13,01:55:38
40.027569,116.343292,0,112,39977.0803587963,2009-06-13,01:55:43
40.027887,116.343048,0,115,39977.0804166667,2009-06-13,01:55:48
40.028276,116.342776,0,117,39977.080474537,2009-06-13,01:55:53
40.028703,116.34244,0,118,39977.0805324074,2009-06-13,01:55:58
40.029123,116.342121,0,120,39977.0805902778,2009-06-13,01:56:03
40.029577,116.341883,0,113,39977.0806481481,2009-06-13,01:56:08
40.029943,116.34158,0,118,39977.0807060185,2009-06-13,01:56:13
40.030338,116.341254,0,109,39977.0807638889,2009-06-13,01:56:18
40.030767,116.340913,0,108,39977.0808217593,2009-06-13,01:56:23
40.031142,116.340562,0,109,39977.0808796296,2009-06-13,01:56:28
40.031402,116.340336,0,115,39977.0809375,2009-06-13,01:56:33
40.031696,116.340173,0,108,39977.0809953704,2009-06-13,01:56:38
40.032049,116.340017,0,104,39977.0810532407,2009-06-13,01:56:43
40.032432,116.339821,0,102,39977.0811111111,2009-06-13,01:56:48
40.032816,116.339564,0,101,39977.0811689815,2009-06-13,01:56:53
40.033156,116.339299,0,104,39977.0812268518,2009-06-13,01:56:58
40.033537,116.338986,0,107,39977.0812847222,2009-06-13,01:57:03
40.033931,116.338646,0,118,39977.0813425926,2009-06-13,01:57:08
40.034299,116.338304,0,115,39977.081400463,2009-06-13,01:57:13
40.034589,116.337988,0,123,39977.0814583333,2009-06-13,01:57:18
40.034792,116.337785,0,122,39977.0815162037,2009-06-13,01:57:23
40.034872,116.337651,0,108,39977.0815740741,2009-06-13,01:57:28
40.035033,116.337491,0,102,39977.0816319444,2009-06-13,01:57:33
40.035144,116.337404,0,107,39977.0816898148,2009-06-13,01:57:38
40.035157,116.337396,0,111,39977.0817013889,2009-06-13,01:57:39
40.035231,116.337328,0,113,39977.0817592593,2009-06-13,01:57:44
40.035337,116.337215,0,113,39977.0818171296,2009-06-13,01:57:49
40.035408,116.337172,0,113,39977.081875,2009-06-13,01:57:54
40.03543,116.337156,0,112,39977.0819328704,2009-06-13,01:57:59
40.035433,116.337153,0,111,39977.0819907407,2009-06-13,01:58:04
40.035439,116.337148,0,111,39977.0820486111,2009-06-13,01:58:09
40.035441,116.337146,0,111,39977.0821064815,2009-06-13,01:58:14
40.035441,116.337147,0,111,39977.0821643519,2009-06-13,01:58:19
40.035441,116.337147,0,111,39977.0821990741,2009-06-13,01:58:22
40.035438,116.33715,0,111,39977.0822222222,2009-06-13,01:58:24
40.035455,116.337127,0,112,39977.0822800926,2009-06-13,01:58:29
40.035539,116.337064,0,113,39977.082337963,2009-06-13,01:58:34
40.035594,116.337015,0,118,39977.0823958333,2009-06-13,01:58:39
40.035618,116.336993,0,122,39977.0824537037,2009-06-13,01:58:44
40.035642,116.336989,0,122,39977.0825115741,2009-06-13,01:58:49
40.035645,116.336988,0,122,39977.0825694444,2009-06-13,01:58:54
40.035648,116.336987,0,123,39977.0826273148,2009-06-13,01:58:59
40.03565,116.336986,0,123,39977.0826851852,2009-06-13,01:59:04
40.035651,116.336987,0,123,39977.0827430556,2009-06-13,01:59:09
40.035653,116.336986,0,123,39977.0828009259,2009-06-13,01:59:14
40.035656,116.336985,0,123,39977.0828587963,2009-06-13,01:59:19
40.035663,116.336981,0,122,39977.0829166667,2009-06-13,01:59:24
40.035669,116.336978,0,122,39977.082974537,2009-06-13,01:59:29
40.035673,116.336975,0,122,39977.0830324074,2009-06-13,01:59:34
40.035676,116.336974,0,122,39977.0830902778,2009-06-13,01:59:39
40.035679,116.336972,0,122,39977.0831481481,2009-06-13,01:59:44
40.03568,116.33697,0,122,39977.0832060185,2009-06-13,01:59:49
40.035681,116.336969,0,122,39977.0832638889,2009-06-13,01:59:54
40.035681,116.336971,0,122,39977.0833217593,2009-06-13,01:59:59
40.035681,116.336971,0,122,39977.0833564815,2009-06-13,02:00:02
40.035682,116.336967,0,121,39977.0833796296,2009-06-13,02:00:04
40.03573,116.336946,0,121,39977.0834375,2009-06-13,02:00:09
40.035856,116.336856,0,121,39977.0834953704,2009-06-13,02:00:14
40.036038,116.336716,0,119,39977.0835532407,2009-06-13,02:00:19
40.036163,116.336663,0,122,39977.0836111111,2009-06-13,02:00:24
40.036264,116.336593,0,121,39977.0836689815,2009-06-13,02:00:29
40.036428,116.336472,0,124,39977.0837268519,2009-06-13,02:00:34
40.036571,116.336353,0,125,39977.0837847222,2009-06-13,02:00:39
40.03674,116.336214,0,125,39977.0838425926,2009-06-13,02:00:44
40.036923,116.336068,0,127,39977.083900463,2009-06-13,02:00:49
40.03716,116.335872,0,129,39977.0839583333,2009-06-13,02:00:54
40.037345,116.335719,0,127,39977.0840162037,2009-06-13,02:00:59
40.037527,116.335536,0,129,39977.0840740741,2009-06-13,02:01:04
40.037721,116.33538,0,129,39977.0841319444,2009-06-13,02:01:09
40.037895,116.335245,0,128,39977.0841898148,2009-06-13,02:01:14
40.038068,116.335105,0,122,39977.0842476852,2009-06-13,02:01:19
40.038277,116.334923,0,132,39977.0843055556,2009-06-13,02:01:24
40.038555,116.33471,0,130,39977.0843634259,2009-06-13,02:01:29
40.038865,116.334504,0,123,39977.0844212963,2009-06-13,02:01:34
40.039186,116.334266,0,124,39977.0844791667,2009-06-13,02:01:39
40.039531,116.334035,0,110,39977.084537037,2009-06-13,02:01:44
40.039867,116.333786,0,108,39977.0845949074,2009-06-13,02:01:49
40.040263,116.333505,0,99,39977.0846527778,2009-06-13,02:01:54
40.040654,116.333218,0,112,39977.0847106481,2009-06-13,02:01:59
40.04099,116.332963,0,129,39977.0847685185,2009-06-13,02:02:04
40.041342,116.332691,0,133,39977.0848263889,2009-06-13,02:02:09
40.041696,116.332419,0,137,39977.0848842593,2009-06-13,02:02:14
40.042036,116.33215,0,141,39977.0849421296,2009-06-13,02:02:19
40.042394,116.331882,0,142,39977.085,2009-06-13,02:02:24
40.042833,116.331582,0,139,39977.0850578704,2009-06-13,02:02:29
40.043332,116.331345,0,138,39977.0851157407,2009-06-13,02:02:34
40.043803,116.33116,0,134,39977.0851736111,2009-06-13,02:02:39
40.044231,116.330879,0,132,39977.0852314815,2009-06-13,02:02:44
40.044695,116.330533,0,128,39977.0852893519,2009-06-13,02:02:49
40.045135,116.330203,0,127,39977.0853472222,2009-06-13,02:02:54
40.045503,116.329911,0,128,39977.0854050926,2009-06-13,02:02:59
40.045912,116.329594,0,136,39977.085462963,2009-06-13,02:03:04
40.04632,116.329241,0,143,39977.0855208333,2009-06-13,02:03:09
40.046734,116.328927,0,149,39977.0855787037,2009-06-13,02:03:14
40.047157,116.328595,0,140,39977.0856365741,2009-06-13,02:03:19
40.047612,116.328249,0,134,39977.0856944444,2009-06-13,02:03:24
40.048052,116.32792,0,127,39977.0857523148,2009-06-13,02:03:29
40.048513,116.327594,0,118,39977.0858101852,2009-06-13,02:03:34
40.049004,116.327233,0,119,39977.0858680556,2009-06-13,02:03:39
40.049455,116.326891,0,117,39977.0859259259,2009-06-13,02:03:44
40.049877,116.326561,0,116,39977.0859837963,2009-06-13,02:03:49
40.050285,116.32625,0,120,39977.0860416667,2009-06-13,02:03:54
40.05067,116.325881,0,113,39977.086099537,2009-06-13,02:03:59
40.051011,116.325485,0,115,39977.0861574074,2009-06-13,02:04:04
40.051442,116.325034,0,118,39977.0862152778,2009-06-13,02:04:09
40.051971,116.324621,0,121,39977.0862731481,2009-06-13,02:04:14
40.052472,116.324241,0,116,39977.0863310185,2009-06-13,02:04:19
40.052849,116.323939,0,114,39977.0863888889,2009-06-13,02:04:24
40.053116,116.323722,0,109,39977.0864467593,2009-06-13,02:04:29
40.053249,116.323629,0,116,39977.0865046296,2009-06-13,02:04:34
40.053295,116.323597,0,115,39977.0865625,2009-06-13,02:04:39
40.053295,116.323599,0,117,39977.0866203704,2009-06-13,02:04:44
40.053294,116.3236,0,117,39977.0866782407,2009-06-13,02:04:49
40.053296,116.323599,0,116,39977.0867361111,2009-06-13,02:04:54
40.053297,116.323598,0,116,39977.0867939815,2009-06-13,02:04:59
40.0533,116.323595,0,116,39977.0868518518,2009-06-13,02:05:04
40.0533,116.323595,0,116,39977.0869097222,2009-06-13,02:05:09
40.053302,116.323592,0,116,39977.0869675926,2009-06-13,02:05:14
40.053302,116.323592,0,116,39977.087025463,2009-06-13,02:05:19
40.053302,116.323591,0,115,39977.0870833333,2009-06-13,02:05:24
40.053302,116.323591,0,115,39977.0871412037,2009-06-13,02:05:29
40.053302,116.323591,0,115,39977.0871990741,2009-06-13,02:05:34
40.053302,116.323591,0,115,39977.0872569444,2009-06-13,02:05:39
40.053301,116.32359,0,115,39977.0873148148,2009-06-13,02:05:44
40.053301,116.32359,0,115,39977.0873726852,2009-06-13,02:05:49
40.053301,116.32359,0,115,39977.0874305556,2009-06-13,02:05:54
40.053301,116.323589,0,115,39977.0874884259,2009-06-13,02:05:59
40.053301,116.323589,0,114,39977.0875462963,2009-06-13,02:06:04
40.053301,116.323589,0,114,39977.0876041667,2009-06-13,02:06:09
40.053301,116.323589,0,114,39977.087662037,2009-06-13,02:06:14
40.053301,116.323588,0,114,39977.0877199074,2009-06-13,02:06:19
40.053301,116.323588,0,114,39977.0877777778,2009-06-13,02:06:24
40.053301,116.323588,0,114,39977.0878356481,2009-06-13,02:06:29
40.053301,116.323587,0,114,39977.0878935185,2009-06-13,02:06:34
40.053301,116.323587,0,114,39977.0879513889,2009-06-13,02:06:39
40.053301,116.323587,0,114,39977.0880092593,2009-06-13,02:06:44
40.053302,116.323588,0,114,39977.0880671296,2009-06-13,02:06:49
40.053303,116.323589,0,114,39977.088125,2009-06-13,02:06:54
40.053303,116.323589,0,114,39977.0881597222,2009-06-13,02:06:57
40.053309,116.323592,0,113,39977.0881828704,2009-06-13,02:06:59
40.05332,116.323594,0,113,39977.0882407407,2009-06-13,02:07:04
40.053332,116.323596,0,113,39977.0882986111,2009-06-13,02:07:09
40.053346,116.323596,0,112,39977.0883564815,2009-06-13,02:07:14
40.053488,116.323477,0,119,39977.0884143518,2009-06-13,02:07:19
40.053703,116.323312,0,113,39977.0884722222,2009-06-13,02:07:24
40.053949,116.323069,0,113,39977.0885300926,2009-06-13,02:07:29
40.054217,116.322814,0,112,39977.088587963,2009-06-13,02:07:34
40.054555,116.3225,0,109,39977.0886458333,2009-06-13,02:07:39
40.054997,116.322181,0,105,39977.0887037037,2009-06-13,02:07:44
40.055472,116.321854,0,105,39977.0887615741,2009-06-13,02:07:49
40.05603,116.321583,0,109,39977.0888194444,2009-06-13,02:07:54
40.056676,116.321262,0,110,39977.0888773148,2009-06-13,02:07:59
40.057295,116.320877,0,113,39977.0889351852,2009-06-13,02:08:04
40.057912,116.320411,0,113,39977.0889930556,2009-06-13,02:08:09
40.05859,116.319911,0,107,39977.0890509259,2009-06-13,02:08:14
40.059275,116.319336,0,105,39977.0891087963,2009-06-13,02:08:19
40.059962,116.31878,0,102,39977.0891666667,2009-06-13,02:08:24
40.060624,116.318242,0,93,39977.089224537,2009-06-13,02:08:29
40.061276,116.317725,0,86,39977.0892824074,2009-06-13,02:08:34
40.061932,116.317221,0,83,39977.0893402778,2009-06-13,02:08:39
40.062341,116.31691,0,82,39977.089375,2009-06-13,02:08:42
40.062991,116.316406,0,88,39977.0894328704,2009-06-13,02:08:47
40.063249,116.316217,0,93,39977.0894560185,2009-06-13,02:08:49
40.063903,116.31572,0,104,39977.0895138889,2009-06-13,02:08:54
40.064567,116.315221,0,102,39977.0895717593,2009-06-13,02:08:59
40.065207,116.314726,0,105,39977.0896296296,2009-06-13,02:09:04
40.065757,116.31429,0,105,39977.0896875,2009-06-13,02:09:09
40.06623,116.31396,0,104,39977.0897453704,2009-06-13,02:09:14
40.066692,116.3136,0,103,39977.0898032407,2009-06-13,02:09:19
40.067198,116.313212,0,100,39977.0898611111,2009-06-13,02:09:24
40.067721,116.312819,0,98,39977.0899189815,2009-06-13,02:09:29
40.068298,116.312404,0,101,39977.0899768519,2009-06-13,02:09:34
40.068831,116.312069,0,109,39977.0900347222,2009-06-13,02:09:39
40.069348,116.311707,0,116,39977.0900925926,2009-06-13,02:09:44
40.069774,116.311372,0,116,39977.090150463,2009-06-13,02:09:49
40.070193,116.31093,0,115,39977.0902083333,2009-06-13,02:09:54
40.070656,116.310533,0,115,39977.0902662037,2009-06-13,02:09:59
40.071159,116.310156,0,113,39977.0903240741,2009-06-13,02:10:04
40.071503,116.309887,0,111,39977.0903819444,2009-06-13,02:10:09
40.07181,116.309633,0,111,39977.0904398148,2009-06-13,02:10:14
40.072197,116.309324,0,114,39977.0904976852,2009-06-13,02:10:19
40.072643,116.308953,0,110,39977.0905555556,2009-06-13,02:10:24
40.073127,116.308567,0,111,39977.0906134259,2009-06-13,02:10:29
40.073631,116.308219,0,114,39977.0906712963,2009-06-13,02:10:34
40.074096,116.30783,0,117,39977.0907291667,2009-06-13,02:10:39
40.074582,116.307441,0,120,39977.090787037,2009-06-13,02:10:44
40.075044,116.307094,0,119,39977.0908449074,2009-06-13,02:10:49
40.075486,116.306741,0,120,39977.0909027778,2009-06-13,02:10:54
40.075954,116.306375,0,119,39977.0909606481,2009-06-13,02:10:59
40.07643,116.306025,0,118,39977.0910185185,2009-06-13,02:11:04
40.076921,116.305667,0,113,39977.0910763889,2009-06-13,02:11:09
40.07741,116.305298,0,110,39977.0911342593,2009-06-13,02:11:14
40.077996,116.304896,0,101,39977.0911921296,2009-06-13,02:11:19
40.078579,116.304439,0,94,39977.09125,2009-06-13,02:11:24
40.079145,116.303955,0,95,39977.0913078704,2009-06-13,02:11:29
40.079757,116.303478,0,89,39977.0913657407,2009-06-13,02:11:34
40.080389,116.302996,0,83,39977.0914236111,2009-06-13,02:11:39
40.081064,116.302513,0,78,39977.0914814815,2009-06-13,02:11:44
40.081736,116.301992,0,76,39977.0915393519,2009-06-13,02:11:49
40.0824,116.301469,0,77,39977.0915972222,2009-06-13,02:11:54
40.083028,116.300998,0,74,39977.0916550926,2009-06-13,02:11:59
40.083613,116.300531,0,73,39977.091712963,2009-06-13,02:12:04
40.084206,116.300062,0,73,39977.0917708333,2009-06-13,02:12:09
40.084813,116.299601,0,72,39977.0918287037,2009-06-13,02:12:14
40.085446,116.299129,0,76,39977.0918865741,2009-06-13,02:12:19
40.086052,116.298637,0,79,39977.0919444444,2009-06-13,02:12:24
40.086632,116.298155,0,85,39977.0920023148,2009-06-13,02:12:29
40.087209,116.297671,0,88,39977.0920601852,2009-06-13,02:12:34
40.087772,116.297227,0,90,39977.0921180556,2009-06-13,02:12:39
40.088312,116.296848,0,93,39977.0921759259,2009-06-13,02:12:44
40.088808,116.296487,0,98,39977.0922337963,2009-06-13,02:12:49
40.089331,116.296086,0,98,39977.0922916667,2009-06-13,02:12:54
40.089843,116.295707,0,103,39977.092349537,2009-06-13,02:12:59
40.09034,116.295303,0,103,39977.0924074074,2009-06-13,02:13:04
40.090842,116.294907,0,103,39977.0924652778,2009-06-13,02:13:09
40.091284,116.294556,0,104,39977.0925231481,2009-06-13,02:13:14
40.091731,116.294215,0,107,39977.0925810185,2009-06-13,02:13:19
40.092155,116.293888,0,108,39977.0926388889,2009-06-13,02:13:24
40.092527,116.293579,0,109,39977.0926967593,2009-06-13,02:13:29
40.092803,116.293367,0,109,39977.0927546296,2009-06-13,02:13:34
40.093036,116.293199,0,112,39977.0928125,2009-06-13,02:13:39
40.093201,116.293114,0,118,39977.0928703704,2009-06-13,02:13:44
40.093248,116.293073,0,116,39977.0929282407,2009-06-13,02:13:49
40.093249,116.293068,0,114,39977.0929861111,2009-06-13,02:13:54
40.09325,116.293068,0,114,39977.0930439815,2009-06-13,02:13:59
40.09325,116.293068,0,114,39977.0931018519,2009-06-13,02:14:04
40.09325,116.293068,0,114,39977.0931365741,2009-06-13,02:14:07
40.093249,116.293069,0,114,39977.0931597222,2009-06-13,02:14:09
40.093307,116.293039,0,110,39977.0932175926,2009-06-13,02:14:14
40.093517,116.292869,0,107,39977.093275463,2009-06-13,02:14:19
40.09382,116.292637,0,107,39977.0933333333,2009-06-13,02:14:24
40.094198,116.292314,0,106,39977.0933912037,2009-06-13,02:14:29
40.094675,116.291918,0,107,39977.0934490741,2009-06-13,02:14:34
40.095234,116.291519,0,105,39977.0935069444,2009-06-13,02:14:39
40.095805,116.291091,0,107,39977.0935648148,2009-06-13,02:14:44
40.096399,116.290636,0,105,39977.0936226852,2009-06-13,02:14:49
40.097027,116.290144,0,108,39977.0936805556,2009-06-13,02:14:54
40.097648,116.289654,0,108,39977.0937384259,2009-06-13,02:14:59
40.098243,116.289191,0,107,39977.0937962963,2009-06-13,02:15:04
40.098879,116.288717,0,106,39977.0938541667,2009-06-13,02:15:09
40.099493,116.288309,0,98,39977.093912037,2009-06-13,02:15:14
40.100052,116.287901,0,103,39977.0939699074,2009-06-13,02:15:19
40.100652,116.287501,0,109,39977.0940277778,2009-06-13,02:15:24
40.101292,116.2871,0,118,39977.0940856481,2009-06-13,02:15:29
40.101879,116.286745,0,122,39977.0941435185,2009-06-13,02:15:34
40.102419,116.286415,0,126,39977.0942013889,2009-06-13,02:15:39
40.102886,116.286102,0,126,39977.0942592593,2009-06-13,02:15:44
40.103305,116.285802,0,128,39977.0943171296,2009-06-13,02:15:49
40.103766,116.285337,0,131,39977.094375,2009-06-13,02:15:54
40.104295,116.284819,0,132,39977.0944328704,2009-06-13,02:15:59
40.104918,116.284151,0,130,39977.0944907407,2009-06-13,02:16:04
40.105554,116.283404,0,123,39977.0945486111,2009-06-13,02:16:09
40.10618,116.282628,0,117,39977.0946064815,2009-06-13,02:16:14
40.106797,116.281793,0,111,39977.0946643518,2009-06-13,02:16:19
40.107425,116.280935,0,106,39977.0947222222,2009-06-13,02:16:24
40.108061,116.279998,0,93,39977.0947800926,2009-06-13,02:16:29
40.108636,116.279175,0,91,39977.094837963,2009-06-13,02:16:34
40.109242,116.278395,0,85,39977.0948958333,2009-06-13,02:16:39
40.109844,116.277608,0,79,39977.0949537037,2009-06-13,02:16:44
40.110426,116.27684,0,74,39977.0950115741,2009-06-13,02:16:49
40.111007,116.276082,0,71,39977.0950694444,2009-06-13,02:16:54
40.111584,116.275338,0,71,39977.0951273148,2009-06-13,02:16:59
40.112135,116.2746,0,73,39977.0951851852,2009-06-13,02:17:04
40.112663,116.273807,0,76,39977.0952430556,2009-06-13,02:17:09
40.113153,116.272957,0,83,39977.0953009259,2009-06-13,02:17:14
40.11363,116.272183,0,87,39977.0953587963,2009-06-13,02:17:19
40.114077,116.27161,0,86,39977.0954166667,2009-06-13,02:17:24
40.114468,116.271123,0,84,39977.095474537,2009-06-13,02:17:29
40.114848,116.270616,0,88,39977.0955324074,2009-06-13,02:17:34
40.115256,116.270092,0,82,39977.0955902778,2009-06-13,02:17:39
40.115693,116.2695,0,76,39977.0956481481,2009-06-13,02:17:44
40.116107,116.26891,0,77,39977.0957060185,2009-06-13,02:17:49
40.116485,116.268354,0,72,39977.0957638889,2009-06-13,02:17:54
40.11686,116.267841,0,78,39977.0958217593,2009-06-13,02:17:59
40.117296,116.267362,0,80,39977.0958796296,2009-06-13,02:18:04
40.117742,116.266913,0,93,39977.0959375,2009-06-13,02:18:09
40.118214,116.266468,0,101,39977.0959953704,2009-06-13,02:18:14
40.118628,116.266134,0,110,39977.0960532407,2009-06-13,02:18:19
40.118998,116.265861,0,123,39977.0961111111,2009-06-13,02:18:24
40.119324,116.265613,0,134,39977.0961689815,2009-06-13,02:18:29
40.119602,116.265358,0,156,39977.0962268518,2009-06-13,02:18:34
40.119886,116.265118,0,163,39977.0962847222,2009-06-13,02:18:39
40.120133,116.264867,0,161,39977.0963425926,2009-06-13,02:18:44
40.120329,116.264583,0,167,39977.096400463,2009-06-13,02:18:49
40.120543,116.264416,0,171,39977.0964583333,2009-06-13,02:18:54
40.120744,116.264244,0,175,39977.0965162037,2009-06-13,02:18:59
40.12087,116.264107,0,174,39977.0965740741,2009-06-13,02:19:04
40.120879,116.264052,0,165,39977.0966319444,2009-06-13,02:19:09
40.12087,116.264037,0,158,39977.0966898148,2009-06-13,02:19:14
40.120858,116.264099,0,151,39977.0967476852,2009-06-13,02:19:19
40.120896,116.264094,0,145,39977.0968055556,2009-06-13,02:19:24
40.120923,116.264048,0,138,39977.0968634259,2009-06-13,02:19:29
40.12089,116.264051,0,132,39977.0969212963,2009-06-13,02:19:34
40.120853,116.264106,0,127,39977.0969791667,2009-06-13,02:19:39
40.120843,116.264132,0,122,39977.097037037,2009-06-13,02:19:44
40.120829,116.264113,0,120,39977.0970949074,2009-06-13,02:19:49
40.120865,116.264107,0,117,39977.0971527778,2009-06-13,02:19:54
40.120878,116.264115,0,111,39977.0972106481,2009-06-13,02:19:59
40.120868,116.26415,0,104,39977.0972685185,2009-06-13,02:20:04
40.120821,116.264186,0,100,39977.0973263889,2009-06-13,02:20:09
40.120809,116.264176,0,97,39977.0973842593,2009-06-13,02:20:14
40.120832,116.264142,0,92,39977.0974421296,2009-06-13,02:20:19
40.120859,116.264119,0,86,39977.0975,2009-06-13,02:20:24
40.120896,116.264115,0,80,39977.0975578704,2009-06-13,02:20:29
40.120951,116.264089,0,74,39977.0976157407,2009-06-13,02:20:34
40.120981,116.26407,0,70,39977.0976736111,2009-06-13,02:20:39
40.121002,116.264054,0,65,39977.0977314815,2009-06-13,02:20:44
40.121002,116.264054,0,65,39977.0977662037,2009-06-13,02:20:47
40.120995,116.264055,0,62,39977.0977893519,2009-06-13,02:20:49
40.12099,116.264042,0,62,39977.0978472222,2009-06-13,02:20:54
40.121006,116.264014,0,60,39977.0979050926,2009-06-13,02:20:59
40.120991,116.264015,0,56,39977.097962963,2009-06-13,02:21:04
40.120973,116.263989,0,51,39977.0980208333,2009-06-13,02:21:09
40.121073,116.263712,0,51,39977.0980787037,2009-06-13,02:21:14
40.121142,116.263392,0,46,39977.0981365741,2009-06-13,02:21:19
40.12109,116.263128,0,53,39977.0981944444,2009-06-13,02:21:24
40.120972,116.262773,0,59,39977.0982523148,2009-06-13,02:21:29
40.120802,116.262301,0,74,39977.0983101852,2009-06-13,02:21:34
40.12062,116.261779,0,75,39977.0983680556,2009-06-13,02:21:39
40.120418,116.261189,0,77,39977.0984259259,2009-06-13,02:21:44
40.120214,116.260553,0,79,39977.0984837963,2009-06-13,02:21:49
40.120062,116.259855,0,79,39977.0985416667,2009-06-13,02:21:54
40.119943,116.259113,0,71,39977.098599537,2009-06-13,02:21:59
40.11993,116.258481,0,68,39977.0986574074,2009-06-13,02:22:04
40.119954,116.258015,0,64,39977.0987152778,2009-06-13,02:22:09
40.119997,116.257527,0,68,39977.0987731481,2009-06-13,02:22:14
40.120073,116.2571,0,64,39977.0988310185,2009-06-13,02:22:19
40.120104,116.25689,0,67,39977.0988888889,2009-06-13,02:22:24
40.120101,116.256689,0,69,39977.0989467593,2009-06-13,02:22:29
40.120097,116.256485,0,71,39977.0990046296,2009-06-13,02:22:34
40.120082,116.256069,0,70,39977.0990625,2009-06-13,02:22:39
40.120104,116.255496,0,71,39977.0991203704,2009-06-13,02:22:44
40.120109,116.254755,0,79,39977.0991782407,2009-06-13,02:22:49
40.120098,116.253983,0,83,39977.0992361111,2009-06-13,02:22:54
40.120104,116.253232,0,83,39977.0992939815,2009-06-13,02:22:59
40.120098,116.252419,0,83,39977.0993518519,2009-06-13,02:23:04
40.120103,116.251574,0,86,39977.0994097222,2009-06-13,02:23:09
40.120088,116.250799,0,89,39977.0994675926,2009-06-13,02:23:14
40.120077,116.250095,0,90,39977.099525463,2009-06-13,02:23:19
40.120075,116.249321,0,90,39977.0995833333,2009-06-13,02:23:24
40.120076,116.248539,0,92,39977.0996412037,2009-06-13,02:23:29
40.120073,116.247755,0,91,39977.0996990741,2009-06-13,02:23:34
40.120093,116.246954,0,85,39977.0997569444,2009-06-13,02:23:39
40.120077,116.246106,0,86,39977.0998148148,2009-06-13,02:23:44
40.120093,116.245296,0,83,39977.0998726852,2009-06-13,02:23:49
40.120088,116.244525,0,87,39977.0999305556,2009-06-13,02:23:54
40.120085,116.243785,0,87,39977.0999884259,2009-06-13,02:23:59
40.120087,116.242958,0,90,39977.1000462963,2009-06-13,02:24:04
40.120106,116.242173,0,94,39977.1001041667,2009-06-13,02:24:09
40.120099,116.241484,0,105,39977.100162037,2009-06-13,02:24:14
40.12012,116.24097,0,109,39977.1002199074,2009-06-13,02:24:19
40.120121,116.240433,0,112,39977.1002777778,2009-06-13,02:24:24
40.120132,116.239886,0,102,39977.1003356481,2009-06-13,02:24:29
40.120133,116.239485,0,104,39977.1003935185,2009-06-13,02:24:34
40.120132,116.239153,0,104,39977.1004513889,2009-06-13,02:24:39
40.120098,116.238758,0,101,39977.1005092593,2009-06-13,02:24:44
40.120049,116.23834,0,97,39977.1005671296,2009-06-13,02:24:49
40.120014,116.23779,0,93,39977.100625,2009-06-13,02:24:54
40.119958,116.237195,0,92,39977.1006828704,2009-06-13,02:24:59
40.119907,116.236558,0,92,39977.1007407407,2009-06-13,02:25:04
40.119865,116.235929,0,83,39977.1007986111,2009-06-13,02:25:09
40.119828,116.235289,0,78,39977.1008564815,2009-06-13,02:25:14
40.119779,116.234748,0,82,39977.1009143519,2009-06-13,02:25:19
40.119737,116.234223,0,82,39977.1009722222,2009-06-13,02:25:24
40.11969,116.233604,0,81,39977.1010300926,2009-06-13,02:25:29
40.119646,116.233067,0,77,39977.101087963,2009-06-13,02:25:34
40.119578,116.232493,0,72,39977.1011458333,2009-06-13,02:25:39
40.119487,116.231895,0,83,39977.1012037037,2009-06-13,02:25:44
40.119462,116.231523,0,82,39977.1012615741,2009-06-13,02:25:49
40.119461,116.231126,0,82,39977.1013194444,2009-06-13,02:25:54
40.11941,116.230579,0,84,39977.1013773148,2009-06-13,02:25:59
40.119385,116.229955,0,87,39977.1014351852,2009-06-13,02:26:04
40.119326,116.2293,0,90,39977.1014930556,2009-06-13,02:26:09
40.119295,116.228609,0,89,39977.1015509259,2009-06-13,02:26:14
40.119273,116.227944,0,87,39977.1016087963,2009-06-13,02:26:19
40.119228,116.227306,0,92,39977.1016666667,2009-06-13,02:26:24
40.119201,116.226701,0,85,39977.101724537,2009-06-13,02:26:29
40.119159,116.226066,0,92,39977.1017824074,2009-06-13,02:26:34
40.119144,116.225477,0,104,39977.1018402778,2009-06-13,02:26:39
40.119155,116.224935,0,106,39977.1018981481,2009-06-13,02:26:44
40.119162,116.224466,0,106,39977.1019560185,2009-06-13,02:26:49
40.119226,116.22409,0,105,39977.1020138889,2009-06-13,02:26:54
40.119253,116.223812,0,106,39977.1020717593,2009-06-13,02:26:59
40.119306,116.223424,0,100,39977.1021296296,2009-06-13,02:27:04
40.119366,116.222935,0,94,39977.1021875,2009-06-13,02:27:09
40.119458,116.222385,0,91,39977.1022453704,2009-06-13,02:27:14
40.119522,116.221874,0,90,39977.1023032407,2009-06-13,02:27:19
40.119577,116.221265,0,89,39977.1023611111,2009-06-13,02:27:24
40.119668,116.220625,0,89,39977.1024189815,2009-06-13,02:27:29
40.11971,116.220062,0,90,39977.1024768518,2009-06-13,02:27:34
40.119765,116.219631,0,96,39977.1025347222,2009-06-13,02:27:39
40.119813,116.219172,0,92,39977.1025925926,2009-06-13,02:27:44
40.119871,116.21868,0,97,39977.102650463,2009-06-13,02:27:49
40.119938,116.218279,0,98,39977.1027083333,2009-06-13,02:27:54
40.119961,116.218002,0,97,39977.1027662037,2009-06-13,02:27:59
40.119999,116.217657,0,96,39977.1028240741,2009-06-13,02:28:04
40.120047,116.217306,0,92,39977.1028819444,2009-06-13,02:28:09
40.1201,116.217011,0,90,39977.1029398148,2009-06-13,02:28:14
40.120149,116.216541,0,92,39977.1029976852,2009-06-13,02:28:19
40.120231,116.216027,0,85,39977.1030555556,2009-06-13,02:28:24
40.120297,116.215487,0,86,39977.1031134259,2009-06-13,02:28:29
40.120366,116.214923,0,90,39977.1031712963,2009-06-13,02:28:34
40.120432,116.214383,0,91,39977.1032291667,2009-06-13,02:28:39
40.12051,116.213834,0,89,39977.103287037,2009-06-13,02:28:44
40.120565,116.213353,0,93,39977.1033449074,2009-06-13,02:28:49
40.120609,116.212841,0,97,39977.1034027778,2009-06-13,02:28:54
40.120667,116.212368,0,92,39977.1034606481,2009-06-13,02:28:59
40.120737,116.211856,0,87,39977.1035185185,2009-06-13,02:29:04
40.120795,116.211266,0,81,39977.1035763889,2009-06-13,02:29:09
40.120858,116.210705,0,80,39977.1036342593,2009-06-13,02:29:14
40.120946,116.210196,0,75,39977.1036921296,2009-06-13,02:29:19
40.12103,116.209676,0,71,39977.10375,2009-06-13,02:29:24
40.121107,116.209165,0,67,39977.1038078704,2009-06-13,02:29:29
40.121169,116.208654,0,67,39977.1038657407,2009-06-13,02:29:34
40.121245,116.208151,0,72,39977.1039236111,2009-06-13,02:29:39
40.121285,116.207693,0,76,39977.1039814815,2009-06-13,02:29:44
40.121334,116.207269,0,81,39977.1040393518,2009-06-13,02:29:49
40.121351,116.206927,0,88,39977.1040972222,2009-06-13,02:29:54
40.121402,116.20667,0,92,39977.1041550926,2009-06-13,02:29:59
40.121452,116.206607,0,96,39977.104212963,2009-06-13,02:30:04
40.12147,116.206586,0,97,39977.1042708333,2009-06-13,02:30:09
40.121471,116.206585,0,97,39977.1043287037,2009-06-13,02:30:14
40.121471,116.206585,0,97,39977.1043634259,2009-06-13,02:30:17
40.121472,116.206577,0,98,39977.1043865741,2009-06-13,02:30:19
40.121477,116.206462,0,97,39977.1044444444,2009-06-13,02:30:24
40.121463,116.206305,0,100,39977.1045023148,2009-06-13,02:30:29
40.121462,116.206128,0,102,39977.1045601852,2009-06-13,02:30:34
40.121507,116.205899,0,93,39977.1046180556,2009-06-13,02:30:39
40.121549,116.205678,0,100,39977.1046759259,2009-06-13,02:30:44
40.121586,116.20545,0,93,39977.1047337963,2009-06-13,02:30:49
40.121636,116.205204,0,87,39977.1047916667,2009-06-13,02:30:54
40.121672,116.204974,0,80,39977.104849537,2009-06-13,02:30:59
40.121726,116.204703,0,70,39977.1049074074,2009-06-13,02:31:04
40.121776,116.204339,0,69,39977.1049652778,2009-06-13,02:31:09
40.12185,116.203939,0,70,39977.1050231481,2009-06-13,02:31:14
40.121905,116.203551,0,83,39977.1050810185,2009-06-13,02:31:19
40.121999,116.20315,0,84,39977.1051388889,2009-06-13,02:31:24
40.122069,116.202758,0,93,39977.1051967593,2009-06-13,02:31:29
40.122114,116.202369,0,103,39977.1052546296,2009-06-13,02:31:34
40.1222,116.201964,0,102,39977.1053125,2009-06-13,02:31:39
40.122252,116.201596,0,106,39977.1053703704,2009-06-13,02:31:44
40.122298,116.20121,0,105,39977.1054282407,2009-06-13,02:31:49
40.122361,116.20078,0,108,39977.1054861111,2009-06-13,02:31:54
40.122443,116.200324,0,111,39977.1055439815,2009-06-13,02:31:59
40.122519,116.199887,0,112,39977.1056018519,2009-06-13,02:32:04
40.122589,116.199483,0,115,39977.1056597222,2009-06-13,02:32:09
40.122675,116.199033,0,117,39977.1057175926,2009-06-13,02:32:14
40.122735,116.198573,0,118,39977.105775463,2009-06-13,02:32:19
40.122829,116.198099,0,118,39977.1058333333,2009-06-13,02:32:24
40.122914,116.197616,0,117,39977.1058912037,2009-06-13,02:32:29
40.122984,116.197176,0,114,39977.1059490741,2009-06-13,02:32:34
40.123055,116.196788,0,115,39977.1060069444,2009-06-13,02:32:39
40.123115,116.196438,0,116,39977.1060648148,2009-06-13,02:32:44
40.123181,116.196108,0,121,39977.1061226852,2009-06-13,02:32:49
40.123239,116.195784,0,122,39977.1061805556,2009-06-13,02:32:54
40.123296,116.195423,0,123,39977.1062384259,2009-06-13,02:32:59
40.123341,116.195074,0,128,39977.1062962963,2009-06-13,02:33:04
40.12339,116.194733,0,129,39977.1063541667,2009-06-13,02:33:09
40.123439,116.194378,0,130,39977.106412037,2009-06-13,02:33:14
40.123496,116.193999,0,131,39977.1064699074,2009-06-13,02:33:19
40.123586,116.193494,0,133,39977.1065277778,2009-06-13,02:33:24
40.123679,116.192987,0,132,39977.1065856481,2009-06-13,02:33:29
40.123757,116.192508,0,132,39977.1066435185,2009-06-13,02:33:34
40.123834,116.192092,0,128,39977.1067013889,2009-06-13,02:33:39
40.123902,116.191626,0,124,39977.1067592593,2009-06-13,02:33:44
40.124016,116.191088,0,124,39977.1068171296,2009-06-13,02:33:49
40.124128,116.190535,0,122,39977.106875,2009-06-13,02:33:54
40.124192,116.19019,0,123,39977.1069328704,2009-06-13,02:33:59
40.124235,116.189893,0,116,39977.1069907407,2009-06-13,02:34:04
40.124286,116.18958,0,118,39977.1070486111,2009-06-13,02:34:09
40.12436,116.189202,0,115,39977.1071064815,2009-06-13,02:34:14
40.124424,116.188789,0,114,39977.1071643519,2009-06-13,02:34:19
40.124475,116.188355,0,116,39977.1072222222,2009-06-13,02:34:24
40.12448,116.187859,0,126,39977.1072800926,2009-06-13,02:34:29
40.124488,116.187356,0,131,39977.107337963,2009-06-13,02:34:34
40.124498,116.186876,0,132,39977.1073958333,2009-06-13,02:34:39
40.124526,116.186417,0,122,39977.1074537037,2009-06-13,02:34:44
40.124555,116.186162,0,112,39977.1075115741,2009-06-13,02:34:49
40.124528,116.18607,0,106,39977.1075694444,2009-06-13,02:34:54
40.124404,116.186052,0,103,39977.1076273148,2009-06-13,02:34:59
40.124307,116.186043,0,97,39977.1076851852,2009-06-13,02:35:04
40.124174,116.186052,0,94,39977.1077430556,2009-06-13,02:35:09
40.123973,116.186071,0,95,39977.1078009259,2009-06-13,02:35:14
40.12373,116.186074,0,91,39977.1078587963,2009-06-13,02:35:19
40.123424,116.186083,0,89,39977.1079166667,2009-06-13,02:35:24
40.123237,116.186076,0,94,39977.107974537,2009-06-13,02:35:29
40.123048,116.18613,0,100,39977.1080324074,2009-06-13,02:35:34
40.122755,116.1862,0,99,39977.1080902778,2009-06-13,02:35:39
40.122588,116.186214,0,102,39977.1081481481,2009-06-13,02:35:44
40.122475,116.186228,0,104,39977.1082060185,2009-06-13,02:35:49
40.122411,116.186223,0,105,39977.1082638889,2009-06-13,02:35:54
40.122411,116.186223,0,105,39977.1082986111,2009-06-13,02:35:57
40.122409,116.186223,0,104,39977.1083217593,2009-06-13,02:35:59
40.122433,116.186231,0,102,39977.1083796296,2009-06-13,02:36:04
40.122433,116.186231,0,102,39977.1084143519,2009-06-13,02:36:07
40.122426,116.186223,0,101,39977.1084375,2009-06-13,02:36:09
40.122426,116.186213,0,100,39977.1084953704,2009-06-13,02:36:14
40.122386,116.186207,0,105,39977.1085532407,2009-06-13,02:36:19
40.122368,116.186211,0,110,39977.1086111111,2009-06-13,02:36:24
40.12229,116.186212,0,111,39977.1086689815,2009-06-13,02:36:29
40.122218,116.186197,0,115,39977.1087268519,2009-06-13,02:36:34
40.122132,116.186248,0,118,39977.1087847222,2009-06-13,02:36:39
40.122113,116.18631,0,117,39977.1088425926,2009-06-13,02:36:44
40.122095,116.186343,0,118,39977.108900463,2009-06-13,02:36:49
40.12209,116.186358,0,119,39977.1089583333,2009-06-13,02:36:54
40.122081,116.186362,0,120,39977.1090162037,2009-06-13,02:36:59
40.122074,116.186364,0,120,39977.1090740741,2009-06-13,02:37:04
40.122074,116.186364,0,120,39977.1091087963,2009-06-13,02:37:07
40.122072,116.186362,0,121,39977.1091319444,2009-06-13,02:37:09
40.122072,116.186352,0,121,39977.1091898148,2009-06-13,02:37:14
40.122072,116.186343,0,121,39977.1092476852,2009-06-13,02:37:19
40.122072,116.186343,0,121,39977.1092824074,2009-06-13,02:37:22
40.122075,116.186349,0,121,39977.1093055556,2009-06-13,02:37:24
40.122053,116.186547,0,120,39977.1093634259,2009-06-13,02:37:29
40.122023,116.18667,0,120,39977.1094212963,2009-06-13,02:37:34
40.122014,116.186711,0,119,39977.1094791667,2009-06-13,02:37:39
40.122026,116.186698,0,119,39977.109537037,2009-06-13,02:37:44
40.122035,116.186728,0,116,39977.1095949074,2009-06-13,02:37:49
40.122061,116.186721,0,115,39977.1096527778,2009-06-13,02:37:54
40.122066,116.18672,0,115,39977.1097106481,2009-06-13,02:37:59
40.122071,116.18672,0,116,39977.1097685185,2009-06-13,02:38:04
40.122071,116.18672,0,116,39977.1098032407,2009-06-13,02:38:07
40.122076,116.18672,0,117,39977.1098263889,2009-06-13,02:38:09
40.122086,116.18672,0,117,39977.1098842593,2009-06-13,02:38:14
40.122138,116.186757,0,122,39977.1099421296,2009-06-13,02:38:19
40.122154,116.186761,0,124,39977.11,2009-06-13,02:38:24
40.122164,116.18676,0,125,39977.1100578704,2009-06-13,02:38:29
40.122172,116.18676,0,127,39977.1101157407,2009-06-13,02:38:34
40.122172,116.18676,0,127,39977.110150463,2009-06-13,02:38:37
40.122179,116.18676,0,129,39977.1101736111,2009-06-13,02:38:39
40.12222,116.186778,0,126,39977.1102314815,2009-06-13,02:38:44
40.122243,116.186755,0,123,39977.1102893518,2009-06-13,02:38:49
40.12225,116.186755,0,124,39977.1103472222,2009-06-13,02:38:54
40.12225,116.186755,0,124,39977.1103819444,2009-06-13,02:38:57
40.122254,116.186755,0,124,39977.1104050926,2009-06-13,02:38:59
40.122279,116.186743,0,122,39977.110462963,2009-06-13,02:39:04
40.122278,116.186732,0,116,39977.1105208333,2009-06-13,02:39:09
40.122271,116.186752,0,118,39977.1105787037,2009-06-13,02:39:14
40.122255,116.186772,0,121,39977.1106365741,2009-06-13,02:39:19
40.122236,116.186755,0,121,39977.1106944444,2009-06-13,02:39:24
40.122209,116.186689,0,121,39977.1107523148,2009-06-13,02:39:29
40.122207,116.186609,0,122,39977.1108101852,2009-06-13,02:39:34
40.122187,116.186544,0,123,39977.1108680556,2009-06-13,02:39:39
40.122166,116.186479,0,131,39977.1109259259,2009-06-13,02:39:44
40.122176,116.186418,0,135,39977.1109837963,2009-06-13,02:39:49
40.122168,116.186363,0,134,39977.1110416667,2009-06-13,02:39:54
40.122166,116.186294,0,137,39977.111099537,2009-06-13,02:39:59
40.122195,116.186231,0,142,39977.1111574074,2009-06-13,02:40:04
40.122247,116.186194,0,138,39977.1112152778,2009-06-13,02:40:09
40.122314,116.186207,0,134,39977.1112731481,2009-06-13,02:40:14
40.122369,116.186214,0,134,39977.1113310185,2009-06-13,02:40:19
40.122431,116.186199,0,131,39977.1113888889,2009-06-13,02:40:24
40.122487,116.186199,0,127,39977.1114467593,2009-06-13,02:40:29
40.122531,116.186201,0,125,39977.1115046296,2009-06-13,02:40:34
40.122587,116.186204,0,117,39977.1115625,2009-06-13,02:40:39
40.122621,116.186234,0,116,39977.1116203704,2009-06-13,02:40:44
40.122626,116.186307,0,117,39977.1116782407,2009-06-13,02:40:49
40.122607,116.186391,0,120,39977.1117361111,2009-06-13,02:40:54
40.122578,116.186467,0,120,39977.1117939815,2009-06-13,02:40:59
40.122574,116.186513,0,117,39977.1118518518,2009-06-13,02:41:04
40.122648,116.186647,0,125,39977.1186226852,2009-06-13,02:50:49
40.122781,116.186946,0,120,39977.1186805556,2009-06-13,02:50:54
40.122738,116.187158,0,110,39977.1187384259,2009-06-13,02:50:59
40.122466,116.187435,0,120,39977.1187962963,2009-06-13,02:51:04
40.122427,116.187487,0,122,39977.1188541667,2009-06-13,02:51:09
40.122361,116.18755,0,125,39977.118912037,2009-06-13,02:51:14
40.122328,116.187518,0,123,39977.1189699074,2009-06-13,02:51:19
40.122308,116.187517,0,125,39977.1190277778,2009-06-13,02:51:24
40.1223,116.187524,0,126,39977.1190856481,2009-06-13,02:51:29
40.122292,116.18753,0,126,39977.1191435185,2009-06-13,02:51:34
40.122286,116.187536,0,127,39977.1192013889,2009-06-13,02:51:39
40.12228,116.187542,0,127,39977.1192592593,2009-06-13,02:51:44
40.12228,116.187542,0,127,39977.1192939815,2009-06-13,02:51:47
40.122276,116.187544,0,128,39977.1193171296,2009-06-13,02:51:49
40.122266,116.187541,0,128,39977.119375,2009-06-13,02:51:54
40.122241,116.187466,0,130,39977.1194328704,2009-06-13,02:51:59
40.122229,116.187293,0,135,39977.1194907407,2009-06-13,02:52:04
40.122276,116.187149,0,138,39977.1195486111,2009-06-13,02:52:09
40.122275,116.187115,0,139,39977.1196064815,2009-06-13,02:52:14
40.122276,116.187081,0,139,39977.1196643518,2009-06-13,02:52:19
40.122353,116.187083,0,135,39977.1197222222,2009-06-13,02:52:24
40.122493,116.186685,0,136,39977.1197800926,2009-06-13,02:52:29
40.122444,116.186674,0,124,39977.119837963,2009-06-13,02:52:34
40.122452,116.186643,0,119,39977.1198958333,2009-06-13,02:52:39
40.122454,116.186654,0,121,39977.1199537037,2009-06-13,02:52:44
40.12244,116.186656,0,123,39977.1200115741,2009-06-13,02:52:49
40.122432,116.186657,0,123,39977.1200694444,2009-06-13,02:52:54
40.122425,116.18665,0,126,39977.1201273148,2009-06-13,02:52:59
40.122421,116.186653,0,126,39977.1201851852,2009-06-13,02:53:04
40.122416,116.186653,0,127,39977.1202430556,2009-06-13,02:53:09
40.122416,116.186653,0,127,39977.1202777778,2009-06-13,02:53:12
40.122408,116.186655,0,127,39977.1203009259,2009-06-13,02:53:14
40.122403,116.186665,0,128,39977.1203587963,2009-06-13,02:53:19
40.12241,116.186718,0,127,39977.1204166667,2009-06-13,02:53:24
40.122422,116.186794,0,126,39977.120474537,2009-06-13,02:53:29
40.122418,116.186893,0,125,39977.1205324074,2009-06-13,02:53:34
40.122396,116.187046,0,124,39977.1205902778,2009-06-13,02:53:39
40.122371,116.187214,0,123,39977.1206481481,2009-06-13,02:53:44
40.122291,116.187442,0,124,39977.1207060185,2009-06-13,02:53:49
40.122227,116.187528,0,129,39977.1207638889,2009-06-13,02:53:54
40.122164,116.187508,0,128,39977.1208217593,2009-06-13,02:53:59
40.122122,116.187485,0,126,39977.1208796296,2009-06-13,02:54:04
40.122072,116.187467,0,132,39977.1209375,2009-06-13,02:54:09
40.122046,116.187458,0,128,39977.1209953704,2009-06-13,02:54:14
40.121992,116.187443,0,124,39977.1210532407,2009-06-13,02:54:19
40.121949,116.187424,0,124,39977.1211111111,2009-06-13,02:54:24
40.121902,116.187404,0,129,39977.1211689815,2009-06-13,02:54:29
40.121894,116.187395,0,129,39977.1212268519,2009-06-13,02:54:34
40.121888,116.187395,0,128,39977.1212847222,2009-06-13,02:54:39
40.121882,116.187395,0,128,39977.1213425926,2009-06-13,02:54:44
40.121875,116.187395,0,128,39977.121400463,2009-06-13,02:54:49
40.121875,116.187395,0,128,39977.1214351852,2009-06-13,02:54:52
40.121873,116.187393,0,128,39977.1214583333,2009-06-13,02:54:54
40.121902,116.187342,0,128,39977.1215162037,2009-06-13,02:54:59
40.121931,116.187241,0,127,39977.1215740741,2009-06-13,02:55:04
40.121971,116.187182,0,127,39977.1216319444,2009-06-13,02:55:09
40.121969,116.187022,0,128,39977.1216898148,2009-06-13,02:55:14
40.121969,116.18699,0,128,39977.1217476852,2009-06-13,02:55:19
40.121942,116.186962,0,128,39977.1218055556,2009-06-13,02:55:24
40.121908,116.18695,0,128,39977.1218634259,2009-06-13,02:55:29
40.121908,116.18695,0,128,39977.1218981481,2009-06-13,02:55:32
40.121904,116.18695,0,128,39977.1219212963,2009-06-13,02:55:34
40.121905,116.186912,0,128,39977.1219791667,2009-06-13,02:55:39
40.121909,116.186897,0,128,39977.122037037,2009-06-13,02:55:44
40.121923,116.186867,0,128,39977.1220949074,2009-06-13,02:55:49
40.121936,116.186864,0,128,39977.1221527778,2009-06-13,02:55:54
40.121977,116.186862,0,128,39977.1222106481,2009-06-13,02:55:59
40.122014,116.186845,0,129,39977.1222685185,2009-06-13,02:56:04
40.122049,116.186838,0,129,39977.1223263889,2009-06-13,02:56:09
40.122102,116.186809,0,129,39977.1223842593,2009-06-13,02:56:14
40.122117,116.186798,0,131,39977.1224421296,2009-06-13,02:56:19
40.122127,116.186798,0,134,39977.1225,2009-06-13,02:56:24
40.122132,116.186797,0,136,39977.1225578704,2009-06-13,02:56:29
40.122131,116.186796,0,136,39977.1226157407,2009-06-13,02:56:34
40.122132,116.186794,0,136,39977.1226736111,2009-06-13,02:56:39
40.122133,116.186794,0,137,39977.1227314815,2009-06-13,02:56:44
40.122133,116.186794,0,137,39977.1227662037,2009-06-13,02:56:47
40.122127,116.186793,0,137,39977.1227893519,2009-06-13,02:56:49
40.122093,116.18679,0,136,39977.1228472222,2009-06-13,02:56:54
40.122036,116.186767,0,135,39977.1229050926,2009-06-13,02:56:59
40.122003,116.186726,0,134,39977.122962963,2009-06-13,02:57:04
40.121971,116.186669,0,134,39977.1230208333,2009-06-13,02:57:09
40.121929,116.186636,0,133,39977.1230787037,2009-06-13,02:57:14
40.121906,116.18666,0,134,39977.1231365741,2009-06-13,02:57:19
40.121893,116.186716,0,134,39977.1231944444,2009-06-13,02:57:24
40.121887,116.186709,0,134,39977.1232523148,2009-06-13,02:57:29
40.121882,116.186709,0,134,39977.1233101852,2009-06-13,02:57:34
40.121875,116.186711,0,134,39977.1233680556,2009-06-13,02:57:39
40.121867,116.186716,0,134,39977.1234259259,2009-06-13,02:57:44
40.121867,116.186716,0,134,39977.1234606481,2009-06-13,02:57:47
40.12186,116.186711,0,135,39977.1234837963,2009-06-13,02:57:49
40.121837,116.186618,0,135,39977.1235416667,2009-06-13,02:57:54
40.121986,116.186739,0,139,39977.123599537,2009-06-13,02:57:59
40.122033,116.18686,0,140,39977.1236574074,2009-06-13,02:58:04
40.122031,116.186944,0,142,39977.1237152778,2009-06-13,02:58:09
40.122019,116.186964,0,143,39977.1237731481,2009-06-13,02:58:14
40.122005,116.186952,0,144,39977.1238310185,2009-06-13,02:58:19
40.12201,116.186961,0,145,39977.1238888889,2009-06-13,02:58:24
40.12201,116.186961,0,145,39977.1239236111,2009-06-13,02:58:27
40.122018,116.186967,0,145,39977.1239467593,2009-06-13,02:58:29
40.122023,116.186978,0,144,39977.1240046296,2009-06-13,02:58:34
40.122026,116.186979,0,145,39977.1240625,2009-06-13,02:58:39
40.122026,116.186979,0,145,39977.1240972222,2009-06-13,02:58:42
40.122029,116.186978,0,145,39977.1241203704,2009-06-13,02:58:44
40.122018,116.186977,0,144,39977.1241782407,2009-06-13,02:58:49
40.122011,116.186976,0,144,39977.1242361111,2009-06-13,02:58:54
40.122005,116.186977,0,144,39977.1242939815,2009-06-13,02:58:59
40.122004,116.186977,0,145,39977.1243518519,2009-06-13,02:59:04
40.122001,116.186977,0,145,39977.1244097222,2009-06-13,02:59:09
40.122,116.186976,0,145,39977.1244675926,2009-06-13,02:59:14
40.121994,116.186975,0,145,39977.124525463,2009-06-13,02:59:19
40.12199,116.186975,0,145,39977.1245833333,2009-06-13,02:59:24
40.121987,116.186976,0,145,39977.1246412037,2009-06-13,02:59:29
40.121988,116.186977,0,145,39977.1246990741,2009-06-13,02:59:34
40.121996,116.186977,0,145,39977.1247569444,2009-06-13,02:59:39
40.121997,116.186978,0,145,39977.1248148148,2009-06-13,02:59:44
40.121997,116.186978,0,145,39977.124849537,2009-06-13,02:59:47
40.122002,116.186978,0,145,39977.1248726852,2009-06-13,02:59:49
40.122011,116.186978,0,145,39977.1249305556,2009-06-13,02:59:54
40.122021,116.186978,0,145,39977.1249884259,2009-06-13,02:59:59
40.122032,116.186994,0,143,39977.1250462963,2009-06-13,03:00:04
40.122061,116.187018,0,142,39977.1251041667,2009-06-13,03:00:09
40.122119,116.187034,0,140,39977.125162037,2009-06-13,03:00:14
40.122149,116.18704,0,137,39977.1252199074,2009-06-13,03:00:19
40.122171,116.18708,0,131,39977.1252777778,2009-06-13,03:00:24
40.122171,116.187107,0,127,39977.1253356481,2009-06-13,03:00:29
40.122162,116.187099,0,123,39977.1253935185,2009-06-13,03:00:34
40.122136,116.187065,0,121,39977.1254513889,2009-06-13,03:00:39
40.122028,116.186975,0,119,39977.1255092593,2009-06-13,03:00:44
40.121976,116.186889,0,117,39977.1255671296,2009-06-13,03:00:49
40.121895,116.186769,0,114,39977.125625,2009-06-13,03:00:54
40.121861,116.186647,0,112,39977.1256828704,2009-06-13,03:00:59
40.121898,116.186585,0,111,39977.1257407407,2009-06-13,03:01:04
40.12191,116.186584,0,109,39977.1257986111,2009-06-13,03:01:09
40.12188,116.1866,0,108,39977.1258564815,2009-06-13,03:01:14
40.121852,116.186656,0,109,39977.1259143518,2009-06-13,03:01:19
40.121871,116.186696,0,109,39977.1259722222,2009-06-13,03:01:24
40.121829,116.186743,0,107,39977.1260300926,2009-06-13,03:01:29
40.121877,116.186819,0,105,39977.126087963,2009-06-13,03:01:34
40.121894,116.186883,0,105,39977.1261458333,2009-06-13,03:01:39
40.121903,116.186881,0,107,39977.1262037037,2009-06-13,03:01:44
40.121897,116.186843,0,109,39977.1262615741,2009-06-13,03:01:49
40.121872,116.186796,0,111,39977.1263194444,2009-06-13,03:01:54
40.121939,116.186858,0,111,39977.1263773148,2009-06-13,03:01:59
40.122011,116.186877,0,112,39977.1264351852,2009-06-13,03:02:04
40.122022,116.186877,0,113,39977.1264930556,2009-06-13,03:02:09
40.12203,116.186865,0,113,39977.1265509259,2009-06-13,03:02:14
40.122021,116.186867,0,113,39977.1266087963,2009-06-13,03:02:19
40.121984,116.186914,0,114,39977.1266666667,2009-06-13,03:02:24
40.121986,116.186965,0,115,39977.126724537,2009-06-13,03:02:29
40.122017,116.186998,0,117,39977.1267824074,2009-06-13,03:02:34
40.122041,116.187044,0,118,39977.1268402778,2009-06-13,03:02:39
40.122042,116.187084,0,119,39977.1268981481,2009-06-13,03:02:44
40.122026,116.187067,0,119,39977.1269560185,2009-06-13,03:02:49
40.122011,116.187063,0,120,39977.1270138889,2009-06-13,03:02:54
40.122018,116.187052,0,121,39977.1270717593,2009-06-13,03:02:59
40.122018,116.187052,0,121,39977.1271064815,2009-06-13,03:03:02
40.122018,116.187052,0,121,39977.1271296296,2009-06-13,03:03:04
40.122034,116.187037,0,122,39977.1271875,2009-06-13,03:03:09
40.12208,116.186994,0,124,39977.1272453704,2009-06-13,03:03:14
40.122117,116.186926,0,126,39977.1273032407,2009-06-13,03:03:19
40.122093,116.186901,0,127,39977.1273611111,2009-06-13,03:03:24
40.122034,116.186923,0,129,39977.1274189815,2009-06-13,03:03:29
40.122006,116.186985,0,130,39977.1274768518,2009-06-13,03:03:34
40.121963,116.187001,0,130,39977.1275347222,2009-06-13,03:03:39
40.121965,116.186962,0,131,39977.1275925926,2009-06-13,03:03:44
40.122015,116.18692,0,130,39977.127650463,2009-06-13,03:03:49
40.122031,116.186873,0,130,39977.1277083333,2009-06-13,03:03:54
40.12201,116.186857,0,129,39977.1277662037,2009-06-13,03:03:59
40.12197,116.186816,0,130,39977.1278240741,2009-06-13,03:04:04
40.121866,116.186753,0,131,39977.1278819444,2009-06-13,03:04:09
40.121821,116.186679,0,130,39977.1279398148,2009-06-13,03:04:14
40.121771,116.186625,0,130,39977.1279976852,2009-06-13,03:04:19
40.121755,116.186635,0,130,39977.1280555556,2009-06-13,03:04:24
40.121754,116.186614,0,130,39977.1281134259,2009-06-13,03:04:29
40.12174,116.18835,0,278,39977.1289814815,2009-06-13,03:05:44
40.122366,116.187612,0,340,39977.1290393519,2009-06-13,03:05:49
40.122411,116.18747,0,321,39977.1290972222,2009-06-13,03:05:54
40.122502,116.187479,0,333,39977.1291550926,2009-06-13,03:05:59
40.122457,116.186782,0,183,39977.129212963,2009-06-13,03:06:04
40.12251,116.18669,0,151,39977.1292708333,2009-06-13,03:06:09
40.122102,116.186699,0,137,39977.1293287037,2009-06-13,03:06:14
40.122097,116.186795,0,136,39977.1293865741,2009-06-13,03:06:19
40.122107,116.186869,0,139,39977.1294444444,2009-06-13,03:06:24
40.122076,116.186992,0,137,39977.1295023148,2009-06-13,03:06:29
40.122179,116.187095,0,136,39977.1295601852,2009-06-13,03:06:34
40.122279,116.187123,0,135,39977.1296180556,2009-06-13,03:06:39
40.122301,116.186958,0,134,39977.1296759259,2009-06-13,03:06:44
40.122268,116.186745,0,134,39977.1297337963,2009-06-13,03:06:49
40.122182,116.18642,0,133,39977.1297916667,2009-06-13,03:06:54
40.12217,116.186402,0,133,39977.129849537,2009-06-13,03:06:59
40.122195,116.186719,0,134,39977.1299074074,2009-06-13,03:07:04
40.122176,116.186982,0,133,39977.1299652778,2009-06-13,03:07:09
40.122248,116.187047,0,131,39977.1300231481,2009-06-13,03:07:14
40.123,116.200017,0,-770,39977.1315509259,2009-06-13,03:09:26
40.121678,116.18716,0,-78,39977.1316666667,2009-06-13,03:09:36
40.12161,116.187268,0,-73,39977.131724537,2009-06-13,03:09:41
40.121541,116.187275,0,-67,39977.1317824074,2009-06-13,03:09:46
40.121534,116.187226,0,-62,39977.1318402778,2009-06-13,03:09:51
40.121741,116.187291,0,46,39977.1318981481,2009-06-13,03:09:56
40.121999,116.187241,0,94,39977.1319560185,2009-06-13,03:10:01
40.122075,116.187043,0,88,39977.1320138889,2009-06-13,03:10:06
40.122013,116.186865,0,105,39977.1320717593,2009-06-13,03:10:11
40.121962,116.186696,0,134,39977.1321296296,2009-06-13,03:10:16
40.121939,116.186545,0,153,39977.1321875,2009-06-13,03:10:21
40.121908,116.186415,0,176,39977.1322453704,2009-06-13,03:10:26
40.12185,116.186314,0,203,39977.1323032407,2009-06-13,03:10:31
40.121883,116.186423,0,219,39977.1323611111,2009-06-13,03:10:36
40.1219,116.186737,0,226,39977.1324189815,2009-06-13,03:10:41
40.12188,116.186871,0,225,39977.1324768519,2009-06-13,03:10:46
40.121835,116.186907,0,228,39977.1325347222,2009-06-13,03:10:51
40.121785,116.186925,0,234,39977.1325925926,2009-06-13,03:10:56
40.121764,116.186924,0,244,39977.132650463,2009-06-13,03:11:01
40.121729,116.186895,0,206,39977.1327083333,2009-06-13,03:11:06
40.121838,116.187202,0,150,39977.1327662037,2009-06-13,03:11:11
40.121866,116.187413,0,157,39977.1328240741,2009-06-13,03:11:16
40.121898,116.187399,0,175,39977.1328819444,2009-06-13,03:11:21
40.121883,116.187342,0,182,39977.1329398148,2009-06-13,03:11:26
40.121866,116.187264,0,186,39977.1329976852,2009-06-13,03:11:31
40.121859,116.187163,0,199,39977.1330555556,2009-06-13,03:11:36
40.121861,116.187046,0,204,39977.1331134259,2009-06-13,03:11:41
40.121918,116.18697,0,202,39977.1331712963,2009-06-13,03:11:46
40.121925,116.186883,0,193,39977.1332291667,2009-06-13,03:11:51
40.121932,116.186856,0,184,39977.133287037,2009-06-13,03:11:56
40.121938,116.186854,0,185,39977.1333449074,2009-06-13,03:12:01
40.121938,116.186854,0,185,39977.1333796296,2009-06-13,03:12:04
40.121943,116.186853,0,185,39977.1334027778,2009-06-13,03:12:06
40.121972,116.186853,0,183,39977.1334606481,2009-06-13,03:12:11
40.122006,116.186853,0,175,39977.1335185185,2009-06-13,03:12:16
40.122027,116.186844,0,173,39977.1335763889,2009-06-13,03:12:21
40.122043,116.186844,0,169,39977.1336342593,2009-06-13,03:12:26
40.122076,116.186829,0,166,39977.1336921296,2009-06-13,03:12:31
40.122095,116.186768,0,161,39977.13375,2009-06-13,03:12:36
40.122114,116.186626,0,152,39977.1338078704,2009-06-13,03:12:41
40.122101,116.186467,0,145,39977.1338657407,2009-06-13,03:12:46
40.122161,116.186329,0,140,39977.1339236111,2009-06-13,03:12:51
40.122337,116.186283,0,140,39977.1339814815,2009-06-13,03:12:56
40.122533,116.186247,0,132,39977.1340393518,2009-06-13,03:13:01
40.122709,116.186214,0,133,39977.1340972222,2009-06-13,03:13:06
40.122883,116.186166,0,129,39977.1341550926,2009-06-13,03:13:11
40.123041,116.186094,0,128,39977.134212963,2009-06-13,03:13:16
40.123233,116.186075,0,130,39977.1342708333,2009-06-13,03:13:21
40.123441,116.186068,0,128,39977.1343287037,2009-06-13,03:13:26
40.123702,116.186079,0,131,39977.1343865741,2009-06-13,03:13:31
40.123982,116.186147,0,154,39977.1344444444,2009-06-13,03:13:36
40.124159,116.186155,0,151,39977.1345023148,2009-06-13,03:13:41
40.124262,116.186143,0,150,39977.1345601852,2009-06-13,03:13:46
40.124389,116.186111,0,146,39977.1346180556,2009-06-13,03:13:51
40.124473,116.185995,0,152,39977.1346759259,2009-06-13,03:13:56
40.124501,116.185762,0,156,39977.1347337963,2009-06-13,03:14:01
40.124512,116.185586,0,159,39977.1347916667,2009-06-13,03:14:06
40.124513,116.185346,0,163,39977.134849537,2009-06-13,03:14:11
40.124525,116.184981,0,153,39977.1349074074,2009-06-13,03:14:16
40.124528,116.184644,0,150,39977.1349652778,2009-06-13,03:14:21
40.124528,116.184267,0,140,39977.1350231481,2009-06-13,03:14:26
40.124542,116.18398,0,142,39977.1350810185,2009-06-13,03:14:31
40.124544,116.183707,0,139,39977.1351388889,2009-06-13,03:14:36
40.124535,116.183405,0,137,39977.1351967593,2009-06-13,03:14:41
40.124549,116.18312,0,136,39977.1352546296,2009-06-13,03:14:46
40.124555,116.182818,0,133,39977.1353125,2009-06-13,03:14:51
40.124555,116.1825,0,132,39977.1353703704,2009-06-13,03:14:56
40.124574,116.182142,0,132,39977.1354282407,2009-06-13,03:15:01
40.124573,116.181769,0,134,39977.1354861111,2009-06-13,03:15:06
40.124593,116.181343,0,133,39977.1355439815,2009-06-13,03:15:11
40.12459,116.180927,0,132,39977.1356018518,2009-06-13,03:15:16
40.124583,116.180536,0,133,39977.1356597222,2009-06-13,03:15:21
40.124583,116.180027,0,132,39977.1357175926,2009-06-13,03:15:26
40.124584,116.179535,0,131,39977.135775463,2009-06-13,03:15:31
40.124586,116.179132,0,133,39977.1358333333,2009-06-13,03:15:36
40.12461,116.178745,0,133,39977.1358912037,2009-06-13,03:15:41
40.124615,116.1784,0,136,39977.1359490741,2009-06-13,03:15:46
40.12462,116.178007,0,136,39977.1360069444,2009-06-13,03:15:51
40.124647,116.177656,0,134,39977.1360648148,2009-06-13,03:15:56
40.124638,116.177323,0,135,39977.1361226852,2009-06-13,03:16:01
40.12465,116.176952,0,134,39977.1361805556,2009-06-13,03:16:06
40.124659,116.176622,0,132,39977.1362384259,2009-06-13,03:16:11
40.124641,116.176215,0,131,39977.1362962963,2009-06-13,03:16:16
40.124665,116.175621,0,122,39977.1363541667,2009-06-13,03:16:21
40.124683,116.174914,0,116,39977.136412037,2009-06-13,03:16:26
40.124695,116.174212,0,104,39977.1364699074,2009-06-13,03:16:31
40.124716,116.17357,0,97,39977.1365277778,2009-06-13,03:16:36
40.124739,116.173124,0,94,39977.1365856482,2009-06-13,03:16:41
40.124799,116.172673,0,97,39977.1366435185,2009-06-13,03:16:46
40.124853,116.172309,0,112,39977.1367013889,2009-06-13,03:16:51
40.12494,116.171985,0,120,39977.1367592593,2009-06-13,03:16:56
40.12503,116.171658,0,125,39977.1368171296,2009-06-13,03:17:01
40.125125,116.171296,0,130,39977.136875,2009-06-13,03:17:06
40.125211,116.17099,0,135,39977.1369328704,2009-06-13,03:17:11
40.125298,116.170675,0,143,39977.1369907407,2009-06-13,03:17:16
40.12538,116.170318,0,150,39977.1370486111,2009-06-13,03:17:21
40.125511,116.169871,0,155,39977.1371064815,2009-06-13,03:17:26
40.125646,116.169353,0,157,39977.1371643519,2009-06-13,03:17:31
40.125818,116.168778,0,159,39977.1372222222,2009-06-13,03:17:36
40.125946,116.168241,0,163,39977.1372800926,2009-06-13,03:17:41
40.126124,116.167682,0,157,39977.137337963,2009-06-13,03:17:46
40.126273,116.167141,0,161,39977.1373958333,2009-06-13,03:17:51
40.12641,116.166646,0,158,39977.1374537037,2009-06-13,03:17:56
40.12652,116.166165,0,156,39977.1375115741,2009-06-13,03:18:01
40.126576,116.16581,0,156,39977.1375694444,2009-06-13,03:18:06
40.12662,116.165394,0,157,39977.1376273148,2009-06-13,03:18:11
40.126672,116.164889,0,161,39977.1376851852,2009-06-13,03:18:16
40.126744,116.16436,0,165,39977.1377430556,2009-06-13,03:18:21
40.12679,116.163809,0,170,39977.1378009259,2009-06-13,03:18:26
40.126869,116.163216,0,160,39977.1378587963,2009-06-13,03:18:31
40.126927,116.16264,0,155,39977.1379166667,2009-06-13,03:18:36
40.126986,116.162105,0,150,39977.137974537,2009-06-13,03:18:41
40.127055,116.161465,0,139,39977.1380324074,2009-06-13,03:18:46
40.127111,116.160853,0,136,39977.1380902778,2009-06-13,03:18:51
40.127179,116.160299,0,134,39977.1381481481,2009-06-13,03:18:56
40.127233,116.159816,0,132,39977.1382060185,2009-06-13,03:19:01
40.127272,116.159417,0,139,39977.1382638889,2009-06-13,03:19:06
40.127332,116.158978,0,141,39977.1383217593,2009-06-13,03:19:11
40.127367,116.158495,0,129,39977.1383796296,2009-06-13,03:19:16
40.127418,116.157995,0,124,39977.1384375,2009-06-13,03:19:21
40.127482,116.157461,0,123,39977.1384953704,2009-06-13,03:19:26
40.127546,116.156989,0,138,39977.1385532407,2009-06-13,03:19:31
40.127668,116.156503,0,144,39977.1386111111,2009-06-13,03:19:36
40.127808,116.156036,0,143,39977.1386689815,2009-06-13,03:19:41
40.127948,116.155648,0,131,39977.1387268519,2009-06-13,03:19:46
40.128076,116.155211,0,129,39977.1387847222,2009-06-13,03:19:51
40.128236,116.154724,0,123,39977.1388425926,2009-06-13,03:19:56
40.128359,116.154272,0,134,39977.138900463,2009-06-13,03:20:01
40.128521,116.153764,0,135,39977.1389583333,2009-06-13,03:20:06
40.128662,116.153305,0,135,39977.1390162037,2009-06-13,03:20:11
40.128786,116.152879,0,134,39977.1390740741,2009-06-13,03:20:16
40.128902,116.152507,0,132,39977.1391319444,2009-06-13,03:20:21
40.129002,116.152159,0,133,39977.1391898148,2009-06-13,03:20:26
40.129113,116.151834,0,137,39977.1392476852,2009-06-13,03:20:31
40.129312,116.151508,0,139,39977.1393055556,2009-06-13,03:20:36
40.129517,116.151141,0,137,39977.1393634259,2009-06-13,03:20:41
40.129682,116.150665,0,140,39977.1394212963,2009-06-13,03:20:46
40.129839,116.150179,0,144,39977.1394791667,2009-06-13,03:20:51
40.129988,116.149681,0,149,39977.139537037,2009-06-13,03:20:56
40.130152,116.149173,0,151,39977.1395949074,2009-06-13,03:21:01
40.130309,116.148712,0,157,39977.1396527778,2009-06-13,03:21:06
40.130477,116.148219,0,158,39977.1397106481,2009-06-13,03:21:11
40.130641,116.147653,0,158,39977.1397685185,2009-06-13,03:21:16
40.130789,116.147095,0,158,39977.1398263889,2009-06-13,03:21:21
40.130917,116.146672,0,162,39977.1398842593,2009-06-13,03:21:26
40.131038,116.146229,0,160,39977.1399421296,2009-06-13,03:21:31
40.131138,116.145713,0,158,39977.14,2009-06-13,03:21:36
40.131182,116.145091,0,159,39977.1400578704,2009-06-13,03:21:41
40.131185,116.144385,0,158,39977.1401157407,2009-06-13,03:21:46
40.131181,116.143625,0,159,39977.1401736111,2009-06-13,03:21:51
40.131177,116.142796,0,162,39977.1402314815,2009-06-13,03:21:56
40.13116,116.141927,0,162,39977.1402893519,2009-06-13,03:22:01
40.131174,116.141064,0,161,39977.1403472222,2009-06-13,03:22:06
40.131175,116.140279,0,160,39977.1404050926,2009-06-13,03:22:11
40.131179,116.13967,0,161,39977.140462963,2009-06-13,03:22:16
40.131185,116.139002,0,160,39977.1405208333,2009-06-13,03:22:21
40.131193,116.138262,0,159,39977.1405787037,2009-06-13,03:22:26
40.131194,116.137483,0,160,39977.1406365741,2009-06-13,03:22:31
40.131191,116.136726,0,161,39977.1406944444,2009-06-13,03:22:36
40.131187,116.135949,0,163,39977.1407523148,2009-06-13,03:22:41
40.131167,116.135273,0,165,39977.1408101852,2009-06-13,03:22:46
40.131164,116.134631,0,166,39977.1408680556,2009-06-13,03:22:51
40.131133,116.133996,0,167,39977.1409259259,2009-06-13,03:22:56
40.131123,116.133328,0,166,39977.1409837963,2009-06-13,03:23:01
40.131119,116.132678,0,162,39977.1410416667,2009-06-13,03:23:06
40.131114,116.132102,0,165,39977.141099537,2009-06-13,03:23:11
40.131099,116.131582,0,172,39977.1411574074,2009-06-13,03:23:16
40.131085,116.131038,0,177,39977.1412152778,2009-06-13,03:23:21
40.131075,116.130536,0,178,39977.1412731481,2009-06-13,03:23:26
40.131026,116.130211,0,183,39977.1413310185,2009-06-13,03:23:31
40.130857,116.129951,0,188,39977.1413888889,2009-06-13,03:23:36
40.130481,116.129707,0,183,39977.1414467593,2009-06-13,03:23:41
40.129972,116.129487,0,180,39977.1415046296,2009-06-13,03:23:46
40.129407,116.129267,0,180,39977.1415625,2009-06-13,03:23:51
40.128751,116.129052,0,179,39977.1416203704,2009-06-13,03:23:56
40.128164,116.12884,0,176,39977.1416782407,2009-06-13,03:24:01
40.127617,116.128606,0,175,39977.1417361111,2009-06-13,03:24:06
40.126989,116.128383,0,171,39977.1417939815,2009-06-13,03:24:11
40.126368,116.128168,0,174,39977.1418518518,2009-06-13,03:24:16
40.125666,116.127925,0,171,39977.1419097222,2009-06-13,03:24:21
40.125085,116.127699,0,175,39977.1419675926,2009-06-13,03:24:26
40.124806,116.127611,0,169,39977.142025463,2009-06-13,03:24:31
40.1246,116.127544,0,167,39977.1420833333,2009-06-13,03:24:36
40.124358,116.127445,0,166,39977.1421412037,2009-06-13,03:24:41
40.124038,116.127302,0,165,39977.1421990741,2009-06-13,03:24:46
40.123808,116.127207,0,161,39977.1422569444,2009-06-13,03:24:51
40.123678,116.127166,0,158,39977.1423148148,2009-06-13,03:24:56
40.123333,116.127045,0,163,39977.1423726852,2009-06-13,03:25:01
40.122901,116.126869,0,166,39977.1424305556,2009-06-13,03:25:06
40.12254,116.126726,0,169,39977.1424884259,2009-06-13,03:25:11
40.122204,116.126582,0,169,39977.1425462963,2009-06-13,03:25:16
40.121789,116.126437,0,170,39977.1426041667,2009-06-13,03:25:21
40.121296,116.12625,0,172,39977.142662037,2009-06-13,03:25:26
40.120755,116.126032,0,174,39977.1427199074,2009-06-13,03:25:31
40.120182,116.125807,0,177,39977.1427777778,2009-06-13,03:25:36
40.119704,116.125611,0,185,39977.1428356481,2009-06-13,03:25:41
40.119303,116.125437,0,180,39977.1428935185,2009-06-13,03:25:46
40.11887,116.125254,0,182,39977.1429513889,2009-06-13,03:25:51
40.118378,116.125061,0,183,39977.1430092593,2009-06-13,03:25:56
40.117804,116.124846,0,194,39977.1430671296,2009-06-13,03:26:01
40.117217,116.124735,0,194,39977.143125,2009-06-13,03:26:06
40.11664,116.124728,0,192,39977.1431828704,2009-06-13,03:26:11
40.116095,116.124819,0,185,39977.1432407407,2009-06-13,03:26:16
40.115601,116.124954,0,184,39977.1432986111,2009-06-13,03:26:21
40.115177,116.125062,0,181,39977.1433564815,2009-06-13,03:26:26
40.114736,116.125123,0,183,39977.1434143518,2009-06-13,03:26:31
40.114275,116.125187,0,184,39977.1434722222,2009-06-13,03:26:36
40.113783,116.125217,0,182,39977.1435300926,2009-06-13,03:26:41
40.113337,116.125255,0,177,39977.143587963,2009-06-13,03:26:46
40.112871,116.125263,0,177,39977.1436458333,2009-06-13,03:26:51
40.112336,116.125284,0,176,39977.1437037037,2009-06-13,03:26:56
40.111778,116.125277,0,176,39977.1437615741,2009-06-13,03:27:01
40.111205,116.125269,0,176,39977.1438194444,2009-06-13,03:27:06
40.110549,116.125252,0,174,39977.1438773148,2009-06-13,03:27:11
40.109887,116.125244,0,175,39977.1439351852,2009-06-13,03:27:16
40.109268,116.125266,0,176,39977.1439930556,2009-06-13,03:27:21
40.10861,116.125253,0,176,39977.1440509259,2009-06-13,03:27:26
40.108,116.125226,0,176,39977.1441087963,2009-06-13,03:27:31
40.10741,116.125234,0,175,39977.1441666667,2009-06-13,03:27:36
40.10694,116.125326,0,176,39977.144224537,2009-06-13,03:27:41
40.106545,116.125504,0,179,39977.1442824074,2009-06-13,03:27:46
40.106351,116.125637,0,176,39977.1443402778,2009-06-13,03:27:51
40.106212,116.125708,0,174,39977.1443981482,2009-06-13,03:27:56
40.106192,116.125582,0,177,39977.1444560185,2009-06-13,03:28:01
40.106185,116.125276,0,179,39977.1445138889,2009-06-13,03:28:06
40.106166,116.124866,0,179,39977.1445717593,2009-06-13,03:28:11
40.106168,116.124341,0,181,39977.1446296296,2009-06-13,03:28:16
40.106129,116.123717,0,180,39977.1446875,2009-06-13,03:28:21
40.106089,116.123168,0,181,39977.1447453704,2009-06-13,03:28:26
40.106085,116.122526,0,180,39977.1448032407,2009-06-13,03:28:31
40.106045,116.121949,0,186,39977.1448611111,2009-06-13,03:28:36
40.106032,116.121314,0,186,39977.1449189815,2009-06-13,03:28:41
40.105991,116.120688,0,184,39977.1449768519,2009-06-13,03:28:46
40.105946,116.120042,0,184,39977.1450347222,2009-06-13,03:28:51
40.105896,116.119321,0,178,39977.1450925926,2009-06-13,03:28:56
40.105864,116.118585,0,169,39977.145150463,2009-06-13,03:29:01
40.105881,116.117827,0,168,39977.1452083333,2009-06-13,03:29:06
40.105917,116.117052,0,172,39977.1452662037,2009-06-13,03:29:11
40.105948,116.116252,0,178,39977.1453240741,2009-06-13,03:29:16
40.105961,116.115544,0,177,39977.1453819444,2009-06-13,03:29:21
40.105962,116.114907,0,183,39977.1454398148,2009-06-13,03:29:26
40.105951,116.114409,0,183,39977.1454976852,2009-06-13,03:29:31
40.105927,116.113909,0,193,39977.1455555556,2009-06-13,03:29:36
40.105909,116.113353,0,189,39977.1456134259,2009-06-13,03:29:41
40.105876,116.112835,0,183,39977.1456712963,2009-06-13,03:29:46
40.105883,116.112288,0,185,39977.1457291667,2009-06-13,03:29:51
40.105926,116.111802,0,189,39977.145787037,2009-06-13,03:29:56
40.105964,116.111519,0,203,39977.1458449074,2009-06-13,03:30:01
40.105965,116.111368,0,214,39977.1459027778,2009-06-13,03:30:06
40.105933,116.111318,0,203,39977.1459606481,2009-06-13,03:30:11
40.105933,116.111319,0,203,39977.1460185185,2009-06-13,03:30:16
40.105933,116.11132,0,204,39977.1460763889,2009-06-13,03:30:21
40.105934,116.111321,0,204,39977.1461342593,2009-06-13,03:30:26
40.105935,116.111328,0,204,39977.1461921296,2009-06-13,03:30:31
40.105935,116.111328,0,204,39977.1462268519,2009-06-13,03:30:34
40.105935,116.111331,0,204,39977.14625,2009-06-13,03:30:36
40.105938,116.111308,0,204,39977.1463078704,2009-06-13,03:30:41
40.105941,116.111285,0,203,39977.1463657407,2009-06-13,03:30:46
40.105944,116.111263,0,202,39977.1464236111,2009-06-13,03:30:51
40.105944,116.111263,0,202,39977.1464583333,2009-06-13,03:30:54
40.105944,116.111263,0,202,39977.1464814815,2009-06-13,03:30:56
40.105943,116.111276,0,202,39977.1465393519,2009-06-13,03:31:01
40.105942,116.111282,0,202,39977.1465972222,2009-06-13,03:31:06
40.105942,116.111281,0,202,39977.1466550926,2009-06-13,03:31:11
40.105942,116.111284,0,202,39977.146712963,2009-06-13,03:31:16
40.105942,116.111284,0,202,39977.1467476852,2009-06-13,03:31:19
40.105942,116.111283,0,202,39977.1467708333,2009-06-13,03:31:21
40.105941,116.111297,0,202,39977.1468287037,2009-06-13,03:31:26
40.105941,116.111297,0,202,39977.1468634259,2009-06-13,03:31:29
40.105941,116.111303,0,202,39977.1468865741,2009-06-13,03:31:31
40.105936,116.111289,0,202,39977.1469444444,2009-06-13,03:31:36
40.10589,116.111208,0,202,39977.1470023148,2009-06-13,03:31:41
40.105855,116.111078,0,200,39977.1470601852,2009-06-13,03:31:46
40.105841,116.110967,0,197,39977.1471180556,2009-06-13,03:31:51
40.105824,116.110912,0,191,39977.1471759259,2009-06-13,03:31:56
40.105742,116.110765,0,186,39977.1472337963,2009-06-13,03:32:01
40.105696,116.110548,0,181,39977.1472916667,2009-06-13,03:32:06
40.105769,116.110317,0,176,39977.147349537,2009-06-13,03:32:11
40.105952,116.110001,0,166,39977.1474074074,2009-06-13,03:32:16
40.106176,116.109606,0,160,39977.1474652778,2009-06-13,03:32:21
40.106412,116.109235,0,155,39977.1475231481,2009-06-13,03:32:26
40.106622,116.10885,0,157,39977.1475810185,2009-06-13,03:32:31
40.106867,116.108471,0,159,39977.1476388889,2009-06-13,03:32:36
40.10702,116.10819,0,160,39977.1476967593,2009-06-13,03:32:41
40.107085,116.107945,0,161,39977.1477546296,2009-06-13,03:32:46
40.107074,116.107573,0,160,39977.1478125,2009-06-13,03:32:51
40.107048,116.107263,0,162,39977.1478703704,2009-06-13,03:32:56
40.107035,116.106893,0,165,39977.1479282407,2009-06-13,03:33:01
40.107025,116.106478,0,169,39977.1479861111,2009-06-13,03:33:06
40.106977,116.105887,0,171,39977.1480439815,2009-06-13,03:33:11
40.106917,116.105292,0,174,39977.1481018519,2009-06-13,03:33:16
40.106823,116.104796,0,180,39977.1481597222,2009-06-13,03:33:21
40.106726,116.104284,0,184,39977.1482175926,2009-06-13,03:33:26
40.106627,116.103742,0,190,39977.148275463,2009-06-13,03:33:31
40.106541,116.103177,0,196,39977.1483333333,2009-06-13,03:33:36
40.106453,116.1025,0,203,39977.1483912037,2009-06-13,03:33:41
40.106343,116.101824,0,208,39977.1484490741,2009-06-13,03:33:46
40.106239,116.101132,0,209,39977.1485069444,2009-06-13,03:33:51
40.106126,116.100456,0,213,39977.1485648148,2009-06-13,03:33:56
40.106034,116.099883,0,215,39977.1486226852,2009-06-13,03:34:01
40.105949,116.099465,0,215,39977.1486805556,2009-06-13,03:34:06
40.10586,116.0991,0,217,39977.1487384259,2009-06-13,03:34:11
40.105786,116.098737,0,224,39977.1487962963,2009-06-13,03:34:16
40.105701,116.098365,0,232,39977.1488541667,2009-06-13,03:34:21
40.105592,116.097965,0,234,39977.148912037,2009-06-13,03:34:26
40.10544,116.097546,0,240,39977.1489699074,2009-06-13,03:34:31
40.10524,116.097099,0,244,39977.1490277778,2009-06-13,03:34:36
40.105051,116.096688,0,246,39977.1490856481,2009-06-13,03:34:41
40.104901,116.09628,0,247,39977.1491435185,2009-06-13,03:34:46
40.104797,116.095992,0,251,39977.1492013889,2009-06-13,03:34:51
40.10469,116.0957,0,261,39977.1492592593,2009-06-13,03:34:56
40.104596,116.095443,0,268,39977.1493171296,2009-06-13,03:35:01
40.104465,116.095183,0,275,39977.149375,2009-06-13,03:35:06
40.104324,116.094901,0,282,39977.1494328704,2009-06-13,03:35:11
40.104208,116.094595,0,285,39977.1494907407,2009-06-13,03:35:16
40.10411,116.094289,0,295,39977.1495486111,2009-06-13,03:35:21
40.104049,116.094013,0,293,39977.1496064815,2009-06-13,03:35:26
40.104015,116.093783,0,288,39977.1496643518,2009-06-13,03:35:31
40.104013,116.093649,0,300,39977.1497222222,2009-06-13,03:35:36
40.103968,116.093335,0,362,39977.1520601852,2009-06-13,03:38:58
40.103924,116.093278,0,364,39977.1521180556,2009-06-13,03:39:03
40.10387,116.093213,0,366,39977.1521759259,2009-06-13,03:39:08
40.103817,116.093079,0,368,39977.1522337963,2009-06-13,03:39:13
40.103748,116.092885,0,370,39977.1522916667,2009-06-13,03:39:18
40.103623,116.092593,0,373,39977.152349537,2009-06-13,03:39:23
40.103496,116.09231,0,376,39977.1524074074,2009-06-13,03:39:28
40.103406,116.092109,0,380,39977.1524652778,2009-06-13,03:39:33
40.103349,116.091929,0,384,39977.1525231482,2009-06-13,03:39:38
40.103295,116.091725,0,388,39977.1525810185,2009-06-13,03:39:43
40.103262,116.091614,0,391,39977.1526388889,2009-06-13,03:39:48
40.103248,116.09156,0,393,39977.1526967593,2009-06-13,03:39:53
40.103213,116.091522,0,394,39977.1527546296,2009-06-13,03:39:58
40.103213,116.091522,0,394,39977.1527893519,2009-06-13,03:40:01
40.103208,116.091522,0,393,39977.1528125,2009-06-13,03:40:03
40.103199,116.091532,0,390,39977.1528703704,2009-06-13,03:40:08
40.103197,116.091489,0,387,39977.1529282407,2009-06-13,03:40:13
40.103198,116.091482,0,385,39977.1529861111,2009-06-13,03:40:18
40.103198,116.091482,0,385,39977.1530208333,2009-06-13,03:40:21
40.103198,116.091478,0,385,39977.1530439815,2009-06-13,03:40:23
40.103196,116.091469,0,384,39977.1531018519,2009-06-13,03:40:28
40.103202,116.091489,0,382,39977.1531597222,2009-06-13,03:40:33
40.103243,116.091443,0,379,39977.1532175926,2009-06-13,03:40:38
40.103174,116.091354,0,377,39977.153275463,2009-06-13,03:40:43
40.103139,116.091304,0,378,39977.1533333333,2009-06-13,03:40:48
40.103152,116.091272,0,375,39977.1533912037,2009-06-13,03:40:53
40.103152,116.091272,0,375,39977.1534259259,2009-06-13,03:40:56
40.103149,116.091266,0,376,39977.1534490741,2009-06-13,03:40:58
40.103141,116.091256,0,375,39977.1535069444,2009-06-13,03:41:03
40.103132,116.091262,0,375,39977.1535648148,2009-06-13,03:41:08
40.103128,116.091251,0,375,39977.1536226852,2009-06-13,03:41:13
40.103125,116.091246,0,375,39977.1536805556,2009-06-13,03:41:18
40.103124,116.091251,0,375,39977.1537384259,2009-06-13,03:41:23
40.103124,116.091251,0,375,39977.1537731481,2009-06-13,03:41:26
40.103125,116.091259,0,375,39977.1537962963,2009-06-13,03:41:28
40.103121,116.091302,0,371,39977.1538541667,2009-06-13,03:41:33
40.103168,116.091358,0,359,39977.153912037,2009-06-13,03:41:38
40.10318,116.091349,0,361,39977.1539699074,2009-06-13,03:41:43
40.103201,116.091382,0,358,39977.1540277778,2009-06-13,03:41:48
40.103237,116.091413,0,355,39977.1540856481,2009-06-13,03:41:53
40.103251,116.091465,0,351,39977.1541435185,2009-06-13,03:41:58
40.10325,116.091461,0,350,39977.1542013889,2009-06-13,03:42:03
40.103249,116.091459,0,350,39977.1542592593,2009-06-13,03:42:08
40.103249,116.091459,0,350,39977.1542939815,2009-06-13,03:42:11
40.10325,116.091465,0,350,39977.1543171296,2009-06-13,03:42:13
40.103236,116.091497,0,349,39977.154375,2009-06-13,03:42:18
40.103232,116.091547,0,350,39977.1544328704,2009-06-13,03:42:23
40.10325,116.091579,0,350,39977.1544907407,2009-06-13,03:42:28
40.103251,116.09159,0,349,39977.1545486111,2009-06-13,03:42:33
40.103242,116.091662,0,350,39977.1546064815,2009-06-13,03:42:38
40.103249,116.091741,0,348,39977.1546643519,2009-06-13,03:42:43
40.103254,116.091763,0,347,39977.1547222222,2009-06-13,03:42:48
40.103254,116.091763,0,347,39977.1547569444,2009-06-13,03:42:51
40.103251,116.091766,0,346,39977.1547800926,2009-06-13,03:42:53
40.103247,116.091756,0,346,39977.154837963,2009-06-13,03:42:58
40.103241,116.091768,0,345,39977.1548958333,2009-06-13,03:43:03
40.103241,116.091769,0,344,39977.1549537037,2009-06-13,03:43:08
40.103241,116.091769,0,344,39977.1549884259,2009-06-13,03:43:11
40.103241,116.091773,0,344,39977.1550115741,2009-06-13,03:43:13
40.103272,116.091829,0,344,39977.1550694444,2009-06-13,03:43:18
40.103421,116.09203,0,343,39977.1551273148,2009-06-13,03:43:23
40.103592,116.092337,0,342,39977.1551851852,2009-06-13,03:43:28
40.103703,116.092665,0,340,39977.1552430556,2009-06-13,03:43:33
40.103813,116.09301,0,336,39977.1553009259,2009-06-13,03:43:38
40.103954,116.093462,0,325,39977.1553587963,2009-06-13,03:43:43
40.104062,116.093993,0,313,39977.1554166667,2009-06-13,03:43:48
40.104121,116.094272,0,304,39977.155474537,2009-06-13,03:43:53
40.104157,116.094408,0,294,39977.1555324074,2009-06-13,03:43:58
40.10419,116.094579,0,284,39977.1555902778,2009-06-13,03:44:03
40.104304,116.094856,0,276,39977.1556481481,2009-06-13,03:44:08
40.104443,116.095218,0,267,39977.1557060185,2009-06-13,03:44:13
40.104623,116.095595,0,259,39977.1557638889,2009-06-13,03:44:18
40.104745,116.095824,0,253,39977.1558101852,2009-06-13,03:44:22
40.10472,116.096009,0,250,39977.1558680556,2009-06-13,03:44:27
40.104494,116.096194,0,248,39977.1559259259,2009-06-13,03:44:32
40.104188,116.096378,0,242,39977.1559837963,2009-06-13,03:44:37
40.103852,116.096601,0,238,39977.1560416667,2009-06-13,03:44:42
40.103496,116.096854,0,233,39977.156099537,2009-06-13,03:44:47
40.103114,116.097113,0,234,39977.1561574074,2009-06-13,03:44:52
40.102675,116.097423,0,230,39977.1562152778,2009-06-13,03:44:57
40.102272,116.097683,0,222,39977.1562731481,2009-06-13,03:45:02
40.101931,116.097904,0,217,39977.1563310185,2009-06-13,03:45:07
40.1016,116.098057,0,215,39977.1563888889,2009-06-13,03:45:12
40.101298,116.098181,0,216,39977.1564467593,2009-06-13,03:45:17
40.100983,116.098319,0,218,39977.1565046296,2009-06-13,03:45:22
40.10066,116.098476,0,217,39977.1565625,2009-06-13,03:45:27
40.100345,116.098628,0,218,39977.1566203704,2009-06-13,03:45:32
40.100094,116.098727,0,219,39977.1566782407,2009-06-13,03:45:37
40.099807,116.098864,0,230,39977.1567361111,2009-06-13,03:45:42
40.099491,116.098969,0,235,39977.1567939815,2009-06-13,03:45:47
40.099108,116.099173,0,248,39977.1568518518,2009-06-13,03:45:52
40.098738,116.09936,0,252,39977.1569097222,2009-06-13,03:45:57
40.098401,116.099527,0,259,39977.1569675926,2009-06-13,03:46:02
40.098169,116.099568,0,263,39977.157025463,2009-06-13,03:46:07
40.098213,116.099374,0,270,39977.1570833333,2009-06-13,03:46:12
40.09821,116.099159,0,268,39977.1571412037,2009-06-13,03:46:17
40.098219,116.098829,0,269,39977.1571990741,2009-06-13,03:46:22
40.098173,116.098476,0,270,39977.1572569444,2009-06-13,03:46:27
40.098137,116.098075,0,273,39977.1573148148,2009-06-13,03:46:32
40.09804,116.097699,0,278,39977.1573726852,2009-06-13,03:46:37
40.097852,116.097522,0,288,39977.1574305556,2009-06-13,03:46:42
40.097594,116.097558,0,302,39977.1574884259,2009-06-13,03:46:47
40.097262,116.097695,0,319,39977.1575462963,2009-06-13,03:46:52
40.096852,116.097871,0,332,39977.1576041667,2009-06-13,03:46:57
40.096407,116.098077,0,342,39977.157662037,2009-06-13,03:47:02
40.095992,116.098273,0,353,39977.1577199074,2009-06-13,03:47:07
40.095662,116.098432,0,361,39977.1577662037,2009-06-13,03:47:11
40.095395,116.09857,0,365,39977.1578009259,2009-06-13,03:47:14
40.095109,116.098716,0,371,39977.1578472222,2009-06-13,03:47:18
40.094902,116.098724,0,380,39977.1579050926,2009-06-13,03:47:23
40.094857,116.098667,0,384,39977.1579282407,2009-06-13,03:47:25
40.094781,116.098551,0,388,39977.157962963,2009-06-13,03:47:28
40.094714,116.098224,0,399,39977.1580208333,2009-06-13,03:47:33
40.094669,116.097779,0,410,39977.1580787037,2009-06-13,03:47:38
40.094642,116.097339,0,422,39977.1581365741,2009-06-13,03:47:43
40.094622,116.096966,0,430,39977.1581828704,2009-06-13,03:47:47
40.094587,116.096611,0,440,39977.1582291667,2009-06-13,03:47:51
40.094554,116.09636,0,447,39977.1582638889,2009-06-13,03:47:54
40.094499,116.096,0,457,39977.1583101852,2009-06-13,03:47:58
40.094442,116.095726,0,465,39977.1583449074,2009-06-13,03:48:01
40.094358,116.095294,0,479,39977.1584027778,2009-06-13,03:48:06
40.094314,116.094837,0,492,39977.1584606481,2009-06-13,03:48:11
40.094273,116.094356,0,508,39977.1585185185,2009-06-13,03:48:16
40.094247,116.093837,0,520,39977.1585763889,2009-06-13,03:48:21
40.094138,116.093481,0,538,39977.1586342593,2009-06-13,03:48:26
40.094075,116.093173,0,555,39977.1586921296,2009-06-13,03:48:31
40.094017,116.092978,0,572,39977.15875,2009-06-13,03:48:36
40.09397,116.092853,0,586,39977.1588078704,2009-06-13,03:48:41
40.093926,116.092718,0,601,39977.1588657407,2009-06-13,03:48:46
40.093871,116.09254,0,613,39977.1589236111,2009-06-13,03:48:51
40.093788,116.092313,0,622,39977.1589814815,2009-06-13,03:48:56
40.09373,116.092067,0,633,39977.1590393518,2009-06-13,03:49:01
40.093733,116.091833,0,635,39977.1590972222,2009-06-13,03:49:06
40.093717,116.091624,0,635,39977.1591550926,2009-06-13,03:49:11
40.093718,116.0914,0,630,39977.159212963,2009-06-13,03:49:16
40.093714,116.091162,0,625,39977.1592708333,2009-06-13,03:49:21
40.093687,116.090865,0,617,39977.1593287037,2009-06-13,03:49:26
40.093643,116.090496,0,603,39977.1593865741,2009-06-13,03:49:31
40.093614,116.090132,0,586,39977.1594444444,2009-06-13,03:49:36
40.093525,116.089777,0,580,39977.1595023148,2009-06-13,03:49:41
40.093466,116.089418,0,575,39977.1595601852,2009-06-13,03:49:46
40.093415,116.089099,0,569,39977.1596180556,2009-06-13,03:49:51
40.09335,116.088668,0,573,39977.1596759259,2009-06-13,03:49:56
40.093301,116.088249,0,581,39977.1597337963,2009-06-13,03:50:01
40.093319,116.087827,0,595,39977.1597916667,2009-06-13,03:50:06
40.093435,116.087383,0,607,39977.159849537,2009-06-13,03:50:11
40.093517,116.087029,0,623,39977.1599074074,2009-06-13,03:50:16
40.09347,116.086842,0,622,39977.1599421296,2009-06-13,03:50:19
40.093311,116.086496,0,625,39977.16,2009-06-13,03:50:24
40.093285,116.086421,0,628,39977.1600115741,2009-06-13,03:50:25
40.093189,116.08612,0,639,39977.1600578704,2009-06-13,03:50:29
40.093173,116.085902,0,644,39977.1600925926,2009-06-13,03:50:32
40.093226,116.08563,0,648,39977.1601388889,2009-06-13,03:50:36
40.093314,116.085461,0,652,39977.1601736111,2009-06-13,03:50:39
40.093429,116.085246,0,661,39977.1602199074,2009-06-13,03:50:43
40.093478,116.085053,0,666,39977.1602546296,2009-06-13,03:50:46
40.093536,116.084837,0,675,39977.1603009259,2009-06-13,03:50:50
40.093592,116.084744,0,684,39977.1603356482,2009-06-13,03:50:53
40.093701,116.084669,0,693,39977.1603819444,2009-06-13,03:50:57
40.093804,116.084605,0,701,39977.1604166667,2009-06-13,03:51:00
40.093904,116.084469,0,718,39977.160474537,2009-06-13,03:51:05
40.093901,116.084441,0,722,39977.1604861111,2009-06-13,03:51:06
40.093833,116.084326,0,733,39977.1605324074,2009-06-13,03:51:10
40.09377,116.084211,0,739,39977.1605671296,2009-06-13,03:51:13
40.093702,116.083992,0,752,39977.160625,2009-06-13,03:51:18
40.093593,116.083815,0,758,39977.1606828704,2009-06-13,03:51:23
40.093467,116.083626,0,767,39977.1607407407,2009-06-13,03:51:28
40.09342,116.083561,0,772,39977.1607638889,2009-06-13,03:51:30
40.093348,116.083376,0,783,39977.1608217593,2009-06-13,03:51:35
40.093313,116.083316,0,784,39977.1608564815,2009-06-13,03:51:38
40.093292,116.083256,0,786,39977.1609143519,2009-06-13,03:51:43
40.093248,116.083162,0,788,39977.1609722222,2009-06-13,03:51:48
40.093183,116.082915,0,792,39977.1610300926,2009-06-13,03:51:53
40.093121,116.082616,0,802,39977.161087963,2009-06-13,03:51:58
40.093111,116.082375,0,799,39977.1611458333,2009-06-13,03:52:03
40.093071,116.082142,0,795,39977.1612037037,2009-06-13,03:52:08
40.093004,116.082025,0,794,39977.1612615741,2009-06-13,03:52:13
40.093008,116.081969,0,788,39977.1613194444,2009-06-13,03:52:18
40.09301,116.081975,0,791,39977.1613773148,2009-06-13,03:52:23
40.093012,116.081981,0,791,39977.1614351852,2009-06-13,03:52:28
40.093013,116.081982,0,791,39977.1614467593,2009-06-13,03:52:29
40.093013,116.081981,0,792,39977.1615046296,2009-06-13,03:52:34
40.093013,116.081982,0,792,39977.1615162037,2009-06-13,03:52:35
40.093017,116.081997,0,792,39977.1615740741,2009-06-13,03:52:40
40.093023,116.082015,0,792,39977.1616319444,2009-06-13,03:52:45
40.093029,116.082033,0,792,39977.1616898148,2009-06-13,03:52:50
40.093031,116.082041,0,792,39977.1617476852,2009-06-13,03:52:55
40.093032,116.082043,0,792,39977.1618055556,2009-06-13,03:53:00
40.093032,116.082042,0,792,39977.1618634259,2009-06-13,03:53:05
40.093034,116.082049,0,792,39977.1619212963,2009-06-13,03:53:10
40.093035,116.082052,0,792,39977.1619791667,2009-06-13,03:53:15
40.093036,116.082054,0,792,39977.1620023148,2009-06-13,03:53:17
40.09304,116.082068,0,792,39977.1620601852,2009-06-13,03:53:22
40.093043,116.082078,0,792,39977.1621180556,2009-06-13,03:53:27
40.093038,116.08206,0,792,39977.1621759259,2009-06-13,03:53:32
40.093033,116.082047,0,792,39977.1622337963,2009-06-13,03:53:37
40.093039,116.082063,0,792,39977.1622916667,2009-06-13,03:53:42
40.093043,116.082075,0,791,39977.1623263889,2009-06-13,03:53:45
40.093039,116.082088,0,792,39977.1623842593,2009-06-13,03:53:50
40.093021,116.082085,0,792,39977.1624421296,2009-06-13,03:53:55
40.093021,116.082085,0,792,39977.1624768519,2009-06-13,03:53:58
40.093022,116.082084,0,791,39977.1625,2009-06-13,03:54:00
40.093019,116.082075,0,791,39977.1625578704,2009-06-13,03:54:05
40.093019,116.082075,0,791,39977.1625925926,2009-06-13,03:54:08
40.093017,116.082071,0,791,39977.1626157407,2009-06-13,03:54:10
40.093013,116.082062,0,791,39977.1626736111,2009-06-13,03:54:15
40.093014,116.082066,0,791,39977.1627314815,2009-06-13,03:54:20
40.093017,116.082072,0,791,39977.1627893519,2009-06-13,03:54:25
40.093017,116.082072,0,791,39977.1628240741,2009-06-13,03:54:28
40.093017,116.082074,0,791,39977.1628472222,2009-06-13,03:54:30
40.093021,116.082098,0,790,39977.1629050926,2009-06-13,03:54:35
40.093028,116.082137,0,787,39977.162962963,2009-06-13,03:54:40
40.093046,116.082211,0,779,39977.1630208333,2009-06-13,03:54:45
40.093067,116.082258,0,776,39977.1630787037,2009-06-13,03:54:50
40.09308,116.082267,0,776,39977.1631365741,2009-06-13,03:54:55
40.093087,116.082285,0,773,39977.1631944444,2009-06-13,03:55:00
40.093108,116.08235,0,772,39977.1632523148,2009-06-13,03:55:05
40.093201,116.082028,0,773,39977.1713541667,2009-06-13,04:06:45
40.093227,116.081992,0,774,39977.171412037,2009-06-13,04:06:50
40.093243,116.081944,0,775,39977.1714699074,2009-06-13,04:06:55
40.09328,116.081996,0,775,39977.1715277778,2009-06-13,04:07:00
40.093315,116.082035,0,775,39977.1715856481,2009-06-13,04:07:05
40.093333,116.082087,0,775,39977.1716435185,2009-06-13,04:07:10
40.093338,116.082098,0,775,39977.1717013889,2009-06-13,04:07:15
40.093338,116.082098,0,775,39977.1717361111,2009-06-13,04:07:18
40.093341,116.082106,0,775,39977.1717592593,2009-06-13,04:07:20
40.093345,116.082121,0,775,39977.1718171296,2009-06-13,04:07:25
40.093345,116.082121,0,775,39977.1718518519,2009-06-13,04:07:28
40.093352,116.082126,0,775,39977.171875,2009-06-13,04:07:30
40.093365,116.082141,0,771,39977.1719328704,2009-06-13,04:07:35
40.09337,116.08221,0,770,39977.1719907407,2009-06-13,04:07:40
40.093368,116.082247,0,768,39977.1720486111,2009-06-13,04:07:45
40.093345,116.082269,0,767,39977.1721064815,2009-06-13,04:07:50
40.0933,116.082263,0,767,39977.1721643518,2009-06-13,04:07:55
40.09326,116.082195,0,767,39977.1722222222,2009-06-13,04:08:00
40.093224,116.082154,0,767,39977.1722800926,2009-06-13,04:08:05
40.093077,116.082067,0,765,39977.1723958333,2009-06-13,04:08:15
40.092922,116.082142,0,763,39977.1724537037,2009-06-13,04:08:20
40.093058,116.082051,0,602,39977.1725115741,2009-06-13,04:08:25
40.093083,116.082115,0,614,39977.1725694444,2009-06-13,04:08:30
40.093089,116.082245,0,669,39977.1726273148,2009-06-13,04:08:35
40.093096,116.082273,0,679,39977.1726851852,2009-06-13,04:08:40
40.093098,116.082274,0,679,39977.1727430556,2009-06-13,04:08:45
40.0931,116.082275,0,679,39977.1728009259,2009-06-13,04:08:50
40.0931,116.082275,0,679,39977.1728356481,2009-06-13,04:08:53
40.0931,116.082271,0,679,39977.1728587963,2009-06-13,04:08:55
40.093122,116.08227,0,679,39977.1729166667,2009-06-13,04:09:00
40.093197,116.082225,0,680,39977.172974537,2009-06-13,04:09:05
40.093197,116.082223,0,680,39977.1730324074,2009-06-13,04:09:10
40.093198,116.08222,0,680,39977.1730902778,2009-06-13,04:09:15
40.093196,116.082213,0,680,39977.1731481481,2009-06-13,04:09:20
40.093196,116.082213,0,680,39977.1731828704,2009-06-13,04:09:23
40.093198,116.082217,0,680,39977.1732060185,2009-06-13,04:09:25
40.093202,116.082201,0,677,39977.1732638889,2009-06-13,04:09:30
40.093215,116.082215,0,677,39977.1733217593,2009-06-13,04:09:35
40.093216,116.082217,0,677,39977.1733796296,2009-06-13,04:09:40
40.093216,116.082221,0,678,39977.1734375,2009-06-13,04:09:45
40.093216,116.082221,0,678,39977.1734722222,2009-06-13,04:09:48
40.093209,116.082219,0,683,39977.1734953704,2009-06-13,04:09:50
40.093206,116.08223,0,695,39977.1735532407,2009-06-13,04:09:55
40.093189,116.082256,0,708,39977.1736111111,2009-06-13,04:10:00
40.093177,116.082263,0,713,39977.1736689815,2009-06-13,04:10:05
40.093177,116.082263,0,713,39977.1737037037,2009-06-13,04:10:08
40.093174,116.082256,0,713,39977.1737268518,2009-06-13,04:10:10
40.093172,116.082245,0,713,39977.1737847222,2009-06-13,04:10:15
40.09317,116.082242,0,713,39977.1738425926,2009-06-13,04:10:20
40.093171,116.082242,0,713,39977.173900463,2009-06-13,04:10:25
40.093174,116.082248,0,713,39977.1739583333,2009-06-13,04:10:30
40.093174,116.082248,0,713,39977.1739930556,2009-06-13,04:10:33
40.093175,116.082252,0,713,39977.1740162037,2009-06-13,04:10:35
40.093184,116.082259,0,713,39977.1740740741,2009-06-13,04:10:40
40.093203,116.082279,0,709,39977.1741319444,2009-06-13,04:10:45
40.093229,116.082289,0,706,39977.1741898148,2009-06-13,04:10:50
40.093244,116.082303,0,710,39977.1742476852,2009-06-13,04:10:55
40.093252,116.082328,0,717,39977.1743055556,2009-06-13,04:11:00
40.093253,116.082355,0,727,39977.1743634259,2009-06-13,04:11:05
40.093232,116.082368,0,736,39977.1744212963,2009-06-13,04:11:10
40.093228,116.082358,0,736,39977.1744791667,2009-06-13,04:11:15
40.093213,116.082328,0,735,39977.174537037,2009-06-13,04:11:20
40.093206,116.082273,0,728,39977.1745949074,2009-06-13,04:11:25
40.09319,116.082258,0,725,39977.1746527778,2009-06-13,04:11:30
40.09319,116.082258,0,725,39977.1746875,2009-06-13,04:11:33
40.093189,116.082258,0,725,39977.1747106481,2009-06-13,04:11:35
40.093186,116.082248,0,725,39977.1747685185,2009-06-13,04:11:40
40.093182,116.082239,0,725,39977.1748263889,2009-06-13,04:11:45
40.093182,116.082242,0,725,39977.1748842593,2009-06-13,04:11:50
40.093182,116.082242,0,725,39977.1749189815,2009-06-13,04:11:53
40.093181,116.082235,0,725,39977.1749421296,2009-06-13,04:11:55
40.093176,116.082223,0,725,39977.175,2009-06-13,04:12:00
40.093157,116.082213,0,724,39977.1750578704,2009-06-13,04:12:05
40.093142,116.082201,0,723,39977.1751157407,2009-06-13,04:12:10
40.093151,116.082206,0,725,39977.1751736111,2009-06-13,04:12:15
40.093167,116.0822,0,728,39977.1752314815,2009-06-13,04:12:20
40.093166,116.08219,0,728,39977.1752893519,2009-06-13,04:12:25
40.093165,116.082186,0,728,39977.1753472222,2009-06-13,04:12:30
40.093165,116.082192,0,728,39977.1754050926,2009-06-13,04:12:35
40.093166,116.0822,0,728,39977.175462963,2009-06-13,04:12:40
40.093167,116.082204,0,728,39977.1755208333,2009-06-13,04:12:45
40.093167,116.082204,0,728,39977.1755555556,2009-06-13,04:12:48
40.09317,116.082212,0,727,39977.1755787037,2009-06-13,04:12:50
40.09317,116.082242,0,727,39977.1756365741,2009-06-13,04:12:55
40.093161,116.082277,0,725,39977.1756944444,2009-06-13,04:13:00
40.093176,116.082275,0,723,39977.1757523148,2009-06-13,04:13:05
40.093179,116.08227,0,723,39977.1758101852,2009-06-13,04:13:10
40.093179,116.08227,0,723,39977.1758449074,2009-06-13,04:13:13
40.093177,116.082262,0,723,39977.1758680556,2009-06-13,04:13:15
40.093177,116.082301,0,725,39977.1759259259,2009-06-13,04:13:20
40.093134,116.082353,0,730,39977.1759837963,2009-06-13,04:13:25
40.093122,116.082362,0,731,39977.1760416667,2009-06-13,04:13:30
40.09312,116.082357,0,732,39977.176099537,2009-06-13,04:13:35
40.093118,116.082349,0,732,39977.1761574074,2009-06-13,04:13:40
40.093118,116.082349,0,732,39977.1761921296,2009-06-13,04:13:43
40.093123,116.082345,0,731,39977.1762152778,2009-06-13,04:13:45
40.093156,116.082361,0,730,39977.1762731481,2009-06-13,04:13:50
40.093159,116.082438,0,731,39977.1763310185,2009-06-13,04:13:55
40.093143,116.08247,0,729,39977.1763888889,2009-06-13,04:14:00
40.093113,116.082539,0,730,39977.1764467593,2009-06-13,04:14:05
40.093078,116.082672,0,731,39977.1765046296,2009-06-13,04:14:10
40.093095,116.082709,0,734,39977.1765625,2009-06-13,04:14:15
40.09312,116.082635,0,740,39977.1766203704,2009-06-13,04:14:20
40.093121,116.082608,0,740,39977.1766782407,2009-06-13,04:14:25
40.093152,116.082574,0,743,39977.1767361111,2009-06-13,04:14:30
40.093152,116.082574,0,743,39977.1767708333,2009-06-13,04:14:33
40.093156,116.082574,0,743,39977.1767939815,2009-06-13,04:14:35
40.093201,116.082582,0,743,39977.1768518519,2009-06-13,04:14:40
40.093174,116.08262,0,744,39977.1769097222,2009-06-13,04:14:45
40.093161,116.082487,0,744,39977.1769675926,2009-06-13,04:14:50
40.093142,116.082413,0,746,39977.177025463,2009-06-13,04:14:55
40.093137,116.082395,0,747,39977.1770833333,2009-06-13,04:15:00
40.093178,116.082318,0,747,39977.1771412037,2009-06-13,04:15:05
40.093172,116.082296,0,746,39977.1771990741,2009-06-13,04:15:10
40.09316,116.082292,0,747,39977.1772569444,2009-06-13,04:15:15
40.0931,116.082342,0,746,39977.1773148148,2009-06-13,04:15:20
40.09308,116.082355,0,743,39977.1773726852,2009-06-13,04:15:25
40.093071,116.082402,0,739,39977.1774305556,2009-06-13,04:15:30
40.093066,116.082418,0,735,39977.1774884259,2009-06-13,04:15:35
40.093057,116.082427,0,732,39977.1775462963,2009-06-13,04:15:40
40.093042,116.082444,0,731,39977.1776041667,2009-06-13,04:15:45
40.093045,116.082478,0,727,39977.177662037,2009-06-13,04:15:50
40.093106,116.082511,0,727,39977.1777199074,2009-06-13,04:15:55
40.093135,116.082527,0,728,39977.1777777778,2009-06-13,04:16:00
40.093148,116.082526,0,727,39977.1778356481,2009-06-13,04:16:05
40.093143,116.0825,0,726,39977.1778935185,2009-06-13,04:16:10
40.093132,116.082511,0,725,39977.1779513889,2009-06-13,04:16:15
40.093108,116.082534,0,723,39977.1780092593,2009-06-13,04:16:20
40.093082,116.082546,0,719,39977.1780671296,2009-06-13,04:16:25
40.093048,116.082554,0,717,39977.178125,2009-06-13,04:16:30
40.093048,116.082554,0,717,39977.1781597222,2009-06-13,04:16:33
40.093048,116.082546,0,718,39977.1781828704,2009-06-13,04:16:35
40.093034,116.082524,0,720,39977.1782407407,2009-06-13,04:16:40
40.093038,116.082481,0,724,39977.1782986111,2009-06-13,04:16:45
40.093041,116.082449,0,727,39977.1783564815,2009-06-13,04:16:50
40.093045,116.082386,0,731,39977.1784143519,2009-06-13,04:16:55
40.093056,116.082335,0,733,39977.1784722222,2009-06-13,04:17:00
40.093056,116.082335,0,733,39977.1785069444,2009-06-13,04:17:03
40.093053,116.082327,0,733,39977.1785300926,2009-06-13,04:17:05
40.093044,116.082345,0,733,39977.178587963,2009-06-13,04:17:10
40.093069,116.082347,0,734,39977.1786458333,2009-06-13,04:17:15
40.093052,116.082359,0,733,39977.1787037037,2009-06-13,04:17:20
40.093042,116.082346,0,732,39977.1787615741,2009-06-13,04:17:25
40.093029,116.082344,0,732,39977.1788194444,2009-06-13,04:17:30
40.093065,116.082344,0,731,39977.1788773148,2009-06-13,04:17:35
40.093072,116.08234,0,730,39977.1789351852,2009-06-13,04:17:40
40.093072,116.08234,0,730,39977.1789699074,2009-06-13,04:17:43
40.09307,116.082335,0,731,39977.1789930556,2009-06-13,04:17:45
40.093069,116.082315,0,730,39977.1790509259,2009-06-13,04:17:50
40.093101,116.082284,0,731,39977.1791087963,2009-06-13,04:17:55
40.093108,116.082279,0,731,39977.1791666667,2009-06-13,04:18:00
40.093108,116.082279,0,731,39977.1792013889,2009-06-13,04:18:03
40.093106,116.082274,0,732,39977.179224537,2009-06-13,04:18:05
40.093103,116.082263,0,732,39977.1792824074,2009-06-13,04:18:10
40.093128,116.082225,0,734,39977.1793402778,2009-06-13,04:18:15
40.093148,116.082178,0,735,39977.1793981481,2009-06-13,04:18:20
40.09316,116.082139,0,736,39977.1794560185,2009-06-13,04:18:25
40.093158,116.082123,0,742,39977.1795138889,2009-06-13,04:18:30
40.093065,116.082118,0,744,39977.1795717593,2009-06-13,04:18:35
40.093088,116.08208,0,753,39977.1796296296,2009-06-13,04:18:40
40.093067,116.082056,0,761,39977.1796875,2009-06-13,04:18:45
40.093038,116.082056,0,767,39977.1797453704,2009-06-13,04:18:50
40.093004,116.082039,0,776,39977.1798032407,2009-06-13,04:18:55
40.092984,116.082032,0,783,39977.1798611111,2009-06-13,04:19:00
40.092991,116.08204,0,788,39977.1799189815,2009-06-13,04:19:05
40.092991,116.08204,0,788,39977.1799537037,2009-06-13,04:19:08
40.092995,116.082046,0,790,39977.1799768518,2009-06-13,04:19:10
40.092999,116.082057,0,791,39977.1800347222,2009-06-13,04:19:15
40.093048,116.082109,0,790,39977.1800925926,2009-06-13,04:19:20
40.093112,116.082254,0,789,39977.180150463,2009-06-13,04:19:25
40.093115,116.082387,0,786,39977.1802083333,2009-06-13,04:19:30
40.093108,116.082455,0,785,39977.1802662037,2009-06-13,04:19:35
40.093106,116.082511,0,785,39977.1803240741,2009-06-13,04:19:40
40.093095,116.082551,0,786,39977.1803819444,2009-06-13,04:19:45
40.093095,116.082551,0,786,39977.1804166667,2009-06-13,04:19:48
40.0931,116.082546,0,787,39977.1804398148,2009-06-13,04:19:50
40.093088,116.082565,0,790,39977.1804976852,2009-06-13,04:19:55
40.093066,116.082567,0,792,39977.1805555556,2009-06-13,04:20:00
40.093072,116.082473,0,792,39977.1806134259,2009-06-13,04:20:05
40.093069,116.082387,0,793,39977.1806712963,2009-06-13,04:20:10
40.093086,116.082253,0,793,39977.1807291667,2009-06-13,04:20:15
40.093092,116.082192,0,794,39977.180787037,2009-06-13,04:20:20
40.093089,116.082167,0,797,39977.1808449074,2009-06-13,04:20:25
40.093068,116.082177,0,800,39977.1809027778,2009-06-13,04:20:30
40.093031,116.082136,0,799,39977.1809606481,2009-06-13,04:20:35
40.093062,116.082148,0,804,39977.1810185185,2009-06-13,04:20:40
40.093099,116.082169,0,807,39977.1810763889,2009-06-13,04:20:45
40.093125,116.082163,0,810,39977.1811342593,2009-06-13,04:20:50
40.093141,116.082151,0,813,39977.1811921296,2009-06-13,04:20:55
40.093141,116.082126,0,813,39977.18125,2009-06-13,04:21:00
40.093127,116.082122,0,813,39977.1813078704,2009-06-13,04:21:05
40.093102,116.082139,0,815,39977.1813657407,2009-06-13,04:21:10
40.093101,116.082166,0,816,39977.1814236111,2009-06-13,04:21:15
40.0931,116.082166,0,816,39977.1814814815,2009-06-13,04:21:20
40.0931,116.082166,0,816,39977.1815162037,2009-06-13,04:21:23
40.093105,116.082167,0,815,39977.1815393518,2009-06-13,04:21:25
40.093105,116.082184,0,814,39977.1815972222,2009-06-13,04:21:30
40.093115,116.082216,0,815,39977.1816550926,2009-06-13,04:21:35
40.093117,116.082251,0,815,39977.181712963,2009-06-13,04:21:40
40.093104,116.082327,0,815,39977.1817708333,2009-06-13,04:21:45
40.093114,116.082384,0,815,39977.1818287037,2009-06-13,04:21:50
40.093127,116.082395,0,813,39977.1818865741,2009-06-13,04:21:55
40.093147,116.082404,0,810,39977.1819444444,2009-06-13,04:22:00
40.093178,116.08245,0,808,39977.1820023148,2009-06-13,04:22:05
40.093145,116.082115,0,741,39977.1959722222,2009-06-13,04:42:12
40.093142,116.082099,0,741,39977.1960300926,2009-06-13,04:42:17
40.093141,116.08209,0,741,39977.196087963,2009-06-13,04:42:22
40.093138,116.082079,0,741,39977.1961458333,2009-06-13,04:42:27
40.09311,116.082045,0,742,39977.1962037037,2009-06-13,04:42:32
40.093091,116.082047,0,742,39977.1962615741,2009-06-13,04:42:37
40.093099,116.08207,0,742,39977.1963194444,2009-06-13,04:42:42
40.093102,116.082074,0,742,39977.1963773148,2009-06-13,04:42:47
40.093102,116.082074,0,742,39977.196412037,2009-06-13,04:42:50
40.093105,116.082076,0,742,39977.1964351852,2009-06-13,04:42:52
40.093167,116.082092,0,742,39977.1964930556,2009-06-13,04:42:57
40.093242,116.082072,0,742,39977.1965509259,2009-06-13,04:43:02
40.093251,116.082084,0,742,39977.1966087963,2009-06-13,04:43:07
40.093221,116.082105,0,742,39977.1966666667,2009-06-13,04:43:12
40.093208,116.08215,0,742,39977.196724537,2009-06-13,04:43:17
40.093207,116.08218,0,742,39977.1967824074,2009-06-13,04:43:22
40.093234,116.082176,0,741,39977.1969560185,2009-06-13,04:43:37
40.093235,116.082167,0,741,39977.1970138889,2009-06-13,04:43:42
40.093218,116.082143,0,741,39977.1970717593,2009-06-13,04:43:47
40.093192,116.082046,0,742,39977.1971296296,2009-06-13,04:43:52
40.09313,116.08208,0,743,39977.1971875,2009-06-13,04:43:57
40.093193,116.082135,0,744,39977.1972453704,2009-06-13,04:44:02
40.093247,116.082219,0,744,39977.1973032407,2009-06-13,04:44:07
40.093318,116.082295,0,744,39977.1973611111,2009-06-13,04:44:12
40.093366,116.082381,0,744,39977.1974189815,2009-06-13,04:44:17
40.093425,116.082455,0,744,39977.1974768518,2009-06-13,04:44:22
40.093463,116.082526,0,745,39977.1975347222,2009-06-13,04:44:27
40.093488,116.082613,0,746,39977.1975925926,2009-06-13,04:44:32
40.093575,116.082687,0,748,39977.197650463,2009-06-13,04:44:37
40.093622,116.082828,0,751,39977.1977083333,2009-06-13,04:44:42
40.093702,116.082932,0,754,39977.1977662037,2009-06-13,04:44:47
40.093779,116.083097,0,757,39977.1978240741,2009-06-13,04:44:52
40.093949,116.083154,0,761,39977.1978819444,2009-06-13,04:44:57
40.094126,116.083258,0,765,39977.1979398148,2009-06-13,04:45:02
40.094256,116.083354,0,766,39977.1979976852,2009-06-13,04:45:07
40.094382,116.083428,0,769,39977.1980555556,2009-06-13,04:45:12
40.094483,116.083586,0,766,39977.1981712963,2009-06-13,04:45:22
40.094518,116.083693,0,765,39977.1982291667,2009-06-13,04:45:27
40.094569,116.083763,0,762,39977.198287037,2009-06-13,04:45:32
40.094323,116.083852,0,761,39977.1983449074,2009-06-13,04:45:37
40.094216,116.08379,0,761,39977.1984027778,2009-06-13,04:45:42
40.094191,116.083773,0,762,39977.1984606481,2009-06-13,04:45:47
40.093922,116.083451,0,764,39977.1985185185,2009-06-13,04:45:52
40.093602,116.083093,0,767,39977.1985763889,2009-06-13,04:45:57
40.093454,116.082923,0,770,39977.1986342593,2009-06-13,04:46:02
40.093287,116.082729,0,774,39977.1986921296,2009-06-13,04:46:07
40.093214,116.082604,0,779,39977.19875,2009-06-13,04:46:12
40.093177,116.082551,0,785,39977.1988078704,2009-06-13,04:46:17
40.093124,116.082496,0,790,39977.1988657407,2009-06-13,04:46:22
40.093072,116.082479,0,794,39977.1989236111,2009-06-13,04:46:27
40.09308,116.082499,0,797,39977.1989814815,2009-06-13,04:46:32
40.093058,116.082507,0,800,39977.1990393519,2009-06-13,04:46:37
40.093054,116.08252,0,803,39977.1990972222,2009-06-13,04:46:42
40.093054,116.08252,0,803,39977.1991319444,2009-06-13,04:46:45
40.093062,116.08252,0,803,39977.1991550926,2009-06-13,04:46:47
40.093072,116.082597,0,801,39977.199212963,2009-06-13,04:46:52
40.093101,116.082591,0,801,39977.1992708333,2009-06-13,04:46:57
40.093117,116.082621,0,800,39977.1993287037,2009-06-13,04:47:02
40.09315,116.082629,0,799,39977.1993865741,2009-06-13,04:47:07
40.093197,116.082675,0,797,39977.1995023148,2009-06-13,04:47:17
40.093187,116.082692,0,796,39977.1995601852,2009-06-13,04:47:22
40.093169,116.082677,0,795,39977.1996180556,2009-06-13,04:47:27
40.09316,116.082608,0,795,39977.1996759259,2009-06-13,04:47:32
40.093172,116.0826,0,795,39977.1997337963,2009-06-13,04:47:37
40.093106,116.082578,0,796,39977.1997916667,2009-06-13,04:47:42
40.093129,116.082617,0,798,39977.199849537,2009-06-13,04:47:47
40.093099,116.082621,0,801,39977.1999074074,2009-06-13,04:47:52
40.093055,116.082577,0,804,39977.1999652778,2009-06-13,04:47:57
40.093057,116.082529,0,806,39977.2000231481,2009-06-13,04:48:02
40.093048,116.082473,0,807,39977.2000810185,2009-06-13,04:48:07
40.093048,116.082473,0,807,39977.2001157407,2009-06-13,04:48:10
40.09305,116.082475,0,808,39977.2001388889,2009-06-13,04:48:12
40.09306,116.082456,0,806,39977.2001967593,2009-06-13,04:48:17
40.093067,116.082434,0,806,39977.2002546296,2009-06-13,04:48:22
40.093068,116.082416,0,806,39977.2003125,2009-06-13,04:48:27
40.093068,116.082416,0,806,39977.2003472222,2009-06-13,04:48:30
40.093068,116.082408,0,805,39977.2003703704,2009-06-13,04:48:32
40.093083,116.082393,0,805,39977.2004282407,2009-06-13,04:48:37
40.093095,116.082417,0,807,39977.2004861111,2009-06-13,04:48:42
40.093077,116.082381,0,809,39977.2005439815,2009-06-13,04:48:47
40.093077,116.082381,0,809,39977.2005787037,2009-06-13,04:48:50
40.093085,116.082385,0,813,39977.2006018519,2009-06-13,04:48:52
40.093088,116.082446,0,817,39977.2006597222,2009-06-13,04:48:57
40.093125,116.082488,0,823,39977.2007175926,2009-06-13,04:49:02
40.093142,116.082505,0,831,39977.200775463,2009-06-13,04:49:07
40.093168,116.08255,0,835,39977.2008333333,2009-06-13,04:49:12
40.093178,116.082573,0,837,39977.2008912037,2009-06-13,04:49:17
40.093178,116.082573,0,837,39977.2009259259,2009-06-13,04:49:20
40.093178,116.082577,0,839,39977.2009490741,2009-06-13,04:49:22
40.093195,116.082666,0,843,39977.2010069444,2009-06-13,04:49:27
40.093235,116.082739,0,849,39977.2010648148,2009-06-13,04:49:32
40.093278,116.082745,0,854,39977.2011226852,2009-06-13,04:49:37
40.09329,116.082719,0,858,39977.2011805556,2009-06-13,04:49:42
40.09331,116.082698,0,856,39977.2012384259,2009-06-13,04:49:47
40.093363,116.082594,0,859,39977.2012962963,2009-06-13,04:49:52
40.093351,116.082442,0,859,39977.2013541667,2009-06-13,04:49:57
40.093331,116.082355,0,856,39977.201412037,2009-06-13,04:50:02
40.093313,116.082378,0,855,39977.2014699074,2009-06-13,04:50:07
40.093325,116.082468,0,855,39977.2015277778,2009-06-13,04:50:12
40.093337,116.082422,0,855,39977.2015856481,2009-06-13,04:50:17
40.093323,116.082382,0,853,39977.2016435185,2009-06-13,04:50:22
40.09326,116.082386,0,847,39977.2017013889,2009-06-13,04:50:27
40.093243,116.082367,0,844,39977.2017592593,2009-06-13,04:50:32
40.093185,116.082392,0,841,39977.2018171296,2009-06-13,04:50:37
40.09314,116.082496,0,837,39977.201875,2009-06-13,04:50:42
40.093122,116.082557,0,836,39977.2019328704,2009-06-13,04:50:47
40.093054,116.082631,0,837,39977.2019907407,2009-06-13,04:50:52
40.092991,116.082695,0,838,39977.2020486111,2009-06-13,04:50:57
40.092958,116.082657,0,838,39977.2021064815,2009-06-13,04:51:02
40.092946,116.082671,0,838,39977.2021643519,2009-06-13,04:51:07
40.092909,116.08272,0,840,39977.2022222222,2009-06-13,04:51:12
40.092882,116.082702,0,843,39977.2022800926,2009-06-13,04:51:17
40.092866,116.082704,0,846,39977.202337963,2009-06-13,04:51:22
40.092865,116.082714,0,849,39977.2023958333,2009-06-13,04:51:27
40.092876,116.082778,0,853,39977.2024537037,2009-06-13,04:51:32
40.092928,116.082784,0,857,39977.2025115741,2009-06-13,04:51:37
40.092951,116.08278,0,860,39977.2025694444,2009-06-13,04:51:42
40.092938,116.082746,0,863,39977.2026273148,2009-06-13,04:51:47
40.09295,116.0827,0,865,39977.2026851852,2009-06-13,04:51:52
40.093087,116.082485,0,854,39977.2027430556,2009-06-13,04:51:57
40.093087,116.082485,0,854,39977.2027777778,2009-06-13,04:52:00
40.093087,116.082482,0,853,39977.2028009259,2009-06-13,04:52:02
40.093132,116.082426,0,848,39977.2028587963,2009-06-13,04:52:07
40.093136,116.082483,0,846,39977.2029166667,2009-06-13,04:52:12
40.093144,116.082475,0,842,39977.202974537,2009-06-13,04:52:17
40.093144,116.082475,0,842,39977.2030092593,2009-06-13,04:52:20
40.093146,116.082475,0,839,39977.2030324074,2009-06-13,04:52:22
40.093104,116.082483,0,835,39977.2030902778,2009-06-13,04:52:27
40.093075,116.082459,0,832,39977.2031481481,2009-06-13,04:52:32
40.093044,116.082436,0,829,39977.2032060185,2009-06-13,04:52:37
40.093007,116.082411,0,828,39977.2032638889,2009-06-13,04:52:42
40.092993,116.082388,0,827,39977.2033217593,2009-06-13,04:52:47
40.092969,116.082319,0,827,39977.2033796296,2009-06-13,04:52:52
40.09297,116.082243,0,828,39977.2034375,2009-06-13,04:52:57
40.09297,116.082243,0,828,39977.2034722222,2009-06-13,04:53:00
40.092977,116.082248,0,827,39977.2034953704,2009-06-13,04:53:02
40.092991,116.082308,0,825,39977.2035532407,2009-06-13,04:53:07
40.092978,116.082304,0,825,39977.2036111111,2009-06-13,04:53:12
40.092967,116.082292,0,825,39977.2036689815,2009-06-13,04:53:17
40.092946,116.082235,0,825,39977.2037268518,2009-06-13,04:53:22
40.092913,116.082218,0,825,39977.2037847222,2009-06-13,04:53:27
40.092953,116.082252,0,825,39977.2038425926,2009-06-13,04:53:32
40.092942,116.082301,0,826,39977.203900463,2009-06-13,04:53:37
40.092993,116.082406,0,826,39977.2039583333,2009-06-13,04:53:42
40.093047,116.082415,0,829,39977.2040162037,2009-06-13,04:53:47
40.093047,116.082415,0,829,39977.2040509259,2009-06-13,04:53:50
40.09304,116.082423,0,831,39977.2040740741,2009-06-13,04:53:52
40.093036,116.082479,0,832,39977.2041319444,2009-06-13,04:53:57
40.093067,116.08256,0,834,39977.2041898148,2009-06-13,04:54:02
40.0931,116.082621,0,835,39977.2042476852,2009-06-13,04:54:07
40.093082,116.082614,0,837,39977.2043055556,2009-06-13,04:54:12
40.093048,116.082604,0,836,39977.2043634259,2009-06-13,04:54:17
40.093041,116.08262,0,836,39977.2044212963,2009-06-13,04:54:22
40.093082,116.082642,0,836,39977.2044791667,2009-06-13,04:54:27
40.093095,116.082658,0,835,39977.204537037,2009-06-13,04:54:32
40.093088,116.08261,0,836,39977.2045949074,2009-06-13,04:54:37
40.093087,116.082591,0,835,39977.2046527778,2009-06-13,04:54:42
40.0931,116.082581,0,835,39977.2047106481,2009-06-13,04:54:47
40.09313,116.08258,0,835,39977.2047685185,2009-06-13,04:54:52
40.093102,116.082524,0,836,39977.2048263889,2009-06-13,04:54:57
40.093035,116.082502,0,838,39977.2048842593,2009-06-13,04:55:02
40.092994,116.082494,0,840,39977.2049421296,2009-06-13,04:55:07
40.092984,116.082482,0,840,39977.205,2009-06-13,04:55:12
40.092962,116.082546,0,839,39977.2050578704,2009-06-13,04:55:17
40.092957,116.082649,0,837,39977.2051157407,2009-06-13,04:55:22
40.092935,116.082706,0,837,39977.2051736111,2009-06-13,04:55:27
40.092917,116.082715,0,836,39977.2052314815,2009-06-13,04:55:32
40.092908,116.082658,0,837,39977.2052893518,2009-06-13,04:55:37
40.092935,116.082651,0,838,39977.2053472222,2009-06-13,04:55:42
40.092976,116.082705,0,840,39977.2054050926,2009-06-13,04:55:47
40.093003,116.082752,0,843,39977.205462963,2009-06-13,04:55:52
40.093078,116.082788,0,846,39977.2055208333,2009-06-13,04:55:57
40.093082,116.082847,0,850,39977.2055787037,2009-06-13,04:56:02
40.093098,116.082857,0,855,39977.2056365741,2009-06-13,04:56:07
40.093067,116.082849,0,858,39977.2056944444,2009-06-13,04:56:12
40.093054,116.08283,0,862,39977.2057523148,2009-06-13,04:56:17
40.093067,116.082805,0,861,39977.2058101852,2009-06-13,04:56:22
40.093067,116.082805,0,861,39977.2058449074,2009-06-13,04:56:25
40.09307,116.082812,0,861,39977.2058680556,2009-06-13,04:56:27
40.093063,116.082798,0,858,39977.2059259259,2009-06-13,04:56:32
40.093062,116.082785,0,856,39977.2059837963,2009-06-13,04:56:37
40.093064,116.082768,0,854,39977.2060416667,2009-06-13,04:56:42
40.093062,116.082706,0,852,39977.206099537,2009-06-13,04:56:47
40.093059,116.082694,0,853,39977.2061574074,2009-06-13,04:56:52
40.093071,116.082682,0,851,39977.2062152778,2009-06-13,04:56:57
40.093063,116.082654,0,848,39977.2062731481,2009-06-13,04:57:02
40.093042,116.082638,0,844,39977.2063310185,2009-06-13,04:57:07
40.093052,116.082609,0,842,39977.2063888889,2009-06-13,04:57:12
40.093052,116.082609,0,842,39977.2064236111,2009-06-13,04:57:15
40.093044,116.082604,0,842,39977.2064467593,2009-06-13,04:57:17
40.09304,116.082569,0,839,39977.2065046296,2009-06-13,04:57:22
40.093051,116.082499,0,835,39977.2065625,2009-06-13,04:57:27
40.093051,116.082499,0,835,39977.2065972222,2009-06-13,04:57:30
40.093058,116.082494,0,834,39977.2066203704,2009-06-13,04:57:32
40.093056,116.082483,0,834,39977.2066782407,2009-06-13,04:57:37
40.093027,116.082437,0,831,39977.2067361111,2009-06-13,04:57:42
40.093039,116.082407,0,828,39977.2067939815,2009-06-13,04:57:47
40.093029,116.082409,0,823,39977.2068518519,2009-06-13,04:57:52
40.093058,116.08244,0,822,39977.2069097222,2009-06-13,04:57:57
40.093069,116.082474,0,821,39977.2069675926,2009-06-13,04:58:02
40.093044,116.082492,0,820,39977.207025463,2009-06-13,04:58:07
40.093036,116.082547,0,819,39977.2070833333,2009-06-13,04:58:12
40.09303,116.082616,0,818,39977.2071412037,2009-06-13,04:58:17
40.093041,116.082631,0,817,39977.2071990741,2009-06-13,04:58:22
40.093039,116.082615,0,815,39977.2072569444,2009-06-13,04:58:27
40.093061,116.082649,0,815,39977.2073148148,2009-06-13,04:58:32
40.093049,116.082646,0,812,39977.2073726852,2009-06-13,04:58:37
40.093047,116.08264,0,812,39977.2074305556,2009-06-13,04:58:42
40.093047,116.08264,0,812,39977.2074652778,2009-06-13,04:58:45
40.093044,116.082638,0,812,39977.2074884259,2009-06-13,04:58:47
40.093035,116.082657,0,810,39977.2075462963,2009-06-13,04:58:52
40.093007,116.082688,0,809,39977.2076041667,2009-06-13,04:58:57
40.092997,116.082684,0,806,39977.207662037,2009-06-13,04:59:02
40.092992,116.082653,0,805,39977.2077199074,2009-06-13,04:59:07
40.092989,116.082586,0,802,39977.2077777778,2009-06-13,04:59:12
40.092964,116.08255,0,798,39977.2078356481,2009-06-13,04:59:17
40.092946,116.082528,0,795,39977.2078935185,2009-06-13,04:59:22
40.092949,116.082516,0,793,39977.2079513889,2009-06-13,04:59:27
40.092953,116.082504,0,792,39977.2080092593,2009-06-13,04:59:32
40.092953,116.082503,0,793,39977.2080671296,2009-06-13,04:59:37
40.092953,116.082503,0,793,39977.2081018519,2009-06-13,04:59:40
40.092952,116.082495,0,793,39977.208125,2009-06-13,04:59:42
40.092979,116.082458,0,791,39977.2081828704,2009-06-13,04:59:47
40.093004,116.082451,0,787,39977.2082407407,2009-06-13,04:59:52
40.093031,116.08234,0,782,39977.2082986111,2009-06-13,04:59:57
40.093047,116.082274,0,780,39977.2083564815,2009-06-13,05:00:02
40.093045,116.082256,0,778,39977.2084143519,2009-06-13,05:00:07
40.093029,116.082303,0,775,39977.2084722222,2009-06-13,05:00:12
40.093008,116.0824,0,772,39977.2085300926,2009-06-13,05:00:17
40.093018,116.082487,0,769,39977.208587963,2009-06-13,05:00:22
40.093032,116.082541,0,764,39977.2086458333,2009-06-13,05:00:27
40.093061,116.082488,0,761,39977.2087037037,2009-06-13,05:00:32
40.093078,116.082405,0,759,39977.2087615741,2009-06-13,05:00:37
40.093092,116.082322,0,758,39977.2088194444,2009-06-13,05:00:42
40.093066,116.082273,0,759,39977.2088773148,2009-06-13,05:00:47
40.093072,116.082221,0,759,39977.2089351852,2009-06-13,05:00:52
40.093058,116.082178,0,759,39977.2089930556,2009-06-13,05:00:57
40.093028,116.082143,0,759,39977.2090509259,2009-06-13,05:01:02
40.09303,116.082121,0,759,39977.2091087963,2009-06-13,05:01:07
40.093002,116.082131,0,759,39977.2091666667,2009-06-13,05:01:12
40.093002,116.082131,0,759,39977.2092013889,2009-06-13,05:01:15
40.093002,116.082129,0,759,39977.209224537,2009-06-13,05:01:17
40.093014,116.082144,0,759,39977.2092824074,2009-06-13,05:01:22
40.093014,116.082191,0,758,39977.2093402778,2009-06-13,05:01:27
40.093014,116.082191,0,758,39977.209375,2009-06-13,05:01:30
40.093013,116.08219,0,756,39977.2093981481,2009-06-13,05:01:32
40.093002,116.082198,0,756,39977.2094560185,2009-06-13,05:01:37
40.093002,116.082198,0,756,39977.2094907407,2009-06-13,05:01:40
40.093002,116.082197,0,756,39977.2095138889,2009-06-13,05:01:42
40.093007,116.082207,0,756,39977.2095717593,2009-06-13,05:01:47
40.093018,116.08223,0,756,39977.2096296296,2009-06-13,05:01:52
40.093071,116.082266,0,755,39977.2096875,2009-06-13,05:01:57
40.093093,116.082269,0,755,39977.2097453704,2009-06-13,05:02:02
40.093098,116.082366,0,755,39977.2098032407,2009-06-13,05:02:07
40.093149,116.082337,0,752,39977.2098611111,2009-06-13,05:02:12
40.09317,116.082331,0,751,39977.2099189815,2009-06-13,05:02:17
40.093172,116.082334,0,751,39977.2099768519,2009-06-13,05:02:22
40.093172,116.082334,0,751,39977.2100347222,2009-06-13,05:02:27
40.093172,116.082334,0,751,39977.2100694444,2009-06-13,05:02:30
40.093174,116.08234,0,751,39977.2100925926,2009-06-13,05:02:32
40.093176,116.08235,0,751,39977.210150463,2009-06-13,05:02:37
40.093176,116.08235,0,751,39977.2101851852,2009-06-13,05:02:40
40.093175,116.082351,0,751,39977.2102083333,2009-06-13,05:02:42
40.093178,116.082363,0,751,39977.2102662037,2009-06-13,05:02:47
40.09315,116.082406,0,750,39977.2103240741,2009-06-13,05:02:52
40.09314,116.082413,0,750,39977.2103819444,2009-06-13,05:02:57
40.093143,116.082404,0,750,39977.2104398148,2009-06-13,05:03:02
40.09314,116.082395,0,750,39977.2104976852,2009-06-13,05:03:07
40.09314,116.082395,0,750,39977.2105324074,2009-06-13,05:03:10
40.093252,116.082096,0,754,39977.2132175926,2009-06-13,05:07:02
40.093265,116.082015,0,755,39977.213275463,2009-06-13,05:07:07
40.093293,116.081955,0,756,39977.2133333333,2009-06-13,05:07:12
40.093308,116.081864,0,757,39977.2133912037,2009-06-13,05:07:17
40.093314,116.081795,0,759,39977.2134490741,2009-06-13,05:07:22
40.093315,116.081759,0,760,39977.2135069444,2009-06-13,05:07:27
40.093296,116.081722,0,761,39977.2135648148,2009-06-13,05:07:32
40.093296,116.08174,0,762,39977.2136226852,2009-06-13,05:07:37
40.093313,116.081763,0,761,39977.2136805556,2009-06-13,05:07:42
40.093325,116.081796,0,760,39977.2137384259,2009-06-13,05:07:47
40.093325,116.081796,0,760,39977.2137731481,2009-06-13,05:07:50
40.093328,116.081794,0,760,39977.2137962963,2009-06-13,05:07:52
40.093314,116.081744,0,759,39977.2138541667,2009-06-13,05:07:57
40.093326,116.081728,0,758,39977.213912037,2009-06-13,05:08:02
40.093311,116.081719,0,756,39977.2139699074,2009-06-13,05:08:07
40.093288,116.081738,0,751,39977.2140277778,2009-06-13,05:08:12
40.093257,116.081806,0,749,39977.2140856481,2009-06-13,05:08:17
40.093208,116.081894,0,747,39977.2141435185,2009-06-13,05:08:22
40.093178,116.08195,0,747,39977.2142013889,2009-06-13,05:08:27
40.093163,116.082001,0,748,39977.2142592593,2009-06-13,05:08:32
40.093141,116.082097,0,746,39977.2143171296,2009-06-13,05:08:37
40.093083,116.082217,0,744,39977.214375,2009-06-13,05:08:42
40.093033,116.082278,0,742,39977.2144328704,2009-06-13,05:08:47
40.093019,116.082271,0,744,39977.2144907407,2009-06-13,05:08:52
40.093021,116.082223,0,747,39977.2145486111,2009-06-13,05:08:57
40.093025,116.082194,0,750,39977.2146064815,2009-06-13,05:09:02
40.093025,116.082194,0,750,39977.2146412037,2009-06-13,05:09:05
40.093018,116.08219,0,757,39977.2146643519,2009-06-13,05:09:07
40.093027,116.082174,0,767,39977.2147222222,2009-06-13,05:09:12
40.093047,116.082288,0,770,39977.2147800926,2009-06-13,05:09:17
40.093065,116.082418,0,774,39977.214837963,2009-06-13,05:09:22
40.093078,116.082512,0,777,39977.2148958333,2009-06-13,05:09:27
40.09309,116.082618,0,780,39977.2149537037,2009-06-13,05:09:32
40.093092,116.082719,0,781,39977.2150115741,2009-06-13,05:09:37
40.093083,116.082706,0,782,39977.2150694444,2009-06-13,05:09:42
40.09308,116.082723,0,784,39977.2151273148,2009-06-13,05:09:47
40.09308,116.082723,0,784,39977.215162037,2009-06-13,05:09:50
40.093088,116.082725,0,783,39977.2151851852,2009-06-13,05:09:52
40.093101,116.082706,0,782,39977.2152430556,2009-06-13,05:09:57
40.093079,116.082629,0,781,39977.2153009259,2009-06-13,05:10:02
40.093042,116.082578,0,779,39977.2153587963,2009-06-13,05:10:07
40.093051,116.082536,0,777,39977.2154166667,2009-06-13,05:10:12
40.093066,116.08249,0,777,39977.215474537,2009-06-13,05:10:17
40.093082,116.082493,0,776,39977.2155324074,2009-06-13,05:10:22
40.093062,116.082483,0,775,39977.2155902778,2009-06-13,05:10:27
40.093017,116.082411,0,772,39977.2156481481,2009-06-13,05:10:32
40.093004,116.082352,0,768,39977.2157060185,2009-06-13,05:10:37
40.092992,116.082258,0,766,39977.2157638889,2009-06-13,05:10:42
40.093011,116.082193,0,764,39977.2158217593,2009-06-13,05:10:47
40.093024,116.082196,0,763,39977.2158796296,2009-06-13,05:10:52
40.093031,116.082254,0,761,39977.2159375,2009-06-13,05:10:57
40.093029,116.082307,0,761,39977.2159953704,2009-06-13,05:11:02
40.093044,116.082371,0,761,39977.2160532407,2009-06-13,05:11:07
40.093046,116.082477,0,754,39977.2161111111,2009-06-13,05:11:12
40.093034,116.082515,0,754,39977.2161689815,2009-06-13,05:11:17
40.093057,116.082471,0,755,39977.2162268519,2009-06-13,05:11:22
40.093049,116.082488,0,756,39977.2162847222,2009-06-13,05:11:27
40.093064,116.082512,0,754,39977.2163425926,2009-06-13,05:11:32
40.093069,116.082489,0,752,39977.216400463,2009-06-13,05:11:37
40.093087,116.08243,0,746,39977.2164583333,2009-06-13,05:11:42
40.093101,116.082346,0,744,39977.2165162037,2009-06-13,05:11:47
40.093113,116.082261,0,745,39977.2165740741,2009-06-13,05:11:52
40.093091,116.082193,0,746,39977.2166319444,2009-06-13,05:11:57
40.093106,116.082159,0,748,39977.2166898148,2009-06-13,05:12:02
40.093118,116.082164,0,748,39977.2167476852,2009-06-13,05:12:07
40.09313,116.082147,0,747,39977.2168055556,2009-06-13,05:12:12
40.093133,116.082124,0,747,39977.2168634259,2009-06-13,05:12:17
40.093219,116.081858,0,713,39977.2190625,2009-06-13,05:15:27
40.093206,116.081716,0,711,39977.2191203704,2009-06-13,05:15:32
40.093219,116.081586,0,710,39977.2191782407,2009-06-13,05:15:37
40.093228,116.081488,0,709,39977.2192361111,2009-06-13,05:15:42
40.093215,116.081433,0,707,39977.2192939815,2009-06-13,05:15:47
40.093216,116.081307,0,701,39977.2193518518,2009-06-13,05:15:52
40.093258,116.08115,0,700,39977.2194097222,2009-06-13,05:15:57
40.093332,116.081021,0,702,39977.2194675926,2009-06-13,05:16:02
40.09336,116.080937,0,708,39977.219525463,2009-06-13,05:16:07
40.093403,116.08083,0,712,39977.2195833333,2009-06-13,05:16:12
40.093406,116.081013,0,713,39977.2196412037,2009-06-13,05:16:17
40.093391,116.081174,0,712,39977.2196990741,2009-06-13,05:16:22
40.093344,116.081321,0,713,39977.2197569444,2009-06-13,05:16:27
40.093331,116.081332,0,713,39977.2198148148,2009-06-13,05:16:32
40.093331,116.081332,0,713,39977.219849537,2009-06-13,05:16:35
40.093334,116.081326,0,714,39977.2198726852,2009-06-13,05:16:37
40.093333,116.081465,0,716,39977.2199305556,2009-06-13,05:16:42
40.093358,116.081552,0,717,39977.2199884259,2009-06-13,05:16:47
40.093383,116.081453,0,723,39977.2200462963,2009-06-13,05:16:52
40.093365,116.081439,0,729,39977.2201041667,2009-06-13,05:16:57
40.093403,116.081431,0,734,39977.220162037,2009-06-13,05:17:02
40.093422,116.081403,0,734,39977.2202199074,2009-06-13,05:17:07
40.093427,116.081422,0,735,39977.2202777778,2009-06-13,05:17:12
40.093453,116.081517,0,734,39977.2203356481,2009-06-13,05:17:17
40.093432,116.081556,0,734,39977.2203935185,2009-06-13,05:17:22
40.093407,116.081632,0,735,39977.2204513889,2009-06-13,05:17:27
40.0934,116.081645,0,735,39977.2205092593,2009-06-13,05:17:32
40.09337,116.081613,0,735,39977.2205671296,2009-06-13,05:17:37
40.093325,116.08159,0,737,39977.220625,2009-06-13,05:17:42
40.09331,116.081603,0,736,39977.2206828704,2009-06-13,05:17:47
40.093325,116.081629,0,734,39977.2207407407,2009-06-13,05:17:52
40.093345,116.081619,0,735,39977.2207986111,2009-06-13,05:17:57
40.093371,116.081617,0,734,39977.2208564815,2009-06-13,05:18:02
40.093389,116.081618,0,736,39977.2209143518,2009-06-13,05:18:07
40.093402,116.081644,0,738,39977.2209722222,2009-06-13,05:18:12
40.093411,116.081749,0,739,39977.2210300926,2009-06-13,05:18:17
40.093424,116.081872,0,743,39977.221087963,2009-06-13,05:18:22
40.093415,116.081962,0,746,39977.2211458333,2009-06-13,05:18:27
40.093387,116.082002,0,747,39977.2212037037,2009-06-13,05:18:32
40.093374,116.082012,0,744,39977.2212615741,2009-06-13,05:18:37
40.093329,116.082071,0,731,39977.2213194444,2009-06-13,05:18:42
40.093088,116.082225,0,671,39977.243287037,2009-06-13,05:50:20
40.093085,116.082221,0,671,39977.2433449074,2009-06-13,05:50:25
40.093086,116.082216,0,671,39977.2434027778,2009-06-13,05:50:30
40.093085,116.082213,0,671,39977.2434606481,2009-06-13,05:50:35
40.093079,116.082209,0,671,39977.2435185185,2009-06-13,05:50:40
40.093071,116.082206,0,672,39977.2435763889,2009-06-13,05:50:45
40.093071,116.082206,0,672,39977.2436111111,2009-06-13,05:50:48
40.093065,116.082206,0,672,39977.2436342593,2009-06-13,05:50:50
40.09306,116.082215,0,672,39977.2436921296,2009-06-13,05:50:55
40.09305,116.08222,0,673,39977.24375,2009-06-13,05:51:00
40.09304,116.082219,0,673,39977.2438078704,2009-06-13,05:51:05
40.09304,116.082219,0,673,39977.2438425926,2009-06-13,05:51:08
40.093033,116.082214,0,674,39977.2438657407,2009-06-13,05:51:10
40.09303,116.082204,0,674,39977.2439236111,2009-06-13,05:51:15
40.093029,116.082194,0,675,39977.2439814815,2009-06-13,05:51:20
40.09303,116.082189,0,675,39977.2440393518,2009-06-13,05:51:25
40.09303,116.082189,0,675,39977.2440740741,2009-06-13,05:51:28
40.093032,116.082195,0,676,39977.2440972222,2009-06-13,05:51:30
40.093048,116.082227,0,677,39977.2441550926,2009-06-13,05:51:35
40.09306,116.082252,0,679,39977.244212963,2009-06-13,05:51:40
40.093066,116.082301,0,680,39977.2442708333,2009-06-13,05:51:45
40.093075,116.082305,0,681,39977.2443287037,2009-06-13,05:51:50
40.093075,116.082305,0,681,39977.2444212963,2009-06-13,05:51:58
40.093078,116.082303,0,683,39977.2444444444,2009-06-13,05:52:00
40.093087,116.082303,0,683,39977.2445023148,2009-06-13,05:52:05
40.093102,116.082304,0,684,39977.2445601852,2009-06-13,05:52:10
40.093114,116.082299,0,684,39977.2446180556,2009-06-13,05:52:15
40.093132,116.082264,0,683,39977.2446759259,2009-06-13,05:52:20
40.093168,116.082258,0,683,39977.2447337963,2009-06-13,05:52:25
40.093161,116.082239,0,682,39977.2447916667,2009-06-13,05:52:30
40.093161,116.082239,0,682,39977.2448263889,2009-06-13,05:52:33
40.093167,116.082232,0,683,39977.244849537,2009-06-13,05:52:35
40.09315,116.082239,0,685,39977.2449074074,2009-06-13,05:52:40
40.09315,116.082239,0,685,39977.2449421296,2009-06-13,05:52:43
40.093143,116.082244,0,685,39977.2449652778,2009-06-13,05:52:45
40.093142,116.082224,0,686,39977.2450231481,2009-06-13,05:52:50
40.093148,116.082212,0,688,39977.2450810185,2009-06-13,05:52:55
40.093167,116.082202,0,691,39977.2451388889,2009-06-13,05:53:00
40.093165,116.082177,0,693,39977.2451967593,2009-06-13,05:53:05
40.093173,116.082152,0,696,39977.2452546296,2009-06-13,05:53:10
40.093198,116.082124,0,698,39977.2453125,2009-06-13,05:53:15
40.093217,116.082084,0,701,39977.2453703704,2009-06-13,05:53:20
40.093204,116.082016,0,703,39977.2454282407,2009-06-13,05:53:25
40.093193,116.082023,0,702,39977.2454861111,2009-06-13,05:53:30
40.093185,116.082062,0,701,39977.2455439815,2009-06-13,05:53:35
40.093199,116.082059,0,702,39977.2456018519,2009-06-13,05:53:40
40.09322,116.082063,0,703,39977.2456597222,2009-06-13,05:53:45
40.093249,116.082067,0,703,39977.2457175926,2009-06-13,05:53:50
40.09326,116.08206,0,703,39977.245775463,2009-06-13,05:53:55
40.09326,116.08206,0,703,39977.2458101852,2009-06-13,05:53:58
40.093252,116.082059,0,703,39977.2458333333,2009-06-13,05:54:00
40.093224,116.082063,0,702,39977.2458912037,2009-06-13,05:54:05
40.093203,116.082091,0,703,39977.2459490741,2009-06-13,05:54:10
40.093191,116.082098,0,703,39977.2460069444,2009-06-13,05:54:15
40.093191,116.082098,0,703,39977.2460416667,2009-06-13,05:54:18
40.093185,116.082094,0,704,39977.2460648148,2009-06-13,05:54:20
40.093173,116.082095,0,704,39977.2461226852,2009-06-13,05:54:25
40.093164,116.082087,0,705,39977.2461805556,2009-06-13,05:54:30
40.093164,116.082079,0,706,39977.2462384259,2009-06-13,05:54:35
40.093164,116.082079,0,706,39977.2462731482,2009-06-13,05:54:38
40.093171,116.082079,0,707,39977.2462962963,2009-06-13,05:54:40
40.093181,116.082097,0,707,39977.2463541667,2009-06-13,05:54:45
40.09318,116.082121,0,708,39977.246412037,2009-06-13,05:54:50
40.093173,116.082108,0,710,39977.2464699074,2009-06-13,05:54:55
40.093153,116.08214,0,713,39977.2465277778,2009-06-13,05:55:00
40.093145,116.082127,0,715,39977.2465856481,2009-06-13,05:55:05
40.093134,116.082123,0,717,39977.2466435185,2009-06-13,05:55:10
40.093132,116.082151,0,717,39977.2467013889,2009-06-13,05:55:15
40.093139,116.082157,0,716,39977.2467592593,2009-06-13,05:55:20
40.093134,116.082155,0,716,39977.2468171296,2009-06-13,05:55:25
40.093127,116.082148,0,716,39977.246875,2009-06-13,05:55:30
40.093121,116.082145,0,716,39977.2469328704,2009-06-13,05:55:35
40.093115,116.08214,0,717,39977.2469907407,2009-06-13,05:55:40
40.093115,116.082137,0,718,39977.2470486111,2009-06-13,05:55:45
40.093115,116.082137,0,718,39977.2470601852,2009-06-13,05:55:46
40.093116,116.082141,0,719,39977.2470833333,2009-06-13,05:55:48
40.093134,116.08217,0,721,39977.2471412037,2009-06-13,05:55:53
40.09311,116.082245,0,725,39977.2471990741,2009-06-13,05:55:58
40.093103,116.082261,0,725,39977.2472569444,2009-06-13,05:56:03
40.093115,116.082284,0,724,39977.2473148148,2009-06-13,05:56:08
40.093126,116.082296,0,716,39977.2473726852,2009-06-13,05:56:13
40.093113,116.082297,0,715,39977.2474305556,2009-06-13,05:56:18
40.093111,116.082288,0,716,39977.2474884259,2009-06-13,05:56:23
40.093091,116.082318,0,718,39977.2475462963,2009-06-13,05:56:28
40.093095,116.08227,0,725,39977.2476041667,2009-06-13,05:56:33
40.09306,116.082271,0,722,39977.247662037,2009-06-13,05:56:38
40.093064,116.082309,0,719,39977.2477199074,2009-06-13,05:56:43
40.093045,116.082379,0,722,39977.2477777778,2009-06-13,05:56:48
40.093048,116.082411,0,722,39977.2478356481,2009-06-13,05:56:53
40.093066,116.082394,0,716,39977.2478935185,2009-06-13,05:56:58
40.093081,116.082386,0,713,39977.2479513889,2009-06-13,05:57:03
40.09308,116.082379,0,713,39977.2480092593,2009-06-13,05:57:08
40.093078,116.082376,0,713,39977.2480671296,2009-06-13,05:57:13
40.093076,116.082372,0,712,39977.248125,2009-06-13,05:57:18
40.09307,116.082371,0,712,39977.2481828704,2009-06-13,05:57:23
40.093065,116.082372,0,711,39977.2482407407,2009-06-13,05:57:28
40.093065,116.082372,0,711,39977.248275463,2009-06-13,05:57:31
40.09306,116.082377,0,711,39977.2482986111,2009-06-13,05:57:33
40.093053,116.082388,0,711,39977.2483564815,2009-06-13,05:57:38
40.093048,116.082393,0,710,39977.2484143519,2009-06-13,05:57:43
40.093044,116.082399,0,710,39977.2484722222,2009-06-13,05:57:48
40.093042,116.082402,0,710,39977.2485300926,2009-06-13,05:57:53
40.09304,116.0824,0,710,39977.248587963,2009-06-13,05:57:58
40.093042,116.082397,0,710,39977.2486458333,2009-06-13,05:58:03
40.093042,116.082397,0,710,39977.2487037037,2009-06-13,05:58:08
40.093043,116.082396,0,710,39977.2487615741,2009-06-13,05:58:13
40.093043,116.082396,0,710,39977.2487962963,2009-06-13,05:58:16
40.093044,116.082396,0,709,39977.2488194444,2009-06-13,05:58:18
40.093025,116.082388,0,702,39977.2488773148,2009-06-13,05:58:23
40.093054,116.082391,0,685,39977.2489351852,2009-06-13,05:58:28
40.093054,116.082391,0,685,39977.2489699074,2009-06-13,05:58:31
40.093059,116.082383,0,682,39977.2489930556,2009-06-13,05:58:33
40.093062,116.082346,0,684,39977.2490509259,2009-06-13,05:58:38
40.09307,116.082323,0,687,39977.2491087963,2009-06-13,05:58:43
40.093085,116.082312,0,688,39977.2491666667,2009-06-13,05:58:48
40.093099,116.082293,0,690,39977.249224537,2009-06-13,05:58:53
40.093087,116.082256,0,686,39977.2492824074,2009-06-13,05:58:58
40.093088,116.082255,0,686,39977.2493402778,2009-06-13,05:59:03
40.093087,116.082254,0,686,39977.2493981481,2009-06-13,05:59:08
40.093087,116.082254,0,686,39977.2494328704,2009-06-13,05:59:11
40.093087,116.08225,0,686,39977.2494560185,2009-06-13,05:59:13
40.093086,116.082168,0,688,39977.2495138889,2009-06-13,05:59:18
40.093073,116.082048,0,700,39977.2495717593,2009-06-13,05:59:23
40.093065,116.081922,0,707,39977.2496296296,2009-06-13,05:59:28
40.093069,116.08187,0,710,39977.2496875,2009-06-13,05:59:33
40.093072,116.081816,0,714,39977.2497453704,2009-06-13,05:59:38
40.093073,116.081757,0,714,39977.2498032407,2009-06-13,05:59:43
40.093074,116.081693,0,716,39977.2498611111,2009-06-13,05:59:48
40.093077,116.081639,0,718,39977.2499189815,2009-06-13,05:59:53
40.093083,116.081569,0,719,39977.2499768519,2009-06-13,05:59:58
40.093093,116.081524,0,722,39977.2500347222,2009-06-13,06:00:03
40.093103,116.081449,0,723,39977.2500925926,2009-06-13,06:00:08
40.09311,116.081369,0,725,39977.250150463,2009-06-13,06:00:13
40.093115,116.081315,0,730,39977.2502083333,2009-06-13,06:00:18
40.093122,116.081238,0,734,39977.2502662037,2009-06-13,06:00:23
40.09314,116.081172,0,738,39977.2503240741,2009-06-13,06:00:28
40.093117,116.081086,0,738,39977.2503819444,2009-06-13,06:00:33
40.093061,116.081043,0,740,39977.2504398148,2009-06-13,06:00:38
40.093051,116.080987,0,742,39977.2504976852,2009-06-13,06:00:43
40.09305,116.080924,0,745,39977.2505555556,2009-06-13,06:00:48
40.093018,116.080871,0,746,39977.2506134259,2009-06-13,06:00:53
40.093012,116.080817,0,749,39977.2506712963,2009-06-13,06:00:58
40.093,116.080757,0,752,39977.2507291667,2009-06-13,06:01:03
40.092998,116.080695,0,754,39977.250787037,2009-06-13,06:01:08
40.092992,116.080638,0,757,39977.2508449074,2009-06-13,06:01:13
40.092983,116.080572,0,759,39977.2509027778,2009-06-13,06:01:18
40.092976,116.0805,0,761,39977.2509606481,2009-06-13,06:01:23
40.092973,116.080442,0,763,39977.2510185185,2009-06-13,06:01:28
40.092982,116.080389,0,766,39977.2510763889,2009-06-13,06:01:33
40.092976,116.080335,0,769,39977.2511342593,2009-06-13,06:01:38
40.092972,116.080306,0,772,39977.2511921296,2009-06-13,06:01:43
40.093007,116.08027,0,774,39977.25125,2009-06-13,06:01:48
40.093007,116.080203,0,777,39977.2513078704,2009-06-13,06:01:53
40.093023,116.080158,0,779,39977.2513657407,2009-06-13,06:01:58
40.093056,116.080102,0,781,39977.2514236111,2009-06-13,06:02:03
40.09309,116.080041,0,782,39977.2514814815,2009-06-13,06:02:08
40.093106,116.079963,0,782,39977.2515393518,2009-06-13,06:02:13
40.093131,116.079862,0,785,39977.2515972222,2009-06-13,06:02:18
40.093134,116.079817,0,786,39977.2516550926,2009-06-13,06:02:23
40.093159,116.079792,0,788,39977.251712963,2009-06-13,06:02:28
40.093178,116.079715,0,790,39977.2517708333,2009-06-13,06:02:33
40.093218,116.079681,0,790,39977.2518287037,2009-06-13,06:02:38
40.093236,116.079598,0,794,39977.2518865741,2009-06-13,06:02:43
40.093252,116.079522,0,796,39977.2519444444,2009-06-13,06:02:48
40.093254,116.079437,0,799,39977.2520023148,2009-06-13,06:02:53
40.093244,116.079351,0,802,39977.2520601852,2009-06-13,06:02:58
40.093235,116.079272,0,804,39977.2521180556,2009-06-13,06:03:03
40.093228,116.079201,0,807,39977.2521759259,2009-06-13,06:03:08
40.093223,116.079121,0,811,39977.2522337963,2009-06-13,06:03:13
40.093211,116.079072,0,813,39977.2522916667,2009-06-13,06:03:18
40.093206,116.079,0,817,39977.252349537,2009-06-13,06:03:23
40.093205,116.078964,0,819,39977.2524074074,2009-06-13,06:03:28
40.093196,116.078928,0,822,39977.2524652778,2009-06-13,06:03:33
40.093185,116.078878,0,825,39977.2525231481,2009-06-13,06:03:38
40.093157,116.078812,0,827,39977.2525810185,2009-06-13,06:03:43
40.093128,116.078761,0,830,39977.2526388889,2009-06-13,06:03:48
40.093115,116.078674,0,832,39977.2526967593,2009-06-13,06:03:53
40.093107,116.078607,0,834,39977.2527546296,2009-06-13,06:03:58
40.093109,116.078549,0,838,39977.2528125,2009-06-13,06:04:03
40.093116,116.078503,0,838,39977.2528703704,2009-06-13,06:04:08
40.093114,116.078423,0,841,39977.2529282407,2009-06-13,06:04:13
40.093101,116.078369,0,844,39977.2529861111,2009-06-13,06:04:18
40.093092,116.078292,0,845,39977.2530439815,2009-06-13,06:04:23
40.093084,116.07824,0,851,39977.2531018518,2009-06-13,06:04:28
40.093081,116.078195,0,856,39977.2531597222,2009-06-13,06:04:33
40.093083,116.078135,0,860,39977.2532175926,2009-06-13,06:04:38
40.093079,116.078065,0,863,39977.253275463,2009-06-13,06:04:43
40.093045,116.078007,0,866,39977.2533333333,2009-06-13,06:04:48
40.093023,116.077955,0,867,39977.2533912037,2009-06-13,06:04:53
40.093011,116.077885,0,871,39977.2534490741,2009-06-13,06:04:58
40.092984,116.077816,0,874,39977.2535069444,2009-06-13,06:05:03
40.092983,116.077767,0,876,39977.2535648148,2009-06-13,06:05:08
40.093019,116.077734,0,875,39977.2536226852,2009-06-13,06:05:13
40.093017,116.077687,0,878,39977.2536805556,2009-06-13,06:05:18
40.09299,116.077642,0,879,39977.2537384259,2009-06-13,06:05:23
40.092964,116.077566,0,882,39977.2537962963,2009-06-13,06:05:28
40.092952,116.077508,0,884,39977.2538541667,2009-06-13,06:05:33
40.092937,116.077457,0,887,39977.253912037,2009-06-13,06:05:38
40.092944,116.077393,0,890,39977.2539699074,2009-06-13,06:05:43
40.092947,116.077341,0,891,39977.2540277778,2009-06-13,06:05:48
40.092952,116.077302,0,894,39977.2540856482,2009-06-13,06:05:53
40.092971,116.077242,0,895,39977.2541435185,2009-06-13,06:05:58
40.092994,116.077175,0,896,39977.2542013889,2009-06-13,06:06:03
40.092984,116.077112,0,899,39977.2542592593,2009-06-13,06:06:08
40.092994,116.077059,0,901,39977.2543171296,2009-06-13,06:06:13
40.093005,116.076996,0,904,39977.254375,2009-06-13,06:06:18
40.093013,116.076927,0,905,39977.2544328704,2009-06-13,06:06:23
40.093013,116.076845,0,907,39977.2544907407,2009-06-13,06:06:28
40.093055,116.076841,0,907,39977.2545486111,2009-06-13,06:06:33
40.093072,116.076799,0,906,39977.2546064815,2009-06-13,06:06:38
40.093055,116.076734,0,908,39977.2546643519,2009-06-13,06:06:43
40.093062,116.076676,0,910,39977.2547222222,2009-06-13,06:06:48
40.093077,116.076627,0,913,39977.2547800926,2009-06-13,06:06:53
40.093095,116.076539,0,914,39977.254837963,2009-06-13,06:06:58
40.093108,116.076481,0,918,39977.2548958333,2009-06-13,06:07:03
40.093146,116.076444,0,917,39977.2549537037,2009-06-13,06:07:08
40.093175,116.076396,0,919,39977.2550115741,2009-06-13,06:07:13
40.093215,116.076323,0,920,39977.2550694444,2009-06-13,06:07:18
40.09325,116.076294,0,923,39977.2551273148,2009-06-13,06:07:23
40.093293,116.076287,0,924,39977.2551851852,2009-06-13,06:07:28
40.093342,116.076299,0,925,39977.2552430556,2009-06-13,06:07:33
40.093422,116.076307,0,922,39977.2553009259,2009-06-13,06:07:38
40.093481,116.076318,0,922,39977.2553587963,2009-06-13,06:07:43
40.09352,116.076345,0,921,39977.2554166667,2009-06-13,06:07:48
40.09358,116.076386,0,917,39977.255474537,2009-06-13,06:07:53
40.093638,116.076366,0,917,39977.2555324074,2009-06-13,06:07:58
40.093699,116.076343,0,917,39977.2555902778,2009-06-13,06:08:03
40.093691,116.076333,0,918,39977.2556481481,2009-06-13,06:08:08
40.093693,116.076375,0,921,39977.2557060185,2009-06-13,06:08:13
40.09369,116.076441,0,924,39977.2557638889,2009-06-13,06:08:18
40.093704,116.076512,0,922,39977.2558217593,2009-06-13,06:08:23
40.093726,116.076579,0,921,39977.2558796296,2009-06-13,06:08:28
40.093749,116.076648,0,920,39977.2559375,2009-06-13,06:08:33
40.09377,116.076713,0,920,39977.2559953704,2009-06-13,06:08:38
40.093778,116.076766,0,919,39977.2560532407,2009-06-13,06:08:43
40.093808,116.076841,0,914,39977.2561111111,2009-06-13,06:08:48
40.093821,116.076893,0,911,39977.2561689815,2009-06-13,06:08:53
40.093854,116.076974,0,908,39977.2562268519,2009-06-13,06:08:58
40.093872,116.077021,0,906,39977.2562847222,2009-06-13,06:09:03
40.093888,116.07711,0,910,39977.2563425926,2009-06-13,06:09:08
40.093923,116.077168,0,915,39977.256400463,2009-06-13,06:09:13
40.093961,116.07722,0,918,39977.2564583333,2009-06-13,06:09:18
40.094016,116.077301,0,914,39977.2565162037,2009-06-13,06:09:23
40.094064,116.077348,0,912,39977.2565740741,2009-06-13,06:09:28
40.094112,116.077383,0,912,39977.2566319444,2009-06-13,06:09:33
40.094153,116.077449,0,909,39977.2566898148,2009-06-13,06:09:38
40.09417,116.077516,0,914,39977.2567476852,2009-06-13,06:09:43
40.094191,116.077597,0,913,39977.2568055556,2009-06-13,06:09:48
40.094195,116.077692,0,914,39977.2568634259,2009-06-13,06:09:53
40.094205,116.077764,0,909,39977.2569212963,2009-06-13,06:09:58
40.094184,116.077847,0,908,39977.2569791667,2009-06-13,06:10:03
40.094207,116.07789,0,909,39977.257037037,2009-06-13,06:10:08
40.094244,116.077892,0,910,39977.2570949074,2009-06-13,06:10:13
40.094257,116.077862,0,911,39977.2571527778,2009-06-13,06:10:18
40.094277,116.077847,0,914,39977.2572106481,2009-06-13,06:10:23
40.094298,116.077808,0,915,39977.2572685185,2009-06-13,06:10:28
40.094353,116.077767,0,914,39977.2573263889,2009-06-13,06:10:33
40.094399,116.07773,0,916,39977.2573842593,2009-06-13,06:10:38
40.094419,116.077696,0,920,39977.2574421296,2009-06-13,06:10:43
40.094417,116.077645,0,921,39977.2575,2009-06-13,06:10:48
40.09443,116.077606,0,920,39977.2575578704,2009-06-13,06:10:53
40.094434,116.077589,0,921,39977.2576157407,2009-06-13,06:10:58
40.094434,116.077589,0,921,39977.257650463,2009-06-13,06:11:01
40.094434,116.07759,0,922,39977.2576736111,2009-06-13,06:11:03
40.094431,116.077576,0,922,39977.2577314815,2009-06-13,06:11:08
40.094416,116.077578,0,921,39977.2577893519,2009-06-13,06:11:13
40.094403,116.077569,0,920,39977.2578472222,2009-06-13,06:11:18
40.094413,116.077565,0,918,39977.2579050926,2009-06-13,06:11:23
40.094438,116.077558,0,917,39977.257962963,2009-06-13,06:11:28
40.094448,116.077533,0,913,39977.2580208333,2009-06-13,06:11:33
40.094458,116.077527,0,910,39977.2580787037,2009-06-13,06:11:38
40.094465,116.077554,0,911,39977.2581365741,2009-06-13,06:11:43
40.094447,116.077568,0,913,39977.2581944444,2009-06-13,06:11:48
40.094447,116.077568,0,913,39977.2582291667,2009-06-13,06:11:51
40.09445,116.077562,0,913,39977.2582523148,2009-06-13,06:11:53
40.094454,116.077553,0,912,39977.2583101852,2009-06-13,06:11:58
40.094454,116.077542,0,912,39977.2583680556,2009-06-13,06:12:03
40.094458,116.077528,0,912,39977.2584259259,2009-06-13,06:12:08
40.094458,116.077528,0,912,39977.2584606481,2009-06-13,06:12:11
40.094464,116.077523,0,913,39977.2584837963,2009-06-13,06:12:13
40.094483,116.077614,0,912,39977.2585416667,2009-06-13,06:12:18
40.094495,116.077607,0,913,39977.258599537,2009-06-13,06:12:23
40.094485,116.077619,0,912,39977.2586574074,2009-06-13,06:12:28
40.09448,116.077617,0,912,39977.2587152778,2009-06-13,06:12:33
40.094473,116.077615,0,912,39977.2587731481,2009-06-13,06:12:38
40.094466,116.077612,0,912,39977.2588310185,2009-06-13,06:12:43
40.094466,116.077612,0,912,39977.2588657407,2009-06-13,06:12:46
40.094465,116.077613,0,912,39977.2588888889,2009-06-13,06:12:48
40.094476,116.077616,0,912,39977.2589467593,2009-06-13,06:12:53
40.094485,116.077617,0,911,39977.2590046296,2009-06-13,06:12:58
40.094497,116.077613,0,910,39977.2590625,2009-06-13,06:13:03
40.094515,116.077609,0,909,39977.2591203704,2009-06-13,06:13:08
40.094552,116.077637,0,908,39977.2591782407,2009-06-13,06:13:13
40.094594,116.077643,0,909,39977.2592361111,2009-06-13,06:13:18
40.094639,116.077633,0,908,39977.2592939815,2009-06-13,06:13:23
40.094688,116.077619,0,903,39977.2593518518,2009-06-13,06:13:28
40.094713,116.077583,0,902,39977.2594097222,2009-06-13,06:13:33
40.09474,116.077595,0,901,39977.2594675926,2009-06-13,06:13:38
40.094769,116.077603,0,899,39977.259525463,2009-06-13,06:13:43
40.094796,116.077597,0,898,39977.2595833333,2009-06-13,06:13:48
40.094853,116.077607,0,896,39977.2596412037,2009-06-13,06:13:53
40.094918,116.077593,0,898,39977.2596990741,2009-06-13,06:13:58
40.094962,116.077591,0,898,39977.2597569444,2009-06-13,06:14:03
40.095015,116.077563,0,902,39977.2598148148,2009-06-13,06:14:08
40.095051,116.077586,0,904,39977.2598726852,2009-06-13,06:14:13
40.095096,116.077602,0,912,39977.2599305556,2009-06-13,06:14:18
40.09515,116.077584,0,910,39977.2599884259,2009-06-13,06:14:23
40.095196,116.077553,0,914,39977.2600462963,2009-06-13,06:14:28
40.095203,116.077489,0,918,39977.2601041667,2009-06-13,06:14:33
40.095221,116.07741,0,922,39977.260162037,2009-06-13,06:14:38
40.095227,116.077342,0,922,39977.2602199074,2009-06-13,06:14:43
40.095242,116.077284,0,924,39977.2602777778,2009-06-13,06:14:48
40.095256,116.077189,0,929,39977.2603356481,2009-06-13,06:14:53
40.095286,116.07714,0,928,39977.2603935185,2009-06-13,06:14:58
40.095317,116.077062,0,931,39977.2604513889,2009-06-13,06:15:03
40.095306,116.07703,0,932,39977.2605092593,2009-06-13,06:15:08
40.095307,116.076973,0,933,39977.2605671296,2009-06-13,06:15:13
40.095325,116.076924,0,937,39977.260625,2009-06-13,06:15:18
40.095355,116.076891,0,939,39977.2606828704,2009-06-13,06:15:23
40.095394,116.076839,0,941,39977.2607407407,2009-06-13,06:15:28
40.095419,116.076777,0,942,39977.2607986111,2009-06-13,06:15:33
40.095444,116.076725,0,945,39977.2608564815,2009-06-13,06:15:38
40.095458,116.076678,0,946,39977.2609143518,2009-06-13,06:15:43
40.095487,116.076623,0,947,39977.2609722222,2009-06-13,06:15:48
40.095504,116.076585,0,950,39977.2610300926,2009-06-13,06:15:53
40.095545,116.076518,0,954,39977.261087963,2009-06-13,06:15:58
40.095581,116.076488,0,957,39977.2611458333,2009-06-13,06:16:03
40.09558,116.076426,0,959,39977.2612037037,2009-06-13,06:16:08
40.095601,116.076387,0,962,39977.2612615741,2009-06-13,06:16:13
40.095599,116.076367,0,967,39977.2613194444,2009-06-13,06:16:18
40.095634,116.076334,0,971,39977.2613773148,2009-06-13,06:16:23
40.095651,116.076306,0,975,39977.2614351852,2009-06-13,06:16:28
40.095703,116.076298,0,975,39977.2614930556,2009-06-13,06:16:33
40.095732,116.076274,0,978,39977.2615509259,2009-06-13,06:16:38
40.095749,116.07623,0,980,39977.2616087963,2009-06-13,06:16:43
40.095774,116.076199,0,980,39977.2616666667,2009-06-13,06:16:48
40.095775,116.076155,0,983,39977.261724537,2009-06-13,06:16:53
40.095776,116.076089,0,987,39977.2617824074,2009-06-13,06:16:58
40.095796,116.076055,0,990,39977.2618402778,2009-06-13,06:17:03
40.095826,116.076018,0,993,39977.2618981482,2009-06-13,06:17:08
40.095846,116.075964,0,997,39977.2619560185,2009-06-13,06:17:13
40.095865,116.075932,0,1000,39977.2620138889,2009-06-13,06:17:18
40.095885,116.075924,0,1002,39977.2620486111,2009-06-13,06:17:21
40.095908,116.075897,0,1007,39977.2621064815,2009-06-13,06:17:26
40.095921,116.075857,0,1011,39977.2621643519,2009-06-13,06:17:31
40.095917,116.075819,0,1014,39977.2622222222,2009-06-13,06:17:36
40.095896,116.075768,0,1018,39977.2622800926,2009-06-13,06:17:41
40.095897,116.075733,0,1021,39977.262337963,2009-06-13,06:17:46
40.095897,116.075673,0,1024,39977.2623958333,2009-06-13,06:17:51
40.095903,116.075621,0,1027,39977.2624537037,2009-06-13,06:17:56
40.095904,116.075558,0,1031,39977.2625115741,2009-06-13,06:18:01
40.095908,116.075515,0,1033,39977.2625694444,2009-06-13,06:18:06
40.09589,116.075456,0,1034,39977.2626273148,2009-06-13,06:18:11
40.095883,116.075386,0,1036,39977.2626851852,2009-06-13,06:18:16
40.095895,116.075334,0,1039,39977.2627430556,2009-06-13,06:18:21
40.095913,116.075336,0,1040,39977.2628009259,2009-06-13,06:18:26
40.095928,116.075329,0,1044,39977.2628587963,2009-06-13,06:18:31
40.095962,116.075317,0,1043,39977.2629166667,2009-06-13,06:18:36
40.096005,116.075307,0,1046,39977.262974537,2009-06-13,06:18:41
40.096029,116.075308,0,1047,39977.2630324074,2009-06-13,06:18:46
40.09604,116.075301,0,1049,39977.2630902778,2009-06-13,06:18:51
40.096062,116.075282,0,1049,39977.2631481481,2009-06-13,06:18:56
40.096064,116.075298,0,1051,39977.2632060185,2009-06-13,06:19:01
40.096055,116.075288,0,1052,39977.2632638889,2009-06-13,06:19:06
40.096058,116.075279,0,1054,39977.2633217593,2009-06-13,06:19:11
40.096072,116.075252,0,1057,39977.2633796296,2009-06-13,06:19:16
40.09607,116.07521,0,1058,39977.2634375,2009-06-13,06:19:21
40.096055,116.075138,0,1060,39977.2634953704,2009-06-13,06:19:26
40.09605,116.075089,0,1058,39977.2635532407,2009-06-13,06:19:31
40.096038,116.075071,0,1060,39977.2636111111,2009-06-13,06:19:36
40.096039,116.075025,0,1061,39977.2636689815,2009-06-13,06:19:41
40.096049,116.074976,0,1064,39977.2637268519,2009-06-13,06:19:46
40.096062,116.074917,0,1062,39977.2637847222,2009-06-13,06:19:51
40.096064,116.074877,0,1062,39977.2638425926,2009-06-13,06:19:56
40.09606,116.074818,0,1064,39977.263900463,2009-06-13,06:20:01
40.096041,116.074738,0,1065,39977.2639583333,2009-06-13,06:20:06
40.096019,116.074669,0,1066,39977.2640162037,2009-06-13,06:20:11
40.096005,116.074619,0,1067,39977.2640740741,2009-06-13,06:20:16
40.095993,116.07457,0,1069,39977.2641319444,2009-06-13,06:20:21
40.095984,116.07454,0,1070,39977.2641898148,2009-06-13,06:20:26
40.095992,116.074499,0,1072,39977.2642476852,2009-06-13,06:20:31
40.095999,116.074444,0,1075,39977.2643055556,2009-06-13,06:20:36
40.095995,116.074428,0,1077,39977.2643634259,2009-06-13,06:20:41
40.095991,116.074379,0,1079,39977.2644212963,2009-06-13,06:20:46
40.096035,116.074303,0,1080,39977.2644791667,2009-06-13,06:20:51
40.096058,116.074262,0,1082,39977.264537037,2009-06-13,06:20:56
40.096095,116.074247,0,1084,39977.2645949074,2009-06-13,06:21:01
40.096129,116.074262,0,1087,39977.2646527778,2009-06-13,06:21:06
40.096154,116.074251,0,1089,39977.2647106481,2009-06-13,06:21:11
40.096188,116.074195,0,1090,39977.2647685185,2009-06-13,06:21:16
40.096219,116.074178,0,1093,39977.2648263889,2009-06-13,06:21:21
40.096278,116.074196,0,1094,39977.2648842593,2009-06-13,06:21:26
40.096324,116.074187,0,1097,39977.2649421296,2009-06-13,06:21:31
40.096352,116.074185,0,1098,39977.265,2009-06-13,06:21:36
40.096383,116.074169,0,1103,39977.2650578704,2009-06-13,06:21:41
40.096398,116.074136,0,1103,39977.2651157407,2009-06-13,06:21:46
40.096435,116.074142,0,1104,39977.2651736111,2009-06-13,06:21:51
40.096451,116.074106,0,1104,39977.2652314815,2009-06-13,06:21:56
40.096452,116.074077,0,1107,39977.2652893519,2009-06-13,06:22:01
40.096476,116.074067,0,1108,39977.2653472222,2009-06-13,06:22:06
40.096494,116.074092,0,1108,39977.2654050926,2009-06-13,06:22:11
40.096511,116.07407,0,1109,39977.265462963,2009-06-13,06:22:16
40.096525,116.074059,0,1111,39977.2655208333,2009-06-13,06:22:21
40.096553,116.074056,0,1114,39977.2655787037,2009-06-13,06:22:26
40.096605,116.074038,0,1116,39977.2656365741,2009-06-13,06:22:31
40.096626,116.07401,0,1115,39977.2656944444,2009-06-13,06:22:36
40.096617,116.073988,0,1115,39977.2657523148,2009-06-13,06:22:41
40.096618,116.073944,0,1112,39977.2658101852,2009-06-13,06:22:46
40.096651,116.073937,0,1113,39977.2658680556,2009-06-13,06:22:51
40.096666,116.073904,0,1115,39977.2659259259,2009-06-13,06:22:56
40.096682,116.073873,0,1114,39977.2659837963,2009-06-13,06:23:01
40.096709,116.073856,0,1115,39977.2660416667,2009-06-13,06:23:06
40.096705,116.073842,0,1116,39977.266099537,2009-06-13,06:23:11
40.096726,116.073799,0,1120,39977.2661574074,2009-06-13,06:23:16
40.096756,116.073781,0,1120,39977.2662152778,2009-06-13,06:23:21
40.096778,116.073757,0,1122,39977.2662731481,2009-06-13,06:23:26
40.096789,116.073723,0,1125,39977.2663310185,2009-06-13,06:23:31
40.096804,116.073701,0,1125,39977.2663888889,2009-06-13,06:23:36
40.096807,116.07365,0,1127,39977.2664467593,2009-06-13,06:23:41
40.096818,116.073607,0,1129,39977.2665046296,2009-06-13,06:23:46
40.096822,116.073546,0,1129,39977.2665625,2009-06-13,06:23:51
40.096848,116.073498,0,1130,39977.2666203704,2009-06-13,06:23:56
40.096866,116.073464,0,1133,39977.2666782407,2009-06-13,06:24:01
40.096883,116.0734,0,1135,39977.2667361111,2009-06-13,06:24:06
40.096906,116.073341,0,1140,39977.2667939815,2009-06-13,06:24:11
40.096917,116.073298,0,1143,39977.2668518518,2009-06-13,06:24:16
40.09694,116.073273,0,1144,39977.2669097222,2009-06-13,06:24:21
40.096955,116.07325,0,1146,39977.2669675926,2009-06-13,06:24:26
40.097015,116.073209,0,1148,39977.267025463,2009-06-13,06:24:31
40.097061,116.073154,0,1150,39977.2670833333,2009-06-13,06:24:36
40.097095,116.073116,0,1153,39977.2671412037,2009-06-13,06:24:41
40.097089,116.073052,0,1156,39977.2671990741,2009-06-13,06:24:46
40.097094,116.073006,0,1157,39977.2672569444,2009-06-13,06:24:51
40.097124,116.072959,0,1159,39977.2673148148,2009-06-13,06:24:56
40.097134,116.072908,0,1162,39977.2673726852,2009-06-13,06:25:01
40.097151,116.072862,0,1164,39977.2674305556,2009-06-13,06:25:06
40.097184,116.072804,0,1166,39977.2674884259,2009-06-13,06:25:11
40.097202,116.072783,0,1169,39977.2675462963,2009-06-13,06:25:16
40.097204,116.072744,0,1173,39977.2676041667,2009-06-13,06:25:21
40.097209,116.072722,0,1174,39977.267662037,2009-06-13,06:25:26
40.097255,116.072683,0,1175,39977.2677199074,2009-06-13,06:25:31
40.097282,116.072628,0,1176,39977.2677777778,2009-06-13,06:25:36
40.097322,116.072602,0,1181,39977.2678356481,2009-06-13,06:25:41
40.097345,116.072531,0,1185,39977.2678935185,2009-06-13,06:25:46
40.097371,116.072489,0,1187,39977.2679513889,2009-06-13,06:25:51
40.097379,116.072442,0,1188,39977.2680092593,2009-06-13,06:25:56
40.097396,116.072383,0,1192,39977.2680671296,2009-06-13,06:26:01
40.097398,116.072363,0,1193,39977.268125,2009-06-13,06:26:06
40.097396,116.072344,0,1195,39977.2681828704,2009-06-13,06:26:11
40.097419,116.072372,0,1195,39977.2682407407,2009-06-13,06:26:16
40.097422,116.072415,0,1198,39977.2682986111,2009-06-13,06:26:21
40.097417,116.072467,0,1200,39977.2683564815,2009-06-13,06:26:26
40.097442,116.072535,0,1199,39977.2684143518,2009-06-13,06:26:31
40.097474,116.072608,0,1198,39977.2684722222,2009-06-13,06:26:36
40.097482,116.072659,0,1198,39977.2685300926,2009-06-13,06:26:41
40.097486,116.072731,0,1198,39977.268587963,2009-06-13,06:26:46
40.097495,116.072771,0,1200,39977.2686458333,2009-06-13,06:26:51
40.097517,116.072797,0,1203,39977.2687037037,2009-06-13,06:26:56
40.097552,116.072809,0,1205,39977.2687615741,2009-06-13,06:27:01
40.097569,116.072789,0,1203,39977.2688194444,2009-06-13,06:27:06
40.097611,116.072782,0,1207,39977.2688773148,2009-06-13,06:27:11
40.097653,116.072798,0,1209,39977.2689351852,2009-06-13,06:27:16
40.097696,116.072809,0,1211,39977.2689930556,2009-06-13,06:27:21
40.097708,116.07281,0,1212,39977.2690509259,2009-06-13,06:27:26
40.097734,116.072823,0,1215,39977.2691087963,2009-06-13,06:27:31
40.097762,116.072844,0,1218,39977.2691666667,2009-06-13,06:27:36
40.097789,116.072836,0,1221,39977.269224537,2009-06-13,06:27:41
40.097814,116.072842,0,1223,39977.2692824074,2009-06-13,06:27:46
40.097833,116.072851,0,1226,39977.2693402778,2009-06-13,06:27:51
40.097872,116.072863,0,1233,39977.2693981482,2009-06-13,06:27:56
40.097901,116.072868,0,1242,39977.2694560185,2009-06-13,06:28:01
40.097914,116.072857,0,1249,39977.2695138889,2009-06-13,06:28:06
40.097933,116.07281,0,1253,39977.2695717593,2009-06-13,06:28:11
40.098012,116.072782,0,1255,39977.2696296296,2009-06-13,06:28:16
40.098033,116.072764,0,1259,39977.2696875,2009-06-13,06:28:21
40.098068,116.072754,0,1266,39977.2697453704,2009-06-13,06:28:26
40.098109,116.072753,0,1269,39977.2698032407,2009-06-13,06:28:31
40.098137,116.072751,0,1279,39977.2698611111,2009-06-13,06:28:36
40.098129,116.072746,0,1283,39977.2699189815,2009-06-13,06:28:41
40.098129,116.072746,0,1283,39977.2699537037,2009-06-13,06:28:44
40.098137,116.072748,0,1288,39977.2699768519,2009-06-13,06:28:46
40.098155,116.072718,0,1291,39977.2700347222,2009-06-13,06:28:51
40.098169,116.072709,0,1293,39977.2700925926,2009-06-13,06:28:56
40.098181,116.072691,0,1297,39977.270150463,2009-06-13,06:29:01
40.098181,116.072691,0,1297,39977.2701851852,2009-06-13,06:29:04
40.098188,116.072686,0,1300,39977.2702083333,2009-06-13,06:29:06
40.098206,116.072669,0,1304,39977.2702662037,2009-06-13,06:29:11
40.098222,116.072648,0,1307,39977.2703240741,2009-06-13,06:29:16
40.098245,116.072628,0,1308,39977.2703819444,2009-06-13,06:29:21
40.098271,116.072609,0,1308,39977.2704398148,2009-06-13,06:29:26
40.098295,116.072602,0,1310,39977.2704976852,2009-06-13,06:29:31
40.098311,116.072608,0,1312,39977.2705555556,2009-06-13,06:29:36
40.098324,116.072587,0,1315,39977.2706134259,2009-06-13,06:29:41
40.09845,116.072402,0,1336,39977.2733564815,2009-06-13,06:33:38
40.098523,116.072334,0,1336,39977.2734143519,2009-06-13,06:33:43
40.098595,116.07227,0,1333,39977.2734722222,2009-06-13,06:33:48
40.098652,116.072198,0,1333,39977.2735300926,2009-06-13,06:33:53
40.098693,116.072177,0,1331,39977.273587963,2009-06-13,06:33:58
40.098713,116.072154,0,1334,39977.2736458333,2009-06-13,06:34:03
40.09875,116.072143,0,1336,39977.2737037037,2009-06-13,06:34:08
40.098784,116.072155,0,1335,39977.2737615741,2009-06-13,06:34:13
40.098817,116.072165,0,1334,39977.2738194444,2009-06-13,06:34:18
40.098847,116.072162,0,1334,39977.2738773148,2009-06-13,06:34:23
40.098846,116.072154,0,1333,39977.2739351852,2009-06-13,06:34:28
40.098846,116.072154,0,1333,39977.2739699074,2009-06-13,06:34:31
40.098854,116.072146,0,1333,39977.2739930556,2009-06-13,06:34:33
40.098859,116.072135,0,1333,39977.2740509259,2009-06-13,06:34:38
40.098873,116.072134,0,1332,39977.2741087963,2009-06-13,06:34:43
40.098879,116.072131,0,1332,39977.2741666667,2009-06-13,06:34:48
40.098879,116.072131,0,1332,39977.2742013889,2009-06-13,06:34:51
40.098883,116.072133,0,1331,39977.274224537,2009-06-13,06:34:53
40.098897,116.072133,0,1330,39977.2742824074,2009-06-13,06:34:58
40.098925,116.072112,0,1330,39977.2743402778,2009-06-13,06:35:03
40.098949,116.072087,0,1329,39977.2743981481,2009-06-13,06:35:08
40.098969,116.072071,0,1329,39977.2744560185,2009-06-13,06:35:13
40.099021,116.072069,0,1330,39977.2745138889,2009-06-13,06:35:18
40.099069,116.072091,0,1330,39977.2745717593,2009-06-13,06:35:23
40.099093,116.072116,0,1328,39977.2746296296,2009-06-13,06:35:28
40.099103,116.072135,0,1327,39977.2746875,2009-06-13,06:35:33
40.099134,116.072131,0,1326,39977.2747453704,2009-06-13,06:35:38
40.09917,116.07213,0,1325,39977.2748032407,2009-06-13,06:35:43
40.09921,116.072136,0,1325,39977.2748611111,2009-06-13,06:35:48
40.099245,116.072148,0,1324,39977.2749189815,2009-06-13,06:35:53
40.099104,116.071986,0,1338,39977.2753240741,2009-06-13,06:36:28
40.099065,116.072113,0,1319,39977.2753819444,2009-06-13,06:36:33
40.099156,116.072082,0,1282,39977.2754398148,2009-06-13,06:36:38
40.099121,116.072103,0,1297,39977.2754976852,2009-06-13,06:36:43
40.099096,116.072139,0,1296,39977.2755555556,2009-06-13,06:36:48
40.099136,116.072156,0,1298,39977.2756134259,2009-06-13,06:36:53
40.09914,116.072179,0,1300,39977.2756712963,2009-06-13,06:36:58
40.099149,116.072214,0,1304,39977.2757291667,2009-06-13,06:37:03
40.099146,116.072232,0,1314,39977.275787037,2009-06-13,06:37:08
40.099147,116.07224,0,1314,39977.2758449074,2009-06-13,06:37:13
40.099147,116.07224,0,1314,39977.2758796296,2009-06-13,06:37:16
40.099151,116.072248,0,1314,39977.2759027778,2009-06-13,06:37:18
40.099173,116.072246,0,1310,39977.2759606481,2009-06-13,06:37:23
40.099186,116.072253,0,1310,39977.2760185185,2009-06-13,06:37:28
40.099185,116.072253,0,1310,39977.2760763889,2009-06-13,06:37:33
40.099191,116.072256,0,1310,39977.2761342593,2009-06-13,06:37:38
40.099191,116.072256,0,1310,39977.2761689815,2009-06-13,06:37:41
40.099196,116.072263,0,1310,39977.2761921296,2009-06-13,06:37:43
40.099224,116.072276,0,1310,39977.27625,2009-06-13,06:37:48
40.099244,116.072271,0,1312,39977.2763078704,2009-06-13,06:37:53
40.099252,116.072273,0,1312,39977.2763657407,2009-06-13,06:37:58
40.099252,116.072273,0,1312,39977.276400463,2009-06-13,06:38:01
40.09926,116.072271,0,1312,39977.2764236111,2009-06-13,06:38:03
40.099256,116.072256,0,1311,39977.2764814815,2009-06-13,06:38:08
40.099247,116.07224,0,1311,39977.2765393518,2009-06-13,06:38:13
40.099249,116.072226,0,1311,39977.2765972222,2009-06-13,06:38:18
40.09925,116.072219,0,1311,39977.2766550926,2009-06-13,06:38:23
40.099254,116.072213,0,1311,39977.276712963,2009-06-13,06:38:28
40.099257,116.072208,0,1311,39977.2767708333,2009-06-13,06:38:33
40.099261,116.072203,0,1312,39977.2768287037,2009-06-13,06:38:38
40.099264,116.072199,0,1312,39977.2768865741,2009-06-13,06:38:43
40.099264,116.072199,0,1312,39977.2769212963,2009-06-13,06:38:46
40.099264,116.072197,0,1312,39977.2769444444,2009-06-13,06:38:48
40.099265,116.072113,0,1311,39977.2770023148,2009-06-13,06:38:53
40.099272,116.072062,0,1312,39977.2770601852,2009-06-13,06:38:58
40.099291,116.072063,0,1313,39977.2771180556,2009-06-13,06:39:03
40.099297,116.072029,0,1316,39977.2771759259,2009-06-13,06:39:08
40.099299,116.071987,0,1318,39977.2772337963,2009-06-13,06:39:13
40.099283,116.071952,0,1320,39977.2772916667,2009-06-13,06:39:18
40.099283,116.071898,0,1322,39977.277349537,2009-06-13,06:39:23
40.099267,116.07184,0,1324,39977.2774074074,2009-06-13,06:39:28
40.099268,116.071787,0,1326,39977.2774652778,2009-06-13,06:39:33
40.09928,116.071738,0,1327,39977.2775231482,2009-06-13,06:39:38
40.099306,116.07175,0,1328,39977.2775810185,2009-06-13,06:39:43
40.099335,116.071752,0,1328,39977.2776388889,2009-06-13,06:39:48
40.099305,116.071729,0,1328,39977.2776967593,2009-06-13,06:39:53
40.099296,116.071712,0,1329,39977.2777546296,2009-06-13,06:39:58
40.099294,116.071646,0,1333,39977.2778125,2009-06-13,06:40:03
40.099285,116.071574,0,1336,39977.2778703704,2009-06-13,06:40:08
40.099299,116.071565,0,1337,39977.2779282407,2009-06-13,06:40:13
40.09933,116.071547,0,1339,39977.2779861111,2009-06-13,06:40:18
40.099374,116.071552,0,1341,39977.2780439815,2009-06-13,06:40:23
40.09941,116.071607,0,1344,39977.2781018519,2009-06-13,06:40:28
40.09944,116.071628,0,1346,39977.2781597222,2009-06-13,06:40:33
40.099467,116.071667,0,1348,39977.2782175926,2009-06-13,06:40:38
40.099512,116.07169,0,1348,39977.278275463,2009-06-13,06:40:43
40.099535,116.071724,0,1348,39977.2783333333,2009-06-13,06:40:48
40.099579,116.071757,0,1348,39977.2783912037,2009-06-13,06:40:53
40.099705,116.072042,0,1412,39977.2830208333,2009-06-13,06:47:33
40.099719,116.072074,0,1412,39977.2830787037,2009-06-13,06:47:38
40.099746,116.072063,0,1412,39977.2831365741,2009-06-13,06:47:43
40.099736,116.072053,0,1413,39977.2831944444,2009-06-13,06:47:48
40.099739,116.072062,0,1413,39977.2832523148,2009-06-13,06:47:53
40.099737,116.072073,0,1414,39977.2833101852,2009-06-13,06:47:58
40.099726,116.072073,0,1414,39977.2833680556,2009-06-13,06:48:03
40.099714,116.072072,0,1415,39977.2834259259,2009-06-13,06:48:08
40.099711,116.072071,0,1415,39977.2834837963,2009-06-13,06:48:13
40.09971,116.072067,0,1415,39977.2835416667,2009-06-13,06:48:18
40.099711,116.072068,0,1416,39977.283599537,2009-06-13,06:48:23
40.099711,116.072068,0,1416,39977.2836574074,2009-06-13,06:48:28
40.099711,116.072067,0,1416,39977.2837152778,2009-06-13,06:48:33
40.099711,116.072067,0,1416,39977.2837731481,2009-06-13,06:48:38
40.09971,116.072067,0,1416,39977.2838310185,2009-06-13,06:48:43
40.09971,116.072066,0,1416,39977.2838888889,2009-06-13,06:48:48
40.09971,116.072066,0,1416,39977.2839467593,2009-06-13,06:48:53
40.099709,116.072064,0,1416,39977.2840046296,2009-06-13,06:48:58
40.099711,116.072061,0,1416,39977.2840625,2009-06-13,06:49:03
40.099711,116.072061,0,1416,39977.2841203704,2009-06-13,06:49:08
40.099711,116.072061,0,1416,39977.2841550926,2009-06-13,06:49:11
40.09971,116.072061,0,1416,39977.2841782407,2009-06-13,06:49:13
40.099706,116.072045,0,1416,39977.2842361111,2009-06-13,06:49:18
40.099704,116.072076,0,1414,39977.2842939815,2009-06-13,06:49:23
40.099725,116.07206,0,1414,39977.2843518518,2009-06-13,06:49:28
40.099732,116.072067,0,1416,39977.2844097222,2009-06-13,06:49:33
40.099739,116.072072,0,1417,39977.2844675926,2009-06-13,06:49:38
40.099739,116.072072,0,1417,39977.2845023148,2009-06-13,06:49:41
40.099747,116.072077,0,1418,39977.284525463,2009-06-13,06:49:43
40.099765,116.0721,0,1422,39977.2845833333,2009-06-13,06:49:48
40.09977,116.072079,0,1431,39977.2846412037,2009-06-13,06:49:53
40.099742,116.07198,0,1430,39977.2846990741,2009-06-13,06:49:58
40.09971,116.072001,0,1427,39977.2847569444,2009-06-13,06:50:03
40.099682,116.07201,0,1433,39977.2848148148,2009-06-13,06:50:08
40.09967,116.071989,0,1434,39977.2848726852,2009-06-13,06:50:13
40.09967,116.07199,0,1435,39977.2849305556,2009-06-13,06:50:18
40.09967,116.071988,0,1436,39977.2849884259,2009-06-13,06:50:23
40.099671,116.071993,0,1436,39977.2850462963,2009-06-13,06:50:28
40.099671,116.071994,0,1436,39977.2851041667,2009-06-13,06:50:33
40.099673,116.071997,0,1435,39977.285162037,2009-06-13,06:50:38
40.099674,116.072001,0,1435,39977.2852199074,2009-06-13,06:50:43
40.099674,116.072001,0,1435,39977.2852546296,2009-06-13,06:50:46
40.099672,116.072,0,1435,39977.2852777778,2009-06-13,06:50:48
40.099678,116.072017,0,1434,39977.2853356482,2009-06-13,06:50:53
40.099689,116.07203,0,1433,39977.2853935185,2009-06-13,06:50:58
40.09969,116.072033,0,1433,39977.2854513889,2009-06-13,06:51:03
40.09969,116.072033,0,1433,39977.2854861111,2009-06-13,06:51:06
40.099688,116.072032,0,1433,39977.2855092593,2009-06-13,06:51:08
40.099686,116.07202,0,1433,39977.2855671296,2009-06-13,06:51:13
40.099692,116.07203,0,1433,39977.285625,2009-06-13,06:51:18
40.0997,116.07202,0,1432,39977.2856828704,2009-06-13,06:51:23
40.099746,116.071976,0,1432,39977.2857407407,2009-06-13,06:51:28
40.099803,116.071952,0,1432,39977.2857986111,2009-06-13,06:51:33
40.099898,116.071963,0,1431,39977.2858564815,2009-06-13,06:51:38
40.099961,116.072018,0,1432,39977.2859143519,2009-06-13,06:51:43
40.099991,116.072073,0,1433,39977.2859722222,2009-06-13,06:51:48
40.100019,116.072135,0,1434,39977.2860300926,2009-06-13,06:51:53
40.100045,116.072241,0,1434,39977.286087963,2009-06-13,06:51:58
40.100046,116.072308,0,1435,39977.2861458333,2009-06-13,06:52:03
40.100059,116.072392,0,1436,39977.2862037037,2009-06-13,06:52:08
40.100024,116.072449,0,1435,39977.2862615741,2009-06-13,06:52:13
40.099965,116.072468,0,1435,39977.2863194444,2009-06-13,06:52:18
40.099948,116.072515,0,1434,39977.2863773148,2009-06-13,06:52:23
40.099926,116.072546,0,1429,39977.2864351852,2009-06-13,06:52:28
40.099921,116.072568,0,1429,39977.2864930556,2009-06-13,06:52:33
40.099928,116.072623,0,1428,39977.2865509259,2009-06-13,06:52:38
40.099927,116.072664,0,1426,39977.2866087963,2009-06-13,06:52:43
40.099913,116.072705,0,1428,39977.2866666667,2009-06-13,06:52:48
40.099913,116.072705,0,1428,39977.2867013889,2009-06-13,06:52:51
40.099906,116.07271,0,1428,39977.286724537,2009-06-13,06:52:53
40.099901,116.072727,0,1429,39977.2867824074,2009-06-13,06:52:58
40.099886,116.072725,0,1429,39977.2868171296,2009-06-13,06:53:01
40.099877,116.072704,0,1428,39977.286875,2009-06-13,06:53:06
40.099863,116.072701,0,1428,39977.2869328704,2009-06-13,06:53:11
40.099799,116.072704,0,1427,39977.2869907407,2009-06-13,06:53:16
40.09974,116.072734,0,1428,39977.2870486111,2009-06-13,06:53:21
40.099701,116.07279,0,1426,39977.2871064815,2009-06-13,06:53:26
40.099643,116.072835,0,1428,39977.2871643519,2009-06-13,06:53:31
40.099608,116.072895,0,1427,39977.2872222222,2009-06-13,06:53:36
40.099592,116.072974,0,1425,39977.2872800926,2009-06-13,06:53:41
40.099582,116.073044,0,1425,39977.287337963,2009-06-13,06:53:46
40.099596,116.073102,0,1424,39977.2873958333,2009-06-13,06:53:51
40.099614,116.07315,0,1424,39977.2874537037,2009-06-13,06:53:56
40.099631,116.073222,0,1424,39977.2875115741,2009-06-13,06:54:01
40.099647,116.073287,0,1424,39977.2875694444,2009-06-13,06:54:06
40.099676,116.073349,0,1424,39977.2876273148,2009-06-13,06:54:11
40.09967,116.073432,0,1424,39977.2876851852,2009-06-13,06:54:16
40.099674,116.073489,0,1423,39977.2877430556,2009-06-13,06:54:21
40.099676,116.07354,0,1420,39977.2878009259,2009-06-13,06:54:26
40.099685,116.073594,0,1416,39977.2878587963,2009-06-13,06:54:31
40.099656,116.07365,0,1416,39977.2879166667,2009-06-13,06:54:36
40.099614,116.073731,0,1417,39977.287974537,2009-06-13,06:54:41
40.099613,116.07376,0,1417,39977.2880324074,2009-06-13,06:54:46
40.099613,116.07376,0,1417,39977.2880671296,2009-06-13,06:54:49
40.099617,116.073765,0,1417,39977.2880902778,2009-06-13,06:54:51
40.099626,116.073792,0,1417,39977.2881481481,2009-06-13,06:54:56
40.099622,116.073832,0,1417,39977.2882060185,2009-06-13,06:55:01
40.099611,116.073869,0,1419,39977.2882638889,2009-06-13,06:55:06
40.099609,116.073883,0,1419,39977.2883217593,2009-06-13,06:55:11
40.09961,116.073889,0,1419,39977.2883796296,2009-06-13,06:55:16
40.09961,116.073889,0,1419,39977.2884143519,2009-06-13,06:55:19
40.099611,116.07389,0,1419,39977.2884375,2009-06-13,06:55:21
40.099614,116.073899,0,1419,39977.2884953704,2009-06-13,06:55:26
40.099606,116.073916,0,1420,39977.2885532407,2009-06-13,06:55:31
40.09957,116.073932,0,1421,39977.2886111111,2009-06-13,06:55:36
40.099569,116.073932,0,1421,39977.2886689815,2009-06-13,06:55:41
40.099569,116.073932,0,1421,39977.2887037037,2009-06-13,06:55:44
40.099569,116.073937,0,1421,39977.2887268519,2009-06-13,06:55:46
40.099574,116.073963,0,1420,39977.2887847222,2009-06-13,06:55:51
40.099584,116.073985,0,1417,39977.2888425926,2009-06-13,06:55:56
40.099586,116.073998,0,1419,39977.288900463,2009-06-13,06:56:01
40.099585,116.07405,0,1419,39977.2889583333,2009-06-13,06:56:06
40.099592,116.074095,0,1416,39977.2890162037,2009-06-13,06:56:11
40.099599,116.074109,0,1415,39977.2890740741,2009-06-13,06:56:16
40.099612,116.074151,0,1415,39977.2891319444,2009-06-13,06:56:21
40.09962,116.074216,0,1414,39977.2891898148,2009-06-13,06:56:26
40.099621,116.074245,0,1413,39977.2892476852,2009-06-13,06:56:31
40.0996,116.074292,0,1411,39977.2893055556,2009-06-13,06:56:36
40.099588,116.074302,0,1411,39977.2893634259,2009-06-13,06:56:41
40.099569,116.074333,0,1413,39977.2894212963,2009-06-13,06:56:46
40.099597,116.074364,0,1414,39977.2894791667,2009-06-13,06:56:51
40.099609,116.0744,0,1413,39977.289537037,2009-06-13,06:56:56
40.099637,116.07441,0,1412,39977.2895949074,2009-06-13,06:57:01
40.099646,116.074407,0,1411,39977.2896527778,2009-06-13,06:57:06
40.099678,116.074435,0,1410,39977.2897106481,2009-06-13,06:57:11
40.099856,116.074574,0,1391,39977.2917939815,2009-06-13,07:00:11
40.099985,116.074599,0,1390,39977.2918518518,2009-06-13,07:00:16
40.100106,116.074617,0,1389,39977.2919097222,2009-06-13,07:00:21
40.100169,116.074646,0,1389,39977.2919675926,2009-06-13,07:00:26
40.10024,116.074689,0,1387,39977.292025463,2009-06-13,07:00:31
40.100307,116.074734,0,1383,39977.2920833333,2009-06-13,07:00:36
40.100307,116.07484,0,1380,39977.2921412037,2009-06-13,07:00:41
40.100307,116.074896,0,1378,39977.2921990741,2009-06-13,07:00:46
40.100309,116.074968,0,1378,39977.2922569444,2009-06-13,07:00:51
40.100309,116.075042,0,1376,39977.2923148148,2009-06-13,07:00:56
40.100283,116.075101,0,1375,39977.2923726852,2009-06-13,07:01:01
40.100302,116.075166,0,1373,39977.2924305556,2009-06-13,07:01:06
40.100344,116.07525,0,1368,39977.2924884259,2009-06-13,07:01:11
40.100346,116.0753,0,1362,39977.2925462963,2009-06-13,07:01:16
40.100359,116.075329,0,1361,39977.2926041667,2009-06-13,07:01:21
40.100359,116.075329,0,1361,39977.2926388889,2009-06-13,07:01:24
40.100359,116.075337,0,1360,39977.292662037,2009-06-13,07:01:26
40.100341,116.075366,0,1359,39977.2927199074,2009-06-13,07:01:31
40.100325,116.0754,0,1359,39977.2927777778,2009-06-13,07:01:36
40.100334,116.075417,0,1358,39977.2928356482,2009-06-13,07:01:41
40.100346,116.075425,0,1357,39977.2928935185,2009-06-13,07:01:46
40.100346,116.075425,0,1357,39977.2929282407,2009-06-13,07:01:49
40.100349,116.075433,0,1357,39977.2929513889,2009-06-13,07:01:51
40.100332,116.075461,0,1356,39977.2930092593,2009-06-13,07:01:56
40.100322,116.075526,0,1354,39977.2930671296,2009-06-13,07:02:01
40.100302,116.07555,0,1353,39977.293125,2009-06-13,07:02:06
40.100265,116.075593,0,1352,39977.2931828704,2009-06-13,07:02:11
40.100226,116.075674,0,1351,39977.2932407407,2009-06-13,07:02:16
40.100161,116.075734,0,1351,39977.2932986111,2009-06-13,07:02:21
40.100126,116.075791,0,1349,39977.2933564815,2009-06-13,07:02:26
40.100148,116.075855,0,1348,39977.2934143519,2009-06-13,07:02:31
40.100146,116.075903,0,1347,39977.2934722222,2009-06-13,07:02:36
40.100121,116.075937,0,1346,39977.2935300926,2009-06-13,07:02:41
40.100069,116.075963,0,1345,39977.293587963,2009-06-13,07:02:46
40.099964,116.075978,0,1344,39977.2936458333,2009-06-13,07:02:51
40.099911,116.076023,0,1343,39977.2937037037,2009-06-13,07:02:56
40.099934,116.076084,0,1341,39977.2937615741,2009-06-13,07:03:01
40.099938,116.076123,0,1338,39977.2937962963,2009-06-13,07:03:04
40.099907,116.076216,0,1336,39977.2938541667,2009-06-13,07:03:09
40.099847,116.076286,0,1335,39977.293912037,2009-06-13,07:03:14
40.099801,116.076317,0,1332,39977.2939699074,2009-06-13,07:03:19
40.099766,116.076369,0,1330,39977.2940277778,2009-06-13,07:03:24
40.099751,116.076441,0,1328,39977.2940856481,2009-06-13,07:03:29
40.099726,116.076482,0,1326,39977.2941435185,2009-06-13,07:03:34
40.099709,116.076504,0,1323,39977.2942013889,2009-06-13,07:03:39
40.099709,116.076506,0,1321,39977.2942592593,2009-06-13,07:03:44
40.099711,116.076513,0,1321,39977.2943171296,2009-06-13,07:03:49
40.099712,116.076517,0,1321,39977.294375,2009-06-13,07:03:54
40.099715,116.076525,0,1321,39977.2944328704,2009-06-13,07:03:59
40.099717,116.07653,0,1321,39977.2944907407,2009-06-13,07:04:04
40.099718,116.076533,0,1321,39977.2945486111,2009-06-13,07:04:09
40.09972,116.076539,0,1321,39977.2946064815,2009-06-13,07:04:14
40.099721,116.076543,0,1321,39977.2946643519,2009-06-13,07:04:19
40.099721,116.076543,0,1321,39977.2946990741,2009-06-13,07:04:22
40.09972,116.076541,0,1321,39977.2947222222,2009-06-13,07:04:24
40.099719,116.076578,0,1321,39977.2947800926,2009-06-13,07:04:29
40.099723,116.07659,0,1320,39977.294837963,2009-06-13,07:04:34
40.099696,116.076652,0,1317,39977.2948958333,2009-06-13,07:04:39
40.099706,116.076723,0,1313,39977.2949537037,2009-06-13,07:04:44
40.099697,116.076764,0,1311,39977.2950115741,2009-06-13,07:04:49
40.099694,116.076815,0,1310,39977.2950694444,2009-06-13,07:04:54
40.09973,116.076903,0,1308,39977.2951273148,2009-06-13,07:04:59
40.099778,116.076975,0,1306,39977.2951851852,2009-06-13,07:05:04
40.099842,116.077031,0,1305,39977.2952430556,2009-06-13,07:05:09
40.099882,116.077061,0,1304,39977.2953009259,2009-06-13,07:05:14
40.09988,116.077055,0,1303,39977.2953587963,2009-06-13,07:05:19
40.09988,116.077054,0,1304,39977.2954166667,2009-06-13,07:05:24
40.099879,116.077052,0,1304,39977.295474537,2009-06-13,07:05:29
40.099878,116.077049,0,1304,39977.2955324074,2009-06-13,07:05:34
40.099876,116.077045,0,1304,39977.2955902778,2009-06-13,07:05:39
40.099875,116.077042,0,1304,39977.2956481481,2009-06-13,07:05:44
40.099881,116.077046,0,1302,39977.2957060185,2009-06-13,07:05:49
40.099881,116.077046,0,1302,39977.2957638889,2009-06-13,07:05:54
40.099881,116.077047,0,1302,39977.2958217593,2009-06-13,07:05:59
40.099881,116.077047,0,1302,39977.2958564815,2009-06-13,07:06:02
40.09988,116.077045,0,1302,39977.2958796296,2009-06-13,07:06:04
40.099866,116.077061,0,1302,39977.2959375,2009-06-13,07:06:09
40.099911,116.077133,0,1302,39977.2959953704,2009-06-13,07:06:14
40.099947,116.077253,0,1301,39977.2960532407,2009-06-13,07:06:19
40.099974,116.077313,0,1299,39977.2961111111,2009-06-13,07:06:24
40.099978,116.07735,0,1287,39977.2961689815,2009-06-13,07:06:29
40.099964,116.077404,0,1281,39977.2962268519,2009-06-13,07:06:34
40.099953,116.077435,0,1279,39977.2962847222,2009-06-13,07:06:39
40.099961,116.077465,0,1276,39977.2963425926,2009-06-13,07:06:44
40.099957,116.077524,0,1268,39977.296400463,2009-06-13,07:06:49
40.09998,116.077549,0,1265,39977.2964583333,2009-06-13,07:06:54
40.099979,116.077567,0,1262,39977.2965162037,2009-06-13,07:06:59
40.099972,116.077582,0,1262,39977.2965740741,2009-06-13,07:07:04
40.099959,116.077598,0,1258,39977.2966319444,2009-06-13,07:07:09
40.099922,116.077589,0,1251,39977.2966898148,2009-06-13,07:07:14
40.099875,116.077577,0,1248,39977.2967476852,2009-06-13,07:07:19
40.09987,116.077581,0,1245,39977.2968055556,2009-06-13,07:07:24
40.099868,116.077585,0,1241,39977.2968634259,2009-06-13,07:07:29
40.099868,116.077585,0,1241,39977.2968981481,2009-06-13,07:07:32
40.099865,116.077592,0,1240,39977.2969212963,2009-06-13,07:07:34
40.099864,116.077604,0,1239,39977.2969791667,2009-06-13,07:07:39
40.099863,116.077614,0,1238,39977.297037037,2009-06-13,07:07:44
40.099859,116.077624,0,1236,39977.2970949074,2009-06-13,07:07:49
40.099856,116.077627,0,1234,39977.2971527778,2009-06-13,07:07:54
40.099851,116.077629,0,1232,39977.2972106481,2009-06-13,07:07:59
40.099845,116.077633,0,1230,39977.2972685185,2009-06-13,07:08:04
40.099842,116.077638,0,1227,39977.2973263889,2009-06-13,07:08:09
40.099842,116.077638,0,1227,39977.2973611111,2009-06-13,07:08:12
40.099841,116.077638,0,1225,39977.2973842593,2009-06-13,07:08:14
40.099842,116.077628,0,1222,39977.2974421296,2009-06-13,07:08:19
40.099855,116.077652,0,1218,39977.2975,2009-06-13,07:08:24
40.099845,116.077691,0,1214,39977.2975578704,2009-06-13,07:08:29
40.099841,116.077734,0,1210,39977.2976157407,2009-06-13,07:08:34
40.099827,116.077795,0,1207,39977.2976736111,2009-06-13,07:08:39
40.099814,116.077821,0,1204,39977.2977314815,2009-06-13,07:08:44
40.099834,116.077898,0,1200,39977.2977893518,2009-06-13,07:08:49
40.099853,116.077976,0,1199,39977.2978472222,2009-06-13,07:08:54
40.099817,116.078,0,1196,39977.2979050926,2009-06-13,07:08:59
40.099777,116.078016,0,1193,39977.297962963,2009-06-13,07:09:04
40.099755,116.078045,0,1189,39977.2980208333,2009-06-13,07:09:09
40.099739,116.078075,0,1186,39977.2980787037,2009-06-13,07:09:14
40.099723,116.07813,0,1182,39977.2981365741,2009-06-13,07:09:19
40.099708,116.078175,0,1177,39977.2981944444,2009-06-13,07:09:24
40.099692,116.07817,0,1174,39977.2982523148,2009-06-13,07:09:29
40.099664,116.078161,0,1170,39977.2983101852,2009-06-13,07:09:34
40.099664,116.078161,0,1170,39977.2983449074,2009-06-13,07:09:37
40.099664,116.07816,0,1166,39977.2983680556,2009-06-13,07:09:39
40.099627,116.078145,0,1162,39977.2984259259,2009-06-13,07:09:44
40.099587,116.07814,0,1160,39977.2984837963,2009-06-13,07:09:49
40.099582,116.0781,0,1158,39977.2985416667,2009-06-13,07:09:54
40.099594,116.078035,0,1157,39977.298599537,2009-06-13,07:09:59
40.099565,116.077992,0,1157,39977.2986574074,2009-06-13,07:10:04
40.099529,116.077942,0,1155,39977.2987152778,2009-06-13,07:10:09
40.099492,116.077913,0,1153,39977.2987731481,2009-06-13,07:10:14
40.099454,116.077878,0,1153,39977.2988310185,2009-06-13,07:10:19
40.099428,116.077831,0,1153,39977.2988888889,2009-06-13,07:10:24
40.099384,116.077776,0,1153,39977.2989467593,2009-06-13,07:10:29
40.099359,116.077771,0,1154,39977.2990046296,2009-06-13,07:10:34
40.099352,116.077752,0,1153,39977.2990625,2009-06-13,07:10:39
40.099348,116.07774,0,1153,39977.2991203704,2009-06-13,07:10:44
40.099336,116.077716,0,1153,39977.2991550926,2009-06-13,07:10:47
40.099264,116.077644,0,1153,39977.299212963,2009-06-13,07:10:52
40.099224,116.077604,0,1152,39977.2992708333,2009-06-13,07:10:57
40.099199,116.077575,0,1151,39977.2993287037,2009-06-13,07:11:02
40.099195,116.07755,0,1150,39977.2993865741,2009-06-13,07:11:07
40.099195,116.07755,0,1150,39977.2994212963,2009-06-13,07:11:10
40.09919,116.077558,0,1150,39977.2994444444,2009-06-13,07:11:12
40.099183,116.077597,0,1149,39977.2995023148,2009-06-13,07:11:17
40.099176,116.077631,0,1148,39977.2995601852,2009-06-13,07:11:22
40.099162,116.077627,0,1147,39977.2996180556,2009-06-13,07:11:27
40.099159,116.077619,0,1147,39977.2996759259,2009-06-13,07:11:32
40.099159,116.077618,0,1147,39977.2997337963,2009-06-13,07:11:37
40.099162,116.077621,0,1147,39977.2997916667,2009-06-13,07:11:42
40.099162,116.077624,0,1147,39977.299849537,2009-06-13,07:11:47
40.099162,116.077624,0,1147,39977.2998842593,2009-06-13,07:11:50
40.099163,116.077629,0,1147,39977.2999074074,2009-06-13,07:11:52
40.099165,116.077675,0,1143,39977.2999652778,2009-06-13,07:11:57
40.099168,116.077724,0,1141,39977.3000231481,2009-06-13,07:12:02
40.099147,116.077703,0,1139,39977.3000810185,2009-06-13,07:12:07
40.099162,116.077715,0,1138,39977.3001388889,2009-06-13,07:12:12
40.099186,116.077785,0,1134,39977.3001967593,2009-06-13,07:12:17
40.099203,116.077838,0,1133,39977.3002546296,2009-06-13,07:12:22
40.099199,116.077912,0,1130,39977.3003125,2009-06-13,07:12:27
40.099213,116.077981,0,1128,39977.3003703704,2009-06-13,07:12:32
40.099239,116.078047,0,1123,39977.3004282407,2009-06-13,07:12:37
40.099233,116.078091,0,1119,39977.3004861111,2009-06-13,07:12:42
40.099238,116.078174,0,1110,39977.3005439815,2009-06-13,07:12:47
40.099259,116.07818,0,1105,39977.3006018519,2009-06-13,07:12:52
40.099287,116.07822,0,1100,39977.3006597222,2009-06-13,07:12:57
40.099293,116.078243,0,1092,39977.3007175926,2009-06-13,07:13:02
40.09928,116.078253,0,1088,39977.300775463,2009-06-13,07:13:07
40.099284,116.078311,0,1085,39977.3008333333,2009-06-13,07:13:12
40.099273,116.078331,0,1082,39977.3008912037,2009-06-13,07:13:17
40.099122,116.078585,0,954,39977.3121759259,2009-06-13,07:29:32
40.099146,116.07869,0,952,39977.3122337963,2009-06-13,07:29:37
40.099169,116.07878,0,953,39977.3122916667,2009-06-13,07:29:42
40.0992,116.078867,0,951,39977.312349537,2009-06-13,07:29:47
40.099231,116.078942,0,950,39977.3124074074,2009-06-13,07:29:52
40.099251,116.078986,0,948,39977.3124652778,2009-06-13,07:29:57
40.099253,116.079047,0,944,39977.3125231481,2009-06-13,07:30:02
40.09925,116.079074,0,944,39977.3125810185,2009-06-13,07:30:07
40.099228,116.079114,0,943,39977.3126388889,2009-06-13,07:30:12
40.099204,116.079171,0,940,39977.3126967593,2009-06-13,07:30:17
40.099202,116.079211,0,938,39977.3127546296,2009-06-13,07:30:22
40.0992,116.079231,0,936,39977.3128125,2009-06-13,07:30:27
40.099224,116.079243,0,935,39977.3128703704,2009-06-13,07:30:32
40.099257,116.079296,0,934,39977.3129282407,2009-06-13,07:30:37
40.099273,116.07933,0,933,39977.3129861111,2009-06-13,07:30:42
40.09929,116.079454,0,926,39977.3130439815,2009-06-13,07:30:47
40.099321,116.079538,0,922,39977.3131018518,2009-06-13,07:30:52
40.099367,116.079553,0,919,39977.3131597222,2009-06-13,07:30:57
40.099421,116.079598,0,916,39977.3132175926,2009-06-13,07:31:02
40.099464,116.079645,0,910,39977.313275463,2009-06-13,07:31:07
40.099486,116.079646,0,909,39977.3133333333,2009-06-13,07:31:12
40.099537,116.079681,0,905,39977.3133912037,2009-06-13,07:31:17
40.099588,116.079696,0,903,39977.3134490741,2009-06-13,07:31:22
40.099614,116.079768,0,900,39977.3135069444,2009-06-13,07:31:27
40.099617,116.079833,0,898,39977.3135648148,2009-06-13,07:31:32
40.099615,116.07986,0,897,39977.3136226852,2009-06-13,07:31:37
40.099593,116.079872,0,896,39977.3136689815,2009-06-13,07:31:41
40.099598,116.0799,0,895,39977.3137268518,2009-06-13,07:31:46
40.099603,116.079966,0,895,39977.3137847222,2009-06-13,07:31:51
40.099599,116.080039,0,892,39977.3138425926,2009-06-13,07:31:56
40.099591,116.080106,0,890,39977.313900463,2009-06-13,07:32:01
40.099583,116.080151,0,888,39977.3139583333,2009-06-13,07:32:06
40.0996,116.080195,0,885,39977.3140162037,2009-06-13,07:32:11
40.099614,116.08024,0,885,39977.3140740741,2009-06-13,07:32:16
40.099614,116.08024,0,885,39977.3141087963,2009-06-13,07:32:19
40.099616,116.080232,0,882,39977.3141319444,2009-06-13,07:32:21
40.099606,116.080277,0,879,39977.3141898148,2009-06-13,07:32:26
40.0996,116.080365,0,879,39977.3142476852,2009-06-13,07:32:31
40.099605,116.080387,0,876,39977.3143055556,2009-06-13,07:32:36
40.099612,116.080396,0,876,39977.3143634259,2009-06-13,07:32:41
40.099622,116.08039,0,875,39977.3144212963,2009-06-13,07:32:46
40.099653,116.080382,0,875,39977.3144791667,2009-06-13,07:32:51
40.099657,116.080348,0,873,39977.314537037,2009-06-13,07:32:56
40.099635,116.080381,0,871,39977.3145949074,2009-06-13,07:33:01
40.099602,116.080441,0,868,39977.3146527778,2009-06-13,07:33:06
40.09956,116.080494,0,867,39977.3147106481,2009-06-13,07:33:11
40.099537,116.080566,0,866,39977.3147685185,2009-06-13,07:33:16
40.099551,116.080593,0,865,39977.3148263889,2009-06-13,07:33:21
40.099542,116.080605,0,864,39977.3148842593,2009-06-13,07:33:26
40.099539,116.080621,0,864,39977.3149421296,2009-06-13,07:33:31
40.099539,116.08062,0,864,39977.315,2009-06-13,07:33:36
40.099538,116.080621,0,864,39977.3150578704,2009-06-13,07:33:41
40.099538,116.080622,0,864,39977.3151157407,2009-06-13,07:33:46
40.099538,116.080622,0,864,39977.315150463,2009-06-13,07:33:49
40.099539,116.080625,0,864,39977.3151736111,2009-06-13,07:33:51
40.099529,116.080663,0,860,39977.3152314815,2009-06-13,07:33:56
40.099529,116.080711,0,857,39977.3152893518,2009-06-13,07:34:01
40.09953,116.080732,0,854,39977.3153472222,2009-06-13,07:34:06
40.099528,116.080725,0,852,39977.3154050926,2009-06-13,07:34:11
40.099526,116.080725,0,851,39977.315462963,2009-06-13,07:34:16
40.099524,116.080733,0,849,39977.3155208333,2009-06-13,07:34:21
40.099519,116.080741,0,847,39977.3155787037,2009-06-13,07:34:26
40.099519,116.080741,0,847,39977.3156134259,2009-06-13,07:34:29
40.099511,116.080742,0,845,39977.3156365741,2009-06-13,07:34:31
40.099521,116.080777,0,842,39977.3156944444,2009-06-13,07:34:36
40.099528,116.080826,0,841,39977.3157291667,2009-06-13,07:34:39
40.099577,116.080943,0,833,39977.315787037,2009-06-13,07:34:44
40.099683,116.081113,0,827,39977.3158449074,2009-06-13,07:34:49
40.099692,116.081167,0,821,39977.3159027778,2009-06-13,07:34:54
40.099698,116.081169,0,819,39977.3159606481,2009-06-13,07:34:59
40.099698,116.081168,0,819,39977.3160185185,2009-06-13,07:35:04
40.099698,116.08117,0,819,39977.3160763889,2009-06-13,07:35:09
40.099699,116.081172,0,818,39977.3161342593,2009-06-13,07:35:14
40.0997,116.081175,0,818,39977.3161921296,2009-06-13,07:35:19
40.099701,116.08118,0,818,39977.31625,2009-06-13,07:35:24
40.099703,116.081186,0,818,39977.3163078704,2009-06-13,07:35:29
40.099703,116.081186,0,818,39977.3163657407,2009-06-13,07:35:34
40.099703,116.081186,0,818,39977.316400463,2009-06-13,07:35:37
40.099702,116.081185,0,818,39977.3164236111,2009-06-13,07:35:39
40.099704,116.081224,0,815,39977.3164814815,2009-06-13,07:35:44
40.0997,116.081295,0,811,39977.3165393519,2009-06-13,07:35:49
40.099686,116.081335,0,806,39977.3165972222,2009-06-13,07:35:54
40.099682,116.081408,0,799,39977.3166550926,2009-06-13,07:35:59
40.099654,116.081477,0,794,39977.316712963,2009-06-13,07:36:04
40.099685,116.081522,0,786,39977.3167708333,2009-06-13,07:36:09
40.099727,116.081632,0,772,39977.3168287037,2009-06-13,07:36:14
40.099786,116.081766,0,763,39977.3168865741,2009-06-13,07:36:19
40.099829,116.081778,0,756,39977.3169444444,2009-06-13,07:36:24
40.099859,116.081793,0,751,39977.3170023148,2009-06-13,07:36:29
40.099906,116.081758,0,747,39977.3170601852,2009-06-13,07:36:34
40.099917,116.081703,0,741,39977.3171180556,2009-06-13,07:36:39
40.099916,116.081673,0,738,39977.3171759259,2009-06-13,07:36:44
40.099936,116.081687,0,731,39977.3172337963,2009-06-13,07:36:49
40.099968,116.081706,0,724,39977.3172916667,2009-06-13,07:36:54
40.099983,116.081695,0,718,39977.317349537,2009-06-13,07:36:59
40.099989,116.081707,0,717,39977.3174074074,2009-06-13,07:37:04
40.100002,116.081713,0,715,39977.3174652778,2009-06-13,07:37:09
40.100003,116.081737,0,712,39977.3175231481,2009-06-13,07:37:14
40.100021,116.08175,0,710,39977.3175810185,2009-06-13,07:37:19
40.10006,116.081733,0,708,39977.3176388889,2009-06-13,07:37:24
40.100093,116.081747,0,707,39977.3176967593,2009-06-13,07:37:29
40.100131,116.081783,0,706,39977.3177546296,2009-06-13,07:37:34
40.100188,116.081799,0,705,39977.3178125,2009-06-13,07:37:39
40.100261,116.081824,0,703,39977.3178703704,2009-06-13,07:37:44
40.1003,116.081851,0,703,39977.3179282407,2009-06-13,07:37:49
40.100332,116.081892,0,702,39977.3179861111,2009-06-13,07:37:54
40.100367,116.081917,0,702,39977.3180439815,2009-06-13,07:37:59
40.100426,116.081953,0,701,39977.3181018519,2009-06-13,07:38:04
40.100488,116.082003,0,698,39977.3181597222,2009-06-13,07:38:09
40.100502,116.082067,0,693,39977.3182175926,2009-06-13,07:38:14
40.100535,116.082042,0,691,39977.318275463,2009-06-13,07:38:19
40.100568,116.082016,0,690,39977.3183333333,2009-06-13,07:38:24
40.100622,116.081996,0,690,39977.3183912037,2009-06-13,07:38:29
40.100678,116.081968,0,686,39977.3184490741,2009-06-13,07:38:34
40.100672,116.082011,0,676,39977.3185069444,2009-06-13,07:38:39
40.100669,116.082085,0,672,39977.3185648148,2009-06-13,07:38:44
40.100669,116.082159,0,666,39977.3186226852,2009-06-13,07:38:49
40.100691,116.082269,0,658,39977.3186805556,2009-06-13,07:38:54
40.100702,116.082358,0,655,39977.3187384259,2009-06-13,07:38:59
40.10073,116.082447,0,653,39977.3187962963,2009-06-13,07:39:04
40.100754,116.082615,0,645,39977.3188541667,2009-06-13,07:39:09
40.100752,116.0828,0,637,39977.318912037,2009-06-13,07:39:14
40.100695,116.082904,0,632,39977.3189699074,2009-06-13,07:39:19
40.100689,116.083052,0,626,39977.3190277778,2009-06-13,07:39:24
40.100681,116.083133,0,622,39977.3190856481,2009-06-13,07:39:29
40.100654,116.083195,0,619,39977.3191435185,2009-06-13,07:39:34
40.100627,116.083238,0,613,39977.3192013889,2009-06-13,07:39:39
40.100627,116.083249,0,614,39977.3192592593,2009-06-13,07:39:44
40.100627,116.083249,0,614,39977.3192939815,2009-06-13,07:39:47
40.100627,116.083248,0,613,39977.3193171296,2009-06-13,07:39:49
40.100632,116.083261,0,613,39977.319375,2009-06-13,07:39:54
40.100633,116.083272,0,613,39977.3194328704,2009-06-13,07:39:59
40.100634,116.083273,0,613,39977.3194907407,2009-06-13,07:40:04
40.100633,116.083271,0,613,39977.3195486111,2009-06-13,07:40:09
40.100633,116.08327,0,613,39977.3196064815,2009-06-13,07:40:14
40.100633,116.083269,0,613,39977.3196643519,2009-06-13,07:40:19
40.100633,116.083265,0,613,39977.3197222222,2009-06-13,07:40:24
40.100633,116.083262,0,613,39977.3197800926,2009-06-13,07:40:29
40.100631,116.083256,0,613,39977.319837963,2009-06-13,07:40:34
40.100631,116.083256,0,613,39977.3198726852,2009-06-13,07:40:37
40.100629,116.083248,0,613,39977.3198958333,2009-06-13,07:40:39
40.100626,116.083238,0,613,39977.3199537037,2009-06-13,07:40:44
40.100628,116.083247,0,613,39977.3200115741,2009-06-13,07:40:49
40.100635,116.083258,0,611,39977.3200694444,2009-06-13,07:40:54
40.100637,116.083254,0,610,39977.3201273148,2009-06-13,07:40:59
40.100636,116.083251,0,609,39977.3201851852,2009-06-13,07:41:04
40.100636,116.083251,0,609,39977.3202199074,2009-06-13,07:41:07
40.100635,116.083249,0,609,39977.3202430556,2009-06-13,07:41:09
40.100632,116.083239,0,609,39977.3203009259,2009-06-13,07:41:14
40.100632,116.083239,0,609,39977.3203356481,2009-06-13,07:41:17
40.100631,116.083237,0,609,39977.3203587963,2009-06-13,07:41:19
40.100626,116.083225,0,608,39977.3204166667,2009-06-13,07:41:24
40.100614,116.083207,0,606,39977.320474537,2009-06-13,07:41:29
40.10061,116.083196,0,606,39977.3205324074,2009-06-13,07:41:34
40.100603,116.083192,0,606,39977.3205902778,2009-06-13,07:41:39
40.100596,116.083189,0,605,39977.3206481481,2009-06-13,07:41:44
40.100588,116.083185,0,605,39977.3207060185,2009-06-13,07:41:49
40.100585,116.083184,0,604,39977.3207638889,2009-06-13,07:41:54
40.100584,116.083186,0,602,39977.3208217593,2009-06-13,07:41:59
40.100585,116.08319,0,601,39977.3208796296,2009-06-13,07:42:04
40.100586,116.083194,0,598,39977.3209375,2009-06-13,07:42:09
40.100586,116.083194,0,598,39977.3209722222,2009-06-13,07:42:12
40.100585,116.083193,0,596,39977.3209953704,2009-06-13,07:42:14
40.100579,116.083183,0,594,39977.3210532407,2009-06-13,07:42:19
40.100571,116.083176,0,591,39977.3211111111,2009-06-13,07:42:24
40.100564,116.083172,0,589,39977.3211689815,2009-06-13,07:42:29
40.100559,116.08317,0,587,39977.3212268518,2009-06-13,07:42:34
40.100557,116.08317,0,585,39977.3212847222,2009-06-13,07:42:39
40.100557,116.08317,0,583,39977.3213425926,2009-06-13,07:42:44
40.100557,116.083173,0,580,39977.321400463,2009-06-13,07:42:49
40.100559,116.083178,0,577,39977.3214583333,2009-06-13,07:42:54
40.100561,116.08318,0,574,39977.3215162037,2009-06-13,07:42:59
40.100561,116.083178,0,572,39977.3215740741,2009-06-13,07:43:04
40.100558,116.083173,0,570,39977.3216319444,2009-06-13,07:43:09
40.100557,116.083168,0,567,39977.3216898148,2009-06-13,07:43:14
40.100559,116.083171,0,565,39977.3217476852,2009-06-13,07:43:19
40.100559,116.083171,0,565,39977.3217824074,2009-06-13,07:43:22
40.100557,116.083167,0,563,39977.3218055556,2009-06-13,07:43:24
40.100555,116.083157,0,562,39977.3218634259,2009-06-13,07:43:29
40.100553,116.083142,0,561,39977.3219212963,2009-06-13,07:43:34
40.100553,116.083142,0,561,39977.3219560185,2009-06-13,07:43:37
40.100553,116.083134,0,559,39977.3219791667,2009-06-13,07:43:39
40.100556,116.083125,0,558,39977.322037037,2009-06-13,07:43:44
40.10056,116.08312,0,557,39977.3220949074,2009-06-13,07:43:49
40.100565,116.08312,0,556,39977.3221527778,2009-06-13,07:43:54
40.100565,116.08312,0,556,39977.3221875,2009-06-13,07:43:57
40.10057,116.083126,0,556,39977.3222106481,2009-06-13,07:43:59
40.100577,116.083135,0,555,39977.3222685185,2009-06-13,07:44:04
40.100582,116.083144,0,555,39977.3223263889,2009-06-13,07:44:09
40.100586,116.083152,0,554,39977.3223842593,2009-06-13,07:44:14
40.100587,116.083158,0,554,39977.3224421296,2009-06-13,07:44:19
40.100586,116.083164,0,555,39977.3225,2009-06-13,07:44:24
40.100586,116.083167,0,555,39977.3225578704,2009-06-13,07:44:29
40.100585,116.08317,0,555,39977.3226157407,2009-06-13,07:44:34
40.100586,116.083171,0,555,39977.3226736111,2009-06-13,07:44:39
40.100586,116.083171,0,555,39977.3227314815,2009-06-13,07:44:44
40.100586,116.083171,0,555,39977.3227662037,2009-06-13,07:44:47
40.100586,116.083171,0,555,39977.3227893518,2009-06-13,07:44:49
40.100603,116.08322,0,563,39977.3228472222,2009-06-13,07:44:54
40.100625,116.083317,0,566,39977.3229050926,2009-06-13,07:44:59
40.1006,116.083405,0,570,39977.322962963,2009-06-13,07:45:04
40.100567,116.083455,0,567,39977.3230208333,2009-06-13,07:45:09
40.100544,116.083516,0,566,39977.3230787037,2009-06-13,07:45:14
40.100538,116.083564,0,569,39977.3231365741,2009-06-13,07:45:19
40.100525,116.083631,0,570,39977.3231944444,2009-06-13,07:45:24
40.100512,116.083705,0,574,39977.3232523148,2009-06-13,07:45:29
40.100511,116.083767,0,577,39977.3233101852,2009-06-13,07:45:34
40.100506,116.083838,0,577,39977.3233680556,2009-06-13,07:45:39
40.100507,116.083911,0,576,39977.3234259259,2009-06-13,07:45:44
40.100523,116.083968,0,574,39977.3234837963,2009-06-13,07:45:49
40.100524,116.084048,0,571,39977.3235416667,2009-06-13,07:45:54
40.100533,116.084116,0,573,39977.323599537,2009-06-13,07:45:59
40.100569,116.084185,0,572,39977.3236574074,2009-06-13,07:46:04
40.100578,116.084253,0,572,39977.3237152778,2009-06-13,07:46:09
40.100574,116.084334,0,570,39977.3237731481,2009-06-13,07:46:14
40.100553,116.084354,0,570,39977.3238310185,2009-06-13,07:46:19
40.100559,116.084377,0,570,39977.3238888889,2009-06-13,07:46:24
40.100559,116.084377,0,570,39977.3239236111,2009-06-13,07:46:27
40.100556,116.084385,0,569,39977.3239467593,2009-06-13,07:46:29
40.100567,116.084418,0,569,39977.3240046296,2009-06-13,07:46:34
40.100563,116.084478,0,567,39977.3240625,2009-06-13,07:46:39
40.100575,116.084535,0,569,39977.3241203704,2009-06-13,07:46:44
40.100606,116.084604,0,567,39977.3241782407,2009-06-13,07:46:49
40.10065,116.084613,0,565,39977.3242361111,2009-06-13,07:46:54
40.100697,116.084606,0,562,39977.3242939815,2009-06-13,07:46:59
40.100711,116.084603,0,562,39977.3243518519,2009-06-13,07:47:04
40.100706,116.084602,0,561,39977.3244097222,2009-06-13,07:47:09
40.100706,116.084602,0,561,39977.3244444444,2009-06-13,07:47:12
40.100704,116.084603,0,560,39977.3244675926,2009-06-13,07:47:14
40.100743,116.084589,0,561,39977.324525463,2009-06-13,07:47:19
40.100763,116.084575,0,562,39977.3245833333,2009-06-13,07:47:24
40.100802,116.084581,0,562,39977.3246412037,2009-06-13,07:47:29
40.100847,116.084579,0,562,39977.3246990741,2009-06-13,07:47:34
40.10088,116.084574,0,562,39977.3247569444,2009-06-13,07:47:39
40.100914,116.084577,0,560,39977.3248148148,2009-06-13,07:47:44
40.100946,116.084585,0,557,39977.3248726852,2009-06-13,07:47:49
40.100988,116.084586,0,555,39977.3249305556,2009-06-13,07:47:54
40.101055,116.084586,0,554,39977.3249884259,2009-06-13,07:47:59
40.101094,116.084616,0,553,39977.3250462963,2009-06-13,07:48:04
40.101154,116.084599,0,551,39977.3251041667,2009-06-13,07:48:09
40.101216,116.084611,0,545,39977.325162037,2009-06-13,07:48:14
40.101266,116.084627,0,539,39977.3252199074,2009-06-13,07:48:19
40.101303,116.084653,0,537,39977.3252777778,2009-06-13,07:48:24
40.101347,116.084699,0,538,39977.3253356481,2009-06-13,07:48:29
40.101378,116.084757,0,534,39977.3253935185,2009-06-13,07:48:34
40.101445,116.084777,0,532,39977.3254513889,2009-06-13,07:48:39
40.101633,116.084726,0,533,39977.3275925926,2009-06-13,07:51:44
40.101709,116.084651,0,534,39977.327650463,2009-06-13,07:51:49
40.101769,116.0846,0,533,39977.3277083333,2009-06-13,07:51:54
40.101813,116.084554,0,534,39977.3277662037,2009-06-13,07:51:59
40.101826,116.084518,0,536,39977.3278240741,2009-06-13,07:52:04
40.10181,116.084485,0,537,39977.3278819444,2009-06-13,07:52:09
40.101797,116.084468,0,535,39977.3279398148,2009-06-13,07:52:14
40.101797,116.084468,0,535,39977.327974537,2009-06-13,07:52:17
40.101797,116.084467,0,536,39977.3279976852,2009-06-13,07:52:19
40.101821,116.084483,0,536,39977.3280555556,2009-06-13,07:52:24
40.101833,116.08448,0,536,39977.3281134259,2009-06-13,07:52:29
40.101836,116.084483,0,536,39977.3281712963,2009-06-13,07:52:34
40.101836,116.084483,0,536,39977.3282060185,2009-06-13,07:52:37
40.101839,116.084488,0,536,39977.3282291667,2009-06-13,07:52:39
40.101877,116.084442,0,532,39977.328287037,2009-06-13,07:52:44
40.101922,116.084433,0,532,39977.3283449074,2009-06-13,07:52:49
40.101942,116.084394,0,532,39977.3284027778,2009-06-13,07:52:54
40.10195,116.084365,0,533,39977.3284606481,2009-06-13,07:52:59
40.102012,116.084303,0,532,39977.3285185185,2009-06-13,07:53:04
40.102012,116.084276,0,532,39977.3285763889,2009-06-13,07:53:09
40.102026,116.084255,0,533,39977.3286342593,2009-06-13,07:53:14
40.102028,116.084246,0,534,39977.3286921296,2009-06-13,07:53:19
40.102028,116.084246,0,534,39977.3287268518,2009-06-13,07:53:22
40.102027,116.084242,0,534,39977.32875,2009-06-13,07:53:24
40.102044,116.084247,0,534,39977.3288078704,2009-06-13,07:53:29
40.102043,116.084243,0,534,39977.3288657407,2009-06-13,07:53:34
40.102043,116.084241,0,534,39977.3289236111,2009-06-13,07:53:39
40.102041,116.084235,0,534,39977.3289814815,2009-06-13,07:53:44
40.10204,116.084231,0,534,39977.3290393518,2009-06-13,07:53:49
40.10204,116.084231,0,534,39977.3290740741,2009-06-13,07:53:52
40.102041,116.084235,0,535,39977.3290972222,2009-06-13,07:53:54
40.102045,116.084245,0,535,39977.3291550926,2009-06-13,07:53:59
40.102046,116.08425,0,535,39977.329212963,2009-06-13,07:54:04
40.102046,116.08425,0,535,39977.3292476852,2009-06-13,07:54:07
40.102045,116.084247,0,535,39977.3292708333,2009-06-13,07:54:09
40.102042,116.084237,0,535,39977.3293287037,2009-06-13,07:54:14
40.102042,116.084237,0,535,39977.3293634259,2009-06-13,07:54:17
40.10204,116.084235,0,535,39977.3293865741,2009-06-13,07:54:19
40.10201,116.084337,0,535,39977.3294444444,2009-06-13,07:54:24
40.102007,116.084329,0,535,39977.3295023148,2009-06-13,07:54:29
40.102005,116.084322,0,535,39977.3295601852,2009-06-13,07:54:34
40.102005,116.084322,0,535,39977.3295949074,2009-06-13,07:54:37
40.102063,116.084002,0,525,39977.3413657407,2009-06-13,08:11:34
40.102093,116.083973,0,525,39977.3414236111,2009-06-13,08:11:39
40.102128,116.083936,0,527,39977.3414814815,2009-06-13,08:11:44
40.102152,116.083902,0,528,39977.3415393519,2009-06-13,08:11:49
40.10215,116.083861,0,530,39977.3415972222,2009-06-13,08:11:54
40.102148,116.083827,0,531,39977.3416550926,2009-06-13,08:11:59
40.102153,116.083755,0,534,39977.341712963,2009-06-13,08:12:04
40.102159,116.083713,0,535,39977.3417708333,2009-06-13,08:12:09
40.102191,116.08366,0,537,39977.3418287037,2009-06-13,08:12:14
40.102218,116.083617,0,539,39977.3418865741,2009-06-13,08:12:19
40.102243,116.08359,0,542,39977.3419444444,2009-06-13,08:12:24
40.102255,116.083535,0,545,39977.3420023148,2009-06-13,08:12:29
40.102256,116.083494,0,547,39977.3420601852,2009-06-13,08:12:34
40.102275,116.083477,0,548,39977.3421180556,2009-06-13,08:12:39
40.102275,116.083477,0,548,39977.3421527778,2009-06-13,08:12:42
40.102273,116.08347,0,550,39977.3421759259,2009-06-13,08:12:44
40.102282,116.083431,0,551,39977.3422337963,2009-06-13,08:12:49
40.10229,116.083375,0,552,39977.3422916667,2009-06-13,08:12:54
40.102288,116.083361,0,553,39977.342349537,2009-06-13,08:12:59
40.102307,116.083312,0,554,39977.3424074074,2009-06-13,08:13:04
40.102308,116.083297,0,554,39977.3424652778,2009-06-13,08:13:09
40.102306,116.083287,0,554,39977.3425231481,2009-06-13,08:13:14
40.10233,116.083239,0,556,39977.3425810185,2009-06-13,08:13:19
40.102347,116.083181,0,559,39977.3426388889,2009-06-13,08:13:24
40.102358,116.083137,0,560,39977.3426967593,2009-06-13,08:13:29
40.102368,116.083099,0,565,39977.3427546296,2009-06-13,08:13:34
40.102393,116.083039,0,567,39977.3428125,2009-06-13,08:13:39
40.102394,116.082989,0,568,39977.3428703704,2009-06-13,08:13:44
40.102381,116.082981,0,576,39977.3429282407,2009-06-13,08:13:49
40.102379,116.082975,0,576,39977.3429861111,2009-06-13,08:13:54
40.102379,116.082975,0,576,39977.3430208333,2009-06-13,08:13:57
40.102377,116.082967,0,576,39977.3430439815,2009-06-13,08:13:59
40.102374,116.082958,0,577,39977.3431018519,2009-06-13,08:14:04
40.102372,116.08295,0,577,39977.3431597222,2009-06-13,08:14:09
40.102369,116.082944,0,577,39977.3432175926,2009-06-13,08:14:14
40.102367,116.08294,0,577,39977.343275463,2009-06-13,08:14:19
40.102367,116.082942,0,577,39977.3433333333,2009-06-13,08:14:24
40.102368,116.082945,0,577,39977.3433912037,2009-06-13,08:14:29
40.10237,116.082952,0,577,39977.3434490741,2009-06-13,08:14:34
40.10237,116.082952,0,577,39977.3434837963,2009-06-13,08:14:37
40.102371,116.082956,0,577,39977.3435069444,2009-06-13,08:14:39
40.10237,116.082947,0,577,39977.3435648148,2009-06-13,08:14:44
40.102388,116.082925,0,580,39977.3436226852,2009-06-13,08:14:49
40.102416,116.082909,0,581,39977.3436805556,2009-06-13,08:14:54
40.102451,116.082884,0,583,39977.3437384259,2009-06-13,08:14:59
40.102451,116.082884,0,583,39977.3437731481,2009-06-13,08:15:02
40.102456,116.082876,0,584,39977.3437962963,2009-06-13,08:15:04
40.10246,116.082859,0,586,39977.3438541667,2009-06-13,08:15:09
40.102456,116.08282,0,587,39977.343912037,2009-06-13,08:15:14
40.10245,116.082772,0,588,39977.3439699074,2009-06-13,08:15:19
40.102449,116.082738,0,590,39977.3440277778,2009-06-13,08:15:24
40.102457,116.082703,0,591,39977.3440856481,2009-06-13,08:15:29
40.102483,116.082681,0,593,39977.3441435185,2009-06-13,08:15:34
40.102519,116.082665,0,595,39977.3442013889,2009-06-13,08:15:39
40.102562,116.082641,0,597,39977.3442592593,2009-06-13,08:15:44
40.10259,116.082612,0,599,39977.3443171296,2009-06-13,08:15:49
40.10262,116.082582,0,602,39977.344375,2009-06-13,08:15:54
40.102632,116.082547,0,603,39977.3444328704,2009-06-13,08:15:59
40.102628,116.082515,0,606,39977.3444907407,2009-06-13,08:16:04
40.102635,116.082468,0,609,39977.3445486111,2009-06-13,08:16:09
40.102664,116.082437,0,612,39977.3446064815,2009-06-13,08:16:14
40.102695,116.082375,0,615,39977.3446643518,2009-06-13,08:16:19
40.102738,116.082346,0,619,39977.3447222222,2009-06-13,08:16:24
40.102763,116.082316,0,620,39977.3447800926,2009-06-13,08:16:29
40.102785,116.082272,0,624,39977.344837963,2009-06-13,08:16:34
40.102785,116.082272,0,624,39977.3448726852,2009-06-13,08:16:37
40.102788,116.082274,0,624,39977.3448958333,2009-06-13,08:16:39
40.102785,116.082303,0,625,39977.3449537037,2009-06-13,08:16:44
40.102785,116.082303,0,625,39977.3449884259,2009-06-13,08:16:47
40.102781,116.082295,0,626,39977.3450115741,2009-06-13,08:16:49
40.10279,116.082301,0,627,39977.3450694444,2009-06-13,08:16:54
40.102792,116.082303,0,627,39977.3451273148,2009-06-13,08:16:59
40.102792,116.082303,0,628,39977.3451851852,2009-06-13,08:17:04
40.102792,116.082303,0,628,39977.3452199074,2009-06-13,08:17:07
40.102792,116.082301,0,628,39977.3452430556,2009-06-13,08:17:09
40.10279,116.082291,0,628,39977.3453009259,2009-06-13,08:17:14
40.102785,116.082239,0,628,39977.3453587963,2009-06-13,08:17:19
40.102747,116.082197,0,628,39977.3454166667,2009-06-13,08:17:24
40.102694,116.082124,0,629,39977.345474537,2009-06-13,08:17:29
40.102656,116.082087,0,629,39977.3455324074,2009-06-13,08:17:34
40.10264,116.082083,0,629,39977.3455902778,2009-06-13,08:17:39
40.102627,116.082086,0,628,39977.3456481481,2009-06-13,08:17:44
40.10258,116.082075,0,629,39977.3457060185,2009-06-13,08:17:49
40.102592,116.082067,0,628,39977.3457638889,2009-06-13,08:17:54
40.102594,116.082057,0,628,39977.3458217593,2009-06-13,08:17:59
40.102564,116.08208,0,628,39977.3458796296,2009-06-13,08:18:04
40.102571,116.082104,0,628,39977.3459375,2009-06-13,08:18:09
40.102572,116.082132,0,628,39977.3459953704,2009-06-13,08:18:14
40.102572,116.082132,0,628,39977.3460300926,2009-06-13,08:18:17
40.102567,116.082138,0,628,39977.3460532407,2009-06-13,08:18:19
40.102508,116.082185,0,628,39977.3461111111,2009-06-13,08:18:24
40.102484,116.082191,0,628,39977.3461689815,2009-06-13,08:18:29
40.102532,116.082187,0,628,39977.3462268518,2009-06-13,08:18:34
40.102536,116.082217,0,629,39977.3462847222,2009-06-13,08:18:39
40.102526,116.082281,0,629,39977.3463425926,2009-06-13,08:18:44
40.10252,116.082325,0,630,39977.346400463,2009-06-13,08:18:49
40.102556,116.082322,0,630,39977.3464583333,2009-06-13,08:18:54
40.102556,116.082322,0,630,39977.3464930556,2009-06-13,08:18:57
40.102558,116.08233,0,631,39977.3465162037,2009-06-13,08:18:59
40.102577,116.082346,0,632,39977.3465740741,2009-06-13,08:19:04
40.102646,116.082325,0,632,39977.3466319444,2009-06-13,08:19:09
40.102658,116.082354,0,632,39977.3466898148,2009-06-13,08:19:14
40.102692,116.082393,0,632,39977.3467476852,2009-06-13,08:19:19
40.103123,116.082092,0,639,39977.3468055556,2009-06-13,08:19:24
40.103181,116.082105,0,643,39977.3468634259,2009-06-13,08:19:29
40.103216,116.082068,0,644,39977.3469212963,2009-06-13,08:19:34
40.10322,116.082072,0,645,39977.3469791667,2009-06-13,08:19:39
40.10322,116.082072,0,645,39977.3470138889,2009-06-13,08:19:42
40.103227,116.082077,0,647,39977.347037037,2009-06-13,08:19:44
40.103236,116.082067,0,648,39977.3470949074,2009-06-13,08:19:49
40.103267,116.082069,0,652,39977.3471527778,2009-06-13,08:19:54
40.103276,116.082058,0,652,39977.3472106481,2009-06-13,08:19:59
40.103285,116.082009,0,653,39977.3472685185,2009-06-13,08:20:04
40.103316,116.082002,0,655,39977.3473263889,2009-06-13,08:20:09
40.103342,116.082013,0,663,39977.3473842593,2009-06-13,08:20:14
40.103351,116.081976,0,664,39977.3474421296,2009-06-13,08:20:19
40.103351,116.081976,0,664,39977.3474768519,2009-06-13,08:20:22
40.103352,116.081979,0,665,39977.3475,2009-06-13,08:20:24
40.103355,116.081989,0,665,39977.3475578704,2009-06-13,08:20:29
40.103355,116.081989,0,665,39977.3475925926,2009-06-13,08:20:32
40.103356,116.081994,0,665,39977.3476157407,2009-06-13,08:20:34
40.10336,116.082004,0,665,39977.3476736111,2009-06-13,08:20:39
40.10336,116.082004,0,665,39977.3477083333,2009-06-13,08:20:42
40.103363,116.081999,0,665,39977.3477314815,2009-06-13,08:20:44
40.103369,116.081973,0,665,39977.3477893519,2009-06-13,08:20:49
40.103386,116.081955,0,665,39977.3478472222,2009-06-13,08:20:54
40.103377,116.08196,0,665,39977.3479050926,2009-06-13,08:20:59
40.103383,116.081931,0,668,39977.347962963,2009-06-13,08:21:04
40.103374,116.081959,0,669,39977.3480208333,2009-06-13,08:21:09
40.103377,116.081961,0,669,39977.3480787037,2009-06-13,08:21:14
40.103377,116.081961,0,669,39977.3481134259,2009-06-13,08:21:17
40.103381,116.081968,0,669,39977.3481365741,2009-06-13,08:21:19
40.103413,116.08197,0,670,39977.3481944444,2009-06-13,08:21:24
40.103428,116.081966,0,671,39977.3482523148,2009-06-13,08:21:29
40.103484,116.08192,0,674,39977.3483101852,2009-06-13,08:21:34
40.103506,116.08199,0,688,39977.3483680556,2009-06-13,08:21:39
40.103509,116.082092,0,705,39977.3484259259,2009-06-13,08:21:44
40.10352,116.082016,0,707,39977.3484837963,2009-06-13,08:21:49
40.10352,116.082016,0,707,39977.3485185185,2009-06-13,08:21:52
40.103514,116.082016,0,707,39977.3485416667,2009-06-13,08:21:54
40.103526,116.08203,0,707,39977.348599537,2009-06-13,08:21:59
40.10356,116.082053,0,708,39977.3486574074,2009-06-13,08:22:04
40.10359,116.082139,0,710,39977.3487152778,2009-06-13,08:22:09
40.103604,116.082179,0,712,39977.3487731481,2009-06-13,08:22:14
40.103625,116.082204,0,714,39977.3488310185,2009-06-13,08:22:19
40.103644,116.082227,0,716,39977.3488888889,2009-06-13,08:22:24
40.103667,116.082262,0,717,39977.3489467593,2009-06-13,08:22:29
40.103695,116.082274,0,723,39977.3490046296,2009-06-13,08:22:34
40.1037,116.082338,0,729,39977.3490625,2009-06-13,08:22:39
40.103699,116.082336,0,729,39977.3491203704,2009-06-13,08:22:44
40.103699,116.082336,0,729,39977.3491550926,2009-06-13,08:22:47
40.103697,116.082329,0,730,39977.3491782407,2009-06-13,08:22:49
40.103693,116.082317,0,730,39977.3492361111,2009-06-13,08:22:54
40.103693,116.082316,0,730,39977.3492939815,2009-06-13,08:22:59
40.103696,116.082323,0,730,39977.3493518519,2009-06-13,08:23:04
40.103696,116.082325,0,730,39977.3494097222,2009-06-13,08:23:09
40.103694,116.082322,0,729,39977.3494675926,2009-06-13,08:23:14
40.103694,116.082321,0,729,39977.349525463,2009-06-13,08:23:19
40.103696,116.082328,0,730,39977.3495833333,2009-06-13,08:23:24
40.103697,116.082331,0,730,39977.3496412037,2009-06-13,08:23:29
40.103696,116.082326,0,730,39977.3496990741,2009-06-13,08:23:34
40.103696,116.082327,0,730,39977.3497569444,2009-06-13,08:23:39
40.103697,116.08233,0,730,39977.3498148148,2009-06-13,08:23:44
40.103697,116.08233,0,730,39977.3498726852,2009-06-13,08:23:49
40.103695,116.082323,0,731,39977.3499305556,2009-06-13,08:23:54
40.103697,116.082326,0,731,39977.3499884259,2009-06-13,08:23:59
40.103696,116.082327,0,731,39977.3500462963,2009-06-13,08:24:04
40.103696,116.082327,0,731,39977.3500810185,2009-06-13,08:24:07
40.103698,116.082335,0,731,39977.3501041667,2009-06-13,08:24:09
40.103687,116.082388,0,732,39977.350162037,2009-06-13,08:24:14
40.103686,116.0824,0,731,39977.3502199074,2009-06-13,08:24:19
40.10368,116.082411,0,731,39977.3502777778,2009-06-13,08:24:24
40.103674,116.082433,0,733,39977.3503356481,2009-06-13,08:24:29
40.103672,116.082503,0,735,39977.3503935185,2009-06-13,08:24:34
40.103651,116.082527,0,734,39977.3504513889,2009-06-13,08:24:39
40.103626,116.082566,0,733,39977.3505092593,2009-06-13,08:24:44
40.103597,116.082592,0,732,39977.3505671296,2009-06-13,08:24:49
40.103575,116.08261,0,730,39977.350625,2009-06-13,08:24:54
40.103567,116.082633,0,728,39977.3506828704,2009-06-13,08:24:59
40.103563,116.082657,0,727,39977.3507407407,2009-06-13,08:25:04
40.103557,116.082707,0,726,39977.3507986111,2009-06-13,08:25:09
40.103555,116.082754,0,724,39977.3508564815,2009-06-13,08:25:14
40.103579,116.082739,0,719,39977.3509143519,2009-06-13,08:25:19
40.103594,116.082774,0,717,39977.3509722222,2009-06-13,08:25:24
40.103596,116.082803,0,713,39977.3510300926,2009-06-13,08:25:29
40.103594,116.082816,0,710,39977.351087963,2009-06-13,08:25:34
40.103583,116.082847,0,706,39977.3511458333,2009-06-13,08:25:39
40.103558,116.082885,0,702,39977.3512037037,2009-06-13,08:25:44
40.103559,116.082937,0,697,39977.3512615741,2009-06-13,08:25:49
40.103564,116.082965,0,693,39977.3513194444,2009-06-13,08:25:54
40.103536,116.083,0,687,39977.3513773148,2009-06-13,08:25:59
40.103522,116.08301,0,684,39977.3514351852,2009-06-13,08:26:04
40.103522,116.083062,0,680,39977.3514930556,2009-06-13,08:26:09
40.103516,116.0831,0,675,39977.3515509259,2009-06-13,08:26:14
40.103484,116.083124,0,672,39977.3516087963,2009-06-13,08:26:19
40.103449,116.08316,0,667,39977.3516666667,2009-06-13,08:26:24
40.103424,116.083216,0,664,39977.351724537,2009-06-13,08:26:29
40.103406,116.083292,0,663,39977.3517824074,2009-06-13,08:26:34
40.103382,116.083351,0,660,39977.3518402778,2009-06-13,08:26:39
40.103351,116.083417,0,658,39977.3518981481,2009-06-13,08:26:44
40.103332,116.083497,0,661,39977.3519560185,2009-06-13,08:26:49
40.103361,116.08357,0,661,39977.3520138889,2009-06-13,08:26:54
40.103352,116.083636,0,657,39977.3520717593,2009-06-13,08:26:59
40.103311,116.083662,0,657,39977.3521296296,2009-06-13,08:27:04
40.103307,116.08367,0,657,39977.3521875,2009-06-13,08:27:09
40.103307,116.083667,0,658,39977.3522453704,2009-06-13,08:27:14
40.103307,116.083667,0,658,39977.3522800926,2009-06-13,08:27:17
40.103305,116.083664,0,659,39977.3523032407,2009-06-13,08:27:19
40.103318,116.083675,0,658,39977.3523611111,2009-06-13,08:27:24
40.103322,116.083687,0,658,39977.3524189815,2009-06-13,08:27:29
40.103326,116.0837,0,658,39977.3524768518,2009-06-13,08:27:34
40.103328,116.083705,0,657,39977.3525347222,2009-06-13,08:27:39
40.103329,116.083706,0,657,39977.3525925926,2009-06-13,08:27:44
40.103329,116.083707,0,657,39977.352650463,2009-06-13,08:27:49
40.103329,116.083707,0,657,39977.3527083333,2009-06-13,08:27:54
40.10333,116.083707,0,657,39977.3527662037,2009-06-13,08:27:59
40.10333,116.083707,0,657,39977.3528240741,2009-06-13,08:28:04
40.103329,116.083706,0,657,39977.3528819444,2009-06-13,08:28:09
40.10333,116.083709,0,657,39977.3529398148,2009-06-13,08:28:14
40.103329,116.083708,0,657,39977.3529976852,2009-06-13,08:28:19
40.103328,116.083702,0,657,39977.3530555556,2009-06-13,08:28:24
40.103328,116.083698,0,657,39977.3531134259,2009-06-13,08:28:29
40.103084,116.083846,0,595,39977.3572222222,2009-06-13,08:34:24
40.103088,116.083883,0,592,39977.3572800926,2009-06-13,08:34:29
40.103091,116.083926,0,590,39977.357337963,2009-06-13,08:34:34
40.103083,116.083958,0,587,39977.3573958333,2009-06-13,08:34:39
40.10308,116.083973,0,587,39977.3574537037,2009-06-13,08:34:44
40.10305,116.084004,0,585,39977.3575115741,2009-06-13,08:34:49
40.103035,116.084018,0,582,39977.3575694444,2009-06-13,08:34:54
40.103027,116.084029,0,579,39977.3576273148,2009-06-13,08:34:59
40.103028,116.084032,0,579,39977.3576851852,2009-06-13,08:35:04
40.103028,116.084033,0,579,39977.3577430556,2009-06-13,08:35:09
40.103028,116.084033,0,579,39977.3578009259,2009-06-13,08:35:14
40.103028,116.084034,0,579,39977.3578587963,2009-06-13,08:35:19
40.103027,116.084034,0,579,39977.3579166667,2009-06-13,08:35:24
40.103027,116.084034,0,579,39977.357974537,2009-06-13,08:35:29
40.103026,116.084035,0,579,39977.3580324074,2009-06-13,08:35:34
40.103026,116.084036,0,579,39977.3580902778,2009-06-13,08:35:39
40.103026,116.084036,0,579,39977.3581481481,2009-06-13,08:35:44
40.103026,116.084037,0,579,39977.3582060185,2009-06-13,08:35:49
40.103025,116.084037,0,579,39977.3582638889,2009-06-13,08:35:54
40.103025,116.084037,0,579,39977.3583217593,2009-06-13,08:35:59
40.103025,116.084037,0,579,39977.3583796296,2009-06-13,08:36:04
40.103025,116.084038,0,579,39977.3584375,2009-06-13,08:36:09
40.103025,116.084039,0,579,39977.3584953704,2009-06-13,08:36:14
40.103025,116.084039,0,579,39977.3585300926,2009-06-13,08:36:17
40.103024,116.084041,0,579,39977.3585532407,2009-06-13,08:36:19
40.103026,116.08407,0,582,39977.3586111111,2009-06-13,08:36:24
40.10301,116.084132,0,580,39977.3586689815,2009-06-13,08:36:29
40.103027,116.084175,0,577,39977.3587268519,2009-06-13,08:36:34
40.103035,116.084207,0,575,39977.3587847222,2009-06-13,08:36:39
40.103039,116.084272,0,576,39977.3588425926,2009-06-13,08:36:44
40.103057,116.08432,0,573,39977.358900463,2009-06-13,08:36:49
40.10307,116.084358,0,572,39977.3589583333,2009-06-13,08:36:54
40.103098,116.084384,0,569,39977.3590162037,2009-06-13,08:36:59
40.103128,116.084407,0,568,39977.3590740741,2009-06-13,08:37:04
40.103165,116.084441,0,568,39977.3591319444,2009-06-13,08:37:09
40.10318,116.084513,0,566,39977.3591898148,2009-06-13,08:37:14
40.103204,116.084565,0,564,39977.3592476852,2009-06-13,08:37:19
40.103238,116.084638,0,563,39977.3593055556,2009-06-13,08:37:24
40.103247,116.084687,0,561,39977.3593634259,2009-06-13,08:37:29
40.103257,116.084765,0,561,39977.3594212963,2009-06-13,08:37:34
40.10327,116.084828,0,559,39977.3594791667,2009-06-13,08:37:39
40.103294,116.084881,0,558,39977.359537037,2009-06-13,08:37:44
40.103311,116.084946,0,556,39977.3595949074,2009-06-13,08:37:49
40.103329,116.084998,0,553,39977.3596527778,2009-06-13,08:37:54
40.103338,116.085037,0,551,39977.3597106481,2009-06-13,08:37:59
40.103336,116.085044,0,550,39977.3597685185,2009-06-13,08:38:04
40.103332,116.085049,0,548,39977.3598263889,2009-06-13,08:38:09
40.103329,116.085057,0,548,39977.3598842593,2009-06-13,08:38:14
40.103328,116.085063,0,547,39977.3599421296,2009-06-13,08:38:19
40.103328,116.085063,0,547,39977.3599768518,2009-06-13,08:38:22
40.103335,116.085068,0,547,39977.36,2009-06-13,08:38:24
40.103383,116.085072,0,547,39977.3600578704,2009-06-13,08:38:29
40.103419,116.085083,0,543,39977.3601157407,2009-06-13,08:38:34
40.103419,116.085083,0,543,39977.360150463,2009-06-13,08:38:37
40.103426,116.085079,0,542,39977.3601736111,2009-06-13,08:38:39
40.103435,116.085077,0,541,39977.3602314815,2009-06-13,08:38:44
40.103446,116.085075,0,539,39977.3602893518,2009-06-13,08:38:49
40.103452,116.085093,0,538,39977.3603472222,2009-06-13,08:38:54
40.103488,116.085142,0,536,39977.3604050926,2009-06-13,08:38:59
40.103502,116.085168,0,538,39977.360462963,2009-06-13,08:39:04
40.103541,116.085175,0,539,39977.3605208333,2009-06-13,08:39:09
40.103583,116.085196,0,536,39977.3605787037,2009-06-13,08:39:14
40.103643,116.085225,0,531,39977.3606365741,2009-06-13,08:39:19
40.10371,116.085211,0,524,39977.3606944444,2009-06-13,08:39:24
40.103741,116.085166,0,522,39977.3607523148,2009-06-13,08:39:29
40.103791,116.085108,0,519,39977.3608101852,2009-06-13,08:39:34
40.103829,116.085045,0,518,39977.3608680556,2009-06-13,08:39:39
40.103852,116.084981,0,520,39977.3609259259,2009-06-13,08:39:44
40.103862,116.084918,0,523,39977.3609837963,2009-06-13,08:39:49
40.103902,116.084828,0,524,39977.3610416667,2009-06-13,08:39:54
40.10394,116.084832,0,527,39977.361099537,2009-06-13,08:39:59
40.10395,116.084854,0,528,39977.3611574074,2009-06-13,08:40:04
40.103974,116.084834,0,529,39977.3612152778,2009-06-13,08:40:09
40.103974,116.084834,0,529,39977.36125,2009-06-13,08:40:12
40.103975,116.084836,0,529,39977.3612731481,2009-06-13,08:40:14
40.103984,116.084872,0,529,39977.3613310185,2009-06-13,08:40:19
40.104007,116.08494,0,529,39977.3613888889,2009-06-13,08:40:24
40.104042,116.084988,0,528,39977.3614467593,2009-06-13,08:40:29
40.104045,116.085047,0,530,39977.3615046296,2009-06-13,08:40:34
40.104056,116.085082,0,529,39977.3615625,2009-06-13,08:40:39
40.104078,116.085166,0,528,39977.3616203704,2009-06-13,08:40:44
40.10413,116.085188,0,528,39977.3616782407,2009-06-13,08:40:49
40.104157,116.085229,0,529,39977.3617361111,2009-06-13,08:40:54
40.104171,116.085272,0,530,39977.3617939815,2009-06-13,08:40:59
40.104193,116.08531,0,529,39977.3618518518,2009-06-13,08:41:04
40.104219,116.085364,0,529,39977.3619097222,2009-06-13,08:41:09
40.104235,116.08539,0,529,39977.3619675926,2009-06-13,08:41:14
40.104234,116.08542,0,528,39977.362025463,2009-06-13,08:41:19
40.104235,116.085436,0,529,39977.3620833333,2009-06-13,08:41:24
40.104236,116.085468,0,530,39977.3621412037,2009-06-13,08:41:29
40.104226,116.08549,0,527,39977.3621990741,2009-06-13,08:41:34
40.104217,116.085559,0,528,39977.3622569444,2009-06-13,08:41:39
40.104246,116.085611,0,529,39977.3623148148,2009-06-13,08:41:44
40.104282,116.085608,0,532,39977.3623726852,2009-06-13,08:41:49
40.104295,116.085597,0,530,39977.3624305556,2009-06-13,08:41:54
40.104296,116.085596,0,531,39977.3624884259,2009-06-13,08:41:59
40.104298,116.085597,0,531,39977.3625462963,2009-06-13,08:42:04
40.104301,116.085599,0,531,39977.3626041667,2009-06-13,08:42:09
40.104301,116.085593,0,531,39977.362662037,2009-06-13,08:42:14
40.104301,116.085593,0,531,39977.3626967593,2009-06-13,08:42:17
40.104305,116.085596,0,531,39977.3627199074,2009-06-13,08:42:19
40.104426,116.085601,0,533,39977.3627777778,2009-06-13,08:42:24
40.104498,116.085614,0,534,39977.3628356481,2009-06-13,08:42:29
40.104537,116.085637,0,533,39977.3628935185,2009-06-13,08:42:34
40.104586,116.085647,0,535,39977.3629513889,2009-06-13,08:42:39
40.104627,116.085671,0,535,39977.3630092593,2009-06-13,08:42:44
40.104663,116.085674,0,534,39977.3630671296,2009-06-13,08:42:49
40.104693,116.085705,0,532,39977.363125,2009-06-13,08:42:54
40.10472,116.08573,0,533,39977.3631828704,2009-06-13,08:42:59
40.104766,116.085747,0,530,39977.3632407407,2009-06-13,08:43:04
40.104828,116.085721,0,532,39977.3632986111,2009-06-13,08:43:09
40.104861,116.085706,0,532,39977.3633564815,2009-06-13,08:43:14
40.104861,116.085706,0,532,39977.3633912037,2009-06-13,08:43:17
40.104868,116.085706,0,531,39977.3634143519,2009-06-13,08:43:19
40.104896,116.085696,0,532,39977.3634722222,2009-06-13,08:43:24
40.104925,116.085697,0,532,39977.3635300926,2009-06-13,08:43:29
40.104953,116.085727,0,532,39977.363587963,2009-06-13,08:43:34
40.104989,116.085739,0,532,39977.3636458333,2009-06-13,08:43:39
40.105008,116.085782,0,530,39977.3637037037,2009-06-13,08:43:44
40.105014,116.085783,0,530,39977.3637615741,2009-06-13,08:43:49
40.105014,116.085783,0,530,39977.3637962963,2009-06-13,08:43:52
40.105015,116.085784,0,530,39977.3638194444,2009-06-13,08:43:54
40.105032,116.085805,0,528,39977.3638773148,2009-06-13,08:43:59
40.10503,116.085799,0,527,39977.3639351852,2009-06-13,08:44:04
40.105029,116.085796,0,527,39977.3639930556,2009-06-13,08:44:09
40.105029,116.085797,0,527,39977.3640509259,2009-06-13,08:44:14
40.105029,116.085797,0,527,39977.3640856481,2009-06-13,08:44:17
40.105032,116.085804,0,527,39977.3641087963,2009-06-13,08:44:19
40.105079,116.08584,0,524,39977.3641666667,2009-06-13,08:44:24
40.105097,116.085921,0,519,39977.364224537,2009-06-13,08:44:29
40.105122,116.085964,0,515,39977.3642824074,2009-06-13,08:44:34
40.105151,116.085987,0,513,39977.3643402778,2009-06-13,08:44:39
40.105151,116.085987,0,513,39977.364375,2009-06-13,08:44:42
40.105156,116.085994,0,513,39977.3643981481,2009-06-13,08:44:44
40.105156,116.086008,0,513,39977.3644560185,2009-06-13,08:44:49
40.105159,116.086012,0,512,39977.3645138889,2009-06-13,08:44:54
40.105159,116.086012,0,512,39977.3645486111,2009-06-13,08:44:57
40.105158,116.086011,0,512,39977.3645717593,2009-06-13,08:44:59
40.105155,116.086002,0,512,39977.3646296296,2009-06-13,08:45:04
40.105153,116.085998,0,512,39977.3646875,2009-06-13,08:45:09
40.105154,116.086004,0,512,39977.3647453704,2009-06-13,08:45:14
40.10515,116.085998,0,512,39977.3648032407,2009-06-13,08:45:19
40.105146,116.085996,0,513,39977.3648611111,2009-06-13,08:45:24
40.105144,116.085993,0,513,39977.3649189815,2009-06-13,08:45:29
40.105142,116.085989,0,513,39977.3649768519,2009-06-13,08:45:34
40.10514,116.085989,0,513,39977.3650347222,2009-06-13,08:45:39
40.10514,116.085989,0,513,39977.3650694444,2009-06-13,08:45:42
40.105134,116.085997,0,512,39977.3650925926,2009-06-13,08:45:44
40.105112,116.086055,0,512,39977.365150463,2009-06-13,08:45:49
40.105076,116.086076,0,511,39977.3652083333,2009-06-13,08:45:54
40.105056,116.08615,0,511,39977.3652662037,2009-06-13,08:45:59
40.105041,116.086142,0,513,39977.3653240741,2009-06-13,08:46:04
40.105035,116.086155,0,516,39977.3653819444,2009-06-13,08:46:09
40.105037,116.086158,0,519,39977.3654398148,2009-06-13,08:46:14
40.10504,116.086164,0,522,39977.3654976852,2009-06-13,08:46:19
40.105038,116.086166,0,525,39977.3655555556,2009-06-13,08:46:24
40.105033,116.086166,0,527,39977.3656134259,2009-06-13,08:46:29
40.105033,116.086166,0,527,39977.3656481481,2009-06-13,08:46:32
40.105032,116.086166,0,530,39977.3656712963,2009-06-13,08:46:34
40.10502,116.086171,0,532,39977.3657291667,2009-06-13,08:46:39
40.104981,116.086204,0,535,39977.365787037,2009-06-13,08:46:44
40.104956,116.086234,0,537,39977.3658449074,2009-06-13,08:46:49
40.104945,116.086281,0,538,39977.3659027778,2009-06-13,08:46:54
40.104905,116.086336,0,539,39977.3659606481,2009-06-13,08:46:59
40.104868,116.086375,0,541,39977.3660185185,2009-06-13,08:47:04
40.104852,116.086434,0,538,39977.3660763889,2009-06-13,08:47:09
40.104853,116.086493,0,537,39977.3661342593,2009-06-13,08:47:14
40.104878,116.086518,0,534,39977.3661921296,2009-06-13,08:47:19
40.104892,116.086577,0,534,39977.36625,2009-06-13,08:47:24
40.104885,116.086647,0,532,39977.3663078704,2009-06-13,08:47:29
40.104913,116.0867,0,525,39977.3663657407,2009-06-13,08:47:34
40.104928,116.086716,0,519,39977.3664236111,2009-06-13,08:47:39
40.104927,116.086764,0,514,39977.3664814815,2009-06-13,08:47:44
40.104932,116.086815,0,509,39977.3665393519,2009-06-13,08:47:49
40.10494,116.086873,0,505,39977.3665972222,2009-06-13,08:47:54
40.104956,116.086911,0,501,39977.3666550926,2009-06-13,08:47:59
40.104953,116.086986,0,498,39977.366712963,2009-06-13,08:48:04
40.104948,116.087071,0,496,39977.3667708333,2009-06-13,08:48:09
40.10496,116.087142,0,496,39977.3668287037,2009-06-13,08:48:14
40.104962,116.087211,0,492,39977.3668865741,2009-06-13,08:48:19
40.104962,116.087266,0,488,39977.3669444444,2009-06-13,08:48:24
40.104958,116.087305,0,486,39977.3670023148,2009-06-13,08:48:29
40.104929,116.087381,0,481,39977.3670601852,2009-06-13,08:48:34
40.10493,116.087451,0,478,39977.3671180556,2009-06-13,08:48:39
40.104939,116.087553,0,472,39977.3671759259,2009-06-13,08:48:44
40.104959,116.087582,0,470,39977.3672337963,2009-06-13,08:48:49
40.104981,116.087605,0,464,39977.3672916667,2009-06-13,08:48:54
40.104993,116.087599,0,464,39977.367349537,2009-06-13,08:48:59
40.104994,116.087601,0,463,39977.3674074074,2009-06-13,08:49:04
40.104995,116.087604,0,463,39977.3674652778,2009-06-13,08:49:09
40.104995,116.087604,0,463,39977.3675,2009-06-13,08:49:12
40.104996,116.087606,0,463,39977.3675231481,2009-06-13,08:49:14
40.104994,116.087619,0,463,39977.3675810185,2009-06-13,08:49:19
40.105009,116.087671,0,463,39977.3676388889,2009-06-13,08:49:24
40.105034,116.087735,0,459,39977.3676967593,2009-06-13,08:49:29
40.105014,116.087791,0,457,39977.3677546296,2009-06-13,08:49:34
40.105018,116.087829,0,453,39977.3678125,2009-06-13,08:49:39
40.105016,116.087871,0,451,39977.3678703704,2009-06-13,08:49:44
40.105026,116.087964,0,445,39977.3679282407,2009-06-13,08:49:49
40.105049,116.088014,0,440,39977.3679861111,2009-06-13,08:49:54
40.105056,116.088062,0,434,39977.3680439815,2009-06-13,08:49:59
40.105091,116.088098,0,428,39977.3681018518,2009-06-13,08:50:04
40.105135,116.088134,0,423,39977.3681597222,2009-06-13,08:50:09
40.10515,116.088182,0,418,39977.3682175926,2009-06-13,08:50:14
40.105172,116.088229,0,416,39977.368275463,2009-06-13,08:50:19
40.105189,116.088263,0,411,39977.3683333333,2009-06-13,08:50:24
40.105192,116.088323,0,406,39977.3683912037,2009-06-13,08:50:29
40.105186,116.088369,0,401,39977.3684490741,2009-06-13,08:50:34
40.105192,116.088438,0,396,39977.3685069444,2009-06-13,08:50:39
40.105211,116.088474,0,393,39977.3685648148,2009-06-13,08:50:44
40.105219,116.088485,0,393,39977.3686226852,2009-06-13,08:50:49
40.105248,116.088523,0,394,39977.3686805556,2009-06-13,08:50:54
40.105272,116.088591,0,392,39977.3687384259,2009-06-13,08:50:59
40.105313,116.088631,0,390,39977.3687962963,2009-06-13,08:51:04
40.105356,116.088681,0,390,39977.3688541667,2009-06-13,08:51:09
40.105383,116.088752,0,389,39977.368912037,2009-06-13,08:51:14
40.105414,116.08883,0,387,39977.3689699074,2009-06-13,08:51:19
40.105409,116.088891,0,384,39977.3690277778,2009-06-13,08:51:24
40.10541,116.088927,0,381,39977.3690856481,2009-06-13,08:51:29
40.105408,116.088922,0,381,39977.3691435185,2009-06-13,08:51:34
40.105413,116.088914,0,379,39977.3692013889,2009-06-13,08:51:39
40.105406,116.088914,0,379,39977.3692592593,2009-06-13,08:51:44
40.105405,116.088912,0,379,39977.3693171296,2009-06-13,08:51:49
40.105404,116.088909,0,379,39977.369375,2009-06-13,08:51:54
40.105403,116.088906,0,379,39977.3694328704,2009-06-13,08:51:59
40.105404,116.088909,0,379,39977.3694907407,2009-06-13,08:52:04
40.105405,116.088913,0,379,39977.3695486111,2009-06-13,08:52:09
40.105406,116.088914,0,379,39977.3696064815,2009-06-13,08:52:14
40.105404,116.088909,0,379,39977.3696643518,2009-06-13,08:52:19
40.105404,116.08891,0,379,39977.3697222222,2009-06-13,08:52:24
40.105404,116.08891,0,379,39977.3697569444,2009-06-13,08:52:27
40.105406,116.088915,0,379,39977.3697800926,2009-06-13,08:52:29
40.105391,116.088926,0,380,39977.369837963,2009-06-13,08:52:34
40.105358,116.088948,0,379,39977.3698958333,2009-06-13,08:52:39
40.105319,116.088972,0,378,39977.3699537037,2009-06-13,08:52:44
40.105293,116.089015,0,378,39977.3700115741,2009-06-13,08:52:49
40.10525,116.089058,0,378,39977.3700694444,2009-06-13,08:52:54
40.105216,116.089067,0,377,39977.3701273148,2009-06-13,08:52:59
40.105157,116.089104,0,377,39977.3701851852,2009-06-13,08:53:04
40.105113,116.089127,0,377,39977.3702430556,2009-06-13,08:53:09
40.105075,116.089136,0,377,39977.3703009259,2009-06-13,08:53:14
40.105021,116.089146,0,379,39977.3703587963,2009-06-13,08:53:19
40.104991,116.089151,0,379,39977.3704166667,2009-06-13,08:53:24
40.104952,116.089138,0,378,39977.370474537,2009-06-13,08:53:29
40.104888,116.089114,0,379,39977.3705324074,2009-06-13,08:53:34
40.104822,116.089115,0,382,39977.3705902778,2009-06-13,08:53:39
40.104807,116.08912,0,381,39977.3706481481,2009-06-13,08:53:44
40.104802,116.089111,0,381,39977.3707060185,2009-06-13,08:53:49
40.104802,116.089111,0,381,39977.3707407407,2009-06-13,08:53:52
40.104798,116.089105,0,381,39977.3707638889,2009-06-13,08:53:54
40.104771,116.089103,0,381,39977.3708217593,2009-06-13,08:53:59
40.104704,116.08914,0,382,39977.3708796296,2009-06-13,08:54:04
40.104654,116.089148,0,382,39977.3709375,2009-06-13,08:54:09
40.104585,116.089152,0,384,39977.3709953704,2009-06-13,08:54:14
40.104534,116.089129,0,383,39977.3710532407,2009-06-13,08:54:19
40.104504,116.089116,0,382,39977.3711111111,2009-06-13,08:54:24
40.104474,116.089076,0,382,39977.3711689815,2009-06-13,08:54:29
40.104425,116.089082,0,383,39977.3712268519,2009-06-13,08:54:34
40.104379,116.089085,0,383,39977.3712847222,2009-06-13,08:54:39
40.104327,116.089069,0,383,39977.3713425926,2009-06-13,08:54:44
40.104277,116.089045,0,383,39977.371400463,2009-06-13,08:54:49
40.104224,116.089055,0,382,39977.3714583333,2009-06-13,08:54:54
40.104175,116.089079,0,382,39977.3715162037,2009-06-13,08:54:59
40.104124,116.089108,0,380,39977.3715740741,2009-06-13,08:55:04
40.104063,116.089169,0,380,39977.3716319444,2009-06-13,08:55:09
40.104031,116.089139,0,382,39977.3716898148,2009-06-13,08:55:14
40.104006,116.089129,0,381,39977.3717476852,2009-06-13,08:55:19
40.103964,116.089138,0,383,39977.3718055556,2009-06-13,08:55:24
40.103917,116.089159,0,384,39977.3718634259,2009-06-13,08:55:29
40.103873,116.089165,0,387,39977.3719212963,2009-06-13,08:55:34
40.103841,116.089167,0,388,39977.3719791667,2009-06-13,08:55:39
40.10379,116.089177,0,391,39977.372037037,2009-06-13,08:55:44
40.103741,116.089185,0,394,39977.3720949074,2009-06-13,08:55:49
40.103696,116.089153,0,394,39977.3721527778,2009-06-13,08:55:54
40.103655,116.089152,0,394,39977.3722106481,2009-06-13,08:55:59
40.103622,116.089125,0,396,39977.3722685185,2009-06-13,08:56:04
40.103584,116.089097,0,396,39977.3723263889,2009-06-13,08:56:09
40.103543,116.08908,0,397,39977.3723842593,2009-06-13,08:56:14
40.103505,116.089059,0,399,39977.3724421296,2009-06-13,08:56:19
40.103458,116.089048,0,402,39977.3725,2009-06-13,08:56:24
40.103412,116.089067,0,403,39977.3725578704,2009-06-13,08:56:29
40.103371,116.089085,0,406,39977.3726157407,2009-06-13,08:56:34
40.103347,116.089074,0,410,39977.3726736111,2009-06-13,08:56:39
40.103302,116.08907,0,412,39977.3727314815,2009-06-13,08:56:44
40.103257,116.08908,0,413,39977.3727893519,2009-06-13,08:56:49
40.103219,116.089088,0,414,39977.3728472222,2009-06-13,08:56:54
40.103187,116.0891,0,417,39977.3729050926,2009-06-13,08:56:59
40.103149,116.089128,0,418,39977.372962963,2009-06-13,08:57:04
40.103138,116.089154,0,419,39977.3730208333,2009-06-13,08:57:09
40.103125,116.089167,0,420,39977.3730787037,2009-06-13,08:57:14
40.103044,116.089217,0,421,39977.3731365741,2009-06-13,08:57:19
40.102982,116.089257,0,422,39977.3731944444,2009-06-13,08:57:24
40.102938,116.089292,0,423,39977.3732523148,2009-06-13,08:57:29
40.102899,116.089312,0,422,39977.3733101852,2009-06-13,08:57:34
40.102851,116.089342,0,423,39977.3733680556,2009-06-13,08:57:39
40.10279,116.089365,0,424,39977.3734259259,2009-06-13,08:57:44
40.10273,116.089391,0,427,39977.3734837963,2009-06-13,08:57:49
40.102687,116.089406,0,433,39977.3735416667,2009-06-13,08:57:54
40.102645,116.089415,0,432,39977.373599537,2009-06-13,08:57:59
40.102607,116.089442,0,431,39977.3736574074,2009-06-13,08:58:04
40.102571,116.089456,0,429,39977.3737152778,2009-06-13,08:58:09
40.102542,116.089481,0,427,39977.3737731481,2009-06-13,08:58:14
40.102504,116.08949,0,426,39977.3738310185,2009-06-13,08:58:19
40.102458,116.089517,0,424,39977.3738888889,2009-06-13,08:58:24
40.102423,116.089531,0,423,39977.3739467593,2009-06-13,08:58:29
40.10241,116.08955,0,422,39977.3740046296,2009-06-13,08:58:34
40.102405,116.089602,0,421,39977.3740625,2009-06-13,08:58:39
40.102392,116.089628,0,421,39977.3741203704,2009-06-13,08:58:44
40.102392,116.089628,0,421,39977.3741550926,2009-06-13,08:58:47
40.102394,116.089635,0,421,39977.3741782407,2009-06-13,08:58:49
40.102407,116.089656,0,420,39977.3742361111,2009-06-13,08:58:54
40.102416,116.089706,0,419,39977.3742939815,2009-06-13,08:58:59
40.102424,116.089771,0,417,39977.3743518519,2009-06-13,08:59:04
40.102453,116.089814,0,414,39977.3744097222,2009-06-13,08:59:09
40.102479,116.089862,0,413,39977.3744675926,2009-06-13,08:59:14
40.102505,116.089907,0,411,39977.374525463,2009-06-13,08:59:19
40.10252,116.089941,0,409,39977.3745833333,2009-06-13,08:59:24
40.102533,116.09,0,408,39977.3746412037,2009-06-13,08:59:29
40.10256,116.090043,0,404,39977.3746990741,2009-06-13,08:59:34
40.102583,116.090101,0,403,39977.3747569444,2009-06-13,08:59:39
40.102603,116.090154,0,403,39977.3748148148,2009-06-13,08:59:44
40.102631,116.090204,0,403,39977.3748726852,2009-06-13,08:59:49
40.10265,116.09025,0,402,39977.3749305556,2009-06-13,08:59:54
40.102675,116.090277,0,401,39977.3749884259,2009-06-13,08:59:59
40.102685,116.090304,0,401,39977.3750462963,2009-06-13,09:00:04
40.102686,116.090307,0,401,39977.3751041667,2009-06-13,09:00:09
40.102685,116.090302,0,401,39977.375162037,2009-06-13,09:00:14
40.102685,116.090301,0,400,39977.3752199074,2009-06-13,09:00:19
40.102685,116.090301,0,400,39977.3752777778,2009-06-13,09:00:24
40.102684,116.090301,0,400,39977.3753356481,2009-06-13,09:00:29
40.102684,116.090303,0,400,39977.3753935185,2009-06-13,09:00:34
40.102685,116.09031,0,400,39977.3754513889,2009-06-13,09:00:39
40.102686,116.090316,0,400,39977.3755092593,2009-06-13,09:00:44
40.102684,116.090313,0,400,39977.3755671296,2009-06-13,09:00:49
40.102684,116.090317,0,400,39977.375625,2009-06-13,09:00:54
40.102683,116.090316,0,401,39977.3756828704,2009-06-13,09:00:59
40.102682,116.090321,0,401,39977.3757407407,2009-06-13,09:01:04
40.102682,116.090321,0,401,39977.375775463,2009-06-13,09:01:07
40.102681,116.090321,0,401,39977.3757986111,2009-06-13,09:01:09
40.102663,116.090371,0,403,39977.3758564815,2009-06-13,09:01:14
40.10265,116.090444,0,400,39977.3759143518,2009-06-13,09:01:19
40.102661,116.090475,0,398,39977.3759722222,2009-06-13,09:01:24
40.10269,116.09051,0,395,39977.3760300926,2009-06-13,09:01:29
40.102721,116.090561,0,392,39977.376087963,2009-06-13,09:01:34
40.102748,116.090603,0,390,39977.3761458333,2009-06-13,09:01:39
40.102768,116.090648,0,389,39977.3762037037,2009-06-13,09:01:44
40.102781,116.090698,0,387,39977.3762615741,2009-06-13,09:01:49
40.1028,116.090742,0,385,39977.3763194444,2009-06-13,09:01:54
40.102836,116.090785,0,381,39977.3763773148,2009-06-13,09:01:59
40.102853,116.090836,0,377,39977.3764351852,2009-06-13,09:02:04
40.102883,116.090902,0,374,39977.3764930556,2009-06-13,09:02:09
40.1029,116.090963,0,372,39977.3765509259,2009-06-13,09:02:14
40.102928,116.091021,0,369,39977.3766087963,2009-06-13,09:02:19
40.102949,116.091059,0,366,39977.3766666667,2009-06-13,09:02:24
40.102974,116.091114,0,364,39977.376724537,2009-06-13,09:02:29
40.102999,116.091151,0,362,39977.3767824074,2009-06-13,09:02:34
40.103016,116.091205,0,360,39977.3768402778,2009-06-13,09:02:39
40.103049,116.091238,0,360,39977.3768981481,2009-06-13,09:02:44
40.103081,116.091282,0,360,39977.3769560185,2009-06-13,09:02:49
40.103097,116.091311,0,357,39977.3770138889,2009-06-13,09:02:54
40.103105,116.091325,0,357,39977.3770717593,2009-06-13,09:02:59
40.103105,116.091325,0,357,39977.3771064815,2009-06-13,09:03:02
40.103107,116.091329,0,356,39977.3771296296,2009-06-13,09:03:04
40.103109,116.091353,0,356,39977.3771875,2009-06-13,09:03:09
40.103104,116.091359,0,356,39977.3772453704,2009-06-13,09:03:14
40.103104,116.091359,0,356,39977.3772800926,2009-06-13,09:03:17
40.103103,116.091356,0,356,39977.3773032407,2009-06-13,09:03:19
40.103128,116.091397,0,357,39977.3773611111,2009-06-13,09:03:24
40.103159,116.091419,0,357,39977.3774189815,2009-06-13,09:03:29
40.10319,116.091444,0,358,39977.3774768518,2009-06-13,09:03:34
40.103214,116.091504,0,362,39977.3775347222,2009-06-13,09:03:39
40.103235,116.091562,0,364,39977.3775925926,2009-06-13,09:03:44
40.103256,116.091612,0,366,39977.377650463,2009-06-13,09:03:49
40.103286,116.09165,0,367,39977.3777083333,2009-06-13,09:03:54
40.103307,116.091697,0,368,39977.3777662037,2009-06-13,09:03:59
40.103328,116.091751,0,368,39977.3778240741,2009-06-13,09:04:04
40.10336,116.091807,0,369,39977.3778819444,2009-06-13,09:04:09
40.103392,116.091869,0,371,39977.3779398148,2009-06-13,09:04:14
40.103411,116.091917,0,373,39977.3779976852,2009-06-13,09:04:19
40.103433,116.091971,0,375,39977.3780555556,2009-06-13,09:04:24
40.103458,116.092021,0,376,39977.3781134259,2009-06-13,09:04:29
40.103481,116.092075,0,378,39977.3781712963,2009-06-13,09:04:34
40.103505,116.092117,0,380,39977.3782291667,2009-06-13,09:04:39
40.103537,116.092159,0,381,39977.378287037,2009-06-13,09:04:44
40.103559,116.092202,0,382,39977.3783449074,2009-06-13,09:04:49
40.103596,116.092256,0,382,39977.3784027778,2009-06-13,09:04:54
40.10361,116.09233,0,382,39977.3784606481,2009-06-13,09:04:59
40.103624,116.0924,0,384,39977.3785185185,2009-06-13,09:05:04
40.103623,116.092464,0,383,39977.3785763889,2009-06-13,09:05:09
40.103628,116.092532,0,382,39977.3786342593,2009-06-13,09:05:14
40.103646,116.09259,0,381,39977.3786921296,2009-06-13,09:05:19
40.103686,116.092652,0,379,39977.37875,2009-06-13,09:05:24
40.103694,116.092719,0,372,39977.3788078704,2009-06-13,09:05:29
40.1037,116.092792,0,369,39977.3788657407,2009-06-13,09:05:34
40.103709,116.092851,0,365,39977.3789236111,2009-06-13,09:05:39
40.103721,116.092912,0,364,39977.3789814815,2009-06-13,09:05:44
40.103732,116.092971,0,363,39977.3790393519,2009-06-13,09:05:49
40.103751,116.093032,0,360,39977.3790972222,2009-06-13,09:05:54
40.1038,116.093113,0,361,39977.3791550926,2009-06-13,09:05:59
40.10382,116.093171,0,357,39977.379212963,2009-06-13,09:06:04
40.103842,116.093225,0,353,39977.3792708333,2009-06-13,09:06:09
40.103857,116.093288,0,349,39977.3793287037,2009-06-13,09:06:14
40.103879,116.09334,0,349,39977.3793865741,2009-06-13,09:06:19
40.103905,116.093347,0,348,39977.3794444444,2009-06-13,09:06:24
40.103998,116.093553,0,367,39977.3835532407,2009-06-13,09:12:19
40.104017,116.093743,0,367,39977.3836111111,2009-06-13,09:12:24
40.10405,116.093883,0,368,39977.3836689815,2009-06-13,09:12:29
40.104107,116.094082,0,368,39977.3837268518,2009-06-13,09:12:34
40.104164,116.094294,0,369,39977.3837847222,2009-06-13,09:12:39
40.104217,116.094507,0,370,39977.3838425926,2009-06-13,09:12:44
40.10432,116.094767,0,371,39977.383900463,2009-06-13,09:12:49
40.104454,116.095141,0,369,39977.3839583333,2009-06-13,09:12:54
40.104632,116.095392,0,367,39977.3840162037,2009-06-13,09:12:59
40.104747,116.095712,0,364,39977.3840740741,2009-06-13,09:13:04
40.104912,116.096159,0,361,39977.3841319444,2009-06-13,09:13:09
40.105079,116.096683,0,358,39977.3841898148,2009-06-13,09:13:14
40.105292,116.097118,0,356,39977.3842476852,2009-06-13,09:13:19
40.105495,116.097594,0,354,39977.3843055556,2009-06-13,09:13:24
40.105605,116.097916,0,353,39977.3843634259,2009-06-13,09:13:29
40.105691,116.098188,0,351,39977.3844212963,2009-06-13,09:13:34
40.105777,116.098582,0,343,39977.3844791667,2009-06-13,09:13:39
40.105863,116.098886,0,337,39977.384537037,2009-06-13,09:13:44
40.105882,116.098987,0,333,39977.3845949074,2009-06-13,09:13:49
40.105933,116.099215,0,328,39977.3846527778,2009-06-13,09:13:54
40.105996,116.099686,0,314,39977.3847106481,2009-06-13,09:13:59
40.106069,116.100091,0,303,39977.3847685185,2009-06-13,09:14:04
40.106145,116.100514,0,294,39977.3848263889,2009-06-13,09:14:09
40.106214,116.100917,0,283,39977.3848842593,2009-06-13,09:14:14
40.106284,116.10143,0,275,39977.3849421296,2009-06-13,09:14:19
40.10637,116.101959,0,262,39977.385,2009-06-13,09:14:24
40.106449,116.102481,0,251,39977.3850578704,2009-06-13,09:14:29
40.106542,116.103072,0,239,39977.3851157407,2009-06-13,09:14:34
40.106637,116.103777,0,232,39977.3851736111,2009-06-13,09:14:39
40.106762,116.10456,0,225,39977.3852314815,2009-06-13,09:14:44
40.106873,116.105169,0,221,39977.3852893518,2009-06-13,09:14:49
40.106937,116.105561,0,217,39977.3853472222,2009-06-13,09:14:54
40.106977,116.106069,0,213,39977.3854050926,2009-06-13,09:14:59
40.107011,116.106598,0,210,39977.385462963,2009-06-13,09:15:04
40.107057,116.107096,0,208,39977.3855208333,2009-06-13,09:15:09
40.107075,116.107598,0,205,39977.3855787037,2009-06-13,09:15:14
40.107014,116.108118,0,202,39977.3856365741,2009-06-13,09:15:19
40.10678,116.108583,0,198,39977.3856944444,2009-06-13,09:15:24
40.106526,116.109037,0,193,39977.3857523148,2009-06-13,09:15:29
40.106248,116.109487,0,190,39977.3858101852,2009-06-13,09:15:34
40.105981,116.109906,0,187,39977.3858680556,2009-06-13,09:15:39
40.105742,116.110305,0,186,39977.3859259259,2009-06-13,09:15:44
40.105526,116.110644,0,185,39977.3859837963,2009-06-13,09:15:49
40.105356,116.110927,0,186,39977.3860416667,2009-06-13,09:15:54
40.105234,116.111177,0,186,39977.386099537,2009-06-13,09:15:59
40.105115,116.11135,0,187,39977.3861574074,2009-06-13,09:16:04
40.104897,116.111507,0,187,39977.3862152778,2009-06-13,09:16:09
40.104573,116.111642,0,186,39977.3862731481,2009-06-13,09:16:14
40.104207,116.111824,0,188,39977.3863310185,2009-06-13,09:16:19
40.103757,116.111888,0,189,39977.3863888889,2009-06-13,09:16:24
40.103355,116.111827,0,190,39977.3864467593,2009-06-13,09:16:29
40.102897,116.111769,0,197,39977.3865046296,2009-06-13,09:16:34
40.10243,116.111744,0,204,39977.3865625,2009-06-13,09:16:39
40.101954,116.111781,0,211,39977.3866203704,2009-06-13,09:16:44
40.101498,116.111787,0,220,39977.3866782407,2009-06-13,09:16:49
40.101128,116.111772,0,226,39977.3867361111,2009-06-13,09:16:54
40.100799,116.111731,0,226,39977.3867939815,2009-06-13,09:16:59
40.100496,116.111685,0,229,39977.3868518519,2009-06-13,09:17:04
40.100194,116.111606,0,228,39977.3869097222,2009-06-13,09:17:09
40.099923,116.111547,0,222,39977.3869675926,2009-06-13,09:17:14
40.099633,116.111522,0,210,39977.387025463,2009-06-13,09:17:19
40.099401,116.111544,0,195,39977.3870833333,2009-06-13,09:17:24
40.09922,116.11159,0,198,39977.3871412037,2009-06-13,09:17:29
40.099023,116.111686,0,193,39977.3871990741,2009-06-13,09:17:34
40.098779,116.111805,0,192,39977.3872569444,2009-06-13,09:17:39
40.098427,116.111996,0,203,39977.3873148148,2009-06-13,09:17:44
40.098033,116.112086,0,197,39977.3873726852,2009-06-13,09:17:49
40.097618,116.112151,0,193,39977.3874305556,2009-06-13,09:17:54
40.097235,116.112183,0,191,39977.3874884259,2009-06-13,09:17:59
40.09687,116.112303,0,199,39977.3875462963,2009-06-13,09:18:04
40.096525,116.112488,0,209,39977.3876041667,2009-06-13,09:18:09
40.096152,116.112708,0,221,39977.387662037,2009-06-13,09:18:14
40.095789,116.112964,0,232,39977.3877199074,2009-06-13,09:18:19
40.095449,116.113137,0,240,39977.3877777778,2009-06-13,09:18:24
40.09511,116.113315,0,244,39977.3878356481,2009-06-13,09:18:29
40.094752,116.113501,0,245,39977.3878935185,2009-06-13,09:18:34
40.09437,116.113691,0,248,39977.3879513889,2009-06-13,09:18:39
40.093937,116.113916,0,249,39977.3880092593,2009-06-13,09:18:44
40.093462,116.114137,0,252,39977.3880671296,2009-06-13,09:18:49
40.09298,116.114361,0,258,39977.388125,2009-06-13,09:18:54
40.09252,116.114562,0,264,39977.3881828704,2009-06-13,09:18:59
40.092091,116.11477,0,268,39977.3882407407,2009-06-13,09:19:04
40.091672,116.114992,0,274,39977.3882986111,2009-06-13,09:19:09
40.091273,116.11517,0,286,39977.3883564815,2009-06-13,09:19:14
40.090914,116.11531,0,298,39977.3884143519,2009-06-13,09:19:19
40.090579,116.115351,0,302,39977.3884722222,2009-06-13,09:19:24
40.09025,116.115346,0,310,39977.3885300926,2009-06-13,09:19:29
40.089931,116.115337,0,315,39977.388587963,2009-06-13,09:19:34
40.089576,116.115345,0,311,39977.3886458333,2009-06-13,09:19:39
40.089232,116.115357,0,307,39977.3887037037,2009-06-13,09:19:44
40.088908,116.11533,0,296,39977.3887615741,2009-06-13,09:19:49
40.088689,116.115317,0,294,39977.3888194444,2009-06-13,09:19:54
40.088517,116.115325,0,290,39977.3888773148,2009-06-13,09:19:59
40.088307,116.115318,0,284,39977.3889351852,2009-06-13,09:20:04
40.08788,116.115316,0,259,39977.3889930556,2009-06-13,09:20:09
40.087467,116.115354,0,252,39977.3890509259,2009-06-13,09:20:14
40.087016,116.115372,0,237,39977.3891087963,2009-06-13,09:20:19
40.086581,116.115383,0,236,39977.3891666667,2009-06-13,09:20:24
40.086166,116.115398,0,231,39977.389224537,2009-06-13,09:20:29
40.08572,116.115373,0,215,39977.3892824074,2009-06-13,09:20:34
40.085271,116.115376,0,215,39977.3893402778,2009-06-13,09:20:39
40.084825,116.115367,0,217,39977.3893981481,2009-06-13,09:20:44
40.084385,116.115324,0,223,39977.3894560185,2009-06-13,09:20:49
40.083946,116.115266,0,219,39977.3895138889,2009-06-13,09:20:54
40.083503,116.115212,0,210,39977.3895717593,2009-06-13,09:20:59
40.083099,116.115152,0,208,39977.3896296296,2009-06-13,09:21:04
40.082704,116.115108,0,206,39977.3896875,2009-06-13,09:21:09
40.082305,116.115058,0,200,39977.3897453704,2009-06-13,09:21:14
40.081931,116.114992,0,193,39977.3898032407,2009-06-13,09:21:19
40.081589,116.114947,0,188,39977.3898611111,2009-06-13,09:21:24
40.081277,116.114907,0,188,39977.3899189815,2009-06-13,09:21:29
40.080957,116.114864,0,185,39977.3899768519,2009-06-13,09:21:34
40.080582,116.114801,0,183,39977.3900347222,2009-06-13,09:21:39
40.080199,116.114717,0,182,39977.3900925926,2009-06-13,09:21:44
40.079781,116.114659,0,183,39977.390150463,2009-06-13,09:21:49
40.079343,116.114576,0,196,39977.3902083333,2009-06-13,09:21:54
40.078983,116.114557,0,200,39977.3902662037,2009-06-13,09:21:59
40.078651,116.114576,0,204,39977.3903240741,2009-06-13,09:22:04
40.078372,116.114598,0,207,39977.3903819444,2009-06-13,09:22:09
40.078041,116.114579,0,205,39977.3904398148,2009-06-13,09:22:14
40.077694,116.114546,0,204,39977.3904976852,2009-06-13,09:22:19
40.077376,116.114523,0,208,39977.3905555556,2009-06-13,09:22:24
40.077076,116.114478,0,211,39977.3906134259,2009-06-13,09:22:29
40.076803,116.114409,0,216,39977.3906712963,2009-06-13,09:22:34
40.076579,116.114362,0,223,39977.3907291667,2009-06-13,09:22:39
40.076365,116.114286,0,228,39977.390787037,2009-06-13,09:22:44
40.076165,116.114146,0,233,39977.3908449074,2009-06-13,09:22:49
40.07597,116.113998,0,239,39977.3909027778,2009-06-13,09:22:54
40.075787,116.113895,0,246,39977.3909606481,2009-06-13,09:22:59
40.075644,116.113824,0,253,39977.3910185185,2009-06-13,09:23:04
40.075451,116.113694,0,260,39977.3910763889,2009-06-13,09:23:09
40.075294,116.113561,0,265,39977.3911342593,2009-06-13,09:23:14
40.075221,116.11349,0,271,39977.3911921296,2009-06-13,09:23:19
40.075193,116.113416,0,275,39977.39125,2009-06-13,09:23:24
40.075184,116.113409,0,280,39977.3913078704,2009-06-13,09:23:29
40.075184,116.113409,0,280,39977.3913425926,2009-06-13,09:23:32
40.075179,116.113408,0,285,39977.3913657407,2009-06-13,09:23:34
40.075151,116.113461,0,287,39977.3914236111,2009-06-13,09:23:39
40.07513,116.113484,0,288,39977.3914814815,2009-06-13,09:23:44
40.075131,116.113496,0,289,39977.3915393518,2009-06-13,09:23:49
40.07514,116.113507,0,290,39977.3915972222,2009-06-13,09:23:54
40.07514,116.113507,0,290,39977.3916319444,2009-06-13,09:23:57
40.075139,116.1135,0,291,39977.3916550926,2009-06-13,09:23:59
40.075151,116.11349,0,290,39977.391712963,2009-06-13,09:24:04
40.075193,116.113506,0,289,39977.3917708333,2009-06-13,09:24:09
40.075189,116.11349,0,287,39977.3918287037,2009-06-13,09:24:14
40.07517,116.113471,0,286,39977.3918865741,2009-06-13,09:24:19
40.07517,116.113471,0,286,39977.3919212963,2009-06-13,09:24:22
40.075168,116.113464,0,288,39977.3919444444,2009-06-13,09:24:24
40.075137,116.113344,0,286,39977.3920023148,2009-06-13,09:24:29
40.07513,116.113304,0,284,39977.3920601852,2009-06-13,09:24:34
40.075135,116.113294,0,284,39977.3921180556,2009-06-13,09:24:39
40.075142,116.113285,0,284,39977.3921759259,2009-06-13,09:24:44
40.075142,116.113285,0,284,39977.3922106481,2009-06-13,09:24:47
40.075145,116.113288,0,284,39977.3922337963,2009-06-13,09:24:49
40.075142,116.113298,0,285,39977.3922916667,2009-06-13,09:24:54
40.075133,116.113402,0,285,39977.392349537,2009-06-13,09:24:59
40.075276,116.113543,0,281,39977.3924074074,2009-06-13,09:25:04
40.075601,116.113747,0,274,39977.3924652778,2009-06-13,09:25:09
40.076016,116.114013,0,262,39977.3925231481,2009-06-13,09:25:14
40.07643,116.11428,0,244,39977.3925810185,2009-06-13,09:25:19
40.076896,116.114446,0,228,39977.3926388889,2009-06-13,09:25:24
40.077345,116.114543,0,202,39977.3926967593,2009-06-13,09:25:29
40.077744,116.114577,0,180,39977.3927546296,2009-06-13,09:25:34
40.078135,116.114585,0,164,39977.3928125,2009-06-13,09:25:39
40.078524,116.114575,0,149,39977.3928703704,2009-06-13,09:25:44
40.078918,116.114583,0,150,39977.3929282407,2009-06-13,09:25:49
40.079264,116.114581,0,149,39977.3929861111,2009-06-13,09:25:54
40.079567,116.114571,0,151,39977.3930439815,2009-06-13,09:25:59
40.079987,116.114622,0,156,39977.3931018518,2009-06-13,09:26:04
40.080451,116.114711,0,155,39977.3931597222,2009-06-13,09:26:09
40.080864,116.114808,0,158,39977.3932175926,2009-06-13,09:26:14
40.081224,116.114877,0,163,39977.393275463,2009-06-13,09:26:19
40.081518,116.114934,0,177,39977.3933333333,2009-06-13,09:26:24
40.081804,116.11498,0,191,39977.3933912037,2009-06-13,09:26:29
40.082167,116.115068,0,207,39977.3934490741,2009-06-13,09:26:34
40.082606,116.115174,0,231,39977.3935069444,2009-06-13,09:26:39
40.083074,116.115248,0,247,39977.3935648148,2009-06-13,09:26:44
40.083549,116.115282,0,251,39977.3936226852,2009-06-13,09:26:49
40.084023,116.115355,0,241,39977.3936805556,2009-06-13,09:26:54
40.084538,116.115449,0,220,39977.3937384259,2009-06-13,09:26:59
40.085036,116.115476,0,213,39977.3937962963,2009-06-13,09:27:04
40.085571,116.115466,0,208,39977.3938541667,2009-06-13,09:27:09
40.086167,116.115447,0,211,39977.393912037,2009-06-13,09:27:14
40.0867,116.115428,0,212,39977.3939699074,2009-06-13,09:27:19
40.087145,116.11539,0,195,39977.3940277778,2009-06-13,09:27:24
40.087587,116.11536,0,179,39977.3940856481,2009-06-13,09:27:29
40.088006,116.115334,0,172,39977.3941435185,2009-06-13,09:27:34
40.088364,116.115314,0,174,39977.3942013889,2009-06-13,09:27:39
40.088642,116.115328,0,204,39977.3942592593,2009-06-13,09:27:44
40.088741,116.115537,0,219,39977.3943171296,2009-06-13,09:27:49
40.088693,116.115961,0,213,39977.394375,2009-06-13,09:27:54
40.0887,116.116632,0,216,39977.3944328704,2009-06-13,09:27:59
40.088756,116.117358,0,222,39977.3944907407,2009-06-13,09:28:04
40.088831,116.118092,0,234,39977.3945486111,2009-06-13,09:28:09
40.088918,116.118807,0,245,39977.3946064815,2009-06-13,09:28:14
40.089014,116.119358,0,248,39977.3946643519,2009-06-13,09:28:19
40.089101,116.119868,0,260,39977.3947222222,2009-06-13,09:28:24
40.089127,116.12046,0,267,39977.3947800926,2009-06-13,09:28:29
40.089112,116.121107,0,268,39977.394837963,2009-06-13,09:28:34
40.08911,116.121848,0,264,39977.3948958333,2009-06-13,09:28:39
40.089094,116.122675,0,260,39977.3949537037,2009-06-13,09:28:44
40.089081,116.123556,0,258,39977.3950115741,2009-06-13,09:28:49
40.089069,116.124361,0,265,39977.3950694444,2009-06-13,09:28:54
40.089055,116.125094,0,271,39977.3951273148,2009-06-13,09:28:59
40.089051,116.125833,0,275,39977.3951851852,2009-06-13,09:29:04
40.089033,116.126513,0,282,39977.3952430556,2009-06-13,09:29:09
40.088992,116.127032,0,288,39977.3953009259,2009-06-13,09:29:14
40.089042,116.127322,0,295,39977.3953587963,2009-06-13,09:29:19
40.089213,116.127389,0,303,39977.3954166667,2009-06-13,09:29:24
40.089468,116.127307,0,317,39977.395474537,2009-06-13,09:29:29
40.089913,116.127186,0,314,39977.3955324074,2009-06-13,09:29:34
40.090444,116.127039,0,291,39977.3955902778,2009-06-13,09:29:39
40.091064,116.126941,0,254,39977.3956481481,2009-06-13,09:29:44
40.091731,116.126867,0,217,39977.3957060185,2009-06-13,09:29:49
40.092477,116.126837,0,180,39977.3957638889,2009-06-13,09:29:54
40.093237,116.126774,0,130,39977.3958217593,2009-06-13,09:29:59
40.094009,116.126676,0,86,39977.3958796296,2009-06-13,09:30:04
40.094777,116.126601,0,51,39977.3959375,2009-06-13,09:30:09
40.095556,116.126544,0,25,39977.3959953704,2009-06-13,09:30:14
40.096341,116.126522,0,3,39977.3960532407,2009-06-13,09:30:19
40.097097,116.126472,0,3,39977.3961111111,2009-06-13,09:30:24
40.097764,116.126469,0,8,39977.3961689815,2009-06-13,09:30:29
40.098396,116.126464,0,16,39977.3962268519,2009-06-13,09:30:34
40.09905,116.126492,0,18,39977.3962847222,2009-06-13,09:30:39
40.099704,116.126531,0,11,39977.3963425926,2009-06-13,09:30:44
40.100214,116.126523,0,14,39977.396400463,2009-06-13,09:30:49
40.100673,116.126534,0,22,39977.3964583333,2009-06-13,09:30:54
40.101195,116.126547,0,45,39977.3965162037,2009-06-13,09:30:59
40.101843,116.126542,0,63,39977.3965740741,2009-06-13,09:31:04
40.102579,116.126557,0,79,39977.3966319444,2009-06-13,09:31:09
40.103483,116.126701,0,131,39977.3966898148,2009-06-13,09:31:14
40.104176,116.126705,0,171,39977.3967476852,2009-06-13,09:31:19
40.104733,116.126727,0,229,39977.3968055556,2009-06-13,09:31:24
40.105102,116.126757,0,248,39977.3968634259,2009-06-13,09:31:29
40.105399,116.126775,0,256,39977.3969212963,2009-06-13,09:31:34
40.112304,116.125275,0,379,39977.3980208333,2009-06-13,09:33:09
40.113007,116.125186,0,316,39977.3980787037,2009-06-13,09:33:14
40.113673,116.125207,0,279,39977.3981365741,2009-06-13,09:33:19
40.114287,116.125299,0,266,39977.3981944444,2009-06-13,09:33:24
40.114933,116.12528,0,259,39977.3982523148,2009-06-13,09:33:29
40.115554,116.125165,0,249,39977.3983101852,2009-06-13,09:33:34
40.116058,116.124997,0,244,39977.3983680556,2009-06-13,09:33:39
40.116612,116.124865,0,228,39977.3984259259,2009-06-13,09:33:44
40.117247,116.124837,0,227,39977.3984837963,2009-06-13,09:33:49
40.117912,116.124843,0,200,39977.3985416667,2009-06-13,09:33:54
40.118682,116.125129,0,186,39977.398599537,2009-06-13,09:33:59
40.119486,116.125464,0,179,39977.3986574074,2009-06-13,09:34:04
40.120256,116.125801,0,174,39977.3987152778,2009-06-13,09:34:09
40.121015,116.126109,0,167,39977.3987731481,2009-06-13,09:34:14
40.121684,116.126351,0,157,39977.3988310185,2009-06-13,09:34:19
40.122278,116.126601,0,144,39977.3988888889,2009-06-13,09:34:24
40.122807,116.126852,0,132,39977.3989467593,2009-06-13,09:34:29
40.123327,116.127069,0,135,39977.3990046296,2009-06-13,09:34:34
40.123782,116.127261,0,135,39977.3990625,2009-06-13,09:34:39
40.124098,116.127433,0,135,39977.3991203704,2009-06-13,09:34:44
40.12428,116.127513,0,133,39977.3991782407,2009-06-13,09:34:49
40.124535,116.127617,0,132,39977.3992361111,2009-06-13,09:34:54
40.124944,116.127783,0,135,39977.3992939815,2009-06-13,09:34:59
40.125462,116.127939,0,138,39977.3993518518,2009-06-13,09:35:04
40.126061,116.128121,0,140,39977.3994097222,2009-06-13,09:35:09
40.126715,116.128362,0,142,39977.3994675926,2009-06-13,09:35:14
40.127418,116.128602,0,137,39977.399525463,2009-06-13,09:35:19
40.128121,116.12886,0,130,39977.3995833333,2009-06-13,09:35:24
40.128847,116.129101,0,124,39977.3996412037,2009-06-13,09:35:29
40.129644,116.129375,0,119,39977.3996990741,2009-06-13,09:35:34
40.130373,116.12964,0,118,39977.3997569444,2009-06-13,09:35:39
40.130889,116.129916,0,122,39977.3998148148,2009-06-13,09:35:44
40.131273,116.130171,0,120,39977.3998726852,2009-06-13,09:35:49
40.131475,116.130399,0,131,39977.3999305556,2009-06-13,09:35:54
40.131426,116.130454,0,145,39977.3999884259,2009-06-13,09:35:59
40.131315,116.130652,0,147,39977.4000462963,2009-06-13,09:36:04
40.131286,116.13105,0,147,39977.4001041667,2009-06-13,09:36:09
40.131256,116.131524,0,148,39977.400162037,2009-06-13,09:36:14
40.131202,116.132023,0,152,39977.4002199074,2009-06-13,09:36:19
40.131214,116.132574,0,157,39977.4002777778,2009-06-13,09:36:24
40.131268,116.133222,0,162,39977.4003356481,2009-06-13,09:36:29
40.13129,116.133827,0,168,39977.4003935185,2009-06-13,09:36:34
40.131305,116.134346,0,171,39977.4004513889,2009-06-13,09:36:39
40.131304,116.134587,0,171,39977.4005092593,2009-06-13,09:36:44
40.131299,116.134687,0,173,39977.4005671296,2009-06-13,09:36:49
40.131299,116.134687,0,173,39977.4006018518,2009-06-13,09:36:52
40.131302,116.134692,0,173,39977.400625,2009-06-13,09:36:54
40.131257,116.13474,0,174,39977.4006828704,2009-06-13,09:36:59
40.131267,116.134953,0,181,39977.4007407407,2009-06-13,09:37:04
40.131301,116.13533,0,189,39977.4007986111,2009-06-13,09:37:09
40.131298,116.135843,0,198,39977.4008564815,2009-06-13,09:37:14
40.1313,116.136408,0,207,39977.4009143518,2009-06-13,09:37:19
40.131312,116.136934,0,216,39977.4009722222,2009-06-13,09:37:24
40.131303,116.137489,0,224,39977.4010300926,2009-06-13,09:37:29
40.131274,116.138073,0,233,39977.401087963,2009-06-13,09:37:34
40.131277,116.138613,0,241,39977.4011458333,2009-06-13,09:37:39
40.131291,116.139072,0,251,39977.4012037037,2009-06-13,09:37:44
40.131275,116.139412,0,264,39977.4012615741,2009-06-13,09:37:49
40.13121,116.139486,0,276,39977.4013194444,2009-06-13,09:37:54
40.131188,116.139485,0,285,39977.4013773148,2009-06-13,09:37:59
40.131158,116.13947,0,294,39977.4014351852,2009-06-13,09:38:04
40.131149,116.13947,0,302,39977.4014930556,2009-06-13,09:38:09
40.131148,116.139456,0,304,39977.4015509259,2009-06-13,09:38:14
40.131147,116.139447,0,305,39977.4016087963,2009-06-13,09:38:19
40.131146,116.139444,0,304,39977.4016666667,2009-06-13,09:38:24
40.131145,116.139445,0,303,39977.401724537,2009-06-13,09:38:29
40.131145,116.139445,0,303,39977.4017592593,2009-06-13,09:38:32
40.131144,116.139444,0,303,39977.4017824074,2009-06-13,09:38:34
40.131142,116.139426,0,303,39977.4018402778,2009-06-13,09:38:39
40.131138,116.139399,0,302,39977.4018981481,2009-06-13,09:38:44
40.13114,116.139372,0,302,39977.4019560185,2009-06-13,09:38:49
40.13116,116.139339,0,302,39977.4020138889,2009-06-13,09:38:54
40.131194,116.139334,0,301,39977.4020717593,2009-06-13,09:38:59
40.131213,116.139333,0,301,39977.4021296296,2009-06-13,09:39:04
40.131191,116.139302,0,301,39977.4021875,2009-06-13,09:39:09
40.131179,116.139274,0,301,39977.4022453704,2009-06-13,09:39:14
40.131168,116.139246,0,301,39977.4023032407,2009-06-13,09:39:19
40.131158,116.139236,0,302,39977.4023611111,2009-06-13,09:39:24
40.131159,116.13929,0,300,39977.4024189815,2009-06-13,09:39:29
40.131084,116.139424,0,294,39977.4024768519,2009-06-13,09:39:34
40.131035,116.139296,0,286,39977.4025347222,2009-06-13,09:39:39
40.130985,116.139218,0,277,39977.4025925926,2009-06-13,09:39:44
40.130978,116.139235,0,271,39977.402650463,2009-06-13,09:39:49
40.130989,116.139261,0,266,39977.4027083333,2009-06-13,09:39:54
40.13108,116.139231,0,260,39977.4027662037,2009-06-13,09:39:59
40.131141,116.139011,0,256,39977.4028240741,2009-06-13,09:40:04
40.131165,116.138669,0,246,39977.4028819444,2009-06-13,09:40:09
40.131178,116.138171,0,237,39977.4029398148,2009-06-13,09:40:14
40.131133,116.137445,0,226,39977.4029976852,2009-06-13,09:40:19
40.131077,116.136546,0,214,39977.4030555556,2009-06-13,09:40:24
40.131084,116.13565,0,212,39977.4031134259,2009-06-13,09:40:29
40.131095,116.134743,0,214,39977.4031712963,2009-06-13,09:40:34
40.131066,116.133986,0,219,39977.4032291667,2009-06-13,09:40:39
40.131039,116.133303,0,223,39977.403287037,2009-06-13,09:40:44
40.13103,116.132608,0,225,39977.4033449074,2009-06-13,09:40:49
40.131088,116.132079,0,214,39977.4034027778,2009-06-13,09:40:54
40.131108,116.131464,0,210,39977.4034606481,2009-06-13,09:40:59
40.131086,116.130803,0,207,39977.4035185185,2009-06-13,09:41:04
40.131102,116.130283,0,202,39977.4035763889,2009-06-13,09:41:09
40.131189,116.130099,0,194,39977.4036342593,2009-06-13,09:41:14
40.131323,116.130284,0,187,39977.4036921296,2009-06-13,09:41:19
40.131522,116.130653,0,190,39977.40375,2009-06-13,09:41:24
40.131786,116.131195,0,197,39977.4038078704,2009-06-13,09:41:29
40.131979,116.131901,0,204,39977.4038657407,2009-06-13,09:41:34
40.132121,116.132605,0,207,39977.4039236111,2009-06-13,09:41:39
40.1322,116.133194,0,209,39977.4039814815,2009-06-13,09:41:44
40.132218,116.133545,0,210,39977.4040393519,2009-06-13,09:41:49
40.132334,116.133681,0,203,39977.4040972222,2009-06-13,09:41:54
40.132535,116.133642,0,200,39977.4041550926,2009-06-13,09:41:59
40.132827,116.133553,0,196,39977.404212963,2009-06-13,09:42:04
40.133208,116.133539,0,185,39977.4042708333,2009-06-13,09:42:09
40.133707,116.133526,0,175,39977.4043287037,2009-06-13,09:42:14
40.134222,116.13353,0,173,39977.4043865741,2009-06-13,09:42:19
40.134721,116.133551,0,174,39977.4044444444,2009-06-13,09:42:24
40.135155,116.133565,0,186,39977.4045023148,2009-06-13,09:42:29
40.135516,116.133622,0,197,39977.4045601852,2009-06-13,09:42:34
40.13572,116.133694,0,220,39977.4046180556,2009-06-13,09:42:39
40.135889,116.13371,0,225,39977.4046759259,2009-06-13,09:42:44
40.135951,116.133707,0,206,39977.4047337963,2009-06-13,09:42:49
40.135969,116.133702,0,183,39977.4047916667,2009-06-13,09:42:54
40.135987,116.133688,0,180,39977.404849537,2009-06-13,09:42:59
40.135987,116.133688,0,180,39977.4048842593,2009-06-13,09:43:02
40.135991,116.133696,0,179,39977.4049074074,2009-06-13,09:43:04
40.135999,116.133728,0,177,39977.4049652778,2009-06-13,09:43:09
40.136062,116.133683,0,180,39977.4050231481,2009-06-13,09:43:14
40.13597,116.133545,0,177,39977.4050810185,2009-06-13,09:43:19
40.135862,116.133481,0,182,39977.4051388889,2009-06-13,09:43:24
40.135794,116.133394,0,192,39977.4051967593,2009-06-13,09:43:29
40.135794,116.133394,0,192,39977.4052314815,2009-06-13,09:43:32
40.135794,116.133393,0,192,39977.4052546296,2009-06-13,09:43:34
40.135803,116.133423,0,172,39977.4053125,2009-06-13,09:43:39
40.135805,116.133412,0,167,39977.4053703704,2009-06-13,09:43:44
40.135806,116.133415,0,167,39977.4054282407,2009-06-13,09:43:49
40.135805,116.133417,0,166,39977.4054861111,2009-06-13,09:43:54
40.135805,116.133418,0,167,39977.4055439815,2009-06-13,09:43:59
40.135803,116.133419,0,167,39977.4056018519,2009-06-13,09:44:04
40.135803,116.133419,0,166,39977.4056597222,2009-06-13,09:44:09
40.135803,116.133421,0,166,39977.4057175926,2009-06-13,09:44:14
40.135803,116.133421,0,166,39977.4057523148,2009-06-13,09:44:17
40.135799,116.133427,0,166,39977.405775463,2009-06-13,09:44:19
40.135796,116.133446,0,166,39977.4058333333,2009-06-13,09:44:24
40.135807,116.133459,0,166,39977.4058912037,2009-06-13,09:44:29
40.135828,116.133455,0,169,39977.4059490741,2009-06-13,09:44:34
40.135892,116.133417,0,170,39977.4060069444,2009-06-13,09:44:39
40.135927,116.13339,0,171,39977.4060648148,2009-06-13,09:44:44
40.135927,116.13339,0,171,39977.406099537,2009-06-13,09:44:47
40.135934,116.133392,0,171,39977.4061226852,2009-06-13,09:44:49
40.13598,116.13338,0,172,39977.4061805556,2009-06-13,09:44:54
40.135998,116.133362,0,173,39977.4062384259,2009-06-13,09:44:59
40.13606,116.13335,0,175,39977.4062962963,2009-06-13,09:45:04
40.136143,116.133371,0,175,39977.4063541667,2009-06-13,09:45:09
40.136191,116.133382,0,177,39977.406412037,2009-06-13,09:45:14
40.136255,116.133429,0,173,39977.4064699074,2009-06-13,09:45:19
40.136306,116.133459,0,170,39977.4065277778,2009-06-13,09:45:24
40.136383,116.133502,0,166,39977.4065856481,2009-06-13,09:45:29
40.136434,116.133499,0,167,39977.4066435185,2009-06-13,09:45:34
40.136488,116.133485,0,168,39977.4067013889,2009-06-13,09:45:39
40.136545,116.133501,0,167,39977.4067592593,2009-06-13,09:45:44
40.136603,116.133505,0,166,39977.4068171296,2009-06-13,09:45:49
40.136655,116.133536,0,165,39977.406875,2009-06-13,09:45:54
40.136702,116.133547,0,166,39977.4069328704,2009-06-13,09:45:59
40.136755,116.133563,0,165,39977.4069907407,2009-06-13,09:46:04
40.136805,116.133577,0,165,39977.4070486111,2009-06-13,09:46:09
40.136846,116.133582,0,165,39977.4071064815,2009-06-13,09:46:14
40.136902,116.133625,0,166,39977.4071643518,2009-06-13,09:46:19
40.136934,116.133614,0,163,39977.4072222222,2009-06-13,09:46:24
40.136996,116.133611,0,164,39977.4072800926,2009-06-13,09:46:29
40.137052,116.133605,0,168,39977.407337963,2009-06-13,09:46:34
40.137124,116.133578,0,166,39977.4073958333,2009-06-13,09:46:39
40.137165,116.133522,0,170,39977.4074537037,2009-06-13,09:46:44
40.137214,116.133516,0,174,39977.4075115741,2009-06-13,09:46:49
40.137253,116.133472,0,170,39977.4075694444,2009-06-13,09:46:54
40.137268,116.133384,0,169,39977.4076273148,2009-06-13,09:46:59
40.137272,116.133292,0,171,39977.4076851852,2009-06-13,09:47:04
40.137281,116.133244,0,174,39977.4077430556,2009-06-13,09:47:09
40.137306,116.133111,0,177,39977.4078009259,2009-06-13,09:47:14
40.137345,116.133083,0,177,39977.4078587963,2009-06-13,09:47:19
40.137366,116.133092,0,177,39977.4079166667,2009-06-13,09:47:24
40.137362,116.133098,0,177,39977.407974537,2009-06-13,09:47:29
40.137362,116.133098,0,177,39977.4080092593,2009-06-13,09:47:32
40.137368,116.133093,0,176,39977.4080324074,2009-06-13,09:47:34
40.137365,116.133079,0,177,39977.4080902778,2009-06-13,09:47:39
40.123491,116.186229,0,155,39977.5075925926,2009-06-13,12:10:56
40.123527,116.186083,0,156,39977.507650463,2009-06-13,12:11:01
40.123476,116.186071,0,155,39977.5077083333,2009-06-13,12:11:06
40.123453,116.186054,0,149,39977.5077662037,2009-06-13,12:11:11
40.123403,116.186056,0,151,39977.5078240741,2009-06-13,12:11:16
40.123355,116.186053,0,152,39977.5078819444,2009-06-13,12:11:21
40.123353,116.186019,0,152,39977.5079398148,2009-06-13,12:11:26
40.123362,116.186014,0,151,39977.5079976852,2009-06-13,12:11:31
40.123362,116.186014,0,151,39977.5080324074,2009-06-13,12:11:34
40.12337,116.186019,0,149,39977.5080555556,2009-06-13,12:11:36
40.123382,116.186009,0,148,39977.5081134259,2009-06-13,12:11:41
40.123383,116.18601,0,148,39977.5081712963,2009-06-13,12:11:46
40.123383,116.18601,0,148,39977.5082060185,2009-06-13,12:11:49
40.123384,116.186002,0,148,39977.5082291667,2009-06-13,12:11:51
40.123398,116.185969,0,142,39977.508287037,2009-06-13,12:11:56
40.123359,116.185958,0,143,39977.5083449074,2009-06-13,12:12:01
40.123378,116.186006,0,143,39977.5084027778,2009-06-13,12:12:06
40.123382,116.185993,0,143,39977.5084606481,2009-06-13,12:12:11
40.123382,116.185993,0,143,39977.5084953704,2009-06-13,12:12:14
40.123381,116.185991,0,143,39977.5085185185,2009-06-13,12:12:16
40.123349,116.185981,0,144,39977.5085763889,2009-06-13,12:12:21
40.123315,116.185958,0,142,39977.5086342593,2009-06-13,12:12:26
40.123265,116.185968,0,143,39977.5086921296,2009-06-13,12:12:31
40.123206,116.185976,0,143,39977.50875,2009-06-13,12:12:36
40.123146,116.185988,0,144,39977.5088078704,2009-06-13,12:12:41
40.123084,116.185994,0,144,39977.5088657407,2009-06-13,12:12:46
40.123038,116.186013,0,143,39977.5089236111,2009-06-13,12:12:51
40.122993,116.186031,0,145,39977.5089814815,2009-06-13,12:12:56
40.122897,116.186094,0,149,39977.5090393518,2009-06-13,12:13:01
40.122842,116.18612,0,146,39977.5090972222,2009-06-13,12:13:06
40.122783,116.186136,0,149,39977.5091550926,2009-06-13,12:13:11
40.122731,116.186149,0,150,39977.509212963,2009-06-13,12:13:16
40.122681,116.186139,0,150,39977.5092708333,2009-06-13,12:13:21
40.12263,116.186147,0,151,39977.5093287037,2009-06-13,12:13:26
40.122586,116.186161,0,149,39977.5093865741,2009-06-13,12:13:31
40.122531,116.18617,0,149,39977.5094444444,2009-06-13,12:13:36
40.12247,116.186174,0,147,39977.5095023148,2009-06-13,12:13:41
40.122423,116.186179,0,148,39977.5095601852,2009-06-13,12:13:46
40.122394,116.186195,0,148,39977.5096180556,2009-06-13,12:13:51
40.122342,116.186183,0,147,39977.5096759259,2009-06-13,12:13:56
40.122291,116.186185,0,147,39977.5097337963,2009-06-13,12:14:01
40.122251,116.186189,0,146,39977.5097916667,2009-06-13,12:14:06
40.122208,116.186183,0,147,39977.509849537,2009-06-13,12:14:11
40.122149,116.186199,0,149,39977.5099074074,2009-06-13,12:14:16
40.122094,116.186232,0,152,39977.5099652778,2009-06-13,12:14:21
40.122073,116.186306,0,154,39977.5100231481,2009-06-13,12:14:26
40.12206,116.186381,0,153,39977.5100810185,2009-06-13,12:14:31
40.122052,116.186444,0,152,39977.5101388889,2009-06-13,12:14:36
40.122036,116.186493,0,146,39977.5101967593,2009-06-13,12:14:41
40.122029,116.18653,0,145,39977.5102546296,2009-06-13,12:14:46
40.122025,116.186553,0,146,39977.5103125,2009-06-13,12:14:51
40.122014,116.18655,0,146,39977.5103703704,2009-06-13,12:14:56
40.122018,116.186556,0,144,39977.5104282407,2009-06-13,12:15:01
40.122018,116.186556,0,144,39977.510462963,2009-06-13,12:15:04
40.122019,116.186559,0,144,39977.5104861111,2009-06-13,12:15:06
40.122028,116.186575,0,144,39977.5105439815,2009-06-13,12:15:11
40.122026,116.186598,0,143,39977.5106018518,2009-06-13,12:15:16
40.122044,116.186629,0,143,39977.5106597222,2009-06-13,12:15:21
40.122079,116.186661,0,142,39977.5107175926,2009-06-13,12:15:26
40.122076,116.186681,0,142,39977.510775463,2009-06-13,12:15:31
40.1221,116.186699,0,141,39977.5108333333,2009-06-13,12:15:36
40.122132,116.186707,0,145,39977.5108912037,2009-06-13,12:15:41
40.122069,116.186733,0,150,39977.5109490741,2009-06-13,12:15:46
40.122069,116.186733,0,150,39977.5109837963,2009-06-13,12:15:49
40.122067,116.186731,0,152,39977.5110069444,2009-06-13,12:15:51
40.122054,116.18674,0,153,39977.5110648148,2009-06-13,12:15:56
40.122032,116.186736,0,153,39977.5111226852,2009-06-13,12:16:01
40.122022,116.186731,0,153,39977.5111805556,2009-06-13,12:16:06
40.122022,116.186731,0,153,39977.5112152778,2009-06-13,12:16:09
40.122015,116.186735,0,153,39977.5112384259,2009-06-13,12:16:11
40.121983,116.18682,0,153,39977.5112962963,2009-06-13,12:16:16
40.121953,116.186921,0,153,39977.5113541667,2009-06-13,12:16:21
40.122162,116.187041,0,148,39977.5143055556,2009-06-13,12:20:36
40.122208,116.187041,0,146,39977.5143634259,2009-06-13,12:20:41
40.122221,116.187048,0,146,39977.5144212963,2009-06-13,12:20:46
40.122225,116.187057,0,146,39977.5144791667,2009-06-13,12:20:51
40.122225,116.187057,0,146,39977.5145138889,2009-06-13,12:20:54
40.122224,116.187061,0,145,39977.514537037,2009-06-13,12:20:56
40.122194,116.18706,0,145,39977.5145949074,2009-06-13,12:21:01
40.122159,116.187045,0,143,39977.5146527778,2009-06-13,12:21:06
40.122099,116.187025,0,141,39977.5147106481,2009-06-13,12:21:11
40.122084,116.187038,0,141,39977.5147685185,2009-06-13,12:21:16
40.122079,116.187049,0,140,39977.5148263889,2009-06-13,12:21:21
40.122084,116.187045,0,140,39977.5148842593,2009-06-13,12:21:26
40.122084,116.187045,0,140,39977.5149189815,2009-06-13,12:21:29
40.122087,116.187037,0,140,39977.5149421296,2009-06-13,12:21:31
40.122089,116.187027,0,140,39977.515,2009-06-13,12:21:36
40.122088,116.187026,0,140,39977.5150578704,2009-06-13,12:21:41
40.122084,116.18702,0,140,39977.5151157407,2009-06-13,12:21:46
40.122079,116.18702,0,140,39977.5151736111,2009-06-13,12:21:51
40.122079,116.18702,0,140,39977.5152083333,2009-06-13,12:21:54
40.12208,116.187026,0,140,39977.5152314815,2009-06-13,12:21:56
40.122081,116.18704,0,140,39977.5152893519,2009-06-13,12:22:01
40.122083,116.187049,0,140,39977.5153472222,2009-06-13,12:22:06
40.122076,116.187048,0,140,39977.5154050926,2009-06-13,12:22:11
40.12207,116.187041,0,140,39977.515462963,2009-06-13,12:22:16
40.122067,116.187043,0,140,39977.5155208333,2009-06-13,12:22:21
40.122067,116.187045,0,141,39977.5155787037,2009-06-13,12:22:26
40.122067,116.187045,0,141,39977.5156134259,2009-06-13,12:22:29
40.122067,116.18704,0,141,39977.5156365741,2009-06-13,12:22:31
40.122076,116.187035,0,141,39977.5156944444,2009-06-13,12:22:36
40.122076,116.187035,0,141,39977.5157291667,2009-06-13,12:22:39
40.122079,116.187035,0,141,39977.5157523148,2009-06-13,12:22:41
40.122089,116.187041,0,141,39977.5158101852,2009-06-13,12:22:46
40.122096,116.187044,0,141,39977.5158680556,2009-06-13,12:22:51
40.122096,116.187044,0,141,39977.5159027778,2009-06-13,12:22:54
40.122099,116.187042,0,141,39977.5159259259,2009-06-13,12:22:56
40.1221,116.18703,0,141,39977.5159837963,2009-06-13,12:23:01
40.122084,116.187029,0,140,39977.5160416667,2009-06-13,12:23:06
40.122084,116.187029,0,140,39977.5160763889,2009-06-13,12:23:09
40.12208,116.187027,0,140,39977.516099537,2009-06-13,12:23:11
40.122067,116.187032,0,140,39977.5161574074,2009-06-13,12:23:16
40.122067,116.187032,0,140,39977.5161921296,2009-06-13,12:23:19
40.12206,116.187028,0,139,39977.5162152778,2009-06-13,12:23:21
40.122049,116.187038,0,141,39977.5162731481,2009-06-13,12:23:26
40.122045,116.187035,0,142,39977.5163310185,2009-06-13,12:23:31
40.122045,116.187035,0,143,39977.5163888889,2009-06-13,12:23:36
40.122045,116.187035,0,143,39977.5164236111,2009-06-13,12:23:39
40.122046,116.187035,0,143,39977.5164467593,2009-06-13,12:23:41
40.122045,116.187026,0,143,39977.5165046296,2009-06-13,12:23:46
40.122026,116.186997,0,143,39977.5165625,2009-06-13,12:23:51
40.122028,116.186992,0,143,39977.5166203704,2009-06-13,12:23:56
40.122027,116.186985,0,143,39977.5166782407,2009-06-13,12:24:01
40.122025,116.186979,0,143,39977.5167361111,2009-06-13,12:24:06
40.122027,116.186975,0,143,39977.5167939815,2009-06-13,12:24:11
40.122025,116.186981,0,143,39977.5168518518,2009-06-13,12:24:16
40.122025,116.186981,0,143,39977.5168865741,2009-06-13,12:24:19
40.121788,116.186909,0,117,39977.5187731481,2009-06-13,12:27:02
40.121755,116.186937,0,107,39977.5188194444,2009-06-13,12:27:06
40.121736,116.186962,0,99,39977.5188541667,2009-06-13,12:27:09
40.121767,116.187008,0,88,39977.518900463,2009-06-13,12:27:13
40.12176,116.187038,0,80,39977.5189351852,2009-06-13,12:27:16
40.121765,116.187056,0,69,39977.5189814815,2009-06-13,12:27:20
40.121749,116.187062,0,59,39977.5190277778,2009-06-13,12:27:24
40.121749,116.187062,0,59,39977.5190393519,2009-06-13,12:27:25
40.121741,116.187057,0,51,39977.5190625,2009-06-13,12:27:27
40.121734,116.187032,0,47,39977.5191087963,2009-06-13,12:27:31
40.121725,116.187027,0,44,39977.5191435185,2009-06-13,12:27:34
40.121727,116.187061,0,39,39977.5191898148,2009-06-13,12:27:38
40.121716,116.187072,0,36,39977.519224537,2009-06-13,12:27:41
40.121706,116.187074,0,31,39977.5192708333,2009-06-13,12:27:45
40.121702,116.18706,0,29,39977.5193055556,2009-06-13,12:27:48
40.121669,116.187049,0,27,39977.5193518519,2009-06-13,12:27:52
40.121636,116.18706,0,25,39977.5193865741,2009-06-13,12:27:55
40.121614,116.187059,0,25,39977.5194328704,2009-06-13,12:27:59
40.121614,116.187059,0,25,39977.5194444444,2009-06-13,12:28:00
40.121613,116.187054,0,25,39977.5194675926,2009-06-13,12:28:02
40.121644,116.187047,0,26,39977.5195138889,2009-06-13,12:28:06
40.121683,116.187022,0,26,39977.5195486111,2009-06-13,12:28:09
40.121738,116.187021,0,27,39977.5195949074,2009-06-13,12:28:13
40.121769,116.186994,0,27,39977.5196296296,2009-06-13,12:28:16
40.121819,116.186994,0,26,39977.5196759259,2009-06-13,12:28:20
40.121819,116.186994,0,26,39977.5196875,2009-06-13,12:28:21
40.121823,116.186998,0,26,39977.5197106482,2009-06-13,12:28:23
40.12183,116.186984,0,25,39977.5197569444,2009-06-13,12:28:27
40.12183,116.186984,0,25,39977.5197685185,2009-06-13,12:28:28
40.121833,116.18698,0,25,39977.5197916667,2009-06-13,12:28:30
40.121817,116.186963,0,25,39977.519837963,2009-06-13,12:28:34
40.121815,116.186953,0,25,39977.5198726852,2009-06-13,12:28:37
40.121795,116.186917,0,26,39977.5199189815,2009-06-13,12:28:41
40.121774,116.186912,0,26,39977.5199537037,2009-06-13,12:28:44
40.121741,116.186917,0,26,39977.52,2009-06-13,12:28:48
40.121699,116.186903,0,27,39977.5200462963,2009-06-13,12:28:52
40.121681,116.186903,0,27,39977.5200810185,2009-06-13,12:28:55
40.121681,116.186903,0,27,39977.5201041667,2009-06-13,12:28:57
40.121673,116.1869,0,27,39977.5201273148,2009-06-13,12:28:59
40.121604,116.186891,0,28,39977.520162037,2009-06-13,12:29:02
40.121496,116.186884,0,29,39977.5202083333,2009-06-13,12:29:06
40.121421,116.186879,0,29,39977.5202430556,2009-06-13,12:29:09
40.121421,116.186879,0,29,39977.5202662037,2009-06-13,12:29:11
40.121419,116.186884,0,29,39977.5202893519,2009-06-13,12:29:13
40.121415,116.186855,0,29,39977.5203240741,2009-06-13,12:29:16
40.121368,116.186809,0,30,39977.5203703704,2009-06-13,12:29:20
40.121368,116.186809,0,30,39977.5203819444,2009-06-13,12:29:21
40.121363,116.186806,0,30,39977.5204050926,2009-06-13,12:29:23
40.121301,116.18678,0,30,39977.5204513889,2009-06-13,12:29:27
40.121243,116.18676,0,31,39977.5204861111,2009-06-13,12:29:30
40.121188,116.186769,0,31,39977.5205324074,2009-06-13,12:29:34
40.121236,116.18678,0,32,39977.5205671296,2009-06-13,12:29:37
40.121298,116.186776,0,32,39977.5206134259,2009-06-13,12:29:41
40.121249,116.186777,0,33,39977.5206481481,2009-06-13,12:29:44
40.121259,116.186801,0,35,39977.5206944444,2009-06-13,12:29:48
40.1213,116.186844,0,36,39977.5207291667,2009-06-13,12:29:51
40.121377,116.186842,0,38,39977.520775463,2009-06-13,12:29:55
40.121506,116.186826,0,41,39977.5208101852,2009-06-13,12:29:58
40.121566,116.186822,0,42,39977.5208564815,2009-06-13,12:30:02
40.121574,116.18683,0,44,39977.5208912037,2009-06-13,12:30:05
40.121574,116.18683,0,44,39977.5209143519,2009-06-13,12:30:07
40.121573,116.186828,0,45,39977.5209375,2009-06-13,12:30:09
40.12156,116.186856,0,47,39977.5209837963,2009-06-13,12:30:13
40.121616,116.186923,0,48,39977.5210416667,2009-06-13,12:30:18
40.122112,116.18698,0,84,39977.521099537,2009-06-13,12:30:23
40.122202,116.186946,0,155,39977.5341782407,2009-06-13,12:49:13
40.122187,116.186967,0,152,39977.5342361111,2009-06-13,12:49:18
