# Supplementary material for: Research on differential privacy protection method based on user tendency
Source: PLoS One. 2023 Oct 26;18(10):e0288823. doi: 10.1371/journal.pone.0288823 (PMC10602288; doi:10.1371/journal.pone.0288823)
Supplement: S1 Data — (ZIP) [file pone.0288823.s001.zip › Data 5-1/000/Trajectory/20090614065303.plt]

Geolife trajectory
WGS 84
Altitude is in Feet
Reserved 3
0,2,255,My Track,0,0,2,8421376
0
40.123481,116.185388,0,492,39978.2868402778,2009-06-14,06:53:03
40.123468,116.185426,0,489,39978.2869097222,2009-06-14,06:53:09
40.12352,116.185404,0,492,39978.2869675926,2009-06-14,06:53:14
40.123611,116.185385,0,492,39978.287025463,2009-06-14,06:53:19
40.123681,116.185379,0,491,39978.2870833333,2009-06-14,06:53:24
40.123749,116.185362,0,490,39978.2871412037,2009-06-14,06:53:29
40.123786,116.185364,0,490,39978.2871990741,2009-06-14,06:53:34
40.12383,116.185367,0,488,39978.2872569444,2009-06-14,06:53:39
40.12386,116.185354,0,487,39978.2873148148,2009-06-14,06:53:44
40.123941,116.185368,0,485,39978.2873726852,2009-06-14,06:53:49
40.123985,116.185358,0,482,39978.2874305556,2009-06-14,06:53:54
40.124014,116.185373,0,481,39978.2874884259,2009-06-14,06:53:59
40.124055,116.185391,0,479,39978.2875462963,2009-06-14,06:54:04
40.124105,116.18539,0,478,39978.2876041667,2009-06-14,06:54:09
40.124188,116.185398,0,476,39978.287662037,2009-06-14,06:54:14
40.124239,116.185416,0,474,39978.2877199074,2009-06-14,06:54:19
40.124313,116.185422,0,471,39978.2877777778,2009-06-14,06:54:24
40.124379,116.185422,0,469,39978.2878356481,2009-06-14,06:54:29
40.124418,116.18542,0,467,39978.2878935185,2009-06-14,06:54:34
40.124468,116.185421,0,464,39978.2879513889,2009-06-14,06:54:39
40.124516,116.185436,0,463,39978.2880092593,2009-06-14,06:54:44
40.12457,116.185456,0,463,39978.2880671296,2009-06-14,06:54:49
40.124635,116.185446,0,461,39978.288125,2009-06-14,06:54:54
40.124691,116.185444,0,459,39978.2881828704,2009-06-14,06:54:59
40.124735,116.185443,0,457,39978.2882407407,2009-06-14,06:55:04
40.124754,116.185448,0,455,39978.2882986111,2009-06-14,06:55:09
40.124818,116.185443,0,453,39978.2883564815,2009-06-14,06:55:14
40.124863,116.185453,0,452,39978.2884143519,2009-06-14,06:55:19
40.124918,116.185454,0,450,39978.2884722222,2009-06-14,06:55:24
40.124986,116.185446,0,449,39978.2885300926,2009-06-14,06:55:29
40.125019,116.185435,0,447,39978.288587963,2009-06-14,06:55:34
40.12502,116.185425,0,446,39978.2886226852,2009-06-14,06:55:37
40.125043,116.185439,0,444,39978.2886805556,2009-06-14,06:55:42
40.125034,116.18539,0,444,39978.2887384259,2009-06-14,06:55:47
40.125014,116.185393,0,445,39978.2887962963,2009-06-14,06:55:52
40.124992,116.185396,0,445,39978.2888541667,2009-06-14,06:55:57
40.124981,116.185397,0,444,39978.288912037,2009-06-14,06:56:02
40.124487,116.186175,0,174,39978.2889699074,2009-06-14,06:56:07
40.124409,116.186043,0,144,39978.292037037,2009-06-14,07:00:32
40.124223,116.186045,0,145,39978.2920949074,2009-06-14,07:00:37
40.12401,116.186065,0,142,39978.2921527778,2009-06-14,07:00:42
40.123817,116.186068,0,141,39978.2922106481,2009-06-14,07:00:47
40.123664,116.18607,0,140,39978.2922685185,2009-06-14,07:00:52
40.123672,116.186082,0,147,39978.2923263889,2009-06-14,07:00:57
40.123659,116.186089,0,149,39978.2923842593,2009-06-14,07:01:02
40.123493,116.186072,0,145,39978.2924421296,2009-06-14,07:01:07
40.123276,116.186071,0,145,39978.2925,2009-06-14,07:01:12
40.123041,116.186101,0,141,39978.2925578704,2009-06-14,07:01:17
40.122843,116.186155,0,140,39978.2926157407,2009-06-14,07:01:22
40.122649,116.186184,0,136,39978.2926736111,2009-06-14,07:01:27
40.122457,116.186205,0,133,39978.2927314815,2009-06-14,07:01:32
40.122279,116.186211,0,125,39978.2927893519,2009-06-14,07:01:37
40.122135,116.186266,0,121,39978.2928472222,2009-06-14,07:01:42
40.122068,116.186455,0,123,39978.2929050926,2009-06-14,07:01:47
40.122022,116.186602,0,125,39978.292962963,2009-06-14,07:01:52
40.121951,116.186638,0,129,39978.2930208333,2009-06-14,07:01:57
40.121908,116.186642,0,132,39978.2930787037,2009-06-14,07:02:02
40.121836,116.186646,0,134,39978.2931365741,2009-06-14,07:02:07
40.12179,116.18668,0,136,39978.2931944444,2009-06-14,07:02:12
40.12178,116.186706,0,137,39978.2932523148,2009-06-14,07:02:17
40.121774,116.186808,0,139,39978.2933101852,2009-06-14,07:02:22
40.121827,116.186927,0,142,39978.2933680556,2009-06-14,07:02:27
40.121896,116.18719,0,143,39978.2934259259,2009-06-14,07:02:32
40.12195,116.187166,0,137,39978.2934837963,2009-06-14,07:02:37
40.121901,116.187286,0,128,39978.2935416667,2009-06-14,07:02:42
40.121952,116.187351,0,121,39978.293599537,2009-06-14,07:02:47
40.122012,116.187396,0,106,39978.2936574074,2009-06-14,07:02:52
40.122143,116.18744,0,104,39978.2937152778,2009-06-14,07:02:57
40.122266,116.187447,0,115,39978.2937731481,2009-06-14,07:03:02
40.122283,116.187431,0,121,39978.2938310185,2009-06-14,07:03:07
40.122272,116.187404,0,123,39978.2938888889,2009-06-14,07:03:12
40.122265,116.187326,0,126,39978.2939467593,2009-06-14,07:03:17
40.122264,116.187168,0,129,39978.2940046296,2009-06-14,07:03:22
40.122447,116.186898,0,130,39978.2940625,2009-06-14,07:03:27
40.122455,116.186846,0,132,39978.2941203704,2009-06-14,07:03:32
40.12245,116.186833,0,133,39978.2941782407,2009-06-14,07:03:37
40.12245,116.186833,0,133,39978.294212963,2009-06-14,07:03:40
40.12245,116.186829,0,134,39978.2942361111,2009-06-14,07:03:42
40.122451,116.186797,0,134,39978.2942939815,2009-06-14,07:03:47
40.122476,116.186676,0,132,39978.2943518519,2009-06-14,07:03:52
40.12248,116.186608,0,132,39978.2944097222,2009-06-14,07:03:57
40.122567,116.186562,0,129,39978.2944675926,2009-06-14,07:04:02
40.122621,116.186569,0,129,39978.294525463,2009-06-14,07:04:07
40.122653,116.186599,0,130,39978.2945833333,2009-06-14,07:04:12
40.12264,116.186628,0,129,39978.2946412037,2009-06-14,07:04:17
40.122619,116.186667,0,129,39978.2946990741,2009-06-14,07:04:22
40.122634,116.186853,0,129,39978.2947569444,2009-06-14,07:04:27
40.122576,116.18692,0,129,39978.2948148148,2009-06-14,07:04:32
40.122551,116.186969,0,129,39978.2948726852,2009-06-14,07:04:37
40.122551,116.186969,0,129,39978.2949074074,2009-06-14,07:04:40
40.122552,116.186972,0,128,39978.2949305556,2009-06-14,07:04:42
40.122558,116.186956,0,128,39978.2949884259,2009-06-14,07:04:47
40.122564,116.186968,0,127,39978.2950462963,2009-06-14,07:04:52
40.122527,116.186854,0,127,39978.2951041667,2009-06-14,07:04:57
40.122617,116.186429,0,119,39978.295162037,2009-06-14,07:05:02
40.12267,116.18623,0,116,39978.2952199074,2009-06-14,07:05:07
40.122752,116.186184,0,114,39978.2952546296,2009-06-14,07:05:10
40.12292,116.18613,0,114,39978.2953125,2009-06-14,07:05:15
40.123098,116.186086,0,106,39978.2953703704,2009-06-14,07:05:20
40.123271,116.186066,0,103,39978.2954282407,2009-06-14,07:05:25
40.123399,116.186069,0,106,39978.295474537,2009-06-14,07:05:29
40.123552,116.186069,0,103,39978.2955324074,2009-06-14,07:05:34
40.123714,116.18609,0,103,39978.2955902778,2009-06-14,07:05:39
40.123853,116.186092,0,106,39978.2956481481,2009-06-14,07:05:44
40.123968,116.186106,0,100,39978.2957060185,2009-06-14,07:05:49
40.124064,116.186102,0,100,39978.2957523148,2009-06-14,07:05:53
40.124159,116.186104,0,102,39978.2958101852,2009-06-14,07:05:58
40.12418,116.186103,0,103,39978.2958217593,2009-06-14,07:05:59
40.124248,116.186095,0,111,39978.2958796296,2009-06-14,07:06:04
40.124311,116.186085,0,117,39978.2959375,2009-06-14,07:06:09
40.124333,116.186087,0,123,39978.2959953704,2009-06-14,07:06:14
40.124333,116.186087,0,123,39978.2960300926,2009-06-14,07:06:17
40.124341,116.186087,0,125,39978.2960532407,2009-06-14,07:06:19
40.124494,116.186263,0,126,39978.3001041667,2009-06-14,07:12:09
40.124508,116.186583,0,127,39978.300162037,2009-06-14,07:12:14
40.124526,116.187101,0,130,39978.3002199074,2009-06-14,07:12:19
40.124519,116.187728,0,133,39978.3002777778,2009-06-14,07:12:24
40.124506,116.188331,0,137,39978.3003356481,2009-06-14,07:12:29
40.124452,116.188906,0,141,39978.3003935185,2009-06-14,07:12:34
40.124387,116.18946,0,146,39978.3004513889,2009-06-14,07:12:39
40.124306,116.189968,0,151,39978.3005092593,2009-06-14,07:12:44
40.124248,116.190326,0,155,39978.3005671296,2009-06-14,07:12:49
40.12421,116.19062,0,158,39978.300625,2009-06-14,07:12:54
40.124157,116.190989,0,159,39978.3006828704,2009-06-14,07:12:59
40.124054,116.191476,0,160,39978.3007407407,2009-06-14,07:13:04
40.123962,116.192062,0,164,39978.3007986111,2009-06-14,07:13:09
40.123877,116.192652,0,169,39978.3008564815,2009-06-14,07:13:14
40.12379,116.193176,0,173,39978.3009143519,2009-06-14,07:13:19
40.123701,116.193748,0,176,39978.3009722222,2009-06-14,07:13:24
40.123608,116.194299,0,184,39978.3010300926,2009-06-14,07:13:29
40.123507,116.194841,0,191,39978.301087963,2009-06-14,07:13:34
40.123445,116.195325,0,195,39978.3011458333,2009-06-14,07:13:39
40.123372,116.195769,0,200,39978.3012037037,2009-06-14,07:13:44
40.12332,116.196151,0,205,39978.3012615741,2009-06-14,07:13:49
40.123261,116.196504,0,212,39978.3013194444,2009-06-14,07:13:54
40.123207,116.196867,0,218,39978.3013773148,2009-06-14,07:13:59
40.123171,116.19722,0,225,39978.3014351852,2009-06-14,07:14:04
40.123123,116.197524,0,233,39978.3014930556,2009-06-14,07:14:09
40.12305,116.197878,0,235,39978.3015509259,2009-06-14,07:14:14
40.12295,116.198333,0,235,39978.3016087963,2009-06-14,07:14:19
40.122862,116.19883,0,236,39978.3016666667,2009-06-14,07:14:24
40.122759,116.199355,0,237,39978.301724537,2009-06-14,07:14:29
40.1227,116.199788,0,238,39978.3017824074,2009-06-14,07:14:34
40.122643,116.200197,0,239,39978.3018402778,2009-06-14,07:14:39
40.122572,116.200617,0,242,39978.3018981481,2009-06-14,07:14:44
40.122502,116.201062,0,244,39978.3019560185,2009-06-14,07:14:49
40.122423,116.201457,0,242,39978.3020138889,2009-06-14,07:14:54
40.122319,116.201851,0,241,39978.3020717593,2009-06-14,07:14:59
40.122236,116.202281,0,234,39978.3021296296,2009-06-14,07:15:04
40.122151,116.202708,0,227,39978.3021875,2009-06-14,07:15:09
40.122088,116.203138,0,226,39978.3022453704,2009-06-14,07:15:14
40.122046,116.203494,0,222,39978.3023032407,2009-06-14,07:15:19
40.121992,116.20381,0,211,39978.3023611111,2009-06-14,07:15:24
40.121948,116.204131,0,211,39978.3024189815,2009-06-14,07:15:29
40.121882,116.204466,0,206,39978.3024768519,2009-06-14,07:15:34
40.121798,116.204848,0,198,39978.3025347222,2009-06-14,07:15:39
40.12167,116.205222,0,171,39978.3025925926,2009-06-14,07:15:44
40.121604,116.205517,0,160,39978.302650463,2009-06-14,07:15:49
40.121539,116.205771,0,142,39978.3027083333,2009-06-14,07:15:54
40.1215,116.20589,0,134,39978.3027662037,2009-06-14,07:15:59
40.121499,116.205889,0,132,39978.3028240741,2009-06-14,07:16:04
40.121499,116.205887,0,131,39978.3028819444,2009-06-14,07:16:09
40.121498,116.205887,0,131,39978.3029398148,2009-06-14,07:16:14
40.121499,116.205884,0,131,39978.3029976852,2009-06-14,07:16:19
40.121498,116.20588,0,131,39978.3030555556,2009-06-14,07:16:24
40.121497,116.205881,0,130,39978.3031134259,2009-06-14,07:16:29
40.121496,116.205881,0,130,39978.3031712963,2009-06-14,07:16:34
40.121496,116.205881,0,130,39978.3032060185,2009-06-14,07:16:37
40.121494,116.205887,0,130,39978.3032291667,2009-06-14,07:16:39
40.121476,116.205995,0,129,39978.303287037,2009-06-14,07:16:44
40.121461,116.206137,0,128,39978.3033449074,2009-06-14,07:16:49
40.121432,116.206338,0,130,39978.3034027778,2009-06-14,07:16:54
40.121387,116.206515,0,127,39978.3034606481,2009-06-14,07:16:59
40.121354,116.20658,0,127,39978.3035185185,2009-06-14,07:17:04
40.121354,116.20658,0,127,39978.3035532407,2009-06-14,07:17:07
40.121354,116.20658,0,128,39978.3035763889,2009-06-14,07:17:09
40.121361,116.206674,0,127,39978.3036342593,2009-06-14,07:17:14
40.121352,116.206911,0,127,39978.3036921296,2009-06-14,07:17:19
40.121328,116.207103,0,131,39978.30375,2009-06-14,07:17:24
40.121317,116.207323,0,135,39978.3038078704,2009-06-14,07:17:29
40.121277,116.207614,0,146,39978.3038657407,2009-06-14,07:17:34
40.121255,116.207956,0,155,39978.3039236111,2009-06-14,07:17:39
40.1212,116.208413,0,158,39978.3039814815,2009-06-14,07:17:44
40.121166,116.208891,0,159,39978.3040393519,2009-06-14,07:17:49
40.12111,116.209461,0,161,39978.3040972222,2009-06-14,07:17:54
40.12101,116.210056,0,161,39978.3041550926,2009-06-14,07:17:59
40.120939,116.210678,0,153,39978.304212963,2009-06-14,07:18:04
40.12086,116.21127,0,154,39978.3042708333,2009-06-14,07:18:09
40.12078,116.211874,0,153,39978.3043287037,2009-06-14,07:18:14
40.120713,116.212308,0,151,39978.3043865741,2009-06-14,07:18:19
40.120775,116.212349,0,163,39978.3044444444,2009-06-14,07:18:24
40.120774,116.212342,0,162,39978.3045023148,2009-06-14,07:18:29
40.120775,116.212334,0,162,39978.3045601852,2009-06-14,07:18:34
40.120775,116.212334,0,162,39978.3045949074,2009-06-14,07:18:37
40.120775,116.212336,0,162,39978.3046180556,2009-06-14,07:18:39
40.120755,116.21241,0,161,39978.3046759259,2009-06-14,07:18:44
40.120715,116.212695,0,141,39978.3047337963,2009-06-14,07:18:49
40.120656,116.213159,0,140,39978.3047916667,2009-06-14,07:18:54
40.120544,116.213755,0,135,39978.304849537,2009-06-14,07:18:59
40.120462,116.214386,0,130,39978.3049074074,2009-06-14,07:19:04
40.1204,116.214962,0,129,39978.3049652778,2009-06-14,07:19:09
40.12033,116.215482,0,130,39978.3050231481,2009-06-14,07:19:14
40.120283,116.215962,0,136,39978.3050810185,2009-06-14,07:19:19
40.12021,116.216506,0,140,39978.3051388889,2009-06-14,07:19:24
40.120129,116.217073,0,139,39978.3051967593,2009-06-14,07:19:29
40.120061,116.217626,0,135,39978.3052546296,2009-06-14,07:19:34
40.120002,116.218137,0,136,39978.3053125,2009-06-14,07:19:39
40.119945,116.21836,0,132,39978.3053703704,2009-06-14,07:19:44
40.119946,116.218371,0,130,39978.3054282407,2009-06-14,07:19:49
40.119947,116.218359,0,130,39978.3054861111,2009-06-14,07:19:54
40.119942,116.218401,0,130,39978.3055439815,2009-06-14,07:19:59
40.119935,116.218664,0,130,39978.3056018518,2009-06-14,07:20:04
40.119894,116.219043,0,129,39978.3056597222,2009-06-14,07:20:09
40.119835,116.219483,0,126,39978.3057175926,2009-06-14,07:20:14
40.119783,116.219927,0,130,39978.305775463,2009-06-14,07:20:19
40.119732,116.220394,0,125,39978.3058333333,2009-06-14,07:20:24
40.11968,116.220858,0,129,39978.3058912037,2009-06-14,07:20:29
40.119634,116.221326,0,133,39978.3059490741,2009-06-14,07:20:34
40.119585,116.221778,0,142,39978.3060069444,2009-06-14,07:20:39
40.11953,116.222227,0,148,39978.3060648148,2009-06-14,07:20:44
40.119447,116.222696,0,150,39978.3061226852,2009-06-14,07:20:49
40.119331,116.223228,0,136,39978.3061805556,2009-06-14,07:20:54
40.119289,116.22371,0,130,39978.3062384259,2009-06-14,07:20:59
40.11929,116.223803,0,129,39978.30625,2009-06-14,07:21:00
40.119276,116.224271,0,125,39978.3063078704,2009-06-14,07:21:05
40.119271,116.224762,0,129,39978.3063657407,2009-06-14,07:21:10
40.119277,116.225277,0,131,39978.3064236111,2009-06-14,07:21:15
40.119283,116.225831,0,132,39978.3064814815,2009-06-14,07:21:20
40.119265,116.226512,0,132,39978.3065393518,2009-06-14,07:21:25
40.119273,116.227239,0,130,39978.3065972222,2009-06-14,07:21:30
40.119309,116.228012,0,125,39978.3066550926,2009-06-14,07:21:35
40.119319,116.228747,0,124,39978.306712963,2009-06-14,07:21:40
40.119361,116.229512,0,122,39978.3067708333,2009-06-14,07:21:45
40.119402,116.23028,0,121,39978.3068287037,2009-06-14,07:21:50
40.119439,116.230934,0,120,39978.3068865741,2009-06-14,07:21:55
40.119467,116.231409,0,124,39978.3069444444,2009-06-14,07:22:00
40.119509,116.231849,0,128,39978.3070023148,2009-06-14,07:22:05
40.119573,116.232301,0,128,39978.3070601852,2009-06-14,07:22:10
40.119599,116.232731,0,128,39978.3071180556,2009-06-14,07:22:15
40.119636,116.233076,0,131,39978.3071759259,2009-06-14,07:22:20
40.119672,116.233453,0,136,39978.3072337963,2009-06-14,07:22:25
40.119687,116.233939,0,140,39978.3072916667,2009-06-14,07:22:30
40.119748,116.234614,0,148,39978.307349537,2009-06-14,07:22:35
40.119836,116.235347,0,154,39978.3074074074,2009-06-14,07:22:40
40.119898,116.236039,0,147,39978.3074652778,2009-06-14,07:22:45
40.119974,116.236653,0,143,39978.3075231481,2009-06-14,07:22:50
40.120004,116.237232,0,141,39978.3075810185,2009-06-14,07:22:55
40.120066,116.237816,0,141,39978.3076388889,2009-06-14,07:23:00
40.120122,116.238341,0,139,39978.3076967593,2009-06-14,07:23:05
40.120156,116.238833,0,141,39978.3077546296,2009-06-14,07:23:10
40.120124,116.239328,0,143,39978.3078125,2009-06-14,07:23:15
40.120046,116.239855,0,142,39978.3078703704,2009-06-14,07:23:20
40.120052,116.240569,0,143,39978.3079282407,2009-06-14,07:23:25
40.120058,116.241275,0,147,39978.3079861111,2009-06-14,07:23:30
40.120048,116.241676,0,130,39978.3080439815,2009-06-14,07:23:35
40.120053,116.241692,0,144,39978.3081018519,2009-06-14,07:23:40
40.120053,116.241702,0,145,39978.3081597222,2009-06-14,07:23:45
40.120053,116.241716,0,146,39978.3082175926,2009-06-14,07:23:50
40.120051,116.241742,0,148,39978.308275463,2009-06-14,07:23:55
40.120055,116.241972,0,149,39978.3083333333,2009-06-14,07:24:00
40.120051,116.242391,0,138,39978.3083912037,2009-06-14,07:24:05
40.120056,116.242948,0,135,39978.3084490741,2009-06-14,07:24:10
40.120025,116.24358,0,133,39978.3085069444,2009-06-14,07:24:15
40.120032,116.244302,0,131,39978.3085648148,2009-06-14,07:24:20
40.120044,116.245063,0,130,39978.3086226852,2009-06-14,07:24:25
40.120054,116.245752,0,130,39978.3086805556,2009-06-14,07:24:30
40.12006,116.246229,0,129,39978.3087384259,2009-06-14,07:24:35
40.120063,116.24634,0,127,39978.3087962963,2009-06-14,07:24:40
40.120066,116.246311,0,127,39978.3088541667,2009-06-14,07:24:45
40.120063,116.246352,0,127,39978.308912037,2009-06-14,07:24:50
40.12007,116.246635,0,130,39978.3089699074,2009-06-14,07:24:55
40.120093,116.247102,0,135,39978.3090277778,2009-06-14,07:25:00
40.120091,116.24767,0,144,39978.3090856481,2009-06-14,07:25:05
40.120123,116.248293,0,152,39978.3091435185,2009-06-14,07:25:10
40.12013,116.249016,0,162,39978.3092013889,2009-06-14,07:25:15
40.120134,116.24977,0,167,39978.3092592593,2009-06-14,07:25:20
40.120139,116.250368,0,167,39978.3093171296,2009-06-14,07:25:25
40.120138,116.250616,0,168,39978.309375,2009-06-14,07:25:30
40.120151,116.250628,0,166,39978.3094328704,2009-06-14,07:25:35
40.120151,116.250637,0,167,39978.3094907407,2009-06-14,07:25:40
40.120147,116.25089,0,168,39978.3095486111,2009-06-14,07:25:45
40.120132,116.251317,0,171,39978.3096064815,2009-06-14,07:25:50
40.120134,116.251851,0,172,39978.3096643519,2009-06-14,07:25:55
40.120118,116.252477,0,177,39978.3097222222,2009-06-14,07:26:00
40.120149,116.253086,0,179,39978.3097800926,2009-06-14,07:26:05
40.120192,116.253415,0,181,39978.309837963,2009-06-14,07:26:10
40.1203,116.253422,0,194,39978.3098958333,2009-06-14,07:26:15
40.120316,116.253416,0,199,39978.3099537037,2009-06-14,07:26:20
40.120287,116.253465,0,202,39978.3100115741,2009-06-14,07:26:25
40.120275,116.253755,0,201,39978.3100694444,2009-06-14,07:26:30
40.120219,116.254191,0,202,39978.3101273148,2009-06-14,07:26:35
40.120192,116.254725,0,199,39978.3101851852,2009-06-14,07:26:40
40.120187,116.255361,0,201,39978.3102430556,2009-06-14,07:26:45
40.120171,116.255951,0,198,39978.3103009259,2009-06-14,07:26:50
40.120194,116.256424,0,196,39978.3103587963,2009-06-14,07:26:55
40.120252,116.256743,0,191,39978.3104166667,2009-06-14,07:27:00
40.120191,116.257056,0,183,39978.310474537,2009-06-14,07:27:05
40.120131,116.257465,0,186,39978.3105324074,2009-06-14,07:27:10
40.120059,116.258023,0,187,39978.3105902778,2009-06-14,07:27:15
40.120053,116.258665,0,178,39978.3106481481,2009-06-14,07:27:20
40.120087,116.259371,0,174,39978.3107060185,2009-06-14,07:27:25
40.120189,116.260108,0,160,39978.3107638889,2009-06-14,07:27:30
40.120349,116.260836,0,153,39978.3108217593,2009-06-14,07:27:35
40.120564,116.261509,0,151,39978.3108796296,2009-06-14,07:27:40
40.120756,116.262065,0,150,39978.3109375,2009-06-14,07:27:45
40.120945,116.26254,0,151,39978.3109953704,2009-06-14,07:27:50
40.121092,116.262949,0,152,39978.3110532407,2009-06-14,07:27:55
40.121145,116.263245,0,144,39978.3111111111,2009-06-14,07:28:00
40.121126,116.263501,0,137,39978.3111689815,2009-06-14,07:28:05
40.121001,116.263659,0,133,39978.3112268519,2009-06-14,07:28:10
40.120788,116.263838,0,128,39978.3112847222,2009-06-14,07:28:15
40.120673,116.263938,0,125,39978.3113425926,2009-06-14,07:28:20
40.120637,116.263933,0,121,39978.311400463,2009-06-14,07:28:25
40.120619,116.263928,0,120,39978.3114583333,2009-06-14,07:28:30
40.120616,116.263917,0,120,39978.3115162037,2009-06-14,07:28:35
40.12061,116.2639,0,120,39978.3115740741,2009-06-14,07:28:40
40.120527,116.263956,0,117,39978.3116319444,2009-06-14,07:28:45
40.120382,116.264087,0,119,39978.3116898148,2009-06-14,07:28:50
40.120104,116.264336,0,125,39978.3117476852,2009-06-14,07:28:55
40.119762,116.264599,0,126,39978.3118055556,2009-06-14,07:29:00
40.119328,116.264964,0,126,39978.3118634259,2009-06-14,07:29:05
40.118836,116.265366,0,130,39978.3119212963,2009-06-14,07:29:10
40.118305,116.265786,0,138,39978.3119791667,2009-06-14,07:29:15
40.117799,116.266298,0,153,39978.312037037,2009-06-14,07:29:20
40.117355,116.266769,0,159,39978.3120949074,2009-06-14,07:29:25
40.11702,116.267119,0,164,39978.3121527778,2009-06-14,07:29:30
40.116727,116.267463,0,168,39978.3122106481,2009-06-14,07:29:35
40.116491,116.267773,0,173,39978.3122685185,2009-06-14,07:29:40
40.116297,116.268005,0,178,39978.3123263889,2009-06-14,07:29:45
40.116272,116.268024,0,181,39978.3123842593,2009-06-14,07:29:50
40.116305,116.268032,0,188,39978.3124421296,2009-06-14,07:29:55
40.116315,116.268052,0,194,39978.3125,2009-06-14,07:30:00
40.116275,116.268083,0,195,39978.3125578704,2009-06-14,07:30:05
40.116142,116.268265,0,195,39978.3126157407,2009-06-14,07:30:10
40.115947,116.268501,0,187,39978.3126736111,2009-06-14,07:30:15
40.115677,116.268817,0,187,39978.3127314815,2009-06-14,07:30:20
40.115354,116.269229,0,188,39978.3127893518,2009-06-14,07:30:25
40.115008,116.269718,0,187,39978.3128472222,2009-06-14,07:30:30
40.114646,116.270254,0,183,39978.3129050926,2009-06-14,07:30:35
40.11425,116.270825,0,179,39978.312962963,2009-06-14,07:30:40
40.113821,116.271402,0,170,39978.3130208333,2009-06-14,07:30:45
40.113373,116.271993,0,169,39978.3130787037,2009-06-14,07:30:50
40.112918,116.272604,0,168,39978.3131365741,2009-06-14,07:30:55
40.112488,116.2732,0,172,39978.3131944444,2009-06-14,07:31:00
40.112062,116.273737,0,174,39978.3132523148,2009-06-14,07:31:05
40.111645,116.274185,0,164,39978.3133101852,2009-06-14,07:31:10
40.111459,116.274345,0,157,39978.3133680556,2009-06-14,07:31:15
40.111433,116.27436,0,154,39978.3134259259,2009-06-14,07:31:20
40.111433,116.27436,0,154,39978.3134606481,2009-06-14,07:31:23
40.111434,116.27436,0,154,39978.3134837963,2009-06-14,07:31:25
40.11136,116.274451,0,153,39978.3135416667,2009-06-14,07:31:30
40.111171,116.274668,0,144,39978.313599537,2009-06-14,07:31:35
40.11087,116.274995,0,132,39978.3136574074,2009-06-14,07:31:40
40.110478,116.275407,0,124,39978.3137152778,2009-06-14,07:31:45
40.11009,116.275916,0,116,39978.3137731481,2009-06-14,07:31:50
40.109678,116.276482,0,113,39978.3138310185,2009-06-14,07:31:55
40.109228,116.277084,0,107,39978.3138888889,2009-06-14,07:32:00
40.108803,116.277651,0,106,39978.3139467593,2009-06-14,07:32:05
40.108464,116.278079,0,103,39978.3140046296,2009-06-14,07:32:10
40.108322,116.278216,0,104,39978.3140625,2009-06-14,07:32:15
40.108306,116.278189,0,107,39978.3141203704,2009-06-14,07:32:20
40.108249,116.2783,0,107,39978.3141782407,2009-06-14,07:32:25
40.10808,116.278564,0,102,39978.3142361111,2009-06-14,07:32:30
40.107805,116.278936,0,101,39978.3142939815,2009-06-14,07:32:35
40.107491,116.279378,0,103,39978.3143518518,2009-06-14,07:32:40
40.10714,116.279893,0,105,39978.3144097222,2009-06-14,07:32:45
40.106726,116.280493,0,108,39978.3144675926,2009-06-14,07:32:50
40.106313,116.281092,0,113,39978.314525463,2009-06-14,07:32:55
40.105865,116.281701,0,117,39978.3145833333,2009-06-14,07:33:00
40.105401,116.282313,0,126,39978.3146412037,2009-06-14,07:33:05
40.104919,116.282958,0,137,39978.3146990741,2009-06-14,07:33:10
40.104464,116.283593,0,139,39978.3147569444,2009-06-14,07:33:15
40.104005,116.284152,0,135,39978.3148148148,2009-06-14,07:33:20
40.103567,116.284549,0,135,39978.3148726852,2009-06-14,07:33:25
40.103108,116.28495,0,130,39978.3149305556,2009-06-14,07:33:30
40.10261,116.285342,0,136,39978.3149884259,2009-06-14,07:33:35
40.102075,116.285653,0,117,39978.3150462963,2009-06-14,07:33:40
40.101723,116.285853,0,104,39978.3151041667,2009-06-14,07:33:45
40.101611,116.285885,0,95,39978.315162037,2009-06-14,07:33:50
40.101627,116.285859,0,100,39978.3152199074,2009-06-14,07:33:55
40.101627,116.285859,0,100,39978.3152546296,2009-06-14,07:33:58
40.101626,116.28586,0,100,39978.3152777778,2009-06-14,07:34:00
40.101597,116.285896,0,99,39978.3153356481,2009-06-14,07:34:05
40.101443,116.286031,0,95,39978.3153935185,2009-06-14,07:34:10
40.101183,116.286178,0,93,39978.3154513889,2009-06-14,07:34:15
40.100818,116.286343,0,95,39978.3155092593,2009-06-14,07:34:20
40.100317,116.286529,0,99,39978.3155671296,2009-06-14,07:34:25
40.099828,116.286702,0,99,39978.315625,2009-06-14,07:34:30
40.099423,116.286882,0,112,39978.3156828704,2009-06-14,07:34:35
40.099301,116.286949,0,120,39978.3157407407,2009-06-14,07:34:40
40.099289,116.286946,0,125,39978.3157986111,2009-06-14,07:34:45
40.099279,116.28695,0,129,39978.3158564815,2009-06-14,07:34:50
40.099279,116.28695,0,129,39978.3158912037,2009-06-14,07:34:53
40.099271,116.286951,0,132,39978.3159143519,2009-06-14,07:34:55
40.099241,116.286978,0,134,39978.3159722222,2009-06-14,07:35:00
40.099088,116.287141,0,136,39978.3160300926,2009-06-14,07:35:05
40.098801,116.287402,0,137,39978.316087963,2009-06-14,07:35:10
40.098438,116.287699,0,146,39978.3161458333,2009-06-14,07:35:15
40.098049,116.288006,0,155,39978.3162037037,2009-06-14,07:35:20
40.09757,116.288398,0,163,39978.3162615741,2009-06-14,07:35:25
40.097085,116.288792,0,173,39978.3163194444,2009-06-14,07:35:30
40.09654,116.289222,0,178,39978.3163773148,2009-06-14,07:35:35
40.095998,116.28962,0,185,39978.3164351852,2009-06-14,07:35:40
40.095463,116.290024,0,190,39978.3164930556,2009-06-14,07:35:45
40.094964,116.29039,0,176,39978.3165509259,2009-06-14,07:35:50
40.09462,116.290667,0,169,39978.3166087963,2009-06-14,07:35:55
40.094364,116.290859,0,162,39978.3166666667,2009-06-14,07:36:00
40.094273,116.290918,0,154,39978.316724537,2009-06-14,07:36:05
40.094251,116.290915,0,151,39978.3167824074,2009-06-14,07:36:10
40.094251,116.290915,0,151,39978.3168171296,2009-06-14,07:36:13
40.094253,116.290914,0,151,39978.3168402778,2009-06-14,07:36:15
40.094263,116.290908,0,151,39978.3168981481,2009-06-14,07:36:20
40.094261,116.29091,0,151,39978.3169560185,2009-06-14,07:36:25
40.094261,116.29091,0,151,39978.3169907407,2009-06-14,07:36:28
40.094258,116.290911,0,152,39978.3170138889,2009-06-14,07:36:30
40.094193,116.290951,0,151,39978.3170717593,2009-06-14,07:36:35
40.093988,116.291157,0,155,39978.3171296296,2009-06-14,07:36:40
40.09367,116.291417,0,157,39978.3171875,2009-06-14,07:36:45
40.093299,116.291736,0,155,39978.3172453704,2009-06-14,07:36:50
40.092944,116.292006,0,150,39978.3173032407,2009-06-14,07:36:55
40.092611,116.292253,0,142,39978.3173611111,2009-06-14,07:37:00
40.092283,116.292513,0,142,39978.3174189815,2009-06-14,07:37:05
40.091913,116.292794,0,149,39978.3174768519,2009-06-14,07:37:10
40.091498,116.293125,0,156,39978.3175347222,2009-06-14,07:37:15
40.091087,116.293431,0,160,39978.3175925926,2009-06-14,07:37:20
40.090708,116.293724,0,155,39978.317650463,2009-06-14,07:37:25
40.090336,116.294025,0,151,39978.3177083333,2009-06-14,07:37:30
40.089886,116.294401,0,147,39978.3177662037,2009-06-14,07:37:35
40.089357,116.294824,0,141,39978.3178240741,2009-06-14,07:37:40
40.08885,116.295189,0,137,39978.3178819444,2009-06-14,07:37:45
40.088435,116.295491,0,134,39978.3179398148,2009-06-14,07:37:50
40.088124,116.295697,0,133,39978.3179976852,2009-06-14,07:37:55
40.087892,116.295846,0,128,39978.3180555556,2009-06-14,07:38:00
40.087812,116.295959,0,125,39978.3181134259,2009-06-14,07:38:05
40.087676,116.29611,0,130,39978.3181712963,2009-06-14,07:38:10
40.087408,116.296357,0,135,39978.3182291667,2009-06-14,07:38:15
40.087009,116.296633,0,126,39978.318287037,2009-06-14,07:38:20
40.086566,116.296946,0,127,39978.3183449074,2009-06-14,07:38:25
40.086072,116.297299,0,130,39978.3184027778,2009-06-14,07:38:30
40.08553,116.297713,0,122,39978.3184606481,2009-06-14,07:38:35
40.085045,116.298099,0,130,39978.3185185185,2009-06-14,07:38:40
40.084532,116.298502,0,135,39978.3185763889,2009-06-14,07:38:45
40.084037,116.298909,0,145,39978.3186342593,2009-06-14,07:38:50
40.08351,116.299297,0,163,39978.3186921296,2009-06-14,07:38:55
40.082963,116.299711,0,173,39978.31875,2009-06-14,07:39:00
40.08245,116.300141,0,176,39978.3188078704,2009-06-14,07:39:05
40.081944,116.300529,0,166,39978.3188657407,2009-06-14,07:39:10
40.08148,116.300905,0,167,39978.3189236111,2009-06-14,07:39:15
40.081039,116.301232,0,160,39978.3189814815,2009-06-14,07:39:20
40.080639,116.301508,0,144,39978.3190393519,2009-06-14,07:39:25
40.080265,116.301782,0,133,39978.3190972222,2009-06-14,07:39:30
40.07995,116.302006,0,129,39978.3191550926,2009-06-14,07:39:35
40.079727,116.30215,0,124,39978.319212963,2009-06-14,07:39:40
40.079556,116.302279,0,122,39978.3192708333,2009-06-14,07:39:45
40.079458,116.302362,0,124,39978.3193287037,2009-06-14,07:39:50
40.079443,116.302363,0,127,39978.3193865741,2009-06-14,07:39:55
40.079443,116.302363,0,127,39978.3194212963,2009-06-14,07:39:58
40.07944,116.302366,0,128,39978.3194444444,2009-06-14,07:40:00
40.079404,116.302393,0,125,39978.3195023148,2009-06-14,07:40:05
40.079225,116.302548,0,122,39978.3195601852,2009-06-14,07:40:10
40.07895,116.302777,0,118,39978.3196180556,2009-06-14,07:40:15
40.078538,116.303103,0,119,39978.3196759259,2009-06-14,07:40:20
40.078104,116.303431,0,116,39978.3197337963,2009-06-14,07:40:25
40.077732,116.303713,0,113,39978.3197916667,2009-06-14,07:40:30
40.077475,116.303897,0,110,39978.319849537,2009-06-14,07:40:35
40.077302,116.30383,0,100,39978.3199074074,2009-06-14,07:40:40
40.077175,116.303814,0,99,39978.3199652778,2009-06-14,07:40:45
40.076978,116.303916,0,107,39978.3200231481,2009-06-14,07:40:50
40.076725,116.304101,0,107,39978.3200810185,2009-06-14,07:40:55
40.076471,116.304282,0,114,39978.3201388889,2009-06-14,07:41:00
40.076302,116.304392,0,122,39978.3201967593,2009-06-14,07:41:05
40.076173,116.304473,0,128,39978.3202546296,2009-06-14,07:41:10
40.076118,116.304509,0,143,39978.3203125,2009-06-14,07:41:15
40.076002,116.304583,0,168,39978.3203703704,2009-06-14,07:41:20
40.075896,116.304616,0,193,39978.3204282407,2009-06-14,07:41:25
40.075783,116.304692,0,220,39978.3204861111,2009-06-14,07:41:30
40.075709,116.304788,0,224,39978.3205439815,2009-06-14,07:41:35
40.075586,116.304892,0,209,39978.3206018518,2009-06-14,07:41:40
40.075426,116.30502,0,201,39978.3206597222,2009-06-14,07:41:45
40.075279,116.305166,0,192,39978.3207175926,2009-06-14,07:41:50
40.075085,116.305307,0,181,39978.320775463,2009-06-14,07:41:55
40.075017,116.30535,0,173,39978.3208333333,2009-06-14,07:42:00
40.074956,116.30543,0,176,39978.3208912037,2009-06-14,07:42:05
40.074854,116.305517,0,172,39978.3209490741,2009-06-14,07:42:10
40.07483,116.305538,0,170,39978.3210069444,2009-06-14,07:42:15
40.074802,116.305556,0,174,39978.3210648148,2009-06-14,07:42:20
40.07477,116.305581,0,176,39978.3211226852,2009-06-14,07:42:25
40.07466,116.305669,0,175,39978.3211805556,2009-06-14,07:42:30
40.074499,116.305776,0,182,39978.3212384259,2009-06-14,07:42:35
40.074352,116.305893,0,187,39978.3212962963,2009-06-14,07:42:40
40.074169,116.306031,0,183,39978.3213541667,2009-06-14,07:42:45
40.074001,116.306197,0,179,39978.321412037,2009-06-14,07:42:50
40.073789,116.306353,0,176,39978.3214699074,2009-06-14,07:42:55
40.073637,116.30645,0,174,39978.3215277778,2009-06-14,07:43:00
40.073496,116.306548,0,170,39978.3215856481,2009-06-14,07:43:05
40.073344,116.306655,0,175,39978.3216435185,2009-06-14,07:43:10
40.073199,116.306767,0,183,39978.3217013889,2009-06-14,07:43:15
40.073032,116.306902,0,185,39978.3217592593,2009-06-14,07:43:20
40.072842,116.307055,0,185,39978.3218171296,2009-06-14,07:43:25
40.072645,116.307221,0,186,39978.321875,2009-06-14,07:43:30
40.072417,116.307412,0,177,39978.3219328704,2009-06-14,07:43:35
40.072234,116.307728,0,165,39978.3219907407,2009-06-14,07:43:40
40.072257,116.308068,0,148,39978.3220486111,2009-06-14,07:43:45
40.072331,116.308338,0,138,39978.3221064815,2009-06-14,07:43:50
40.072401,116.308564,0,131,39978.3221643518,2009-06-14,07:43:55
40.072458,116.308823,0,123,39978.3222222222,2009-06-14,07:44:00
40.072555,116.309132,0,119,39978.3222800926,2009-06-14,07:44:05
40.072651,116.309436,0,120,39978.322337963,2009-06-14,07:44:10
40.072743,116.309769,0,116,39978.3223958333,2009-06-14,07:44:15
40.072856,116.310138,0,114,39978.3224537037,2009-06-14,07:44:20
40.073018,116.310667,0,114,39978.3225115741,2009-06-14,07:44:25
40.073174,116.311251,0,114,39978.3225694444,2009-06-14,07:44:30
40.073323,116.31186,0,113,39978.3226273148,2009-06-14,07:44:35
40.073494,116.312478,0,102,39978.3226851852,2009-06-14,07:44:40
40.073652,116.312895,0,104,39978.3227430556,2009-06-14,07:44:45
40.073778,116.313128,0,117,39978.3228009259,2009-06-14,07:44:50
40.073806,116.313182,0,122,39978.3228587963,2009-06-14,07:44:55
40.073806,116.313182,0,122,39978.3228935185,2009-06-14,07:44:58
40.073802,116.313183,0,128,39978.3229166667,2009-06-14,07:45:00
40.073811,116.313176,0,131,39978.322974537,2009-06-14,07:45:05
40.073829,116.313187,0,134,39978.3230324074,2009-06-14,07:45:10
40.073842,116.313303,0,135,39978.3230902778,2009-06-14,07:45:15
40.073827,116.313327,0,133,39978.3231481481,2009-06-14,07:45:20
40.073827,116.313327,0,133,39978.3231828704,2009-06-14,07:45:23
40.073825,116.313325,0,133,39978.3232060185,2009-06-14,07:45:25
40.073825,116.313418,0,133,39978.3232638889,2009-06-14,07:45:30
40.073885,116.313672,0,134,39978.3233217593,2009-06-14,07:45:35
40.073949,116.314028,0,139,39978.3233796296,2009-06-14,07:45:40
40.074048,116.314356,0,140,39978.3234375,2009-06-14,07:45:45
40.074068,116.314618,0,140,39978.3234953704,2009-06-14,07:45:50
40.074145,116.314915,0,139,39978.3235532407,2009-06-14,07:45:55
40.074222,116.315222,0,138,39978.3236111111,2009-06-14,07:46:00
40.074299,116.315444,0,140,39978.3236689815,2009-06-14,07:46:05
40.074395,116.315745,0,133,39978.3237268519,2009-06-14,07:46:10
40.074496,116.316064,0,133,39978.3237847222,2009-06-14,07:46:15
40.074601,116.316406,0,138,39978.3238425926,2009-06-14,07:46:20
40.074722,116.316717,0,138,39978.323900463,2009-06-14,07:46:25
40.074757,116.316821,0,138,39978.3239583333,2009-06-14,07:46:30
40.074744,116.316818,0,139,39978.3240162037,2009-06-14,07:46:35
40.074744,116.316818,0,139,39978.3240509259,2009-06-14,07:46:38
40.074743,116.316816,0,140,39978.3240740741,2009-06-14,07:46:40
40.074748,116.316831,0,140,39978.3241319444,2009-06-14,07:46:45
40.074847,116.317042,0,146,39978.3241898148,2009-06-14,07:46:50
40.075,116.317365,0,160,39978.3242476852,2009-06-14,07:46:55
40.074927,116.317571,0,164,39978.3243055556,2009-06-14,07:47:00
40.074578,116.317689,0,157,39978.3243634259,2009-06-14,07:47:05
40.074186,116.317852,0,162,39978.3244212963,2009-06-14,07:47:10
40.073721,116.318087,0,155,39978.3244791667,2009-06-14,07:47:15
40.073168,116.318341,0,154,39978.324537037,2009-06-14,07:47:20
40.072673,116.318608,0,147,39978.3245949074,2009-06-14,07:47:25
40.072232,116.3188,0,145,39978.3246527778,2009-06-14,07:47:30
40.071808,116.318985,0,141,39978.3247106481,2009-06-14,07:47:35
40.071404,116.319105,0,135,39978.3247685185,2009-06-14,07:47:40
40.071052,116.319283,0,139,39978.3248263889,2009-06-14,07:47:45
40.070674,116.319443,0,141,39978.3248842593,2009-06-14,07:47:50
40.070301,116.319551,0,125,39978.3249421296,2009-06-14,07:47:55
40.070047,116.319273,0,113,39978.325,2009-06-14,07:48:00
40.070039,116.318722,0,96,39978.3250578704,2009-06-14,07:48:05
40.07005,116.318065,0,87,39978.3251157407,2009-06-14,07:48:10
40.070077,116.317476,0,86,39978.3251736111,2009-06-14,07:48:15
40.070078,116.317101,0,79,39978.3252314815,2009-06-14,07:48:20
40.070085,116.316823,0,72,39978.3252893519,2009-06-14,07:48:25
40.070084,116.316509,0,64,39978.3253472222,2009-06-14,07:48:30
40.070094,116.316198,0,55,39978.3254050926,2009-06-14,07:48:35
40.070085,116.315829,0,53,39978.325462963,2009-06-14,07:48:40
40.070079,116.315514,0,51,39978.3255208333,2009-06-14,07:48:45
40.070067,116.315204,0,57,39978.3255787037,2009-06-14,07:48:50
40.070095,116.314814,0,61,39978.3256365741,2009-06-14,07:48:55
40.07012,116.314416,0,70,39978.3256944444,2009-06-14,07:49:00
40.070145,116.314116,0,79,39978.3257523148,2009-06-14,07:49:05
40.070167,116.313976,0,91,39978.3258101852,2009-06-14,07:49:10
40.070154,116.313948,0,100,39978.3258680556,2009-06-14,07:49:15
40.070154,116.313948,0,100,39978.3259027778,2009-06-14,07:49:18
40.070154,116.31395,0,103,39978.3259259259,2009-06-14,07:49:20
40.070154,116.313959,0,104,39978.3259837963,2009-06-14,07:49:25
40.070154,116.313959,0,104,39978.3260185185,2009-06-14,07:49:28
40.070154,116.313954,0,104,39978.3260416667,2009-06-14,07:49:30
40.07017,116.313961,0,104,39978.326099537,2009-06-14,07:49:35
40.070192,116.313947,0,102,39978.3261574074,2009-06-14,07:49:40
40.070182,116.313921,0,105,39978.3262152778,2009-06-14,07:49:45
40.070167,116.313899,0,106,39978.3262731481,2009-06-14,07:49:50
40.070119,116.313888,0,105,39978.3263310185,2009-06-14,07:49:55
40.07006,116.313914,0,104,39978.3263888889,2009-06-14,07:50:00
40.070032,116.313872,0,102,39978.3264467593,2009-06-14,07:50:05
40.07002,116.313833,0,100,39978.3265046296,2009-06-14,07:50:10
40.070014,116.313823,0,99,39978.3265625,2009-06-14,07:50:15
40.070004,116.313813,0,98,39978.3266203704,2009-06-14,07:50:20
40.069974,116.313826,0,97,39978.3266782407,2009-06-14,07:50:25
40.069953,116.313849,0,96,39978.3267361111,2009-06-14,07:50:30
40.069921,116.31386,0,97,39978.3267939815,2009-06-14,07:50:35
40.069898,116.313813,0,98,39978.3268518519,2009-06-14,07:50:40
40.069888,116.313744,0,97,39978.3269097222,2009-06-14,07:50:45
40.069889,116.313669,0,95,39978.3269675926,2009-06-14,07:50:50
40.069888,116.313598,0,94,39978.327025463,2009-06-14,07:50:55
40.06989,116.313531,0,94,39978.3270833333,2009-06-14,07:51:00
40.069878,116.313462,0,95,39978.3271412037,2009-06-14,07:51:05
40.069852,116.313397,0,98,39978.3271990741,2009-06-14,07:51:10
40.069839,116.313342,0,101,39978.3272569444,2009-06-14,07:51:15
40.069828,116.313289,0,102,39978.3273148148,2009-06-14,07:51:20
40.069819,116.313239,0,108,39978.3273726852,2009-06-14,07:51:25
40.069805,116.313229,0,109,39978.3274305556,2009-06-14,07:51:30
40.069789,116.313207,0,113,39978.3274884259,2009-06-14,07:51:35
40.069789,116.313199,0,113,39978.3275462963,2009-06-14,07:51:40
40.069789,116.313192,0,114,39978.3276041667,2009-06-14,07:51:45
40.06979,116.313193,0,114,39978.327662037,2009-06-14,07:51:50
40.06979,116.313193,0,114,39978.3276967593,2009-06-14,07:51:53
40.069791,116.313191,0,114,39978.3277199074,2009-06-14,07:51:55
40.069833,116.313186,0,114,39978.3277777778,2009-06-14,07:52:00
40.069874,116.313177,0,114,39978.3278356481,2009-06-14,07:52:05
40.069883,116.313166,0,114,39978.3278935185,2009-06-14,07:52:10
40.069883,116.313166,0,114,39978.3279282407,2009-06-14,07:52:13
40.069881,116.31316,0,114,39978.3279513889,2009-06-14,07:52:15
40.06987,116.313128,0,114,39978.3280092593,2009-06-14,07:52:20
40.069847,116.313085,0,113,39978.3280671296,2009-06-14,07:52:25
40.06981,116.313029,0,113,39978.328125,2009-06-14,07:52:30
40.069775,116.312979,0,112,39978.3281828704,2009-06-14,07:52:35
40.069748,116.312935,0,112,39978.3282407407,2009-06-14,07:52:40
40.069737,116.312914,0,112,39978.3282986111,2009-06-14,07:52:45
40.06972,116.31294,0,112,39978.3283564815,2009-06-14,07:52:50
40.06972,116.312954,0,112,39978.3284143518,2009-06-14,07:52:55
40.069693,116.313002,0,112,39978.3284722222,2009-06-14,07:53:00
40.069646,116.313047,0,112,39978.3285300926,2009-06-14,07:53:05
40.069603,116.313062,0,111,39978.328587963,2009-06-14,07:53:10
40.069602,116.313067,0,112,39978.3286458333,2009-06-14,07:53:15
40.069601,116.313063,0,112,39978.3287037037,2009-06-14,07:53:20
40.0696,116.313058,0,112,39978.3287615741,2009-06-14,07:53:25
40.0696,116.313058,0,112,39978.3287962963,2009-06-14,07:53:28
40.069599,116.313056,0,112,39978.3288194444,2009-06-14,07:53:30
40.069599,116.313044,0,112,39978.3288773148,2009-06-14,07:53:35
40.069653,116.313037,0,111,39978.3289351852,2009-06-14,07:53:40
40.069703,116.312996,0,111,39978.3289930556,2009-06-14,07:53:45
40.069751,116.312962,0,112,39978.3290509259,2009-06-14,07:53:50
40.069737,116.312959,0,112,39978.3291087963,2009-06-14,07:53:55
40.069751,116.312908,0,111,39978.3291666667,2009-06-14,07:54:00
40.069773,116.312918,0,111,39978.329224537,2009-06-14,07:54:05
40.069699,116.312956,0,116,39978.3292824074,2009-06-14,07:54:10
40.06969,116.312867,0,117,39978.3293402778,2009-06-14,07:54:15
40.06965,116.312829,0,122,39978.3293981481,2009-06-14,07:54:20
40.069649,116.312841,0,122,39978.3294560185,2009-06-14,07:54:25
40.069646,116.312862,0,122,39978.3295138889,2009-06-14,07:54:30
40.069646,116.312862,0,122,39978.3295486111,2009-06-14,07:54:33
40.069647,116.312869,0,121,39978.3295717593,2009-06-14,07:54:35
40.069645,116.31288,0,121,39978.3296296296,2009-06-14,07:54:40
40.069644,116.312882,0,121,39978.3296875,2009-06-14,07:54:45
40.069644,116.312886,0,121,39978.3297453704,2009-06-14,07:54:50
40.069644,116.312889,0,121,39978.3298032407,2009-06-14,07:54:55
40.069644,116.312889,0,121,39978.329837963,2009-06-14,07:54:58
40.069644,116.312894,0,121,39978.3298611111,2009-06-14,07:55:00
40.069643,116.312904,0,121,39978.3299189815,2009-06-14,07:55:05
40.069631,116.312879,0,121,39978.3299768518,2009-06-14,07:55:10
40.06965,116.312491,0,122,39978.3300347222,2009-06-14,07:55:15
40.069634,116.311582,0,123,39978.3300925926,2009-06-14,07:55:20
40.06962,116.310676,0,123,39978.330150463,2009-06-14,07:55:25
40.069639,116.30974,0,123,39978.3302083333,2009-06-14,07:55:30
40.069647,116.308891,0,124,39978.3302662037,2009-06-14,07:55:35
40.069642,116.308045,0,126,39978.3303240741,2009-06-14,07:55:40
40.069653,116.307167,0,127,39978.3303819444,2009-06-14,07:55:45
40.069662,116.306302,0,127,39978.3304398148,2009-06-14,07:55:50
40.069737,116.305439,0,127,39978.3304976852,2009-06-14,07:55:55
40.069924,116.304613,0,129,39978.3305555556,2009-06-14,07:56:00
40.070237,116.303808,0,131,39978.3306134259,2009-06-14,07:56:05
40.070607,116.303022,0,127,39978.3306712963,2009-06-14,07:56:10
40.070871,116.302144,0,123,39978.3307291667,2009-06-14,07:56:15
40.070993,116.301186,0,120,39978.330787037,2009-06-14,07:56:20
40.070984,116.300217,0,116,39978.3308449074,2009-06-14,07:56:25
40.070858,116.29921,0,113,39978.3309027778,2009-06-14,07:56:30
40.070705,116.29823,0,111,39978.3309606481,2009-06-14,07:56:35
40.060552,116.295488,0,146,39978.3317708333,2009-06-14,07:57:45
40.059876,116.295854,0,167,39978.3318287037,2009-06-14,07:57:50
40.059182,116.296207,0,189,39978.3318865741,2009-06-14,07:57:55
40.058507,116.29658,0,201,39978.3319444444,2009-06-14,07:58:00
40.057814,116.296934,0,209,39978.3320023148,2009-06-14,07:58:05
40.057148,116.297299,0,219,39978.3320601852,2009-06-14,07:58:10
40.056494,116.297649,0,227,39978.3321180556,2009-06-14,07:58:15
40.055828,116.298023,0,235,39978.3321759259,2009-06-14,07:58:20
40.055154,116.298382,0,240,39978.3322337963,2009-06-14,07:58:25
40.054502,116.298676,0,238,39978.3322916667,2009-06-14,07:58:30
40.053886,116.298991,0,213,39978.332349537,2009-06-14,07:58:35
40.053282,116.299348,0,184,39978.3324074074,2009-06-14,07:58:40
40.052662,116.299672,0,174,39978.3324652778,2009-06-14,07:58:45
40.052104,116.299988,0,157,39978.3325231481,2009-06-14,07:58:50
40.051574,116.300284,0,147,39978.3325810185,2009-06-14,07:58:55
40.051094,116.300542,0,146,39978.3326388889,2009-06-14,07:59:00
40.050691,116.300744,0,142,39978.3326967593,2009-06-14,07:59:05
40.050345,116.300989,0,139,39978.3327546296,2009-06-14,07:59:10
40.050007,116.301167,0,136,39978.3328125,2009-06-14,07:59:15
40.049676,116.301342,0,133,39978.3328703704,2009-06-14,07:59:20
40.049381,116.301538,0,131,39978.3329282407,2009-06-14,07:59:25
40.049129,116.301723,0,129,39978.3329861111,2009-06-14,07:59:30
40.048974,116.301894,0,127,39978.3330439815,2009-06-14,07:59:35
40.048851,116.302027,0,126,39978.3331018519,2009-06-14,07:59:40
40.048756,116.302104,0,125,39978.3331597222,2009-06-14,07:59:45
40.049094,116.301953,0,129,39978.3334490741,2009-06-14,08:00:10
40.048911,116.301838,0,130,39978.3335069444,2009-06-14,08:00:15
40.048266,116.302167,0,131,39978.3335648148,2009-06-14,08:00:20
40.047541,116.302612,0,132,39978.3336226852,2009-06-14,08:00:25
40.046865,116.303127,0,133,39978.3336805556,2009-06-14,08:00:30
40.046176,116.303683,0,135,39978.3337384259,2009-06-14,08:00:35
40.045477,116.304244,0,134,39978.3337962963,2009-06-14,08:00:40
40.044793,116.304775,0,132,39978.3338541667,2009-06-14,08:00:45
40.044127,116.305316,0,132,39978.333912037,2009-06-14,08:00:50
40.043509,116.305818,0,134,39978.3339699074,2009-06-14,08:00:55
40.042913,116.306302,0,138,39978.3340277778,2009-06-14,08:01:00
40.04235,116.306687,0,140,39978.3340856481,2009-06-14,08:01:05
40.041825,116.306993,0,142,39978.3341435185,2009-06-14,08:01:10
40.041297,116.307274,0,142,39978.3342013889,2009-06-14,08:01:15
40.040761,116.307553,0,146,39978.3342592593,2009-06-14,08:01:20
40.040228,116.307845,0,149,39978.3343171296,2009-06-14,08:01:25
40.039699,116.308138,0,150,39978.334375,2009-06-14,08:01:30
40.03919,116.308504,0,152,39978.3344328704,2009-06-14,08:01:35
40.038744,116.308967,0,156,39978.3344907407,2009-06-14,08:01:40
40.038312,116.30951,0,157,39978.3345486111,2009-06-14,08:01:45
40.037858,116.31008,0,150,39978.3346064815,2009-06-14,08:01:50
40.037368,116.31066,0,144,39978.3346643519,2009-06-14,08:01:55
40.03686,116.311184,0,145,39978.3347222222,2009-06-14,08:02:00
40.036315,116.311655,0,148,39978.3347800926,2009-06-14,08:02:05
40.035747,116.312104,0,150,39978.334837963,2009-06-14,08:02:10
40.035142,116.312538,0,150,39978.3348958333,2009-06-14,08:02:15
40.034506,116.312887,0,151,39978.3349537037,2009-06-14,08:02:20
40.033877,116.313225,0,153,39978.3350115741,2009-06-14,08:02:25
40.033253,116.313492,0,157,39978.3350694444,2009-06-14,08:02:30
40.032671,116.313707,0,158,39978.3351273148,2009-06-14,08:02:35
40.032147,116.313891,0,170,39978.3351851852,2009-06-14,08:02:40
40.031733,116.314058,0,184,39978.3352430556,2009-06-14,08:02:45
40.031407,116.314202,0,195,39978.3353009259,2009-06-14,08:02:50
40.031202,116.314324,0,203,39978.3353587963,2009-06-14,08:02:55
40.031055,116.314394,0,210,39978.3354166667,2009-06-14,08:03:00
40.030938,116.314501,0,216,39978.335474537,2009-06-14,08:03:05
40.031345,116.314217,0,219,39978.3355324074,2009-06-14,08:03:10
40.031443,116.314195,0,226,39978.3355902778,2009-06-14,08:03:15
40.031437,116.314215,0,233,39978.3356481481,2009-06-14,08:03:20
40.031428,116.314251,0,244,39978.3357060185,2009-06-14,08:03:25
40.031417,116.314257,0,251,39978.3357638889,2009-06-14,08:03:30
40.031397,116.314268,0,255,39978.3358217593,2009-06-14,08:03:35
40.031379,116.314277,0,259,39978.3358796296,2009-06-14,08:03:40
40.031331,116.314286,0,262,39978.3359375,2009-06-14,08:03:45
40.031065,116.314297,0,266,39978.3359953704,2009-06-14,08:03:50
40.03031,116.314624,0,288,39978.3360532407,2009-06-14,08:03:55
40.029481,116.314945,0,292,39978.3361111111,2009-06-14,08:04:00
40.028624,116.315233,0,250,39978.3361689815,2009-06-14,08:04:05
40.027865,116.315534,0,227,39978.3362268518,2009-06-14,08:04:10
40.027141,116.315835,0,198,39978.3362847222,2009-06-14,08:04:15
40.026428,116.31612,0,181,39978.3363425926,2009-06-14,08:04:20
40.025681,116.316417,0,157,39978.336400463,2009-06-14,08:04:25
40.024906,116.316723,0,137,39978.3364583333,2009-06-14,08:04:30
40.024146,116.317018,0,119,39978.3365162037,2009-06-14,08:04:35
40.023369,116.317328,0,103,39978.3365740741,2009-06-14,08:04:40
40.0226,116.317643,0,97,39978.3366319444,2009-06-14,08:04:45
40.021843,116.317961,0,91,39978.3366898148,2009-06-14,08:04:50
40.021089,116.318252,0,88,39978.3367476852,2009-06-14,08:04:55
40.020358,116.318547,0,93,39978.3368055556,2009-06-14,08:05:00
40.019658,116.318829,0,94,39978.3368634259,2009-06-14,08:05:05
40.01898,116.319095,0,95,39978.3369212963,2009-06-14,08:05:10
40.018327,116.319364,0,97,39978.3369791667,2009-06-14,08:05:15
40.017685,116.319701,0,95,39978.337037037,2009-06-14,08:05:20
40.017086,116.320166,0,98,39978.3370949074,2009-06-14,08:05:25
40.016538,116.320711,0,107,39978.3371527778,2009-06-14,08:05:30
40.016014,116.321298,0,106,39978.3372106481,2009-06-14,08:05:35
40.01549,116.321916,0,106,39978.3372685185,2009-06-14,08:05:40
40.014967,116.322521,0,100,39978.3373263889,2009-06-14,08:05:45
40.014436,116.323097,0,96,39978.3373842593,2009-06-14,08:05:50
40.013889,116.323697,0,90,39978.3374421296,2009-06-14,08:05:55
40.013365,116.3243,0,90,39978.3375,2009-06-14,08:06:00
40.01284,116.324876,0,89,39978.3375578704,2009-06-14,08:06:05
40.012303,116.325472,0,90,39978.3376157407,2009-06-14,08:06:10
40.011694,116.326157,0,93,39978.3376736111,2009-06-14,08:06:15
40.011027,116.326882,0,100,39978.3377314815,2009-06-14,08:06:20
40.010387,116.327625,0,107,39978.3377893518,2009-06-14,08:06:25
40.009769,116.328348,0,111,39978.3378472222,2009-06-14,08:06:30
40.009158,116.329033,0,109,39978.3379050926,2009-06-14,08:06:35
40.008563,116.329652,0,113,39978.337962963,2009-06-14,08:06:40
40.007902,116.330146,0,116,39978.3380208333,2009-06-14,08:06:45
40.007224,116.330541,0,121,39978.3380787037,2009-06-14,08:06:50
40.006533,116.3308,0,123,39978.3381365741,2009-06-14,08:06:55
40.005834,116.330969,0,128,39978.3381944444,2009-06-14,08:07:00
40.00514,116.331045,0,129,39978.3382523148,2009-06-14,08:07:05
40.004404,116.331068,0,131,39978.3383101852,2009-06-14,08:07:10
40.003565,116.331079,0,132,39978.3383680556,2009-06-14,08:07:15
40.002733,116.331109,0,141,39978.3384259259,2009-06-14,08:07:20
40.001956,116.331135,0,150,39978.3384837963,2009-06-14,08:07:25
40.00121,116.331161,0,169,39978.3385416667,2009-06-14,08:07:30
40.000501,116.331175,0,187,39978.338599537,2009-06-14,08:07:35
39.999821,116.331202,0,186,39978.3386574074,2009-06-14,08:07:40
39.999135,116.331238,0,189,39978.3387152778,2009-06-14,08:07:45
39.998473,116.331264,0,187,39978.3387731481,2009-06-14,08:07:50
39.997797,116.331276,0,189,39978.3388310185,2009-06-14,08:07:55
39.997131,116.331302,0,190,39978.3388888889,2009-06-14,08:08:00
39.996431,116.331306,0,189,39978.3389467593,2009-06-14,08:08:05
39.995639,116.33136,0,187,39978.3390046296,2009-06-14,08:08:10
39.994836,116.331417,0,187,39978.3390625,2009-06-14,08:08:15
39.994066,116.331459,0,186,39978.3391203704,2009-06-14,08:08:20
39.993311,116.331509,0,185,39978.3391782407,2009-06-14,08:08:25
39.992677,116.331529,0,183,39978.3392361111,2009-06-14,08:08:30
39.992148,116.331615,0,184,39978.3392939815,2009-06-14,08:08:35
39.991729,116.33163,0,185,39978.3393518519,2009-06-14,08:08:40
39.991449,116.331672,0,185,39978.3394097222,2009-06-14,08:08:45
39.991247,116.331703,0,187,39978.3394675926,2009-06-14,08:08:50
39.991115,116.331769,0,192,39978.339525463,2009-06-14,08:08:55
39.991076,116.331815,0,196,39978.3395833333,2009-06-14,08:09:00
39.991101,116.331854,0,198,39978.3396412037,2009-06-14,08:09:05
39.991112,116.331847,0,201,39978.3396990741,2009-06-14,08:09:10
39.991117,116.331829,0,203,39978.3397569444,2009-06-14,08:09:15
39.991134,116.331825,0,204,39978.3398148148,2009-06-14,08:09:20
39.991163,116.331823,0,204,39978.3398726852,2009-06-14,08:09:25
39.991201,116.331812,0,204,39978.3399305556,2009-06-14,08:09:30
39.991229,116.331791,0,203,39978.3399884259,2009-06-14,08:09:35
39.991252,116.331773,0,202,39978.3400462963,2009-06-14,08:09:40
39.991279,116.33176,0,202,39978.3401041667,2009-06-14,08:09:45
39.991311,116.331756,0,201,39978.340162037,2009-06-14,08:09:50
39.991336,116.33176,0,200,39978.3402199074,2009-06-14,08:09:55
39.991363,116.331751,0,199,39978.3402777778,2009-06-14,08:10:00
39.991379,116.33175,0,198,39978.3403356481,2009-06-14,08:10:05
39.991399,116.331749,0,198,39978.3403935185,2009-06-14,08:10:10
39.991415,116.331748,0,196,39978.3404513889,2009-06-14,08:10:15
39.991437,116.331745,0,193,39978.3405092593,2009-06-14,08:10:20
39.991449,116.331744,0,189,39978.3405671296,2009-06-14,08:10:25
39.991464,116.331743,0,185,39978.340625,2009-06-14,08:10:30
39.991473,116.331741,0,180,39978.3406828704,2009-06-14,08:10:35
39.991488,116.33174,0,176,39978.3407407407,2009-06-14,08:10:40
39.991498,116.331739,0,172,39978.3407986111,2009-06-14,08:10:45
39.991512,116.331737,0,168,39978.3408564815,2009-06-14,08:10:50
39.99153,116.331736,0,165,39978.3409143519,2009-06-14,08:10:55
39.991553,116.331733,0,162,39978.3409722222,2009-06-14,08:11:00
39.991579,116.331725,0,158,39978.3410300926,2009-06-14,08:11:05
39.991687,116.331558,0,154,39978.341087963,2009-06-14,08:11:10
39.991698,116.331383,0,146,39978.3411458333,2009-06-14,08:11:15
39.991681,116.331296,0,131,39978.3412037037,2009-06-14,08:11:20
39.991744,116.331261,0,159,39978.3412615741,2009-06-14,08:11:25
39.991731,116.331272,0,168,39978.3413194444,2009-06-14,08:11:30
39.991701,116.331259,0,175,39978.3413773148,2009-06-14,08:11:35
39.991701,116.331259,0,175,39978.341412037,2009-06-14,08:11:38
39.991698,116.331266,0,169,39978.3414351852,2009-06-14,08:11:40
39.991702,116.331257,0,164,39978.3414930556,2009-06-14,08:11:45
39.991706,116.331239,0,167,39978.3415509259,2009-06-14,08:11:50
39.99171,116.331178,0,162,39978.3416087963,2009-06-14,08:11:55
39.991717,116.33112,0,158,39978.3416666667,2009-06-14,08:12:00
39.991713,116.331043,0,153,39978.341724537,2009-06-14,08:12:05
39.991707,116.330963,0,152,39978.3417824074,2009-06-14,08:12:10
39.991751,116.330955,0,142,39978.3418402778,2009-06-14,08:12:15
39.991772,116.330941,0,132,39978.3418981481,2009-06-14,08:12:20
39.991816,116.330941,0,127,39978.3419560185,2009-06-14,08:12:25
39.991853,116.330953,0,122,39978.3420138889,2009-06-14,08:12:30
39.991886,116.330962,0,122,39978.3420717593,2009-06-14,08:12:35
39.991972,116.330969,0,120,39978.3421296296,2009-06-14,08:12:40
39.992048,116.330948,0,123,39978.3421875,2009-06-14,08:12:45
39.992099,116.330879,0,128,39978.3422453704,2009-06-14,08:12:50
39.992126,116.330823,0,132,39978.3423032407,2009-06-14,08:12:55
39.992199,116.330834,0,135,39978.3423611111,2009-06-14,08:13:00
39.992269,116.33084,0,143,39978.3424189815,2009-06-14,08:13:05
39.992328,116.330834,0,145,39978.3424768519,2009-06-14,08:13:10
39.992372,116.330836,0,143,39978.3425347222,2009-06-14,08:13:15
39.992423,116.330845,0,145,39978.3425925926,2009-06-14,08:13:20
39.992473,116.330865,0,147,39978.342650463,2009-06-14,08:13:25
39.992492,116.330866,0,148,39978.3427083333,2009-06-14,08:13:30
39.992513,116.330876,0,149,39978.3427662037,2009-06-14,08:13:35
39.992563,116.33089,0,149,39978.3428240741,2009-06-14,08:13:40
39.992616,116.330876,0,149,39978.3428819444,2009-06-14,08:13:45
39.992677,116.330893,0,144,39978.3429398148,2009-06-14,08:13:50
39.992725,116.330916,0,141,39978.3429976852,2009-06-14,08:13:55
39.99279,116.330937,0,136,39978.3430555556,2009-06-14,08:14:00
39.992832,116.330987,0,132,39978.3431134259,2009-06-14,08:14:05
39.992865,116.331034,0,131,39978.3431712963,2009-06-14,08:14:10
39.992919,116.331022,0,131,39978.3432291667,2009-06-14,08:14:15
39.992928,116.331071,0,131,39978.343287037,2009-06-14,08:14:20
39.992999,116.331068,0,132,39978.3433449074,2009-06-14,08:14:25
39.993055,116.331066,0,131,39978.3434027778,2009-06-14,08:14:30
39.993125,116.331089,0,130,39978.3434606481,2009-06-14,08:14:35
39.993173,116.331116,0,130,39978.3435185185,2009-06-14,08:14:40
39.993239,116.331128,0,128,39978.3435763889,2009-06-14,08:14:45
39.993285,116.331148,0,125,39978.3436342593,2009-06-14,08:14:50
39.993345,116.33115,0,121,39978.3436921296,2009-06-14,08:14:55
39.993414,116.331133,0,117,39978.34375,2009-06-14,08:15:00
39.993443,116.331138,0,115,39978.3438078704,2009-06-14,08:15:05
39.993476,116.331125,0,109,39978.3438657407,2009-06-14,08:15:10
39.993574,116.33111,0,111,39978.3439236111,2009-06-14,08:15:15
39.993647,116.331097,0,118,39978.3439814815,2009-06-14,08:15:20
39.993686,116.331056,0,117,39978.3440393518,2009-06-14,08:15:25
39.993695,116.33105,0,113,39978.3440972222,2009-06-14,08:15:30
39.993705,116.331049,0,110,39978.3441550926,2009-06-14,08:15:35
39.993744,116.331046,0,108,39978.344212963,2009-06-14,08:15:40
39.993802,116.330995,0,113,39978.3442708333,2009-06-14,08:15:45
39.993802,116.330918,0,120,39978.3443287037,2009-06-14,08:15:50
39.993805,116.330812,0,118,39978.3443865741,2009-06-14,08:15:55
39.993817,116.330688,0,114,39978.3444444444,2009-06-14,08:16:00
39.993823,116.33058,0,114,39978.3445023148,2009-06-14,08:16:05
39.993821,116.330457,0,118,39978.3445601852,2009-06-14,08:16:10
39.99385,116.330374,0,129,39978.3446180556,2009-06-14,08:16:15
39.993864,116.330307,0,134,39978.3446759259,2009-06-14,08:16:20
39.993898,116.330219,0,144,39978.3447337963,2009-06-14,08:16:25
39.993895,116.330137,0,151,39978.3447916667,2009-06-14,08:16:30
39.993905,116.330125,0,155,39978.344849537,2009-06-14,08:16:35
39.993939,116.330121,0,159,39978.3449074074,2009-06-14,08:16:40
39.99401,116.330107,0,164,39978.3449652778,2009-06-14,08:16:45
39.994083,116.330187,0,162,39978.3450231481,2009-06-14,08:16:50
39.99413,116.330187,0,159,39978.3450810185,2009-06-14,08:16:55
39.994175,116.330161,0,153,39978.3451388889,2009-06-14,08:17:00
39.994181,116.330117,0,157,39978.3451967593,2009-06-14,08:17:05
39.994225,116.330116,0,157,39978.3452546296,2009-06-14,08:17:10
39.994287,116.330107,0,157,39978.3453125,2009-06-14,08:17:15
39.994351,116.330124,0,151,39978.3453703704,2009-06-14,08:17:20
39.994407,116.330118,0,150,39978.3454282407,2009-06-14,08:17:25
39.99445,116.330101,0,145,39978.3454861111,2009-06-14,08:17:30
39.994491,116.330091,0,146,39978.3455439815,2009-06-14,08:17:35
39.99456,116.330073,0,147,39978.3456018518,2009-06-14,08:17:40
39.994628,116.330075,0,146,39978.3456597222,2009-06-14,08:17:45
39.994688,116.330069,0,147,39978.3457175926,2009-06-14,08:17:50
39.994735,116.330108,0,148,39978.345775463,2009-06-14,08:17:55
39.994775,116.330102,0,150,39978.3458333333,2009-06-14,08:18:00
39.994822,116.330082,0,153,39978.3458912037,2009-06-14,08:18:05
39.994885,116.330088,0,155,39978.3459490741,2009-06-14,08:18:10
39.994965,116.330096,0,155,39978.3460069444,2009-06-14,08:18:15
39.99504,116.330097,0,155,39978.3460648148,2009-06-14,08:18:20
39.995112,116.330083,0,157,39978.3461226852,2009-06-14,08:18:25
39.995158,116.33008,0,159,39978.3461805556,2009-06-14,08:18:30
39.995198,116.330075,0,164,39978.3462384259,2009-06-14,08:18:35
39.995264,116.330108,0,160,39978.3462962963,2009-06-14,08:18:40
39.995334,116.330139,0,156,39978.3463541667,2009-06-14,08:18:45
39.995394,116.330127,0,150,39978.346412037,2009-06-14,08:18:50
39.995437,116.33009,0,145,39978.3464699074,2009-06-14,08:18:55
39.995472,116.330104,0,144,39978.3465277778,2009-06-14,08:19:00
39.995522,116.330109,0,143,39978.3465856481,2009-06-14,08:19:05
39.995598,116.330114,0,142,39978.3466435185,2009-06-14,08:19:10
39.995683,116.330086,0,139,39978.3467013889,2009-06-14,08:19:15
39.99572,116.330033,0,137,39978.3467592593,2009-06-14,08:19:20
39.995753,116.330004,0,137,39978.3468171296,2009-06-14,08:19:25
39.995778,116.329937,0,138,39978.346875,2009-06-14,08:19:30
39.995812,116.329842,0,137,39978.3469328704,2009-06-14,08:19:35
39.995852,116.329808,0,139,39978.3469907407,2009-06-14,08:19:40
39.995887,116.329772,0,137,39978.3470486111,2009-06-14,08:19:45
39.995888,116.329698,0,132,39978.3471064815,2009-06-14,08:19:50
39.995872,116.329577,0,124,39978.3471643519,2009-06-14,08:19:55
39.995881,116.32952,0,120,39978.3472222222,2009-06-14,08:20:00
39.995866,116.32944,0,120,39978.3472800926,2009-06-14,08:20:05
39.995844,116.329353,0,125,39978.347337963,2009-06-14,08:20:10
39.995829,116.3293,0,124,39978.3473958333,2009-06-14,08:20:15
39.995822,116.329231,0,122,39978.3474537037,2009-06-14,08:20:20
39.995789,116.329165,0,125,39978.3475115741,2009-06-14,08:20:25
39.99574,116.32912,0,129,39978.3475694444,2009-06-14,08:20:30
39.995707,116.329047,0,131,39978.3476273148,2009-06-14,08:20:35
39.995694,116.328952,0,134,39978.3476851852,2009-06-14,08:20:40
39.995664,116.328932,0,138,39978.3477199074,2009-06-14,08:20:43
39.995647,116.328902,0,145,39978.3477777778,2009-06-14,08:20:48
39.995627,116.328896,0,147,39978.3477893519,2009-06-14,08:20:49
39.995611,116.328914,0,151,39978.3478472222,2009-06-14,08:20:54
39.995557,116.328842,0,152,39978.3479050926,2009-06-14,08:20:59
39.995519,116.328801,0,153,39978.347962963,2009-06-14,08:21:04
39.995486,116.328739,0,153,39978.3480208333,2009-06-14,08:21:09
39.995453,116.328675,0,149,39978.3480787037,2009-06-14,08:21:14
39.9954,116.32861,0,145,39978.3481365741,2009-06-14,08:21:19
39.995356,116.328552,0,138,39978.3481944444,2009-06-14,08:21:24
39.995292,116.328503,0,130,39978.3482523148,2009-06-14,08:21:29
39.995256,116.328464,0,128,39978.3483101852,2009-06-14,08:21:34
39.995202,116.328475,0,122,39978.3483680556,2009-06-14,08:21:39
39.995217,116.328494,0,121,39978.3484259259,2009-06-14,08:21:44
39.995219,116.328494,0,118,39978.3484837963,2009-06-14,08:21:49
39.99522,116.328494,0,116,39978.3485416667,2009-06-14,08:21:54
39.995225,116.328495,0,115,39978.348599537,2009-06-14,08:21:59
39.995224,116.328492,0,116,39978.3486574074,2009-06-14,08:22:04
39.995219,116.328492,0,116,39978.3487152778,2009-06-14,08:22:09
39.995218,116.328491,0,116,39978.3487731481,2009-06-14,08:22:14
39.995212,116.328492,0,117,39978.3488310185,2009-06-14,08:22:19
39.995212,116.328492,0,117,39978.3488657407,2009-06-14,08:22:22
39.995211,116.328491,0,117,39978.3488888889,2009-06-14,08:22:24
39.995198,116.32849,0,117,39978.3489467593,2009-06-14,08:22:29
39.995159,116.328458,0,119,39978.3490046296,2009-06-14,08:22:34
39.995144,116.328473,0,120,39978.3490625,2009-06-14,08:22:39
39.99514,116.328515,0,120,39978.3491203704,2009-06-14,08:22:44
39.995146,116.328531,0,120,39978.3491782407,2009-06-14,08:22:49
39.995146,116.328531,0,120,39978.349212963,2009-06-14,08:22:52
39.995149,116.328531,0,120,39978.3492361111,2009-06-14,08:22:54
39.995231,116.32854,0,121,39978.3492939815,2009-06-14,08:22:59
39.995221,116.328561,0,122,39978.3493518519,2009-06-14,08:23:04
39.995051,116.329236,0,128,39978.3495833333,2009-06-14,08:23:24
39.99508,116.328241,0,187,39978.3547222222,2009-06-14,08:30:48
39.995095,116.328238,0,236,39978.3547800926,2009-06-14,08:30:53
39.995051,116.328131,0,265,39978.354837963,2009-06-14,08:30:58
39.995054,116.328167,0,230,39978.3548958333,2009-06-14,08:31:03
39.995017,116.328173,0,212,39978.3549537037,2009-06-14,08:31:08
39.994972,116.328101,0,192,39978.3550115741,2009-06-14,08:31:13
39.994964,116.328023,0,174,39978.3550694444,2009-06-14,08:31:18
39.994937,116.327972,0,159,39978.3551273148,2009-06-14,08:31:23
39.994906,116.327896,0,146,39978.3551851852,2009-06-14,08:31:28
39.994877,116.327875,0,144,39978.3552430556,2009-06-14,08:31:33
39.994841,116.327792,0,141,39978.3553009259,2009-06-14,08:31:38
39.99484,116.327678,0,136,39978.3553587963,2009-06-14,08:31:43
39.994826,116.327612,0,129,39978.3554166667,2009-06-14,08:31:48
39.994786,116.327525,0,125,39978.355474537,2009-06-14,08:31:53
39.994748,116.327484,0,118,39978.3555324074,2009-06-14,08:31:58
39.994733,116.327449,0,116,39978.3555902778,2009-06-14,08:32:03
39.994706,116.327362,0,112,39978.3556481482,2009-06-14,08:32:08
39.994641,116.327276,0,112,39978.3557060185,2009-06-14,08:32:13
39.994594,116.327223,0,111,39978.3557638889,2009-06-14,08:32:18
39.994565,116.327163,0,108,39978.3558217593,2009-06-14,08:32:23
39.994531,116.327105,0,105,39978.3558796296,2009-06-14,08:32:28
39.994536,116.327057,0,103,39978.3559375,2009-06-14,08:32:33
39.994568,116.327001,0,104,39978.3559953704,2009-06-14,08:32:38
39.994616,116.326896,0,108,39978.3560532407,2009-06-14,08:32:43
39.994699,116.326876,0,108,39978.3561111111,2009-06-14,08:32:48
39.994771,116.326874,0,107,39978.3561689815,2009-06-14,08:32:53
39.994847,116.326861,0,109,39978.3562268519,2009-06-14,08:32:58
39.994931,116.326823,0,110,39978.3562847222,2009-06-14,08:33:03
39.99501,116.326798,0,113,39978.3563425926,2009-06-14,08:33:08
39.995134,116.326803,0,136,39978.356400463,2009-06-14,08:33:13
39.995206,116.326762,0,158,39978.3564583333,2009-06-14,08:33:18
39.995217,116.326755,0,163,39978.3565162037,2009-06-14,08:33:23
39.995296,116.326773,0,172,39978.3565740741,2009-06-14,08:33:28
39.995388,116.326748,0,176,39978.3566319444,2009-06-14,08:33:33
39.995468,116.326751,0,177,39978.3566898148,2009-06-14,08:33:38
39.995538,116.326767,0,177,39978.3567476852,2009-06-14,08:33:43
39.995647,116.326813,0,180,39978.3568055556,2009-06-14,08:33:48
39.995724,116.326821,0,186,39978.3568634259,2009-06-14,08:33:53
39.995809,116.32681,0,197,39978.3569212963,2009-06-14,08:33:58
39.995883,116.32683,0,203,39978.3569791667,2009-06-14,08:34:03
39.995963,116.326841,0,219,39978.357037037,2009-06-14,08:34:08
39.996029,116.326899,0,236,39978.3570949074,2009-06-14,08:34:13
39.996089,116.326916,0,265,39978.3571527778,2009-06-14,08:34:18
39.996186,116.326908,0,270,39978.3572106481,2009-06-14,08:34:23
39.996292,116.326825,0,238,39978.3572685185,2009-06-14,08:34:28
39.99634,116.326828,0,249,39978.3573263889,2009-06-14,08:34:33
39.996367,116.326772,0,267,39978.3573842593,2009-06-14,08:34:38
39.996412,116.326716,0,278,39978.3574421296,2009-06-14,08:34:43
39.996456,116.326682,0,280,39978.3575,2009-06-14,08:34:48
39.996522,116.326657,0,288,39978.3575578704,2009-06-14,08:34:53
39.996574,116.326642,0,294,39978.3576157407,2009-06-14,08:34:58
39.99664,116.326623,0,303,39978.3576736111,2009-06-14,08:35:03
39.996717,116.32659,0,310,39978.3577314815,2009-06-14,08:35:08
39.996794,116.326574,0,313,39978.3577893519,2009-06-14,08:35:13
39.996869,116.326549,0,316,39978.3578472222,2009-06-14,08:35:18
39.996937,116.326519,0,314,39978.3579050926,2009-06-14,08:35:23
39.997026,116.326595,0,310,39978.357962963,2009-06-14,08:35:28
39.997157,116.326713,0,300,39978.3580208333,2009-06-14,08:35:33
39.997271,116.326775,0,280,39978.3580787037,2009-06-14,08:35:38
39.997382,116.326836,0,246,39978.3581365741,2009-06-14,08:35:43
39.997477,116.326803,0,221,39978.3581944444,2009-06-14,08:35:48
39.997539,116.32677,0,184,39978.3582523148,2009-06-14,08:35:53
39.99762,116.32674,0,164,39978.3583101852,2009-06-14,08:35:58
39.997703,116.326738,0,157,39978.3583680556,2009-06-14,08:36:03
39.997792,116.326724,0,148,39978.3584259259,2009-06-14,08:36:08
39.997883,116.32671,0,145,39978.3584837963,2009-06-14,08:36:13
39.997957,116.326715,0,140,39978.3585416667,2009-06-14,08:36:18
39.99802,116.326715,0,140,39978.358599537,2009-06-14,08:36:23
39.998086,116.326737,0,146,39978.3586574074,2009-06-14,08:36:28
39.998175,116.326741,0,156,39978.3587152778,2009-06-14,08:36:33
39.99822,116.326749,0,169,39978.3587731481,2009-06-14,08:36:38
39.99826,116.326715,0,191,39978.3588310185,2009-06-14,08:36:43
39.998325,116.326685,0,195,39978.3588888889,2009-06-14,08:36:48
39.998385,116.326685,0,208,39978.3589467593,2009-06-14,08:36:53
39.998457,116.326726,0,203,39978.3590046296,2009-06-14,08:36:58
39.998533,116.326746,0,198,39978.3590625,2009-06-14,08:37:03
39.998649,116.326704,0,183,39978.3591203704,2009-06-14,08:37:08
39.998718,116.326702,0,172,39978.3591782407,2009-06-14,08:37:13
39.998778,116.326704,0,168,39978.3592361111,2009-06-14,08:37:18
39.99885,116.326678,0,161,39978.3592939815,2009-06-14,08:37:23
39.998933,116.326643,0,148,39978.3593518519,2009-06-14,08:37:28
39.999004,116.326645,0,145,39978.3594097222,2009-06-14,08:37:33
39.999066,116.326646,0,149,39978.3594675926,2009-06-14,08:37:38
39.999142,116.326672,0,149,39978.359525463,2009-06-14,08:37:43
39.999233,116.326713,0,137,39978.3595833333,2009-06-14,08:37:48
39.99928,116.326791,0,133,39978.3596412037,2009-06-14,08:37:53
39.999321,116.326888,0,130,39978.3596990741,2009-06-14,08:37:58
39.999382,116.326934,0,123,39978.3597569444,2009-06-14,08:38:03
39.999466,116.327002,0,123,39978.3598148148,2009-06-14,08:38:08
39.999506,116.327061,0,124,39978.3598726852,2009-06-14,08:38:13
39.999555,116.327103,0,126,39978.3599305556,2009-06-14,08:38:18
39.999606,116.327138,0,128,39978.3599884259,2009-06-14,08:38:23
39.999628,116.327152,0,131,39978.3600462963,2009-06-14,08:38:28
39.999657,116.327162,0,134,39978.3601041667,2009-06-14,08:38:33
39.999657,116.327162,0,134,39978.3601388889,2009-06-14,08:38:36
39.99965,116.327166,0,133,39978.360162037,2009-06-14,08:38:38
39.999634,116.327167,0,133,39978.3602199074,2009-06-14,08:38:43
39.999692,116.32718,0,133,39978.3602777778,2009-06-14,08:38:48
39.999972,116.327422,0,141,39978.3603356481,2009-06-14,08:38:53
39.999999,116.327414,0,141,39978.3603935185,2009-06-14,08:38:58
40.00001,116.327401,0,141,39978.3604513889,2009-06-14,08:39:03
40.000011,116.327392,0,141,39978.3605092593,2009-06-14,08:39:08
40.000008,116.327392,0,141,39978.3605671296,2009-06-14,08:39:13
40.000008,116.327392,0,141,39978.3606018518,2009-06-14,08:39:16
40.000004,116.327395,0,141,39978.360625,2009-06-14,08:39:18
40.000005,116.327439,0,141,39978.3606828704,2009-06-14,08:39:23
40.000005,116.327439,0,141,39978.3607175926,2009-06-14,08:39:26
40.000004,116.327438,0,141,39978.3607407407,2009-06-14,08:39:28
40.000014,116.327437,0,141,39978.3607986111,2009-06-14,08:39:33
40.000066,116.327445,0,141,39978.3608564815,2009-06-14,08:39:38
40.000126,116.327431,0,141,39978.3609143518,2009-06-14,08:39:43
40.000214,116.327386,0,142,39978.3609722222,2009-06-14,08:39:48
40.000302,116.327312,0,142,39978.3610300926,2009-06-14,08:39:53
40.00037,116.327231,0,142,39978.361087963,2009-06-14,08:39:58
39.999908,116.327382,0,119,39978.3841435185,2009-06-14,09:13:10
39.999888,116.32728,0,125,39978.3842013889,2009-06-14,09:13:15
39.999875,116.327218,0,126,39978.3842592593,2009-06-14,09:13:20
39.999827,116.327185,0,119,39978.3843171296,2009-06-14,09:13:25
39.999765,116.32717,0,118,39978.384375,2009-06-14,09:13:30
39.999693,116.327175,0,118,39978.3844328704,2009-06-14,09:13:35
39.999654,116.327158,0,125,39978.3844907407,2009-06-14,09:13:40
39.999628,116.32716,0,133,39978.3845486111,2009-06-14,09:13:45
39.999586,116.327118,0,133,39978.3846064815,2009-06-14,09:13:50
39.999541,116.327084,0,132,39978.3846643518,2009-06-14,09:13:55
39.999486,116.327045,0,129,39978.3847222222,2009-06-14,09:14:00
39.999434,116.326998,0,127,39978.3847800926,2009-06-14,09:14:05
39.999393,116.32696,0,125,39978.384837963,2009-06-14,09:14:10
39.999355,116.326916,0,126,39978.3848958333,2009-06-14,09:14:15
39.999301,116.326844,0,129,39978.3849537037,2009-06-14,09:14:20
39.999261,116.326784,0,129,39978.3850115741,2009-06-14,09:14:25
39.999227,116.326759,0,129,39978.3850694444,2009-06-14,09:14:30
39.999168,116.326728,0,137,39978.3851273148,2009-06-14,09:14:35
39.99917,116.326739,0,135,39978.3851851852,2009-06-14,09:14:40
39.999169,116.326741,0,134,39978.3852430556,2009-06-14,09:14:45
39.999169,116.326741,0,134,39978.3852777778,2009-06-14,09:14:48
39.999177,116.326749,0,134,39978.3853009259,2009-06-14,09:14:50
39.99915,116.326749,0,134,39978.3853587963,2009-06-14,09:14:55
39.999107,116.326728,0,135,39978.3854166667,2009-06-14,09:15:00
39.999064,116.326714,0,136,39978.385474537,2009-06-14,09:15:05
39.999032,116.32674,0,137,39978.3855324074,2009-06-14,09:15:10
39.998983,116.32677,0,137,39978.3855902778,2009-06-14,09:15:15
39.998924,116.326751,0,138,39978.3856481481,2009-06-14,09:15:20
39.998813,116.326763,0,141,39978.3857060185,2009-06-14,09:15:25
39.998736,116.326766,0,143,39978.3857638889,2009-06-14,09:15:30
39.998678,116.326768,0,145,39978.3858217593,2009-06-14,09:15:35
39.998622,116.326767,0,145,39978.3858796296,2009-06-14,09:15:40
39.998559,116.326775,0,146,39978.3859375,2009-06-14,09:15:45
39.998517,116.326786,0,147,39978.3859953704,2009-06-14,09:15:50
39.99847,116.326777,0,145,39978.3860532407,2009-06-14,09:15:55
39.998399,116.326756,0,145,39978.3861111111,2009-06-14,09:16:00
39.998339,116.326774,0,145,39978.3861689815,2009-06-14,09:16:05
39.998289,116.326784,0,145,39978.3862268519,2009-06-14,09:16:10
39.99823,116.326771,0,143,39978.3862847222,2009-06-14,09:16:15
39.998179,116.326748,0,143,39978.3863425926,2009-06-14,09:16:20
39.998113,116.32674,0,143,39978.386400463,2009-06-14,09:16:25
39.998045,116.32672,0,145,39978.3864583333,2009-06-14,09:16:30
39.997986,116.326733,0,146,39978.3865162037,2009-06-14,09:16:35
39.997895,116.326744,0,146,39978.3865740741,2009-06-14,09:16:40
39.997815,116.326723,0,146,39978.3866319444,2009-06-14,09:16:45
39.99775,116.326721,0,146,39978.3866898148,2009-06-14,09:16:50
39.997692,116.326766,0,144,39978.3867476852,2009-06-14,09:16:55
39.997617,116.326756,0,144,39978.3868055556,2009-06-14,09:17:00
39.99755,116.326743,0,144,39978.3868634259,2009-06-14,09:17:05
39.99747,116.326738,0,139,39978.3869212963,2009-06-14,09:17:10
39.997386,116.326726,0,134,39978.3869791667,2009-06-14,09:17:15
39.997308,116.326729,0,132,39978.387037037,2009-06-14,09:17:20
39.997113,116.326675,0,128,39978.3870949074,2009-06-14,09:17:25
39.997013,116.326697,0,123,39978.3871527778,2009-06-14,09:17:30
39.996918,116.326734,0,119,39978.3872106481,2009-06-14,09:17:35
39.996851,116.326749,0,112,39978.3872685185,2009-06-14,09:17:40
39.996776,116.326795,0,110,39978.3873263889,2009-06-14,09:17:45
39.996702,116.326828,0,110,39978.3873842593,2009-06-14,09:17:50
39.996628,116.326805,0,108,39978.3874421296,2009-06-14,09:17:55
39.996535,116.326801,0,103,39978.3875,2009-06-14,09:18:00
39.99648,116.326804,0,97,39978.3875578704,2009-06-14,09:18:05
39.9964,116.326769,0,97,39978.3876157407,2009-06-14,09:18:10
39.996346,116.326719,0,95,39978.3876736111,2009-06-14,09:18:15
39.996288,116.326687,0,102,39978.3877314815,2009-06-14,09:18:20
39.996203,116.326687,0,106,39978.3877893519,2009-06-14,09:18:25
39.996184,116.326624,0,106,39978.3878472222,2009-06-14,09:18:30
39.996131,116.326568,0,110,39978.3879050926,2009-06-14,09:18:35
39.996046,116.326473,0,119,39978.387962963,2009-06-14,09:18:40
39.995982,116.326454,0,122,39978.3880208333,2009-06-14,09:18:45
39.995921,116.326452,0,125,39978.3880787037,2009-06-14,09:18:50
39.995818,116.326426,0,124,39978.3881365741,2009-06-14,09:18:55
39.995669,116.326407,0,132,39978.3881944444,2009-06-14,09:19:00
39.995522,116.326417,0,144,39978.3882523148,2009-06-14,09:19:05
39.995447,116.326386,0,149,39978.3883101852,2009-06-14,09:19:10
39.995397,116.326321,0,153,39978.3883680556,2009-06-14,09:19:15
39.99532,116.326323,0,164,39978.3884259259,2009-06-14,09:19:20
39.995308,116.326329,0,167,39978.3884837963,2009-06-14,09:19:25
39.99533,116.326432,0,168,39978.3885416667,2009-06-14,09:19:30
39.995253,116.326494,0,173,39978.388599537,2009-06-14,09:19:35
39.995111,116.326544,0,167,39978.3886574074,2009-06-14,09:19:40
39.995047,116.326756,0,171,39978.3887152778,2009-06-14,09:19:45
39.995021,116.326995,0,174,39978.3887731481,2009-06-14,09:19:50
39.995021,116.327224,0,174,39978.3888310185,2009-06-14,09:19:55
39.994994,116.327377,0,169,39978.3888888889,2009-06-14,09:20:00
39.995009,116.327447,0,163,39978.3889467593,2009-06-14,09:20:05
39.99502,116.327557,0,162,39978.3890046296,2009-06-14,09:20:10
39.995119,116.327672,0,174,39978.3890625,2009-06-14,09:20:15
39.995185,116.327763,0,174,39978.3891203704,2009-06-14,09:20:20
39.995231,116.327853,0,178,39978.3891782407,2009-06-14,09:20:25
39.99523,116.327937,0,181,39978.3892361111,2009-06-14,09:20:30
39.995206,116.328059,0,184,39978.3892939815,2009-06-14,09:20:35
39.995169,116.328087,0,185,39978.3893518519,2009-06-14,09:20:40
39.995165,116.32815,0,198,39978.3894097222,2009-06-14,09:20:45
39.995155,116.328169,0,200,39978.3894675926,2009-06-14,09:20:50
39.995152,116.328181,0,200,39978.389525463,2009-06-14,09:20:55
39.99518,116.328242,0,192,39978.3895833333,2009-06-14,09:21:00
39.995185,116.328307,0,186,39978.3896412037,2009-06-14,09:21:05
39.995185,116.32836,0,184,39978.3896990741,2009-06-14,09:21:10
39.995229,116.328405,0,183,39978.3897569444,2009-06-14,09:21:15
39.995266,116.328411,0,180,39978.3898148148,2009-06-14,09:21:20
39.9953,116.32841,0,180,39978.3898726852,2009-06-14,09:21:25
39.995317,116.328407,0,182,39978.3899305556,2009-06-14,09:21:30
39.995319,116.328404,0,182,39978.3899884259,2009-06-14,09:21:35
39.995319,116.328404,0,182,39978.3900231481,2009-06-14,09:21:38
39.995318,116.328402,0,182,39978.3900462963,2009-06-14,09:21:40
39.995248,116.328366,0,182,39978.3901041667,2009-06-14,09:21:45
39.995179,116.328376,0,186,39978.390162037,2009-06-14,09:21:50
39.995126,116.328461,0,189,39978.3902199074,2009-06-14,09:21:55
39.995114,116.328466,0,190,39978.3902777778,2009-06-14,09:22:00
39.995114,116.328466,0,190,39978.3903125,2009-06-14,09:22:03
39.99511,116.328471,0,190,39978.3903356481,2009-06-14,09:22:05
39.995103,116.328483,0,191,39978.3903935185,2009-06-14,09:22:10
39.995108,116.328432,0,191,39978.3904513889,2009-06-14,09:22:15
39.995114,116.328357,0,191,39978.3905092593,2009-06-14,09:22:20
39.995126,116.328271,0,192,39978.3905671296,2009-06-14,09:22:25
39.99514,116.328168,0,192,39978.390625,2009-06-14,09:22:30
39.995107,116.328072,0,192,39978.3906828704,2009-06-14,09:22:35
39.995111,116.32801,0,193,39978.3907407407,2009-06-14,09:22:40
39.995155,116.327964,0,193,39978.3907986111,2009-06-14,09:22:45
39.995223,116.327937,0,193,39978.3908564815,2009-06-14,09:22:50
39.995306,116.327949,0,193,39978.3909143518,2009-06-14,09:22:55
39.995345,116.327976,0,194,39978.3909722222,2009-06-14,09:23:00
39.995359,116.328005,0,194,39978.3910300926,2009-06-14,09:23:05
39.995081,116.328559,0,197,39978.4777777778,2009-06-14,11:28:00
39.995388,116.328444,0,123,39978.4778356481,2009-06-14,11:28:05
39.995281,116.328405,0,68,39978.4778935185,2009-06-14,11:28:10
39.995293,116.328543,0,85,39978.4779513889,2009-06-14,11:28:15
39.995103,116.328526,0,122,39978.4780092593,2009-06-14,11:28:20
39.995049,116.328488,0,129,39978.4780671296,2009-06-14,11:28:25
39.995162,116.328346,0,127,39978.478125,2009-06-14,11:28:30
39.995214,116.328276,0,135,39978.4781828704,2009-06-14,11:28:35
39.995199,116.328206,0,135,39978.4782407407,2009-06-14,11:28:40
39.995195,116.328145,0,140,39978.4782986111,2009-06-14,11:28:45
39.995195,116.328133,0,137,39978.4783564815,2009-06-14,11:28:50
39.995186,116.328054,0,135,39978.4784143518,2009-06-14,11:28:55
39.995188,116.327931,0,133,39978.4784722222,2009-06-14,11:29:00
39.995103,116.327828,0,135,39978.4785300926,2009-06-14,11:29:05
39.995039,116.327714,0,138,39978.478587963,2009-06-14,11:29:10
39.994977,116.327596,0,144,39978.4786458333,2009-06-14,11:29:15
39.994951,116.327441,0,151,39978.4787037037,2009-06-14,11:29:20
39.994999,116.327275,0,159,39978.4787615741,2009-06-14,11:29:25
39.994993,116.327144,0,167,39978.4788194444,2009-06-14,11:29:30
39.994973,116.327076,0,176,39978.4788773148,2009-06-14,11:29:35
39.994966,116.326991,0,186,39978.4789351852,2009-06-14,11:29:40
39.994987,116.326895,0,195,39978.4789930556,2009-06-14,11:29:45
39.995003,116.326863,0,205,39978.4790509259,2009-06-14,11:29:50
39.995036,116.326798,0,217,39978.4791087963,2009-06-14,11:29:55
39.995064,116.326734,0,227,39978.4791666667,2009-06-14,11:30:00
39.995116,116.326724,0,237,39978.479224537,2009-06-14,11:30:05
39.995177,116.3267,0,251,39978.4792824074,2009-06-14,11:30:10
39.995271,116.326693,0,268,39978.4793402778,2009-06-14,11:30:15
39.995348,116.326673,0,279,39978.4793981481,2009-06-14,11:30:20
39.995427,116.326632,0,289,39978.4794560185,2009-06-14,11:30:25
39.99551,116.326607,0,304,39978.4795138889,2009-06-14,11:30:30
39.995596,116.326588,0,312,39978.4795717593,2009-06-14,11:30:35
39.995699,116.326574,0,322,39978.4796296296,2009-06-14,11:30:40
39.995789,116.326593,0,328,39978.4796875,2009-06-14,11:30:45
39.995886,116.326691,0,338,39978.4797453704,2009-06-14,11:30:50
39.99596,116.326779,0,344,39978.4798032407,2009-06-14,11:30:55
39.996081,116.326813,0,341,39978.4798611111,2009-06-14,11:31:00
39.996195,116.326823,0,334,39978.4799189815,2009-06-14,11:31:05
39.996287,116.326821,0,332,39978.4799768519,2009-06-14,11:31:10
39.996417,116.326814,0,335,39978.4800347222,2009-06-14,11:31:15
39.996569,116.326763,0,349,39978.4800925926,2009-06-14,11:31:20
39.996691,116.326773,0,358,39978.480150463,2009-06-14,11:31:25
39.996821,116.326723,0,364,39978.4802083333,2009-06-14,11:31:30
39.996939,116.326698,0,372,39978.4802662037,2009-06-14,11:31:35
39.997082,116.326734,0,373,39978.4803240741,2009-06-14,11:31:40
39.997211,116.326806,0,356,39978.4803819444,2009-06-14,11:31:45
39.997373,116.326835,0,346,39978.4804398148,2009-06-14,11:31:50
39.997515,116.326815,0,334,39978.4804976852,2009-06-14,11:31:55
39.997666,116.326828,0,324,39978.4805555556,2009-06-14,11:32:00
39.997823,116.326819,0,292,39978.4806134259,2009-06-14,11:32:05
39.997971,116.326806,0,277,39978.4806712963,2009-06-14,11:32:10
39.998111,116.326764,0,278,39978.4807291667,2009-06-14,11:32:15
39.998273,116.326743,0,263,39978.480787037,2009-06-14,11:32:20
39.998448,116.326722,0,255,39978.4808449074,2009-06-14,11:32:25
39.998628,116.326722,0,241,39978.4809027778,2009-06-14,11:32:30
39.998784,116.326704,0,221,39978.4809606481,2009-06-14,11:32:35
39.998924,116.326706,0,209,39978.4810185185,2009-06-14,11:32:40
39.999033,116.326796,0,202,39978.4810763889,2009-06-14,11:32:45
39.999078,116.326959,0,185,39978.4811342593,2009-06-14,11:32:50
39.999105,116.327098,0,180,39978.4811921296,2009-06-14,11:32:55
39.99916,116.32724,0,193,39978.48125,2009-06-14,11:33:00
39.999245,116.327319,0,201,39978.4813078704,2009-06-14,11:33:05
39.999298,116.327418,0,216,39978.4813657407,2009-06-14,11:33:10
39.999321,116.327538,0,229,39978.4814236111,2009-06-14,11:33:15
39.999324,116.327652,0,241,39978.4814814815,2009-06-14,11:33:20
39.99934,116.327639,0,246,39978.4815393519,2009-06-14,11:33:25
39.999346,116.327637,0,247,39978.4815972222,2009-06-14,11:33:30
39.999344,116.32764,0,247,39978.4816550926,2009-06-14,11:33:35
39.999337,116.327643,0,247,39978.481712963,2009-06-14,11:33:40
39.999337,116.327643,0,247,39978.4817476852,2009-06-14,11:33:43
39.999343,116.327648,0,247,39978.4817708333,2009-06-14,11:33:45
39.999323,116.32763,0,247,39978.4818287037,2009-06-14,11:33:50
39.999312,116.327593,0,248,39978.4818865741,2009-06-14,11:33:55
39.999335,116.327577,0,249,39978.4819444444,2009-06-14,11:34:00
39.999357,116.327568,0,249,39978.4820023148,2009-06-14,11:34:05
39.999365,116.327558,0,250,39978.4820601852,2009-06-14,11:34:10
39.999374,116.327543,0,250,39978.4821180556,2009-06-14,11:34:15
39.999385,116.327532,0,250,39978.4821759259,2009-06-14,11:34:20
39.999388,116.327528,0,250,39978.4824652778,2009-06-14,11:34:45
39.999388,116.327528,0,250,39978.4825578704,2009-06-14,11:34:53
39.999396,116.32753,0,250,39978.4825810185,2009-06-14,11:34:55
39.999533,116.327688,0,252,39978.4826967593,2009-06-14,11:35:05
39.999663,116.327757,0,251,39978.4827546296,2009-06-14,11:35:10
39.999676,116.327802,0,251,39978.4828125,2009-06-14,11:35:15
39.999639,116.327862,0,251,39978.4828703704,2009-06-14,11:35:20
39.99961,116.327936,0,251,39978.4829282407,2009-06-14,11:35:25
39.997965,116.328721,0,492,39978.6763541667,2009-06-14,16:13:57
39.997821,116.328787,0,491,39978.6764236111,2009-06-14,16:14:03
39.99986,116.327264,0,192,39978.6764814815,2009-06-14,16:14:08
39.999839,116.327144,0,186,39978.6765393519,2009-06-14,16:14:13
39.99983,116.326974,0,178,39978.6765972222,2009-06-14,16:14:18
39.999833,116.326809,0,171,39978.6766550926,2009-06-14,16:14:23
39.99991,116.326644,0,171,39978.676712963,2009-06-14,16:14:28
39.99993,116.326382,0,173,39978.6767708333,2009-06-14,16:14:33
39.99992,116.326187,0,172,39978.6768287037,2009-06-14,16:14:38
39.999881,116.32605,0,172,39978.6768865741,2009-06-14,16:14:43
39.999866,116.32584,0,164,39978.6769444444,2009-06-14,16:14:48
39.999868,116.325633,0,153,39978.6770023148,2009-06-14,16:14:53
39.999842,116.325429,0,141,39978.6770601852,2009-06-14,16:14:58
39.999849,116.32522,0,131,39978.6771180556,2009-06-14,16:15:03
39.999856,116.325036,0,121,39978.6771759259,2009-06-14,16:15:08
39.999863,116.324835,0,109,39978.6772337963,2009-06-14,16:15:13
39.999882,116.324689,0,103,39978.6772916667,2009-06-14,16:15:18
39.999985,116.32462,0,102,39978.677349537,2009-06-14,16:15:23
40.000092,116.324665,0,90,39978.6774074074,2009-06-14,16:15:28
40.000193,116.324667,0,74,39978.6774652778,2009-06-14,16:15:33
40.000355,116.324649,0,76,39978.6775231481,2009-06-14,16:15:38
40.000577,116.324623,0,76,39978.6775810185,2009-06-14,16:15:43
40.000714,116.324619,0,78,39978.6776388889,2009-06-14,16:15:48
40.00091,116.32459,0,91,39978.6776967593,2009-06-14,16:15:53
40.001031,116.324605,0,96,39978.6777546296,2009-06-14,16:15:58
40.001191,116.324599,0,94,39978.6778125,2009-06-14,16:16:03
40.001364,116.324598,0,95,39978.6778703704,2009-06-14,16:16:08
40.001569,116.324543,0,102,39978.6779282407,2009-06-14,16:16:13
40.001842,116.324461,0,115,39978.6779861111,2009-06-14,16:16:18
40.002019,116.324434,0,112,39978.6780439815,2009-06-14,16:16:23
40.002173,116.324476,0,111,39978.6781018519,2009-06-14,16:16:28
40.002298,116.3245,0,109,39978.6781597222,2009-06-14,16:16:33
40.002508,116.32445,0,107,39978.6782175926,2009-06-14,16:16:38
40.002695,116.324433,0,94,39978.678275463,2009-06-14,16:16:43
40.002865,116.324422,0,81,39978.6783333333,2009-06-14,16:16:48
40.003043,116.324403,0,81,39978.6783912037,2009-06-14,16:16:53
40.003261,116.324428,0,124,39978.6784490741,2009-06-14,16:16:58
40.003396,116.324427,0,116,39978.6785069444,2009-06-14,16:17:03
40.003546,116.324442,0,121,39978.6785648148,2009-06-14,16:17:08
40.003723,116.324464,0,119,39978.6786226852,2009-06-14,16:17:13
40.003932,116.324438,0,114,39978.6786805556,2009-06-14,16:17:18
40.004267,116.324372,0,128,39978.6787384259,2009-06-14,16:17:23
40.004463,116.324362,0,121,39978.6787962963,2009-06-14,16:17:28
40.004616,116.324368,0,113,39978.6788541667,2009-06-14,16:17:33
40.00481,116.324327,0,120,39978.678912037,2009-06-14,16:17:38
40.005029,116.324325,0,129,39978.6789699074,2009-06-14,16:17:43
40.005191,116.324329,0,128,39978.6790277778,2009-06-14,16:17:48
40.005458,116.324296,0,133,39978.6790856481,2009-06-14,16:17:53
40.005641,116.324281,0,134,39978.6791435185,2009-06-14,16:17:58
40.005839,116.324286,0,135,39978.6792013889,2009-06-14,16:18:03
40.005999,116.32427,0,126,39978.6792592593,2009-06-14,16:18:08
40.006144,116.324267,0,128,39978.6793171296,2009-06-14,16:18:13
40.00629,116.324272,0,125,39978.679375,2009-06-14,16:18:18
40.006446,116.324272,0,126,39978.6794328704,2009-06-14,16:18:23
40.006622,116.324173,0,137,39978.6794907407,2009-06-14,16:18:28
40.006672,116.323992,0,139,39978.6795486111,2009-06-14,16:18:33
40.006649,116.323812,0,139,39978.6796064815,2009-06-14,16:18:38
40.006642,116.323603,0,141,39978.6796643519,2009-06-14,16:18:43
40.006662,116.32335,0,145,39978.6797222222,2009-06-14,16:18:48
40.006665,116.323092,0,141,39978.6797800926,2009-06-14,16:18:53
40.006706,116.322872,0,139,39978.679837963,2009-06-14,16:18:58
40.006691,116.3226,0,135,39978.6798958333,2009-06-14,16:19:03
40.006687,116.322382,0,127,39978.6799537037,2009-06-14,16:19:08
40.006706,116.322183,0,126,39978.6800115741,2009-06-14,16:19:13
40.006746,116.321955,0,126,39978.6800694444,2009-06-14,16:19:18
40.006794,116.321764,0,125,39978.6801273148,2009-06-14,16:19:23
40.006772,116.321519,0,121,39978.6801851852,2009-06-14,16:19:28
40.006788,116.321328,0,122,39978.6802430556,2009-06-14,16:19:33
40.006894,116.321295,0,118,39978.6803009259,2009-06-14,16:19:38
40.007002,116.321295,0,104,39978.6803587963,2009-06-14,16:19:43
40.007136,116.321276,0,93,39978.6804166667,2009-06-14,16:19:48
40.007263,116.321236,0,85,39978.680474537,2009-06-14,16:19:53
40.007381,116.321084,0,91,39978.6805324074,2009-06-14,16:19:58
40.007386,116.320873,0,91,39978.6805902778,2009-06-14,16:20:03
40.007393,116.320653,0,86,39978.6806481481,2009-06-14,16:20:08
40.007409,116.320459,0,76,39978.6807060185,2009-06-14,16:20:13
40.007409,116.320256,0,73,39978.6807638889,2009-06-14,16:20:18
40.007405,116.320057,0,69,39978.6808217593,2009-06-14,16:20:23
40.007411,116.319884,0,68,39978.6808796296,2009-06-14,16:20:28
40.00749,116.319853,0,65,39978.6809375,2009-06-14,16:20:33
40.007581,116.319796,0,61,39978.6809953704,2009-06-14,16:20:38
40.007631,116.319793,0,60,39978.6810532407,2009-06-14,16:20:43
40.00764,116.319763,0,56,39978.6811111111,2009-06-14,16:20:48
40.007635,116.319764,0,53,39978.6811689815,2009-06-14,16:20:53
40.007636,116.319761,0,53,39978.6812268518,2009-06-14,16:20:58
40.007633,116.319762,0,53,39978.6812847222,2009-06-14,16:21:03
40.007636,116.319761,0,52,39978.6813425926,2009-06-14,16:21:08
40.007633,116.319762,0,52,39978.681400463,2009-06-14,16:21:13
40.007635,116.319762,0,52,39978.6814583333,2009-06-14,16:21:18
40.007635,116.319762,0,52,39978.6814930556,2009-06-14,16:21:21
40.00764,116.319761,0,52,39978.6815162037,2009-06-14,16:21:23
