# Supplementary material for: Research on differential privacy protection method based on user tendency
Source: PLoS One. 2023 Oct 26;18(10):e0288823. doi: 10.1371/journal.pone.0288823 (PMC10602288; doi:10.1371/journal.pone.0288823)
Supplement: S1 Data — (ZIP) [file pone.0288823.s001.zip › Data 5-1/000/Trajectory/20090615055603.plt]

Geolife trajectory
WGS 84
Altitude is in Feet
Reserved 3
0,2,255,My Track,0,0,2,8421376
0
40.008241,116.319894,0,219,39979.2472569444,2009-06-15,05:56:03
40.008185,116.319814,0,184,39979.2473263889,2009-06-15,05:56:09
40.008103,116.319782,0,203,39979.2473842593,2009-06-15,05:56:14
40.008003,116.31983,0,217,39979.2474421296,2009-06-15,05:56:19
40.007876,116.319958,0,238,39979.2475,2009-06-15,05:56:24
40.007811,116.320159,0,247,39979.2475578704,2009-06-15,05:56:29
40.007636,116.320461,0,223,39979.2476157407,2009-06-15,05:56:34
40.007571,116.320674,0,221,39979.2476736111,2009-06-15,05:56:39
40.00756,116.320884,0,219,39979.2477314815,2009-06-15,05:56:44
40.007568,116.321107,0,202,39979.2477893519,2009-06-15,05:56:49
40.00742,116.321216,0,194,39979.2478472222,2009-06-15,05:56:54
40.007233,116.321241,0,192,39979.2479050926,2009-06-15,05:56:59
40.007045,116.32126,0,192,39979.247962963,2009-06-15,05:57:04
40.006838,116.32126,0,190,39979.2480208333,2009-06-15,05:57:09
40.006673,116.32126,0,195,39979.2480787037,2009-06-15,05:57:14
40.006464,116.321256,0,194,39979.2481365741,2009-06-15,05:57:19
40.006279,116.321273,0,195,39979.2481944444,2009-06-15,05:57:24
40.00609,116.321275,0,196,39979.2482523148,2009-06-15,05:57:29
40.005849,116.321344,0,194,39979.2483101852,2009-06-15,05:57:34
40.005692,116.32134,0,201,39979.2483680556,2009-06-15,05:57:39
40.005538,116.321315,0,207,39979.2484259259,2009-06-15,05:57:44
40.005321,116.321363,0,203,39979.2484837963,2009-06-15,05:57:49
40.005158,116.321372,0,194,39979.2485416667,2009-06-15,05:57:54
40.005009,116.321326,0,185,39979.248599537,2009-06-15,05:57:59
40.004902,116.321305,0,180,39979.2486574074,2009-06-15,05:58:04
40.004778,116.321261,0,177,39979.2487152778,2009-06-15,05:58:09
40.004741,116.321289,0,176,39979.2487731481,2009-06-15,05:58:14
40.004753,116.321312,0,178,39979.2488310185,2009-06-15,05:58:19
40.004753,116.321312,0,178,39979.2488657407,2009-06-15,05:58:22
40.004751,116.321312,0,180,39979.2488888889,2009-06-15,05:58:24
40.004739,116.321315,0,180,39979.2489467593,2009-06-15,05:58:29
40.004726,116.321317,0,180,39979.2490046296,2009-06-15,05:58:34
40.004697,116.321334,0,181,39979.2490625,2009-06-15,05:58:39
40.004668,116.321447,0,180,39979.2491203704,2009-06-15,05:58:44
40.004619,116.321608,0,180,39979.2492361111,2009-06-15,05:58:54
40.004593,116.321658,0,180,39979.2492939815,2009-06-15,05:58:59
40.004383,116.321687,0,179,39979.2493518519,2009-06-15,05:59:04
40.004202,116.321799,0,179,39979.2494097222,2009-06-15,05:59:09
40.004211,116.321792,0,179,39979.2494675926,2009-06-15,05:59:14
40.00435,116.321554,0,181,39979.249525463,2009-06-15,05:59:19
40.004419,116.321427,0,182,39979.2495833333,2009-06-15,05:59:24
40.004419,116.321427,0,182,39979.2496180556,2009-06-15,05:59:27
40.004412,116.321427,0,183,39979.2496412037,2009-06-15,05:59:29
40.004503,116.321321,0,185,39979.2496990741,2009-06-15,05:59:34
40.00452,116.321372,0,171,39979.2497569444,2009-06-15,05:59:39
40.004456,116.321407,0,162,39979.2498148148,2009-06-15,05:59:44
40.00431,116.321447,0,159,39979.2498726852,2009-06-15,05:59:49
40.004155,116.321442,0,151,39979.2499305556,2009-06-15,05:59:54
40.003997,116.321413,0,144,39979.2499884259,2009-06-15,05:59:59
40.003849,116.321415,0,139,39979.2500462963,2009-06-15,06:00:04
40.00368,116.321422,0,131,39979.2501041667,2009-06-15,06:00:09
40.003524,116.321404,0,126,39979.250162037,2009-06-15,06:00:14
40.003359,116.321431,0,125,39979.2502199074,2009-06-15,06:00:19
40.003195,116.321455,0,120,39979.2502777778,2009-06-15,06:00:24
40.003019,116.321484,0,121,39979.2503356481,2009-06-15,06:00:29
40.002894,116.321491,0,114,39979.2503935185,2009-06-15,06:00:34
40.002749,116.321522,0,114,39979.2504513889,2009-06-15,06:00:39
40.002567,116.321552,0,115,39979.2505092593,2009-06-15,06:00:44
40.002401,116.321634,0,117,39979.2505671296,2009-06-15,06:00:49
40.002248,116.321696,0,115,39979.250625,2009-06-15,06:00:54
40.002026,116.321637,0,121,39979.2506828704,2009-06-15,06:00:59
40.001846,116.321657,0,127,39979.2507407407,2009-06-15,06:01:04
40.001642,116.321737,0,128,39979.2507986111,2009-06-15,06:01:09
40.001458,116.321782,0,128,39979.2508564815,2009-06-15,06:01:14
40.001261,116.321782,0,128,39979.2509143518,2009-06-15,06:01:19
40.001109,116.321837,0,128,39979.2509722222,2009-06-15,06:01:24
40.000889,116.32182,0,131,39979.2510300926,2009-06-15,06:01:29
40.000704,116.321893,0,130,39979.251087963,2009-06-15,06:01:34
40.000468,116.321869,0,134,39979.2511458333,2009-06-15,06:01:39
40.000255,116.321894,0,136,39979.2512037037,2009-06-15,06:01:44
40.000052,116.321905,0,138,39979.2512615741,2009-06-15,06:01:49
39.999889,116.321942,0,143,39979.2513194444,2009-06-15,06:01:54
39.999728,116.322049,0,150,39979.2513773148,2009-06-15,06:01:59
39.999709,116.322284,0,152,39979.2514351852,2009-06-15,06:02:04
39.999728,116.322499,0,156,39979.2514930556,2009-06-15,06:02:09
39.999739,116.322727,0,159,39979.2515509259,2009-06-15,06:02:14
39.999765,116.322979,0,165,39979.2516087963,2009-06-15,06:02:19
39.999785,116.323272,0,175,39979.2516666667,2009-06-15,06:02:24
39.999789,116.323496,0,184,39979.251724537,2009-06-15,06:02:29
39.99971,116.323619,0,188,39979.2517824074,2009-06-15,06:02:34
39.999668,116.323584,0,186,39979.2518402778,2009-06-15,06:02:39
39.999659,116.323539,0,189,39979.2518981481,2009-06-15,06:02:44
39.999653,116.323519,0,193,39979.2519560185,2009-06-15,06:02:49
39.999653,116.323519,0,193,39979.2519907407,2009-06-15,06:02:52
39.99965,116.323512,0,194,39979.2520138889,2009-06-15,06:02:54
39.999649,116.323532,0,195,39979.2520717593,2009-06-15,06:02:59
39.999681,116.323739,0,198,39979.2521296296,2009-06-15,06:03:04
39.99968,116.323848,0,197,39979.2521875,2009-06-15,06:03:09
39.999712,116.324036,0,201,39979.2522453704,2009-06-15,06:03:14
39.99974,116.324274,0,209,39979.2523032407,2009-06-15,06:03:19
39.999804,116.324535,0,226,39979.2523611111,2009-06-15,06:03:24
39.999923,116.32501,0,230,39979.2524189815,2009-06-15,06:03:29
39.99985,116.3253,0,233,39979.2524768518,2009-06-15,06:03:34
39.999906,116.325541,0,255,39979.2525347222,2009-06-15,06:03:39
39.999976,116.325779,0,280,39979.2525925926,2009-06-15,06:03:44
40.000071,116.326026,0,286,39979.252650463,2009-06-15,06:03:49
40.000127,116.326283,0,292,39979.2527083333,2009-06-15,06:03:54
40.000173,116.326613,0,292,39979.2527662037,2009-06-15,06:03:59
40.00023,116.326908,0,288,39979.2528240741,2009-06-15,06:04:04
40.00023,116.327161,0,275,39979.2528819444,2009-06-15,06:04:09
40.000223,116.327342,0,265,39979.2529398148,2009-06-15,06:04:14
40.000218,116.327345,0,258,39979.2529976852,2009-06-15,06:04:19
40.000212,116.327345,0,257,39979.2530555556,2009-06-15,06:04:24
40.000212,116.327345,0,257,39979.2530902778,2009-06-15,06:04:27
40.000208,116.32734,0,255,39979.2531134259,2009-06-15,06:04:29
40.000213,116.327322,0,255,39979.2531712963,2009-06-15,06:04:34
40.000252,116.32732,0,255,39979.2532291667,2009-06-15,06:04:39
40.000265,116.327318,0,255,39979.253287037,2009-06-15,06:04:44
40.000265,116.327318,0,255,39979.2533217593,2009-06-15,06:04:47
40.00027,116.327323,0,255,39979.2533449074,2009-06-15,06:04:49
40.000269,116.327334,0,256,39979.2534027778,2009-06-15,06:04:54
40.000231,116.32738,0,256,39979.2534606481,2009-06-15,06:04:59
40.00016,116.327447,0,256,39979.2535185185,2009-06-15,06:05:04
40.000145,116.327483,0,256,39979.2535763889,2009-06-15,06:05:09
40.000023,116.327599,0,257,39979.2536342593,2009-06-15,06:05:14
39.999965,116.327718,0,258,39979.2536921296,2009-06-15,06:05:19
39.999962,116.327755,0,260,39979.25375,2009-06-15,06:05:24
39.999957,116.327801,0,262,39979.2538078704,2009-06-15,06:05:29
39.999998,116.327765,0,264,39979.2538657407,2009-06-15,06:05:34
40.000063,116.327743,0,268,39979.2539236111,2009-06-15,06:05:39
40.000139,116.327693,0,272,39979.2539814815,2009-06-15,06:05:44
40.000244,116.327659,0,278,39979.2540393519,2009-06-15,06:05:49
39.999903,116.327397,0,149,39979.2928472222,2009-06-15,07:01:42
39.999921,116.327398,0,150,39979.2929050926,2009-06-15,07:01:47
39.999921,116.327239,0,142,39979.292962963,2009-06-15,07:01:52
40.000002,116.327116,0,145,39979.2930208333,2009-06-15,07:01:57
40.000149,116.327094,0,153,39979.2930787037,2009-06-15,07:02:02
40.000239,116.327062,0,166,39979.2931365741,2009-06-15,07:02:07
40.000345,116.327049,0,175,39979.2931944444,2009-06-15,07:02:12
40.000546,116.326991,0,192,39979.2932523148,2009-06-15,07:02:17
40.000609,116.326874,0,212,39979.2933101852,2009-06-15,07:02:22
40.000853,116.326996,0,230,39979.2933680556,2009-06-15,07:02:27
40.001061,116.326943,0,241,39979.2934259259,2009-06-15,07:02:32
40.0012,116.326751,0,256,39979.2934837963,2009-06-15,07:02:37
40.001327,116.326608,0,269,39979.2935416667,2009-06-15,07:02:42
40.001513,116.326537,0,279,39979.293599537,2009-06-15,07:02:47
40.001717,116.326476,0,287,39979.2936574074,2009-06-15,07:02:52
40.001935,116.326446,0,297,39979.2937152778,2009-06-15,07:02:57
40.002236,116.326519,0,298,39979.2937731481,2009-06-15,07:03:02
40.002452,116.326303,0,294,39979.2938310185,2009-06-15,07:03:07
40.002469,116.326059,0,299,39979.2938888889,2009-06-15,07:03:12
40.002455,116.325839,0,281,39979.2939467593,2009-06-15,07:03:17
40.002457,116.325604,0,254,39979.2940046296,2009-06-15,07:03:22
40.002448,116.325344,0,248,39979.2940625,2009-06-15,07:03:27
40.002532,116.325163,0,251,39979.2941203704,2009-06-15,07:03:32
40.002723,116.325126,0,250,39979.2941782407,2009-06-15,07:03:37
40.002917,116.32513,0,250,39979.2942361111,2009-06-15,07:03:42
40.003115,116.325109,0,253,39979.2942939815,2009-06-15,07:03:47
40.003334,116.325127,0,246,39979.2943518519,2009-06-15,07:03:52
40.003479,116.325059,0,254,39979.2944097222,2009-06-15,07:03:57
40.003499,116.324788,0,253,39979.2944675926,2009-06-15,07:04:02
40.003502,116.32455,0,261,39979.294525463,2009-06-15,07:04:07
40.003556,116.324411,0,266,39979.2945833333,2009-06-15,07:04:12
40.00367,116.324383,0,269,39979.2946412037,2009-06-15,07:04:17
40.003861,116.324345,0,271,39979.2946990741,2009-06-15,07:04:22
40.004238,116.324367,0,283,39979.2947569444,2009-06-15,07:04:27
40.004491,116.324276,0,309,39979.2948148148,2009-06-15,07:04:32
40.004698,116.324281,0,314,39979.2948726852,2009-06-15,07:04:37
40.004891,116.324218,0,311,39979.2949305556,2009-06-15,07:04:42
40.005102,116.324212,0,310,39979.2949884259,2009-06-15,07:04:47
40.005345,116.324215,0,320,39979.2950462963,2009-06-15,07:04:52
40.005525,116.324299,0,335,39979.2951041667,2009-06-15,07:04:57
40.005717,116.324282,0,342,39979.295162037,2009-06-15,07:05:02
40.00597,116.324213,0,369,39979.2952199074,2009-06-15,07:05:07
40.006209,116.324184,0,407,39979.2952777778,2009-06-15,07:05:12
40.006457,116.324158,0,438,39979.2953356481,2009-06-15,07:05:17
40.006618,116.32414,0,430,39979.2953935185,2009-06-15,07:05:22
40.006681,116.323874,0,405,39979.2954513889,2009-06-15,07:05:27
40.006712,116.323592,0,395,39979.2955092593,2009-06-15,07:05:32
40.006696,116.323297,0,389,39979.2955671296,2009-06-15,07:05:37
40.006684,116.323017,0,377,39979.295625,2009-06-15,07:05:42
40.006745,116.322791,0,373,39979.2956828704,2009-06-15,07:05:47
40.006679,116.322575,0,365,39979.2957407407,2009-06-15,07:05:52
40.006699,116.322306,0,363,39979.2957986111,2009-06-15,07:05:57
40.006733,116.321991,0,364,39979.2958564815,2009-06-15,07:06:02
40.006754,116.321696,0,365,39979.2959143519,2009-06-15,07:06:07
40.006738,116.321442,0,364,39979.2959722222,2009-06-15,07:06:12
40.006828,116.32129,0,369,39979.2960300926,2009-06-15,07:06:17
40.007004,116.321251,0,358,39979.296087963,2009-06-15,07:06:22
40.007191,116.321209,0,362,39979.2961458333,2009-06-15,07:06:27
40.007345,116.321118,0,359,39979.2962037037,2009-06-15,07:06:32
40.007464,116.320956,0,337,39979.2962615741,2009-06-15,07:06:37
40.007471,116.320677,0,321,39979.2963194444,2009-06-15,07:06:42
40.007475,116.320402,0,308,39979.2963773148,2009-06-15,07:06:47
40.007458,116.320124,0,307,39979.2964351852,2009-06-15,07:06:52
40.007426,116.319892,0,311,39979.2964930556,2009-06-15,07:06:57
40.007588,116.319819,0,320,39979.2965509259,2009-06-15,07:07:02
40.007694,116.319795,0,328,39979.2966087963,2009-06-15,07:07:07
40.007743,116.319751,0,329,39979.2966666667,2009-06-15,07:07:12
40.007743,116.319751,0,329,39979.2967013889,2009-06-15,07:07:15
40.00774,116.319743,0,332,39979.296724537,2009-06-15,07:07:17
40.00775,116.319734,0,333,39979.2967824074,2009-06-15,07:07:22
40.007806,116.31973,0,330,39979.2968402778,2009-06-15,07:07:27
40.007854,116.31974,0,324,39979.2968981481,2009-06-15,07:07:32
40.007886,116.319736,0,319,39979.2969560185,2009-06-15,07:07:37
40.007901,116.319743,0,314,39979.2970138889,2009-06-15,07:07:42
40.007888,116.319737,0,309,39979.2970717593,2009-06-15,07:07:47
40.007865,116.319732,0,305,39979.2971296296,2009-06-15,07:07:52
40.007865,116.319732,0,305,39979.2971643518,2009-06-15,07:07:55
40.007862,116.319733,0,303,39979.2971875,2009-06-15,07:07:57
40.007871,116.319741,0,303,39979.2972453704,2009-06-15,07:08:02
40.007882,116.319746,0,303,39979.2973032407,2009-06-15,07:08:07
40.007889,116.319747,0,303,39979.2973611111,2009-06-15,07:08:12
40.007896,116.319747,0,303,39979.2974189815,2009-06-15,07:08:17
40.007896,116.319747,0,303,39979.2974537037,2009-06-15,07:08:20
40.007899,116.319749,0,303,39979.2974768518,2009-06-15,07:08:22
40.007908,116.319758,0,302,39979.2978819444,2009-06-15,07:08:57
40.007908,116.319769,0,302,39979.2979398148,2009-06-15,07:09:02
40.007944,116.319792,0,301,39979.2979976852,2009-06-15,07:09:07
40.008076,116.319808,0,298,39979.2980555556,2009-06-15,07:09:12
40.008188,116.319847,0,294,39979.2981134259,2009-06-15,07:09:17
40.008263,116.319894,0,290,39979.2981712963,2009-06-15,07:09:22
40.008297,116.319916,0,287,39979.2982291667,2009-06-15,07:09:27
40.008332,116.319915,0,283,39979.298287037,2009-06-15,07:09:32
40.008401,116.31989,0,280,39979.2983449074,2009-06-15,07:09:37
40.008483,116.319855,0,277,39979.2984027778,2009-06-15,07:09:42
40.008572,116.319842,0,274,39979.2984606481,2009-06-15,07:09:47
40.008617,116.319844,0,272,39979.2985185185,2009-06-15,07:09:52
40.007905,116.320038,0,214,39979.2989814815,2009-06-15,07:10:32
40.007942,116.319941,0,184,39979.2990393518,2009-06-15,07:10:37
40.007921,116.319915,0,183,39979.2990972222,2009-06-15,07:10:42
40.00788,116.319911,0,184,39979.2991550926,2009-06-15,07:10:47
40.007799,116.319791,0,183,39979.299212963,2009-06-15,07:10:52
40.007733,116.319739,0,184,39979.2992708333,2009-06-15,07:10:57
40.007726,116.319761,0,185,39979.2993287037,2009-06-15,07:11:02
40.007642,116.319778,0,180,39979.2993865741,2009-06-15,07:11:07
40.007617,116.319792,0,181,39979.2994444444,2009-06-15,07:11:12
40.007436,116.319862,0,182,39979.2995023148,2009-06-15,07:11:17
40.007382,116.320008,0,184,39979.2995601852,2009-06-15,07:11:22
40.007368,116.320218,0,178,39979.2996180556,2009-06-15,07:11:27
40.007423,116.320422,0,165,39979.2996759259,2009-06-15,07:11:32
40.007456,116.32063,0,154,39979.2997337963,2009-06-15,07:11:37
40.007476,116.320847,0,148,39979.2997916667,2009-06-15,07:11:42
40.007482,116.321064,0,138,39979.299849537,2009-06-15,07:11:47
40.007332,116.32122,0,132,39979.2999074074,2009-06-15,07:11:52
40.007152,116.321251,0,130,39979.2999652778,2009-06-15,07:11:57
40.006982,116.321248,0,127,39979.3000231481,2009-06-15,07:12:02
40.006788,116.321236,0,123,39979.3000810185,2009-06-15,07:12:07
40.00661,116.32124,0,120,39979.3001388889,2009-06-15,07:12:12
40.006415,116.321249,0,117,39979.3001967593,2009-06-15,07:12:17
40.006252,116.321268,0,115,39979.3002546296,2009-06-15,07:12:22
40.006075,116.321287,0,113,39979.3003125,2009-06-15,07:12:27
40.005885,116.321319,0,115,39979.3003703704,2009-06-15,07:12:32
40.005725,116.321328,0,113,39979.3004282407,2009-06-15,07:12:37
40.00557,116.321314,0,112,39979.3004861111,2009-06-15,07:12:42
40.005386,116.321282,0,108,39979.3005439815,2009-06-15,07:12:47
40.00523,116.321277,0,106,39979.3006018519,2009-06-15,07:12:52
40.005038,116.321295,0,102,39979.3006597222,2009-06-15,07:12:57
40.004894,116.321332,0,99,39979.3007175926,2009-06-15,07:13:02
40.004729,116.321335,0,95,39979.300775463,2009-06-15,07:13:07
40.004562,116.321353,0,91,39979.3008333333,2009-06-15,07:13:12
40.004405,116.321387,0,86,39979.3008912037,2009-06-15,07:13:17
40.004227,116.321418,0,83,39979.3009490741,2009-06-15,07:13:22
40.004039,116.321461,0,81,39979.3010069444,2009-06-15,07:13:27
40.003864,116.321498,0,81,39979.3010648148,2009-06-15,07:13:32
40.003681,116.321508,0,86,39979.3011226852,2009-06-15,07:13:37
40.003519,116.321532,0,87,39979.3011805556,2009-06-15,07:13:42
40.003358,116.32152,0,87,39979.3012384259,2009-06-15,07:13:47
40.00318,116.321513,0,87,39979.3012962963,2009-06-15,07:13:52
40.002995,116.321566,0,88,39979.3013541667,2009-06-15,07:13:57
40.002792,116.32153,0,82,39979.301412037,2009-06-15,07:14:02
40.002593,116.321559,0,84,39979.3014699074,2009-06-15,07:14:07
40.002408,116.321557,0,79,39979.3015277778,2009-06-15,07:14:12
40.002219,116.321608,0,78,39979.3015856481,2009-06-15,07:14:17
40.002042,116.321625,0,75,39979.3016435185,2009-06-15,07:14:22
40.001838,116.321652,0,72,39979.3017013889,2009-06-15,07:14:27
40.001616,116.321674,0,72,39979.3017592593,2009-06-15,07:14:32
40.001438,116.32171,0,74,39979.3018171296,2009-06-15,07:14:37
40.001238,116.321736,0,75,39979.301875,2009-06-15,07:14:42
40.001032,116.321746,0,78,39979.3019328704,2009-06-15,07:14:47
40.00085,116.321775,0,77,39979.3019907407,2009-06-15,07:14:52
40.000681,116.321776,0,76,39979.3020486111,2009-06-15,07:14:57
40.000476,116.321789,0,77,39979.3021064815,2009-06-15,07:15:02
40.000287,116.321818,0,81,39979.3021643519,2009-06-15,07:15:07
40.000083,116.321825,0,83,39979.3022222222,2009-06-15,07:15:12
39.999891,116.321846,0,84,39979.3022800926,2009-06-15,07:15:17
39.999757,116.322013,0,87,39979.302337963,2009-06-15,07:15:22
39.999707,116.322225,0,87,39979.3023958333,2009-06-15,07:15:27
39.999713,116.322443,0,86,39979.3024537037,2009-06-15,07:15:32
39.999735,116.322689,0,85,39979.3025115741,2009-06-15,07:15:37
39.999749,116.322911,0,85,39979.3025694444,2009-06-15,07:15:42
39.999751,116.323162,0,86,39979.3026273148,2009-06-15,07:15:47
39.999761,116.32338,0,85,39979.3026851852,2009-06-15,07:15:52
39.999728,116.32362,0,86,39979.3027430556,2009-06-15,07:15:57
39.999718,116.323875,0,88,39979.3028009259,2009-06-15,07:16:02
39.999747,116.324116,0,91,39979.3028587963,2009-06-15,07:16:07
39.999817,116.324357,0,95,39979.3029166667,2009-06-15,07:16:12
39.999807,116.324583,0,104,39979.302974537,2009-06-15,07:16:17
39.999824,116.324775,0,115,39979.3030324074,2009-06-15,07:16:22
39.999856,116.325043,0,121,39979.3030902778,2009-06-15,07:16:27
39.999873,116.325298,0,127,39979.3031481481,2009-06-15,07:16:32
39.999859,116.325564,0,131,39979.3032060185,2009-06-15,07:16:37
39.999855,116.325816,0,130,39979.3032638889,2009-06-15,07:16:42
39.99986,116.326071,0,132,39979.3033217593,2009-06-15,07:16:47
39.999882,116.326321,0,134,39979.3033796296,2009-06-15,07:16:52
39.999866,116.326549,0,133,39979.3034375,2009-06-15,07:16:57
39.999868,116.326796,0,134,39979.3034953704,2009-06-15,07:17:02
39.999892,116.327017,0,136,39979.3035532407,2009-06-15,07:17:07
39.999905,116.32721,0,142,39979.3036111111,2009-06-15,07:17:12
39.999934,116.327343,0,149,39979.3036689815,2009-06-15,07:17:17
39.999954,116.327382,0,153,39979.3037268519,2009-06-15,07:17:22
39.999981,116.327363,0,160,39979.3037847222,2009-06-15,07:17:27
39.999981,116.327365,0,162,39979.3038425926,2009-06-15,07:17:32
39.999981,116.327365,0,162,39979.3038773148,2009-06-15,07:17:35
39.999985,116.327373,0,162,39979.303900463,2009-06-15,07:17:37
40.000005,116.327374,0,162,39979.3039583333,2009-06-15,07:17:42
40.000031,116.327363,0,159,39979.3040162037,2009-06-15,07:17:47
40.000034,116.327369,0,159,39979.3040740741,2009-06-15,07:17:52
40.000034,116.327369,0,159,39979.3041087963,2009-06-15,07:17:55
40.000027,116.327375,0,158,39979.3041319444,2009-06-15,07:17:57
39.999868,116.327499,0,73,39979.454849537,2009-06-15,10:54:59
39.999906,116.327413,0,85,39979.4549074074,2009-06-15,10:55:04
39.999908,116.327333,0,85,39979.4549652778,2009-06-15,10:55:09
39.999957,116.327257,0,99,39979.4550231481,2009-06-15,10:55:14
39.999991,116.327161,0,103,39979.4550810185,2009-06-15,10:55:19
40.000035,116.327126,0,108,39979.4551388889,2009-06-15,10:55:24
40.000143,116.327108,0,115,39979.4551967593,2009-06-15,10:55:29
40.000268,116.327078,0,124,39979.4552546296,2009-06-15,10:55:34
40.000297,116.327089,0,131,39979.4553125,2009-06-15,10:55:39
40.000284,116.327039,0,136,39979.4553703704,2009-06-15,10:55:44
40.000291,116.327006,0,141,39979.4554282407,2009-06-15,10:55:49
40.00034,116.32696,0,148,39979.4554861111,2009-06-15,10:55:54
40.000352,116.326957,0,148,39979.4555439815,2009-06-15,10:55:59
40.000397,116.326996,0,159,39979.4556018518,2009-06-15,10:56:04
40.000432,116.327005,0,164,39979.4556597222,2009-06-15,10:56:09
40.000481,116.327025,0,167,39979.4557175926,2009-06-15,10:56:14
40.000665,116.326966,0,168,39979.455775463,2009-06-15,10:56:19
40.0007,116.326875,0,174,39979.4558333333,2009-06-15,10:56:24
40.000703,116.326833,0,182,39979.4558912037,2009-06-15,10:56:29
40.000767,116.326814,0,187,39979.4559490741,2009-06-15,10:56:34
40.000883,116.326834,0,195,39979.4560069444,2009-06-15,10:56:39
40.000964,116.326858,0,206,39979.4560648148,2009-06-15,10:56:44
40.001064,116.326861,0,217,39979.4561226852,2009-06-15,10:56:49
40.001116,116.326844,0,227,39979.4561805556,2009-06-15,10:56:54
40.001127,116.326799,0,238,39979.4562384259,2009-06-15,10:56:59
40.001127,116.326732,0,245,39979.4562962963,2009-06-15,10:57:04
40.001116,116.32654,0,246,39979.4563541667,2009-06-15,10:57:09
40.001269,116.326417,0,253,39979.456412037,2009-06-15,10:57:14
40.001383,116.326364,0,260,39979.4564699074,2009-06-15,10:57:19
40.001481,116.326327,0,271,39979.4565277778,2009-06-15,10:57:24
40.001598,116.326304,0,279,39979.4565856481,2009-06-15,10:57:29
40.001698,116.326299,0,287,39979.4566435185,2009-06-15,10:57:34
40.001801,116.32629,0,298,39979.4567013889,2009-06-15,10:57:39
40.001912,116.326267,0,310,39979.4567592593,2009-06-15,10:57:44
40.002009,116.326261,0,318,39979.4568171296,2009-06-15,10:57:49
40.0021,116.326232,0,312,39979.456875,2009-06-15,10:57:54
40.002155,116.326133,0,303,39979.4569328704,2009-06-15,10:57:59
40.002185,116.326034,0,297,39979.4569907407,2009-06-15,10:58:04
40.002165,116.325908,0,301,39979.4570486111,2009-06-15,10:58:09
40.002165,116.325742,0,303,39979.4571064815,2009-06-15,10:58:14
40.002164,116.3256,0,307,39979.4571643519,2009-06-15,10:58:19
40.002198,116.325411,0,303,39979.4572222222,2009-06-15,10:58:24
40.002202,116.325253,0,301,39979.4572800926,2009-06-15,10:58:29
40.002301,116.325231,0,305,39979.457337963,2009-06-15,10:58:34
40.002421,116.325213,0,299,39979.4573958333,2009-06-15,10:58:39
40.002509,116.325206,0,293,39979.4574537037,2009-06-15,10:58:44
40.00264,116.325167,0,287,39979.4575115741,2009-06-15,10:58:49
40.002752,116.32515,0,283,39979.4575694444,2009-06-15,10:58:54
40.002874,116.32511,0,280,39979.4576273148,2009-06-15,10:58:59
40.002971,116.325074,0,275,39979.4576851852,2009-06-15,10:59:04
40.003112,116.325011,0,274,39979.4577430556,2009-06-15,10:59:09
40.003174,116.324986,0,272,39979.4578009259,2009-06-15,10:59:14
40.00317,116.324925,0,272,39979.4578587963,2009-06-15,10:59:19
40.003197,116.324802,0,275,39979.4579166667,2009-06-15,10:59:24
40.003219,116.324669,0,281,39979.457974537,2009-06-15,10:59:29
40.003268,116.324534,0,287,39979.4580324074,2009-06-15,10:59:34
40.003294,116.324419,0,290,39979.4580902778,2009-06-15,10:59:39
40.003296,116.324373,0,295,39979.4581481481,2009-06-15,10:59:44
40.003346,116.324152,0,296,39979.4582060185,2009-06-15,10:59:49
40.003414,116.324107,0,293,39979.4582638889,2009-06-15,10:59:54
40.003519,116.323987,0,288,39979.4583217593,2009-06-15,10:59:59
40.003711,116.323932,0,285,39979.4583796296,2009-06-15,11:00:04
40.003905,116.323811,0,284,39979.4584375,2009-06-15,11:00:09
40.004089,116.323708,0,292,39979.4584953704,2009-06-15,11:00:14
40.004252,116.32365,0,301,39979.4585532407,2009-06-15,11:00:19
40.004413,116.323614,0,305,39979.4586111111,2009-06-15,11:00:24
40.00458,116.323559,0,310,39979.4586689815,2009-06-15,11:00:29
40.004748,116.323526,0,319,39979.4587268519,2009-06-15,11:00:34
40.004902,116.323548,0,335,39979.4587847222,2009-06-15,11:00:39
40.00504,116.323572,0,347,39979.4588425926,2009-06-15,11:00:44
40.005149,116.323563,0,359,39979.458900463,2009-06-15,11:00:49
40.005314,116.323531,0,362,39979.4589583333,2009-06-15,11:00:54
40.00549,116.323512,0,369,39979.4590162037,2009-06-15,11:00:59
40.005756,116.32356,0,377,39979.4590740741,2009-06-15,11:01:04
40.005832,116.323577,0,383,39979.4591319444,2009-06-15,11:01:09
40.005914,116.323649,0,378,39979.4591898148,2009-06-15,11:01:14
40.006055,116.323679,0,374,39979.4592476852,2009-06-15,11:01:19
40.006227,116.323645,0,374,39979.4593055556,2009-06-15,11:01:24
40.006348,116.32364,0,362,39979.4593634259,2009-06-15,11:01:29
40.006491,116.323584,0,354,39979.4594212963,2009-06-15,11:01:34
40.006643,116.323544,0,348,39979.4594791667,2009-06-15,11:01:39
40.006782,116.323502,0,347,39979.459537037,2009-06-15,11:01:44
40.006906,116.323447,0,352,39979.4595949074,2009-06-15,11:01:49
40.007031,116.323409,0,356,39979.4596527778,2009-06-15,11:01:54
40.007159,116.323456,0,358,39979.4597106481,2009-06-15,11:01:59
40.00726,116.323472,0,364,39979.4597685185,2009-06-15,11:02:04
40.0074,116.323434,0,376,39979.4598263889,2009-06-15,11:02:09
40.007526,116.323406,0,385,39979.4598842593,2009-06-15,11:02:14
40.007662,116.32339,0,393,39979.4599421296,2009-06-15,11:02:19
40.007789,116.323352,0,406,39979.46,2009-06-15,11:02:24
40.00793,116.323319,0,419,39979.4600578704,2009-06-15,11:02:29
40.008078,116.323312,0,422,39979.4601157407,2009-06-15,11:02:34
40.008207,116.323307,0,443,39979.4601736111,2009-06-15,11:02:39
40.008308,116.323267,0,450,39979.4602314815,2009-06-15,11:02:44
40.008438,116.323248,0,468,39979.4602893519,2009-06-15,11:02:49
40.008586,116.323206,0,478,39979.4603472222,2009-06-15,11:02:54
40.008725,116.323218,0,477,39979.4604050926,2009-06-15,11:02:59
40.008854,116.323152,0,491,39979.460462963,2009-06-15,11:03:04
40.008977,116.323057,0,493,39979.4605208333,2009-06-15,11:03:09
40.009043,116.322979,0,490,39979.4605787037,2009-06-15,11:03:14
40.00902,116.322871,0,492,39979.4606365741,2009-06-15,11:03:19
40.009074,116.322715,0,489,39979.4606944444,2009-06-15,11:03:24
40.009147,116.322572,0,489,39979.4607523148,2009-06-15,11:03:29
40.009175,116.322372,0,486,39979.4608101852,2009-06-15,11:03:34
40.009186,116.32221,0,482,39979.4608680556,2009-06-15,11:03:39
40.009184,116.322004,0,477,39979.4609259259,2009-06-15,11:03:44
40.009188,116.321806,0,472,39979.4609837963,2009-06-15,11:03:49
40.009069,116.32163,0,463,39979.4610416667,2009-06-15,11:03:54
40.009028,116.321517,0,460,39979.461099537,2009-06-15,11:03:59
40.008899,116.321477,0,452,39979.4611574074,2009-06-15,11:04:04
40.008798,116.32148,0,444,39979.4612152778,2009-06-15,11:04:09
40.008692,116.321462,0,436,39979.4612731481,2009-06-15,11:04:14
40.008574,116.321434,0,427,39979.4613310185,2009-06-15,11:04:19
40.008445,116.321408,0,418,39979.4613888889,2009-06-15,11:04:24
40.008435,116.321239,0,408,39979.4614467593,2009-06-15,11:04:29
40.008627,116.320714,0,400,39979.4615046296,2009-06-15,11:04:34
40.008751,116.320444,0,391,39979.4615625,2009-06-15,11:04:39
40.008773,116.320366,0,356,39979.4616203704,2009-06-15,11:04:44
40.008921,116.320302,0,334,39979.4616782407,2009-06-15,11:04:49
40.009061,116.320231,0,313,39979.4617361111,2009-06-15,11:04:54
40.009182,116.320201,0,284,39979.4617939815,2009-06-15,11:04:59
40.0092,116.320197,0,274,39979.4618518518,2009-06-15,11:05:04
40.009195,116.320172,0,269,39979.4619097222,2009-06-15,11:05:09
40.009201,116.320177,0,265,39979.4619675926,2009-06-15,11:05:14
40.009207,116.320185,0,262,39979.462025463,2009-06-15,11:05:19
40.009207,116.320193,0,262,39979.4620833333,2009-06-15,11:05:24
40.009201,116.320186,0,261,39979.4621412037,2009-06-15,11:05:29
40.009197,116.320178,0,261,39979.4621527778,2009-06-15,11:05:30
40.0092,116.320149,0,262,39979.4622106481,2009-06-15,11:05:35
40.009215,116.320123,0,262,39979.4622685185,2009-06-15,11:05:40
40.009236,116.320101,0,262,39979.4623263889,2009-06-15,11:05:45
40.009256,116.320079,0,262,39979.4623842593,2009-06-15,11:05:50
40.009273,116.320062,0,262,39979.4624421296,2009-06-15,11:05:55
40.009286,116.320048,0,262,39979.4625,2009-06-15,11:06:00
40.009294,116.320039,0,262,39979.4625578704,2009-06-15,11:06:05
40.009295,116.320031,0,263,39979.4626157407,2009-06-15,11:06:10
40.009295,116.320031,0,263,39979.462650463,2009-06-15,11:06:13
40.009292,116.320033,0,263,39979.4626736111,2009-06-15,11:06:15
40.009279,116.320049,0,263,39979.4627314815,2009-06-15,11:06:20
40.009269,116.32006,0,263,39979.4627662037,2009-06-15,11:06:23
40.009248,116.32008,0,263,39979.4628240741,2009-06-15,11:06:28
40.009202,116.320149,0,264,39979.4629976852,2009-06-15,11:06:43
40.00919,116.320181,0,264,39979.4630555556,2009-06-15,11:06:48
40.009169,116.320214,0,264,39979.4631134259,2009-06-15,11:06:53
40.009109,116.320226,0,264,39979.4631712963,2009-06-15,11:06:58
40.008925,116.320124,0,264,39979.4632291667,2009-06-15,11:07:03
40.008965,116.319951,0,265,39979.463287037,2009-06-15,11:07:08
40.009022,116.319819,0,268,39979.4633449074,2009-06-15,11:07:13
40.009106,116.319761,0,272,39979.4634027778,2009-06-15,11:07:18
40.009163,116.319786,0,275,39979.4634606481,2009-06-15,11:07:23
40.009197,116.319818,0,280,39979.4635185185,2009-06-15,11:07:28
40.009211,116.31985,0,281,39979.4635763889,2009-06-15,11:07:33
40.009195,116.319881,0,282,39979.4636342593,2009-06-15,11:07:38
40.009174,116.319857,0,285,39979.4636921296,2009-06-15,11:07:43
40.00918,116.319798,0,288,39979.46375,2009-06-15,11:07:48
40.009158,116.319785,0,291,39979.4638078704,2009-06-15,11:07:53
40.009132,116.319815,0,292,39979.4638657407,2009-06-15,11:07:58
40.009558,116.320349,0,223,39979.500150463,2009-06-15,12:00:13
40.009554,116.320233,0,238,39979.5002199074,2009-06-15,12:00:19
40.00937,116.320424,0,129,39979.5002893518,2009-06-15,12:00:25
40.009359,116.320418,0,141,39979.5003472222,2009-06-15,12:00:30
40.00932,116.320467,0,153,39979.5004050926,2009-06-15,12:00:35
40.009319,116.320575,0,157,39979.500462963,2009-06-15,12:00:40
40.009255,116.320687,0,163,39979.5005208333,2009-06-15,12:00:45
40.009186,116.320743,0,155,39979.5005787037,2009-06-15,12:00:50
40.009114,116.3208,0,153,39979.5006365741,2009-06-15,12:00:55
40.009116,116.320918,0,162,39979.5006944444,2009-06-15,12:01:00
40.009029,116.321125,0,153,39979.5007523148,2009-06-15,12:01:05
40.008873,116.321171,0,145,39979.5008101852,2009-06-15,12:01:10
40.008745,116.321142,0,140,39979.5008680556,2009-06-15,12:01:15
40.008667,116.321118,0,142,39979.5009259259,2009-06-15,12:01:20
40.008581,116.321038,0,150,39979.5009837963,2009-06-15,12:01:25
40.008476,116.320994,0,161,39979.5010416667,2009-06-15,12:01:30
40.008346,116.321027,0,163,39979.501099537,2009-06-15,12:01:35
40.008205,116.321101,0,143,39979.5011574074,2009-06-15,12:01:40
40.008124,116.321079,0,128,39979.5012152778,2009-06-15,12:01:45
40.008022,116.321083,0,119,39979.5012731481,2009-06-15,12:01:50
40.007937,116.321089,0,110,39979.5013310185,2009-06-15,12:01:55
40.007866,116.321099,0,108,39979.5013888889,2009-06-15,12:02:00
40.007751,116.321132,0,103,39979.5014467593,2009-06-15,12:02:05
40.007656,116.321126,0,104,39979.5015046296,2009-06-15,12:02:10
40.007559,116.321104,0,111,39979.5015625,2009-06-15,12:02:15
40.007471,116.321091,0,120,39979.5016203704,2009-06-15,12:02:20
40.007409,116.321117,0,133,39979.5016782407,2009-06-15,12:02:25
40.007234,116.321124,0,134,39979.5017361111,2009-06-15,12:02:30
40.007076,116.321131,0,132,39979.5017939815,2009-06-15,12:02:35
40.006958,116.32115,0,131,39979.5018518518,2009-06-15,12:02:40
40.006822,116.321184,0,127,39979.5019097222,2009-06-15,12:02:45
40.006705,116.321195,0,121,39979.5019675926,2009-06-15,12:02:50
40.006618,116.321192,0,122,39979.502025463,2009-06-15,12:02:55
40.006476,116.321167,0,121,39979.5020833333,2009-06-15,12:03:00
40.006331,116.321189,0,120,39979.5021412037,2009-06-15,12:03:05
40.006226,116.321197,0,122,39979.5021990741,2009-06-15,12:03:10
40.006107,116.321218,0,124,39979.5022569444,2009-06-15,12:03:15
40.006004,116.321234,0,127,39979.5023148148,2009-06-15,12:03:20
40.005852,116.321269,0,123,39979.5023726852,2009-06-15,12:03:25
40.005712,116.321278,0,125,39979.5024305556,2009-06-15,12:03:30
40.005601,116.321235,0,125,39979.5024884259,2009-06-15,12:03:35
40.00549,116.321242,0,134,39979.5025462963,2009-06-15,12:03:40
40.005362,116.321283,0,142,39979.5026041667,2009-06-15,12:03:45
40.00528,116.321279,0,148,39979.502662037,2009-06-15,12:03:50
40.005152,116.321282,0,151,39979.5027199074,2009-06-15,12:03:55
40.005066,116.321292,0,154,39979.5027777778,2009-06-15,12:04:00
40.004938,116.321336,0,153,39979.5028356481,2009-06-15,12:04:05
40.004784,116.3213,0,152,39979.5028935185,2009-06-15,12:04:10
40.00463,116.321344,0,153,39979.5029513889,2009-06-15,12:04:15
40.004538,116.321342,0,151,39979.5030092593,2009-06-15,12:04:20
40.004435,116.321388,0,149,39979.5030671296,2009-06-15,12:04:25
40.004312,116.321399,0,150,39979.503125,2009-06-15,12:04:30
40.004206,116.321405,0,149,39979.5031828704,2009-06-15,12:04:35
40.004075,116.321437,0,147,39979.5032407407,2009-06-15,12:04:40
40.003956,116.321449,0,144,39979.5032986111,2009-06-15,12:04:45
40.003829,116.321417,0,139,39979.5033564815,2009-06-15,12:04:50
40.003713,116.321431,0,139,39979.5034143519,2009-06-15,12:04:55
40.003624,116.321449,0,138,39979.5034722222,2009-06-15,12:05:00
40.003516,116.32144,0,133,39979.5035300926,2009-06-15,12:05:05
40.003404,116.32146,0,133,39979.503587963,2009-06-15,12:05:10
40.003269,116.321482,0,130,39979.5036458333,2009-06-15,12:05:15
40.003165,116.321485,0,132,39979.5037037037,2009-06-15,12:05:20
40.003072,116.321488,0,134,39979.5037615741,2009-06-15,12:05:25
40.002973,116.321488,0,132,39979.5038194444,2009-06-15,12:05:30
40.002885,116.321464,0,128,39979.5038773148,2009-06-15,12:05:35
40.002766,116.321481,0,129,39979.5039351852,2009-06-15,12:05:40
40.002691,116.321507,0,126,39979.5039930556,2009-06-15,12:05:45
40.002601,116.321532,0,128,39979.5040509259,2009-06-15,12:05:50
40.002518,116.321552,0,130,39979.5041087963,2009-06-15,12:05:55
40.002391,116.321615,0,129,39979.5041666667,2009-06-15,12:06:00
40.002265,116.321628,0,131,39979.504224537,2009-06-15,12:06:05
40.002151,116.321603,0,138,39979.5042824074,2009-06-15,12:06:10
40.002026,116.321557,0,142,39979.5043402778,2009-06-15,12:06:15
40.001851,116.321568,0,140,39979.5043981481,2009-06-15,12:06:20
40.001671,116.321602,0,134,39979.5044560185,2009-06-15,12:06:25
40.001541,116.321617,0,131,39979.5045138889,2009-06-15,12:06:30
40.001437,116.321629,0,132,39979.5045717593,2009-06-15,12:06:35
40.001287,116.321686,0,141,39979.5046296296,2009-06-15,12:06:40
40.001143,116.321659,0,138,39979.5046875,2009-06-15,12:06:45
40.001058,116.321623,0,139,39979.5047453704,2009-06-15,12:06:50
40.000951,116.321663,0,138,39979.5048032407,2009-06-15,12:06:55
40.000768,116.321698,0,135,39979.5048611111,2009-06-15,12:07:00
40.000608,116.32173,0,137,39979.5049189815,2009-06-15,12:07:05
40.000531,116.321752,0,133,39979.5049768519,2009-06-15,12:07:10
40.000431,116.321743,0,134,39979.5050347222,2009-06-15,12:07:15
40.000306,116.321757,0,130,39979.5050925926,2009-06-15,12:07:20
40.000208,116.321751,0,122,39979.505150463,2009-06-15,12:07:25
40.000087,116.321765,0,124,39979.5052083333,2009-06-15,12:07:30
39.999936,116.321826,0,127,39979.5052662037,2009-06-15,12:07:35
39.999846,116.321822,0,132,39979.5053240741,2009-06-15,12:07:40
39.999779,116.321785,0,138,39979.5053819444,2009-06-15,12:07:45
39.999749,116.321679,0,137,39979.5054398148,2009-06-15,12:07:50
39.999731,116.321581,0,136,39979.5054976852,2009-06-15,12:07:55
39.99971,116.321449,0,138,39979.5055555556,2009-06-15,12:08:00
39.999703,116.321304,0,134,39979.5056134259,2009-06-15,12:08:05
39.999734,116.321089,0,128,39979.5056712963,2009-06-15,12:08:10
39.99973,116.320918,0,122,39979.5057291667,2009-06-15,12:08:15
39.999708,116.320783,0,123,39979.505787037,2009-06-15,12:08:20
39.999709,116.320615,0,122,39979.5058449074,2009-06-15,12:08:25
39.99964,116.320446,0,125,39979.5059027778,2009-06-15,12:08:30
39.999532,116.320354,0,132,39979.5059606481,2009-06-15,12:08:35
39.999409,116.320281,0,132,39979.5060185185,2009-06-15,12:08:40
39.999323,116.320249,0,127,39979.5060763889,2009-06-15,12:08:45
39.999243,116.320245,0,130,39979.5061342593,2009-06-15,12:08:50
39.999182,116.3202,0,139,39979.5061921296,2009-06-15,12:08:55
39.999099,116.320183,0,142,39979.50625,2009-06-15,12:09:00
39.999021,116.320174,0,148,39979.5063078704,2009-06-15,12:09:05
39.998928,116.32016,0,151,39979.5063657407,2009-06-15,12:09:10
39.998811,116.320127,0,144,39979.5064236111,2009-06-15,12:09:15
39.9987,116.320088,0,142,39979.5064814815,2009-06-15,12:09:20
39.998604,116.320038,0,136,39979.5065393519,2009-06-15,12:09:25
39.998527,116.319996,0,138,39979.5065972222,2009-06-15,12:09:30
39.998724,116.320129,0,140,39979.5095486111,2009-06-15,12:13:45
39.998813,116.320178,0,143,39979.5096064815,2009-06-15,12:13:50
39.998899,116.320177,0,152,39979.5096643518,2009-06-15,12:13:55
39.999024,116.320197,0,161,39979.5097222222,2009-06-15,12:14:00
39.999139,116.320218,0,163,39979.5097800926,2009-06-15,12:14:05
39.999253,116.320247,0,164,39979.509837963,2009-06-15,12:14:10
39.999362,116.320283,0,164,39979.5098958333,2009-06-15,12:14:15
39.999467,116.320351,0,157,39979.5099537037,2009-06-15,12:14:20
39.999581,116.320397,0,154,39979.5100115741,2009-06-15,12:14:25
39.999627,116.320455,0,149,39979.5100694444,2009-06-15,12:14:30
39.99963,116.320592,0,155,39979.5101273148,2009-06-15,12:14:35
39.99965,116.320749,0,158,39979.5101851852,2009-06-15,12:14:40
39.999663,116.320944,0,162,39979.5102430556,2009-06-15,12:14:45
39.999637,116.321129,0,169,39979.5103009259,2009-06-15,12:14:50
39.999622,116.32128,0,168,39979.5103587963,2009-06-15,12:14:55
39.999644,116.321425,0,160,39979.5104166667,2009-06-15,12:15:00
39.999632,116.321587,0,157,39979.510474537,2009-06-15,12:15:05
39.999655,116.321743,0,152,39979.5105324074,2009-06-15,12:15:10
39.999657,116.321904,0,145,39979.5105902778,2009-06-15,12:15:15
39.999665,116.322036,0,146,39979.5106481481,2009-06-15,12:15:20
39.999661,116.322168,0,148,39979.5107060185,2009-06-15,12:15:25
39.999686,116.322276,0,148,39979.5107638889,2009-06-15,12:15:30
39.999685,116.322414,0,148,39979.5108217593,2009-06-15,12:15:35
39.999678,116.322569,0,144,39979.5108796296,2009-06-15,12:15:40
39.999681,116.322721,0,143,39979.5109375,2009-06-15,12:15:45
39.999666,116.322855,0,146,39979.5109953704,2009-06-15,12:15:50
39.999684,116.323012,0,148,39979.5110532407,2009-06-15,12:15:55
39.999702,116.323148,0,151,39979.5111111111,2009-06-15,12:16:00
39.999705,116.323304,0,153,39979.5111689815,2009-06-15,12:16:05
39.99971,116.323455,0,156,39979.5112268519,2009-06-15,12:16:10
39.999705,116.32361,0,159,39979.5112847222,2009-06-15,12:16:15
39.999708,116.323774,0,157,39979.5113425926,2009-06-15,12:16:20
39.999701,116.323929,0,156,39979.511400463,2009-06-15,12:16:25
39.999708,116.324074,0,156,39979.5114583333,2009-06-15,12:16:30
39.999707,116.324255,0,163,39979.5115162037,2009-06-15,12:16:35
39.999752,116.324421,0,165,39979.5115740741,2009-06-15,12:16:40
39.999775,116.324603,0,175,39979.5116319444,2009-06-15,12:16:45
39.999804,116.324745,0,180,39979.5116898148,2009-06-15,12:16:50
39.999826,116.324914,0,186,39979.5117476852,2009-06-15,12:16:55
39.999867,116.325128,0,173,39979.5118055556,2009-06-15,12:17:00
39.999864,116.32529,0,166,39979.5118634259,2009-06-15,12:17:05
39.99988,116.325432,0,163,39979.5119212963,2009-06-15,12:17:10
39.999889,116.325594,0,163,39979.5119791667,2009-06-15,12:17:15
39.999853,116.325765,0,170,39979.512037037,2009-06-15,12:17:20
39.999843,116.325947,0,165,39979.5120949074,2009-06-15,12:17:25
39.999822,116.326092,0,154,39979.5121527778,2009-06-15,12:17:30
39.999821,116.326269,0,150,39979.5122106481,2009-06-15,12:17:35
39.999807,116.326431,0,143,39979.5122685185,2009-06-15,12:17:40
39.99979,116.326587,0,142,39979.5123263889,2009-06-15,12:17:45
39.9998,116.326752,0,144,39979.5123842593,2009-06-15,12:17:50
39.999801,116.326915,0,142,39979.5124421296,2009-06-15,12:17:55
39.999824,116.327078,0,142,39979.5125,2009-06-15,12:18:00
39.999864,116.327251,0,157,39979.5125578704,2009-06-15,12:18:05
39.999873,116.327347,0,161,39979.5126157407,2009-06-15,12:18:10
39.999888,116.327389,0,163,39979.5126736111,2009-06-15,12:18:15
39.999899,116.327407,0,160,39979.5127314815,2009-06-15,12:18:20
39.999899,116.327407,0,160,39979.5127662037,2009-06-15,12:18:23
39.999907,116.327406,0,161,39979.5127893519,2009-06-15,12:18:25
39.999914,116.327345,0,162,39979.5128472222,2009-06-15,12:18:30
39.999928,116.32734,0,164,39979.5129050926,2009-06-15,12:18:35
39.999887,116.327227,0,159,39979.512962963,2009-06-15,12:18:40
39.999878,116.327192,0,158,39979.5130208333,2009-06-15,12:18:45
39.999878,116.327192,0,158,39979.5130555556,2009-06-15,12:18:48
39.999879,116.327197,0,158,39979.5130787037,2009-06-15,12:18:50
39.99993,116.327275,0,161,39979.5131365741,2009-06-15,12:18:55
39.999958,116.327328,0,163,39979.5131944444,2009-06-15,12:19:00
39.999972,116.327349,0,164,39979.5132523148,2009-06-15,12:19:05
39.999975,116.327344,0,164,39979.5133101852,2009-06-15,12:19:10
39.999978,116.327336,0,165,39979.5133680556,2009-06-15,12:19:15
39.999986,116.327338,0,165,39979.5134259259,2009-06-15,12:19:20
