# Supplementary material for: Research on differential privacy protection method based on user tendency
Source: PLoS One. 2023 Oct 26;18(10):e0288823. doi: 10.1371/journal.pone.0288823 (PMC10602288; doi:10.1371/journal.pone.0288823)
Supplement: S1 Data — (ZIP) [file pone.0288823.s001.zip › Data 5-1/000/Trajectory/20090615183206.plt]

Geolife trajectory
WGS 84
Altitude is in Feet
Reserved 3
0,2,255,My Track,0,0,2,8421376
0
40.000169,116.327356,0,32,39979.7722916667,2009-06-15,18:32:06
40.000086,116.327369,0,78,39979.772349537,2009-06-15,18:32:11
40.000038,116.32737,0,92,39979.7724074074,2009-06-15,18:32:16
39.999993,116.32732,0,98,39979.7724652778,2009-06-15,18:32:21
40.000007,116.327179,0,97,39979.7725231481,2009-06-15,18:32:26
39.999944,116.327008,0,115,39979.7725810185,2009-06-15,18:32:31
39.999956,116.326814,0,130,39979.7726388889,2009-06-15,18:32:36
39.99994,116.326574,0,130,39979.7726967593,2009-06-15,18:32:41
39.999914,116.326324,0,128,39979.7727546296,2009-06-15,18:32:46
39.999907,116.326111,0,126,39979.7728125,2009-06-15,18:32:51
39.999885,116.325841,0,120,39979.7728703704,2009-06-15,18:32:56
39.999865,116.325553,0,115,39979.7729282407,2009-06-15,18:33:01
39.999848,116.325298,0,113,39979.7729861111,2009-06-15,18:33:06
39.999826,116.325124,0,107,39979.7730439815,2009-06-15,18:33:11
39.999853,116.324929,0,103,39979.7731018519,2009-06-15,18:33:16
39.999917,116.324772,0,98,39979.7731597222,2009-06-15,18:33:21
39.999997,116.324699,0,96,39979.7732175926,2009-06-15,18:33:26
40.000163,116.324641,0,98,39979.773275463,2009-06-15,18:33:31
40.000358,116.32454,0,97,39979.7733333333,2009-06-15,18:33:36
40.000495,116.324505,0,95,39979.7733912037,2009-06-15,18:33:41
40.000655,116.324437,0,105,39979.7734490741,2009-06-15,18:33:46
40.000854,116.32448,0,97,39979.7735069444,2009-06-15,18:33:51
40.0011,116.32442,0,85,39979.7735648148,2009-06-15,18:33:56
40.001294,116.324377,0,80,39979.7736226852,2009-06-15,18:34:01
40.001545,116.324364,0,76,39979.7736805556,2009-06-15,18:34:06
40.001721,116.324326,0,68,39979.7737384259,2009-06-15,18:34:11
40.001839,116.324353,0,83,39979.7737962963,2009-06-15,18:34:16
40.002023,116.324352,0,89,39979.7738541667,2009-06-15,18:34:21
40.002206,116.324321,0,83,39979.773912037,2009-06-15,18:34:26
40.002394,116.324285,0,87,39979.7739699074,2009-06-15,18:34:31
40.002586,116.324297,0,87,39979.7740277778,2009-06-15,18:34:36
40.002769,116.324291,0,91,39979.7740856481,2009-06-15,18:34:41
40.002928,116.324307,0,111,39979.7741435185,2009-06-15,18:34:46
40.003119,116.324314,0,108,39979.7742013889,2009-06-15,18:34:51
40.003302,116.324284,0,105,39979.7742592593,2009-06-15,18:34:56
40.003476,116.324267,0,102,39979.7743171296,2009-06-15,18:35:01
40.003651,116.324231,0,96,39979.774375,2009-06-15,18:35:06
40.003858,116.324218,0,88,39979.7744328704,2009-06-15,18:35:11
40.004077,116.324214,0,93,39979.7744907407,2009-06-15,18:35:16
40.004332,116.324217,0,119,39979.7745486111,2009-06-15,18:35:21
40.004622,116.324244,0,127,39979.7746064815,2009-06-15,18:35:26
40.004844,116.324223,0,121,39979.7746643518,2009-06-15,18:35:31
40.005002,116.324211,0,121,39979.7747222222,2009-06-15,18:35:36
40.005136,116.324221,0,131,39979.7747800926,2009-06-15,18:35:41
40.0053,116.324214,0,138,39979.774837963,2009-06-15,18:35:46
40.00547,116.324199,0,146,39979.7748958333,2009-06-15,18:35:51
40.005654,116.324176,0,130,39979.7749537037,2009-06-15,18:35:56
40.005801,116.32414,0,128,39979.7750115741,2009-06-15,18:36:01
40.005989,116.324148,0,140,39979.7750694444,2009-06-15,18:36:06
40.006131,116.324195,0,159,39979.7751273148,2009-06-15,18:36:11
40.006407,116.324183,0,142,39979.7751851852,2009-06-15,18:36:16
40.006602,116.324082,0,139,39979.7752430556,2009-06-15,18:36:21
40.006646,116.323877,0,145,39979.7753009259,2009-06-15,18:36:26
40.006651,116.32365,0,145,39979.7753587963,2009-06-15,18:36:31
40.006649,116.323435,0,145,39979.7754166667,2009-06-15,18:36:36
40.006656,116.323231,0,144,39979.775474537,2009-06-15,18:36:41
40.006701,116.323012,0,141,39979.7755324074,2009-06-15,18:36:46
40.006769,116.322758,0,144,39979.7755902778,2009-06-15,18:36:51
40.006867,116.32255,0,153,39979.7756481481,2009-06-15,18:36:56
40.006924,116.322317,0,171,39979.7757060185,2009-06-15,18:37:01
40.007007,116.322142,0,187,39979.7757638889,2009-06-15,18:37:06
40.007003,116.321937,0,192,39979.7758217593,2009-06-15,18:37:11
40.006955,116.321672,0,187,39979.7758796296,2009-06-15,18:37:16
40.007061,116.32139,0,186,39979.7759375,2009-06-15,18:37:21
40.007141,116.321283,0,159,39979.7759953704,2009-06-15,18:37:26
40.007291,116.321233,0,159,39979.7760532407,2009-06-15,18:37:31
40.007444,116.321142,0,148,39979.7761111111,2009-06-15,18:37:36
40.007456,116.320938,0,137,39979.7761689815,2009-06-15,18:37:41
40.007437,116.320712,0,128,39979.7762268518,2009-06-15,18:37:46
40.007485,116.320519,0,119,39979.7762847222,2009-06-15,18:37:51
40.007493,116.320278,0,117,39979.7763425926,2009-06-15,18:37:56
40.007432,116.32004,0,112,39979.776400463,2009-06-15,18:38:01
40.007513,116.319869,0,108,39979.7764583333,2009-06-15,18:38:06
40.0076,116.319809,0,104,39979.7765162037,2009-06-15,18:38:11
40.007671,116.319722,0,103,39979.7765740741,2009-06-15,18:38:16
40.007698,116.319681,0,101,39979.7766319444,2009-06-15,18:38:21
40.007698,116.319681,0,101,39979.7766666667,2009-06-15,18:38:24
40.007698,116.319683,0,99,39979.7766898148,2009-06-15,18:38:26
40.007693,116.319733,0,99,39979.7767476852,2009-06-15,18:38:31
40.007673,116.319764,0,98,39979.7768055556,2009-06-15,18:38:36
40.007665,116.319794,0,97,39979.7768634259,2009-06-15,18:38:41
40.007664,116.319805,0,96,39979.7769212963,2009-06-15,18:38:46
40.00781,116.31975,0,96,39979.7769791667,2009-06-15,18:38:51
40.00791,116.319804,0,96,39979.777037037,2009-06-15,18:38:56
40.007956,116.319858,0,98,39979.7770949074,2009-06-15,18:39:01
40.007976,116.319876,0,99,39979.7771527778,2009-06-15,18:39:06
40.008003,116.319869,0,100,39979.7772106482,2009-06-15,18:39:11
