# Supplementary material for: Research on differential privacy protection method based on user tendency
Source: PLoS One. 2023 Oct 26;18(10):e0288823. doi: 10.1371/journal.pone.0288823 (PMC10602288; doi:10.1371/journal.pone.0288823)
Supplement: S1 Data — (ZIP) [file pone.0288823.s001.zip › Data 5-1/000/Trajectory/20090616054128.plt]

Geolife trajectory
WGS 84
Altitude is in Feet
Reserved 3
0,2,255,My Track,0,0,2,8421376
0
40.007319,116.319205,0,492,39980.2371296296,2009-06-16,05:41:28
40.007426,116.318922,0,492,39980.2371875,2009-06-16,05:41:33
40.007392,116.319937,0,355,39980.2372453704,2009-06-16,05:41:38
40.007385,116.319957,0,351,39980.2373032407,2009-06-16,05:41:43
40.007348,116.319947,0,347,39980.2373611111,2009-06-16,05:41:48
40.007353,116.319623,0,341,39980.2374189815,2009-06-16,05:41:53
40.007301,116.319474,0,335,39980.2374768518,2009-06-16,05:41:58
40.00717,116.31948,0,324,39980.2375347222,2009-06-16,05:42:03
40.007066,116.319431,0,320,39980.2375925926,2009-06-16,05:42:08
40.006915,116.319351,0,323,39980.237650463,2009-06-16,05:42:13
40.006814,116.319213,0,314,39980.2377083333,2009-06-16,05:42:18
40.00678,116.319112,0,309,39980.2377662037,2009-06-16,05:42:23
40.00675,116.31886,0,305,39980.2378240741,2009-06-16,05:42:28
40.006645,116.318204,0,300,39980.2378819444,2009-06-16,05:42:33
40.00671,116.317733,0,295,39980.2379398148,2009-06-16,05:42:38
40.006766,116.317536,0,294,39980.2379976852,2009-06-16,05:42:43
40.006666,116.317253,0,294,39980.2380555556,2009-06-16,05:42:48
40.006449,116.31703,0,296,39980.2381134259,2009-06-16,05:42:53
40.006232,116.317196,0,299,39980.2381712963,2009-06-16,05:42:58
40.00605,116.317191,0,305,39980.2382291667,2009-06-16,05:43:03
40.005871,116.317187,0,308,39980.238287037,2009-06-16,05:43:08
40.005702,116.317216,0,305,39980.2383449074,2009-06-16,05:43:13
40.005547,116.317231,0,304,39980.2384027778,2009-06-16,05:43:18
40.005381,116.317174,0,298,39980.2384606482,2009-06-16,05:43:23
40.005206,116.317144,0,288,39980.2385185185,2009-06-16,05:43:28
40.005141,116.317013,0,281,39980.2385763889,2009-06-16,05:43:33
40.005131,116.316974,0,278,39980.2386342593,2009-06-16,05:43:38
40.005128,116.316897,0,274,39980.2386921296,2009-06-16,05:43:43
40.005126,116.316768,0,270,39980.23875,2009-06-16,05:43:48
40.004951,116.316498,0,266,39980.2388078704,2009-06-16,05:43:53
40.004728,116.316415,0,268,39980.2388657407,2009-06-16,05:43:58
40.004447,116.31627,0,283,39980.2389236111,2009-06-16,05:44:03
40.004278,116.316203,0,292,39980.2389814815,2009-06-16,05:44:08
40.004081,116.316191,0,301,39980.2390393519,2009-06-16,05:44:13
40.003954,116.316242,0,303,39980.2390972222,2009-06-16,05:44:18
40.003836,116.316263,0,306,39980.2391550926,2009-06-16,05:44:23
40.00361,116.316188,0,314,39980.239212963,2009-06-16,05:44:28
40.003534,116.316015,0,318,39980.2392708333,2009-06-16,05:44:33
40.003516,116.31588,0,319,39980.2393287037,2009-06-16,05:44:38
40.003495,116.315701,0,319,39980.2393865741,2009-06-16,05:44:43
40.003504,116.315619,0,320,39980.2394444444,2009-06-16,05:44:48
40.003414,116.315532,0,322,39980.2395023148,2009-06-16,05:44:53
40.003235,116.315421,0,323,39980.2395601852,2009-06-16,05:44:58
40.003089,116.315296,0,323,39980.2396180556,2009-06-16,05:45:03
40.003018,116.315162,0,328,39980.2396759259,2009-06-16,05:45:08
40.002866,116.315045,0,331,39980.2397337963,2009-06-16,05:45:13
40.002713,116.314983,0,336,39980.2397916667,2009-06-16,05:45:18
40.002599,116.314924,0,336,39980.239849537,2009-06-16,05:45:23
40.002481,116.314868,0,335,39980.2399074074,2009-06-16,05:45:28
40.002369,116.314801,0,335,39980.2399652778,2009-06-16,05:45:33
40.002206,116.314787,0,334,39980.2400231481,2009-06-16,05:45:38
40.002052,116.314727,0,328,39980.2400810185,2009-06-16,05:45:43
40.001903,116.314681,0,325,39980.2401388889,2009-06-16,05:45:48
40.001791,116.314682,0,326,39980.2401967593,2009-06-16,05:45:53
40.001681,116.314656,0,327,39980.2402546296,2009-06-16,05:45:58
40.001607,116.314635,0,329,39980.2403125,2009-06-16,05:46:03
40.001538,116.314579,0,334,39980.2403703704,2009-06-16,05:46:08
40.001453,116.314699,0,340,39980.2404282407,2009-06-16,05:46:13
40.00136,116.314792,0,344,39980.2404861111,2009-06-16,05:46:18
40.001246,116.314841,0,347,39980.2405439815,2009-06-16,05:46:23
40.00114,116.314852,0,346,39980.2406018519,2009-06-16,05:46:28
40.001002,116.314825,0,342,39980.2406597222,2009-06-16,05:46:33
40.000956,116.314796,0,338,39980.2407175926,2009-06-16,05:46:38
40.000986,116.31481,0,336,39980.240775463,2009-06-16,05:46:43
40.001027,116.314763,0,333,39980.2408333333,2009-06-16,05:46:48
40.00107,116.314675,0,331,39980.2408912037,2009-06-16,05:46:53
40.001219,116.314505,0,327,39980.2410069444,2009-06-16,05:47:03
40.001276,116.314423,0,324,39980.2410648148,2009-06-16,05:47:08
40.001337,116.314272,0,320,39980.2411226852,2009-06-16,05:47:13
40.0014,116.314153,0,319,39980.2411805556,2009-06-16,05:47:18
40.001465,116.314092,0,317,39980.2412384259,2009-06-16,05:47:23
40.001508,116.314031,0,314,39980.2412962963,2009-06-16,05:47:28
40.001555,116.313914,0,312,39980.2413541667,2009-06-16,05:47:33
40.001584,116.313661,0,308,39980.241412037,2009-06-16,05:47:38
40.001657,116.313445,0,284,39980.2414699074,2009-06-16,05:47:43
40.001712,116.313268,0,267,39980.2415277778,2009-06-16,05:47:48
40.001671,116.312801,0,229,39980.2415856481,2009-06-16,05:47:53
40.001782,116.312577,0,222,39980.2417013889,2009-06-16,05:48:03
40.001814,116.312427,0,220,39980.2417592593,2009-06-16,05:48:08
40.002002,116.31171,0,146,39980.241875,2009-06-16,05:48:18
40.002037,116.311202,0,117,39980.2419328704,2009-06-16,05:48:23
40.002038,116.310457,0,67,39980.2419907407,2009-06-16,05:48:28
40.001995,116.309661,0,57,39980.2420486111,2009-06-16,05:48:33
40.001926,116.309414,0,67,39980.2421064815,2009-06-16,05:48:38
40.001737,116.309259,0,76,39980.2421643519,2009-06-16,05:48:43
40.001534,116.309207,0,85,39980.2422222222,2009-06-16,05:48:48
40.001319,116.30918,0,92,39980.2422800926,2009-06-16,05:48:53
40.001206,116.309073,0,96,39980.242337963,2009-06-16,05:48:58
40.00103,116.309002,0,102,39980.2423958333,2009-06-16,05:49:03
40.000863,116.309004,0,107,39980.2424537037,2009-06-16,05:49:08
40.000177,116.308857,0,68,39980.2425115741,2009-06-16,05:49:13
39.999844,116.309077,0,72,39980.2425694444,2009-06-16,05:49:18
39.999666,116.309652,0,74,39980.2426273148,2009-06-16,05:49:23
39.999611,116.309582,0,84,39980.2426851852,2009-06-16,05:49:28
39.99921,116.309676,0,84,39980.2427430556,2009-06-16,05:49:33
39.99792,116.302439,0,38,39980.2428009259,2009-06-16,05:49:38
39.99771,116.301897,0,35,39980.2428587963,2009-06-16,05:49:43
39.99751,116.301756,0,30,39980.2429166667,2009-06-16,05:49:48
39.997325,116.301646,0,23,39980.242974537,2009-06-16,05:49:53
39.997121,116.301463,0,17,39980.2430324074,2009-06-16,05:49:58
39.996934,116.301223,0,12,39980.2430902778,2009-06-16,05:50:03
39.99677,116.301158,0,12,39980.2431481481,2009-06-16,05:50:08
39.996431,116.301163,0,10,39980.2432060185,2009-06-16,05:50:13
39.996237,116.300944,0,3,39980.2432638889,2009-06-16,05:50:18
39.996056,116.301,0,-1,39980.2433217593,2009-06-16,05:50:23
39.995705,116.301559,0,-23,39980.2433796296,2009-06-16,05:50:28
39.995364,116.301898,0,-41,39980.2434375,2009-06-16,05:50:33
39.994097,116.306882,0,-117,39980.2434953704,2009-06-16,05:50:38
39.993706,116.308,0,-140,39980.2435532407,2009-06-16,05:50:43
39.992837,116.308644,0,-150,39980.2436111111,2009-06-16,05:50:48
39.992522,116.308858,0,-134,39980.2436689815,2009-06-16,05:50:53
39.992278,116.308981,0,-114,39980.2437268518,2009-06-16,05:50:58
39.992031,116.309116,0,-75,39980.2437847222,2009-06-16,05:51:03
39.991834,116.309115,0,-54,39980.2438425926,2009-06-16,05:51:08
39.991641,116.309087,0,-40,39980.243900463,2009-06-16,05:51:13
39.991448,116.309084,0,-26,39980.2439583333,2009-06-16,05:51:18
39.991254,116.309082,0,-21,39980.2440162037,2009-06-16,05:51:23
39.991089,116.309122,0,-6,39980.2440740741,2009-06-16,05:51:28
39.991002,116.309164,0,6,39980.2441319444,2009-06-16,05:51:33
39.990904,116.309191,0,8,39980.2441898148,2009-06-16,05:51:38
39.990788,116.309099,0,5,39980.2442476852,2009-06-16,05:51:43
39.990636,116.309074,0,16,39980.2443055556,2009-06-16,05:51:48
39.990454,116.309072,0,31,39980.2443634259,2009-06-16,05:51:53
39.990249,116.309062,0,49,39980.2444212963,2009-06-16,05:51:58
39.990059,116.308996,0,50,39980.2444791667,2009-06-16,05:52:03
39.989889,116.309017,0,49,39980.244537037,2009-06-16,05:52:08
39.989757,116.309045,0,51,39980.2445949074,2009-06-16,05:52:13
39.989599,116.309126,0,41,39980.2446527778,2009-06-16,05:52:18
39.989418,116.309176,0,27,39980.2447106481,2009-06-16,05:52:23
39.989254,116.309199,0,16,39980.2447685185,2009-06-16,05:52:28
39.989086,116.309215,0,5,39980.2448263889,2009-06-16,05:52:33
39.988923,116.309259,0,-2,39980.2448842593,2009-06-16,05:52:38
39.988705,116.30928,0,-13,39980.2449421296,2009-06-16,05:52:43
39.988471,116.30932,0,-29,39980.245,2009-06-16,05:52:48
39.988216,116.309358,0,-31,39980.2450578704,2009-06-16,05:52:53
39.987984,116.30922,0,-18,39980.2451157407,2009-06-16,05:52:58
39.987791,116.309032,0,-7,39980.2451736111,2009-06-16,05:53:03
39.987581,116.30905,0,0,39980.2452314815,2009-06-16,05:53:08
39.987356,116.309009,0,0,39980.2452893518,2009-06-16,05:53:13
39.987091,116.309036,0,2,39980.2453472222,2009-06-16,05:53:18
39.986826,116.309144,0,5,39980.2454050926,2009-06-16,05:53:23
39.986641,116.309237,0,-3,39980.245462963,2009-06-16,05:53:28
39.986395,116.309249,0,-3,39980.2455208333,2009-06-16,05:53:33
39.98623,116.309148,0,-4,39980.2455787037,2009-06-16,05:53:38
39.986042,116.309213,0,-6,39980.2456365741,2009-06-16,05:53:43
39.985828,116.309381,0,-15,39980.2456944444,2009-06-16,05:53:48
39.985656,116.30939,0,-32,39980.2457523148,2009-06-16,05:53:53
39.985476,116.309355,0,-36,39980.2458101852,2009-06-16,05:53:58
39.985358,116.309424,0,-44,39980.2458680556,2009-06-16,05:54:03
39.985194,116.309476,0,-48,39980.2459259259,2009-06-16,05:54:08
39.985056,116.309498,0,-34,39980.2459837963,2009-06-16,05:54:13
39.984945,116.309462,0,-46,39980.2460416667,2009-06-16,05:54:18
39.984829,116.309466,0,-48,39980.246099537,2009-06-16,05:54:23
39.984797,116.309472,0,-37,39980.2461574074,2009-06-16,05:54:28
39.984775,116.309481,0,-38,39980.2462152778,2009-06-16,05:54:33
39.984653,116.309574,0,-18,39980.2462731482,2009-06-16,05:54:38
39.984503,116.309567,0,-18,39980.2463310185,2009-06-16,05:54:43
39.98433,116.309578,0,-11,39980.2463888889,2009-06-16,05:54:48
39.984187,116.309604,0,-4,39980.2464467593,2009-06-16,05:54:53
39.984098,116.30959,0,6,39980.2465046296,2009-06-16,05:54:58
39.984045,116.309469,0,17,39980.2465625,2009-06-16,05:55:03
39.983996,116.309325,0,25,39980.2466203704,2009-06-16,05:55:08
39.98404,116.309217,0,21,39980.2466782407,2009-06-16,05:55:13
39.983948,116.309038,0,38,39980.2467361111,2009-06-16,05:55:18
39.983822,116.308796,0,62,39980.2467939815,2009-06-16,05:55:23
39.983763,116.308634,0,73,39980.2468518519,2009-06-16,05:55:28
39.983726,116.308455,0,80,39980.2469097222,2009-06-16,05:55:33
39.983557,116.308209,0,89,39980.2469675926,2009-06-16,05:55:38
39.983598,116.307988,0,96,39980.247025463,2009-06-16,05:55:43
39.983716,116.307718,0,91,39980.2470833333,2009-06-16,05:55:48
39.983685,116.307591,0,88,39980.2471412037,2009-06-16,05:55:53
39.983597,116.307573,0,103,39980.2471990741,2009-06-16,05:55:58
39.983482,116.307566,0,112,39980.2472569444,2009-06-16,05:56:03
39.983402,116.307443,0,117,39980.2473148148,2009-06-16,05:56:08
39.983305,116.307345,0,132,39980.2473726852,2009-06-16,05:56:13
39.983215,116.30731,0,142,39980.2474305556,2009-06-16,05:56:18
39.983139,116.307274,0,153,39980.2474884259,2009-06-16,05:56:23
39.983041,116.307271,0,160,39980.2475462963,2009-06-16,05:56:28
39.982846,116.3073,0,117,39980.2476041667,2009-06-16,05:56:33
39.982844,116.307302,0,119,39980.247662037,2009-06-16,05:56:38
39.98284,116.307304,0,120,39980.2477199074,2009-06-16,05:56:43
39.98284,116.307307,0,121,39980.2477777778,2009-06-16,05:56:48
39.982842,116.307307,0,121,39980.2478356481,2009-06-16,05:56:53
39.98284,116.307308,0,121,39980.2478935185,2009-06-16,05:56:58
39.982839,116.307308,0,121,39980.2479513889,2009-06-16,05:57:03
39.982839,116.307309,0,122,39980.2480092593,2009-06-16,05:57:08
39.982839,116.307309,0,122,39980.2480439815,2009-06-16,05:57:11
39.982839,116.307311,0,122,39980.2480671296,2009-06-16,05:57:13
39.982852,116.307308,0,124,39980.248125,2009-06-16,05:57:18
39.982862,116.3073,0,125,39980.2481828704,2009-06-16,05:57:23
39.982876,116.307306,0,125,39980.2482407407,2009-06-16,05:57:28
39.982893,116.307322,0,126,39980.2482986111,2009-06-16,05:57:33
39.982926,116.307336,0,126,39980.2483564815,2009-06-16,05:57:38
39.98294,116.307343,0,126,39980.2484143519,2009-06-16,05:57:43
39.982943,116.307344,0,126,39980.2484722222,2009-06-16,05:57:48
39.98295,116.307343,0,125,39980.2485300926,2009-06-16,05:57:53
39.982956,116.307341,0,125,39980.248587963,2009-06-16,05:57:58
39.982956,116.307341,0,125,39980.2486226852,2009-06-16,05:58:01
39.982953,116.30734,0,124,39980.2486458333,2009-06-16,05:58:03
39.984141,116.30769,0,424,39980.2489351852,2009-06-16,05:58:28
39.984164,116.30769,0,425,39980.2489930556,2009-06-16,05:58:33
39.983108,116.308144,0,414,39980.2490509259,2009-06-16,05:58:38
39.983028,116.308094,0,418,39980.2491087963,2009-06-16,05:58:43
39.982772,116.30795,0,416,39980.2491666667,2009-06-16,05:58:48
39.982722,116.307719,0,419,39980.249224537,2009-06-16,05:58:53
39.982625,116.307625,0,423,39980.2492824074,2009-06-16,05:58:58
39.982632,116.307635,0,416,39980.2493402778,2009-06-16,05:59:03
39.982577,116.307542,0,424,39980.2493981481,2009-06-16,05:59:08
39.982577,116.307542,0,424,39980.2494328704,2009-06-16,05:59:11
39.982578,116.307539,0,425,39980.2494560185,2009-06-16,05:59:13
39.982549,116.307536,0,426,39980.2495138889,2009-06-16,05:59:18
39.982494,116.307514,0,429,39980.2495717593,2009-06-16,05:59:23
39.98244,116.307508,0,430,39980.2496296296,2009-06-16,05:59:28
39.982409,116.307443,0,432,39980.2496875,2009-06-16,05:59:33
39.982422,116.307478,0,439,39980.2497453704,2009-06-16,05:59:38
39.982425,116.307495,0,441,39980.2498032407,2009-06-16,05:59:43
39.982425,116.307502,0,442,39980.2498611111,2009-06-16,05:59:48
39.982425,116.307502,0,442,39980.2498958333,2009-06-16,05:59:51
39.98243,116.307501,0,442,39980.2499189815,2009-06-16,05:59:53
39.982448,116.307528,0,432,39980.2499768519,2009-06-16,05:59:58
39.982491,116.307544,0,429,39980.2500347222,2009-06-16,06:00:03
39.982522,116.307595,0,429,39980.2500925926,2009-06-16,06:00:08
39.98251,116.307604,0,429,39980.250150463,2009-06-16,06:00:13
39.982504,116.307595,0,433,39980.2502083333,2009-06-16,06:00:18
39.982526,116.307666,0,433,39980.2502662037,2009-06-16,06:00:23
39.982496,116.307829,0,436,39980.2503240741,2009-06-16,06:00:28
39.982529,116.307922,0,438,39980.2503819444,2009-06-16,06:00:33
39.98254,116.30804,0,431,39980.2504398148,2009-06-16,06:00:38
39.982594,116.308272,0,408,39980.2504976852,2009-06-16,06:00:43
39.98261,116.308486,0,400,39980.2505555556,2009-06-16,06:00:48
39.982651,116.30873,0,392,39980.2506134259,2009-06-16,06:00:53
39.982726,116.308928,0,390,39980.2506712963,2009-06-16,06:00:58
39.982717,116.30901,0,393,39980.2507291667,2009-06-16,06:01:03
39.982701,116.309089,0,401,39980.250787037,2009-06-16,06:01:08
39.982661,116.309085,0,388,39980.2508449074,2009-06-16,06:01:13
39.982661,116.3092,0,388,39980.2509027778,2009-06-16,06:01:18
39.982679,116.309404,0,383,39980.2509606481,2009-06-16,06:01:23
39.982692,116.309598,0,370,39980.2510185185,2009-06-16,06:01:28
39.982702,116.309817,0,362,39980.2510763889,2009-06-16,06:01:33
39.98273,116.31,0,350,39980.2511342593,2009-06-16,06:01:38
39.982838,116.310073,0,328,39980.2511921296,2009-06-16,06:01:43
39.982971,116.310133,0,294,39980.25125,2009-06-16,06:01:48
39.983117,116.310145,0,269,39980.2513078704,2009-06-16,06:01:53
39.983274,116.310152,0,254,39980.2513657407,2009-06-16,06:01:58
39.98339,116.310143,0,254,39980.2514236111,2009-06-16,06:02:03
39.983487,116.310109,0,246,39980.2514814815,2009-06-16,06:02:08
39.983582,116.310093,0,240,39980.2515393518,2009-06-16,06:02:13
39.983684,116.310075,0,237,39980.2515972222,2009-06-16,06:02:18
39.983717,116.310055,0,231,39980.2516550926,2009-06-16,06:02:23
39.983712,116.310056,0,231,39980.251712963,2009-06-16,06:02:28
39.983711,116.310056,0,231,39980.2517708333,2009-06-16,06:02:33
39.983716,116.310055,0,230,39980.2518287037,2009-06-16,06:02:38
39.983716,116.310055,0,230,39980.2518634259,2009-06-16,06:02:41
39.983719,116.310053,0,231,39980.2518865741,2009-06-16,06:02:43
39.983726,116.310101,0,227,39980.2519444444,2009-06-16,06:02:48
39.98374,116.310189,0,213,39980.2520023148,2009-06-16,06:02:53
39.983754,116.310261,0,206,39980.2520601852,2009-06-16,06:02:58
39.983692,116.310285,0,203,39980.2521180556,2009-06-16,06:03:03
39.983534,116.310316,0,198,39980.2521759259,2009-06-16,06:03:08
39.983394,116.310328,0,194,39980.2522337963,2009-06-16,06:03:13
39.983261,116.310363,0,192,39980.2522916667,2009-06-16,06:03:18
39.983128,116.310305,0,200,39980.252349537,2009-06-16,06:03:23
39.982986,116.310479,0,192,39980.2524074074,2009-06-16,06:03:28
39.982835,116.310541,0,185,39980.2524652778,2009-06-16,06:03:33
39.982764,116.310644,0,189,39980.2525231481,2009-06-16,06:03:38
39.982729,116.310676,0,193,39980.2525810185,2009-06-16,06:03:43
39.982633,116.310738,0,195,39980.2526388889,2009-06-16,06:03:48
39.982567,116.310803,0,195,39980.2526967593,2009-06-16,06:03:53
39.982508,116.310894,0,194,39980.2527546296,2009-06-16,06:03:58
39.982498,116.310925,0,193,39980.2528125,2009-06-16,06:04:03
39.982496,116.310926,0,193,39980.2528703704,2009-06-16,06:04:08
39.982496,116.310926,0,193,39980.2529282407,2009-06-16,06:04:13
39.98249,116.310927,0,192,39980.2529861111,2009-06-16,06:04:18
39.98249,116.310927,0,192,39980.2530208333,2009-06-16,06:04:21
39.982487,116.310928,0,192,39980.2530439815,2009-06-16,06:04:23
39.982457,116.310944,0,192,39980.2531018518,2009-06-16,06:04:28
39.982431,116.310945,0,192,39980.2531597222,2009-06-16,06:04:33
39.982409,116.310918,0,192,39980.2532175926,2009-06-16,06:04:38
39.982393,116.310912,0,192,39980.253275463,2009-06-16,06:04:43
39.982391,116.310914,0,192,39980.2533333333,2009-06-16,06:04:48
39.982397,116.310912,0,192,39980.2533912037,2009-06-16,06:04:53
39.982403,116.31091,0,192,39980.2534490741,2009-06-16,06:04:58
39.982403,116.31091,0,192,39980.2534837963,2009-06-16,06:05:01
39.982401,116.310913,0,192,39980.2535069444,2009-06-16,06:05:03
39.982411,116.31095,0,191,39980.2535648148,2009-06-16,06:05:08
39.982402,116.310955,0,190,39980.2536226852,2009-06-16,06:05:13
39.98239,116.31096,0,190,39980.2536805556,2009-06-16,06:05:18
39.982297,116.309298,0,381,39980.253912037,2009-06-16,06:05:38
39.982319,116.30898,0,362,39980.2539699074,2009-06-16,06:05:43
39.98229,116.309035,0,355,39980.2540277778,2009-06-16,06:05:48
39.982154,116.30925,0,346,39980.2540856482,2009-06-16,06:05:53
39.982025,116.309316,0,334,39980.2541435185,2009-06-16,06:05:58
39.981997,116.30934,0,330,39980.2542013889,2009-06-16,06:06:03
39.981991,116.309371,0,329,39980.2542592593,2009-06-16,06:06:08
39.981958,116.309429,0,328,39980.2543171296,2009-06-16,06:06:13
39.981912,116.309486,0,327,39980.254375,2009-06-16,06:06:18
39.981829,116.309545,0,327,39980.2544328704,2009-06-16,06:06:23
39.981796,116.309499,0,328,39980.2544907407,2009-06-16,06:06:28
39.981793,116.309497,0,328,39980.2545486111,2009-06-16,06:06:33
39.981793,116.309497,0,328,39980.2545833333,2009-06-16,06:06:36
39.981791,116.309496,0,328,39980.2546064815,2009-06-16,06:06:38
39.981756,116.309473,0,328,39980.2547222222,2009-06-16,06:06:48
39.981674,116.30958,0,329,39980.2547800926,2009-06-16,06:06:53
39.981809,116.30973,0,647,39980.2690393519,2009-06-16,06:27:25
39.981873,116.310145,0,641,39980.2690972222,2009-06-16,06:27:30
39.981929,116.310246,0,616,39980.2691782407,2009-06-16,06:27:37
39.981953,116.310125,0,613,39980.2692361111,2009-06-16,06:27:42
39.981969,116.310099,0,611,39980.2692939815,2009-06-16,06:27:47
39.981966,116.310038,0,622,39980.2693518519,2009-06-16,06:27:52
39.981996,116.309941,0,621,39980.2694097222,2009-06-16,06:27:57
39.982043,116.309939,0,611,39980.2694675926,2009-06-16,06:28:02
39.982032,116.309959,0,605,39980.269525463,2009-06-16,06:28:07
39.982032,116.309959,0,605,39980.2695601852,2009-06-16,06:28:10
39.982031,116.309959,0,607,39980.2695833333,2009-06-16,06:28:12
39.982028,116.309937,0,607,39980.2696412037,2009-06-16,06:28:17
39.982031,116.309959,0,614,39980.2696990741,2009-06-16,06:28:22
39.982065,116.309966,0,631,39980.2697569444,2009-06-16,06:28:27
39.982073,116.309991,0,632,39980.2698148148,2009-06-16,06:28:32
39.982075,116.309967,0,631,39980.2698726852,2009-06-16,06:28:37
39.98219,116.309948,0,629,39980.2699305556,2009-06-16,06:28:42
39.982354,116.309941,0,632,39980.2699884259,2009-06-16,06:28:47
39.982495,116.309991,0,631,39980.2700462963,2009-06-16,06:28:52
39.982608,116.30993,0,643,39980.2701041667,2009-06-16,06:28:57
39.982697,116.309916,0,650,39980.270162037,2009-06-16,06:29:02
39.982791,116.309915,0,656,39980.2702199074,2009-06-16,06:29:07
39.982915,116.309905,0,641,39980.2702777778,2009-06-16,06:29:12
39.982995,116.309914,0,628,39980.2703356481,2009-06-16,06:29:17
39.983175,116.309948,0,606,39980.2703935185,2009-06-16,06:29:22
39.983374,116.309978,0,563,39980.2704513889,2009-06-16,06:29:27
39.98347,116.310078,0,542,39980.2705092593,2009-06-16,06:29:32
39.983555,116.31026,0,511,39980.2705671296,2009-06-16,06:29:37
39.983608,116.310503,0,483,39980.270625,2009-06-16,06:29:42
39.983755,116.31075,0,444,39980.2706828704,2009-06-16,06:29:47
39.983791,116.310925,0,427,39980.2707407407,2009-06-16,06:29:52
39.983856,116.311183,0,396,39980.2707986111,2009-06-16,06:29:57
39.983915,116.311402,0,368,39980.2708564815,2009-06-16,06:30:02
39.983871,116.311635,0,345,39980.2709143519,2009-06-16,06:30:07
39.983879,116.311847,0,321,39980.2709722222,2009-06-16,06:30:12
39.983885,116.312047,0,299,39980.2710300926,2009-06-16,06:30:17
39.983905,116.312253,0,273,39980.271087963,2009-06-16,06:30:22
39.983933,116.312484,0,248,39980.2711458333,2009-06-16,06:30:27
39.983951,116.312727,0,235,39980.2712037037,2009-06-16,06:30:32
39.983957,116.31297,0,221,39980.2712615741,2009-06-16,06:30:37
39.983963,116.313225,0,205,39980.2713194444,2009-06-16,06:30:42
39.983992,116.31348,0,196,39980.2713773148,2009-06-16,06:30:47
39.984034,116.313742,0,194,39980.2714351852,2009-06-16,06:30:52
39.984042,116.313998,0,195,39980.2714930556,2009-06-16,06:30:57
39.984045,116.314234,0,190,39980.2715509259,2009-06-16,06:31:02
39.98404,116.314459,0,183,39980.2716087963,2009-06-16,06:31:07
39.984034,116.314686,0,178,39980.2716666667,2009-06-16,06:31:12
39.984021,116.314904,0,172,39980.271724537,2009-06-16,06:31:17
39.984021,116.315147,0,169,39980.2717824074,2009-06-16,06:31:22
39.984036,116.315391,0,170,39980.2718402778,2009-06-16,06:31:27
39.984046,116.315627,0,169,39980.2718981481,2009-06-16,06:31:32
39.984017,116.315883,0,164,39980.2719560185,2009-06-16,06:31:37
39.984039,116.316128,0,163,39980.2720138889,2009-06-16,06:31:42
39.984068,116.31635,0,157,39980.2720717593,2009-06-16,06:31:47
39.984059,116.31659,0,155,39980.2721296296,2009-06-16,06:31:52
39.984055,116.316821,0,150,39980.2721875,2009-06-16,06:31:57
39.984055,116.317044,0,152,39980.2722453704,2009-06-16,06:32:02
39.984066,116.317297,0,150,39980.2723032407,2009-06-16,06:32:07
39.984073,116.317551,0,141,39980.2723611111,2009-06-16,06:32:12
39.984066,116.317791,0,136,39980.2724189815,2009-06-16,06:32:17
39.98409,116.318036,0,139,39980.2724768519,2009-06-16,06:32:22
39.984085,116.318245,0,135,39980.2725347222,2009-06-16,06:32:27
39.984087,116.318482,0,132,39980.2725925926,2009-06-16,06:32:32
39.984128,116.318731,0,130,39980.272650463,2009-06-16,06:32:37
39.984143,116.318991,0,127,39980.2727083333,2009-06-16,06:32:42
39.984157,116.319268,0,130,39980.2727662037,2009-06-16,06:32:47
39.984167,116.319564,0,134,39980.2728240741,2009-06-16,06:32:52
39.984191,116.319799,0,133,39980.2728819444,2009-06-16,06:32:57
39.984197,116.320075,0,130,39980.2729398148,2009-06-16,06:33:02
39.984208,116.320326,0,130,39980.2729976852,2009-06-16,06:33:07
39.984204,116.320587,0,128,39980.2730555556,2009-06-16,06:33:12
39.984203,116.320837,0,128,39980.2731134259,2009-06-16,06:33:17
39.98422,116.321081,0,129,39980.2731712963,2009-06-16,06:33:22
39.984228,116.321265,0,125,39980.2732291667,2009-06-16,06:33:27
39.98423,116.32146,0,122,39980.273287037,2009-06-16,06:33:32
39.984244,116.321676,0,119,39980.2733449074,2009-06-16,06:33:37
39.984245,116.321911,0,120,39980.2734027778,2009-06-16,06:33:42
39.984266,116.322174,0,121,39980.2734606481,2009-06-16,06:33:47
39.984311,116.322407,0,122,39980.2735185185,2009-06-16,06:33:52
39.984287,116.322595,0,118,39980.2735763889,2009-06-16,06:33:57
39.984273,116.322853,0,118,39980.2736342593,2009-06-16,06:34:02
39.984272,116.323177,0,132,39980.2736921296,2009-06-16,06:34:07
39.984287,116.323408,0,137,39980.27375,2009-06-16,06:34:12
39.98429,116.323667,0,141,39980.2738078704,2009-06-16,06:34:17
39.984306,116.323919,0,146,39980.2738657407,2009-06-16,06:34:22
39.9843,116.324162,0,150,39980.2739236111,2009-06-16,06:34:27
39.984307,116.324391,0,153,39980.2739814815,2009-06-16,06:34:32
39.984303,116.324644,0,155,39980.2740393518,2009-06-16,06:34:37
39.984347,116.32491,0,152,39980.2740972222,2009-06-16,06:34:42
39.984363,116.325176,0,155,39980.2741550926,2009-06-16,06:34:47
39.984357,116.325428,0,152,39980.274212963,2009-06-16,06:34:52
39.984359,116.325667,0,154,39980.2742708333,2009-06-16,06:34:57
39.984356,116.325889,0,157,39980.2743287037,2009-06-16,06:35:02
39.984383,116.326176,0,161,39980.2743865741,2009-06-16,06:35:07
39.984376,116.326424,0,164,39980.2744444444,2009-06-16,06:35:12
39.984377,116.326619,0,170,39980.2745023148,2009-06-16,06:35:17
39.98437,116.326785,0,179,39980.2745601852,2009-06-16,06:35:22
39.98441,116.326903,0,184,39980.2746180556,2009-06-16,06:35:27
39.984569,116.327021,0,188,39980.2746759259,2009-06-16,06:35:32
39.984711,116.327073,0,191,39980.2747337963,2009-06-16,06:35:37
39.984853,116.327129,0,194,39980.2747916667,2009-06-16,06:35:42
39.984883,116.327119,0,190,39980.274849537,2009-06-16,06:35:47
39.984889,116.32712,0,189,39980.2749074074,2009-06-16,06:35:52
39.984895,116.327121,0,187,39980.2749652778,2009-06-16,06:35:57
39.984895,116.327121,0,187,39980.275,2009-06-16,06:36:00
39.984903,116.327123,0,182,39980.2750231481,2009-06-16,06:36:02
39.984916,116.327125,0,177,39980.2750810185,2009-06-16,06:36:07
39.984925,116.327127,0,172,39980.2751388889,2009-06-16,06:36:12
39.984931,116.327128,0,167,39980.2751967593,2009-06-16,06:36:17
39.984931,116.327128,0,167,39980.2752314815,2009-06-16,06:36:20
39.984938,116.327129,0,162,39980.2752546296,2009-06-16,06:36:22
39.984961,116.327125,0,158,39980.2753125,2009-06-16,06:36:27
39.985068,116.327156,0,152,39980.2753703704,2009-06-16,06:36:32
39.985211,116.327178,0,141,39980.2754282407,2009-06-16,06:36:37
39.985428,116.327228,0,138,39980.2754861111,2009-06-16,06:36:42
39.9856,116.327281,0,111,39980.2755439815,2009-06-16,06:36:47
39.985778,116.327272,0,86,39980.2756018518,2009-06-16,06:36:52
39.985983,116.327251,0,87,39980.2756597222,2009-06-16,06:36:57
39.986165,116.327188,0,107,39980.2757175926,2009-06-16,06:37:02
39.986322,116.327131,0,90,39980.275775463,2009-06-16,06:37:07
39.986529,116.327078,0,87,39980.2758333333,2009-06-16,06:37:12
39.986691,116.327076,0,89,39980.2758912037,2009-06-16,06:37:17
39.986895,116.327122,0,96,39980.2759490741,2009-06-16,06:37:22
39.987077,116.327149,0,89,39980.2760069444,2009-06-16,06:37:27
39.98725,116.327115,0,104,39980.2760648148,2009-06-16,06:37:32
39.987316,116.32711,0,102,39980.2761226852,2009-06-16,06:37:37
39.987476,116.327096,0,104,39980.2761805556,2009-06-16,06:37:42
39.987642,116.32709,0,113,39980.2762384259,2009-06-16,06:37:47
39.987864,116.327106,0,120,39980.2762962963,2009-06-16,06:37:52
39.988067,116.327107,0,118,39980.2763541667,2009-06-16,06:37:57
39.988266,116.32709,0,124,39980.276412037,2009-06-16,06:38:02
39.988469,116.32708,0,119,39980.2764699074,2009-06-16,06:38:07
39.988688,116.327062,0,120,39980.2765277778,2009-06-16,06:38:12
39.988902,116.327045,0,126,39980.2765856481,2009-06-16,06:38:17
39.989093,116.327044,0,127,39980.2766435185,2009-06-16,06:38:22
39.98927,116.327029,0,126,39980.2767013889,2009-06-16,06:38:27
39.989473,116.327021,0,135,39980.2767592593,2009-06-16,06:38:32
39.989697,116.327023,0,145,39980.2768171296,2009-06-16,06:38:37
39.989863,116.326997,0,144,39980.276875,2009-06-16,06:38:42
39.990093,116.32699,0,144,39980.2769328704,2009-06-16,06:38:47
39.990239,116.327029,0,147,39980.2769907407,2009-06-16,06:38:52
39.990321,116.327039,0,161,39980.2770486111,2009-06-16,06:38:57
39.990486,116.327035,0,180,39980.2771064815,2009-06-16,06:39:02
39.99063,116.327012,0,153,39980.2771643519,2009-06-16,06:39:07
39.990826,116.327039,0,152,39980.2772222222,2009-06-16,06:39:12
39.99101,116.327022,0,159,39980.2772800926,2009-06-16,06:39:17
39.991098,116.327051,0,175,39980.277337963,2009-06-16,06:39:22
39.991199,116.327061,0,174,39980.2773958333,2009-06-16,06:39:27
39.991427,116.327038,0,177,39980.2774537037,2009-06-16,06:39:32
39.991537,116.326976,0,195,39980.2775115741,2009-06-16,06:39:37
39.991691,116.326969,0,210,39980.2775694444,2009-06-16,06:39:42
39.991853,116.326934,0,223,39980.2776273148,2009-06-16,06:39:47
39.991999,116.326922,0,235,39980.2776851852,2009-06-16,06:39:52
39.992109,116.32688,0,235,39980.2777430556,2009-06-16,06:39:57
39.99239,116.326807,0,199,39980.2778009259,2009-06-16,06:40:02
39.992676,116.32685,0,178,39980.2778587963,2009-06-16,06:40:07
39.99291,116.326831,0,171,39980.2779166667,2009-06-16,06:40:12
39.993105,116.326821,0,162,39980.277974537,2009-06-16,06:40:17
39.993316,116.326821,0,153,39980.2780324074,2009-06-16,06:40:22
39.993552,116.326812,0,139,39980.2780902778,2009-06-16,06:40:27
39.993756,116.326821,0,126,39980.2781481481,2009-06-16,06:40:32
39.993929,116.326847,0,111,39980.2782060185,2009-06-16,06:40:37
39.994096,116.326883,0,121,39980.2782638889,2009-06-16,06:40:42
39.994188,116.326963,0,128,39980.2783217593,2009-06-16,06:40:47
39.994296,116.3269,0,122,39980.2783796296,2009-06-16,06:40:52
39.994473,116.326875,0,126,39980.2784375,2009-06-16,06:40:57
39.994643,116.326852,0,123,39980.2784953704,2009-06-16,06:41:02
39.994844,116.326831,0,119,39980.2785532407,2009-06-16,06:41:07
39.995041,116.326773,0,122,39980.2786111111,2009-06-16,06:41:12
39.995189,116.32676,0,128,39980.2786689815,2009-06-16,06:41:17
39.995325,116.32675,0,134,39980.2787268519,2009-06-16,06:41:22
39.995512,116.326723,0,134,39980.2787847222,2009-06-16,06:41:27
39.995697,116.32672,0,125,39980.2788425926,2009-06-16,06:41:32
39.995851,116.326687,0,132,39980.278900463,2009-06-16,06:41:37
39.996054,116.326728,0,132,39980.2789583333,2009-06-16,06:41:42
39.996267,116.326776,0,140,39980.2790162037,2009-06-16,06:41:47
39.996361,116.326829,0,145,39980.2790740741,2009-06-16,06:41:52
39.996538,116.326836,0,145,39980.2791319444,2009-06-16,06:41:57
39.996733,116.326854,0,151,39980.2791898148,2009-06-16,06:42:02
39.99693,116.326844,0,141,39980.2792476852,2009-06-16,06:42:07
39.997062,116.326834,0,139,39980.2793055556,2009-06-16,06:42:12
39.997165,116.326831,0,135,39980.2793634259,2009-06-16,06:42:17
39.997353,116.326837,0,122,39980.2794212963,2009-06-16,06:42:22
39.997579,116.326839,0,120,39980.2794791667,2009-06-16,06:42:27
39.997799,116.326842,0,118,39980.279537037,2009-06-16,06:42:32
39.997985,116.326845,0,118,39980.2795949074,2009-06-16,06:42:37
39.998196,116.326837,0,114,39980.2796527778,2009-06-16,06:42:42
39.998452,116.326842,0,122,39980.2797106481,2009-06-16,06:42:47
39.998617,116.326747,0,126,39980.2797685185,2009-06-16,06:42:52
39.998826,116.326747,0,119,39980.2798263889,2009-06-16,06:42:57
39.999054,116.326747,0,113,39980.2798842593,2009-06-16,06:43:02
39.999251,116.32679,0,119,39980.2799421296,2009-06-16,06:43:07
39.999395,116.326992,0,121,39980.28,2009-06-16,06:43:12
39.999575,116.327118,0,121,39980.2800578704,2009-06-16,06:43:17
39.999769,116.327195,0,118,39980.2801157407,2009-06-16,06:43:22
39.999811,116.327318,0,121,39980.2801736111,2009-06-16,06:43:27
39.999883,116.327389,0,128,39980.2802314815,2009-06-16,06:43:32
39.999953,116.327388,0,124,39980.2802893519,2009-06-16,06:43:37
39.999964,116.327393,0,122,39980.2803472222,2009-06-16,06:43:42
39.999964,116.327393,0,122,39980.2803819444,2009-06-16,06:43:45
39.999958,116.32739,0,121,39980.2804050926,2009-06-16,06:43:47
39.999931,116.327387,0,122,39980.280462963,2009-06-16,06:43:52
39.999917,116.327378,0,122,39980.2805208333,2009-06-16,06:43:57
40.000087,116.327621,0,133,39980.2808101852,2009-06-16,06:44:22
40.000097,116.3276,0,133,39980.2808680556,2009-06-16,06:44:27
40.000096,116.327585,0,132,39980.2809259259,2009-06-16,06:44:32
40.000112,116.327567,0,113,39980.2809837963,2009-06-16,06:44:37
40.000029,116.326973,0,202,39980.2857291667,2009-06-16,06:51:27
40.000129,116.327002,0,129,39980.285787037,2009-06-16,06:51:32
40.000224,116.327073,0,9,39980.2860185185,2009-06-16,06:51:52
40.00019,116.327036,0,-24,39980.2860763889,2009-06-16,06:51:57
40.000022,116.326856,0,115,39980.2939467593,2009-06-16,07:03:17
40.000076,116.326883,0,115,39980.2940046296,2009-06-16,07:03:22
40.000076,116.326936,0,98,39980.2940625,2009-06-16,07:03:27
39.999983,116.326966,0,72,39980.2941203704,2009-06-16,07:03:32
39.99977,116.326976,0,-6,39980.2941782407,2009-06-16,07:03:37
39.999568,116.326998,0,-72,39980.2942361111,2009-06-16,07:03:42
39.999356,116.327027,0,-141,39980.2942939815,2009-06-16,07:03:47
39.999184,116.327059,0,-195,39980.2943518519,2009-06-16,07:03:52
39.999139,116.327084,0,-197,39980.2944097222,2009-06-16,07:03:57
39.999184,116.327086,0,-150,39980.2944675926,2009-06-16,07:04:02
39.999269,116.327061,0,-107,39980.294525463,2009-06-16,07:04:07
39.999404,116.327075,0,-75,39980.2945833333,2009-06-16,07:04:12
39.999476,116.327075,0,-49,39980.2946412037,2009-06-16,07:04:17
39.999622,116.327072,0,-32,39980.2946990741,2009-06-16,07:04:22
39.999775,116.327078,0,-16,39980.2947569444,2009-06-16,07:04:27
39.999896,116.327073,0,-3,39980.2948148148,2009-06-16,07:04:32
39.999935,116.327057,0,-6,39980.2948726852,2009-06-16,07:04:37
39.999993,116.327042,0,5,39980.2949305556,2009-06-16,07:04:42
39.999993,116.327042,0,5,39980.2949652778,2009-06-16,07:04:45
39.999997,116.327041,0,8,39980.2949884259,2009-06-16,07:04:47
40.000083,116.327014,0,13,39980.2950462963,2009-06-16,07:04:52
40.000086,116.327002,0,14,39980.2951041667,2009-06-16,07:04:57
40.000172,116.326985,0,17,39980.295162037,2009-06-16,07:05:02
40.000227,116.32696,0,20,39980.2952199074,2009-06-16,07:05:07
40.000293,116.326939,0,24,39980.2952777778,2009-06-16,07:05:12
40.000302,116.326929,0,27,39980.2953356481,2009-06-16,07:05:17
40.000291,116.326923,0,27,39980.2953935185,2009-06-16,07:05:22
40.000281,116.326917,0,27,39980.2954513889,2009-06-16,07:05:27
40.000313,116.326921,0,35,39980.2955092593,2009-06-16,07:05:32
40.000352,116.32695,0,42,39980.2955671296,2009-06-16,07:05:37
40.000363,116.326965,0,46,39980.295625,2009-06-16,07:05:42
40.000397,116.326978,0,51,39980.2956828704,2009-06-16,07:05:47
40.000424,116.327003,0,53,39980.2957407407,2009-06-16,07:05:52
40.000498,116.327063,0,55,39980.2957986111,2009-06-16,07:05:57
40.000527,116.327063,0,55,39980.2958564815,2009-06-16,07:06:02
40.000544,116.327053,0,55,39980.2959143519,2009-06-16,07:06:07
40.000544,116.327053,0,55,39980.2959490741,2009-06-16,07:06:10
40.000549,116.327057,0,53,39980.2959722222,2009-06-16,07:06:12
40.000562,116.327035,0,54,39980.2960300926,2009-06-16,07:06:17
40.000556,116.32702,0,54,39980.296087963,2009-06-16,07:06:22
40.000591,116.326996,0,57,39980.2961458333,2009-06-16,07:06:27
40.000622,116.326748,0,122,39980.2970138889,2009-06-16,07:07:42
40.000431,116.326809,0,123,39980.2970717593,2009-06-16,07:07:47
40.0004,116.326875,0,123,39980.2971296296,2009-06-16,07:07:52
40.000453,116.326953,0,125,39980.2971875,2009-06-16,07:07:57
40.000487,116.327029,0,126,39980.2972453704,2009-06-16,07:08:02
40.000524,116.32704,0,127,39980.2973032407,2009-06-16,07:08:07
40.000549,116.327012,0,131,39980.2973611111,2009-06-16,07:08:12
40.000532,116.327005,0,131,39980.2974189815,2009-06-16,07:08:17
40.000538,116.32699,0,131,39980.2974768518,2009-06-16,07:08:22
40.000537,116.326983,0,131,39980.2975347222,2009-06-16,07:08:27
40.000537,116.326983,0,131,39980.2975694444,2009-06-16,07:08:30
40.000541,116.326986,0,131,39980.2975925926,2009-06-16,07:08:32
40.000578,116.327002,0,131,39980.297650463,2009-06-16,07:08:37
40.000627,116.327025,0,130,39980.2977083333,2009-06-16,07:08:42
40.000691,116.327053,0,128,39980.2977662037,2009-06-16,07:08:47
40.000731,116.327072,0,128,39980.2978240741,2009-06-16,07:08:52
40.000717,116.32708,0,130,39980.2978819444,2009-06-16,07:08:57
40.00075,116.32709,0,133,39980.2979398148,2009-06-16,07:09:02
40.000769,116.327086,0,135,39980.2979976852,2009-06-16,07:09:07
40.000805,116.327086,0,136,39980.2980555556,2009-06-16,07:09:12
40.000896,116.327062,0,139,39980.2981134259,2009-06-16,07:09:17
40.000997,116.326981,0,143,39980.2981712963,2009-06-16,07:09:22
40.00092,116.326941,0,136,39980.2982291667,2009-06-16,07:09:27
40.000938,116.326938,0,135,39980.298287037,2009-06-16,07:09:32
39.999892,116.327442,0,126,39980.4264583333,2009-06-16,10:14:06
39.999404,116.327642,0,-4532,39980.4266319444,2009-06-16,10:14:21
39.999909,116.327234,0,99,39980.4266898148,2009-06-16,10:14:26
39.999913,116.327114,0,143,39980.4267476852,2009-06-16,10:14:31
39.999939,116.327044,0,138,39980.4268055556,2009-06-16,10:14:36
39.999984,116.326967,0,158,39980.4268634259,2009-06-16,10:14:41
39.99996,116.326831,0,163,39980.4269212963,2009-06-16,10:14:46
39.999945,116.326701,0,158,39980.4269791667,2009-06-16,10:14:51
39.999936,116.326572,0,157,39980.427037037,2009-06-16,10:14:56
39.999903,116.326419,0,154,39980.4270949074,2009-06-16,10:15:01
39.999891,116.326266,0,147,39980.4271527778,2009-06-16,10:15:06
39.999873,116.326096,0,137,39980.4272106481,2009-06-16,10:15:11
39.999869,116.32594,0,130,39980.4272685185,2009-06-16,10:15:16
39.999886,116.325805,0,124,39980.4273263889,2009-06-16,10:15:21
39.99984,116.325651,0,116,39980.4273842593,2009-06-16,10:15:26
39.99981,116.325487,0,109,39980.4274421296,2009-06-16,10:15:31
39.999768,116.325362,0,106,39980.4275,2009-06-16,10:15:36
39.99978,116.325219,0,96,39980.4275578704,2009-06-16,10:15:41
39.999786,116.325078,0,89,39980.4276157407,2009-06-16,10:15:46
39.99975,116.32488,0,78,39980.4276736111,2009-06-16,10:15:51
39.999822,116.324764,0,71,39980.4277314815,2009-06-16,10:15:56
39.999907,116.324719,0,69,39980.4277893519,2009-06-16,10:16:01
40.000013,116.324685,0,63,39980.4278472222,2009-06-16,10:16:06
40.000116,116.324653,0,58,39980.4279050926,2009-06-16,10:16:11
40.000201,116.324629,0,52,39980.427962963,2009-06-16,10:16:16
40.000318,116.324594,0,47,39980.4280208333,2009-06-16,10:16:21
40.000449,116.324571,0,47,39980.4280787037,2009-06-16,10:16:26
40.000626,116.324549,0,47,39980.4281365741,2009-06-16,10:16:31
40.000778,116.324515,0,58,39980.4281944444,2009-06-16,10:16:36
40.000911,116.324511,0,69,39980.4282523148,2009-06-16,10:16:41
40.001063,116.324542,0,73,39980.4283101852,2009-06-16,10:16:46
40.001159,116.324549,0,76,39980.4283680556,2009-06-16,10:16:51
40.001263,116.324533,0,82,39980.4284259259,2009-06-16,10:16:56
40.001385,116.324509,0,86,39980.4284837963,2009-06-16,10:17:01
40.001535,116.324449,0,93,39980.4285416667,2009-06-16,10:17:06
40.001719,116.32442,0,101,39980.428599537,2009-06-16,10:17:11
40.001881,116.324435,0,106,39980.4286574074,2009-06-16,10:17:16
40.00205,116.324468,0,110,39980.4287152778,2009-06-16,10:17:21
40.002178,116.324443,0,109,39980.4287731481,2009-06-16,10:17:26
40.002313,116.324424,0,106,39980.4288310185,2009-06-16,10:17:31
40.002472,116.324412,0,105,39980.4288888889,2009-06-16,10:17:36
40.002633,116.324426,0,110,39980.4289467593,2009-06-16,10:17:41
40.002811,116.324412,0,106,39980.4290046296,2009-06-16,10:17:46
40.002975,116.324408,0,100,39980.4290625,2009-06-16,10:17:51
40.003116,116.324416,0,92,39980.4291203704,2009-06-16,10:17:56
40.003287,116.324469,0,87,39980.4291782407,2009-06-16,10:18:01
40.003421,116.32443,0,78,39980.4292361111,2009-06-16,10:18:06
40.003538,116.324379,0,72,39980.4292939815,2009-06-16,10:18:11
40.003702,116.324372,0,69,39980.4293518519,2009-06-16,10:18:16
40.00384,116.324366,0,68,39980.4294097222,2009-06-16,10:18:21
40.004041,116.324361,0,61,39980.4294675926,2009-06-16,10:18:26
40.00432,116.324364,0,31,39980.429525463,2009-06-16,10:18:31
40.004475,116.324386,0,29,39980.4295833333,2009-06-16,10:18:36
40.004636,116.324349,0,32,39980.4296412037,2009-06-16,10:18:41
40.004784,116.32435,0,31,39980.4296990741,2009-06-16,10:18:46
40.004937,116.324344,0,30,39980.4297569444,2009-06-16,10:18:51
40.005122,116.324373,0,37,39980.4298148148,2009-06-16,10:18:56
40.005369,116.324393,0,29,39980.4298726852,2009-06-16,10:19:01
40.005518,116.324402,0,23,39980.4299305556,2009-06-16,10:19:06
40.005654,116.324385,0,15,39980.4299884259,2009-06-16,10:19:11
40.005845,116.324414,0,12,39980.4300462963,2009-06-16,10:19:16
40.006004,116.324423,0,8,39980.4301041667,2009-06-16,10:19:21
40.00624,116.32447,0,-1,39980.430162037,2009-06-16,10:19:26
40.006405,116.324458,0,-13,39980.4302199074,2009-06-16,10:19:31
40.006569,116.324455,0,-29,39980.4302777778,2009-06-16,10:19:36
40.00671,116.324412,0,-44,39980.4303356481,2009-06-16,10:19:41
40.006914,116.324412,0,-52,39980.4303935185,2009-06-16,10:19:46
40.0071,116.324415,0,-46,39980.4304513889,2009-06-16,10:19:51
40.007265,116.32438,0,-41,39980.4305092593,2009-06-16,10:19:56
40.00746,116.32435,0,-26,39980.4305671296,2009-06-16,10:20:01
40.007613,116.324325,0,-16,39980.430625,2009-06-16,10:20:06
40.007789,116.324322,0,-10,39980.4306828704,2009-06-16,10:20:11
40.007954,116.324324,0,-22,39980.4307407407,2009-06-16,10:20:16
40.00813,116.324309,0,-32,39980.4307986111,2009-06-16,10:20:21
40.008335,116.324271,0,-24,39980.4308564815,2009-06-16,10:20:26
40.008527,116.324273,0,-25,39980.4309143518,2009-06-16,10:20:31
40.008714,116.324238,0,-11,39980.4309722222,2009-06-16,10:20:36
40.008881,116.324229,0,-2,39980.4310300926,2009-06-16,10:20:41
40.009033,116.324235,0,-11,39980.431087963,2009-06-16,10:20:46
40.0092,116.324236,0,-31,39980.4311458333,2009-06-16,10:20:51
40.009375,116.324195,0,-33,39980.4312037037,2009-06-16,10:20:56
40.009507,116.324132,0,-18,39980.4312615741,2009-06-16,10:21:01
40.009587,116.324,0,-6,39980.4313194444,2009-06-16,10:21:06
40.009643,116.32383,0,-4,39980.4313773148,2009-06-16,10:21:11
40.009647,116.323656,0,-2,39980.4314351852,2009-06-16,10:21:16
40.009631,116.323428,0,2,39980.4314930556,2009-06-16,10:21:21
40.009622,116.323179,0,-2,39980.4315509259,2009-06-16,10:21:26
40.00962,116.322961,0,-16,39980.4316087963,2009-06-16,10:21:31
40.009648,116.322825,0,-29,39980.4316666667,2009-06-16,10:21:36
40.009717,116.322737,0,-22,39980.431724537,2009-06-16,10:21:41
40.0098,116.322698,0,-25,39980.4317824074,2009-06-16,10:21:46
40.00987,116.322647,0,-24,39980.4318402778,2009-06-16,10:21:51
40.00995,116.322563,0,-27,39980.4318981481,2009-06-16,10:21:56
40.010053,116.322489,0,-26,39980.4319560185,2009-06-16,10:22:01
40.010074,116.322425,0,-18,39980.4320138889,2009-06-16,10:22:06
40.010084,116.322449,0,-24,39980.4320717593,2009-06-16,10:22:11
40.010094,116.322462,0,-29,39980.4321296296,2009-06-16,10:22:16
40.010102,116.322464,0,-31,39980.4321875,2009-06-16,10:22:21
40.010102,116.322464,0,-31,39980.4322222222,2009-06-16,10:22:24
40.010105,116.322467,0,-31,39980.4322453704,2009-06-16,10:22:26
40.010114,116.322469,0,-31,39980.4323032407,2009-06-16,10:22:31
40.010124,116.322492,0,-32,39980.4323611111,2009-06-16,10:22:36
40.010152,116.322495,0,-32,39980.4324189815,2009-06-16,10:22:41
40.010171,116.322501,0,-32,39980.4324768518,2009-06-16,10:22:46
40.010188,116.322502,0,-32,39980.4325347222,2009-06-16,10:22:51
40.010188,116.322502,0,-32,39980.4325694444,2009-06-16,10:22:54
40.010189,116.322501,0,-33,39980.4325925926,2009-06-16,10:22:56
40.010198,116.322497,0,-33,39980.432650463,2009-06-16,10:23:01
40.010217,116.322496,0,-32,39980.4327083333,2009-06-16,10:23:06
40.010847,116.323418,0,-30,39980.4334027778,2009-06-16,10:24:06
40.010959,116.323565,0,-28,39980.4334606482,2009-06-16,10:24:11
40.009637,116.323092,0,-108,39980.4483333333,2009-06-16,10:45:36
40.009606,116.322653,0,77,39980.4483912037,2009-06-16,10:45:41
40.009548,116.322648,0,94,39980.4484490741,2009-06-16,10:45:46
40.009539,116.322745,0,100,39980.4485069444,2009-06-16,10:45:51
40.009519,116.322913,0,93,39980.4485648148,2009-06-16,10:45:56
40.009578,116.323041,0,86,39980.4486226852,2009-06-16,10:46:01
40.009611,116.323197,0,71,39980.4486805556,2009-06-16,10:46:06
40.009596,116.323365,0,64,39980.4487384259,2009-06-16,10:46:11
40.009616,116.323535,0,57,39980.4487962963,2009-06-16,10:46:16
40.009627,116.323707,0,49,39980.4488541667,2009-06-16,10:46:21
40.009591,116.323846,0,51,39980.448912037,2009-06-16,10:46:26
40.00939,116.323935,0,54,39980.4489699074,2009-06-16,10:46:31
40.009244,116.323973,0,48,39980.4490277778,2009-06-16,10:46:36
40.009114,116.323982,0,38,39980.4490856482,2009-06-16,10:46:41
40.008991,116.323996,0,30,39980.4491435185,2009-06-16,10:46:46
40.008864,116.324019,0,23,39980.4492013889,2009-06-16,10:46:51
40.008751,116.324023,0,14,39980.4492592593,2009-06-16,10:46:56
40.008588,116.324046,0,8,39980.4493171296,2009-06-16,10:47:01
40.008443,116.324044,0,2,39980.449375,2009-06-16,10:47:06
40.008304,116.324026,0,-1,39980.4494328704,2009-06-16,10:47:11
40.00814,116.32404,0,-8,39980.4494907407,2009-06-16,10:47:16
40.008023,116.324067,0,-10,39980.4495486111,2009-06-16,10:47:21
40.007933,116.324033,0,-19,39980.4496064815,2009-06-16,10:47:26
40.007756,116.324108,0,-22,39980.4496643519,2009-06-16,10:47:31
40.007617,116.324116,0,-19,39980.4497222222,2009-06-16,10:47:36
40.007508,116.324122,0,-13,39980.4497800926,2009-06-16,10:47:41
40.0074,116.324131,0,-11,39980.449837963,2009-06-16,10:47:46
40.007312,116.324116,0,-11,39980.4498958333,2009-06-16,10:47:51
40.007203,116.324047,0,-13,39980.4499537037,2009-06-16,10:47:56
40.007056,116.324038,0,-14,39980.4500115741,2009-06-16,10:48:01
40.006913,116.323999,0,-8,39980.4500694444,2009-06-16,10:48:06
40.00677,116.324024,0,-6,39980.4501273148,2009-06-16,10:48:11
40.006607,116.324043,0,-12,39980.4501851852,2009-06-16,10:48:16
40.006437,116.324067,0,-17,39980.4502430556,2009-06-16,10:48:21
40.0063,116.324068,0,-22,39980.4503009259,2009-06-16,10:48:26
40.00617,116.324066,0,-22,39980.4503587963,2009-06-16,10:48:31
40.005985,116.324074,0,-25,39980.4504166667,2009-06-16,10:48:36
40.005861,116.324081,0,-27,39980.450474537,2009-06-16,10:48:41
40.005704,116.324007,0,-16,39980.4505324074,2009-06-16,10:48:46
40.005497,116.324101,0,-15,39980.4505902778,2009-06-16,10:48:51
40.005349,116.32412,0,-17,39980.4506481481,2009-06-16,10:48:56
40.005224,116.324086,0,-18,39980.4507060185,2009-06-16,10:49:01
40.005113,116.32411,0,-23,39980.4507638889,2009-06-16,10:49:06
40.004956,116.324102,0,-29,39980.4508217593,2009-06-16,10:49:11
40.004709,116.324184,0,-33,39980.4508796296,2009-06-16,10:49:16
40.004534,116.324132,0,-24,39980.4509375,2009-06-16,10:49:21
40.004395,116.32414,0,-32,39980.4509953704,2009-06-16,10:49:26
40.004281,116.324156,0,-38,39980.4510532407,2009-06-16,10:49:31
40.00416,116.324207,0,-34,39980.4511111111,2009-06-16,10:49:36
40.004046,116.32425,0,-40,39980.4511689815,2009-06-16,10:49:41
40.003879,116.324191,0,-36,39980.4512268519,2009-06-16,10:49:46
40.003816,116.324195,0,-35,39980.4512847222,2009-06-16,10:49:51
40.003775,116.324309,0,-38,39980.4513425926,2009-06-16,10:49:56
40.003737,116.324471,0,-43,39980.451400463,2009-06-16,10:50:01
40.00378,116.324615,0,-46,39980.4514583333,2009-06-16,10:50:06
40.003596,116.324885,0,-34,39980.4515162037,2009-06-16,10:50:11
40.003363,116.325026,0,-13,39980.4515740741,2009-06-16,10:50:16
40.003234,116.32504,0,-9,39980.4516319444,2009-06-16,10:50:21
40.003098,116.32504,0,0,39980.4516898148,2009-06-16,10:50:26
40.002955,116.325057,0,9,39980.4517476852,2009-06-16,10:50:31
40.0028,116.325101,0,11,39980.4518055556,2009-06-16,10:50:36
40.002646,116.32516,0,15,39980.4518634259,2009-06-16,10:50:41
40.002504,116.32518,0,18,39980.4519212963,2009-06-16,10:50:46
40.002435,116.325343,0,17,39980.4519791667,2009-06-16,10:50:51
40.00244,116.325518,0,19,39980.452037037,2009-06-16,10:50:56
40.002425,116.325725,0,18,39980.4520949074,2009-06-16,10:51:01
40.002415,116.325937,0,15,39980.4521527778,2009-06-16,10:51:06
40.002428,116.326143,0,10,39980.4522106481,2009-06-16,10:51:11
40.002445,116.326365,0,9,39980.4522685185,2009-06-16,10:51:16
40.002373,116.326429,0,8,39980.4523263889,2009-06-16,10:51:21
40.002246,116.326466,0,6,39980.4523842593,2009-06-16,10:51:26
40.002109,116.326525,0,3,39980.4524421296,2009-06-16,10:51:31
40.001954,116.326595,0,0,39980.4525,2009-06-16,10:51:36
40.00182,116.326621,0,-3,39980.4525578704,2009-06-16,10:51:41
40.001698,116.32666,0,-8,39980.4526157407,2009-06-16,10:51:46
40.001585,116.326714,0,-9,39980.4526736111,2009-06-16,10:51:51
40.001522,116.326721,0,-1,39980.4527314815,2009-06-16,10:51:56
40.001396,116.326809,0,9,39980.4527893519,2009-06-16,10:52:01
40.001311,116.326756,0,8,39980.4528472222,2009-06-16,10:52:06
40.001286,116.326769,0,5,39980.4529050926,2009-06-16,10:52:11
40.001231,116.326837,0,3,39980.452962963,2009-06-16,10:52:16
40.001143,116.326823,0,0,39980.4530208333,2009-06-16,10:52:21
40.000889,116.326861,0,-10,39980.4530787037,2009-06-16,10:52:26
40.000617,116.326892,0,-16,39980.4531365741,2009-06-16,10:52:31
40.000233,116.327117,0,-5,39980.4531944444,2009-06-16,10:52:36
40.000113,116.327136,0,-13,39980.4532523148,2009-06-16,10:52:41
40.000037,116.327167,0,-14,39980.4533101852,2009-06-16,10:52:46
40.000035,116.327223,0,0,39980.4533680556,2009-06-16,10:52:51
40.000027,116.327329,0,2,39980.4534259259,2009-06-16,10:52:56
40.000046,116.327339,0,-1,39980.4534837963,2009-06-16,10:53:01
40.000056,116.327354,0,-9,39980.4535416667,2009-06-16,10:53:06
40.000056,116.327356,0,-12,39980.453599537,2009-06-16,10:53:11
40.000063,116.327356,0,-13,39980.4536574074,2009-06-16,10:53:16
40.000063,116.327356,0,-13,39980.4536921296,2009-06-16,10:53:19
40.000069,116.327355,0,-14,39980.4537152778,2009-06-16,10:53:21
40.000056,116.327357,0,-15,39980.4537731481,2009-06-16,10:53:26
40.000046,116.327359,0,-16,39980.4538310185,2009-06-16,10:53:31
40.000036,116.32736,0,-16,39980.4538888889,2009-06-16,10:53:36
40.000028,116.327361,0,-16,39980.4539467593,2009-06-16,10:53:41
40.00003,116.32736,0,-16,39980.4540046296,2009-06-16,10:53:46
40.000036,116.327358,0,-16,39980.4540625,2009-06-16,10:53:51
40.00004,116.327357,0,-16,39980.4541203704,2009-06-16,10:53:56
40.000046,116.327355,0,-15,39980.4541782407,2009-06-16,10:54:01
40.000046,116.327355,0,-15,39980.454212963,2009-06-16,10:54:04
40.000051,116.327356,0,-15,39980.4542361111,2009-06-16,10:54:06
40.000068,116.327354,0,-14,39980.4542939815,2009-06-16,10:54:11
40.000102,116.327345,0,-13,39980.4543518518,2009-06-16,10:54:16
40.000269,116.327262,0,-11,39980.4544097222,2009-06-16,10:54:21
40.00043,116.327152,0,-9,39980.4544675926,2009-06-16,10:54:26
40.000569,116.327029,0,-7,39980.454525463,2009-06-16,10:54:31
40.000701,116.326887,0,-5,39980.4545833333,2009-06-16,10:54:36
40.000831,116.326729,0,-4,39980.4546412037,2009-06-16,10:54:41
40.000889,116.326647,0,-3,39980.4546759259,2009-06-16,10:54:44
39.999854,116.327428,0,134,39980.4984722222,2009-06-16,11:57:48
39.999896,116.3273,0,129,39980.4985300926,2009-06-16,11:57:53
39.999885,116.327229,0,143,39980.498587963,2009-06-16,11:57:58
39.999882,116.327179,0,141,39980.4986458333,2009-06-16,11:58:03
39.999923,116.327091,0,140,39980.4987037037,2009-06-16,11:58:08
40.000022,116.327134,0,137,39980.4987615741,2009-06-16,11:58:13
40.000112,116.327207,0,138,39980.4988194444,2009-06-16,11:58:18
40.000134,116.327308,0,143,39980.4988773148,2009-06-16,11:58:23
40.000214,116.327335,0,148,39980.4989351852,2009-06-16,11:58:28
40.000324,116.327282,0,152,39980.4989930556,2009-06-16,11:58:33
40.000442,116.327181,0,154,39980.4990509259,2009-06-16,11:58:38
40.000546,116.327096,0,158,39980.4991087963,2009-06-16,11:58:43
40.000712,116.327103,0,168,39980.4991666667,2009-06-16,11:58:48
40.000853,116.327168,0,160,39980.499224537,2009-06-16,11:58:53
40.000985,116.327175,0,147,39980.4992824074,2009-06-16,11:58:58
40.001137,116.327137,0,149,39980.4993402778,2009-06-16,11:59:03
40.00123,116.327112,0,161,39980.4993981481,2009-06-16,11:59:08
40.001277,116.327024,0,147,39980.4994560185,2009-06-16,11:59:13
40.001281,116.32692,0,141,39980.4995138889,2009-06-16,11:59:18
40.001303,116.326811,0,144,39980.4995717593,2009-06-16,11:59:23
40.001384,116.326766,0,147,39980.4996296296,2009-06-16,11:59:28
40.001438,116.326765,0,150,39980.4996875,2009-06-16,11:59:33
40.001494,116.32672,0,150,39980.4997453704,2009-06-16,11:59:38
40.001627,116.326735,0,154,39980.4998032407,2009-06-16,11:59:43
40.001722,116.32671,0,154,39980.4998611111,2009-06-16,11:59:48
40.001826,116.326681,0,154,39980.4999189815,2009-06-16,11:59:53
40.001924,116.326674,0,153,39980.4999768519,2009-06-16,11:59:58
40.002047,116.326659,0,150,39980.5000347222,2009-06-16,12:00:03
40.002133,116.326673,0,131,39980.5000925926,2009-06-16,12:00:08
40.002251,116.326623,0,127,39980.500150463,2009-06-16,12:00:13
40.002387,116.326504,0,126,39980.5002083333,2009-06-16,12:00:18
40.002461,116.326427,0,122,39980.5002662037,2009-06-16,12:00:23
40.002553,116.326339,0,116,39980.5003240741,2009-06-16,12:00:28
40.002643,116.326238,0,109,39980.5003819444,2009-06-16,12:00:33
40.002697,116.326265,0,107,39980.5004398148,2009-06-16,12:00:38
40.002746,116.326233,0,106,39980.5004976852,2009-06-16,12:00:43
40.002746,116.326233,0,106,39980.5005324074,2009-06-16,12:00:46
40.002742,116.326237,0,105,39980.5005555556,2009-06-16,12:00:48
40.002757,116.326262,0,104,39980.5006134259,2009-06-16,12:00:53
40.002748,116.326314,0,103,39980.5006712963,2009-06-16,12:00:58
40.002707,116.326349,0,103,39980.5007291667,2009-06-16,12:01:03
40.002652,116.326385,0,102,39980.500787037,2009-06-16,12:01:08
40.002638,116.326404,0,101,39980.5008449074,2009-06-16,12:01:13
40.002648,116.326406,0,101,39980.5009027778,2009-06-16,12:01:18
40.002662,116.326392,0,100,39980.5009606481,2009-06-16,12:01:23
40.002662,116.326392,0,100,39980.5009953704,2009-06-16,12:01:26
40.00267,116.326384,0,100,39980.5010185185,2009-06-16,12:01:28
40.002699,116.326331,0,100,39980.5010763889,2009-06-16,12:01:33
40.002684,116.32633,0,100,39980.5011342593,2009-06-16,12:01:38
40.002683,116.326321,0,100,39980.5011921296,2009-06-16,12:01:43
40.002733,116.325481,0,173,39980.5835648148,2009-06-16,14:00:20
40.002726,116.325463,0,168,39980.5836226852,2009-06-16,14:00:25
40.002765,116.325478,0,170,39980.5836805556,2009-06-16,14:00:30
40.002801,116.325518,0,174,39980.5837384259,2009-06-16,14:00:35
40.002851,116.325527,0,181,39980.5837962963,2009-06-16,14:00:40
40.002882,116.325574,0,191,39980.5838541667,2009-06-16,14:00:45
40.002958,116.32558,0,191,39980.583912037,2009-06-16,14:00:50
40.003042,116.325586,0,198,39980.5839699074,2009-06-16,14:00:55
40.003213,116.325516,0,221,39980.5840277778,2009-06-16,14:01:00
40.003425,116.325412,0,203,39980.5840856481,2009-06-16,14:01:05
40.003492,116.325294,0,192,39980.5841435185,2009-06-16,14:01:10
40.003532,116.325179,0,189,39980.5842013889,2009-06-16,14:01:15
40.003609,116.325132,0,180,39980.5842592593,2009-06-16,14:01:20
40.003671,116.32506,0,175,39980.5843171296,2009-06-16,14:01:25
40.003718,116.324951,0,167,39980.584375,2009-06-16,14:01:30
40.003759,116.324877,0,157,39980.5844328704,2009-06-16,14:01:35
40.003785,116.324864,0,148,39980.5844907407,2009-06-16,14:01:40
40.003815,116.324887,0,137,39980.5845486111,2009-06-16,14:01:45
40.003841,116.3249,0,131,39980.5846064815,2009-06-16,14:01:50
40.003837,116.324941,0,125,39980.5846643519,2009-06-16,14:01:55
40.003901,116.324967,0,118,39980.5847222222,2009-06-16,14:02:00
40.004019,116.325028,0,119,39980.5847800926,2009-06-16,14:02:05
40.004067,116.325084,0,115,39980.584837963,2009-06-16,14:02:10
40.004157,116.325089,0,110,39980.5848958333,2009-06-16,14:02:15
40.004219,116.325162,0,112,39980.5849537037,2009-06-16,14:02:20
40.00425,116.325169,0,109,39980.5850115741,2009-06-16,14:02:25
40.004359,116.325247,0,114,39980.5850694444,2009-06-16,14:02:30
40.004518,116.325334,0,110,39980.5851273148,2009-06-16,14:02:35
40.005791,116.324441,0,-22,39980.5852430556,2009-06-16,14:02:45
40.00588,116.324273,0,56,39980.5853009259,2009-06-16,14:02:50
40.006008,116.324268,0,66,39980.5853587963,2009-06-16,14:02:55
40.006123,116.324243,0,97,39980.5854166667,2009-06-16,14:03:00
40.006223,116.324242,0,129,39980.585474537,2009-06-16,14:03:05
40.006321,116.324271,0,161,39980.5855324074,2009-06-16,14:03:10
40.006502,116.324235,0,149,39980.5855902778,2009-06-16,14:03:15
40.006631,116.324159,0,166,39980.5856481481,2009-06-16,14:03:20
40.006676,116.323988,0,148,39980.5857060185,2009-06-16,14:03:25
40.0067,116.323841,0,126,39980.5857638889,2009-06-16,14:03:30
40.006749,116.323699,0,117,39980.5858217593,2009-06-16,14:03:35
40.006766,116.323527,0,103,39980.5858796296,2009-06-16,14:03:40
40.006775,116.323344,0,92,39980.5859375,2009-06-16,14:03:45
40.006816,116.323181,0,81,39980.5859953704,2009-06-16,14:03:50
40.006818,116.322978,0,56,39980.5860532407,2009-06-16,14:03:55
40.006784,116.322738,0,47,39980.5861111111,2009-06-16,14:04:00
40.006766,116.322582,0,41,39980.5861689815,2009-06-16,14:04:05
40.006785,116.322411,0,35,39980.5862268518,2009-06-16,14:04:10
40.006796,116.322219,0,30,39980.5862847222,2009-06-16,14:04:15
40.00681,116.322062,0,27,39980.5863425926,2009-06-16,14:04:20
40.00683,116.321896,0,17,39980.586400463,2009-06-16,14:04:25
40.006809,116.321714,0,13,39980.5864583333,2009-06-16,14:04:30
40.006787,116.32156,0,14,39980.5865162037,2009-06-16,14:04:35
40.006785,116.321376,0,21,39980.5865740741,2009-06-16,14:04:40
40.006852,116.321334,0,25,39980.5866319444,2009-06-16,14:04:45
40.006985,116.321305,0,23,39980.5866898148,2009-06-16,14:04:50
40.007107,116.32127,0,19,39980.5867476852,2009-06-16,14:04:55
40.007226,116.321256,0,17,39980.5868055556,2009-06-16,14:05:00
40.007365,116.321221,0,38,39980.5868634259,2009-06-16,14:05:05
40.007425,116.321112,0,49,39980.5869212963,2009-06-16,14:05:10
40.007448,116.32094,0,50,39980.5869791667,2009-06-16,14:05:15
40.007461,116.320749,0,54,39980.587037037,2009-06-16,14:05:20
40.00745,116.320583,0,54,39980.5870949074,2009-06-16,14:05:25
40.007457,116.320418,0,51,39980.5871527778,2009-06-16,14:05:30
40.007466,116.320279,0,32,39980.5872106481,2009-06-16,14:05:35
40.007474,116.320137,0,17,39980.5872685185,2009-06-16,14:05:40
40.007576,116.319994,0,15,39980.5873263889,2009-06-16,14:05:45
40.00769,116.319948,0,9,39980.5873842593,2009-06-16,14:05:50
40.007743,116.319853,0,6,39980.5874421296,2009-06-16,14:05:55
40.007803,116.319772,0,2,39980.5875,2009-06-16,14:06:00
40.00781,116.319726,0,-9,39980.5875578704,2009-06-16,14:06:05
40.00781,116.319726,0,-9,39980.5875925926,2009-06-16,14:06:08
40.007813,116.319724,0,-23,39980.5876157407,2009-06-16,14:06:10
40.007829,116.319723,0,-39,39980.5876736111,2009-06-16,14:06:15
40.007839,116.319721,0,-55,39980.5877314815,2009-06-16,14:06:20
40.007844,116.319719,0,-69,39980.5877893518,2009-06-16,14:06:25
40.007843,116.319719,0,-77,39980.5878472222,2009-06-16,14:06:30
40.007843,116.319719,0,-77,39980.5878819444,2009-06-16,14:06:33
40.007847,116.319717,0,-79,39980.5879050926,2009-06-16,14:06:35
40.007859,116.319716,0,-80,39980.587962963,2009-06-16,14:06:40
40.00785,116.319716,0,-81,39980.5880208333,2009-06-16,14:06:45
40.007845,116.319717,0,-81,39980.5880787037,2009-06-16,14:06:50
40.007845,116.319717,0,-81,39980.5881134259,2009-06-16,14:06:53
40.007842,116.319716,0,-81,39980.5881365741,2009-06-16,14:06:55
40.007853,116.319715,0,-80,39980.5881944444,2009-06-16,14:07:00
40.007853,116.319715,0,-80,39980.5882291667,2009-06-16,14:07:03
40.007853,116.319715,0,-80,39980.5882523148,2009-06-16,14:07:05
40.007844,116.319716,0,-80,39980.5883101852,2009-06-16,14:07:10
40.001417,116.321702,0,113,39980.6236111111,2009-06-16,14:58:00
40.001295,116.321662,0,106,39980.6236689815,2009-06-16,14:58:05
40.001165,116.321679,0,158,39980.6237268519,2009-06-16,14:58:10
40.001014,116.321714,0,149,39980.6237847222,2009-06-16,14:58:15
40.000906,116.321707,0,116,39980.6238425926,2009-06-16,14:58:20
40.000802,116.321695,0,90,39980.623900463,2009-06-16,14:58:25
40.000676,116.32169,0,87,39980.6239583333,2009-06-16,14:58:30
40.000544,116.321696,0,78,39980.6240162037,2009-06-16,14:58:35
40.000347,116.321739,0,82,39980.6240740741,2009-06-16,14:58:40
40.000176,116.321749,0,87,39980.6241319444,2009-06-16,14:58:45
39.999985,116.321849,0,95,39980.6241898148,2009-06-16,14:58:50
39.999855,116.321994,0,91,39980.6242476852,2009-06-16,14:58:55
39.999785,116.322126,0,94,39980.6243055556,2009-06-16,14:59:00
39.999758,116.322237,0,96,39980.6243634259,2009-06-16,14:59:05
39.999775,116.322285,0,84,39980.6244212963,2009-06-16,14:59:10
39.999783,116.322337,0,90,39980.6244791667,2009-06-16,14:59:15
39.999781,116.322405,0,95,39980.624537037,2009-06-16,14:59:20
39.999817,116.32289,0,90,39980.6245949074,2009-06-16,14:59:25
39.999833,116.323149,0,90,39980.6246527778,2009-06-16,14:59:30
39.999849,116.323336,0,79,39980.6247106481,2009-06-16,14:59:35
39.999703,116.323652,0,78,39980.6247685185,2009-06-16,14:59:40
39.999709,116.323929,0,78,39980.6248263889,2009-06-16,14:59:45
39.999677,116.324112,0,70,39980.6248842593,2009-06-16,14:59:50
39.999689,116.324268,0,61,39980.6249421296,2009-06-16,14:59:55
39.999736,116.324415,0,51,39980.625,2009-06-16,15:00:00
39.999924,116.324768,0,43,39980.6250578704,2009-06-16,15:00:05
39.999885,116.324931,0,38,39980.6251157407,2009-06-16,15:00:10
39.999859,116.325154,0,36,39980.6251736111,2009-06-16,15:00:15
39.99982,116.325364,0,32,39980.6252314815,2009-06-16,15:00:20
39.999824,116.325617,0,28,39980.6252893518,2009-06-16,15:00:25
39.99985,116.325873,0,20,39980.6253472222,2009-06-16,15:00:30
39.999843,116.326048,0,9,39980.6254050926,2009-06-16,15:00:35
39.999876,116.326282,0,1,39980.625462963,2009-06-16,15:00:40
39.999886,116.3265,0,-2,39980.6255208333,2009-06-16,15:00:45
39.99992,116.3268,0,1,39980.6255787037,2009-06-16,15:00:50
39.999935,116.326961,0,-4,39980.6256365741,2009-06-16,15:00:55
39.999927,116.327088,0,-11,39980.6256944444,2009-06-16,15:01:00
39.999988,116.32719,0,16,39980.6257523148,2009-06-16,15:01:05
39.999955,116.327189,0,46,39980.6258101852,2009-06-16,15:01:10
39.999948,116.327195,0,46,39980.6258680556,2009-06-16,15:01:15
39.999948,116.327195,0,46,39980.6259027778,2009-06-16,15:01:18
39.999952,116.327195,0,41,39980.6259259259,2009-06-16,15:01:20
39.99995,116.327205,0,39,39980.6259837963,2009-06-16,15:01:25
39.999937,116.327249,0,39,39980.6260416667,2009-06-16,15:01:30
39.999927,116.327312,0,39,39980.626099537,2009-06-16,15:01:35
39.999952,116.327352,0,41,39980.6261574074,2009-06-16,15:01:40
39.999948,116.327332,0,41,39980.6262152778,2009-06-16,15:01:45
40.000031,116.327292,0,40,39980.6262731481,2009-06-16,15:01:50
40.000062,116.327276,0,40,39980.6263078704,2009-06-16,15:01:53
40.000094,116.327221,0,58,39980.6263657407,2009-06-16,15:01:58
40.000119,116.327141,0,69,39980.6264236111,2009-06-16,15:02:03
40.000164,116.327056,0,65,39980.6264814815,2009-06-16,15:02:08
40.000214,116.326989,0,60,39980.6265393518,2009-06-16,15:02:13
40.000271,116.326919,0,56,39980.6265972222,2009-06-16,15:02:18
40.000351,116.326846,0,51,39980.6266550926,2009-06-16,15:02:23
40.000396,116.326781,0,53,39980.626712963,2009-06-16,15:02:28
40.000383,116.326684,0,55,39980.6267708333,2009-06-16,15:02:33
40.000381,116.326558,0,55,39980.6268287037,2009-06-16,15:02:38
40.000399,116.32651,0,56,39980.6268865741,2009-06-16,15:02:43
40.000439,116.326457,0,54,39980.6269444444,2009-06-16,15:02:48
40.000466,116.326423,0,52,39980.6270023148,2009-06-16,15:02:53
40.00047,116.326409,0,51,39980.6270601852,2009-06-16,15:02:58
40.000483,116.326396,0,49,39980.6271180556,2009-06-16,15:03:03
40.000736,116.325857,0,91,39980.6271759259,2009-06-16,15:03:08
40.000728,116.325858,0,91,39980.6272337963,2009-06-16,15:03:13
40.000728,116.325858,0,91,39980.6272685185,2009-06-16,15:03:16
40.000728,116.325858,0,91,39980.6272916667,2009-06-16,15:03:18
39.999935,116.327138,0,106,39980.6782175926,2009-06-16,16:16:38
39.999935,116.327138,0,106,39980.6783796296,2009-06-16,16:16:52
39.999938,116.327143,0,205,39980.6784027778,2009-06-16,16:16:54
39.999962,116.327053,0,185,39980.6784837963,2009-06-16,16:17:01
39.999901,116.327155,0,170,39980.6785416667,2009-06-16,16:17:06
39.999883,116.327146,0,168,39980.678599537,2009-06-16,16:17:11
39.999875,116.327081,0,158,39980.6786574074,2009-06-16,16:17:16
39.999853,116.327001,0,149,39980.6787152778,2009-06-16,16:17:21
39.999846,116.326921,0,141,39980.6787731481,2009-06-16,16:17:26
39.999847,116.326818,0,129,39980.6788310185,2009-06-16,16:17:31
39.999832,116.326727,0,115,39980.6788888889,2009-06-16,16:17:36
39.999812,116.326615,0,105,39980.6789467593,2009-06-16,16:17:41
39.99979,116.326525,0,91,39980.6790046296,2009-06-16,16:17:46
39.999825,116.326417,0,82,39980.6790625,2009-06-16,16:17:51
39.999835,116.326297,0,72,39980.6791203704,2009-06-16,16:17:56
39.999819,116.326166,0,64,39980.6791782407,2009-06-16,16:18:01
39.999835,116.326023,0,56,39980.6792361111,2009-06-16,16:18:06
39.99983,116.325897,0,48,39980.6792939815,2009-06-16,16:18:11
39.999855,116.325764,0,38,39980.6793518519,2009-06-16,16:18:16
39.999856,116.325645,0,26,39980.6794097222,2009-06-16,16:18:21
39.999858,116.325517,0,15,39980.6794675926,2009-06-16,16:18:26
39.99983,116.32539,0,4,39980.679525463,2009-06-16,16:18:31
39.999771,116.325271,0,-1,39980.6795833333,2009-06-16,16:18:36
39.999792,116.325123,0,-8,39980.6796412037,2009-06-16,16:18:41
39.999798,116.325038,0,-12,39980.6796990741,2009-06-16,16:18:46
39.999788,116.324962,0,-24,39980.6797569444,2009-06-16,16:18:51
39.999786,116.324913,0,-30,39980.6798148148,2009-06-16,16:18:56
39.999865,116.324732,0,-33,39980.6798726852,2009-06-16,16:19:01
39.999825,116.324614,0,-27,39980.6799305556,2009-06-16,16:19:06
39.9999,116.324581,0,-27,39980.6799884259,2009-06-16,16:19:11
40.000013,116.324564,0,-25,39980.6800462963,2009-06-16,16:19:16
40.000192,116.324476,0,5,39980.6801041667,2009-06-16,16:19:21
40.000304,116.324473,0,5,39980.680162037,2009-06-16,16:19:26
40.000391,116.324482,0,11,39980.6802199074,2009-06-16,16:19:31
40.000499,116.324481,0,13,39980.6802777778,2009-06-16,16:19:36
40.00059,116.324468,0,17,39980.6803356481,2009-06-16,16:19:41
40.000738,116.324462,0,30,39980.6803935185,2009-06-16,16:19:46
40.000873,116.324501,0,36,39980.6804513889,2009-06-16,16:19:51
40.000975,116.324514,0,39,39980.6805092593,2009-06-16,16:19:56
40.001089,116.32451,0,37,39980.6805671296,2009-06-16,16:20:01
40.001212,116.324483,0,34,39980.680625,2009-06-16,16:20:06
40.001349,116.324435,0,29,39980.6806828704,2009-06-16,16:20:11
40.001464,116.324391,0,22,39980.6807407407,2009-06-16,16:20:16
40.001585,116.324361,0,20,39980.6807986111,2009-06-16,16:20:21
40.001708,116.324367,0,23,39980.6808564815,2009-06-16,16:20:26
40.001821,116.324355,0,24,39980.6809143518,2009-06-16,16:20:31
40.001936,116.324358,0,26,39980.6809722222,2009-06-16,16:20:36
40.002055,116.324372,0,25,39980.6810300926,2009-06-16,16:20:41
40.002216,116.324388,0,27,39980.681087963,2009-06-16,16:20:46
40.002338,116.324382,0,28,39980.6811458333,2009-06-16,16:20:51
40.002455,116.324372,0,25,39980.6812037037,2009-06-16,16:20:56
40.002575,116.324316,0,26,39980.6812615741,2009-06-16,16:21:01
40.002685,116.324295,0,23,39980.6813194444,2009-06-16,16:21:06
40.00282,116.32428,0,27,39980.6813773148,2009-06-16,16:21:11
40.002945,116.324287,0,28,39980.6814351852,2009-06-16,16:21:16
40.003141,116.324318,0,38,39980.6814930556,2009-06-16,16:21:21
40.003261,116.324355,0,41,39980.6815509259,2009-06-16,16:21:26
40.003383,116.324336,0,45,39980.6816087963,2009-06-16,16:21:31
40.003509,116.324342,0,44,39980.6816666667,2009-06-16,16:21:36
40.003674,116.324346,0,46,39980.681724537,2009-06-16,16:21:41
40.003837,116.324328,0,43,39980.6817824074,2009-06-16,16:21:46
40.004009,116.324306,0,44,39980.6818402778,2009-06-16,16:21:51
40.00429,116.324322,0,35,39980.6818981481,2009-06-16,16:21:56
40.004469,116.324315,0,44,39980.6819560185,2009-06-16,16:22:01
40.004626,116.3243,0,54,39980.6820138889,2009-06-16,16:22:06
40.004745,116.32429,0,54,39980.6820717593,2009-06-16,16:22:11
40.004873,116.324295,0,53,39980.6821296296,2009-06-16,16:22:16
40.005001,116.324266,0,54,39980.6821875,2009-06-16,16:22:21
40.005119,116.324291,0,55,39980.6822453704,2009-06-16,16:22:26
40.005274,116.324281,0,57,39980.6823032407,2009-06-16,16:22:31
40.00539,116.324289,0,55,39980.6823611111,2009-06-16,16:22:36
40.005536,116.324265,0,57,39980.6824189815,2009-06-16,16:22:41
40.005701,116.324246,0,55,39980.6824768518,2009-06-16,16:22:46
40.005815,116.324235,0,57,39980.6825347222,2009-06-16,16:22:51
40.005912,116.32422,0,61,39980.6825925926,2009-06-16,16:22:56
40.005983,116.324231,0,72,39980.682650463,2009-06-16,16:23:01
40.006102,116.324255,0,90,39980.6827083333,2009-06-16,16:23:06
40.00619,116.32425,0,102,39980.6827662037,2009-06-16,16:23:11
40.006394,116.324321,0,103,39980.6828240741,2009-06-16,16:23:16
40.006532,116.324311,0,97,39980.6828819444,2009-06-16,16:23:21
40.006574,116.324196,0,100,39980.6829398148,2009-06-16,16:23:26
40.006591,116.324069,0,102,39980.6829976852,2009-06-16,16:23:31
40.006583,116.323925,0,97,39980.6830555556,2009-06-16,16:23:36
40.00656,116.323777,0,97,39980.6831134259,2009-06-16,16:23:41
40.006584,116.323612,0,98,39980.6831712963,2009-06-16,16:23:46
40.006603,116.323448,0,100,39980.6832291667,2009-06-16,16:23:51
40.00663,116.323294,0,101,39980.683287037,2009-06-16,16:23:56
40.006631,116.323146,0,102,39980.6833449074,2009-06-16,16:24:01
40.006664,116.322983,0,105,39980.6834027778,2009-06-16,16:24:06
40.006646,116.32282,0,110,39980.6834606482,2009-06-16,16:24:11
40.006643,116.322591,0,117,39980.6835185185,2009-06-16,16:24:16
40.00666,116.322453,0,117,39980.6835763889,2009-06-16,16:24:21
40.006671,116.322313,0,115,39980.6836342593,2009-06-16,16:24:26
40.0067,116.32215,0,117,39980.6836921296,2009-06-16,16:24:31
40.006676,116.321955,0,124,39980.68375,2009-06-16,16:24:36
40.006621,116.321767,0,132,39980.6838078704,2009-06-16,16:24:41
40.006623,116.321621,0,136,39980.6838657407,2009-06-16,16:24:46
40.00661,116.321483,0,140,39980.6839236111,2009-06-16,16:24:51
40.006605,116.321397,0,144,39980.6839814815,2009-06-16,16:24:56
40.006623,116.321301,0,144,39980.6840393519,2009-06-16,16:25:01
40.006691,116.32126,0,140,39980.6840972222,2009-06-16,16:25:06
40.00672,116.321261,0,138,39980.6841550926,2009-06-16,16:25:11
40.006775,116.32125,0,134,39980.684212963,2009-06-16,16:25:16
40.006881,116.321256,0,131,39980.6842708333,2009-06-16,16:25:21
40.006978,116.321242,0,128,39980.6843287037,2009-06-16,16:25:26
40.007111,116.321229,0,118,39980.6843865741,2009-06-16,16:25:31
40.007212,116.321208,0,114,39980.6844444444,2009-06-16,16:25:36
40.007304,116.32113,0,114,39980.6845023148,2009-06-16,16:25:41
40.007346,116.321002,0,116,39980.6845601852,2009-06-16,16:25:46
40.007348,116.320829,0,116,39980.6846180556,2009-06-16,16:25:51
40.007317,116.320686,0,113,39980.6846759259,2009-06-16,16:25:56
40.007299,116.32053,0,117,39980.6847337963,2009-06-16,16:26:01
40.007317,116.320376,0,120,39980.6847916667,2009-06-16,16:26:06
40.007298,116.320261,0,119,39980.684849537,2009-06-16,16:26:11
40.007303,116.32011,0,117,39980.6849074074,2009-06-16,16:26:16
40.007304,116.319957,0,116,39980.6849652778,2009-06-16,16:26:21
40.007389,116.319864,0,120,39980.6850231481,2009-06-16,16:26:26
40.007495,116.319847,0,123,39980.6850810185,2009-06-16,16:26:31
40.007612,116.319768,0,112,39980.6851388889,2009-06-16,16:26:36
40.007634,116.319687,0,106,39980.6851967593,2009-06-16,16:26:41
40.007641,116.319644,0,102,39980.6852546296,2009-06-16,16:26:46
40.00765,116.319632,0,103,39980.6853125,2009-06-16,16:26:51
40.00765,116.319632,0,103,39980.6853472222,2009-06-16,16:26:54
40.007657,116.319627,0,102,39980.6853703704,2009-06-16,16:26:56
40.007661,116.319617,0,102,39980.6854282407,2009-06-16,16:27:01
40.007661,116.319617,0,102,39980.685462963,2009-06-16,16:27:04
40.007666,116.319611,0,102,39980.6854861111,2009-06-16,16:27:06
40.007666,116.319641,0,104,39980.6855439815,2009-06-16,16:27:11
40.007659,116.319702,0,108,39980.6856018519,2009-06-16,16:27:16
40.007658,116.31973,0,110,39980.6856597222,2009-06-16,16:27:21
40.007658,116.31973,0,110,39980.6856944444,2009-06-16,16:27:24
40.007664,116.319727,0,110,39980.6857175926,2009-06-16,16:27:26
40.007677,116.31971,0,110,39980.685775463,2009-06-16,16:27:31
40.007682,116.319686,0,110,39980.6858333333,2009-06-16,16:27:36
40.007674,116.319646,0,110,39980.6858912037,2009-06-16,16:27:41
40.00766,116.319621,0,110,39980.6859490741,2009-06-16,16:27:46
40.007531,116.319214,0,492,39980.9146064815,2009-06-16,21:57:02
40.007536,116.319183,0,492,39980.9146643518,2009-06-16,21:57:07
40.007525,116.319183,0,492,39980.9147222222,2009-06-16,21:57:12
40.007511,116.3192,0,492,39980.9147800926,2009-06-16,21:57:17
40.007499,116.319188,0,492,39980.914837963,2009-06-16,21:57:22
40.007502,116.319167,0,492,39980.9148958333,2009-06-16,21:57:27
40.007485,116.319149,0,492,39980.9149537037,2009-06-16,21:57:32
40.007494,116.319234,0,492,39980.9150115741,2009-06-16,21:57:37
40.007337,116.31925,0,492,39980.9150694444,2009-06-16,21:57:42
40.007225,116.319108,0,494,39980.9151273148,2009-06-16,21:57:47
40.007076,116.318997,0,496,39980.9151851852,2009-06-16,21:57:52
40.006895,116.318922,0,500,39980.9152430556,2009-06-16,21:57:57
40.006683,116.31884,0,506,39980.9153009259,2009-06-16,21:58:02
40.006518,116.318781,0,512,39980.9153587963,2009-06-16,21:58:07
40.006369,116.318731,0,518,39980.9154166667,2009-06-16,21:58:12
40.006336,116.318559,0,527,39980.915474537,2009-06-16,21:58:17
40.006284,116.318368,0,536,39980.9155324074,2009-06-16,21:58:22
40.006276,116.31811,0,545,39980.9155902778,2009-06-16,21:58:27
40.006333,116.317894,0,556,39980.9156481481,2009-06-16,21:58:32
40.006341,116.317709,0,566,39980.9157060185,2009-06-16,21:58:37
40.006333,116.317485,0,580,39980.9157638889,2009-06-16,21:58:42
40.006329,116.31729,0,589,39980.9158217593,2009-06-16,21:58:47
40.006169,116.317265,0,601,39980.9158796296,2009-06-16,21:58:52
40.006004,116.317321,0,612,39980.9159375,2009-06-16,21:58:57
40.005848,116.31736,0,621,39980.9159953704,2009-06-16,21:59:02
40.005696,116.317359,0,634,39980.9160532407,2009-06-16,21:59:07
40.00549,116.317422,0,647,39980.9161111111,2009-06-16,21:59:12
40.005292,116.317526,0,659,39980.9161689815,2009-06-16,21:59:17
40.005121,116.317597,0,670,39980.9162268518,2009-06-16,21:59:22
40.004961,116.317703,0,682,39980.9162847222,2009-06-16,21:59:27
40.004754,116.31768,0,689,39980.9163425926,2009-06-16,21:59:32
40.004664,116.317451,0,700,39980.916400463,2009-06-16,21:59:37
40.004633,116.317205,0,709,39980.9164583333,2009-06-16,21:59:42
40.004594,116.316972,0,716,39980.9165162037,2009-06-16,21:59:47
40.004567,116.316731,0,721,39980.9165740741,2009-06-16,21:59:52
40.004548,116.316524,0,731,39980.9166319444,2009-06-16,21:59:57
40.004524,116.31631,0,742,39980.9166898148,2009-06-16,22:00:02
40.004467,116.315919,0,749,39980.9167476852,2009-06-16,22:00:07
40.004453,116.315603,0,756,39980.9168055556,2009-06-16,22:00:12
40.004505,116.315441,0,764,39980.9168634259,2009-06-16,22:00:17
40.004496,116.315172,0,771,39980.9169212963,2009-06-16,22:00:22
40.00449,116.314897,0,777,39980.9169791667,2009-06-16,22:00:27
40.004456,116.314597,0,783,39980.917037037,2009-06-16,22:00:32
40.004408,116.314329,0,788,39980.9170949074,2009-06-16,22:00:37
40.00437,116.314069,0,789,39980.9171527778,2009-06-16,22:00:42
40.004322,116.313807,0,790,39980.9172106481,2009-06-16,22:00:47
40.004276,116.313579,0,792,39980.9172685185,2009-06-16,22:00:52
40.004289,116.313387,0,787,39980.9173263889,2009-06-16,22:00:57
40.004264,116.313159,0,785,39980.9173842593,2009-06-16,22:01:02
40.004277,116.312962,0,777,39980.9174421296,2009-06-16,22:01:07
40.00426,116.312756,0,773,39980.9175,2009-06-16,22:01:12
40.004267,116.312523,0,766,39980.9175578704,2009-06-16,22:01:17
40.00416,116.312486,0,761,39980.9176157407,2009-06-16,22:01:22
40.003998,116.312498,0,755,39980.9176736111,2009-06-16,22:01:27
40.003856,116.312506,0,749,39980.9177314815,2009-06-16,22:01:32
40.003694,116.312528,0,745,39980.9177893519,2009-06-16,22:01:37
40.003517,116.312558,0,737,39980.9178472222,2009-06-16,22:01:42
40.003352,116.312602,0,719,39980.9179050926,2009-06-16,22:01:47
40.003139,116.312607,0,705,39980.917962963,2009-06-16,22:01:52
40.00293,116.312583,0,690,39980.9180208333,2009-06-16,22:01:57
40.002702,116.312575,0,677,39980.9180787037,2009-06-16,22:02:02
40.00247,116.312592,0,666,39980.9181365741,2009-06-16,22:02:07
40.002238,116.312604,0,657,39980.9181944444,2009-06-16,22:02:12
40.002019,116.312604,0,649,39980.9182523148,2009-06-16,22:02:17
40.001825,116.312614,0,645,39980.9183101852,2009-06-16,22:02:22
40.001621,116.312563,0,636,39980.9183680556,2009-06-16,22:02:27
40.00145,116.312527,0,624,39980.9184259259,2009-06-16,22:02:32
40.001238,116.312518,0,618,39980.9184837963,2009-06-16,22:02:37
40.001035,116.312549,0,613,39980.9185416667,2009-06-16,22:02:42
40.00086,116.312539,0,604,39980.918599537,2009-06-16,22:02:47
40.000654,116.312479,0,594,39980.9186574074,2009-06-16,22:02:52
40.000497,116.312464,0,559,39980.9187152778,2009-06-16,22:02:57
40.00033,116.312404,0,534,39980.9187731481,2009-06-16,22:03:02
40.000199,116.312425,0,504,39980.9188310185,2009-06-16,22:03:07
40.000003,116.312394,0,495,39980.9188888889,2009-06-16,22:03:12
39.999812,116.312393,0,468,39980.9189467593,2009-06-16,22:03:17
39.999609,116.312426,0,450,39980.9190046296,2009-06-16,22:03:22
39.999473,116.312492,0,430,39980.9190625,2009-06-16,22:03:27
39.99929,116.312496,0,404,39980.9191203704,2009-06-16,22:03:32
39.999192,116.312554,0,386,39980.9191782407,2009-06-16,22:03:37
39.999034,116.312614,0,367,39980.9192361111,2009-06-16,22:03:42
39.998848,116.312634,0,348,39980.9192939815,2009-06-16,22:03:47
39.998715,116.312512,0,327,39980.9193518519,2009-06-16,22:03:52
39.998704,116.312373,0,314,39980.9194097222,2009-06-16,22:03:57
39.998683,116.312257,0,304,39980.9194675926,2009-06-16,22:04:02
39.998698,116.312171,0,299,39980.919525463,2009-06-16,22:04:07
39.998675,116.311998,0,293,39980.9195833333,2009-06-16,22:04:12
39.998585,116.311669,0,284,39980.9196412037,2009-06-16,22:04:17
39.998579,116.311456,0,278,39980.9196990741,2009-06-16,22:04:22
39.998566,116.311238,0,268,39980.9197569444,2009-06-16,22:04:27
39.998583,116.311079,0,260,39980.9198148148,2009-06-16,22:04:32
39.998594,116.310907,0,250,39980.9198726852,2009-06-16,22:04:37
39.998554,116.310637,0,237,39980.9199305556,2009-06-16,22:04:42
39.998525,116.31028,0,215,39980.9199884259,2009-06-16,22:04:47
39.998593,116.310132,0,195,39980.9200462963,2009-06-16,22:04:52
39.998627,116.310136,0,192,39980.9201041667,2009-06-16,22:04:57
39.998695,116.310137,0,190,39980.920162037,2009-06-16,22:05:02
39.998708,116.310147,0,190,39980.9202199074,2009-06-16,22:05:07
39.998691,116.310081,0,187,39980.9202777778,2009-06-16,22:05:12
39.998661,116.310035,0,184,39980.9203356481,2009-06-16,22:05:17
39.998648,116.309921,0,182,39980.9203935185,2009-06-16,22:05:22
39.998636,116.309831,0,181,39980.9204513889,2009-06-16,22:05:27
39.998583,116.309711,0,177,39980.9205092593,2009-06-16,22:05:32
39.998561,116.30966,0,174,39980.9205671296,2009-06-16,22:05:37
39.998561,116.309633,0,169,39980.920625,2009-06-16,22:05:42
39.998556,116.309587,0,166,39980.9206828704,2009-06-16,22:05:47
39.998535,116.30952,0,162,39980.9207407407,2009-06-16,22:05:52
39.998555,116.309444,0,158,39980.9207986111,2009-06-16,22:05:57
39.998544,116.309407,0,154,39980.9208564815,2009-06-16,22:06:02
39.998557,116.309376,0,151,39980.9209143519,2009-06-16,22:06:07
39.998576,116.309338,0,149,39980.9209722222,2009-06-16,22:06:12
39.998554,116.309316,0,147,39980.9210300926,2009-06-16,22:06:17
39.998548,116.309259,0,145,39980.921087963,2009-06-16,22:06:22
39.99852,116.309187,0,141,39980.9211458333,2009-06-16,22:06:27
39.998494,116.308837,0,124,39980.9212037037,2009-06-16,22:06:32
39.998461,116.308795,0,123,39980.9212615741,2009-06-16,22:06:37
39.998386,116.30877,0,123,39980.9213194444,2009-06-16,22:06:42
39.998295,116.308758,0,121,39980.9213773148,2009-06-16,22:06:47
39.998223,116.308756,0,115,39980.9214351852,2009-06-16,22:06:52
39.998153,116.308755,0,110,39980.9214930556,2009-06-16,22:06:57
39.998097,116.308777,0,105,39980.9215509259,2009-06-16,22:07:02
39.998008,116.308813,0,109,39980.9216087963,2009-06-16,22:07:07
39.99794,116.308817,0,106,39980.9216666667,2009-06-16,22:07:12
39.997852,116.308824,0,108,39980.921724537,2009-06-16,22:07:17
39.997791,116.308857,0,105,39980.9217824074,2009-06-16,22:07:22
39.997684,116.30886,0,101,39980.9218402778,2009-06-16,22:07:27
39.997631,116.308847,0,96,39980.9218981481,2009-06-16,22:07:32
39.997573,116.308875,0,92,39980.9219560185,2009-06-16,22:07:37
39.997461,116.308857,0,89,39980.9220138889,2009-06-16,22:07:42
39.997384,116.30895,0,94,39980.9220717593,2009-06-16,22:07:47
39.997315,116.308954,0,93,39980.9221296296,2009-06-16,22:07:52
39.997236,116.308966,0,90,39980.9221875,2009-06-16,22:07:57
39.997174,116.30896,0,86,39980.9222453704,2009-06-16,22:08:02
39.997124,116.308955,0,81,39980.9223032407,2009-06-16,22:08:07
39.997066,116.30897,0,79,39980.9223611111,2009-06-16,22:08:12
39.997028,116.30897,0,77,39980.9224189815,2009-06-16,22:08:17
39.996974,116.308951,0,73,39980.9224768518,2009-06-16,22:08:22
39.996924,116.308952,0,69,39980.9225347222,2009-06-16,22:08:27
39.996849,116.308948,0,63,39980.9225925926,2009-06-16,22:08:32
39.996807,116.308955,0,58,39980.922650463,2009-06-16,22:08:37
39.996759,116.30896,0,54,39980.9227083333,2009-06-16,22:08:42
39.996737,116.308951,0,50,39980.9227662037,2009-06-16,22:08:47
39.99674,116.308945,0,49,39980.9228240741,2009-06-16,22:08:52
39.996742,116.308937,0,48,39980.9228819444,2009-06-16,22:08:57
39.996742,116.308937,0,48,39980.9229166667,2009-06-16,22:09:00
39.996738,116.308937,0,48,39980.9229398148,2009-06-16,22:09:02
39.996727,116.308937,0,47,39980.9229976852,2009-06-16,22:09:07
39.996718,116.30894,0,47,39980.9230555556,2009-06-16,22:09:12
39.996714,116.30894,0,47,39980.9231134259,2009-06-16,22:09:17
39.996713,116.30894,0,47,39980.9231712963,2009-06-16,22:09:22
39.996711,116.308937,0,47,39980.9232291667,2009-06-16,22:09:27
39.996711,116.308937,0,47,39980.9232638889,2009-06-16,22:09:30
39.996717,116.308934,0,48,39980.923287037,2009-06-16,22:09:32
39.996684,116.308852,0,52,39980.9233449074,2009-06-16,22:09:37
39.996663,116.30882,0,55,39980.9234027778,2009-06-16,22:09:42
39.996657,116.308815,0,55,39980.9234606481,2009-06-16,22:09:47
39.996657,116.308815,0,55,39980.9234953704,2009-06-16,22:09:50
39.996655,116.308818,0,55,39980.9235185185,2009-06-16,22:09:52
39.996581,116.308838,0,56,39980.9235763889,2009-06-16,22:09:57
39.996389,116.308879,0,60,39980.9236342593,2009-06-16,22:10:02
39.996113,116.308928,0,65,39980.9236921296,2009-06-16,22:10:07
39.995771,116.308973,0,77,39980.92375,2009-06-16,22:10:12
39.995342,116.309037,0,85,39980.9238078704,2009-06-16,22:10:17
39.994899,116.309073,0,91,39980.9238657407,2009-06-16,22:10:22
39.99451,116.309083,0,97,39980.9239236111,2009-06-16,22:10:27
39.994193,116.309121,0,105,39980.9239814815,2009-06-16,22:10:32
39.993868,116.309205,0,122,39980.9240393518,2009-06-16,22:10:37
39.993515,116.309285,0,141,39980.9240972222,2009-06-16,22:10:42
39.993111,116.309379,0,158,39980.9241550926,2009-06-16,22:10:47
39.992681,116.309511,0,172,39980.924212963,2009-06-16,22:10:52
39.992214,116.30958,0,186,39980.9242708333,2009-06-16,22:10:57
39.991711,116.30963,0,191,39980.9243287037,2009-06-16,22:11:02
39.991217,116.309665,0,198,39980.9243865741,2009-06-16,22:11:07
39.990741,116.309718,0,201,39980.9244444444,2009-06-16,22:11:12
39.990252,116.309758,0,209,39980.9245023148,2009-06-16,22:11:17
39.989761,116.309793,0,219,39980.9245601852,2009-06-16,22:11:22
39.989206,116.30988,0,239,39980.9246180556,2009-06-16,22:11:27
39.988775,116.30989,0,261,39980.9246759259,2009-06-16,22:11:32
39.988477,116.309902,0,278,39980.9247337963,2009-06-16,22:11:37
39.98838,116.309936,0,300,39980.9247916667,2009-06-16,22:11:42
39.988354,116.309954,0,316,39980.924849537,2009-06-16,22:11:47
39.988142,116.309963,0,324,39980.9249074074,2009-06-16,22:11:52
39.987845,116.30997,0,314,39980.9249652778,2009-06-16,22:11:57
39.987471,116.309956,0,307,39980.9250231481,2009-06-16,22:12:02
39.987001,116.30992,0,312,39980.9250810185,2009-06-16,22:12:07
39.986538,116.309898,0,310,39980.9251388889,2009-06-16,22:12:12
39.986086,116.309947,0,285,39980.9251967593,2009-06-16,22:12:17
39.985715,116.310027,0,271,39980.9252546296,2009-06-16,22:12:22
39.985356,116.310039,0,270,39980.9253125,2009-06-16,22:12:27
39.985116,116.310068,0,251,39980.9253703704,2009-06-16,22:12:32
39.984935,116.310084,0,240,39980.9254282407,2009-06-16,22:12:37
39.984899,116.310092,0,223,39980.9254861111,2009-06-16,22:12:42
39.984898,116.310085,0,214,39980.9255439815,2009-06-16,22:12:47
39.984901,116.310086,0,211,39980.9256018519,2009-06-16,22:12:52
39.984905,116.310086,0,208,39980.9256597222,2009-06-16,22:12:57
39.984905,116.310086,0,208,39980.9256944444,2009-06-16,22:13:00
39.984905,116.310086,0,206,39980.9257175926,2009-06-16,22:13:02
39.984865,116.310079,0,206,39980.925775463,2009-06-16,22:13:07
39.98476,116.310088,0,203,39980.9258333333,2009-06-16,22:13:12
39.984483,116.310134,0,213,39980.9258912037,2009-06-16,22:13:17
39.984175,116.310158,0,225,39980.9259490741,2009-06-16,22:13:22
39.983808,116.310224,0,240,39980.9260069444,2009-06-16,22:13:27
39.983419,116.310306,0,269,39980.9260648148,2009-06-16,22:13:32
39.983033,116.310373,0,291,39980.9261226852,2009-06-16,22:13:37
39.98269,116.31039,0,315,39980.9261805556,2009-06-16,22:13:42
39.982455,116.310457,0,344,39980.9262384259,2009-06-16,22:13:47
39.982254,116.310505,0,358,39980.9262962963,2009-06-16,22:13:52
39.98209,116.310587,0,389,39980.9263541667,2009-06-16,22:13:57
39.981857,116.310607,0,369,39980.926412037,2009-06-16,22:14:02
39.981804,116.310617,0,373,39980.9264699074,2009-06-16,22:14:07
39.9818,116.310614,0,377,39980.9265277778,2009-06-16,22:14:12
39.9818,116.310614,0,377,39980.9265625,2009-06-16,22:14:15
39.981799,116.310615,0,379,39980.9265856481,2009-06-16,22:14:17
39.981783,116.310617,0,380,39980.9266435185,2009-06-16,22:14:22
39.981652,116.310584,0,393,39980.9267013889,2009-06-16,22:14:27
39.981357,116.310466,0,400,39980.9267592593,2009-06-16,22:14:32
39.981076,116.310517,0,375,39980.9268171296,2009-06-16,22:14:37
39.980725,116.310487,0,353,39980.926875,2009-06-16,22:14:42
39.98048,116.310545,0,341,39980.9269328704,2009-06-16,22:14:47
39.980157,116.310583,0,312,39980.9269907407,2009-06-16,22:14:52
39.979904,116.310567,0,287,39980.9270486111,2009-06-16,22:14:57
39.979827,116.31058,0,275,39980.9271064815,2009-06-16,22:15:02
39.979812,116.310586,0,274,39980.9271643519,2009-06-16,22:15:07
39.9798,116.310586,0,274,39980.9272222222,2009-06-16,22:15:12
39.979792,116.310587,0,273,39980.9272800926,2009-06-16,22:15:17
39.979795,116.310588,0,274,39980.927337963,2009-06-16,22:15:22
39.979794,116.310588,0,275,39980.9273958333,2009-06-16,22:15:27
39.979794,116.310589,0,275,39980.9274537037,2009-06-16,22:15:32
39.979793,116.31059,0,275,39980.9275115741,2009-06-16,22:15:37
39.979793,116.31059,0,275,39980.9275462963,2009-06-16,22:15:40
39.97979,116.310592,0,276,39980.9275694444,2009-06-16,22:15:42
39.979768,116.310597,0,276,39980.9276273148,2009-06-16,22:15:47
39.979588,116.31063,0,284,39980.9276851852,2009-06-16,22:15:52
39.979321,116.310646,0,290,39980.9277430556,2009-06-16,22:15:57
39.978961,116.310603,0,292,39980.9278009259,2009-06-16,22:16:02
39.978625,116.31061,0,290,39980.9278587963,2009-06-16,22:16:07
39.978252,116.310591,0,283,39980.9279166667,2009-06-16,22:16:12
39.977859,116.310547,0,273,39980.927974537,2009-06-16,22:16:17
39.977509,116.310519,0,264,39980.9280324074,2009-06-16,22:16:22
39.977244,116.310545,0,226,39980.9280902778,2009-06-16,22:16:27
39.97708,116.31059,0,211,39980.9281481481,2009-06-16,22:16:32
39.976975,116.310608,0,206,39980.9282060185,2009-06-16,22:16:37
39.976916,116.310555,0,193,39980.9282638889,2009-06-16,22:16:42
39.97691,116.310549,0,186,39980.9283217593,2009-06-16,22:16:47
39.97691,116.310549,0,186,39980.9283564815,2009-06-16,22:16:50
39.976906,116.310545,0,183,39980.9283796296,2009-06-16,22:16:52
39.976809,116.310542,0,181,39980.9284375,2009-06-16,22:16:57
39.976631,116.310551,0,191,39980.9284953704,2009-06-16,22:17:02
39.976594,116.310544,0,193,39980.9285532407,2009-06-16,22:17:07
39.976592,116.310471,0,196,39980.9286111111,2009-06-16,22:17:12
39.976302,116.31048,0,207,39980.9286689815,2009-06-16,22:17:17
39.976116,116.310624,0,211,39980.9287268519,2009-06-16,22:17:22
39.975831,116.310733,0,205,39980.9287847222,2009-06-16,22:17:27
39.975447,116.310897,0,195,39980.9288425926,2009-06-16,22:17:32
39.975035,116.311124,0,191,39980.928900463,2009-06-16,22:17:37
39.974581,116.311289,0,182,39980.9289583333,2009-06-16,22:17:42
39.974108,116.311478,0,165,39980.9290162037,2009-06-16,22:17:47
39.973603,116.311667,0,151,39980.9290740741,2009-06-16,22:17:52
39.973113,116.311873,0,144,39980.9291319444,2009-06-16,22:17:57
39.972647,116.312037,0,141,39980.9291898148,2009-06-16,22:18:02
39.9723,116.312222,0,151,39980.9292476852,2009-06-16,22:18:07
39.972153,116.312244,0,182,39980.9293055556,2009-06-16,22:18:12
39.972136,116.312243,0,195,39980.9293634259,2009-06-16,22:18:17
39.972084,116.312247,0,207,39980.9294212963,2009-06-16,22:18:22
39.971889,116.312307,0,223,39980.9294791667,2009-06-16,22:18:27
39.971678,116.312487,0,220,39980.929537037,2009-06-16,22:18:32
39.971328,116.312655,0,231,39980.9295949074,2009-06-16,22:18:37
39.970984,116.312836,0,227,39980.9296527778,2009-06-16,22:18:42
39.970566,116.313036,0,223,39980.9297106481,2009-06-16,22:18:47
39.970122,116.313212,0,227,39980.9297685185,2009-06-16,22:18:52
39.969782,116.313333,0,222,39980.9298263889,2009-06-16,22:18:57
39.969518,116.313469,0,219,39980.9298842593,2009-06-16,22:19:02
39.969211,116.313566,0,206,39980.9299421296,2009-06-16,22:19:07
39.969015,116.31362,0,188,39980.93,2009-06-16,22:19:12
39.969015,116.31362,0,188,39980.9300347222,2009-06-16,22:19:15
39.969007,116.313623,0,190,39980.9300578704,2009-06-16,22:19:17
39.968992,116.313631,0,188,39980.9301157407,2009-06-16,22:19:22
39.968839,116.313733,0,189,39980.9301736111,2009-06-16,22:19:27
39.968576,116.313866,0,184,39980.9302314815,2009-06-16,22:19:32
39.968205,116.313967,0,177,39980.9302893518,2009-06-16,22:19:37
39.967812,116.314083,0,162,39980.9303472222,2009-06-16,22:19:42
39.967397,116.314254,0,173,39980.9304050926,2009-06-16,22:19:47
39.967017,116.314414,0,175,39980.930462963,2009-06-16,22:19:52
39.966682,116.314545,0,172,39980.9305208333,2009-06-16,22:19:57
39.966453,116.314634,0,173,39980.9305787037,2009-06-16,22:20:02
39.966268,116.314709,0,171,39980.9306365741,2009-06-16,22:20:07
39.96612,116.314773,0,176,39980.9306944444,2009-06-16,22:20:12
39.966077,116.314767,0,169,39980.9307523148,2009-06-16,22:20:17
39.966084,116.314762,0,170,39980.9308101852,2009-06-16,22:20:22
39.966084,116.314762,0,170,39980.9308449074,2009-06-16,22:20:25
39.966077,116.314764,0,170,39980.9308680556,2009-06-16,22:20:27
39.966062,116.31477,0,170,39980.9309259259,2009-06-16,22:20:32
39.966052,116.314773,0,170,39980.9309837963,2009-06-16,22:20:37
39.966063,116.314769,0,170,39980.9310416667,2009-06-16,22:20:42
39.966075,116.314764,0,171,39980.931099537,2009-06-16,22:20:47
39.966077,116.314764,0,171,39980.9311574074,2009-06-16,22:20:52
39.966075,116.314765,0,171,39980.9312152778,2009-06-16,22:20:57
39.966077,116.314764,0,171,39980.9312731481,2009-06-16,22:21:02
39.966081,116.314763,0,171,39980.9313310185,2009-06-16,22:21:07
39.966085,116.314762,0,172,39980.9313888889,2009-06-16,22:21:12
39.966092,116.314761,0,174,39980.9314467593,2009-06-16,22:21:17
39.966092,116.314761,0,176,39980.9315046296,2009-06-16,22:21:22
39.966094,116.314761,0,177,39980.9315625,2009-06-16,22:21:27
39.966099,116.314759,0,177,39980.9316203704,2009-06-16,22:21:32
39.966105,116.314757,0,177,39980.9316782407,2009-06-16,22:21:37
39.966105,116.314757,0,177,39980.931712963,2009-06-16,22:21:40
39.9661,116.31476,0,177,39980.9317361111,2009-06-16,22:21:42
39.966109,116.314758,0,177,39980.9317939815,2009-06-16,22:21:47
39.966096,116.314764,0,177,39980.9318518518,2009-06-16,22:21:52
39.965978,116.314826,0,177,39980.9319097222,2009-06-16,22:21:57
39.96574,116.314947,0,178,39980.9319675926,2009-06-16,22:22:02
39.965425,116.315084,0,180,39980.932025463,2009-06-16,22:22:07
39.964952,116.31526,0,182,39980.9320833333,2009-06-16,22:22:12
39.964479,116.315428,0,178,39980.9321412037,2009-06-16,22:22:17
39.963958,116.315589,0,172,39980.9321990741,2009-06-16,22:22:22
39.96345,116.315823,0,167,39980.9322569444,2009-06-16,22:22:27
39.962898,116.315973,0,175,39980.9323148148,2009-06-16,22:22:32
39.962407,116.316099,0,179,39980.9323726852,2009-06-16,22:22:37
39.961911,116.316203,0,184,39980.9324305556,2009-06-16,22:22:42
39.961398,116.31629,0,185,39980.9324884259,2009-06-16,22:22:47
39.960847,116.316373,0,187,39980.9325462963,2009-06-16,22:22:52
39.960358,116.316446,0,192,39980.9326041667,2009-06-16,22:22:57
39.959949,116.316507,0,192,39980.932662037,2009-06-16,22:23:02
39.959629,116.316551,0,193,39980.9327199074,2009-06-16,22:23:07
39.959465,116.316542,0,195,39980.9327777778,2009-06-16,22:23:12
39.959389,116.316526,0,205,39980.9328356481,2009-06-16,22:23:17
39.959138,116.316549,0,212,39980.9328935185,2009-06-16,22:23:22
39.958851,116.316676,0,223,39980.9329513889,2009-06-16,22:23:27
39.958439,116.316757,0,237,39980.9330092593,2009-06-16,22:23:32
39.958001,116.316832,0,247,39980.9330671296,2009-06-16,22:23:37
39.957499,116.316925,0,249,39980.933125,2009-06-16,22:23:42
39.957039,116.31698,0,232,39980.9331828704,2009-06-16,22:23:47
39.9565,116.317037,0,205,39980.9332407407,2009-06-16,22:23:52
39.955932,116.317075,0,180,39980.9332986111,2009-06-16,22:23:57
39.955396,116.317118,0,175,39980.9333564815,2009-06-16,22:24:02
39.954859,116.317138,0,176,39980.9334143519,2009-06-16,22:24:07
39.954292,116.317191,0,175,39980.9334722222,2009-06-16,22:24:12
39.953759,116.31727,0,172,39980.9335300926,2009-06-16,22:24:17
39.953262,116.317351,0,169,39980.933587963,2009-06-16,22:24:22
39.952844,116.31738,0,162,39980.9336458333,2009-06-16,22:24:27
39.952486,116.317425,0,150,39980.9337037037,2009-06-16,22:24:32
39.952221,116.317437,0,138,39980.9337615741,2009-06-16,22:24:37
39.952087,116.317496,0,141,39980.9338194444,2009-06-16,22:24:42
39.952054,116.317536,0,131,39980.9338773148,2009-06-16,22:24:47
39.9519,116.317591,0,150,39980.9339351852,2009-06-16,22:24:52
39.951691,116.317626,0,180,39980.9339930556,2009-06-16,22:24:57
39.951567,116.317657,0,200,39980.9340509259,2009-06-16,22:25:02
39.951568,116.317642,0,203,39980.9341087963,2009-06-16,22:25:07
39.951555,116.317644,0,204,39980.9341666667,2009-06-16,22:25:12
39.951464,116.317619,0,206,39980.934224537,2009-06-16,22:25:17
39.951243,116.31756,0,215,39980.9342824074,2009-06-16,22:25:22
39.950845,116.317699,0,215,39980.9343402778,2009-06-16,22:25:27
39.950424,116.317774,0,207,39980.9343981481,2009-06-16,22:25:32
39.950013,116.317823,0,195,39980.9344560185,2009-06-16,22:25:37
39.94957,116.317873,0,196,39980.9345138889,2009-06-16,22:25:42
39.949086,116.317951,0,184,39980.9345717593,2009-06-16,22:25:47
39.948565,116.318007,0,177,39980.9346296296,2009-06-16,22:25:52
39.948048,116.318072,0,172,39980.9346875,2009-06-16,22:25:57
39.947597,116.318122,0,166,39980.9347453704,2009-06-16,22:26:02
39.947236,116.318191,0,170,39980.9348032407,2009-06-16,22:26:07
39.947032,116.318233,0,175,39980.9348611111,2009-06-16,22:26:12
39.947032,116.318216,0,173,39980.9349189815,2009-06-16,22:26:17
39.947032,116.318216,0,173,39980.9349537037,2009-06-16,22:26:20
39.947026,116.318218,0,173,39980.9349768519,2009-06-16,22:26:22
39.946918,116.318229,0,179,39980.9350347222,2009-06-16,22:26:27
39.946679,116.31825,0,180,39980.9350925926,2009-06-16,22:26:32
39.946374,116.318274,0,182,39980.935150463,2009-06-16,22:26:37
39.946002,116.318285,0,190,39980.9352083333,2009-06-16,22:26:42
39.945539,116.318389,0,189,39980.9352662037,2009-06-16,22:26:47
39.945075,116.318428,0,189,39980.9353240741,2009-06-16,22:26:52
39.944589,116.318527,0,193,39980.9353819444,2009-06-16,22:26:57
39.944103,116.318582,0,180,39980.9354398148,2009-06-16,22:27:02
39.943619,116.318646,0,162,39980.9354976852,2009-06-16,22:27:07
39.943216,116.318723,0,164,39980.9355555556,2009-06-16,22:27:12
39.942927,116.318769,0,150,39980.9356134259,2009-06-16,22:27:17
39.942665,116.318809,0,130,39980.9356712963,2009-06-16,22:27:22
39.942325,116.318858,0,122,39980.9357291667,2009-06-16,22:27:27
39.941886,116.318938,0,124,39980.935787037,2009-06-16,22:27:32
39.941429,116.319005,0,135,39980.9358449074,2009-06-16,22:27:37
39.940931,116.319079,0,136,39980.9359027778,2009-06-16,22:27:42
39.940428,116.319148,0,132,39980.9359606481,2009-06-16,22:27:47
39.939943,116.319193,0,127,39980.9360185185,2009-06-16,22:27:52
39.939459,116.319232,0,133,39980.9360763889,2009-06-16,22:27:57
39.938941,116.319263,0,141,39980.9361342593,2009-06-16,22:28:02
39.938423,116.319277,0,153,39980.9361921296,2009-06-16,22:28:07
39.9379,116.319355,0,156,39980.93625,2009-06-16,22:28:12
39.937426,116.319416,0,157,39980.9363078704,2009-06-16,22:28:17
39.93696,116.31941,0,149,39980.9363657407,2009-06-16,22:28:22
39.936491,116.319425,0,151,39980.9364236111,2009-06-16,22:28:27
39.936024,116.319426,0,155,39980.9364814815,2009-06-16,22:28:32
39.935581,116.319391,0,165,39980.9365393519,2009-06-16,22:28:37
39.93524,116.319332,0,160,39980.9365972222,2009-06-16,22:28:42
39.935054,116.319296,0,167,39980.9366550926,2009-06-16,22:28:47
39.935053,116.319307,0,175,39980.936712963,2009-06-16,22:28:52
39.934952,116.319263,0,177,39980.9367708333,2009-06-16,22:28:57
39.934721,116.31926,0,184,39980.9368287037,2009-06-16,22:29:02
39.934386,116.319348,0,192,39980.9368865741,2009-06-16,22:29:07
39.934102,116.319325,0,193,39980.9369444444,2009-06-16,22:29:12
39.93388,116.319281,0,204,39980.9370023148,2009-06-16,22:29:17
39.933798,116.319231,0,225,39980.9370601852,2009-06-16,22:29:22
39.933822,116.319202,0,233,39980.9371180556,2009-06-16,22:29:27
39.933832,116.319201,0,237,39980.9371759259,2009-06-16,22:29:32
39.933831,116.319199,0,240,39980.9372337963,2009-06-16,22:29:37
39.933831,116.319199,0,240,39980.9372685185,2009-06-16,22:29:40
39.933832,116.319199,0,240,39980.9372916667,2009-06-16,22:29:42
39.933846,116.319197,0,242,39980.937349537,2009-06-16,22:29:47
39.933867,116.319193,0,243,39980.9374074074,2009-06-16,22:29:52
39.933888,116.319181,0,245,39980.9374652778,2009-06-16,22:29:57
39.933892,116.319178,0,247,39980.9375231481,2009-06-16,22:30:02
39.933895,116.319176,0,249,39980.9375810185,2009-06-16,22:30:07
39.933895,116.319176,0,249,39980.9376157407,2009-06-16,22:30:10
39.933894,116.319174,0,250,39980.9376388889,2009-06-16,22:30:12
39.933834,116.319161,0,247,39980.9376967593,2009-06-16,22:30:17
39.93361,116.31916,0,267,39980.9377546296,2009-06-16,22:30:22
39.933322,116.319168,0,267,39980.9378125,2009-06-16,22:30:27
39.933041,116.319179,0,274,39980.9378703704,2009-06-16,22:30:32
39.93277,116.319185,0,266,39980.9379282407,2009-06-16,22:30:37
39.932461,116.319218,0,253,39980.9379861111,2009-06-16,22:30:42
39.93207,116.319189,0,237,39980.9380439815,2009-06-16,22:30:47
39.931638,116.319218,0,231,39980.9381018518,2009-06-16,22:30:52
39.931342,116.319359,0,237,39980.9381597222,2009-06-16,22:30:57
39.931198,116.319681,0,249,39980.9382175926,2009-06-16,22:31:02
39.931115,116.319998,0,251,39980.938275463,2009-06-16,22:31:07
39.931097,116.320268,0,242,39980.9383333333,2009-06-16,22:31:12
39.931138,116.320385,0,238,39980.9383912037,2009-06-16,22:31:17
39.931135,116.320441,0,236,39980.9384490741,2009-06-16,22:31:22
39.931135,116.320441,0,236,39980.9384837963,2009-06-16,22:31:25
39.931133,116.320444,0,235,39980.9385069444,2009-06-16,22:31:27
39.931153,116.320583,0,237,39980.9385648148,2009-06-16,22:31:32
39.93121,116.320974,0,235,39980.9386226852,2009-06-16,22:31:37
39.931262,116.321542,0,230,39980.9386805556,2009-06-16,22:31:42
39.931386,116.322085,0,229,39980.9387384259,2009-06-16,22:31:47
39.931391,116.322762,0,223,39980.9387962963,2009-06-16,22:31:52
39.931224,116.323498,0,225,39980.9388541667,2009-06-16,22:31:57
39.931137,116.324253,0,227,39980.938912037,2009-06-16,22:32:02
39.93116,116.325017,0,230,39980.9389699074,2009-06-16,22:32:07
39.931079,116.325863,0,229,39980.9390277778,2009-06-16,22:32:12
39.931016,116.32657,0,231,39980.9390856481,2009-06-16,22:32:17
39.930985,116.327154,0,229,39980.9391435185,2009-06-16,22:32:22
39.930891,116.327473,0,216,39980.9392013889,2009-06-16,22:32:27
39.930664,116.327584,0,191,39980.9392592593,2009-06-16,22:32:32
39.930314,116.327601,0,178,39980.9393171296,2009-06-16,22:32:37
39.929909,116.327634,0,172,39980.939375,2009-06-16,22:32:42
39.929441,116.327687,0,166,39980.9394328704,2009-06-16,22:32:47
39.928935,116.327721,0,164,39980.9394907407,2009-06-16,22:32:52
39.928369,116.327775,0,148,39980.9395486111,2009-06-16,22:32:57
39.927801,116.327811,0,148,39980.9396064815,2009-06-16,22:33:02
39.927237,116.327873,0,153,39980.9396643518,2009-06-16,22:33:07
39.926929,116.327934,0,162,39980.9397222222,2009-06-16,22:33:12
39.926912,116.327935,0,156,39980.9397800926,2009-06-16,22:33:17
39.926914,116.327936,0,158,39980.939837963,2009-06-16,22:33:22
39.926915,116.327937,0,158,39980.9398958333,2009-06-16,22:33:27
39.926915,116.327937,0,158,39980.9399305556,2009-06-16,22:33:30
39.926921,116.327937,0,158,39980.9399537037,2009-06-16,22:33:32
39.92693,116.327935,0,156,39980.9400115741,2009-06-16,22:33:37
39.92693,116.327935,0,156,39980.9400462963,2009-06-16,22:33:40
39.926938,116.327933,0,154,39980.9400694444,2009-06-16,22:33:42
39.926875,116.327929,0,150,39980.9401273148,2009-06-16,22:33:47
39.926658,116.327967,0,145,39980.9401851852,2009-06-16,22:33:52
39.926332,116.328025,0,133,39980.9402430556,2009-06-16,22:33:57
39.92605,116.328051,0,133,39980.9403009259,2009-06-16,22:34:02
39.925985,116.328071,0,140,39980.9403587963,2009-06-16,22:34:07
39.925975,116.328073,0,139,39980.9404166667,2009-06-16,22:34:12
39.925759,116.328071,0,143,39980.940474537,2009-06-16,22:34:17
39.92544,116.328055,0,136,39980.9405324074,2009-06-16,22:34:22
39.924995,116.328103,0,139,39980.9405902778,2009-06-16,22:34:27
39.924517,116.32816,0,139,39980.9406481481,2009-06-16,22:34:32
39.923961,116.328212,0,152,39980.9407060185,2009-06-16,22:34:37
39.923441,116.328258,0,158,39980.9407638889,2009-06-16,22:34:42
39.923024,116.328283,0,162,39980.9408217593,2009-06-16,22:34:47
39.92275,116.328315,0,149,39980.9408796296,2009-06-16,22:34:52
39.922658,116.328316,0,146,39980.9409375,2009-06-16,22:34:57
39.922499,116.32832,0,150,39980.9409953704,2009-06-16,22:35:02
39.922322,116.328343,0,155,39980.9410532407,2009-06-16,22:35:07
39.922227,116.328363,0,155,39980.9411111111,2009-06-16,22:35:12
39.922207,116.32835,0,152,39980.9411689815,2009-06-16,22:35:17
39.922203,116.32835,0,152,39980.9412268519,2009-06-16,22:35:22
39.922208,116.32835,0,153,39980.9412847222,2009-06-16,22:35:27
39.922208,116.32835,0,153,39980.9413194444,2009-06-16,22:35:30
39.922215,116.328349,0,153,39980.9413425926,2009-06-16,22:35:32
39.922114,116.328352,0,148,39980.941400463,2009-06-16,22:35:37
39.921816,116.328393,0,162,39980.9414583333,2009-06-16,22:35:42
39.921419,116.328435,0,163,39980.9415162037,2009-06-16,22:35:47
39.920957,116.328449,0,156,39980.9415740741,2009-06-16,22:35:52
39.920496,116.328446,0,149,39980.9416319444,2009-06-16,22:35:57
39.919977,116.328442,0,146,39980.9416898148,2009-06-16,22:36:02
39.919518,116.328431,0,142,39980.9417476852,2009-06-16,22:36:07
39.919074,116.328421,0,128,39980.9418055556,2009-06-16,22:36:12
39.918611,116.328434,0,127,39980.9418634259,2009-06-16,22:36:17
39.918198,116.328421,0,135,39980.9419212963,2009-06-16,22:36:22
39.917874,116.328418,0,140,39980.9419791667,2009-06-16,22:36:27
39.917649,116.328422,0,139,39980.942037037,2009-06-16,22:36:32
39.917521,116.328433,0,137,39980.9420949074,2009-06-16,22:36:37
39.917492,116.328424,0,136,39980.9421527778,2009-06-16,22:36:42
39.917398,116.328409,0,135,39980.9422106481,2009-06-16,22:36:47
39.917171,116.328416,0,131,39980.9422685185,2009-06-16,22:36:52
39.916843,116.328404,0,139,39980.9423263889,2009-06-16,22:36:57
39.916461,116.328406,0,144,39980.9423842593,2009-06-16,22:37:02
39.916002,116.328413,0,144,39980.9424421296,2009-06-16,22:37:07
39.915514,116.328393,0,130,39980.9425,2009-06-16,22:37:12
39.915,116.328385,0,116,39980.9425578704,2009-06-16,22:37:17
39.914424,116.328382,0,119,39980.9426157407,2009-06-16,22:37:22
39.91385,116.328363,0,121,39980.9426736111,2009-06-16,22:37:27
39.913282,116.32836,0,116,39980.9427314815,2009-06-16,22:37:32
39.912797,116.328363,0,116,39980.9427893519,2009-06-16,22:37:37
39.912368,116.32837,0,123,39980.9428472222,2009-06-16,22:37:42
39.911904,116.328359,0,127,39980.9429050926,2009-06-16,22:37:47
39.911402,116.328328,0,135,39980.942962963,2009-06-16,22:37:52
39.910844,116.328283,0,127,39980.9430208333,2009-06-16,22:37:57
39.910271,116.328353,0,137,39980.9430787037,2009-06-16,22:38:02
39.909786,116.32849,0,125,39980.9431365741,2009-06-16,22:38:07
39.909409,116.328619,0,126,39980.9431944444,2009-06-16,22:38:12
39.90919,116.328688,0,122,39980.9432523148,2009-06-16,22:38:17
39.909144,116.328694,0,130,39980.9433101852,2009-06-16,22:38:22
39.909165,116.3287,0,131,39980.9433680556,2009-06-16,22:38:27
39.909057,116.328758,0,136,39980.9434259259,2009-06-16,22:38:32
39.908833,116.328862,0,134,39980.9434837963,2009-06-16,22:38:37
39.90846,116.328991,0,124,39980.9435416667,2009-06-16,22:38:42
39.908022,116.32909,0,121,39980.943599537,2009-06-16,22:38:47
39.907556,116.329164,0,119,39980.9436574074,2009-06-16,22:38:52
39.907145,116.329193,0,114,39980.9437152778,2009-06-16,22:38:57
39.906847,116.329212,0,112,39980.9437731481,2009-06-16,22:39:02
39.906674,116.32921,0,112,39980.9438310185,2009-06-16,22:39:07
39.906607,116.329225,0,113,39980.9438888889,2009-06-16,22:39:12
39.906539,116.329193,0,112,39980.9439467593,2009-06-16,22:39:17
39.90639,116.329199,0,122,39980.9440046296,2009-06-16,22:39:22
39.906164,116.329214,0,120,39980.9440625,2009-06-16,22:39:27
39.905814,116.329245,0,128,39980.9441203704,2009-06-16,22:39:32
39.905305,116.329256,0,130,39980.9441782407,2009-06-16,22:39:37
39.904832,116.329244,0,132,39980.9442361111,2009-06-16,22:39:42
39.904314,116.329218,0,143,39980.9442939815,2009-06-16,22:39:47
39.903767,116.329255,0,156,39980.9443518519,2009-06-16,22:39:52
39.903254,116.329269,0,162,39980.9444097222,2009-06-16,22:39:57
39.90287,116.32943,0,165,39980.9444675926,2009-06-16,22:40:02
39.902541,116.329721,0,166,39980.944525463,2009-06-16,22:40:07
39.902205,116.330151,0,157,39980.9445833333,2009-06-16,22:40:12
39.901987,116.330652,0,152,39980.9446412037,2009-06-16,22:40:17
39.901846,116.33122,0,151,39980.9446990741,2009-06-16,22:40:22
39.901768,116.33178,0,153,39980.9447569444,2009-06-16,22:40:27
39.901738,116.332221,0,154,39980.9448148148,2009-06-16,22:40:32
39.901755,116.33234,0,157,39980.9448726852,2009-06-16,22:40:37
39.901783,116.332332,0,157,39980.9449305556,2009-06-16,22:40:42
39.901803,116.332427,0,155,39980.9449884259,2009-06-16,22:40:47
39.901813,116.33276,0,149,39980.9450462963,2009-06-16,22:40:52
39.901799,116.333233,0,147,39980.9451041667,2009-06-16,22:40:57
39.90178,116.333758,0,146,39980.945162037,2009-06-16,22:41:02
39.901796,116.33438,0,143,39980.9452199074,2009-06-16,22:41:07
39.901793,116.335002,0,142,39980.9452777778,2009-06-16,22:41:12
39.901782,116.335617,0,140,39980.9453356481,2009-06-16,22:41:17
39.901759,116.336145,0,138,39980.9453935185,2009-06-16,22:41:22
39.901702,116.33641,0,139,39980.9454513889,2009-06-16,22:41:27
39.901592,116.3364,0,135,39980.9455092593,2009-06-16,22:41:32
39.901442,116.336343,0,137,39980.9455671296,2009-06-16,22:41:37
39.90121,116.336307,0,139,39980.945625,2009-06-16,22:41:42
39.900893,116.336207,0,138,39980.9456828704,2009-06-16,22:41:47
39.9005,116.33613,0,136,39980.9457407407,2009-06-16,22:41:52
39.900025,116.336067,0,137,39980.9457986111,2009-06-16,22:41:57
39.899612,116.336031,0,137,39980.9458564815,2009-06-16,22:42:02
39.899284,116.335968,0,135,39980.9459143518,2009-06-16,22:42:07
39.899149,116.335983,0,140,39980.9459722222,2009-06-16,22:42:12
39.899131,116.335971,0,141,39980.9460300926,2009-06-16,22:42:17
39.899001,116.335969,0,139,39980.946087963,2009-06-16,22:42:22
39.898723,116.335987,0,138,39980.9461458333,2009-06-16,22:42:27
39.89833,116.336017,0,131,39980.9462037037,2009-06-16,22:42:32
39.897914,116.33607,0,128,39980.9462615741,2009-06-16,22:42:37
39.89747,116.336107,0,135,39980.9463194444,2009-06-16,22:42:42
39.897087,116.336092,0,140,39980.9463773148,2009-06-16,22:42:47
39.896755,116.336103,0,138,39980.9464351852,2009-06-16,22:42:52
39.896514,116.336048,0,134,39980.9464930556,2009-06-16,22:42:57
39.896436,116.335726,0,123,39980.9465509259,2009-06-16,22:43:02
39.896392,116.335282,0,132,39980.9466087963,2009-06-16,22:43:07
39.896368,116.334745,0,140,39980.9466666667,2009-06-16,22:43:12
39.896343,116.334152,0,135,39980.946724537,2009-06-16,22:43:17
39.896303,116.333489,0,138,39980.9467824074,2009-06-16,22:43:22
39.896285,116.33279,0,141,39980.9468402778,2009-06-16,22:43:27
39.896248,116.332149,0,148,39980.9468981481,2009-06-16,22:43:32
39.896174,116.331529,0,154,39980.9469560185,2009-06-16,22:43:37
39.896121,116.330842,0,156,39980.9470138889,2009-06-16,22:43:42
39.896077,116.330128,0,164,39980.9470717593,2009-06-16,22:43:47
39.896047,116.3294,0,170,39980.9471296296,2009-06-16,22:43:52
39.89602,116.328658,0,174,39980.9471875,2009-06-16,22:43:57
39.895989,116.327924,0,173,39980.9472453704,2009-06-16,22:44:02
39.895961,116.32716,0,171,39980.9473032407,2009-06-16,22:44:07
39.895938,116.326418,0,180,39980.9473611111,2009-06-16,22:44:12
39.895916,116.325722,0,180,39980.9474189815,2009-06-16,22:44:17
39.895911,116.325043,0,167,39980.9474768518,2009-06-16,22:44:22
39.895923,116.324361,0,155,39980.9475347222,2009-06-16,22:44:27
39.895907,116.323724,0,155,39980.9475925926,2009-06-16,22:44:32
39.895913,116.323142,0,150,39980.947650463,2009-06-16,22:44:37
39.89589,116.322545,0,151,39980.9477083333,2009-06-16,22:44:42
39.895866,116.32196,0,153,39980.9477662037,2009-06-16,22:44:47
39.895881,116.321368,0,150,39980.9478240741,2009-06-16,22:44:52
39.895912,116.320745,0,147,39980.9478819444,2009-06-16,22:44:57
39.895934,116.320202,0,151,39980.9479398148,2009-06-16,22:45:02
39.895956,116.319695,0,151,39980.9479976852,2009-06-16,22:45:07
39.895929,116.319131,0,142,39980.9480555556,2009-06-16,22:45:12
39.895959,116.31858,0,130,39980.9481134259,2009-06-16,22:45:17
39.895974,116.318014,0,134,39980.9481712963,2009-06-16,22:45:22
39.895973,116.317463,0,128,39980.9482291667,2009-06-16,22:45:27
39.895982,116.316999,0,124,39980.948287037,2009-06-16,22:45:32
39.895971,116.316703,0,125,39980.9483449074,2009-06-16,22:45:37
39.895974,116.316737,0,132,39980.9484027778,2009-06-16,22:45:42
39.895973,116.316734,0,131,39980.9484606481,2009-06-16,22:45:47
39.895972,116.316727,0,132,39980.9485185185,2009-06-16,22:45:52
39.895972,116.316727,0,132,39980.9485532407,2009-06-16,22:45:55
39.895971,116.316721,0,132,39980.9485763889,2009-06-16,22:45:57
39.895963,116.31668,0,132,39980.9486342593,2009-06-16,22:46:02
39.895959,116.316631,0,132,39980.9486921296,2009-06-16,22:46:07
39.895962,116.316607,0,133,39980.94875,2009-06-16,22:46:12
39.89596,116.316595,0,133,39980.9488078704,2009-06-16,22:46:17
39.89596,116.316595,0,133,39980.9488425926,2009-06-16,22:46:20
39.89596,116.316601,0,132,39980.9488657407,2009-06-16,22:46:22
39.895964,116.316617,0,133,39980.9489236111,2009-06-16,22:46:27
39.895988,116.316651,0,133,39980.9489814815,2009-06-16,22:46:32
39.895994,116.316672,0,133,39980.9490393519,2009-06-16,22:46:37
39.895994,116.316672,0,133,39980.9490740741,2009-06-16,22:46:40
39.895994,116.316677,0,133,39980.9490972222,2009-06-16,22:46:42
39.895994,116.316696,0,134,39980.9491550926,2009-06-16,22:46:47
39.895995,116.316719,0,134,39980.949212963,2009-06-16,22:46:52
39.895995,116.31673,0,134,39980.9492708333,2009-06-16,22:46:57
39.895995,116.31673,0,134,39980.9493055556,2009-06-16,22:47:00
39.895992,116.316734,0,134,39980.9493287037,2009-06-16,22:47:02
39.895978,116.316727,0,134,39980.9493865741,2009-06-16,22:47:07
39.895884,116.316757,0,135,39980.9494444444,2009-06-16,22:47:12
39.895753,116.316801,0,132,39980.9495023148,2009-06-16,22:47:17
39.895698,116.316818,0,132,39980.9495601852,2009-06-16,22:47:22
39.895696,116.316821,0,132,39980.9496180556,2009-06-16,22:47:27
39.895696,116.316821,0,132,39980.9496527778,2009-06-16,22:47:30
39.895693,116.316822,0,132,39980.9496759259,2009-06-16,22:47:32
39.895658,116.316828,0,131,39980.9497337963,2009-06-16,22:47:37
39.895633,116.316833,0,131,39980.9497916667,2009-06-16,22:47:42
39.895633,116.316833,0,131,39980.9498263889,2009-06-16,22:47:45
39.895632,116.316838,0,131,39980.949849537,2009-06-16,22:47:47
39.89553,116.316893,0,131,39980.9499074074,2009-06-16,22:47:52
39.895445,116.31698,0,131,39980.9499652778,2009-06-16,22:47:57
39.895417,116.317004,0,131,39980.9500231481,2009-06-16,22:48:02
39.895411,116.317043,0,131,39980.9500810185,2009-06-16,22:48:07
39.895412,116.317132,0,131,39980.9501388889,2009-06-16,22:48:12
39.8954,116.317166,0,130,39980.9501967593,2009-06-16,22:48:17
39.895398,116.31719,0,128,39980.9502546296,2009-06-16,22:48:22
39.895398,116.31719,0,128,39980.9502893519,2009-06-16,22:48:25
39.895398,116.317195,0,128,39980.9503125,2009-06-16,22:48:27
39.895399,116.317207,0,128,39980.9503703704,2009-06-16,22:48:32
39.895371,116.317221,0,128,39980.9504282407,2009-06-16,22:48:37
39.895372,116.31726,0,130,39980.9504861111,2009-06-16,22:48:42
39.895336,116.317287,0,131,39980.9505439815,2009-06-16,22:48:47
39.895262,116.317355,0,129,39980.9506018519,2009-06-16,22:48:52
39.895215,116.317427,0,126,39980.9506597222,2009-06-16,22:48:57
39.895165,116.317541,0,126,39980.9507175926,2009-06-16,22:49:02
39.895154,116.31763,0,124,39980.950775463,2009-06-16,22:49:07
39.89514,116.317652,0,125,39980.9508333333,2009-06-16,22:49:12
39.895142,116.317659,0,125,39980.9508912037,2009-06-16,22:49:17
39.895141,116.317657,0,124,39980.9509490741,2009-06-16,22:49:22
39.89514,116.317661,0,124,39980.9510069444,2009-06-16,22:49:27
39.89514,116.317657,0,124,39980.9510648148,2009-06-16,22:49:32
39.89514,116.317655,0,124,39980.9511226852,2009-06-16,22:49:37
39.89514,116.317655,0,124,39980.9511574074,2009-06-16,22:49:40
39.89514,116.317658,0,124,39980.9511805556,2009-06-16,22:49:42
39.895197,116.317677,0,127,39980.9512384259,2009-06-16,22:49:47
39.895197,116.317676,0,127,39980.9512962963,2009-06-16,22:49:52
39.895197,116.317676,0,127,39980.9513310185,2009-06-16,22:49:55
39.895196,116.317678,0,127,39980.9513541667,2009-06-16,22:49:57
39.895184,116.317675,0,127,39980.951412037,2009-06-16,22:50:02
39.895172,116.317673,0,130,39980.9514699074,2009-06-16,22:50:07
39.895171,116.317661,0,130,39980.9515277778,2009-06-16,22:50:12
39.89517,116.317652,0,130,39980.9515856481,2009-06-16,22:50:17
39.895201,116.317661,0,131,39980.9516435185,2009-06-16,22:50:22
39.895267,116.31758,0,135,39980.9517013889,2009-06-16,22:50:27
39.89527,116.317546,0,138,39980.9517592593,2009-06-16,22:50:32
39.895262,116.317485,0,139,39980.9518171296,2009-06-16,22:50:37
39.89519,116.317476,0,142,39980.951875,2009-06-16,22:50:42
39.89516,116.317456,0,142,39980.9519328704,2009-06-16,22:50:47
39.89515,116.317451,0,142,39980.9519907407,2009-06-16,22:50:52
39.895131,116.317402,0,143,39980.9520486111,2009-06-16,22:50:57
39.895123,116.317358,0,145,39980.9521064815,2009-06-16,22:51:02
39.895158,116.317286,0,149,39980.9521643519,2009-06-16,22:51:07
39.895205,116.317267,0,154,39980.9522222222,2009-06-16,22:51:12
39.895226,116.317287,0,155,39980.9522800926,2009-06-16,22:51:17
39.895339,116.317344,0,155,39980.952337963,2009-06-16,22:51:22
39.895438,116.317412,0,150,39980.9523958333,2009-06-16,22:51:27
39.895441,116.317604,0,141,39980.9524537037,2009-06-16,22:51:32
39.895457,116.317924,0,125,39980.9525115741,2009-06-16,22:51:37
39.895457,116.318279,0,109,39980.9525694444,2009-06-16,22:51:42
39.895459,116.318604,0,94,39980.9526273148,2009-06-16,22:51:47
39.895467,116.31888,0,83,39980.9526851852,2009-06-16,22:51:52
39.895474,116.319117,0,71,39980.9527430556,2009-06-16,22:51:57
39.895465,116.319441,0,63,39980.9528009259,2009-06-16,22:52:02
39.895451,116.319818,0,54,39980.9528587963,2009-06-16,22:52:07
39.895512,116.320166,0,51,39980.9529166667,2009-06-16,22:52:12
39.895547,116.320356,0,57,39980.952974537,2009-06-16,22:52:17
39.895566,116.32037,0,59,39980.9530324074,2009-06-16,22:52:22
39.895573,116.320394,0,57,39980.9530902778,2009-06-16,22:52:27
39.895539,116.320442,0,73,39980.9531481481,2009-06-16,22:52:32
39.895505,116.320592,0,88,39980.9532060185,2009-06-16,22:52:37
39.895473,116.320771,0,96,39980.9532638889,2009-06-16,22:52:42
39.895471,116.32097,0,106,39980.9533217593,2009-06-16,22:52:47
39.895472,116.321093,0,112,39980.9533796296,2009-06-16,22:52:52
39.895446,116.321124,0,112,39980.9534375,2009-06-16,22:52:57
39.895366,116.321213,0,121,39980.9534953704,2009-06-16,22:53:02
39.895347,116.321238,0,132,39980.9535532407,2009-06-16,22:53:07
39.895347,116.321264,0,148,39980.9536111111,2009-06-16,22:53:12
39.895451,116.321272,0,156,39980.9536689815,2009-06-16,22:53:17
39.89554,116.321341,0,167,39980.9537268518,2009-06-16,22:53:22
39.89559,116.321324,0,176,39980.9537847222,2009-06-16,22:53:27
39.895612,116.321306,0,176,39980.9538425926,2009-06-16,22:53:32
39.895612,116.321293,0,176,39980.953900463,2009-06-16,22:53:37
39.895611,116.321286,0,176,39980.9539583333,2009-06-16,22:53:42
39.895612,116.321281,0,176,39980.9540162037,2009-06-16,22:53:47
39.895613,116.321274,0,176,39980.9540740741,2009-06-16,22:53:52
39.895613,116.321271,0,176,39980.9541319444,2009-06-16,22:53:57
39.895613,116.321271,0,176,39980.9541666667,2009-06-16,22:54:00
39.895612,116.321265,0,176,39980.9541898148,2009-06-16,22:54:02
39.895611,116.321256,0,176,39980.9542476852,2009-06-16,22:54:07
39.895612,116.321265,0,176,39980.9543055556,2009-06-16,22:54:12
39.89561,116.321264,0,177,39980.9543634259,2009-06-16,22:54:17
39.895609,116.321263,0,177,39980.9544212963,2009-06-16,22:54:22
39.89561,116.321263,0,177,39980.9544791667,2009-06-16,22:54:27
39.89561,116.321261,0,177,39980.954537037,2009-06-16,22:54:32
39.895609,116.321263,0,177,39980.9545949074,2009-06-16,22:54:37
39.895609,116.321263,0,177,39980.9546296296,2009-06-16,22:54:40
39.895609,116.321265,0,177,39980.9546527778,2009-06-16,22:54:42
39.895643,116.321285,0,178,39980.9547106481,2009-06-16,22:54:47
39.895648,116.321335,0,178,39980.9547685185,2009-06-16,22:54:52
39.895655,116.321418,0,178,39980.9548263889,2009-06-16,22:54:57
39.895615,116.321567,0,179,39980.9548842593,2009-06-16,22:55:02
39.895687,116.321722,0,175,39980.9549421296,2009-06-16,22:55:07
39.895607,116.321855,0,174,39980.955,2009-06-16,22:55:12
39.8953,116.322173,0,179,39980.9550578704,2009-06-16,22:55:17
39.895189,116.322335,0,180,39980.9551157407,2009-06-16,22:55:22
39.895191,116.322375,0,177,39980.9551736111,2009-06-16,22:55:27
39.895277,116.322211,0,172,39980.9552314815,2009-06-16,22:55:32
39.895693,116.321874,0,183,39980.9552893518,2009-06-16,22:55:37
39.895851,116.321374,0,192,39980.9553472222,2009-06-16,22:55:42
39.895932,116.320862,0,184,39980.9554050926,2009-06-16,22:55:47
39.895944,116.320436,0,178,39980.955462963,2009-06-16,22:55:52
39.89604,116.319881,0,163,39980.9555208333,2009-06-16,22:55:57
39.896049,116.319377,0,152,39980.9555787037,2009-06-16,22:56:02
39.896048,116.318844,0,136,39980.9556365741,2009-06-16,22:56:07
39.896061,116.318346,0,128,39980.9556944444,2009-06-16,22:56:12
39.896063,116.31798,0,115,39980.9557523148,2009-06-16,22:56:17
39.896015,116.317822,0,88,39980.9558101852,2009-06-16,22:56:22
39.896001,116.317697,0,74,39980.9558680556,2009-06-16,22:56:27
39.896023,116.317536,0,68,39980.9559259259,2009-06-16,22:56:32
39.896031,116.317368,0,66,39980.9559837963,2009-06-16,22:56:37
39.895996,116.317073,0,69,39980.9560416667,2009-06-16,22:56:42
39.895993,116.316835,0,72,39980.956099537,2009-06-16,22:56:47
39.896013,116.316588,0,76,39980.9561574074,2009-06-16,22:56:52
39.896072,116.316318,0,79,39980.9562152778,2009-06-16,22:56:57
39.896114,116.316077,0,84,39980.9562731481,2009-06-16,22:57:02
39.896097,116.31583,0,104,39980.9563310185,2009-06-16,22:57:07
39.896067,116.315638,0,111,39980.9563888889,2009-06-16,22:57:12
39.89606,116.315444,0,113,39980.9564467593,2009-06-16,22:57:17
39.896092,116.315279,0,138,39980.9565046296,2009-06-16,22:57:22
39.896217,116.315184,0,132,39980.9565625,2009-06-16,22:57:27
39.896485,116.315163,0,133,39980.9566203704,2009-06-16,22:57:32
39.896745,116.315176,0,137,39980.9566782407,2009-06-16,22:57:37
39.897096,116.315164,0,137,39980.9567361111,2009-06-16,22:57:42
39.897486,116.315191,0,137,39980.9567939815,2009-06-16,22:57:47
39.897958,116.315249,0,125,39980.9568518519,2009-06-16,22:57:52
39.898301,116.315233,0,133,39980.9569097222,2009-06-16,22:57:57
39.898515,116.315268,0,130,39980.9569675926,2009-06-16,22:58:02
39.898506,116.315331,0,129,39980.957025463,2009-06-16,22:58:07
39.898503,116.315238,0,130,39980.9570833333,2009-06-16,22:58:12
39.898522,116.315201,0,135,39980.9571412037,2009-06-16,22:58:17
39.898523,116.315175,0,142,39980.9571990741,2009-06-16,22:58:22
39.89856,116.315136,0,147,39980.9572569444,2009-06-16,22:58:27
39.898729,116.315125,0,161,39980.9573148148,2009-06-16,22:58:32
39.898727,116.315179,0,174,39980.9573726852,2009-06-16,22:58:37
39.898943,116.315377,0,168,39980.9574305556,2009-06-16,22:58:42
39.899255,116.315302,0,175,39980.9574884259,2009-06-16,22:58:47
39.899623,116.315267,0,183,39980.9575462963,2009-06-16,22:58:52
39.900069,116.315197,0,197,39980.9576041667,2009-06-16,22:58:57
39.900528,116.315203,0,215,39980.957662037,2009-06-16,22:59:02
39.900952,116.315193,0,228,39980.9577199074,2009-06-16,22:59:07
39.901435,116.31513,0,262,39980.9577777778,2009-06-16,22:59:12
39.901946,116.315158,0,277,39980.9578356481,2009-06-16,22:59:17
39.902496,116.315133,0,286,39980.9578935185,2009-06-16,22:59:22
39.903009,116.315123,0,304,39980.9579513889,2009-06-16,22:59:27
39.903392,116.315127,0,305,39980.9580092593,2009-06-16,22:59:32
39.90359,116.315171,0,281,39980.9580671296,2009-06-16,22:59:37
39.903603,116.315176,0,272,39980.958125,2009-06-16,22:59:42
39.903603,116.315176,0,272,39980.9581597222,2009-06-16,22:59:45
39.903604,116.315177,0,271,39980.9581828704,2009-06-16,22:59:47
39.903647,116.31522,0,262,39980.9582407407,2009-06-16,22:59:52
39.90386,116.315223,0,261,39980.9582986111,2009-06-16,22:59:57
39.904143,116.315248,0,256,39980.9583564815,2009-06-16,23:00:02
39.904445,116.315312,0,241,39980.9584143519,2009-06-16,23:00:07
39.904861,116.315319,0,226,39980.9584722222,2009-06-16,23:00:12
39.905411,116.315228,0,227,39980.9585300926,2009-06-16,23:00:17
39.905878,116.315279,0,226,39980.958587963,2009-06-16,23:00:22
39.906066,116.315411,0,223,39980.9586458333,2009-06-16,23:00:27
39.906107,116.315719,0,229,39980.9587037037,2009-06-16,23:00:32
39.906111,116.31601,0,224,39980.9587615741,2009-06-16,23:00:37
39.906112,116.316296,0,217,39980.9588194444,2009-06-16,23:00:42
39.906127,116.316471,0,213,39980.9588773148,2009-06-16,23:00:47
39.906073,116.316495,0,210,39980.9589351852,2009-06-16,23:00:52
39.90606,116.316495,0,211,39980.9589930556,2009-06-16,23:00:57
39.906057,116.316495,0,211,39980.9590509259,2009-06-16,23:01:02
39.906057,116.316495,0,211,39980.9590856481,2009-06-16,23:01:05
39.906054,116.316495,0,212,39980.9591087963,2009-06-16,23:01:07
39.906036,116.316525,0,210,39980.9591666667,2009-06-16,23:01:12
39.90597,116.316724,0,209,39980.959224537,2009-06-16,23:01:17
39.906012,116.317088,0,198,39980.9592824074,2009-06-16,23:01:22
39.906044,116.317482,0,166,39980.9593402778,2009-06-16,23:01:27
39.906054,116.317934,0,157,39980.9593981481,2009-06-16,23:01:32
39.906071,116.318334,0,156,39980.9594560185,2009-06-16,23:01:37
39.906013,116.318798,0,147,39980.9595138889,2009-06-16,23:01:42
39.905995,116.319279,0,135,39980.9595717593,2009-06-16,23:01:47
39.905997,116.319803,0,129,39980.9596296296,2009-06-16,23:01:52
39.905995,116.320324,0,124,39980.9596875,2009-06-16,23:01:57
39.905997,116.320875,0,119,39980.9597453704,2009-06-16,23:02:02
39.906,116.321467,0,116,39980.9598032407,2009-06-16,23:02:07
39.905977,116.322095,0,116,39980.9598611111,2009-06-16,23:02:12
39.90599,116.322729,0,122,39980.9599189815,2009-06-16,23:02:17
39.906017,116.323306,0,135,39980.9599768519,2009-06-16,23:02:22
39.90604,116.323869,0,144,39980.9600347222,2009-06-16,23:02:27
39.906053,116.324483,0,158,39980.9600925926,2009-06-16,23:02:32
39.906019,116.325167,0,165,39980.960150463,2009-06-16,23:02:37
39.905999,116.325837,0,182,39980.9602083333,2009-06-16,23:02:42
39.906034,116.32626,0,197,39980.9602662037,2009-06-16,23:02:47
39.90602,116.326379,0,200,39980.9603240741,2009-06-16,23:02:52
39.906018,116.326383,0,207,39980.9603819444,2009-06-16,23:02:57
39.906018,116.326383,0,207,39980.9604166667,2009-06-16,23:03:00
39.906014,116.326382,0,213,39980.9604398148,2009-06-16,23:03:02
39.905955,116.326443,0,206,39980.9604976852,2009-06-16,23:03:07
39.905918,116.326745,0,200,39980.9605555556,2009-06-16,23:03:12
39.905947,116.327175,0,189,39980.9606134259,2009-06-16,23:03:17
39.905959,116.327514,0,197,39980.9606712963,2009-06-16,23:03:22
39.905965,116.32773,0,198,39980.9607291667,2009-06-16,23:03:27
39.905984,116.327789,0,199,39980.960787037,2009-06-16,23:03:32
39.905988,116.327795,0,203,39980.9608449074,2009-06-16,23:03:37
39.905988,116.327795,0,206,39980.9609027778,2009-06-16,23:03:42
39.905988,116.327795,0,206,39980.9609375,2009-06-16,23:03:45
39.905984,116.327795,0,207,39980.9609606481,2009-06-16,23:03:47
39.905978,116.327831,0,207,39980.9610185185,2009-06-16,23:03:52
39.905995,116.328008,0,207,39980.9610763889,2009-06-16,23:03:57
39.906015,116.3282,0,214,39980.9611342593,2009-06-16,23:04:02
39.906025,116.328259,0,219,39980.9611921296,2009-06-16,23:04:07
39.906013,116.328261,0,222,39980.96125,2009-06-16,23:04:12
39.905998,116.328251,0,221,39980.9613078704,2009-06-16,23:04:17
39.905998,116.328251,0,221,39980.9613425926,2009-06-16,23:04:20
39.906003,116.328252,0,222,39980.9613657407,2009-06-16,23:04:22
39.905982,116.3283,0,224,39980.9614236111,2009-06-16,23:04:27
39.906016,116.328583,0,226,39980.9614814815,2009-06-16,23:04:32
39.905885,116.328917,0,213,39980.9615393518,2009-06-16,23:04:37
39.905894,116.329154,0,215,39980.9615972222,2009-06-16,23:04:42
39.906073,116.329385,0,208,39980.9616550926,2009-06-16,23:04:47
39.906518,116.329462,0,202,39980.961712963,2009-06-16,23:04:52
39.906992,116.329511,0,195,39980.9617708333,2009-06-16,23:04:57
39.907491,116.329546,0,186,39980.9618287037,2009-06-16,23:05:02
39.90787,116.329468,0,179,39980.9618865741,2009-06-16,23:05:07
39.907964,116.32945,0,169,39980.9619444444,2009-06-16,23:05:12
39.908014,116.329461,0,156,39980.9620023148,2009-06-16,23:05:17
39.908037,116.329477,0,149,39980.9620601852,2009-06-16,23:05:22
39.90803,116.329478,0,145,39980.9621180556,2009-06-16,23:05:27
39.908029,116.329478,0,143,39980.9621759259,2009-06-16,23:05:32
39.908025,116.329476,0,143,39980.9622337963,2009-06-16,23:05:37
39.908025,116.329476,0,143,39980.9622685185,2009-06-16,23:05:40
39.908024,116.329475,0,143,39980.9622916667,2009-06-16,23:05:42
39.908099,116.329478,0,144,39980.962349537,2009-06-16,23:05:47
39.908321,116.329433,0,149,39980.9624074074,2009-06-16,23:05:52
39.908616,116.329335,0,145,39980.9624652778,2009-06-16,23:05:57
39.908895,116.329271,0,139,39980.9625231481,2009-06-16,23:06:02
39.909283,116.329081,0,129,39980.9625810185,2009-06-16,23:06:07
39.909754,116.328866,0,129,39980.9626388889,2009-06-16,23:06:12
39.910307,116.328674,0,124,39980.9626967593,2009-06-16,23:06:17
39.910823,116.328564,0,124,39980.9627546296,2009-06-16,23:06:22
39.9112,116.328508,0,102,39980.9628125,2009-06-16,23:06:27
39.911415,116.328464,0,93,39980.9628703704,2009-06-16,23:06:32
39.91156,116.328411,0,93,39980.9629282407,2009-06-16,23:06:37
39.911784,116.328434,0,83,39980.9629861111,2009-06-16,23:06:42
39.912085,116.328462,0,83,39980.9630439815,2009-06-16,23:06:47
39.912489,116.328473,0,83,39980.9631018518,2009-06-16,23:06:52
39.912875,116.328477,0,98,39980.9631597222,2009-06-16,23:06:57
39.913254,116.328497,0,100,39980.9632175926,2009-06-16,23:07:02
39.913647,116.328499,0,96,39980.963275463,2009-06-16,23:07:07
39.914063,116.32849,0,96,39980.9633333333,2009-06-16,23:07:12
39.914484,116.328479,0,98,39980.9633912037,2009-06-16,23:07:17
39.914885,116.328478,0,98,39980.9634490741,2009-06-16,23:07:22
39.915273,116.328448,0,86,39980.9635069444,2009-06-16,23:07:27
39.915623,116.328455,0,88,39980.9635648148,2009-06-16,23:07:32
39.915922,116.328475,0,93,39980.9636226852,2009-06-16,23:07:37
39.916152,116.328484,0,107,39980.9636805556,2009-06-16,23:07:42
39.916246,116.328478,0,117,39980.9637384259,2009-06-16,23:07:47
39.916249,116.328485,0,120,39980.9637962963,2009-06-16,23:07:52
39.916249,116.328485,0,121,39980.9638541667,2009-06-16,23:07:57
39.916245,116.328485,0,122,39980.963912037,2009-06-16,23:08:02
39.916242,116.328487,0,122,39980.9639699074,2009-06-16,23:08:07
39.916242,116.328487,0,122,39980.9640046296,2009-06-16,23:08:10
39.916241,116.328488,0,122,39980.9640277778,2009-06-16,23:08:12
39.916261,116.328497,0,121,39980.9640856481,2009-06-16,23:08:17
39.916501,116.328483,0,124,39980.9641435185,2009-06-16,23:08:22
39.916817,116.328529,0,129,39980.9642013889,2009-06-16,23:08:27
39.917217,116.328522,0,135,39980.9642592593,2009-06-16,23:08:32
39.917657,116.328536,0,132,39980.9643171296,2009-06-16,23:08:37
39.918139,116.328553,0,122,39980.964375,2009-06-16,23:08:42
39.918654,116.328579,0,122,39980.9644328704,2009-06-16,23:08:47
39.919223,116.32859,0,117,39980.9644907407,2009-06-16,23:08:52
39.919738,116.328612,0,112,39980.9645486111,2009-06-16,23:08:57
39.920225,116.328606,0,104,39980.9646064815,2009-06-16,23:09:02
39.920659,116.328604,0,106,39980.9646643519,2009-06-16,23:09:07
39.921045,116.328607,0,109,39980.9647222222,2009-06-16,23:09:12
39.92143,116.328604,0,104,39980.9647800926,2009-06-16,23:09:17
39.921789,116.328548,0,116,39980.964837963,2009-06-16,23:09:22
39.922063,116.328491,0,113,39980.9648958333,2009-06-16,23:09:27
39.922344,116.328461,0,106,39980.9649537037,2009-06-16,23:09:32
39.922632,116.32844,0,107,39980.9650115741,2009-06-16,23:09:37
39.92284,116.328408,0,119,39980.9650694444,2009-06-16,23:09:42
39.922969,116.32839,0,124,39980.9651273148,2009-06-16,23:09:47
39.923043,116.328404,0,130,39980.9651851852,2009-06-16,23:09:52
39.923202,116.328473,0,128,39980.9652430556,2009-06-16,23:09:57
39.923446,116.32853,0,128,39980.9653009259,2009-06-16,23:10:02
39.9236,116.328461,0,122,39980.9653587963,2009-06-16,23:10:07
39.92362,116.32842,0,122,39980.9654166667,2009-06-16,23:10:12
39.92372,116.328431,0,128,39980.965474537,2009-06-16,23:10:17
39.923939,116.32846,0,142,39980.9655324074,2009-06-16,23:10:22
39.924265,116.328465,0,154,39980.9655902778,2009-06-16,23:10:27
39.924901,116.328249,0,157,39980.9656481481,2009-06-16,23:10:32
39.925425,116.328146,0,134,39980.9657060185,2009-06-16,23:10:37
39.925836,116.328083,0,134,39980.9657638889,2009-06-16,23:10:42
39.926252,116.328023,0,162,39980.9658217593,2009-06-16,23:10:47
39.926625,116.327957,0,166,39980.9658796296,2009-06-16,23:10:52
39.927053,116.327951,0,176,39980.9659375,2009-06-16,23:10:57
39.92745,116.327916,0,214,39980.9659953704,2009-06-16,23:11:02
39.927757,116.327838,0,223,39980.9660532407,2009-06-16,23:11:07
39.927865,116.327802,0,234,39980.9661111111,2009-06-16,23:11:12
39.927906,116.327787,0,245,39980.9661689815,2009-06-16,23:11:17
39.927943,116.327791,0,254,39980.9662268519,2009-06-16,23:11:22
39.928163,116.327793,0,244,39980.9662847222,2009-06-16,23:11:27
39.928549,116.327728,0,241,39980.9663425926,2009-06-16,23:11:32
39.929025,116.327722,0,227,39980.966400463,2009-06-16,23:11:37
39.929469,116.327683,0,209,39980.9664583333,2009-06-16,23:11:42
39.929802,116.327652,0,191,39980.9665162037,2009-06-16,23:11:47
39.929962,116.327615,0,177,39980.9665740741,2009-06-16,23:11:52
39.930031,116.327617,0,177,39980.9666319444,2009-06-16,23:11:57
39.930113,116.327611,0,164,39980.9666898148,2009-06-16,23:12:02
39.930206,116.327601,0,147,39980.9667476852,2009-06-16,23:12:07
39.930277,116.327606,0,155,39980.9668055556,2009-06-16,23:12:12
39.930293,116.327592,0,150,39980.9668634259,2009-06-16,23:12:17
39.930305,116.327591,0,149,39980.9669212963,2009-06-16,23:12:22
39.930364,116.32761,0,145,39980.9669791667,2009-06-16,23:12:27
39.930606,116.327613,0,143,39980.967037037,2009-06-16,23:12:32
39.930775,116.32756,0,147,39980.9670949074,2009-06-16,23:12:37
39.930759,116.327572,0,142,39980.9671527778,2009-06-16,23:12:42
39.930759,116.327572,0,142,39980.9671875,2009-06-16,23:12:45
39.930756,116.327573,0,142,39980.9672106481,2009-06-16,23:12:47
39.930765,116.327574,0,142,39980.9672685185,2009-06-16,23:12:52
39.930783,116.327573,0,141,39980.9673263889,2009-06-16,23:12:57
39.930797,116.327573,0,140,39980.9673842593,2009-06-16,23:13:02
39.930796,116.327573,0,139,39980.9674421296,2009-06-16,23:13:07
39.930788,116.327572,0,139,39980.9675,2009-06-16,23:13:12
39.930787,116.327572,0,139,39980.9675578704,2009-06-16,23:13:17
39.930789,116.327572,0,139,39980.9676157407,2009-06-16,23:13:22
39.93079,116.327571,0,138,39980.9676736111,2009-06-16,23:13:27
39.930788,116.32757,0,139,39980.9677314815,2009-06-16,23:13:32
39.930788,116.32757,0,139,39980.9677662037,2009-06-16,23:13:35
39.930787,116.32757,0,139,39980.9677893519,2009-06-16,23:13:37
39.930802,116.327571,0,139,39980.9678472222,2009-06-16,23:13:42
39.930847,116.327573,0,140,39980.9679050926,2009-06-16,23:13:47
39.93089,116.327564,0,137,39980.967962963,2009-06-16,23:13:52
39.93091,116.327569,0,136,39980.9680208333,2009-06-16,23:13:57
39.93091,116.327569,0,136,39980.9680555556,2009-06-16,23:14:00
39.930911,116.327561,0,135,39980.9680787037,2009-06-16,23:14:02
39.930945,116.32755,0,135,39980.9681365741,2009-06-16,23:14:07
39.93103,116.327388,0,126,39980.9681944444,2009-06-16,23:14:12
39.931064,116.327016,0,127,39980.9682523148,2009-06-16,23:14:17
39.931037,116.326543,0,135,39980.9683101852,2009-06-16,23:14:22
39.931038,116.325994,0,143,39980.9683680556,2009-06-16,23:14:27
39.931054,116.325294,0,142,39980.9684259259,2009-06-16,23:14:32
39.93107,116.324639,0,142,39980.9684837963,2009-06-16,23:14:37
39.931107,116.323891,0,137,39980.9685416667,2009-06-16,23:14:42
39.931135,116.323193,0,140,39980.968599537,2009-06-16,23:14:47
39.931141,116.322559,0,145,39980.9686574074,2009-06-16,23:14:52
39.931184,116.321934,0,150,39980.9687152778,2009-06-16,23:14:57
39.931233,116.321381,0,154,39980.9687731481,2009-06-16,23:15:02
39.931307,116.321061,0,159,39980.9688310185,2009-06-16,23:15:07
39.931296,116.321028,0,164,39980.9688888889,2009-06-16,23:15:12
39.931325,116.321019,0,169,39980.9689467593,2009-06-16,23:15:17
39.931326,116.320969,0,171,39980.9690046296,2009-06-16,23:15:22
39.931334,116.320738,0,172,39980.9690625,2009-06-16,23:15:27
39.931362,116.320498,0,178,39980.9691203704,2009-06-16,23:15:32
39.931274,116.320246,0,186,39980.9691782407,2009-06-16,23:15:37
39.931233,116.320102,0,199,39980.9692361111,2009-06-16,23:15:42
39.931208,116.320095,0,207,39980.9692939815,2009-06-16,23:15:47
39.931285,116.320059,0,214,39980.9693518518,2009-06-16,23:15:52
39.931551,116.320084,0,213,39980.9694097222,2009-06-16,23:15:57
39.931829,116.320236,0,213,39980.9694675926,2009-06-16,23:16:02
39.932144,116.320315,0,212,39980.969525463,2009-06-16,23:16:07
39.932465,116.320245,0,211,39980.9695833333,2009-06-16,23:16:12
39.933075,116.320073,0,213,39980.9696412037,2009-06-16,23:16:17
39.93315,116.320008,0,233,39980.9696990741,2009-06-16,23:16:22
39.933153,116.320007,0,248,39980.9697569444,2009-06-16,23:16:27
39.933153,116.320007,0,248,39980.9697916667,2009-06-16,23:16:30
39.933156,116.320006,0,261,39980.9698148148,2009-06-16,23:16:32
39.933165,116.32,0,270,39980.9698726852,2009-06-16,23:16:37
39.933167,116.319995,0,280,39980.9699305556,2009-06-16,23:16:42
39.933163,116.31999,0,283,39980.9699884259,2009-06-16,23:16:47
39.933163,116.31999,0,283,39980.9700231481,2009-06-16,23:16:50
39.933168,116.31999,0,285,39980.9700462963,2009-06-16,23:16:52
39.933278,116.32004,0,291,39980.9701041667,2009-06-16,23:16:57
39.933595,116.319996,0,303,39980.970162037,2009-06-16,23:17:02
39.933928,116.319971,0,307,39980.9702199074,2009-06-16,23:17:07
39.934261,116.319902,0,302,39980.9702777778,2009-06-16,23:17:12
39.934588,116.31987,0,305,39980.9703356481,2009-06-16,23:17:17
39.934782,116.319875,0,297,39980.9703935185,2009-06-16,23:17:22
39.934893,116.319836,0,276,39980.9704513889,2009-06-16,23:17:27
39.934955,116.319856,0,266,39980.9705092593,2009-06-16,23:17:32
39.934959,116.319866,0,259,39980.9705671296,2009-06-16,23:17:37
39.935023,116.319859,0,250,39980.970625,2009-06-16,23:17:42
39.935122,116.319838,0,223,39980.9706828704,2009-06-16,23:17:47
39.935222,116.319871,0,226,39980.9707407407,2009-06-16,23:17:52
39.935293,116.319911,0,228,39980.9707986111,2009-06-16,23:17:57
39.935339,116.319914,0,225,39980.9708564815,2009-06-16,23:18:02
39.935445,116.319908,0,224,39980.9709143518,2009-06-16,23:18:07
39.935802,116.319859,0,212,39980.9709722222,2009-06-16,23:18:12
39.936114,116.319792,0,217,39980.9710300926,2009-06-16,23:18:17
39.936387,116.319769,0,209,39980.971087963,2009-06-16,23:18:22
39.936564,116.319739,0,203,39980.9711458333,2009-06-16,23:18:27
39.936627,116.319686,0,197,39980.9712037037,2009-06-16,23:18:32
39.936635,116.319675,0,191,39980.9712615741,2009-06-16,23:18:37
39.936633,116.319674,0,190,39980.9713194444,2009-06-16,23:18:42
39.936634,116.319673,0,189,39980.9713773148,2009-06-16,23:18:47
39.93664,116.319672,0,188,39980.9714351852,2009-06-16,23:18:52
39.93664,116.319672,0,188,39980.9714930556,2009-06-16,23:18:57
39.93664,116.319672,0,188,39980.9715277778,2009-06-16,23:19:00
39.936636,116.319673,0,187,39980.9715509259,2009-06-16,23:19:02
39.936625,116.319675,0,187,39980.9716087963,2009-06-16,23:19:07
39.936619,116.319673,0,187,39980.9716666667,2009-06-16,23:19:12
39.936612,116.319676,0,187,39980.971724537,2009-06-16,23:19:17
39.936606,116.31968,0,187,39980.9717824074,2009-06-16,23:19:22
39.936606,116.31968,0,187,39980.9718171296,2009-06-16,23:19:25
39.93661,116.319682,0,186,39980.9718402778,2009-06-16,23:19:27
39.936706,116.319751,0,182,39980.9718981481,2009-06-16,23:19:32
39.936967,116.319778,0,178,39980.9719560185,2009-06-16,23:19:37
39.937316,116.319757,0,170,39980.9720138889,2009-06-16,23:19:42
39.937737,116.319692,0,160,39980.9720717593,2009-06-16,23:19:47
39.938169,116.319614,0,161,39980.9721296296,2009-06-16,23:19:52
39.938595,116.319538,0,180,39980.9721875,2009-06-16,23:19:57
39.938944,116.319494,0,177,39980.9722453704,2009-06-16,23:20:02
39.939204,116.319439,0,169,39980.9723032407,2009-06-16,23:20:07
39.93945,116.319413,0,169,39980.9723611111,2009-06-16,23:20:12
39.939816,116.319424,0,156,39980.9724189815,2009-06-16,23:20:17
39.940259,116.319394,0,152,39980.9724768519,2009-06-16,23:20:22
39.940696,116.319327,0,160,39980.9725347222,2009-06-16,23:20:27
39.941171,116.319276,0,150,39980.9725925926,2009-06-16,23:20:32
39.941677,116.319208,0,155,39980.972650463,2009-06-16,23:20:37
39.942185,116.319173,0,156,39980.9727083333,2009-06-16,23:20:42
39.94257,116.319109,0,174,39980.9727662037,2009-06-16,23:20:47
39.942749,116.318983,0,212,39980.9728240741,2009-06-16,23:20:52
39.942856,116.318998,0,251,39980.9728819444,2009-06-16,23:20:57
39.94301,116.318954,0,248,39980.9729398148,2009-06-16,23:21:02
39.94303,116.318945,0,263,39980.9729976852,2009-06-16,23:21:07
39.94303,116.318945,0,263,39980.9730324074,2009-06-16,23:21:10
39.943038,116.318944,0,275,39980.9730555556,2009-06-16,23:21:12
39.943157,116.318944,0,264,39980.9731134259,2009-06-16,23:21:17
39.943247,116.318998,0,246,39980.9731712963,2009-06-16,23:21:22
39.943304,116.319044,0,228,39980.9732291667,2009-06-16,23:21:27
39.943408,116.319038,0,213,39980.973287037,2009-06-16,23:21:32
39.94341,116.31903,0,218,39980.9733449074,2009-06-16,23:21:37
39.94341,116.31903,0,218,39980.9733796296,2009-06-16,23:21:40
39.943405,116.31903,0,217,39980.9734027778,2009-06-16,23:21:42
39.943469,116.319014,0,217,39980.9734606481,2009-06-16,23:21:47
39.943674,116.31893,0,199,39980.9735185185,2009-06-16,23:21:52
39.944018,116.318824,0,190,39980.9735763889,2009-06-16,23:21:57
39.944372,116.318784,0,188,39980.9736342593,2009-06-16,23:22:02
39.944582,116.318762,0,187,39980.9736921296,2009-06-16,23:22:07
39.944627,116.318731,0,188,39980.97375,2009-06-16,23:22:12
39.944753,116.318709,0,181,39980.9738078704,2009-06-16,23:22:17
39.945023,116.318687,0,179,39980.9738657407,2009-06-16,23:22:22
39.945362,116.318648,0,184,39980.9739236111,2009-06-16,23:22:27
39.945731,116.318563,0,188,39980.9739814815,2009-06-16,23:22:32
39.946211,116.318485,0,199,39980.9740393519,2009-06-16,23:22:37
39.946633,116.318459,0,190,39980.9740972222,2009-06-16,23:22:42
39.946887,116.318471,0,198,39980.9741550926,2009-06-16,23:22:47
39.946872,116.31847,0,220,39980.974212963,2009-06-16,23:22:52
39.946871,116.318471,0,227,39980.9742708333,2009-06-16,23:22:57
39.946871,116.318471,0,227,39980.9743055556,2009-06-16,23:23:00
39.946869,116.318471,0,228,39980.9743287037,2009-06-16,23:23:02
39.946983,116.318443,0,230,39980.9743865741,2009-06-16,23:23:07
39.947243,116.318373,0,220,39980.9744444444,2009-06-16,23:23:12
39.947612,116.318372,0,220,39980.9745023148,2009-06-16,23:23:17
39.947999,116.318354,0,221,39980.9745601852,2009-06-16,23:23:22
39.948444,116.318277,0,226,39980.9746180556,2009-06-16,23:23:27
39.948847,116.31818,0,239,39980.9746759259,2009-06-16,23:23:32
39.949206,116.318119,0,247,39980.9747337963,2009-06-16,23:23:37
39.949443,116.318112,0,242,39980.9747916667,2009-06-16,23:23:42
39.949533,116.318094,0,236,39980.974849537,2009-06-16,23:23:47
39.949552,116.318092,0,224,39980.9749074074,2009-06-16,23:23:52
39.949563,116.318089,0,221,39980.9749652778,2009-06-16,23:23:57
39.949565,116.318088,0,213,39980.9750231481,2009-06-16,23:24:02
39.949564,116.318088,0,212,39980.9750810185,2009-06-16,23:24:07
39.949558,116.318087,0,211,39980.9751388889,2009-06-16,23:24:12
39.949558,116.318087,0,211,39980.9751736111,2009-06-16,23:24:15
39.949561,116.318087,0,211,39980.9751967593,2009-06-16,23:24:17
39.949685,116.318047,0,205,39980.9752546296,2009-06-16,23:24:22
39.949994,116.317978,0,200,39980.9753125,2009-06-16,23:24:27
39.95036,116.31795,0,193,39980.9753703704,2009-06-16,23:24:32
39.950712,116.31788,0,171,39980.9754282407,2009-06-16,23:24:37
39.950965,116.317883,0,161,39980.9754861111,2009-06-16,23:24:42
39.951134,116.317945,0,139,39980.9755439815,2009-06-16,23:24:47
39.951155,116.317978,0,128,39980.9756018519,2009-06-16,23:24:52
39.951155,116.317978,0,128,39980.9756365741,2009-06-16,23:24:55
39.951155,116.317978,0,127,39980.9756597222,2009-06-16,23:24:57
39.951174,116.317975,0,127,39980.9757175926,2009-06-16,23:25:02
39.951272,116.317958,0,122,39980.975775463,2009-06-16,23:25:07
39.951364,116.317885,0,121,39980.9758333333,2009-06-16,23:25:12
39.95139,116.317899,0,120,39980.9758912037,2009-06-16,23:25:17
39.95139,116.317899,0,120,39980.9759259259,2009-06-16,23:25:20
39.951388,116.317898,0,120,39980.9759490741,2009-06-16,23:25:22
39.951466,116.317874,0,124,39980.9760069444,2009-06-16,23:25:27
39.951593,116.317838,0,124,39980.9760648148,2009-06-16,23:25:32
39.95171,116.317864,0,122,39980.9761226852,2009-06-16,23:25:37
39.952002,116.317948,0,119,39980.9761805556,2009-06-16,23:25:42
39.952384,116.317876,0,127,39980.9762384259,2009-06-16,23:25:47
39.952759,116.317776,0,141,39980.9762962963,2009-06-16,23:25:52
39.953147,116.317705,0,170,39980.9763541667,2009-06-16,23:25:57
39.953664,116.317429,0,166,39980.976412037,2009-06-16,23:26:02
39.954049,116.317417,0,202,39980.9764699074,2009-06-16,23:26:07
39.954397,116.317379,0,231,39980.9765277778,2009-06-16,23:26:12
39.954685,116.317315,0,247,39980.9765856481,2009-06-16,23:26:17
39.954775,116.317272,0,268,39980.9766435185,2009-06-16,23:26:22
39.954792,116.31724,0,285,39980.9767013889,2009-06-16,23:26:27
39.954792,116.31724,0,285,39980.9767361111,2009-06-16,23:26:30
39.954795,116.317239,0,292,39980.9767592593,2009-06-16,23:26:32
39.954806,116.317236,0,293,39980.9768171296,2009-06-16,23:26:37
39.954814,116.317234,0,293,39980.976875,2009-06-16,23:26:42
39.95482,116.317233,0,293,39980.9769328704,2009-06-16,23:26:47
39.954824,116.317232,0,292,39980.9769907407,2009-06-16,23:26:52
39.95482,116.317235,0,292,39980.9770486111,2009-06-16,23:26:57
39.95482,116.317235,0,292,39980.9770833333,2009-06-16,23:27:00
39.954819,116.317242,0,291,39980.9771064815,2009-06-16,23:27:02
39.954995,116.317303,0,284,39980.9771643518,2009-06-16,23:27:07
39.95542,116.317318,0,252,39980.9772222222,2009-06-16,23:27:12
39.955855,116.317327,0,231,39980.9772800926,2009-06-16,23:27:17
39.95638,116.317268,0,191,39980.977337963,2009-06-16,23:27:22
39.956925,116.317197,0,167,39980.9773958333,2009-06-16,23:27:27
39.957477,116.317106,0,148,39980.9774537037,2009-06-16,23:27:32
39.958017,116.317025,0,149,39980.9775115741,2009-06-16,23:27:37
39.958488,116.316959,0,160,39980.9775694444,2009-06-16,23:27:42
39.95879,116.316901,0,165,39980.9776273148,2009-06-16,23:27:47
39.95899,116.316879,0,177,39980.9776851852,2009-06-16,23:27:52
39.959007,116.316813,0,182,39980.9777430556,2009-06-16,23:27:57
39.958995,116.316811,0,185,39980.9778009259,2009-06-16,23:28:02
39.958995,116.316811,0,185,39980.9778356481,2009-06-16,23:28:05
39.958992,116.316812,0,187,39980.9778587963,2009-06-16,23:28:07
39.959106,116.31683,0,188,39980.9779166667,2009-06-16,23:28:12
39.959446,116.316856,0,190,39980.977974537,2009-06-16,23:28:17
39.959865,116.316883,0,189,39980.9780324074,2009-06-16,23:28:22
39.96041,116.316824,0,188,39980.9780902778,2009-06-16,23:28:27
39.96101,116.316687,0,176,39980.9781481481,2009-06-16,23:28:32
39.961531,116.316574,0,168,39980.9782060185,2009-06-16,23:28:37
39.962034,116.316472,0,163,39980.9782638889,2009-06-16,23:28:42
39.962495,116.316359,0,166,39980.9783217593,2009-06-16,23:28:47
39.96293,116.316235,0,159,39980.9783796296,2009-06-16,23:28:52
39.963429,116.316113,0,155,39980.9784375,2009-06-16,23:28:57
39.963966,116.315923,0,152,39980.9784953704,2009-06-16,23:29:02
39.964521,116.315727,0,151,39980.9785532407,2009-06-16,23:29:07
39.96506,116.315534,0,141,39980.9786111111,2009-06-16,23:29:12
39.965574,116.315337,0,161,39980.9786689815,2009-06-16,23:29:17
39.966027,116.315157,0,168,39980.9787268518,2009-06-16,23:29:22
39.966439,116.314971,0,155,39980.9787847222,2009-06-16,23:29:27
39.966897,116.314794,0,149,39980.9788425926,2009-06-16,23:29:32
39.967314,116.314609,0,146,39980.978900463,2009-06-16,23:29:37
39.96773,116.314436,0,144,39980.9789583333,2009-06-16,23:29:42
39.96802,116.314308,0,144,39980.9790162037,2009-06-16,23:29:47
39.968079,116.314292,0,146,39980.9790740741,2009-06-16,23:29:52
39.968089,116.314295,0,142,39980.9791319444,2009-06-16,23:29:57
39.968101,116.314294,0,142,39980.9791898148,2009-06-16,23:30:02
39.968126,116.314295,0,143,39980.9792476852,2009-06-16,23:30:07
39.968137,116.314296,0,145,39980.9793055556,2009-06-16,23:30:12
39.96816,116.314291,0,145,39980.9793634259,2009-06-16,23:30:17
39.968195,116.314274,0,146,39980.9794212963,2009-06-16,23:30:22
39.968265,116.314268,0,146,39980.9794791667,2009-06-16,23:30:27
39.968328,116.314231,0,148,39980.979537037,2009-06-16,23:30:32
39.968378,116.314218,0,150,39980.9795949074,2009-06-16,23:30:37
39.968432,116.31425,0,147,39980.9796527778,2009-06-16,23:30:42
39.96848,116.31425,0,147,39980.9797106481,2009-06-16,23:30:47
39.968523,116.314246,0,145,39980.9797685185,2009-06-16,23:30:52
39.968531,116.314302,0,147,39980.9798263889,2009-06-16,23:30:57
39.968519,116.314357,0,147,39980.9798842593,2009-06-16,23:31:02
39.968547,116.314394,0,146,39980.9799421296,2009-06-16,23:31:07
39.96868,116.314428,0,147,39980.98,2009-06-16,23:31:12
39.968662,116.314471,0,142,39980.9800578704,2009-06-16,23:31:17
39.968662,116.314476,0,142,39980.9801157407,2009-06-16,23:31:22
39.968656,116.314481,0,142,39980.9801736111,2009-06-16,23:31:27
39.968656,116.314481,0,142,39980.9802083333,2009-06-16,23:31:30
39.968651,116.314485,0,142,39980.9802314815,2009-06-16,23:31:32
39.968659,116.31457,0,143,39980.9802893519,2009-06-16,23:31:37
39.968862,116.314632,0,146,39980.9803472222,2009-06-16,23:31:42
39.96896,116.314705,0,150,39980.9804050926,2009-06-16,23:31:47
39.96896,116.314784,0,154,39980.980462963,2009-06-16,23:31:52
39.968952,116.314832,0,155,39980.9805208333,2009-06-16,23:31:57
39.968952,116.314832,0,155,39980.9805555556,2009-06-16,23:32:00
39.968949,116.314835,0,155,39980.9805787037,2009-06-16,23:32:02
39.968946,116.314879,0,154,39980.9806365741,2009-06-16,23:32:07
39.968938,116.314938,0,154,39980.9806944444,2009-06-16,23:32:12
39.968925,116.315066,0,158,39980.9807523148,2009-06-16,23:32:17
39.968902,116.315137,0,158,39980.9808101852,2009-06-16,23:32:22
39.968824,116.31524,0,156,39980.9808680556,2009-06-16,23:32:27
39.968789,116.315288,0,154,39980.9809259259,2009-06-16,23:32:32
39.968755,116.315406,0,153,39980.9809837963,2009-06-16,23:32:37
39.968762,116.315502,0,153,39980.9810416667,2009-06-16,23:32:42
39.96873,116.315616,0,155,39980.981099537,2009-06-16,23:32:47
39.968732,116.315694,0,158,39980.9811574074,2009-06-16,23:32:52
39.968751,116.3157,0,159,39980.9812152778,2009-06-16,23:32:57
39.968763,116.315697,0,159,39980.9812731481,2009-06-16,23:33:02
39.968826,116.315636,0,165,39980.9813310185,2009-06-16,23:33:07
39.968873,116.315644,0,161,39980.9813888889,2009-06-16,23:33:12
39.968942,116.315634,0,156,39980.9814467593,2009-06-16,23:33:17
39.969003,116.315618,0,154,39980.9815046296,2009-06-16,23:33:22
39.969065,116.315617,0,152,39980.9815625,2009-06-16,23:33:27
39.969179,116.315516,0,140,39980.9816203704,2009-06-16,23:33:32
39.969204,116.315548,0,143,39980.9816782407,2009-06-16,23:33:37
39.969239,116.315534,0,143,39980.9817361111,2009-06-16,23:33:42
39.969307,116.315511,0,143,39980.9817939815,2009-06-16,23:33:47
39.969368,116.315508,0,145,39980.9818518519,2009-06-16,23:33:52
39.969459,116.315493,0,150,39980.9819097222,2009-06-16,23:33:57
39.969484,116.315604,0,163,39980.9819675926,2009-06-16,23:34:02
39.969555,116.315534,0,164,39980.982025463,2009-06-16,23:34:07
39.969615,116.315526,0,164,39980.9820833333,2009-06-16,23:34:12
39.969631,116.315521,0,163,39980.9821412037,2009-06-16,23:34:17
39.969691,116.315504,0,164,39980.9821990741,2009-06-16,23:34:22
39.969749,116.315491,0,165,39980.9822569444,2009-06-16,23:34:27
39.969776,116.315506,0,165,39980.9823148148,2009-06-16,23:34:32
39.969785,116.315505,0,165,39980.9823726852,2009-06-16,23:34:37
39.969807,116.315556,0,164,39980.9824305556,2009-06-16,23:34:42
39.969845,116.315624,0,163,39980.9824884259,2009-06-16,23:34:47
39.969896,116.315697,0,165,39980.9825462963,2009-06-16,23:34:52
39.969911,116.315709,0,165,39980.9826041667,2009-06-16,23:34:57
39.969932,116.315742,0,165,39980.982662037,2009-06-16,23:35:02
39.969938,116.315799,0,159,39980.9827199074,2009-06-16,23:35:07
39.969938,116.315799,0,159,39980.9827546296,2009-06-16,23:35:10
39.96994,116.315802,0,159,39980.9827777778,2009-06-16,23:35:12
39.969951,116.315803,0,159,39980.9828356481,2009-06-16,23:35:17
39.969965,116.315874,0,159,39980.9828935185,2009-06-16,23:35:22
39.969985,116.315995,0,159,39980.9829513889,2009-06-16,23:35:27
39.96998,116.316129,0,154,39980.9830092593,2009-06-16,23:35:32
39.969977,116.316148,0,152,39980.9830671296,2009-06-16,23:35:37
39.969953,116.316322,0,153,39980.983125,2009-06-16,23:35:42
39.969947,116.316416,0,154,39980.9831828704,2009-06-16,23:35:47
39.969984,116.316525,0,156,39980.9832407407,2009-06-16,23:35:52
39.970002,116.316634,0,158,39980.9832986111,2009-06-16,23:35:57
39.970041,116.316749,0,161,39980.9833564815,2009-06-16,23:36:02
39.970007,116.316793,0,162,39980.9834143519,2009-06-16,23:36:07
39.969986,116.316885,0,168,39980.9834722222,2009-06-16,23:36:12
39.969965,116.316976,0,176,39980.9835300926,2009-06-16,23:36:17
39.969982,116.317053,0,178,39980.983587963,2009-06-16,23:36:22
39.969999,116.317135,0,178,39980.9836458333,2009-06-16,23:36:27
39.970014,116.317211,0,181,39980.9837037037,2009-06-16,23:36:32
39.969977,116.317294,0,187,39980.9837615741,2009-06-16,23:36:37
39.969952,116.317389,0,193,39980.9838194444,2009-06-16,23:36:42
39.969936,116.31744,0,197,39980.9838773148,2009-06-16,23:36:47
39.969941,116.317488,0,197,39980.9839351852,2009-06-16,23:36:52
39.969946,116.317551,0,200,39980.9839930556,2009-06-16,23:36:57
39.969946,116.317627,0,202,39980.9840509259,2009-06-16,23:37:02
39.969968,116.317646,0,202,39980.9841087963,2009-06-16,23:37:07
39.970016,116.317698,0,204,39980.9841666667,2009-06-16,23:37:12
39.970041,116.317749,0,204,39980.984224537,2009-06-16,23:37:17
39.970049,116.317806,0,210,39980.9842824074,2009-06-16,23:37:22
39.970042,116.317828,0,213,39980.9843402778,2009-06-16,23:37:27
39.970046,116.317925,0,219,39980.9843981481,2009-06-16,23:37:32
39.970066,116.317932,0,219,39980.9844560185,2009-06-16,23:37:37
39.970115,116.317969,0,214,39980.9845138889,2009-06-16,23:37:42
39.970153,116.317996,0,212,39980.9845717593,2009-06-16,23:37:47
39.970224,116.318004,0,210,39980.9846296296,2009-06-16,23:37:52
39.970286,116.318032,0,208,39980.9846875,2009-06-16,23:37:57
39.970341,116.31805,0,207,39980.9847453704,2009-06-16,23:38:02
39.970414,116.31806,0,204,39980.9848032407,2009-06-16,23:38:07
39.970443,116.318072,0,202,39980.9848611111,2009-06-16,23:38:12
39.970461,116.318134,0,199,39980.9849189815,2009-06-16,23:38:17
39.970497,116.318169,0,198,39980.9849768518,2009-06-16,23:38:22
39.970522,116.318198,0,198,39980.9850347222,2009-06-16,23:38:27
39.97057,116.318248,0,198,39980.9850925926,2009-06-16,23:38:32
39.970671,116.318323,0,202,39980.985150463,2009-06-16,23:38:37
39.970617,116.318522,0,189,39980.9874652778,2009-06-16,23:41:57
39.970514,116.318677,0,188,39980.9878125,2009-06-16,23:42:27
39.970432,116.31865,0,190,39980.9878703704,2009-06-16,23:42:32
39.970284,116.318647,0,190,39980.9879282407,2009-06-16,23:42:37
39.971206,116.31858,0,236,39980.988275463,2009-06-16,23:43:07
39.971016,116.318653,0,189,39980.9883333333,2009-06-16,23:43:12
39.971004,116.318747,0,188,39980.9883912037,2009-06-16,23:43:17
39.970952,116.318817,0,188,39980.9884490741,2009-06-16,23:43:22
39.970973,116.3189,0,187,39980.9885069444,2009-06-16,23:43:27
39.97092,116.318965,0,186,39980.9885648148,2009-06-16,23:43:32
39.970916,116.319004,0,185,39980.9886226852,2009-06-16,23:43:37
39.970908,116.319062,0,185,39980.9886805556,2009-06-16,23:43:42
39.97091,116.319076,0,184,39980.9887384259,2009-06-16,23:43:47
39.970943,116.319035,0,184,39980.9887962963,2009-06-16,23:43:52
39.970976,116.319015,0,184,39980.9888541667,2009-06-16,23:43:57
39.971026,116.319017,0,184,39980.988912037,2009-06-16,23:44:02
39.97106,116.319009,0,183,39980.9889699074,2009-06-16,23:44:07
39.971072,116.318971,0,183,39980.9890277778,2009-06-16,23:44:12
39.971104,116.318961,0,183,39980.9890856481,2009-06-16,23:44:17
39.971132,116.318945,0,182,39980.9891435185,2009-06-16,23:44:22
39.971132,116.318945,0,182,39980.9891782407,2009-06-16,23:44:25
39.971128,116.318945,0,182,39980.9892013889,2009-06-16,23:44:27
39.971124,116.318918,0,181,39980.9892592593,2009-06-16,23:44:32
39.971118,116.318881,0,181,39980.9893171296,2009-06-16,23:44:37
39.971006,116.318707,0,181,39980.989375,2009-06-16,23:44:42
39.970926,116.318632,0,181,39980.9894328704,2009-06-16,23:44:47
39.970891,116.318624,0,182,39980.9894907407,2009-06-16,23:44:52
39.970861,116.318643,0,184,39980.9895486111,2009-06-16,23:44:57
39.970834,116.318666,0,187,39980.9896064815,2009-06-16,23:45:02
39.970795,116.318692,0,187,39980.9896643519,2009-06-16,23:45:07
39.970756,116.318693,0,189,39980.9897222222,2009-06-16,23:45:12
39.970737,116.318713,0,189,39980.9897800926,2009-06-16,23:45:17
39.970739,116.318708,0,189,39980.989837963,2009-06-16,23:45:22
39.970744,116.318705,0,189,39980.9898958333,2009-06-16,23:45:27
39.970749,116.318704,0,189,39980.9899537037,2009-06-16,23:45:32
39.970752,116.318703,0,189,39980.9900115741,2009-06-16,23:45:37
39.970754,116.318702,0,190,39980.9900694444,2009-06-16,23:45:42
39.970751,116.318703,0,190,39980.9901273148,2009-06-16,23:45:47
39.970751,116.318703,0,190,39980.990162037,2009-06-16,23:45:50
39.970759,116.3187,0,190,39980.9901851852,2009-06-16,23:45:52
39.970747,116.318711,0,191,39980.9902430556,2009-06-16,23:45:57
39.970752,116.318719,0,191,39980.9903009259,2009-06-16,23:46:02
39.970752,116.318719,0,191,39980.9903356481,2009-06-16,23:46:05
39.970758,116.318717,0,191,39980.9903587963,2009-06-16,23:46:07
39.970759,116.318686,0,191,39980.9904166667,2009-06-16,23:46:12
39.970762,116.31866,0,192,39980.990474537,2009-06-16,23:46:17
39.970738,116.318669,0,192,39980.9905324074,2009-06-16,23:46:22
39.970811,116.318984,0,190,39981.0187731481,2009-06-17,00:27:02
39.970756,116.319049,0,190,39981.0188310185,2009-06-17,00:27:07
39.970729,116.31907,0,192,39981.0188888889,2009-06-17,00:27:12
39.970771,116.319155,0,199,39981.0189467593,2009-06-17,00:27:17
39.970753,116.319186,0,203,39981.0190046296,2009-06-17,00:27:22
39.970699,116.319193,0,204,39981.0190625,2009-06-17,00:27:27
39.970634,116.319197,0,205,39981.0191203704,2009-06-17,00:27:32
39.970568,116.319243,0,207,39981.0191782407,2009-06-17,00:27:37
39.970527,116.319245,0,207,39981.0192361111,2009-06-17,00:27:42
39.970455,116.319255,0,208,39981.0192939815,2009-06-17,00:27:47
39.970426,116.319287,0,213,39981.0193518519,2009-06-17,00:27:52
39.970335,116.319278,0,216,39981.0194097222,2009-06-17,00:27:57
39.970266,116.319306,0,217,39981.0194675926,2009-06-17,00:28:02
39.970223,116.3193,0,219,39981.019525463,2009-06-17,00:28:07
39.970136,116.319309,0,220,39981.0195833333,2009-06-17,00:28:12
39.970095,116.31932,0,221,39981.0196412037,2009-06-17,00:28:17
39.970069,116.319296,0,221,39981.0196990741,2009-06-17,00:28:22
39.970026,116.319278,0,221,39981.0197569444,2009-06-17,00:28:27
39.969963,116.31925,0,220,39981.0198148148,2009-06-17,00:28:32
39.969886,116.319224,0,218,39981.0198726852,2009-06-17,00:28:37
39.969812,116.319196,0,219,39981.0199305556,2009-06-17,00:28:42
39.969615,116.319124,0,204,39981.0199884259,2009-06-17,00:28:47
39.969586,116.319103,0,200,39981.0200462963,2009-06-17,00:28:52
39.969553,116.319113,0,199,39981.0201041667,2009-06-17,00:28:57
39.969475,116.319082,0,195,39981.020162037,2009-06-17,00:29:02
39.969459,116.319145,0,196,39981.0202199074,2009-06-17,00:29:07
39.969407,116.319146,0,191,39981.0202777778,2009-06-17,00:29:12
39.969369,116.319189,0,187,39981.0203356481,2009-06-17,00:29:17
39.96934,116.319234,0,190,39981.0203935185,2009-06-17,00:29:22
39.969288,116.319203,0,188,39981.0204513889,2009-06-17,00:29:27
39.969186,116.319178,0,185,39981.0205092593,2009-06-17,00:29:32
39.969156,116.319184,0,184,39981.0205671296,2009-06-17,00:29:37
39.969112,116.319178,0,184,39981.020625,2009-06-17,00:29:42
39.969083,116.319206,0,184,39981.0206828704,2009-06-17,00:29:47
39.969027,116.319242,0,184,39981.0207407407,2009-06-17,00:29:52
39.968984,116.319252,0,185,39981.0207986111,2009-06-17,00:29:57
39.968931,116.319285,0,186,39981.0208564815,2009-06-17,00:30:02
39.968898,116.319298,0,187,39981.0209143519,2009-06-17,00:30:07
39.968865,116.319301,0,188,39981.0209722222,2009-06-17,00:30:12
39.968803,116.319291,0,189,39981.0210300926,2009-06-17,00:30:17
39.968741,116.319286,0,191,39981.021087963,2009-06-17,00:30:22
39.968669,116.319239,0,194,39981.0211458333,2009-06-17,00:30:27
39.968613,116.31925,0,196,39981.0212037037,2009-06-17,00:30:32
39.968535,116.319258,0,198,39981.0212615741,2009-06-17,00:30:37
39.968465,116.319258,0,201,39981.0213194444,2009-06-17,00:30:42
39.968377,116.319255,0,203,39981.0213773148,2009-06-17,00:30:47
39.968306,116.31929,0,203,39981.0214351852,2009-06-17,00:30:52
39.968257,116.319293,0,204,39981.0214930556,2009-06-17,00:30:57
39.968227,116.319307,0,204,39981.0215509259,2009-06-17,00:31:02
39.968165,116.319326,0,205,39981.0216087963,2009-06-17,00:31:07
39.9681,116.319331,0,207,39981.0216666667,2009-06-17,00:31:12
39.968051,116.319324,0,209,39981.021724537,2009-06-17,00:31:17
39.968,116.319327,0,211,39981.0217824074,2009-06-17,00:31:22
39.967952,116.319331,0,213,39981.0218402778,2009-06-17,00:31:27
39.967889,116.319299,0,214,39981.0218981481,2009-06-17,00:31:32
39.967819,116.319307,0,215,39981.0219560185,2009-06-17,00:31:37
39.967746,116.319336,0,217,39981.0220138889,2009-06-17,00:31:42
39.967672,116.319334,0,218,39981.0220717593,2009-06-17,00:31:47
39.967603,116.319326,0,217,39981.0221296296,2009-06-17,00:31:52
39.967567,116.319354,0,217,39981.0221875,2009-06-17,00:31:57
39.96751,116.319358,0,216,39981.0222453704,2009-06-17,00:32:02
39.967463,116.319351,0,214,39981.0223032407,2009-06-17,00:32:07
39.967405,116.31936,0,214,39981.0223611111,2009-06-17,00:32:12
39.967329,116.319313,0,215,39981.0224189815,2009-06-17,00:32:17
39.967266,116.319316,0,215,39981.0224768519,2009-06-17,00:32:22
39.967207,116.319286,0,213,39981.0225347222,2009-06-17,00:32:27
39.967133,116.319271,0,212,39981.0225925926,2009-06-17,00:32:32
39.967033,116.319294,0,208,39981.022650463,2009-06-17,00:32:37
39.966968,116.319314,0,209,39981.0227083333,2009-06-17,00:32:42
39.966906,116.319342,0,211,39981.0227662037,2009-06-17,00:32:47
39.966852,116.319347,0,214,39981.0228240741,2009-06-17,00:32:52
39.966835,116.319367,0,217,39981.0228819444,2009-06-17,00:32:57
39.966833,116.319368,0,218,39981.0229398148,2009-06-17,00:33:02
39.966827,116.319372,0,217,39981.0229976852,2009-06-17,00:33:07
39.966827,116.319372,0,217,39981.0230324074,2009-06-17,00:33:10
39.966826,116.319373,0,217,39981.0230555556,2009-06-17,00:33:12
39.966767,116.319368,0,218,39981.0231134259,2009-06-17,00:33:17
39.966686,116.319377,0,219,39981.0231712963,2009-06-17,00:33:22
39.966797,116.319177,0,184,39981.0315625,2009-06-17,00:45:27
39.966656,116.319556,0,94,39981.0316203704,2009-06-17,00:45:32
39.966589,116.319544,0,148,39981.0316782407,2009-06-17,00:45:37
39.966531,116.319636,0,140,39981.0317361111,2009-06-17,00:45:42
39.966495,116.319632,0,139,39981.0317939815,2009-06-17,00:45:47
39.966451,116.319568,0,143,39981.0318518518,2009-06-17,00:45:52
39.966432,116.319456,0,155,39981.0319097222,2009-06-17,00:45:57
39.966369,116.319402,0,167,39981.0319675926,2009-06-17,00:46:02
39.966281,116.319378,0,176,39981.032025463,2009-06-17,00:46:07
39.966181,116.319331,0,180,39981.0320833333,2009-06-17,00:46:12
39.966172,116.319272,0,179,39981.0321412037,2009-06-17,00:46:17
39.966191,116.31917,0,177,39981.0321990741,2009-06-17,00:46:22
39.966178,116.319139,0,180,39981.0322569444,2009-06-17,00:46:27
39.966176,116.31912,0,180,39981.0323148148,2009-06-17,00:46:32
39.966168,116.319069,0,180,39981.0323726852,2009-06-17,00:46:37
39.96612,116.318972,0,180,39981.0324305556,2009-06-17,00:46:42
39.966106,116.318871,0,182,39981.0324884259,2009-06-17,00:46:47
39.96614,116.318764,0,183,39981.0325462963,2009-06-17,00:46:52
39.966161,116.318693,0,185,39981.0326041667,2009-06-17,00:46:57
39.96617,116.318611,0,186,39981.032662037,2009-06-17,00:47:02
39.966162,116.318545,0,184,39981.0327199074,2009-06-17,00:47:07
39.966165,116.318459,0,182,39981.0327777778,2009-06-17,00:47:12
39.966187,116.318379,0,185,39981.0328356481,2009-06-17,00:47:17
39.966191,116.318282,0,189,39981.0328935185,2009-06-17,00:47:22
39.966181,116.318194,0,191,39981.0329513889,2009-06-17,00:47:27
39.966245,116.318156,0,184,39981.0330092593,2009-06-17,00:47:32
39.96622,116.318097,0,185,39981.0330671296,2009-06-17,00:47:37
39.966215,116.318081,0,185,39981.033125,2009-06-17,00:47:42
39.966212,116.318081,0,185,39981.0331828704,2009-06-17,00:47:47
39.966212,116.318081,0,185,39981.0332175926,2009-06-17,00:47:50
39.966215,116.318079,0,184,39981.0332407407,2009-06-17,00:47:52
39.966222,116.318067,0,184,39981.0332986111,2009-06-17,00:47:57
39.966206,116.318032,0,184,39981.0333564815,2009-06-17,00:48:02
39.966206,116.318032,0,184,39981.0333912037,2009-06-17,00:48:05
39.966213,116.318029,0,185,39981.0334143518,2009-06-17,00:48:07
39.966222,116.317946,0,186,39981.0334722222,2009-06-17,00:48:12
39.966215,116.317762,0,185,39981.0335300926,2009-06-17,00:48:17
39.96621,116.317683,0,184,39981.033587963,2009-06-17,00:48:22
39.966209,116.317626,0,184,39981.0336458333,2009-06-17,00:48:27
39.966176,116.317587,0,184,39981.0337037037,2009-06-17,00:48:32
39.966148,116.317509,0,185,39981.0337615741,2009-06-17,00:48:37
39.966132,116.31743,0,187,39981.0338194444,2009-06-17,00:48:42
39.966137,116.317382,0,190,39981.0338773148,2009-06-17,00:48:47
39.966139,116.317311,0,192,39981.0339351852,2009-06-17,00:48:52
39.96612,116.317194,0,194,39981.0339930556,2009-06-17,00:48:57
39.966113,116.317089,0,193,39981.0340509259,2009-06-17,00:49:02
39.966122,116.316783,0,191,39981.0341087963,2009-06-17,00:49:07
39.966101,116.316287,0,190,39981.0341666667,2009-06-17,00:49:12
39.966049,116.315947,0,192,39981.034224537,2009-06-17,00:49:17
39.966018,116.315661,0,194,39981.0342824074,2009-06-17,00:49:22
39.965981,116.315367,0,196,39981.0343402778,2009-06-17,00:49:27
39.966139,116.315294,0,199,39981.0343981481,2009-06-17,00:49:32
39.966508,116.3151,0,204,39981.0344560185,2009-06-17,00:49:37
39.966973,116.314896,0,205,39981.0345138889,2009-06-17,00:49:42
39.9673,116.314691,0,206,39981.0345717593,2009-06-17,00:49:47
39.967324,116.31459,0,207,39981.0346296296,2009-06-17,00:49:52
39.967318,116.314574,0,209,39981.0346875,2009-06-17,00:49:57
39.967314,116.314596,0,209,39981.0347453704,2009-06-17,00:50:02
39.967374,116.314621,0,211,39981.0348032407,2009-06-17,00:50:07
39.967472,116.314581,0,209,39981.0348611111,2009-06-17,00:50:12
39.967744,116.31443,0,205,39981.0349189815,2009-06-17,00:50:17
39.968103,116.314293,0,203,39981.0349768519,2009-06-17,00:50:22
39.968549,116.31412,0,200,39981.0350347222,2009-06-17,00:50:27
39.969003,116.313939,0,200,39981.0350925926,2009-06-17,00:50:32
39.96948,116.313751,0,196,39981.035150463,2009-06-17,00:50:37
39.969967,116.313612,0,194,39981.0352083333,2009-06-17,00:50:42
39.970355,116.313426,0,189,39981.0352662037,2009-06-17,00:50:47
39.970636,116.313304,0,190,39981.0353240741,2009-06-17,00:50:52
39.970784,116.313248,0,191,39981.0353819444,2009-06-17,00:50:57
39.970975,116.313226,0,195,39981.0354398148,2009-06-17,00:51:02
39.971121,116.313216,0,210,39981.0354976852,2009-06-17,00:51:07
39.971297,116.313125,0,220,39981.0355555556,2009-06-17,00:51:12
39.97167,116.312912,0,220,39981.0356134259,2009-06-17,00:51:17
39.972084,116.312696,0,225,39981.0356712963,2009-06-17,00:51:22
39.972601,116.312429,0,226,39981.0357291667,2009-06-17,00:51:27
39.973122,116.312222,0,231,39981.035787037,2009-06-17,00:51:32
39.97369,116.31201,0,241,39981.0358449074,2009-06-17,00:51:37
39.974303,116.311802,0,243,39981.0359027778,2009-06-17,00:51:42
39.974563,116.311653,0,254,39981.0359606481,2009-06-17,00:51:47
39.974558,116.311599,0,260,39981.0360185185,2009-06-17,00:51:52
39.974548,116.311603,0,263,39981.0360763889,2009-06-17,00:51:57
39.974548,116.311603,0,263,39981.0361111111,2009-06-17,00:52:00
39.974554,116.3116,0,264,39981.0361342593,2009-06-17,00:52:02
39.974573,116.311591,0,265,39981.0361921296,2009-06-17,00:52:07
39.974584,116.311586,0,266,39981.03625,2009-06-17,00:52:12
39.974591,116.311585,0,267,39981.0363078704,2009-06-17,00:52:17
39.974594,116.311584,0,268,39981.0363657407,2009-06-17,00:52:22
39.97459,116.311585,0,268,39981.0364236111,2009-06-17,00:52:27
39.974591,116.311586,0,268,39981.0364814815,2009-06-17,00:52:32
39.974595,116.311584,0,268,39981.0365393519,2009-06-17,00:52:37
39.974597,116.311585,0,268,39981.0365972222,2009-06-17,00:52:42
39.974596,116.311588,0,268,39981.0366550926,2009-06-17,00:52:47
39.974594,116.311591,0,267,39981.036712963,2009-06-17,00:52:52
39.974594,116.311591,0,267,39981.0367708333,2009-06-17,00:52:57
39.97459,116.311592,0,267,39981.0368287037,2009-06-17,00:53:02
39.974589,116.311592,0,267,39981.0368865741,2009-06-17,00:53:07
39.974591,116.31159,0,267,39981.0369444444,2009-06-17,00:53:12
39.974591,116.31159,0,267,39981.0369791667,2009-06-17,00:53:15
39.974588,116.311592,0,268,39981.0370023148,2009-06-17,00:53:17
39.974572,116.311599,0,268,39981.0370601852,2009-06-17,00:53:22
39.974557,116.311605,0,269,39981.0371180556,2009-06-17,00:53:27
39.974546,116.31161,0,269,39981.0371759259,2009-06-17,00:53:32
39.974542,116.311611,0,269,39981.0372337963,2009-06-17,00:53:37
39.974534,116.311614,0,269,39981.0372916667,2009-06-17,00:53:42
39.974534,116.311614,0,269,39981.0373263889,2009-06-17,00:53:45
39.97453,116.311615,0,269,39981.037349537,2009-06-17,00:53:47
39.974539,116.311611,0,269,39981.0374074074,2009-06-17,00:53:52
39.974726,116.311551,0,271,39981.0374652778,2009-06-17,00:53:57
39.974976,116.311492,0,266,39981.0375231481,2009-06-17,00:54:02
39.975268,116.311386,0,249,39981.0375810185,2009-06-17,00:54:07
39.975705,116.311221,0,236,39981.0376388889,2009-06-17,00:54:12
39.976126,116.311143,0,237,39981.0376967593,2009-06-17,00:54:17
39.976503,116.311083,0,232,39981.0377546296,2009-06-17,00:54:22
39.976599,116.311051,0,244,39981.0378125,2009-06-17,00:54:27
39.97662,116.311046,0,235,39981.0378703704,2009-06-17,00:54:32
39.97663,116.311044,0,234,39981.0379282407,2009-06-17,00:54:37
39.976628,116.311046,0,233,39981.0379861111,2009-06-17,00:54:42
39.976631,116.311045,0,232,39981.0380439815,2009-06-17,00:54:47
39.976631,116.311044,0,231,39981.0381018519,2009-06-17,00:54:52
39.976631,116.311044,0,231,39981.0381365741,2009-06-17,00:54:55
39.976633,116.311041,0,231,39981.0381597222,2009-06-17,00:54:57
39.976832,116.31108,0,231,39981.0382175926,2009-06-17,00:55:02
39.97719,116.311071,0,230,39981.038275463,2009-06-17,00:55:07
39.977673,116.311033,0,240,39981.0383333333,2009-06-17,00:55:12
39.978233,116.310945,0,252,39981.0383912037,2009-06-17,00:55:17
39.97883,116.310861,0,249,39981.0384490741,2009-06-17,00:55:22
39.97918,116.310848,0,251,39981.0385069444,2009-06-17,00:55:27
39.979312,116.310838,0,230,39981.0385648148,2009-06-17,00:55:32
39.979303,116.310857,0,236,39981.0386226852,2009-06-17,00:55:37
39.9793,116.310859,0,235,39981.0386805556,2009-06-17,00:55:42
39.979299,116.310858,0,235,39981.0387384259,2009-06-17,00:55:47
39.979301,116.310858,0,235,39981.0387962963,2009-06-17,00:55:52
39.979304,116.310856,0,235,39981.0388541667,2009-06-17,00:55:57
39.979304,116.310857,0,235,39981.038912037,2009-06-17,00:56:02
39.979309,116.310856,0,234,39981.0389699074,2009-06-17,00:56:07
39.979304,116.310858,0,234,39981.0390277778,2009-06-17,00:56:12
39.9793,116.310859,0,234,39981.0390856481,2009-06-17,00:56:17
39.9793,116.310859,0,234,39981.0391203704,2009-06-17,00:56:20
39.979305,116.310857,0,234,39981.0391435185,2009-06-17,00:56:22
39.97938,116.310852,0,233,39981.0392013889,2009-06-17,00:56:27
39.97962,116.310848,0,228,39981.0392592593,2009-06-17,00:56:32
39.979963,116.310824,0,228,39981.0393171296,2009-06-17,00:56:37
39.980372,116.310701,0,221,39981.039375,2009-06-17,00:56:42
39.980857,116.310658,0,216,39981.0394328704,2009-06-17,00:56:47
39.981112,116.310615,0,205,39981.0394907407,2009-06-17,00:56:52
39.981252,116.310636,0,186,39981.0395486111,2009-06-17,00:56:57
39.981329,116.310663,0,177,39981.0396064815,2009-06-17,00:57:02
39.981329,116.310663,0,177,39981.0396412037,2009-06-17,00:57:05
39.981336,116.310665,0,182,39981.0396643518,2009-06-17,00:57:07
39.981408,116.310686,0,179,39981.0397222222,2009-06-17,00:57:12
39.981562,116.310709,0,174,39981.0397800926,2009-06-17,00:57:17
39.981686,116.310691,0,170,39981.039837963,2009-06-17,00:57:22
39.981881,116.310691,0,164,39981.0398958333,2009-06-17,00:57:27
39.982119,116.310664,0,175,39981.0399537037,2009-06-17,00:57:32
39.982188,116.310687,0,171,39981.0400115741,2009-06-17,00:57:37
39.982226,116.310724,0,159,39981.0400694444,2009-06-17,00:57:42
39.982224,116.310741,0,137,39981.0401273148,2009-06-17,00:57:47
39.982153,116.310578,0,135,39981.0401851852,2009-06-17,00:57:52
39.98207,116.310372,0,132,39981.0402430556,2009-06-17,00:57:57
39.982088,116.310161,0,126,39981.0403009259,2009-06-17,00:58:02
39.982281,116.309922,0,121,39981.0403587963,2009-06-17,00:58:07
39.982593,116.309867,0,123,39981.0404166667,2009-06-17,00:58:12
39.982861,116.309795,0,125,39981.040474537,2009-06-17,00:58:17
39.982957,116.309767,0,126,39981.0405324074,2009-06-17,00:58:22
39.982991,116.309778,0,131,39981.0405902778,2009-06-17,00:58:27
39.983001,116.309761,0,135,39981.0406481481,2009-06-17,00:58:32
39.983001,116.309761,0,135,39981.0406828704,2009-06-17,00:58:35
39.983004,116.309763,0,138,39981.0407060185,2009-06-17,00:58:37
39.983067,116.309868,0,142,39981.0407638889,2009-06-17,00:58:42
39.983178,116.310054,0,142,39981.0408217593,2009-06-17,00:58:47
39.983214,116.310148,0,140,39981.0408796296,2009-06-17,00:58:52
39.983233,116.310169,0,138,39981.0409375,2009-06-17,00:58:57
39.983396,116.310228,0,140,39981.0409953704,2009-06-17,00:59:02
39.98365,116.31028,0,145,39981.0410532407,2009-06-17,00:59:07
39.983834,116.310285,0,150,39981.0411111111,2009-06-17,00:59:12
39.984082,116.310301,0,159,39981.0411689815,2009-06-17,00:59:17
39.984445,116.310252,0,166,39981.0412268518,2009-06-17,00:59:22
39.984911,116.310216,0,169,39981.0412847222,2009-06-17,00:59:27
39.98543,116.310184,0,170,39981.0413425926,2009-06-17,00:59:32
39.985992,116.310132,0,172,39981.041400463,2009-06-17,00:59:37
39.986616,116.310087,0,204,39981.0414583333,2009-06-17,00:59:42
39.98722,116.309998,0,247,39981.0415162037,2009-06-17,00:59:47
39.987856,116.309954,0,266,39981.0415740741,2009-06-17,00:59:52
39.988424,116.309922,0,278,39981.0416319444,2009-06-17,00:59:57
39.988966,116.3099,0,267,39981.0416898148,2009-06-17,01:00:02
39.989302,116.309919,0,264,39981.0417476852,2009-06-17,01:00:07
39.989366,116.309922,0,254,39981.0418055556,2009-06-17,01:00:12
39.989352,116.30992,0,254,39981.0418634259,2009-06-17,01:00:17
39.989352,116.30992,0,254,39981.0418981481,2009-06-17,01:00:20
39.989349,116.309914,0,254,39981.0419212963,2009-06-17,01:00:22
39.989324,116.309879,0,245,39981.0419791667,2009-06-17,01:00:27
39.989324,116.309879,0,245,39981.0420138889,2009-06-17,01:00:30
39.98932,116.309876,0,236,39981.042037037,2009-06-17,01:00:32
39.989305,116.309922,0,231,39981.0420949074,2009-06-17,01:00:37
39.989306,116.309966,0,226,39981.0421527778,2009-06-17,01:00:42
39.989291,116.310036,0,224,39981.0422106481,2009-06-17,01:00:47
39.989266,116.310055,0,226,39981.0422685185,2009-06-17,01:00:52
39.989234,116.310033,0,224,39981.0423263889,2009-06-17,01:00:57
39.989364,116.309988,0,226,39981.0423842593,2009-06-17,01:01:02
39.989656,116.309993,0,220,39981.0424421296,2009-06-17,01:01:07
39.990057,116.310019,0,216,39981.0425,2009-06-17,01:01:12
39.990546,116.31003,0,219,39981.0425578704,2009-06-17,01:01:17
39.991133,116.310003,0,218,39981.0426157407,2009-06-17,01:01:22
39.991759,116.309978,0,206,39981.0426736111,2009-06-17,01:01:27
39.992452,116.309885,0,207,39981.0427314815,2009-06-17,01:01:32
39.993076,116.309772,0,215,39981.0427893519,2009-06-17,01:01:37
39.99361,116.309601,0,213,39981.0428472222,2009-06-17,01:01:42
39.994177,116.309459,0,167,39981.0429050926,2009-06-17,01:01:47
39.994813,116.309438,0,160,39981.042962963,2009-06-17,01:01:52
39.99538,116.309388,0,141,39981.0430208333,2009-06-17,01:01:57
39.995759,116.30932,0,121,39981.0430787037,2009-06-17,01:02:02
39.995922,116.309307,0,113,39981.0431365741,2009-06-17,01:02:07
39.996088,116.30929,0,116,39981.0431944444,2009-06-17,01:02:12
39.996189,116.30928,0,116,39981.0432523148,2009-06-17,01:02:17
39.996204,116.30929,0,118,39981.0433101852,2009-06-17,01:02:22
39.996204,116.30929,0,118,39981.0433449074,2009-06-17,01:02:25
39.996208,116.309289,0,116,39981.0433680556,2009-06-17,01:02:27
39.996195,116.309289,0,116,39981.0434259259,2009-06-17,01:02:32
39.996181,116.309288,0,116,39981.0434837963,2009-06-17,01:02:37
39.996167,116.309288,0,116,39981.0435416667,2009-06-17,01:02:42
39.996155,116.309286,0,117,39981.043599537,2009-06-17,01:02:47
39.996126,116.309282,0,117,39981.0436574074,2009-06-17,01:02:52
39.996108,116.309281,0,117,39981.0437152778,2009-06-17,01:02:57
39.996104,116.309281,0,117,39981.0437731481,2009-06-17,01:03:02
39.996102,116.30928,0,117,39981.0438310185,2009-06-17,01:03:07
39.996102,116.30928,0,117,39981.0438657407,2009-06-17,01:03:10
39.9961,116.309277,0,117,39981.0438888889,2009-06-17,01:03:12
39.996077,116.309239,0,118,39981.0439467593,2009-06-17,01:03:17
39.996061,116.309206,0,119,39981.0440046296,2009-06-17,01:03:22
39.99605,116.309203,0,120,39981.0440625,2009-06-17,01:03:27
39.99606,116.309209,0,120,39981.0441203704,2009-06-17,01:03:32
39.996081,116.309235,0,120,39981.0441782407,2009-06-17,01:03:37
39.9961,116.309271,0,119,39981.0442361111,2009-06-17,01:03:42
39.996111,116.309303,0,119,39981.0442939815,2009-06-17,01:03:47
39.996109,116.309305,0,118,39981.0443518519,2009-06-17,01:03:52
39.996109,116.309305,0,118,39981.0443865741,2009-06-17,01:03:55
39.99611,116.309305,0,118,39981.0444097222,2009-06-17,01:03:57
39.996133,116.309303,0,117,39981.0444675926,2009-06-17,01:04:02
39.996162,116.309302,0,117,39981.044525463,2009-06-17,01:04:07
39.996188,116.309302,0,116,39981.0445833333,2009-06-17,01:04:12
39.996188,116.309302,0,116,39981.0446180556,2009-06-17,01:04:15
39.996196,116.309302,0,115,39981.0446412037,2009-06-17,01:04:17
39.996221,116.309311,0,113,39981.0446990741,2009-06-17,01:04:22
39.996296,116.309335,0,110,39981.0447569444,2009-06-17,01:04:27
39.996368,116.309331,0,106,39981.0448148148,2009-06-17,01:04:32
39.996462,116.309302,0,103,39981.0448726852,2009-06-17,01:04:37
39.996527,116.309302,0,98,39981.0449305556,2009-06-17,01:04:42
39.996601,116.309301,0,94,39981.0449884259,2009-06-17,01:04:47
39.996668,116.309298,0,88,39981.0450462963,2009-06-17,01:04:52
39.996754,116.309312,0,82,39981.0451041667,2009-06-17,01:04:57
39.996835,116.309292,0,78,39981.045162037,2009-06-17,01:05:02
39.996925,116.309282,0,73,39981.0452199074,2009-06-17,01:05:07
39.997,116.309291,0,65,39981.0452777778,2009-06-17,01:05:12
39.997086,116.309262,0,58,39981.0453356481,2009-06-17,01:05:17
39.997135,116.309259,0,57,39981.0453935185,2009-06-17,01:05:22
39.997206,116.309263,0,51,39981.0454513889,2009-06-17,01:05:27
39.997261,116.309262,0,46,39981.0455092593,2009-06-17,01:05:32
39.997319,116.309256,0,40,39981.0455671296,2009-06-17,01:05:37
39.997384,116.309251,0,38,39981.045625,2009-06-17,01:05:42
39.997453,116.309233,0,35,39981.0456828704,2009-06-17,01:05:47
39.99754,116.309243,0,33,39981.0457407407,2009-06-17,01:05:52
39.997614,116.309245,0,30,39981.0457986111,2009-06-17,01:05:57
39.997709,116.309248,0,27,39981.0458564815,2009-06-17,01:06:02
39.997808,116.309261,0,26,39981.0459143519,2009-06-17,01:06:07
39.997886,116.309265,0,26,39981.0459722222,2009-06-17,01:06:12
39.997953,116.309251,0,25,39981.0460300926,2009-06-17,01:06:17
39.998021,116.309239,0,23,39981.046087963,2009-06-17,01:06:22
39.998091,116.309211,0,19,39981.0461458333,2009-06-17,01:06:27
39.998167,116.309202,0,17,39981.0462037037,2009-06-17,01:06:32
39.998251,116.309194,0,12,39981.0462615741,2009-06-17,01:06:37
39.998307,116.309164,0,9,39981.0463194444,2009-06-17,01:06:42
39.998394,116.309161,0,6,39981.0463773148,2009-06-17,01:06:47
39.998484,116.309156,0,11,39981.0464351852,2009-06-17,01:06:52
39.998552,116.309172,0,10,39981.0464930556,2009-06-17,01:06:57
39.998608,116.309211,0,7,39981.0465509259,2009-06-17,01:07:02
39.998722,116.309217,0,46,39981.0466087963,2009-06-17,01:07:07
39.998713,116.309296,0,36,39981.0466666667,2009-06-17,01:07:12
39.998752,116.309373,0,46,39981.046724537,2009-06-17,01:07:17
39.998751,116.309464,0,49,39981.0467824074,2009-06-17,01:07:22
39.998764,116.309549,0,46,39981.0468402778,2009-06-17,01:07:27
39.998765,116.309651,0,44,39981.0468981481,2009-06-17,01:07:32
39.998787,116.309729,0,42,39981.0469560185,2009-06-17,01:07:37
39.998808,116.309801,0,46,39981.0470138889,2009-06-17,01:07:42
39.998859,116.309834,0,45,39981.0470717593,2009-06-17,01:07:47
39.998844,116.309899,0,43,39981.0471296296,2009-06-17,01:07:52
39.998834,116.309924,0,42,39981.0471875,2009-06-17,01:07:57
39.998793,116.309916,0,46,39981.0472453704,2009-06-17,01:08:02
39.998707,116.309929,0,46,39981.0473032407,2009-06-17,01:08:07
39.998623,116.30999,0,46,39981.0473611111,2009-06-17,01:08:12
39.998596,116.310104,0,48,39981.0474189815,2009-06-17,01:08:17
39.998633,116.310289,0,58,39981.0474768518,2009-06-17,01:08:22
39.998689,116.310463,0,65,39981.0475347222,2009-06-17,01:08:27
39.998668,116.310646,0,67,39981.0475925926,2009-06-17,01:08:32
39.998701,116.31083,0,67,39981.047650463,2009-06-17,01:08:37
39.998722,116.311049,0,66,39981.0477083333,2009-06-17,01:08:42
39.998754,116.311311,0,69,39981.0477662037,2009-06-17,01:08:47
39.998749,116.311501,0,67,39981.0478240741,2009-06-17,01:08:52
39.998762,116.311709,0,67,39981.0478819444,2009-06-17,01:08:57
39.998787,116.31195,0,68,39981.0479398148,2009-06-17,01:09:02
39.998802,116.31219,0,69,39981.0479976852,2009-06-17,01:09:07
39.998817,116.312352,0,73,39981.0480555556,2009-06-17,01:09:12
39.998886,116.312476,0,77,39981.0481134259,2009-06-17,01:09:17
39.999017,116.312549,0,74,39981.0481712963,2009-06-17,01:09:22
39.999133,116.312567,0,65,39981.0482291667,2009-06-17,01:09:27
39.99924,116.31253,0,54,39981.048287037,2009-06-17,01:09:32
39.999378,116.312472,0,41,39981.0483449074,2009-06-17,01:09:37
39.999544,116.312407,0,38,39981.0484027778,2009-06-17,01:09:42
39.999774,116.312383,0,45,39981.0484606481,2009-06-17,01:09:47
39.999944,116.312368,0,50,39981.0485185185,2009-06-17,01:09:52
40.000109,116.312401,0,42,39981.0485763889,2009-06-17,01:09:57
40.000354,116.312401,0,72,39981.0486342593,2009-06-17,01:10:02
40.00054,116.312417,0,87,39981.0486921296,2009-06-17,01:10:07
40.000695,116.312454,0,86,39981.04875,2009-06-17,01:10:12
40.000856,116.312479,0,83,39981.0488078704,2009-06-17,01:10:17
40.001088,116.312553,0,97,39981.0488657407,2009-06-17,01:10:22
40.001281,116.312569,0,100,39981.0489236111,2009-06-17,01:10:27
40.001433,116.312574,0,104,39981.0489814815,2009-06-17,01:10:32
40.001602,116.312566,0,130,39981.0490393518,2009-06-17,01:10:37
40.001741,116.312589,0,138,39981.0490972222,2009-06-17,01:10:42
40.001902,116.312595,0,153,39981.0491550926,2009-06-17,01:10:47
40.0021,116.312603,0,159,39981.049212963,2009-06-17,01:10:52
40.002283,116.312589,0,152,39981.0492708333,2009-06-17,01:10:57
40.002483,116.312569,0,141,39981.0493287037,2009-06-17,01:11:02
40.002669,116.312545,0,125,39981.0493865741,2009-06-17,01:11:07
40.00284,116.312532,0,115,39981.0494444444,2009-06-17,01:11:12
40.002998,116.312478,0,129,39981.0495023148,2009-06-17,01:11:17
40.003233,116.312493,0,129,39981.0495601852,2009-06-17,01:11:22
40.003417,116.3125,0,150,39981.0496180556,2009-06-17,01:11:27
40.003594,116.312492,0,145,39981.0496759259,2009-06-17,01:11:32
40.003794,116.312469,0,135,39981.0497337963,2009-06-17,01:11:37
40.003984,116.312457,0,124,39981.0497916667,2009-06-17,01:11:42
40.004197,116.312427,0,140,39981.049849537,2009-06-17,01:11:47
40.004346,116.312429,0,140,39981.0499074074,2009-06-17,01:11:52
40.004407,116.312541,0,151,39981.0499652778,2009-06-17,01:11:57
40.004441,116.312705,0,162,39981.0500231481,2009-06-17,01:12:02
40.004479,116.31296,0,171,39981.0500810185,2009-06-17,01:12:07
40.004495,116.313213,0,167,39981.0501388889,2009-06-17,01:12:12
40.004492,116.31349,0,155,39981.0501967593,2009-06-17,01:12:17
40.004543,116.313754,0,146,39981.0502546296,2009-06-17,01:12:22
40.004558,116.313969,0,145,39981.0503125,2009-06-17,01:12:27
40.00457,116.314178,0,136,39981.0503703704,2009-06-17,01:12:32
40.004589,116.314456,0,130,39981.0504282407,2009-06-17,01:12:37
40.00458,116.314711,0,139,39981.0504861111,2009-06-17,01:12:42
40.004608,116.314914,0,136,39981.0505439815,2009-06-17,01:12:47
40.004619,116.315114,0,132,39981.0506018519,2009-06-17,01:12:52
40.004634,116.315325,0,135,39981.0506597222,2009-06-17,01:12:57
40.004642,116.31561,0,135,39981.0507175926,2009-06-17,01:13:02
40.004653,116.315874,0,136,39981.050775463,2009-06-17,01:13:07
40.004674,116.316097,0,135,39981.0508333333,2009-06-17,01:13:12
40.004697,116.316317,0,137,39981.0508912037,2009-06-17,01:13:17
40.004676,116.316488,0,138,39981.0509490741,2009-06-17,01:13:22
40.004711,116.316669,0,135,39981.0510069444,2009-06-17,01:13:27
40.004819,116.316754,0,129,39981.0510648148,2009-06-17,01:13:32
40.004923,116.316784,0,128,39981.0511226852,2009-06-17,01:13:37
40.005058,116.31677,0,126,39981.0511805556,2009-06-17,01:13:42
40.005223,116.316781,0,123,39981.0512384259,2009-06-17,01:13:47
40.005437,116.316776,0,119,39981.0512962963,2009-06-17,01:13:52
40.005629,116.316776,0,116,39981.0513541667,2009-06-17,01:13:57
40.005744,116.316865,0,121,39981.051412037,2009-06-17,01:14:02
40.005776,116.31707,0,120,39981.0514699074,2009-06-17,01:14:07
40.005826,116.317236,0,129,39981.0515277778,2009-06-17,01:14:12
40.00586,116.317318,0,135,39981.0515856481,2009-06-17,01:14:17
40.005927,116.317527,0,132,39981.0516435185,2009-06-17,01:14:22
40.006024,116.317601,0,133,39981.0517013889,2009-06-17,01:14:27
40.006129,116.317632,0,135,39981.0517592593,2009-06-17,01:14:32
40.006313,116.317716,0,132,39981.0518171296,2009-06-17,01:14:37
40.006405,116.317929,0,133,39981.051875,2009-06-17,01:14:42
40.006478,116.318242,0,142,39981.0519328704,2009-06-17,01:14:47
40.006505,116.318508,0,152,39981.0519907407,2009-06-17,01:14:52
40.006551,116.318692,0,164,39981.0520486111,2009-06-17,01:14:57
40.006595,116.318877,0,176,39981.0521064815,2009-06-17,01:15:02
40.00662,116.319018,0,184,39981.0521643519,2009-06-17,01:15:07
40.006674,116.319123,0,185,39981.0522222222,2009-06-17,01:15:12
40.006684,116.319242,0,185,39981.0522800926,2009-06-17,01:15:17
40.006758,116.319297,0,186,39981.052337963,2009-06-17,01:15:22
40.006912,116.319393,0,182,39981.0523958333,2009-06-17,01:15:27
40.007022,116.31947,0,177,39981.0524537037,2009-06-17,01:15:32
40.007159,116.319553,0,181,39981.0525115741,2009-06-17,01:15:37
40.007315,116.319611,0,184,39981.0525694444,2009-06-17,01:15:42
40.007472,116.319694,0,181,39981.0526273148,2009-06-17,01:15:47
40.007576,116.319805,0,188,39981.0526851852,2009-06-17,01:15:52
40.007641,116.31982,0,197,39981.0527430556,2009-06-17,01:15:57
40.007663,116.319839,0,200,39981.0528009259,2009-06-17,01:16:02
40.007697,116.319839,0,203,39981.0528587963,2009-06-17,01:16:07
40.007718,116.319844,0,205,39981.0529166667,2009-06-17,01:16:12
40.0077,116.319845,0,207,39981.052974537,2009-06-17,01:16:17
40.0077,116.319845,0,207,39981.0530092593,2009-06-17,01:16:20
40.0077,116.319845,0,209,39981.0530324074,2009-06-17,01:16:22
40.007723,116.319844,0,210,39981.0530902778,2009-06-17,01:16:27
40.007754,116.319848,0,212,39981.0531481481,2009-06-17,01:16:32
40.007764,116.319851,0,214,39981.0532060185,2009-06-17,01:16:37
40.007762,116.319851,0,214,39981.0532638889,2009-06-17,01:16:42
40.007761,116.319851,0,215,39981.0533217593,2009-06-17,01:16:47
40.007761,116.319851,0,215,39981.0533564815,2009-06-17,01:16:50
40.007762,116.319852,0,215,39981.0533796296,2009-06-17,01:16:52
40.00775,116.319854,0,215,39981.0534375,2009-06-17,01:16:57
40.007515,116.319793,0,492,39981.2549305556,2009-06-17,06:07:06
40.00746,116.319857,0,492,39981.2549884259,2009-06-17,06:07:11
40.007444,116.319881,0,492,39981.2550462963,2009-06-17,06:07:16
40.007423,116.319923,0,492,39981.2551041667,2009-06-17,06:07:21
40.007412,116.319923,0,492,39981.255162037,2009-06-17,06:07:26
40.007318,116.319986,0,492,39981.2552199074,2009-06-17,06:07:31
40.007278,116.320017,0,492,39981.2552777778,2009-06-17,06:07:36
40.00727,116.320026,0,492,39981.2553356481,2009-06-17,06:07:41
40.007242,116.320046,0,492,39981.2553935185,2009-06-17,06:07:46
40.007262,116.320011,0,492,39981.2554513889,2009-06-17,06:07:51
40.007372,116.319906,0,492,39981.2555092593,2009-06-17,06:07:56
40.007412,116.31986,0,493,39981.2555671296,2009-06-17,06:08:01
40.007397,116.319862,0,493,39981.255625,2009-06-17,06:08:06
40.007375,116.319866,0,493,39981.2556828704,2009-06-17,06:08:11
40.00736,116.319868,0,493,39981.2557407407,2009-06-17,06:08:16
40.007375,116.319836,0,493,39981.2557986111,2009-06-17,06:08:21
40.00736,116.319825,0,493,39981.2558564815,2009-06-17,06:08:26
40.007358,116.319835,0,493,39981.2559143519,2009-06-17,06:08:31
40.007395,116.31983,0,493,39981.2559722222,2009-06-17,06:08:36
40.007363,116.319853,0,493,39981.2560300926,2009-06-17,06:08:41
40.007301,116.319885,0,493,39981.256087963,2009-06-17,06:08:46
40.00726,116.319907,0,493,39981.2561458333,2009-06-17,06:08:51
40.007218,116.319969,0,493,39981.2562037037,2009-06-17,06:08:56
40.007173,116.319981,0,493,39981.2562615741,2009-06-17,06:09:01
40.007094,116.32003,0,493,39981.2563194444,2009-06-17,06:09:06
40.00708,116.320021,0,494,39981.2563773148,2009-06-17,06:09:11
40.007086,116.319958,0,496,39981.2564351852,2009-06-17,06:09:16
40.007054,116.319942,0,499,39981.2564930556,2009-06-17,06:09:21
40.007399,116.319904,0,203,39981.2565509259,2009-06-17,06:09:26
40.007394,116.319925,0,198,39981.2566087963,2009-06-17,06:09:31
40.007408,116.319905,0,193,39981.2566666667,2009-06-17,06:09:36
40.007427,116.319903,0,187,39981.256724537,2009-06-17,06:09:41
40.007438,116.319882,0,187,39981.2567824074,2009-06-17,06:09:46
40.007438,116.319882,0,187,39981.2568171296,2009-06-17,06:09:49
40.00743,116.319888,0,178,39981.2568402778,2009-06-17,06:09:51
40.007428,116.319913,0,172,39981.2568981481,2009-06-17,06:09:56
40.007412,116.319911,0,172,39981.2569560185,2009-06-17,06:10:01
40.007363,116.31985,0,176,39981.2570138889,2009-06-17,06:10:06
40.007331,116.31983,0,180,39981.2570717593,2009-06-17,06:10:11
40.007312,116.319883,0,175,39981.2571296296,2009-06-17,06:10:16
40.007322,116.319912,0,167,39981.2571875,2009-06-17,06:10:21
40.007332,116.320014,0,164,39981.2572453704,2009-06-17,06:10:26
40.007356,116.320154,0,167,39981.2573032407,2009-06-17,06:10:31
40.007383,116.320316,0,171,39981.2573611111,2009-06-17,06:10:36
40.007404,116.320461,0,179,39981.2574189815,2009-06-17,06:10:41
40.00734,116.320578,0,189,39981.2574768519,2009-06-17,06:10:46
40.007356,116.320741,0,202,39981.2575347222,2009-06-17,06:10:51
40.007357,116.320932,0,216,39981.2575925926,2009-06-17,06:10:56
40.007258,116.321094,0,223,39981.257650463,2009-06-17,06:11:01
40.007137,116.321175,0,223,39981.2577083333,2009-06-17,06:11:06
40.00698,116.32121,0,228,39981.2577662037,2009-06-17,06:11:11
40.006808,116.321229,0,236,39981.2578240741,2009-06-17,06:11:16
40.006665,116.321303,0,218,39981.2578819444,2009-06-17,06:11:21
40.006525,116.321279,0,222,39981.2579398148,2009-06-17,06:11:26
40.006388,116.32125,0,236,39981.2579976852,2009-06-17,06:11:31
40.006274,116.321292,0,245,39981.2580555556,2009-06-17,06:11:36
40.006172,116.321344,0,250,39981.2581134259,2009-06-17,06:11:41
40.006037,116.321358,0,258,39981.2581712963,2009-06-17,06:11:46
40.005893,116.321252,0,258,39981.2582291667,2009-06-17,06:11:51
40.005785,116.321212,0,264,39981.258287037,2009-06-17,06:11:56
40.005686,116.321179,0,265,39981.2583449074,2009-06-17,06:12:01
40.005553,116.321128,0,268,39981.2584027778,2009-06-17,06:12:06
40.005401,116.321117,0,269,39981.2584606481,2009-06-17,06:12:11
40.005262,116.321188,0,251,39981.2585185185,2009-06-17,06:12:16
40.005135,116.321228,0,234,39981.2585763889,2009-06-17,06:12:21
40.004975,116.321205,0,233,39981.2586342593,2009-06-17,06:12:26
40.004847,116.321242,0,235,39981.2586921296,2009-06-17,06:12:31
40.004684,116.321305,0,220,39981.25875,2009-06-17,06:12:36
40.004564,116.321282,0,222,39981.2588078704,2009-06-17,06:12:41
40.004443,116.321351,0,215,39981.2588657407,2009-06-17,06:12:46
40.004369,116.321455,0,200,39981.2589236111,2009-06-17,06:12:51
40.004226,116.321585,0,198,39981.2589814815,2009-06-17,06:12:56
40.004154,116.321697,0,195,39981.2590393518,2009-06-17,06:13:01
40.004094,116.321833,0,184,39981.2590972222,2009-06-17,06:13:06
40.00409,116.321954,0,182,39981.2591550926,2009-06-17,06:13:11
40.004098,116.322075,0,188,39981.259212963,2009-06-17,06:13:16
40.004058,116.322145,0,195,39981.2592708333,2009-06-17,06:13:21
40.003883,116.322177,0,200,39981.2593287037,2009-06-17,06:13:26
40.003752,116.322228,0,211,39981.2593865741,2009-06-17,06:13:31
40.003761,116.322256,0,216,39981.2594444444,2009-06-17,06:13:36
40.00377,116.322263,0,221,39981.2595023148,2009-06-17,06:13:41
40.003783,116.322239,0,226,39981.2595601852,2009-06-17,06:13:46
40.003789,116.322231,0,230,39981.2596180556,2009-06-17,06:13:51
40.003789,116.322231,0,230,39981.2596527778,2009-06-17,06:13:54
40.003797,116.322237,0,231,39981.2596759259,2009-06-17,06:13:56
40.003806,116.322249,0,232,39981.2597337963,2009-06-17,06:14:01
40.009262,116.328813,0,185,39981.2606597222,2009-06-17,06:15:21
40.004008,116.323811,0,213,39981.2607175926,2009-06-17,06:15:26
40.003161,116.322625,0,185,39981.260775463,2009-06-17,06:15:31
40.003359,116.322472,0,179,39981.2608333333,2009-06-17,06:15:36
40.003476,116.322446,0,178,39981.2608912037,2009-06-17,06:15:41
40.003491,116.32243,0,178,39981.2609490741,2009-06-17,06:15:46
40.003377,116.322468,0,182,39981.2610069444,2009-06-17,06:15:51
40.003266,116.322453,0,182,39981.2610648148,2009-06-17,06:15:56
40.003268,116.322436,0,182,39981.2611226852,2009-06-17,06:16:01
40.003268,116.322436,0,182,39981.2611574074,2009-06-17,06:16:04
40.003268,116.322439,0,183,39981.2611805556,2009-06-17,06:16:06
40.003277,116.322423,0,183,39981.2612384259,2009-06-17,06:16:11
40.003267,116.322415,0,183,39981.2612962963,2009-06-17,06:16:16
40.00327,116.322405,0,183,39981.2613541667,2009-06-17,06:16:21
40.003257,116.322387,0,184,39981.261412037,2009-06-17,06:16:26
40.003223,116.32236,0,185,39981.2614699074,2009-06-17,06:16:31
40.003176,116.322366,0,187,39981.2615277778,2009-06-17,06:16:36
40.003146,116.322432,0,200,39981.2615856482,2009-06-17,06:16:41
40.003072,116.322478,0,205,39981.2616435185,2009-06-17,06:16:46
40.003098,116.32258,0,207,39981.2617013889,2009-06-17,06:16:51
40.003154,116.322702,0,207,39981.2617592593,2009-06-17,06:16:56
40.003196,116.322785,0,203,39981.2618171296,2009-06-17,06:17:01
40.003254,116.322915,0,201,39981.261875,2009-06-17,06:17:06
40.003299,116.323042,0,201,39981.2619328704,2009-06-17,06:17:11
40.003375,116.323205,0,201,39981.2619907407,2009-06-17,06:17:16
40.003422,116.323321,0,203,39981.2620486111,2009-06-17,06:17:21
40.003451,116.323488,0,205,39981.2621064815,2009-06-17,06:17:26
40.003467,116.323617,0,212,39981.2621643519,2009-06-17,06:17:31
40.003499,116.32375,0,217,39981.2622222222,2009-06-17,06:17:36
40.003515,116.323943,0,207,39981.2622800926,2009-06-17,06:17:41
40.003508,116.324119,0,183,39981.262337963,2009-06-17,06:17:46
40.003444,116.324157,0,181,39981.2623958333,2009-06-17,06:17:51
40.003362,116.324186,0,178,39981.2624537037,2009-06-17,06:17:56
40.003276,116.324203,0,176,39981.2625115741,2009-06-17,06:18:01
40.00318,116.324195,0,173,39981.2625694444,2009-06-17,06:18:06
40.00311,116.324202,0,162,39981.2626273148,2009-06-17,06:18:11
40.003032,116.324293,0,152,39981.2626851852,2009-06-17,06:18:16
40.003015,116.324466,0,149,39981.2627430556,2009-06-17,06:18:21
40.003002,116.324684,0,139,39981.2628009259,2009-06-17,06:18:26
40.002896,116.324898,0,130,39981.2628587963,2009-06-17,06:18:31
40.002866,116.325131,0,123,39981.2629166667,2009-06-17,06:18:36
40.002871,116.325353,0,110,39981.262974537,2009-06-17,06:18:41
40.002865,116.325519,0,104,39981.2630324074,2009-06-17,06:18:46
40.002925,116.325698,0,104,39981.2630902778,2009-06-17,06:18:51
40.002963,116.325924,0,95,39981.2631481481,2009-06-17,06:18:56
40.003022,116.326117,0,92,39981.2632060185,2009-06-17,06:19:01
40.002989,116.326178,0,91,39981.2632638889,2009-06-17,06:19:06
40.003029,116.326048,0,89,39981.2633217593,2009-06-17,06:19:11
40.003117,116.325811,0,89,39981.2633796296,2009-06-17,06:19:16
40.002981,116.325797,0,95,39981.2634375,2009-06-17,06:19:21
40.002885,116.325771,0,102,39981.2634953704,2009-06-17,06:19:26
40.002823,116.325796,0,109,39981.2635532407,2009-06-17,06:19:31
40.002754,116.32585,0,118,39981.2636111111,2009-06-17,06:19:36
40.00268,116.326137,0,116,39981.2636689815,2009-06-17,06:19:41
40.002647,116.326245,0,110,39981.2637268519,2009-06-17,06:19:46
40.002626,116.326281,0,113,39981.2637847222,2009-06-17,06:19:51
40.002593,116.326271,0,117,39981.2638425926,2009-06-17,06:19:56
40.001447,116.326087,0,123,39981.2640162037,2009-06-17,06:20:11
40.0012,116.326326,0,124,39981.2640740741,2009-06-17,06:20:16
40.000669,116.326902,0,125,39981.2641319444,2009-06-17,06:20:21
40.000331,116.326963,0,125,39981.2641898148,2009-06-17,06:20:26
40.000115,116.326995,0,140,39981.2642476852,2009-06-17,06:20:31
40.000012,116.32716,0,150,39981.2643055556,2009-06-17,06:20:36
39.999979,116.327297,0,158,39981.2643634259,2009-06-17,06:20:41
39.999951,116.327405,0,174,39981.2644212963,2009-06-17,06:20:46
39.999956,116.327418,0,176,39981.2644791667,2009-06-17,06:20:51
39.999956,116.327418,0,176,39981.2645138889,2009-06-17,06:20:54
39.999958,116.327422,0,177,39981.264537037,2009-06-17,06:20:56
39.999976,116.327415,0,177,39981.2645949074,2009-06-17,06:21:01
39.999974,116.327404,0,177,39981.2646527778,2009-06-17,06:21:06
39.999966,116.327382,0,177,39981.2647106481,2009-06-17,06:21:11
39.999957,116.327367,0,177,39981.2647685185,2009-06-17,06:21:16
39.999953,116.327352,0,177,39981.2648263889,2009-06-17,06:21:21
39.999855,116.327279,0,162,39981.3983449074,2009-06-17,09:33:37
39.999876,116.327309,0,142,39981.3984027778,2009-06-17,09:33:42
39.999885,116.327307,0,143,39981.3984606481,2009-06-17,09:33:47
39.999885,116.327307,0,143,39981.3984953704,2009-06-17,09:33:50
39.999893,116.327315,0,139,39981.3985185185,2009-06-17,09:33:52
39.99991,116.327338,0,130,39981.3985763889,2009-06-17,09:33:57
39.999889,116.327308,0,129,39981.3986342593,2009-06-17,09:34:02
39.999858,116.327285,0,128,39981.3986921296,2009-06-17,09:34:07
39.999857,116.327218,0,129,39981.39875,2009-06-17,09:34:12
39.999857,116.327199,0,128,39981.3987615741,2009-06-17,09:34:13
39.999886,116.32713,0,132,39981.3988078704,2009-06-17,09:34:17
39.999943,116.327098,0,135,39981.3988541667,2009-06-17,09:34:21
39.999962,116.327056,0,138,39981.398912037,2009-06-17,09:34:26
39.999966,116.327055,0,138,39981.3989236111,2009-06-17,09:34:27
40.000035,116.327074,0,141,39981.3989814815,2009-06-17,09:34:32
40.000062,116.327084,0,142,39981.3990046296,2009-06-17,09:34:34
40.000089,116.327084,0,145,39981.3990625,2009-06-17,09:34:39
40.000148,116.327092,0,148,39981.3991087963,2009-06-17,09:34:43
40.000218,116.327102,0,150,39981.3991550926,2009-06-17,09:34:47
40.000268,116.327079,0,152,39981.3992013889,2009-06-17,09:34:51
40.000358,116.327079,0,155,39981.3992361111,2009-06-17,09:34:54
40.000478,116.327042,0,159,39981.3992824074,2009-06-17,09:34:58
40.000621,116.327051,0,164,39981.3993287037,2009-06-17,09:35:02
40.000711,116.327056,0,171,39981.399375,2009-06-17,09:35:06
40.000791,116.32706,0,176,39981.3994097222,2009-06-17,09:35:09
40.000898,116.327038,0,185,39981.3994560185,2009-06-17,09:35:13
40.000983,116.327038,0,188,39981.3995023148,2009-06-17,09:35:17
40.001071,116.32705,0,193,39981.3995486111,2009-06-17,09:35:21
40.001198,116.327006,0,199,39981.3996064815,2009-06-17,09:35:26
40.001282,116.327005,0,201,39981.3996643518,2009-06-17,09:35:31
40.001317,116.326942,0,205,39981.3997222222,2009-06-17,09:35:36
40.00137,116.326862,0,212,39981.3997800926,2009-06-17,09:35:41
40.001422,116.326787,0,221,39981.399837963,2009-06-17,09:35:46
40.001419,116.326745,0,225,39981.3998611111,2009-06-17,09:35:48
40.001414,116.326617,0,234,39981.3999189815,2009-06-17,09:35:53
40.001413,116.326486,0,240,39981.3999768518,2009-06-17,09:35:58
40.001402,116.326348,0,245,39981.4000347222,2009-06-17,09:36:03
40.001406,116.326218,0,249,39981.4000925926,2009-06-17,09:36:08
40.001388,116.326153,0,248,39981.4001273148,2009-06-17,09:36:11
40.001328,116.326056,0,225,39981.4001736111,2009-06-17,09:36:15
40.001348,116.325913,0,226,39981.4002314815,2009-06-17,09:36:20
40.001349,116.325833,0,228,39981.4002662037,2009-06-17,09:36:23
40.001325,116.325729,0,220,39981.4003125,2009-06-17,09:36:27
40.001313,116.325654,0,219,39981.4003472222,2009-06-17,09:36:30
40.00133,116.325541,0,220,39981.4003935185,2009-06-17,09:36:34
40.001344,116.325402,0,226,39981.4004513889,2009-06-17,09:36:39
40.001349,116.325378,0,227,39981.400462963,2009-06-17,09:36:40
40.001358,116.32529,0,230,39981.4004976852,2009-06-17,09:36:43
40.001372,116.325187,0,235,39981.4005439815,2009-06-17,09:36:47
40.00136,116.32511,0,236,39981.4005787037,2009-06-17,09:36:50
40.00134,116.325002,0,240,39981.400625,2009-06-17,09:36:54
40.001339,116.32492,0,245,39981.4006597222,2009-06-17,09:36:57
40.001337,116.324837,0,255,39981.4007060185,2009-06-17,09:37:01
40.001305,116.324783,0,261,39981.4007407407,2009-06-17,09:37:04
40.001349,116.324664,0,263,39981.400787037,2009-06-17,09:37:08
40.001426,116.324642,0,263,39981.4008333333,2009-06-17,09:37:12
40.001483,116.324652,0,266,39981.4008680556,2009-06-17,09:37:15
40.001569,116.324651,0,272,39981.4009143518,2009-06-17,09:37:19
40.001643,116.324655,0,277,39981.4009490741,2009-06-17,09:37:22
40.00175,116.324656,0,283,39981.4009953704,2009-06-17,09:37:26
40.001869,116.324619,0,284,39981.4010416667,2009-06-17,09:37:30
40.001952,116.324599,0,283,39981.4010763889,2009-06-17,09:37:33
40.002033,116.324585,0,274,39981.4011226852,2009-06-17,09:37:37
40.002116,116.324565,0,261,39981.4011689815,2009-06-17,09:37:41
40.002153,116.324558,0,240,39981.4012037037,2009-06-17,09:37:44
40.002297,116.324519,0,225,39981.4012615741,2009-06-17,09:37:49
40.002381,116.324498,0,217,39981.4012962963,2009-06-17,09:37:52
40.002487,116.32449,0,213,39981.4013425926,2009-06-17,09:37:56
40.002571,116.324496,0,210,39981.4013773148,2009-06-17,09:37:59
40.002671,116.324503,0,209,39981.4014236111,2009-06-17,09:38:03
40.00278,116.324513,0,208,39981.4014699074,2009-06-17,09:38:07
40.002858,116.324508,0,206,39981.4015046296,2009-06-17,09:38:10
40.003001,116.324464,0,196,39981.4015509259,2009-06-17,09:38:14
40.003143,116.324453,0,187,39981.4016087963,2009-06-17,09:38:19
40.003213,116.324441,0,179,39981.4016435185,2009-06-17,09:38:22
40.003341,116.324438,0,178,39981.4017013889,2009-06-17,09:38:27
40.003412,116.32443,0,178,39981.4017361111,2009-06-17,09:38:30
40.003514,116.32441,0,180,39981.4017824074,2009-06-17,09:38:34
40.003586,116.324396,0,178,39981.4018171296,2009-06-17,09:38:37
40.003684,116.324377,0,177,39981.4018634259,2009-06-17,09:38:41
40.00385,116.324367,0,185,39981.4019212963,2009-06-17,09:38:46
40.003918,116.324363,0,184,39981.4019444444,2009-06-17,09:38:48
40.004081,116.324352,0,187,39981.4019907407,2009-06-17,09:38:52
40.004219,116.324361,0,182,39981.402025463,2009-06-17,09:38:55
40.004353,116.324355,0,171,39981.4020717593,2009-06-17,09:38:59
40.004504,116.324366,0,171,39981.4021180556,2009-06-17,09:39:03
40.004651,116.324326,0,185,39981.4021527778,2009-06-17,09:39:06
40.004815,116.324334,0,193,39981.4022106482,2009-06-17,09:39:11
40.004974,116.324301,0,205,39981.4022685185,2009-06-17,09:39:16
40.005074,116.32427,0,198,39981.4023148148,2009-06-17,09:39:20
40.005222,116.32427,0,198,39981.4023611111,2009-06-17,09:39:24
40.005328,116.324296,0,197,39981.4023958333,2009-06-17,09:39:27
40.005478,116.324325,0,196,39981.4024421296,2009-06-17,09:39:31
40.005648,116.324309,0,191,39981.4025,2009-06-17,09:39:36
40.005824,116.324277,0,173,39981.4025578704,2009-06-17,09:39:41
40.006002,116.324262,0,151,39981.4026157407,2009-06-17,09:39:46
40.006041,116.324259,0,150,39981.4026273148,2009-06-17,09:39:47
40.006183,116.324243,0,150,39981.4026851852,2009-06-17,09:39:52
40.006293,116.324277,0,132,39981.4027083333,2009-06-17,09:39:54
40.006421,116.324277,0,124,39981.4027546296,2009-06-17,09:39:58
40.006541,116.324276,0,122,39981.4028009259,2009-06-17,09:40:02
40.006645,116.324272,0,123,39981.4028472222,2009-06-17,09:40:06
40.006762,116.324286,0,133,39981.4029050926,2009-06-17,09:40:11
40.006844,116.324268,0,137,39981.4029398148,2009-06-17,09:40:14
40.006986,116.324252,0,139,39981.4029861111,2009-06-17,09:40:18
40.007138,116.324234,0,136,39981.4030439815,2009-06-17,09:40:23
40.007168,116.324229,0,137,39981.4030555556,2009-06-17,09:40:24
40.007297,116.324214,0,139,39981.4031018519,2009-06-17,09:40:28
40.007421,116.324202,0,141,39981.4031481481,2009-06-17,09:40:32
40.007561,116.324203,0,142,39981.4031944444,2009-06-17,09:40:36
40.007722,116.32421,0,127,39981.4032523148,2009-06-17,09:40:41
40.007841,116.324212,0,127,39981.4032986111,2009-06-17,09:40:45
40.00793,116.324198,0,124,39981.4033333333,2009-06-17,09:40:48
40.008048,116.324168,0,120,39981.4033796296,2009-06-17,09:40:52
40.008141,116.324163,0,120,39981.4034143519,2009-06-17,09:40:55
40.008264,116.324153,0,120,39981.4034606481,2009-06-17,09:40:59
40.008362,116.324145,0,116,39981.4034953704,2009-06-17,09:41:02
40.008491,116.324144,0,114,39981.4035416667,2009-06-17,09:41:06
40.008595,116.324136,0,113,39981.4035763889,2009-06-17,09:41:09
40.008738,116.324126,0,110,39981.4036226852,2009-06-17,09:41:13
40.008831,116.324119,0,109,39981.4036574074,2009-06-17,09:41:16
40.008948,116.324122,0,103,39981.4037037037,2009-06-17,09:41:20
40.009075,116.3241,0,108,39981.40375,2009-06-17,09:41:24
40.009222,116.324083,0,108,39981.4038078704,2009-06-17,09:41:29
40.009251,116.324077,0,108,39981.4038194444,2009-06-17,09:41:30
40.009369,116.324058,0,110,39981.4038657407,2009-06-17,09:41:34
40.009458,116.324015,0,116,39981.403900463,2009-06-17,09:41:37
40.00956,116.323944,0,116,39981.4039467593,2009-06-17,09:41:41
40.009628,116.323842,0,120,39981.4039930556,2009-06-17,09:41:45
40.009656,116.323701,0,128,39981.4040393519,2009-06-17,09:41:49
40.009672,116.323562,0,134,39981.4040972222,2009-06-17,09:41:54
40.009684,116.323452,0,138,39981.4041435185,2009-06-17,09:41:58
40.009671,116.323295,0,140,39981.4041898148,2009-06-17,09:42:02
40.009648,116.323073,0,143,39981.4042476852,2009-06-17,09:42:07
40.009609,116.322795,0,146,39981.4043055556,2009-06-17,09:42:12
40.009616,116.322762,0,146,39981.4043171296,2009-06-17,09:42:13
40.009606,116.322638,0,148,39981.4043518519,2009-06-17,09:42:16
40.009599,116.322444,0,154,39981.4044097222,2009-06-17,09:42:21
40.009572,116.322264,0,162,39981.4044675926,2009-06-17,09:42:26
40.009563,116.322189,0,164,39981.4044907407,2009-06-17,09:42:28
40.009511,116.321992,0,160,39981.4045486111,2009-06-17,09:42:33
40.009387,116.321825,0,149,39981.4046064815,2009-06-17,09:42:38
40.009304,116.321747,0,141,39981.4046412037,2009-06-17,09:42:41
40.009207,116.321624,0,129,39981.4046990741,2009-06-17,09:42:46
40.009086,116.321523,0,122,39981.4047569444,2009-06-17,09:42:51
40.00899,116.321392,0,119,39981.4048148148,2009-06-17,09:42:56
40.008914,116.321269,0,112,39981.4048611111,2009-06-17,09:43:00
40.008931,116.321115,0,109,39981.4049189815,2009-06-17,09:43:05
40.00903,116.320998,0,107,39981.4049768519,2009-06-17,09:43:10
40.00907,116.320962,0,107,39981.405,2009-06-17,09:43:12
40.009158,116.32083,0,107,39981.4050578704,2009-06-17,09:43:17
40.009228,116.320732,0,108,39981.4051041667,2009-06-17,09:43:21
40.009296,116.320635,0,108,39981.405150463,2009-06-17,09:43:25
40.00939,116.32056,0,109,39981.4052083333,2009-06-17,09:43:30
40.009436,116.32053,0,110,39981.4052430556,2009-06-17,09:43:33
40.009427,116.32041,0,108,39981.4053009259,2009-06-17,09:43:38
40.009428,116.320418,0,108,39981.4053587963,2009-06-17,09:43:43
40.009428,116.320418,0,108,39981.4053935185,2009-06-17,09:43:46
40.009425,116.320417,0,108,39981.4054166667,2009-06-17,09:43:48
40.009416,116.320406,0,109,39981.405474537,2009-06-17,09:43:53
40.009416,116.320405,0,109,39981.4054976852,2009-06-17,09:43:55
40.009417,116.320406,0,110,39981.4055555556,2009-06-17,09:44:00
40.009417,116.320406,0,110,39981.4055902778,2009-06-17,09:44:03
40.009414,116.320401,0,110,39981.4056134259,2009-06-17,09:44:05
40.009396,116.320388,0,110,39981.4056712963,2009-06-17,09:44:10
40.009396,116.320388,0,110,39981.4057060185,2009-06-17,09:44:13
40.0094,116.32039,0,111,39981.4057291667,2009-06-17,09:44:15
40.009421,116.320367,0,111,39981.405787037,2009-06-17,09:44:20
40.009431,116.320349,0,110,39981.4058449074,2009-06-17,09:44:25
40.009445,116.32032,0,109,39981.4059027778,2009-06-17,09:44:30
40.009466,116.320285,0,109,39981.4059606481,2009-06-17,09:44:35
40.009479,116.320273,0,109,39981.4060185185,2009-06-17,09:44:40
40.009479,116.320273,0,109,39981.4060532407,2009-06-17,09:44:43
40.009485,116.32028,0,109,39981.4060763889,2009-06-17,09:44:45
40.009497,116.320294,0,109,39981.4061342593,2009-06-17,09:44:50
40.009513,116.320311,0,109,39981.4061921296,2009-06-17,09:44:55
40.009526,116.320326,0,109,39981.40625,2009-06-17,09:45:00
40.009161,116.320862,0,100,39981.4067013889,2009-06-17,09:45:39
40.009161,116.320862,0,100,39981.4067361111,2009-06-17,09:45:42
40.009154,116.320854,0,100,39981.4067592593,2009-06-17,09:45:44
40.009135,116.320835,0,101,39981.4068171296,2009-06-17,09:45:49
40.009535,116.320187,0,223,39981.4256365741,2009-06-17,10:12:55
40.009471,116.320314,0,202,39981.4256944444,2009-06-17,10:13:00
40.009466,116.32034,0,182,39981.4257523148,2009-06-17,10:13:05
40.009407,116.320378,0,183,39981.4258101852,2009-06-17,10:13:10
40.009359,116.320408,0,160,39981.4258680556,2009-06-17,10:13:15
40.009321,116.320493,0,141,39981.4259259259,2009-06-17,10:13:20
40.009303,116.320578,0,131,39981.4259837963,2009-06-17,10:13:25
40.009235,116.320684,0,124,39981.4260416667,2009-06-17,10:13:30
40.009164,116.320748,0,119,39981.426099537,2009-06-17,10:13:35
40.009072,116.320815,0,112,39981.4261574074,2009-06-17,10:13:40
40.009046,116.320933,0,102,39981.4262152778,2009-06-17,10:13:45
40.009015,116.321019,0,100,39981.4262731481,2009-06-17,10:13:50
40.008963,116.321049,0,94,39981.4263310185,2009-06-17,10:13:55
40.008827,116.321028,0,89,39981.4263888889,2009-06-17,10:14:00
40.008722,116.32104,0,80,39981.4264467593,2009-06-17,10:14:05
40.008635,116.321023,0,73,39981.4265046296,2009-06-17,10:14:10
40.008524,116.321009,0,74,39981.4265625,2009-06-17,10:14:15
40.00839,116.321014,0,77,39981.4266203704,2009-06-17,10:14:20
40.008317,116.321008,0,74,39981.4266782407,2009-06-17,10:14:25
40.008234,116.321057,0,69,39981.4267361111,2009-06-17,10:14:30
40.008188,116.321146,0,60,39981.4267939815,2009-06-17,10:14:35
40.008157,116.321219,0,55,39981.4268518519,2009-06-17,10:14:40
40.008142,116.321314,0,52,39981.4269097222,2009-06-17,10:14:45
40.008119,116.321399,0,54,39981.4269675926,2009-06-17,10:14:50
40.008084,116.321494,0,53,39981.427025463,2009-06-17,10:14:55
40.008042,116.3216,0,56,39981.4270833333,2009-06-17,10:15:00
40.008014,116.321661,0,54,39981.4271412037,2009-06-17,10:15:05
40.007951,116.321769,0,55,39981.4271990741,2009-06-17,10:15:10
40.007924,116.321884,0,56,39981.4272569444,2009-06-17,10:15:15
40.007912,116.322013,0,55,39981.4273148148,2009-06-17,10:15:20
40.00794,116.322134,0,55,39981.4273726852,2009-06-17,10:15:25
40.007959,116.322249,0,56,39981.4274305556,2009-06-17,10:15:30
40.00799,116.322376,0,58,39981.4274884259,2009-06-17,10:15:35
40.008012,116.322489,0,62,39981.4275462963,2009-06-17,10:15:40
40.008014,116.322645,0,67,39981.4276041667,2009-06-17,10:15:45
40.007983,116.322822,0,68,39981.427662037,2009-06-17,10:15:50
40.00785,116.323112,0,58,39981.4277199074,2009-06-17,10:15:55
40.007834,116.323316,0,55,39981.4277777778,2009-06-17,10:16:00
40.007837,116.323498,0,53,39981.4278356481,2009-06-17,10:16:05
40.007852,116.32368,0,55,39981.4278935185,2009-06-17,10:16:10
40.007849,116.323828,0,57,39981.4279513889,2009-06-17,10:16:15
40.007778,116.323918,0,56,39981.4280092593,2009-06-17,10:16:20
40.007686,116.323933,0,61,39981.4280671296,2009-06-17,10:16:25
40.007601,116.324004,0,74,39981.428125,2009-06-17,10:16:30
40.0075,116.324028,0,82,39981.4281828704,2009-06-17,10:16:35
40.007394,116.324039,0,92,39981.4282407407,2009-06-17,10:16:40
40.007275,116.324053,0,102,39981.4282986111,2009-06-17,10:16:45
40.007165,116.324082,0,114,39981.4283564815,2009-06-17,10:16:50
40.007029,116.324109,0,123,39981.4284143519,2009-06-17,10:16:55
40.006898,116.324099,0,127,39981.4284722222,2009-06-17,10:17:00
40.006787,116.324049,0,126,39981.4285300926,2009-06-17,10:17:05
40.006608,116.324082,0,130,39981.428587963,2009-06-17,10:17:10
40.006464,116.324092,0,133,39981.4286458333,2009-06-17,10:17:15
40.006325,116.324115,0,128,39981.4287037037,2009-06-17,10:17:20
40.006211,116.324121,0,126,39981.4287615741,2009-06-17,10:17:25
40.006111,116.324114,0,122,39981.4288194444,2009-06-17,10:17:30
40.006021,116.324095,0,121,39981.4288773148,2009-06-17,10:17:35
40.005904,116.324042,0,115,39981.4289351852,2009-06-17,10:17:40
40.005817,116.324006,0,112,39981.4289930556,2009-06-17,10:17:45
40.005749,116.324011,0,112,39981.4290509259,2009-06-17,10:17:50
40.005652,116.324042,0,111,39981.4291087963,2009-06-17,10:17:55
40.005569,116.32405,0,111,39981.4291666667,2009-06-17,10:18:00
40.005498,116.324057,0,110,39981.429224537,2009-06-17,10:18:05
40.005416,116.324058,0,107,39981.4292824074,2009-06-17,10:18:10
40.005341,116.324039,0,104,39981.4293402778,2009-06-17,10:18:15
40.005277,116.324044,0,101,39981.4293981481,2009-06-17,10:18:20
40.005221,116.324062,0,98,39981.4294560185,2009-06-17,10:18:25
40.00516,116.324052,0,98,39981.4295138889,2009-06-17,10:18:30
40.005087,116.324044,0,95,39981.4295717593,2009-06-17,10:18:35
40.005029,116.324041,0,95,39981.4296296296,2009-06-17,10:18:40
40.004936,116.324066,0,92,39981.4296875,2009-06-17,10:18:45
40.004817,116.324065,0,93,39981.4297453704,2009-06-17,10:18:50
40.004707,116.324099,0,98,39981.4298032407,2009-06-17,10:18:55
40.004596,116.32409,0,100,39981.4298611111,2009-06-17,10:19:00
40.004464,116.324151,0,105,39981.4299189815,2009-06-17,10:19:05
40.00437,116.324152,0,103,39981.4299768518,2009-06-17,10:19:10
40.004303,116.324165,0,99,39981.4300347222,2009-06-17,10:19:15
40.004236,116.324171,0,95,39981.4300925926,2009-06-17,10:19:20
40.004149,116.324165,0,94,39981.430150463,2009-06-17,10:19:25
40.004082,116.324174,0,92,39981.4302083333,2009-06-17,10:19:30
40.004006,116.324191,0,91,39981.4302662037,2009-06-17,10:19:35
40.003902,116.32418,0,99,39981.4303240741,2009-06-17,10:19:40
40.003809,116.32417,0,102,39981.4303819444,2009-06-17,10:19:45
40.003736,116.324193,0,109,39981.4304398148,2009-06-17,10:19:50
40.003645,116.324241,0,114,39981.4304976852,2009-06-17,10:19:55
40.003563,116.324282,0,117,39981.4305555556,2009-06-17,10:20:00
40.003517,116.32436,0,116,39981.4306134259,2009-06-17,10:20:05
40.003514,116.324462,0,116,39981.4306712963,2009-06-17,10:20:10
40.003504,116.324575,0,114,39981.4307291667,2009-06-17,10:20:15
40.003531,116.324668,0,123,39981.430787037,2009-06-17,10:20:20
40.003538,116.324775,0,128,39981.4308449074,2009-06-17,10:20:25
40.003547,116.32479,0,135,39981.4309027778,2009-06-17,10:20:30
40.003546,116.32479,0,137,39981.4309606481,2009-06-17,10:20:35
40.003546,116.32479,0,137,39981.4309953704,2009-06-17,10:20:38
40.003543,116.324789,0,138,39981.4310185185,2009-06-17,10:20:40
40.003543,116.3248,0,138,39981.4310763889,2009-06-17,10:20:45
40.003537,116.3249,0,142,39981.4311342593,2009-06-17,10:20:50
40.003428,116.32497,0,139,39981.4311921296,2009-06-17,10:20:55
40.003309,116.325027,0,130,39981.43125,2009-06-17,10:21:00
40.003201,116.325039,0,126,39981.4313078704,2009-06-17,10:21:05
40.003116,116.325029,0,122,39981.4313657407,2009-06-17,10:21:10
40.003037,116.325043,0,118,39981.4314236111,2009-06-17,10:21:15
40.00294,116.325051,0,121,39981.4314814815,2009-06-17,10:21:20
40.002849,116.325053,0,124,39981.4315393518,2009-06-17,10:21:25
40.002767,116.325051,0,123,39981.4315972222,2009-06-17,10:21:30
40.002653,116.325069,0,126,39981.4316550926,2009-06-17,10:21:35
40.002546,116.325066,0,123,39981.431712963,2009-06-17,10:21:40
40.002466,116.325126,0,122,39981.4317708333,2009-06-17,10:21:45
40.002425,116.325202,0,122,39981.4318287037,2009-06-17,10:21:50
40.002419,116.325329,0,126,39981.4318865741,2009-06-17,10:21:55
40.00243,116.32547,0,128,39981.4319444444,2009-06-17,10:22:00
40.002446,116.325613,0,128,39981.4320023148,2009-06-17,10:22:05
40.002464,116.325767,0,127,39981.4320601852,2009-06-17,10:22:10
40.002468,116.325921,0,127,39981.4321180556,2009-06-17,10:22:15
40.00248,116.326071,0,131,39981.4321759259,2009-06-17,10:22:20
40.002487,116.326225,0,134,39981.4322337963,2009-06-17,10:22:25
40.00246,116.326369,0,135,39981.4322916667,2009-06-17,10:22:30
40.00235,116.326422,0,136,39981.432349537,2009-06-17,10:22:35
40.002207,116.326522,0,138,39981.4324074074,2009-06-17,10:22:40
40.0021,116.326544,0,137,39981.4324652778,2009-06-17,10:22:45
40.001991,116.326557,0,137,39981.4325231481,2009-06-17,10:22:50
40.001885,116.326567,0,137,39981.4325810185,2009-06-17,10:22:55
40.001778,116.326556,0,135,39981.4326388889,2009-06-17,10:23:00
40.001677,116.326527,0,136,39981.4326967593,2009-06-17,10:23:05
40.001569,116.326543,0,139,39981.4327546296,2009-06-17,10:23:10
40.001502,116.32662,0,147,39981.4328125,2009-06-17,10:23:15
40.001461,116.326655,0,156,39981.4328703704,2009-06-17,10:23:20
40.001463,116.326727,0,168,39981.4329282407,2009-06-17,10:23:25
40.001353,116.326798,0,174,39981.4329861111,2009-06-17,10:23:30
40.001248,116.326793,0,181,39981.4330439815,2009-06-17,10:23:35
40.001162,116.326832,0,184,39981.4331018519,2009-06-17,10:23:40
40.001105,116.326885,0,177,39981.4331597222,2009-06-17,10:23:45
40.001055,116.326923,0,175,39981.4332175926,2009-06-17,10:23:50
40.000988,116.326927,0,176,39981.433275463,2009-06-17,10:23:55
40.000771,116.326939,0,179,39981.4333333333,2009-06-17,10:24:00
40.000656,116.326975,0,182,39981.4333912037,2009-06-17,10:24:05
40.000463,116.326971,0,192,39981.4334490741,2009-06-17,10:24:10
40.000179,116.32701,0,198,39981.4335069444,2009-06-17,10:24:15
40.000042,116.327,0,203,39981.4335648148,2009-06-17,10:24:20
39.999926,116.326991,0,203,39981.4336226852,2009-06-17,10:24:25
39.999807,116.326999,0,202,39981.4336805556,2009-06-17,10:24:30
39.999657,116.326976,0,201,39981.4337384259,2009-06-17,10:24:35
39.999504,116.326927,0,196,39981.4337962963,2009-06-17,10:24:40
39.999377,116.326834,0,189,39981.4338541667,2009-06-17,10:24:45
39.999267,116.326728,0,184,39981.433912037,2009-06-17,10:24:50
39.999174,116.326625,0,179,39981.4339699074,2009-06-17,10:24:55
39.999076,116.326562,0,180,39981.4340277778,2009-06-17,10:25:00
39.998965,116.326525,0,186,39981.4340856481,2009-06-17,10:25:05
39.99883,116.326499,0,198,39981.4341435185,2009-06-17,10:25:10
39.998746,116.32649,0,205,39981.4342013889,2009-06-17,10:25:15
39.998646,116.326522,0,211,39981.4342592593,2009-06-17,10:25:20
39.998538,116.326519,0,218,39981.4343171296,2009-06-17,10:25:25
39.998418,116.326487,0,228,39981.434375,2009-06-17,10:25:30
39.998288,116.326474,0,230,39981.4344328704,2009-06-17,10:25:35
39.998181,116.326447,0,237,39981.4344907407,2009-06-17,10:25:40
39.998079,116.326448,0,246,39981.4345486111,2009-06-17,10:25:45
39.997915,116.326417,0,263,39981.4346064815,2009-06-17,10:25:50
39.997801,116.326375,0,282,39981.4346643519,2009-06-17,10:25:55
39.99764,116.326362,0,299,39981.4347222222,2009-06-17,10:26:00
39.997514,116.326364,0,312,39981.4347800926,2009-06-17,10:26:05
39.997395,116.326378,0,321,39981.434837963,2009-06-17,10:26:10
39.997285,116.326395,0,328,39981.4348958333,2009-06-17,10:26:15
39.997167,116.326408,0,332,39981.4349537037,2009-06-17,10:26:20
39.997042,116.326422,0,336,39981.4350115741,2009-06-17,10:26:25
39.996947,116.326389,0,344,39981.4350694444,2009-06-17,10:26:30
39.996892,116.326395,0,351,39981.4351273148,2009-06-17,10:26:35
39.996792,116.326388,0,359,39981.4351851852,2009-06-17,10:26:40
39.996625,116.326413,0,360,39981.4352430556,2009-06-17,10:26:45
39.996474,116.326406,0,357,39981.4353009259,2009-06-17,10:26:50
39.996322,116.326405,0,359,39981.4353587963,2009-06-17,10:26:55
39.996162,116.326484,0,360,39981.4354166667,2009-06-17,10:27:00
39.995955,116.326598,0,346,39981.435474537,2009-06-17,10:27:05
39.995797,116.326595,0,344,39981.4355324074,2009-06-17,10:27:10
39.995665,116.326615,0,336,39981.4355902778,2009-06-17,10:27:15
39.99552,116.32668,0,319,39981.4356481481,2009-06-17,10:27:20
39.995419,116.326535,0,334,39981.4357060185,2009-06-17,10:27:25
39.995306,116.326523,0,331,39981.4357638889,2009-06-17,10:27:30
39.995144,116.326495,0,332,39981.4358217593,2009-06-17,10:27:35
39.99497,116.326468,0,336,39981.4358796296,2009-06-17,10:27:40
39.994834,116.32645,0,346,39981.4359375,2009-06-17,10:27:45
39.994727,116.326474,0,352,39981.4359953704,2009-06-17,10:27:50
39.99462,116.326476,0,356,39981.4360532407,2009-06-17,10:27:55
39.994495,116.326503,0,360,39981.4361111111,2009-06-17,10:28:00
39.994362,116.326581,0,353,39981.4361689815,2009-06-17,10:28:05
39.994137,116.326667,0,346,39981.4362268519,2009-06-17,10:28:10
39.99402,116.326619,0,340,39981.4362847222,2009-06-17,10:28:15
39.99392,116.326596,0,334,39981.4363425926,2009-06-17,10:28:20
39.993814,116.326578,0,332,39981.436400463,2009-06-17,10:28:25
39.993737,116.326541,0,327,39981.4364583333,2009-06-17,10:28:30
39.993669,116.326531,0,322,39981.4365162037,2009-06-17,10:28:35
39.993608,116.326558,0,314,39981.4365740741,2009-06-17,10:28:40
39.993604,116.326389,0,339,39981.4366319444,2009-06-17,10:28:45
39.993523,116.32638,0,345,39981.4366898148,2009-06-17,10:28:50
39.993455,116.326374,0,348,39981.4367476852,2009-06-17,10:28:55
39.993409,116.326382,0,352,39981.4368055556,2009-06-17,10:29:00
39.993382,116.326383,0,357,39981.4368634259,2009-06-17,10:29:05
39.99337,116.326396,0,356,39981.4369212963,2009-06-17,10:29:10
39.99337,116.326396,0,356,39981.4369560185,2009-06-17,10:29:13
39.993364,116.326397,0,356,39981.4369791667,2009-06-17,10:29:15
39.993349,116.326392,0,355,39981.437037037,2009-06-17,10:29:20
39.993314,116.326368,0,351,39981.4370949074,2009-06-17,10:29:25
39.993239,116.326409,0,347,39981.4371527778,2009-06-17,10:29:30
39.993194,116.326424,0,339,39981.4372106481,2009-06-17,10:29:35
39.993129,116.326447,0,343,39981.4372685185,2009-06-17,10:29:40
39.993091,116.326461,0,338,39981.4373263889,2009-06-17,10:29:45
39.993023,116.326532,0,334,39981.4373842593,2009-06-17,10:29:50
39.992968,116.326564,0,327,39981.4374421296,2009-06-17,10:29:55
39.992891,116.326604,0,321,39981.4375,2009-06-17,10:30:00
39.992831,116.326647,0,317,39981.4375578704,2009-06-17,10:30:05
39.992776,116.326667,0,312,39981.4376157407,2009-06-17,10:30:10
39.992689,116.326783,0,307,39981.4376736111,2009-06-17,10:30:15
39.992517,116.32696,0,300,39981.4377314815,2009-06-17,10:30:20
39.992415,116.327027,0,293,39981.4377893518,2009-06-17,10:30:25
39.992352,116.327064,0,289,39981.4378472222,2009-06-17,10:30:30
39.992318,116.327102,0,285,39981.4379050926,2009-06-17,10:30:35
39.992298,116.327138,0,281,39981.437962963,2009-06-17,10:30:40
39.992275,116.327162,0,277,39981.4380208333,2009-06-17,10:30:45
39.992258,116.32718,0,273,39981.4380787037,2009-06-17,10:30:50
39.992249,116.327201,0,269,39981.4381365741,2009-06-17,10:30:55
39.992251,116.327228,0,267,39981.4381944444,2009-06-17,10:31:00
39.992246,116.327226,0,266,39981.4382523148,2009-06-17,10:31:05
39.992243,116.327221,0,266,39981.4383101852,2009-06-17,10:31:10
39.99225,116.327217,0,266,39981.4383680556,2009-06-17,10:31:15
39.99225,116.327215,0,266,39981.4384259259,2009-06-17,10:31:20
39.99225,116.327215,0,266,39981.4384606481,2009-06-17,10:31:23
39.99225,116.327214,0,266,39981.4384837963,2009-06-17,10:31:25
39.991499,116.326948,0,830,39981.4618634259,2009-06-17,11:05:05
39.991821,116.326726,0,720,39981.4619212963,2009-06-17,11:05:10
39.991948,116.326793,0,753,39981.4619791667,2009-06-17,11:05:15
39.99192,116.326909,0,751,39981.462037037,2009-06-17,11:05:20
39.991763,116.326972,0,747,39981.4620949074,2009-06-17,11:05:25
39.99179,116.327211,0,740,39981.4621527778,2009-06-17,11:05:30
39.991739,116.327583,0,728,39981.4622106481,2009-06-17,11:05:35
39.991693,116.327839,0,715,39981.4622685185,2009-06-17,11:05:40
39.991698,116.327942,0,704,39981.4623263889,2009-06-17,11:05:45
39.991765,116.327937,0,691,39981.4623842593,2009-06-17,11:05:50
39.991805,116.327907,0,676,39981.4624421296,2009-06-17,11:05:55
39.99188,116.327843,0,657,39981.4625,2009-06-17,11:06:00
39.991888,116.327842,0,650,39981.4625578704,2009-06-17,11:06:05
39.99189,116.327841,0,643,39981.4626157407,2009-06-17,11:06:10
39.991888,116.327841,0,641,39981.4626736111,2009-06-17,11:06:15
39.991888,116.327841,0,641,39981.4627083333,2009-06-17,11:06:18
39.991894,116.327841,0,640,39981.4627314815,2009-06-17,11:06:20
39.992051,116.327686,0,632,39981.4627893518,2009-06-17,11:06:25
39.992162,116.327599,0,620,39981.4628472222,2009-06-17,11:06:30
39.992302,116.327485,0,612,39981.4629050926,2009-06-17,11:06:35
39.992396,116.327414,0,605,39981.462962963,2009-06-17,11:06:40
39.992497,116.327349,0,592,39981.4630208333,2009-06-17,11:06:45
39.992589,116.327353,0,577,39981.4630787037,2009-06-17,11:06:50
39.99263,116.327405,0,562,39981.4631365741,2009-06-17,11:06:55
39.992736,116.327413,0,549,39981.4631944444,2009-06-17,11:07:00
39.993046,116.327314,0,538,39981.4632523148,2009-06-17,11:07:05
39.993127,116.327325,0,526,39981.4633101852,2009-06-17,11:07:10
39.993598,116.327132,0,469,39981.4633680556,2009-06-17,11:07:15
39.993605,116.32713,0,459,39981.4634259259,2009-06-17,11:07:20
39.993604,116.327129,0,455,39981.4634837963,2009-06-17,11:07:25
39.993605,116.327128,0,454,39981.4635416667,2009-06-17,11:07:30
39.993605,116.327128,0,454,39981.4635763889,2009-06-17,11:07:33
39.993608,116.327128,0,453,39981.463599537,2009-06-17,11:07:35
39.993673,116.327096,0,450,39981.4636574074,2009-06-17,11:07:40
39.993736,116.327068,0,438,39981.4637152778,2009-06-17,11:07:45
39.993851,116.327056,0,425,39981.4637731481,2009-06-17,11:07:50
39.993999,116.327043,0,404,39981.4638310185,2009-06-17,11:07:55
39.99416,116.326982,0,376,39981.4638888889,2009-06-17,11:08:00
39.994296,116.326974,0,359,39981.4639467593,2009-06-17,11:08:05
39.994454,116.326959,0,338,39981.4640046296,2009-06-17,11:08:10
39.994631,116.326895,0,305,39981.4640625,2009-06-17,11:08:15
39.994813,116.326878,0,271,39981.4641203704,2009-06-17,11:08:20
39.994972,116.326853,0,237,39981.4641782407,2009-06-17,11:08:25
39.995095,116.326744,0,203,39981.4642361111,2009-06-17,11:08:30
39.995241,116.326704,0,180,39981.4642939815,2009-06-17,11:08:35
39.995417,116.326702,0,160,39981.4643518519,2009-06-17,11:08:40
39.995601,116.326693,0,148,39981.4644097222,2009-06-17,11:08:45
39.995755,116.326662,0,142,39981.4644675926,2009-06-17,11:08:50
39.995918,116.326652,0,136,39981.464525463,2009-06-17,11:08:55
39.996101,116.326619,0,133,39981.4645833333,2009-06-17,11:09:00
39.996229,116.326711,0,129,39981.4646412037,2009-06-17,11:09:05
39.996379,116.326749,0,131,39981.4646990741,2009-06-17,11:09:10
39.99656,116.326741,0,125,39981.4647569444,2009-06-17,11:09:15
39.996723,116.326743,0,131,39981.4648148148,2009-06-17,11:09:20
39.996895,116.326726,0,139,39981.4648726852,2009-06-17,11:09:25
39.997063,116.326716,0,137,39981.4649305556,2009-06-17,11:09:30
39.99722,116.326731,0,138,39981.4649884259,2009-06-17,11:09:35
39.997391,116.326728,0,136,39981.4650462963,2009-06-17,11:09:40
39.99758,116.326717,0,128,39981.4651041667,2009-06-17,11:09:45
39.99776,116.326711,0,124,39981.465162037,2009-06-17,11:09:50
39.997919,116.326714,0,120,39981.4652199074,2009-06-17,11:09:55
39.998072,116.326702,0,119,39981.4652777778,2009-06-17,11:10:00
39.99824,116.326698,0,125,39981.4653356481,2009-06-17,11:10:05
39.9984,116.326676,0,131,39981.4653935185,2009-06-17,11:10:10
39.998597,116.326682,0,121,39981.4654513889,2009-06-17,11:10:15
39.998781,116.326672,0,121,39981.4655092593,2009-06-17,11:10:20
39.998959,116.326655,0,119,39981.4655671296,2009-06-17,11:10:25
39.99913,116.326663,0,115,39981.465625,2009-06-17,11:10:30
39.999235,116.3268,0,117,39981.4656828704,2009-06-17,11:10:35
39.999334,116.326949,0,114,39981.4657407407,2009-06-17,11:10:40
39.999461,116.327063,0,112,39981.4657986111,2009-06-17,11:10:45
39.99964,116.327139,0,115,39981.4658564815,2009-06-17,11:10:50
39.999781,116.327164,0,117,39981.4659143519,2009-06-17,11:10:55
39.99986,116.327266,0,123,39981.4659722222,2009-06-17,11:11:00
39.999911,116.327334,0,120,39981.4660300926,2009-06-17,11:11:05
39.999926,116.327334,0,117,39981.466087963,2009-06-17,11:11:10
39.999939,116.327332,0,114,39981.4661458333,2009-06-17,11:11:15
39.999943,116.327333,0,111,39981.4662037037,2009-06-17,11:11:20
39.99995,116.327328,0,108,39981.4662615741,2009-06-17,11:11:25
39.99995,116.327328,0,108,39981.4662962963,2009-06-17,11:11:28
39.999957,116.327333,0,105,39981.4663194444,2009-06-17,11:11:30
39.999968,116.327341,0,102,39981.4663773148,2009-06-17,11:11:35
39.999986,116.327345,0,99,39981.4664351852,2009-06-17,11:11:40
40,116.327368,0,96,39981.4664930556,2009-06-17,11:11:45
40.000019,116.327372,0,93,39981.4665509259,2009-06-17,11:11:50
40.000038,116.327378,0,90,39981.4666087963,2009-06-17,11:11:55
40.000053,116.327378,0,87,39981.4666666667,2009-06-17,11:12:00
40.000058,116.327377,0,83,39981.466724537,2009-06-17,11:12:05
40.000059,116.327377,0,80,39981.4667824074,2009-06-17,11:12:10
40.000059,116.327377,0,80,39981.4668171296,2009-06-17,11:12:13
40.000066,116.327377,0,79,39981.4668402778,2009-06-17,11:12:15
40.000077,116.327378,0,78,39981.4668981481,2009-06-17,11:12:20
40.000063,116.327377,0,78,39981.4669560185,2009-06-17,11:12:25
40.000049,116.327375,0,77,39981.4670138889,2009-06-17,11:12:30
40.000045,116.327374,0,77,39981.4670717593,2009-06-17,11:12:35
40.000049,116.327375,0,77,39981.4671296296,2009-06-17,11:12:40
40.000049,116.327375,0,77,39981.4671643519,2009-06-17,11:12:43
40.000055,116.327377,0,77,39981.4671875,2009-06-17,11:12:45
40.000073,116.32738,0,77,39981.4672453704,2009-06-17,11:12:50
40.000094,116.327381,0,77,39981.4673032407,2009-06-17,11:12:55
40.000116,116.327383,0,77,39981.4673611111,2009-06-17,11:13:00
40.000142,116.327377,0,78,39981.4674189815,2009-06-17,11:13:05
40.000167,116.32736,0,78,39981.4674768519,2009-06-17,11:13:10
40.000193,116.327347,0,78,39981.4675347222,2009-06-17,11:13:15
40.000219,116.32734,0,78,39981.4675925926,2009-06-17,11:13:20
