# Supplementary material for: Research on differential privacy protection method based on user tendency
Source: PLoS One. 2023 Oct 26;18(10):e0288823. doi: 10.1371/journal.pone.0288823 (PMC10602288; doi:10.1371/journal.pone.0288823)
Supplement: S1 Data — (ZIP) [file pone.0288823.s001.zip › Data 5-1/000/Trajectory/20090618005931.plt]

Geolife trajectory
WGS 84
Altitude is in Feet
Reserved 3
0,2,255,My Track,0,0,2,8421376
0
39.999694,116.326063,0,493,39982.0413310185,2009-06-18,00:59:31
39.999798,116.325961,0,496,39982.0413888889,2009-06-18,00:59:36
39.999962,116.325995,0,496,39982.0414467593,2009-06-18,00:59:41
40.000235,116.325957,0,493,39982.0415046296,2009-06-18,00:59:46
40.000304,116.326116,0,495,39982.0415625,2009-06-18,00:59:51
40.000501,116.326108,0,499,39982.0416203704,2009-06-18,00:59:56
40.000719,116.326013,0,496,39982.0416782407,2009-06-18,01:00:01
40.000883,116.325973,0,498,39982.0417361111,2009-06-18,01:00:06
40.00103,116.325857,0,498,39982.0417939815,2009-06-18,01:00:11
40.001075,116.325672,0,498,39982.0418518518,2009-06-18,01:00:16
40.001058,116.325421,0,499,39982.0419097222,2009-06-18,01:00:21
40.001012,116.325125,0,500,39982.0419675926,2009-06-18,01:00:26
40.000993,116.324881,0,501,39982.042025463,2009-06-18,01:00:31
40.001053,116.324809,0,502,39982.0420833333,2009-06-18,01:00:36
40.001234,116.324693,0,503,39982.0421412037,2009-06-18,01:00:41
40.001355,116.324627,0,504,39982.0421990741,2009-06-18,01:00:46
40.001518,116.324555,0,506,39982.0422569444,2009-06-18,01:00:51
40.001756,116.324648,0,507,39982.0423148148,2009-06-18,01:00:56
40.001949,116.324583,0,510,39982.0423726852,2009-06-18,01:01:01
40.002251,116.324794,0,513,39982.0424305556,2009-06-18,01:01:06
40.002443,116.32469,0,517,39982.0424884259,2009-06-18,01:01:11
40.002591,116.324739,0,521,39982.0425462963,2009-06-18,01:01:16
40.002794,116.324746,0,524,39982.0426041667,2009-06-18,01:01:21
40.00293,116.324704,0,528,39982.042662037,2009-06-18,01:01:26
40.003114,116.324769,0,532,39982.0427199074,2009-06-18,01:01:31
40.003255,116.32472,0,534,39982.0427777778,2009-06-18,01:01:36
40.003376,116.324776,0,537,39982.0428356482,2009-06-18,01:01:41
40.003507,116.324942,0,541,39982.0428935185,2009-06-18,01:01:46
40.003582,116.325096,0,546,39982.0429513889,2009-06-18,01:01:51
40.004007,116.324821,0,552,39982.0430092593,2009-06-18,01:01:56
40.004245,116.324557,0,559,39982.0430671296,2009-06-18,01:02:01
40.004453,116.324621,0,572,39982.043125,2009-06-18,01:02:06
40.004558,116.324623,0,583,39982.0431828704,2009-06-18,01:02:11
40.004737,116.324666,0,594,39982.0432407407,2009-06-18,01:02:16
40.004959,116.324887,0,606,39982.0432986111,2009-06-18,01:02:21
40.00523,116.324728,0,618,39982.0433564815,2009-06-18,01:02:26
40.005414,116.324738,0,629,39982.0434143519,2009-06-18,01:02:31
40.005554,116.324712,0,640,39982.0434722222,2009-06-18,01:02:36
40.005723,116.324727,0,647,39982.0435300926,2009-06-18,01:02:41
40.005876,116.324667,0,658,39982.043587963,2009-06-18,01:02:46
40.006034,116.32463,0,668,39982.0436458333,2009-06-18,01:02:51
40.006203,116.324572,0,676,39982.0437037037,2009-06-18,01:02:56
40.006272,116.324406,0,683,39982.0437615741,2009-06-18,01:03:01
40.00627,116.324203,0,693,39982.0438194444,2009-06-18,01:03:06
40.006281,116.324044,0,701,39982.0438773148,2009-06-18,01:03:11
40.006284,116.323822,0,711,39982.0439351852,2009-06-18,01:03:16
40.006269,116.323597,0,722,39982.0439930556,2009-06-18,01:03:21
40.00626,116.323369,0,732,39982.0440509259,2009-06-18,01:03:26
40.006225,116.323095,0,745,39982.0441087963,2009-06-18,01:03:31
40.006642,116.321867,0,-67,39982.0441666667,2009-06-18,01:03:36
40.006683,116.321826,0,-29,39982.044224537,2009-06-18,01:03:41
40.006726,116.321733,0,-6,39982.0442824074,2009-06-18,01:03:46
40.006715,116.321558,0,17,39982.0443402778,2009-06-18,01:03:51
40.006736,116.321354,0,42,39982.0443981481,2009-06-18,01:03:56
40.006798,116.321262,0,60,39982.0444560185,2009-06-18,01:04:01
40.006953,116.321259,0,76,39982.0445138889,2009-06-18,01:04:06
40.007111,116.321237,0,81,39982.0445717593,2009-06-18,01:04:11
40.00725,116.321192,0,88,39982.0446296296,2009-06-18,01:04:16
40.007377,116.321094,0,76,39982.0446875,2009-06-18,01:04:21
40.007432,116.320882,0,77,39982.0447453704,2009-06-18,01:04:26
40.007481,116.320772,0,76,39982.0448032407,2009-06-18,01:04:31
40.007504,116.320616,0,86,39982.0448611111,2009-06-18,01:04:36
40.007666,116.320616,0,95,39982.0449189815,2009-06-18,01:04:41
40.00774,116.320456,0,101,39982.0449768519,2009-06-18,01:04:46
40.007751,116.320213,0,89,39982.0450347222,2009-06-18,01:04:51
40.007775,116.320025,0,101,39982.0450925926,2009-06-18,01:04:56
40.007822,116.319915,0,112,39982.045150463,2009-06-18,01:05:01
40.007874,116.319865,0,123,39982.0452083333,2009-06-18,01:05:06
40.007867,116.319844,0,130,39982.0452662037,2009-06-18,01:05:11
40.007864,116.31984,0,131,39982.0452777778,2009-06-18,01:05:12
40.007855,116.319834,0,135,39982.0453356481,2009-06-18,01:05:17
40.007854,116.319833,0,135,39982.0453472222,2009-06-18,01:05:18
40.007842,116.31983,0,136,39982.0454050926,2009-06-18,01:05:23
40.00783,116.319824,0,136,39982.045462963,2009-06-18,01:05:28
40.007825,116.319808,0,137,39982.0455208333,2009-06-18,01:05:33
40.007825,116.319785,0,137,39982.0455787037,2009-06-18,01:05:38
40.007807,116.319764,0,137,39982.0456365741,2009-06-18,01:05:43
40.007401,116.320048,0,408,39982.104212963,2009-06-18,02:30:04
40.007378,116.320136,0,439,39982.1042708333,2009-06-18,02:30:09
40.0073,116.319998,0,312,39982.1043287037,2009-06-18,02:30:14
40.007429,116.319829,0,132,39982.1043865741,2009-06-18,02:30:19
40.007309,116.319936,0,142,39982.1044444444,2009-06-18,02:30:24
40.007324,116.320039,0,120,39982.1045023148,2009-06-18,02:30:29
40.007341,116.320172,0,114,39982.1045601852,2009-06-18,02:30:34
40.007327,116.32036,0,117,39982.1046180556,2009-06-18,02:30:39
40.007327,116.320541,0,120,39982.1046759259,2009-06-18,02:30:44
40.007327,116.320721,0,117,39982.1047337963,2009-06-18,02:30:49
40.007348,116.320927,0,113,39982.1047916667,2009-06-18,02:30:54
40.007253,116.321109,0,117,39982.104849537,2009-06-18,02:30:59
40.007139,116.321169,0,118,39982.1049074074,2009-06-18,02:31:04
40.007003,116.321171,0,115,39982.1049652778,2009-06-18,02:31:09
40.006854,116.321187,0,112,39982.1050231481,2009-06-18,02:31:14
40.006708,116.32119,0,107,39982.1050810185,2009-06-18,02:31:19
40.006551,116.321207,0,104,39982.1051388889,2009-06-18,02:31:24
40.006393,116.321233,0,101,39982.1051967593,2009-06-18,02:31:29
40.006226,116.32126,0,97,39982.1052546296,2009-06-18,02:31:34
40.006089,116.321253,0,92,39982.1053125,2009-06-18,02:31:39
40.00594,116.321236,0,89,39982.1053703704,2009-06-18,02:31:44
40.005804,116.321203,0,86,39982.1054282407,2009-06-18,02:31:49
40.005636,116.321183,0,82,39982.1054861111,2009-06-18,02:31:54
40.005442,116.321253,0,80,39982.1055439815,2009-06-18,02:31:59
40.005274,116.321281,0,77,39982.1056018519,2009-06-18,02:32:04
40.005103,116.321274,0,76,39982.1056597222,2009-06-18,02:32:09
40.004942,116.321294,0,73,39982.1057175926,2009-06-18,02:32:14
40.004788,116.321304,0,71,39982.105775463,2009-06-18,02:32:19
40.00464,116.321333,0,67,39982.1058333333,2009-06-18,02:32:24
40.004482,116.32137,0,67,39982.1058912037,2009-06-18,02:32:29
40.004304,116.321402,0,64,39982.1059490741,2009-06-18,02:32:34
40.004141,116.321377,0,60,39982.1060069444,2009-06-18,02:32:39
40.003993,116.321402,0,56,39982.1060648148,2009-06-18,02:32:44
40.003834,116.321397,0,54,39982.1061226852,2009-06-18,02:32:49
40.003646,116.321415,0,52,39982.1061805556,2009-06-18,02:32:54
40.003467,116.321434,0,49,39982.1062384259,2009-06-18,02:32:59
40.003279,116.321462,0,48,39982.1062962963,2009-06-18,02:33:04
40.003097,116.321484,0,46,39982.1063541667,2009-06-18,02:33:09
40.002917,116.321497,0,44,39982.106412037,2009-06-18,02:33:14
40.002735,116.321512,0,42,39982.1064699074,2009-06-18,02:33:19
40.002573,116.32153,0,44,39982.1065277778,2009-06-18,02:33:24
40.002409,116.321555,0,44,39982.1065856481,2009-06-18,02:33:29
40.002237,116.321565,0,43,39982.1066435185,2009-06-18,02:33:34
40.002028,116.321605,0,43,39982.1067013889,2009-06-18,02:33:39
40.001881,116.321622,0,41,39982.1067592593,2009-06-18,02:33:44
40.001712,116.32164,0,40,39982.1068171296,2009-06-18,02:33:49
40.00149,116.321619,0,37,39982.106875,2009-06-18,02:33:54
40.001307,116.321655,0,31,39982.1069328704,2009-06-18,02:33:59
40.001123,116.32166,0,29,39982.1069907407,2009-06-18,02:34:04
40.000947,116.321675,0,28,39982.1070486111,2009-06-18,02:34:09
40.000765,116.321708,0,27,39982.1071064815,2009-06-18,02:34:14
40.000608,116.32174,0,27,39982.1071643519,2009-06-18,02:34:19
40.000441,116.32177,0,20,39982.1072222222,2009-06-18,02:34:24
40.000273,116.321818,0,13,39982.1072800926,2009-06-18,02:34:29
39.999953,116.321912,0,33,39982.107337963,2009-06-18,02:34:34
39.99984,116.322064,0,36,39982.1073958333,2009-06-18,02:34:39
39.999802,116.322254,0,37,39982.1074537037,2009-06-18,02:34:44
39.999772,116.322469,0,40,39982.1075115741,2009-06-18,02:34:49
39.999792,116.322691,0,40,39982.1075694444,2009-06-18,02:34:54
39.999778,116.322858,0,42,39982.1076273148,2009-06-18,02:34:59
39.999776,116.323079,0,38,39982.1076851852,2009-06-18,02:35:04
39.999783,116.323282,0,36,39982.1077430556,2009-06-18,02:35:09
39.999789,116.323468,0,33,39982.1078009259,2009-06-18,02:35:14
39.999793,116.323688,0,39,39982.1078587963,2009-06-18,02:35:19
39.999818,116.323875,0,35,39982.1079166667,2009-06-18,02:35:24
39.999854,116.324057,0,35,39982.107974537,2009-06-18,02:35:29
39.99987,116.324245,0,36,39982.1080324074,2009-06-18,02:35:34
39.999894,116.324435,0,34,39982.1080902778,2009-06-18,02:35:39
39.999803,116.324792,0,37,39982.1081481481,2009-06-18,02:35:44
39.999812,116.325055,0,31,39982.1082060185,2009-06-18,02:35:49
39.999809,116.325352,0,42,39982.1082638889,2009-06-18,02:35:54
39.999819,116.32565,0,58,39982.1083217593,2009-06-18,02:35:59
39.999828,116.325994,0,88,39982.1083796296,2009-06-18,02:36:04
39.999817,116.326243,0,106,39982.1084375,2009-06-18,02:36:09
39.9998,116.32647,0,117,39982.1084953704,2009-06-18,02:36:14
39.999811,116.326697,0,122,39982.1085532407,2009-06-18,02:36:19
39.999868,116.326905,0,118,39982.1086111111,2009-06-18,02:36:24
39.999893,116.327098,0,117,39982.1086689815,2009-06-18,02:36:29
39.999879,116.327269,0,123,39982.1087268519,2009-06-18,02:36:34
39.99988,116.327394,0,129,39982.1087847222,2009-06-18,02:36:39
39.999897,116.32741,0,131,39982.1088425926,2009-06-18,02:36:44
39.999897,116.32741,0,131,39982.1088773148,2009-06-18,02:36:47
39.999897,116.327407,0,131,39982.108900463,2009-06-18,02:36:49
39.999898,116.327392,0,131,39982.1089583333,2009-06-18,02:36:54
39.999898,116.327375,0,131,39982.1090162037,2009-06-18,02:36:59
39.999899,116.327362,0,131,39982.1090740741,2009-06-18,02:37:04
39.999899,116.327352,0,131,39982.1091319444,2009-06-18,02:37:09
39.999899,116.327342,0,131,39982.1091898148,2009-06-18,02:37:14
39.999938,116.327364,0,131,39982.1092476852,2009-06-18,02:37:19
39.999923,116.327345,0,131,39982.1093055556,2009-06-18,02:37:24
39.999902,116.327333,0,131,39982.1093634259,2009-06-18,02:37:29
39.999915,116.327323,0,131,39982.1094212963,2009-06-18,02:37:34
39.99994,116.327316,0,131,39982.1094791667,2009-06-18,02:37:39
39.999872,116.327395,0,186,39982.1402893519,2009-06-18,03:22:01
39.999976,116.327235,0,243,39982.1403472222,2009-06-18,03:22:06
39.99999,116.32688,0,203,39982.1404166667,2009-06-18,03:22:12
39.999963,116.326545,0,197,39982.140474537,2009-06-18,03:22:17
39.999966,116.32625,0,192,39982.1405324074,2009-06-18,03:22:22
39.999969,116.325949,0,182,39982.1405902778,2009-06-18,03:22:27
40.000069,116.32573,0,183,39982.1406481481,2009-06-18,03:22:32
40.00016,116.325638,0,180,39982.1407060185,2009-06-18,03:22:37
40.000221,116.325613,0,178,39982.1407638889,2009-06-18,03:22:42
40.000452,116.325662,0,179,39982.1408217593,2009-06-18,03:22:47
40.000693,116.325588,0,176,39982.1408796296,2009-06-18,03:22:52
40.000942,116.325506,0,165,39982.1409375,2009-06-18,03:22:57
40.001112,116.325297,0,167,39982.1409953704,2009-06-18,03:23:02
40.001189,116.325029,0,165,39982.1410532407,2009-06-18,03:23:07
40.001234,116.324748,0,164,39982.1411111111,2009-06-18,03:23:12
40.0013,116.324554,0,165,39982.1411689815,2009-06-18,03:23:17
40.001453,116.324533,0,167,39982.1412268518,2009-06-18,03:23:22
40.001588,116.324525,0,168,39982.1412847222,2009-06-18,03:23:27
40.001769,116.324474,0,169,39982.1413425926,2009-06-18,03:23:32
40.001945,116.324461,0,177,39982.141400463,2009-06-18,03:23:37
40.002149,116.324426,0,175,39982.1414583333,2009-06-18,03:23:42
40.002397,116.324393,0,168,39982.1415162037,2009-06-18,03:23:47
40.002631,116.324366,0,157,39982.1415740741,2009-06-18,03:23:52
40.00291,116.324333,0,145,39982.1416319444,2009-06-18,03:23:57
40.003154,116.324331,0,139,39982.1416898148,2009-06-18,03:24:02
40.003343,116.324328,0,130,39982.1417476852,2009-06-18,03:24:07
40.003524,116.324332,0,120,39982.1418055556,2009-06-18,03:24:12
40.003853,116.324338,0,85,39982.1418634259,2009-06-18,03:24:17
40.004257,116.324313,0,67,39982.1419212963,2009-06-18,03:24:22
40.00449,116.324288,0,67,39982.1419791667,2009-06-18,03:24:27
40.004775,116.324274,0,61,39982.142037037,2009-06-18,03:24:32
40.005004,116.324213,0,48,39982.1420949074,2009-06-18,03:24:37
40.005243,116.324152,0,22,39982.1421527778,2009-06-18,03:24:42
40.005481,116.324148,0,7,39982.1422106481,2009-06-18,03:24:47
40.005757,116.324105,0,9,39982.1422685185,2009-06-18,03:24:52
40.005989,116.324075,0,19,39982.1423263889,2009-06-18,03:24:57
40.006223,116.324121,0,22,39982.1423842593,2009-06-18,03:25:02
40.006492,116.324149,0,9,39982.1424421296,2009-06-18,03:25:07
40.006754,116.324112,0,-11,39982.1425,2009-06-18,03:25:12
40.007048,116.324111,0,-25,39982.1425578704,2009-06-18,03:25:17
40.007285,116.324112,0,-32,39982.1426157407,2009-06-18,03:25:22
40.007509,116.324114,0,-29,39982.1426736111,2009-06-18,03:25:27
40.007758,116.32409,0,-33,39982.1427314815,2009-06-18,03:25:32
40.007997,116.324067,0,-50,39982.1427893518,2009-06-18,03:25:37
40.008192,116.324051,0,-66,39982.1428472222,2009-06-18,03:25:42
40.008431,116.324013,0,-93,39982.1429050926,2009-06-18,03:25:47
40.008636,116.323968,0,-107,39982.142962963,2009-06-18,03:25:52
40.008821,116.323944,0,-112,39982.1430208333,2009-06-18,03:25:57
40.009026,116.323911,0,-106,39982.1430787037,2009-06-18,03:26:02
40.00925,116.323896,0,-103,39982.1431365741,2009-06-18,03:26:07
40.009425,116.323762,0,-100,39982.1431944444,2009-06-18,03:26:12
40.009439,116.323537,0,-87,39982.1432523148,2009-06-18,03:26:17
40.009473,116.323245,0,-62,39982.1433101852,2009-06-18,03:26:22
40.009493,116.322982,0,-43,39982.1433680556,2009-06-18,03:26:27
40.009561,116.322805,0,-37,39982.1434259259,2009-06-18,03:26:32
40.009659,116.322659,0,-26,39982.1434837963,2009-06-18,03:26:37
40.009759,116.322605,0,-25,39982.1435416667,2009-06-18,03:26:42
40.009939,116.322582,0,-19,39982.143599537,2009-06-18,03:26:47
40.010052,116.322461,0,-5,39982.1436574074,2009-06-18,03:26:52
40.010079,116.322468,0,-1,39982.1437152778,2009-06-18,03:26:57
40.010079,116.322467,0,0,39982.1437731481,2009-06-18,03:27:02
40.010079,116.322466,0,0,39982.1438310185,2009-06-18,03:27:07
40.010087,116.322462,0,0,39982.1438888889,2009-06-18,03:27:12
40.010092,116.32246,0,0,39982.1439467593,2009-06-18,03:27:17
40.010092,116.32246,0,0,39982.1439814815,2009-06-18,03:27:20
40.01009,116.32246,0,0,39982.1440046296,2009-06-18,03:27:22
40.0101,116.32244,0,0,39982.1440625,2009-06-18,03:27:27
40.010056,116.322383,0,13,39982.1441203704,2009-06-18,03:27:32
40.009907,116.322439,0,15,39982.1441782407,2009-06-18,03:27:37
40.009755,116.322445,0,15,39982.1442361111,2009-06-18,03:27:42
40.009568,116.322524,0,11,39982.1442939815,2009-06-18,03:27:47
40.009512,116.322815,0,7,39982.1443518519,2009-06-18,03:27:52
40.009516,116.323124,0,5,39982.1444097222,2009-06-18,03:27:57
40.009497,116.323455,0,1,39982.1444675926,2009-06-18,03:28:02
40.009497,116.323724,0,-2,39982.144525463,2009-06-18,03:28:07
40.009339,116.323854,0,-7,39982.1445833333,2009-06-18,03:28:12
40.009109,116.323889,0,-8,39982.1446412037,2009-06-18,03:28:17
40.008856,116.323915,0,-8,39982.1446990741,2009-06-18,03:28:22
40.008603,116.323935,0,-8,39982.1447569444,2009-06-18,03:28:27
40.008341,116.323976,0,-7,39982.1448148148,2009-06-18,03:28:32
40.008191,116.323983,0,36,39982.1448726852,2009-06-18,03:28:37
40.007983,116.324042,0,61,39982.1449305556,2009-06-18,03:28:42
40.007734,116.324072,0,71,39982.1449884259,2009-06-18,03:28:47
40.007499,116.324092,0,76,39982.1450462963,2009-06-18,03:28:52
40.007263,116.324111,0,80,39982.1451041667,2009-06-18,03:28:57
40.00704,116.324116,0,87,39982.145162037,2009-06-18,03:29:02
40.006826,116.324137,0,91,39982.1452199074,2009-06-18,03:29:07
40.006583,116.324167,0,97,39982.1452777778,2009-06-18,03:29:12
40.00637,116.3242,0,99,39982.1453356481,2009-06-18,03:29:17
40.006178,116.324168,0,107,39982.1453935185,2009-06-18,03:29:22
40.005956,116.324235,0,112,39982.1454513889,2009-06-18,03:29:27
40.00571,116.324246,0,116,39982.1455092593,2009-06-18,03:29:32
40.005518,116.324245,0,119,39982.1455671296,2009-06-18,03:29:37
40.00532,116.324229,0,122,39982.145625,2009-06-18,03:29:42
40.005162,116.32426,0,126,39982.1456828704,2009-06-18,03:29:47
40.004989,116.324308,0,130,39982.1457407407,2009-06-18,03:29:52
40.004725,116.324332,0,131,39982.1457986111,2009-06-18,03:29:57
40.00446,116.324303,0,129,39982.1458564815,2009-06-18,03:30:02
40.004239,116.32431,0,132,39982.1459143519,2009-06-18,03:30:07
40.004053,116.324348,0,136,39982.1459722222,2009-06-18,03:30:12
40.003853,116.324355,0,144,39982.1460300926,2009-06-18,03:30:17
40.003657,116.324304,0,152,39982.146087963,2009-06-18,03:30:22
40.003409,116.324325,0,161,39982.1461458333,2009-06-18,03:30:27
40.003104,116.324326,0,162,39982.1462037037,2009-06-18,03:30:32
40.00287,116.324342,0,171,39982.1462615741,2009-06-18,03:30:37
40.002605,116.324384,0,179,39982.1463194444,2009-06-18,03:30:42
40.002385,116.324392,0,187,39982.1463773148,2009-06-18,03:30:47
40.002177,116.324418,0,196,39982.1464351852,2009-06-18,03:30:52
40.001925,116.324424,0,208,39982.1464930556,2009-06-18,03:30:57
40.001723,116.324421,0,218,39982.1465509259,2009-06-18,03:31:02
40.001541,116.32444,0,231,39982.1466087963,2009-06-18,03:31:07
40.001319,116.324676,0,237,39982.1466666667,2009-06-18,03:31:12
40.0013,116.324956,0,249,39982.146724537,2009-06-18,03:31:17
40.00129,116.325245,0,259,39982.1467824074,2009-06-18,03:31:22
40.001303,116.32549,0,267,39982.1468402778,2009-06-18,03:31:27
40.001302,116.325766,0,275,39982.1468981481,2009-06-18,03:31:32
40.00133,116.326049,0,275,39982.1469560185,2009-06-18,03:31:37
40.001341,116.326372,0,287,39982.1470138889,2009-06-18,03:31:42
40.001349,116.326618,0,283,39982.1470717593,2009-06-18,03:31:47
40.001297,116.326915,0,260,39982.1471296296,2009-06-18,03:31:52
40.001165,116.326992,0,256,39982.1471875,2009-06-18,03:31:57
40.001029,116.327116,0,263,39982.1472453704,2009-06-18,03:32:02
40.000874,116.327223,0,271,39982.1473032407,2009-06-18,03:32:07
40.000589,116.327353,0,268,39982.1473611111,2009-06-18,03:32:12
40.000355,116.327453,0,267,39982.1474189815,2009-06-18,03:32:17
40.000171,116.327432,0,272,39982.1474768519,2009-06-18,03:32:22
40.000008,116.327315,0,271,39982.1475347222,2009-06-18,03:32:27
39.999993,116.327301,0,272,39982.1475925926,2009-06-18,03:32:32
39.999988,116.327302,0,272,39982.147650463,2009-06-18,03:32:37
39.999981,116.327305,0,272,39982.1477083333,2009-06-18,03:32:42
39.999981,116.327305,0,272,39982.1477430556,2009-06-18,03:32:45
39.999975,116.327309,0,272,39982.1477662037,2009-06-18,03:32:47
39.99996,116.327319,0,272,39982.1478240741,2009-06-18,03:32:52
39.999914,116.327354,0,270,39982.1478819444,2009-06-18,03:32:57
39.999924,116.327367,0,268,39982.1479398148,2009-06-18,03:33:02
39.999933,116.327388,0,266,39982.1479976852,2009-06-18,03:33:07
39.999936,116.327377,0,264,39982.1480555556,2009-06-18,03:33:12
39.999927,116.327382,0,264,39982.1481134259,2009-06-18,03:33:17
39.999917,116.327387,0,264,39982.1481712963,2009-06-18,03:33:22
39.999876,116.327401,0,262,39982.1482291667,2009-06-18,03:33:27
39.999839,116.327438,0,259,39982.148287037,2009-06-18,03:33:32
39.999835,116.327463,0,256,39982.1483449074,2009-06-18,03:33:37
39.999887,116.327445,0,252,39982.1484027778,2009-06-18,03:33:42
39.999912,116.327429,0,251,39982.1484606481,2009-06-18,03:33:47
40.000014,116.327365,0,247,39982.1485185185,2009-06-18,03:33:52
40.000114,116.32733,0,244,39982.1485763889,2009-06-18,03:33:57
40.000195,116.327286,0,240,39982.1486342593,2009-06-18,03:34:02
40.00025,116.327184,0,237,39982.1486921296,2009-06-18,03:34:07
40.000287,116.327112,0,233,39982.14875,2009-06-18,03:34:12
40.002527,116.325166,0,127,39982.3355092593,2009-06-18,08:03:08
40.002691,116.325141,0,122,39982.3355671296,2009-06-18,08:03:13
40.002723,116.325136,0,110,39982.335625,2009-06-18,08:03:18
40.002671,116.325184,0,84,39982.3356828704,2009-06-18,08:03:23
40.002664,116.325095,0,99,39982.3357407407,2009-06-18,08:03:28
40.002638,116.325069,0,99,39982.3357986111,2009-06-18,08:03:33
40.002609,116.325093,0,95,39982.3358564815,2009-06-18,08:03:38
40.002618,116.325101,0,94,39982.3359143519,2009-06-18,08:03:43
40.002635,116.325136,0,91,39982.3359722222,2009-06-18,08:03:48
40.002646,116.325163,0,89,39982.3360300926,2009-06-18,08:03:53
40.002786,116.325252,0,84,39982.336087963,2009-06-18,08:03:58
40.00281,116.325304,0,83,39982.3361458333,2009-06-18,08:04:03
40.002791,116.325335,0,81,39982.3362037037,2009-06-18,08:04:08
40.002786,116.325359,0,79,39982.3362615741,2009-06-18,08:04:13
40.002764,116.325378,0,76,39982.3363194444,2009-06-18,08:04:18
40.002783,116.325355,0,77,39982.3363773148,2009-06-18,08:04:23
40.002805,116.325299,0,76,39982.3364351852,2009-06-18,08:04:28
40.002824,116.32524,0,72,39982.3364930556,2009-06-18,08:04:33
40.002937,116.325243,0,67,39982.3365509259,2009-06-18,08:04:38
40.003077,116.325281,0,62,39982.3366087963,2009-06-18,08:04:43
40.003199,116.325244,0,53,39982.3366666667,2009-06-18,08:04:48
40.003219,116.325245,0,58,39982.336724537,2009-06-18,08:04:53
40.003245,116.325256,0,60,39982.3367824074,2009-06-18,08:04:58
40.003202,116.325247,0,58,39982.3368402778,2009-06-18,08:05:03
40.003164,116.325249,0,55,39982.3368981481,2009-06-18,08:05:08
40.003114,116.325256,0,53,39982.3369560185,2009-06-18,08:05:13
40.003072,116.325275,0,49,39982.3370138889,2009-06-18,08:05:18
40.003008,116.325254,0,50,39982.3370717593,2009-06-18,08:05:23
40.002948,116.325252,0,48,39982.3371296296,2009-06-18,08:05:28
40.002838,116.325236,0,41,39982.3371875,2009-06-18,08:05:33
40.003076,116.325073,0,139,39982.3877083333,2009-06-18,09:18:18
40.003127,116.325029,0,142,39982.3877662037,2009-06-18,09:18:23
40.003194,116.325079,0,142,39982.3878240741,2009-06-18,09:18:28
40.003201,116.325088,0,142,39982.3878819444,2009-06-18,09:18:33
40.003201,116.325088,0,142,39982.3879166667,2009-06-18,09:18:36
40.003205,116.325094,0,142,39982.3879398148,2009-06-18,09:18:38
40.003189,116.325111,0,143,39982.3879976852,2009-06-18,09:18:43
40.003189,116.325111,0,143,39982.3880324074,2009-06-18,09:18:46
40.003194,116.325113,0,141,39982.3880555556,2009-06-18,09:18:48
40.003202,116.325129,0,140,39982.3881134259,2009-06-18,09:18:53
40.003241,116.325137,0,140,39982.3881712963,2009-06-18,09:18:58
40.003289,116.325123,0,142,39982.3882291667,2009-06-18,09:19:03
40.003368,116.325117,0,145,39982.388287037,2009-06-18,09:19:08
40.003422,116.325111,0,144,39982.3883449074,2009-06-18,09:19:13
40.003476,116.3251,0,145,39982.3884027778,2009-06-18,09:19:18
40.003532,116.325044,0,145,39982.3884606481,2009-06-18,09:19:23
40.003535,116.324983,0,145,39982.3885185185,2009-06-18,09:19:28
40.003527,116.324897,0,146,39982.3885763889,2009-06-18,09:19:33
40.003518,116.324805,0,148,39982.3886342593,2009-06-18,09:19:38
40.003496,116.32471,0,150,39982.3886921296,2009-06-18,09:19:43
40.003492,116.324643,0,155,39982.38875,2009-06-18,09:19:48
40.003502,116.324557,0,159,39982.3888078704,2009-06-18,09:19:53
40.003511,116.324503,0,162,39982.3888657407,2009-06-18,09:19:58
40.003521,116.324439,0,165,39982.3889236111,2009-06-18,09:20:03
40.003541,116.324382,0,168,39982.3889814815,2009-06-18,09:20:08
40.003522,116.324325,0,171,39982.3890393519,2009-06-18,09:20:13
40.003517,116.324308,0,173,39982.3890972222,2009-06-18,09:20:18
40.003513,116.324302,0,173,39982.3891550926,2009-06-18,09:20:23
40.003513,116.324302,0,173,39982.3891898148,2009-06-18,09:20:26
40.003517,116.324302,0,174,39982.389212963,2009-06-18,09:20:28
40.003564,116.324326,0,173,39982.3892708333,2009-06-18,09:20:33
40.003607,116.324366,0,170,39982.3893287037,2009-06-18,09:20:38
40.003667,116.32437,0,172,39982.3893865741,2009-06-18,09:20:43
40.00379,116.324376,0,171,39982.3894444444,2009-06-18,09:20:48
40.00396,116.324348,0,169,39982.3895023148,2009-06-18,09:20:53
40.004142,116.324307,0,152,39982.3895601852,2009-06-18,09:20:58
40.004385,116.324292,0,146,39982.3896180556,2009-06-18,09:21:03
40.004569,116.324283,0,143,39982.3896759259,2009-06-18,09:21:08
40.004691,116.324295,0,141,39982.3897337963,2009-06-18,09:21:13
40.004815,116.324282,0,137,39982.3897916667,2009-06-18,09:21:18
40.004951,116.324264,0,132,39982.389849537,2009-06-18,09:21:23
40.00517,116.324291,0,131,39982.3899074074,2009-06-18,09:21:28
40.005336,116.324297,0,139,39982.3899652778,2009-06-18,09:21:33
40.005504,116.324333,0,137,39982.3900231481,2009-06-18,09:21:38
40.005707,116.324283,0,128,39982.3900810185,2009-06-18,09:21:43
40.00589,116.324263,0,119,39982.3901388889,2009-06-18,09:21:48
40.00609,116.324265,0,119,39982.3901967593,2009-06-18,09:21:53
40.006231,116.324264,0,126,39982.3902546296,2009-06-18,09:21:58
40.006397,116.324255,0,118,39982.3903125,2009-06-18,09:22:03
40.006549,116.324224,0,126,39982.3903703704,2009-06-18,09:22:08
40.006649,116.324069,0,128,39982.3904282407,2009-06-18,09:22:13
40.006668,116.323898,0,132,39982.3904861111,2009-06-18,09:22:18
40.006693,116.323765,0,132,39982.3905439815,2009-06-18,09:22:23
40.006722,116.323584,0,137,39982.3906018519,2009-06-18,09:22:28
40.006709,116.323367,0,135,39982.3906597222,2009-06-18,09:22:33
40.006713,116.323142,0,134,39982.3907175926,2009-06-18,09:22:38
40.006717,116.32291,0,140,39982.390775463,2009-06-18,09:22:43
40.006714,116.32267,0,144,39982.3908333333,2009-06-18,09:22:48
40.006721,116.322452,0,148,39982.3908912037,2009-06-18,09:22:53
40.006725,116.322243,0,152,39982.3909490741,2009-06-18,09:22:58
40.006728,116.322027,0,156,39982.3910069444,2009-06-18,09:23:03
40.006747,116.32183,0,160,39982.3910648148,2009-06-18,09:23:08
40.006745,116.321626,0,161,39982.3911226852,2009-06-18,09:23:13
40.006749,116.32134,0,156,39982.3911805556,2009-06-18,09:23:18
40.006872,116.321271,0,148,39982.3912384259,2009-06-18,09:23:23
40.006998,116.321224,0,145,39982.3912962963,2009-06-18,09:23:28
40.007093,116.321169,0,142,39982.3913541667,2009-06-18,09:23:33
40.007228,116.321141,0,141,39982.391412037,2009-06-18,09:23:38
40.007366,116.321024,0,138,39982.3914699074,2009-06-18,09:23:43
40.007417,116.32085,0,140,39982.3915277778,2009-06-18,09:23:48
40.007439,116.320667,0,146,39982.3915856481,2009-06-18,09:23:53
40.007475,116.320542,0,147,39982.3916435185,2009-06-18,09:23:58
40.00756,116.320443,0,146,39982.3917013889,2009-06-18,09:24:03
40.007611,116.320289,0,147,39982.3917592593,2009-06-18,09:24:08
40.007644,116.320111,0,153,39982.3918171296,2009-06-18,09:24:13
40.007697,116.319944,0,156,39982.391875,2009-06-18,09:24:18
40.007736,116.319822,0,158,39982.3919328704,2009-06-18,09:24:23
40.007751,116.319771,0,160,39982.3919907407,2009-06-18,09:24:28
40.007751,116.319771,0,160,39982.392025463,2009-06-18,09:24:31
40.007748,116.319772,0,161,39982.3920486111,2009-06-18,09:24:33
40.007718,116.319812,0,163,39982.3921064815,2009-06-18,09:24:38
40.007669,116.319822,0,165,39982.3921643518,2009-06-18,09:24:43
40.007651,116.319823,0,166,39982.3922222222,2009-06-18,09:24:48
40.007677,116.319792,0,166,39982.3922800926,2009-06-18,09:24:53
40.00768,116.31978,0,167,39982.392337963,2009-06-18,09:24:58
40.00768,116.31978,0,167,39982.3923726852,2009-06-18,09:25:01
40.007681,116.319783,0,167,39982.3923958333,2009-06-18,09:25:03
40.007693,116.319782,0,167,39982.3924537037,2009-06-18,09:25:08
40.007693,116.319782,0,167,39982.3924884259,2009-06-18,09:25:11
40.007697,116.319787,0,167,39982.3925115741,2009-06-18,09:25:13
40.007697,116.319798,0,167,39982.3925694444,2009-06-18,09:25:18
40.007697,116.319807,0,167,39982.3926273148,2009-06-18,09:25:23
40.007696,116.31982,0,167,39982.3926851852,2009-06-18,09:25:28
40.007721,116.31983,0,167,39982.3927430556,2009-06-18,09:25:33
40.007747,116.319825,0,167,39982.3928009259,2009-06-18,09:25:38
40.007756,116.319738,0,166,39982.3928587963,2009-06-18,09:25:43
40.007789,116.319699,0,166,39982.3929166667,2009-06-18,09:25:48
40.007789,116.319699,0,166,39982.3929513889,2009-06-18,09:25:51
40.00779,116.319696,0,166,39982.392974537,2009-06-18,09:25:53
40.007811,116.319651,0,166,39982.3930324074,2009-06-18,09:25:58
40.007815,116.319624,0,166,39982.3930902778,2009-06-18,09:26:03
40.00781,116.319592,0,166,39982.3931481481,2009-06-18,09:26:08
40.007427,116.321043,0,159,39982.4729861111,2009-06-18,11:21:06
40.007583,116.320864,0,137,39982.4730439815,2009-06-18,11:21:11
40.007596,116.320842,0,143,39982.4731018519,2009-06-18,11:21:16
40.007452,116.320998,0,130,39982.4731597222,2009-06-18,11:21:21
40.007314,116.321038,0,126,39982.4732175926,2009-06-18,11:21:26
40.00709,116.321125,0,123,39982.473275463,2009-06-18,11:21:31
40.00696,116.321152,0,124,39982.4733333333,2009-06-18,11:21:36
40.006809,116.321156,0,123,39982.4733912037,2009-06-18,11:21:41
40.006669,116.32116,0,121,39982.4734490741,2009-06-18,11:21:46
40.006566,116.321134,0,123,39982.4735069444,2009-06-18,11:21:51
40.006476,116.321125,0,121,39982.4735648148,2009-06-18,11:21:56
40.006333,116.321115,0,118,39982.4736226852,2009-06-18,11:22:01
40.006012,116.321131,0,115,39982.4736805556,2009-06-18,11:22:06
40.005771,116.321229,0,114,39982.4737384259,2009-06-18,11:22:11
40.005547,116.321278,0,112,39982.4737962963,2009-06-18,11:22:16
40.00535,116.321328,0,107,39982.4738541667,2009-06-18,11:22:21
40.005264,116.3213,0,99,39982.473912037,2009-06-18,11:22:26
40.005096,116.321256,0,101,39982.4739699074,2009-06-18,11:22:31
40.004889,116.32126,0,96,39982.4740277778,2009-06-18,11:22:36
40.004718,116.32131,0,95,39982.4740856481,2009-06-18,11:22:41
40.004612,116.321313,0,92,39982.4741435185,2009-06-18,11:22:46
40.00453,116.321306,0,89,39982.4742013889,2009-06-18,11:22:51
40.004334,116.321309,0,87,39982.4742592593,2009-06-18,11:22:56
40.004057,116.321337,0,89,39982.4743171296,2009-06-18,11:23:01
40.003848,116.321358,0,97,39982.474375,2009-06-18,11:23:06
40.003665,116.32141,0,102,39982.4744328704,2009-06-18,11:23:11
40.003492,116.321425,0,108,39982.4744907407,2009-06-18,11:23:16
40.003304,116.321433,0,111,39982.4745486111,2009-06-18,11:23:21
40.003141,116.321455,0,110,39982.4746064815,2009-06-18,11:23:26
40.003019,116.321456,0,106,39982.4746643519,2009-06-18,11:23:31
40.002845,116.321455,0,104,39982.4747222222,2009-06-18,11:23:36
40.002648,116.321469,0,107,39982.4747800926,2009-06-18,11:23:41
40.002535,116.321497,0,110,39982.474837963,2009-06-18,11:23:46
40.002376,116.321456,0,114,39982.4748958333,2009-06-18,11:23:51
40.002158,116.321507,0,111,39982.4749537037,2009-06-18,11:23:56
40.002056,116.321478,0,107,39982.4750115741,2009-06-18,11:24:01
40.001933,116.3215,0,109,39982.4750694444,2009-06-18,11:24:06
40.001614,116.32151,0,113,39982.4751273148,2009-06-18,11:24:11
40.001437,116.321522,0,113,39982.4751851852,2009-06-18,11:24:16
40.001314,116.321521,0,109,39982.4752430556,2009-06-18,11:24:21
40.001027,116.321554,0,107,39982.4753009259,2009-06-18,11:24:26
40.000781,116.321655,0,112,39982.4753587963,2009-06-18,11:24:31
40.000592,116.321682,0,114,39982.4754166667,2009-06-18,11:24:36
40.000402,116.321703,0,115,39982.475474537,2009-06-18,11:24:41
40.000166,116.321759,0,112,39982.4755324074,2009-06-18,11:24:46
39.999937,116.321918,0,111,39982.4755902778,2009-06-18,11:24:51
39.999865,116.322085,0,106,39982.4756481481,2009-06-18,11:24:56
39.999896,116.322211,0,102,39982.4757060185,2009-06-18,11:25:01
39.999923,116.322301,0,101,39982.4757638889,2009-06-18,11:25:06
39.999915,116.32251,0,98,39982.4758217593,2009-06-18,11:25:11
39.999891,116.322717,0,97,39982.4758796296,2009-06-18,11:25:16
39.999925,116.322987,0,98,39982.4759375,2009-06-18,11:25:21
39.999972,116.323197,0,96,39982.4759953704,2009-06-18,11:25:26
40,116.323382,0,100,39982.4760532407,2009-06-18,11:25:31
39.999895,116.323638,0,97,39982.4761111111,2009-06-18,11:25:36
39.999787,116.32394,0,94,39982.4761689815,2009-06-18,11:25:41
39.999722,116.324126,0,87,39982.4762268519,2009-06-18,11:25:46
39.999668,116.324403,0,78,39982.4762847222,2009-06-18,11:25:51
39.999607,116.324713,0,69,39982.4763425926,2009-06-18,11:25:56
39.999586,116.325007,0,60,39982.476400463,2009-06-18,11:26:01
39.999554,116.32532,0,55,39982.4764583333,2009-06-18,11:26:06
39.999607,116.325575,0,45,39982.4765162037,2009-06-18,11:26:11
39.999621,116.325888,0,55,39982.4765740741,2009-06-18,11:26:16
39.999614,116.326201,0,64,39982.4766319444,2009-06-18,11:26:21
39.999655,116.326478,0,66,39982.4766898148,2009-06-18,11:26:26
39.999689,116.326905,0,101,39982.4767476852,2009-06-18,11:26:31
39.999683,116.327148,0,110,39982.4768055556,2009-06-18,11:26:36
39.999759,116.327317,0,119,39982.4768634259,2009-06-18,11:26:41
39.999826,116.327403,0,128,39982.4769212963,2009-06-18,11:26:46
39.999852,116.3274,0,130,39982.4769791667,2009-06-18,11:26:51
39.999859,116.327404,0,131,39982.477037037,2009-06-18,11:26:56
39.999859,116.327404,0,131,39982.4770717593,2009-06-18,11:26:59
39.999859,116.327403,0,132,39982.4770949074,2009-06-18,11:27:01
39.999847,116.327409,0,132,39982.4771527778,2009-06-18,11:27:06
39.999858,116.327449,0,131,39982.4772106481,2009-06-18,11:27:11
39.999845,116.327473,0,131,39982.4772685185,2009-06-18,11:27:16
39.999835,116.327492,0,131,39982.4773263889,2009-06-18,11:27:21
39.999812,116.327488,0,131,39982.4773842593,2009-06-18,11:27:26
39.999812,116.327488,0,131,39982.4774189815,2009-06-18,11:27:29
39.999813,116.32749,0,131,39982.4774421296,2009-06-18,11:27:31
39.999822,116.327487,0,131,39982.4775,2009-06-18,11:27:36
39.999793,116.327433,0,131,39982.4775578704,2009-06-18,11:27:41
39.999806,116.327364,0,132,39982.4776157407,2009-06-18,11:27:46
39.999822,116.327354,0,133,39982.4776736111,2009-06-18,11:27:51
39.999869,116.32739,0,135,39982.4777314815,2009-06-18,11:27:56
39.999885,116.32746,0,137,39982.4777893518,2009-06-18,11:28:01
39.999925,116.32744,0,141,39982.4778472222,2009-06-18,11:28:06
39.999987,116.327414,0,142,39982.4779050926,2009-06-18,11:28:11
40.000009,116.327407,0,142,39982.477962963,2009-06-18,11:28:16
