# Supplementary material for: Research on differential privacy protection method based on user tendency
Source: PLoS One. 2023 Oct 26;18(10):e0288823. doi: 10.1371/journal.pone.0288823 (PMC10602288; doi:10.1371/journal.pone.0288823)
Supplement: S1 Data — (ZIP) [file pone.0288823.s001.zip › Data 5-1/000/Trajectory/20090619004036.plt]

Geolife trajectory
WGS 84
Altitude is in Feet
Reserved 3
0,2,255,My Track,0,0,2,8421376
0
40.000345,116.327487,0,492,39983.0281944444,2009-06-19,00:40:36
40.000334,116.327486,0,492,39983.0282523148,2009-06-19,00:40:41
40.000357,116.327499,0,493,39983.0283101852,2009-06-19,00:40:46
40.000357,116.327465,0,493,39983.0283680556,2009-06-19,00:40:51
40.000398,116.327348,0,493,39983.0284259259,2009-06-19,00:40:56
40.000458,116.327168,0,493,39983.0284837963,2009-06-19,00:41:01
40.000382,116.326907,0,493,39983.0285416667,2009-06-19,00:41:06
40.000385,116.326701,0,495,39983.028599537,2009-06-19,00:41:11
40.000372,116.326481,0,496,39983.0286574074,2009-06-19,00:41:16
40.000354,116.326219,0,498,39983.0287152778,2009-06-19,00:41:21
40.000351,116.325991,0,500,39983.0287731481,2009-06-19,00:41:26
40.000294,116.325724,0,502,39983.0288310185,2009-06-19,00:41:31
40.000273,116.3255,0,505,39983.0288888889,2009-06-19,00:41:36
40.000186,116.325252,0,507,39983.0289467593,2009-06-19,00:41:41
40.000127,116.325024,0,511,39983.0290046296,2009-06-19,00:41:46
40.000162,116.324824,0,515,39983.0290625,2009-06-19,00:41:51
40.00025,116.32465,0,520,39983.0291203704,2009-06-19,00:41:56
40.000214,116.324403,0,526,39983.0291782407,2009-06-19,00:42:01
40.000212,116.324182,0,533,39983.0292361111,2009-06-19,00:42:06
40.000235,116.323988,0,540,39983.0292939815,2009-06-19,00:42:11
40.000321,116.323788,0,548,39983.0293518519,2009-06-19,00:42:16
40.000302,116.323562,0,556,39983.0294097222,2009-06-19,00:42:21
40.000276,116.323311,0,566,39983.0294675926,2009-06-19,00:42:26
40.000335,116.323073,0,576,39983.029525463,2009-06-19,00:42:31
40.000415,116.32286,0,588,39983.0295833333,2009-06-19,00:42:36
40.000416,116.322641,0,600,39983.0296412037,2009-06-19,00:42:41
40.000441,116.322419,0,612,39983.0296990741,2009-06-19,00:42:46
40.00051,116.322274,0,625,39983.0297569444,2009-06-19,00:42:51
40.000486,116.322132,0,638,39983.0298148148,2009-06-19,00:42:56
40.000472,116.321895,0,651,39983.0298726852,2009-06-19,00:43:01
40.000473,116.321586,0,665,39983.0299305556,2009-06-19,00:43:06
40.0005,116.321343,0,681,39983.0299884259,2009-06-19,00:43:11
40.000516,116.321083,0,697,39983.0300462963,2009-06-19,00:43:16
40.000618,116.320892,0,714,39983.0301041667,2009-06-19,00:43:21
40.000632,116.32056,0,732,39983.030162037,2009-06-19,00:43:26
40.0006,116.320229,0,749,39983.0302199074,2009-06-19,00:43:31
40.000584,116.319896,0,767,39983.0302777778,2009-06-19,00:43:36
40.000576,116.319594,0,781,39983.0303356481,2009-06-19,00:43:41
40.000558,116.319305,0,795,39983.0303935185,2009-06-19,00:43:46
40.000622,116.319102,0,809,39983.0304513889,2009-06-19,00:43:51
40.000649,116.318868,0,825,39983.0305092593,2009-06-19,00:43:56
40.000819,116.318762,0,840,39983.0305671296,2009-06-19,00:44:01
40.000934,116.318719,0,855,39983.030625,2009-06-19,00:44:06
40.001089,116.318661,0,872,39983.0306828704,2009-06-19,00:44:11
40.001221,116.318591,0,884,39983.0307407407,2009-06-19,00:44:16
40.001422,116.318626,0,899,39983.0307986111,2009-06-19,00:44:21
40.001662,116.318543,0,915,39983.0308564815,2009-06-19,00:44:26
40.001924,116.318487,0,932,39983.0309143519,2009-06-19,00:44:31
40.002149,116.318458,0,949,39983.0309722222,2009-06-19,00:44:36
40.002436,116.318451,0,969,39983.0310300926,2009-06-19,00:44:41
40.002624,116.318423,0,992,39983.031087963,2009-06-19,00:44:46
40.002874,116.318417,0,1016,39983.0311458333,2009-06-19,00:44:51
40.003072,116.318436,0,1034,39983.0312037037,2009-06-19,00:44:56
40.003304,116.318418,0,1054,39983.0312615741,2009-06-19,00:45:01
40.003506,116.318398,0,1078,39983.0313194444,2009-06-19,00:45:06
40.00368,116.318356,0,1100,39983.0313773148,2009-06-19,00:45:11
40.003967,116.318237,0,1119,39983.0314351852,2009-06-19,00:45:16
40.004211,116.31825,0,1145,39983.0314930556,2009-06-19,00:45:21
40.004288,116.31834,0,1119,39983.0315509259,2009-06-19,00:45:26
40.004315,116.318477,0,1120,39983.0316087963,2009-06-19,00:45:31
40.003605,116.318191,0,516,39983.0316666667,2009-06-19,00:45:36
40.003639,116.318068,0,501,39983.031724537,2009-06-19,00:45:41
40.00366,116.318028,0,472,39983.0317824074,2009-06-19,00:45:46
40.003677,116.31801,0,472,39983.0318402778,2009-06-19,00:45:51
40.003693,116.318002,0,479,39983.0318981481,2009-06-19,00:45:56
40.003706,116.318002,0,484,39983.0319560185,2009-06-19,00:46:01
40.003716,116.318013,0,488,39983.0320138889,2009-06-19,00:46:06
40.003748,116.318006,0,490,39983.0320717593,2009-06-19,00:46:11
40.003799,116.318013,0,494,39983.0321296296,2009-06-19,00:46:16
40.003817,116.318007,0,498,39983.0321875,2009-06-19,00:46:21
40.003976,116.317998,0,466,39983.0322453704,2009-06-19,00:46:26
40.004001,116.317948,0,432,39983.0323032407,2009-06-19,00:46:31
40.003995,116.317928,0,419,39983.0323611111,2009-06-19,00:46:36
40.00399,116.317906,0,414,39983.0324189815,2009-06-19,00:46:41
40.003979,116.31788,0,408,39983.0324768518,2009-06-19,00:46:46
40.003977,116.317867,0,409,39983.0325347222,2009-06-19,00:46:51
40.003962,116.31787,0,406,39983.0325925926,2009-06-19,00:46:56
40.005116,116.317326,0,111,39983.033287037,2009-06-19,00:47:56
40.004262,116.317408,0,145,39983.0333449074,2009-06-19,00:48:01
40.00401,116.317513,0,147,39983.0334027778,2009-06-19,00:48:06
40.004012,116.317591,0,147,39983.0334606481,2009-06-19,00:48:11
40.004027,116.317613,0,147,39983.0335185185,2009-06-19,00:48:16
40.00405,116.317789,0,148,39983.0336342593,2009-06-19,00:48:26
40.00405,116.317914,0,148,39983.0336921296,2009-06-19,00:48:31
40.004067,116.317976,0,148,39983.03375,2009-06-19,00:48:36
40.004112,116.318012,0,148,39983.0338078704,2009-06-19,00:48:41
40.004121,116.317997,0,147,39983.0339814815,2009-06-19,00:48:56
40.004121,116.317997,0,147,39983.0341319444,2009-06-19,00:49:09
40.004119,116.317992,0,147,39983.0341550926,2009-06-19,00:49:11
40.004115,116.317944,0,148,39983.034212963,2009-06-19,00:49:16
40.004117,116.317878,0,148,39983.0342708333,2009-06-19,00:49:21
40.004115,116.317853,0,147,39983.0343287037,2009-06-19,00:49:26
40.004143,116.317847,0,147,39983.0343865741,2009-06-19,00:49:31
40.004131,116.31787,0,147,39983.0344444444,2009-06-19,00:49:36
40.004122,116.317863,0,147,39983.0345023148,2009-06-19,00:49:41
40.004107,116.317854,0,147,39983.0345601852,2009-06-19,00:49:46
40.004101,116.317824,0,146,39983.0346180556,2009-06-19,00:49:51
40.004058,116.317813,0,146,39983.0346759259,2009-06-19,00:49:56
40.00303,116.318145,0,167,39983.0656481481,2009-06-19,01:34:32
40.003205,116.318026,0,103,39983.0656944444,2009-06-19,01:34:36
40.003211,116.317968,0,95,39983.0657523148,2009-06-19,01:34:41
40.003141,116.31801,0,92,39983.0658101852,2009-06-19,01:34:46
40.003046,116.317932,0,104,39983.0658680556,2009-06-19,01:34:51
40.002948,116.31783,0,111,39983.0659259259,2009-06-19,01:34:56
40.002823,116.317778,0,113,39983.0659837963,2009-06-19,01:35:01
40.002672,116.317748,0,117,39983.0660416667,2009-06-19,01:35:06
40.002531,116.317759,0,120,39983.066099537,2009-06-19,01:35:11
40.002372,116.317787,0,123,39983.0661574074,2009-06-19,01:35:16
40.00217,116.31782,0,124,39983.0662152778,2009-06-19,01:35:21
40.001967,116.317821,0,121,39983.0662731482,2009-06-19,01:35:26
40.001814,116.317845,0,122,39983.0663310185,2009-06-19,01:35:31
40.001624,116.317869,0,123,39983.0663888889,2009-06-19,01:35:36
40.001438,116.317852,0,122,39983.0664467593,2009-06-19,01:35:41
40.001246,116.317875,0,124,39983.0665046296,2009-06-19,01:35:46
40.001059,116.317887,0,126,39983.0665625,2009-06-19,01:35:51
40.000925,116.317945,0,129,39983.0666203704,2009-06-19,01:35:56
40.000775,116.317977,0,135,39983.0666782407,2009-06-19,01:36:01
40.00057,116.318093,0,141,39983.0667361111,2009-06-19,01:36:06
40.000403,116.318159,0,148,39983.0667939815,2009-06-19,01:36:11
40.000228,116.318199,0,153,39983.0668518519,2009-06-19,01:36:16
40.000037,116.318221,0,149,39983.0669097222,2009-06-19,01:36:21
39.999919,116.318216,0,136,39983.0669675926,2009-06-19,01:36:26
39.999752,116.318354,0,138,39983.067025463,2009-06-19,01:36:31
39.999696,116.318521,0,122,39983.0670833333,2009-06-19,01:36:36
39.999647,116.318819,0,119,39983.0671412037,2009-06-19,01:36:41
39.999655,116.319072,0,110,39983.0671990741,2009-06-19,01:36:46
39.999675,116.319293,0,107,39983.0672569444,2009-06-19,01:36:51
39.999701,116.319539,0,99,39983.0673148148,2009-06-19,01:36:56
39.999741,116.3198,0,98,39983.0673726852,2009-06-19,01:37:01
39.999722,116.32007,0,96,39983.0674305556,2009-06-19,01:37:06
39.999714,116.320301,0,95,39983.0674884259,2009-06-19,01:37:11
39.999735,116.320472,0,96,39983.0675462963,2009-06-19,01:37:16
39.999752,116.32069,0,99,39983.0676041667,2009-06-19,01:37:21
39.999758,116.320845,0,104,39983.067662037,2009-06-19,01:37:26
39.999793,116.321081,0,103,39983.0677199074,2009-06-19,01:37:31
39.999791,116.321328,0,91,39983.0677777778,2009-06-19,01:37:36
39.999784,116.321637,0,84,39983.0678356481,2009-06-19,01:37:41
39.999709,116.322038,0,93,39983.0678935185,2009-06-19,01:37:46
39.999713,116.322253,0,91,39983.0679513889,2009-06-19,01:37:51
39.999742,116.322419,0,92,39983.0680092593,2009-06-19,01:37:56
39.999741,116.322647,0,92,39983.0680671296,2009-06-19,01:38:01
39.999747,116.322852,0,94,39983.068125,2009-06-19,01:38:06
39.999761,116.323135,0,94,39983.0681828704,2009-06-19,01:38:11
39.999769,116.32336,0,89,39983.0682407407,2009-06-19,01:38:16
39.99979,116.32356,0,92,39983.0682986111,2009-06-19,01:38:21
39.999787,116.323863,0,93,39983.0683564815,2009-06-19,01:38:26
39.999804,116.324086,0,77,39983.0684143519,2009-06-19,01:38:31
39.99981,116.324287,0,70,39983.0684722222,2009-06-19,01:38:36
40.000002,116.324542,0,62,39983.0685300926,2009-06-19,01:38:41
40.000053,116.324879,0,45,39983.068587963,2009-06-19,01:38:46
40.000062,116.325205,0,31,39983.0686458333,2009-06-19,01:38:51
40.000056,116.325558,0,34,39983.0687037037,2009-06-19,01:38:56
40.000018,116.325966,0,40,39983.0687615741,2009-06-19,01:39:01
39.99999,116.326386,0,58,39983.0688194444,2009-06-19,01:39:06
40.000029,116.326664,0,61,39983.0688773148,2009-06-19,01:39:11
40.000004,116.326889,0,63,39983.0689351852,2009-06-19,01:39:16
40.000015,116.327011,0,65,39983.0689930556,2009-06-19,01:39:21
40.000064,116.327081,0,69,39983.0690509259,2009-06-19,01:39:26
40.000073,116.327106,0,66,39983.0691087963,2009-06-19,01:39:31
40.000075,116.327126,0,65,39983.0691666667,2009-06-19,01:39:36
40.000071,116.327124,0,64,39983.069224537,2009-06-19,01:39:41
40.000071,116.327124,0,64,39983.0692592593,2009-06-19,01:39:44
40.000065,116.327118,0,64,39983.0692824074,2009-06-19,01:39:46
40.000066,116.327129,0,64,39983.0693402778,2009-06-19,01:39:51
40.000066,116.327146,0,64,39983.0693981481,2009-06-19,01:39:56
40.000065,116.327158,0,64,39983.0694560185,2009-06-19,01:40:01
40.000064,116.327146,0,64,39983.0695138889,2009-06-19,01:40:06
40.002411,116.326185,0,166,39983.1661805556,2009-06-19,03:59:18
40.002402,116.326026,0,145,39983.1662384259,2009-06-19,03:59:23
40.002379,116.325798,0,109,39983.1662962963,2009-06-19,03:59:28
40.002372,116.325592,0,89,39983.1663541667,2009-06-19,03:59:33
40.002402,116.325553,0,126,39983.166412037,2009-06-19,03:59:38
40.002541,116.325544,0,129,39983.1664699074,2009-06-19,03:59:43
40.002648,116.325545,0,135,39983.1665277778,2009-06-19,03:59:48
40.002781,116.325537,0,144,39983.1665856481,2009-06-19,03:59:53
40.002897,116.325508,0,156,39983.1666435185,2009-06-19,03:59:58
40.003035,116.3255,0,167,39983.1667013889,2009-06-19,04:00:03
40.003229,116.32551,0,173,39983.1667592593,2009-06-19,04:00:08
40.00339,116.325484,0,180,39983.1668171296,2009-06-19,04:00:13
40.00345,116.325292,0,177,39983.166875,2009-06-19,04:00:18
40.003488,116.325125,0,173,39983.1669328704,2009-06-19,04:00:23
40.003574,116.324886,0,173,39983.1669907407,2009-06-19,04:00:28
40.003562,116.324749,0,172,39983.1670486111,2009-06-19,04:00:33
40.003524,116.324577,0,173,39983.1671064815,2009-06-19,04:00:38
40.003517,116.324428,0,178,39983.1671643518,2009-06-19,04:00:43
40.003556,116.324379,0,178,39983.1672222222,2009-06-19,04:00:48
40.003659,116.324337,0,179,39983.1672800926,2009-06-19,04:00:53
40.003768,116.324339,0,181,39983.167337963,2009-06-19,04:00:58
40.003997,116.324316,0,188,39983.1673958333,2009-06-19,04:01:03
40.004242,116.32435,0,194,39983.1674537037,2009-06-19,04:01:08
40.004483,116.324352,0,201,39983.1675115741,2009-06-19,04:01:13
40.004714,116.324361,0,211,39983.1675694444,2009-06-19,04:01:18
40.004884,116.324349,0,215,39983.1676273148,2009-06-19,04:01:23
40.005018,116.324353,0,212,39983.1676851852,2009-06-19,04:01:28
40.005198,116.324358,0,197,39983.1677430556,2009-06-19,04:01:33
40.00543,116.324361,0,196,39983.1678009259,2009-06-19,04:01:38
40.005618,116.324359,0,203,39983.1678587963,2009-06-19,04:01:43
40.00581,116.32437,0,204,39983.1679166667,2009-06-19,04:01:48
40.005955,116.324323,0,214,39983.167974537,2009-06-19,04:01:53
40.006134,116.324288,0,226,39983.1680324074,2009-06-19,04:01:58
40.006365,116.32432,0,243,39983.1680902778,2009-06-19,04:02:03
40.006523,116.3243,0,225,39983.1681481482,2009-06-19,04:02:08
40.006579,116.324056,0,200,39983.1682060185,2009-06-19,04:02:13
40.006669,116.32375,0,188,39983.1682638889,2009-06-19,04:02:18
40.006795,116.323434,0,171,39983.1683217593,2009-06-19,04:02:23
40.006834,116.323142,0,141,39983.1683796296,2009-06-19,04:02:28
40.006836,116.322912,0,132,39983.1684375,2009-06-19,04:02:33
40.006851,116.322655,0,126,39983.1684953704,2009-06-19,04:02:38
40.006815,116.322452,0,123,39983.1685532407,2009-06-19,04:02:43
40.006801,116.32225,0,116,39983.1686111111,2009-06-19,04:02:48
40.006786,116.322015,0,113,39983.1686689815,2009-06-19,04:02:53
40.006733,116.321775,0,119,39983.1687268519,2009-06-19,04:02:58
40.006719,116.321529,0,121,39983.1687847222,2009-06-19,04:03:03
40.006655,116.321418,0,120,39983.1688425926,2009-06-19,04:03:08
40.006755,116.321345,0,122,39983.168900463,2009-06-19,04:03:13
40.006915,116.321309,0,117,39983.1689583333,2009-06-19,04:03:18
40.007087,116.321279,0,114,39983.1690162037,2009-06-19,04:03:23
40.007264,116.32125,0,115,39983.1690740741,2009-06-19,04:03:28
40.007368,116.321057,0,102,39983.1691319444,2009-06-19,04:03:33
40.007433,116.320834,0,97,39983.1691898148,2009-06-19,04:03:38
40.007475,116.320657,0,103,39983.1692476852,2009-06-19,04:03:43
40.007347,116.3205,0,118,39983.1693055556,2009-06-19,04:03:48
40.007308,116.320487,0,117,39983.1693634259,2009-06-19,04:03:53
40.007297,116.320485,0,115,39983.1694212963,2009-06-19,04:03:58
40.007287,116.320483,0,114,39983.1694791667,2009-06-19,04:04:03
40.007253,116.320503,0,114,39983.169537037,2009-06-19,04:04:08
40.007217,116.320521,0,114,39983.1695949074,2009-06-19,04:04:13
40.007176,116.320547,0,115,39983.1696527778,2009-06-19,04:04:18
40.007105,116.320607,0,115,39983.1697106481,2009-06-19,04:04:23
40.007056,116.320664,0,115,39983.1697685185,2009-06-19,04:04:28
40.007017,116.320708,0,115,39983.1698263889,2009-06-19,04:04:33
40.006996,116.320747,0,116,39983.1698842593,2009-06-19,04:04:38
40.007199,116.320647,0,168,39983.1770601852,2009-06-19,04:14:58
40.007268,116.320608,0,168,39983.1771180556,2009-06-19,04:15:03
40.007277,116.320614,0,169,39983.1771759259,2009-06-19,04:15:08
40.007324,116.320594,0,167,39983.1772337963,2009-06-19,04:15:13
40.007392,116.32056,0,163,39983.1772916667,2009-06-19,04:15:18
40.007463,116.320552,0,170,39983.177349537,2009-06-19,04:15:23
40.007557,116.320426,0,166,39983.1774074074,2009-06-19,04:15:28
40.007636,116.320248,0,143,39983.1774652778,2009-06-19,04:15:33
40.007648,116.32009,0,141,39983.1775231481,2009-06-19,04:15:38
40.007775,116.319911,0,140,39983.1775810185,2009-06-19,04:15:43
40.007754,116.319908,0,143,39983.1776388889,2009-06-19,04:15:48
40.007829,116.319847,0,150,39983.1776967593,2009-06-19,04:15:53
40.007837,116.319822,0,150,39983.1777546296,2009-06-19,04:15:58
40.007838,116.319778,0,150,39983.1778125,2009-06-19,04:16:03
40.007854,116.319735,0,149,39983.1778703704,2009-06-19,04:16:08
40.007807,116.319712,0,145,39983.1779282407,2009-06-19,04:16:13
40.007786,116.319701,0,145,39983.1779861111,2009-06-19,04:16:18
40.007777,116.319698,0,145,39983.1780439815,2009-06-19,04:16:23
40.007778,116.319701,0,145,39983.1781018519,2009-06-19,04:16:28
40.00778,116.319702,0,145,39983.1781597222,2009-06-19,04:16:33
40.00778,116.319702,0,145,39983.1781944444,2009-06-19,04:16:36
40.007779,116.319702,0,145,39983.1782175926,2009-06-19,04:16:38
40.007758,116.319708,0,145,39983.178275463,2009-06-19,04:16:43
40.007733,116.319706,0,146,39983.1783333333,2009-06-19,04:16:48
40.007733,116.319706,0,146,39983.1783680556,2009-06-19,04:16:51
40.007735,116.319704,0,147,39983.1783912037,2009-06-19,04:16:53
40.007567,116.319736,0,149,39983.2496412037,2009-06-19,05:59:29
40.00757,116.319823,0,134,39983.2496990741,2009-06-19,05:59:34
40.007562,116.31984,0,104,39983.2497569444,2009-06-19,05:59:39
40.007405,116.319885,0,118,39983.2498148148,2009-06-19,05:59:44
40.007349,116.319967,0,127,39983.2498726852,2009-06-19,05:59:49
40.007324,116.320202,0,128,39983.2499305556,2009-06-19,05:59:54
40.00734,116.320419,0,128,39983.2499884259,2009-06-19,05:59:59
40.007383,116.320623,0,126,39983.2500462963,2009-06-19,06:00:04
40.00739,116.320882,0,126,39983.2501041667,2009-06-19,06:00:09
40.007355,116.321117,0,124,39983.250162037,2009-06-19,06:00:14
40.007214,116.321114,0,119,39983.2502199074,2009-06-19,06:00:19
40.007046,116.32112,0,112,39983.2502777778,2009-06-19,06:00:24
40.006868,116.32116,0,99,39983.2503356481,2009-06-19,06:00:29
40.00672,116.321182,0,89,39983.2503935185,2009-06-19,06:00:34
40.006516,116.321273,0,84,39983.2504513889,2009-06-19,06:00:39
40.006302,116.321365,0,74,39983.2505092593,2009-06-19,06:00:44
40.006135,116.321368,0,73,39983.2505671296,2009-06-19,06:00:49
40.005964,116.321345,0,75,39983.250625,2009-06-19,06:00:54
40.00576,116.321408,0,74,39983.2506828704,2009-06-19,06:00:59
40.005551,116.32144,0,74,39983.2507407407,2009-06-19,06:01:04
40.005334,116.321501,0,76,39983.2507986111,2009-06-19,06:01:09
40.005173,116.321521,0,64,39983.2508564815,2009-06-19,06:01:14
40.004946,116.321463,0,63,39983.2509143518,2009-06-19,06:01:19
40.004773,116.321539,0,55,39983.2509722222,2009-06-19,06:01:24
40.004605,116.321575,0,42,39983.2510300926,2009-06-19,06:01:29
40.004478,116.321612,0,31,39983.251087963,2009-06-19,06:01:34
40.004324,116.321648,0,22,39983.2511458333,2009-06-19,06:01:39
40.004186,116.321673,0,14,39983.2512037037,2009-06-19,06:01:44
40.00404,116.321684,0,1,39983.2512615741,2009-06-19,06:01:49
40.003914,116.321728,0,-16,39983.2513194444,2009-06-19,06:01:54
40.003863,116.321858,0,-26,39983.2513773148,2009-06-19,06:01:59
40.003789,116.322035,0,-39,39983.2514351852,2009-06-19,06:02:04
40.003811,116.322331,0,-57,39983.2514930556,2009-06-19,06:02:09
40.003685,116.322393,0,-61,39983.2515509259,2009-06-19,06:02:14
40.003667,116.322654,0,-71,39983.2516087963,2009-06-19,06:02:19
40.003682,116.322853,0,-81,39983.2516666667,2009-06-19,06:02:24
40.003719,116.323062,0,-88,39983.251724537,2009-06-19,06:02:29
40.003732,116.323315,0,-87,39983.2517824074,2009-06-19,06:02:34
40.003722,116.323585,0,-89,39983.2518402778,2009-06-19,06:02:39
40.003697,116.323821,0,-90,39983.2518981481,2009-06-19,06:02:44
40.003632,116.323971,0,-75,39983.2519560185,2009-06-19,06:02:49
40.003507,116.324053,0,-74,39983.2520138889,2009-06-19,06:02:54
40.003337,116.32423,0,-79,39983.2520717593,2009-06-19,06:02:59
40.003203,116.324307,0,-85,39983.2521296296,2009-06-19,06:03:04
40.00306,116.32432,0,-89,39983.2521875,2009-06-19,06:03:09
40.002826,116.324324,0,-73,39983.2522453704,2009-06-19,06:03:14
40.002637,116.3244,0,-62,39983.2523032407,2009-06-19,06:03:19
40.002621,116.324784,0,-56,39983.2523611111,2009-06-19,06:03:24
40.002635,116.325162,0,-53,39983.2524189815,2009-06-19,06:03:29
40.002611,116.325447,0,-51,39983.2524768518,2009-06-19,06:03:34
40.002573,116.325793,0,-28,39983.2525347222,2009-06-19,06:03:39
40.002569,116.326123,0,-21,39983.2525925926,2009-06-19,06:03:44
40.002547,116.326349,0,-21,39983.252650463,2009-06-19,06:03:49
40.002316,116.326513,0,-23,39983.2527083333,2009-06-19,06:03:54
40.002108,116.326607,0,-22,39983.2527662037,2009-06-19,06:03:59
40.001915,116.326664,0,-19,39983.2528240741,2009-06-19,06:04:04
40.001737,116.326721,0,-16,39983.2528819444,2009-06-19,06:04:09
40.001637,116.32682,0,-12,39983.2529398148,2009-06-19,06:04:14
40.001511,116.326856,0,0,39983.2529976852,2009-06-19,06:04:19
40.001374,116.32688,0,9,39983.2530555556,2009-06-19,06:04:24
40.001274,116.326985,0,16,39983.2531134259,2009-06-19,06:04:29
40.001079,116.327035,0,20,39983.2531712963,2009-06-19,06:04:34
40.000847,116.327191,0,17,39983.2532291667,2009-06-19,06:04:39
40.000679,116.32718,0,24,39983.253287037,2009-06-19,06:04:44
40.000406,116.327121,0,30,39983.2533449074,2009-06-19,06:04:49
40.000145,116.327274,0,28,39983.2534027778,2009-06-19,06:04:54
40.000033,116.327304,0,34,39983.2534606481,2009-06-19,06:04:59
40.000056,116.32735,0,37,39983.2535185185,2009-06-19,06:05:04
40.000053,116.327352,0,38,39983.2535763889,2009-06-19,06:05:09
40.000053,116.327352,0,38,39983.2536111111,2009-06-19,06:05:12
40.000049,116.32736,0,38,39983.2536342593,2009-06-19,06:05:14
40.000041,116.327395,0,39,39983.2536921296,2009-06-19,06:05:19
40.000019,116.327396,0,40,39983.25375,2009-06-19,06:05:24
40.000002,116.327377,0,41,39983.2538078704,2009-06-19,06:05:29
40.000001,116.327357,0,42,39983.2538657407,2009-06-19,06:05:34
40,116.327341,0,43,39983.2539236111,2009-06-19,06:05:39
39.999987,116.327325,0,43,39983.2539814815,2009-06-19,06:05:44
39.999971,116.327305,0,44,39983.2540393519,2009-06-19,06:05:49
40.000212,116.327431,0,56,39983.2541550926,2009-06-19,06:05:59
39.999916,116.327106,0,59,39983.254212963,2009-06-19,06:06:04
39.998524,116.32595,0,1347,39983.2677777778,2009-06-19,06:25:36
39.998906,116.32693,0,1081,39983.2678472222,2009-06-19,06:25:42
39.999266,116.326716,0,973,39983.2679050926,2009-06-19,06:25:47
39.999279,116.32665,0,899,39983.267962963,2009-06-19,06:25:52
39.998965,116.326571,0,878,39983.2680208333,2009-06-19,06:25:57
39.999058,116.326638,0,847,39983.2680787037,2009-06-19,06:26:02
39.999392,116.326937,0,213,39983.268125,2009-06-19,06:26:06
39.999277,116.326866,0,102,39983.2681828704,2009-06-19,06:26:11
39.999142,116.326747,0,90,39983.2682407407,2009-06-19,06:26:16
39.998954,116.326766,0,109,39983.2682986111,2009-06-19,06:26:21
39.998748,116.326764,0,130,39983.2683564815,2009-06-19,06:26:26
39.998552,116.32675,0,122,39983.2684143518,2009-06-19,06:26:31
39.998363,116.326777,0,117,39983.2684722222,2009-06-19,06:26:36
39.998193,116.326761,0,124,39983.2685300926,2009-06-19,06:26:41
39.997991,116.3268,0,132,39983.268587963,2009-06-19,06:26:46
39.997756,116.326832,0,137,39983.2686458333,2009-06-19,06:26:51
39.997551,116.326851,0,146,39983.2687037037,2009-06-19,06:26:56
39.997337,116.326882,0,160,39983.2687615741,2009-06-19,06:27:01
39.997155,116.326902,0,177,39983.2688194444,2009-06-19,06:27:06
39.996929,116.32695,0,191,39983.2688773148,2009-06-19,06:27:11
39.996727,116.326989,0,207,39983.2689351852,2009-06-19,06:27:16
39.996514,116.327,0,219,39983.2689930556,2009-06-19,06:27:21
39.996336,116.326907,0,231,39983.2690509259,2009-06-19,06:27:26
39.996163,116.32677,0,241,39983.2691087963,2009-06-19,06:27:31
39.995963,116.326711,0,251,39983.2691666667,2009-06-19,06:27:36
39.99577,116.326665,0,254,39983.269224537,2009-06-19,06:27:41
39.995588,116.326669,0,265,39983.2692824074,2009-06-19,06:27:46
39.995372,116.326693,0,277,39983.2693402778,2009-06-19,06:27:51
39.995239,116.326697,0,286,39983.2693981482,2009-06-19,06:27:56
39.995108,116.326794,0,289,39983.2694560185,2009-06-19,06:28:01
39.994921,116.326861,0,286,39983.2695138889,2009-06-19,06:28:06
39.994793,116.326869,0,292,39983.2695717593,2009-06-19,06:28:11
39.994644,116.326907,0,298,39983.2696296296,2009-06-19,06:28:16
39.994554,116.326907,0,305,39983.2696875,2009-06-19,06:28:21
39.994447,116.326924,0,308,39983.2697453704,2009-06-19,06:28:26
39.994401,116.326922,0,313,39983.2698032407,2009-06-19,06:28:31
39.994371,116.326922,0,316,39983.2698611111,2009-06-19,06:28:36
39.994313,116.326907,0,309,39983.2699189815,2009-06-19,06:28:41
39.994224,116.326879,0,304,39983.2699768519,2009-06-19,06:28:46
39.994219,116.326864,0,297,39983.2700347222,2009-06-19,06:28:51
39.99422,116.326865,0,299,39983.2700925926,2009-06-19,06:28:56
39.994217,116.326866,0,299,39983.270150463,2009-06-19,06:29:01
39.994217,116.326866,0,299,39983.2701851852,2009-06-19,06:29:04
39.994218,116.326865,0,299,39983.2702083333,2009-06-19,06:29:06
39.99419,116.326887,0,297,39983.2702662037,2009-06-19,06:29:11
39.994129,116.32685,0,285,39983.2703240741,2009-06-19,06:29:16
39.993997,116.326786,0,273,39983.2703819444,2009-06-19,06:29:21
39.993887,116.326781,0,262,39983.2704398148,2009-06-19,06:29:26
39.993775,116.326797,0,259,39983.2704976852,2009-06-19,06:29:31
39.99364,116.326789,0,248,39983.2705555556,2009-06-19,06:29:36
39.993651,116.326826,0,244,39983.2706134259,2009-06-19,06:29:41
39.993751,116.326836,0,245,39983.2706712963,2009-06-19,06:29:46
39.993897,116.326838,0,247,39983.2707291667,2009-06-19,06:29:51
39.994053,116.32693,0,244,39983.270787037,2009-06-19,06:29:56
39.994213,116.327151,0,242,39983.2708449074,2009-06-19,06:30:01
39.994376,116.327343,0,243,39983.2709027778,2009-06-19,06:30:06
39.994551,116.327532,0,242,39983.2709606481,2009-06-19,06:30:11
39.994707,116.327717,0,242,39983.2710185185,2009-06-19,06:30:16
39.994865,116.327857,0,243,39983.2710763889,2009-06-19,06:30:21
39.994953,116.327999,0,243,39983.2711342593,2009-06-19,06:30:26
39.994974,116.328066,0,245,39983.2711921296,2009-06-19,06:30:31
39.995003,116.328151,0,248,39983.27125,2009-06-19,06:30:36
39.995039,116.328207,0,258,39983.2713078704,2009-06-19,06:30:41
39.995053,116.328297,0,264,39983.2713657407,2009-06-19,06:30:46
39.99515,116.328393,0,278,39983.2714236111,2009-06-19,06:30:51
39.99516,116.328543,0,277,39983.2714814815,2009-06-19,06:30:56
39.995226,116.328586,0,283,39983.2715393519,2009-06-19,06:31:01
39.995255,116.328623,0,283,39983.2715972222,2009-06-19,06:31:06
39.995255,116.328623,0,283,39983.2716319444,2009-06-19,06:31:09
39.995256,116.328622,0,284,39983.2716550926,2009-06-19,06:31:11
39.995265,116.32862,0,284,39983.271712963,2009-06-19,06:31:16
39.995265,116.32862,0,284,39983.2717476852,2009-06-19,06:31:19
39.995268,116.328619,0,285,39983.2717708333,2009-06-19,06:31:21
39.995214,116.328589,0,284,39983.2718287037,2009-06-19,06:31:26
39.995145,116.328511,0,277,39983.2718865741,2009-06-19,06:31:31
39.995132,116.328311,0,251,39983.2719444444,2009-06-19,06:31:36
39.995094,116.328268,0,260,39983.2720023148,2009-06-19,06:31:41
39.995066,116.328278,0,265,39983.2720601852,2009-06-19,06:31:46
39.995077,116.328277,0,268,39983.2721180556,2009-06-19,06:31:51
39.995086,116.328275,0,272,39983.2721759259,2009-06-19,06:31:56
39.995086,116.328275,0,272,39983.2722106481,2009-06-19,06:31:59
39.995091,116.328274,0,275,39983.2722337963,2009-06-19,06:32:01
39.995103,116.328269,0,277,39983.2724652778,2009-06-19,06:32:21
39.995103,116.328269,0,277,39983.2725,2009-06-19,06:32:24
39.995103,116.328268,0,277,39983.2725231481,2009-06-19,06:32:26
39.995078,116.328253,0,274,39983.2725810185,2009-06-19,06:32:31
39.995209,116.328193,0,270,39983.2726388889,2009-06-19,06:32:36
39.995279,116.328134,0,266,39983.2726967593,2009-06-19,06:32:41
39.995337,116.328134,0,264,39983.2727546296,2009-06-19,06:32:46
39.995305,116.327843,0,273,39983.3028356481,2009-06-19,07:16:05
39.995349,116.32778,0,283,39983.3028935185,2009-06-19,07:16:10
39.995388,116.327746,0,292,39983.3029513889,2009-06-19,07:16:15
39.995382,116.327743,0,300,39983.3030092593,2009-06-19,07:16:20
39.995386,116.327741,0,303,39983.3030671296,2009-06-19,07:16:25
39.99539,116.327741,0,304,39983.303125,2009-06-19,07:16:30
39.995391,116.327743,0,305,39983.3031828704,2009-06-19,07:16:35
39.995392,116.327744,0,305,39983.3032407407,2009-06-19,07:16:40
39.995388,116.327744,0,305,39983.3032986111,2009-06-19,07:16:45
39.99539,116.327744,0,305,39983.3033564815,2009-06-19,07:16:50
39.995393,116.327744,0,306,39983.3034143519,2009-06-19,07:16:55
39.995396,116.327744,0,306,39983.3034722222,2009-06-19,07:17:00
39.995392,116.327744,0,306,39983.3035300926,2009-06-19,07:17:05
39.995391,116.327746,0,306,39983.303587963,2009-06-19,07:17:10
39.995391,116.327746,0,306,39983.3036226852,2009-06-19,07:17:13
39.995387,116.327747,0,306,39983.3036458333,2009-06-19,07:17:15
39.995368,116.327737,0,306,39983.3037037037,2009-06-19,07:17:20
39.995371,116.327737,0,305,39983.3037615741,2009-06-19,07:17:25
39.995371,116.327737,0,305,39983.3037962963,2009-06-19,07:17:28
39.995374,116.327737,0,305,39983.3038194444,2009-06-19,07:17:30
39.995365,116.32774,0,305,39983.3038773148,2009-06-19,07:17:35
39.995349,116.327779,0,305,39983.3039351852,2009-06-19,07:17:40
39.995326,116.327795,0,305,39983.3039930556,2009-06-19,07:17:45
39.995333,116.327813,0,304,39983.3040509259,2009-06-19,07:17:50
39.995316,116.327804,0,304,39983.3041087963,2009-06-19,07:17:55
39.995304,116.327796,0,304,39983.3041666667,2009-06-19,07:18:00
39.995306,116.327796,0,304,39983.304224537,2009-06-19,07:18:05
39.995303,116.327797,0,304,39983.3042824074,2009-06-19,07:18:10
39.995303,116.327797,0,304,39983.3043171296,2009-06-19,07:18:13
39.995304,116.327797,0,304,39983.3043402778,2009-06-19,07:18:15
39.995314,116.327797,0,304,39983.3043981481,2009-06-19,07:18:20
39.995305,116.327798,0,304,39983.3044560185,2009-06-19,07:18:25
39.995347,116.327864,0,303,39983.3045138889,2009-06-19,07:18:30
39.995341,116.327877,0,302,39983.3045717593,2009-06-19,07:18:35
39.995349,116.327904,0,300,39983.3046296296,2009-06-19,07:18:40
39.995349,116.327904,0,300,39983.3046643519,2009-06-19,07:18:43
39.995357,116.327904,0,300,39983.3046875,2009-06-19,07:18:45
39.995409,116.327906,0,299,39983.3047453704,2009-06-19,07:18:50
39.995464,116.327918,0,298,39983.3048032407,2009-06-19,07:18:55
39.9955,116.327922,0,298,39983.3048611111,2009-06-19,07:19:00
39.995541,116.327962,0,298,39983.3049189815,2009-06-19,07:19:05
39.995558,116.328002,0,299,39983.3049768518,2009-06-19,07:19:10
39.995584,116.328034,0,300,39983.3050347222,2009-06-19,07:19:15
39.995603,116.32805,0,300,39983.3050925926,2009-06-19,07:19:20
39.995556,116.328069,0,300,39983.305150463,2009-06-19,07:19:25
39.995517,116.328044,0,297,39983.3052083333,2009-06-19,07:19:30
39.995517,116.328044,0,298,39983.3052662037,2009-06-19,07:19:35
39.995512,116.328041,0,298,39983.3053240741,2009-06-19,07:19:40
39.995512,116.32804,0,298,39983.3053819444,2009-06-19,07:19:45
39.995507,116.328039,0,298,39983.3054398148,2009-06-19,07:19:50
39.995503,116.328037,0,298,39983.3054976852,2009-06-19,07:19:55
39.995497,116.328035,0,298,39983.3055555556,2009-06-19,07:20:00
39.995494,116.328031,0,299,39983.3056134259,2009-06-19,07:20:05
39.995494,116.32803,0,299,39983.3056712963,2009-06-19,07:20:10
39.995494,116.32803,0,299,39983.3057060185,2009-06-19,07:20:13
39.995496,116.32803,0,299,39983.3057291667,2009-06-19,07:20:15
39.995489,116.328046,0,299,39983.305787037,2009-06-19,07:20:20
39.995471,116.328055,0,299,39983.3058449074,2009-06-19,07:20:25
39.995463,116.328069,0,298,39983.3059027778,2009-06-19,07:20:30
39.995472,116.328074,0,297,39983.3059606481,2009-06-19,07:20:35
39.995474,116.328061,0,297,39983.3060185185,2009-06-19,07:20:40
39.995443,116.328021,0,297,39983.3060763889,2009-06-19,07:20:45
39.99543,116.328007,0,296,39983.3061342593,2009-06-19,07:20:50
39.99542,116.328009,0,296,39983.3061921296,2009-06-19,07:20:55
39.995428,116.328018,0,296,39983.30625,2009-06-19,07:21:00
39.995414,116.328004,0,296,39983.3063078704,2009-06-19,07:21:05
39.995432,116.327987,0,296,39983.3063657407,2009-06-19,07:21:10
39.995409,116.327969,0,297,39983.3064236111,2009-06-19,07:21:15
39.995378,116.327941,0,296,39983.3064814815,2009-06-19,07:21:20
39.995381,116.327921,0,296,39983.3065393518,2009-06-19,07:21:25
39.995365,116.32792,0,297,39983.3065972222,2009-06-19,07:21:30
39.99533,116.327907,0,297,39983.3066550926,2009-06-19,07:21:35
39.99533,116.327907,0,297,39983.3066898148,2009-06-19,07:21:38
39.995327,116.327907,0,298,39983.306712963,2009-06-19,07:21:40
39.995309,116.327905,0,298,39983.3067708333,2009-06-19,07:21:45
39.99527,116.327886,0,298,39983.3068287037,2009-06-19,07:21:50
39.995254,116.327874,0,299,39983.3068865741,2009-06-19,07:21:55
39.995267,116.32788,0,299,39983.3069444444,2009-06-19,07:22:00
39.995267,116.32788,0,299,39983.3069791667,2009-06-19,07:22:03
39.995268,116.32788,0,299,39983.3070023148,2009-06-19,07:22:05
39.995268,116.327897,0,299,39983.3070601852,2009-06-19,07:22:10
39.995268,116.327897,0,299,39983.3070949074,2009-06-19,07:22:13
39.995268,116.327899,0,299,39983.3071180556,2009-06-19,07:22:15
39.99526,116.327932,0,299,39983.3071759259,2009-06-19,07:22:20
39.99526,116.327932,0,299,39983.3072106481,2009-06-19,07:22:23
39.995255,116.327932,0,299,39983.3072337963,2009-06-19,07:22:25
39.995264,116.32793,0,299,39983.3072916667,2009-06-19,07:22:30
39.995272,116.327928,0,300,39983.307349537,2009-06-19,07:22:35
39.995272,116.327928,0,300,39983.3073842593,2009-06-19,07:22:38
39.995273,116.327927,0,300,39983.3074074074,2009-06-19,07:22:40
39.995289,116.327929,0,301,39983.3074652778,2009-06-19,07:22:45
39.995302,116.32796,0,302,39983.3075231481,2009-06-19,07:22:50
39.995316,116.327991,0,303,39983.3075810185,2009-06-19,07:22:55
39.995316,116.327991,0,303,39983.3076157407,2009-06-19,07:22:58
39.995316,116.327991,0,304,39983.3076388889,2009-06-19,07:23:00
39.995303,116.327991,0,304,39983.3076967593,2009-06-19,07:23:05
39.995315,116.32799,0,304,39983.3077546296,2009-06-19,07:23:10
39.995346,116.327992,0,304,39983.3078125,2009-06-19,07:23:15
39.995348,116.327977,0,305,39983.3078703704,2009-06-19,07:23:20
39.995329,116.327966,0,305,39983.3079282407,2009-06-19,07:23:25
39.995321,116.327973,0,305,39983.3079861111,2009-06-19,07:23:30
39.995315,116.327981,0,305,39983.3080439815,2009-06-19,07:23:35
39.99532,116.32798,0,305,39983.3081018519,2009-06-19,07:23:40
39.99532,116.32798,0,305,39983.3081365741,2009-06-19,07:23:43
39.995326,116.327982,0,306,39983.3081597222,2009-06-19,07:23:45
39.995331,116.327992,0,307,39983.3082175926,2009-06-19,07:23:50
39.995354,116.328035,0,304,39983.308275463,2009-06-19,07:23:55
39.995343,116.328039,0,302,39983.3083333333,2009-06-19,07:24:00
39.995343,116.328039,0,302,39983.3083680556,2009-06-19,07:24:03
39.99535,116.328045,0,302,39983.3083912037,2009-06-19,07:24:05
39.995372,116.328056,0,303,39983.3084490741,2009-06-19,07:24:10
39.995361,116.32804,0,302,39983.3085069444,2009-06-19,07:24:15
39.995356,116.32804,0,303,39983.3085648148,2009-06-19,07:24:20
39.995356,116.328038,0,303,39983.3086226852,2009-06-19,07:24:25
39.995358,116.328037,0,303,39983.3086805556,2009-06-19,07:24:30
39.99536,116.328037,0,303,39983.3087384259,2009-06-19,07:24:35
39.995363,116.328036,0,303,39983.3087962963,2009-06-19,07:24:40
39.995359,116.328037,0,303,39983.3088541667,2009-06-19,07:24:45
39.995361,116.328037,0,304,39983.308912037,2009-06-19,07:24:50
39.995361,116.328037,0,304,39983.3089467593,2009-06-19,07:24:53
39.995367,116.328036,0,304,39983.3089699074,2009-06-19,07:24:55
39.995378,116.32803,0,304,39983.3090277778,2009-06-19,07:25:00
39.995385,116.328019,0,303,39983.3090856481,2009-06-19,07:25:05
39.995356,116.327951,0,301,39983.3091435185,2009-06-19,07:25:10
39.995356,116.327951,0,301,39983.3091782407,2009-06-19,07:25:13
39.995359,116.327945,0,300,39983.3092013889,2009-06-19,07:25:15
39.99537,116.327943,0,301,39983.3092592593,2009-06-19,07:25:20
39.995373,116.327938,0,301,39983.3093171296,2009-06-19,07:25:25
39.995373,116.327938,0,301,39983.3093518519,2009-06-19,07:25:28
39.995381,116.327937,0,301,39983.309375,2009-06-19,07:25:30
39.995394,116.327951,0,298,39983.3094328704,2009-06-19,07:25:35
39.995395,116.327964,0,291,39983.3094907407,2009-06-19,07:25:40
39.995393,116.327954,0,289,39983.3095486111,2009-06-19,07:25:45
39.995394,116.327953,0,289,39983.3096064815,2009-06-19,07:25:50
39.995396,116.327955,0,289,39983.3096643519,2009-06-19,07:25:55
39.995398,116.327954,0,289,39983.3097222222,2009-06-19,07:26:00
39.995394,116.327953,0,289,39983.3097800926,2009-06-19,07:26:05
39.995394,116.327954,0,289,39983.309837963,2009-06-19,07:26:10
39.995398,116.327954,0,289,39983.3098958333,2009-06-19,07:26:15
39.995402,116.327953,0,289,39983.3099537037,2009-06-19,07:26:20
39.995402,116.327953,0,289,39983.3099884259,2009-06-19,07:26:23
39.995406,116.327953,0,289,39983.3100115741,2009-06-19,07:26:25
39.995417,116.327954,0,290,39983.3100694444,2009-06-19,07:26:30
39.995441,116.327975,0,291,39983.3101273148,2009-06-19,07:26:35
39.99543,116.327968,0,284,39983.3101851852,2009-06-19,07:26:40
39.995433,116.327951,0,280,39983.3102430556,2009-06-19,07:26:45
39.995423,116.327947,0,281,39983.3103009259,2009-06-19,07:26:50
39.995417,116.327948,0,282,39983.3103587963,2009-06-19,07:26:55
39.995413,116.327948,0,282,39983.3104166667,2009-06-19,07:27:00
39.99542,116.327944,0,282,39983.310474537,2009-06-19,07:27:05
39.995423,116.327944,0,282,39983.3105324074,2009-06-19,07:27:10
39.995427,116.327944,0,282,39983.3105902778,2009-06-19,07:27:15
39.995427,116.327944,0,282,39983.310625,2009-06-19,07:27:18
39.995431,116.327942,0,282,39983.3106481481,2009-06-19,07:27:20
39.995415,116.327881,0,284,39983.3107060185,2009-06-19,07:27:25
39.995409,116.327853,0,285,39983.3107638889,2009-06-19,07:27:30
39.99539,116.327834,0,285,39983.3108217593,2009-06-19,07:27:35
39.995394,116.327831,0,285,39983.3108796296,2009-06-19,07:27:40
39.995398,116.327831,0,284,39983.3109375,2009-06-19,07:27:45
39.995398,116.32783,0,284,39983.3109953704,2009-06-19,07:27:50
39.995398,116.32783,0,284,39983.3110300926,2009-06-19,07:27:53
39.995403,116.327828,0,284,39983.3110532407,2009-06-19,07:27:55
39.995408,116.327809,0,285,39983.3111111111,2009-06-19,07:28:00
39.995402,116.327803,0,284,39983.3111689815,2009-06-19,07:28:05
39.995397,116.327801,0,284,39983.3112268519,2009-06-19,07:28:10
39.995392,116.327802,0,284,39983.3112847222,2009-06-19,07:28:15
39.995392,116.327802,0,284,39983.3113194444,2009-06-19,07:28:18
39.995399,116.327801,0,284,39983.3113425926,2009-06-19,07:28:20
39.995408,116.327799,0,284,39983.311400463,2009-06-19,07:28:25
39.995408,116.327799,0,284,39983.3114351852,2009-06-19,07:28:28
39.995406,116.327799,0,284,39983.3114583333,2009-06-19,07:28:30
39.995398,116.327829,0,286,39983.3115162037,2009-06-19,07:28:35
39.99539,116.327834,0,287,39983.3115740741,2009-06-19,07:28:40
39.995387,116.327833,0,287,39983.3116319444,2009-06-19,07:28:45
39.995389,116.327831,0,287,39983.3116898148,2009-06-19,07:28:50
39.995387,116.327831,0,287,39983.3117476852,2009-06-19,07:28:55
39.995382,116.327831,0,287,39983.3118055556,2009-06-19,07:29:00
39.995382,116.327831,0,287,39983.3118402778,2009-06-19,07:29:03
39.995375,116.327831,0,287,39983.3118634259,2009-06-19,07:29:05
39.995366,116.327833,0,287,39983.3119212963,2009-06-19,07:29:10
39.995359,116.327834,0,287,39983.3119791667,2009-06-19,07:29:15
39.995363,116.327833,0,287,39983.312037037,2009-06-19,07:29:20
39.995363,116.327833,0,287,39983.3120717593,2009-06-19,07:29:23
39.995369,116.327831,0,288,39983.3120949074,2009-06-19,07:29:25
39.995364,116.327813,0,288,39983.3121527778,2009-06-19,07:29:30
39.99536,116.327801,0,289,39983.3122106481,2009-06-19,07:29:35
39.99536,116.327801,0,289,39983.3122685185,2009-06-19,07:29:40
39.995361,116.3278,0,290,39983.3123263889,2009-06-19,07:29:45
39.995363,116.327799,0,290,39983.3123842593,2009-06-19,07:29:50
39.995363,116.327799,0,290,39983.3124189815,2009-06-19,07:29:53
39.995368,116.327796,0,290,39983.3124421296,2009-06-19,07:29:55
39.995473,116.327742,0,303,39983.3125,2009-06-19,07:30:00
39.995503,116.327691,0,313,39983.3125578704,2009-06-19,07:30:05
39.995543,116.327703,0,325,39983.3126157407,2009-06-19,07:30:10
39.995552,116.327701,0,328,39983.3126736111,2009-06-19,07:30:15
39.99556,116.327698,0,332,39983.3127314815,2009-06-19,07:30:20
39.995568,116.327695,0,337,39983.3127893518,2009-06-19,07:30:25
39.995568,116.327695,0,337,39983.3128240741,2009-06-19,07:30:28
39.995567,116.327694,0,341,39983.3128472222,2009-06-19,07:30:30
39.995543,116.327645,0,347,39983.3129050926,2009-06-19,07:30:35
39.995537,116.327615,0,349,39983.312962963,2009-06-19,07:30:40
39.995546,116.327614,0,349,39983.3130208333,2009-06-19,07:30:45
39.995579,116.327614,0,352,39983.3130787037,2009-06-19,07:30:50
39.995612,116.327645,0,353,39983.3131365741,2009-06-19,07:30:55
39.995631,116.327707,0,354,39983.3131944444,2009-06-19,07:31:00
39.995631,116.327707,0,354,39983.3132291667,2009-06-19,07:31:03
39.995638,116.327714,0,356,39983.3132523148,2009-06-19,07:31:05
39.995637,116.327698,0,357,39983.3133101852,2009-06-19,07:31:10
39.99563,116.327669,0,360,39983.3133680556,2009-06-19,07:31:15
39.995613,116.327633,0,365,39983.3134259259,2009-06-19,07:31:20
39.995627,116.327629,0,365,39983.3134837963,2009-06-19,07:31:25
39.995627,116.327629,0,365,39983.3135185185,2009-06-19,07:31:28
39.995634,116.327623,0,363,39983.3135416667,2009-06-19,07:31:30
39.995644,116.327609,0,361,39983.313599537,2009-06-19,07:31:35
39.995655,116.327523,0,370,39983.3136574074,2009-06-19,07:31:40
39.995645,116.327503,0,368,39983.3137152778,2009-06-19,07:31:45
39.995736,116.327427,0,374,39983.3137731481,2009-06-19,07:31:50
39.995757,116.327414,0,376,39983.3138310185,2009-06-19,07:31:55
39.995766,116.32742,0,382,39983.3138888889,2009-06-19,07:32:00
39.995806,116.327417,0,390,39983.3139467593,2009-06-19,07:32:05
39.995826,116.32738,0,397,39983.3140046296,2009-06-19,07:32:10
39.995839,116.327338,0,402,39983.3140625,2009-06-19,07:32:15
39.995858,116.32731,0,406,39983.3141203704,2009-06-19,07:32:20
39.995839,116.327242,0,412,39983.3141782407,2009-06-19,07:32:25
39.995797,116.327211,0,417,39983.3142361111,2009-06-19,07:32:30
39.995771,116.327195,0,423,39983.3142939815,2009-06-19,07:32:35
39.995761,116.327178,0,422,39983.3143518518,2009-06-19,07:32:40
39.99575,116.327179,0,423,39983.3144097222,2009-06-19,07:32:45
39.995751,116.32718,0,423,39983.3144675926,2009-06-19,07:32:50
39.995751,116.32718,0,423,39983.3145023148,2009-06-19,07:32:53
39.995745,116.327187,0,423,39983.314525463,2009-06-19,07:32:55
39.995726,116.327207,0,423,39983.3145833333,2009-06-19,07:33:00
39.995414,116.327709,0,424,39983.3146412037,2009-06-19,07:33:05
39.995322,116.327745,0,427,39983.3146990741,2009-06-19,07:33:10
39.9953,116.327764,0,429,39983.3147569444,2009-06-19,07:33:15
39.995302,116.327781,0,430,39983.3148148148,2009-06-19,07:33:20
39.995365,116.327853,0,435,39983.3148726852,2009-06-19,07:33:25
39.995369,116.327854,0,435,39983.3149305556,2009-06-19,07:33:30
39.995369,116.327854,0,435,39983.3149652778,2009-06-19,07:33:33
39.995371,116.327853,0,435,39983.3149884259,2009-06-19,07:33:35
39.995354,116.327838,0,436,39983.3150462963,2009-06-19,07:33:40
39.995354,116.327838,0,436,39983.3150810185,2009-06-19,07:33:43
39.995358,116.327844,0,436,39983.3151041667,2009-06-19,07:33:45
39.995366,116.327817,0,438,39983.315162037,2009-06-19,07:33:50
39.995366,116.327793,0,444,39983.3152199074,2009-06-19,07:33:55
39.995374,116.327782,0,445,39983.3152777778,2009-06-19,07:34:00
39.995376,116.327781,0,446,39983.3153356481,2009-06-19,07:34:05
39.995383,116.32778,0,446,39983.3153935185,2009-06-19,07:34:10
39.99539,116.327779,0,446,39983.3154513889,2009-06-19,07:34:15
39.995391,116.327778,0,447,39983.3155092593,2009-06-19,07:34:20
39.995391,116.327778,0,447,39983.3155439815,2009-06-19,07:34:23
39.995389,116.327779,0,448,39983.3155671296,2009-06-19,07:34:25
39.99538,116.32778,0,448,39983.315625,2009-06-19,07:34:30
39.995405,116.327765,0,453,39983.3156828704,2009-06-19,07:34:35
39.995405,116.327765,0,453,39983.3157175926,2009-06-19,07:34:38
39.995404,116.327765,0,453,39983.3157407407,2009-06-19,07:34:40
39.995424,116.327764,0,456,39983.3157986111,2009-06-19,07:34:45
39.995411,116.327763,0,461,39983.3158564815,2009-06-19,07:34:50
39.995423,116.327766,0,458,39983.3159143519,2009-06-19,07:34:55
39.995423,116.327766,0,458,39983.3159490741,2009-06-19,07:34:58
39.995419,116.327768,0,458,39983.3159722222,2009-06-19,07:35:00
39.995409,116.32777,0,458,39983.3160300926,2009-06-19,07:35:05
39.995398,116.327772,0,458,39983.316087963,2009-06-19,07:35:10
39.99539,116.327772,0,458,39983.3161458333,2009-06-19,07:35:15
39.99539,116.327772,0,458,39983.3161805556,2009-06-19,07:35:18
39.995397,116.32777,0,458,39983.3162037037,2009-06-19,07:35:20
39.995398,116.327761,0,458,39983.3162615741,2009-06-19,07:35:25
39.995389,116.327747,0,458,39983.3163194444,2009-06-19,07:35:30
39.995344,116.327759,0,454,39983.3163773148,2009-06-19,07:35:35
39.995322,116.327777,0,451,39983.3164351852,2009-06-19,07:35:40
39.995325,116.327777,0,451,39983.3164930556,2009-06-19,07:35:45
39.995327,116.327777,0,451,39983.3165509259,2009-06-19,07:35:50
39.995326,116.327776,0,451,39983.3166087963,2009-06-19,07:35:55
39.995332,116.327775,0,451,39983.3166666667,2009-06-19,07:36:00
39.995332,116.327775,0,451,39983.3167013889,2009-06-19,07:36:03
39.995327,116.327773,0,447,39983.316724537,2009-06-19,07:36:05
39.995297,116.327762,0,448,39983.3167824074,2009-06-19,07:36:10
39.995296,116.327763,0,447,39983.3168402778,2009-06-19,07:36:15
39.995301,116.327762,0,447,39983.3168981481,2009-06-19,07:36:20
39.995298,116.327763,0,447,39983.3169560185,2009-06-19,07:36:25
39.995304,116.327762,0,448,39983.3170138889,2009-06-19,07:36:30
39.995304,116.327762,0,448,39983.3170486111,2009-06-19,07:36:33
39.995309,116.327758,0,448,39983.3170717593,2009-06-19,07:36:35
39.99534,116.327714,0,454,39983.3171296296,2009-06-19,07:36:40
39.995383,116.327673,0,460,39983.3171875,2009-06-19,07:36:45
39.995383,116.327673,0,460,39983.3172222222,2009-06-19,07:36:48
39.995387,116.327672,0,461,39983.3172453704,2009-06-19,07:36:50
39.995398,116.32767,0,461,39983.3173032407,2009-06-19,07:36:55
39.995426,116.327671,0,458,39983.3173611111,2009-06-19,07:37:00
39.995444,116.327662,0,461,39983.3174189815,2009-06-19,07:37:05
39.995469,116.32768,0,464,39983.3174768519,2009-06-19,07:37:10
39.995485,116.3277,0,467,39983.3175347222,2009-06-19,07:37:15
39.995497,116.327718,0,468,39983.3175925926,2009-06-19,07:37:20
39.995526,116.327742,0,468,39983.317650463,2009-06-19,07:37:25
39.99555,116.327774,0,468,39983.3177083333,2009-06-19,07:37:30
39.995554,116.327773,0,468,39983.3177662037,2009-06-19,07:37:35
39.995554,116.327773,0,468,39983.3178009259,2009-06-19,07:37:38
39.995553,116.327773,0,469,39983.3178240741,2009-06-19,07:37:40
39.995563,116.327772,0,469,39983.3178819444,2009-06-19,07:37:45
39.995563,116.327772,0,469,39983.3179166667,2009-06-19,07:37:48
39.995557,116.327765,0,470,39983.3179398148,2009-06-19,07:37:50
39.995533,116.327762,0,472,39983.3179976852,2009-06-19,07:37:55
39.995383,116.327865,0,467,39983.3180555556,2009-06-19,07:38:00
39.995298,116.327905,0,459,39983.3181134259,2009-06-19,07:38:05
39.995275,116.327901,0,457,39983.3181712963,2009-06-19,07:38:10
39.995267,116.327902,0,457,39983.3182291667,2009-06-19,07:38:15
39.995263,116.327904,0,457,39983.318287037,2009-06-19,07:38:20
39.995257,116.327907,0,456,39983.3183449074,2009-06-19,07:38:25
39.995257,116.327907,0,456,39983.3183796296,2009-06-19,07:38:28
39.995254,116.327908,0,456,39983.3184027778,2009-06-19,07:38:30
39.995216,116.327955,0,453,39983.3184606481,2009-06-19,07:38:35
39.995226,116.328011,0,446,39983.3185185185,2009-06-19,07:38:40
39.995214,116.328003,0,442,39983.3185763889,2009-06-19,07:38:45
39.995214,116.328003,0,442,39983.3186111111,2009-06-19,07:38:48
39.995221,116.328002,0,442,39983.3186342593,2009-06-19,07:38:50
39.995166,116.327984,0,439,39983.3186921296,2009-06-19,07:38:55
39.995136,116.327943,0,436,39983.31875,2009-06-19,07:39:00
39.995142,116.32794,0,436,39983.3188078704,2009-06-19,07:39:05
39.995145,116.327939,0,436,39983.3188657407,2009-06-19,07:39:10
39.995145,116.327939,0,436,39983.318900463,2009-06-19,07:39:13
39.995146,116.327938,0,435,39983.3189236111,2009-06-19,07:39:15
39.995162,116.327941,0,436,39983.3189814815,2009-06-19,07:39:20
39.995682,116.327919,0,437,39983.3190393519,2009-06-19,07:39:25
39.995589,116.327813,0,445,39983.3190972222,2009-06-19,07:39:30
39.995566,116.327772,0,451,39983.3191550926,2009-06-19,07:39:35
39.995568,116.327772,0,452,39983.319212963,2009-06-19,07:39:40
39.995569,116.327772,0,452,39983.3192708333,2009-06-19,07:39:45
39.995569,116.327772,0,452,39983.3193055556,2009-06-19,07:39:48
39.995561,116.327775,0,452,39983.3193287037,2009-06-19,07:39:50
39.995451,116.327822,0,442,39983.3193865741,2009-06-19,07:39:55
39.995356,116.327819,0,439,39983.3194444444,2009-06-19,07:40:00
39.995243,116.327807,0,438,39983.3195023148,2009-06-19,07:40:05
39.995151,116.327797,0,438,39983.3195601852,2009-06-19,07:40:10
39.995171,116.327758,0,438,39983.3196180556,2009-06-19,07:40:15
39.995182,116.327751,0,439,39983.3196759259,2009-06-19,07:40:20
39.995184,116.327752,0,439,39983.3197337963,2009-06-19,07:40:25
39.995185,116.327754,0,439,39983.3197916667,2009-06-19,07:40:30
39.995184,116.327758,0,439,39983.319849537,2009-06-19,07:40:35
39.995184,116.327758,0,439,39983.3198842593,2009-06-19,07:40:38
39.995188,116.32776,0,439,39983.3199074074,2009-06-19,07:40:40
39.995198,116.32776,0,438,39983.3199652778,2009-06-19,07:40:45
39.995201,116.327762,0,438,39983.3200231481,2009-06-19,07:40:50
39.995209,116.327763,0,438,39983.3200810185,2009-06-19,07:40:55
39.995213,116.327766,0,438,39983.3201388889,2009-06-19,07:41:00
39.995213,116.327766,0,438,39983.3201736111,2009-06-19,07:41:03
39.995218,116.32777,0,438,39983.3201967593,2009-06-19,07:41:05
39.995227,116.327773,0,438,39983.3202546296,2009-06-19,07:41:10
39.99522,116.327777,0,438,39983.3203125,2009-06-19,07:41:15
39.99522,116.327777,0,438,39983.3203472222,2009-06-19,07:41:18
39.995212,116.32778,0,438,39983.3203703704,2009-06-19,07:41:20
39.995206,116.327883,0,435,39983.3204282407,2009-06-19,07:41:25
39.995231,116.327927,0,435,39983.3204861111,2009-06-19,07:41:30
39.995231,116.327927,0,435,39983.3205208333,2009-06-19,07:41:33
39.995235,116.327928,0,435,39983.3205439815,2009-06-19,07:41:35
39.995196,116.327961,0,434,39983.3206018518,2009-06-19,07:41:40
39.995188,116.327978,0,434,39983.3206597222,2009-06-19,07:41:45
39.995188,116.328023,0,432,39983.3207175926,2009-06-19,07:41:50
39.995205,116.328046,0,431,39983.320775463,2009-06-19,07:41:55
39.995246,116.328104,0,428,39983.3208333333,2009-06-19,07:42:00
39.995246,116.328113,0,420,39983.3208912037,2009-06-19,07:42:05
39.995231,116.328144,0,407,39983.3209490741,2009-06-19,07:42:10
39.995227,116.328138,0,405,39983.3210069444,2009-06-19,07:42:15
39.995232,116.328138,0,405,39983.3210648148,2009-06-19,07:42:20
39.995237,116.328137,0,405,39983.3211226852,2009-06-19,07:42:25
39.995237,116.328136,0,404,39983.3211805556,2009-06-19,07:42:30
39.99524,116.328135,0,404,39983.3212384259,2009-06-19,07:42:35
39.99524,116.328134,0,404,39983.3212962963,2009-06-19,07:42:40
39.995244,116.328134,0,404,39983.3213541667,2009-06-19,07:42:45
39.995244,116.328134,0,404,39983.3213888889,2009-06-19,07:42:48
39.995247,116.328134,0,404,39983.321412037,2009-06-19,07:42:50
39.99526,116.328132,0,403,39983.3214699074,2009-06-19,07:42:55
39.995322,116.328119,0,401,39983.3215277778,2009-06-19,07:43:00
39.995404,116.328095,0,400,39983.3215856481,2009-06-19,07:43:05
39.995465,116.328084,0,399,39983.3216435185,2009-06-19,07:43:10
39.995486,116.328052,0,398,39983.3217013889,2009-06-19,07:43:15
39.995478,116.328039,0,399,39983.3217592593,2009-06-19,07:43:20
39.995478,116.328039,0,399,39983.3217939815,2009-06-19,07:43:23
39.995478,116.328039,0,399,39983.3218171296,2009-06-19,07:43:25
39.995489,116.328038,0,399,39983.321875,2009-06-19,07:43:30
39.995499,116.328036,0,400,39983.3219328704,2009-06-19,07:43:35
39.995499,116.328036,0,400,39983.3219675926,2009-06-19,07:43:38
39.995498,116.328035,0,400,39983.3219907407,2009-06-19,07:43:40
39.995487,116.328035,0,400,39983.3220486111,2009-06-19,07:43:45
39.995487,116.328035,0,400,39983.3220833333,2009-06-19,07:43:48
39.995481,116.328035,0,400,39983.3221064815,2009-06-19,07:43:50
39.995471,116.328034,0,400,39983.3221643518,2009-06-19,07:43:55
39.995466,116.328034,0,400,39983.3222222222,2009-06-19,07:44:00
39.995466,116.328034,0,400,39983.3222569444,2009-06-19,07:44:03
39.995458,116.328035,0,400,39983.3222800926,2009-06-19,07:44:05
39.99536,116.328047,0,399,39983.322337963,2009-06-19,07:44:10
39.995336,116.328007,0,397,39983.3223958333,2009-06-19,07:44:15
39.995332,116.328007,0,397,39983.3224537037,2009-06-19,07:44:20
39.995336,116.327999,0,395,39983.3225115741,2009-06-19,07:44:25
39.995329,116.328001,0,394,39983.3225694444,2009-06-19,07:44:30
39.995329,116.328001,0,394,39983.3226041667,2009-06-19,07:44:33
39.995322,116.328002,0,394,39983.3226273148,2009-06-19,07:44:35
39.995264,116.32799,0,389,39983.3226851852,2009-06-19,07:44:40
39.995205,116.327994,0,383,39983.3227430556,2009-06-19,07:44:45
39.995172,116.327978,0,378,39983.3228009259,2009-06-19,07:44:50
39.995168,116.327966,0,375,39983.3228587963,2009-06-19,07:44:55
39.99518,116.327959,0,372,39983.3229166667,2009-06-19,07:45:00
39.99518,116.327959,0,372,39983.3229513889,2009-06-19,07:45:03
39.995186,116.327956,0,372,39983.322974537,2009-06-19,07:45:05
39.995294,116.32787,0,374,39983.3230324074,2009-06-19,07:45:10
39.995354,116.327809,0,376,39983.3230902778,2009-06-19,07:45:15
39.995399,116.327775,0,377,39983.3231481481,2009-06-19,07:45:20
39.995399,116.327775,0,377,39983.3231828704,2009-06-19,07:45:23
39.995396,116.327775,0,377,39983.3232060185,2009-06-19,07:45:25
39.995431,116.327758,0,378,39983.3232638889,2009-06-19,07:45:30
39.995431,116.327739,0,378,39983.3233217593,2009-06-19,07:45:35
39.99547,116.327759,0,378,39983.3233796296,2009-06-19,07:45:40
39.995479,116.327759,0,378,39983.3234375,2009-06-19,07:45:45
39.995491,116.327758,0,379,39983.3234953704,2009-06-19,07:45:50
39.995496,116.327758,0,379,39983.3235532407,2009-06-19,07:45:55
39.995488,116.32776,0,379,39983.3236111111,2009-06-19,07:46:00
39.995482,116.327762,0,379,39983.3236689815,2009-06-19,07:46:05
39.995482,116.327762,0,379,39983.3237037037,2009-06-19,07:46:08
39.995486,116.327762,0,379,39983.3237268519,2009-06-19,07:46:10
39.995517,116.327799,0,380,39983.3237847222,2009-06-19,07:46:15
39.995492,116.327828,0,381,39983.3238425926,2009-06-19,07:46:20
39.995492,116.327828,0,381,39983.3238773148,2009-06-19,07:46:23
39.995491,116.32783,0,381,39983.323900463,2009-06-19,07:46:25
39.995474,116.327833,0,382,39983.3239583333,2009-06-19,07:46:30
39.995418,116.327821,0,384,39983.3240162037,2009-06-19,07:46:35
39.995352,116.327813,0,385,39983.3240740741,2009-06-19,07:46:40
39.995323,116.327823,0,386,39983.3241319444,2009-06-19,07:46:45
39.99535,116.327851,0,388,39983.3241898148,2009-06-19,07:46:50
39.995346,116.327852,0,388,39983.3242476852,2009-06-19,07:46:55
39.995343,116.327851,0,388,39983.3243055556,2009-06-19,07:47:00
39.995337,116.327849,0,387,39983.3243634259,2009-06-19,07:47:05
39.995333,116.327849,0,387,39983.3244212963,2009-06-19,07:47:10
39.995333,116.327849,0,387,39983.3244560185,2009-06-19,07:47:13
39.995338,116.327848,0,387,39983.3244791667,2009-06-19,07:47:15
39.995313,116.327825,0,386,39983.324537037,2009-06-19,07:47:20
39.995293,116.327838,0,384,39983.3245949074,2009-06-19,07:47:25
39.995251,116.327849,0,382,39983.3246527778,2009-06-19,07:47:30
39.995228,116.327965,0,378,39983.3247106481,2009-06-19,07:47:35
39.995197,116.328066,0,373,39983.3247685185,2009-06-19,07:47:40
39.995143,116.328123,0,365,39983.3248263889,2009-06-19,07:47:45
39.995074,116.328158,0,361,39983.3248842593,2009-06-19,07:47:50
39.995092,116.328123,0,357,39983.3249421296,2009-06-19,07:47:55
39.995092,116.328123,0,357,39983.3249768519,2009-06-19,07:47:58
39.995088,116.328122,0,357,39983.325,2009-06-19,07:48:00
39.995101,116.328117,0,357,39983.3250578704,2009-06-19,07:48:05
39.995102,116.328107,0,356,39983.3251157407,2009-06-19,07:48:10
39.995102,116.328107,0,356,39983.325150463,2009-06-19,07:48:13
39.995105,116.328106,0,356,39983.3251736111,2009-06-19,07:48:15
39.99517,116.328112,0,357,39983.3252314815,2009-06-19,07:48:20
39.995224,116.328085,0,355,39983.3252893519,2009-06-19,07:48:25
39.995287,116.328064,0,350,39983.3253472222,2009-06-19,07:48:30
39.995334,116.328083,0,345,39983.3254050926,2009-06-19,07:48:35
39.995396,116.328106,0,343,39983.325462963,2009-06-19,07:48:40
39.995447,116.328109,0,340,39983.3255208333,2009-06-19,07:48:45
39.99548,116.328059,0,337,39983.3255787037,2009-06-19,07:48:50
39.995481,116.328033,0,333,39983.3256365741,2009-06-19,07:48:55
39.995481,116.327995,0,328,39983.3256944444,2009-06-19,07:49:00
39.995491,116.32797,0,328,39983.3257523148,2009-06-19,07:49:05
39.995491,116.32797,0,328,39983.3258101852,2009-06-19,07:49:10
39.995499,116.32797,0,328,39983.3258680556,2009-06-19,07:49:15
39.995502,116.32797,0,328,39983.3259259259,2009-06-19,07:49:20
39.995502,116.32797,0,328,39983.3259606481,2009-06-19,07:49:23
39.995499,116.32797,0,328,39983.3259837963,2009-06-19,07:49:25
39.99549,116.327971,0,328,39983.3260416667,2009-06-19,07:49:30
39.995472,116.328002,0,325,39983.326099537,2009-06-19,07:49:35
39.995468,116.32802,0,324,39983.3261574074,2009-06-19,07:49:40
39.995469,116.328019,0,324,39983.3262152778,2009-06-19,07:49:45
39.995469,116.328019,0,324,39983.32625,2009-06-19,07:49:48
39.995467,116.328018,0,324,39983.3262731481,2009-06-19,07:49:50
39.995472,116.328027,0,323,39983.3263310185,2009-06-19,07:49:55
39.995487,116.328061,0,322,39983.3263888889,2009-06-19,07:50:00
39.9955,116.328063,0,321,39983.3264467593,2009-06-19,07:50:05
39.995508,116.328073,0,320,39983.3265046296,2009-06-19,07:50:10
39.99549,116.328062,0,318,39983.3265625,2009-06-19,07:50:15
39.99549,116.328062,0,318,39983.3266203704,2009-06-19,07:50:20
39.99549,116.328062,0,318,39983.3266782407,2009-06-19,07:50:25
39.99549,116.328062,0,318,39983.326712963,2009-06-19,07:50:28
39.995493,116.32806,0,318,39983.3267361111,2009-06-19,07:50:30
39.995502,116.328058,0,318,39983.3267939815,2009-06-19,07:50:35
39.995502,116.328058,0,318,39983.3268287037,2009-06-19,07:50:38
39.995504,116.328057,0,318,39983.3268518519,2009-06-19,07:50:40
39.995505,116.328028,0,317,39983.3269097222,2009-06-19,07:50:45
39.995513,116.32796,0,318,39983.3269675926,2009-06-19,07:50:50
39.995482,116.327887,0,318,39983.327025463,2009-06-19,07:50:55
39.99548,116.327885,0,318,39983.3270833333,2009-06-19,07:51:00
39.99548,116.327885,0,318,39983.3271180556,2009-06-19,07:51:03
39.995476,116.327883,0,318,39983.3271412037,2009-06-19,07:51:05
39.995405,116.327869,0,320,39983.3271990741,2009-06-19,07:51:10
39.995327,116.32786,0,319,39983.3272569444,2009-06-19,07:51:15
39.995298,116.327879,0,318,39983.3273148148,2009-06-19,07:51:20
39.995269,116.327883,0,317,39983.3273726852,2009-06-19,07:51:25
39.995242,116.327915,0,317,39983.3274305556,2009-06-19,07:51:30
39.995038,116.328141,0,214,39983.3276041667,2009-06-19,07:51:45
39.99505,116.328142,0,214,39983.327662037,2009-06-19,07:51:50
39.99506,116.32814,0,214,39983.3277199074,2009-06-19,07:51:55
39.995135,116.328203,0,220,39983.3277777778,2009-06-19,07:52:00
39.995197,116.328297,0,232,39983.3278356481,2009-06-19,07:52:05
39.995195,116.328587,0,166,39983.327974537,2009-06-19,07:52:17
39.995311,116.328588,0,171,39983.3280555556,2009-06-19,07:52:24
39.995343,116.328574,0,170,39983.3281134259,2009-06-19,07:52:29
39.995289,116.328518,0,168,39983.3281712963,2009-06-19,07:52:34
39.995211,116.328446,0,168,39983.3282291667,2009-06-19,07:52:39
39.99512,116.32833,0,163,39983.328287037,2009-06-19,07:52:44
39.995045,116.328227,0,157,39983.3283449074,2009-06-19,07:52:49
39.994979,116.328097,0,150,39983.3284027778,2009-06-19,07:52:54
39.994944,116.327982,0,148,39983.3284606481,2009-06-19,07:52:59
39.994908,116.32785,0,145,39983.3285185185,2009-06-19,07:53:04
39.994862,116.327725,0,145,39983.3285763889,2009-06-19,07:53:09
39.994762,116.327545,0,138,39983.3286342593,2009-06-19,07:53:14
39.994638,116.327383,0,137,39983.3286921296,2009-06-19,07:53:19
39.994492,116.327186,0,139,39983.32875,2009-06-19,07:53:24
39.994375,116.327018,0,132,39983.3288078704,2009-06-19,07:53:29
39.994404,116.32684,0,126,39983.3288657407,2009-06-19,07:53:34
39.99454,116.326836,0,121,39983.3289236111,2009-06-19,07:53:39
39.994702,116.326837,0,113,39983.3289814815,2009-06-19,07:53:44
39.994878,116.326817,0,111,39983.3290393518,2009-06-19,07:53:49
39.995042,116.326781,0,118,39983.3290972222,2009-06-19,07:53:54
39.995185,116.326747,0,125,39983.3291550926,2009-06-19,07:53:59
39.995302,116.326713,0,143,39983.329212963,2009-06-19,07:54:04
39.995461,116.326727,0,142,39983.3292708333,2009-06-19,07:54:09
39.995655,116.326724,0,133,39983.3293287037,2009-06-19,07:54:14
39.995828,116.326728,0,129,39983.3293865741,2009-06-19,07:54:19
39.996013,116.32675,0,126,39983.3294444444,2009-06-19,07:54:24
39.996203,116.326806,0,122,39983.3295023148,2009-06-19,07:54:29
39.996376,116.32684,0,118,39983.3295601852,2009-06-19,07:54:34
39.996544,116.326842,0,113,39983.3296180556,2009-06-19,07:54:39
39.996719,116.326841,0,107,39983.3296759259,2009-06-19,07:54:44
39.996914,116.326831,0,105,39983.3297337963,2009-06-19,07:54:49
39.997056,116.32691,0,129,39983.3297916667,2009-06-19,07:54:54
39.99726,116.326937,0,115,39983.329849537,2009-06-19,07:54:59
39.997467,116.326918,0,102,39983.3299074074,2009-06-19,07:55:04
39.997775,116.326863,0,84,39983.3299652778,2009-06-19,07:55:09
39.99798,116.326857,0,73,39983.3300231481,2009-06-19,07:55:14
39.998232,116.326836,0,57,39983.3300810185,2009-06-19,07:55:19
39.998436,116.326845,0,52,39983.3301388889,2009-06-19,07:55:24
39.998661,116.326784,0,54,39983.3301967593,2009-06-19,07:55:29
39.998869,116.326719,0,77,39983.3302546296,2009-06-19,07:55:34
39.999082,116.326697,0,98,39983.3303125,2009-06-19,07:55:39
39.999259,116.326815,0,116,39983.3303703704,2009-06-19,07:55:44
39.999376,116.327023,0,119,39983.3304282407,2009-06-19,07:55:49
39.999559,116.327137,0,120,39983.3304861111,2009-06-19,07:55:54
39.999696,116.327208,0,119,39983.3305439815,2009-06-19,07:55:59
39.999845,116.327255,0,114,39983.3306018518,2009-06-19,07:56:04
39.999888,116.327375,0,109,39983.3306597222,2009-06-19,07:56:09
39.999966,116.327418,0,108,39983.3307175926,2009-06-19,07:56:14
39.999985,116.327429,0,104,39983.330775463,2009-06-19,07:56:19
39.999985,116.327429,0,104,39983.3308101852,2009-06-19,07:56:22
39.999991,116.327437,0,101,39983.3308333333,2009-06-19,07:56:24
40.000004,116.327463,0,99,39983.3308912037,2009-06-19,07:56:29
40.000038,116.327495,0,97,39983.3309490741,2009-06-19,07:56:34
40.000074,116.32753,0,95,39983.3310069444,2009-06-19,07:56:39
40.000111,116.327469,0,96,39983.3310648148,2009-06-19,07:56:44
40.000149,116.327438,0,98,39983.3311226852,2009-06-19,07:56:49
40.000163,116.327495,0,102,39983.3311805556,2009-06-19,07:56:54
40.000156,116.327507,0,104,39983.3312384259,2009-06-19,07:56:59
40.000172,116.327528,0,103,39983.3312847222,2009-06-19,07:57:03
40.000194,116.327566,0,102,39983.3313425926,2009-06-19,07:57:08
40.000272,116.327534,0,160,39983.3314583333,2009-06-19,07:57:18
40.000285,116.327472,0,105,39983.3315162037,2009-06-19,07:57:23
40.000383,116.327579,0,99,39983.3315740741,2009-06-19,07:57:28
40.000544,116.327892,0,98,39983.3316898148,2009-06-19,07:57:38
40.000524,116.327797,0,98,39983.3317476852,2009-06-19,07:57:43
40.000415,116.327554,0,98,39983.3318055556,2009-06-19,07:57:48
40.000561,116.327615,0,98,39983.3318634259,2009-06-19,07:57:53
40.0007,116.327682,0,98,39983.3319212963,2009-06-19,07:57:58
39.999875,116.32737,0,-55,39983.4406365741,2009-06-19,10:34:31
39.999834,116.327465,0,87,39983.4406944444,2009-06-19,10:34:36
39.999858,116.327413,0,88,39983.4407523148,2009-06-19,10:34:41
39.999864,116.327301,0,86,39983.4408101852,2009-06-19,10:34:46
39.99994,116.327188,0,87,39983.4408680556,2009-06-19,10:34:51
39.999998,116.327177,0,90,39983.4409259259,2009-06-19,10:34:56
40.000034,116.327181,0,95,39983.4409837963,2009-06-19,10:35:01
40.000134,116.32716,0,103,39983.4410416667,2009-06-19,10:35:06
40.000369,116.327066,0,113,39983.441099537,2009-06-19,10:35:11
40.00057,116.327056,0,123,39983.4411574074,2009-06-19,10:35:16
40.000683,116.327025,0,134,39983.4412152778,2009-06-19,10:35:21
40.000894,116.326986,0,147,39983.4412731482,2009-06-19,10:35:26
40.00103,116.3271,0,159,39983.4413310185,2009-06-19,10:35:31
40.001132,116.327108,0,177,39983.4413888889,2009-06-19,10:35:36
40.001234,116.327071,0,194,39983.4414467593,2009-06-19,10:35:41
40.001315,116.326927,0,193,39983.4415046296,2009-06-19,10:35:46
40.001328,116.326814,0,199,39983.4415625,2009-06-19,10:35:51
40.001391,116.326719,0,193,39983.4416203704,2009-06-19,10:35:56
40.001482,116.326644,0,200,39983.4416782407,2009-06-19,10:36:01
40.001598,116.326601,0,202,39983.4417361111,2009-06-19,10:36:06
40.001692,116.326585,0,204,39983.4417939815,2009-06-19,10:36:11
40.001854,116.326574,0,209,39983.4418518519,2009-06-19,10:36:16
40.001963,116.326565,0,216,39983.4419097222,2009-06-19,10:36:21
40.002075,116.326554,0,222,39983.4419675926,2009-06-19,10:36:26
40.002207,116.326559,0,221,39983.442025463,2009-06-19,10:36:31
40.002358,116.326552,0,209,39983.4420833333,2009-06-19,10:36:36
40.00242,116.326408,0,182,39983.4421412037,2009-06-19,10:36:41
40.002415,116.326255,0,169,39983.4421990741,2009-06-19,10:36:46
40.002403,116.326113,0,157,39983.4422569444,2009-06-19,10:36:51
40.002403,116.32596,0,152,39983.4423148148,2009-06-19,10:36:56
40.002412,116.325798,0,148,39983.4423726852,2009-06-19,10:37:01
40.00239,116.325648,0,144,39983.4424305556,2009-06-19,10:37:06
40.002366,116.325511,0,141,39983.4424884259,2009-06-19,10:37:11
40.002351,116.325356,0,142,39983.4425462963,2009-06-19,10:37:16
40.002428,116.325207,0,149,39983.4426041667,2009-06-19,10:37:21
40.00254,116.32519,0,159,39983.442662037,2009-06-19,10:37:26
40.002677,116.32517,0,167,39983.4427199074,2009-06-19,10:37:31
40.002798,116.325177,0,174,39983.4427777778,2009-06-19,10:37:36
40.002962,116.325156,0,165,39983.4428356481,2009-06-19,10:37:41
40.003082,116.325171,0,162,39983.4428935185,2009-06-19,10:37:46
40.003218,116.325176,0,156,39983.4429513889,2009-06-19,10:37:51
40.003367,116.325142,0,147,39983.4430092593,2009-06-19,10:37:56
40.003469,116.325051,0,148,39983.4430671296,2009-06-19,10:38:01
40.00351,116.324914,0,139,39983.443125,2009-06-19,10:38:06
40.003496,116.324817,0,129,39983.4431828704,2009-06-19,10:38:11
40.003504,116.324736,0,128,39983.4432407407,2009-06-19,10:38:16
40.003494,116.32467,0,128,39983.4432986111,2009-06-19,10:38:21
40.00354,116.324553,0,142,39983.4433564815,2009-06-19,10:38:26
40.003638,116.324492,0,146,39983.4434143519,2009-06-19,10:38:31
40.003741,116.32446,0,155,39983.4434722222,2009-06-19,10:38:36
40.003859,116.324436,0,161,39983.4435300926,2009-06-19,10:38:41
40.004025,116.324392,0,158,39983.443587963,2009-06-19,10:38:46
40.004386,116.324373,0,156,39983.4436458333,2009-06-19,10:38:51
40.004583,116.324359,0,160,39983.4437037037,2009-06-19,10:38:56
40.0047,116.324329,0,158,39983.4437615741,2009-06-19,10:39:01
40.004805,116.324329,0,161,39983.4438194444,2009-06-19,10:39:06
40.004911,116.324302,0,156,39983.4438773148,2009-06-19,10:39:11
40.005093,116.324341,0,152,39983.4439351852,2009-06-19,10:39:16
40.005283,116.32434,0,171,39983.4439930556,2009-06-19,10:39:21
40.005421,116.324361,0,188,39983.4440509259,2009-06-19,10:39:26
40.00555,116.324337,0,188,39983.4441087963,2009-06-19,10:39:31
40.005625,116.324301,0,168,39983.4441666667,2009-06-19,10:39:36
40.005694,116.324274,0,160,39983.444224537,2009-06-19,10:39:41
40.005834,116.324262,0,161,39983.4442824074,2009-06-19,10:39:46
40.005946,116.324246,0,153,39983.4443402778,2009-06-19,10:39:51
40.006096,116.324267,0,151,39983.4443981481,2009-06-19,10:39:56
40.006217,116.324262,0,143,39983.4444560185,2009-06-19,10:40:01
40.006459,116.324233,0,140,39983.4445138889,2009-06-19,10:40:06
40.00668,116.324222,0,136,39983.4445717593,2009-06-19,10:40:11
40.006858,116.324205,0,130,39983.4446296296,2009-06-19,10:40:16
40.007056,116.3242,0,130,39983.4446875,2009-06-19,10:40:21
40.007179,116.32419,0,118,39983.4447453704,2009-06-19,10:40:26
40.007329,116.324201,0,103,39983.4448032407,2009-06-19,10:40:31
40.007528,116.324195,0,107,39983.4448611111,2009-06-19,10:40:36
40.007687,116.324181,0,97,39983.4449189815,2009-06-19,10:40:41
40.007821,116.324187,0,88,39983.4449768519,2009-06-19,10:40:46
40.007964,116.324184,0,85,39983.4450347222,2009-06-19,10:40:51
40.008141,116.324177,0,86,39983.4450925926,2009-06-19,10:40:56
40.008302,116.324163,0,82,39983.445150463,2009-06-19,10:41:01
40.008481,116.324134,0,89,39983.4452083333,2009-06-19,10:41:06
40.008635,116.324118,0,83,39983.4452662037,2009-06-19,10:41:11
40.008798,116.324106,0,102,39983.4453240741,2009-06-19,10:41:16
40.00893,116.324098,0,111,39983.4453819444,2009-06-19,10:41:21
40.009075,116.324106,0,122,39983.4454398148,2009-06-19,10:41:26
40.009241,116.32408,0,131,39983.4454976852,2009-06-19,10:41:31
40.009342,116.324043,0,131,39983.4455555556,2009-06-19,10:41:36
40.009519,116.323923,0,131,39983.4456134259,2009-06-19,10:41:41
40.009586,116.323758,0,136,39983.4456712963,2009-06-19,10:41:46
40.009598,116.323605,0,147,39983.4457291667,2009-06-19,10:41:51
40.009565,116.323503,0,154,39983.445787037,2009-06-19,10:41:56
40.009589,116.323351,0,166,39983.4458449074,2009-06-19,10:42:01
40.009584,116.323123,0,176,39983.4459027778,2009-06-19,10:42:06
40.009568,116.322897,0,184,39983.4459606481,2009-06-19,10:42:11
40.009612,116.322686,0,172,39983.4460185185,2009-06-19,10:42:16
40.009628,116.322576,0,187,39983.4460763889,2009-06-19,10:42:21
40.009677,116.322529,0,199,39983.4461342593,2009-06-19,10:42:26
40.009857,116.322496,0,193,39983.4461921296,2009-06-19,10:42:31
40.009992,116.322456,0,194,39983.44625,2009-06-19,10:42:36
40.01004,116.322372,0,201,39983.4463078704,2009-06-19,10:42:41
40.010062,116.322257,0,204,39983.4463657407,2009-06-19,10:42:46
40.010073,116.322128,0,217,39983.4464236111,2009-06-19,10:42:51
40.010007,116.322018,0,222,39983.4464814815,2009-06-19,10:42:56
40.009966,116.321919,0,231,39983.4465393518,2009-06-19,10:43:01
40.009911,116.321854,0,239,39983.4465972222,2009-06-19,10:43:06
40.009789,116.321782,0,244,39983.4466550926,2009-06-19,10:43:11
40.009639,116.321642,0,250,39983.446712963,2009-06-19,10:43:16
40.009451,116.321668,0,254,39983.4467708333,2009-06-19,10:43:21
40.009253,116.32167,0,258,39983.4468287037,2009-06-19,10:43:26
40.009221,116.32143,0,215,39983.4468865741,2009-06-19,10:43:31
40.009125,116.321257,0,205,39983.4469444444,2009-06-19,10:43:36
40.009044,116.321147,0,172,39983.4470023148,2009-06-19,10:43:41
40.009141,116.32087,0,151,39983.4470601852,2009-06-19,10:43:46
40.009192,116.320732,0,136,39983.4471180556,2009-06-19,10:43:51
40.009257,116.320669,0,118,39983.4471759259,2009-06-19,10:43:56
40.009311,116.320611,0,105,39983.4472337963,2009-06-19,10:44:01
40.009398,116.320563,0,96,39983.4472916667,2009-06-19,10:44:06
40.009457,116.32044,0,95,39983.447349537,2009-06-19,10:44:11
40.009493,116.320423,0,87,39983.4474074074,2009-06-19,10:44:16
40.009491,116.320423,0,83,39983.4474652778,2009-06-19,10:44:21
40.009489,116.320418,0,82,39983.4475231481,2009-06-19,10:44:26
40.009489,116.320418,0,82,39983.4475578704,2009-06-19,10:44:29
40.009489,116.32042,0,82,39983.4475810185,2009-06-19,10:44:31
40.009479,116.320402,0,82,39983.4476388889,2009-06-19,10:44:36
40.009476,116.320385,0,82,39983.4476967593,2009-06-19,10:44:41
40.009473,116.320357,0,82,39983.4477546296,2009-06-19,10:44:46
40.009497,116.320314,0,82,39983.4478125,2009-06-19,10:44:51
40.009515,116.32025,0,83,39983.4478703704,2009-06-19,10:44:56
40.009515,116.32025,0,83,39983.4479050926,2009-06-19,10:44:59
40.009516,116.320251,0,84,39983.4479282407,2009-06-19,10:45:01
40.009501,116.320256,0,84,39983.4479861111,2009-06-19,10:45:06
40.009499,116.320258,0,84,39983.4480439815,2009-06-19,10:45:11
40.009499,116.320258,0,84,39983.4480787037,2009-06-19,10:45:14
40.009497,116.320256,0,84,39983.4481018518,2009-06-19,10:45:16
40.009466,116.320184,0,84,39983.4481597222,2009-06-19,10:45:21
40.009381,116.320103,0,85,39983.4482175926,2009-06-19,10:45:26
40.009312,116.319999,0,85,39983.448275463,2009-06-19,10:45:31
40.009283,116.31985,0,86,39983.4483333333,2009-06-19,10:45:36
40.009241,116.319691,0,87,39983.4483912037,2009-06-19,10:45:41
40.007771,116.322053,0,131,39983.4719444444,2009-06-19,11:19:36
40.007679,116.322194,0,129,39983.4720023148,2009-06-19,11:19:41
40.00764,116.322291,0,117,39983.4720601852,2009-06-19,11:19:46
40.007607,116.322413,0,114,39983.4721180556,2009-06-19,11:19:51
40.00761,116.322545,0,108,39983.4721759259,2009-06-19,11:19:56
40.00762,116.322691,0,107,39983.4722337963,2009-06-19,11:20:01
40.007629,116.322826,0,97,39983.4722916667,2009-06-19,11:20:06
40.007649,116.32297,0,87,39983.472349537,2009-06-19,11:20:11
40.007673,116.323118,0,82,39983.4724074074,2009-06-19,11:20:16
40.007674,116.323263,0,75,39983.4724652778,2009-06-19,11:20:21
40.007681,116.323429,0,70,39983.4725231482,2009-06-19,11:20:26
40.007682,116.323579,0,64,39983.4725810185,2009-06-19,11:20:31
40.007685,116.323755,0,66,39983.4726388889,2009-06-19,11:20:36
40.007694,116.323924,0,74,39983.4726967593,2009-06-19,11:20:41
40.007686,116.324053,0,77,39983.4727546296,2009-06-19,11:20:46
40.007616,116.324109,0,82,39983.4728125,2009-06-19,11:20:51
40.00755,116.32411,0,81,39983.4728703704,2009-06-19,11:20:56
40.007454,116.324096,0,78,39983.4729282407,2009-06-19,11:21:01
40.007343,116.324089,0,83,39983.4729861111,2009-06-19,11:21:06
40.007225,116.324087,0,85,39983.4730439815,2009-06-19,11:21:11
40.007078,116.324109,0,82,39983.4731018519,2009-06-19,11:21:16
40.006951,116.324118,0,88,39983.4731597222,2009-06-19,11:21:21
40.006887,116.32408,0,85,39983.4732175926,2009-06-19,11:21:26
40.006798,116.324065,0,79,39983.473275463,2009-06-19,11:21:31
40.006701,116.324025,0,80,39983.4733333333,2009-06-19,11:21:36
40.006585,116.32403,0,84,39983.4733912037,2009-06-19,11:21:41
40.006469,116.324034,0,89,39983.4734490741,2009-06-19,11:21:46
40.006351,116.323985,0,93,39983.4735069444,2009-06-19,11:21:51
40.006204,116.324049,0,83,39983.4735648148,2009-06-19,11:21:56
40.006087,116.324037,0,79,39983.4736226852,2009-06-19,11:22:01
40.005884,116.324082,0,75,39983.4736805556,2009-06-19,11:22:06
40.005739,116.324092,0,73,39983.4737384259,2009-06-19,11:22:11
40.005552,116.32412,0,77,39983.4737962963,2009-06-19,11:22:16
40.005447,116.324104,0,81,39983.4738541667,2009-06-19,11:22:21
40.005344,116.324092,0,77,39983.473912037,2009-06-19,11:22:26
40.005178,116.324101,0,79,39983.4739699074,2009-06-19,11:22:31
40.004966,116.324129,0,78,39983.4740277778,2009-06-19,11:22:36
40.004849,116.324096,0,79,39983.4740856481,2009-06-19,11:22:41
40.004704,116.3241,0,79,39983.4741435185,2009-06-19,11:22:46
40.004605,116.3241,0,75,39983.4742013889,2009-06-19,11:22:51
40.004508,116.324094,0,69,39983.4742592593,2009-06-19,11:22:56
40.004367,116.324124,0,68,39983.4743171296,2009-06-19,11:23:01
40.004246,116.324127,0,63,39983.474375,2009-06-19,11:23:06
40.004158,116.324135,0,62,39983.4744328704,2009-06-19,11:23:11
40.004026,116.324148,0,64,39983.4744907407,2009-06-19,11:23:16
40.003914,116.32415,0,64,39983.4745486111,2009-06-19,11:23:21
40.00376,116.324292,0,68,39983.4746064815,2009-06-19,11:23:26
40.00366,116.324482,0,65,39983.4746643519,2009-06-19,11:23:31
40.003628,116.324643,0,61,39983.4747222222,2009-06-19,11:23:36
40.003599,116.324843,0,55,39983.4747800926,2009-06-19,11:23:41
40.003552,116.324957,0,63,39983.474837963,2009-06-19,11:23:46
40.003426,116.325027,0,71,39983.4748958333,2009-06-19,11:23:51
40.00327,116.325031,0,71,39983.4749537037,2009-06-19,11:23:56
40.003139,116.325044,0,78,39983.4750115741,2009-06-19,11:24:01
40.00303,116.325051,0,77,39983.4750694444,2009-06-19,11:24:06
40.002912,116.32505,0,84,39983.4751273148,2009-06-19,11:24:11
40.002778,116.325068,0,88,39983.4751851852,2009-06-19,11:24:16
40.002619,116.325103,0,88,39983.4752430556,2009-06-19,11:24:21
40.002468,116.325206,0,89,39983.4753009259,2009-06-19,11:24:26
40.002381,116.325394,0,92,39983.4753587963,2009-06-19,11:24:31
40.002357,116.325563,0,91,39983.4754166667,2009-06-19,11:24:36
40.002376,116.325722,0,98,39983.475474537,2009-06-19,11:24:41
40.002395,116.325915,0,105,39983.4755324074,2009-06-19,11:24:46
40.002416,116.326125,0,115,39983.4755902778,2009-06-19,11:24:51
40.002414,116.326295,0,121,39983.4756481481,2009-06-19,11:24:56
40.002406,116.326486,0,126,39983.4757060185,2009-06-19,11:25:01
40.00231,116.326565,0,132,39983.4757638889,2009-06-19,11:25:06
40.0022,116.326573,0,129,39983.4758217593,2009-06-19,11:25:11
40.002094,116.326566,0,119,39983.4758796296,2009-06-19,11:25:16
40.002021,116.32658,0,115,39983.4759375,2009-06-19,11:25:21
40.001935,116.326594,0,115,39983.4759953704,2009-06-19,11:25:26
40.001906,116.32654,0,113,39983.4760532407,2009-06-19,11:25:31
40.001899,116.326511,0,113,39983.4761111111,2009-06-19,11:25:36
40.001847,116.326518,0,114,39983.4761689815,2009-06-19,11:25:41
40.001795,116.326565,0,115,39983.4762268519,2009-06-19,11:25:46
40.001716,116.326663,0,115,39983.4762847222,2009-06-19,11:25:51
40.001602,116.326778,0,111,39983.4763425926,2009-06-19,11:25:56
40.001474,116.326889,0,106,39983.476400463,2009-06-19,11:26:01
40.00135,116.326905,0,107,39983.4764583333,2009-06-19,11:26:06
40.001249,116.326872,0,103,39983.4765162037,2009-06-19,11:26:11
40.001157,116.326848,0,101,39983.4765740741,2009-06-19,11:26:16
40.000993,116.326755,0,98,39983.4766319444,2009-06-19,11:26:21
40.000788,116.326716,0,91,39983.4766898148,2009-06-19,11:26:26
40.000524,116.326921,0,90,39983.4767476852,2009-06-19,11:26:31
40.000356,116.327021,0,86,39983.4768055556,2009-06-19,11:26:36
40.000216,116.327063,0,85,39983.4768634259,2009-06-19,11:26:41
40.000057,116.327149,0,75,39983.4769212963,2009-06-19,11:26:46
39.999984,116.327205,0,80,39983.4769791667,2009-06-19,11:26:51
40.000003,116.327275,0,84,39983.477037037,2009-06-19,11:26:56
40.00002,116.3273,0,88,39983.4770949074,2009-06-19,11:27:01
40.00002,116.327307,0,86,39983.4771527778,2009-06-19,11:27:06
40.000024,116.32731,0,85,39983.4772106481,2009-06-19,11:27:11
40.000026,116.327314,0,85,39983.4772685185,2009-06-19,11:27:16
40.000026,116.327314,0,85,39983.4773032407,2009-06-19,11:27:19
40.000025,116.327311,0,84,39983.4773263889,2009-06-19,11:27:21
40.000046,116.327311,0,84,39983.4773842593,2009-06-19,11:27:26
40.000026,116.327321,0,86,39983.4774421296,2009-06-19,11:27:31
40.000021,116.327332,0,87,39983.4775,2009-06-19,11:27:36
40.000021,116.327332,0,87,39983.4775347222,2009-06-19,11:27:39
40.000021,116.327334,0,87,39983.4775578704,2009-06-19,11:27:41
40.000022,116.3273,0,87,39983.4776157407,2009-06-19,11:27:46
40.000072,116.32727,0,87,39983.4777893518,2009-06-19,11:28:01
40.000077,116.327286,0,87,39983.477962963,2009-06-19,11:28:16
40.000077,116.327286,0,87,39983.4779976852,2009-06-19,11:28:19
40.000077,116.327292,0,87,39983.4780208333,2009-06-19,11:28:21
40.000059,116.327303,0,87,39983.4781365741,2009-06-19,11:28:31
40.000031,116.327308,0,87,39983.4781944444,2009-06-19,11:28:36
39.999813,116.325439,0,273,39983.5937037037,2009-06-19,14:14:56
39.999844,116.325237,0,212,39983.5937615741,2009-06-19,14:15:01
39.99986,116.325126,0,178,39983.5938194444,2009-06-19,14:15:06
39.999865,116.32493,0,171,39983.5938773148,2009-06-19,14:15:11
39.999907,116.32468,0,107,39983.5939351852,2009-06-19,14:15:16
39.999954,116.324604,0,111,39983.5939930556,2009-06-19,14:15:21
40.000027,116.324601,0,120,39983.5940509259,2009-06-19,14:15:26
40.000091,116.324572,0,124,39983.5941087963,2009-06-19,14:15:31
40.000181,116.324589,0,122,39983.5941666667,2009-06-19,14:15:36
40.00023,116.324602,0,122,39983.594224537,2009-06-19,14:15:41
40.000228,116.32462,0,120,39983.5942824074,2009-06-19,14:15:46
40.000212,116.324626,0,118,39983.5943402778,2009-06-19,14:15:51
40.0002,116.324653,0,116,39983.5943981481,2009-06-19,14:15:56
40.000185,116.324677,0,114,39983.5944560185,2009-06-19,14:16:01
40.000165,116.324705,0,113,39983.5945138889,2009-06-19,14:16:06
40.000159,116.32473,0,112,39983.5945717593,2009-06-19,14:16:11
40.000156,116.324718,0,112,39983.5946296296,2009-06-19,14:16:16
40.000156,116.324697,0,112,39983.5946875,2009-06-19,14:16:21
40.000145,116.32469,0,112,39983.5947453704,2009-06-19,14:16:26
40.000119,116.324703,0,112,39983.5948032407,2009-06-19,14:16:31
40.000103,116.32469,0,113,39983.5948611111,2009-06-19,14:16:36
40.000112,116.324661,0,113,39983.5949189815,2009-06-19,14:16:41
40.000113,116.324641,0,113,39983.5949768518,2009-06-19,14:16:46
40.000122,116.324648,0,114,39983.5950347222,2009-06-19,14:16:51
40.000122,116.324648,0,114,39983.5950694444,2009-06-19,14:16:54
40.00012,116.324649,0,114,39983.5950925926,2009-06-19,14:16:56
40.000135,116.324635,0,114,39983.595150463,2009-06-19,14:17:01
40.000163,116.324634,0,114,39983.5952083333,2009-06-19,14:17:06
40.000189,116.324638,0,115,39983.5952662037,2009-06-19,14:17:11
40.000247,116.324657,0,117,39983.5953819444,2009-06-19,14:17:21
40.000289,116.324645,0,117,39983.5954398148,2009-06-19,14:17:26
40.000344,116.324636,0,118,39983.5954976852,2009-06-19,14:17:31
40.000423,116.324612,0,119,39983.5955555556,2009-06-19,14:17:36
40.001897,116.324819,0,128,39983.5956134259,2009-06-19,14:17:41
40.002987,116.32459,0,138,39983.5956712963,2009-06-19,14:17:46
40.003004,116.32433,0,144,39983.5957291667,2009-06-19,14:17:51
40.003029,116.324154,0,151,39983.595787037,2009-06-19,14:17:56
40.003082,116.323865,0,155,39983.5958449074,2009-06-19,14:18:01
40.003112,116.323773,0,152,39983.5959027778,2009-06-19,14:18:06
40.003086,116.323676,0,143,39983.5959606481,2009-06-19,14:18:11
40.003108,116.32371,0,137,39983.5960185185,2009-06-19,14:18:16
40.00304,116.323607,0,132,39983.5960763889,2009-06-19,14:18:21
40.002978,116.323466,0,127,39983.5961342593,2009-06-19,14:18:26
40.002927,116.323341,0,117,39983.5961921296,2009-06-19,14:18:31
40.002936,116.323191,0,103,39983.59625,2009-06-19,14:18:36
40.002911,116.322979,0,84,39983.5963078704,2009-06-19,14:18:41
40.005108,116.32231,0,-48,39983.5963657407,2009-06-19,14:18:46
40.005348,116.321489,0,-128,39983.5964236111,2009-06-19,14:18:51
40.005398,116.32106,0,-131,39983.5964814815,2009-06-19,14:18:56
40.005458,116.320773,0,-143,39983.5965393518,2009-06-19,14:19:01
40.005463,116.320502,0,-156,39983.5965972222,2009-06-19,14:19:06
40.00543,116.320226,0,-177,39983.5966550926,2009-06-19,14:19:11
40.005426,116.319965,0,-174,39983.596712963,2009-06-19,14:19:16
40.005422,116.319761,0,-168,39983.5967708333,2009-06-19,14:19:21
40.005424,116.319734,0,-174,39983.5968287037,2009-06-19,14:19:26
40.005435,116.319736,0,-177,39983.5968865741,2009-06-19,14:19:31
40.005499,116.319705,0,-175,39983.5969444444,2009-06-19,14:19:36
40.005578,116.319637,0,-168,39983.5970023148,2009-06-19,14:19:41
40.005642,116.319535,0,-148,39983.5970601852,2009-06-19,14:19:46
40.005685,116.319391,0,-124,39983.5971180556,2009-06-19,14:19:51
40.005727,116.31927,0,-119,39983.5971759259,2009-06-19,14:19:56
40.005771,116.319134,0,-117,39983.5972337963,2009-06-19,14:20:01
40.005813,116.319026,0,-110,39983.5972916667,2009-06-19,14:20:06
40.005852,116.318965,0,-111,39983.597349537,2009-06-19,14:20:11
40.005946,116.318891,0,-111,39983.5974074074,2009-06-19,14:20:16
40.005995,116.318858,0,-109,39983.5974652778,2009-06-19,14:20:21
40.006031,116.318844,0,-108,39983.5975231482,2009-06-19,14:20:26
40.006071,116.318837,0,-110,39983.5975810185,2009-06-19,14:20:31
40.006084,116.318844,0,-109,39983.5976388889,2009-06-19,14:20:36
40.006093,116.31884,0,-109,39983.5976967593,2009-06-19,14:20:41
40.006095,116.318834,0,-110,39983.5977546296,2009-06-19,14:20:46
40.006095,116.318834,0,-110,39983.5977893519,2009-06-19,14:20:49
40.006094,116.318826,0,-110,39983.5978125,2009-06-19,14:20:51
40.006093,116.318816,0,-110,39983.5978703704,2009-06-19,14:20:56
40.006088,116.318817,0,-110,39983.5979282407,2009-06-19,14:21:01
40.006088,116.318817,0,-110,39983.597962963,2009-06-19,14:21:04
40.006087,116.318821,0,-109,39983.5979861111,2009-06-19,14:21:06
40.006078,116.318819,0,-109,39983.5980439815,2009-06-19,14:21:11
40.00611,116.318813,0,-109,39983.5981018519,2009-06-19,14:21:16
40.00615,116.318782,0,-108,39983.5981597222,2009-06-19,14:21:21
40.006147,116.318732,0,-105,39983.5982175926,2009-06-19,14:21:26
40.006134,116.318686,0,-101,39983.598275463,2009-06-19,14:21:31
40.006124,116.318666,0,-99,39983.5983333333,2009-06-19,14:21:36
40.006111,116.318616,0,-93,39983.5983912037,2009-06-19,14:21:41
40.00612,116.318609,0,-92,39983.5984490741,2009-06-19,14:21:46
40.006155,116.318608,0,-89,39983.5985069444,2009-06-19,14:21:51
40.006172,116.318567,0,-85,39983.5985648148,2009-06-19,14:21:56
40.006171,116.318567,0,-85,39983.5986226852,2009-06-19,14:22:01
40.006175,116.318566,0,-85,39983.5986805556,2009-06-19,14:22:06
40.006177,116.318561,0,-85,39983.5987384259,2009-06-19,14:22:11
40.006179,116.318561,0,-85,39983.5987962963,2009-06-19,14:22:16
40.006179,116.318561,0,-85,39983.5988310185,2009-06-19,14:22:19
40.006173,116.318564,0,-85,39983.5988541667,2009-06-19,14:22:21
40.006155,116.318549,0,-83,39983.598912037,2009-06-19,14:22:26
40.006119,116.318468,0,-77,39983.5989699074,2009-06-19,14:22:31
40.006119,116.318468,0,-77,39983.5990046296,2009-06-19,14:22:34
40.006126,116.318464,0,-76,39983.5990277778,2009-06-19,14:22:36
40.006148,116.318446,0,-72,39983.5990856481,2009-06-19,14:22:41
40.006164,116.318444,0,-71,39983.5991435185,2009-06-19,14:22:46
40.006212,116.318458,0,-66,39983.5992013889,2009-06-19,14:22:51
40.006242,116.318486,0,-61,39983.5992592593,2009-06-19,14:22:56
40.006332,116.318525,0,-55,39983.5993171296,2009-06-19,14:23:01
40.006333,116.318561,0,-51,39983.599375,2009-06-19,14:23:06
40.006348,116.318599,0,-47,39983.5994328704,2009-06-19,14:23:11
40.006364,116.318605,0,-43,39983.5994907407,2009-06-19,14:23:16
40.006369,116.318582,0,-39,39983.5995486111,2009-06-19,14:23:21
40.006367,116.318552,0,-35,39983.5996064815,2009-06-19,14:23:26
40.006788,116.318496,0,-30,39983.5996643519,2009-06-19,14:23:31
40.006799,116.318511,0,-25,39983.5997222222,2009-06-19,14:23:36
40.006783,116.318524,0,-21,39983.5997800926,2009-06-19,14:23:41
40.006752,116.318526,0,-17,39983.599837963,2009-06-19,14:23:46
40.006719,116.31853,0,-13,39983.5998958333,2009-06-19,14:23:51
40.00665,116.318572,0,-9,39983.5999537037,2009-06-19,14:23:56
40.006585,116.318611,0,-6,39983.6000115741,2009-06-19,14:24:01
40.006537,116.318605,0,-3,39983.6000694444,2009-06-19,14:24:06
40.006472,116.318623,0,0,39983.6001273148,2009-06-19,14:24:11
40.006469,116.318716,0,3,39983.6001851852,2009-06-19,14:24:16
40.006482,116.318779,0,6,39983.6002430556,2009-06-19,14:24:21
40.006513,116.318781,0,8,39983.6003009259,2009-06-19,14:24:26
40.006559,116.318872,0,10,39983.6003587963,2009-06-19,14:24:31
40.006596,116.318902,0,8,39983.6004166667,2009-06-19,14:24:36
40.006596,116.318902,0,8,39983.6004513889,2009-06-19,14:24:39
40.006602,116.318905,0,9,39983.600474537,2009-06-19,14:24:41
40.006607,116.318915,0,9,39983.6005324074,2009-06-19,14:24:46
40.006601,116.319019,0,11,39983.6005902778,2009-06-19,14:24:51
40.006371,116.319201,0,36,39983.6027314815,2009-06-19,14:27:56
40.006379,116.31922,0,37,39983.6027893518,2009-06-19,14:28:01
40.006379,116.31922,0,37,39983.6028240741,2009-06-19,14:28:04
40.006386,116.319217,0,37,39983.6028472222,2009-06-19,14:28:06
40.006398,116.319228,0,37,39983.6029050926,2009-06-19,14:28:11
40.006404,116.319239,0,38,39983.602962963,2009-06-19,14:28:16
40.006395,116.319247,0,38,39983.6030208333,2009-06-19,14:28:21
40.006388,116.319246,0,38,39983.6030787037,2009-06-19,14:28:26
40.006388,116.319246,0,38,39983.6031134259,2009-06-19,14:28:29
40.00639,116.319243,0,38,39983.6031365741,2009-06-19,14:28:31
40.00638,116.319225,0,38,39983.6031944444,2009-06-19,14:28:36
40.006348,116.319217,0,38,39983.6032523148,2009-06-19,14:28:41
40.006331,116.319221,0,38,39983.6033101852,2009-06-19,14:28:46
40.006331,116.319221,0,38,39983.6033449074,2009-06-19,14:28:49
40.006323,116.319214,0,38,39983.6033680556,2009-06-19,14:28:51
40.006312,116.319174,0,38,39983.6034259259,2009-06-19,14:28:56
40.006341,116.319163,0,38,39983.6034837963,2009-06-19,14:29:01
40.006303,116.319227,0,39,39983.6035416667,2009-06-19,14:29:06
40.006294,116.319249,0,40,39983.603599537,2009-06-19,14:29:11
40.006294,116.319249,0,40,39983.6036342593,2009-06-19,14:29:14
40.006297,116.319255,0,40,39983.6036574074,2009-06-19,14:29:16
40.006304,116.319293,0,40,39983.6037152778,2009-06-19,14:29:21
40.00631,116.319351,0,42,39983.6037731481,2009-06-19,14:29:26
40.00631,116.319377,0,43,39983.6038310185,2009-06-19,14:29:31
40.006307,116.31939,0,44,39983.6038888889,2009-06-19,14:29:36
40.006308,116.319429,0,52,39983.6039467593,2009-06-19,14:29:41
40.006304,116.31944,0,65,39983.6040046296,2009-06-19,14:29:46
40.006296,116.319426,0,70,39983.6040625,2009-06-19,14:29:51
40.006284,116.319409,0,76,39983.6041203704,2009-06-19,14:29:56
40.006282,116.319397,0,82,39983.6041782407,2009-06-19,14:30:01
40.00627,116.31938,0,85,39983.6042361111,2009-06-19,14:30:06
40.006292,116.319362,0,85,39983.6042939815,2009-06-19,14:30:11
40.006308,116.319371,0,86,39983.6043518518,2009-06-19,14:30:16
40.006316,116.319355,0,86,39983.6044097222,2009-06-19,14:30:21
40.006314,116.319371,0,87,39983.6044675926,2009-06-19,14:30:26
40.0063,116.319378,0,87,39983.604525463,2009-06-19,14:30:31
40.006296,116.319371,0,87,39983.6045833333,2009-06-19,14:30:36
40.006296,116.319371,0,87,39983.6046180556,2009-06-19,14:30:39
40.006292,116.319371,0,87,39983.6046412037,2009-06-19,14:30:41
40.006304,116.319339,0,88,39983.6046990741,2009-06-19,14:30:46
40.006341,116.319285,0,89,39983.6047569444,2009-06-19,14:30:51
40.006332,116.319275,0,89,39983.6048148148,2009-06-19,14:30:56
40.006343,116.319226,0,90,39983.6048726852,2009-06-19,14:31:01
40.006381,116.319203,0,91,39983.6049305556,2009-06-19,14:31:06
40.006429,116.319207,0,93,39983.6049884259,2009-06-19,14:31:11
40.006449,116.319241,0,96,39983.6050462963,2009-06-19,14:31:16
40.006454,116.319251,0,97,39983.6051041667,2009-06-19,14:31:21
40.006454,116.319251,0,97,39983.6051388889,2009-06-19,14:31:24
40.006449,116.319248,0,113,39983.605162037,2009-06-19,14:31:26
40.006406,116.319386,0,117,39983.6052199074,2009-06-19,14:31:31
40.006398,116.31937,0,122,39983.6052777778,2009-06-19,14:31:36
40.006397,116.319368,0,122,39983.6053356482,2009-06-19,14:31:41
40.006405,116.319374,0,122,39983.6053935185,2009-06-19,14:31:46
40.006405,116.319374,0,122,39983.6054282407,2009-06-19,14:31:49
40.006403,116.31938,0,125,39983.6054513889,2009-06-19,14:31:51
40.006394,116.319401,0,125,39983.6055092593,2009-06-19,14:31:56
40.006395,116.319416,0,126,39983.6055671296,2009-06-19,14:32:01
40.006406,116.319432,0,126,39983.605625,2009-06-19,14:32:06
40.006422,116.319431,0,127,39983.6056828704,2009-06-19,14:32:11
40.006453,116.319402,0,132,39983.6057407407,2009-06-19,14:32:16
40.006494,116.319366,0,141,39983.6057986111,2009-06-19,14:32:21
40.006518,116.319322,0,150,39983.6058564815,2009-06-19,14:32:26
40.006492,116.319328,0,152,39983.6059143519,2009-06-19,14:32:31
40.006481,116.319307,0,153,39983.6059722222,2009-06-19,14:32:36
40.006448,116.319292,0,154,39983.6060300926,2009-06-19,14:32:41
40.006377,116.319282,0,154,39983.606087963,2009-06-19,14:32:46
40.006269,116.319275,0,154,39983.6061458333,2009-06-19,14:32:51
40.006112,116.31922,0,154,39983.6062037037,2009-06-19,14:32:56
40.006091,116.319232,0,153,39983.6062615741,2009-06-19,14:33:01
40.006064,116.319255,0,153,39983.6063194444,2009-06-19,14:33:06
40.005987,116.319311,0,150,39983.6063773148,2009-06-19,14:33:11
40.005911,116.319347,0,149,39983.6064351852,2009-06-19,14:33:16
40.005864,116.31938,0,148,39983.6064930556,2009-06-19,14:33:21
40.006334,116.318802,0,156,39983.6066087963,2009-06-19,14:33:31
40.006459,116.318685,0,161,39983.6066666667,2009-06-19,14:33:36
40.006534,116.318617,0,138,39983.606724537,2009-06-19,14:33:41
40.006615,116.318694,0,167,39983.6067824074,2009-06-19,14:33:46
40.006639,116.318732,0,176,39983.6068402778,2009-06-19,14:33:51
40.006474,116.318663,0,181,39983.6068981481,2009-06-19,14:33:56
40.006365,116.318658,0,184,39983.6069560185,2009-06-19,14:34:01
40.006169,116.318574,0,200,39983.6070138889,2009-06-19,14:34:06
40.006062,116.318568,0,190,39983.6070717593,2009-06-19,14:34:11
40.006058,116.318582,0,191,39983.6071296296,2009-06-19,14:34:16
40.006058,116.318582,0,191,39983.6071643519,2009-06-19,14:34:19
40.006052,116.318584,0,192,39983.6071875,2009-06-19,14:34:21
40.005965,116.318637,0,191,39983.6072453704,2009-06-19,14:34:26
40.005932,116.318759,0,188,39983.6073032407,2009-06-19,14:34:31
40.005982,116.318891,0,190,39983.6073611111,2009-06-19,14:34:36
40.005966,116.319053,0,176,39983.6074189815,2009-06-19,14:34:41
40.00596,116.319211,0,173,39983.6074768519,2009-06-19,14:34:46
40.005975,116.319252,0,179,39983.6075347222,2009-06-19,14:34:51
40.005975,116.319252,0,179,39983.6075694444,2009-06-19,14:34:54
40.005967,116.319246,0,185,39983.6075925926,2009-06-19,14:34:56
40.00591,116.319181,0,194,39983.607650463,2009-06-19,14:35:01
40.00593,116.319234,0,164,39983.6077083333,2009-06-19,14:35:06
40.005926,116.319335,0,152,39983.6077662037,2009-06-19,14:35:11
40.005995,116.319402,0,153,39983.6078240741,2009-06-19,14:35:16
40.005945,116.319477,0,136,39983.6078819444,2009-06-19,14:35:21
40.005961,116.319553,0,143,39983.6079398148,2009-06-19,14:35:26
40.006071,116.319572,0,146,39983.6079976852,2009-06-19,14:35:31
40.006076,116.319699,0,157,39983.6080555556,2009-06-19,14:35:36
40.006056,116.319832,0,160,39983.6081134259,2009-06-19,14:35:41
40.006112,116.31984,0,161,39983.6081712963,2009-06-19,14:35:46
40.00613,116.319858,0,165,39983.6082291667,2009-06-19,14:35:51
40.006115,116.31985,0,166,39983.608287037,2009-06-19,14:35:56
40.00609,116.319848,0,166,39983.6083449074,2009-06-19,14:36:01
40.00608,116.319844,0,167,39983.6084027778,2009-06-19,14:36:06
40.006067,116.31984,0,167,39983.6084606481,2009-06-19,14:36:11
40.006028,116.319819,0,167,39983.6085185185,2009-06-19,14:36:16
40.005988,116.31982,0,167,39983.6085763889,2009-06-19,14:36:21
40.005958,116.319845,0,168,39983.6086342593,2009-06-19,14:36:26
40.005932,116.319875,0,168,39983.6086921296,2009-06-19,14:36:31
40.005906,116.319864,0,169,39983.60875,2009-06-19,14:36:36
40.005899,116.319896,0,170,39983.6088078704,2009-06-19,14:36:41
40.005889,116.319925,0,170,39983.6088657407,2009-06-19,14:36:46
40.005884,116.319977,0,170,39983.6089236111,2009-06-19,14:36:51
40.005888,116.320009,0,170,39983.6089814815,2009-06-19,14:36:56
40.005909,116.320067,0,170,39983.6090393519,2009-06-19,14:37:01
40.006006,116.320118,0,171,39983.6090972222,2009-06-19,14:37:06
40.006111,116.320076,0,169,39983.6091550926,2009-06-19,14:37:11
40.006149,116.320059,0,167,39983.609212963,2009-06-19,14:37:16
40.006403,116.319984,0,167,39983.6092708333,2009-06-19,14:37:21
40.006575,116.319889,0,167,39983.6093287037,2009-06-19,14:37:26
40.006719,116.319834,0,167,39983.6093865741,2009-06-19,14:37:31
40.007063,116.319756,0,165,39983.6094444444,2009-06-19,14:37:36
40.007329,116.319713,0,163,39983.6095023148,2009-06-19,14:37:41
40.007758,116.31965,0,165,39983.6095601852,2009-06-19,14:37:46
40.007996,116.319597,0,166,39983.6096180556,2009-06-19,14:37:51
40.008092,116.319521,0,166,39983.6096759259,2009-06-19,14:37:56
40.008147,116.319464,0,167,39983.6097337963,2009-06-19,14:38:01
40.008177,116.319456,0,168,39983.6097916667,2009-06-19,14:38:06
40.008189,116.319451,0,168,39983.609849537,2009-06-19,14:38:11
40.008192,116.319447,0,168,39983.6099074074,2009-06-19,14:38:16
40.008192,116.319447,0,168,39983.6099421296,2009-06-19,14:38:19
40.0082,116.319454,0,168,39983.6099652778,2009-06-19,14:38:21
40.00822,116.319474,0,169,39983.6100231481,2009-06-19,14:38:26
40.008241,116.319492,0,170,39983.6100810185,2009-06-19,14:38:31
40.008221,116.319473,0,171,39983.6101388889,2009-06-19,14:38:36
40.008157,116.31948,0,172,39983.6101967593,2009-06-19,14:38:41
40.008138,116.319557,0,172,39983.6102546296,2009-06-19,14:38:46
40.008101,116.319622,0,173,39983.6103125,2009-06-19,14:38:51
40.008013,116.319626,0,172,39983.6103703704,2009-06-19,14:38:56
40.00775,116.319663,0,166,39983.6104282407,2009-06-19,14:39:01
40.007624,116.31975,0,173,39983.6104861111,2009-06-19,14:39:06
40.007573,116.319739,0,175,39983.6105439815,2009-06-19,14:39:11
40.007644,116.319776,0,159,39983.6106018518,2009-06-19,14:39:16
40.007589,116.319841,0,134,39983.6106597222,2009-06-19,14:39:21
40.007476,116.319856,0,120,39983.6107175926,2009-06-19,14:39:26
40.007447,116.319933,0,112,39983.610775463,2009-06-19,14:39:31
40.007463,116.320109,0,95,39983.6108333333,2009-06-19,14:39:36
40.007486,116.320298,0,80,39983.6108912037,2009-06-19,14:39:41
40.007448,116.320526,0,76,39983.6109490741,2009-06-19,14:39:46
40.00742,116.320726,0,69,39983.6110069444,2009-06-19,14:39:51
40.007418,116.320954,0,63,39983.6110648148,2009-06-19,14:39:56
40.007355,116.321142,0,57,39983.6111226852,2009-06-19,14:40:01
40.007222,116.321195,0,49,39983.6111805556,2009-06-19,14:40:06
40.007014,116.321205,0,67,39983.6112384259,2009-06-19,14:40:11
40.006837,116.321211,0,87,39983.6112962963,2009-06-19,14:40:16
40.006703,116.32122,0,94,39983.6113541667,2009-06-19,14:40:21
40.006557,116.321249,0,97,39983.611412037,2009-06-19,14:40:26
40.006413,116.321278,0,101,39983.6114699074,2009-06-19,14:40:31
40.006216,116.321231,0,94,39983.6115277778,2009-06-19,14:40:36
40.006079,116.321198,0,91,39983.6115856481,2009-06-19,14:40:41
40.005967,116.32114,0,86,39983.6116435185,2009-06-19,14:40:46
40.005786,116.321158,0,98,39983.6117013889,2009-06-19,14:40:51
40.005644,116.321149,0,101,39983.6117592593,2009-06-19,14:40:56
40.005479,116.321219,0,93,39983.6118171296,2009-06-19,14:41:01
40.00525,116.321303,0,99,39983.611875,2009-06-19,14:41:06
40.005024,116.321301,0,87,39983.6119328704,2009-06-19,14:41:11
40.004913,116.321315,0,77,39983.6119907407,2009-06-19,14:41:16
40.00477,116.321339,0,79,39983.6120486111,2009-06-19,14:41:21
40.004601,116.321363,0,80,39983.6121064815,2009-06-19,14:41:26
40.004356,116.321368,0,85,39983.6121643518,2009-06-19,14:41:31
40.004267,116.321369,0,76,39983.6122222222,2009-06-19,14:41:36
40.004124,116.321392,0,74,39983.6122800926,2009-06-19,14:41:41
40.003947,116.321366,0,85,39983.612337963,2009-06-19,14:41:46
40.003794,116.321365,0,92,39983.6123958333,2009-06-19,14:41:51
40.003573,116.32141,0,97,39983.6124537037,2009-06-19,14:41:56
40.00342,116.321393,0,104,39983.6125115741,2009-06-19,14:42:01
40.003236,116.321416,0,115,39983.6125694444,2009-06-19,14:42:06
40.003048,116.321416,0,114,39983.6126273148,2009-06-19,14:42:11
40.002844,116.321424,0,120,39983.6126851852,2009-06-19,14:42:16
40.002681,116.321451,0,115,39983.6127430556,2009-06-19,14:42:21
40.002548,116.321486,0,111,39983.6128009259,2009-06-19,14:42:26
40.00238,116.321482,0,120,39983.6128587963,2009-06-19,14:42:31
40.002221,116.321463,0,128,39983.6129166667,2009-06-19,14:42:36
40.002078,116.3215,0,132,39983.612974537,2009-06-19,14:42:41
40.001973,116.321512,0,128,39983.6130324074,2009-06-19,14:42:46
40.001839,116.321572,0,127,39983.6130902778,2009-06-19,14:42:51
40.001674,116.321567,0,128,39983.6131481482,2009-06-19,14:42:56
40.001495,116.321557,0,130,39983.6132060185,2009-06-19,14:43:01
40.001303,116.321487,0,141,39983.6132638889,2009-06-19,14:43:06
40.001127,116.321466,0,149,39983.6133217593,2009-06-19,14:43:11
40.00094,116.321458,0,153,39983.6133796296,2009-06-19,14:43:16
40.000639,116.321527,0,164,39983.6134375,2009-06-19,14:43:21
40.000354,116.321635,0,147,39983.6134953704,2009-06-19,14:43:26
40.000138,116.321828,0,127,39983.6135532407,2009-06-19,14:43:31
40.00005,116.321995,0,124,39983.6136111111,2009-06-19,14:43:36
40.000031,116.322163,0,130,39983.6136689815,2009-06-19,14:43:41
40.000004,116.322333,0,137,39983.6137268519,2009-06-19,14:43:46
39.999995,116.322487,0,139,39983.6137847222,2009-06-19,14:43:51
39.99998,116.322692,0,155,39983.6138425926,2009-06-19,14:43:56
39.999992,116.322899,0,165,39983.613900463,2009-06-19,14:44:01
39.999976,116.32308,0,168,39983.6139583333,2009-06-19,14:44:06
39.999987,116.323333,0,170,39983.6140162037,2009-06-19,14:44:11
39.999927,116.323537,0,173,39983.6140740741,2009-06-19,14:44:16
39.999924,116.32375,0,170,39983.6141319444,2009-06-19,14:44:21
39.999956,116.323984,0,164,39983.6141898148,2009-06-19,14:44:26
40.000054,116.324271,0,160,39983.6142476852,2009-06-19,14:44:31
40.000044,116.324832,0,138,39983.6143055556,2009-06-19,14:44:36
39.999987,116.325412,0,97,39983.6143634259,2009-06-19,14:44:41
39.999924,116.325684,0,91,39983.6144212963,2009-06-19,14:44:46
39.999874,116.325987,0,84,39983.6144791667,2009-06-19,14:44:51
39.99988,116.326303,0,82,39983.614537037,2009-06-19,14:44:56
39.999895,116.326606,0,82,39983.6145949074,2009-06-19,14:45:01
39.999885,116.326877,0,89,39983.6146527778,2009-06-19,14:45:06
39.99991,116.327104,0,89,39983.6147106481,2009-06-19,14:45:11
39.99994,116.32735,0,98,39983.6147685185,2009-06-19,14:45:16
39.999982,116.327411,0,106,39983.6148263889,2009-06-19,14:45:21
39.999983,116.327403,0,105,39983.6148842593,2009-06-19,14:45:26
39.999983,116.327403,0,105,39983.6149189815,2009-06-19,14:45:29
39.999983,116.327396,0,105,39983.6149421296,2009-06-19,14:45:31
39.999959,116.327386,0,105,39983.615,2009-06-19,14:45:36
39.999931,116.327378,0,105,39983.6150578704,2009-06-19,14:45:41
39.999947,116.327349,0,105,39983.6151157407,2009-06-19,14:45:46
40.000041,116.32736,0,107,39983.6151736111,2009-06-19,14:45:51
40.000063,116.327439,0,107,39983.6152314815,2009-06-19,14:45:56
40.000077,116.327461,0,106,39983.6152893519,2009-06-19,14:46:01
40.000079,116.32742,0,106,39983.6153472222,2009-06-19,14:46:06
40.000097,116.327396,0,107,39983.6154050926,2009-06-19,14:46:11
40.000174,116.327364,0,107,39983.615462963,2009-06-19,14:46:16
40.00026,116.327326,0,108,39983.6155208333,2009-06-19,14:46:21
40.000345,116.327285,0,108,39983.6155787037,2009-06-19,14:46:26
40.000431,116.327262,0,109,39983.6156365741,2009-06-19,14:46:31
40.000523,116.327186,0,111,39983.6156944444,2009-06-19,14:46:36
40.000621,116.327153,0,112,39983.6157523148,2009-06-19,14:46:41
