# Supplementary material for: Research on differential privacy protection method based on user tendency
Source: PLoS One. 2023 Oct 26;18(10):e0288823. doi: 10.1371/journal.pone.0288823 (PMC10602288; doi:10.1371/journal.pone.0288823)
Supplement: S1 Data — (ZIP) [file pone.0288823.s001.zip › Data 5-1/000/Trajectory/20090620024527.plt]

Geolife trajectory
WGS 84
Altitude is in Feet
Reserved 3
0,2,255,My Track,0,0,2,8421376
0
39.999875,116.327371,0,166,39984.1148958333,2009-06-20,02:45:27
39.999858,116.32732,0,175,39984.1149652778,2009-06-20,02:45:33
39.999825,116.327202,0,162,39984.1150231481,2009-06-20,02:45:38
39.999829,116.327046,0,163,39984.1150810185,2009-06-20,02:45:43
39.999834,116.326861,0,165,39984.1151388889,2009-06-20,02:45:48
39.99982,116.326655,0,175,39984.1151967593,2009-06-20,02:45:53
39.999835,116.326438,0,175,39984.1152546296,2009-06-20,02:45:58
39.999845,116.326259,0,174,39984.1153125,2009-06-20,02:46:03
39.999844,116.325975,0,166,39984.1153703704,2009-06-20,02:46:08
39.999817,116.325726,0,170,39984.1154282407,2009-06-20,02:46:13
39.999784,116.325497,0,174,39984.1154861111,2009-06-20,02:46:18
39.999789,116.325255,0,175,39984.1155439815,2009-06-20,02:46:23
39.999756,116.325047,0,187,39984.1156018519,2009-06-20,02:46:28
39.999761,116.324852,0,198,39984.1156597222,2009-06-20,02:46:33
39.999819,116.324693,0,204,39984.1157175926,2009-06-20,02:46:38
39.999768,116.324524,0,218,39984.115775463,2009-06-20,02:46:43
39.999677,116.324188,0,224,39984.1158333333,2009-06-20,02:46:48
39.999643,116.323965,0,233,39984.1158912037,2009-06-20,02:46:53
39.999613,116.323675,0,241,39984.1159490741,2009-06-20,02:46:58
39.999583,116.323416,0,249,39984.1160069444,2009-06-20,02:47:03
39.99956,116.323095,0,256,39984.1160648148,2009-06-20,02:47:08
39.999555,116.322834,0,264,39984.1161226852,2009-06-20,02:47:13
39.999535,116.322565,0,271,39984.1161805556,2009-06-20,02:47:18
39.999516,116.322336,0,280,39984.1162384259,2009-06-20,02:47:23
39.999544,116.322038,0,285,39984.1162962963,2009-06-20,02:47:28
39.999765,116.32185,0,285,39984.1163541667,2009-06-20,02:47:33
39.999956,116.321793,0,289,39984.116412037,2009-06-20,02:47:38
40.000123,116.321755,0,298,39984.1164699074,2009-06-20,02:47:43
40.000289,116.321706,0,304,39984.1165277778,2009-06-20,02:47:48
40.000428,116.321675,0,310,39984.1165856481,2009-06-20,02:47:53
40.000399,116.321625,0,312,39984.1166435185,2009-06-20,02:47:58
40.000384,116.321628,0,315,39984.1167013889,2009-06-20,02:48:03
40.000368,116.321637,0,321,39984.1167592593,2009-06-20,02:48:08
40.000368,116.321637,0,325,39984.1168171296,2009-06-20,02:48:13
40.000368,116.321637,0,325,39984.1168518519,2009-06-20,02:48:16
40.000363,116.321641,0,327,39984.116875,2009-06-20,02:48:18
40.00035,116.321648,0,328,39984.1169328704,2009-06-20,02:48:23
40.000337,116.321656,0,329,39984.1169907407,2009-06-20,02:48:28
40.000321,116.321672,0,330,39984.1170486111,2009-06-20,02:48:33
40.000298,116.321728,0,330,39984.1171064815,2009-06-20,02:48:38
40.000266,116.321785,0,331,39984.1171643519,2009-06-20,02:48:43
40.000214,116.321836,0,332,39984.1172222222,2009-06-20,02:48:48
40.00018,116.321872,0,334,39984.1172800926,2009-06-20,02:48:53
40.000187,116.321914,0,336,39984.117337963,2009-06-20,02:48:58
40.000187,116.321914,0,336,39984.1173726852,2009-06-20,02:49:01
40.000194,116.321908,0,338,39984.1173958333,2009-06-20,02:49:03
40.000206,116.321869,0,339,39984.1174537037,2009-06-20,02:49:08
40.000229,116.322122,0,326,39984.1175115741,2009-06-20,02:49:13
40.000281,116.322194,0,324,39984.1175694444,2009-06-20,02:49:18
40.000336,116.32221,0,325,39984.1176273148,2009-06-20,02:49:23
40.000395,116.322213,0,328,39984.1176851852,2009-06-20,02:49:28
40.000439,116.322196,0,330,39984.1177430556,2009-06-20,02:49:33
40.000443,116.322194,0,333,39984.1178009259,2009-06-20,02:49:38
40.000443,116.322194,0,333,39984.1178356481,2009-06-20,02:49:41
40.000446,116.322193,0,334,39984.1178587963,2009-06-20,02:49:43
40.000443,116.322208,0,334,39984.1179166667,2009-06-20,02:49:48
40.000442,116.322234,0,332,39984.117974537,2009-06-20,02:49:53
40.000436,116.322244,0,331,39984.1180324074,2009-06-20,02:49:58
40.000436,116.322244,0,331,39984.1180671296,2009-06-20,02:50:01
40.000438,116.322243,0,328,39984.1180902778,2009-06-20,02:50:03
40.000448,116.322227,0,326,39984.1181481481,2009-06-20,02:50:08
40.000452,116.322225,0,326,39984.1182060185,2009-06-20,02:50:13
40.000457,116.32222,0,326,39984.1182638889,2009-06-20,02:50:18
40.00046,116.322216,0,325,39984.1183217593,2009-06-20,02:50:23
40.000463,116.322212,0,325,39984.1183796296,2009-06-20,02:50:28
40.000463,116.322212,0,325,39984.1184143518,2009-06-20,02:50:31
40.000461,116.322209,0,325,39984.1184375,2009-06-20,02:50:33
40.000469,116.322196,0,320,39984.1184953704,2009-06-20,02:50:38
40.0005,116.322221,0,311,39984.1185532407,2009-06-20,02:50:43
40.000547,116.322182,0,301,39984.1186111111,2009-06-20,02:50:48
40.000576,116.322169,0,294,39984.1186689815,2009-06-20,02:50:53
40.000579,116.322147,0,291,39984.1187268518,2009-06-20,02:50:58
40.000579,116.322147,0,291,39984.1187615741,2009-06-20,02:51:01
40.000578,116.322146,0,291,39984.1187847222,2009-06-20,02:51:03
40.000567,116.322151,0,262,39984.1188425926,2009-06-20,02:51:08
40.000531,116.321953,0,231,39984.118900463,2009-06-20,02:51:13
40.000526,116.32193,0,216,39984.1189583333,2009-06-20,02:51:18
40.000553,116.321937,0,212,39984.1190162037,2009-06-20,02:51:23
40.000469,116.322009,0,206,39984.1190740741,2009-06-20,02:51:28
40.000315,116.322066,0,201,39984.1191319444,2009-06-20,02:51:33
40.000137,116.322099,0,204,39984.1191898148,2009-06-20,02:51:38
39.99994,116.322077,0,199,39984.1192476852,2009-06-20,02:51:43
39.999784,116.322088,0,191,39984.1193055556,2009-06-20,02:51:48
39.999769,116.322199,0,179,39984.1193634259,2009-06-20,02:51:53
39.999766,116.322427,0,183,39984.1194212963,2009-06-20,02:51:58
39.999798,116.322675,0,184,39984.1194791667,2009-06-20,02:52:03
39.999784,116.322919,0,186,39984.119537037,2009-06-20,02:52:08
39.999781,116.323148,0,188,39984.1195949074,2009-06-20,02:52:13
39.999773,116.32337,0,186,39984.1196527778,2009-06-20,02:52:18
39.999775,116.32362,0,175,39984.1197106481,2009-06-20,02:52:23
39.999777,116.323906,0,160,39984.1197685185,2009-06-20,02:52:28
39.999775,116.324134,0,143,39984.1198263889,2009-06-20,02:52:33
39.999777,116.324406,0,154,39984.1198842593,2009-06-20,02:52:38
39.999846,116.324633,0,145,39984.1199421296,2009-06-20,02:52:43
39.999929,116.324874,0,140,39984.12,2009-06-20,02:52:48
39.999978,116.325116,0,127,39984.1200578704,2009-06-20,02:52:53
39.999952,116.32536,0,131,39984.1201157407,2009-06-20,02:52:58
39.999935,116.325612,0,153,39984.1201736111,2009-06-20,02:53:03
39.999935,116.32587,0,165,39984.1202314815,2009-06-20,02:53:08
39.999933,116.326119,0,176,39984.1202893518,2009-06-20,02:53:13
39.999947,116.326362,0,189,39984.1203472222,2009-06-20,02:53:18
39.999907,116.326598,0,195,39984.1204050926,2009-06-20,02:53:23
39.999956,116.326826,0,194,39984.120462963,2009-06-20,02:53:28
39.99991,116.327064,0,192,39984.1205208333,2009-06-20,02:53:33
39.999938,116.327268,0,187,39984.1205787037,2009-06-20,02:53:38
39.99997,116.327332,0,185,39984.1206365741,2009-06-20,02:53:43
39.999957,116.327332,0,184,39984.1206944444,2009-06-20,02:53:48
39.999959,116.327358,0,184,39984.1207523148,2009-06-20,02:53:53
39.999961,116.327381,0,184,39984.1208101852,2009-06-20,02:53:58
39.999991,116.327381,0,184,39984.1208680556,2009-06-20,02:54:03
40.000014,116.327358,0,183,39984.1209259259,2009-06-20,02:54:08
40.000013,116.327351,0,183,39984.1209837963,2009-06-20,02:54:13
40.000013,116.327351,0,183,39984.1210185185,2009-06-20,02:54:16
40.000009,116.327358,0,183,39984.1210416667,2009-06-20,02:54:18
39.999966,116.327303,0,184,39984.121099537,2009-06-20,02:54:23
39.999883,116.327274,0,185,39984.1211574074,2009-06-20,02:54:28
39.999846,116.327351,0,186,39984.1212152778,2009-06-20,02:54:33
40.000945,116.328065,0,-189,39984.132662037,2009-06-20,03:11:02
39.999971,116.3274,0,147,39984.1327199074,2009-06-20,03:11:07
39.999901,116.327368,0,158,39984.1327777778,2009-06-20,03:11:12
39.999931,116.327395,0,162,39984.1328356481,2009-06-20,03:11:17
39.999933,116.327358,0,169,39984.1329050926,2009-06-20,03:11:23
39.99991,116.327347,0,172,39984.132962963,2009-06-20,03:11:28
39.999874,116.327311,0,178,39984.1330208333,2009-06-20,03:11:33
39.999926,116.32727,0,198,39984.1330787037,2009-06-20,03:11:38
39.999946,116.327152,0,199,39984.1331365741,2009-06-20,03:11:43
39.999949,116.326955,0,185,39984.1331944444,2009-06-20,03:11:48
39.999945,116.326747,0,182,39984.1332523148,2009-06-20,03:11:53
39.999957,116.326529,0,178,39984.1333101852,2009-06-20,03:11:58
39.999975,116.326323,0,180,39984.1333680556,2009-06-20,03:12:03
39.999971,116.326135,0,181,39984.1334259259,2009-06-20,03:12:08
39.99998,116.325905,0,186,39984.1334837963,2009-06-20,03:12:13
40.000053,116.325783,0,191,39984.1335416667,2009-06-20,03:12:18
40.000076,116.325732,0,193,39984.133599537,2009-06-20,03:12:23
40.000056,116.32573,0,197,39984.1336574074,2009-06-20,03:12:28
40.000137,116.3258,0,198,39984.1337152778,2009-06-20,03:12:33
40.000295,116.325791,0,188,39984.1337731481,2009-06-20,03:12:38
40.000564,116.325695,0,174,39984.1338310185,2009-06-20,03:12:43
40.000763,116.325656,0,161,39984.1338888889,2009-06-20,03:12:48
40.000943,116.325508,0,152,39984.1339467593,2009-06-20,03:12:53
40.001055,116.325302,0,148,39984.1340046296,2009-06-20,03:12:58
40.001129,116.325044,0,144,39984.1340625,2009-06-20,03:13:03
40.001178,116.324838,0,144,39984.1341203704,2009-06-20,03:13:08
40.001215,116.324633,0,152,39984.1341782407,2009-06-20,03:13:13
40.001337,116.324624,0,154,39984.1342361111,2009-06-20,03:13:18
40.001498,116.324614,0,156,39984.1342939815,2009-06-20,03:13:23
40.00166,116.324566,0,154,39984.1343518518,2009-06-20,03:13:28
40.001802,116.324549,0,151,39984.1344097222,2009-06-20,03:13:33
40.002051,116.324481,0,132,39984.1344675926,2009-06-20,03:13:38
40.002226,116.324514,0,133,39984.134525463,2009-06-20,03:13:43
40.002393,116.324544,0,134,39984.1345833333,2009-06-20,03:13:48
40.002612,116.324495,0,129,39984.1346412037,2009-06-20,03:13:53
40.002808,116.324462,0,126,39984.1346990741,2009-06-20,03:13:58
40.002989,116.324431,0,122,39984.1347569444,2009-06-20,03:14:03
40.003196,116.3244,0,113,39984.1348148148,2009-06-20,03:14:08
40.00328,116.324412,0,111,39984.1348726852,2009-06-20,03:14:13
40.003428,116.324399,0,115,39984.1349305556,2009-06-20,03:14:18
40.003583,116.324387,0,122,39984.1349884259,2009-06-20,03:14:23
40.00378,116.324356,0,117,39984.1350462963,2009-06-20,03:14:28
40.003995,116.324331,0,105,39984.1351041667,2009-06-20,03:14:33
40.004152,116.324332,0,90,39984.135162037,2009-06-20,03:14:38
40.004355,116.324324,0,90,39984.1352199074,2009-06-20,03:14:43
40.00453,116.324318,0,88,39984.1352777778,2009-06-20,03:14:48
40.004708,116.324314,0,88,39984.1353356481,2009-06-20,03:14:53
40.0049,116.324321,0,83,39984.1353935185,2009-06-20,03:14:58
40.005096,116.324321,0,79,39984.1354513889,2009-06-20,03:15:03
40.005382,116.324229,0,67,39984.1355092593,2009-06-20,03:15:08
40.005503,116.324205,0,61,39984.1355671296,2009-06-20,03:15:13
40.005657,116.32419,0,55,39984.135625,2009-06-20,03:15:18
40.005846,116.324217,0,47,39984.1356828704,2009-06-20,03:15:23
40.006041,116.324167,0,18,39984.1357407407,2009-06-20,03:15:28
40.006203,116.324065,0,10,39984.1357986111,2009-06-20,03:15:33
40.006281,116.323917,0,0,39984.1358564815,2009-06-20,03:15:38
40.006414,116.323671,0,4,39984.1359143518,2009-06-20,03:15:43
40.006529,116.323446,0,9,39984.1359722222,2009-06-20,03:15:48
40.006632,116.323218,0,5,39984.1360300926,2009-06-20,03:15:53
40.006681,116.323011,0,3,39984.136087963,2009-06-20,03:15:58
40.006753,116.322782,0,-1,39984.1361458333,2009-06-20,03:16:03
40.006801,116.322579,0,3,39984.1362037037,2009-06-20,03:16:08
40.006817,116.322304,0,3,39984.1362615741,2009-06-20,03:16:13
40.006807,116.322061,0,5,39984.1363194444,2009-06-20,03:16:18
40.006718,116.321772,0,9,39984.1363773148,2009-06-20,03:16:23
40.006765,116.321592,0,11,39984.1364351852,2009-06-20,03:16:28
40.006839,116.321373,0,15,39984.1364930556,2009-06-20,03:16:33
40.006865,116.321182,0,20,39984.1365509259,2009-06-20,03:16:38
40.006892,116.320966,0,20,39984.1366087963,2009-06-20,03:16:43
40.006861,116.320706,0,20,39984.1366666667,2009-06-20,03:16:48
40.006784,116.320346,0,12,39984.136724537,2009-06-20,03:16:53
40.006867,116.320181,0,7,39984.1367824074,2009-06-20,03:16:58
40.006922,116.320059,0,4,39984.1368402778,2009-06-20,03:17:03
40.006908,116.319895,0,9,39984.1368981482,2009-06-20,03:17:08
40.006925,116.319867,0,13,39984.1369560185,2009-06-20,03:17:13
40.007057,116.319804,0,11,39984.1370138889,2009-06-20,03:17:18
40.007114,116.319723,0,10,39984.1370717593,2009-06-20,03:17:23
40.007192,116.319646,0,7,39984.1371296296,2009-06-20,03:17:28
40.00722,116.319613,0,5,39984.1371875,2009-06-20,03:17:33
40.007207,116.319635,0,3,39984.1372453704,2009-06-20,03:17:38
40.007204,116.319666,0,2,39984.1372916667,2009-06-20,03:17:42
40.007209,116.319678,0,0,39984.137349537,2009-06-20,03:17:47
40.007225,116.319673,0,0,39984.1374074074,2009-06-20,03:17:52
40.007249,116.319659,0,-1,39984.1374652778,2009-06-20,03:17:57
40.00728,116.319642,0,-2,39984.1375231481,2009-06-20,03:18:02
40.007356,116.319591,0,-3,39984.1375810185,2009-06-20,03:18:07
40.007443,116.31954,0,-3,39984.1376388889,2009-06-20,03:18:12
40.00778,116.318335,0,-139,39984.1380439815,2009-06-20,03:18:47
40.007766,116.318236,0,-136,39984.1381018519,2009-06-20,03:18:52
40.005204,116.321782,0,492,39984.1893865741,2009-06-20,04:32:43
40.006076,116.321567,0,471,39984.1894444444,2009-06-20,04:32:48
40.007447,116.3205,0,330,39984.1895601852,2009-06-20,04:32:58
40.007473,116.320153,0,271,39984.1896180556,2009-06-20,04:33:03
40.007438,116.320091,0,294,39984.1896759259,2009-06-20,04:33:08
40.007412,116.320119,0,343,39984.1897337963,2009-06-20,04:33:13
40.007463,116.32006,0,366,39984.1897916667,2009-06-20,04:33:18
40.007547,116.319983,0,379,39984.189849537,2009-06-20,04:33:23
40.007504,116.319954,0,387,39984.1899074074,2009-06-20,04:33:28
40.007497,116.319966,0,390,39984.1899652778,2009-06-20,04:33:33
40.00462,116.326185,0,457,39984.1912962963,2009-06-20,04:35:28
40.005719,116.327137,0,833,39984.1977777778,2009-06-20,04:44:48
40.005801,116.326758,0,897,39984.1978356481,2009-06-20,04:44:53
40.007727,116.320252,0,607,39984.1978935185,2009-06-20,04:44:58
40.00786,116.319757,0,488,39984.1979513889,2009-06-20,04:45:03
40.007863,116.319545,0,478,39984.1980092593,2009-06-20,04:45:08
40.007867,116.31939,0,476,39984.1980671296,2009-06-20,04:45:13
40.007853,116.31926,0,476,39984.198125,2009-06-20,04:45:18
40.007873,116.31918,0,476,39984.1981828704,2009-06-20,04:45:23
40.007912,116.319152,0,477,39984.1982407407,2009-06-20,04:45:28
40.007977,116.319112,0,477,39984.1982986111,2009-06-20,04:45:33
40.008029,116.319091,0,477,39984.1983564815,2009-06-20,04:45:38
40.008057,116.318998,0,478,39984.1984143518,2009-06-20,04:45:43
40.008065,116.318842,0,478,39984.1984722222,2009-06-20,04:45:48
40.008075,116.318661,0,479,39984.1985300926,2009-06-20,04:45:53
40.008065,116.318494,0,481,39984.198587963,2009-06-20,04:45:58
40.008042,116.318363,0,483,39984.1986458333,2009-06-20,04:46:03
40.008026,116.31829,0,484,39984.1987037037,2009-06-20,04:46:08
40.008033,116.318514,0,481,39984.1987615741,2009-06-20,04:46:13
40.008043,116.318656,0,480,39984.1988194444,2009-06-20,04:46:18
40.008057,116.318682,0,480,39984.1988773148,2009-06-20,04:46:23
40.008073,116.318638,0,482,39984.1989351852,2009-06-20,04:46:28
40.008052,116.31858,0,484,39984.1989930556,2009-06-20,04:46:33
40.007996,116.318571,0,485,39984.1990509259,2009-06-20,04:46:38
40.007961,116.318571,0,488,39984.1991087963,2009-06-20,04:46:43
40.007956,116.318571,0,489,39984.1991666667,2009-06-20,04:46:48
40.007956,116.318571,0,489,39984.1992013889,2009-06-20,04:46:51
40.007949,116.318575,0,489,39984.199224537,2009-06-20,04:46:53
40.007857,116.318726,0,464,39984.1993402778,2009-06-20,04:47:03
40.007851,116.318751,0,476,39984.1993981482,2009-06-20,04:47:08
40.007771,116.318306,0,399,39984.1995717593,2009-06-20,04:47:23
40.007784,116.318257,0,408,39984.1996296296,2009-06-20,04:47:28
40.007844,116.318019,0,340,39984.2000347222,2009-06-20,04:48:03
40.007832,116.318068,0,336,39984.2000925926,2009-06-20,04:48:08
40.007821,116.318113,0,347,39984.200150463,2009-06-20,04:48:13
40.007836,116.3182,0,365,39984.2002083333,2009-06-20,04:48:18
40.007771,116.318337,0,459,39984.2002662037,2009-06-20,04:48:23
40.007772,116.318387,0,483,39984.2003240741,2009-06-20,04:48:28
40.007807,116.318433,0,484,39984.2003819444,2009-06-20,04:48:33
40.00786,116.318485,0,484,39984.2004398148,2009-06-20,04:48:38
40.007889,116.318533,0,484,39984.2004976852,2009-06-20,04:48:43
40.007918,116.318546,0,484,39984.2005555556,2009-06-20,04:48:48
40.007952,116.318573,0,484,39984.2006134259,2009-06-20,04:48:53
40.007929,116.31863,0,484,39984.2006712963,2009-06-20,04:48:58
40.007929,116.31863,0,484,39984.2007060185,2009-06-20,04:49:01
40.007921,116.318634,0,484,39984.2007291667,2009-06-20,04:49:03
40.007862,116.318666,0,484,39984.200787037,2009-06-20,04:49:08
40.007824,116.318723,0,485,39984.2008449074,2009-06-20,04:49:13
40.007797,116.318738,0,485,39984.2009027778,2009-06-20,04:49:18
40.007779,116.318717,0,484,39984.2009606481,2009-06-20,04:49:23
40.007766,116.318724,0,484,39984.2010185185,2009-06-20,04:49:28
40.007756,116.31873,0,484,39984.2010763889,2009-06-20,04:49:33
40.007753,116.318735,0,483,39984.2011342593,2009-06-20,04:49:38
40.007758,116.318737,0,484,39984.2011921296,2009-06-20,04:49:43
40.007758,116.318737,0,484,39984.2012268519,2009-06-20,04:49:46
40.00776,116.31874,0,484,39984.20125,2009-06-20,04:49:48
40.007771,116.318742,0,484,39984.2013078704,2009-06-20,04:49:53
40.007781,116.318743,0,484,39984.2013657407,2009-06-20,04:49:58
40.007788,116.318745,0,485,39984.2014236111,2009-06-20,04:50:03
40.007786,116.318751,0,486,39984.2014814815,2009-06-20,04:50:08
40.007781,116.318757,0,486,39984.2015393519,2009-06-20,04:50:13
40.007775,116.318763,0,486,39984.2015972222,2009-06-20,04:50:18
40.007775,116.318763,0,486,39984.2016319444,2009-06-20,04:50:21
40.007774,116.318769,0,486,39984.2016550926,2009-06-20,04:50:23
40.007818,116.318893,0,485,39984.201712963,2009-06-20,04:50:28
40.007872,116.318896,0,484,39984.2017708333,2009-06-20,04:50:33
40.00796,116.319002,0,485,39984.2018287037,2009-06-20,04:50:38
40.008003,116.319017,0,486,39984.2018865741,2009-06-20,04:50:43
40.008023,116.318957,0,486,39984.2019444444,2009-06-20,04:50:48
40.008051,116.318894,0,487,39984.2020023148,2009-06-20,04:50:53
40.008096,116.318877,0,489,39984.2020601852,2009-06-20,04:50:58
40.008127,116.319014,0,490,39984.2021180556,2009-06-20,04:51:03
40.008123,116.319295,0,492,39984.2021759259,2009-06-20,04:51:08
40.008122,116.319344,0,485,39984.2022337963,2009-06-20,04:51:13
40.008122,116.319344,0,485,39984.2022685185,2009-06-20,04:51:16
40.008116,116.31935,0,485,39984.2022916667,2009-06-20,04:51:18
40.008122,116.319437,0,485,39984.202349537,2009-06-20,04:51:23
40.008121,116.319584,0,485,39984.2024074074,2009-06-20,04:51:28
40.008144,116.319632,0,485,39984.2024652778,2009-06-20,04:51:33
40.00817,116.319673,0,484,39984.2025231481,2009-06-20,04:51:38
40.008198,116.319676,0,484,39984.2025810185,2009-06-20,04:51:43
40.00819,116.319558,0,485,39984.2026388889,2009-06-20,04:51:48
40.008175,116.319404,0,485,39984.2026967593,2009-06-20,04:51:53
40.008162,116.319316,0,488,39984.2027546296,2009-06-20,04:51:58
40.008192,116.31917,0,492,39984.2028125,2009-06-20,04:52:03
40.008225,116.319087,0,499,39984.2028703704,2009-06-20,04:52:08
40.008234,116.318995,0,505,39984.2029282407,2009-06-20,04:52:13
40.00824,116.318921,0,511,39984.2029861111,2009-06-20,04:52:18
40.008268,116.318956,0,514,39984.2030439815,2009-06-20,04:52:23
40.008309,116.318999,0,516,39984.2031018519,2009-06-20,04:52:28
40.008322,116.319078,0,519,39984.2031597222,2009-06-20,04:52:33
40.008301,116.319201,0,521,39984.2032175926,2009-06-20,04:52:38
40.00828,116.319278,0,515,39984.203275463,2009-06-20,04:52:43
40.008765,116.322274,0,487,39984.2036805556,2009-06-20,04:53:18
40.008757,116.322203,0,487,39984.2037384259,2009-06-20,04:53:23
40.008459,116.320849,0,487,39984.2037962963,2009-06-20,04:53:28
40.008413,116.320782,0,485,39984.2038541667,2009-06-20,04:53:33
40.008157,116.320576,0,468,39984.203912037,2009-06-20,04:53:38
40.008018,116.320492,0,463,39984.2039699074,2009-06-20,04:53:43
40.007445,116.319863,0,111,39984.2794444444,2009-06-20,06:42:24
40.007448,116.31982,0,19,39984.2795023148,2009-06-20,06:42:29
40.0075,116.319899,0,193,39984.2795601852,2009-06-20,06:42:34
40.007428,116.31991,0,146,39984.2796180556,2009-06-20,06:42:39
40.007345,116.319985,0,203,39984.2796759259,2009-06-20,06:42:44
40.007351,116.320179,0,215,39984.2797337963,2009-06-20,06:42:49
40.007397,116.320365,0,198,39984.2797916667,2009-06-20,06:42:54
40.007423,116.320547,0,195,39984.279849537,2009-06-20,06:42:59
40.007422,116.320773,0,207,39984.2799074074,2009-06-20,06:43:04
40.007446,116.320989,0,207,39984.2799652778,2009-06-20,06:43:09
40.007381,116.321148,0,204,39984.2800231481,2009-06-20,06:43:14
40.007226,116.321189,0,190,39984.2800810185,2009-06-20,06:43:19
40.007013,116.321214,0,157,39984.2801388889,2009-06-20,06:43:24
40.006816,116.321228,0,140,39984.2801967593,2009-06-20,06:43:29
40.006667,116.321251,0,174,39984.2802546296,2009-06-20,06:43:34
40.006497,116.321272,0,175,39984.2803125,2009-06-20,06:43:39
40.006355,116.321292,0,202,39984.2803703704,2009-06-20,06:43:44
40.006139,116.321246,0,218,39984.2804282407,2009-06-20,06:43:49
40.006014,116.321213,0,246,39984.2804861111,2009-06-20,06:43:54
40.005911,116.321218,0,276,39984.2805439815,2009-06-20,06:43:59
40.005667,116.321334,0,256,39984.2806018519,2009-06-20,06:44:04
40.005502,116.321356,0,265,39984.2806597222,2009-06-20,06:44:09
40.005352,116.321414,0,278,39984.2807175926,2009-06-20,06:44:14
40.005259,116.321456,0,279,39984.280775463,2009-06-20,06:44:19
40.005094,116.321429,0,287,39984.2808333333,2009-06-20,06:44:24
40.004963,116.321438,0,294,39984.2808912037,2009-06-20,06:44:29
40.004796,116.321415,0,295,39984.2809490741,2009-06-20,06:44:34
40.004628,116.321395,0,311,39984.2810069444,2009-06-20,06:44:39
40.004565,116.321408,0,324,39984.2810648148,2009-06-20,06:44:44
40.004409,116.321389,0,341,39984.2811226852,2009-06-20,06:44:49
40.004276,116.321349,0,357,39984.2811805556,2009-06-20,06:44:54
40.004082,116.321329,0,378,39984.2812384259,2009-06-20,06:44:59
40.003967,116.321329,0,393,39984.2812962963,2009-06-20,06:45:04
40.003833,116.321352,0,414,39984.2813541667,2009-06-20,06:45:09
40.003719,116.321308,0,427,39984.281412037,2009-06-20,06:45:14
40.003628,116.321319,0,438,39984.2814699074,2009-06-20,06:45:19
40.003492,116.321314,0,446,39984.2815277778,2009-06-20,06:45:24
40.003349,116.321271,0,456,39984.2815856481,2009-06-20,06:45:29
40.003196,116.321203,0,465,39984.2816435185,2009-06-20,06:45:34
40.003008,116.321161,0,477,39984.2817013889,2009-06-20,06:45:39
40.002865,116.321137,0,483,39984.2817592593,2009-06-20,06:45:44
40.002832,116.321107,0,492,39984.2818171296,2009-06-20,06:45:49
40.002716,116.321072,0,503,39984.281875,2009-06-20,06:45:54
40.002527,116.320988,0,514,39984.2819328704,2009-06-20,06:45:59
40.002476,116.320973,0,523,39984.2819907407,2009-06-20,06:46:04
40.002427,116.320946,0,533,39984.2820486111,2009-06-20,06:46:09
40.002357,116.320963,0,539,39984.2821064815,2009-06-20,06:46:14
40.002095,116.320908,0,543,39984.2821643518,2009-06-20,06:46:19
40.002088,116.320926,0,545,39984.2822222222,2009-06-20,06:46:24
40.002077,116.320931,0,544,39984.2822800926,2009-06-20,06:46:29
40.002067,116.320935,0,544,39984.282337963,2009-06-20,06:46:34
40.002039,116.320939,0,545,39984.2823958333,2009-06-20,06:46:39
40.00201,116.320934,0,546,39984.2824537037,2009-06-20,06:46:44
40.00198,116.320914,0,547,39984.2825115741,2009-06-20,06:46:49
40.001939,116.320914,0,545,39984.2825694444,2009-06-20,06:46:54
40.001927,116.320947,0,544,39984.2826273148,2009-06-20,06:46:59
40.001955,116.32099,0,542,39984.2826851852,2009-06-20,06:47:04
40.001949,116.321059,0,540,39984.2827430556,2009-06-20,06:47:09
40.001936,116.321078,0,540,39984.2828009259,2009-06-20,06:47:14
40.001936,116.321078,0,540,39984.2828356481,2009-06-20,06:47:17
40.001929,116.321081,0,540,39984.2828587963,2009-06-20,06:47:19
40.00195,116.321081,0,540,39984.2829166667,2009-06-20,06:47:24
40.001959,116.32108,0,540,39984.282974537,2009-06-20,06:47:29
40.001959,116.32108,0,540,39984.2830092593,2009-06-20,06:47:32
40.001966,116.321077,0,540,39984.2830324074,2009-06-20,06:47:34
39.995251,116.321577,0,482,39984.2833796296,2009-06-20,06:48:04
39.996024,116.321595,0,482,39984.2834375,2009-06-20,06:48:09
40.001394,116.32111,0,483,39984.2841319444,2009-06-20,06:49:09
40.001396,116.321289,0,483,39984.2841898148,2009-06-20,06:49:14
40.00141,116.321318,0,482,39984.2842476852,2009-06-20,06:49:19
40.00141,116.321318,0,482,39984.2842824074,2009-06-20,06:49:22
40.001406,116.321314,0,482,39984.2843055556,2009-06-20,06:49:24
40.001411,116.321296,0,484,39984.2843634259,2009-06-20,06:49:29
40.0014,116.321299,0,484,39984.2844212963,2009-06-20,06:49:34
40.001401,116.321299,0,483,39984.2844791667,2009-06-20,06:49:39
40.001401,116.321299,0,483,39984.2845138889,2009-06-20,06:49:42
40.001396,116.3213,0,483,39984.284537037,2009-06-20,06:49:44
40.001377,116.321272,0,482,39984.2845949074,2009-06-20,06:49:49
40.001388,116.321245,0,479,39984.2846527778,2009-06-20,06:49:54
40.001427,116.321206,0,477,39984.2847106481,2009-06-20,06:49:59
40.001479,116.321154,0,474,39984.2847685185,2009-06-20,06:50:04
40.001505,116.321138,0,469,39984.2848263889,2009-06-20,06:50:09
40.001518,116.321133,0,468,39984.2848842593,2009-06-20,06:50:14
40.001518,116.321133,0,468,39984.2849189815,2009-06-20,06:50:17
40.001524,116.321132,0,468,39984.2849421296,2009-06-20,06:50:19
40.00152,116.321115,0,466,39984.285,2009-06-20,06:50:24
40.001515,116.321101,0,463,39984.2850578704,2009-06-20,06:50:29
40.001505,116.321107,0,463,39984.2851157407,2009-06-20,06:50:34
40.001503,116.321131,0,459,39984.2851736111,2009-06-20,06:50:39
40.001489,116.321151,0,456,39984.2852314815,2009-06-20,06:50:44
40.001429,116.321118,0,454,39984.2852893519,2009-06-20,06:50:49
40.001365,116.321098,0,450,39984.2853472222,2009-06-20,06:50:54
40.001356,116.321098,0,450,39984.2854050926,2009-06-20,06:50:59
40.001356,116.321098,0,450,39984.2854398148,2009-06-20,06:51:02
40.001362,116.321095,0,450,39984.285462963,2009-06-20,06:51:04
40.001387,116.321103,0,452,39984.2855208333,2009-06-20,06:51:09
40.001157,116.321898,0,-514,39984.3905324074,2009-06-20,09:22:22
40.001157,116.32111,0,1668,39984.3905902778,2009-06-20,09:22:27
40.001053,116.321757,0,30,39984.3906481481,2009-06-20,09:22:32
40.001072,116.321934,0,93,39984.3907060185,2009-06-20,09:22:37
40.001073,116.322139,0,96,39984.3907638889,2009-06-20,09:22:42
40.001078,116.322385,0,86,39984.3908217593,2009-06-20,09:22:47
40.001054,116.322567,0,87,39984.3908796296,2009-06-20,09:22:52
40.001084,116.322867,0,90,39984.3909375,2009-06-20,09:22:57
40.001093,116.32312,0,94,39984.3909953704,2009-06-20,09:23:02
40.001122,116.323367,0,93,39984.3910532407,2009-06-20,09:23:07
40.00112,116.323653,0,97,39984.3911111111,2009-06-20,09:23:12
40.001138,116.323913,0,101,39984.3911689815,2009-06-20,09:23:17
40.001168,116.32412,0,107,39984.3912268518,2009-06-20,09:23:22
40.001191,116.32429,0,112,39984.3912847222,2009-06-20,09:23:27
40.001241,116.324389,0,115,39984.3913425926,2009-06-20,09:23:32
40.001161,116.324673,0,115,39984.391400463,2009-06-20,09:23:37
40.00117,116.325045,0,122,39984.3914583333,2009-06-20,09:23:42
40.001211,116.325408,0,130,39984.3915162037,2009-06-20,09:23:47
40.001298,116.325808,0,127,39984.3915740741,2009-06-20,09:23:52
40.001313,116.326102,0,124,39984.3916319444,2009-06-20,09:23:57
40.00131,116.326452,0,122,39984.3916898148,2009-06-20,09:24:02
40.001319,116.326786,0,116,39984.3917476852,2009-06-20,09:24:07
40.001222,116.326842,0,115,39984.3918055556,2009-06-20,09:24:12
40.00107,116.326932,0,140,39984.3918634259,2009-06-20,09:24:17
40.000923,116.326986,0,156,39984.3919212963,2009-06-20,09:24:22
40.000755,116.326993,0,163,39984.3919791667,2009-06-20,09:24:27
40.000505,116.327086,0,173,39984.392037037,2009-06-20,09:24:32
40.000302,116.32713,0,179,39984.3920949074,2009-06-20,09:24:37
40.000203,116.327298,0,176,39984.3921527778,2009-06-20,09:24:42
40.00014,116.327327,0,156,39984.3922106481,2009-06-20,09:24:47
40.000129,116.327345,0,156,39984.3922685185,2009-06-20,09:24:52
40.000125,116.327355,0,156,39984.3923263889,2009-06-20,09:24:57
40.000117,116.327385,0,156,39984.3923842593,2009-06-20,09:25:02
40.000114,116.327424,0,157,39984.3924421296,2009-06-20,09:25:07
40.000125,116.327462,0,157,39984.3925,2009-06-20,09:25:12
40.006163,116.322774,0,492,39984.5928356481,2009-06-20,14:13:41
40.006215,116.323017,0,492,39984.5928935185,2009-06-20,14:13:46
40.006242,116.323003,0,492,39984.5929513889,2009-06-20,14:13:51
40.006271,116.322991,0,492,39984.5930092593,2009-06-20,14:13:56
40.006466,116.323088,0,441,39984.5930671296,2009-06-20,14:14:01
40.006437,116.323033,0,439,39984.593125,2009-06-20,14:14:06
40.006409,116.323042,0,435,39984.5931828704,2009-06-20,14:14:11
40.006395,116.323145,0,413,39984.5932407407,2009-06-20,14:14:16
40.006407,116.323146,0,406,39984.5932986111,2009-06-20,14:14:21
40.006422,116.323137,0,406,39984.5933564815,2009-06-20,14:14:26
40.006434,116.323155,0,407,39984.5934143519,2009-06-20,14:14:31
40.00644,116.323162,0,406,39984.5934722222,2009-06-20,14:14:36
40.00644,116.323162,0,406,39984.5935069444,2009-06-20,14:14:39
40.006441,116.32317,0,406,39984.5935300926,2009-06-20,14:14:41
40.006431,116.323172,0,404,39984.593587963,2009-06-20,14:14:46
40.0064,116.323215,0,392,39984.5936458333,2009-06-20,14:14:51
40.006383,116.323187,0,389,39984.5937037037,2009-06-20,14:14:56
40.006384,116.323203,0,385,39984.5937615741,2009-06-20,14:15:01
40.006381,116.323223,0,379,39984.5938194444,2009-06-20,14:15:06
40.006406,116.323231,0,371,39984.5938773148,2009-06-20,14:15:11
40.00645,116.323229,0,364,39984.5939351852,2009-06-20,14:15:16
40.00645,116.323229,0,364,39984.5939699074,2009-06-20,14:15:19
40.006445,116.323227,0,364,39984.5939930556,2009-06-20,14:15:21
40.006416,116.323224,0,360,39984.5940509259,2009-06-20,14:15:26
40.006412,116.323121,0,360,39984.5941087963,2009-06-20,14:15:31
40.006387,116.323015,0,363,39984.5941666667,2009-06-20,14:15:36
40.00639,116.322959,0,362,39984.594224537,2009-06-20,14:15:41
40.006512,116.322748,0,343,39984.5942824074,2009-06-20,14:15:46
40.006553,116.322626,0,315,39984.5943402778,2009-06-20,14:15:51
40.006636,116.322466,0,315,39984.5943981481,2009-06-20,14:15:56
40.006768,116.322401,0,314,39984.5944560185,2009-06-20,14:16:01
40.006811,116.322268,0,317,39984.5945138889,2009-06-20,14:16:06
40.006823,116.322212,0,341,39984.5945717593,2009-06-20,14:16:11
40.006873,116.322044,0,336,39984.5946296296,2009-06-20,14:16:16
40.006816,116.321844,0,335,39984.5946875,2009-06-20,14:16:21
40.006784,116.321641,0,342,39984.5947453704,2009-06-20,14:16:26
40.006724,116.32152,0,354,39984.5948032407,2009-06-20,14:16:31
40.006678,116.321415,0,356,39984.5948611111,2009-06-20,14:16:36
40.006702,116.321309,0,359,39984.5949189815,2009-06-20,14:16:41
40.006695,116.321198,0,361,39984.5949768518,2009-06-20,14:16:46
40.006676,116.321072,0,361,39984.5950347222,2009-06-20,14:16:51
40.006702,116.320939,0,368,39984.5950925926,2009-06-20,14:16:56
40.006728,116.320793,0,377,39984.595150463,2009-06-20,14:17:01
40.006744,116.320628,0,385,39984.5952083333,2009-06-20,14:17:06
40.006766,116.320457,0,393,39984.5952662037,2009-06-20,14:17:11
40.00677,116.320274,0,403,39984.5953240741,2009-06-20,14:17:16
40.006737,116.32011,0,401,39984.5953819444,2009-06-20,14:17:21
40.006699,116.319945,0,376,39984.5954398148,2009-06-20,14:17:26
40.006683,116.319804,0,347,39984.5954976852,2009-06-20,14:17:31
40.006665,116.3196,0,331,39984.5955555556,2009-06-20,14:17:36
40.006688,116.319424,0,331,39984.5956134259,2009-06-20,14:17:41
40.006619,116.319259,0,326,39984.5956712963,2009-06-20,14:17:46
40.006579,116.319151,0,324,39984.5957291667,2009-06-20,14:17:51
40.00646,116.319276,0,325,39984.595787037,2009-06-20,14:17:56
40.006267,116.319301,0,326,39984.5958449074,2009-06-20,14:18:01
40.006107,116.319305,0,328,39984.5959027778,2009-06-20,14:18:06
40.006032,116.319212,0,326,39984.5959606481,2009-06-20,14:18:11
40.006076,116.31902,0,332,39984.5960185185,2009-06-20,14:18:16
40.006167,116.318813,0,341,39984.5960763889,2009-06-20,14:18:21
40.006154,116.318662,0,342,39984.5961342593,2009-06-20,14:18:26
40.006119,116.3186,0,344,39984.5961921296,2009-06-20,14:18:31
40.006119,116.3186,0,344,39984.5962268518,2009-06-20,14:18:34
40.006119,116.318598,0,346,39984.59625,2009-06-20,14:18:36
40.0061,116.318612,0,347,39984.5963078704,2009-06-20,14:18:41
40.006073,116.318616,0,348,39984.5963657407,2009-06-20,14:18:46
40.006073,116.318629,0,349,39984.5964236111,2009-06-20,14:18:51
40.006073,116.318629,0,349,39984.5964583333,2009-06-20,14:18:54
40.006072,116.318629,0,349,39984.5964814815,2009-06-20,14:18:56
40.006061,116.318595,0,349,39984.5965393518,2009-06-20,14:19:01
40.006053,116.318566,0,348,39984.5965972222,2009-06-20,14:19:06
40.006053,116.318566,0,348,39984.5966319444,2009-06-20,14:19:09
40.006046,116.318568,0,348,39984.5966550926,2009-06-20,14:19:11
40.006021,116.318548,0,347,39984.596712963,2009-06-20,14:19:16
40.005998,116.318542,0,348,39984.5967708333,2009-06-20,14:19:21
40.005957,116.318574,0,348,39984.5968287037,2009-06-20,14:19:26
40.005934,116.318622,0,348,39984.5968865741,2009-06-20,14:19:31
40.005917,116.318706,0,348,39984.5969444444,2009-06-20,14:19:36
40.005895,116.318828,0,348,39984.5970023148,2009-06-20,14:19:41
40.005808,116.318917,0,352,39984.599837963,2009-06-20,14:23:46
40.009594,116.315282,0,340,39984.5999537037,2009-06-20,14:23:56
40.0094,116.315525,0,287,39984.6000115741,2009-06-20,14:24:01
40.005926,116.318668,0,275,39984.600474537,2009-06-20,14:24:41
40.005885,116.318499,0,287,39984.6005324074,2009-06-20,14:24:46
40.005936,116.318499,0,263,39984.6005902778,2009-06-20,14:24:51
40.005977,116.318473,0,257,39984.6006481481,2009-06-20,14:24:56
40.005979,116.318458,0,250,39984.6007060185,2009-06-20,14:25:01
40.005982,116.318452,0,248,39984.6007638889,2009-06-20,14:25:06
40.005983,116.318447,0,248,39984.6008217593,2009-06-20,14:25:11
40.005985,116.31845,0,248,39984.6008796296,2009-06-20,14:25:16
40.005985,116.318447,0,248,39984.6009375,2009-06-20,14:25:21
40.005986,116.318451,0,248,39984.6009953704,2009-06-20,14:25:26
40.005987,116.318449,0,248,39984.6010532407,2009-06-20,14:25:31
40.005988,116.318447,0,248,39984.6011111111,2009-06-20,14:25:36
40.005987,116.31844,0,248,39984.6011689815,2009-06-20,14:25:41
40.005987,116.31844,0,248,39984.6012268519,2009-06-20,14:25:46
40.005987,116.318439,0,248,39984.6012847222,2009-06-20,14:25:51
40.005986,116.318437,0,248,39984.6013425926,2009-06-20,14:25:56
40.005985,116.318429,0,249,39984.601400463,2009-06-20,14:26:01
40.005985,116.318429,0,249,39984.6014351852,2009-06-20,14:26:04
40.005984,116.318433,0,249,39984.6014583333,2009-06-20,14:26:06
40.005843,116.318749,0,244,39984.6015162037,2009-06-20,14:26:11
40.005884,116.318859,0,245,39984.6015740741,2009-06-20,14:26:16
40.005893,116.318995,0,247,39984.6016319444,2009-06-20,14:26:21
40.005865,116.319216,0,246,39984.6016898148,2009-06-20,14:26:26
40.005931,116.319267,0,245,39984.6017476852,2009-06-20,14:26:31
40.006016,116.319265,0,251,39984.6018055556,2009-06-20,14:26:36
40.00615,116.319237,0,260,39984.6018634259,2009-06-20,14:26:41
40.006282,116.319083,0,248,39984.6019212963,2009-06-20,14:26:46
40.006355,116.319035,0,237,39984.6019791667,2009-06-20,14:26:51
40.006401,116.319097,0,236,39984.602037037,2009-06-20,14:26:56
40.006458,116.319206,0,230,39984.6020949074,2009-06-20,14:27:01
40.006528,116.319225,0,221,39984.6021527778,2009-06-20,14:27:06
40.006672,116.319259,0,215,39984.6022106481,2009-06-20,14:27:11
40.006802,116.31934,0,210,39984.6022685185,2009-06-20,14:27:16
40.006891,116.319398,0,208,39984.6023263889,2009-06-20,14:27:21
40.007041,116.319335,0,208,39984.6023842593,2009-06-20,14:27:26
40.007233,116.319499,0,211,39984.6024421296,2009-06-20,14:27:31
40.007361,116.319627,0,209,39984.6025,2009-06-20,14:27:36
40.007404,116.319641,0,210,39984.6025578704,2009-06-20,14:27:41
40.007557,116.319742,0,191,39984.6026157407,2009-06-20,14:27:46
40.007569,116.319754,0,188,39984.6026736111,2009-06-20,14:27:51
40.007588,116.319726,0,188,39984.6027314815,2009-06-20,14:27:56
40.007592,116.319703,0,188,39984.6027893518,2009-06-20,14:28:01
40.007592,116.319703,0,188,39984.6028240741,2009-06-20,14:28:04
40.007593,116.319704,0,188,39984.6028472222,2009-06-20,14:28:06
40.007593,116.319714,0,188,39984.6029050926,2009-06-20,14:28:11
40.007593,116.319721,0,188,39984.602962963,2009-06-20,14:28:16
40.007592,116.319722,0,188,39984.6030208333,2009-06-20,14:28:21
40.007591,116.319721,0,188,39984.6030787037,2009-06-20,14:28:26
40.007591,116.31972,0,188,39984.6031365741,2009-06-20,14:28:31
40.007591,116.31972,0,188,39984.6031712963,2009-06-20,14:28:34
40.007593,116.319713,0,189,39984.6031944444,2009-06-20,14:28:36
40.007592,116.3197,0,189,39984.6032523148,2009-06-20,14:28:41
40.007591,116.319682,0,189,39984.6033101852,2009-06-20,14:28:46
40.007606,116.319616,0,190,39984.6033680556,2009-06-20,14:28:51
40.007681,116.319499,0,192,39984.6034259259,2009-06-20,14:28:56
40.007731,116.319461,0,193,39984.6034837963,2009-06-20,14:29:01
40.009123,116.321443,0,-90,39984.6041203704,2009-06-20,14:29:56
40.008702,116.320151,0,-110,39984.6041782407,2009-06-20,14:30:01
40.008513,116.319222,0,-145,39984.6042361111,2009-06-20,14:30:06
40.00816,116.318881,0,95,39984.6042939815,2009-06-20,14:30:11
40.008085,116.318812,0,126,39984.6043518518,2009-06-20,14:30:16
40.007901,116.318767,0,182,39984.6044097222,2009-06-20,14:30:21
40.007987,116.319125,0,115,39984.6050115741,2009-06-20,14:31:13
40.007976,116.319102,0,114,39984.6050694444,2009-06-20,14:31:18
40.007976,116.319101,0,114,39984.6050810185,2009-06-20,14:31:19
40.008191,116.319657,0,97,39984.6052430556,2009-06-20,14:31:33
40.008184,116.319647,0,105,39984.6053009259,2009-06-20,14:31:38
40.007681,116.319679,0,135,39984.605474537,2009-06-20,14:31:53
40.007677,116.319682,0,147,39984.6055324074,2009-06-20,14:31:58
40.007677,116.319682,0,147,39984.6055671296,2009-06-20,14:32:01
40.007675,116.319679,0,149,39984.6055902778,2009-06-20,14:32:03
40.007713,116.319618,0,161,39984.6056481482,2009-06-20,14:32:08
40.007552,116.319611,0,185,39984.6057060185,2009-06-20,14:32:13
40.00738,116.319723,0,214,39984.6057638889,2009-06-20,14:32:18
40.007354,116.3199,0,230,39984.6058217593,2009-06-20,14:32:23
40.007345,116.320111,0,237,39984.6058796296,2009-06-20,14:32:28
40.00727,116.320338,0,241,39984.6059375,2009-06-20,14:32:33
40.007262,116.320503,0,249,39984.6059953704,2009-06-20,14:32:38
40.007247,116.320705,0,253,39984.6060532407,2009-06-20,14:32:43
40.007112,116.320988,0,257,39984.6061111111,2009-06-20,14:32:48
40.006989,116.321083,0,252,39984.6061689815,2009-06-20,14:32:53
40.006888,116.321197,0,239,39984.6062268519,2009-06-20,14:32:58
40.006737,116.321253,0,254,39984.6062847222,2009-06-20,14:33:03
40.006591,116.321286,0,262,39984.6063425926,2009-06-20,14:33:08
40.006422,116.321332,0,273,39984.606400463,2009-06-20,14:33:13
40.006192,116.321286,0,258,39984.6064583333,2009-06-20,14:33:18
40.006001,116.321288,0,256,39984.6065162037,2009-06-20,14:33:23
40.005834,116.321293,0,248,39984.6065740741,2009-06-20,14:33:28
40.005634,116.321331,0,264,39984.6066319444,2009-06-20,14:33:33
40.005455,116.321346,0,273,39984.6066898148,2009-06-20,14:33:38
40.005247,116.321376,0,275,39984.6067476852,2009-06-20,14:33:43
40.005068,116.321376,0,291,39984.6068055556,2009-06-20,14:33:48
40.004893,116.321377,0,294,39984.6068634259,2009-06-20,14:33:53
40.004736,116.321434,0,305,39984.6069212963,2009-06-20,14:33:58
40.004571,116.321473,0,312,39984.6069791667,2009-06-20,14:34:03
40.00439,116.321491,0,321,39984.607037037,2009-06-20,14:34:08
40.004169,116.321506,0,311,39984.6070949074,2009-06-20,14:34:13
40.003932,116.321453,0,294,39984.6071527778,2009-06-20,14:34:18
40.003787,116.321473,0,298,39984.6072106481,2009-06-20,14:34:23
40.003575,116.321501,0,298,39984.6072685185,2009-06-20,14:34:28
40.003366,116.321528,0,307,39984.6073263889,2009-06-20,14:34:33
40.003205,116.321544,0,314,39984.6073842593,2009-06-20,14:34:38
40.003048,116.321558,0,324,39984.6074421296,2009-06-20,14:34:43
40.002813,116.321571,0,322,39984.6075,2009-06-20,14:34:48
40.002647,116.3216,0,322,39984.6075578704,2009-06-20,14:34:53
40.002483,116.321605,0,326,39984.6076157407,2009-06-20,14:34:58
40.002326,116.321667,0,339,39984.6076736111,2009-06-20,14:35:03
40.002207,116.32169,0,349,39984.6077314815,2009-06-20,14:35:08
40.002067,116.321708,0,360,39984.6077893519,2009-06-20,14:35:13
40.00189,116.321745,0,368,39984.6078472222,2009-06-20,14:35:18
40.001775,116.321793,0,377,39984.6079050926,2009-06-20,14:35:23
40.001632,116.321852,0,388,39984.607962963,2009-06-20,14:35:28
40.00149,116.321849,0,397,39984.6080208333,2009-06-20,14:35:33
40.001297,116.32183,0,405,39984.6080787037,2009-06-20,14:35:38
40.001119,116.321848,0,414,39984.6081365741,2009-06-20,14:35:43
40.000876,116.321845,0,411,39984.6081944444,2009-06-20,14:35:48
40.000669,116.321889,0,420,39984.6082523148,2009-06-20,14:35:53
40.000433,116.321899,0,416,39984.6083101852,2009-06-20,14:35:58
40.000084,116.321868,0,382,39984.6083680556,2009-06-20,14:36:03
39.999793,116.321967,0,360,39984.6084259259,2009-06-20,14:36:08
39.999644,116.322129,0,359,39984.6084837963,2009-06-20,14:36:13
39.999572,116.322264,0,366,39984.6085416667,2009-06-20,14:36:18
39.99952,116.322383,0,378,39984.608599537,2009-06-20,14:36:23
39.999391,116.322543,0,388,39984.6086574074,2009-06-20,14:36:28
39.999366,116.322673,0,400,39984.6087152778,2009-06-20,14:36:33
39.99935,116.322904,0,418,39984.6087731481,2009-06-20,14:36:38
39.999365,116.323099,0,432,39984.6088310185,2009-06-20,14:36:43
39.999359,116.32328,0,441,39984.6088888889,2009-06-20,14:36:48
39.99936,116.323416,0,450,39984.6089467593,2009-06-20,14:36:53
39.999351,116.323597,0,458,39984.6090046296,2009-06-20,14:36:58
39.999333,116.323818,0,465,39984.6090625,2009-06-20,14:37:03
39.999293,116.324097,0,476,39984.6091203704,2009-06-20,14:37:08
39.99924,116.3244,0,485,39984.6091782407,2009-06-20,14:37:13
39.99926,116.324783,0,493,39984.6092361111,2009-06-20,14:37:18
39.999284,116.325241,0,503,39984.6092939815,2009-06-20,14:37:23
39.999299,116.32561,0,516,39984.6093518519,2009-06-20,14:37:28
39.999302,116.32593,0,527,39984.6094097222,2009-06-20,14:37:33
39.999277,116.326243,0,536,39984.6094675926,2009-06-20,14:37:38
39.999276,116.326514,0,546,39984.609525463,2009-06-20,14:37:43
39.999298,116.326768,0,551,39984.6095833333,2009-06-20,14:37:48
39.999308,116.327051,0,556,39984.6096412037,2009-06-20,14:37:53
39.999356,116.327162,0,553,39984.6096990741,2009-06-20,14:37:58
39.999356,116.327162,0,553,39984.6097337963,2009-06-20,14:38:01
39.99936,116.327167,0,559,39984.6097569444,2009-06-20,14:38:03
39.999369,116.327169,0,562,39984.6098148148,2009-06-20,14:38:08
39.999374,116.32717,0,564,39984.6098726852,2009-06-20,14:38:13
39.999374,116.32717,0,564,39984.6099074074,2009-06-20,14:38:16
39.999372,116.327173,0,564,39984.6099305556,2009-06-20,14:38:18
39.999264,116.327174,0,565,39984.6099884259,2009-06-20,14:38:23
39.999151,116.327124,0,568,39984.6100462963,2009-06-20,14:38:28
39.999085,116.327037,0,573,39984.6101041667,2009-06-20,14:38:33
39.998957,116.326939,0,578,39984.610162037,2009-06-20,14:38:38
39.99887,116.326893,0,583,39984.6102199074,2009-06-20,14:38:43
39.99884,116.326633,0,577,39984.6102777778,2009-06-20,14:38:48
39.998859,116.326505,0,574,39984.6103125,2009-06-20,14:38:51
