# Supplementary material for: Research on differential privacy protection method based on user tendency
Source: PLoS One. 2023 Oct 26;18(10):e0288823. doi: 10.1371/journal.pone.0288823 (PMC10602288; doi:10.1371/journal.pone.0288823)
Supplement: S1 Data — (ZIP) [file pone.0288823.s001.zip › Data 5-1/000/Trajectory/20090621101407.plt]

Geolife trajectory
WGS 84
Altitude is in Feet
Reserved 3
0,2,255,My Track,0,0,2,8421376
0
39.999911,116.327346,0,102,39985.4264699074,2009-06-21,10:14:07
39.999912,116.327324,0,101,39985.4265277778,2009-06-21,10:14:12
39.999903,116.327311,0,102,39985.4265856481,2009-06-21,10:14:17
39.999903,116.327311,0,102,39985.4266203704,2009-06-21,10:14:20
39.999904,116.327304,0,106,39985.4266435185,2009-06-21,10:14:22
39.999858,116.327265,0,109,39985.4267013889,2009-06-21,10:14:27
39.999865,116.327163,0,109,39985.4267592593,2009-06-21,10:14:32
39.999889,116.327034,0,114,39985.4268171296,2009-06-21,10:14:37
39.999883,116.326912,0,113,39985.426875,2009-06-21,10:14:42
39.999883,116.326794,0,116,39985.4269328704,2009-06-21,10:14:47
39.999889,116.326657,0,117,39985.4269907407,2009-06-21,10:14:52
39.999895,116.326514,0,119,39985.4270486111,2009-06-21,10:14:57
39.999873,116.326369,0,118,39985.4271064815,2009-06-21,10:15:02
39.999858,116.326227,0,121,39985.4271643519,2009-06-21,10:15:07
39.999851,116.326077,0,124,39985.4272222222,2009-06-21,10:15:12
39.999848,116.325915,0,124,39985.4272800926,2009-06-21,10:15:17
39.999834,116.325747,0,122,39985.427337963,2009-06-21,10:15:22
39.999809,116.32559,0,124,39985.4273958333,2009-06-21,10:15:27
39.999781,116.325418,0,122,39985.4274537037,2009-06-21,10:15:32
39.999774,116.325246,0,120,39985.4275115741,2009-06-21,10:15:37
39.999768,116.325094,0,123,39985.4275694444,2009-06-21,10:15:42
39.999757,116.32502,0,126,39985.4276273148,2009-06-21,10:15:47
39.999764,116.324817,0,133,39985.4276851852,2009-06-21,10:15:52
39.999809,116.324669,0,135,39985.4277430556,2009-06-21,10:15:57
39.999904,116.324629,0,143,39985.4278009259,2009-06-21,10:16:02
40.000012,116.324598,0,153,39985.4278587963,2009-06-21,10:16:07
40.000133,116.324582,0,162,39985.4279166667,2009-06-21,10:16:12
40.000271,116.324554,0,172,39985.427974537,2009-06-21,10:16:17
40.000397,116.324527,0,178,39985.4280324074,2009-06-21,10:16:22
40.000553,116.324511,0,184,39985.4280902778,2009-06-21,10:16:27
40.000681,116.324497,0,190,39985.4281481481,2009-06-21,10:16:32
40.00084,116.324471,0,199,39985.4282060185,2009-06-21,10:16:37
40.001009,116.324482,0,200,39985.4282638889,2009-06-21,10:16:42
40.001142,116.324494,0,204,39985.4283217593,2009-06-21,10:16:47
40.001281,116.324492,0,211,39985.4283796296,2009-06-21,10:16:52
40.001438,116.324478,0,213,39985.4284375,2009-06-21,10:16:57
40.001609,116.324471,0,216,39985.4284953704,2009-06-21,10:17:02
40.001766,116.324474,0,218,39985.4285532407,2009-06-21,10:17:07
40.0019,116.324457,0,206,39985.4286111111,2009-06-21,10:17:12
40.002064,116.32441,0,194,39985.4286689815,2009-06-21,10:17:17
40.002205,116.324395,0,174,39985.4287268519,2009-06-21,10:17:22
40.002365,116.324368,0,168,39985.4287847222,2009-06-21,10:17:27
40.002475,116.324361,0,156,39985.4288425926,2009-06-21,10:17:32
40.002617,116.324349,0,153,39985.428900463,2009-06-21,10:17:37
40.002764,116.324344,0,151,39985.4289583333,2009-06-21,10:17:42
40.002929,116.324327,0,153,39985.4290162037,2009-06-21,10:17:47
40.003084,116.324324,0,161,39985.4290740741,2009-06-21,10:17:52
40.003258,116.32433,0,176,39985.4291319444,2009-06-21,10:17:57
40.003392,116.324309,0,177,39985.4291898148,2009-06-21,10:18:02
40.003514,116.324318,0,174,39985.4292476852,2009-06-21,10:18:07
40.003657,116.324323,0,169,39985.4293055556,2009-06-21,10:18:12
40.003839,116.324312,0,165,39985.4293634259,2009-06-21,10:18:17
40.004049,116.324305,0,164,39985.4294212963,2009-06-21,10:18:22
40.004311,116.324299,0,163,39985.4294791667,2009-06-21,10:18:27
40.004525,116.324285,0,158,39985.429537037,2009-06-21,10:18:32
40.004725,116.324271,0,159,39985.4295949074,2009-06-21,10:18:37
40.004887,116.324251,0,156,39985.4296527778,2009-06-21,10:18:42
40.005036,116.324231,0,148,39985.4297106481,2009-06-21,10:18:47
40.005215,116.324244,0,146,39985.4297685185,2009-06-21,10:18:52
40.00542,116.324222,0,153,39985.4298263889,2009-06-21,10:18:57
40.005607,116.324197,0,159,39985.4298842593,2009-06-21,10:19:02
40.005768,116.324164,0,160,39985.4299421296,2009-06-21,10:19:07
40.005917,116.324151,0,162,39985.43,2009-06-21,10:19:12
40.006054,116.324157,0,166,39985.4300578704,2009-06-21,10:19:17
40.006242,116.324178,0,176,39985.4301157407,2009-06-21,10:19:22
40.006428,116.324216,0,184,39985.4301736111,2009-06-21,10:19:27
40.006601,116.324205,0,179,39985.4302314815,2009-06-21,10:19:32
40.006774,116.324206,0,177,39985.4302893518,2009-06-21,10:19:37
40.006946,116.324212,0,162,39985.4303472222,2009-06-21,10:19:42
40.007101,116.324208,0,157,39985.4304050926,2009-06-21,10:19:47
40.007276,116.324223,0,147,39985.430462963,2009-06-21,10:19:52
40.007432,116.324209,0,136,39985.4305208333,2009-06-21,10:19:57
40.007583,116.324202,0,127,39985.4305787037,2009-06-21,10:20:02
40.007747,116.324185,0,123,39985.4306365741,2009-06-21,10:20:07
40.007903,116.324161,0,108,39985.4306944444,2009-06-21,10:20:12
40.008067,116.324157,0,100,39985.4307523148,2009-06-21,10:20:17
40.008234,116.324152,0,92,39985.4308101852,2009-06-21,10:20:22
40.008394,116.324145,0,88,39985.4308680556,2009-06-21,10:20:27
40.008556,116.324124,0,83,39985.4309259259,2009-06-21,10:20:32
40.008713,116.324088,0,101,39985.4309837963,2009-06-21,10:20:37
40.008874,116.324079,0,106,39985.4310416667,2009-06-21,10:20:42
40.009026,116.324059,0,102,39985.431099537,2009-06-21,10:20:47
40.009172,116.32405,0,98,39985.4311574074,2009-06-21,10:20:52
40.009329,116.324042,0,92,39985.4312152778,2009-06-21,10:20:57
40.009478,116.323989,0,90,39985.4312731481,2009-06-21,10:21:02
40.009588,116.323879,0,86,39985.4313310185,2009-06-21,10:21:07
40.009616,116.323701,0,80,39985.4313888889,2009-06-21,10:21:12
40.009613,116.323494,0,76,39985.4314467593,2009-06-21,10:21:17
40.009615,116.323289,0,76,39985.4315046296,2009-06-21,10:21:22
40.009609,116.323086,0,77,39985.4315625,2009-06-21,10:21:27
40.009598,116.322894,0,78,39985.4316203704,2009-06-21,10:21:32
40.009584,116.322731,0,76,39985.4316782407,2009-06-21,10:21:37
40.009564,116.322568,0,78,39985.4317361111,2009-06-21,10:21:42
40.009562,116.322406,0,81,39985.4317939815,2009-06-21,10:21:47
40.009554,116.322225,0,85,39985.4318518518,2009-06-21,10:21:52
40.009507,116.322044,0,86,39985.4319097222,2009-06-21,10:21:57
40.009422,116.321895,0,90,39985.4319675926,2009-06-21,10:22:02
40.009337,116.321746,0,94,39985.432025463,2009-06-21,10:22:07
40.009248,116.321593,0,99,39985.4320833333,2009-06-21,10:22:12
40.009173,116.32144,0,105,39985.4321412037,2009-06-21,10:22:17
40.009067,116.321313,0,108,39985.4321990741,2009-06-21,10:22:22
40.008896,116.321264,0,106,39985.4322569444,2009-06-21,10:22:27
40.008916,116.321133,0,109,39985.4323148148,2009-06-21,10:22:32
40.009009,116.321005,0,105,39985.4323726852,2009-06-21,10:22:37
40.009081,116.320851,0,103,39985.4324305556,2009-06-21,10:22:42
40.00916,116.320713,0,101,39985.4324884259,2009-06-21,10:22:47
40.009254,116.320587,0,100,39985.4325462963,2009-06-21,10:22:52
40.009336,116.320503,0,100,39985.4326041667,2009-06-21,10:22:57
40.00941,116.320469,0,106,39985.432662037,2009-06-21,10:23:02
40.009461,116.320432,0,107,39985.4327199074,2009-06-21,10:23:07
40.009414,116.320399,0,112,39985.4327777778,2009-06-21,10:23:12
40.009411,116.320395,0,109,39985.4328356481,2009-06-21,10:23:17
40.009411,116.320395,0,109,39985.4328703704,2009-06-21,10:23:20
40.009412,116.320394,0,110,39985.4328935185,2009-06-21,10:23:22
40.009405,116.320404,0,110,39985.4329513889,2009-06-21,10:23:27
40.009409,116.320378,0,112,39985.4330092593,2009-06-21,10:23:32
40.009423,116.320349,0,110,39985.4330671296,2009-06-21,10:23:37
40.009439,116.320319,0,112,39985.433125,2009-06-21,10:23:42
40.009439,116.320319,0,112,39985.4331597222,2009-06-21,10:23:45
40.009443,116.320312,0,112,39985.4331828704,2009-06-21,10:23:47
40.009472,116.32027,0,112,39985.4332407407,2009-06-21,10:23:52
40.009502,116.320231,0,113,39985.4332986111,2009-06-21,10:23:57
40.009512,116.320215,0,114,39985.4333564815,2009-06-21,10:24:02
40.009512,116.320229,0,114,39985.4334143519,2009-06-21,10:24:07
40.009494,116.320247,0,114,39985.4334722222,2009-06-21,10:24:12
40.009424,116.320327,0,114,39985.4335300926,2009-06-21,10:24:17
40.009334,116.320439,0,115,39985.433587963,2009-06-21,10:24:22
40.009252,116.320519,0,115,39985.4336458333,2009-06-21,10:24:27
40.00921,116.320558,0,115,39985.4337037037,2009-06-21,10:24:32
40.009732,116.319929,0,76,39985.4340509259,2009-06-21,10:25:02
40.009341,116.319352,0,73,39985.4343402778,2009-06-21,10:25:27
40.009392,116.319705,0,91,39985.4343981481,2009-06-21,10:25:32
40.009402,116.319743,0,108,39985.4344560185,2009-06-21,10:25:37
40.009388,116.319826,0,108,39985.4345138889,2009-06-21,10:25:42
40.009384,116.319844,0,108,39985.4345717593,2009-06-21,10:25:47
40.009381,116.319848,0,109,39985.4346296296,2009-06-21,10:25:52
40.009381,116.319848,0,109,39985.4346643519,2009-06-21,10:25:55
40.009377,116.319856,0,109,39985.4346875,2009-06-21,10:25:57
40.009371,116.319867,0,109,39985.4347453704,2009-06-21,10:26:02
40.00934,116.319915,0,109,39985.4348032407,2009-06-21,10:26:07
40.009318,116.319942,0,109,39985.4348611111,2009-06-21,10:26:12
40.00932,116.319954,0,110,39985.4349189815,2009-06-21,10:26:17
40.009321,116.31996,0,110,39985.4349768519,2009-06-21,10:26:22
40.009321,116.31996,0,110,39985.4350115741,2009-06-21,10:26:25
40.009318,116.319964,0,110,39985.4350347222,2009-06-21,10:26:27
40.00933,116.319944,0,110,39985.4350925926,2009-06-21,10:26:32
40.009378,116.319824,0,110,39985.435150463,2009-06-21,10:26:37
40.009407,116.319678,0,110,39985.4352083333,2009-06-21,10:26:42
40.009405,116.319601,0,110,39985.4352662037,2009-06-21,10:26:47
40.008395,116.318745,0,580,39985.4438888889,2009-06-21,10:39:12
40.008388,116.31877,0,571,39985.4439467593,2009-06-21,10:39:17
40.008388,116.318765,0,570,39985.4440046296,2009-06-21,10:39:22
40.008386,116.318765,0,570,39985.4440625,2009-06-21,10:39:27
40.008388,116.318759,0,570,39985.4441203704,2009-06-21,10:39:32
40.008386,116.318756,0,570,39985.4441782407,2009-06-21,10:39:37
40.008386,116.318756,0,570,39985.444212963,2009-06-21,10:39:40
40.008385,116.318756,0,571,39985.4442361111,2009-06-21,10:39:42
40.00839,116.318747,0,571,39985.4442939815,2009-06-21,10:39:47
40.008395,116.318738,0,571,39985.4443518519,2009-06-21,10:39:52
40.0084,116.318731,0,571,39985.4444097222,2009-06-21,10:39:57
40.0084,116.318731,0,571,39985.4444444444,2009-06-21,10:40:00
40.008402,116.318728,0,571,39985.4444675926,2009-06-21,10:40:02
40.010228,116.320013,0,570,39985.4445833333,2009-06-21,10:40:12
40.010067,116.320093,0,570,39985.4446412037,2009-06-21,10:40:17
40.009996,116.319793,0,569,39985.4446990741,2009-06-21,10:40:22
40.009488,116.320205,0,173,39985.4698032407,2009-06-21,11:16:31
40.009497,116.320283,0,204,39985.4698611111,2009-06-21,11:16:36
40.009567,116.320392,0,183,39985.4699189815,2009-06-21,11:16:41
40.009542,116.320359,0,188,39985.4699884259,2009-06-21,11:16:47
40.009566,116.320369,0,186,39985.4700462963,2009-06-21,11:16:52
40.009571,116.320385,0,201,39985.4701041667,2009-06-21,11:16:57
40.009593,116.320399,0,207,39985.470162037,2009-06-21,11:17:02
40.009588,116.320386,0,206,39985.4702199074,2009-06-21,11:17:07
40.009589,116.320388,0,206,39985.4702777778,2009-06-21,11:17:12
40.009589,116.320388,0,206,39985.4703125,2009-06-21,11:17:15
40.009594,116.320386,0,205,39985.4703356481,2009-06-21,11:17:17
40.009602,116.320351,0,204,39985.4703935185,2009-06-21,11:17:22
40.009575,116.320327,0,195,39985.4704513889,2009-06-21,11:17:27
40.009495,116.320373,0,188,39985.4705092593,2009-06-21,11:17:32
40.009476,116.320421,0,176,39985.4705671296,2009-06-21,11:17:37
40.009411,116.320455,0,172,39985.470625,2009-06-21,11:17:42
40.009361,116.320518,0,168,39985.4706828704,2009-06-21,11:17:47
40.009349,116.320575,0,164,39985.4707407407,2009-06-21,11:17:52
40.009295,116.320667,0,160,39985.4707986111,2009-06-21,11:17:57
40.009178,116.320808,0,154,39985.4708564815,2009-06-21,11:18:02
40.008998,116.321011,0,146,39985.4709143518,2009-06-21,11:18:07
40.008769,116.321025,0,136,39985.4709722222,2009-06-21,11:18:12
40.00864,116.321044,0,125,39985.4710300926,2009-06-21,11:18:17
40.008557,116.321028,0,115,39985.471087963,2009-06-21,11:18:22
40.008486,116.321023,0,100,39985.4711458333,2009-06-21,11:18:27
40.008442,116.320997,0,83,39985.4712037037,2009-06-21,11:18:32
40.008368,116.320968,0,69,39985.4712615741,2009-06-21,11:18:37
40.008312,116.320974,0,62,39985.4713194444,2009-06-21,11:18:42
40.008241,116.32096,0,59,39985.4713773148,2009-06-21,11:18:47
40.008103,116.320954,0,54,39985.4714351852,2009-06-21,11:18:52
40.007947,116.320969,0,50,39985.4714930556,2009-06-21,11:18:57
40.00783,116.320956,0,49,39985.4715509259,2009-06-21,11:19:02
40.007755,116.320902,0,43,39985.4716087963,2009-06-21,11:19:07
40.007621,116.320942,0,52,39985.4716666667,2009-06-21,11:19:12
40.007492,116.321003,0,62,39985.471724537,2009-06-21,11:19:17
40.007356,116.321015,0,62,39985.4717824074,2009-06-21,11:19:22
40.007255,116.321017,0,64,39985.4718402778,2009-06-21,11:19:27
40.007093,116.321048,0,66,39985.4718981481,2009-06-21,11:19:32
40.006876,116.321117,0,68,39985.4719560185,2009-06-21,11:19:37
40.006779,116.321105,0,60,39985.4720138889,2009-06-21,11:19:42
40.006703,116.321076,0,62,39985.4720717593,2009-06-21,11:19:47
40.006579,116.321065,0,63,39985.4721296296,2009-06-21,11:19:52
40.006463,116.321035,0,64,39985.4721875,2009-06-21,11:19:57
40.006311,116.321029,0,65,39985.4722453704,2009-06-21,11:20:02
40.006122,116.321017,0,65,39985.4723032407,2009-06-21,11:20:07
40.005963,116.321072,0,71,39985.4723611111,2009-06-21,11:20:12
40.005857,116.321136,0,70,39985.4724189815,2009-06-21,11:20:17
40.005684,116.321202,0,74,39985.4724768519,2009-06-21,11:20:22
40.005548,116.321224,0,71,39985.4725347222,2009-06-21,11:20:27
40.005452,116.321227,0,74,39985.4725925926,2009-06-21,11:20:32
40.00538,116.321204,0,73,39985.472650463,2009-06-21,11:20:37
40.005305,116.321199,0,72,39985.4727083333,2009-06-21,11:20:42
40.005139,116.32122,0,67,39985.4727662037,2009-06-21,11:20:47
40.005058,116.321231,0,59,39985.4728240741,2009-06-21,11:20:52
40.004996,116.321178,0,60,39985.4728819444,2009-06-21,11:20:57
40.004871,116.32119,0,63,39985.4729398148,2009-06-21,11:21:02
40.00477,116.321193,0,60,39985.4729976852,2009-06-21,11:21:07
40.004663,116.321195,0,56,39985.4730555556,2009-06-21,11:21:12
40.004556,116.321211,0,53,39985.4731134259,2009-06-21,11:21:17
40.004392,116.321261,0,53,39985.4731712963,2009-06-21,11:21:22
40.004195,116.321293,0,57,39985.4732291667,2009-06-21,11:21:27
40.004072,116.321313,0,59,39985.473287037,2009-06-21,11:21:32
40.003935,116.321346,0,62,39985.4733449074,2009-06-21,11:21:37
40.003754,116.321341,0,65,39985.4734027778,2009-06-21,11:21:42
40.00359,116.321367,0,66,39985.4734606481,2009-06-21,11:21:47
40.003446,116.321394,0,61,39985.4735185185,2009-06-21,11:21:52
40.00331,116.321388,0,60,39985.4735763889,2009-06-21,11:21:57
40.003215,116.321382,0,56,39985.4736342593,2009-06-21,11:22:02
40.003138,116.321368,0,52,39985.4736921296,2009-06-21,11:22:07
40.00306,116.321367,0,48,39985.47375,2009-06-21,11:22:12
40.002933,116.321382,0,42,39985.4738078704,2009-06-21,11:22:17
40.002786,116.321389,0,47,39985.4738657407,2009-06-21,11:22:22
40.00267,116.321414,0,48,39985.4739236111,2009-06-21,11:22:27
40.00257,116.321397,0,46,39985.4739814815,2009-06-21,11:22:32
40.002427,116.321429,0,46,39985.4740393519,2009-06-21,11:22:37
40.002267,116.32145,0,48,39985.4740972222,2009-06-21,11:22:42
40.002172,116.321443,0,48,39985.4741550926,2009-06-21,11:22:47
40.002061,116.32144,0,51,39985.474212963,2009-06-21,11:22:52
40.00194,116.321439,0,54,39985.4742708333,2009-06-21,11:22:57
40.001794,116.321448,0,58,39985.4743287037,2009-06-21,11:23:02
40.001613,116.321462,0,61,39985.4743865741,2009-06-21,11:23:07
40.001466,116.321462,0,57,39985.4744444444,2009-06-21,11:23:12
40.001294,116.32148,0,54,39985.4745023148,2009-06-21,11:23:17
40.001096,116.321536,0,51,39985.4745601852,2009-06-21,11:23:22
40.000964,116.321525,0,51,39985.4746180556,2009-06-21,11:23:27
40.000846,116.321561,0,48,39985.4746759259,2009-06-21,11:23:32
40.000748,116.321557,0,39,39985.4747337963,2009-06-21,11:23:37
40.000613,116.321608,0,40,39985.4747916667,2009-06-21,11:23:42
40.000449,116.321644,0,39,39985.474849537,2009-06-21,11:23:47
40.000177,116.321729,0,45,39985.4749074074,2009-06-21,11:23:52
39.999997,116.321848,0,47,39985.4749652778,2009-06-21,11:23:57
39.999956,116.32196,0,38,39985.4750231481,2009-06-21,11:24:02
39.999951,116.322069,0,31,39985.4750810185,2009-06-21,11:24:07
39.999926,116.322227,0,29,39985.4751388889,2009-06-21,11:24:12
39.999921,116.322409,0,32,39985.4751967593,2009-06-21,11:24:17
39.999899,116.322577,0,31,39985.4752546296,2009-06-21,11:24:22
39.999868,116.322751,0,37,39985.4753125,2009-06-21,11:24:27
39.999866,116.3229,0,49,39985.4753703704,2009-06-21,11:24:32
39.999847,116.323085,0,52,39985.4754282407,2009-06-21,11:24:37
39.999858,116.323271,0,57,39985.4754861111,2009-06-21,11:24:42
39.999891,116.323408,0,65,39985.4755439815,2009-06-21,11:24:47
39.999911,116.323572,0,79,39985.4756018519,2009-06-21,11:24:52
39.99986,116.323758,0,83,39985.4756597222,2009-06-21,11:24:57
39.999804,116.324005,0,85,39985.4757175926,2009-06-21,11:25:02
39.999791,116.324201,0,78,39985.475775463,2009-06-21,11:25:07
39.999792,116.324286,0,66,39985.4758333333,2009-06-21,11:25:12
39.99979,116.324491,0,67,39985.4758912037,2009-06-21,11:25:17
39.999738,116.324718,0,66,39985.4759490741,2009-06-21,11:25:22
39.99977,116.324868,0,56,39985.4760069444,2009-06-21,11:25:27
39.999844,116.325117,0,59,39985.4760648148,2009-06-21,11:25:32
39.999908,116.325359,0,58,39985.4761226852,2009-06-21,11:25:37
39.999943,116.325583,0,65,39985.4761805556,2009-06-21,11:25:42
39.999907,116.325838,0,66,39985.4762384259,2009-06-21,11:25:47
39.999898,116.326046,0,64,39985.4762962963,2009-06-21,11:25:52
39.999939,116.326236,0,66,39985.4763541667,2009-06-21,11:25:57
39.999936,116.326416,0,69,39985.476412037,2009-06-21,11:26:02
39.999915,116.326634,0,76,39985.4764699074,2009-06-21,11:26:07
39.999922,116.326804,0,83,39985.4765277778,2009-06-21,11:26:12
39.999929,116.327002,0,93,39985.4765856481,2009-06-21,11:26:17
39.999923,116.327192,0,97,39985.4766435185,2009-06-21,11:26:22
39.999937,116.327283,0,101,39985.4767013889,2009-06-21,11:26:27
39.999988,116.3273,0,99,39985.4767592593,2009-06-21,11:26:32
40.000002,116.327291,0,93,39985.4768171296,2009-06-21,11:26:37
40.000002,116.327291,0,93,39985.4768518518,2009-06-21,11:26:40
40.000007,116.327287,0,90,39985.476875,2009-06-21,11:26:42
40.000021,116.327276,0,89,39985.4769328704,2009-06-21,11:26:47
40.000021,116.327276,0,89,39985.4769675926,2009-06-21,11:26:50
40.000024,116.327275,0,87,39985.4769907407,2009-06-21,11:26:52
39.999984,116.327282,0,87,39985.4770486111,2009-06-21,11:26:57
39.999931,116.3273,0,90,39985.4771064815,2009-06-21,11:27:02
39.999921,116.327291,0,91,39985.4771643518,2009-06-21,11:27:07
39.999914,116.327287,0,92,39985.4772222222,2009-06-21,11:27:12
39.999918,116.32728,0,92,39985.4772800926,2009-06-21,11:27:17
39.999918,116.32728,0,92,39985.4773148148,2009-06-21,11:27:20
39.999921,116.327279,0,92,39985.477337963,2009-06-21,11:27:22
39.999954,116.32727,0,83,39985.4773958333,2009-06-21,11:27:27
39.999932,116.327318,0,82,39985.4774537037,2009-06-21,11:27:32
39.999968,116.327355,0,78,39985.4775115741,2009-06-21,11:27:37
39.999998,116.327525,0,81,39985.4775694444,2009-06-21,11:27:42
40.000022,116.327505,0,83,39985.4776273148,2009-06-21,11:27:47
40.000045,116.327492,0,85,39985.4776851852,2009-06-21,11:27:52
40.000042,116.327477,0,85,39985.4777430556,2009-06-21,11:27:57
40.000042,116.327461,0,85,39985.4778009259,2009-06-21,11:28:02
40.00005,116.327438,0,85,39985.4778587963,2009-06-21,11:28:07
40.000069,116.327394,0,85,39985.4779166667,2009-06-21,11:28:12
40.000128,116.327313,0,85,39985.477974537,2009-06-21,11:28:17
40.000092,116.327376,0,85,39985.4780324074,2009-06-21,11:28:22
40.000079,116.327391,0,85,39985.4780902778,2009-06-21,11:28:27
40.000082,116.32741,0,85,39985.4781481481,2009-06-21,11:28:32
40.000092,116.327437,0,85,39985.4782060185,2009-06-21,11:28:37
40.000129,116.327484,0,85,39985.4782638889,2009-06-21,11:28:42
40.00014,116.327504,0,86,39985.4783217593,2009-06-21,11:28:47
40.000147,116.327531,0,86,39985.4783796296,2009-06-21,11:28:52
40.000151,116.327438,0,86,39985.4784375,2009-06-21,11:28:57
40.000197,116.3274,0,86,39985.4784953704,2009-06-21,11:29:02
40.000293,116.327348,0,87,39985.4785532407,2009-06-21,11:29:07
40.000381,116.32731,0,87,39985.4786111111,2009-06-21,11:29:12
40.000427,116.327264,0,87,39985.4786689815,2009-06-21,11:29:17
40.000476,116.327227,0,87,39985.4787268518,2009-06-21,11:29:22
40.000578,116.327143,0,87,39985.4787847222,2009-06-21,11:29:27
40.000664,116.327043,0,88,39985.4788425926,2009-06-21,11:29:32
40.000886,116.326715,0,88,39985.478900463,2009-06-21,11:29:37
40.001018,116.32661,0,89,39985.4789583333,2009-06-21,11:29:42
40.000793,116.327051,0,253,39985.4791898148,2009-06-21,11:30:02
40.000624,116.326747,0,111,39985.4792476852,2009-06-21,11:30:07
40.000435,116.326659,0,92,39985.4793055556,2009-06-21,11:30:12
40.000355,116.326681,0,88,39985.4793634259,2009-06-21,11:30:17
40.000321,116.326711,0,86,39985.4794212963,2009-06-21,11:30:22
40.000624,116.327228,0,75,39985.4802893519,2009-06-21,11:31:37
40.001001,116.32776,0,134,39985.4803472222,2009-06-21,11:31:42
40.001087,116.327701,0,92,39985.4804050926,2009-06-21,11:31:47
40.001326,116.327702,0,86,39985.480462963,2009-06-21,11:31:52
40.001264,116.327584,0,85,39985.4805208333,2009-06-21,11:31:57
40.00124,116.327503,0,85,39985.4805787037,2009-06-21,11:32:02
40.001157,116.327421,0,85,39985.4806365741,2009-06-21,11:32:07
40.000966,116.327324,0,96,39985.4848032407,2009-06-21,11:38:07
40.000913,116.327247,0,96,39985.4848611111,2009-06-21,11:38:12
40.00092,116.327199,0,96,39985.4849189815,2009-06-21,11:38:17
40.000968,116.327209,0,96,39985.4849768518,2009-06-21,11:38:22
40.000971,116.327273,0,96,39985.4850347222,2009-06-21,11:38:27
40.000975,116.327259,0,95,39985.4850925926,2009-06-21,11:38:32
40.000975,116.327259,0,95,39985.4851273148,2009-06-21,11:38:35
40.000972,116.327266,0,96,39985.485150463,2009-06-21,11:38:37
40.001006,116.327257,0,96,39985.4852083333,2009-06-21,11:38:42
40.001026,116.327224,0,96,39985.4852662037,2009-06-21,11:38:47
40.001033,116.327229,0,96,39985.4853240741,2009-06-21,11:38:52
40.001033,116.327229,0,96,39985.4853587963,2009-06-21,11:38:55
40.001032,116.327223,0,96,39985.4853819444,2009-06-21,11:38:57
40.001023,116.32722,0,96,39985.4854398148,2009-06-21,11:39:02
40.001016,116.327278,0,96,39985.4854976852,2009-06-21,11:39:07
40.001035,116.327274,0,96,39985.4855555556,2009-06-21,11:39:12
40.001077,116.327259,0,97,39985.4856134259,2009-06-21,11:39:17
40.001098,116.327292,0,97,39985.4856712963,2009-06-21,11:39:22
40.001098,116.327322,0,97,39985.4857291667,2009-06-21,11:39:27
40.001071,116.327346,0,96,39985.485787037,2009-06-21,11:39:32
40.001053,116.327372,0,96,39985.4858449074,2009-06-21,11:39:37
40.001015,116.327449,0,97,39985.4859027778,2009-06-21,11:39:42
40.001016,116.327519,0,98,39985.4859606481,2009-06-21,11:39:47
40.001103,116.327517,0,102,39985.4860185185,2009-06-21,11:39:52
40.001086,116.327534,0,104,39985.4860763889,2009-06-21,11:39:57
40.001085,116.327556,0,105,39985.4861342593,2009-06-21,11:40:02
40.001078,116.327593,0,106,39985.4861921296,2009-06-21,11:40:07
40.001075,116.327646,0,106,39985.48625,2009-06-21,11:40:12
40.001086,116.3276,0,107,39985.4863078704,2009-06-21,11:40:17
40.00108,116.327589,0,107,39985.4863657407,2009-06-21,11:40:22
40.001052,116.327597,0,107,39985.4864236111,2009-06-21,11:40:27
40.001053,116.327571,0,108,39985.4864814815,2009-06-21,11:40:32
40.00104,116.327545,0,108,39985.4865393518,2009-06-21,11:40:37
40.001053,116.327489,0,109,39985.4865972222,2009-06-21,11:40:42
40.001075,116.327454,0,109,39985.4866550926,2009-06-21,11:40:47
40.001076,116.327506,0,109,39985.486712963,2009-06-21,11:40:52
40.001066,116.327507,0,110,39985.4867708333,2009-06-21,11:40:57
40.001044,116.327524,0,110,39985.4868287037,2009-06-21,11:41:02
40.001065,116.327501,0,110,39985.4868865741,2009-06-21,11:41:07
40.001039,116.327478,0,110,39985.4869444444,2009-06-21,11:41:12
40.00102,116.327474,0,109,39985.4870023148,2009-06-21,11:41:17
40.001025,116.327461,0,109,39985.4870601852,2009-06-21,11:41:22
40.00099,116.327483,0,110,39985.4871180556,2009-06-21,11:41:27
40.000957,116.327468,0,110,39985.4871759259,2009-06-21,11:41:32
40.000939,116.327474,0,110,39985.4872337963,2009-06-21,11:41:37
40.000946,116.327485,0,109,39985.4872916667,2009-06-21,11:41:42
40.000969,116.327483,0,109,39985.487349537,2009-06-21,11:41:47
40.000987,116.327479,0,109,39985.4874074074,2009-06-21,11:41:52
40.001041,116.327513,0,108,39985.4874652778,2009-06-21,11:41:57
40.00106,116.327513,0,109,39985.4875231481,2009-06-21,11:42:02
40.001014,116.327525,0,110,39985.4875810185,2009-06-21,11:42:07
40.000978,116.32747,0,112,39985.4876388889,2009-06-21,11:42:12
40.000943,116.327419,0,114,39985.4876967593,2009-06-21,11:42:17
40.000901,116.327404,0,114,39985.4877546296,2009-06-21,11:42:22
40.000868,116.327361,0,116,39985.4878125,2009-06-21,11:42:27
40.000852,116.327331,0,118,39985.4878703704,2009-06-21,11:42:32
40.000846,116.327306,0,118,39985.4879282407,2009-06-21,11:42:37
40.000832,116.327299,0,120,39985.4879861111,2009-06-21,11:42:42
40.000854,116.327353,0,123,39985.4880439815,2009-06-21,11:42:47
40.000871,116.327377,0,124,39985.4881018519,2009-06-21,11:42:52
40.000939,116.327447,0,128,39985.4881597222,2009-06-21,11:42:57
40.000977,116.327502,0,129,39985.4882175926,2009-06-21,11:43:02
40.000954,116.327566,0,131,39985.488275463,2009-06-21,11:43:07
40.000982,116.327582,0,132,39985.4883333333,2009-06-21,11:43:12
40.000988,116.327593,0,132,39985.4883912037,2009-06-21,11:43:17
40.000972,116.327636,0,132,39985.4884490741,2009-06-21,11:43:22
40.00096,116.327629,0,133,39985.4885069444,2009-06-21,11:43:27
40.000928,116.327623,0,133,39985.4885648148,2009-06-21,11:43:32
40.000962,116.327564,0,132,39985.4886226852,2009-06-21,11:43:37
40.00097,116.327557,0,131,39985.4886805556,2009-06-21,11:43:42
40.000964,116.327551,0,132,39985.4887384259,2009-06-21,11:43:47
40.000964,116.327551,0,132,39985.4887731481,2009-06-21,11:43:50
40.00096,116.327543,0,132,39985.4887962963,2009-06-21,11:43:52
40.000962,116.327528,0,131,39985.4888541667,2009-06-21,11:43:57
40.000996,116.327501,0,132,39985.488912037,2009-06-21,11:44:02
40.001003,116.327487,0,131,39985.4889699074,2009-06-21,11:44:07
40.001017,116.327454,0,130,39985.4890277778,2009-06-21,11:44:12
40.000983,116.32749,0,131,39985.4890856481,2009-06-21,11:44:17
40.000975,116.327488,0,131,39985.4891435185,2009-06-21,11:44:22
40.000975,116.327488,0,131,39985.4891782407,2009-06-21,11:44:25
40.000975,116.327495,0,131,39985.4892013889,2009-06-21,11:44:27
40.000978,116.327486,0,131,39985.4892592593,2009-06-21,11:44:32
40.001026,116.327552,0,131,39985.4893171296,2009-06-21,11:44:37
40.001049,116.327619,0,132,39985.489375,2009-06-21,11:44:42
40.001059,116.327606,0,132,39985.4894328704,2009-06-21,11:44:47
40.001067,116.327586,0,132,39985.4894907407,2009-06-21,11:44:52
40.001067,116.327586,0,132,39985.489525463,2009-06-21,11:44:55
40.001071,116.327579,0,132,39985.4895486111,2009-06-21,11:44:57
40.001016,116.327537,0,132,39985.4896064815,2009-06-21,11:45:02
40.000951,116.327437,0,133,39985.4896643519,2009-06-21,11:45:07
40.000976,116.327356,0,133,39985.4897222222,2009-06-21,11:45:12
40.00091,116.327341,0,132,39985.4897800926,2009-06-21,11:45:17
40.000883,116.327331,0,134,39985.489837963,2009-06-21,11:45:22
40.000921,116.327287,0,134,39985.4898958333,2009-06-21,11:45:27
40.000893,116.327274,0,133,39985.4899537037,2009-06-21,11:45:32
40.000828,116.327226,0,133,39985.4900115741,2009-06-21,11:45:37
40.000808,116.327198,0,133,39985.4900694444,2009-06-21,11:45:42
40.000797,116.327232,0,131,39985.4901273148,2009-06-21,11:45:47
40.000822,116.32722,0,133,39985.4901851852,2009-06-21,11:45:52
40.000813,116.327217,0,133,39985.4902430556,2009-06-21,11:45:57
40.000813,116.327217,0,133,39985.4902777778,2009-06-21,11:46:00
40.00081,116.32721,0,133,39985.4903009259,2009-06-21,11:46:02
40.000815,116.327179,0,133,39985.4903587963,2009-06-21,11:46:07
40.000795,116.327175,0,133,39985.4904166667,2009-06-21,11:46:12
40.000797,116.327153,0,133,39985.490474537,2009-06-21,11:46:17
40.000821,116.327113,0,132,39985.4905324074,2009-06-21,11:46:22
40.000883,116.327223,0,130,39985.4905902778,2009-06-21,11:46:27
40.000909,116.327239,0,130,39985.4906481481,2009-06-21,11:46:32
40.000917,116.32724,0,130,39985.4907060185,2009-06-21,11:46:37
40.000917,116.32724,0,130,39985.4907407407,2009-06-21,11:46:40
40.000918,116.327235,0,130,39985.4907638889,2009-06-21,11:46:42
40.000901,116.327246,0,130,39985.4908217593,2009-06-21,11:46:47
40.000866,116.327226,0,131,39985.4908796296,2009-06-21,11:46:52
40.00088,116.327235,0,131,39985.4909375,2009-06-21,11:46:57
40.00089,116.327233,0,131,39985.4909953704,2009-06-21,11:47:02
40.000925,116.327218,0,131,39985.4910532407,2009-06-21,11:47:07
40.000964,116.327224,0,130,39985.4911111111,2009-06-21,11:47:12
40.000964,116.327275,0,130,39985.4911689815,2009-06-21,11:47:17
40.000973,116.327309,0,129,39985.4912268519,2009-06-21,11:47:22
40.001024,116.327362,0,129,39985.4912847222,2009-06-21,11:47:27
40.00099,116.327408,0,127,39985.4913425926,2009-06-21,11:47:32
40.000974,116.32744,0,127,39985.491400463,2009-06-21,11:47:37
40.000978,116.327469,0,126,39985.4914583333,2009-06-21,11:47:42
40.000992,116.327459,0,126,39985.4915162037,2009-06-21,11:47:47
40.000736,116.327499,0,143,39985.5014699074,2009-06-21,12:02:07
40.000697,116.327428,0,144,39985.5015277778,2009-06-21,12:02:12
40.000732,116.327352,0,142,39985.5015856481,2009-06-21,12:02:17
40.000748,116.32733,0,143,39985.5016435185,2009-06-21,12:02:22
40.000733,116.327331,0,144,39985.5017013889,2009-06-21,12:02:27
40.000754,116.327324,0,145,39985.5017592593,2009-06-21,12:02:32
40.000773,116.327339,0,146,39985.5018171296,2009-06-21,12:02:37
40.000782,116.327334,0,146,39985.501875,2009-06-21,12:02:42
40.000782,116.327339,0,147,39985.5019328704,2009-06-21,12:02:47
40.000775,116.327337,0,146,39985.5019907407,2009-06-21,12:02:52
40.000768,116.327343,0,146,39985.5020486111,2009-06-21,12:02:57
40.000768,116.327343,0,146,39985.5020833333,2009-06-21,12:03:00
40.000762,116.327348,0,148,39985.5021064815,2009-06-21,12:03:02
40.000772,116.327378,0,149,39985.5021643518,2009-06-21,12:03:07
40.000758,116.327354,0,151,39985.5022222222,2009-06-21,12:03:12
40.000751,116.327335,0,151,39985.5022800926,2009-06-21,12:03:17
40.000729,116.327274,0,152,39985.502337963,2009-06-21,12:03:22
40.000738,116.327296,0,150,39985.5023958333,2009-06-21,12:03:27
40.00075,116.327334,0,150,39985.5024537037,2009-06-21,12:03:32
40.000789,116.327338,0,155,39985.5025115741,2009-06-21,12:03:37
40.000789,116.327339,0,156,39985.5025694444,2009-06-21,12:03:42
40.000789,116.327339,0,156,39985.5026041667,2009-06-21,12:03:45
40.000781,116.327338,0,157,39985.5026273148,2009-06-21,12:03:47
40.000755,116.327321,0,159,39985.5026851852,2009-06-21,12:03:52
40.000717,116.327258,0,160,39985.5027430556,2009-06-21,12:03:57
40.00063,116.327194,0,163,39985.5028009259,2009-06-21,12:04:02
40.000543,116.327156,0,163,39985.5028587963,2009-06-21,12:04:07
40.00058,116.327214,0,163,39985.5029166667,2009-06-21,12:04:12
40.000638,116.327386,0,164,39985.502974537,2009-06-21,12:04:17
40.000687,116.327544,0,165,39985.5030324074,2009-06-21,12:04:22
40.000708,116.327619,0,167,39985.5030902778,2009-06-21,12:04:27
40.000694,116.32762,0,167,39985.5031481481,2009-06-21,12:04:32
40.0007,116.327633,0,166,39985.5032060185,2009-06-21,12:04:37
40.000724,116.327624,0,166,39985.5032638889,2009-06-21,12:04:42
40.000751,116.327618,0,165,39985.5033217593,2009-06-21,12:04:47
40.000721,116.327632,0,165,39985.5033796296,2009-06-21,12:04:52
40.000707,116.327651,0,163,39985.5034375,2009-06-21,12:04:57
40.000691,116.327667,0,163,39985.5034953704,2009-06-21,12:05:02
40.000658,116.327689,0,164,39985.5035532407,2009-06-21,12:05:07
40.000649,116.327699,0,166,39985.5036111111,2009-06-21,12:05:12
40.000627,116.327657,0,170,39985.5036689815,2009-06-21,12:05:17
40.000642,116.327629,0,175,39985.5037268519,2009-06-21,12:05:22
40.000673,116.327652,0,177,39985.5037847222,2009-06-21,12:05:27
40.000692,116.327688,0,178,39985.5038425926,2009-06-21,12:05:32
40.000719,116.327726,0,178,39985.503900463,2009-06-21,12:05:37
40.00072,116.327765,0,182,39985.5039583333,2009-06-21,12:05:42
40.00073,116.327812,0,188,39985.5040162037,2009-06-21,12:05:47
40.00078,116.327798,0,192,39985.5040740741,2009-06-21,12:05:52
40.000909,116.327721,0,196,39985.5041319444,2009-06-21,12:05:57
40.000953,116.327734,0,202,39985.5041898148,2009-06-21,12:06:02
40.000986,116.327749,0,205,39985.5042476852,2009-06-21,12:06:07
40.001016,116.32775,0,205,39985.5043055556,2009-06-21,12:06:12
40.001025,116.327757,0,206,39985.5043634259,2009-06-21,12:06:17
40.000999,116.327794,0,210,39985.5044212963,2009-06-21,12:06:22
40.000982,116.327793,0,211,39985.5044791667,2009-06-21,12:06:27
40.000993,116.327754,0,209,39985.504537037,2009-06-21,12:06:32
40.000975,116.327702,0,210,39985.5045949074,2009-06-21,12:06:37
40.000945,116.327677,0,213,39985.5046527778,2009-06-21,12:06:42
40.000904,116.327626,0,214,39985.5047106481,2009-06-21,12:06:47
40.000864,116.327585,0,215,39985.5047685185,2009-06-21,12:06:52
40.000864,116.32754,0,215,39985.5048263889,2009-06-21,12:06:57
40.000885,116.327498,0,215,39985.5048842593,2009-06-21,12:07:02
40.000932,116.327468,0,218,39985.5049421296,2009-06-21,12:07:07
40.000997,116.327484,0,224,39985.505,2009-06-21,12:07:12
40.001029,116.327555,0,229,39985.5050578704,2009-06-21,12:07:17
40.000989,116.327549,0,232,39985.5051157407,2009-06-21,12:07:22
40.000994,116.32758,0,232,39985.5051736111,2009-06-21,12:07:27
40.001012,116.327585,0,232,39985.5052314815,2009-06-21,12:07:32
40.001031,116.327571,0,232,39985.5052893519,2009-06-21,12:07:37
40.001061,116.32754,0,226,39985.5053472222,2009-06-21,12:07:42
40.001014,116.327534,0,220,39985.5054050926,2009-06-21,12:07:47
40.000978,116.327535,0,216,39985.505462963,2009-06-21,12:07:52
40.000947,116.327511,0,211,39985.5055208333,2009-06-21,12:07:57
40.000947,116.327488,0,205,39985.5055787037,2009-06-21,12:08:02
40.000938,116.327473,0,201,39985.5056365741,2009-06-21,12:08:07
40.000929,116.32748,0,194,39985.5056944444,2009-06-21,12:08:12
40.000977,116.32748,0,189,39985.5057523148,2009-06-21,12:08:17
40.000943,116.327511,0,184,39985.5058101852,2009-06-21,12:08:22
40.000858,116.327623,0,178,39985.5058680556,2009-06-21,12:08:27
40.000802,116.327696,0,176,39985.5059259259,2009-06-21,12:08:32
40.000779,116.327714,0,177,39985.5059837963,2009-06-21,12:08:37
40.000759,116.327719,0,181,39985.5060416667,2009-06-21,12:08:42
40.000747,116.327717,0,186,39985.506099537,2009-06-21,12:08:47
40.000765,116.327699,0,190,39985.5061574074,2009-06-21,12:08:52
40.000734,116.327668,0,194,39985.5062152778,2009-06-21,12:08:57
40.000722,116.327674,0,196,39985.5062731481,2009-06-21,12:09:02
40.00077,116.327671,0,196,39985.5063310185,2009-06-21,12:09:07
40.000804,116.32767,0,195,39985.5063888889,2009-06-21,12:09:12
40.000791,116.327643,0,195,39985.5064467593,2009-06-21,12:09:17
40.000784,116.327585,0,197,39985.5065046296,2009-06-21,12:09:22
40.000794,116.327572,0,198,39985.5065625,2009-06-21,12:09:27
40.000839,116.327563,0,202,39985.5066203704,2009-06-21,12:09:32
40.000845,116.327592,0,205,39985.5066782407,2009-06-21,12:09:37
40.000838,116.327559,0,209,39985.5067361111,2009-06-21,12:09:42
40.000817,116.327503,0,211,39985.5067939815,2009-06-21,12:09:47
40.000757,116.327495,0,214,39985.5068518519,2009-06-21,12:09:52
40.000715,116.327505,0,215,39985.5069097222,2009-06-21,12:09:57
40.000699,116.327499,0,217,39985.5069675926,2009-06-21,12:10:02
40.000692,116.327489,0,219,39985.507025463,2009-06-21,12:10:07
40.00074,116.327557,0,218,39985.5070833333,2009-06-21,12:10:12
40.00078,116.327636,0,220,39985.5071412037,2009-06-21,12:10:17
40.000824,116.327639,0,222,39985.5071990741,2009-06-21,12:10:22
40.000864,116.327597,0,220,39985.5072569444,2009-06-21,12:10:27
40.000887,116.327547,0,217,39985.5073148148,2009-06-21,12:10:32
40.000881,116.327533,0,216,39985.5073726852,2009-06-21,12:10:37
40.000909,116.327559,0,215,39985.5074305556,2009-06-21,12:10:42
40.000889,116.327579,0,213,39985.5074884259,2009-06-21,12:10:47
40.000866,116.32759,0,214,39985.5075462963,2009-06-21,12:10:52
40.000826,116.327614,0,215,39985.5076041667,2009-06-21,12:10:57
40.000847,116.327585,0,216,39985.507662037,2009-06-21,12:11:02
40.000859,116.3276,0,215,39985.5077199074,2009-06-21,12:11:07
40.000897,116.327597,0,212,39985.5077777778,2009-06-21,12:11:12
40.000935,116.327564,0,205,39985.5078356481,2009-06-21,12:11:17
40.000934,116.327544,0,203,39985.5078935185,2009-06-21,12:11:22
40.000902,116.327546,0,198,39985.5079513889,2009-06-21,12:11:27
40.000905,116.327517,0,195,39985.5080092593,2009-06-21,12:11:32
40.000889,116.32754,0,199,39985.5080671296,2009-06-21,12:11:37
40.000858,116.327565,0,202,39985.508125,2009-06-21,12:11:42
40.000829,116.327587,0,207,39985.5081828704,2009-06-21,12:11:47
40.000817,116.327586,0,208,39985.5082407407,2009-06-21,12:11:52
40.000817,116.327586,0,208,39985.508275463,2009-06-21,12:11:55
40.00081,116.327582,0,208,39985.5082986111,2009-06-21,12:11:57
40.000791,116.327594,0,209,39985.5083564815,2009-06-21,12:12:02
40.000819,116.327555,0,209,39985.5084143518,2009-06-21,12:12:07
40.000855,116.327493,0,210,39985.5084722222,2009-06-21,12:12:12
40.000931,116.327456,0,213,39985.5085300926,2009-06-21,12:12:17
40.000979,116.327484,0,214,39985.508587963,2009-06-21,12:12:22
40.000961,116.327507,0,219,39985.5086458333,2009-06-21,12:12:27
40.000964,116.32752,0,227,39985.5087037037,2009-06-21,12:12:32
40.000913,116.327568,0,233,39985.5087615741,2009-06-21,12:12:37
40.000883,116.327627,0,234,39985.5088194444,2009-06-21,12:12:42
40.000863,116.327653,0,235,39985.5088773148,2009-06-21,12:12:47
40.000852,116.32766,0,234,39985.5089351852,2009-06-21,12:12:52
40.000867,116.327644,0,231,39985.5089930556,2009-06-21,12:12:57
40.00087,116.327629,0,229,39985.5090509259,2009-06-21,12:13:02
40.000853,116.327655,0,229,39985.5091087963,2009-06-21,12:13:07
40.000834,116.32767,0,230,39985.5091666667,2009-06-21,12:13:12
40.000823,116.327707,0,232,39985.509224537,2009-06-21,12:13:17
40.000823,116.327707,0,232,39985.5092592593,2009-06-21,12:13:20
40.000819,116.32771,0,234,39985.5092824074,2009-06-21,12:13:22
40.00077,116.32771,0,234,39985.5093402778,2009-06-21,12:13:27
40.000739,116.327673,0,235,39985.5093981481,2009-06-21,12:13:32
40.000672,116.327621,0,235,39985.5094560185,2009-06-21,12:13:37
40.000657,116.327578,0,237,39985.5095138889,2009-06-21,12:13:42
40.000619,116.327503,0,237,39985.5095717593,2009-06-21,12:13:47
40.000589,116.327433,0,235,39985.5096296296,2009-06-21,12:13:52
40.000576,116.327369,0,232,39985.5096875,2009-06-21,12:13:57
40.000596,116.32737,0,230,39985.5097453704,2009-06-21,12:14:02
40.000653,116.327423,0,228,39985.5098032407,2009-06-21,12:14:07
40.0007,116.327442,0,225,39985.5098611111,2009-06-21,12:14:12
40.00073,116.327446,0,225,39985.5099189815,2009-06-21,12:14:17
40.00073,116.327371,0,224,39985.5099768518,2009-06-21,12:14:22
40.000761,116.327308,0,228,39985.5100347222,2009-06-21,12:14:27
40.000707,116.327338,0,227,39985.5100925926,2009-06-21,12:14:32
40.000682,116.327442,0,232,39985.510150463,2009-06-21,12:14:37
40.000788,116.327635,0,237,39985.5102083333,2009-06-21,12:14:42
40.000935,116.327701,0,244,39985.5102662037,2009-06-21,12:14:47
40.000947,116.327742,0,253,39985.5103240741,2009-06-21,12:14:52
40.000926,116.327781,0,262,39985.5103819444,2009-06-21,12:14:57
40.000901,116.32786,0,265,39985.5104398148,2009-06-21,12:15:02
40.000834,116.327924,0,265,39985.5104976852,2009-06-21,12:15:07
40.000803,116.327981,0,263,39985.5105555556,2009-06-21,12:15:12
40.000764,116.328031,0,267,39985.5106134259,2009-06-21,12:15:17
40.000753,116.328079,0,269,39985.5106712963,2009-06-21,12:15:22
40.000778,116.328095,0,272,39985.5107291667,2009-06-21,12:15:27
40.000788,116.32809,0,274,39985.510787037,2009-06-21,12:15:32
40.000797,116.328083,0,273,39985.5108449074,2009-06-21,12:15:37
40.000803,116.328063,0,277,39985.5109027778,2009-06-21,12:15:42
40.000831,116.32799,0,279,39985.5109606481,2009-06-21,12:15:47
40.000867,116.327912,0,282,39985.5110185185,2009-06-21,12:15:52
40.000887,116.327845,0,283,39985.5110763889,2009-06-21,12:15:57
40.000875,116.327776,0,280,39985.5111342593,2009-06-21,12:16:02
40.000831,116.327754,0,280,39985.5111921296,2009-06-21,12:16:07
40.000799,116.327756,0,274,39985.51125,2009-06-21,12:16:12
40.000829,116.327742,0,273,39985.5113078704,2009-06-21,12:16:17
40.000856,116.327743,0,276,39985.5113657407,2009-06-21,12:16:22
40.000827,116.327758,0,271,39985.5114236111,2009-06-21,12:16:27
40.000828,116.327781,0,266,39985.5114814815,2009-06-21,12:16:32
40.000824,116.327765,0,257,39985.5115393519,2009-06-21,12:16:37
40.000891,116.327691,0,254,39985.5115972222,2009-06-21,12:16:42
40.000963,116.327618,0,253,39985.5116550926,2009-06-21,12:16:47
40.00099,116.327549,0,260,39985.511712963,2009-06-21,12:16:52
40.000974,116.327497,0,265,39985.5117708333,2009-06-21,12:16:57
40.000923,116.327483,0,264,39985.5118287037,2009-06-21,12:17:02
40.000913,116.327475,0,264,39985.5118865741,2009-06-21,12:17:07
40.000858,116.327458,0,262,39985.5119444444,2009-06-21,12:17:12
40.00076,116.327498,0,263,39985.5120023148,2009-06-21,12:17:17
40.000706,116.327517,0,261,39985.5120601852,2009-06-21,12:17:22
40.000682,116.327538,0,260,39985.5121180556,2009-06-21,12:17:27
40.000628,116.327536,0,259,39985.5121759259,2009-06-21,12:17:32
40.000594,116.327514,0,255,39985.5122337963,2009-06-21,12:17:37
40.000645,116.327531,0,253,39985.5122916667,2009-06-21,12:17:42
40.00075,116.327495,0,247,39985.512349537,2009-06-21,12:17:47
40.000884,116.327436,0,241,39985.5124074074,2009-06-21,12:17:52
40.000976,116.327386,0,244,39985.5124652778,2009-06-21,12:17:57
40.000974,116.327433,0,246,39985.5125231481,2009-06-21,12:18:02
40.000933,116.3275,0,249,39985.5125810185,2009-06-21,12:18:07
40.000926,116.32754,0,257,39985.5126388889,2009-06-21,12:18:12
40.000877,116.327584,0,261,39985.5126967593,2009-06-21,12:18:17
40.000806,116.327708,0,266,39985.5127546296,2009-06-21,12:18:22
40.000749,116.327833,0,271,39985.5128125,2009-06-21,12:18:27
40.000726,116.327885,0,277,39985.5128703704,2009-06-21,12:18:32
40.000733,116.327873,0,280,39985.5129282407,2009-06-21,12:18:37
40.000774,116.327841,0,285,39985.5129861111,2009-06-21,12:18:42
40.000842,116.327809,0,297,39985.5130439815,2009-06-21,12:18:47
40.000922,116.327724,0,303,39985.5131018519,2009-06-21,12:18:52
40.001014,116.327648,0,314,39985.5131597222,2009-06-21,12:18:57
40.001048,116.327561,0,318,39985.5132175926,2009-06-21,12:19:02
40.001042,116.327544,0,320,39985.513275463,2009-06-21,12:19:07
40.000983,116.327597,0,320,39985.5133333333,2009-06-21,12:19:12
40.000932,116.327604,0,318,39985.5133912037,2009-06-21,12:19:17
40.000867,116.327632,0,321,39985.5134490741,2009-06-21,12:19:22
40.000755,116.327636,0,321,39985.5135069444,2009-06-21,12:19:27
40.000656,116.327638,0,321,39985.5135648148,2009-06-21,12:19:32
40.00065,116.327604,0,321,39985.5136226852,2009-06-21,12:19:37
40.000659,116.327562,0,320,39985.5136805556,2009-06-21,12:19:42
40.000676,116.327533,0,324,39985.5137384259,2009-06-21,12:19:47
40.000617,116.327633,0,319,39985.5137962963,2009-06-21,12:19:52
40.000557,116.327719,0,318,39985.5138541667,2009-06-21,12:19:57
40.000564,116.327844,0,320,39985.513912037,2009-06-21,12:20:02
40.000618,116.327936,0,321,39985.5139699074,2009-06-21,12:20:07
40.000654,116.327994,0,324,39985.5140277778,2009-06-21,12:20:12
40.00067,116.328024,0,324,39985.5140856481,2009-06-21,12:20:17
40.00059,116.328291,0,326,39985.5141435185,2009-06-21,12:20:22
40.00063,116.328341,0,328,39985.5142013889,2009-06-21,12:20:27
40.000664,116.328339,0,329,39985.5142592593,2009-06-21,12:20:32
40.000681,116.328306,0,329,39985.5143171296,2009-06-21,12:20:37
40.000692,116.32829,0,329,39985.514375,2009-06-21,12:20:42
40.000687,116.328247,0,327,39985.5144328704,2009-06-21,12:20:47
40.000651,116.328228,0,321,39985.5144907407,2009-06-21,12:20:52
40.000627,116.328201,0,317,39985.5145486111,2009-06-21,12:20:57
40.000637,116.328152,0,313,39985.5146064815,2009-06-21,12:21:02
40.000661,116.328129,0,313,39985.5146643519,2009-06-21,12:21:07
40.000692,116.328193,0,314,39985.5147222222,2009-06-21,12:21:12
40.000677,116.328222,0,315,39985.5147800926,2009-06-21,12:21:17
40.000727,116.328257,0,319,39985.514837963,2009-06-21,12:21:22
40.000773,116.328278,0,324,39985.5148958333,2009-06-21,12:21:27
40.000756,116.328268,0,325,39985.5149537037,2009-06-21,12:21:32
40.000727,116.328276,0,331,39985.5150115741,2009-06-21,12:21:37
40.000656,116.32827,0,333,39985.5150694444,2009-06-21,12:21:42
40.000623,116.328275,0,335,39985.5151273148,2009-06-21,12:21:47
40.000652,116.328241,0,341,39985.5151851852,2009-06-21,12:21:52
40.00072,116.328232,0,349,39985.5152430556,2009-06-21,12:21:57
40.000766,116.328236,0,356,39985.5153009259,2009-06-21,12:22:02
40.000787,116.328185,0,361,39985.5153587963,2009-06-21,12:22:07
40.000789,116.328226,0,367,39985.5154166667,2009-06-21,12:22:12
40.000787,116.328267,0,372,39985.515474537,2009-06-21,12:22:17
40.000725,116.328317,0,376,39985.5155324074,2009-06-21,12:22:22
40.000599,116.328466,0,379,39985.5155902778,2009-06-21,12:22:27
40.000473,116.328573,0,382,39985.5156481481,2009-06-21,12:22:32
40.000398,116.328627,0,383,39985.5157060185,2009-06-21,12:22:37
40.000427,116.328584,0,383,39985.5157638889,2009-06-21,12:22:42
40.000455,116.328495,0,384,39985.5158217593,2009-06-21,12:22:47
40.000518,116.328382,0,383,39985.5158796296,2009-06-21,12:22:52
40.000514,116.328365,0,383,39985.5159375,2009-06-21,12:22:57
40.00049,116.328357,0,383,39985.5159953704,2009-06-21,12:23:02
40.000481,116.328324,0,385,39985.5160532407,2009-06-21,12:23:07
40.000541,116.328225,0,387,39985.5161111111,2009-06-21,12:23:12
40.000611,116.328099,0,389,39985.5161689815,2009-06-21,12:23:17
40.000749,116.327952,0,392,39985.5162268518,2009-06-21,12:23:22
40.000896,116.327743,0,393,39985.5162847222,2009-06-21,12:23:27
40.000986,116.327575,0,397,39985.5163425926,2009-06-21,12:23:32
40.001093,116.327391,0,400,39985.516400463,2009-06-21,12:23:37
40.001144,116.327291,0,402,39985.5164583333,2009-06-21,12:23:42
40.001116,116.327333,0,402,39985.5165162037,2009-06-21,12:23:47
40.001056,116.327398,0,400,39985.5165740741,2009-06-21,12:23:52
40.001005,116.327505,0,399,39985.5166319444,2009-06-21,12:23:57
40.000981,116.327606,0,397,39985.5166898148,2009-06-21,12:24:02
40.000934,116.327695,0,395,39985.5167476852,2009-06-21,12:24:07
40.00091,116.327781,0,396,39985.5168055556,2009-06-21,12:24:12
40.000851,116.327846,0,397,39985.5168634259,2009-06-21,12:24:17
40.000743,116.327958,0,403,39985.5169212963,2009-06-21,12:24:22
40.000663,116.328039,0,397,39985.5169791667,2009-06-21,12:24:27
40.000653,116.328011,0,390,39985.517037037,2009-06-21,12:24:32
40.00066,116.327993,0,390,39985.5170949074,2009-06-21,12:24:37
40.000635,116.327961,0,391,39985.5171527778,2009-06-21,12:24:42
40.000562,116.328166,0,396,39985.5172106481,2009-06-21,12:24:47
40.000544,116.328276,0,401,39985.5172685185,2009-06-21,12:24:52
40.000586,116.328238,0,406,39985.5173263889,2009-06-21,12:24:57
40.000517,116.328363,0,411,39985.5173842593,2009-06-21,12:25:02
40.000508,116.328325,0,405,39985.5174421296,2009-06-21,12:25:07
40.000493,116.328251,0,395,39985.5175,2009-06-21,12:25:12
40.000583,116.328129,0,388,39985.5175578704,2009-06-21,12:25:17
40.000629,116.328091,0,382,39985.5176157407,2009-06-21,12:25:22
40.000743,116.327991,0,386,39985.5176736111,2009-06-21,12:25:27
40.000885,116.327865,0,390,39985.5177314815,2009-06-21,12:25:32
40.000956,116.327787,0,389,39985.5177893518,2009-06-21,12:25:37
40.000956,116.327787,0,389,39985.5178240741,2009-06-21,12:25:40
40.000961,116.327788,0,388,39985.5178472222,2009-06-21,12:25:42
40.000994,116.327756,0,388,39985.5179050926,2009-06-21,12:25:47
40.001017,116.327696,0,382,39985.517962963,2009-06-21,12:25:52
40.001009,116.327728,0,381,39985.5180208333,2009-06-21,12:25:57
40.000814,116.3279,0,374,39985.5180787037,2009-06-21,12:26:02
40.000764,116.327931,0,366,39985.5181365741,2009-06-21,12:26:07
40.000801,116.327921,0,364,39985.5181944444,2009-06-21,12:26:12
40.00088,116.327817,0,355,39985.5182523148,2009-06-21,12:26:17
40.00074,116.327783,0,354,39985.5183101852,2009-06-21,12:26:22
40.000639,116.327773,0,349,39985.5183680556,2009-06-21,12:26:27
40.000534,116.327842,0,346,39985.5184259259,2009-06-21,12:26:32
40.000475,116.327802,0,342,39985.5184837963,2009-06-21,12:26:37
40.000413,116.327724,0,335,39985.5185416667,2009-06-21,12:26:42
40.000365,116.327665,0,329,39985.518599537,2009-06-21,12:26:47
40.000241,116.327806,0,325,39985.5186574074,2009-06-21,12:26:52
40.000349,116.327874,0,326,39985.5187152778,2009-06-21,12:26:57
40.000497,116.327796,0,328,39985.5187731481,2009-06-21,12:27:02
40.000632,116.327678,0,324,39985.5188310185,2009-06-21,12:27:07
40.000716,116.327641,0,329,39985.5188888889,2009-06-21,12:27:12
40.000749,116.327637,0,332,39985.5189467593,2009-06-21,12:27:17
40.000733,116.32769,0,329,39985.5190046296,2009-06-21,12:27:22
40.000741,116.327762,0,327,39985.5190625,2009-06-21,12:27:27
40.000856,116.327766,0,327,39985.5191203704,2009-06-21,12:27:32
40.000872,116.327797,0,326,39985.5191782407,2009-06-21,12:27:37
40.000854,116.327862,0,324,39985.5192361111,2009-06-21,12:27:42
40.000817,116.32796,0,323,39985.5192939815,2009-06-21,12:27:47
40.000862,116.327965,0,321,39985.5193518519,2009-06-21,12:27:52
40.000944,116.327887,0,320,39985.5194097222,2009-06-21,12:27:57
40.000883,116.327981,0,323,39985.5194675926,2009-06-21,12:28:02
40.000834,116.328032,0,327,39985.519525463,2009-06-21,12:28:07
40.000673,116.328166,0,329,39985.5195833333,2009-06-21,12:28:12
40.000684,116.328139,0,328,39985.5196412037,2009-06-21,12:28:17
40.000656,116.328166,0,326,39985.5196990741,2009-06-21,12:28:22
40.000712,116.32814,0,322,39985.5197569444,2009-06-21,12:28:27
40.000675,116.328157,0,321,39985.5198148148,2009-06-21,12:28:32
40.00058,116.328187,0,324,39985.5198726852,2009-06-21,12:28:37
40.000503,116.328158,0,326,39985.5199305556,2009-06-21,12:28:42
40.000402,116.328182,0,324,39985.5199884259,2009-06-21,12:28:47
40.000261,116.328238,0,323,39985.5200462963,2009-06-21,12:28:52
40.000258,116.328163,0,323,39985.5201041667,2009-06-21,12:28:57
40.00024,116.328138,0,323,39985.520162037,2009-06-21,12:29:02
40.000194,116.328097,0,324,39985.5202199074,2009-06-21,12:29:07
40.000004,116.328182,0,325,39985.5202777778,2009-06-21,12:29:12
39.999898,116.328217,0,325,39985.5203356481,2009-06-21,12:29:17
39.999843,116.328243,0,323,39985.5203935185,2009-06-21,12:29:22
39.999932,116.328164,0,321,39985.5204513889,2009-06-21,12:29:27
39.999774,116.328243,0,321,39985.5205092593,2009-06-21,12:29:32
39.99974,116.328199,0,321,39985.5205671296,2009-06-21,12:29:37
39.999653,116.32817,0,322,39985.520625,2009-06-21,12:29:42
39.999634,116.328154,0,322,39985.5206828704,2009-06-21,12:29:47
39.99946,116.328238,0,322,39985.5207407407,2009-06-21,12:29:52
39.999128,116.328364,0,323,39985.5207986111,2009-06-21,12:29:57
39.998635,116.328579,0,323,39985.5208564815,2009-06-21,12:30:02
39.998445,116.328672,0,322,39985.5209143519,2009-06-21,12:30:07
39.998681,116.328579,0,320,39985.5209722222,2009-06-21,12:30:12
39.998868,116.328459,0,319,39985.5210300926,2009-06-21,12:30:17
39.998858,116.328466,0,318,39985.521087963,2009-06-21,12:30:22
39.99893,116.328399,0,319,39985.5211458333,2009-06-21,12:30:27
39.998987,116.328406,0,318,39985.5212037037,2009-06-21,12:30:32
39.999121,116.32837,0,317,39985.5212615741,2009-06-21,12:30:37
39.999095,116.328443,0,315,39985.5213194444,2009-06-21,12:30:42
40.000368,116.32817,0,319,39985.5213773148,2009-06-21,12:30:47
40.000428,116.328147,0,318,39985.5214351852,2009-06-21,12:30:52
40.000419,116.328172,0,320,39985.5214930556,2009-06-21,12:30:57
40.000433,116.328165,0,322,39985.5215509259,2009-06-21,12:31:02
40.000506,116.328143,0,325,39985.5216087963,2009-06-21,12:31:07
40.000613,116.32807,0,328,39985.5216666667,2009-06-21,12:31:12
40.000731,116.327986,0,329,39985.521724537,2009-06-21,12:31:17
40.000812,116.327932,0,327,39985.5217824074,2009-06-21,12:31:22
40.000848,116.327908,0,325,39985.5218402778,2009-06-21,12:31:27
40.00083,116.327944,0,320,39985.5218981481,2009-06-21,12:31:32
40.000784,116.327972,0,315,39985.5219560185,2009-06-21,12:31:37
40.000682,116.328059,0,312,39985.5220138889,2009-06-21,12:31:42
40.000623,116.32811,0,314,39985.5220717593,2009-06-21,12:31:47
40.000555,116.328152,0,319,39985.5221296296,2009-06-21,12:31:52
40.000579,116.328061,0,325,39985.5221875,2009-06-21,12:31:57
40.000562,116.328115,0,327,39985.5222453704,2009-06-21,12:32:02
40.000562,116.328073,0,321,39985.5223032407,2009-06-21,12:32:07
40.000622,116.328008,0,316,39985.5223611111,2009-06-21,12:32:12
40.000693,116.327922,0,313,39985.5224189815,2009-06-21,12:32:17
40.000763,116.327816,0,312,39985.5224768519,2009-06-21,12:32:22
40.000783,116.327792,0,311,39985.5225347222,2009-06-21,12:32:27
40.000752,116.327856,0,305,39985.5225925926,2009-06-21,12:32:32
40.000731,116.327914,0,300,39985.522650463,2009-06-21,12:32:37
40.000766,116.327904,0,295,39985.5227083333,2009-06-21,12:32:42
40.000799,116.327895,0,293,39985.5227662037,2009-06-21,12:32:47
40.000819,116.3279,0,289,39985.5228240741,2009-06-21,12:32:52
40.000799,116.327921,0,287,39985.5228819444,2009-06-21,12:32:57
40.000868,116.327852,0,286,39985.5229398148,2009-06-21,12:33:02
40.000893,116.327862,0,284,39985.5229976852,2009-06-21,12:33:07
40.000877,116.327831,0,283,39985.5230555556,2009-06-21,12:33:12
40.000859,116.327787,0,284,39985.5231134259,2009-06-21,12:33:17
40.000852,116.327727,0,278,39985.5231712963,2009-06-21,12:33:22
40.000864,116.32771,0,276,39985.5232291667,2009-06-21,12:33:27
40.000886,116.327683,0,277,39985.523287037,2009-06-21,12:33:32
40.000954,116.327654,0,279,39985.5233449074,2009-06-21,12:33:37
40.001001,116.327638,0,282,39985.5234027778,2009-06-21,12:33:42
40.001047,116.327598,0,284,39985.5234606481,2009-06-21,12:33:47
40.001058,116.327577,0,283,39985.5235185185,2009-06-21,12:33:52
40.001097,116.327558,0,280,39985.5235763889,2009-06-21,12:33:57
40.001093,116.327572,0,277,39985.5236342593,2009-06-21,12:34:02
40.00106,116.327616,0,277,39985.5236921296,2009-06-21,12:34:07
40.00104,116.327619,0,278,39985.52375,2009-06-21,12:34:12
40.00102,116.32761,0,282,39985.5238078704,2009-06-21,12:34:17
40.001009,116.327586,0,290,39985.5238657407,2009-06-21,12:34:22
40.001012,116.327602,0,295,39985.5239236111,2009-06-21,12:34:27
40.001034,116.32758,0,298,39985.5239814815,2009-06-21,12:34:32
40.00104,116.327643,0,297,39985.5240393518,2009-06-21,12:34:37
40.001041,116.327715,0,292,39985.5240972222,2009-06-21,12:34:42
40.001039,116.327741,0,286,39985.5241550926,2009-06-21,12:34:47
40.001048,116.327745,0,282,39985.524212963,2009-06-21,12:34:52
40.001031,116.32775,0,282,39985.5242708333,2009-06-21,12:34:57
40.000983,116.327733,0,279,39985.5243287037,2009-06-21,12:35:02
40.00095,116.32774,0,279,39985.5243865741,2009-06-21,12:35:07
40.000901,116.327737,0,281,39985.5244444444,2009-06-21,12:35:12
40.00079,116.327846,0,284,39985.5245023148,2009-06-21,12:35:17
40.000662,116.327996,0,285,39985.5245601852,2009-06-21,12:35:22
40.000552,116.328107,0,283,39985.5246180556,2009-06-21,12:35:27
40.000439,116.328182,0,282,39985.5246759259,2009-06-21,12:35:32
40.000353,116.328125,0,274,39985.5247337963,2009-06-21,12:35:37
40.000318,116.328123,0,269,39985.5247916667,2009-06-21,12:35:42
40.000358,116.328158,0,265,39985.524849537,2009-06-21,12:35:47
40.000462,116.328107,0,259,39985.5249074074,2009-06-21,12:35:52
40.000522,116.328118,0,255,39985.5249652778,2009-06-21,12:35:57
40.00058,116.328098,0,260,39985.5250231481,2009-06-21,12:36:02
40.000677,116.328024,0,263,39985.5250810185,2009-06-21,12:36:07
40.00085,116.327863,0,265,39985.5251388889,2009-06-21,12:36:12
40.000863,116.327854,0,264,39985.5251967593,2009-06-21,12:36:17
40.000848,116.327875,0,261,39985.5252546296,2009-06-21,12:36:22
40.000813,116.327901,0,260,39985.5253125,2009-06-21,12:36:27
40.000749,116.327987,0,262,39985.5253703704,2009-06-21,12:36:32
40.000696,116.328041,0,259,39985.5254282407,2009-06-21,12:36:37
40.000685,116.328052,0,255,39985.5254861111,2009-06-21,12:36:42
40.000752,116.327945,0,248,39985.5255439815,2009-06-21,12:36:47
40.000848,116.32784,0,247,39985.5256018518,2009-06-21,12:36:52
40.000901,116.327806,0,248,39985.5256597222,2009-06-21,12:36:57
40.000906,116.327796,0,248,39985.5257175926,2009-06-21,12:37:02
40.000897,116.327819,0,249,39985.525775463,2009-06-21,12:37:07
40.000922,116.327746,0,244,39985.5258333333,2009-06-21,12:37:12
40.000976,116.327623,0,238,39985.5258912037,2009-06-21,12:37:17
40.001007,116.327555,0,232,39985.5259490741,2009-06-21,12:37:22
40.000959,116.327575,0,227,39985.5260069444,2009-06-21,12:37:27
40.000959,116.327575,0,227,39985.5260416667,2009-06-21,12:37:30
40.000951,116.327577,0,223,39985.5260648148,2009-06-21,12:37:32
40.000936,116.32764,0,223,39985.5261226852,2009-06-21,12:37:37
40.000913,116.327751,0,219,39985.5261805556,2009-06-21,12:37:42
40.000917,116.32782,0,219,39985.5262384259,2009-06-21,12:37:47
40.000934,116.327836,0,218,39985.5262962963,2009-06-21,12:37:52
40.001028,116.327784,0,218,39985.5263541667,2009-06-21,12:37:57
40.001165,116.327647,0,220,39985.526412037,2009-06-21,12:38:02
40.001228,116.327551,0,224,39985.5264699074,2009-06-21,12:38:07
40.001162,116.327608,0,228,39985.5265277778,2009-06-21,12:38:12
40.001098,116.327639,0,229,39985.5265856481,2009-06-21,12:38:17
40.001023,116.327688,0,232,39985.5266435185,2009-06-21,12:38:22
40.001005,116.327678,0,234,39985.5267013889,2009-06-21,12:38:27
40.000991,116.32773,0,237,39985.5267592593,2009-06-21,12:38:32
40.000986,116.327715,0,237,39985.5268171296,2009-06-21,12:38:37
40.000982,116.327681,0,235,39985.526875,2009-06-21,12:38:42
40.000959,116.327659,0,232,39985.5269328704,2009-06-21,12:38:47
40.000934,116.327636,0,227,39985.5269907407,2009-06-21,12:38:52
40.000918,116.327564,0,220,39985.5270486111,2009-06-21,12:38:57
40.000858,116.327611,0,215,39985.5271064815,2009-06-21,12:39:02
40.000801,116.32769,0,207,39985.5271643519,2009-06-21,12:39:07
40.000797,116.327678,0,205,39985.5272222222,2009-06-21,12:39:12
40.000801,116.32765,0,206,39985.5272800926,2009-06-21,12:39:17
40.00083,116.327598,0,208,39985.527337963,2009-06-21,12:39:22
40.000946,116.327455,0,210,39985.5273958333,2009-06-21,12:39:27
40.000951,116.327446,0,208,39985.5274537037,2009-06-21,12:39:32
40.000962,116.327446,0,205,39985.5275115741,2009-06-21,12:39:37
40.001013,116.327418,0,205,39985.5275694444,2009-06-21,12:39:42
40.00096,116.327546,0,203,39985.5276273148,2009-06-21,12:39:47
40.000935,116.327617,0,201,39985.5276851852,2009-06-21,12:39:52
40.000936,116.327662,0,207,39985.5277430556,2009-06-21,12:39:57
40.000941,116.32764,0,207,39985.5278009259,2009-06-21,12:40:02
40.000846,116.327647,0,204,39985.5278587963,2009-06-21,12:40:07
40.000723,116.327715,0,203,39985.5279166667,2009-06-21,12:40:12
40.000672,116.327734,0,204,39985.527974537,2009-06-21,12:40:17
40.000789,116.327619,0,206,39985.5280324074,2009-06-21,12:40:22
40.000722,116.327645,0,207,39985.5280902778,2009-06-21,12:40:27
40.000686,116.327628,0,207,39985.5281481481,2009-06-21,12:40:32
40.00062,116.327636,0,208,39985.5282060185,2009-06-21,12:40:37
40.00051,116.327691,0,207,39985.5282638889,2009-06-21,12:40:42
40.000488,116.327735,0,204,39985.5283217593,2009-06-21,12:40:47
40.000678,116.327741,0,203,39985.5283796296,2009-06-21,12:40:52
40.000778,116.327673,0,200,39985.5284375,2009-06-21,12:40:57
40.000975,116.327473,0,195,39985.5284953704,2009-06-21,12:41:02
40.001026,116.327453,0,190,39985.5285532407,2009-06-21,12:41:07
40.001017,116.327493,0,185,39985.5286111111,2009-06-21,12:41:12
40.001034,116.327509,0,182,39985.5286689815,2009-06-21,12:41:17
40.001017,116.327561,0,182,39985.5287268519,2009-06-21,12:41:22
40.000959,116.327588,0,182,39985.5287847222,2009-06-21,12:41:27
40.000991,116.327526,0,180,39985.5288425926,2009-06-21,12:41:32
40.001081,116.327401,0,179,39985.528900463,2009-06-21,12:41:37
40.0011,116.327298,0,178,39985.5289583333,2009-06-21,12:41:42
40.001029,116.327325,0,178,39985.5290162037,2009-06-21,12:41:47
40.000797,116.327545,0,176,39985.5290740741,2009-06-21,12:41:52
40.000715,116.327619,0,173,39985.5291319444,2009-06-21,12:41:57
40.000747,116.327609,0,167,39985.5291898148,2009-06-21,12:42:02
40.000705,116.327626,0,168,39985.5292476852,2009-06-21,12:42:07
40.000547,116.327667,0,172,39985.5293055556,2009-06-21,12:42:12
40.000324,116.327737,0,180,39985.5293634259,2009-06-21,12:42:17
40.000119,116.327784,0,186,39985.5294212963,2009-06-21,12:42:22
40.000089,116.327776,0,188,39985.5294791667,2009-06-21,12:42:27
40.000195,116.327693,0,187,39985.529537037,2009-06-21,12:42:32
40.000481,116.327589,0,183,39985.5295949074,2009-06-21,12:42:37
40.000482,116.327637,0,182,39985.5296527778,2009-06-21,12:42:42
40.000515,116.327612,0,181,39985.5297106481,2009-06-21,12:42:47
40.000517,116.327596,0,179,39985.5297685185,2009-06-21,12:42:52
40.0005,116.327578,0,180,39985.5298263889,2009-06-21,12:42:57
40.000651,116.327491,0,178,39985.5298842593,2009-06-21,12:43:02
40.000781,116.327439,0,174,39985.5299421296,2009-06-21,12:43:07
40.000847,116.327413,0,172,39985.53,2009-06-21,12:43:12
40.000856,116.327454,0,173,39985.5300578704,2009-06-21,12:43:17
40.000858,116.327484,0,173,39985.5301157407,2009-06-21,12:43:22
40.000883,116.327455,0,174,39985.5301736111,2009-06-21,12:43:27
40.000939,116.327403,0,176,39985.5302314815,2009-06-21,12:43:32
40.000939,116.327403,0,176,39985.5302662037,2009-06-21,12:43:35
40.000946,116.327398,0,182,39985.5302893519,2009-06-21,12:43:37
40.000967,116.327338,0,184,39985.5303472222,2009-06-21,12:43:42
40.001008,116.327292,0,187,39985.5304050926,2009-06-21,12:43:47
40.001029,116.327273,0,187,39985.530462963,2009-06-21,12:43:52
40.001015,116.327284,0,186,39985.5305208333,2009-06-21,12:43:57
40.000933,116.327398,0,185,39985.5305787037,2009-06-21,12:44:02
40.000876,116.327469,0,180,39985.5306365741,2009-06-21,12:44:07
40.000872,116.32748,0,179,39985.5306944444,2009-06-21,12:44:12
40.000901,116.327465,0,179,39985.5307523148,2009-06-21,12:44:17
40.000874,116.327532,0,178,39985.5308101852,2009-06-21,12:44:22
40.000875,116.327592,0,175,39985.5308680556,2009-06-21,12:44:27
40.000939,116.327606,0,173,39985.5309259259,2009-06-21,12:44:32
40.000958,116.327682,0,173,39985.5309837963,2009-06-21,12:44:37
40.000988,116.327788,0,176,39985.5310416667,2009-06-21,12:44:42
40.001012,116.327804,0,180,39985.531099537,2009-06-21,12:44:47
40.001087,116.327734,0,185,39985.5311574074,2009-06-21,12:44:52
40.001187,116.327634,0,188,39985.5312152778,2009-06-21,12:44:57
40.001172,116.327588,0,192,39985.5312731481,2009-06-21,12:45:02
40.000965,116.327654,0,191,39985.5313310185,2009-06-21,12:45:07
40.000877,116.327698,0,193,39985.5313888889,2009-06-21,12:45:12
40.000919,116.327647,0,192,39985.5314467593,2009-06-21,12:45:17
40.000903,116.327655,0,191,39985.5315046296,2009-06-21,12:45:22
40.000838,116.327718,0,190,39985.5315625,2009-06-21,12:45:27
40.000715,116.327826,0,188,39985.5316203704,2009-06-21,12:45:32
40.000715,116.327826,0,188,39985.5316550926,2009-06-21,12:45:35
40.000714,116.327825,0,187,39985.5316782407,2009-06-21,12:45:37
40.000842,116.327679,0,184,39985.5317361111,2009-06-21,12:45:42
40.000965,116.327541,0,190,39985.5317939815,2009-06-21,12:45:47
40.000998,116.327506,0,197,39985.5318518518,2009-06-21,12:45:52
40.001002,116.32746,0,200,39985.5319097222,2009-06-21,12:45:57
40.000968,116.327493,0,202,39985.5319675926,2009-06-21,12:46:02
40.000901,116.327586,0,201,39985.532025463,2009-06-21,12:46:07
40.000937,116.32754,0,203,39985.5320833333,2009-06-21,12:46:12
40.000926,116.327493,0,202,39985.5321412037,2009-06-21,12:46:17
40.000916,116.327525,0,208,39985.5321990741,2009-06-21,12:46:22
40.000917,116.327477,0,208,39985.5322569444,2009-06-21,12:46:27
40.000839,116.327504,0,208,39985.5323148148,2009-06-21,12:46:32
40.000754,116.327536,0,207,39985.5323726852,2009-06-21,12:46:37
40.000705,116.327545,0,206,39985.5324305556,2009-06-21,12:46:42
40.000687,116.327535,0,205,39985.5324884259,2009-06-21,12:46:47
40.000732,116.327522,0,204,39985.5325462963,2009-06-21,12:46:52
40.000807,116.327499,0,203,39985.5326041667,2009-06-21,12:46:57
40.000775,116.327532,0,201,39985.532662037,2009-06-21,12:47:02
40.000717,116.327601,0,200,39985.5327199074,2009-06-21,12:47:07
40.000672,116.327684,0,196,39985.5327777778,2009-06-21,12:47:12
40.000665,116.327757,0,197,39985.5328356481,2009-06-21,12:47:17
40.000669,116.327792,0,197,39985.5328935185,2009-06-21,12:47:22
40.000691,116.327775,0,197,39985.5329513889,2009-06-21,12:47:27
40.00073,116.327742,0,194,39985.5330092593,2009-06-21,12:47:32
40.000753,116.327705,0,191,39985.5330671296,2009-06-21,12:47:37
40.000661,116.327842,0,190,39985.533125,2009-06-21,12:47:42
40.000645,116.327865,0,191,39985.5331828704,2009-06-21,12:47:47
40.000677,116.327801,0,194,39985.5332407407,2009-06-21,12:47:52
40.000684,116.327712,0,198,39985.5332986111,2009-06-21,12:47:57
40.000717,116.327624,0,195,39985.5333564815,2009-06-21,12:48:02
40.000792,116.327493,0,192,39985.5334143518,2009-06-21,12:48:07
40.00085,116.327451,0,193,39985.5334722222,2009-06-21,12:48:12
40.000747,116.327543,0,190,39985.5335300926,2009-06-21,12:48:17
40.000654,116.327658,0,189,39985.533587963,2009-06-21,12:48:22
40.000664,116.327675,0,190,39985.5336458333,2009-06-21,12:48:27
40.0007,116.327664,0,189,39985.5337037037,2009-06-21,12:48:32
40.000734,116.327673,0,191,39985.5337615741,2009-06-21,12:48:37
40.000737,116.327719,0,191,39985.5338194444,2009-06-21,12:48:42
40.000737,116.327719,0,191,39985.5338541667,2009-06-21,12:48:45
40.000732,116.32772,0,192,39985.5338773148,2009-06-21,12:48:47
40.00077,116.327674,0,193,39985.5339351852,2009-06-21,12:48:52
40.000823,116.327622,0,193,39985.5339930556,2009-06-21,12:48:57
40.00082,116.327644,0,194,39985.5340509259,2009-06-21,12:49:02
40.000722,116.327722,0,194,39985.5341087963,2009-06-21,12:49:07
40.000676,116.327685,0,191,39985.5341666667,2009-06-21,12:49:12
40.000683,116.327673,0,186,39985.534224537,2009-06-21,12:49:17
40.000721,116.327642,0,184,39985.5342824074,2009-06-21,12:49:22
40.000714,116.327666,0,181,39985.5343402778,2009-06-21,12:49:27
40.000647,116.327696,0,177,39985.5343981481,2009-06-21,12:49:32
40.000478,116.327801,0,175,39985.5344560185,2009-06-21,12:49:37
40.000223,116.328009,0,174,39985.5345138889,2009-06-21,12:49:42
40.000007,116.328182,0,172,39985.5345717593,2009-06-21,12:49:47
39.99982,116.328334,0,175,39985.5346296296,2009-06-21,12:49:52
39.999722,116.328405,0,175,39985.5346875,2009-06-21,12:49:57
39.999828,116.328338,0,175,39985.5347453704,2009-06-21,12:50:02
39.999852,116.328323,0,171,39985.5348032407,2009-06-21,12:50:07
39.999853,116.328297,0,171,39985.5348611111,2009-06-21,12:50:12
40.000039,116.328171,0,173,39985.5349189815,2009-06-21,12:50:17
40.000325,116.328096,0,172,39985.5349768519,2009-06-21,12:50:22
40.000424,116.328016,0,175,39985.5350347222,2009-06-21,12:50:27
40.000328,116.328062,0,178,39985.5350925926,2009-06-21,12:50:32
39.999965,116.328256,0,182,39985.535150463,2009-06-21,12:50:37
40.000223,116.32839,0,187,39985.5352083333,2009-06-21,12:50:42
40.000314,116.328396,0,186,39985.5352662037,2009-06-21,12:50:47
40.000341,116.328412,0,187,39985.5353240741,2009-06-21,12:50:52
40.00035,116.32847,0,193,39985.5353819444,2009-06-21,12:50:57
40.000318,116.328527,0,194,39985.5354398148,2009-06-21,12:51:02
40.000345,116.328504,0,195,39985.5354976852,2009-06-21,12:51:07
40.000379,116.328467,0,196,39985.5355555556,2009-06-21,12:51:12
40.000401,116.328456,0,196,39985.5356134259,2009-06-21,12:51:17
40.000411,116.328403,0,193,39985.5356712963,2009-06-21,12:51:22
40.000452,116.328373,0,192,39985.5357291667,2009-06-21,12:51:27
40.000511,116.328337,0,192,39985.535787037,2009-06-21,12:51:32
40.000554,116.3283,0,192,39985.5358449074,2009-06-21,12:51:37
40.000555,116.328336,0,193,39985.5359027778,2009-06-21,12:51:42
40.000519,116.328391,0,194,39985.5359606481,2009-06-21,12:51:47
40.000344,116.328576,0,199,39985.5360185185,2009-06-21,12:51:52
40.000234,116.328649,0,204,39985.5360763889,2009-06-21,12:51:57
40.000124,116.32868,0,211,39985.5361342593,2009-06-21,12:52:02
40.000124,116.32868,0,211,39985.5361689815,2009-06-21,12:52:05
40.000119,116.328686,0,213,39985.5361921296,2009-06-21,12:52:07
40.000066,116.328733,0,214,39985.53625,2009-06-21,12:52:12
40.000013,116.328771,0,216,39985.5363078704,2009-06-21,12:52:17
40.000135,116.32865,0,218,39985.5363657407,2009-06-21,12:52:22
40.0002,116.328571,0,220,39985.5364236111,2009-06-21,12:52:27
40.000187,116.328583,0,222,39985.5364814815,2009-06-21,12:52:32
40.001324,116.32752,0,189,39985.5376388889,2009-06-21,12:54:12
40.001397,116.327317,0,160,39985.5376967593,2009-06-21,12:54:17
40.000885,116.327978,0,271,39985.5377546296,2009-06-21,12:54:22
40.000527,116.328441,0,318,39985.5378125,2009-06-21,12:54:27
40.000392,116.328558,0,326,39985.5378703704,2009-06-21,12:54:32
40.000232,116.328741,0,338,39985.5379282407,2009-06-21,12:54:37
40.000271,116.328629,0,321,39985.5379861111,2009-06-21,12:54:42
40.000237,116.328655,0,331,39985.5380439815,2009-06-21,12:54:47
40.000271,116.328686,0,351,39985.5381018519,2009-06-21,12:54:52
40.000328,116.328683,0,368,39985.5381597222,2009-06-21,12:54:57
40.000443,116.328633,0,380,39985.5382175926,2009-06-21,12:55:02
40.000401,116.328686,0,389,39985.538275463,2009-06-21,12:55:07
40.000342,116.328713,0,391,39985.5383333333,2009-06-21,12:55:12
40.000283,116.328733,0,393,39985.5383912037,2009-06-21,12:55:17
40.000243,116.328717,0,390,39985.5384490741,2009-06-21,12:55:22
40.000238,116.32867,0,387,39985.5385069444,2009-06-21,12:55:27
40.000297,116.328495,0,377,39985.5385648148,2009-06-21,12:55:32
40.00035,116.328379,0,363,39985.5386226852,2009-06-21,12:55:37
40.000495,116.328089,0,322,39985.5386805556,2009-06-21,12:55:42
40.000365,116.328155,0,313,39985.5387384259,2009-06-21,12:55:47
40.000294,116.328163,0,306,39985.5387962963,2009-06-21,12:55:52
40.000289,116.328098,0,297,39985.5388541667,2009-06-21,12:55:57
40.000358,116.328002,0,286,39985.538912037,2009-06-21,12:56:02
40.000386,116.327946,0,282,39985.5389699074,2009-06-21,12:56:07
40.000426,116.327845,0,285,39985.5390277778,2009-06-21,12:56:12
40.00052,116.327702,0,286,39985.5390856481,2009-06-21,12:56:17
40.000266,116.327755,0,286,39985.5391435185,2009-06-21,12:56:22
40,116.327868,0,282,39985.5392013889,2009-06-21,12:56:27
39.999735,116.328002,0,277,39985.5392592593,2009-06-21,12:56:32
39.999447,116.328142,0,273,39985.5393171296,2009-06-21,12:56:37
39.999438,116.328132,0,272,39985.539375,2009-06-21,12:56:42
40.000022,116.32813,0,272,39985.5394328704,2009-06-21,12:56:47
40.000287,116.328124,0,273,39985.5394907407,2009-06-21,12:56:52
40.000314,116.328106,0,273,39985.5395486111,2009-06-21,12:56:57
40.000314,116.328106,0,273,39985.5395833333,2009-06-21,12:57:00
40.00032,116.328114,0,273,39985.5396064815,2009-06-21,12:57:02
40.00035,116.328105,0,274,39985.5396643518,2009-06-21,12:57:07
40.000364,116.328108,0,274,39985.5397222222,2009-06-21,12:57:12
40.000364,116.328108,0,274,39985.5397569444,2009-06-21,12:57:15
40.000366,116.328106,0,274,39985.5397800926,2009-06-21,12:57:17
40.000285,116.328212,0,275,39985.539837963,2009-06-21,12:57:22
40.000209,116.328291,0,278,39985.5398958333,2009-06-21,12:57:27
40.000232,116.328247,0,276,39985.5399537037,2009-06-21,12:57:32
40.000319,116.328192,0,278,39985.5400115741,2009-06-21,12:57:37
40.000356,116.328124,0,280,39985.5400694444,2009-06-21,12:57:42
40.000285,116.328205,0,284,39985.5401273148,2009-06-21,12:57:47
40.000271,116.328242,0,288,39985.5401851852,2009-06-21,12:57:52
40.000315,116.328187,0,291,39985.5402430556,2009-06-21,12:57:57
40.000329,116.328087,0,287,39985.5403009259,2009-06-21,12:58:02
40.000305,116.328059,0,286,39985.5403587963,2009-06-21,12:58:07
40.000258,116.328122,0,287,39985.5404166667,2009-06-21,12:58:12
40.000344,116.328155,0,291,39985.540474537,2009-06-21,12:58:17
40.000306,116.328332,0,294,39985.5405324074,2009-06-21,12:58:22
40.000327,116.328394,0,295,39985.5405902778,2009-06-21,12:58:27
40.000364,116.328419,0,296,39985.5406481481,2009-06-21,12:58:32
40.000356,116.328484,0,295,39985.5407060185,2009-06-21,12:58:37
40.000369,116.328498,0,296,39985.5407638889,2009-06-21,12:58:42
40.00039,116.328531,0,301,39985.5408217593,2009-06-21,12:58:47
40.000376,116.328609,0,309,39985.5408796296,2009-06-21,12:58:52
40.000391,116.328586,0,320,39985.5409375,2009-06-21,12:58:57
40.000378,116.328608,0,329,39985.5409953704,2009-06-21,12:59:02
40.000373,116.328638,0,332,39985.5410532407,2009-06-21,12:59:07
40.000378,116.328607,0,328,39985.5411111111,2009-06-21,12:59:12
40.000433,116.328481,0,321,39985.5411689815,2009-06-21,12:59:17
40.000497,116.328378,0,319,39985.5412268518,2009-06-21,12:59:22
40.000607,116.328198,0,319,39985.5412847222,2009-06-21,12:59:27
40.000729,116.328066,0,322,39985.5413425926,2009-06-21,12:59:32
40.000801,116.327975,0,325,39985.541400463,2009-06-21,12:59:37
40.00083,116.327957,0,329,39985.5414583333,2009-06-21,12:59:42
40.0008,116.327959,0,333,39985.5415162037,2009-06-21,12:59:47
40.00071,116.328068,0,335,39985.5415740741,2009-06-21,12:59:52
40.000643,116.3281,0,336,39985.5416319444,2009-06-21,12:59:57
40.000654,116.327989,0,337,39985.5416898148,2009-06-21,13:00:02
40.000654,116.327989,0,337,39985.541724537,2009-06-21,13:00:05
40.000655,116.327989,0,342,39985.5417476852,2009-06-21,13:00:07
40.000705,116.327954,0,346,39985.5418055556,2009-06-21,13:00:12
40.000662,116.328013,0,346,39985.5418634259,2009-06-21,13:00:17
40.000631,116.328019,0,343,39985.5419212963,2009-06-21,13:00:22
40.000564,116.328097,0,341,39985.5419791667,2009-06-21,13:00:27
40.000521,116.328165,0,341,39985.542037037,2009-06-21,13:00:32
40.000511,116.328194,0,341,39985.5420949074,2009-06-21,13:00:37
40.000567,116.328132,0,341,39985.5421527778,2009-06-21,13:00:42
40.000617,116.328113,0,341,39985.5422106481,2009-06-21,13:00:47
40.000565,116.328208,0,341,39985.5422685185,2009-06-21,13:00:52
40.000614,116.328169,0,337,39985.5423263889,2009-06-21,13:00:57
40.000634,116.328181,0,334,39985.5423842593,2009-06-21,13:01:02
40.000686,116.328144,0,331,39985.5424421296,2009-06-21,13:01:07
40.000691,116.328126,0,327,39985.5425,2009-06-21,13:01:12
40.000675,116.328151,0,323,39985.5425578704,2009-06-21,13:01:17
40.000683,116.328135,0,317,39985.5426157407,2009-06-21,13:01:22
40.000759,116.328087,0,311,39985.5426736111,2009-06-21,13:01:27
40.000891,116.32798,0,306,39985.5427314815,2009-06-21,13:01:32
40.00089,116.327958,0,303,39985.5427893519,2009-06-21,13:01:37
40.001148,116.327519,0,277,39985.5435416667,2009-06-21,13:02:42
40.000927,116.327919,0,357,39985.543599537,2009-06-21,13:02:47
40.00078,116.327997,0,353,39985.5436574074,2009-06-21,13:02:52
40.00068,116.328105,0,365,39985.5437152778,2009-06-21,13:02:57
40.000761,116.32789,0,307,39985.5437731481,2009-06-21,13:03:02
40.000862,116.327793,0,283,39985.5438310185,2009-06-21,13:03:07
40.00092,116.32769,0,276,39985.5438888889,2009-06-21,13:03:12
40.000874,116.32772,0,272,39985.5439467593,2009-06-21,13:03:17
40.00083,116.327747,0,267,39985.5440046296,2009-06-21,13:03:22
40.000834,116.327736,0,265,39985.5440625,2009-06-21,13:03:27
40.000905,116.327646,0,263,39985.5441203704,2009-06-21,13:03:32
40.000939,116.327598,0,261,39985.5441782407,2009-06-21,13:03:37
40.000954,116.327567,0,258,39985.5442361111,2009-06-21,13:03:42
40.000923,116.327606,0,256,39985.5442939815,2009-06-21,13:03:47
40.000885,116.327673,0,253,39985.5443518519,2009-06-21,13:03:52
40.000909,116.327671,0,251,39985.5444097222,2009-06-21,13:03:57
40.000799,116.32774,0,252,39985.5444675926,2009-06-21,13:04:02
40.00072,116.327753,0,253,39985.544525463,2009-06-21,13:04:07
40.00061,116.32777,0,256,39985.5445833333,2009-06-21,13:04:12
40.000601,116.32767,0,258,39985.5446412037,2009-06-21,13:04:17
40.000666,116.32757,0,261,39985.5446990741,2009-06-21,13:04:22
40.000756,116.32753,0,261,39985.5447569444,2009-06-21,13:04:27
40.000848,116.327523,0,260,39985.5448148148,2009-06-21,13:04:32
40.000899,116.327453,0,259,39985.5448726852,2009-06-21,13:04:37
40.000895,116.327423,0,258,39985.5449305556,2009-06-21,13:04:42
40.000901,116.327442,0,257,39985.5449884259,2009-06-21,13:04:47
40.00091,116.327517,0,255,39985.5450462963,2009-06-21,13:04:52
40.000927,116.327482,0,255,39985.5451041667,2009-06-21,13:04:57
40.000886,116.327502,0,255,39985.545162037,2009-06-21,13:05:02
40.000874,116.327483,0,258,39985.5453935185,2009-06-21,13:05:22
40.000925,116.327435,0,259,39985.5454513889,2009-06-21,13:05:27
40.001066,116.32743,0,260,39985.5455092593,2009-06-21,13:05:32
40.001113,116.327427,0,260,39985.5455671296,2009-06-21,13:05:37
40.001089,116.327427,0,259,39985.545625,2009-06-21,13:05:42
40.001,116.327468,0,257,39985.5456828704,2009-06-21,13:05:47
40.000942,116.327494,0,254,39985.5457407407,2009-06-21,13:05:52
40.001025,116.327462,0,250,39985.5457986111,2009-06-21,13:05:57
40.001155,116.327358,0,244,39985.5458564815,2009-06-21,13:06:02
40.001253,116.327214,0,241,39985.5459143519,2009-06-21,13:06:07
40.001316,116.327117,0,239,39985.5459722222,2009-06-21,13:06:12
40.001384,116.32704,0,239,39985.5460300926,2009-06-21,13:06:17
40.001423,116.326961,0,238,39985.546087963,2009-06-21,13:06:22
40.001494,116.326865,0,238,39985.5461458333,2009-06-21,13:06:27
40.001602,116.326742,0,239,39985.5462037037,2009-06-21,13:06:32
40.001665,116.326654,0,243,39985.5462615741,2009-06-21,13:06:37
40.00167,116.32656,0,247,39985.5463194444,2009-06-21,13:06:42
40.001693,116.326467,0,249,39985.5463773148,2009-06-21,13:06:47
40.00169,116.326458,0,251,39985.5464351852,2009-06-21,13:06:52
40.001702,116.326391,0,252,39985.5464930556,2009-06-21,13:06:57
40.001668,116.326399,0,254,39985.5465509259,2009-06-21,13:07:02
40.001656,116.326366,0,255,39985.5466087963,2009-06-21,13:07:07
40.001668,116.32633,0,257,39985.5466666667,2009-06-21,13:07:12
40.001833,116.326223,0,261,39985.546724537,2009-06-21,13:07:17
40.001836,116.326212,0,262,39985.5467824074,2009-06-21,13:07:22
40.001761,116.326246,0,265,39985.5468402778,2009-06-21,13:07:27
40.00156,116.326433,0,268,39985.5468981481,2009-06-21,13:07:32
40.001183,116.326873,0,268,39985.5469560185,2009-06-21,13:07:37
40.001103,116.326928,0,266,39985.5470138889,2009-06-21,13:07:42
40.001092,116.326953,0,269,39985.5470717593,2009-06-21,13:07:47
40.001197,116.326939,0,274,39985.5471296296,2009-06-21,13:07:52
40.001264,116.326974,0,278,39985.5471875,2009-06-21,13:07:57
40.001168,116.327112,0,283,39985.5472453704,2009-06-21,13:08:02
40.001095,116.327208,0,285,39985.5473032407,2009-06-21,13:08:07
40.000984,116.327374,0,288,39985.5473611111,2009-06-21,13:08:12
40.000941,116.327455,0,287,39985.5474189815,2009-06-21,13:08:17
40.000937,116.32752,0,286,39985.5474768518,2009-06-21,13:08:22
40.000898,116.327636,0,283,39985.5475347222,2009-06-21,13:08:27
40.000926,116.327692,0,281,39985.5475925926,2009-06-21,13:08:32
40.000885,116.327734,0,280,39985.547650463,2009-06-21,13:08:37
40.000892,116.327749,0,281,39985.5477083333,2009-06-21,13:08:42
40.000856,116.327781,0,283,39985.5477662037,2009-06-21,13:08:47
40.000822,116.327734,0,286,39985.5478240741,2009-06-21,13:08:52
40.000752,116.327659,0,292,39985.5478819444,2009-06-21,13:08:57
40.00083,116.32745,0,298,39985.5479398148,2009-06-21,13:09:02
40.000885,116.327401,0,303,39985.5479976852,2009-06-21,13:09:07
40.000932,116.327426,0,309,39985.5480555556,2009-06-21,13:09:12
40.00097,116.327397,0,312,39985.5481134259,2009-06-21,13:09:17
40.001095,116.327301,0,317,39985.5481712963,2009-06-21,13:09:22
40.001056,116.32729,0,325,39985.5482291667,2009-06-21,13:09:27
40.001119,116.327258,0,331,39985.548287037,2009-06-21,13:09:32
40.001138,116.327179,0,335,39985.5483449074,2009-06-21,13:09:37
40.001206,116.32707,0,333,39985.5484027778,2009-06-21,13:09:42
40.001283,116.326905,0,329,39985.5484606481,2009-06-21,13:09:47
40.001262,116.326994,0,326,39985.5485185185,2009-06-21,13:09:52
40.001162,116.327166,0,326,39985.5485763889,2009-06-21,13:09:57
40.001031,116.327333,0,326,39985.5486342593,2009-06-21,13:10:02
40.000941,116.327511,0,324,39985.5486921296,2009-06-21,13:10:07
40.000784,116.327759,0,323,39985.54875,2009-06-21,13:10:12
40.000684,116.327898,0,323,39985.5488078704,2009-06-21,13:10:17
40.000624,116.327964,0,323,39985.5488657407,2009-06-21,13:10:22
40.000571,116.32808,0,323,39985.5489236111,2009-06-21,13:10:27
40.000571,116.328058,0,327,39985.5489814815,2009-06-21,13:10:32
40.000563,116.328071,0,331,39985.5490393518,2009-06-21,13:10:37
40.000533,116.328076,0,333,39985.5490972222,2009-06-21,13:10:42
40.000586,116.327972,0,330,39985.5491550926,2009-06-21,13:10:47
40.000598,116.328005,0,324,39985.549212963,2009-06-21,13:10:52
40.000615,116.328005,0,323,39985.5492708333,2009-06-21,13:10:57
40.000612,116.327994,0,325,39985.5493287037,2009-06-21,13:11:02
40.0006,116.327954,0,327,39985.5493865741,2009-06-21,13:11:07
40.000601,116.327942,0,329,39985.5494444444,2009-06-21,13:11:12
40.000637,116.327964,0,329,39985.5495023148,2009-06-21,13:11:17
40.000674,116.327994,0,328,39985.5495601852,2009-06-21,13:11:22
40.00069,116.327988,0,327,39985.5496180556,2009-06-21,13:11:27
40.000697,116.328007,0,326,39985.5496759259,2009-06-21,13:11:32
40.000696,116.328033,0,323,39985.5497337963,2009-06-21,13:11:37
40.000707,116.328027,0,319,39985.5497916667,2009-06-21,13:11:42
40.000721,116.32808,0,316,39985.549849537,2009-06-21,13:11:47
40.000727,116.328086,0,317,39985.5499074074,2009-06-21,13:11:52
40.000726,116.328089,0,317,39985.5499652778,2009-06-21,13:11:57
40.000726,116.328089,0,317,39985.55,2009-06-21,13:12:00
40.000722,116.328091,0,317,39985.5500231481,2009-06-21,13:12:02
40.000717,116.328106,0,317,39985.5500810185,2009-06-21,13:12:07
40.0007,116.328165,0,320,39985.5501388889,2009-06-21,13:12:12
40.0007,116.328165,0,320,39985.5501736111,2009-06-21,13:12:15
40.000693,116.328173,0,323,39985.5501967593,2009-06-21,13:12:17
40.000711,116.328145,0,323,39985.5502546296,2009-06-21,13:12:22
40.000681,116.328106,0,326,39985.5503125,2009-06-21,13:12:27
40.000686,116.328062,0,324,39985.5503703704,2009-06-21,13:12:32
40.000696,116.328009,0,320,39985.5504282407,2009-06-21,13:12:37
40.000696,116.327948,0,320,39985.5504861111,2009-06-21,13:12:42
40.000696,116.327948,0,320,39985.5505208333,2009-06-21,13:12:45
40.000688,116.327949,0,318,39985.5505439815,2009-06-21,13:12:47
40.000681,116.327934,0,316,39985.5506018519,2009-06-21,13:12:52
40.000672,116.327906,0,314,39985.5506597222,2009-06-21,13:12:57
40.00067,116.327795,0,312,39985.5507175926,2009-06-21,13:13:02
40.000682,116.327785,0,310,39985.550775463,2009-06-21,13:13:07
40.000672,116.327725,0,308,39985.5508333333,2009-06-21,13:13:12
40.000672,116.327725,0,308,39985.5508680556,2009-06-21,13:13:15
40.000676,116.327732,0,306,39985.5508912037,2009-06-21,13:13:17
40.000677,116.32776,0,305,39985.5509490741,2009-06-21,13:13:22
40.000672,116.327715,0,303,39985.5510069444,2009-06-21,13:13:27
40.000685,116.327688,0,303,39985.5510648148,2009-06-21,13:13:32
40.000671,116.327684,0,301,39985.5511226852,2009-06-21,13:13:37
40.000667,116.327647,0,301,39985.5511805556,2009-06-21,13:13:42
40.000672,116.327701,0,300,39985.5512384259,2009-06-21,13:13:47
40.00067,116.327721,0,299,39985.5512962963,2009-06-21,13:13:52
40.00067,116.327721,0,299,39985.5513310185,2009-06-21,13:13:55
40.000675,116.327726,0,299,39985.5513541667,2009-06-21,13:13:57
40.000686,116.327792,0,299,39985.551412037,2009-06-21,13:14:02
40.000708,116.327863,0,299,39985.5514699074,2009-06-21,13:14:07
40.000722,116.327906,0,297,39985.5515277778,2009-06-21,13:14:12
40.000744,116.327922,0,297,39985.5515856481,2009-06-21,13:14:17
40.000753,116.327951,0,299,39985.5516435185,2009-06-21,13:14:22
40.000773,116.32798,0,297,39985.5517013889,2009-06-21,13:14:27
40.000743,116.328028,0,294,39985.5517592593,2009-06-21,13:14:32
40.000707,116.328032,0,292,39985.5518171296,2009-06-21,13:14:37
40.00069,116.328027,0,291,39985.551875,2009-06-21,13:14:42
40.000698,116.32804,0,290,39985.5519328704,2009-06-21,13:14:47
40.000698,116.32804,0,290,39985.5519675926,2009-06-21,13:14:50
40.000699,116.328045,0,290,39985.5519907407,2009-06-21,13:14:52
40.000695,116.328021,0,290,39985.5520486111,2009-06-21,13:14:57
40.00067,116.328037,0,288,39985.5521064815,2009-06-21,13:15:02
40.00067,116.328037,0,288,39985.5521412037,2009-06-21,13:15:05
40.000671,116.328034,0,287,39985.5521643519,2009-06-21,13:15:07
40.000713,116.328054,0,285,39985.5522222222,2009-06-21,13:15:12
40.000741,116.32804,0,285,39985.5522800926,2009-06-21,13:15:17
40.000743,116.328073,0,285,39985.552337963,2009-06-21,13:15:22
40.000822,116.327789,0,283,39985.5545949074,2009-06-21,13:18:37
40.000849,116.327688,0,284,39985.5546527778,2009-06-21,13:18:42
40.000855,116.327611,0,282,39985.5547106481,2009-06-21,13:18:47
40.00081,116.327582,0,281,39985.5547685185,2009-06-21,13:18:52
40.000757,116.327551,0,279,39985.5548263889,2009-06-21,13:18:57
40.000719,116.327571,0,277,39985.5548842593,2009-06-21,13:19:02
40.000719,116.327571,0,277,39985.5549189815,2009-06-21,13:19:05
40.000723,116.327573,0,274,39985.5549421296,2009-06-21,13:19:07
40.000781,116.327564,0,270,39985.555,2009-06-21,13:19:12
40.000786,116.327598,0,269,39985.5550578704,2009-06-21,13:19:17
40.00073,116.327651,0,267,39985.5551157407,2009-06-21,13:19:22
40.000643,116.327743,0,266,39985.5551736111,2009-06-21,13:19:27
40.000627,116.327772,0,265,39985.5552314815,2009-06-21,13:19:32
40.000626,116.327779,0,264,39985.5552893518,2009-06-21,13:19:37
40.000626,116.327779,0,264,39985.5553240741,2009-06-21,13:19:40
40.000624,116.327782,0,264,39985.5553472222,2009-06-21,13:19:42
40.00063,116.327746,0,265,39985.5554050926,2009-06-21,13:19:47
40.000623,116.327745,0,265,39985.555462963,2009-06-21,13:19:52
40.000617,116.327745,0,265,39985.5555208333,2009-06-21,13:19:57
40.000613,116.327747,0,265,39985.5555787037,2009-06-21,13:20:02
40.000615,116.327742,0,265,39985.5556365741,2009-06-21,13:20:07
40.000615,116.327742,0,265,39985.5556712963,2009-06-21,13:20:10
40.000613,116.327742,0,265,39985.5556944444,2009-06-21,13:20:12
40.000681,116.32767,0,265,39985.5557523148,2009-06-21,13:20:17
40.00056,116.327751,0,265,39985.5558680556,2009-06-21,13:20:27
40.000569,116.327754,0,265,39985.5559259259,2009-06-21,13:20:32
40.000583,116.327745,0,265,39985.5559837963,2009-06-21,13:20:37
40.000564,116.327766,0,264,39985.5560416667,2009-06-21,13:20:42
40.000582,116.327825,0,267,39985.556099537,2009-06-21,13:20:47
40.000552,116.327937,0,267,39985.5561574074,2009-06-21,13:20:52
40.00056,116.32793,0,267,39985.5562152778,2009-06-21,13:20:57
40.00056,116.32793,0,267,39985.55625,2009-06-21,13:21:00
40.000557,116.327926,0,267,39985.5562731481,2009-06-21,13:21:02
40.000588,116.327917,0,266,39985.5563310185,2009-06-21,13:21:07
40.000673,116.327937,0,266,39985.5563888889,2009-06-21,13:21:12
40.000675,116.327965,0,265,39985.5564467593,2009-06-21,13:21:17
40.000702,116.328002,0,264,39985.5565046296,2009-06-21,13:21:22
40.000718,116.328054,0,263,39985.5565625,2009-06-21,13:21:27
40.000694,116.32813,0,263,39985.5566203704,2009-06-21,13:21:32
40.000669,116.328164,0,263,39985.5566782407,2009-06-21,13:21:37
40.000658,116.328165,0,263,39985.5567361111,2009-06-21,13:21:42
40.000644,116.32816,0,263,39985.5567939815,2009-06-21,13:21:47
40.000653,116.328142,0,262,39985.5568518518,2009-06-21,13:21:52
40.000726,116.328098,0,259,39985.5569097222,2009-06-21,13:21:57
40.000752,116.328059,0,258,39985.5569675926,2009-06-21,13:22:02
40.000772,116.328032,0,259,39985.557025463,2009-06-21,13:22:07
40.000777,116.32801,0,260,39985.5570833333,2009-06-21,13:22:12
40.000544,116.328104,0,241,39985.559224537,2009-06-21,13:25:17
40.0005,116.328144,0,239,39985.5592824074,2009-06-21,13:25:22
40.00049,116.328167,0,239,39985.5593402778,2009-06-21,13:25:27
40.000494,116.328176,0,238,39985.5593981481,2009-06-21,13:25:32
40.000493,116.328185,0,238,39985.5594560185,2009-06-21,13:25:37
40.000498,116.328175,0,238,39985.5595138889,2009-06-21,13:25:42
40.000535,116.328137,0,237,39985.5595717593,2009-06-21,13:25:47
40.000597,116.328056,0,235,39985.5596296296,2009-06-21,13:25:52
40.000637,116.327993,0,235,39985.5596875,2009-06-21,13:25:57
40.00064,116.327983,0,234,39985.5597453704,2009-06-21,13:26:02
40.000674,116.327992,0,233,39985.5598032407,2009-06-21,13:26:07
40.000708,116.327973,0,232,39985.5598611111,2009-06-21,13:26:12
40.000774,116.327889,0,231,39985.5599189815,2009-06-21,13:26:17
40.000779,116.327848,0,231,39985.5599768519,2009-06-21,13:26:22
40.000766,116.32779,0,232,39985.5600347222,2009-06-21,13:26:27
40.000755,116.327793,0,233,39985.5600925926,2009-06-21,13:26:32
40.000758,116.327758,0,234,39985.560150463,2009-06-21,13:26:37
40.000763,116.327691,0,235,39985.5602083333,2009-06-21,13:26:42
40.000754,116.32772,0,235,39985.5602662037,2009-06-21,13:26:47
40.000754,116.32772,0,235,39985.5603009259,2009-06-21,13:26:50
40.000757,116.327725,0,235,39985.5603240741,2009-06-21,13:26:52
40.000741,116.32769,0,234,39985.5603819444,2009-06-21,13:26:57
40.000735,116.327676,0,232,39985.5604398148,2009-06-21,13:27:02
40.000735,116.327676,0,232,39985.560474537,2009-06-21,13:27:05
40.000736,116.32767,0,232,39985.5604976852,2009-06-21,13:27:07
40.00074,116.32768,0,232,39985.5605555556,2009-06-21,13:27:12
40.000741,116.32768,0,232,39985.5606134259,2009-06-21,13:27:17
40.000748,116.327684,0,231,39985.5606712963,2009-06-21,13:27:22
40.000748,116.327684,0,231,39985.5607060185,2009-06-21,13:27:25
40.000754,116.327677,0,231,39985.5607291667,2009-06-21,13:27:27
40.000764,116.32767,0,231,39985.560787037,2009-06-21,13:27:32
40.000764,116.32767,0,231,39985.5608217593,2009-06-21,13:27:35
40.000771,116.327668,0,231,39985.5608449074,2009-06-21,13:27:37
40.000782,116.327679,0,231,39985.5609027778,2009-06-21,13:27:42
40.000824,116.327724,0,230,39985.5609606481,2009-06-21,13:27:47
40.000851,116.327727,0,229,39985.5610185185,2009-06-21,13:27:52
40.000896,116.327679,0,230,39985.5610763889,2009-06-21,13:27:57
40.000921,116.327635,0,231,39985.5611342593,2009-06-21,13:28:02
40.000898,116.327655,0,233,39985.5611921296,2009-06-21,13:28:07
40.000902,116.327628,0,232,39985.56125,2009-06-21,13:28:12
40.000902,116.327628,0,232,39985.5612847222,2009-06-21,13:28:15
40.000896,116.327622,0,232,39985.5613078704,2009-06-21,13:28:17
40.000891,116.327611,0,232,39985.5613657407,2009-06-21,13:28:22
40.000888,116.32756,0,232,39985.5614236111,2009-06-21,13:28:27
40.000898,116.327478,0,233,39985.5614814815,2009-06-21,13:28:32
40.000847,116.32754,0,233,39985.5615393519,2009-06-21,13:28:37
40.000838,116.327557,0,233,39985.5615972222,2009-06-21,13:28:42
40.000837,116.327554,0,233,39985.5616550926,2009-06-21,13:28:47
40.00083,116.327549,0,233,39985.561712963,2009-06-21,13:28:52
40.00083,116.327549,0,233,39985.5617476852,2009-06-21,13:28:55
40.000828,116.327552,0,233,39985.5617708333,2009-06-21,13:28:57
40.00083,116.327561,0,233,39985.5618287037,2009-06-21,13:29:02
40.000828,116.32756,0,232,39985.5618865741,2009-06-21,13:29:07
40.000824,116.32756,0,232,39985.5619444444,2009-06-21,13:29:12
40.000824,116.327565,0,232,39985.5620023148,2009-06-21,13:29:17
40.000824,116.327573,0,232,39985.5620601852,2009-06-21,13:29:22
40.000822,116.327567,0,232,39985.5621180556,2009-06-21,13:29:27
40.000822,116.327567,0,232,39985.5621527778,2009-06-21,13:29:30
40.000819,116.327567,0,232,39985.5621759259,2009-06-21,13:29:32
40.000813,116.32762,0,229,39985.5622337963,2009-06-21,13:29:37
40.000812,116.327648,0,227,39985.5622916667,2009-06-21,13:29:42
40.000812,116.327648,0,227,39985.5623263889,2009-06-21,13:29:45
40.000811,116.327656,0,227,39985.562349537,2009-06-21,13:29:47
40.000809,116.327665,0,227,39985.5624074074,2009-06-21,13:29:52
40.000815,116.327672,0,227,39985.5624652778,2009-06-21,13:29:57
40.000815,116.327672,0,227,39985.5625,2009-06-21,13:30:00
40.000817,116.327677,0,227,39985.5625231481,2009-06-21,13:30:02
40.000812,116.327723,0,224,39985.5625810185,2009-06-21,13:30:07
40.00076,116.327848,0,222,39985.5626388889,2009-06-21,13:30:12
40.000732,116.327958,0,219,39985.5626967593,2009-06-21,13:30:17
40.000801,116.327648,0,240,39985.5670949074,2009-06-21,13:36:37
40.000803,116.327602,0,240,39985.5671527778,2009-06-21,13:36:42
40.000818,116.327573,0,239,39985.5672106481,2009-06-21,13:36:47
40.000808,116.327515,0,236,39985.5672685185,2009-06-21,13:36:52
40.000797,116.327469,0,234,39985.5673263889,2009-06-21,13:36:57
40.000783,116.32747,0,233,39985.5673842593,2009-06-21,13:37:02
40.000785,116.327442,0,232,39985.5674421296,2009-06-21,13:37:07
40.000798,116.327486,0,231,39985.5675,2009-06-21,13:37:12
40.000798,116.327486,0,231,39985.5675347222,2009-06-21,13:37:15
40.000804,116.327493,0,231,39985.5675578704,2009-06-21,13:37:17
40.000802,116.327506,0,231,39985.5676157407,2009-06-21,13:37:22
40.000795,116.327537,0,231,39985.5676736111,2009-06-21,13:37:27
40.000782,116.327601,0,231,39985.5677314815,2009-06-21,13:37:32
40.000755,116.327638,0,232,39985.5677893519,2009-06-21,13:37:37
40.000777,116.327627,0,231,39985.5678472222,2009-06-21,13:37:42
40.000775,116.327608,0,231,39985.5679050926,2009-06-21,13:37:47
40.000788,116.327604,0,230,39985.567962963,2009-06-21,13:37:52
40.000807,116.327532,0,225,39985.5680208333,2009-06-21,13:37:57
40.000817,116.327486,0,222,39985.5680787037,2009-06-21,13:38:02
40.000818,116.327474,0,221,39985.5681365741,2009-06-21,13:38:07
40.00082,116.327469,0,221,39985.5681944444,2009-06-21,13:38:12
40.00082,116.327469,0,221,39985.5682291667,2009-06-21,13:38:15
40.000816,116.327465,0,221,39985.5682523148,2009-06-21,13:38:17
40.000811,116.327474,0,221,39985.5683101852,2009-06-21,13:38:22
40.000816,116.327498,0,221,39985.5683680556,2009-06-21,13:38:27
40.000825,116.32755,0,221,39985.5684259259,2009-06-21,13:38:32
40.000829,116.327564,0,221,39985.5684837963,2009-06-21,13:38:37
40.00083,116.32757,0,221,39985.5685416667,2009-06-21,13:38:42
40.000824,116.327575,0,221,39985.568599537,2009-06-21,13:38:47
40.000818,116.327578,0,221,39985.5686574074,2009-06-21,13:38:52
40.000818,116.327578,0,221,39985.5686921296,2009-06-21,13:38:55
40.000819,116.327578,0,221,39985.5687152778,2009-06-21,13:38:57
40.000798,116.327614,0,221,39985.5687731481,2009-06-21,13:39:02
40.000805,116.327704,0,220,39985.5688310185,2009-06-21,13:39:07
40.000793,116.327795,0,221,39985.5688888889,2009-06-21,13:39:12
40.000778,116.327817,0,222,39985.5689467593,2009-06-21,13:39:17
40.000787,116.327816,0,222,39985.5690046296,2009-06-21,13:39:22
40.000802,116.327805,0,223,39985.5690625,2009-06-21,13:39:27
40.0008,116.327821,0,224,39985.5691203704,2009-06-21,13:39:32
40.000794,116.327831,0,225,39985.5691782407,2009-06-21,13:39:37
40.000794,116.327831,0,225,39985.569212963,2009-06-21,13:39:40
40.000787,116.327835,0,226,39985.5692361111,2009-06-21,13:39:42
40.000774,116.32784,0,225,39985.5692939815,2009-06-21,13:39:47
40.000779,116.327846,0,224,39985.5693518519,2009-06-21,13:39:52
40.000779,116.327846,0,224,39985.5693865741,2009-06-21,13:39:55
40.000775,116.327843,0,224,39985.5694097222,2009-06-21,13:39:57
40.000766,116.327841,0,223,39985.5694675926,2009-06-21,13:40:02
40.000767,116.32781,0,224,39985.569525463,2009-06-21,13:40:07
40.00078,116.327755,0,225,39985.5695833333,2009-06-21,13:40:12
40.000798,116.327728,0,222,39985.5696412037,2009-06-21,13:40:17
40.000782,116.327712,0,223,39985.5696990741,2009-06-21,13:40:22
40.00078,116.327691,0,223,39985.5697569444,2009-06-21,13:40:27
40.000794,116.327648,0,226,39985.5698148148,2009-06-21,13:40:32
40.000792,116.327623,0,225,39985.5698726852,2009-06-21,13:40:37
40.000796,116.327642,0,223,39985.5699305556,2009-06-21,13:40:42
40.000791,116.327658,0,221,39985.5699884259,2009-06-21,13:40:47
40.000795,116.327644,0,219,39985.5700462963,2009-06-21,13:40:52
40.000815,116.327609,0,217,39985.5701041667,2009-06-21,13:40:57
40.000824,116.327617,0,217,39985.570162037,2009-06-21,13:41:02
40.000812,116.327666,0,217,39985.5702199074,2009-06-21,13:41:07
40.000812,116.327666,0,217,39985.5702546296,2009-06-21,13:41:10
40.000817,116.327659,0,217,39985.5702777778,2009-06-21,13:41:12
40.000832,116.327658,0,216,39985.5703356481,2009-06-21,13:41:17
40.000864,116.327665,0,217,39985.5703935185,2009-06-21,13:41:22
40.000868,116.327647,0,216,39985.5704513889,2009-06-21,13:41:27
40.000889,116.327623,0,215,39985.5705092593,2009-06-21,13:41:32
40.000902,116.327545,0,213,39985.5705671296,2009-06-21,13:41:37
40.000876,116.327547,0,213,39985.570625,2009-06-21,13:41:42
40.000851,116.327596,0,214,39985.5706828704,2009-06-21,13:41:47
40.000839,116.327592,0,213,39985.5707407407,2009-06-21,13:41:52
40.000836,116.327583,0,212,39985.5707986111,2009-06-21,13:41:57
40.000831,116.327573,0,211,39985.5708564815,2009-06-21,13:42:02
40.000832,116.327575,0,211,39985.5709143518,2009-06-21,13:42:07
40.000833,116.327577,0,211,39985.5709722222,2009-06-21,13:42:12
40.000827,116.327577,0,211,39985.5710300926,2009-06-21,13:42:17
40.000826,116.327571,0,210,39985.571087963,2009-06-21,13:42:22
40.000822,116.327574,0,210,39985.5711458333,2009-06-21,13:42:27
40.000814,116.327577,0,210,39985.5712037037,2009-06-21,13:42:32
40.000814,116.327577,0,210,39985.5712384259,2009-06-21,13:42:35
40.000808,116.327579,0,210,39985.5712615741,2009-06-21,13:42:37
40.000802,116.327593,0,210,39985.5713194444,2009-06-21,13:42:42
40.000797,116.327609,0,210,39985.5713773148,2009-06-21,13:42:47
40.000796,116.327607,0,210,39985.5714351852,2009-06-21,13:42:52
40.000799,116.327601,0,210,39985.5714930556,2009-06-21,13:42:57
40.000799,116.327601,0,210,39985.5715277778,2009-06-21,13:43:00
40.000795,116.327605,0,210,39985.5715509259,2009-06-21,13:43:02
40.000719,116.327732,0,210,39985.5716087963,2009-06-21,13:43:07
40.000677,116.327769,0,209,39985.5716666667,2009-06-21,13:43:12
40.000651,116.327795,0,209,39985.571724537,2009-06-21,13:43:17
40.000631,116.327809,0,208,39985.5717824074,2009-06-21,13:43:22
40.000646,116.32774,0,206,39985.5718402778,2009-06-21,13:43:27
40.000646,116.327678,0,204,39985.5718981481,2009-06-21,13:43:32
40.000653,116.327655,0,202,39985.5719560185,2009-06-21,13:43:37
40.00067,116.327642,0,202,39985.5720138889,2009-06-21,13:43:42
40.00067,116.327642,0,202,39985.5720717593,2009-06-21,13:43:47
40.00067,116.327642,0,202,39985.5721064815,2009-06-21,13:43:50
40.00067,116.327641,0,202,39985.5721296296,2009-06-21,13:43:52
40.000682,116.327675,0,202,39985.5721875,2009-06-21,13:43:57
40.000682,116.327676,0,202,39985.5722453704,2009-06-21,13:44:02
40.000687,116.327669,0,202,39985.5723032407,2009-06-21,13:44:07
40.000687,116.327669,0,202,39985.572337963,2009-06-21,13:44:10
40.000695,116.327667,0,202,39985.5723611111,2009-06-21,13:44:12
40.000708,116.327668,0,202,39985.5724189815,2009-06-21,13:44:17
40.000732,116.327667,0,201,39985.5724768518,2009-06-21,13:44:22
40.000752,116.327688,0,200,39985.5725347222,2009-06-21,13:44:27
40.000743,116.327697,0,200,39985.5725925926,2009-06-21,13:44:32
40.000751,116.327733,0,200,39985.572650463,2009-06-21,13:44:37
40.000763,116.327764,0,198,39985.5727083333,2009-06-21,13:44:42
40.000771,116.327717,0,195,39985.5727662037,2009-06-21,13:44:47
40.000781,116.327643,0,195,39985.5728240741,2009-06-21,13:44:52
40.000767,116.327558,0,194,39985.5728819444,2009-06-21,13:44:57
40.000794,116.32748,0,192,39985.5729398148,2009-06-21,13:45:02
40.00094,116.327223,0,161,39985.5780324074,2009-06-21,13:52:22
40.00094,116.327156,0,161,39985.5780902778,2009-06-21,13:52:27
40.000919,116.327093,0,161,39985.5781481481,2009-06-21,13:52:32
40.000905,116.327142,0,161,39985.5782060185,2009-06-21,13:52:37
40.000874,116.327179,0,162,39985.5782638889,2009-06-21,13:52:42
40.000905,116.327175,0,162,39985.5783217593,2009-06-21,13:52:47
40.0009,116.327243,0,160,39985.5783796296,2009-06-21,13:52:52
40.000899,116.327277,0,157,39985.5784375,2009-06-21,13:52:57
40.000882,116.327557,0,157,39985.5784953704,2009-06-21,13:53:02
40.000853,116.327594,0,152,39985.5785532407,2009-06-21,13:53:07
40.000863,116.327619,0,152,39985.5786111111,2009-06-21,13:53:12
40.000867,116.327681,0,153,39985.5786689815,2009-06-21,13:53:17
40.000866,116.327733,0,153,39985.5787268518,2009-06-21,13:53:22
40.000867,116.327759,0,152,39985.5787847222,2009-06-21,13:53:27
40.000866,116.32777,0,152,39985.5788425926,2009-06-21,13:53:32
40.000862,116.327749,0,153,39985.578900463,2009-06-21,13:53:37
40.000862,116.327749,0,153,39985.5789351852,2009-06-21,13:53:40
40.000861,116.327748,0,153,39985.5789583333,2009-06-21,13:53:42
40.000881,116.327676,0,155,39985.5790162037,2009-06-21,13:53:47
40.000895,116.327665,0,157,39985.5790740741,2009-06-21,13:53:52
40.000888,116.327691,0,158,39985.5791319444,2009-06-21,13:53:57
40.000886,116.327695,0,158,39985.5791898148,2009-06-21,13:54:02
40.000892,116.327698,0,159,39985.5792476852,2009-06-21,13:54:07
40.000892,116.327698,0,159,39985.5792824074,2009-06-21,13:54:10
40.000888,116.327699,0,160,39985.5793055556,2009-06-21,13:54:12
40.000891,116.327709,0,160,39985.5793634259,2009-06-21,13:54:17
40.000897,116.3277,0,160,39985.5794212963,2009-06-21,13:54:22
40.000904,116.327684,0,160,39985.5794791667,2009-06-21,13:54:27
40.000904,116.327684,0,160,39985.5795138889,2009-06-21,13:54:30
40.000907,116.327684,0,160,39985.579537037,2009-06-21,13:54:32
40.000898,116.327696,0,159,39985.5795949074,2009-06-21,13:54:37
40.000883,116.327705,0,159,39985.5796527778,2009-06-21,13:54:42
40.000889,116.327692,0,159,39985.5797106481,2009-06-21,13:54:47
40.000872,116.327637,0,159,39985.5797685185,2009-06-21,13:54:52
40.000868,116.32759,0,160,39985.5798263889,2009-06-21,13:54:57
40.00085,116.327567,0,160,39985.5798842593,2009-06-21,13:55:02
40.000864,116.327552,0,160,39985.5799421296,2009-06-21,13:55:07
40.000861,116.327571,0,159,39985.58,2009-06-21,13:55:12
40.000865,116.327598,0,159,39985.5800578704,2009-06-21,13:55:17
40.000863,116.327597,0,159,39985.5801157407,2009-06-21,13:55:22
40.000863,116.327597,0,159,39985.580150463,2009-06-21,13:55:25
40.000865,116.327605,0,159,39985.5801736111,2009-06-21,13:55:27
40.000871,116.327581,0,159,39985.5802314815,2009-06-21,13:55:32
40.000871,116.327581,0,159,39985.5802662037,2009-06-21,13:55:35
40.000868,116.327582,0,159,39985.5802893518,2009-06-21,13:55:37
40.000854,116.327584,0,159,39985.5803472222,2009-06-21,13:55:42
40.000841,116.327575,0,159,39985.5804050926,2009-06-21,13:55:47
40.000857,116.327521,0,158,39985.580462963,2009-06-21,13:55:52
40.00086,116.327449,0,156,39985.5805208333,2009-06-21,13:55:57
40.000872,116.327419,0,154,39985.5805787037,2009-06-21,13:56:02
40.000893,116.32733,0,152,39985.5806365741,2009-06-21,13:56:07
40.000945,116.3273,0,151,39985.5806944444,2009-06-21,13:56:12
40.000977,116.327283,0,150,39985.5807523148,2009-06-21,13:56:17
40.000995,116.327253,0,148,39985.5808101852,2009-06-21,13:56:22
40.000995,116.327253,0,148,39985.5808449074,2009-06-21,13:56:25
40.00099,116.327251,0,147,39985.5808680556,2009-06-21,13:56:27
40.001001,116.327209,0,145,39985.5809259259,2009-06-21,13:56:32
40.001026,116.327221,0,144,39985.5809837963,2009-06-21,13:56:37
40.001023,116.327249,0,143,39985.5810416667,2009-06-21,13:56:42
40.001022,116.327202,0,142,39985.581099537,2009-06-21,13:56:47
40.001006,116.32717,0,140,39985.5811574074,2009-06-21,13:56:52
40.000991,116.327153,0,140,39985.5812152778,2009-06-21,13:56:57
40.000977,116.327219,0,140,39985.5812731481,2009-06-21,13:57:02
40.000977,116.327219,0,140,39985.5813078704,2009-06-21,13:57:05
40.000974,116.327219,0,139,39985.5813310185,2009-06-21,13:57:07
40.000983,116.327298,0,135,39985.5813888889,2009-06-21,13:57:12
40.00097,116.327385,0,133,39985.5814467593,2009-06-21,13:57:17
40.00096,116.32744,0,132,39985.5815046296,2009-06-21,13:57:22
40.000932,116.327483,0,131,39985.5815625,2009-06-21,13:57:27
40.000928,116.327518,0,130,39985.5816203704,2009-06-21,13:57:32
40.000924,116.327555,0,129,39985.5816782407,2009-06-21,13:57:37
40.000922,116.327552,0,129,39985.5817361111,2009-06-21,13:57:42
40.000922,116.327552,0,129,39985.5817708333,2009-06-21,13:57:45
40.00092,116.327555,0,129,39985.5817939815,2009-06-21,13:57:47
40.000906,116.327544,0,129,39985.5818518519,2009-06-21,13:57:52
40.000897,116.32755,0,129,39985.5819097222,2009-06-21,13:57:57
40.000897,116.32755,0,129,39985.5819444444,2009-06-21,13:58:00
40.00089,116.327549,0,129,39985.5819675926,2009-06-21,13:58:02
40.000873,116.327434,0,129,39985.582025463,2009-06-21,13:58:07
40.00088,116.327316,0,127,39985.5820833333,2009-06-21,13:58:12
40.000902,116.327207,0,125,39985.5821412037,2009-06-21,13:58:17
40.000909,116.327118,0,124,39985.5821990741,2009-06-21,13:58:22
40.000912,116.327007,0,124,39985.5822569444,2009-06-21,13:58:27
40.000929,116.326913,0,123,39985.5823148148,2009-06-21,13:58:32
40.000952,116.326897,0,123,39985.5823726852,2009-06-21,13:58:37
40.000972,116.32687,0,123,39985.5824305556,2009-06-21,13:58:42
40.000947,116.326933,0,123,39985.5824884259,2009-06-21,13:58:47
40.000958,116.326929,0,123,39985.5825462963,2009-06-21,13:58:52
40.000951,116.32692,0,123,39985.5826041667,2009-06-21,13:58:57
40.000934,116.326979,0,123,39985.582662037,2009-06-21,13:59:02
40.000941,116.327006,0,123,39985.5827199074,2009-06-21,13:59:07
40.000943,116.327002,0,123,39985.5827777778,2009-06-21,13:59:12
40.000948,116.327001,0,123,39985.5828356481,2009-06-21,13:59:17
40.000948,116.327001,0,123,39985.5828703704,2009-06-21,13:59:20
40.000948,116.327,0,123,39985.5828935185,2009-06-21,13:59:22
40.000923,116.327134,0,121,39985.5829513889,2009-06-21,13:59:27
40.00091,116.327174,0,121,39985.5830092593,2009-06-21,13:59:32
40.00092,116.327158,0,122,39985.5830671296,2009-06-21,13:59:37
40.00092,116.327158,0,122,39985.5831018519,2009-06-21,13:59:40
40.000922,116.327161,0,121,39985.583125,2009-06-21,13:59:42
40.000904,116.327243,0,120,39985.5831828704,2009-06-21,13:59:47
40.000882,116.327273,0,120,39985.5832407407,2009-06-21,13:59:52
40.000869,116.327326,0,119,39985.5832986111,2009-06-21,13:59:57
40.000852,116.327482,0,120,39985.5833564815,2009-06-21,14:00:02
40.000846,116.327542,0,120,39985.5834143519,2009-06-21,14:00:07
40.000846,116.327542,0,120,39985.5834490741,2009-06-21,14:00:10
40.000847,116.327546,0,120,39985.5834722222,2009-06-21,14:00:12
40.000863,116.327521,0,122,39985.5835300926,2009-06-21,14:00:17
40.000848,116.327537,0,123,39985.583587963,2009-06-21,14:00:22
40.000882,116.327519,0,123,39985.5836458333,2009-06-21,14:00:27
40.000878,116.327577,0,123,39985.5837037037,2009-06-21,14:00:32
40.000857,116.327574,0,124,39985.5837615741,2009-06-21,14:00:37
40.000867,116.327605,0,125,39985.5838194444,2009-06-21,14:00:42
40.000882,116.327587,0,126,39985.5838773148,2009-06-21,14:00:47
40.000882,116.327587,0,126,39985.583912037,2009-06-21,14:00:50
40.000886,116.327585,0,126,39985.5839351852,2009-06-21,14:00:52
40.0009,116.327584,0,126,39985.5839930556,2009-06-21,14:00:57
40.00094,116.327584,0,126,39985.5840509259,2009-06-21,14:01:02
40.000959,116.327591,0,126,39985.5841087963,2009-06-21,14:01:07
40.000996,116.32759,0,126,39985.584224537,2009-06-21,14:01:17
40.000996,116.32759,0,126,39985.5842592593,2009-06-21,14:01:20
40.000993,116.327589,0,126,39985.5842824074,2009-06-21,14:01:22
40.000979,116.327559,0,126,39985.5843402778,2009-06-21,14:01:27
40.000931,116.327618,0,125,39985.5843981481,2009-06-21,14:01:32
40.000912,116.327652,0,124,39985.5844560185,2009-06-21,14:01:37
40.000912,116.327652,0,124,39985.5844907407,2009-06-21,14:01:40
40.000909,116.327653,0,124,39985.5845138889,2009-06-21,14:01:42
40.000926,116.327553,0,127,39985.5845717593,2009-06-21,14:01:47
40.000931,116.327519,0,127,39985.5846296296,2009-06-21,14:01:52
40.000919,116.327526,0,127,39985.5846875,2009-06-21,14:01:57
40.000926,116.327509,0,129,39985.5847453704,2009-06-21,14:02:02
40.000958,116.327338,0,128,39985.5848032407,2009-06-21,14:02:07
40.000975,116.327262,0,127,39985.5848611111,2009-06-21,14:02:12
40.000974,116.327223,0,127,39985.5849189815,2009-06-21,14:02:17
40.000886,116.327517,0,125,39985.5875810185,2009-06-21,14:06:07
40.000859,116.32755,0,129,39985.5876388889,2009-06-21,14:06:12
40.000859,116.32755,0,129,39985.5876736111,2009-06-21,14:06:15
40.000856,116.327547,0,131,39985.5876967593,2009-06-21,14:06:17
40.000849,116.327563,0,131,39985.5877546296,2009-06-21,14:06:22
40.00086,116.327571,0,131,39985.5878125,2009-06-21,14:06:27
40.000898,116.327579,0,131,39985.5878703704,2009-06-21,14:06:32
40.000914,116.327544,0,130,39985.5879282407,2009-06-21,14:06:37
40.00093,116.327496,0,130,39985.5879861111,2009-06-21,14:06:42
40.000946,116.327383,0,130,39985.5880439815,2009-06-21,14:06:47
40.000939,116.327311,0,131,39985.5881018518,2009-06-21,14:06:52
40.00094,116.327282,0,130,39985.5881597222,2009-06-21,14:06:57
40.000975,116.327257,0,129,39985.5882175926,2009-06-21,14:07:02
40.000987,116.327303,0,129,39985.588275463,2009-06-21,14:07:07
40.000984,116.32732,0,126,39985.5883333333,2009-06-21,14:07:12
40.000979,116.327357,0,122,39985.5883912037,2009-06-21,14:07:17
40.000971,116.327421,0,122,39985.5884490741,2009-06-21,14:07:22
40.000962,116.327434,0,123,39985.5885069444,2009-06-21,14:07:27
40.000938,116.327439,0,123,39985.5885648148,2009-06-21,14:07:32
40.000958,116.327414,0,121,39985.5886226852,2009-06-21,14:07:37
40.00098,116.327389,0,122,39985.5886805556,2009-06-21,14:07:42
40.000974,116.32738,0,122,39985.5887384259,2009-06-21,14:07:47
40.000952,116.327391,0,122,39985.5887962963,2009-06-21,14:07:52
40.000994,116.327391,0,122,39985.5888541667,2009-06-21,14:07:57
40.001005,116.327368,0,123,39985.588912037,2009-06-21,14:08:02
40.000975,116.327372,0,125,39985.5889699074,2009-06-21,14:08:07
40.000997,116.327349,0,126,39985.5890277778,2009-06-21,14:08:12
40.000989,116.327344,0,126,39985.5890856481,2009-06-21,14:08:17
40.000989,116.327344,0,126,39985.5891203704,2009-06-21,14:08:20
40.000984,116.327345,0,126,39985.5891435185,2009-06-21,14:08:22
40.000953,116.327339,0,127,39985.5892013889,2009-06-21,14:08:27
40.000956,116.327315,0,127,39985.5892592593,2009-06-21,14:08:32
40.000946,116.327321,0,127,39985.5893171296,2009-06-21,14:08:37
40.000925,116.327291,0,127,39985.589375,2009-06-21,14:08:42
40.000908,116.327279,0,127,39985.5894328704,2009-06-21,14:08:47
40.000891,116.327277,0,127,39985.5894907407,2009-06-21,14:08:52
40.000888,116.327304,0,126,39985.5895486111,2009-06-21,14:08:57
40.000903,116.327304,0,126,39985.5896064815,2009-06-21,14:09:02
40.0009,116.327381,0,126,39985.5896643519,2009-06-21,14:09:07
40.000911,116.327377,0,126,39985.5897222222,2009-06-21,14:09:12
40.000926,116.327404,0,125,39985.5897800926,2009-06-21,14:09:17
40.000928,116.327425,0,125,39985.589837963,2009-06-21,14:09:22
40.000916,116.327457,0,123,39985.5898958333,2009-06-21,14:09:27
40.000913,116.327466,0,123,39985.5899537037,2009-06-21,14:09:32
40.000922,116.327474,0,123,39985.5900115741,2009-06-21,14:09:37
40.000921,116.327502,0,123,39985.5900694444,2009-06-21,14:09:42
40.000917,116.327482,0,122,39985.5901273148,2009-06-21,14:09:47
40.000917,116.327482,0,122,39985.590162037,2009-06-21,14:09:50
40.000916,116.327481,0,122,39985.5901851852,2009-06-21,14:09:52
40.00091,116.32749,0,122,39985.5902430556,2009-06-21,14:09:57
40.000895,116.327526,0,122,39985.5903009259,2009-06-21,14:10:02
40.000889,116.327567,0,122,39985.5903587963,2009-06-21,14:10:07
40.000834,116.327747,0,123,39985.5904166667,2009-06-21,14:10:12
40.000809,116.327799,0,123,39985.590474537,2009-06-21,14:10:17
40.000843,116.327477,0,165,39985.5961458333,2009-06-21,14:18:27
40.000821,116.327399,0,164,39985.5962037037,2009-06-21,14:18:32
40.000819,116.327348,0,164,39985.5962615741,2009-06-21,14:18:37
40.000823,116.327291,0,162,39985.5963194444,2009-06-21,14:18:42
40.000823,116.327291,0,162,39985.5963541667,2009-06-21,14:18:45
40.000818,116.327287,0,162,39985.5963773148,2009-06-21,14:18:47
40.000794,116.327287,0,160,39985.5964351852,2009-06-21,14:18:52
40.000787,116.327258,0,160,39985.5964930556,2009-06-21,14:18:57
40.00079,116.327243,0,160,39985.5965509259,2009-06-21,14:19:02
40.000747,116.327239,0,161,39985.5966087963,2009-06-21,14:19:07
40.000703,116.327277,0,162,39985.5966666667,2009-06-21,14:19:12
40.000662,116.327386,0,160,39985.596724537,2009-06-21,14:19:17
40.000649,116.327475,0,161,39985.5967824074,2009-06-21,14:19:22
40.000642,116.327535,0,161,39985.5968402778,2009-06-21,14:19:27
40.000642,116.327535,0,161,39985.596875,2009-06-21,14:19:30
40.000648,116.327534,0,161,39985.5968981481,2009-06-21,14:19:32
40.000659,116.327532,0,161,39985.5969560185,2009-06-21,14:19:37
40.000686,116.327517,0,161,39985.5970138889,2009-06-21,14:19:42
40.00075,116.327499,0,161,39985.5970717593,2009-06-21,14:19:47
40.000784,116.32748,0,162,39985.5971296296,2009-06-21,14:19:52
40.000827,116.3274,0,161,39985.5971875,2009-06-21,14:19:57
40.000809,116.327409,0,161,39985.5972453704,2009-06-21,14:20:02
40.000795,116.327447,0,159,39985.5973032407,2009-06-21,14:20:07
40.00083,116.327431,0,159,39985.5973611111,2009-06-21,14:20:12
40.000837,116.327426,0,159,39985.5974189815,2009-06-21,14:20:17
40.000837,116.327426,0,159,39985.5974537037,2009-06-21,14:20:20
40.000836,116.327431,0,159,39985.5974768519,2009-06-21,14:20:22
40.000835,116.327442,0,159,39985.5975347222,2009-06-21,14:20:27
40.000838,116.32747,0,159,39985.5975925926,2009-06-21,14:20:32
40.000839,116.327399,0,160,39985.597650463,2009-06-21,14:20:37
40.000843,116.327372,0,161,39985.5977083333,2009-06-21,14:20:42
40.000824,116.327329,0,161,39985.5977662037,2009-06-21,14:20:47
40.000823,116.327313,0,161,39985.5978240741,2009-06-21,14:20:52
40.000825,116.327314,0,162,39985.5978819444,2009-06-21,14:20:57
40.000826,116.327314,0,162,39985.5979398148,2009-06-21,14:21:02
40.000826,116.327307,0,162,39985.5979976852,2009-06-21,14:21:07
40.000826,116.327307,0,162,39985.5980324074,2009-06-21,14:21:10
40.000825,116.327307,0,162,39985.5980555556,2009-06-21,14:21:12
40.000785,116.327419,0,165,39985.5981134259,2009-06-21,14:21:17
40.000776,116.327422,0,165,39985.5981712963,2009-06-21,14:21:22
40.000797,116.32741,0,163,39985.5982291667,2009-06-21,14:21:27
40.000782,116.327387,0,163,39985.598287037,2009-06-21,14:21:32
40.000764,116.327381,0,162,39985.5983449074,2009-06-21,14:21:37
40.000772,116.32735,0,162,39985.5984027778,2009-06-21,14:21:42
40.000894,116.327459,0,345,39985.5986342593,2009-06-21,14:22:02
40.000866,116.327211,0,253,39985.5986921296,2009-06-21,14:22:07
40.000836,116.326983,0,194,39985.59875,2009-06-21,14:22:12
40.000866,116.326908,0,179,39985.5988078704,2009-06-21,14:22:17
40.001332,116.32851,0,1112,39985.601875,2009-06-21,14:26:42
40.001165,116.326819,0,371,39985.6019328704,2009-06-21,14:26:47
40.001222,116.326558,0,264,39985.6019907407,2009-06-21,14:26:52
40.001289,116.326381,0,220,39985.6020486111,2009-06-21,14:26:57
40.000511,116.328491,0,308,39985.6078356481,2009-06-21,14:35:17
40.000694,116.327586,0,144,39985.6078935185,2009-06-21,14:35:22
40.000719,116.327513,0,131,39985.6079513889,2009-06-21,14:35:27
40.000717,116.327521,0,131,39985.6080092593,2009-06-21,14:35:32
40.000717,116.327521,0,131,39985.6080439815,2009-06-21,14:35:35
40.000711,116.327521,0,131,39985.6080671296,2009-06-21,14:35:37
40.000618,116.327379,0,132,39985.608125,2009-06-21,14:35:42
40.0005,116.327296,0,130,39985.6081828704,2009-06-21,14:35:47
40.000484,116.327248,0,127,39985.6082407407,2009-06-21,14:35:52
40.000494,116.327198,0,125,39985.6082986111,2009-06-21,14:35:57
40.000476,116.327133,0,124,39985.6083564815,2009-06-21,14:36:02
40.000447,116.327069,0,124,39985.6084143519,2009-06-21,14:36:07
40.000347,116.326935,0,123,39985.6084722222,2009-06-21,14:36:12
40.000228,116.326808,0,123,39985.6085300926,2009-06-21,14:36:17
40.000218,116.326747,0,123,39985.608587963,2009-06-21,14:36:22
40.000248,116.326654,0,125,39985.6086458333,2009-06-21,14:36:27
40.000388,116.326572,0,128,39985.6087037037,2009-06-21,14:36:32
40.000534,116.326509,0,130,39985.6087615741,2009-06-21,14:36:37
40.001205,116.327544,0,89,39985.6088773148,2009-06-21,14:36:47
40.00096,116.328075,0,126,39985.6128125,2009-06-21,14:42:27
40.0009,116.328026,0,124,39985.6128703704,2009-06-21,14:42:32
40.000858,116.327847,0,124,39985.6129861111,2009-06-21,14:42:42
40.000845,116.327756,0,176,39985.6130439815,2009-06-21,14:42:47
40.000839,116.327729,0,198,39985.6131018519,2009-06-21,14:42:52
40.00081,116.327673,0,203,39985.6131597222,2009-06-21,14:42:57
40.00085,116.327691,0,201,39985.6132175926,2009-06-21,14:43:02
40.000883,116.327838,0,237,39985.613275463,2009-06-21,14:43:07
40.00089,116.327918,0,261,39985.6133333333,2009-06-21,14:43:12
40.00089,116.32783,0,242,39985.6133912037,2009-06-21,14:43:17
40.000848,116.327754,0,227,39985.6134490741,2009-06-21,14:43:22
40.000858,116.327546,0,182,39985.6135069444,2009-06-21,14:43:27
40.000846,116.32742,0,151,39985.6135648148,2009-06-21,14:43:32
40.00082,116.327389,0,141,39985.6136226852,2009-06-21,14:43:37
40.000763,116.327282,0,136,39985.6136805556,2009-06-21,14:43:42
40.000839,116.327415,0,135,39985.6137384259,2009-06-21,14:43:47
40.000846,116.327437,0,133,39985.6137962963,2009-06-21,14:43:52
40.00083,116.327472,0,131,39985.6138541667,2009-06-21,14:43:57
40.000812,116.32745,0,130,39985.613912037,2009-06-21,14:44:02
40.000812,116.32745,0,130,39985.6139467593,2009-06-21,14:44:05
40.000807,116.327443,0,130,39985.6139699074,2009-06-21,14:44:07
40.00083,116.327438,0,130,39985.6140277778,2009-06-21,14:44:12
40.000769,116.327355,0,129,39985.6140856481,2009-06-21,14:44:17
40.000788,116.327365,0,129,39985.6141435185,2009-06-21,14:44:22
40.00082,116.327393,0,128,39985.6142013889,2009-06-21,14:44:27
40.00075,116.327336,0,128,39985.6142592593,2009-06-21,14:44:32
40.000672,116.327272,0,127,39985.6143171296,2009-06-21,14:44:37
40.000701,116.327211,0,128,39985.614375,2009-06-21,14:44:42
40.00068,116.327141,0,129,39985.6144328704,2009-06-21,14:44:47
40.000726,116.327098,0,128,39985.6144907407,2009-06-21,14:44:52
40.00076,116.327182,0,127,39985.6145486111,2009-06-21,14:44:57
40.000836,116.327277,0,125,39985.6146064815,2009-06-21,14:45:02
40.000866,116.327356,0,123,39985.6146643519,2009-06-21,14:45:07
40.000864,116.327313,0,122,39985.6147222222,2009-06-21,14:45:12
40.000866,116.327247,0,120,39985.6147800926,2009-06-21,14:45:17
40.000869,116.326506,0,155,39985.6155324074,2009-06-21,14:46:22
40.000905,116.326564,0,192,39985.6155902778,2009-06-21,14:46:27
40.00088,116.32647,0,210,39985.6156481481,2009-06-21,14:46:32
40.000848,116.326456,0,212,39985.6157060185,2009-06-21,14:46:37
40.000862,116.32637,0,212,39985.6157638889,2009-06-21,14:46:42
40.000904,116.326384,0,234,39985.6158217593,2009-06-21,14:46:47
40.001023,116.326387,0,248,39985.6158796296,2009-06-21,14:46:52
40.001151,116.326325,0,238,39985.6159375,2009-06-21,14:46:57
40.001238,116.32621,0,233,39985.6159953704,2009-06-21,14:47:02
40.001329,116.326058,0,231,39985.6160532407,2009-06-21,14:47:07
40.001396,116.325932,0,228,39985.6161111111,2009-06-21,14:47:12
