# Supplementary material for: Research on differential privacy protection method based on user tendency
Source: PLoS One. 2023 Oct 26;18(10):e0288823. doi: 10.1371/journal.pone.0288823 (PMC10602288; doi:10.1371/journal.pone.0288823)
Supplement: S1 Data — (ZIP) [file pone.0288823.s001.zip › Data 5-1/000/Trajectory/20090622095432.plt]

Geolife trajectory
WGS 84
Altitude is in Feet
Reserved 3
0,2,255,My Track,0,0,2,8421376
0
40.002684,116.323946,0,959,39986.4128703704,2009-06-22,09:54:32
40,116.325545,0,105,39986.4131597222,2009-06-22,09:54:57
39.99985,116.325478,0,130,39986.4132175926,2009-06-22,09:55:02
39.999798,116.325316,0,103,39986.413275463,2009-06-22,09:55:07
39.999825,116.325083,0,96,39986.4133333333,2009-06-22,09:55:12
39.999822,116.324878,0,99,39986.4133912037,2009-06-22,09:55:17
39.999808,116.324652,0,99,39986.4134490741,2009-06-22,09:55:22
39.999735,116.324512,0,103,39986.4135069444,2009-06-22,09:55:27
39.999677,116.324338,0,102,39986.4135648148,2009-06-22,09:55:32
39.999661,116.323999,0,103,39986.4136226852,2009-06-22,09:55:37
39.999662,116.32377,0,106,39986.4136805556,2009-06-22,09:55:42
39.999704,116.323477,0,111,39986.4137384259,2009-06-22,09:55:47
39.999673,116.323271,0,116,39986.4137962963,2009-06-22,09:55:52
39.999648,116.322992,0,121,39986.4138541667,2009-06-22,09:55:57
39.999644,116.322788,0,124,39986.413912037,2009-06-22,09:56:02
39.999631,116.322524,0,125,39986.4139699074,2009-06-22,09:56:07
39.999614,116.322262,0,125,39986.4140277778,2009-06-22,09:56:12
39.99958,116.322054,0,128,39986.4140856481,2009-06-22,09:56:17
39.999529,116.321932,0,133,39986.4141435185,2009-06-22,09:56:22
39.999413,116.321862,0,137,39986.4142013889,2009-06-22,09:56:27
39.999286,116.321847,0,141,39986.4142592593,2009-06-22,09:56:32
39.999127,116.3219,0,144,39986.4143171296,2009-06-22,09:56:37
39.999024,116.32193,0,146,39986.414375,2009-06-22,09:56:42
39.99893,116.321914,0,149,39986.4144328704,2009-06-22,09:56:47
39.998807,116.32191,0,152,39986.4144907407,2009-06-22,09:56:52
39.998719,116.321869,0,155,39986.4145486111,2009-06-22,09:56:57
39.998543,116.321899,0,158,39986.4146064815,2009-06-22,09:57:02
39.998289,116.321884,0,157,39986.4146643518,2009-06-22,09:57:07
39.998267,116.32164,0,153,39986.4147222222,2009-06-22,09:57:12
39.998265,116.321483,0,152,39986.4147800926,2009-06-22,09:57:17
39.998225,116.321301,0,152,39986.414837963,2009-06-22,09:57:22
39.998186,116.321115,0,150,39986.4148958333,2009-06-22,09:57:27
39.99817,116.320854,0,142,39986.4149537037,2009-06-22,09:57:32
39.998158,116.320651,0,141,39986.4150115741,2009-06-22,09:57:37
39.998128,116.3205,0,139,39986.4150694444,2009-06-22,09:57:42
39.99802,116.320305,0,131,39986.4151273148,2009-06-22,09:57:47
39.998136,116.32,0,124,39986.4151851852,2009-06-22,09:57:52
39.998202,116.319721,0,122,39986.4152430556,2009-06-22,09:57:57
39.998135,116.319513,0,122,39986.4153009259,2009-06-22,09:58:02
39.998049,116.319436,0,123,39986.4153587963,2009-06-22,09:58:07
39.997949,116.319361,0,130,39986.4154166667,2009-06-22,09:58:12
39.997854,116.319174,0,128,39986.415474537,2009-06-22,09:58:17
39.997848,116.318973,0,121,39986.4155324074,2009-06-22,09:58:22
39.997883,116.318774,0,120,39986.4155902778,2009-06-22,09:58:27
39.997905,116.318583,0,122,39986.4156481481,2009-06-22,09:58:32
39.997901,116.318461,0,124,39986.4157060185,2009-06-22,09:58:37
39.997876,116.318378,0,124,39986.4157638889,2009-06-22,09:58:42
39.997894,116.318236,0,129,39986.4158217593,2009-06-22,09:58:47
39.997936,116.318146,0,130,39986.4158796296,2009-06-22,09:58:52
39.997831,116.317876,0,122,39986.4216666667,2009-06-22,10:07:12
39.997798,116.317819,0,119,39986.421724537,2009-06-22,10:07:17
39.997779,116.317803,0,118,39986.4217824074,2009-06-22,10:07:22
39.997742,116.317871,0,116,39986.4218402778,2009-06-22,10:07:27
39.997704,116.317906,0,113,39986.4218981481,2009-06-22,10:07:32
39.997701,116.317918,0,112,39986.4219560185,2009-06-22,10:07:37
39.997666,116.318079,0,111,39986.4220138889,2009-06-22,10:07:42
39.9976,116.318239,0,112,39986.4220717593,2009-06-22,10:07:47
39.997556,116.318463,0,113,39986.4221296296,2009-06-22,10:07:52
39.99755,116.318615,0,115,39986.4221875,2009-06-22,10:07:57
39.997519,116.318674,0,117,39986.4222453704,2009-06-22,10:08:02
39.99751,116.318671,0,117,39986.4223032407,2009-06-22,10:08:07
39.99751,116.318671,0,117,39986.422337963,2009-06-22,10:08:10
39.997502,116.31867,0,117,39986.4223611111,2009-06-22,10:08:12
39.997505,116.318652,0,117,39986.4224189815,2009-06-22,10:08:17
39.997499,116.318596,0,118,39986.4224768518,2009-06-22,10:08:22
39.997517,116.318586,0,118,39986.4225347222,2009-06-22,10:08:27
39.997511,116.3186,0,118,39986.4225925926,2009-06-22,10:08:32
39.997517,116.318604,0,118,39986.422650463,2009-06-22,10:08:37
39.997517,116.318605,0,118,39986.4227083333,2009-06-22,10:08:42
39.997517,116.318606,0,118,39986.4227662037,2009-06-22,10:08:47
39.997517,116.318606,0,118,39986.4228009259,2009-06-22,10:08:50
39.997518,116.318606,0,118,39986.4228240741,2009-06-22,10:08:52
39.997533,116.318605,0,118,39986.4228819444,2009-06-22,10:08:57
39.997569,116.318588,0,118,39986.4229398148,2009-06-22,10:09:02
39.997604,116.318601,0,119,39986.4229976852,2009-06-22,10:09:07
39.997638,116.318616,0,119,39986.4230555556,2009-06-22,10:09:12
39.99766,116.318632,0,120,39986.4231134259,2009-06-22,10:09:17
39.997666,116.318605,0,120,39986.4231712963,2009-06-22,10:09:22
39.997677,116.31858,0,120,39986.4232291667,2009-06-22,10:09:27
39.997693,116.318576,0,120,39986.423287037,2009-06-22,10:09:32
39.99771,116.318558,0,120,39986.4233449074,2009-06-22,10:09:37
39.997709,116.318552,0,120,39986.4234027778,2009-06-22,10:09:42
39.997711,116.318555,0,120,39986.4234606481,2009-06-22,10:09:47
39.99771,116.318556,0,120,39986.4235185185,2009-06-22,10:09:52
39.99771,116.318558,0,120,39986.4235763889,2009-06-22,10:09:57
39.997714,116.318564,0,120,39986.4236342593,2009-06-22,10:10:02
39.997714,116.318564,0,120,39986.4236689815,2009-06-22,10:10:05
39.997721,116.318572,0,120,39986.4236921296,2009-06-22,10:10:07
39.99771,116.318613,0,120,39986.42375,2009-06-22,10:10:12
39.997697,116.31863,0,120,39986.4238078704,2009-06-22,10:10:17
39.997702,116.318635,0,120,39986.4238657407,2009-06-22,10:10:22
39.997708,116.318642,0,121,39986.4239236111,2009-06-22,10:10:27
39.997716,116.318649,0,121,39986.4239814815,2009-06-22,10:10:32
39.997722,116.318656,0,121,39986.4240393518,2009-06-22,10:10:37
39.997723,116.318657,0,121,39986.4240972222,2009-06-22,10:10:42
39.997721,116.318655,0,121,39986.4241550926,2009-06-22,10:10:47
39.997717,116.318653,0,121,39986.424212963,2009-06-22,10:10:52
39.997712,116.318651,0,121,39986.4242708333,2009-06-22,10:10:57
39.997708,116.31865,0,121,39986.4243287037,2009-06-22,10:11:02
39.997708,116.31865,0,121,39986.4243634259,2009-06-22,10:11:05
39.997703,116.318649,0,121,39986.4243865741,2009-06-22,10:11:07
39.997692,116.318643,0,121,39986.4244444444,2009-06-22,10:11:12
39.99765,116.318652,0,121,39986.4245023148,2009-06-22,10:11:17
39.997619,116.31865,0,121,39986.4245601852,2009-06-22,10:11:22
39.997591,116.318627,0,121,39986.4246180556,2009-06-22,10:11:27
39.997559,116.318619,0,122,39986.4246759259,2009-06-22,10:11:32
39.997534,116.318641,0,122,39986.4247337963,2009-06-22,10:11:37
39.997525,116.318664,0,121,39986.4247916667,2009-06-22,10:11:42
39.997525,116.318664,0,121,39986.4248263889,2009-06-22,10:11:45
39.997528,116.318669,0,121,39986.424849537,2009-06-22,10:11:47
39.997519,116.318721,0,121,39986.4249074074,2009-06-22,10:11:52
39.997492,116.318745,0,121,39986.4249652778,2009-06-22,10:11:57
39.997516,116.318722,0,120,39986.4250231481,2009-06-22,10:12:02
39.997519,116.318662,0,120,39986.4250810185,2009-06-22,10:12:07
39.997513,116.318638,0,120,39986.4251388889,2009-06-22,10:12:12
39.997511,116.318634,0,121,39986.4251967593,2009-06-22,10:12:17
39.997513,116.318633,0,121,39986.4252546296,2009-06-22,10:12:22
39.997516,116.318634,0,121,39986.4253125,2009-06-22,10:12:27
39.997517,116.318635,0,121,39986.4253703704,2009-06-22,10:12:32
39.997516,116.318635,0,120,39986.4254282407,2009-06-22,10:12:37
39.997513,116.318633,0,120,39986.4254861111,2009-06-22,10:12:42
39.99751,116.318631,0,120,39986.4255439815,2009-06-22,10:12:47
39.99751,116.318631,0,120,39986.4255787037,2009-06-22,10:12:50
39.997512,116.318634,0,120,39986.4256018519,2009-06-22,10:12:52
39.997474,116.318568,0,119,39986.4256597222,2009-06-22,10:12:57
39.997438,116.318552,0,120,39986.4257175926,2009-06-22,10:13:02
39.99751,116.318504,0,124,39986.425775463,2009-06-22,10:13:07
39.997511,116.318538,0,125,39986.4258333333,2009-06-22,10:13:12
39.997526,116.318572,0,123,39986.4258912037,2009-06-22,10:13:17
39.997551,116.318576,0,119,39986.4259490741,2009-06-22,10:13:22
39.997551,116.318576,0,119,39986.4259837963,2009-06-22,10:13:25
39.997555,116.318571,0,119,39986.4260069444,2009-06-22,10:13:27
39.997545,116.318578,0,119,39986.4260648148,2009-06-22,10:13:32
39.997545,116.318578,0,119,39986.426099537,2009-06-22,10:13:35
39.997541,116.318576,0,120,39986.4261226852,2009-06-22,10:13:37
39.99752,116.318659,0,116,39986.4261805556,2009-06-22,10:13:42
39.997534,116.318679,0,109,39986.4262384259,2009-06-22,10:13:47
39.997538,116.318682,0,108,39986.4262962963,2009-06-22,10:13:52
39.99754,116.318686,0,108,39986.4263541667,2009-06-22,10:13:57
39.997541,116.318689,0,108,39986.426412037,2009-06-22,10:14:02
39.997541,116.318689,0,108,39986.4264467593,2009-06-22,10:14:05
39.997543,116.318691,0,108,39986.4264699074,2009-06-22,10:14:07
39.997521,116.318767,0,107,39986.4265277778,2009-06-22,10:14:12
39.997496,116.318852,0,106,39986.4265856481,2009-06-22,10:14:17
39.997475,116.318979,0,107,39986.4266435185,2009-06-22,10:14:22
39.997457,116.319108,0,105,39986.4267013889,2009-06-22,10:14:27
39.997449,116.319179,0,107,39986.4267592593,2009-06-22,10:14:32
39.997455,116.319198,0,107,39986.4268171296,2009-06-22,10:14:37
39.99748,116.319238,0,107,39986.426875,2009-06-22,10:14:42
39.997497,116.319257,0,105,39986.4269328704,2009-06-22,10:14:47
39.997501,116.31926,0,105,39986.4269907407,2009-06-22,10:14:52
39.997509,116.319265,0,106,39986.4270486111,2009-06-22,10:14:57
39.997513,116.319268,0,106,39986.4271064815,2009-06-22,10:15:02
39.997513,116.319268,0,106,39986.4271412037,2009-06-22,10:15:05
39.997518,116.319265,0,106,39986.4271643519,2009-06-22,10:15:07
39.997582,116.319268,0,106,39986.4272222222,2009-06-22,10:15:12
39.997684,116.31927,0,103,39986.4272800926,2009-06-22,10:15:17
39.9978,116.31927,0,105,39986.427337963,2009-06-22,10:15:22
39.997924,116.31928,0,103,39986.4273958333,2009-06-22,10:15:27
39.998039,116.319272,0,104,39986.4274537037,2009-06-22,10:15:32
39.998138,116.319256,0,102,39986.4275115741,2009-06-22,10:15:37
39.99818,116.319269,0,102,39986.4275694444,2009-06-22,10:15:42
39.998198,116.319257,0,104,39986.4276273148,2009-06-22,10:15:47
39.998201,116.319266,0,104,39986.4276851852,2009-06-22,10:15:52
39.998218,116.319255,0,106,39986.4277430556,2009-06-22,10:15:57
39.998218,116.319255,0,106,39986.4277777778,2009-06-22,10:16:00
39.998224,116.319257,0,109,39986.4278009259,2009-06-22,10:16:02
39.998368,116.319425,0,115,39986.4300578704,2009-06-22,10:19:17
39.998367,116.31957,0,116,39986.4301157407,2009-06-22,10:19:22
39.998366,116.319747,0,122,39986.4301736111,2009-06-22,10:19:27
39.998406,116.319911,0,128,39986.4302314815,2009-06-22,10:19:32
39.998536,116.319965,0,132,39986.4302893518,2009-06-22,10:19:37
39.998673,116.319994,0,134,39986.4303472222,2009-06-22,10:19:42
39.998834,116.320004,0,133,39986.4304050926,2009-06-22,10:19:47
39.998968,116.320032,0,126,39986.430462963,2009-06-22,10:19:52
39.999121,116.320074,0,126,39986.4305208333,2009-06-22,10:19:57
39.999176,116.320116,0,116,39986.4305787037,2009-06-22,10:20:02
39.999259,116.32015,0,104,39986.4306365741,2009-06-22,10:20:07
39.999372,116.320179,0,97,39986.4306944444,2009-06-22,10:20:12
39.99951,116.320242,0,95,39986.4307523148,2009-06-22,10:20:17
39.999631,116.320288,0,86,39986.4308101852,2009-06-22,10:20:22
39.999662,116.320461,0,79,39986.4308680556,2009-06-22,10:20:27
39.999672,116.3207,0,68,39986.4309259259,2009-06-22,10:20:32
39.999654,116.320907,0,63,39986.4309837963,2009-06-22,10:20:37
39.99962,116.321141,0,63,39986.4310416667,2009-06-22,10:20:42
39.999615,116.321374,0,62,39986.431099537,2009-06-22,10:20:47
39.999685,116.321742,0,55,39986.4311574074,2009-06-22,10:20:52
39.99971,116.321966,0,58,39986.4312152778,2009-06-22,10:20:57
39.999706,116.322202,0,59,39986.4312731481,2009-06-22,10:21:02
39.999707,116.322427,0,55,39986.4313310185,2009-06-22,10:21:07
39.999711,116.322647,0,50,39986.4313888889,2009-06-22,10:21:12
39.999713,116.322887,0,49,39986.4314467593,2009-06-22,10:21:17
39.999712,116.323147,0,49,39986.4315046296,2009-06-22,10:21:22
39.999712,116.323399,0,53,39986.4315625,2009-06-22,10:21:27
39.999719,116.323634,0,54,39986.4316203704,2009-06-22,10:21:32
39.999716,116.323907,0,55,39986.4316782407,2009-06-22,10:21:37
39.999731,116.324181,0,54,39986.4317361111,2009-06-22,10:21:42
39.999744,116.32443,0,53,39986.4317939815,2009-06-22,10:21:47
39.999759,116.324707,0,63,39986.4318518518,2009-06-22,10:21:52
39.999766,116.32504,0,70,39986.4319097222,2009-06-22,10:21:57
39.999758,116.325314,0,79,39986.4319675926,2009-06-22,10:22:02
39.999876,116.325615,0,95,39986.432025463,2009-06-22,10:22:07
39.999858,116.325917,0,103,39986.4320833333,2009-06-22,10:22:12
39.999845,116.326194,0,112,39986.4321412037,2009-06-22,10:22:17
39.999805,116.326417,0,115,39986.4321990741,2009-06-22,10:22:22
39.999846,116.326686,0,120,39986.4322569444,2009-06-22,10:22:27
39.99987,116.32695,0,124,39986.4323148148,2009-06-22,10:22:32
39.999959,116.32717,0,134,39986.4323726852,2009-06-22,10:22:37
39.999938,116.327303,0,134,39986.4324305556,2009-06-22,10:22:42
39.99994,116.327298,0,134,39986.4324884259,2009-06-22,10:22:47
39.99994,116.327298,0,134,39986.4325231481,2009-06-22,10:22:50
39.99994,116.327298,0,134,39986.4325462963,2009-06-22,10:22:52
39.999935,116.327266,0,134,39986.4326041667,2009-06-22,10:22:57
39.999933,116.327259,0,134,39986.432662037,2009-06-22,10:23:02
39.999933,116.327259,0,134,39986.4326967593,2009-06-22,10:23:05
39.999934,116.327263,0,134,39986.4327199074,2009-06-22,10:23:07
39.999948,116.327298,0,134,39986.4327777778,2009-06-22,10:23:12
39.999994,116.327328,0,129,39986.4328356481,2009-06-22,10:23:17
40.00004,116.327354,0,131,39986.4328935185,2009-06-22,10:23:22
40.000041,116.32737,0,133,39986.4329513889,2009-06-22,10:23:27
40.00001,116.327367,0,133,39986.4330092593,2009-06-22,10:23:32
39.999906,116.327341,0,133,39986.4330671296,2009-06-22,10:23:37
39.999821,116.327361,0,135,39986.433125,2009-06-22,10:23:42
39.999814,116.327314,0,136,39986.4331828704,2009-06-22,10:23:47
39.99987,116.327236,0,139,39986.4332407407,2009-06-22,10:23:52
39.999934,116.327236,0,141,39986.4332986111,2009-06-22,10:23:57
39.999974,116.327286,0,144,39986.4333564815,2009-06-22,10:24:02
40.00001,116.327319,0,147,39986.4334143519,2009-06-22,10:24:07
40.00006,116.327349,0,151,39986.4334722222,2009-06-22,10:24:12
40.000068,116.327318,0,151,39986.4335300926,2009-06-22,10:24:17
40.000106,116.32717,0,153,39986.4336458333,2009-06-22,10:24:27
40.000235,116.327002,0,154,39986.4337037037,2009-06-22,10:24:32
40.000266,116.326991,0,154,39986.4337615741,2009-06-22,10:24:37
40.000271,116.327029,0,155,39986.4338194444,2009-06-22,10:24:42
40.000306,116.32706,0,155,39986.4338773148,2009-06-22,10:24:47
40.000329,116.327124,0,155,39986.4339351852,2009-06-22,10:24:52
40.001154,116.327473,0,158,39986.4342824074,2009-06-22,10:25:22
40.00085,116.327701,0,193,39986.4343402778,2009-06-22,10:25:27
40.000664,116.327752,0,174,39986.4343981481,2009-06-22,10:25:32
40.000503,116.327766,0,170,39986.4344560185,2009-06-22,10:25:37
40.000425,116.32778,0,161,39986.4345138889,2009-06-22,10:25:42
39.999881,116.327169,0,174,39986.5405671296,2009-06-22,12:58:25
39.999926,116.326922,0,155,39986.5438078704,2009-06-22,13:03:05
39.999907,116.326666,0,159,39986.5438657407,2009-06-22,13:03:10
39.999898,116.326371,0,160,39986.5439236111,2009-06-22,13:03:15
39.999905,116.326081,0,160,39986.5439814815,2009-06-22,13:03:20
39.999892,116.325772,0,162,39986.5440393519,2009-06-22,13:03:25
39.999844,116.325503,0,166,39986.5440972222,2009-06-22,13:03:30
39.999819,116.325291,0,172,39986.5441550926,2009-06-22,13:03:35
39.999832,116.325134,0,184,39986.544212963,2009-06-22,13:03:40
39.999879,116.325015,0,198,39986.5442708333,2009-06-22,13:03:45
39.999983,116.324899,0,211,39986.5443287037,2009-06-22,13:03:50
40.000094,116.324681,0,225,39986.5443865741,2009-06-22,13:03:55
40.000204,116.324647,0,243,39986.5444444444,2009-06-22,13:04:00
40.000268,116.324593,0,260,39986.5445023148,2009-06-22,13:04:05
40.000376,116.324579,0,271,39986.5445601852,2009-06-22,13:04:10
40.000488,116.324568,0,277,39986.5446180556,2009-06-22,13:04:15
40.000678,116.324571,0,294,39986.5446759259,2009-06-22,13:04:20
40.000785,116.324621,0,309,39986.5447337963,2009-06-22,13:04:25
40.000843,116.324659,0,316,39986.5447916667,2009-06-22,13:04:30
40.000916,116.324654,0,314,39986.544849537,2009-06-22,13:04:35
40.00101,116.324653,0,320,39986.5449074074,2009-06-22,13:04:40
40.001273,116.324605,0,318,39986.5449652778,2009-06-22,13:04:45
40.001526,116.324614,0,326,39986.5450231481,2009-06-22,13:04:50
40.00171,116.324594,0,296,39986.5450810185,2009-06-22,13:04:55
40.001943,116.32456,0,288,39986.5451388889,2009-06-22,13:05:00
40.002144,116.324523,0,290,39986.5451967593,2009-06-22,13:05:05
40.002339,116.324445,0,294,39986.5452546296,2009-06-22,13:05:10
40.002525,116.324469,0,294,39986.5453125,2009-06-22,13:05:15
40.002606,116.324475,0,310,39986.5453703704,2009-06-22,13:05:20
40.002684,116.324521,0,298,39986.5454282407,2009-06-22,13:05:25
40.002832,116.324505,0,299,39986.5454861111,2009-06-22,13:05:30
40.003074,116.324458,0,294,39986.5455439815,2009-06-22,13:05:35
40.003489,116.324412,0,295,39986.5456018519,2009-06-22,13:05:40
40.003802,116.324462,0,291,39986.5456597222,2009-06-22,13:05:45
40.003977,116.324452,0,271,39986.5457175926,2009-06-22,13:05:50
40.004081,116.324479,0,272,39986.545775463,2009-06-22,13:05:55
40.004466,116.324289,0,243,39986.5458333333,2009-06-22,13:06:00
40.004574,116.324146,0,251,39986.5458912037,2009-06-22,13:06:05
40.004721,116.324066,0,198,39986.5459490741,2009-06-22,13:06:10
40.004767,116.323998,0,159,39986.5460069444,2009-06-22,13:06:15
40.004852,116.323966,0,141,39986.5460648148,2009-06-22,13:06:20
40.004883,116.323934,0,130,39986.5461226852,2009-06-22,13:06:25
40.004891,116.323824,0,97,39986.5461805556,2009-06-22,13:06:30
40.00494,116.323666,0,63,39986.5462384259,2009-06-22,13:06:35
40.005077,116.323614,0,46,39986.5462962963,2009-06-22,13:06:40
40.005423,116.323454,0,15,39986.5463541667,2009-06-22,13:06:45
40.005588,116.323287,0,-9,39986.546412037,2009-06-22,13:06:50
40.005685,116.323069,0,-32,39986.5464699074,2009-06-22,13:06:55
40.00585,116.322729,0,-47,39986.5465277778,2009-06-22,13:07:00
40.005881,116.322285,0,-62,39986.5465856481,2009-06-22,13:07:05
40.006038,116.32212,0,-61,39986.5466435185,2009-06-22,13:07:10
40.006221,116.321997,0,-62,39986.5467013889,2009-06-22,13:07:15
40.006379,116.321926,0,-59,39986.5467592593,2009-06-22,13:07:20
40.006559,116.321822,0,-55,39986.5468171296,2009-06-22,13:07:25
40.006681,116.321572,0,-35,39986.546875,2009-06-22,13:07:30
40.006758,116.321354,0,-12,39986.5469328704,2009-06-22,13:07:35
40.006782,116.321213,0,-1,39986.5469907407,2009-06-22,13:07:40
40.006785,116.321056,0,8,39986.5470486111,2009-06-22,13:07:45
40.006759,116.320747,0,15,39986.5471064815,2009-06-22,13:07:50
40.006702,116.320315,0,20,39986.5471643518,2009-06-22,13:07:55
40.006727,116.320046,0,22,39986.5472222222,2009-06-22,13:08:00
40.006734,116.319774,0,26,39986.5472800926,2009-06-22,13:08:05
40.006716,116.319535,0,28,39986.547337963,2009-06-22,13:08:10
40.006609,116.319283,0,41,39986.5473958333,2009-06-22,13:08:15
40.006553,116.319048,0,44,39986.5474537037,2009-06-22,13:08:20
40.006527,116.318735,0,49,39986.5475115741,2009-06-22,13:08:25
40.006515,116.318391,0,53,39986.5475694444,2009-06-22,13:08:30
40.006493,116.318139,0,57,39986.5476273148,2009-06-22,13:08:35
40.006498,116.317915,0,59,39986.5476851852,2009-06-22,13:08:40
40.006595,116.317852,0,64,39986.5477430556,2009-06-22,13:08:45
40.00674,116.317804,0,75,39986.5478009259,2009-06-22,13:08:50
40.006877,116.317786,0,87,39986.5478587963,2009-06-22,13:08:55
40.006972,116.317774,0,103,39986.5479166667,2009-06-22,13:09:00
40.006965,116.317807,0,86,39986.547974537,2009-06-22,13:09:05
40.006976,116.317792,0,88,39986.5480324074,2009-06-22,13:09:10
40.007044,116.317752,0,95,39986.5480902778,2009-06-22,13:09:15
40.007161,116.317728,0,100,39986.5481481481,2009-06-22,13:09:20
40.007273,116.317739,0,99,39986.5482060185,2009-06-22,13:09:25
40.007295,116.317791,0,100,39986.5482638889,2009-06-22,13:09:30
40.007318,116.317825,0,94,39986.5483217593,2009-06-22,13:09:35
40.007364,116.317839,0,99,39986.5483796296,2009-06-22,13:09:40
40.007261,116.317803,0,103,39986.5484375,2009-06-22,13:09:45
40.00713,116.317735,0,110,39986.5484953704,2009-06-22,13:09:50
40.007004,116.317732,0,108,39986.5485532407,2009-06-22,13:09:55
40.006988,116.317724,0,108,39986.5486111111,2009-06-22,13:10:00
40.006973,116.317766,0,109,39986.5486689815,2009-06-22,13:10:05
40.006963,116.31778,0,108,39986.5487268518,2009-06-22,13:10:10
40.006963,116.31778,0,108,39986.5487615741,2009-06-22,13:10:13
40.006962,116.31778,0,108,39986.5487847222,2009-06-22,13:10:15
40.00695,116.317774,0,109,39986.5488425926,2009-06-22,13:10:20
40.006966,116.31779,0,110,39986.548900463,2009-06-22,13:10:25
40.006982,116.317816,0,115,39986.5489583333,2009-06-22,13:10:30
40.006999,116.317766,0,114,39986.5490162037,2009-06-22,13:10:35
40.006999,116.317754,0,114,39986.5490740741,2009-06-22,13:10:40
40.007002,116.317753,0,114,39986.5491319444,2009-06-22,13:10:45
40.007006,116.317754,0,114,39986.5491898148,2009-06-22,13:10:50
40.007006,116.317754,0,114,39986.549224537,2009-06-22,13:10:53
40.007003,116.317754,0,115,39986.5492476852,2009-06-22,13:10:55
40.007002,116.317794,0,113,39986.5493055556,2009-06-22,13:11:00
40.007002,116.317794,0,113,39986.5493402778,2009-06-22,13:11:03
40.007007,116.317788,0,111,39986.5493634259,2009-06-22,13:11:05
40.007001,116.317798,0,108,39986.5494212963,2009-06-22,13:11:10
40.007044,116.317754,0,108,39986.5494791667,2009-06-22,13:11:15
40.00715,116.317742,0,108,39986.549537037,2009-06-22,13:11:20
40.00731,116.317707,0,95,39986.5495949074,2009-06-22,13:11:25
40.007447,116.317721,0,101,39986.5496527778,2009-06-22,13:11:30
40.007561,116.317713,0,99,39986.5497106481,2009-06-22,13:11:35
40.007696,116.317684,0,84,39986.5497685185,2009-06-22,13:11:40
40.007841,116.317683,0,103,39986.5498263889,2009-06-22,13:11:45
40.007976,116.317693,0,115,39986.5498842593,2009-06-22,13:11:50
40.008114,116.317703,0,131,39986.5499421296,2009-06-22,13:11:55
40.008261,116.317689,0,141,39986.55,2009-06-22,13:12:00
40.008421,116.317725,0,137,39986.5500578704,2009-06-22,13:12:05
40.008539,116.317701,0,132,39986.5501157407,2009-06-22,13:12:10
40.008447,116.317664,0,141,39986.5501736111,2009-06-22,13:12:15
40.00829,116.317703,0,142,39986.5502314815,2009-06-22,13:12:20
40.008182,116.317601,0,129,39986.5502893519,2009-06-22,13:12:25
40.008162,116.317432,0,111,39986.5503472222,2009-06-22,13:12:30
40.008149,116.317274,0,108,39986.5504050926,2009-06-22,13:12:35
40.008103,116.317121,0,103,39986.550462963,2009-06-22,13:12:40
40.008071,116.316956,0,102,39986.5505208333,2009-06-22,13:12:45
40.008066,116.316788,0,97,39986.5505787037,2009-06-22,13:12:50
40.008035,116.316718,0,92,39986.5506365741,2009-06-22,13:12:55
40.008039,116.316695,0,91,39986.5506944444,2009-06-22,13:13:00
40.008058,116.316662,0,90,39986.5507523148,2009-06-22,13:13:05
40.008071,116.316631,0,90,39986.5508101852,2009-06-22,13:13:10
40.008086,116.316602,0,89,39986.5508680556,2009-06-22,13:13:15
40.008113,116.316583,0,88,39986.5509259259,2009-06-22,13:13:20
40.008229,116.316579,0,88,39986.5509837963,2009-06-22,13:13:25
40.008348,116.316575,0,88,39986.5510416667,2009-06-22,13:13:30
40.008499,116.316578,0,88,39986.551099537,2009-06-22,13:13:35
40.008575,116.316584,0,89,39986.5511574074,2009-06-22,13:13:40
40.008595,116.316539,0,90,39986.5512152778,2009-06-22,13:13:45
40.008596,116.316498,0,91,39986.5512731481,2009-06-22,13:13:50
40.008539,116.316461,0,92,39986.5513310185,2009-06-22,13:13:55
40.008457,116.316422,0,94,39986.5513888889,2009-06-22,13:14:00
40.008366,116.316398,0,95,39986.5514467593,2009-06-22,13:14:05
40.008267,116.316402,0,96,39986.5515046296,2009-06-22,13:14:10
40.008172,116.316398,0,97,39986.5515625,2009-06-22,13:14:15
40.008122,116.316398,0,98,39986.5516203704,2009-06-22,13:14:20
40.00795,116.31647,0,100,39986.5516782407,2009-06-22,13:14:25
40.007928,116.316479,0,101,39986.5517361111,2009-06-22,13:14:30
40.007934,116.316451,0,102,39986.5517939815,2009-06-22,13:14:35
40.007876,116.316417,0,103,39986.5518518519,2009-06-22,13:14:40
40.007789,116.316376,0,104,39986.5519097222,2009-06-22,13:14:45
40.007733,116.31638,0,105,39986.5519675926,2009-06-22,13:14:50
40.007687,116.316406,0,106,39986.552025463,2009-06-22,13:14:55
40.007677,116.316492,0,107,39986.5520833333,2009-06-22,13:15:00
40.00764,116.316626,0,108,39986.5521412037,2009-06-22,13:15:05
40.007585,116.316722,0,109,39986.5521990741,2009-06-22,13:15:10
40.007556,116.316814,0,110,39986.5522569444,2009-06-22,13:15:15
40.007555,116.316877,0,110,39986.5523148148,2009-06-22,13:15:20
40.007582,116.316912,0,111,39986.5523726852,2009-06-22,13:15:25
40.007662,116.316925,0,111,39986.5524305556,2009-06-22,13:15:30
40.007666,116.316938,0,112,39986.5524884259,2009-06-22,13:15:35
40.007666,116.316938,0,112,39986.5525231481,2009-06-22,13:15:38
40.007667,116.316938,0,112,39986.5525462963,2009-06-22,13:15:40
40.007705,116.316876,0,112,39986.5526041667,2009-06-22,13:15:45
40.007731,116.316855,0,112,39986.552662037,2009-06-22,13:15:50
40.00776,116.316799,0,112,39986.5527199074,2009-06-22,13:15:55
40.007744,116.316757,0,112,39986.5527777778,2009-06-22,13:16:00
40.007751,116.316703,0,111,39986.5528356481,2009-06-22,13:16:05
40.00777,116.316645,0,111,39986.5528935185,2009-06-22,13:16:10
40.007793,116.31662,0,111,39986.5529513889,2009-06-22,13:16:15
40.007909,116.316592,0,111,39986.5530092593,2009-06-22,13:16:20
40.007928,116.31671,0,111,39986.5530671296,2009-06-22,13:16:25
40.008031,116.316734,0,116,39986.553125,2009-06-22,13:16:30
40.008066,116.316826,0,111,39986.5531828704,2009-06-22,13:16:35
40.008101,116.316965,0,112,39986.5532407407,2009-06-22,13:16:40
40.008067,116.31717,0,112,39986.5532986111,2009-06-22,13:16:45
40.008059,116.317333,0,104,39986.5533564815,2009-06-22,13:16:50
40.008142,116.31756,0,94,39986.5534143519,2009-06-22,13:16:55
40.008052,116.317612,0,86,39986.5534722222,2009-06-22,13:17:00
40.007863,116.31766,0,95,39986.5535300926,2009-06-22,13:17:05
40.007682,116.317706,0,99,39986.553587963,2009-06-22,13:17:10
40.007527,116.317736,0,101,39986.5536458333,2009-06-22,13:17:15
40.007332,116.317738,0,109,39986.5537037037,2009-06-22,13:17:20
40.007142,116.317779,0,113,39986.5537615741,2009-06-22,13:17:25
40.006925,116.317778,0,124,39986.5538194444,2009-06-22,13:17:30
40.006749,116.31774,0,123,39986.5538773148,2009-06-22,13:17:35
40.00656,116.317729,0,135,39986.5539351852,2009-06-22,13:17:40
40.006463,116.317766,0,150,39986.5539930556,2009-06-22,13:17:45
40.006447,116.317942,0,149,39986.5540509259,2009-06-22,13:17:50
40.006464,116.318227,0,141,39986.5541087963,2009-06-22,13:17:55
40.006525,116.318503,0,135,39986.5541666667,2009-06-22,13:18:00
40.006509,116.318804,0,125,39986.554224537,2009-06-22,13:18:05
40.006532,116.319047,0,114,39986.5542824074,2009-06-22,13:18:10
40.006581,116.319219,0,127,39986.5543402778,2009-06-22,13:18:15
40.00673,116.319285,0,134,39986.5543981481,2009-06-22,13:18:20
40.006822,116.319349,0,148,39986.5544560185,2009-06-22,13:18:25
40.006898,116.31946,0,163,39986.5545138889,2009-06-22,13:18:30
40.007017,116.319513,0,179,39986.5545717593,2009-06-22,13:18:35
40.007149,116.319601,0,188,39986.5546296296,2009-06-22,13:18:40
40.007147,116.319737,0,189,39986.5546875,2009-06-22,13:18:45
40.007201,116.319871,0,184,39986.5547453704,2009-06-22,13:18:50
40.007254,116.319853,0,185,39986.5548032407,2009-06-22,13:18:55
40.007254,116.319853,0,185,39986.554837963,2009-06-22,13:18:58
40.007262,116.31985,0,190,39986.5548611111,2009-06-22,13:19:00
40.00725,116.319854,0,192,39986.5549189815,2009-06-22,13:19:05
40.00725,116.319854,0,192,39986.5549537037,2009-06-22,13:19:08
40.007248,116.319854,0,192,39986.5549768518,2009-06-22,13:19:10
40.007266,116.319846,0,193,39986.5550347222,2009-06-22,13:19:15
40.007295,116.319834,0,193,39986.5550925926,2009-06-22,13:19:20
40.007321,116.319827,0,194,39986.555150463,2009-06-22,13:19:25
40.007321,116.319827,0,194,39986.5551851852,2009-06-22,13:19:28
40.007321,116.319827,0,195,39986.5552083333,2009-06-22,13:19:30
40.007305,116.31983,0,195,39986.5552662037,2009-06-22,13:19:35
40.007305,116.31983,0,195,39986.5553009259,2009-06-22,13:19:38
40.007309,116.319828,0,195,39986.5553240741,2009-06-22,13:19:40
40.007328,116.319821,0,195,39986.5553819444,2009-06-22,13:19:45
40.007356,116.319806,0,196,39986.5554398148,2009-06-22,13:19:50
40.007441,116.319675,0,196,39986.5554976852,2009-06-22,13:19:55
40.007514,116.319542,0,196,39986.5555555556,2009-06-22,13:20:00
40.007598,116.319497,0,196,39986.5556134259,2009-06-22,13:20:05
40.00769,116.319468,0,196,39986.5556712963,2009-06-22,13:20:10
40.007774,116.319487,0,196,39986.5557291667,2009-06-22,13:20:15
40.00783,116.319477,0,196,39986.555787037,2009-06-22,13:20:20
40.007846,116.319458,0,196,39986.5558449074,2009-06-22,13:20:25
40.007806,116.319447,0,197,39986.5559027778,2009-06-22,13:20:30
40.007791,116.319418,0,197,39986.5559606481,2009-06-22,13:20:35
40.007764,116.319397,0,198,39986.5560185185,2009-06-22,13:20:40
40.007744,116.319386,0,198,39986.5560763889,2009-06-22,13:20:45
40.007712,116.319365,0,199,39986.5561342593,2009-06-22,13:20:50
40.007739,116.319389,0,200,39986.5561921296,2009-06-22,13:20:55
40.007756,116.319416,0,200,39986.55625,2009-06-22,13:21:00
40.007781,116.319435,0,201,39986.5563078704,2009-06-22,13:21:05
40.0078,116.319449,0,201,39986.5563657407,2009-06-22,13:21:10
40.007839,116.31944,0,201,39986.5564236111,2009-06-22,13:21:15
40.007878,116.319459,0,200,39986.5564814815,2009-06-22,13:21:20
40.007922,116.31948,0,200,39986.5565393518,2009-06-22,13:21:25
40.007944,116.319471,0,200,39986.5565972222,2009-06-22,13:21:30
40.007963,116.319461,0,201,39986.5566550926,2009-06-22,13:21:35
40.008011,116.319419,0,200,39986.556712963,2009-06-22,13:21:40
40.008045,116.319396,0,200,39986.5567708333,2009-06-22,13:21:45
40.008047,116.319378,0,200,39986.5568287037,2009-06-22,13:21:50
40.008038,116.319349,0,200,39986.5568865741,2009-06-22,13:21:55
40.008035,116.319344,0,200,39986.5569444444,2009-06-22,13:22:00
40.008035,116.319344,0,200,39986.5569791667,2009-06-22,13:22:03
40.00803,116.319345,0,200,39986.5570023148,2009-06-22,13:22:05
40.007988,116.319378,0,200,39986.5570601852,2009-06-22,13:22:10
40.007985,116.319493,0,200,39986.5576967593,2009-06-22,13:23:05
40.00807,116.319419,0,199,39986.5577546296,2009-06-22,13:23:10
40.008107,116.31935,0,200,39986.5578125,2009-06-22,13:23:15
40.008121,116.319321,0,201,39986.5578703704,2009-06-22,13:23:20
40.008111,116.319323,0,201,39986.5579282407,2009-06-22,13:23:25
40.007777,116.319345,0,198,39986.5581597222,2009-06-22,13:23:45
40.007672,116.319476,0,178,39986.5582175926,2009-06-22,13:23:50
40.007667,116.319448,0,199,39986.558275463,2009-06-22,13:23:55
40.007657,116.319468,0,200,39986.5583333333,2009-06-22,13:24:00
40.007656,116.319479,0,200,39986.5583912037,2009-06-22,13:24:05
40.007608,116.319524,0,201,39986.5584490741,2009-06-22,13:24:10
40.007646,116.319557,0,201,39986.5585069444,2009-06-22,13:24:15
40.007601,116.319631,0,201,39986.5585648148,2009-06-22,13:24:20
40.007577,116.319707,0,201,39986.5586226852,2009-06-22,13:24:25
40.007541,116.319779,0,201,39986.5586805556,2009-06-22,13:24:30
40.007667,116.319759,0,200,39986.5587384259,2009-06-22,13:24:35
40.007796,116.319713,0,200,39986.5587962963,2009-06-22,13:24:40
40.007796,116.319713,0,200,39986.5588310185,2009-06-22,13:24:43
40.007796,116.319705,0,200,39986.5588541667,2009-06-22,13:24:45
40.007782,116.319726,0,200,39986.558912037,2009-06-22,13:24:50
40.007967,116.319577,0,197,39986.5589699074,2009-06-22,13:24:55
40.008014,116.319478,0,197,39986.5590277778,2009-06-22,13:25:00
40.00799,116.319458,0,197,39986.5590856481,2009-06-22,13:25:05
40.008016,116.319447,0,197,39986.5591435185,2009-06-22,13:25:10
40.008061,116.319434,0,196,39986.5592013889,2009-06-22,13:25:15
40.008001,116.319452,0,196,39986.5592592593,2009-06-22,13:25:20
40.007938,116.319481,0,196,39986.5593171296,2009-06-22,13:25:25
40.007938,116.319481,0,196,39986.5593518519,2009-06-22,13:25:28
40.007942,116.319478,0,196,39986.559375,2009-06-22,13:25:30
40.007958,116.319493,0,196,39986.5594328704,2009-06-22,13:25:35
40.007979,116.319507,0,195,39986.5594907407,2009-06-22,13:25:40
40.007976,116.319518,0,195,39986.5595486111,2009-06-22,13:25:45
40.007959,116.31952,0,194,39986.5596064815,2009-06-22,13:25:50
40.007873,116.319502,0,193,39986.5596643519,2009-06-22,13:25:55
40.007805,116.319468,0,192,39986.5597222222,2009-06-22,13:26:00
40.007748,116.319438,0,192,39986.5597800926,2009-06-22,13:26:05
40.007681,116.31944,0,193,39986.559837963,2009-06-22,13:26:10
40.007906,116.319285,0,183,39986.5630787037,2009-06-22,13:30:50
40.007952,116.319235,0,182,39986.5631365741,2009-06-22,13:30:55
40.007967,116.31923,0,183,39986.5631944444,2009-06-22,13:31:00
40.007922,116.319269,0,183,39986.5632523148,2009-06-22,13:31:05
40.007876,116.319255,0,183,39986.5633101852,2009-06-22,13:31:10
40.007836,116.319276,0,182,39986.5633680556,2009-06-22,13:31:15
40.007805,116.319307,0,179,39986.5634259259,2009-06-22,13:31:20
40.007794,116.319344,0,177,39986.5634837963,2009-06-22,13:31:25
40.007824,116.319357,0,176,39986.5635416667,2009-06-22,13:31:30
40.007858,116.31936,0,177,39986.563599537,2009-06-22,13:31:35
40.00786,116.319383,0,177,39986.5636574074,2009-06-22,13:31:40
40.007849,116.319382,0,177,39986.5637152778,2009-06-22,13:31:45
40.007855,116.319376,0,177,39986.5637731481,2009-06-22,13:31:50
40.007855,116.319376,0,177,39986.5638078704,2009-06-22,13:31:53
40.007853,116.319377,0,177,39986.5638310185,2009-06-22,13:31:55
40.007838,116.319379,0,177,39986.5638888889,2009-06-22,13:32:00
40.007809,116.319387,0,180,39986.5639467593,2009-06-22,13:32:05
40.007817,116.319375,0,181,39986.5640046296,2009-06-22,13:32:10
40.007817,116.319375,0,181,39986.5640393518,2009-06-22,13:32:13
40.007825,116.319371,0,181,39986.5640625,2009-06-22,13:32:15
40.007785,116.319351,0,182,39986.5641203704,2009-06-22,13:32:20
40.007712,116.319348,0,182,39986.5641782407,2009-06-22,13:32:25
40.007675,116.319332,0,183,39986.5642361111,2009-06-22,13:32:30
40.007644,116.319373,0,184,39986.5642939815,2009-06-22,13:32:35
40.007639,116.319391,0,185,39986.5643518518,2009-06-22,13:32:40
40.007681,116.319402,0,186,39986.5644097222,2009-06-22,13:32:45
40.007746,116.319435,0,186,39986.5644675926,2009-06-22,13:32:50
40.007763,116.319453,0,186,39986.564525463,2009-06-22,13:32:55
40.007774,116.319474,0,186,39986.5646412037,2009-06-22,13:33:05
40.007774,116.319474,0,186,39986.5646759259,2009-06-22,13:33:08
40.007779,116.319476,0,186,39986.5646990741,2009-06-22,13:33:10
40.007808,116.319461,0,186,39986.5647569444,2009-06-22,13:33:15
40.00781,116.319473,0,187,39986.5648148148,2009-06-22,13:33:20
40.007848,116.319501,0,187,39986.5648726852,2009-06-22,13:33:25
40.007859,116.319542,0,187,39986.5649305556,2009-06-22,13:33:30
40.007895,116.319536,0,187,39986.5649884259,2009-06-22,13:33:35
40.007989,116.319558,0,186,39986.5650462963,2009-06-22,13:33:40
40.008069,116.319616,0,185,39986.5651041667,2009-06-22,13:33:45
40.008102,116.319575,0,195,39986.5666666667,2009-06-22,13:36:00
40.00813,116.319531,0,195,39986.566724537,2009-06-22,13:36:05
40.008136,116.319528,0,195,39986.5667824074,2009-06-22,13:36:10
40.008136,116.319528,0,195,39986.5668171296,2009-06-22,13:36:13
40.008133,116.31953,0,195,39986.5668402778,2009-06-22,13:36:15
40.008156,116.319504,0,195,39986.5668981481,2009-06-22,13:36:20
40.008152,116.319517,0,195,39986.5669560185,2009-06-22,13:36:25
40.008114,116.319507,0,195,39986.5670138889,2009-06-22,13:36:30
40.008079,116.319505,0,196,39986.5670717593,2009-06-22,13:36:35
40.008026,116.319507,0,196,39986.5671296296,2009-06-22,13:36:40
40.008005,116.319538,0,196,39986.5671875,2009-06-22,13:36:45
40.008009,116.319585,0,197,39986.5672453704,2009-06-22,13:36:50
40.008026,116.31959,0,197,39986.5673032407,2009-06-22,13:36:55
40.008044,116.319597,0,197,39986.5673611111,2009-06-22,13:37:00
40.008136,116.31959,0,196,39986.5674189815,2009-06-22,13:37:05
40.008236,116.319578,0,195,39986.5674768519,2009-06-22,13:37:10
40.008317,116.31957,0,194,39986.5675347222,2009-06-22,13:37:15
40.008395,116.319591,0,193,39986.5675925926,2009-06-22,13:37:20
40.008453,116.319596,0,193,39986.567650463,2009-06-22,13:37:25
40.008471,116.319617,0,193,39986.5677083333,2009-06-22,13:37:30
40.008457,116.319637,0,193,39986.5677662037,2009-06-22,13:37:35
40.008465,116.31961,0,193,39986.5678240741,2009-06-22,13:37:40
40.008471,116.31963,0,193,39986.5678819444,2009-06-22,13:37:45
40.008488,116.319609,0,192,39986.5679398148,2009-06-22,13:37:50
40.008505,116.319586,0,191,39986.5679976852,2009-06-22,13:37:55
40.008517,116.319631,0,191,39986.5680555556,2009-06-22,13:38:00
40.008539,116.319667,0,190,39986.5681134259,2009-06-22,13:38:05
40.008636,116.319683,0,189,39986.5681712963,2009-06-22,13:38:10
40.008751,116.319673,0,188,39986.5682291667,2009-06-22,13:38:15
40.009374,116.319647,0,196,39986.5688078704,2009-06-22,13:39:05
40.009363,116.319647,0,196,39986.5688657407,2009-06-22,13:39:10
40.009335,116.319653,0,196,39986.5689236111,2009-06-22,13:39:15
40.009306,116.319666,0,196,39986.5689814815,2009-06-22,13:39:20
40.009306,116.319666,0,196,39986.5690162037,2009-06-22,13:39:23
40.009303,116.319665,0,196,39986.5690393519,2009-06-22,13:39:25
40.009291,116.319669,0,196,39986.5690972222,2009-06-22,13:39:30
40.00928,116.319669,0,196,39986.5691550926,2009-06-22,13:39:35
40.009221,116.31966,0,196,39986.569212963,2009-06-22,13:39:40
40.009071,116.319621,0,196,39986.5692708333,2009-06-22,13:39:45
40.0079,116.319528,0,202,39986.5700810185,2009-06-22,13:40:55
40.007935,116.319528,0,201,39986.5701388889,2009-06-22,13:41:00
40.00795,116.319587,0,195,39986.5701967593,2009-06-22,13:41:05
40.007937,116.319622,0,195,39986.5702546296,2009-06-22,13:41:10
40.007944,116.319663,0,195,39986.5703125,2009-06-22,13:41:15
40.007953,116.319659,0,195,39986.5703703704,2009-06-22,13:41:20
40.007953,116.319659,0,195,39986.5704050926,2009-06-22,13:41:23
40.007955,116.319658,0,195,39986.5704282407,2009-06-22,13:41:25
40.007941,116.319653,0,195,39986.5704861111,2009-06-22,13:41:30
40.00792,116.319658,0,195,39986.5705439815,2009-06-22,13:41:35
40.007872,116.319649,0,195,39986.5706018518,2009-06-22,13:41:40
40.00784,116.319646,0,195,39986.5706597222,2009-06-22,13:41:45
40.007793,116.319601,0,198,39986.5707175926,2009-06-22,13:41:50
40.007792,116.319561,0,202,39986.570775463,2009-06-22,13:41:55
40.007804,116.319543,0,210,39986.5708333333,2009-06-22,13:42:00
40.007809,116.319559,0,217,39986.5708912037,2009-06-22,13:42:05
40.007809,116.319559,0,217,39986.5709259259,2009-06-22,13:42:08
40.007813,116.319566,0,225,39986.5709490741,2009-06-22,13:42:10
40.007838,116.319578,0,228,39986.5710069444,2009-06-22,13:42:15
40.007864,116.319588,0,227,39986.5710648148,2009-06-22,13:42:20
40.007898,116.31958,0,225,39986.5711226852,2009-06-22,13:42:25
40.007906,116.319571,0,223,39986.5711805556,2009-06-22,13:42:30
40.007902,116.319571,0,223,39986.5712384259,2009-06-22,13:42:35
40.007902,116.319571,0,223,39986.5712731481,2009-06-22,13:42:38
40.007896,116.319572,0,223,39986.5712962963,2009-06-22,13:42:40
40.007847,116.319563,0,221,39986.5713541667,2009-06-22,13:42:45
40.007789,116.319513,0,220,39986.571412037,2009-06-22,13:42:50
40.007736,116.319473,0,218,39986.5714699074,2009-06-22,13:42:55
40.00768,116.319503,0,217,39986.5715277778,2009-06-22,13:43:00
40.007604,116.319543,0,216,39986.5715856481,2009-06-22,13:43:05
40.007581,116.319564,0,215,39986.5716435185,2009-06-22,13:43:10
40.007571,116.319583,0,214,39986.5717013889,2009-06-22,13:43:15
40.007588,116.319656,0,213,39986.5717592593,2009-06-22,13:43:20
40.007589,116.319744,0,211,39986.5718171296,2009-06-22,13:43:25
40.007648,116.319722,0,133,39986.5919791667,2009-06-22,14:12:27
40.007603,116.319808,0,138,39986.592037037,2009-06-22,14:12:32
40.007654,116.3198,0,125,39986.5921064815,2009-06-22,14:12:38
40.007628,116.319802,0,133,39986.5921643519,2009-06-22,14:12:43
40.007618,116.319809,0,139,39986.5922222222,2009-06-22,14:12:48
40.007603,116.31983,0,142,39986.5922800926,2009-06-22,14:12:53
40.007616,116.319759,0,118,39986.592337963,2009-06-22,14:12:58
40.007603,116.319765,0,107,39986.5923958333,2009-06-22,14:13:03
40.007516,116.319802,0,109,39986.5924537037,2009-06-22,14:13:08
40.007413,116.319827,0,106,39986.5925115741,2009-06-22,14:13:13
40.007337,116.31994,0,117,39986.5925694444,2009-06-22,14:13:18
40.007351,116.320097,0,121,39986.5926273148,2009-06-22,14:13:23
40.007372,116.320269,0,114,39986.5926851852,2009-06-22,14:13:28
40.007399,116.320444,0,111,39986.5927430556,2009-06-22,14:13:33
40.007415,116.320606,0,111,39986.5928009259,2009-06-22,14:13:38
40.007408,116.320797,0,110,39986.5928587963,2009-06-22,14:13:43
40.007416,116.320953,0,112,39986.5929166667,2009-06-22,14:13:48
40.007396,116.321108,0,115,39986.592974537,2009-06-22,14:13:53
40.00728,116.321159,0,116,39986.5930324074,2009-06-22,14:13:58
40.007156,116.321182,0,117,39986.5930902778,2009-06-22,14:14:03
40.006994,116.321188,0,120,39986.5931481481,2009-06-22,14:14:08
40.006869,116.321198,0,120,39986.5932060185,2009-06-22,14:14:13
40.006743,116.321225,0,121,39986.5932638889,2009-06-22,14:14:18
40.006649,116.321248,0,122,39986.5933217593,2009-06-22,14:14:23
40.006582,116.321339,0,125,39986.5933796296,2009-06-22,14:14:28
40.00657,116.321352,0,126,39986.5934375,2009-06-22,14:14:33
40.006564,116.321353,0,126,39986.5934953704,2009-06-22,14:14:38
40.006561,116.321354,0,126,39986.5935532407,2009-06-22,14:14:43
40.006562,116.321355,0,126,39986.5936111111,2009-06-22,14:14:48
40.006562,116.321355,0,126,39986.5936458333,2009-06-22,14:14:51
40.006565,116.321356,0,126,39986.5936689815,2009-06-22,14:14:53
40.006552,116.321371,0,126,39986.5937268519,2009-06-22,14:14:58
40.006545,116.32139,0,126,39986.5937847222,2009-06-22,14:15:03
40.006546,116.32139,0,126,39986.5938425926,2009-06-22,14:15:08
40.006553,116.321388,0,125,39986.593900463,2009-06-22,14:15:13
40.006554,116.321388,0,125,39986.5939583333,2009-06-22,14:15:18
40.006557,116.321388,0,125,39986.5940162037,2009-06-22,14:15:23
40.006556,116.321388,0,125,39986.5940740741,2009-06-22,14:15:28
40.006556,116.321389,0,125,39986.5941319444,2009-06-22,14:15:33
40.006556,116.321389,0,125,39986.5941898148,2009-06-22,14:15:38
40.00655,116.321391,0,125,39986.5942476852,2009-06-22,14:15:43
40.006547,116.321391,0,125,39986.5943055556,2009-06-22,14:15:48
40.006542,116.321393,0,125,39986.5943634259,2009-06-22,14:15:53
40.006539,116.321394,0,125,39986.5944212963,2009-06-22,14:15:58
40.006532,116.321396,0,125,39986.5944791667,2009-06-22,14:16:03
40.006527,116.321397,0,125,39986.594537037,2009-06-22,14:16:08
40.006524,116.321397,0,124,39986.5945949074,2009-06-22,14:16:13
40.006525,116.321397,0,124,39986.5946527778,2009-06-22,14:16:18
40.006524,116.321397,0,125,39986.5947106481,2009-06-22,14:16:23
40.006524,116.321396,0,124,39986.5947685185,2009-06-22,14:16:28
40.006524,116.321396,0,124,39986.5948032407,2009-06-22,14:16:31
40.006524,116.321395,0,124,39986.5948263889,2009-06-22,14:16:33
40.006521,116.321353,0,125,39986.5948842593,2009-06-22,14:16:38
40.006482,116.321323,0,125,39986.5949421296,2009-06-22,14:16:43
40.006424,116.321323,0,126,39986.595,2009-06-22,14:16:48
40.006311,116.321322,0,126,39986.5950578704,2009-06-22,14:16:53
40.006194,116.321294,0,127,39986.5951157407,2009-06-22,14:16:58
40.006081,116.321313,0,129,39986.5951736111,2009-06-22,14:17:03
40.005968,116.321292,0,134,39986.5952314815,2009-06-22,14:17:08
40.005843,116.321275,0,137,39986.5952893518,2009-06-22,14:17:13
40.005717,116.321269,0,140,39986.5953472222,2009-06-22,14:17:18
40.005538,116.321296,0,143,39986.5954050926,2009-06-22,14:17:23
40.005377,116.321328,0,144,39986.595462963,2009-06-22,14:17:28
40.005209,116.321343,0,149,39986.5955208333,2009-06-22,14:17:33
40.005036,116.321342,0,155,39986.5955787037,2009-06-22,14:17:38
40.004896,116.32136,0,163,39986.5956365741,2009-06-22,14:17:43
40.004776,116.321365,0,172,39986.5956944444,2009-06-22,14:17:48
40.004635,116.321376,0,181,39986.5957523148,2009-06-22,14:17:53
40.004499,116.321423,0,192,39986.5958101852,2009-06-22,14:17:58
40.00432,116.32146,0,203,39986.5958680556,2009-06-22,14:18:03
40.004129,116.321456,0,208,39986.5959259259,2009-06-22,14:18:08
40.003946,116.321454,0,215,39986.5959837963,2009-06-22,14:18:13
40.003765,116.321483,0,223,39986.5960416667,2009-06-22,14:18:18
40.003597,116.321529,0,231,39986.596099537,2009-06-22,14:18:23
40.003438,116.321547,0,236,39986.5961574074,2009-06-22,14:18:28
40.003283,116.32157,0,240,39986.5962152778,2009-06-22,14:18:33
40.003133,116.32157,0,242,39986.5962731481,2009-06-22,14:18:38
40.002967,116.321579,0,242,39986.5963310185,2009-06-22,14:18:43
40.002779,116.321584,0,234,39986.5963888889,2009-06-22,14:18:48
40.002592,116.3216,0,224,39986.5964467593,2009-06-22,14:18:53
40.002417,116.321614,0,220,39986.5965046296,2009-06-22,14:18:58
40.002263,116.321638,0,219,39986.5965625,2009-06-22,14:19:03
40.002074,116.321658,0,218,39986.5966203704,2009-06-22,14:19:08
40.001926,116.321704,0,223,39986.5966782407,2009-06-22,14:19:13
40.001784,116.321713,0,229,39986.5967361111,2009-06-22,14:19:18
40.001622,116.321719,0,234,39986.5967939815,2009-06-22,14:19:23
40.001401,116.321711,0,230,39986.5968518518,2009-06-22,14:19:28
40.001228,116.321739,0,232,39986.5969097222,2009-06-22,14:19:33
40.001036,116.321738,0,229,39986.5969675926,2009-06-22,14:19:38
40.000822,116.321773,0,224,39986.597025463,2009-06-22,14:19:43
40.00066,116.321793,0,221,39986.5970833333,2009-06-22,14:19:48
40.000515,116.321803,0,218,39986.5971412037,2009-06-22,14:19:53
40.00033,116.321829,0,214,39986.5971990741,2009-06-22,14:19:58
40.000167,116.321858,0,208,39986.5972569444,2009-06-22,14:20:03
39.999999,116.321907,0,198,39986.5973148148,2009-06-22,14:20:08
39.999847,116.321973,0,195,39986.5973726852,2009-06-22,14:20:13
39.999738,116.322094,0,189,39986.5974305556,2009-06-22,14:20:18
39.999713,116.32226,0,166,39986.5974884259,2009-06-22,14:20:23
39.999695,116.322455,0,152,39986.5975462963,2009-06-22,14:20:28
39.999682,116.322642,0,142,39986.5976041667,2009-06-22,14:20:33
39.999665,116.322829,0,140,39986.597662037,2009-06-22,14:20:38
39.999665,116.323035,0,138,39986.5977199074,2009-06-22,14:20:43
39.999665,116.323237,0,143,39986.5977777778,2009-06-22,14:20:48
39.999686,116.323456,0,138,39986.5978356482,2009-06-22,14:20:53
39.999697,116.323653,0,131,39986.5978935185,2009-06-22,14:20:58
39.999706,116.323878,0,125,39986.5979513889,2009-06-22,14:21:03
39.999737,116.324074,0,123,39986.5980092593,2009-06-22,14:21:08
39.999744,116.324279,0,118,39986.5980671296,2009-06-22,14:21:13
39.999718,116.324471,0,122,39986.598125,2009-06-22,14:21:18
39.999749,116.324683,0,121,39986.5981828704,2009-06-22,14:21:23
39.999781,116.324903,0,116,39986.5982407407,2009-06-22,14:21:28
39.999831,116.325131,0,106,39986.5982986111,2009-06-22,14:21:33
39.999857,116.325357,0,106,39986.5983564815,2009-06-22,14:21:38
39.999863,116.325578,0,106,39986.5984143519,2009-06-22,14:21:43
39.999862,116.325784,0,103,39986.5984722222,2009-06-22,14:21:48
39.999874,116.325999,0,97,39986.5985300926,2009-06-22,14:21:53
39.999874,116.326208,0,92,39986.598587963,2009-06-22,14:21:58
39.999871,116.326438,0,96,39986.5986458333,2009-06-22,14:22:03
39.999903,116.326664,0,99,39986.5987037037,2009-06-22,14:22:08
39.999934,116.326869,0,98,39986.5987615741,2009-06-22,14:22:13
39.999956,116.327057,0,97,39986.5988194444,2009-06-22,14:22:18
39.999961,116.327225,0,97,39986.5988773148,2009-06-22,14:22:23
39.999975,116.327312,0,98,39986.5989351852,2009-06-22,14:22:28
39.999975,116.327324,0,98,39986.5989930556,2009-06-22,14:22:33
39.999975,116.327324,0,98,39986.5990277778,2009-06-22,14:22:36
39.999975,116.327327,0,99,39986.5990509259,2009-06-22,14:22:38
39.999972,116.327338,0,99,39986.5991087963,2009-06-22,14:22:43
39.999972,116.327338,0,99,39986.5991435185,2009-06-22,14:22:46
39.999974,116.327346,0,99,39986.5991666667,2009-06-22,14:22:48
39.999972,116.327372,0,99,39986.599224537,2009-06-22,14:22:53
39.999973,116.327371,0,100,39986.5992824074,2009-06-22,14:22:58
39.999973,116.327364,0,100,39986.5993402778,2009-06-22,14:23:03
39.999973,116.327364,0,100,39986.599375,2009-06-22,14:23:06
39.999979,116.327363,0,100,39986.5993981481,2009-06-22,14:23:08
40.000011,116.327377,0,100,39986.5994560185,2009-06-22,14:23:13
40.000038,116.327392,0,100,39986.5995138889,2009-06-22,14:23:18
40.000049,116.3274,0,100,39986.5995717593,2009-06-22,14:23:23
40.00004,116.327392,0,100,39986.5996296296,2009-06-22,14:23:28
40.000006,116.327363,0,100,39986.5996875,2009-06-22,14:23:33
39.99999,116.327336,0,100,39986.5997453704,2009-06-22,14:23:38
39.999986,116.327311,0,100,39986.5998032407,2009-06-22,14:23:43
39.999986,116.327302,0,100,39986.5998611111,2009-06-22,14:23:48
39.999986,116.327302,0,100,39986.5998958333,2009-06-22,14:23:51
39.999987,116.327304,0,100,39986.5999189815,2009-06-22,14:23:53
39.99999,116.327327,0,100,39986.5999768519,2009-06-22,14:23:58
39.999998,116.327354,0,100,39986.6000347222,2009-06-22,14:24:03
40.000019,116.327388,0,100,39986.6000925926,2009-06-22,14:24:08
40.000094,116.327461,0,100,39986.600150463,2009-06-22,14:24:13
40.000187,116.327495,0,100,39986.6002083333,2009-06-22,14:24:18
40.000288,116.327513,0,99,39986.6002662037,2009-06-22,14:24:23
