# Supplementary material for: Research on differential privacy protection method based on user tendency
Source: PLoS One. 2023 Oct 26;18(10):e0288823. doi: 10.1371/journal.pone.0288823 (PMC10602288; doi:10.1371/journal.pone.0288823)
Supplement: S1 Data — (ZIP) [file pone.0288823.s001.zip › Data 5-1/000/Trajectory/20090623043635.plt]

Geolife trajectory
WGS 84
Altitude is in Feet
Reserved 3
0,2,255,My Track,0,0,2,8421376
0
40.007705,116.319697,0,106,39987.1920717593,2009-06-23,04:36:35
40.007705,116.319697,0,106,39987.1921064815,2009-06-23,04:36:38
40.007702,116.319694,0,140,39987.1921296296,2009-06-23,04:36:40
40.007721,116.319714,0,135,39987.1921875,2009-06-23,04:36:45
40.007711,116.319737,0,139,39987.1922453704,2009-06-23,04:36:50
40.007522,116.319731,0,119,39987.1923032407,2009-06-23,04:36:55
40.007385,116.319598,0,121,39987.1923611111,2009-06-23,04:37:00
40.007254,116.31957,0,126,39987.1924189815,2009-06-23,04:37:05
40.007127,116.319448,0,128,39987.1924768519,2009-06-23,04:37:10
40.006982,116.31933,0,132,39987.1925347222,2009-06-23,04:37:15
40.0067,116.319311,0,134,39987.1925925926,2009-06-23,04:37:20
40.006606,116.319239,0,139,39987.192650463,2009-06-23,04:37:25
40.006559,116.31905,0,148,39987.1927083333,2009-06-23,04:37:30
40.006534,116.318732,0,156,39987.1927662037,2009-06-23,04:37:35
40.006495,116.318468,0,167,39987.1928240741,2009-06-23,04:37:40
40.006566,116.318249,0,182,39987.1928819444,2009-06-23,04:37:45
40.00658,116.318075,0,193,39987.1929398148,2009-06-23,04:37:50
40.006549,116.317883,0,199,39987.1929976852,2009-06-23,04:37:55
40.006499,116.3178,0,207,39987.1930555556,2009-06-23,04:38:00
40.006474,116.317813,0,214,39987.1931134259,2009-06-23,04:38:05
40.006474,116.317813,0,214,39987.1931481481,2009-06-23,04:38:08
40.006474,116.317814,0,215,39987.1931712963,2009-06-23,04:38:10
40.006481,116.317832,0,216,39987.1932291667,2009-06-23,04:38:15
40.006488,116.317849,0,216,39987.193287037,2009-06-23,04:38:20
40.006497,116.31787,0,217,39987.1933449074,2009-06-23,04:38:25
40.006493,116.317815,0,214,39987.1934027778,2009-06-23,04:38:30
40.006392,116.317747,0,196,39987.1934606481,2009-06-23,04:38:35
40.00626,116.317709,0,190,39987.1935185185,2009-06-23,04:38:40
40.006093,116.317669,0,174,39987.1935763889,2009-06-23,04:38:45
40.005947,116.317624,0,163,39987.1936342593,2009-06-23,04:38:50
40.005719,116.317619,0,160,39987.1936921296,2009-06-23,04:38:55
40.005525,116.317648,0,163,39987.19375,2009-06-23,04:39:00
40.005327,116.317638,0,159,39987.1938078704,2009-06-23,04:39:05
40.005027,116.317659,0,154,39987.1938657407,2009-06-23,04:39:10
40.00483,116.317703,0,157,39987.1939236111,2009-06-23,04:39:15
40.00473,116.317565,0,163,39987.1939814815,2009-06-23,04:39:20
40.004669,116.317432,0,172,39987.1940393519,2009-06-23,04:39:25
40.004659,116.317187,0,182,39987.1940972222,2009-06-23,04:39:30
40.004643,116.316974,0,191,39987.1941550926,2009-06-23,04:39:35
40.004633,116.316785,0,203,39987.194212963,2009-06-23,04:39:40
40.004659,116.316533,0,216,39987.1942708333,2009-06-23,04:39:45
40.00469,116.316276,0,232,39987.1943287037,2009-06-23,04:39:50
40.004655,116.315939,0,240,39987.1943865741,2009-06-23,04:39:55
40.004611,116.315615,0,250,39987.1944444444,2009-06-23,04:40:00
40.004556,116.315322,0,259,39987.1945023148,2009-06-23,04:40:05
40.004528,116.315022,0,265,39987.1945601852,2009-06-23,04:40:10
40.004499,116.314714,0,273,39987.1946180556,2009-06-23,04:40:15
40.004472,116.314374,0,278,39987.1946759259,2009-06-23,04:40:20
40.004554,116.314056,0,289,39987.1947337963,2009-06-23,04:40:25
40.004523,116.313727,0,299,39987.1947916667,2009-06-23,04:40:30
40.004389,116.313419,0,309,39987.194849537,2009-06-23,04:40:35
40.004334,116.313098,0,316,39987.1949074074,2009-06-23,04:40:40
40.004342,116.312843,0,325,39987.1949652778,2009-06-23,04:40:45
40.004247,116.312563,0,327,39987.1950231481,2009-06-23,04:40:50
40.003963,116.312498,0,332,39987.1950810185,2009-06-23,04:40:55
40.003733,116.312456,0,327,39987.1951388889,2009-06-23,04:41:00
40.003502,116.312443,0,325,39987.1951967593,2009-06-23,04:41:05
40.003284,116.312449,0,322,39987.1952546296,2009-06-23,04:41:10
40.003076,116.312432,0,319,39987.1953125,2009-06-23,04:41:15
40.002837,116.312447,0,318,39987.1953703704,2009-06-23,04:41:20
40.002635,116.312568,0,284,39987.1954282407,2009-06-23,04:41:25
40.002418,116.312612,0,282,39987.1954861111,2009-06-23,04:41:30
40.002198,116.312671,0,277,39987.1955439815,2009-06-23,04:41:35
40.001994,116.312672,0,284,39987.1956018518,2009-06-23,04:41:40
40.001782,116.312668,0,290,39987.1956597222,2009-06-23,04:41:45
40.001588,116.312697,0,279,39987.1957175926,2009-06-23,04:41:50
40.001376,116.312734,0,275,39987.195775463,2009-06-23,04:41:55
40.001169,116.312703,0,277,39987.1958333333,2009-06-23,04:42:00
40.00094,116.312673,0,280,39987.1958912037,2009-06-23,04:42:05
40.000719,116.312634,0,280,39987.1959490741,2009-06-23,04:42:10
40.000485,116.312561,0,282,39987.1960069444,2009-06-23,04:42:15
40.000262,116.31252,0,282,39987.1960648148,2009-06-23,04:42:20
39.999984,116.312518,0,276,39987.1961226852,2009-06-23,04:42:25
39.999773,116.312489,0,276,39987.1961805556,2009-06-23,04:42:30
39.999552,116.31252,0,277,39987.1962384259,2009-06-23,04:42:35
39.999367,116.312564,0,279,39987.1962962963,2009-06-23,04:42:40
39.999195,116.312622,0,287,39987.1963541667,2009-06-23,04:42:45
39.99895,116.31278,0,284,39987.196412037,2009-06-23,04:42:50
39.998673,116.312954,0,271,39987.1964699074,2009-06-23,04:42:55
39.998565,116.312825,0,269,39987.1965277778,2009-06-23,04:43:00
39.998598,116.312534,0,271,39987.1965856481,2009-06-23,04:43:05
39.998618,116.312215,0,271,39987.1966435185,2009-06-23,04:43:10
39.99866,116.312013,0,275,39987.1967013889,2009-06-23,04:43:15
39.998654,116.31171,0,279,39987.1967592593,2009-06-23,04:43:20
39.998658,116.311427,0,282,39987.1968171296,2009-06-23,04:43:25
39.998676,116.31115,0,287,39987.196875,2009-06-23,04:43:30
39.99868,116.31089,0,285,39987.1969328704,2009-06-23,04:43:35
39.998691,116.310655,0,291,39987.1969907407,2009-06-23,04:43:40
39.998709,116.310359,0,293,39987.1970486111,2009-06-23,04:43:45
39.998666,116.309986,0,298,39987.1971064815,2009-06-23,04:43:50
39.998656,116.309675,0,299,39987.1971643518,2009-06-23,04:43:55
39.998582,116.309427,0,303,39987.1972222222,2009-06-23,04:44:00
39.998447,116.309303,0,304,39987.1972800926,2009-06-23,04:44:05
39.998436,116.3093,0,308,39987.197337963,2009-06-23,04:44:10
39.998438,116.3093,0,312,39987.1973958333,2009-06-23,04:44:15
39.998438,116.3093,0,312,39987.1974305556,2009-06-23,04:44:18
39.998439,116.3093,0,315,39987.1974537037,2009-06-23,04:44:20
39.998432,116.309274,0,313,39987.1975115741,2009-06-23,04:44:25
39.99836,116.309156,0,285,39987.1975694444,2009-06-23,04:44:30
39.998166,116.309062,0,265,39987.1976273148,2009-06-23,04:44:35
39.997935,116.309052,0,245,39987.1976851852,2009-06-23,04:44:40
39.997705,116.309063,0,232,39987.1977430556,2009-06-23,04:44:45
39.997485,116.309063,0,215,39987.1978009259,2009-06-23,04:44:50
39.997299,116.309045,0,205,39987.1978587963,2009-06-23,04:44:55
39.997084,116.309017,0,189,39987.1979166667,2009-06-23,04:45:00
39.996869,116.309013,0,189,39987.197974537,2009-06-23,04:45:05
39.996708,116.309003,0,184,39987.1980324074,2009-06-23,04:45:10
39.996574,116.308965,0,183,39987.1980902778,2009-06-23,04:45:15
39.996376,116.308938,0,183,39987.1981481481,2009-06-23,04:45:20
39.996184,116.308944,0,181,39987.1982060185,2009-06-23,04:45:25
39.995933,116.308961,0,171,39987.1982638889,2009-06-23,04:45:30
39.995685,116.308979,0,158,39987.1983217593,2009-06-23,04:45:35
39.995443,116.308988,0,153,39987.1983796296,2009-06-23,04:45:40
39.995216,116.30899,0,152,39987.1984375,2009-06-23,04:45:45
39.994992,116.30902,0,151,39987.1984953704,2009-06-23,04:45:50
39.994759,116.309066,0,147,39987.1985532407,2009-06-23,04:45:55
39.994524,116.309087,0,151,39987.1986111111,2009-06-23,04:46:00
39.994235,116.309081,0,138,39987.1986689815,2009-06-23,04:46:05
39.993947,116.309059,0,136,39987.1987268519,2009-06-23,04:46:10
39.993634,116.309125,0,138,39987.1987847222,2009-06-23,04:46:15
39.993339,116.309167,0,132,39987.1988425926,2009-06-23,04:46:20
39.993078,116.309199,0,129,39987.198900463,2009-06-23,04:46:25
39.992856,116.309252,0,122,39987.1989583333,2009-06-23,04:46:30
39.992617,116.309261,0,120,39987.1990162037,2009-06-23,04:46:35
39.992374,116.309281,0,120,39987.1990740741,2009-06-23,04:46:40
39.992125,116.309296,0,117,39987.1991319444,2009-06-23,04:46:45
39.991887,116.309305,0,119,39987.1991898148,2009-06-23,04:46:50
39.991639,116.309344,0,133,39987.1992476852,2009-06-23,04:46:55
39.991396,116.309383,0,131,39987.1993055556,2009-06-23,04:47:00
39.991162,116.309412,0,135,39987.1993634259,2009-06-23,04:47:05
39.990962,116.309439,0,141,39987.1994212963,2009-06-23,04:47:10
39.990841,116.309524,0,143,39987.1994791667,2009-06-23,04:47:15
39.990715,116.309514,0,149,39987.199537037,2009-06-23,04:47:20
39.990516,116.309462,0,158,39987.1995949074,2009-06-23,04:47:25
39.990296,116.309412,0,163,39987.1996527778,2009-06-23,04:47:30
39.990051,116.3094,0,163,39987.1997106481,2009-06-23,04:47:35
39.989789,116.309409,0,163,39987.1997685185,2009-06-23,04:47:40
39.989526,116.309433,0,166,39987.1998263889,2009-06-23,04:47:45
39.98925,116.309514,0,163,39987.1998842593,2009-06-23,04:47:50
39.98899,116.309577,0,166,39987.1999421296,2009-06-23,04:47:55
39.988702,116.309655,0,167,39987.2,2009-06-23,04:48:00
39.988456,116.309669,0,167,39987.2000578704,2009-06-23,04:48:05
39.988207,116.309685,0,169,39987.2001157407,2009-06-23,04:48:10
39.987971,116.309711,0,165,39987.2001736111,2009-06-23,04:48:15
39.987754,116.309648,0,158,39987.2002314815,2009-06-23,04:48:20
39.98751,116.309687,0,151,39987.2002893519,2009-06-23,04:48:25
39.987289,116.309711,0,148,39987.2003472222,2009-06-23,04:48:30
39.987107,116.309592,0,138,39987.2004050926,2009-06-23,04:48:35
39.986909,116.309485,0,128,39987.200462963,2009-06-23,04:48:40
39.98671,116.309422,0,123,39987.2005208333,2009-06-23,04:48:45
39.986477,116.309437,0,118,39987.2005787037,2009-06-23,04:48:50
39.986286,116.30935,0,124,39987.2006365741,2009-06-23,04:48:55
39.986059,116.309327,0,129,39987.2006944444,2009-06-23,04:49:00
39.985898,116.30919,0,140,39987.2007523148,2009-06-23,04:49:05
39.985694,116.309117,0,156,39987.2008101852,2009-06-23,04:49:10
39.985463,116.309052,0,169,39987.2008680556,2009-06-23,04:49:15
39.985194,116.309202,0,183,39987.2009259259,2009-06-23,04:49:20
39.984961,116.309283,0,190,39987.2009837963,2009-06-23,04:49:25
39.984824,116.30924,0,190,39987.2010416667,2009-06-23,04:49:30
39.984729,116.309331,0,182,39987.201099537,2009-06-23,04:49:35
39.984722,116.30935,0,178,39987.2011574074,2009-06-23,04:49:40
39.984722,116.309357,0,178,39987.2012152778,2009-06-23,04:49:45
39.984721,116.309362,0,178,39987.2012731481,2009-06-23,04:49:50
39.984723,116.309366,0,179,39987.2013310185,2009-06-23,04:49:55
39.98472,116.309372,0,179,39987.2013888889,2009-06-23,04:50:00
39.984719,116.309374,0,179,39987.2014467593,2009-06-23,04:50:05
39.984716,116.309375,0,179,39987.2015046296,2009-06-23,04:50:10
39.984711,116.309376,0,179,39987.2015625,2009-06-23,04:50:15
39.984708,116.309378,0,179,39987.2016203704,2009-06-23,04:50:20
39.984708,116.309378,0,179,39987.2016550926,2009-06-23,04:50:23
39.984706,116.30938,0,179,39987.2016782407,2009-06-23,04:50:25
39.984673,116.309378,0,178,39987.2017361111,2009-06-23,04:50:30
39.984524,116.309454,0,177,39987.2017939815,2009-06-23,04:50:35
39.9843,116.309587,0,178,39987.2018518519,2009-06-23,04:50:40
39.984099,116.309631,0,185,39987.2019097222,2009-06-23,04:50:45
39.983865,116.309704,0,181,39987.2019675926,2009-06-23,04:50:50
39.983683,116.309759,0,183,39987.202025463,2009-06-23,04:50:55
39.983517,116.309818,0,185,39987.2020833333,2009-06-23,04:51:00
39.983383,116.309866,0,192,39987.2021412037,2009-06-23,04:51:05
39.98324,116.309923,0,199,39987.2021990741,2009-06-23,04:51:10
39.983091,116.309939,0,200,39987.2022569444,2009-06-23,04:51:15
39.982972,116.309985,0,206,39987.2023148148,2009-06-23,04:51:20
39.982903,116.310017,0,214,39987.2023726852,2009-06-23,04:51:25
39.98288,116.309983,0,222,39987.2024305556,2009-06-23,04:51:30
39.98288,116.309983,0,222,39987.2024652778,2009-06-23,04:51:33
39.982877,116.309976,0,227,39987.2024884259,2009-06-23,04:51:35
39.982877,116.309962,0,230,39987.2025462963,2009-06-23,04:51:40
39.982903,116.309958,0,230,39987.2026041667,2009-06-23,04:51:45
39.982905,116.309959,0,231,39987.202662037,2009-06-23,04:51:50
39.982904,116.309957,0,231,39987.2027199074,2009-06-23,04:51:55
39.982899,116.309954,0,231,39987.2027777778,2009-06-23,04:52:00
39.982899,116.309954,0,231,39987.2028125,2009-06-23,04:52:03
39.982891,116.309951,0,231,39987.2028356481,2009-06-23,04:52:05
39.982875,116.30995,0,231,39987.2028935185,2009-06-23,04:52:10
39.982856,116.309943,0,232,39987.2029398148,2009-06-23,04:52:14
39.982855,116.309943,0,232,39987.2029976852,2009-06-23,04:52:19
39.982855,116.309943,0,232,39987.2030324074,2009-06-23,04:52:22
39.982859,116.309946,0,233,39987.2030555556,2009-06-23,04:52:24
39.982839,116.309939,0,233,39987.2031134259,2009-06-23,04:52:29
39.982807,116.309942,0,234,39987.2031712963,2009-06-23,04:52:34
39.982789,116.309946,0,234,39987.2032060185,2009-06-23,04:52:37
39.982774,116.309935,0,235,39987.2032638889,2009-06-23,04:52:42
39.982759,116.309937,0,236,39987.2033101852,2009-06-23,04:52:46
39.982761,116.309936,0,237,39987.2033680556,2009-06-23,04:52:51
39.982761,116.309936,0,237,39987.2034027778,2009-06-23,04:52:54
39.982761,116.309934,0,237,39987.2034259259,2009-06-23,04:52:56
39.984144,116.313632,0,-1,39987.2361226852,2009-06-23,05:40:01
39.983983,116.31287,0,118,39987.2361921296,2009-06-23,05:40:07
39.984014,116.312852,0,104,39987.23625,2009-06-23,05:40:12
39.983989,116.312853,0,106,39987.2363078704,2009-06-23,05:40:17
39.984068,116.313012,0,132,39987.2363657407,2009-06-23,05:40:22
39.984065,116.313267,0,134,39987.2364236111,2009-06-23,05:40:27
39.984071,116.313558,0,137,39987.2364814815,2009-06-23,05:40:32
39.984105,116.313856,0,144,39987.2365393518,2009-06-23,05:40:37
39.984095,116.314152,0,146,39987.2365972222,2009-06-23,05:40:42
39.984104,116.314488,0,152,39987.2366550926,2009-06-23,05:40:47
39.984126,116.314808,0,155,39987.236712963,2009-06-23,05:40:52
39.984144,116.315126,0,161,39987.2367708333,2009-06-23,05:40:57
39.984182,116.315461,0,168,39987.2368287037,2009-06-23,05:41:02
39.984225,116.315783,0,182,39987.2368865741,2009-06-23,05:41:07
39.984234,116.316091,0,196,39987.2369444444,2009-06-23,05:41:12
39.984284,116.316431,0,210,39987.2370023148,2009-06-23,05:41:17
39.984099,116.316833,0,187,39987.2370601852,2009-06-23,05:41:22
39.984106,116.317122,0,197,39987.2371180556,2009-06-23,05:41:27
39.984157,116.317437,0,198,39987.2371759259,2009-06-23,05:41:32
39.984197,116.317768,0,203,39987.2372337963,2009-06-23,05:41:37
39.984247,116.318086,0,212,39987.2372916667,2009-06-23,05:41:42
39.984232,116.318373,0,212,39987.237349537,2009-06-23,05:41:47
39.984195,116.318696,0,205,39987.2374074074,2009-06-23,05:41:52
39.984188,116.319015,0,200,39987.2374652778,2009-06-23,05:41:57
39.984225,116.319344,0,188,39987.2375231481,2009-06-23,05:42:02
39.984282,116.319672,0,184,39987.2375810185,2009-06-23,05:42:07
39.98429,116.319992,0,182,39987.2376388889,2009-06-23,05:42:12
39.984317,116.320306,0,179,39987.2376967593,2009-06-23,05:42:17
39.984352,116.320636,0,171,39987.2377546296,2009-06-23,05:42:22
39.984351,116.320961,0,169,39987.2378125,2009-06-23,05:42:27
39.984319,116.321287,0,163,39987.2378703704,2009-06-23,05:42:32
39.984324,116.321591,0,162,39987.2379282407,2009-06-23,05:42:37
39.984325,116.321903,0,164,39987.2379861111,2009-06-23,05:42:42
39.984328,116.322229,0,170,39987.2380439815,2009-06-23,05:42:47
39.98434,116.322534,0,179,39987.2381018519,2009-06-23,05:42:52
39.984366,116.32278,0,190,39987.2381597222,2009-06-23,05:42:57
39.984346,116.323051,0,207,39987.2382175926,2009-06-23,05:43:02
39.984335,116.32332,0,224,39987.238275463,2009-06-23,05:43:07
39.984319,116.32357,0,236,39987.2383333333,2009-06-23,05:43:12
39.984496,116.324052,0,243,39987.2383912037,2009-06-23,05:43:17
39.984524,116.32439,0,252,39987.2384490741,2009-06-23,05:43:22
39.984485,116.324679,0,258,39987.2385069444,2009-06-23,05:43:27
39.984454,116.324971,0,271,39987.2385648148,2009-06-23,05:43:32
39.984475,116.325337,0,283,39987.2386226852,2009-06-23,05:43:37
39.984471,116.32568,0,291,39987.2386805556,2009-06-23,05:43:42
39.984491,116.326036,0,310,39987.2387384259,2009-06-23,05:43:47
39.984554,116.326334,0,322,39987.2387962963,2009-06-23,05:43:52
39.984482,116.326401,0,315,39987.2388541667,2009-06-23,05:43:57
39.984566,116.326813,0,307,39987.238912037,2009-06-23,05:44:02
39.984765,116.326904,0,295,39987.2389699074,2009-06-23,05:44:07
39.984978,116.326885,0,291,39987.2390277778,2009-06-23,05:44:12
39.985236,116.326859,0,287,39987.2390856481,2009-06-23,05:44:17
39.985499,116.326869,0,283,39987.2391435185,2009-06-23,05:44:22
39.985691,116.326839,0,321,39987.2392013889,2009-06-23,05:44:27
39.985884,116.326803,0,329,39987.2392592593,2009-06-23,05:44:32
39.986066,116.326833,0,343,39987.2393171296,2009-06-23,05:44:37
39.986232,116.326872,0,390,39987.239375,2009-06-23,05:44:42
39.986463,116.326873,0,407,39987.2394328704,2009-06-23,05:44:47
39.98677,116.326918,0,364,39987.2394907407,2009-06-23,05:44:52
39.987097,116.326945,0,277,39987.2395486111,2009-06-23,05:44:57
39.987423,116.32692,0,214,39987.2396064815,2009-06-23,05:45:02
39.987725,116.326805,0,181,39987.2396643519,2009-06-23,05:45:07
39.987985,116.326761,0,170,39987.2397222222,2009-06-23,05:45:12
39.9882,116.326772,0,172,39987.2397800926,2009-06-23,05:45:17
39.988372,116.326769,0,188,39987.239837963,2009-06-23,05:45:22
39.988649,116.326755,0,158,39987.2398958333,2009-06-23,05:45:27
39.988899,116.326731,0,141,39987.2399537037,2009-06-23,05:45:32
39.989152,116.326711,0,135,39987.2400115741,2009-06-23,05:45:37
39.989391,116.326706,0,138,39987.2400694444,2009-06-23,05:45:42
39.989622,116.326688,0,144,39987.2401273148,2009-06-23,05:45:47
39.98986,116.326679,0,146,39987.2401851852,2009-06-23,05:45:52
39.990108,116.326643,0,150,39987.2402430556,2009-06-23,05:45:57
39.990293,116.32661,0,206,39987.2403009259,2009-06-23,05:46:02
39.990555,116.326613,0,185,39987.2403587963,2009-06-23,05:46:07
39.990759,116.326624,0,202,39987.2404166667,2009-06-23,05:46:12
39.99093,116.326639,0,216,39987.240474537,2009-06-23,05:46:17
39.991032,116.326658,0,239,39987.2405324074,2009-06-23,05:46:22
39.991056,116.326674,0,255,39987.2405902778,2009-06-23,05:46:27
39.991047,116.326628,0,263,39987.2406481481,2009-06-23,05:46:32
39.991156,116.326558,0,272,39987.2407060185,2009-06-23,05:46:37
39.991396,116.326526,0,271,39987.2407638889,2009-06-23,05:46:42
39.991535,116.326535,0,280,39987.2408217593,2009-06-23,05:46:47
39.991712,116.326495,0,303,39987.2408796296,2009-06-23,05:46:52
39.991899,116.326494,0,350,39987.2409375,2009-06-23,05:46:57
39.992224,116.326517,0,305,39987.2409953704,2009-06-23,05:47:02
39.992525,116.326534,0,262,39987.2410532407,2009-06-23,05:47:07
39.992747,116.32654,0,237,39987.2411111111,2009-06-23,05:47:12
39.993003,116.326523,0,208,39987.2411689815,2009-06-23,05:47:17
39.993241,116.32651,0,190,39987.2412268519,2009-06-23,05:47:22
39.993459,116.3265,0,170,39987.2412847222,2009-06-23,05:47:27
39.993686,116.326497,0,150,39987.2413425926,2009-06-23,05:47:32
39.99388,116.326517,0,143,39987.241400463,2009-06-23,05:47:37
39.994033,116.326646,0,161,39987.2414583333,2009-06-23,05:47:42
39.994156,116.326833,0,184,39987.2415162037,2009-06-23,05:47:47
39.994362,116.326876,0,187,39987.2415740741,2009-06-23,05:47:52
39.994576,116.326869,0,196,39987.2416319444,2009-06-23,05:47:57
39.994814,116.326823,0,201,39987.2416898148,2009-06-23,05:48:02
39.995017,116.326753,0,204,39987.2417476852,2009-06-23,05:48:07
39.995215,116.3267,0,205,39987.2418055556,2009-06-23,05:48:12
39.995422,116.326685,0,225,39987.2418634259,2009-06-23,05:48:17
39.995667,116.326678,0,228,39987.2419212963,2009-06-23,05:48:22
39.995903,116.326667,0,234,39987.2419791667,2009-06-23,05:48:27
39.996197,116.3267,0,203,39987.242037037,2009-06-23,05:48:32
39.99639,116.326729,0,215,39987.2420949074,2009-06-23,05:48:37
39.996601,116.326703,0,222,39987.2421527778,2009-06-23,05:48:42
39.996793,116.326661,0,241,39987.2422106481,2009-06-23,05:48:47
39.997061,116.326648,0,251,39987.2422685185,2009-06-23,05:48:52
39.997349,116.326676,0,246,39987.2423263889,2009-06-23,05:48:57
39.997595,116.326722,0,253,39987.2423842593,2009-06-23,05:49:02
39.997869,116.326726,0,233,39987.2424421296,2009-06-23,05:49:07
39.998152,116.326698,0,217,39987.2425,2009-06-23,05:49:12
39.998412,116.326673,0,212,39987.2425578704,2009-06-23,05:49:17
39.998722,116.326642,0,165,39987.2426157407,2009-06-23,05:49:22
39.998973,116.326631,0,164,39987.2426736111,2009-06-23,05:49:27
39.999185,116.326755,0,177,39987.2427314815,2009-06-23,05:49:32
39.999379,116.326966,0,180,39987.2427893518,2009-06-23,05:49:37
39.999584,116.327093,0,183,39987.2428472222,2009-06-23,05:49:42
39.999737,116.327111,0,188,39987.2429050926,2009-06-23,05:49:47
39.999827,116.327045,0,199,39987.242962963,2009-06-23,05:49:52
39.999884,116.326988,0,203,39987.2430208333,2009-06-23,05:49:57
39.999901,116.326981,0,209,39987.2430787037,2009-06-23,05:50:02
39.999906,116.326979,0,215,39987.2431365741,2009-06-23,05:50:07
39.999906,116.326979,0,215,39987.2431712963,2009-06-23,05:50:10
39.999914,116.326971,0,218,39987.2431944444,2009-06-23,05:50:12
39.999898,116.326986,0,220,39987.2432523148,2009-06-23,05:50:17
39.999947,116.327012,0,226,39987.2433101852,2009-06-23,05:50:22
39.999917,116.327003,0,229,39987.2433680556,2009-06-23,05:50:27
39.999869,116.327031,0,233,39987.2434259259,2009-06-23,05:50:32
39.999906,116.327093,0,234,39987.2434837963,2009-06-23,05:50:37
39.999938,116.327142,0,236,39987.2435416667,2009-06-23,05:50:42
39.999957,116.327176,0,238,39987.243599537,2009-06-23,05:50:47
39.999931,116.327202,0,241,39987.2437152778,2009-06-23,05:50:57
39.99995,116.327267,0,240,39987.2438310185,2009-06-23,05:51:07
40.000013,116.32744,0,239,39987.2438888889,2009-06-23,05:51:12
39.998644,116.326762,0,120,39987.3875925926,2009-06-23,09:18:08
39.998623,116.326749,0,121,39987.387650463,2009-06-23,09:18:13
39.998464,116.326695,0,122,39987.3877083333,2009-06-23,09:18:18
39.998277,116.326622,0,131,39987.3877662037,2009-06-23,09:18:23
39.998129,116.326657,0,142,39987.3878240741,2009-06-23,09:18:28
39.997989,116.326677,0,156,39987.3878819444,2009-06-23,09:18:33
39.997772,116.326714,0,166,39987.3879398148,2009-06-23,09:18:38
39.9976,116.326628,0,180,39987.3879976852,2009-06-23,09:18:43
39.997426,116.326688,0,189,39987.3880555556,2009-06-23,09:18:48
39.997218,116.326723,0,199,39987.3881134259,2009-06-23,09:18:53
39.997045,116.32672,0,207,39987.3881712963,2009-06-23,09:18:58
39.996893,116.326719,0,210,39987.3882291667,2009-06-23,09:19:03
39.996708,116.326766,0,213,39987.388287037,2009-06-23,09:19:08
39.996475,116.326738,0,228,39987.3883449074,2009-06-23,09:19:13
39.996254,116.326742,0,235,39987.3884027778,2009-06-23,09:19:18
39.99607,116.326698,0,235,39987.3884606481,2009-06-23,09:19:23
39.99589,116.326683,0,241,39987.3885185185,2009-06-23,09:19:28
39.995656,116.32667,0,245,39987.3885763889,2009-06-23,09:19:33
39.995438,116.326613,0,253,39987.3886342593,2009-06-23,09:19:38
39.995305,116.326515,0,264,39987.3886921296,2009-06-23,09:19:43
39.995097,116.326496,0,267,39987.38875,2009-06-23,09:19:48
39.994885,116.326465,0,270,39987.3888078704,2009-06-23,09:19:53
39.994681,116.326458,0,278,39987.3888657407,2009-06-23,09:19:58
39.994332,116.326408,0,214,39987.3889236111,2009-06-23,09:20:03
39.994139,116.326372,0,195,39987.3889814815,2009-06-23,09:20:08
39.994087,116.326359,0,195,39987.3890393519,2009-06-23,09:20:13
39.994057,116.326278,0,202,39987.3890972222,2009-06-23,09:20:18
39.993963,116.326224,0,202,39987.3891550926,2009-06-23,09:20:23
39.993862,116.326053,0,200,39987.389212963,2009-06-23,09:20:28
39.993805,116.326048,0,191,39987.3892708333,2009-06-23,09:20:33
39.993797,116.326044,0,194,39987.3893287037,2009-06-23,09:20:38
39.993791,116.326038,0,195,39987.3893865741,2009-06-23,09:20:43
39.99379,116.326038,0,195,39987.3894444444,2009-06-23,09:20:48
39.993789,116.32604,0,195,39987.3895023148,2009-06-23,09:20:53
39.993786,116.326041,0,195,39987.3895601852,2009-06-23,09:20:58
39.993788,116.326044,0,195,39987.3896180556,2009-06-23,09:21:03
39.993788,116.326044,0,195,39987.3896527778,2009-06-23,09:21:06
39.993785,116.326047,0,195,39987.3896759259,2009-06-23,09:21:08
39.993793,116.326061,0,195,39987.3897337963,2009-06-23,09:21:13
39.9938,116.326134,0,194,39987.3897916667,2009-06-23,09:21:18
39.993785,116.326197,0,194,39987.389849537,2009-06-23,09:21:23
39.993778,116.326287,0,194,39987.3899074074,2009-06-23,09:21:28
39.993785,116.326355,0,195,39987.3899652778,2009-06-23,09:21:33
39.993689,116.326525,0,196,39987.3900231481,2009-06-23,09:21:38
39.993671,116.326585,0,199,39987.3900810185,2009-06-23,09:21:43
39.993704,116.326604,0,202,39987.3901388889,2009-06-23,09:21:48
39.993721,116.326593,0,207,39987.3901967593,2009-06-23,09:21:53
39.993688,116.326614,0,212,39987.3902546296,2009-06-23,09:21:58
39.993702,116.326642,0,216,39987.3903125,2009-06-23,09:22:03
39.993761,116.32662,0,220,39987.3903703704,2009-06-23,09:22:08
39.993751,116.326618,0,223,39987.3904282407,2009-06-23,09:22:13
39.99375,116.326591,0,227,39987.3904861111,2009-06-23,09:22:18
39.993781,116.32656,0,228,39987.3905439815,2009-06-23,09:22:23
39.993785,116.326609,0,231,39987.3906018519,2009-06-23,09:22:28
39.993773,116.326644,0,234,39987.3906597222,2009-06-23,09:22:33
39.993746,116.326689,0,242,39987.3907175926,2009-06-23,09:22:38
39.993629,116.326485,0,234,39987.390775463,2009-06-23,09:22:43
39.993605,116.326267,0,216,39987.3908333333,2009-06-23,09:22:48
39.993635,116.326372,0,212,39987.3908912037,2009-06-23,09:22:53
39.993706,116.326522,0,202,39987.3909490741,2009-06-23,09:22:58
39.993572,116.32653,0,194,39987.3910069444,2009-06-23,09:23:03
39.993378,116.326499,0,186,39987.3910648148,2009-06-23,09:23:08
39.993159,116.326466,0,166,39987.3911226852,2009-06-23,09:23:13
39.992931,116.326457,0,157,39987.3911805556,2009-06-23,09:23:18
39.992733,116.326469,0,150,39987.3912384259,2009-06-23,09:23:23
39.992546,116.326406,0,143,39987.3912962963,2009-06-23,09:23:28
39.992345,116.326414,0,135,39987.3913541667,2009-06-23,09:23:33
39.992134,116.326381,0,130,39987.391412037,2009-06-23,09:23:38
39.991951,116.326396,0,123,39987.3914699074,2009-06-23,09:23:43
39.991774,116.326422,0,128,39987.3915277778,2009-06-23,09:23:48
39.99167,116.326431,0,123,39987.3915856481,2009-06-23,09:23:53
39.991553,116.326466,0,114,39987.3916435185,2009-06-23,09:23:58
39.99146,116.326505,0,110,39987.3917013889,2009-06-23,09:24:03
39.991373,116.326566,0,109,39987.3917592593,2009-06-23,09:24:08
39.991101,116.326591,0,109,39987.3918171296,2009-06-23,09:24:13
39.990899,116.326495,0,119,39987.391875,2009-06-23,09:24:18
39.990696,116.32643,0,122,39987.3919328704,2009-06-23,09:24:23
39.990537,116.326345,0,120,39987.3919907407,2009-06-23,09:24:28
39.990382,116.326449,0,119,39987.3920486111,2009-06-23,09:24:33
39.990121,116.326497,0,114,39987.3921064815,2009-06-23,09:24:38
39.989885,116.326502,0,113,39987.3921643518,2009-06-23,09:24:43
39.989682,116.326483,0,106,39987.3922222222,2009-06-23,09:24:48
39.989439,116.326533,0,110,39987.3922800926,2009-06-23,09:24:53
39.989173,116.326603,0,114,39987.392337963,2009-06-23,09:24:58
39.988929,116.326593,0,119,39987.3923958333,2009-06-23,09:25:03
39.988709,116.326606,0,114,39987.3924537037,2009-06-23,09:25:08
39.988488,116.326606,0,114,39987.3925115741,2009-06-23,09:25:13
39.988278,116.326593,0,107,39987.3925694444,2009-06-23,09:25:18
39.988036,116.32662,0,107,39987.3926273148,2009-06-23,09:25:23
39.987794,116.326647,0,108,39987.3926851852,2009-06-23,09:25:28
39.987566,116.326655,0,107,39987.3927430556,2009-06-23,09:25:33
39.987359,116.326611,0,105,39987.3928009259,2009-06-23,09:25:38
39.987202,116.326503,0,101,39987.3928587963,2009-06-23,09:25:43
39.987021,116.326454,0,103,39987.3929166667,2009-06-23,09:25:48
39.986803,116.326464,0,102,39987.392974537,2009-06-23,09:25:53
39.986572,116.326402,0,96,39987.3930324074,2009-06-23,09:25:58
39.986415,116.326345,0,99,39987.3930902778,2009-06-23,09:26:03
39.986191,116.326351,0,98,39987.3931481481,2009-06-23,09:26:08
39.985839,116.326583,0,96,39987.3932060185,2009-06-23,09:26:13
39.985591,116.32667,0,91,39987.3932638889,2009-06-23,09:26:18
39.985298,116.326787,0,100,39987.3933217593,2009-06-23,09:26:23
39.985102,116.326793,0,111,39987.3933796296,2009-06-23,09:26:28
39.984943,116.32677,0,111,39987.3934375,2009-06-23,09:26:33
39.984738,116.32679,0,112,39987.3934953704,2009-06-23,09:26:38
39.984575,116.326822,0,114,39987.3935532407,2009-06-23,09:26:43
39.984407,116.326818,0,113,39987.3936111111,2009-06-23,09:26:48
39.984227,116.326819,0,113,39987.3936689815,2009-06-23,09:26:53
39.984043,116.32683,0,117,39987.3937268518,2009-06-23,09:26:58
39.983875,116.326846,0,115,39987.3937847222,2009-06-23,09:27:03
39.983835,116.326849,0,114,39987.3937962963,2009-06-23,09:27:04
39.983648,116.326858,0,115,39987.3938541667,2009-06-23,09:27:09
39.983443,116.326923,0,120,39987.393912037,2009-06-23,09:27:14
39.983245,116.326975,0,126,39987.3939699074,2009-06-23,09:27:19
39.983007,116.32685,0,137,39987.3940277778,2009-06-23,09:27:24
39.982779,116.326933,0,146,39987.3940856481,2009-06-23,09:27:29
39.982659,116.327045,0,149,39987.3941435185,2009-06-23,09:27:34
39.982512,116.327092,0,159,39987.3942013889,2009-06-23,09:27:39
39.982322,116.327112,0,167,39987.3942592593,2009-06-23,09:27:44
39.982127,116.327059,0,176,39987.3943171296,2009-06-23,09:27:49
39.98181,116.326999,0,183,39987.394375,2009-06-23,09:27:54
39.981599,116.327062,0,188,39987.3944328704,2009-06-23,09:27:59
39.981394,116.327079,0,196,39987.3944907407,2009-06-23,09:28:04
39.981201,116.327101,0,189,39987.3945486111,2009-06-23,09:28:09
39.980985,116.327116,0,189,39987.3946064815,2009-06-23,09:28:14
39.980743,116.327079,0,172,39987.3946643519,2009-06-23,09:28:19
39.980562,116.327101,0,164,39987.3947222222,2009-06-23,09:28:24
39.980387,116.32711,0,164,39987.3947800926,2009-06-23,09:28:29
39.980186,116.327125,0,166,39987.394837963,2009-06-23,09:28:34
39.98006,116.327156,0,164,39987.3948958333,2009-06-23,09:28:39
39.979949,116.327175,0,146,39987.3949537037,2009-06-23,09:28:44
39.979932,116.327257,0,148,39987.3950115741,2009-06-23,09:28:49
39.979945,116.327261,0,150,39987.3950694444,2009-06-23,09:28:54
39.979938,116.327285,0,149,39987.3951273148,2009-06-23,09:28:59
39.979817,116.327337,0,151,39987.3951851852,2009-06-23,09:29:04
39.97965,116.327404,0,154,39987.3952430556,2009-06-23,09:29:09
39.979478,116.327438,0,154,39987.3953009259,2009-06-23,09:29:14
39.979308,116.327424,0,153,39987.3953587963,2009-06-23,09:29:19
39.979186,116.327414,0,154,39987.3954166667,2009-06-23,09:29:24
39.979082,116.32742,0,153,39987.395474537,2009-06-23,09:29:29
39.978995,116.327433,0,153,39987.3955324074,2009-06-23,09:29:34
39.978917,116.327461,0,153,39987.3955902778,2009-06-23,09:29:39
39.9788,116.32743,0,171,39987.3956481481,2009-06-23,09:29:44
39.978694,116.327426,0,178,39987.3957060185,2009-06-23,09:29:49
39.978577,116.327421,0,180,39987.3957638889,2009-06-23,09:29:54
39.978435,116.327418,0,186,39987.3958217593,2009-06-23,09:29:59
39.978307,116.327416,0,188,39987.3958796296,2009-06-23,09:30:04
39.978165,116.327439,0,187,39987.3959375,2009-06-23,09:30:09
39.978001,116.327416,0,189,39987.3959953704,2009-06-23,09:30:14
39.977855,116.327434,0,185,39987.3960532407,2009-06-23,09:30:19
39.977674,116.327374,0,197,39987.3961111111,2009-06-23,09:30:24
39.977535,116.327411,0,193,39987.3961689815,2009-06-23,09:30:29
39.977407,116.327419,0,195,39987.3962268519,2009-06-23,09:30:34
39.977256,116.327425,0,198,39987.3962847222,2009-06-23,09:30:39
39.977124,116.327434,0,202,39987.3963425926,2009-06-23,09:30:44
39.976978,116.327414,0,210,39987.396400463,2009-06-23,09:30:49
39.976876,116.327427,0,202,39987.3964583333,2009-06-23,09:30:54
39.976868,116.32751,0,209,39987.3965162037,2009-06-23,09:30:59
39.976939,116.327698,0,209,39987.3965740741,2009-06-23,09:31:04
39.97702,116.327973,0,185,39987.3966319444,2009-06-23,09:31:09
39.976989,116.328169,0,191,39987.3966898148,2009-06-23,09:31:14
39.976866,116.328429,0,191,39987.3967476852,2009-06-23,09:31:19
39.976854,116.328548,0,195,39987.3968055556,2009-06-23,09:31:24
39.976908,116.328735,0,203,39987.3968634259,2009-06-23,09:31:29
39.9769,116.328788,0,201,39987.3969212963,2009-06-23,09:31:34
39.976884,116.328825,0,200,39987.3969791667,2009-06-23,09:31:39
39.976901,116.328871,0,196,39987.397037037,2009-06-23,09:31:44
39.976917,116.32894,0,198,39987.3970949074,2009-06-23,09:31:49
39.976946,116.329071,0,203,39987.3971527778,2009-06-23,09:31:54
39.977006,116.32917,0,212,39987.3972106481,2009-06-23,09:31:59
39.977029,116.329335,0,217,39987.3972685185,2009-06-23,09:32:04
39.977081,116.329507,0,225,39987.3973263889,2009-06-23,09:32:09
39.977101,116.329701,0,235,39987.3973842593,2009-06-23,09:32:14
39.977098,116.32991,0,244,39987.3974421296,2009-06-23,09:32:19
39.977068,116.330055,0,251,39987.3975,2009-06-23,09:32:24
39.977094,116.33016,0,267,39987.3975578704,2009-06-23,09:32:29
39.977142,116.330247,0,281,39987.3976157407,2009-06-23,09:32:34
39.977195,116.33029,0,297,39987.3976736111,2009-06-23,09:32:39
39.977165,116.33033,0,303,39987.3977314815,2009-06-23,09:32:44
39.97715,116.330331,0,308,39987.3977893519,2009-06-23,09:32:49
39.97715,116.330331,0,308,39987.3978240741,2009-06-23,09:32:52
39.97715,116.330339,0,310,39987.3978472222,2009-06-23,09:32:54
39.977156,116.330356,0,311,39987.3979050926,2009-06-23,09:32:59
39.977178,116.330394,0,312,39987.397962963,2009-06-23,09:33:04
39.977185,116.330438,0,313,39987.3980208333,2009-06-23,09:33:09
39.977194,116.330473,0,315,39987.3980787037,2009-06-23,09:33:14
39.977199,116.330504,0,316,39987.3981365741,2009-06-23,09:33:19
39.977201,116.330528,0,317,39987.3981944444,2009-06-23,09:33:24
39.977201,116.330552,0,319,39987.3982523148,2009-06-23,09:33:29
39.977201,116.330568,0,320,39987.3983101852,2009-06-23,09:33:34
39.977202,116.330578,0,321,39987.3983680556,2009-06-23,09:33:39
39.977202,116.330588,0,321,39987.3984259259,2009-06-23,09:33:44
39.977201,116.330607,0,322,39987.3984837963,2009-06-23,09:33:49
39.977206,116.330632,0,322,39987.3985416667,2009-06-23,09:33:54
39.977211,116.330645,0,322,39987.398599537,2009-06-23,09:33:59
39.977213,116.330657,0,322,39987.3986574074,2009-06-23,09:34:04
39.977215,116.330671,0,322,39987.3987152778,2009-06-23,09:34:09
39.977215,116.330679,0,322,39987.3987731481,2009-06-23,09:34:14
39.977214,116.33068,0,322,39987.3988310185,2009-06-23,09:34:19
39.977214,116.330684,0,322,39987.3988888889,2009-06-23,09:34:24
39.977213,116.330692,0,323,39987.3989467593,2009-06-23,09:34:29
39.977213,116.3307,0,323,39987.3990046296,2009-06-23,09:34:34
39.977214,116.330706,0,323,39987.3990625,2009-06-23,09:34:39
39.977214,116.330706,0,323,39987.3990972222,2009-06-23,09:34:42
39.977215,116.330709,0,323,39987.3991203704,2009-06-23,09:34:44
39.977215,116.330721,0,323,39987.3991782407,2009-06-23,09:34:49
39.977215,116.330732,0,324,39987.3992361111,2009-06-23,09:34:54
39.977215,116.330746,0,324,39987.3992939815,2009-06-23,09:34:59
39.977216,116.330763,0,324,39987.3993518518,2009-06-23,09:35:04
39.977216,116.33077,0,324,39987.3994097222,2009-06-23,09:35:09
39.977215,116.330765,0,325,39987.3994675926,2009-06-23,09:35:14
39.977214,116.330767,0,325,39987.399525463,2009-06-23,09:35:19
39.977214,116.330767,0,325,39987.3995601852,2009-06-23,09:35:22
39.977214,116.330771,0,326,39987.3995833333,2009-06-23,09:35:24
39.977215,116.330783,0,326,39987.3996412037,2009-06-23,09:35:29
39.977216,116.330791,0,326,39987.3996990741,2009-06-23,09:35:34
39.977216,116.330791,0,326,39987.3997569444,2009-06-23,09:35:39
39.977215,116.330793,0,326,39987.3998148148,2009-06-23,09:35:44
39.977214,116.330797,0,326,39987.3998726852,2009-06-23,09:35:49
39.977214,116.330805,0,326,39987.3999305556,2009-06-23,09:35:54
39.977213,116.33081,0,326,39987.3999884259,2009-06-23,09:35:59
39.977211,116.330807,0,326,39987.4000462963,2009-06-23,09:36:04
39.977211,116.330807,0,326,39987.4000810185,2009-06-23,09:36:07
39.977211,116.330814,0,326,39987.4001041667,2009-06-23,09:36:09
39.977212,116.330823,0,327,39987.400162037,2009-06-23,09:36:14
39.977212,116.330831,0,327,39987.4002199074,2009-06-23,09:36:19
39.977212,116.330838,0,327,39987.4002777778,2009-06-23,09:36:24
39.977212,116.330843,0,328,39987.4003356481,2009-06-23,09:36:29
39.977213,116.330848,0,328,39987.4003935185,2009-06-23,09:36:34
39.977213,116.330849,0,329,39987.4004513889,2009-06-23,09:36:39
39.977213,116.330853,0,329,39987.4005092593,2009-06-23,09:36:44
39.977212,116.330854,0,329,39987.4005671296,2009-06-23,09:36:49
39.977212,116.330856,0,328,39987.400625,2009-06-23,09:36:54
39.977212,116.33086,0,328,39987.4006828704,2009-06-23,09:36:59
39.977212,116.330863,0,328,39987.4007407407,2009-06-23,09:37:04
39.977212,116.330863,0,328,39987.400775463,2009-06-23,09:37:07
39.977212,116.330865,0,327,39987.4007986111,2009-06-23,09:37:09
39.977234,116.330934,0,323,39987.4008564815,2009-06-23,09:37:14
39.97721,116.330867,0,325,39987.4009143518,2009-06-23,09:37:19
39.977179,116.330747,0,332,39987.4009722222,2009-06-23,09:37:24
39.977124,116.330539,0,339,39987.4010300926,2009-06-23,09:37:29
39.97706,116.330286,0,339,39987.401087963,2009-06-23,09:37:34
39.977044,116.330041,0,338,39987.4011458333,2009-06-23,09:37:39
39.977017,116.329795,0,337,39987.4012037037,2009-06-23,09:37:44
39.977037,116.329484,0,316,39987.4012615741,2009-06-23,09:37:49
39.977016,116.329205,0,292,39987.4013194444,2009-06-23,09:37:54
39.976998,116.328987,0,269,39987.4013773148,2009-06-23,09:37:59
39.976982,116.328816,0,259,39987.4014351852,2009-06-23,09:38:04
39.976963,116.32859,0,248,39987.4014930556,2009-06-23,09:38:09
39.97695,116.328315,0,238,39987.4015509259,2009-06-23,09:38:14
39.976933,116.328086,0,233,39987.4016087963,2009-06-23,09:38:19
39.976909,116.327932,0,230,39987.4016666667,2009-06-23,09:38:24
39.976926,116.327785,0,228,39987.401724537,2009-06-23,09:38:29
39.977022,116.327676,0,225,39987.4017824074,2009-06-23,09:38:34
39.977182,116.327608,0,237,39987.4018402778,2009-06-23,09:38:39
39.97737,116.327576,0,248,39987.4018981481,2009-06-23,09:38:44
39.977525,116.327557,0,257,39987.4019560185,2009-06-23,09:38:49
39.977739,116.32755,0,238,39987.4020138889,2009-06-23,09:38:54
39.977936,116.327526,0,189,39987.4020717593,2009-06-23,09:38:59
39.978103,116.327522,0,163,39987.4021296296,2009-06-23,09:39:04
39.978265,116.32755,0,141,39987.4021875,2009-06-23,09:39:09
39.978446,116.327523,0,153,39987.4022453704,2009-06-23,09:39:14
39.97856,116.327502,0,160,39987.4023032407,2009-06-23,09:39:19
39.978752,116.327534,0,176,39987.4023611111,2009-06-23,09:39:24
39.978912,116.327515,0,195,39987.4024189815,2009-06-23,09:39:29
39.979108,116.327459,0,208,39987.4024768519,2009-06-23,09:39:34
39.979321,116.327458,0,206,39987.4025347222,2009-06-23,09:39:39
39.979494,116.327485,0,163,39987.4025925926,2009-06-23,09:39:44
39.97966,116.327483,0,142,39987.402650463,2009-06-23,09:39:49
39.979779,116.327489,0,114,39987.4027083333,2009-06-23,09:39:54
39.979893,116.327482,0,111,39987.4027662037,2009-06-23,09:39:59
39.980083,116.327483,0,106,39987.4028240741,2009-06-23,09:40:04
39.980246,116.327458,0,114,39987.4028819444,2009-06-23,09:40:09
39.980472,116.327471,0,122,39987.4029398148,2009-06-23,09:40:14
39.980714,116.327422,0,136,39987.4029976852,2009-06-23,09:40:19
39.980918,116.327413,0,132,39987.4030555556,2009-06-23,09:40:24
39.981071,116.32741,0,138,39987.4031134259,2009-06-23,09:40:29
39.98125,116.327418,0,154,39987.4031712963,2009-06-23,09:40:34
39.981423,116.327387,0,201,39987.4032291667,2009-06-23,09:40:39
39.981674,116.32734,0,192,39987.403287037,2009-06-23,09:40:44
39.981852,116.327344,0,194,39987.4033449074,2009-06-23,09:40:49
39.981995,116.327329,0,213,39987.4034027778,2009-06-23,09:40:54
39.982211,116.327352,0,183,39987.4034606481,2009-06-23,09:40:59
39.982394,116.327338,0,158,39987.4035185185,2009-06-23,09:41:04
39.982545,116.327328,0,126,39987.4035763889,2009-06-23,09:41:09
39.982679,116.327303,0,116,39987.4036342593,2009-06-23,09:41:14
39.982806,116.327304,0,114,39987.4036921296,2009-06-23,09:41:19
39.982957,116.327279,0,108,39987.40375,2009-06-23,09:41:24
39.983063,116.32725,0,107,39987.4038078704,2009-06-23,09:41:29
39.983248,116.327248,0,102,39987.4038657407,2009-06-23,09:41:34
39.98342,116.327185,0,108,39987.4039236111,2009-06-23,09:41:39
39.983641,116.327292,0,109,39987.4039814815,2009-06-23,09:41:44
39.983855,116.327296,0,107,39987.4040393519,2009-06-23,09:41:49
39.984057,116.327297,0,111,39987.4040972222,2009-06-23,09:41:54
39.984238,116.327272,0,121,39987.4041550926,2009-06-23,09:41:59
39.984395,116.327253,0,125,39987.404212963,2009-06-23,09:42:04
39.984563,116.327254,0,130,39987.4042708333,2009-06-23,09:42:09
39.984712,116.32727,0,132,39987.4043287037,2009-06-23,09:42:14
39.984849,116.327259,0,129,39987.4043865741,2009-06-23,09:42:19
39.984979,116.32722,0,127,39987.4044444444,2009-06-23,09:42:24
39.985107,116.32719,0,128,39987.4045023148,2009-06-23,09:42:29
39.985278,116.327184,0,127,39987.4045601852,2009-06-23,09:42:34
39.985432,116.32716,0,120,39987.4046180556,2009-06-23,09:42:39
39.98555,116.327093,0,117,39987.4046759259,2009-06-23,09:42:44
39.985749,116.327157,0,129,39987.4047337963,2009-06-23,09:42:49
39.985886,116.327146,0,135,39987.4047916667,2009-06-23,09:42:54
39.985935,116.327199,0,124,39987.404849537,2009-06-23,09:42:59
39.986046,116.327034,0,124,39987.4049074074,2009-06-23,09:43:04
39.986243,116.326912,0,116,39987.4049652778,2009-06-23,09:43:09
39.98641,116.326802,0,108,39987.4050231481,2009-06-23,09:43:14
39.986673,116.326782,0,110,39987.4050810185,2009-06-23,09:43:19
39.986933,116.327042,0,111,39987.4051388889,2009-06-23,09:43:24
39.987167,116.327098,0,119,39987.4051967593,2009-06-23,09:43:29
39.987409,116.327084,0,125,39987.4052546296,2009-06-23,09:43:34
39.987657,116.327098,0,122,39987.4053125,2009-06-23,09:43:39
39.987892,116.327074,0,116,39987.4053703704,2009-06-23,09:43:44
39.988139,116.327063,0,117,39987.4054282407,2009-06-23,09:43:49
39.988402,116.327039,0,129,39987.4054861111,2009-06-23,09:43:54
39.988637,116.327026,0,121,39987.4055439815,2009-06-23,09:43:59
39.988899,116.327019,0,124,39987.4056018519,2009-06-23,09:44:04
39.989075,116.327023,0,127,39987.4056597222,2009-06-23,09:44:09
39.989274,116.327005,0,124,39987.4057175926,2009-06-23,09:44:14
39.989496,116.326999,0,133,39987.405775463,2009-06-23,09:44:19
39.989755,116.32698,0,146,39987.4058333333,2009-06-23,09:44:24
39.98998,116.326964,0,144,39987.4058912037,2009-06-23,09:44:29
39.990191,116.326969,0,161,39987.4059490741,2009-06-23,09:44:34
39.990442,116.326988,0,165,39987.4060069444,2009-06-23,09:44:39
39.990617,116.326997,0,166,39987.4060648148,2009-06-23,09:44:44
39.99079,116.326995,0,160,39987.4061226852,2009-06-23,09:44:49
39.991021,116.326988,0,132,39987.4061805556,2009-06-23,09:44:54
39.991222,116.326952,0,134,39987.4062384259,2009-06-23,09:44:59
39.991405,116.326931,0,139,39987.4062962963,2009-06-23,09:45:04
39.991542,116.326872,0,140,39987.4063541667,2009-06-23,09:45:09
39.991674,116.326866,0,143,39987.406412037,2009-06-23,09:45:14
39.991837,116.326867,0,159,39987.4064699074,2009-06-23,09:45:19
39.992056,116.326859,0,168,39987.4065277778,2009-06-23,09:45:24
39.992194,116.326888,0,185,39987.4065856481,2009-06-23,09:45:29
39.992473,116.326821,0,168,39987.4066435185,2009-06-23,09:45:34
39.992675,116.326785,0,157,39987.4067013889,2009-06-23,09:45:39
39.992822,116.326881,0,140,39987.4067592593,2009-06-23,09:45:44
39.993045,116.326838,0,157,39987.4068171296,2009-06-23,09:45:49
39.993122,116.326835,0,157,39987.406875,2009-06-23,09:45:54
39.993207,116.326833,0,164,39987.4069328704,2009-06-23,09:45:59
39.993367,116.326815,0,171,39987.4069907407,2009-06-23,09:46:04
39.993537,116.326802,0,164,39987.4070486111,2009-06-23,09:46:09
39.993707,116.326804,0,143,39987.4071064815,2009-06-23,09:46:14
39.993849,116.326815,0,132,39987.4071643518,2009-06-23,09:46:19
39.993924,116.326809,0,123,39987.4072222222,2009-06-23,09:46:24
39.993984,116.326824,0,115,39987.4072800926,2009-06-23,09:46:29
39.994077,116.326816,0,115,39987.407337963,2009-06-23,09:46:34
39.994193,116.326847,0,116,39987.4073958333,2009-06-23,09:46:39
39.994354,116.326806,0,137,39987.4074537037,2009-06-23,09:46:44
39.994493,116.326798,0,136,39987.4075115741,2009-06-23,09:46:49
39.994639,116.326794,0,133,39987.4075694444,2009-06-23,09:46:54
39.994842,116.32677,0,137,39987.4076273148,2009-06-23,09:46:59
39.994978,116.326755,0,122,39987.4076851852,2009-06-23,09:47:04
39.995143,116.326743,0,116,39987.4077430556,2009-06-23,09:47:09
39.995225,116.326715,0,119,39987.4078009259,2009-06-23,09:47:14
39.995275,116.326714,0,127,39987.4078587963,2009-06-23,09:47:19
39.995461,116.326715,0,140,39987.4079166667,2009-06-23,09:47:24
39.995614,116.326717,0,131,39987.407974537,2009-06-23,09:47:29
39.995776,116.326711,0,128,39987.4080324074,2009-06-23,09:47:34
39.995972,116.326724,0,109,39987.4080902778,2009-06-23,09:47:39
39.996143,116.326708,0,130,39987.4081481481,2009-06-23,09:47:44
39.996311,116.326795,0,132,39987.4082060185,2009-06-23,09:47:49
39.996422,116.326804,0,136,39987.4082638889,2009-06-23,09:47:54
39.996595,116.326751,0,140,39987.4083217593,2009-06-23,09:47:59
39.99681,116.326716,0,133,39987.4083796296,2009-06-23,09:48:04
39.996996,116.326626,0,144,39987.4084375,2009-06-23,09:48:09
39.997226,116.326598,0,155,39987.4084953704,2009-06-23,09:48:14
39.997512,116.326696,0,150,39987.4085532407,2009-06-23,09:48:19
39.997723,116.326677,0,155,39987.4086111111,2009-06-23,09:48:24
39.997922,116.326676,0,158,39987.4086689815,2009-06-23,09:48:29
39.998087,116.326651,0,160,39987.4087268518,2009-06-23,09:48:34
39.998294,116.326657,0,167,39987.4087847222,2009-06-23,09:48:39
39.998503,116.326644,0,170,39987.4088425926,2009-06-23,09:48:44
39.998707,116.326652,0,142,39987.408900463,2009-06-23,09:48:49
39.99894,116.326654,0,126,39987.4089583333,2009-06-23,09:48:54
39.99913,116.326662,0,119,39987.4090162037,2009-06-23,09:48:59
39.999302,116.326828,0,123,39987.4090740741,2009-06-23,09:49:04
39.999446,116.327016,0,120,39987.4091319444,2009-06-23,09:49:09
39.999603,116.32711,0,109,39987.4091898148,2009-06-23,09:49:14
39.9998,116.327197,0,106,39987.4092476852,2009-06-23,09:49:19
39.999878,116.327365,0,103,39987.4093055556,2009-06-23,09:49:24
39.999939,116.327385,0,99,39987.4093634259,2009-06-23,09:49:29
39.999963,116.32735,0,98,39987.4094212963,2009-06-23,09:49:34
39.999967,116.327362,0,98,39987.4094791667,2009-06-23,09:49:39
39.999973,116.327377,0,98,39987.409537037,2009-06-23,09:49:44
39.999969,116.327368,0,98,39987.4095949074,2009-06-23,09:49:49
39.999963,116.327352,0,98,39987.4096527778,2009-06-23,09:49:54
39.999959,116.327337,0,98,39987.4097106481,2009-06-23,09:49:59
39.999953,116.327321,0,98,39987.4097685185,2009-06-23,09:50:04
39.999948,116.327305,0,98,39987.4098263889,2009-06-23,09:50:09
39.999946,116.327296,0,98,39987.4098842593,2009-06-23,09:50:14
39.999946,116.327296,0,98,39987.4099189815,2009-06-23,09:50:17
39.999944,116.327291,0,99,39987.4099421296,2009-06-23,09:50:19
39.99995,116.327305,0,99,39987.41,2009-06-23,09:50:24
39.999966,116.32734,0,99,39987.4100578704,2009-06-23,09:50:29
39.999984,116.327374,0,99,39987.4101157407,2009-06-23,09:50:34
40.000006,116.327411,0,99,39987.4101736111,2009-06-23,09:50:39
40.00003,116.327445,0,100,39987.4102314815,2009-06-23,09:50:44
40.000052,116.327477,0,100,39987.4102893519,2009-06-23,09:50:49
40.000062,116.327494,0,100,39987.4103472222,2009-06-23,09:50:54
39.999853,116.327331,0,113,39987.43625,2009-06-23,10:28:12
39.999905,116.327191,0,108,39987.4363078704,2009-06-23,10:28:17
39.999997,116.327128,0,103,39987.4363657407,2009-06-23,10:28:22
40.000125,116.327152,0,99,39987.4364236111,2009-06-23,10:28:27
40.000333,116.327094,0,97,39987.4364814815,2009-06-23,10:28:32
40.000502,116.327045,0,93,39987.4365393519,2009-06-23,10:28:37
40.000743,116.327102,0,86,39987.4365972222,2009-06-23,10:28:42
40.000912,116.327062,0,101,39987.4366550926,2009-06-23,10:28:47
40.001122,116.32707,0,117,39987.436712963,2009-06-23,10:28:52
40.001274,116.326895,0,134,39987.4367708333,2009-06-23,10:28:57
40.001417,116.326778,0,145,39987.4368287037,2009-06-23,10:29:02
40.001602,116.326686,0,156,39987.4368865741,2009-06-23,10:29:07
40.001775,116.326592,0,179,39987.4369444444,2009-06-23,10:29:12
40.002022,116.326599,0,174,39987.4370023148,2009-06-23,10:29:17
40.00226,116.326619,0,165,39987.4370601852,2009-06-23,10:29:22
40.002382,116.326361,0,136,39987.4371180556,2009-06-23,10:29:27
40.002383,116.326069,0,125,39987.4371759259,2009-06-23,10:29:32
40.002378,116.325782,0,115,39987.4372337963,2009-06-23,10:29:37
40.002359,116.325524,0,110,39987.4372916667,2009-06-23,10:29:42
40.00238,116.325276,0,106,39987.437349537,2009-06-23,10:29:47
40.002539,116.325186,0,105,39987.4374074074,2009-06-23,10:29:52
40.002742,116.325154,0,112,39987.4374652778,2009-06-23,10:29:57
40.002931,116.325131,0,112,39987.4375231481,2009-06-23,10:30:02
40.00312,116.325126,0,120,39987.4375810185,2009-06-23,10:30:07
40.00331,116.325123,0,119,39987.4376388889,2009-06-23,10:30:12
40.003443,116.32508,0,124,39987.4376967593,2009-06-23,10:30:17
40.003488,116.324912,0,124,39987.4377546296,2009-06-23,10:30:22
40.003496,116.324727,0,127,39987.4378125,2009-06-23,10:30:27
40.003486,116.324569,0,134,39987.4378703704,2009-06-23,10:30:32
40.00354,116.324437,0,140,39987.4379282407,2009-06-23,10:30:37
40.003704,116.324397,0,144,39987.4379861111,2009-06-23,10:30:42
40.003922,116.324367,0,134,39987.4380439815,2009-06-23,10:30:47
40.004155,116.324327,0,127,39987.4381018518,2009-06-23,10:30:52
40.004412,116.324289,0,110,39987.4381597222,2009-06-23,10:30:57
40.00471,116.32428,0,116,39987.4382175926,2009-06-23,10:31:02
40.004903,116.324276,0,117,39987.438275463,2009-06-23,10:31:07
40.005046,116.324271,0,119,39987.4383333333,2009-06-23,10:31:12
40.00521,116.324244,0,117,39987.4383912037,2009-06-23,10:31:17
40.00539,116.32427,0,113,39987.4384490741,2009-06-23,10:31:22
40.005654,116.324261,0,104,39987.4385069444,2009-06-23,10:31:27
40.005887,116.324239,0,91,39987.4385648148,2009-06-23,10:31:32
40.006052,116.32422,0,105,39987.4386226852,2009-06-23,10:31:37
40.006332,116.324211,0,123,39987.4386805556,2009-06-23,10:31:42
40.006566,116.324196,0,110,39987.4387384259,2009-06-23,10:31:47
40.006668,116.323996,0,109,39987.4387962963,2009-06-23,10:31:52
40.006676,116.323739,0,103,39987.4388541667,2009-06-23,10:31:57
40.00667,116.323487,0,97,39987.438912037,2009-06-23,10:32:02
40.006679,116.323206,0,88,39987.4389699074,2009-06-23,10:32:07
40.006686,116.32298,0,84,39987.4390277778,2009-06-23,10:32:12
40.006677,116.322732,0,80,39987.4390856481,2009-06-23,10:32:17
40.006661,116.322484,0,76,39987.4391435185,2009-06-23,10:32:22
40.006672,116.32218,0,73,39987.4392013889,2009-06-23,10:32:27
40.006677,116.321918,0,70,39987.4392592593,2009-06-23,10:32:32
40.006665,116.321653,0,67,39987.4393171296,2009-06-23,10:32:37
40.006649,116.321455,0,65,39987.439375,2009-06-23,10:32:42
40.006719,116.321238,0,71,39987.4394328704,2009-06-23,10:32:47
40.006732,116.321156,0,72,39987.4394907407,2009-06-23,10:32:52
40.006727,116.321003,0,76,39987.4395486111,2009-06-23,10:32:57
40.006721,116.320835,0,77,39987.4396064815,2009-06-23,10:33:02
40.006736,116.320586,0,78,39987.4396643518,2009-06-23,10:33:07
40.006795,116.32038,0,76,39987.4397222222,2009-06-23,10:33:12
40.006942,116.320249,0,80,39987.4397800926,2009-06-23,10:33:17
40.007009,116.320024,0,77,39987.439837963,2009-06-23,10:33:22
40.007168,116.319918,0,80,39987.4398958333,2009-06-23,10:33:27
40.007368,116.319801,0,83,39987.4399537037,2009-06-23,10:33:32
40.007524,116.319744,0,89,39987.4400115741,2009-06-23,10:33:37
40.007611,116.319746,0,93,39987.4400694444,2009-06-23,10:33:42
40.007672,116.319718,0,98,39987.4401273148,2009-06-23,10:33:47
40.007691,116.31969,0,105,39987.4401851852,2009-06-23,10:33:52
40.007708,116.319663,0,111,39987.4402430556,2009-06-23,10:33:57
40.007777,116.319571,0,115,39987.4403009259,2009-06-23,10:34:02
40.007812,116.31955,0,121,39987.4403587963,2009-06-23,10:34:07
40.007824,116.319486,0,127,39987.4404166667,2009-06-23,10:34:12
40.007829,116.319446,0,129,39987.4404282407,2009-06-23,10:34:13
40.007891,116.319189,0,136,39987.4404861111,2009-06-23,10:34:18
40.007947,116.318971,0,143,39987.4405439815,2009-06-23,10:34:23
40.008276,116.320232,0,86,39987.4410648148,2009-06-23,10:35:08
40.008178,116.320146,0,90,39987.4411226852,2009-06-23,10:35:13
40.008135,116.320048,0,108,39987.4411805556,2009-06-23,10:35:18
40.008226,116.319989,0,113,39987.4412384259,2009-06-23,10:35:23
40.008203,116.319833,0,119,39987.4412962963,2009-06-23,10:35:28
40.008216,116.31978,0,123,39987.4413541667,2009-06-23,10:35:33
40.008224,116.319771,0,125,39987.441412037,2009-06-23,10:35:38
40.008191,116.319713,0,125,39987.4414699074,2009-06-23,10:35:43
40.008113,116.319634,0,124,39987.4415277778,2009-06-23,10:35:48
40.008063,116.319624,0,124,39987.4415856482,2009-06-23,10:35:53
40.008048,116.319632,0,124,39987.4416435185,2009-06-23,10:35:58
40.008024,116.319593,0,123,39987.4417013889,2009-06-23,10:36:03
40.008037,116.319574,0,122,39987.4417592593,2009-06-23,10:36:08
40.008061,116.319555,0,122,39987.4418171296,2009-06-23,10:36:13
40.008089,116.319559,0,121,39987.4419328704,2009-06-23,10:36:23
40.008089,116.319559,0,121,39987.4419791667,2009-06-23,10:36:27
40.00809,116.319565,0,121,39987.4420023148,2009-06-23,10:36:29
40.008291,116.31952,0,141,39987.4422916667,2009-06-23,10:36:54
40.007668,116.319466,0,136,39987.4424074074,2009-06-23,10:37:04
40.007648,116.319496,0,134,39987.4424652778,2009-06-23,10:37:09
40.007653,116.319473,0,136,39987.4425231481,2009-06-23,10:37:14
40.00763,116.319517,0,135,39987.4425810185,2009-06-23,10:37:19
40.007583,116.319559,0,135,39987.4426388889,2009-06-23,10:37:24
40.007446,116.319642,0,134,39987.4426967593,2009-06-23,10:37:29
40.007324,116.319916,0,130,39987.4427546296,2009-06-23,10:37:34
40.007316,116.32017,0,126,39987.4428125,2009-06-23,10:37:39
40.007324,116.32041,0,117,39987.4428703704,2009-06-23,10:37:44
40.007301,116.320645,0,111,39987.4429282407,2009-06-23,10:37:49
40.007265,116.320865,0,109,39987.4429861111,2009-06-23,10:37:54
40.007143,116.321009,0,109,39987.4430439815,2009-06-23,10:37:59
40.007117,116.321118,0,108,39987.4431018519,2009-06-23,10:38:04
40.007074,116.321127,0,103,39987.4431597222,2009-06-23,10:38:09
40.006935,116.321175,0,103,39987.4432175926,2009-06-23,10:38:14
40.006737,116.321222,0,93,39987.443275463,2009-06-23,10:38:19
40.006659,116.321252,0,92,39987.4433333333,2009-06-23,10:38:24
40.00663,116.32143,0,83,39987.4433912037,2009-06-23,10:38:29
40.006625,116.321597,0,78,39987.4434490741,2009-06-23,10:38:34
40.006577,116.321814,0,66,39987.4435069444,2009-06-23,10:38:39
40.00657,116.322002,0,59,39987.4435648148,2009-06-23,10:38:44
40.006474,116.322198,0,54,39987.4436226852,2009-06-23,10:38:49
40.006483,116.322395,0,42,39987.4436805556,2009-06-23,10:38:54
40.006562,116.32259,0,40,39987.4437384259,2009-06-23,10:38:59
40.006676,116.322819,0,56,39987.4437962963,2009-06-23,10:39:04
40.006736,116.323028,0,71,39987.4438541667,2009-06-23,10:39:09
40.006723,116.323255,0,77,39987.443912037,2009-06-23,10:39:14
40.006693,116.323493,0,79,39987.4439699074,2009-06-23,10:39:19
40.006713,116.323691,0,79,39987.4440277778,2009-06-23,10:39:24
40.00667,116.32389,0,87,39987.4440856481,2009-06-23,10:39:29
40.006635,116.32407,0,94,39987.4441435185,2009-06-23,10:39:34
40.006548,116.324186,0,99,39987.4442013889,2009-06-23,10:39:39
40.006421,116.324196,0,99,39987.4442592593,2009-06-23,10:39:44
40.006252,116.324217,0,103,39987.4443171296,2009-06-23,10:39:49
40.006167,116.324201,0,109,39987.444375,2009-06-23,10:39:54
40.006016,116.32419,0,125,39987.4444328704,2009-06-23,10:39:59
40.00586,116.324177,0,127,39987.4444907407,2009-06-23,10:40:04
40.005639,116.324156,0,117,39987.4445486111,2009-06-23,10:40:09
40.005469,116.324152,0,125,39987.4446064815,2009-06-23,10:40:14
40.005297,116.32415,0,129,39987.4446643519,2009-06-23,10:40:19
40.005221,116.324131,0,133,39987.4447222222,2009-06-23,10:40:24
40.005044,116.324125,0,136,39987.4447800926,2009-06-23,10:40:29
40.004846,116.324135,0,126,39987.444837963,2009-06-23,10:40:34
40.004602,116.324145,0,103,39987.4448958333,2009-06-23,10:40:39
40.004448,116.324147,0,88,39987.4449537037,2009-06-23,10:40:44
40.004254,116.324121,0,74,39987.4450115741,2009-06-23,10:40:49
40.004101,116.324172,0,66,39987.4450694444,2009-06-23,10:40:54
40.003861,116.324172,0,55,39987.4451273148,2009-06-23,10:40:59
40.003723,116.32431,0,50,39987.4451851852,2009-06-23,10:41:04
40.003666,116.324556,0,51,39987.4452430556,2009-06-23,10:41:09
40.003649,116.324826,0,57,39987.4453009259,2009-06-23,10:41:14
40.003609,116.325163,0,77,39987.4453587963,2009-06-23,10:41:19
40.003554,116.325464,0,90,39987.4454166667,2009-06-23,10:41:24
40.003579,116.325597,0,94,39987.445474537,2009-06-23,10:41:29
40.003603,116.325725,0,102,39987.4455324074,2009-06-23,10:41:34
40.003542,116.326,0,108,39987.4455902778,2009-06-23,10:41:39
40.00348,116.326138,0,111,39987.4456481481,2009-06-23,10:41:44
40.003377,116.326435,0,117,39987.4457060185,2009-06-23,10:41:49
40.003421,116.32677,0,125,39987.4457638889,2009-06-23,10:41:54
40.003499,116.327077,0,133,39987.4458217593,2009-06-23,10:41:59
40.00328,116.327234,0,119,39987.4458796296,2009-06-23,10:42:04
40.003203,116.327302,0,107,39987.4459375,2009-06-23,10:42:09
40.003258,116.327632,0,122,39987.4726157407,2009-06-23,11:20:34
40.003246,116.327664,0,123,39987.4726736111,2009-06-23,11:20:39
40.003243,116.327671,0,123,39987.4727314815,2009-06-23,11:20:44
40.00324,116.327672,0,123,39987.4727893519,2009-06-23,11:20:49
40.003238,116.327673,0,123,39987.4728472222,2009-06-23,11:20:54
40.003238,116.327674,0,123,39987.4729050926,2009-06-23,11:20:59
40.003238,116.327675,0,123,39987.472962963,2009-06-23,11:21:04
40.003238,116.327675,0,123,39987.4730208333,2009-06-23,11:21:09
40.003238,116.327674,0,123,39987.4730787037,2009-06-23,11:21:14
40.003239,116.327674,0,123,39987.4731365741,2009-06-23,11:21:19
40.003239,116.327674,0,123,39987.4731944444,2009-06-23,11:21:24
40.00324,116.327674,0,123,39987.4732523148,2009-06-23,11:21:29
40.00324,116.327675,0,123,39987.4733101852,2009-06-23,11:21:34
40.00324,116.327675,0,123,39987.4733680556,2009-06-23,11:21:39
40.003241,116.327675,0,123,39987.4734259259,2009-06-23,11:21:44
40.003241,116.327675,0,123,39987.4734837963,2009-06-23,11:21:49
40.003242,116.327675,0,123,39987.4735416667,2009-06-23,11:21:54
40.003242,116.327674,0,123,39987.473599537,2009-06-23,11:21:59
40.003243,116.327674,0,123,39987.4736574074,2009-06-23,11:22:04
40.003243,116.327673,0,123,39987.4737152778,2009-06-23,11:22:09
40.003244,116.327673,0,123,39987.4737731481,2009-06-23,11:22:14
40.003244,116.327673,0,123,39987.4738310185,2009-06-23,11:22:19
40.003245,116.327673,0,123,39987.4738888889,2009-06-23,11:22:24
40.003246,116.327673,0,123,39987.4739467593,2009-06-23,11:22:29
40.003246,116.327673,0,123,39987.4740046296,2009-06-23,11:22:34
40.003246,116.327673,0,123,39987.4740625,2009-06-23,11:22:39
40.003246,116.327673,0,123,39987.4741203704,2009-06-23,11:22:44
40.003247,116.327672,0,123,39987.4741782407,2009-06-23,11:22:49
40.003247,116.327672,0,123,39987.4742361111,2009-06-23,11:22:54
40.003247,116.327672,0,123,39987.4742939815,2009-06-23,11:22:59
40.003248,116.327672,0,123,39987.4743518519,2009-06-23,11:23:04
40.003249,116.327672,0,123,39987.4744097222,2009-06-23,11:23:09
40.003249,116.327672,0,123,39987.4744675926,2009-06-23,11:23:14
40.003249,116.327672,0,122,39987.474525463,2009-06-23,11:23:19
40.00325,116.327672,0,122,39987.4745833333,2009-06-23,11:23:24
40.003251,116.327671,0,122,39987.4746412037,2009-06-23,11:23:29
40.003252,116.32767,0,122,39987.4746990741,2009-06-23,11:23:34
40.003253,116.327669,0,122,39987.4747569444,2009-06-23,11:23:39
40.003254,116.327669,0,122,39987.4748148148,2009-06-23,11:23:44
40.003255,116.327669,0,122,39987.4748726852,2009-06-23,11:23:49
40.003256,116.327669,0,122,39987.4749305556,2009-06-23,11:23:54
40.003256,116.327669,0,122,39987.4749884259,2009-06-23,11:23:59
40.003256,116.327669,0,122,39987.4750462963,2009-06-23,11:24:04
40.003257,116.327668,0,122,39987.4751041667,2009-06-23,11:24:09
40.003257,116.327668,0,122,39987.475162037,2009-06-23,11:24:14
40.003258,116.327668,0,122,39987.4752199074,2009-06-23,11:24:19
40.003258,116.327668,0,122,39987.4752777778,2009-06-23,11:24:24
40.003258,116.327668,0,122,39987.4753356481,2009-06-23,11:24:29
40.003259,116.327667,0,122,39987.4753935185,2009-06-23,11:24:34
40.003259,116.327667,0,122,39987.4754513889,2009-06-23,11:24:39
40.00326,116.327667,0,122,39987.4755092593,2009-06-23,11:24:44
40.003261,116.327667,0,122,39987.4755671296,2009-06-23,11:24:49
40.003261,116.327667,0,122,39987.475625,2009-06-23,11:24:54
40.003261,116.327667,0,122,39987.4756828704,2009-06-23,11:24:59
40.003262,116.327667,0,122,39987.4757407407,2009-06-23,11:25:04
40.003262,116.327667,0,122,39987.4757986111,2009-06-23,11:25:09
40.003263,116.327667,0,122,39987.4758564815,2009-06-23,11:25:14
40.003263,116.327666,0,122,39987.4759143519,2009-06-23,11:25:19
40.003263,116.327666,0,122,39987.4759722222,2009-06-23,11:25:24
40.003264,116.327667,0,121,39987.4760300926,2009-06-23,11:25:29
40.003264,116.327667,0,121,39987.476087963,2009-06-23,11:25:34
40.003264,116.327667,0,121,39987.4761458333,2009-06-23,11:25:39
40.003263,116.327668,0,121,39987.4762037037,2009-06-23,11:25:44
40.003263,116.327668,0,121,39987.4762615741,2009-06-23,11:25:49
40.003263,116.327668,0,121,39987.4763194444,2009-06-23,11:25:54
40.003263,116.327668,0,121,39987.4763773148,2009-06-23,11:25:59
40.003262,116.327668,0,121,39987.4764351852,2009-06-23,11:26:04
40.003262,116.327667,0,121,39987.4764930556,2009-06-23,11:26:09
40.003261,116.327668,0,122,39987.4765509259,2009-06-23,11:26:14
40.003261,116.327668,0,122,39987.4766087963,2009-06-23,11:26:19
40.003261,116.327668,0,122,39987.4766666667,2009-06-23,11:26:24
40.003261,116.327668,0,122,39987.476724537,2009-06-23,11:26:29
40.003261,116.327669,0,122,39987.4767824074,2009-06-23,11:26:34
40.00326,116.327669,0,122,39987.4768402778,2009-06-23,11:26:39
40.00326,116.327668,0,122,39987.4768981481,2009-06-23,11:26:44
40.00326,116.327668,0,122,39987.4769560185,2009-06-23,11:26:49
40.003259,116.327668,0,122,39987.4770138889,2009-06-23,11:26:54
40.003259,116.327669,0,122,39987.4770717593,2009-06-23,11:26:59
40.003259,116.327668,0,122,39987.4771296296,2009-06-23,11:27:04
40.003258,116.327668,0,122,39987.4771875,2009-06-23,11:27:09
40.003258,116.327668,0,123,39987.4772453704,2009-06-23,11:27:14
40.003257,116.327668,0,122,39987.4773032407,2009-06-23,11:27:19
40.003257,116.327669,0,122,39987.4773611111,2009-06-23,11:27:24
40.003257,116.327669,0,122,39987.4774189815,2009-06-23,11:27:29
40.003257,116.327669,0,122,39987.4774768518,2009-06-23,11:27:34
40.003256,116.32767,0,122,39987.4775347222,2009-06-23,11:27:39
40.003256,116.32767,0,122,39987.4775925926,2009-06-23,11:27:44
40.003256,116.32767,0,122,39987.477650463,2009-06-23,11:27:49
40.003256,116.32767,0,122,39987.4777083333,2009-06-23,11:27:54
40.003255,116.32767,0,122,39987.4777662037,2009-06-23,11:27:59
40.003255,116.32767,0,122,39987.4778240741,2009-06-23,11:28:04
40.003256,116.32767,0,122,39987.4778819444,2009-06-23,11:28:09
40.003256,116.327671,0,122,39987.4779398148,2009-06-23,11:28:14
40.003256,116.327671,0,122,39987.4779976852,2009-06-23,11:28:19
40.003256,116.327671,0,122,39987.4780555556,2009-06-23,11:28:24
40.003256,116.327671,0,122,39987.4781134259,2009-06-23,11:28:29
40.003255,116.327672,0,122,39987.4781712963,2009-06-23,11:28:34
40.003255,116.327672,0,122,39987.4782291667,2009-06-23,11:28:39
40.003255,116.327672,0,122,39987.478287037,2009-06-23,11:28:44
40.003255,116.327673,0,122,39987.4783449074,2009-06-23,11:28:49
40.003254,116.327673,0,122,39987.4784027778,2009-06-23,11:28:54
40.003254,116.327673,0,122,39987.4784606481,2009-06-23,11:28:59
40.003254,116.327674,0,122,39987.4785185185,2009-06-23,11:29:04
40.003254,116.327674,0,122,39987.4785763889,2009-06-23,11:29:09
40.003254,116.327675,0,122,39987.4786342593,2009-06-23,11:29:14
40.003254,116.327674,0,122,39987.4786921296,2009-06-23,11:29:19
40.003253,116.327674,0,122,39987.47875,2009-06-23,11:29:24
40.003253,116.327674,0,122,39987.4788078704,2009-06-23,11:29:29
40.003253,116.327674,0,122,39987.4788657407,2009-06-23,11:29:34
40.003253,116.327674,0,122,39987.4789236111,2009-06-23,11:29:39
40.003253,116.327675,0,122,39987.4789814815,2009-06-23,11:29:44
40.003252,116.327675,0,122,39987.4790393518,2009-06-23,11:29:49
40.003252,116.327675,0,122,39987.4790972222,2009-06-23,11:29:54
40.003252,116.327675,0,122,39987.4791550926,2009-06-23,11:29:59
40.003252,116.327674,0,122,39987.479212963,2009-06-23,11:30:04
40.003251,116.327674,0,123,39987.4792708333,2009-06-23,11:30:09
40.003251,116.327674,0,123,39987.4793287037,2009-06-23,11:30:14
40.003251,116.327674,0,123,39987.4793865741,2009-06-23,11:30:19
40.003251,116.327675,0,122,39987.4794444444,2009-06-23,11:30:24
40.003251,116.327675,0,122,39987.4795023148,2009-06-23,11:30:29
40.003251,116.327675,0,122,39987.4795601852,2009-06-23,11:30:34
40.003251,116.327675,0,122,39987.4796180556,2009-06-23,11:30:39
40.00325,116.327675,0,122,39987.4796759259,2009-06-23,11:30:44
40.00325,116.327674,0,122,39987.4797337963,2009-06-23,11:30:49
40.00325,116.327675,0,122,39987.4797916667,2009-06-23,11:30:54
40.00325,116.327675,0,122,39987.479849537,2009-06-23,11:30:59
40.00325,116.327676,0,122,39987.4799074074,2009-06-23,11:31:04
40.003249,116.327676,0,122,39987.4799652778,2009-06-23,11:31:09
40.003249,116.327677,0,122,39987.4800231481,2009-06-23,11:31:14
40.003248,116.327677,0,122,39987.4800810185,2009-06-23,11:31:19
40.003248,116.327677,0,122,39987.4801388889,2009-06-23,11:31:24
40.003248,116.327677,0,122,39987.4801967593,2009-06-23,11:31:29
40.003247,116.327677,0,123,39987.4802546296,2009-06-23,11:31:34
40.003247,116.327678,0,123,39987.4803125,2009-06-23,11:31:39
40.003247,116.327678,0,123,39987.4803703704,2009-06-23,11:31:44
40.003247,116.327679,0,123,39987.4804282407,2009-06-23,11:31:49
40.003246,116.327679,0,123,39987.4804861111,2009-06-23,11:31:54
40.003246,116.327679,0,123,39987.4805439815,2009-06-23,11:31:59
40.003246,116.327679,0,123,39987.4806018519,2009-06-23,11:32:04
40.003245,116.327679,0,123,39987.4806597222,2009-06-23,11:32:09
40.003245,116.327679,0,123,39987.4807175926,2009-06-23,11:32:14
40.003245,116.327679,0,123,39987.480775463,2009-06-23,11:32:19
40.003244,116.32768,0,123,39987.4808333333,2009-06-23,11:32:24
40.003243,116.32768,0,123,39987.4808912037,2009-06-23,11:32:29
40.003243,116.327681,0,122,39987.4809490741,2009-06-23,11:32:34
40.003242,116.327681,0,122,39987.4810069444,2009-06-23,11:32:39
40.003242,116.327681,0,122,39987.4810648148,2009-06-23,11:32:44
40.003242,116.327682,0,123,39987.4811226852,2009-06-23,11:32:49
40.003241,116.327681,0,123,39987.4811805556,2009-06-23,11:32:54
40.003241,116.327681,0,123,39987.4812384259,2009-06-23,11:32:59
40.003241,116.32768,0,123,39987.4812962963,2009-06-23,11:33:04
40.00324,116.32768,0,123,39987.4813541667,2009-06-23,11:33:09
40.00324,116.32768,0,123,39987.481412037,2009-06-23,11:33:14
40.00324,116.327681,0,123,39987.4814699074,2009-06-23,11:33:19
40.003239,116.327681,0,123,39987.4815277778,2009-06-23,11:33:24
40.003239,116.327681,0,123,39987.4815856481,2009-06-23,11:33:29
40.003238,116.327681,0,123,39987.4816435185,2009-06-23,11:33:34
40.003238,116.327681,0,123,39987.4817013889,2009-06-23,11:33:39
40.003238,116.327682,0,123,39987.4817592593,2009-06-23,11:33:44
40.003237,116.327682,0,123,39987.4818171296,2009-06-23,11:33:49
40.003237,116.327681,0,123,39987.481875,2009-06-23,11:33:54
40.003236,116.327682,0,123,39987.4819328704,2009-06-23,11:33:59
40.003236,116.327682,0,123,39987.4819907407,2009-06-23,11:34:04
40.003235,116.327683,0,123,39987.4820486111,2009-06-23,11:34:09
40.003235,116.327683,0,123,39987.4821064815,2009-06-23,11:34:14
40.003235,116.327683,0,123,39987.4821643519,2009-06-23,11:34:19
40.003236,116.327684,0,123,39987.4822222222,2009-06-23,11:34:24
40.003236,116.327684,0,123,39987.4822800926,2009-06-23,11:34:29
40.003236,116.327685,0,122,39987.482337963,2009-06-23,11:34:34
40.003236,116.327685,0,122,39987.4823958333,2009-06-23,11:34:39
40.003236,116.327686,0,122,39987.4824537037,2009-06-23,11:34:44
40.003236,116.327686,0,122,39987.4825115741,2009-06-23,11:34:49
40.003235,116.327687,0,122,39987.4825694444,2009-06-23,11:34:54
40.003234,116.327688,0,122,39987.4826273148,2009-06-23,11:34:59
40.003233,116.327689,0,122,39987.4826851852,2009-06-23,11:35:04
40.003233,116.32769,0,123,39987.4827430556,2009-06-23,11:35:09
40.003233,116.32769,0,123,39987.4828009259,2009-06-23,11:35:14
40.003233,116.32769,0,123,39987.4828587963,2009-06-23,11:35:19
40.003232,116.327691,0,123,39987.4829166667,2009-06-23,11:35:24
40.003232,116.327691,0,123,39987.482974537,2009-06-23,11:35:29
40.003232,116.327691,0,123,39987.4830324074,2009-06-23,11:35:34
40.003232,116.327692,0,123,39987.4830902778,2009-06-23,11:35:39
40.003232,116.327692,0,123,39987.4831481481,2009-06-23,11:35:44
40.003232,116.327692,0,123,39987.4832060185,2009-06-23,11:35:49
40.003232,116.327693,0,122,39987.4832638889,2009-06-23,11:35:54
40.003232,116.327694,0,122,39987.4833217593,2009-06-23,11:35:59
40.003231,116.327694,0,122,39987.4833796296,2009-06-23,11:36:04
40.003231,116.327694,0,122,39987.4834375,2009-06-23,11:36:09
40.00323,116.327694,0,122,39987.4834953704,2009-06-23,11:36:14
40.00323,116.327695,0,122,39987.4835532407,2009-06-23,11:36:19
40.00323,116.327695,0,122,39987.4836111111,2009-06-23,11:36:24
40.00323,116.327695,0,122,39987.4836689815,2009-06-23,11:36:29
40.00323,116.327695,0,122,39987.4837268519,2009-06-23,11:36:34
40.00323,116.327695,0,122,39987.4837847222,2009-06-23,11:36:39
40.00323,116.327695,0,122,39987.4838425926,2009-06-23,11:36:44
40.00323,116.327695,0,122,39987.483900463,2009-06-23,11:36:49
40.00323,116.327695,0,122,39987.4839583333,2009-06-23,11:36:54
40.003229,116.327695,0,122,39987.4840162037,2009-06-23,11:36:59
40.003229,116.327695,0,122,39987.4840740741,2009-06-23,11:37:04
40.003229,116.327694,0,122,39987.4841319444,2009-06-23,11:37:09
40.003229,116.327694,0,122,39987.4841898148,2009-06-23,11:37:14
40.003229,116.327694,0,122,39987.4842476852,2009-06-23,11:37:19
40.003229,116.327693,0,122,39987.4843055556,2009-06-23,11:37:24
40.003229,116.327693,0,122,39987.4843634259,2009-06-23,11:37:29
40.00323,116.327693,0,122,39987.4844212963,2009-06-23,11:37:34
40.00323,116.327693,0,122,39987.4844791667,2009-06-23,11:37:39
40.00323,116.327693,0,122,39987.484537037,2009-06-23,11:37:44
40.00323,116.327693,0,122,39987.4845949074,2009-06-23,11:37:49
40.00323,116.327693,0,122,39987.4846527778,2009-06-23,11:37:54
40.00323,116.327693,0,122,39987.4847106481,2009-06-23,11:37:59
40.00323,116.327693,0,122,39987.4847685185,2009-06-23,11:38:04
40.00323,116.327693,0,122,39987.4848263889,2009-06-23,11:38:09
40.003229,116.327694,0,122,39987.4848842593,2009-06-23,11:38:14
40.003229,116.327695,0,122,39987.4849421296,2009-06-23,11:38:19
40.003229,116.327695,0,122,39987.485,2009-06-23,11:38:24
40.003228,116.327695,0,122,39987.4850578704,2009-06-23,11:38:29
40.003228,116.327696,0,122,39987.4851157407,2009-06-23,11:38:34
40.003228,116.327696,0,122,39987.4851736111,2009-06-23,11:38:39
40.003228,116.327696,0,122,39987.4852314815,2009-06-23,11:38:44
40.003228,116.327696,0,122,39987.4852893518,2009-06-23,11:38:49
40.003228,116.327696,0,122,39987.4853472222,2009-06-23,11:38:54
40.003228,116.327697,0,122,39987.4854050926,2009-06-23,11:38:59
40.003227,116.327697,0,122,39987.485462963,2009-06-23,11:39:04
40.003227,116.327697,0,122,39987.4855208333,2009-06-23,11:39:09
40.003227,116.327697,0,122,39987.4855787037,2009-06-23,11:39:14
40.003226,116.327697,0,122,39987.4856365741,2009-06-23,11:39:19
40.003226,116.327697,0,122,39987.4856944444,2009-06-23,11:39:24
40.003225,116.327696,0,122,39987.4857523148,2009-06-23,11:39:29
40.003225,116.327696,0,122,39987.4858101852,2009-06-23,11:39:34
40.003224,116.327697,0,122,39987.4858680556,2009-06-23,11:39:39
40.003224,116.327697,0,122,39987.4859259259,2009-06-23,11:39:44
40.003223,116.327697,0,122,39987.4859837963,2009-06-23,11:39:49
40.003223,116.327697,0,122,39987.4860416667,2009-06-23,11:39:54
40.003223,116.327697,0,122,39987.486099537,2009-06-23,11:39:59
40.003223,116.327697,0,122,39987.4861574074,2009-06-23,11:40:04
40.003223,116.327696,0,122,39987.4862152778,2009-06-23,11:40:09
40.003223,116.327696,0,122,39987.4862731481,2009-06-23,11:40:14
40.003223,116.327695,0,122,39987.4863310185,2009-06-23,11:40:19
40.003223,116.327695,0,122,39987.4863888889,2009-06-23,11:40:24
40.003223,116.327694,0,122,39987.4864467593,2009-06-23,11:40:29
40.003223,116.327694,0,122,39987.4865046296,2009-06-23,11:40:34
40.003223,116.327693,0,122,39987.4865625,2009-06-23,11:40:39
40.003223,116.327692,0,123,39987.4866203704,2009-06-23,11:40:44
40.003223,116.327692,0,123,39987.4866782407,2009-06-23,11:40:49
40.003223,116.327691,0,123,39987.4867361111,2009-06-23,11:40:54
40.003223,116.327691,0,123,39987.4867939815,2009-06-23,11:40:59
40.003223,116.327691,0,123,39987.4868518518,2009-06-23,11:41:04
40.003223,116.327692,0,123,39987.4869097222,2009-06-23,11:41:09
40.003223,116.327693,0,123,39987.4869675926,2009-06-23,11:41:14
40.003223,116.327693,0,123,39987.487025463,2009-06-23,11:41:19
40.003222,116.327693,0,123,39987.4870833333,2009-06-23,11:41:24
40.003223,116.327693,0,123,39987.4871412037,2009-06-23,11:41:29
40.003223,116.327693,0,123,39987.4871990741,2009-06-23,11:41:34
40.003223,116.327693,0,123,39987.4872569444,2009-06-23,11:41:39
40.003223,116.327693,0,123,39987.4873148148,2009-06-23,11:41:44
40.003223,116.327693,0,123,39987.4873726852,2009-06-23,11:41:49
40.003224,116.327693,0,123,39987.4874305556,2009-06-23,11:41:54
40.003225,116.327693,0,123,39987.4874884259,2009-06-23,11:41:59
40.003225,116.327693,0,123,39987.4875462963,2009-06-23,11:42:04
40.003225,116.327693,0,123,39987.4876041667,2009-06-23,11:42:09
40.003225,116.327694,0,123,39987.487662037,2009-06-23,11:42:14
40.003225,116.327694,0,123,39987.4877199074,2009-06-23,11:42:19
40.003225,116.327694,0,123,39987.4877777778,2009-06-23,11:42:24
40.003225,116.327694,0,123,39987.4878356481,2009-06-23,11:42:29
40.003225,116.327694,0,123,39987.4878935185,2009-06-23,11:42:34
40.003225,116.327694,0,123,39987.4879513889,2009-06-23,11:42:39
40.003225,116.327695,0,123,39987.4880092593,2009-06-23,11:42:44
40.003225,116.327695,0,123,39987.4880671296,2009-06-23,11:42:49
40.003225,116.327696,0,123,39987.488125,2009-06-23,11:42:54
40.003225,116.327697,0,123,39987.4881828704,2009-06-23,11:42:59
40.003224,116.327697,0,123,39987.4882407407,2009-06-23,11:43:04
40.003224,116.327697,0,123,39987.4882986111,2009-06-23,11:43:09
40.003224,116.327697,0,123,39987.4883564815,2009-06-23,11:43:14
40.003224,116.327697,0,123,39987.4884143519,2009-06-23,11:43:19
40.003225,116.327697,0,123,39987.4884722222,2009-06-23,11:43:24
40.003225,116.327697,0,123,39987.4885300926,2009-06-23,11:43:29
40.003225,116.327697,0,123,39987.488587963,2009-06-23,11:43:34
40.003224,116.327698,0,123,39987.4886458333,2009-06-23,11:43:39
40.003224,116.327698,0,123,39987.4887037037,2009-06-23,11:43:44
40.003224,116.327698,0,123,39987.4887615741,2009-06-23,11:43:49
40.003225,116.327698,0,123,39987.4888194444,2009-06-23,11:43:54
40.003224,116.327698,0,123,39987.4888773148,2009-06-23,11:43:59
40.003225,116.327699,0,123,39987.4889351852,2009-06-23,11:44:04
40.003225,116.327699,0,123,39987.4889930556,2009-06-23,11:44:09
40.003225,116.327699,0,123,39987.4890509259,2009-06-23,11:44:14
40.003225,116.327699,0,123,39987.4891087963,2009-06-23,11:44:19
40.003225,116.327699,0,123,39987.4891666667,2009-06-23,11:44:24
40.003225,116.327698,0,124,39987.489224537,2009-06-23,11:44:29
40.003224,116.327698,0,124,39987.4892824074,2009-06-23,11:44:34
40.003224,116.327698,0,124,39987.4893402778,2009-06-23,11:44:39
40.003223,116.327698,0,124,39987.4893981481,2009-06-23,11:44:44
40.003223,116.327698,0,124,39987.4894560185,2009-06-23,11:44:49
40.003223,116.327697,0,124,39987.4895138889,2009-06-23,11:44:54
40.003223,116.327697,0,124,39987.4895717593,2009-06-23,11:44:59
40.003223,116.327697,0,124,39987.4896296296,2009-06-23,11:45:04
40.003223,116.327697,0,124,39987.4896875,2009-06-23,11:45:09
40.003223,116.327697,0,124,39987.4897453704,2009-06-23,11:45:14
40.003223,116.327697,0,124,39987.4898032407,2009-06-23,11:45:19
40.003223,116.327697,0,124,39987.4898611111,2009-06-23,11:45:24
40.003223,116.327697,0,124,39987.4899189815,2009-06-23,11:45:29
40.003222,116.327697,0,124,39987.4899768519,2009-06-23,11:45:34
40.003222,116.327697,0,124,39987.4900347222,2009-06-23,11:45:39
40.003222,116.327697,0,124,39987.4900925926,2009-06-23,11:45:44
40.003222,116.327697,0,123,39987.490150463,2009-06-23,11:45:49
40.003223,116.327698,0,123,39987.4902083333,2009-06-23,11:45:54
40.003223,116.327698,0,123,39987.4902662037,2009-06-23,11:45:59
40.003223,116.327697,0,123,39987.4903240741,2009-06-23,11:46:04
40.003222,116.327697,0,123,39987.4903819444,2009-06-23,11:46:09
40.003222,116.327697,0,123,39987.4904398148,2009-06-23,11:46:14
40.003223,116.327697,0,123,39987.4904976852,2009-06-23,11:46:19
40.003223,116.327697,0,123,39987.4905555556,2009-06-23,11:46:24
40.003223,116.327697,0,123,39987.4906134259,2009-06-23,11:46:29
40.003223,116.327698,0,123,39987.4906712963,2009-06-23,11:46:34
40.003223,116.327698,0,123,39987.4907291667,2009-06-23,11:46:39
40.003223,116.327698,0,123,39987.490787037,2009-06-23,11:46:44
40.003223,116.327699,0,123,39987.4908449074,2009-06-23,11:46:49
40.003223,116.327699,0,123,39987.4909027778,2009-06-23,11:46:54
40.003223,116.327699,0,123,39987.4909606481,2009-06-23,11:46:59
40.003224,116.327699,0,123,39987.4910185185,2009-06-23,11:47:04
40.003224,116.327699,0,122,39987.4910763889,2009-06-23,11:47:09
40.003224,116.3277,0,122,39987.4911342593,2009-06-23,11:47:14
40.003223,116.3277,0,122,39987.4911921296,2009-06-23,11:47:19
40.003223,116.3277,0,122,39987.49125,2009-06-23,11:47:24
40.003223,116.3277,0,122,39987.4913078704,2009-06-23,11:47:29
40.003223,116.327701,0,122,39987.4913657407,2009-06-23,11:47:34
40.003223,116.327701,0,122,39987.4914236111,2009-06-23,11:47:39
40.003223,116.327701,0,122,39987.4914814815,2009-06-23,11:47:44
40.003223,116.327702,0,122,39987.4915393519,2009-06-23,11:47:49
40.003223,116.327702,0,122,39987.4915972222,2009-06-23,11:47:54
40.003223,116.327702,0,122,39987.4916550926,2009-06-23,11:47:59
40.003224,116.327702,0,122,39987.491712963,2009-06-23,11:48:04
40.003224,116.327703,0,122,39987.4917708333,2009-06-23,11:48:09
40.003224,116.327703,0,122,39987.4918287037,2009-06-23,11:48:14
40.003224,116.327704,0,122,39987.4918865741,2009-06-23,11:48:19
40.003224,116.327704,0,122,39987.4919444444,2009-06-23,11:48:24
40.003224,116.327704,0,122,39987.4920023148,2009-06-23,11:48:29
40.003223,116.327704,0,122,39987.4920601852,2009-06-23,11:48:34
40.003223,116.327705,0,122,39987.4921180556,2009-06-23,11:48:39
40.003222,116.327705,0,121,39987.4921759259,2009-06-23,11:48:44
40.003223,116.327706,0,121,39987.4922337963,2009-06-23,11:48:49
40.003223,116.327706,0,121,39987.4922916667,2009-06-23,11:48:54
40.003222,116.327705,0,121,39987.492349537,2009-06-23,11:48:59
40.003222,116.327705,0,121,39987.4924074074,2009-06-23,11:49:04
40.003222,116.327705,0,121,39987.4924652778,2009-06-23,11:49:09
40.003222,116.327706,0,121,39987.4925231481,2009-06-23,11:49:14
40.003222,116.327706,0,121,39987.4925810185,2009-06-23,11:49:19
40.003222,116.327704,0,122,39987.4926388889,2009-06-23,11:49:24
40.003221,116.327703,0,122,39987.4926967593,2009-06-23,11:49:29
40.003222,116.327702,0,122,39987.4927546296,2009-06-23,11:49:34
40.003222,116.327701,0,122,39987.4928125,2009-06-23,11:49:39
40.003223,116.327701,0,122,39987.4928703704,2009-06-23,11:49:44
40.003224,116.327701,0,122,39987.4929282407,2009-06-23,11:49:49
40.003224,116.327701,0,122,39987.4929861111,2009-06-23,11:49:54
40.003224,116.327701,0,122,39987.4930439815,2009-06-23,11:49:59
40.003225,116.327701,0,122,39987.4931018518,2009-06-23,11:50:04
40.003225,116.327701,0,122,39987.4931597222,2009-06-23,11:50:09
40.003225,116.327701,0,122,39987.4932175926,2009-06-23,11:50:14
40.003225,116.327702,0,123,39987.493275463,2009-06-23,11:50:19
40.003225,116.327702,0,123,39987.4933333333,2009-06-23,11:50:24
40.003225,116.327702,0,123,39987.4933912037,2009-06-23,11:50:29
40.003225,116.327702,0,123,39987.4934490741,2009-06-23,11:50:34
40.003225,116.327701,0,123,39987.4935069444,2009-06-23,11:50:39
40.003225,116.327701,0,123,39987.4935648148,2009-06-23,11:50:44
40.003226,116.327701,0,123,39987.4936226852,2009-06-23,11:50:49
40.003226,116.327701,0,123,39987.4936805556,2009-06-23,11:50:54
40.003226,116.327702,0,123,39987.4937384259,2009-06-23,11:50:59
40.003226,116.327702,0,123,39987.4937962963,2009-06-23,11:51:04
40.003226,116.327703,0,123,39987.4938541667,2009-06-23,11:51:09
40.003226,116.327703,0,123,39987.493912037,2009-06-23,11:51:14
40.003226,116.327704,0,123,39987.4939699074,2009-06-23,11:51:19
40.003226,116.327704,0,123,39987.4940277778,2009-06-23,11:51:24
40.003225,116.327705,0,122,39987.4940856481,2009-06-23,11:51:29
40.003225,116.327705,0,122,39987.4941435185,2009-06-23,11:51:34
40.003225,116.327705,0,122,39987.4942013889,2009-06-23,11:51:39
40.003225,116.327705,0,122,39987.4942592593,2009-06-23,11:51:44
40.003225,116.327705,0,122,39987.4943171296,2009-06-23,11:51:49
40.003226,116.327705,0,122,39987.494375,2009-06-23,11:51:54
40.003226,116.327705,0,122,39987.4944328704,2009-06-23,11:51:59
40.003226,116.327705,0,122,39987.4944907407,2009-06-23,11:52:04
40.003225,116.327704,0,122,39987.4945486111,2009-06-23,11:52:09
40.003225,116.327704,0,122,39987.4946064815,2009-06-23,11:52:14
40.003225,116.327704,0,122,39987.4946643518,2009-06-23,11:52:19
40.003224,116.327704,0,122,39987.4947222222,2009-06-23,11:52:24
40.003224,116.327704,0,122,39987.4947800926,2009-06-23,11:52:29
40.003223,116.327703,0,122,39987.494837963,2009-06-23,11:52:34
40.003223,116.327703,0,122,39987.4948958333,2009-06-23,11:52:39
40.003222,116.327703,0,122,39987.4949537037,2009-06-23,11:52:44
40.003222,116.327702,0,122,39987.4950115741,2009-06-23,11:52:49
40.003221,116.327701,0,122,39987.4950694444,2009-06-23,11:52:54
40.00322,116.3277,0,123,39987.4951273148,2009-06-23,11:52:59
40.003219,116.327699,0,123,39987.4951851852,2009-06-23,11:53:04
40.003219,116.327699,0,123,39987.4952430556,2009-06-23,11:53:09
40.003219,116.327699,0,123,39987.4953009259,2009-06-23,11:53:14
40.003219,116.3277,0,123,39987.4953587963,2009-06-23,11:53:19
40.003219,116.327701,0,123,39987.4954166667,2009-06-23,11:53:24
40.003219,116.327701,0,123,39987.495474537,2009-06-23,11:53:29
40.003219,116.327701,0,122,39987.4955324074,2009-06-23,11:53:34
40.003219,116.327701,0,122,39987.4955902778,2009-06-23,11:53:39
40.003219,116.327701,0,123,39987.4956481481,2009-06-23,11:53:44
40.003219,116.327701,0,123,39987.4957060185,2009-06-23,11:53:49
40.003219,116.327701,0,122,39987.4957638889,2009-06-23,11:53:54
40.003219,116.327701,0,122,39987.4958217593,2009-06-23,11:53:59
40.00322,116.327701,0,122,39987.4958796296,2009-06-23,11:54:04
40.00322,116.327701,0,122,39987.4959375,2009-06-23,11:54:09
40.00322,116.3277,0,122,39987.4959953704,2009-06-23,11:54:14
40.003219,116.3277,0,122,39987.4960532407,2009-06-23,11:54:19
40.003219,116.3277,0,122,39987.4961111111,2009-06-23,11:54:24
40.003218,116.3277,0,122,39987.4961689815,2009-06-23,11:54:29
40.003218,116.327701,0,122,39987.4962268519,2009-06-23,11:54:34
40.003218,116.327701,0,122,39987.4962847222,2009-06-23,11:54:39
40.003218,116.327701,0,122,39987.4963425926,2009-06-23,11:54:44
40.003217,116.3277,0,122,39987.496400463,2009-06-23,11:54:49
40.003217,116.3277,0,122,39987.4964583333,2009-06-23,11:54:54
40.003216,116.3277,0,122,39987.4965162037,2009-06-23,11:54:59
40.003214,116.327703,0,122,39987.4965740741,2009-06-23,11:55:04
40.003213,116.327703,0,122,39987.4966319444,2009-06-23,11:55:09
40.003213,116.327703,0,122,39987.4966898148,2009-06-23,11:55:14
40.003213,116.327703,0,122,39987.4967476852,2009-06-23,11:55:19
40.003213,116.327703,0,122,39987.4968055556,2009-06-23,11:55:24
40.003212,116.327703,0,122,39987.4968634259,2009-06-23,11:55:29
40.003212,116.327703,0,122,39987.4969212963,2009-06-23,11:55:34
40.003212,116.327703,0,122,39987.4969791667,2009-06-23,11:55:39
40.003212,116.327703,0,122,39987.497037037,2009-06-23,11:55:44
40.003212,116.327703,0,121,39987.4970949074,2009-06-23,11:55:49
40.003213,116.327704,0,121,39987.4971527778,2009-06-23,11:55:54
40.003214,116.327704,0,121,39987.4972106481,2009-06-23,11:55:59
40.003214,116.327704,0,121,39987.4972685185,2009-06-23,11:56:04
40.003214,116.327704,0,121,39987.4973263889,2009-06-23,11:56:09
40.003214,116.327704,0,121,39987.4973842593,2009-06-23,11:56:14
40.003214,116.327704,0,121,39987.4974421296,2009-06-23,11:56:19
40.003214,116.327704,0,121,39987.4975,2009-06-23,11:56:24
40.003214,116.327704,0,121,39987.4975578704,2009-06-23,11:56:29
40.003214,116.327703,0,121,39987.4976157407,2009-06-23,11:56:34
40.003214,116.327703,0,121,39987.4976736111,2009-06-23,11:56:39
40.003214,116.327703,0,121,39987.4977314815,2009-06-23,11:56:44
40.003214,116.327703,0,120,39987.4977893519,2009-06-23,11:56:49
40.003215,116.327703,0,120,39987.4978472222,2009-06-23,11:56:54
40.003215,116.327703,0,120,39987.4979050926,2009-06-23,11:56:59
40.003215,116.327704,0,120,39987.497962963,2009-06-23,11:57:04
40.003215,116.327705,0,120,39987.4980208333,2009-06-23,11:57:09
40.003215,116.327705,0,120,39987.4980787037,2009-06-23,11:57:14
40.003216,116.327706,0,120,39987.4981365741,2009-06-23,11:57:19
40.003216,116.327706,0,120,39987.4981944444,2009-06-23,11:57:24
40.003216,116.327706,0,120,39987.4982523148,2009-06-23,11:57:29
40.003216,116.327707,0,120,39987.4983101852,2009-06-23,11:57:34
40.003215,116.327707,0,120,39987.4983680556,2009-06-23,11:57:39
40.003215,116.327708,0,120,39987.4984259259,2009-06-23,11:57:44
40.003215,116.327708,0,120,39987.4984837963,2009-06-23,11:57:49
40.003216,116.327709,0,120,39987.4985416667,2009-06-23,11:57:54
40.003216,116.327709,0,120,39987.498599537,2009-06-23,11:57:59
40.003216,116.327709,0,120,39987.4986574074,2009-06-23,11:58:04
40.003216,116.327708,0,120,39987.4987152778,2009-06-23,11:58:09
40.003216,116.327708,0,120,39987.4987731481,2009-06-23,11:58:14
40.003217,116.327708,0,120,39987.4988310185,2009-06-23,11:58:19
40.003216,116.327708,0,120,39987.4988888889,2009-06-23,11:58:24
40.003216,116.327708,0,120,39987.4989467593,2009-06-23,11:58:29
40.003216,116.327708,0,120,39987.4990046296,2009-06-23,11:58:34
40.003217,116.327709,0,120,39987.4990625,2009-06-23,11:58:39
40.003217,116.327709,0,120,39987.4991203704,2009-06-23,11:58:44
40.003217,116.327709,0,120,39987.4991782407,2009-06-23,11:58:49
40.003217,116.32771,0,120,39987.4992361111,2009-06-23,11:58:54
40.003217,116.32771,0,120,39987.4992939815,2009-06-23,11:58:59
40.003218,116.32771,0,120,39987.4993518519,2009-06-23,11:59:04
40.003218,116.327711,0,120,39987.4994097222,2009-06-23,11:59:09
40.003219,116.327711,0,120,39987.4994675926,2009-06-23,11:59:14
40.003219,116.327711,0,120,39987.499525463,2009-06-23,11:59:19
40.003198,116.327362,0,139,39987.5060069444,2009-06-23,12:08:39
40.003195,116.327356,0,136,39987.5060648148,2009-06-23,12:08:44
40.003195,116.327356,0,136,39987.506099537,2009-06-23,12:08:47
40.003193,116.327356,0,135,39987.5061226852,2009-06-23,12:08:49
40.003194,116.327346,0,135,39987.5061805556,2009-06-23,12:08:54
40.003197,116.327346,0,134,39987.5062384259,2009-06-23,12:08:59
40.003196,116.327345,0,134,39987.5062962963,2009-06-23,12:09:04
40.003196,116.327345,0,134,39987.5063310185,2009-06-23,12:09:07
40.003196,116.327343,0,133,39987.5063541667,2009-06-23,12:09:09
40.003161,116.327303,0,131,39987.506412037,2009-06-23,12:09:14
40.003155,116.327297,0,132,39987.5064699074,2009-06-23,12:09:19
40.003149,116.327297,0,132,39987.5065277778,2009-06-23,12:09:24
40.003149,116.327297,0,132,39987.5065625,2009-06-23,12:09:27
40.003153,116.327296,0,132,39987.5065856481,2009-06-23,12:09:29
40.003276,116.327286,0,131,39987.5066435185,2009-06-23,12:09:34
40.003352,116.327248,0,132,39987.5067013889,2009-06-23,12:09:39
40.003434,116.327249,0,132,39987.5067592593,2009-06-23,12:09:44
40.003512,116.327225,0,135,39987.5068171296,2009-06-23,12:09:49
40.003582,116.327099,0,135,39987.506875,2009-06-23,12:09:54
40.003609,116.327004,0,136,39987.5069328704,2009-06-23,12:09:59
40.003593,116.326921,0,138,39987.5069907407,2009-06-23,12:10:04
40.003502,116.326848,0,139,39987.5070486111,2009-06-23,12:10:09
40.003493,116.326601,0,140,39987.5071064815,2009-06-23,12:10:14
40.003463,116.326373,0,141,39987.5071643519,2009-06-23,12:10:19
40.00348,116.326181,0,141,39987.5072222222,2009-06-23,12:10:24
40.003509,116.326097,0,144,39987.5072800926,2009-06-23,12:10:29
40.003493,116.326054,0,148,39987.507337963,2009-06-23,12:10:34
40.00357,116.325836,0,152,39987.5073958333,2009-06-23,12:10:39
40.003576,116.325572,0,156,39987.5074537037,2009-06-23,12:10:44
40.00357,116.325389,0,163,39987.5075115741,2009-06-23,12:10:49
40.003587,116.325219,0,170,39987.5075694444,2009-06-23,12:10:54
40.003585,116.325039,0,179,39987.5076273148,2009-06-23,12:10:59
40.003571,116.324872,0,186,39987.5076851852,2009-06-23,12:11:04
40.003538,116.324718,0,195,39987.5077430556,2009-06-23,12:11:09
40.00353,116.32456,0,205,39987.5078009259,2009-06-23,12:11:14
40.003577,116.324527,0,214,39987.5078587963,2009-06-23,12:11:19
40.003683,116.324457,0,222,39987.5079166667,2009-06-23,12:11:24
40.003792,116.324449,0,224,39987.507974537,2009-06-23,12:11:29
40.00402,116.324297,0,207,39987.5080324074,2009-06-23,12:11:34
40.004221,116.324255,0,169,39987.5080902778,2009-06-23,12:11:39
40.004345,116.324231,0,159,39987.5081481481,2009-06-23,12:11:44
40.004366,116.324228,0,164,39987.5082060185,2009-06-23,12:11:49
40.004375,116.324204,0,160,39987.5082638889,2009-06-23,12:11:54
40.004373,116.324216,0,159,39987.5083217593,2009-06-23,12:11:59
40.004373,116.324216,0,159,39987.5083564815,2009-06-23,12:12:02
40.00438,116.324216,0,159,39987.5083796296,2009-06-23,12:12:04
40.004353,116.324269,0,159,39987.5084375,2009-06-23,12:12:09
40.004292,116.324332,0,160,39987.5084953704,2009-06-23,12:12:14
40.004249,116.324385,0,160,39987.5085532407,2009-06-23,12:12:19
40.004268,116.324395,0,160,39987.5086111111,2009-06-23,12:12:24
40.004315,116.324386,0,161,39987.5086689815,2009-06-23,12:12:29
40.004381,116.324356,0,166,39987.5087268518,2009-06-23,12:12:34
40.004423,116.324344,0,174,39987.5087847222,2009-06-23,12:12:39
40.004445,116.324322,0,173,39987.5088425926,2009-06-23,12:12:44
40.004473,116.32433,0,175,39987.508900463,2009-06-23,12:12:49
40.00452,116.324357,0,188,39987.5089583333,2009-06-23,12:12:54
40.004476,116.324407,0,198,39987.5090162037,2009-06-23,12:12:59
40.004476,116.324407,0,198,39987.5090509259,2009-06-23,12:13:02
40.004477,116.324409,0,204,39987.5090740741,2009-06-23,12:13:04
40.007541,116.319972,0,362,39987.5171759259,2009-06-23,12:24:44
40.007591,116.319571,0,125,39987.5483217593,2009-06-23,13:09:35
40.007643,116.319633,0,172,39987.5484027778,2009-06-23,13:09:42
40.007683,116.319704,0,160,39987.5484606481,2009-06-23,13:09:47
40.007648,116.319733,0,139,39987.5485185185,2009-06-23,13:09:52
40.007511,116.319774,0,136,39987.5485763889,2009-06-23,13:09:57
40.007385,116.319859,0,116,39987.5486342593,2009-06-23,13:10:02
40.007343,116.319966,0,112,39987.5486921296,2009-06-23,13:10:07
40.007367,116.32011,0,103,39987.54875,2009-06-23,13:10:12
40.007379,116.320282,0,95,39987.5488078704,2009-06-23,13:10:17
40.007384,116.320473,0,88,39987.5488657407,2009-06-23,13:10:22
40.00741,116.320678,0,89,39987.5489236111,2009-06-23,13:10:27
40.007415,116.320881,0,93,39987.5489814815,2009-06-23,13:10:32
40.007414,116.321056,0,102,39987.5490393518,2009-06-23,13:10:37
40.007297,116.321137,0,107,39987.5490972222,2009-06-23,13:10:42
40.007137,116.32118,0,105,39987.5491550926,2009-06-23,13:10:47
40.006982,116.321196,0,106,39987.549212963,2009-06-23,13:10:52
40.006846,116.321218,0,104,39987.5492708333,2009-06-23,13:10:57
40.006709,116.321215,0,107,39987.5493287037,2009-06-23,13:11:02
40.006585,116.321201,0,108,39987.5493865741,2009-06-23,13:11:07
40.006463,116.321231,0,111,39987.5494444444,2009-06-23,13:11:12
40.006326,116.321248,0,115,39987.5495023148,2009-06-23,13:11:17
40.006169,116.321269,0,118,39987.5495601852,2009-06-23,13:11:22
40.006017,116.321298,0,121,39987.5496180556,2009-06-23,13:11:27
40.00587,116.321302,0,121,39987.5496759259,2009-06-23,13:11:32
40.005757,116.321278,0,123,39987.5497337963,2009-06-23,13:11:37
40.00562,116.321307,0,126,39987.5497916667,2009-06-23,13:11:42
40.005479,116.321316,0,128,39987.549849537,2009-06-23,13:11:47
40.00534,116.321324,0,130,39987.5499074074,2009-06-23,13:11:52
40.005195,116.32135,0,135,39987.5499652778,2009-06-23,13:11:57
40.00507,116.321374,0,142,39987.5500231481,2009-06-23,13:12:02
40.004942,116.321413,0,144,39987.5500810185,2009-06-23,13:12:07
40.004812,116.321429,0,147,39987.5501388889,2009-06-23,13:12:12
40.004671,116.321406,0,150,39987.5501967593,2009-06-23,13:12:17
40.004552,116.321404,0,156,39987.5502546296,2009-06-23,13:12:22
40.004388,116.321457,0,159,39987.5503125,2009-06-23,13:12:27
40.004264,116.32148,0,165,39987.5503703704,2009-06-23,13:12:32
40.004125,116.321505,0,168,39987.5504282407,2009-06-23,13:12:37
40.003953,116.321536,0,173,39987.5504861111,2009-06-23,13:12:42
40.003817,116.321549,0,179,39987.5505439815,2009-06-23,13:12:47
40.003656,116.321573,0,181,39987.5506018519,2009-06-23,13:12:52
40.003499,116.321621,0,187,39987.5506597222,2009-06-23,13:12:57
40.003336,116.321673,0,190,39987.5507175926,2009-06-23,13:13:02
40.00319,116.321671,0,197,39987.550775463,2009-06-23,13:13:07
40.003039,116.321674,0,196,39987.5508333333,2009-06-23,13:13:12
40.002887,116.321679,0,200,39987.5508912037,2009-06-23,13:13:17
40.002735,116.321709,0,207,39987.5509490741,2009-06-23,13:13:22
40.002594,116.321731,0,214,39987.5510069444,2009-06-23,13:13:27
40.002447,116.321726,0,224,39987.5510648148,2009-06-23,13:13:32
40.002296,116.321721,0,235,39987.5511226852,2009-06-23,13:13:37
40.002145,116.321719,0,248,39987.5511805556,2009-06-23,13:13:42
40.001978,116.321753,0,259,39987.5512384259,2009-06-23,13:13:47
40.001796,116.321781,0,270,39987.5512962963,2009-06-23,13:13:52
40.001606,116.321772,0,277,39987.5513541667,2009-06-23,13:13:57
40.001383,116.321815,0,287,39987.551412037,2009-06-23,13:14:02
40.001188,116.321804,0,295,39987.5514699074,2009-06-23,13:14:07
40.001058,116.321827,0,303,39987.5515277778,2009-06-23,13:14:12
40.00086,116.321894,0,301,39987.5515856481,2009-06-23,13:14:17
40.000696,116.321963,0,297,39987.5516435185,2009-06-23,13:14:22
40.000547,116.321965,0,300,39987.5517013889,2009-06-23,13:14:27
40.000434,116.321966,0,302,39987.5517592593,2009-06-23,13:14:32
40.000278,116.321959,0,305,39987.5518171296,2009-06-23,13:14:37
40.000062,116.322015,0,294,39987.551875,2009-06-23,13:14:42
39.999843,116.322083,0,298,39987.5519328704,2009-06-23,13:14:47
39.999718,116.322192,0,292,39987.5519907407,2009-06-23,13:14:52
39.999701,116.322357,0,291,39987.5520486111,2009-06-23,13:14:57
39.999686,116.322556,0,296,39987.5521064815,2009-06-23,13:15:02
39.999667,116.32278,0,301,39987.5521643519,2009-06-23,13:15:07
39.999638,116.322996,0,296,39987.5522222222,2009-06-23,13:15:12
39.999611,116.323171,0,300,39987.5522800926,2009-06-23,13:15:17
39.999602,116.323363,0,307,39987.552337963,2009-06-23,13:15:22
39.999589,116.323516,0,311,39987.5523958333,2009-06-23,13:15:27
39.999624,116.323724,0,312,39987.5524537037,2009-06-23,13:15:32
39.999655,116.323934,0,314,39987.5525115741,2009-06-23,13:15:37
39.999664,116.324117,0,317,39987.5525694444,2009-06-23,13:15:42
39.999675,116.324267,0,324,39987.5526273148,2009-06-23,13:15:47
39.999679,116.32446,0,310,39987.5526851852,2009-06-23,13:15:52
39.999646,116.3248,0,301,39987.5527430556,2009-06-23,13:15:57
39.999777,116.325075,0,284,39987.5528009259,2009-06-23,13:16:02
39.999782,116.325391,0,272,39987.5528587963,2009-06-23,13:16:07
39.999792,116.325673,0,263,39987.5529166667,2009-06-23,13:16:12
39.999763,116.325915,0,257,39987.552974537,2009-06-23,13:16:17
39.99979,116.326147,0,247,39987.5530324074,2009-06-23,13:16:22
39.9998,116.326382,0,242,39987.5530902778,2009-06-23,13:16:27
39.99982,116.326593,0,234,39987.5531481481,2009-06-23,13:16:32
39.999832,116.326835,0,230,39987.5532060185,2009-06-23,13:16:37
39.99986,116.32704,0,226,39987.5532638889,2009-06-23,13:16:42
39.99989,116.327212,0,223,39987.5533217593,2009-06-23,13:16:47
39.999874,116.32731,0,218,39987.5533796296,2009-06-23,13:16:52
39.99988,116.327359,0,211,39987.5534375,2009-06-23,13:16:57
39.999876,116.327377,0,210,39987.5534953704,2009-06-23,13:17:02
39.999876,116.32738,0,210,39987.5535532407,2009-06-23,13:17:07
39.999875,116.327388,0,209,39987.5536111111,2009-06-23,13:17:12
39.999875,116.327388,0,209,39987.5536458333,2009-06-23,13:17:15
39.999875,116.327382,0,209,39987.5536689815,2009-06-23,13:17:17
39.999874,116.327356,0,209,39987.5537268519,2009-06-23,13:17:22
39.999873,116.327329,0,209,39987.5537847222,2009-06-23,13:17:27
39.999874,116.327314,0,209,39987.5538425926,2009-06-23,13:17:32
39.999875,116.327301,0,209,39987.553900463,2009-06-23,13:17:37
39.999877,116.32728,0,209,39987.5539583333,2009-06-23,13:17:42
39.999872,116.327238,0,210,39987.5540162037,2009-06-23,13:17:47
39.999818,116.32713,0,210,39987.5540740741,2009-06-23,13:17:52
39.999661,116.327113,0,210,39987.5541319444,2009-06-23,13:17:57
39.999643,116.327082,0,210,39987.5541898148,2009-06-23,13:18:02
39.999649,116.327011,0,210,39987.5543055556,2009-06-23,13:18:12
39.999764,116.327092,0,210,39987.5543634259,2009-06-23,13:18:17
39.999959,116.327179,0,210,39987.5544212963,2009-06-23,13:18:22
40.000014,116.327316,0,210,39987.5545949074,2009-06-23,13:18:37
40.001961,116.342032,0,307,39987.5580902778,2009-06-23,13:23:39
40.001724,116.340286,0,296,39987.5582060185,2009-06-23,13:23:49
40.001534,116.338904,0,303,39987.5583217593,2009-06-23,13:23:59
40.001471,116.338029,0,308,39987.5583796296,2009-06-23,13:24:04
40.00093,116.330019,0,319,39987.5623148148,2009-06-23,13:29:44
40.000939,116.329512,0,322,39987.5623726852,2009-06-23,13:29:49
40.001015,116.329254,0,319,39987.5624305556,2009-06-23,13:29:54
40.000885,116.328967,0,296,39987.5624884259,2009-06-23,13:29:59
40.000896,116.328945,0,293,39987.5625462963,2009-06-23,13:30:04
40.000896,116.328945,0,293,39987.5625810185,2009-06-23,13:30:07
40.000896,116.328938,0,292,39987.5626041667,2009-06-23,13:30:09
40.000898,116.328922,0,292,39987.562662037,2009-06-23,13:30:14
40.000898,116.328922,0,292,39987.5626967593,2009-06-23,13:30:17
40.000897,116.328927,0,292,39987.5627199074,2009-06-23,13:30:19
40.000866,116.32884,0,285,39987.5627777778,2009-06-23,13:30:24
40.000858,116.328809,0,278,39987.5628356481,2009-06-23,13:30:29
40.000641,116.335039,0,1342,39987.5637615741,2009-06-23,13:31:49
40.000786,116.331373,0,845,39987.565150463,2009-06-23,13:33:49
40.000623,116.337111,0,1678,39987.5653240741,2009-06-23,13:34:04
40.001392,116.333717,0,589,39987.5653819444,2009-06-23,13:34:09
40.001513,116.332866,0,369,39987.5654398148,2009-06-23,13:34:14
40.00151,116.331489,0,318,39987.5656712963,2009-06-23,13:34:34
40.001366,116.331151,0,312,39987.5657291667,2009-06-23,13:34:39
40.001246,116.331112,0,303,39987.565787037,2009-06-23,13:34:44
40.001168,116.331017,0,296,39987.5658449074,2009-06-23,13:34:49
40.001135,116.331005,0,290,39987.5659027778,2009-06-23,13:34:54
40.001076,116.330923,0,283,39987.5659606481,2009-06-23,13:34:59
40.001067,116.330592,0,277,39987.5660185185,2009-06-23,13:35:04
40.001074,116.33029,0,272,39987.5660763889,2009-06-23,13:35:09
40.001067,116.330354,0,266,39987.5661342593,2009-06-23,13:35:14
40.001066,116.330451,0,264,39987.5661921296,2009-06-23,13:35:19
40.000911,116.32819,0,245,39987.56625,2009-06-23,13:35:24
40.000889,116.327802,0,238,39987.5663078704,2009-06-23,13:35:29
40.000873,116.327651,0,233,39987.5663657407,2009-06-23,13:35:34
40.000856,116.327539,0,230,39987.5664236111,2009-06-23,13:35:39
40.000856,116.327458,0,228,39987.5664814815,2009-06-23,13:35:44
40.000861,116.327366,0,227,39987.5665393519,2009-06-23,13:35:49
40.000866,116.32732,0,222,39987.5665972222,2009-06-23,13:35:54
40.000873,116.327287,0,215,39987.5666550926,2009-06-23,13:35:59
40.000895,116.327228,0,210,39987.566712963,2009-06-23,13:36:04
40.000904,116.327097,0,206,39987.5667708333,2009-06-23,13:36:09
40.000879,116.327015,0,204,39987.5668287037,2009-06-23,13:36:14
40.000833,116.326954,0,204,39987.5668865741,2009-06-23,13:36:19
40.000817,116.326993,0,209,39987.5669444444,2009-06-23,13:36:24
40.000798,116.327131,0,216,39987.5670023148,2009-06-23,13:36:29
40.000792,116.327138,0,216,39987.5670601852,2009-06-23,13:36:34
40.000792,116.327138,0,216,39987.5670949074,2009-06-23,13:36:37
40.000798,116.32713,0,213,39987.5671180556,2009-06-23,13:36:39
40.000807,116.327125,0,211,39987.5671759259,2009-06-23,13:36:44
40.000807,116.327093,0,210,39987.5672337963,2009-06-23,13:36:49
40.000807,116.327093,0,210,39987.5672685185,2009-06-23,13:36:52
40.000806,116.327095,0,209,39987.5672916667,2009-06-23,13:36:54
40.000827,116.327109,0,209,39987.567349537,2009-06-23,13:36:59
40.000845,116.327084,0,209,39987.5674074074,2009-06-23,13:37:04
40.000874,116.327031,0,209,39987.5674652778,2009-06-23,13:37:09
40.000887,116.327,0,209,39987.5675231481,2009-06-23,13:37:14
40.000886,116.326952,0,208,39987.5675810185,2009-06-23,13:37:19
40.000867,116.326956,0,208,39987.5676388889,2009-06-23,13:37:24
40.000877,116.326998,0,208,39987.5676967593,2009-06-23,13:37:29
40.000882,116.326966,0,208,39987.5677546296,2009-06-23,13:37:34
40.000906,116.326938,0,208,39987.5678125,2009-06-23,13:37:39
40.000966,116.32692,0,207,39987.5678703704,2009-06-23,13:37:44
40.000834,116.327895,0,299,39987.5742361111,2009-06-23,13:46:54
40.000843,116.32754,0,214,39987.5742939815,2009-06-23,13:46:59
40.000888,116.327474,0,208,39987.5743518519,2009-06-23,13:47:04
40.000916,116.327475,0,203,39987.5744097222,2009-06-23,13:47:09
40.000937,116.327514,0,202,39987.5744675926,2009-06-23,13:47:14
40.000902,116.327481,0,198,39987.574525463,2009-06-23,13:47:19
40.000883,116.327439,0,199,39987.5745833333,2009-06-23,13:47:24
40.000895,116.327334,0,192,39987.5746412037,2009-06-23,13:47:29
40.000945,116.327298,0,181,39987.5746990741,2009-06-23,13:47:34
40.000945,116.32725,0,174,39987.5747569444,2009-06-23,13:47:39
40.000917,116.327229,0,172,39987.5748148148,2009-06-23,13:47:44
40.000917,116.327229,0,172,39987.574849537,2009-06-23,13:47:47
40.000916,116.327226,0,172,39987.5748726852,2009-06-23,13:47:49
40.001007,116.327222,0,171,39987.5749305556,2009-06-23,13:47:54
40.001032,116.327168,0,168,39987.5749884259,2009-06-23,13:47:59
40.001027,116.327186,0,166,39987.5750462963,2009-06-23,13:48:04
40.000989,116.327262,0,167,39987.5751041667,2009-06-23,13:48:09
40.000963,116.327327,0,168,39987.575162037,2009-06-23,13:48:14
40.000982,116.327388,0,168,39987.5752199074,2009-06-23,13:48:19
40.000972,116.32737,0,170,39987.5752777778,2009-06-23,13:48:24
40.000975,116.327327,0,174,39987.5753356481,2009-06-23,13:48:29
40.000959,116.327273,0,177,39987.5753935185,2009-06-23,13:48:34
40.001024,116.32726,0,185,39987.5754513889,2009-06-23,13:48:39
40.000984,116.327355,0,190,39987.5755092593,2009-06-23,13:48:44
40.00097,116.327397,0,197,39987.5755671296,2009-06-23,13:48:49
40.000942,116.327431,0,200,39987.575625,2009-06-23,13:48:54
40.000901,116.3275,0,202,39987.5756828704,2009-06-23,13:48:59
40.000885,116.327509,0,203,39987.5757407407,2009-06-23,13:49:04
40.000845,116.327592,0,203,39987.5757986111,2009-06-23,13:49:09
40.000831,116.327657,0,206,39987.5758564815,2009-06-23,13:49:14
40.000751,116.327745,0,207,39987.5759143519,2009-06-23,13:49:19
40.000706,116.327779,0,208,39987.5759722222,2009-06-23,13:49:24
40.000675,116.327827,0,208,39987.5760300926,2009-06-23,13:49:29
40.000685,116.327861,0,206,39987.576087963,2009-06-23,13:49:34
40.000672,116.327883,0,201,39987.5761458333,2009-06-23,13:49:39
40.000685,116.327892,0,198,39987.5762037037,2009-06-23,13:49:44
40.000752,116.327915,0,193,39987.5762615741,2009-06-23,13:49:49
40.000793,116.327936,0,188,39987.5763194444,2009-06-23,13:49:54
40.000786,116.327891,0,185,39987.5763773148,2009-06-23,13:49:59
40.000772,116.327862,0,183,39987.5764351852,2009-06-23,13:50:04
40.000772,116.327862,0,183,39987.5764699074,2009-06-23,13:50:07
40.000776,116.327859,0,181,39987.5764930556,2009-06-23,13:50:09
40.00077,116.327918,0,180,39987.5765509259,2009-06-23,13:50:14
40.000786,116.327932,0,178,39987.5766087963,2009-06-23,13:50:19
40.000799,116.327952,0,178,39987.5766666667,2009-06-23,13:50:24
40.000804,116.327962,0,178,39987.576724537,2009-06-23,13:50:29
40.000804,116.327969,0,178,39987.5767824074,2009-06-23,13:50:34
40.000804,116.327965,0,178,39987.5768402778,2009-06-23,13:50:39
40.000805,116.327964,0,178,39987.5768981481,2009-06-23,13:50:44
40.000804,116.32797,0,178,39987.5769560185,2009-06-23,13:50:49
40.000804,116.32797,0,178,39987.5769907407,2009-06-23,13:50:52
40.000805,116.327967,0,178,39987.5770138889,2009-06-23,13:50:54
40.000831,116.328052,0,175,39987.5770717593,2009-06-23,13:50:59
40.000824,116.328063,0,174,39987.5771296296,2009-06-23,13:51:04
40.000824,116.328063,0,174,39987.5771643519,2009-06-23,13:51:07
40.000823,116.328055,0,175,39987.5771875,2009-06-23,13:51:09
40.000832,116.327938,0,175,39987.5772453704,2009-06-23,13:51:14
40.000804,116.327835,0,173,39987.5773032407,2009-06-23,13:51:19
40.000818,116.327685,0,170,39987.5773611111,2009-06-23,13:51:24
40.000855,116.327514,0,164,39987.5774189815,2009-06-23,13:51:29
40.000865,116.327383,0,160,39987.5774768519,2009-06-23,13:51:34
40.000857,116.327326,0,157,39987.5775347222,2009-06-23,13:51:39
40.000858,116.327285,0,162,39987.5775925926,2009-06-23,13:51:44
40.000897,116.327216,0,164,39987.577650463,2009-06-23,13:51:49
40.000935,116.327173,0,166,39987.5777083333,2009-06-23,13:51:54
40.000922,116.327135,0,167,39987.5777662037,2009-06-23,13:51:59
40.000902,116.327136,0,167,39987.5778240741,2009-06-23,13:52:04
40.000914,116.327112,0,168,39987.5778819444,2009-06-23,13:52:09
40.000918,116.327139,0,167,39987.5779398148,2009-06-23,13:52:14
40.000921,116.327229,0,166,39987.5779976852,2009-06-23,13:52:19
40.000898,116.32726,0,168,39987.5780555556,2009-06-23,13:52:24
40.000901,116.327213,0,171,39987.5781134259,2009-06-23,13:52:29
40.000942,116.32726,0,175,39987.5781712963,2009-06-23,13:52:34
40.000952,116.327309,0,178,39987.5782291667,2009-06-23,13:52:39
40.000962,116.327335,0,179,39987.578287037,2009-06-23,13:52:44
40.000924,116.327351,0,181,39987.5783449074,2009-06-23,13:52:49
40.000902,116.327365,0,182,39987.5784027778,2009-06-23,13:52:54
40.000905,116.327327,0,182,39987.5784606481,2009-06-23,13:52:59
40.000905,116.327308,0,184,39987.5785185185,2009-06-23,13:53:04
40.000906,116.327323,0,184,39987.5785763889,2009-06-23,13:53:09
40.0009,116.327345,0,184,39987.5786342593,2009-06-23,13:53:14
40.000914,116.327348,0,183,39987.5786921296,2009-06-23,13:53:19
40.000923,116.327302,0,184,39987.57875,2009-06-23,13:53:24
40.000955,116.327304,0,185,39987.5788078704,2009-06-23,13:53:29
40.000956,116.327293,0,186,39987.5788657407,2009-06-23,13:53:34
40.000961,116.327321,0,186,39987.5789236111,2009-06-23,13:53:39
40.000938,116.32739,0,185,39987.5789814815,2009-06-23,13:53:44
40.000931,116.327381,0,185,39987.5790393518,2009-06-23,13:53:49
40.000936,116.327356,0,185,39987.5790972222,2009-06-23,13:53:54
40.000923,116.327266,0,187,39987.5791550926,2009-06-23,13:53:59
40.000929,116.327203,0,188,39987.579212963,2009-06-23,13:54:04
40.000946,116.327195,0,190,39987.5792708333,2009-06-23,13:54:09
40.000919,116.327226,0,189,39987.5793287037,2009-06-23,13:54:14
40.000916,116.327207,0,189,39987.5793865741,2009-06-23,13:54:19
40.000922,116.327163,0,188,39987.5794444444,2009-06-23,13:54:24
40.000932,116.327131,0,187,39987.5795023148,2009-06-23,13:54:29
40.000944,116.327075,0,186,39987.5795601852,2009-06-23,13:54:34
40.0009,116.326945,0,185,39987.5796180556,2009-06-23,13:54:39
40.000926,116.326907,0,185,39987.5796759259,2009-06-23,13:54:44
40.000934,116.32696,0,186,39987.5797337963,2009-06-23,13:54:49
40.000939,116.326924,0,186,39987.5797916667,2009-06-23,13:54:54
40.000871,116.32771,0,191,39987.5804861111,2009-06-23,13:55:54
40.000891,116.327537,0,195,39987.5805439815,2009-06-23,13:55:59
40.00093,116.327223,0,196,39987.5806018518,2009-06-23,13:56:04
40.00102,116.326927,0,193,39987.5806597222,2009-06-23,13:56:09
40.001001,116.326836,0,192,39987.5807175926,2009-06-23,13:56:14
40.000926,116.326823,0,192,39987.580775463,2009-06-23,13:56:19
40.000949,116.326756,0,196,39987.5808333333,2009-06-23,13:56:24
40.000984,116.326731,0,196,39987.5808912037,2009-06-23,13:56:29
40.000984,116.326731,0,196,39987.5809259259,2009-06-23,13:56:32
40.000986,116.326724,0,196,39987.5809490741,2009-06-23,13:56:34
40.001008,116.326773,0,197,39987.5810069444,2009-06-23,13:56:39
40.001016,116.326715,0,198,39987.5810648148,2009-06-23,13:56:44
40.00101,116.32669,0,197,39987.5811226852,2009-06-23,13:56:49
40.000997,116.326713,0,198,39987.5811805556,2009-06-23,13:56:54
40.00099,116.326686,0,197,39987.5812384259,2009-06-23,13:56:59
40.001002,116.326683,0,197,39987.5812962963,2009-06-23,13:57:04
40.000974,116.326771,0,193,39987.5813541667,2009-06-23,13:57:09
40.000974,116.326791,0,192,39987.581412037,2009-06-23,13:57:14
40.00098,116.326724,0,192,39987.5814699074,2009-06-23,13:57:19
40.001021,116.326671,0,191,39987.5815277778,2009-06-23,13:57:24
40.001036,116.326662,0,191,39987.5815856481,2009-06-23,13:57:29
40.000995,116.326743,0,188,39987.5816435185,2009-06-23,13:57:34
40.000987,116.326812,0,188,39987.5817013889,2009-06-23,13:57:39
40.000962,116.326922,0,183,39987.5817592593,2009-06-23,13:57:44
40.000957,116.326944,0,180,39987.5818171296,2009-06-23,13:57:49
40.000957,116.326944,0,180,39987.5818518519,2009-06-23,13:57:52
40.000957,116.326945,0,180,39987.581875,2009-06-23,13:57:54
40.000987,116.32721,0,188,39987.582974537,2009-06-23,13:59:29
40.000833,116.327483,0,165,39987.585462963,2009-06-23,14:03:04
40.000822,116.327502,0,164,39987.5855208333,2009-06-23,14:03:09
40.000822,116.327499,0,164,39987.5855787037,2009-06-23,14:03:14
40.000822,116.327502,0,164,39987.5856365741,2009-06-23,14:03:19
40.000822,116.327504,0,164,39987.5856944444,2009-06-23,14:03:24
40.000823,116.3275,0,164,39987.5857523148,2009-06-23,14:03:29
40.000824,116.3275,0,164,39987.5858101852,2009-06-23,14:03:34
40.000824,116.3275,0,164,39987.5858449074,2009-06-23,14:03:37
40.000825,116.327493,0,164,39987.5858680556,2009-06-23,14:03:39
40.00083,116.327467,0,164,39987.5859259259,2009-06-23,14:03:44
40.00085,116.327387,0,162,39987.5859837963,2009-06-23,14:03:49
40.000854,116.327348,0,161,39987.5860416667,2009-06-23,14:03:54
40.000868,116.327333,0,160,39987.586099537,2009-06-23,14:03:59
40.00088,116.327294,0,158,39987.5861574074,2009-06-23,14:04:04
40.00088,116.327236,0,156,39987.5862152778,2009-06-23,14:04:09
40.000893,116.327145,0,154,39987.5862731481,2009-06-23,14:04:14
40.000903,116.327112,0,154,39987.5863310185,2009-06-23,14:04:19
40.000911,116.327033,0,153,39987.5863888889,2009-06-23,14:04:24
40.000905,116.326935,0,152,39987.5864467593,2009-06-23,14:04:29
40.000909,116.326898,0,152,39987.5865046296,2009-06-23,14:04:34
40.00092,116.326916,0,152,39987.5865625,2009-06-23,14:04:39
40.000946,116.327024,0,153,39987.5866203704,2009-06-23,14:04:44
40.000928,116.327062,0,152,39987.5866782407,2009-06-23,14:04:49
40.00089,116.32718,0,150,39987.5867361111,2009-06-23,14:04:54
40.000891,116.327176,0,150,39987.5867939815,2009-06-23,14:04:59
40.000891,116.327179,0,150,39987.5868518518,2009-06-23,14:05:04
40.000892,116.327178,0,150,39987.5869097222,2009-06-23,14:05:09
40.000893,116.32718,0,150,39987.5869675926,2009-06-23,14:05:14
40.000894,116.327176,0,150,39987.587025463,2009-06-23,14:05:19
40.000894,116.327176,0,150,39987.5870601852,2009-06-23,14:05:22
40.000895,116.327177,0,150,39987.5870833333,2009-06-23,14:05:24
40.000903,116.327164,0,151,39987.5871412037,2009-06-23,14:05:29
40.000928,116.327151,0,152,39987.5871990741,2009-06-23,14:05:34
40.000937,116.327175,0,153,39987.5872569444,2009-06-23,14:05:39
40.000914,116.327233,0,154,39987.5873148148,2009-06-23,14:05:44
40.0009,116.327258,0,154,39987.5873726852,2009-06-23,14:05:49
40.000894,116.327268,0,155,39987.5874305556,2009-06-23,14:05:54
40.000894,116.327251,0,155,39987.5874884259,2009-06-23,14:05:59
40.000921,116.327148,0,155,39987.5875462963,2009-06-23,14:06:04
40.000925,116.327236,0,156,39987.5876041667,2009-06-23,14:06:09
40.000888,116.327322,0,154,39987.587662037,2009-06-23,14:06:14
40.000888,116.327322,0,154,39987.5876967593,2009-06-23,14:06:17
40.000895,116.327323,0,154,39987.5877199074,2009-06-23,14:06:19
40.000904,116.327314,0,155,39987.5877777778,2009-06-23,14:06:24
40.000891,116.327372,0,155,39987.5878356481,2009-06-23,14:06:29
40.000897,116.327341,0,156,39987.5878935185,2009-06-23,14:06:34
40.000906,116.32735,0,155,39987.5879513889,2009-06-23,14:06:39
40.0009,116.327369,0,154,39987.5880092593,2009-06-23,14:06:44
40.000875,116.327375,0,155,39987.5880671296,2009-06-23,14:06:49
40.000875,116.327375,0,155,39987.5881018518,2009-06-23,14:06:52
40.000875,116.327369,0,154,39987.588125,2009-06-23,14:06:54
40.000877,116.327422,0,153,39987.5881828704,2009-06-23,14:06:59
40.000868,116.327416,0,152,39987.5882407407,2009-06-23,14:07:04
40.000866,116.327404,0,151,39987.5882986111,2009-06-23,14:07:09
40.000877,116.327374,0,152,39987.5883564815,2009-06-23,14:07:14
40.000886,116.327335,0,153,39987.5884143518,2009-06-23,14:07:19
40.000845,116.32737,0,155,39987.5884722222,2009-06-23,14:07:24
40.000845,116.32737,0,155,39987.5885069444,2009-06-23,14:07:27
40.000847,116.32737,0,156,39987.5885300926,2009-06-23,14:07:29
40.000845,116.327349,0,156,39987.588587963,2009-06-23,14:07:34
40.000864,116.327291,0,153,39987.5886458333,2009-06-23,14:07:39
40.000864,116.327291,0,153,39987.5886805556,2009-06-23,14:07:42
40.000858,116.327288,0,152,39987.5887037037,2009-06-23,14:07:44
40.000856,116.327264,0,151,39987.5887615741,2009-06-23,14:07:49
40.000858,116.327273,0,150,39987.5888194444,2009-06-23,14:07:54
40.00089,116.327193,0,147,39987.5888773148,2009-06-23,14:07:59
40.00087,116.32716,0,147,39987.5889351852,2009-06-23,14:08:04
40.000884,116.327067,0,146,39987.5889930556,2009-06-23,14:08:09
40.000839,116.32709,0,145,39987.5890509259,2009-06-23,14:08:14
40.000805,116.327076,0,142,39987.5891087963,2009-06-23,14:08:19
40.000755,116.327055,0,139,39987.5891666667,2009-06-23,14:08:24
40.000704,116.327045,0,140,39987.589224537,2009-06-23,14:08:29
40.000711,116.327082,0,141,39987.5892824074,2009-06-23,14:08:34
40.000711,116.3271,0,141,39987.5893402778,2009-06-23,14:08:39
40.000737,116.327178,0,139,39987.5893981481,2009-06-23,14:08:44
40.000747,116.327201,0,138,39987.5894560185,2009-06-23,14:08:49
40.000747,116.327201,0,138,39987.5894907407,2009-06-23,14:08:52
40.000748,116.327207,0,138,39987.5895138889,2009-06-23,14:08:54
40.000767,116.327299,0,138,39987.5895717593,2009-06-23,14:08:59
40.000797,116.32735,0,138,39987.5896296296,2009-06-23,14:09:04
40.000804,116.327378,0,139,39987.5896875,2009-06-23,14:09:09
40.000803,116.327391,0,139,39987.5897453704,2009-06-23,14:09:14
40.000818,116.327404,0,138,39987.5898032407,2009-06-23,14:09:19
40.000825,116.327388,0,138,39987.5898611111,2009-06-23,14:09:24
40.00081,116.327418,0,140,39987.5899189815,2009-06-23,14:09:29
40.000793,116.327452,0,141,39987.5899768519,2009-06-23,14:09:34
40.000759,116.327495,0,143,39987.5900347222,2009-06-23,14:09:39
40.000725,116.327506,0,143,39987.5900925926,2009-06-23,14:09:44
40.000713,116.32751,0,144,39987.590150463,2009-06-23,14:09:49
40.000714,116.327548,0,145,39987.5902083333,2009-06-23,14:09:54
40.000768,116.327545,0,144,39987.5902662037,2009-06-23,14:09:59
40.000795,116.327489,0,146,39987.5903240741,2009-06-23,14:10:04
