# Supplementary material for: Research on differential privacy protection method based on user tendency
Source: PLoS One. 2023 Oct 26;18(10):e0288823. doi: 10.1371/journal.pone.0288823 (PMC10602288; doi:10.1371/journal.pone.0288823)
Supplement: S1 Data — (ZIP) [file pone.0288823.s001.zip › Data 5-1/000/Trajectory/20090623233404.plt]

Geolife trajectory
WGS 84
Altitude is in Feet
Reserved 3
0,2,255,My Track,0,0,2,8421376
0
39.999911,116.327422,0,158,39987.9819907407,2009-06-23,23:34:04
39.999934,116.327423,0,145,39987.9820486111,2009-06-23,23:34:09
39.999924,116.327417,0,146,39987.9821064815,2009-06-23,23:34:14
39.999924,116.327417,0,146,39987.9821412037,2009-06-23,23:34:17
39.999916,116.327418,0,150,39987.9821643519,2009-06-23,23:34:19
39.999917,116.327401,0,153,39987.9822222222,2009-06-23,23:34:24
39.999919,116.327257,0,152,39987.9822800926,2009-06-23,23:34:29
40.000006,116.327137,0,152,39987.982337963,2009-06-23,23:34:34
40.000116,116.327136,0,156,39987.9823958333,2009-06-23,23:34:39
40.000193,116.32718,0,161,39987.9824537037,2009-06-23,23:34:44
40.00027,116.327195,0,166,39987.9825115741,2009-06-23,23:34:49
40.000444,116.327143,0,177,39987.9825694444,2009-06-23,23:34:54
40.000615,116.327111,0,188,39987.9826273148,2009-06-23,23:34:59
40.000859,116.327034,0,196,39987.9826851852,2009-06-23,23:35:04
40.00105,116.326982,0,207,39987.9827430556,2009-06-23,23:35:09
40.001204,116.326903,0,216,39987.9828009259,2009-06-23,23:35:14
40.001358,116.326745,0,223,39987.9828587963,2009-06-23,23:35:19
40.001492,116.326665,0,236,39987.9829166667,2009-06-23,23:35:24
40.001684,116.326609,0,246,39987.982974537,2009-06-23,23:35:29
40.001873,116.326568,0,255,39987.9830324074,2009-06-23,23:35:34
40.002064,116.326486,0,247,39987.9830902778,2009-06-23,23:35:39
40.002278,116.326455,0,214,39987.9831481481,2009-06-23,23:35:44
40.002351,116.326221,0,220,39987.9832060185,2009-06-23,23:35:49
40.002378,116.325956,0,191,39987.9832638889,2009-06-23,23:35:54
40.002392,116.325727,0,180,39987.9833217593,2009-06-23,23:35:59
40.002378,116.325484,0,171,39987.9833796296,2009-06-23,23:36:04
40.002366,116.325256,0,162,39987.9834375,2009-06-23,23:36:09
40.002493,116.325152,0,152,39987.9834953704,2009-06-23,23:36:14
40.002616,116.325117,0,151,39987.9835532407,2009-06-23,23:36:19
40.002775,116.325126,0,158,39987.9836111111,2009-06-23,23:36:24
40.002944,116.325116,0,162,39987.9836689815,2009-06-23,23:36:29
40.003138,116.325119,0,148,39987.9837268519,2009-06-23,23:36:34
40.003293,116.325118,0,152,39987.9837847222,2009-06-23,23:36:39
40.00344,116.325039,0,154,39987.9838425926,2009-06-23,23:36:44
40.003499,116.324881,0,162,39987.983900463,2009-06-23,23:36:49
40.003513,116.324741,0,170,39987.9839583333,2009-06-23,23:36:54
40.003494,116.324565,0,177,39987.9840162037,2009-06-23,23:36:59
40.003531,116.324487,0,184,39987.9840740741,2009-06-23,23:37:04
40.00363,116.324438,0,191,39987.9841319444,2009-06-23,23:37:09
40.003792,116.324341,0,195,39987.9841898148,2009-06-23,23:37:14
40.003998,116.324307,0,182,39987.9842476852,2009-06-23,23:37:19
40.004335,116.324326,0,172,39987.9843055556,2009-06-23,23:37:24
40.004581,116.324286,0,192,39987.9843634259,2009-06-23,23:37:29
40.004756,116.324231,0,179,39987.9844212963,2009-06-23,23:37:34
40.004914,116.324202,0,169,39987.9844791667,2009-06-23,23:37:39
40.005096,116.324223,0,177,39987.984537037,2009-06-23,23:37:44
40.005289,116.324232,0,192,39987.9845949074,2009-06-23,23:37:49
40.005463,116.32423,0,193,39987.9846527778,2009-06-23,23:37:54
40.005739,116.324199,0,172,39987.9847106481,2009-06-23,23:37:59
40.005944,116.324224,0,192,39987.9847685185,2009-06-23,23:38:04
40.00614,116.324247,0,212,39987.9848263889,2009-06-23,23:38:09
40.006368,116.324211,0,202,39987.9848842593,2009-06-23,23:38:14
40.006571,116.324052,0,186,39987.9849421296,2009-06-23,23:38:19
40.006638,116.323812,0,180,39987.985,2009-06-23,23:38:24
40.00662,116.32356,0,169,39987.9850578704,2009-06-23,23:38:29
40.006647,116.323262,0,155,39987.9851157407,2009-06-23,23:38:34
40.006657,116.323001,0,159,39987.9851736111,2009-06-23,23:38:39
40.006667,116.32278,0,156,39987.9852314815,2009-06-23,23:38:44
40.006714,116.322551,0,153,39987.9852893518,2009-06-23,23:38:49
40.006704,116.322297,0,158,39987.9853472222,2009-06-23,23:38:54
40.006736,116.32201,0,164,39987.9854050926,2009-06-23,23:38:59
40.006743,116.321772,0,166,39987.985462963,2009-06-23,23:39:04
40.006679,116.321516,0,161,39987.9855208333,2009-06-23,23:39:09
40.006772,116.321318,0,149,39987.9855787037,2009-06-23,23:39:14
40.006921,116.321259,0,140,39987.9856365741,2009-06-23,23:39:19
40.007076,116.321241,0,145,39987.9856944444,2009-06-23,23:39:24
40.007263,116.321186,0,134,39987.9857523148,2009-06-23,23:39:29
40.007407,116.321023,0,123,39987.9858101852,2009-06-23,23:39:34
40.007449,116.320719,0,126,39987.9858680556,2009-06-23,23:39:39
40.00742,116.320482,0,127,39987.9859259259,2009-06-23,23:39:44
40.007424,116.320256,0,128,39987.9859837963,2009-06-23,23:39:49
40.007438,116.32003,0,133,39987.9860416667,2009-06-23,23:39:54
40.007461,116.31986,0,129,39987.986099537,2009-06-23,23:39:59
40.007583,116.319825,0,133,39987.9861574074,2009-06-23,23:40:04
40.007654,116.319754,0,150,39987.9862152778,2009-06-23,23:40:09
40.007713,116.319734,0,147,39987.9862731481,2009-06-23,23:40:14
40.007713,116.319734,0,147,39987.9863078704,2009-06-23,23:40:17
40.007712,116.319734,0,149,39987.9863310185,2009-06-23,23:40:19
40.007701,116.319766,0,149,39987.9863888889,2009-06-23,23:40:24
40.007696,116.31978,0,150,39987.9864467593,2009-06-23,23:40:29
40.007687,116.319783,0,150,39987.9865046296,2009-06-23,23:40:34
40.007679,116.319785,0,150,39987.9865625,2009-06-23,23:40:39
40.007679,116.319785,0,150,39987.9865972222,2009-06-23,23:40:42
40.007675,116.319787,0,150,39987.9866203704,2009-06-23,23:40:44
40.007694,116.319773,0,150,39987.9866782407,2009-06-23,23:40:49
40.007706,116.319735,0,151,39987.9867361111,2009-06-23,23:40:54
40.007681,116.319702,0,151,39987.9867939815,2009-06-23,23:40:59
40.007659,116.319665,0,152,39987.9868518518,2009-06-23,23:41:04
40.007657,116.319615,0,152,39987.9869097222,2009-06-23,23:41:09
40.007664,116.319599,0,153,39987.9869675926,2009-06-23,23:41:14
40.007694,116.319606,0,154,39987.987025463,2009-06-23,23:41:19
40.007763,116.31972,0,156,39987.9870833333,2009-06-23,23:41:24
40.007839,116.319941,0,158,39987.9871412037,2009-06-23,23:41:29
40.007851,116.320076,0,160,39987.9871990741,2009-06-23,23:41:34
40.007943,116.320133,0,163,39987.9872569444,2009-06-23,23:41:39
40.008083,116.320242,0,165,39987.9873148148,2009-06-23,23:41:44
40.008225,116.320283,0,168,39987.9873726852,2009-06-23,23:41:49
40.008264,116.320282,0,169,39987.9874305556,2009-06-23,23:41:54
40.008211,116.320021,0,173,39987.9874884259,2009-06-23,23:41:59
40.008242,116.319887,0,179,39987.9875462963,2009-06-23,23:42:04
40.008294,116.319746,0,179,39987.9876041667,2009-06-23,23:42:09
40.008323,116.319693,0,181,39987.987662037,2009-06-23,23:42:14
40.008323,116.319693,0,181,39987.9876967593,2009-06-23,23:42:17
40.008328,116.319691,0,183,39987.9877199074,2009-06-23,23:42:19
40.008325,116.319627,0,186,39987.9877777778,2009-06-23,23:42:24
40.008344,116.319542,0,190,39987.9878356481,2009-06-23,23:42:29
40.00832,116.319555,0,195,39987.9878935185,2009-06-23,23:42:34
40.008277,116.319604,0,203,39987.9879513889,2009-06-23,23:42:39
40.008216,116.319592,0,210,39987.9880092593,2009-06-23,23:42:44
40.008154,116.319567,0,222,39987.9880671296,2009-06-23,23:42:49
40.008159,116.319587,0,231,39987.988125,2009-06-23,23:42:54
40.008165,116.319589,0,237,39987.9881828704,2009-06-23,23:42:59
40.008167,116.319589,0,241,39987.9882407407,2009-06-23,23:43:04
40.008167,116.319589,0,241,39987.988275463,2009-06-23,23:43:07
40.00816,116.319588,0,246,39987.9882986111,2009-06-23,23:43:09
40.008105,116.319579,0,251,39987.9883564815,2009-06-23,23:43:14
40.008051,116.319541,0,256,39987.9884143519,2009-06-23,23:43:19
40.008023,116.319505,0,263,39987.9884722222,2009-06-23,23:43:24
40.008022,116.319481,0,270,39987.9885300926,2009-06-23,23:43:29
40.008,116.319465,0,275,39987.988587963,2009-06-23,23:43:34
40.008002,116.31945,0,275,39987.9886458333,2009-06-23,23:43:39
40.007989,116.319455,0,274,39987.9887037037,2009-06-23,23:43:44
40.007989,116.319455,0,274,39987.9887384259,2009-06-23,23:43:47
40.007982,116.319451,0,271,39987.9887615741,2009-06-23,23:43:49
40.007961,116.319385,0,265,39987.9888194444,2009-06-23,23:43:54
40.007923,116.31933,0,261,39987.9888773148,2009-06-23,23:43:59
40.00785,116.319283,0,258,39987.9889351852,2009-06-23,23:44:04
40.007815,116.319301,0,257,39987.9889930556,2009-06-23,23:44:09
40.007779,116.319322,0,256,39987.9890509259,2009-06-23,23:44:14
40.007756,116.319323,0,254,39987.9891087963,2009-06-23,23:44:19
40.007768,116.319368,0,251,39987.9891666667,2009-06-23,23:44:24
40.007824,116.319478,0,249,39987.989224537,2009-06-23,23:44:29
40.00779,116.319542,0,248,39987.9892824074,2009-06-23,23:44:34
40.00769,116.319584,0,248,39987.9893402778,2009-06-23,23:44:39
40.008094,116.319223,0,1117,39987.990787037,2009-06-23,23:46:44
40.008107,116.319647,0,188,39987.9908449074,2009-06-23,23:46:49
40.008041,116.319643,0,187,39987.9909027778,2009-06-23,23:46:54
40.007985,116.319669,0,185,39987.9909606481,2009-06-23,23:46:59
40.007935,116.319669,0,184,39987.9910185185,2009-06-23,23:47:04
40.00797,116.319725,0,182,39987.9910763889,2009-06-23,23:47:09
40.007711,116.319565,0,181,39987.9911342593,2009-06-23,23:47:14
40.007586,116.319496,0,181,39987.9911921296,2009-06-23,23:47:19
40.007574,116.319482,0,180,39987.99125,2009-06-23,23:47:24
40.007639,116.319473,0,179,39987.9913078704,2009-06-23,23:47:29
40.007701,116.319469,0,176,39987.9913657407,2009-06-23,23:47:34
40.007671,116.319475,0,177,39987.9914236111,2009-06-23,23:47:39
40.007461,116.31944,0,179,39987.9914814815,2009-06-23,23:47:44
40.007396,116.319358,0,179,39987.9915393519,2009-06-23,23:47:49
40.00745,116.319183,0,178,39987.9915972222,2009-06-23,23:47:54
40.0075,116.319051,0,177,39987.9916550926,2009-06-23,23:47:59
