# Supplementary material for: Research on differential privacy protection method based on user tendency
Source: PLoS One. 2023 Oct 26;18(10):e0288823. doi: 10.1371/journal.pone.0288823 (PMC10602288; doi:10.1371/journal.pone.0288823)
Supplement: S1 Data — (ZIP) [file pone.0288823.s001.zip › Data 5-1/000/Trajectory/20090624070430.plt]

Geolife trajectory
WGS 84
Altitude is in Feet
Reserved 3
0,2,255,My Track,0,0,2,8421376
0
40.008351,116.318852,0,492,39988.2947916667,2009-06-24,07:04:30
40.007322,116.319953,0,156,39988.294849537,2009-06-24,07:04:35
40.00722,116.320059,0,146,39988.2949074074,2009-06-24,07:04:40
40.007218,116.320002,0,143,39988.2949652778,2009-06-24,07:04:45
40.00725,116.320156,0,150,39988.2950231481,2009-06-24,07:04:50
40.007325,116.320351,0,155,39988.2950810185,2009-06-24,07:04:55
40.007405,116.32054,0,153,39988.2951388889,2009-06-24,07:05:00
40.007455,116.320774,0,149,39988.2951967593,2009-06-24,07:05:05
40.00747,116.321021,0,139,39988.2952546296,2009-06-24,07:05:10
40.007332,116.321165,0,139,39988.2953125,2009-06-24,07:05:15
40.007148,116.32117,0,146,39988.2953703704,2009-06-24,07:05:20
40.006969,116.321168,0,154,39988.2954282407,2009-06-24,07:05:25
40.00676,116.321184,0,163,39988.2954861111,2009-06-24,07:05:30
40.006563,116.321167,0,174,39988.2955439815,2009-06-24,07:05:35
40.006323,116.321218,0,183,39988.2956018519,2009-06-24,07:05:40
40.006133,116.321231,0,196,39988.2956597222,2009-06-24,07:05:45
40.005979,116.321205,0,209,39988.2957175926,2009-06-24,07:05:50
40.005744,116.321257,0,221,39988.295775463,2009-06-24,07:05:55
40.005517,116.321299,0,231,39988.2958333333,2009-06-24,07:06:00
40.005338,116.321307,0,240,39988.2958912037,2009-06-24,07:06:05
40.00514,116.321306,0,247,39988.2959490741,2009-06-24,07:06:10
40.004954,116.321319,0,257,39988.2960069444,2009-06-24,07:06:15
40.00478,116.321326,0,268,39988.2960648148,2009-06-24,07:06:20
40.004629,116.32134,0,274,39988.2961226852,2009-06-24,07:06:25
40.004439,116.321325,0,280,39988.2961805556,2009-06-24,07:06:30
40.004251,116.321306,0,286,39988.2962384259,2009-06-24,07:06:35
40.004068,116.321305,0,295,39988.2962962963,2009-06-24,07:06:40
40.003889,116.321312,0,304,39988.2963541667,2009-06-24,07:06:45
40.003714,116.321315,0,312,39988.296412037,2009-06-24,07:06:50
40.003531,116.321337,0,311,39988.2964699074,2009-06-24,07:06:55
40.003271,116.321366,0,317,39988.2965277778,2009-06-24,07:07:00
40.003039,116.321386,0,310,39988.2965856481,2009-06-24,07:07:05
40.002836,116.32141,0,311,39988.2966435185,2009-06-24,07:07:10
40.002657,116.321413,0,315,39988.2967013889,2009-06-24,07:07:15
40.00246,116.321424,0,325,39988.2967592593,2009-06-24,07:07:20
40.002249,116.321451,0,331,39988.2968171296,2009-06-24,07:07:25
40.002002,116.321499,0,329,39988.296875,2009-06-24,07:07:30
40.00174,116.321514,0,322,39988.2969328704,2009-06-24,07:07:35
40.001543,116.321512,0,312,39988.2969907407,2009-06-24,07:07:40
40.001337,116.321543,0,307,39988.2970486111,2009-06-24,07:07:45
40.00107,116.321598,0,313,39988.2971064815,2009-06-24,07:07:50
40.000898,116.321587,0,308,39988.2971643518,2009-06-24,07:07:55
40.000672,116.321611,0,315,39988.2972222222,2009-06-24,07:08:00
40.000443,116.321645,0,315,39988.2972800926,2009-06-24,07:08:05
40.000243,116.321734,0,315,39988.297337963,2009-06-24,07:08:10
40.000066,116.321968,0,286,39988.2973958333,2009-06-24,07:08:15
39.999952,116.322204,0,272,39988.2974537037,2009-06-24,07:08:20
39.999877,116.322499,0,254,39988.2975115741,2009-06-24,07:08:25
39.999829,116.322787,0,238,39988.2975694444,2009-06-24,07:08:30
39.999798,116.323069,0,236,39988.2976273148,2009-06-24,07:08:35
39.999791,116.323329,0,235,39988.2976851852,2009-06-24,07:08:40
39.999778,116.323615,0,226,39988.2977430556,2009-06-24,07:08:45
39.999762,116.323889,0,210,39988.2978009259,2009-06-24,07:08:50
39.999779,116.324166,0,207,39988.2978587963,2009-06-24,07:08:55
39.999803,116.324424,0,204,39988.2979166667,2009-06-24,07:09:00
39.999821,116.324677,0,201,39988.297974537,2009-06-24,07:09:05
39.999826,116.324988,0,202,39988.2980324074,2009-06-24,07:09:10
39.999842,116.325272,0,189,39988.2980902778,2009-06-24,07:09:15
39.999864,116.325577,0,174,39988.2981481481,2009-06-24,07:09:20
39.999862,116.325881,0,171,39988.2982060185,2009-06-24,07:09:25
39.999891,116.326161,0,171,39988.2982638889,2009-06-24,07:09:30
39.999936,116.326449,0,168,39988.2983217593,2009-06-24,07:09:35
39.999995,116.326731,0,160,39988.2983796296,2009-06-24,07:09:40
40.000108,116.32694,0,149,39988.2984375,2009-06-24,07:09:45
40.000183,116.3271,0,153,39988.2984953704,2009-06-24,07:09:50
40.000244,116.327067,0,153,39988.2985532407,2009-06-24,07:09:55
40.000244,116.327067,0,153,39988.298587963,2009-06-24,07:09:58
40.000237,116.327061,0,153,39988.2986111111,2009-06-24,07:10:00
40.000217,116.327069,0,154,39988.2986689815,2009-06-24,07:10:05
40.000184,116.327091,0,154,39988.2987268518,2009-06-24,07:10:10
40.000145,116.327152,0,155,39988.2987847222,2009-06-24,07:10:15
40.000076,116.327153,0,155,39988.2988425926,2009-06-24,07:10:20
40.000057,116.327197,0,156,39988.298900463,2009-06-24,07:10:25
40.000035,116.327217,0,157,39988.2989583333,2009-06-24,07:10:30
40.000027,116.327231,0,158,39988.2990162037,2009-06-24,07:10:35
40.000027,116.327231,0,158,39988.2990509259,2009-06-24,07:10:38
40.000027,116.327236,0,158,39988.2990740741,2009-06-24,07:10:40
40.000019,116.327211,0,158,39988.2991319444,2009-06-24,07:10:45
40.000029,116.327169,0,158,39988.2991898148,2009-06-24,07:10:50
40.000044,116.327123,0,158,39988.2992476852,2009-06-24,07:10:55
40.000377,116.326813,0,288,39988.4031597222,2009-06-24,09:40:33
40.000315,116.326909,0,303,39988.4032175926,2009-06-24,09:40:38
40.000276,116.326948,0,304,39988.403275463,2009-06-24,09:40:43
40.000263,116.326947,0,302,39988.4033333333,2009-06-24,09:40:48
40.000255,116.32697,0,285,39988.4033912037,2009-06-24,09:40:53
40.000276,116.326969,0,287,39988.4034490741,2009-06-24,09:40:58
40.000304,116.326982,0,288,39988.4035069444,2009-06-24,09:41:03
40.000347,116.32699,0,289,39988.4035648148,2009-06-24,09:41:08
40.000313,116.327032,0,290,39988.4036226852,2009-06-24,09:41:13
40.00038,116.327,0,291,39988.4036805556,2009-06-24,09:41:18
40.000514,116.326958,0,293,39988.4037384259,2009-06-24,09:41:23
40.000632,116.326871,0,297,39988.4037962963,2009-06-24,09:41:28
40.000723,116.326875,0,306,39988.4038541667,2009-06-24,09:41:33
40.000811,116.32689,0,318,39988.403912037,2009-06-24,09:41:38
40.000971,116.326971,0,334,39988.4039699074,2009-06-24,09:41:43
40.001062,116.327038,0,351,39988.4040277778,2009-06-24,09:41:48
40.001141,116.32704,0,371,39988.4040856481,2009-06-24,09:41:53
40.001225,116.326983,0,376,39988.4041435185,2009-06-24,09:41:58
40.001261,116.326915,0,373,39988.4042013889,2009-06-24,09:42:03
40.001278,116.326819,0,380,39988.4042592593,2009-06-24,09:42:08
40.00134,116.326755,0,384,39988.4043171296,2009-06-24,09:42:13
40.001382,116.326745,0,377,39988.404375,2009-06-24,09:42:18
40.001416,116.326735,0,374,39988.4044328704,2009-06-24,09:42:23
40.001459,116.326725,0,363,39988.4044907407,2009-06-24,09:42:28
40.001511,116.326773,0,351,39988.4045486111,2009-06-24,09:42:33
40.001599,116.326738,0,351,39988.4046064815,2009-06-24,09:42:38
40.001701,116.326701,0,353,39988.4046643519,2009-06-24,09:42:43
40.001802,116.326678,0,357,39988.4047222222,2009-06-24,09:42:48
40.001902,116.326658,0,364,39988.4047800926,2009-06-24,09:42:53
40.002001,116.326644,0,374,39988.404837963,2009-06-24,09:42:58
40.002147,116.326598,0,379,39988.4048958333,2009-06-24,09:43:03
40.002286,116.326573,0,385,39988.4049537037,2009-06-24,09:43:08
40.00237,116.326481,0,382,39988.4050115741,2009-06-24,09:43:13
40.002389,116.326363,0,383,39988.4050694444,2009-06-24,09:43:18
40.002404,116.326179,0,421,39988.4051273148,2009-06-24,09:43:23
40.002411,116.326144,0,420,39988.4051851852,2009-06-24,09:43:28
40.002406,116.326153,0,425,39988.4052430556,2009-06-24,09:43:33
40.0024,116.326139,0,421,39988.4053009259,2009-06-24,09:43:38
40.002388,116.326075,0,419,39988.4053587963,2009-06-24,09:43:43
40.002378,116.325991,0,417,39988.4054166667,2009-06-24,09:43:48
40.002387,116.325916,0,410,39988.405474537,2009-06-24,09:43:53
40.00236,116.325875,0,404,39988.4055324074,2009-06-24,09:43:58
40.002367,116.32599,0,390,39988.4055902778,2009-06-24,09:44:03
40.00241,116.32608,0,386,39988.4056481481,2009-06-24,09:44:08
40.002483,116.326045,0,357,39988.4057060185,2009-06-24,09:44:13
40.002471,116.326131,0,352,39988.4057638889,2009-06-24,09:44:18
40.002556,116.32619,0,348,39988.4058217593,2009-06-24,09:44:23
40.002367,116.326302,0,343,39988.4058796296,2009-06-24,09:44:28
40.002177,116.326375,0,344,39988.4059375,2009-06-24,09:44:33
40.002014,116.326424,0,344,39988.4059953704,2009-06-24,09:44:38
40.001865,116.326461,0,348,39988.4060532407,2009-06-24,09:44:43
40.001703,116.326548,0,349,39988.4061111111,2009-06-24,09:44:48
40.001576,116.326656,0,344,39988.4061689815,2009-06-24,09:44:53
40.001466,116.326711,0,347,39988.4062268519,2009-06-24,09:44:58
40.001428,116.326799,0,342,39988.4062847222,2009-06-24,09:45:03
40.001332,116.326837,0,347,39988.4063425926,2009-06-24,09:45:08
40.001261,116.326796,0,352,39988.406400463,2009-06-24,09:45:13
40.001162,116.326854,0,362,39988.4064583333,2009-06-24,09:45:18
40.001093,116.326904,0,377,39988.4065162037,2009-06-24,09:45:23
40.001072,116.3269,0,384,39988.4065740741,2009-06-24,09:45:28
40.000898,116.326917,0,382,39988.4066319444,2009-06-24,09:45:33
40.000666,116.326913,0,388,39988.4066898148,2009-06-24,09:45:38
40.000446,116.326865,0,391,39988.4067476852,2009-06-24,09:45:43
40.000248,116.326742,0,391,39988.4068055556,2009-06-24,09:45:48
40.000089,116.326641,0,393,39988.4068634259,2009-06-24,09:45:53
40.000097,116.326588,0,376,39988.4069212963,2009-06-24,09:45:58
40.000085,116.32657,0,379,39988.4069791667,2009-06-24,09:46:03
40.000083,116.32657,0,380,39988.407037037,2009-06-24,09:46:08
40.00008,116.32657,0,380,39988.4070949074,2009-06-24,09:46:13
40.000081,116.326569,0,380,39988.4071527778,2009-06-24,09:46:18
40.000077,116.326568,0,381,39988.4072106481,2009-06-24,09:46:23
40.000071,116.326567,0,381,39988.4072685185,2009-06-24,09:46:28
40.000066,116.326566,0,381,39988.4073263889,2009-06-24,09:46:33
40.000059,116.326566,0,382,39988.4073842593,2009-06-24,09:46:38
40.000052,116.326566,0,381,39988.4074421296,2009-06-24,09:46:43
40.000046,116.326567,0,381,39988.4075,2009-06-24,09:46:48
40.000046,116.326567,0,381,39988.4075347222,2009-06-24,09:46:51
40.000042,116.326567,0,381,39988.4075578704,2009-06-24,09:46:53
40.000032,116.326563,0,381,39988.4076157407,2009-06-24,09:46:58
40.00002,116.326532,0,382,39988.4076736111,2009-06-24,09:47:03
40.00002,116.326532,0,382,39988.4077083333,2009-06-24,09:47:06
40.000013,116.326532,0,383,39988.4077314815,2009-06-24,09:47:08
39.999993,116.326538,0,383,39988.4077893518,2009-06-24,09:47:13
39.999981,116.326542,0,384,39988.4078472222,2009-06-24,09:47:18
39.999977,116.326545,0,384,39988.4079050926,2009-06-24,09:47:23
39.999973,116.326546,0,384,39988.407962963,2009-06-24,09:47:28
39.999973,116.326546,0,384,39988.4079976852,2009-06-24,09:47:31
39.999975,116.326547,0,384,39988.4080208333,2009-06-24,09:47:33
39.999986,116.326549,0,383,39988.4080787037,2009-06-24,09:47:38
39.999984,116.326555,0,382,39988.4081365741,2009-06-24,09:47:43
39.999977,116.326558,0,381,39988.4081944444,2009-06-24,09:47:48
39.999977,116.326558,0,381,39988.4082291667,2009-06-24,09:47:51
39.999971,116.326562,0,381,39988.4082523148,2009-06-24,09:47:53
39.999997,116.326562,0,376,39988.4083101852,2009-06-24,09:47:58
39.99992,116.326469,0,363,39988.4083680556,2009-06-24,09:48:03
39.999935,116.326215,0,345,39988.4084259259,2009-06-24,09:48:08
39.999936,116.325938,0,321,39988.4084837963,2009-06-24,09:48:13
40.000007,116.325835,0,308,39988.4085416667,2009-06-24,09:48:18
40.000067,116.325804,0,302,39988.408599537,2009-06-24,09:48:23
40.000211,116.325772,0,281,39988.4086574074,2009-06-24,09:48:28
40.000365,116.325761,0,267,39988.4087152778,2009-06-24,09:48:33
40.000748,116.325602,0,224,39988.4087731481,2009-06-24,09:48:38
40.001086,116.325583,0,195,39988.4088310185,2009-06-24,09:48:43
40.001236,116.32536,0,179,39988.4088888889,2009-06-24,09:48:48
40.001251,116.325068,0,175,39988.4089467593,2009-06-24,09:48:53
40.001272,116.324837,0,171,39988.4090046296,2009-06-24,09:48:58
40.00135,116.324701,0,170,39988.4090625,2009-06-24,09:49:03
40.001466,116.324676,0,175,39988.4091203704,2009-06-24,09:49:08
40.001613,116.324588,0,187,39988.4091782407,2009-06-24,09:49:13
40.001899,116.324425,0,182,39988.4092361111,2009-06-24,09:49:18
40.002091,116.324446,0,184,39988.4092939815,2009-06-24,09:49:23
40.002325,116.324429,0,196,39988.4093518518,2009-06-24,09:49:28
40.002551,116.324436,0,206,39988.4094097222,2009-06-24,09:49:33
40.0028,116.32433,0,173,39988.4094675926,2009-06-24,09:49:38
40.003044,116.324297,0,147,39988.409525463,2009-06-24,09:49:43
40.003303,116.324316,0,119,39988.4095833333,2009-06-24,09:49:48
40.003476,116.324303,0,130,39988.4096412037,2009-06-24,09:49:53
40.003655,116.324294,0,132,39988.4096990741,2009-06-24,09:49:58
40.00387,116.324278,0,118,39988.4097569444,2009-06-24,09:50:03
40.004204,116.32432,0,89,39988.4098148148,2009-06-24,09:50:08
40.00447,116.324323,0,81,39988.4098726852,2009-06-24,09:50:13
40.004691,116.324297,0,104,39988.4099305556,2009-06-24,09:50:18
40.00489,116.324286,0,96,39988.4099884259,2009-06-24,09:50:23
40.005124,116.324252,0,103,39988.4100462963,2009-06-24,09:50:28
40.005357,116.324266,0,93,39988.4101041667,2009-06-24,09:50:33
40.005578,116.324262,0,81,39988.410162037,2009-06-24,09:50:38
40.005826,116.324221,0,91,39988.4102199074,2009-06-24,09:50:43
40.006017,116.324274,0,105,39988.4102777778,2009-06-24,09:50:48
40.006238,116.324294,0,94,39988.4103356482,2009-06-24,09:50:53
40.006426,116.324275,0,91,39988.4103935185,2009-06-24,09:50:58
40.006572,116.324225,0,86,39988.4104513889,2009-06-24,09:51:03
40.006648,116.324005,0,100,39988.4105092593,2009-06-24,09:51:08
40.006653,116.323728,0,102,39988.4105671296,2009-06-24,09:51:13
40.006648,116.323418,0,101,39988.410625,2009-06-24,09:51:18
40.006645,116.323089,0,108,39988.4106828704,2009-06-24,09:51:23
40.006621,116.322708,0,114,39988.4107407407,2009-06-24,09:51:28
40.006645,116.32242,0,113,39988.4107986111,2009-06-24,09:51:33
40.006663,116.322108,0,115,39988.4108564815,2009-06-24,09:51:38
40.00666,116.321826,0,118,39988.4109143519,2009-06-24,09:51:43
40.006639,116.321539,0,116,39988.4109722222,2009-06-24,09:51:48
40.00666,116.321294,0,112,39988.4110300926,2009-06-24,09:51:53
40.006704,116.321066,0,108,39988.411087963,2009-06-24,09:51:58
40.006711,116.320765,0,107,39988.4111458333,2009-06-24,09:52:03
40.006735,116.32043,0,118,39988.4112037037,2009-06-24,09:52:08
40.006759,116.320184,0,123,39988.4112615741,2009-06-24,09:52:13
40.00673,116.319885,0,124,39988.4113194444,2009-06-24,09:52:18
40.006709,116.319605,0,125,39988.4113773148,2009-06-24,09:52:23
40.006615,116.319318,0,123,39988.4114351852,2009-06-24,09:52:28
40.006531,116.319121,0,121,39988.4114930556,2009-06-24,09:52:33
40.006479,116.318816,0,123,39988.4115509259,2009-06-24,09:52:38
40.006472,116.318455,0,126,39988.4116087963,2009-06-24,09:52:43
40.00648,116.318186,0,127,39988.4116666667,2009-06-24,09:52:48
40.006434,116.317926,0,126,39988.411724537,2009-06-24,09:52:53
40.006372,116.317801,0,127,39988.4117824074,2009-06-24,09:52:58
40.006275,116.317695,0,131,39988.4118402778,2009-06-24,09:53:03
40.006179,116.317663,0,140,39988.4118981481,2009-06-24,09:53:08
40.006012,116.317663,0,150,39988.4119560185,2009-06-24,09:53:13
40.005844,116.317627,0,157,39988.4120138889,2009-06-24,09:53:18
40.005772,116.317487,0,167,39988.4120717593,2009-06-24,09:53:23
40.005735,116.317304,0,178,39988.4121296296,2009-06-24,09:53:28
40.00568,116.317109,0,183,39988.4121875,2009-06-24,09:53:33
40.00558,116.317074,0,191,39988.4122453704,2009-06-24,09:53:38
40.005536,116.317047,0,190,39988.4123032407,2009-06-24,09:53:43
40.005527,116.317034,0,192,39988.4123611111,2009-06-24,09:53:48
40.005527,116.317034,0,192,39988.4123958333,2009-06-24,09:53:51
40.005523,116.317027,0,194,39988.4124189815,2009-06-24,09:53:53
40.005531,116.316988,0,197,39988.4124768519,2009-06-24,09:53:58
40.005571,116.316915,0,199,39988.4125347222,2009-06-24,09:54:03
40.005569,116.316856,0,205,39988.4125925926,2009-06-24,09:54:08
40.005525,116.316833,0,206,39988.412650463,2009-06-24,09:54:13
40.005533,116.316819,0,201,39988.4127083333,2009-06-24,09:54:18
40.005552,116.316719,0,194,39988.4127662037,2009-06-24,09:54:23
40.005579,116.316654,0,195,39988.4128240741,2009-06-24,09:54:28
40.005598,116.316635,0,197,39988.4128819444,2009-06-24,09:54:33
40.005609,116.316642,0,197,39988.4129398148,2009-06-24,09:54:38
40.005634,116.316638,0,200,39988.4129976852,2009-06-24,09:54:43
40.005602,116.316671,0,197,39988.4130555556,2009-06-24,09:54:48
40.005626,116.316733,0,197,39988.4131134259,2009-06-24,09:54:53
40.005635,116.316836,0,196,39988.4131712963,2009-06-24,09:54:58
40.005624,116.316938,0,194,39988.4132291667,2009-06-24,09:55:03
40.005645,116.316985,0,194,39988.413287037,2009-06-24,09:55:08
40.005654,116.317009,0,193,39988.4133449074,2009-06-24,09:55:13
40.005688,116.316955,0,192,39988.4134027778,2009-06-24,09:55:18
40.005737,116.3169,0,191,39988.4134606481,2009-06-24,09:55:23
40.005772,116.316868,0,190,39988.4135185185,2009-06-24,09:55:28
40.005786,116.31684,0,190,39988.4135763889,2009-06-24,09:55:33
40.005552,116.316958,0,148,39988.4277546296,2009-06-24,10:15:58
40.005446,116.316776,0,144,39988.4278240741,2009-06-24,10:16:04
40.00547,116.316724,0,165,39988.4278935185,2009-06-24,10:16:10
40.005429,116.316696,0,141,39988.4279282407,2009-06-24,10:16:13
40.005456,116.316669,0,110,39988.4279861111,2009-06-24,10:16:18
40.005454,116.316697,0,105,39988.4280324074,2009-06-24,10:16:22
40.005443,116.316743,0,100,39988.4280902778,2009-06-24,10:16:27
40.005437,116.316823,0,103,39988.4281481481,2009-06-24,10:16:32
40.005444,116.316871,0,99,39988.4282060185,2009-06-24,10:16:37
40.005456,116.316905,0,96,39988.4282523148,2009-06-24,10:16:41
40.005452,116.316932,0,96,39988.428287037,2009-06-24,10:16:44
40.005483,116.316996,0,91,39988.4283449074,2009-06-24,10:16:49
40.005485,116.31706,0,91,39988.4284027778,2009-06-24,10:16:54
40.005492,116.317047,0,91,39988.4284606481,2009-06-24,10:16:59
40.005492,116.317047,0,91,39988.4284953704,2009-06-24,10:17:02
40.005497,116.31704,0,92,39988.4285185185,2009-06-24,10:17:04
40.00551,116.317037,0,92,39988.4285763889,2009-06-24,10:17:09
40.005504,116.317036,0,94,39988.4286342593,2009-06-24,10:17:14
40.005499,116.317028,0,95,39988.4286921296,2009-06-24,10:17:19
40.005499,116.317025,0,95,39988.42875,2009-06-24,10:17:24
40.005499,116.317025,0,95,39988.4287847222,2009-06-24,10:17:27
40.005492,116.317025,0,95,39988.4288078704,2009-06-24,10:17:29
40.005458,116.317047,0,95,39988.4288657407,2009-06-24,10:17:34
40.005384,116.317077,0,96,39988.4289236111,2009-06-24,10:17:39
40.005369,116.317144,0,97,39988.4289583333,2009-06-24,10:17:42
40.005388,116.317241,0,97,39988.4290046296,2009-06-24,10:17:46
40.005361,116.31738,0,98,39988.4290625,2009-06-24,10:17:51
40.00536,116.317533,0,99,39988.4291203704,2009-06-24,10:17:56
40.00534,116.317669,0,102,39988.4291782407,2009-06-24,10:18:01
40.005251,116.317704,0,105,39988.4292361111,2009-06-24,10:18:06
40.005142,116.317725,0,104,39988.4292939815,2009-06-24,10:18:11
40.00501,116.317761,0,105,39988.4293518519,2009-06-24,10:18:16
40.004884,116.317784,0,107,39988.4294097222,2009-06-24,10:18:21
40.004764,116.317836,0,109,39988.4294675926,2009-06-24,10:18:26
40.004702,116.318005,0,110,39988.429525463,2009-06-24,10:18:31
40.004697,116.318164,0,113,39988.4295833333,2009-06-24,10:18:36
40.004706,116.318285,0,116,39988.4296412037,2009-06-24,10:18:41
40.004731,116.31845,0,121,39988.4296990741,2009-06-24,10:18:46
40.00474,116.318616,0,126,39988.4297569444,2009-06-24,10:18:51
40.004726,116.318807,0,132,39988.4298148148,2009-06-24,10:18:56
40.004744,116.31902,0,137,39988.4298726852,2009-06-24,10:19:01
40.004761,116.319262,0,143,39988.4299305556,2009-06-24,10:19:06
40.004767,116.319458,0,149,39988.4299884259,2009-06-24,10:19:11
40.004781,116.319635,0,156,39988.4300462963,2009-06-24,10:19:16
40.004781,116.319795,0,163,39988.4301041667,2009-06-24,10:19:21
40.004799,116.32001,0,170,39988.430162037,2009-06-24,10:19:26
40.004807,116.320162,0,176,39988.4302199074,2009-06-24,10:19:31
40.004818,116.320341,0,170,39988.4302777778,2009-06-24,10:19:36
40.004812,116.320545,0,168,39988.4303356481,2009-06-24,10:19:41
40.004847,116.320717,0,173,39988.4303935185,2009-06-24,10:19:46
40.004849,116.320887,0,179,39988.4304513889,2009-06-24,10:19:51
40.004823,116.321084,0,185,39988.4305092593,2009-06-24,10:19:56
40.004861,116.321215,0,189,39988.4305671296,2009-06-24,10:20:01
40.004782,116.321293,0,190,39988.430625,2009-06-24,10:20:06
40.004677,116.321317,0,193,39988.4306828704,2009-06-24,10:20:11
40.00455,116.321323,0,195,39988.4307407407,2009-06-24,10:20:16
40.004435,116.321354,0,199,39988.4307986111,2009-06-24,10:20:21
40.004328,116.321366,0,202,39988.4308564815,2009-06-24,10:20:26
40.004174,116.321399,0,207,39988.4309143518,2009-06-24,10:20:31
40.004058,116.321421,0,209,39988.4309722222,2009-06-24,10:20:36
40.003951,116.321422,0,213,39988.4310300926,2009-06-24,10:20:41
40.003758,116.321456,0,215,39988.431087963,2009-06-24,10:20:46
40.003598,116.321465,0,216,39988.4311458333,2009-06-24,10:20:51
40.003487,116.321477,0,216,39988.4312037037,2009-06-24,10:20:56
40.003362,116.321525,0,219,39988.4312615741,2009-06-24,10:21:01
40.003265,116.321539,0,222,39988.4313194444,2009-06-24,10:21:06
40.003146,116.32158,0,225,39988.4313773148,2009-06-24,10:21:11
40.003038,116.32158,0,226,39988.4314351852,2009-06-24,10:21:16
40.002918,116.321595,0,225,39988.4314930556,2009-06-24,10:21:21
40.002784,116.321606,0,224,39988.4315509259,2009-06-24,10:21:26
40.002652,116.321622,0,221,39988.4316087963,2009-06-24,10:21:31
40.002525,116.321666,0,218,39988.4316666667,2009-06-24,10:21:36
40.002355,116.32169,0,218,39988.431724537,2009-06-24,10:21:41
40.002203,116.321706,0,216,39988.4317824074,2009-06-24,10:21:46
40.002082,116.321688,0,212,39988.4318402778,2009-06-24,10:21:51
40.001962,116.321675,0,209,39988.4318981481,2009-06-24,10:21:56
40.001845,116.321699,0,207,39988.4319560185,2009-06-24,10:22:01
40.001713,116.321704,0,206,39988.4320138889,2009-06-24,10:22:06
40.001588,116.321702,0,207,39988.4320717593,2009-06-24,10:22:11
40.001451,116.321694,0,209,39988.4321296296,2009-06-24,10:22:16
40.001316,116.321718,0,213,39988.4321875,2009-06-24,10:22:21
40.001117,116.32168,0,195,39988.4322453704,2009-06-24,10:22:26
40.000976,116.321684,0,193,39988.4323032407,2009-06-24,10:22:31
40.000859,116.321715,0,192,39988.4323611111,2009-06-24,10:22:36
40.000661,116.321758,0,188,39988.4324189815,2009-06-24,10:22:41
40.000511,116.321783,0,187,39988.4324768518,2009-06-24,10:22:46
40.000326,116.321802,0,182,39988.4325347222,2009-06-24,10:22:51
40.000162,116.321832,0,179,39988.4325925926,2009-06-24,10:22:56
40.000006,116.321857,0,177,39988.432650463,2009-06-24,10:23:01
39.999859,116.32184,0,177,39988.4327083333,2009-06-24,10:23:06
39.999713,116.321892,0,174,39988.4327662037,2009-06-24,10:23:11
39.99967,116.322047,0,172,39988.4328240741,2009-06-24,10:23:16
39.999668,116.32221,0,170,39988.4328819444,2009-06-24,10:23:21
39.999683,116.322364,0,170,39988.4329398148,2009-06-24,10:23:26
39.999702,116.322562,0,168,39988.4329976852,2009-06-24,10:23:31
39.999698,116.322749,0,168,39988.4330555556,2009-06-24,10:23:36
39.999684,116.32297,0,169,39988.4331134259,2009-06-24,10:23:41
39.9997,116.323133,0,172,39988.4331712963,2009-06-24,10:23:46
39.999672,116.323349,0,174,39988.4332291667,2009-06-24,10:23:51
39.99966,116.323525,0,177,39988.433287037,2009-06-24,10:23:56
39.99965,116.323662,0,183,39988.4333449074,2009-06-24,10:24:01
39.999636,116.323805,0,188,39988.4334027778,2009-06-24,10:24:06
39.999616,116.323939,0,191,39988.4334606482,2009-06-24,10:24:11
39.999632,116.324078,0,195,39988.4335185185,2009-06-24,10:24:16
39.999647,116.324229,0,200,39988.4335763889,2009-06-24,10:24:21
39.999653,116.32438,0,206,39988.4336342593,2009-06-24,10:24:26
39.999662,116.324545,0,212,39988.4336921296,2009-06-24,10:24:31
39.999684,116.324739,0,216,39988.43375,2009-06-24,10:24:36
39.999716,116.324909,0,222,39988.4338078704,2009-06-24,10:24:41
39.999711,116.325149,0,225,39988.4338657407,2009-06-24,10:24:46
39.999746,116.32533,0,227,39988.4339236111,2009-06-24,10:24:51
39.999709,116.325501,0,218,39988.4339814815,2009-06-24,10:24:56
39.999694,116.325677,0,215,39988.4340393519,2009-06-24,10:25:01
39.999713,116.325841,0,201,39988.4340972222,2009-06-24,10:25:06
39.999732,116.326014,0,184,39988.4341550926,2009-06-24,10:25:11
39.999745,116.326183,0,168,39988.434212963,2009-06-24,10:25:16
39.999759,116.326349,0,157,39988.4342708333,2009-06-24,10:25:21
39.999762,116.326538,0,149,39988.4343287037,2009-06-24,10:25:26
39.999775,116.326716,0,141,39988.4343865741,2009-06-24,10:25:31
39.999784,116.326877,0,134,39988.4344444444,2009-06-24,10:25:36
39.999789,116.327044,0,132,39988.4345023148,2009-06-24,10:25:41
39.999819,116.327218,0,129,39988.4345601852,2009-06-24,10:25:46
39.99983,116.327356,0,128,39988.4346180556,2009-06-24,10:25:51
39.999881,116.327364,0,127,39988.4346759259,2009-06-24,10:25:56
39.99991,116.327338,0,128,39988.4347106481,2009-06-24,10:25:59
39.999941,116.327337,0,129,39988.4347685185,2009-06-24,10:26:04
39.999941,116.327337,0,130,39988.4348263889,2009-06-24,10:26:09
39.99994,116.327338,0,130,39988.4348842593,2009-06-24,10:26:14
39.999942,116.327335,0,130,39988.4349421296,2009-06-24,10:26:19
39.999935,116.327341,0,130,39988.435,2009-06-24,10:26:24
39.999939,116.327336,0,131,39988.4350578704,2009-06-24,10:26:29
39.999939,116.327336,0,131,39988.4350925926,2009-06-24,10:26:32
39.999946,116.327328,0,131,39988.4351157407,2009-06-24,10:26:34
39.999953,116.327319,0,131,39988.4351736111,2009-06-24,10:26:39
39.999961,116.327304,0,131,39988.4352314815,2009-06-24,10:26:44
40.000011,116.327483,0,138,39988.4354050926,2009-06-24,10:26:59
40.000007,116.327496,0,138,39988.435462963,2009-06-24,10:27:04
40.000007,116.327496,0,138,39988.4354976852,2009-06-24,10:27:07
40.00001,116.327491,0,139,39988.4355208333,2009-06-24,10:27:09
40.000026,116.327477,0,139,39988.4355787037,2009-06-24,10:27:14
40.00013,116.327404,0,143,39988.4356365741,2009-06-24,10:27:19
40.000204,116.327412,0,145,39988.4356944444,2009-06-24,10:27:24
40.0003,116.327487,0,126,39988.4357523148,2009-06-24,10:27:29
40.00034,116.32755,0,126,39988.4358101852,2009-06-24,10:27:34
40.00033,116.327532,0,130,39988.4358680556,2009-06-24,10:27:39
40.000335,116.327523,0,130,39988.4359259259,2009-06-24,10:27:44
40.000337,116.327518,0,130,39988.4359837963,2009-06-24,10:27:49
40.000337,116.327518,0,130,39988.4360185185,2009-06-24,10:27:52
40.000338,116.327514,0,130,39988.4360416667,2009-06-24,10:27:54
40.000453,116.327368,0,130,39988.436099537,2009-06-24,10:27:59
40.000542,116.327272,0,130,39988.4361574074,2009-06-24,10:28:04
40.000563,116.327221,0,131,39988.4362152778,2009-06-24,10:28:09
40.000554,116.327171,0,132,39988.4362731481,2009-06-24,10:28:14
40.000531,116.327143,0,132,39988.4363310185,2009-06-24,10:28:19
40.00051,116.327128,0,133,39988.4363888889,2009-06-24,10:28:24
40.000526,116.327122,0,133,39988.4364467593,2009-06-24,10:28:29
40.000553,116.327123,0,133,39988.4365046296,2009-06-24,10:28:34
40.000427,116.327345,0,119,39988.4433912037,2009-06-24,10:38:29
40.000453,116.327361,0,122,39988.4434490741,2009-06-24,10:38:34
40.000453,116.327361,0,122,39988.4434837963,2009-06-24,10:38:37
40.00046,116.327358,0,122,39988.4435069444,2009-06-24,10:38:39
40.000465,116.327409,0,123,39988.4435648148,2009-06-24,10:38:44
40.000497,116.327437,0,124,39988.4436226852,2009-06-24,10:38:49
40.000497,116.327437,0,124,39988.4436574074,2009-06-24,10:38:52
40.00049,116.327432,0,126,39988.4436805556,2009-06-24,10:38:54
40.000548,116.327384,0,128,39988.4437384259,2009-06-24,10:38:59
40.000601,116.327352,0,128,39988.4437962963,2009-06-24,10:39:04
40.00066,116.32733,0,128,39988.4438541667,2009-06-24,10:39:09
40.000722,116.327255,0,128,39988.443912037,2009-06-24,10:39:14
40.000763,116.327225,0,128,39988.4439699074,2009-06-24,10:39:19
40.000757,116.327205,0,128,39988.4440277778,2009-06-24,10:39:24
40.000713,116.327202,0,128,39988.4440856481,2009-06-24,10:39:29
40.000635,116.327236,0,129,39988.4441435185,2009-06-24,10:39:34
40.000612,116.327237,0,131,39988.4442013889,2009-06-24,10:39:39
40.000569,116.327238,0,133,39988.4442592593,2009-06-24,10:39:44
40.000555,116.327237,0,134,39988.4443171296,2009-06-24,10:39:49
40.000559,116.32723,0,134,39988.444375,2009-06-24,10:39:54
40.000562,116.327222,0,134,39988.4444328704,2009-06-24,10:39:59
40.000562,116.327222,0,134,39988.4444675926,2009-06-24,10:40:02
40.000558,116.327223,0,134,39988.4444907407,2009-06-24,10:40:04
40.000549,116.327234,0,134,39988.4445486111,2009-06-24,10:40:09
40.000527,116.327262,0,132,39988.4446064815,2009-06-24,10:40:14
40.000417,116.32729,0,132,39988.4446643519,2009-06-24,10:40:19
40.000434,116.327318,0,132,39988.4447222222,2009-06-24,10:40:24
40.000323,116.327347,0,131,39988.4447800926,2009-06-24,10:40:29
40.000332,116.327351,0,131,39988.444837963,2009-06-24,10:40:34
40.000259,116.327367,0,131,39988.4448958333,2009-06-24,10:40:39
40.000218,116.327389,0,132,39988.4449537037,2009-06-24,10:40:44
40.000259,116.327436,0,133,39988.4450115741,2009-06-24,10:40:49
40.000332,116.327482,0,133,39988.4450694444,2009-06-24,10:40:54
40.000332,116.327482,0,133,39988.4451041667,2009-06-24,10:40:57
40.000324,116.327489,0,133,39988.4451273148,2009-06-24,10:40:59
40.000252,116.327537,0,133,39988.4451851852,2009-06-24,10:41:04
40.00029,116.327543,0,133,39988.4452430556,2009-06-24,10:41:09
40.00034,116.327535,0,132,39988.4453009259,2009-06-24,10:41:14
40.000357,116.327529,0,131,39988.4453587963,2009-06-24,10:41:19
40.000358,116.327531,0,131,39988.4454166667,2009-06-24,10:41:24
40.000358,116.327531,0,131,39988.4454513889,2009-06-24,10:41:27
40.000366,116.327528,0,131,39988.445474537,2009-06-24,10:41:29
40.000669,116.327506,0,131,39988.4455324074,2009-06-24,10:41:34
40.000796,116.327449,0,131,39988.4455902778,2009-06-24,10:41:39
40.000845,116.32742,0,131,39988.4456481481,2009-06-24,10:41:44
40.000939,116.327408,0,131,39988.4457060185,2009-06-24,10:41:49
40.00114,116.327301,0,131,39988.4457638889,2009-06-24,10:41:54
40.001298,116.327168,0,131,39988.4458217593,2009-06-24,10:41:59
40.001367,116.327122,0,131,39988.4458796296,2009-06-24,10:42:04
40.001396,116.327131,0,131,39988.4459375,2009-06-24,10:42:09
40.00134,116.32713,0,130,39988.4459953704,2009-06-24,10:42:14
40.001375,116.32712,0,130,39988.4460532407,2009-06-24,10:42:19
40.001364,116.327127,0,130,39988.4461111111,2009-06-24,10:42:24
40.001325,116.327066,0,129,39988.4461689815,2009-06-24,10:42:29
40.001255,116.32706,0,132,39988.4462268518,2009-06-24,10:42:34
40.001255,116.32706,0,132,39988.4462615741,2009-06-24,10:42:37
40.001251,116.327061,0,132,39988.4462847222,2009-06-24,10:42:39
40.000441,116.328077,0,210,39988.4490046296,2009-06-24,10:46:34
40.0007,116.327718,0,133,39988.4490625,2009-06-24,10:46:39
40.000856,116.327571,0,130,39988.4491203704,2009-06-24,10:46:44
40.001012,116.327451,0,130,39988.4491782407,2009-06-24,10:46:49
40.001083,116.327355,0,130,39988.4492361111,2009-06-24,10:46:54
40.00102,116.327363,0,130,39988.4492939815,2009-06-24,10:46:59
40.000944,116.327364,0,129,39988.4493518519,2009-06-24,10:47:04
40.000905,116.327369,0,132,39988.4494097222,2009-06-24,10:47:09
40.000902,116.327369,0,132,39988.4494675926,2009-06-24,10:47:14
40.000895,116.327374,0,132,39988.449525463,2009-06-24,10:47:19
40.000895,116.327374,0,132,39988.4495601852,2009-06-24,10:47:22
40.000889,116.327382,0,132,39988.4495833333,2009-06-24,10:47:24
40.00087,116.3274,0,131,39988.4496412037,2009-06-24,10:47:29
40.000904,116.327458,0,131,39988.4496990741,2009-06-24,10:47:34
40.000926,116.327496,0,131,39988.4497569444,2009-06-24,10:47:39
40.000945,116.327492,0,130,39988.4498148148,2009-06-24,10:47:44
40.000936,116.327493,0,130,39988.4498726852,2009-06-24,10:47:49
40.000935,116.327493,0,130,39988.4499305556,2009-06-24,10:47:54
40.000935,116.327493,0,130,39988.4499652778,2009-06-24,10:47:57
40.000939,116.327488,0,130,39988.4499884259,2009-06-24,10:47:59
40.000931,116.32741,0,130,39988.4500462963,2009-06-24,10:48:04
40.00087,116.327347,0,130,39988.4501041667,2009-06-24,10:48:09
40.000807,116.327279,0,130,39988.450162037,2009-06-24,10:48:14
40.000719,116.327227,0,130,39988.4502199074,2009-06-24,10:48:19
40.000747,116.327221,0,130,39988.4502777778,2009-06-24,10:48:24
40.000747,116.327221,0,130,39988.4503125,2009-06-24,10:48:27
40.000754,116.327213,0,130,39988.4503356481,2009-06-24,10:48:29
40.000764,116.327211,0,130,39988.4503935185,2009-06-24,10:48:34
40.000784,116.32723,0,129,39988.4504513889,2009-06-24,10:48:39
40.000784,116.32723,0,129,39988.4504861111,2009-06-24,10:48:42
40.000787,116.327229,0,129,39988.4505092593,2009-06-24,10:48:44
40.000783,116.327209,0,129,39988.4505671296,2009-06-24,10:48:49
40.000843,116.327177,0,129,39988.450625,2009-06-24,10:48:54
40.000854,116.327084,0,129,39988.4506828704,2009-06-24,10:48:59
40.000871,116.326973,0,130,39988.4507407407,2009-06-24,10:49:04
40.000974,116.327157,0,126,39988.4508564815,2009-06-24,10:49:14
40.000917,116.327235,0,128,39988.4509143519,2009-06-24,10:49:19
40.000938,116.327236,0,129,39988.4509722222,2009-06-24,10:49:24
40.001054,116.327258,0,129,39988.4510300926,2009-06-24,10:49:29
40.00107,116.327351,0,129,39988.451087963,2009-06-24,10:49:34
40.001024,116.327391,0,129,39988.4511458333,2009-06-24,10:49:39
40.001032,116.327344,0,129,39988.4512037037,2009-06-24,10:49:44
40.00118,116.327216,0,129,39988.4512615741,2009-06-24,10:49:49
40.001111,116.327142,0,129,39988.4513194444,2009-06-24,10:49:54
40.001199,116.327134,0,129,39988.4513773148,2009-06-24,10:49:59
40.00136,116.327162,0,129,39988.4514351852,2009-06-24,10:50:04
40.001285,116.327183,0,129,39988.4514930556,2009-06-24,10:50:09
40.001328,116.327334,0,129,39988.4515509259,2009-06-24,10:50:14
40.001292,116.327398,0,129,39988.4516087963,2009-06-24,10:50:19
40.001237,116.327445,0,128,39988.4516666667,2009-06-24,10:50:24
40.001073,116.327489,0,128,39988.451724537,2009-06-24,10:50:29
40.001007,116.327501,0,128,39988.4517824074,2009-06-24,10:50:34
40.000916,116.327454,0,127,39988.4518402778,2009-06-24,10:50:39
40.000785,116.327406,0,127,39988.4518981481,2009-06-24,10:50:44
40.000775,116.327438,0,127,39988.4519560185,2009-06-24,10:50:49
40.000837,116.327431,0,127,39988.4520138889,2009-06-24,10:50:54
40.000852,116.327438,0,126,39988.4520717593,2009-06-24,10:50:59
40.000851,116.32744,0,126,39988.4521296296,2009-06-24,10:51:04
40.000851,116.32744,0,126,39988.4521643519,2009-06-24,10:51:07
40.000852,116.327443,0,126,39988.4521875,2009-06-24,10:51:09
40.000767,116.327701,0,210,39988.4572222222,2009-06-24,10:58:24
40.000696,116.327495,0,162,39988.4572800926,2009-06-24,10:58:29
40.000566,116.327327,0,149,39988.457337963,2009-06-24,10:58:34
40.000459,116.327173,0,143,39988.4573958333,2009-06-24,10:58:39
40.000524,116.327147,0,140,39988.4574537037,2009-06-24,10:58:44
40.00065,116.327208,0,137,39988.4575115741,2009-06-24,10:58:49
40.000804,116.327305,0,136,39988.4575694444,2009-06-24,10:58:54
40.000889,116.327338,0,134,39988.4576273148,2009-06-24,10:58:59
40.000847,116.327267,0,133,39988.4576851852,2009-06-24,10:59:04
40.000758,116.327226,0,132,39988.4577430556,2009-06-24,10:59:09
40.001054,116.327727,0,131,39988.4582638889,2009-06-24,10:59:54
40.000905,116.327574,0,130,39988.4583217593,2009-06-24,10:59:59
40.000814,116.327458,0,130,39988.4583796296,2009-06-24,11:00:04
40.000786,116.327412,0,130,39988.4584375,2009-06-24,11:00:09
40.000732,116.327343,0,130,39988.4584953704,2009-06-24,11:00:14
40.000664,116.3273,0,130,39988.4585532407,2009-06-24,11:00:19
40.000595,116.327237,0,129,39988.4586111111,2009-06-24,11:00:24
40.000592,116.327211,0,129,39988.4586689815,2009-06-24,11:00:29
40.000568,116.327166,0,129,39988.4587268519,2009-06-24,11:00:34
40.000568,116.327166,0,129,39988.4587615741,2009-06-24,11:00:37
40.000569,116.327169,0,129,39988.4587847222,2009-06-24,11:00:39
40.000529,116.327162,0,129,39988.4588425926,2009-06-24,11:00:44
40.000429,116.327117,0,129,39988.458900463,2009-06-24,11:00:49
40.00044,116.327103,0,128,39988.4589583333,2009-06-24,11:00:54
40.000463,116.327048,0,128,39988.4590162037,2009-06-24,11:00:59
40.000527,116.327027,0,128,39988.4590740741,2009-06-24,11:01:04
40.000517,116.327073,0,128,39988.4591319444,2009-06-24,11:01:09
40.000511,116.327087,0,127,39988.4591898148,2009-06-24,11:01:14
40.000492,116.32708,0,127,39988.4592476852,2009-06-24,11:01:19
40.00048,116.327051,0,127,39988.4593055556,2009-06-24,11:01:24
40.001123,116.326616,0,141,39988.4597106481,2009-06-24,11:01:59
40.000897,116.326666,0,141,39988.4597685185,2009-06-24,11:02:04
40.000805,116.326786,0,140,39988.4598263889,2009-06-24,11:02:09
40.000709,116.326876,0,137,39988.4598842593,2009-06-24,11:02:14
40.000637,116.326945,0,135,39988.4599421296,2009-06-24,11:02:19
40.000632,116.327055,0,133,39988.46,2009-06-24,11:02:24
40.000632,116.3271,0,132,39988.4600578704,2009-06-24,11:02:29
40.00069,116.327128,0,131,39988.4601157407,2009-06-24,11:02:34
40.000767,116.327171,0,130,39988.4601736111,2009-06-24,11:02:39
40.000875,116.327219,0,130,39988.4602314815,2009-06-24,11:02:44
40.000895,116.32725,0,131,39988.4602893519,2009-06-24,11:02:49
40.000939,116.327246,0,130,39988.4603472222,2009-06-24,11:02:54
40.000963,116.327231,0,130,39988.4604050926,2009-06-24,11:02:59
40.001027,116.327203,0,130,39988.460462963,2009-06-24,11:03:04
40.001082,116.327194,0,130,39988.4605208333,2009-06-24,11:03:09
40.001075,116.327172,0,130,39988.4605787037,2009-06-24,11:03:14
40.001092,116.327127,0,130,39988.4606365741,2009-06-24,11:03:19
40.001025,116.327036,0,130,39988.4606944444,2009-06-24,11:03:24
40.000851,116.326955,0,130,39988.4607523148,2009-06-24,11:03:29
40.000705,116.326824,0,130,39988.4608101852,2009-06-24,11:03:34
40.00051,116.326708,0,131,39988.4608680556,2009-06-24,11:03:39
40.000327,116.326599,0,131,39988.4609259259,2009-06-24,11:03:44
40.000124,116.3265,0,131,39988.4609837963,2009-06-24,11:03:49
40.000009,116.326456,0,131,39988.4610416667,2009-06-24,11:03:54
39.999835,116.326398,0,131,39988.461099537,2009-06-24,11:03:59
39.999665,116.326345,0,131,39988.4611574074,2009-06-24,11:04:04
40.001042,116.327577,0,127,39988.4640509259,2009-06-24,11:08:14
40.001188,116.327658,0,128,39988.4641087963,2009-06-24,11:08:19
40.001235,116.327715,0,127,39988.4641666667,2009-06-24,11:08:24
40.001257,116.327753,0,127,39988.464224537,2009-06-24,11:08:29
40.001258,116.32778,0,128,39988.4642824074,2009-06-24,11:08:34
40.001254,116.327788,0,127,39988.4643402778,2009-06-24,11:08:39
40.001254,116.327788,0,127,39988.464375,2009-06-24,11:08:42
40.00126,116.32778,0,127,39988.4643981481,2009-06-24,11:08:44
40.001276,116.327736,0,127,39988.4644560185,2009-06-24,11:08:49
40.00126,116.327652,0,128,39988.4645138889,2009-06-24,11:08:54
40.001231,116.327567,0,128,39988.4645717593,2009-06-24,11:08:59
40.001127,116.327496,0,128,39988.4646296296,2009-06-24,11:09:04
40.00104,116.327444,0,128,39988.4646875,2009-06-24,11:09:09
40.000995,116.327398,0,128,39988.4647453704,2009-06-24,11:09:14
40.000945,116.327453,0,128,39988.4648032407,2009-06-24,11:09:19
40.000978,116.327512,0,128,39988.4648611111,2009-06-24,11:09:24
40.00098,116.327483,0,128,39988.4649189815,2009-06-24,11:09:29
40.000938,116.327467,0,127,39988.4649768519,2009-06-24,11:09:34
40.000939,116.327457,0,127,39988.4650347222,2009-06-24,11:09:39
40.000924,116.327452,0,127,39988.4650925926,2009-06-24,11:09:44
40.00092,116.327429,0,127,39988.465150463,2009-06-24,11:09:49
40.000902,116.327373,0,126,39988.4652083333,2009-06-24,11:09:54
40.000838,116.327337,0,126,39988.4652662037,2009-06-24,11:09:59
40.000619,116.327167,0,123,39988.4690277778,2009-06-24,11:15:24
40.000588,116.327056,0,123,39988.4690856481,2009-06-24,11:15:29
40.000548,116.32696,0,123,39988.4691435185,2009-06-24,11:15:34
40.00053,116.326889,0,124,39988.4692013889,2009-06-24,11:15:39
40.00046,116.326792,0,124,39988.4692592593,2009-06-24,11:15:44
40.000347,116.326669,0,124,39988.4693171296,2009-06-24,11:15:49
40.000287,116.326595,0,124,39988.469375,2009-06-24,11:15:54
40.000758,116.327204,0,130,39988.4695486111,2009-06-24,11:16:09
40.000704,116.327071,0,128,39988.4696064815,2009-06-24,11:16:14
40.00078,116.327172,0,128,39988.4696643518,2009-06-24,11:16:19
40.000844,116.327284,0,127,39988.4697222222,2009-06-24,11:16:24
40.000832,116.32732,0,127,39988.4697800926,2009-06-24,11:16:29
40.000823,116.327358,0,126,39988.469837963,2009-06-24,11:16:34
40.00084,116.327386,0,126,39988.4698958333,2009-06-24,11:16:39
40.000766,116.327316,0,125,39988.4699537037,2009-06-24,11:16:44
40.000673,116.327259,0,125,39988.4700115741,2009-06-24,11:16:49
40.000601,116.327227,0,125,39988.4700694444,2009-06-24,11:16:54
40.000531,116.327173,0,124,39988.4701273148,2009-06-24,11:16:59
40.000507,116.327119,0,124,39988.4701851852,2009-06-24,11:17:04
40.0005,116.327147,0,123,39988.4702430556,2009-06-24,11:17:09
40.000482,116.327159,0,123,39988.4703009259,2009-06-24,11:17:14
