# Supplementary material for: Research on differential privacy protection method based on user tendency
Source: PLoS One. 2023 Oct 26;18(10):e0288823. doi: 10.1371/journal.pone.0288823 (PMC10602288; doi:10.1371/journal.pone.0288823)
Supplement: S1 Data — (ZIP) [file pone.0288823.s001.zip › Data 5-1/000/Trajectory/20090624215736.plt]

Geolife trajectory
WGS 84
Altitude is in Feet
Reserved 3
0,2,255,My Track,0,0,2,8421376
0
40.002959,116.32468,0,491,39988.915,2009-06-24,21:57:36
40.002988,116.324501,0,494,39988.9150578704,2009-06-24,21:57:41
40.003005,116.324323,0,495,39988.9151157407,2009-06-24,21:57:46
40.002979,116.324163,0,493,39988.9151736111,2009-06-24,21:57:51
40.002306,116.325346,0,116,39988.9152314815,2009-06-24,21:57:56
40.002399,116.325195,0,108,39988.9152893518,2009-06-24,21:58:01
40.002542,116.325158,0,104,39988.9153472222,2009-06-24,21:58:06
40.002675,116.325176,0,99,39988.9154050926,2009-06-24,21:58:11
40.002725,116.325177,0,99,39988.9154282407,2009-06-24,21:58:13
40.002824,116.325186,0,96,39988.9154861111,2009-06-24,21:58:18
40.002938,116.325151,0,91,39988.9155439815,2009-06-24,21:58:23
40.003071,116.325136,0,91,39988.9156018518,2009-06-24,21:58:28
40.003204,116.325127,0,93,39988.9156597222,2009-06-24,21:58:33
40.003324,116.325112,0,92,39988.9157175926,2009-06-24,21:58:38
40.003421,116.32509,0,97,39988.915775463,2009-06-24,21:58:43
40.003405,116.32499,0,103,39988.9158333333,2009-06-24,21:58:48
40.003434,116.324856,0,104,39988.9158912037,2009-06-24,21:58:53
40.00343,116.324732,0,107,39988.9159490741,2009-06-24,21:58:58
40.003467,116.324676,0,115,39988.9160069444,2009-06-24,21:59:03
40.003617,116.324623,0,115,39988.9160648148,2009-06-24,21:59:08
40.00374,116.324609,0,118,39988.9161226852,2009-06-24,21:59:13
40.003905,116.324574,0,111,39988.9161805556,2009-06-24,21:59:18
40.004118,116.324523,0,101,39988.9162384259,2009-06-24,21:59:23
40.004334,116.324613,0,96,39988.9162962963,2009-06-24,21:59:28
40.004467,116.324652,0,96,39988.9163541667,2009-06-24,21:59:33
40.004615,116.324657,0,94,39988.916412037,2009-06-24,21:59:38
40.004751,116.32462,0,91,39988.9164699074,2009-06-24,21:59:43
40.00496,116.324578,0,84,39988.9165277778,2009-06-24,21:59:48
40.005041,116.324645,0,93,39988.9165856481,2009-06-24,21:59:53
40.005067,116.324704,0,102,39988.9166435185,2009-06-24,21:59:58
40.005594,116.324375,0,77,39988.9167013889,2009-06-24,22:00:03
40.005739,116.324541,0,77,39988.9167592593,2009-06-24,22:00:08
40.005976,116.324643,0,75,39988.9168171296,2009-06-24,22:00:13
40.006216,116.324784,0,69,39988.916875,2009-06-24,22:00:18
40.00663,116.324704,0,45,39988.9169328704,2009-06-24,22:00:23
40.006679,116.324621,0,38,39988.9169907407,2009-06-24,22:00:28
40.006637,116.324451,0,52,39988.9170486111,2009-06-24,22:00:33
40.006592,116.324267,0,59,39988.9171064815,2009-06-24,22:00:38
40.006546,116.323894,0,62,39988.9171643518,2009-06-24,22:00:43
40.00651,116.323704,0,61,39988.9172222222,2009-06-24,22:00:48
40.006551,116.323567,0,64,39988.9172800926,2009-06-24,22:00:53
40.006583,116.323376,0,67,39988.917337963,2009-06-24,22:00:58
40.006511,116.32324,0,94,39988.9173958333,2009-06-24,22:01:03
40.006596,116.323103,0,102,39988.9174537037,2009-06-24,22:01:08
40.006773,116.322584,0,95,39988.9175115741,2009-06-24,22:01:13
40.006686,116.32212,0,96,39988.9175694444,2009-06-24,22:01:18
40.006718,116.321889,0,95,39988.9176273148,2009-06-24,22:01:23
40.006698,116.321655,0,104,39988.9176851852,2009-06-24,22:01:28
40.006735,116.321461,0,113,39988.9177430556,2009-06-24,22:01:33
40.006865,116.321414,0,120,39988.9178009259,2009-06-24,22:01:38
40.006964,116.321367,0,126,39988.9178587963,2009-06-24,22:01:43
40.007072,116.321333,0,131,39988.9179166667,2009-06-24,22:01:48
40.007202,116.321304,0,128,39988.917974537,2009-06-24,22:01:53
40.007307,116.321104,0,106,39988.9180324074,2009-06-24,22:01:58
40.007394,116.320971,0,89,39988.9180902778,2009-06-24,22:02:03
40.0074,116.320783,0,82,39988.9181481482,2009-06-24,22:02:08
40.007382,116.320585,0,75,39988.9182060185,2009-06-24,22:02:13
40.007404,116.320433,0,67,39988.9182638889,2009-06-24,22:02:18
40.007397,116.320267,0,67,39988.9183217593,2009-06-24,22:02:23
40.00737,116.320075,0,65,39988.9183796296,2009-06-24,22:02:28
40.007468,116.320017,0,59,39988.9184375,2009-06-24,22:02:33
40.007511,116.320028,0,54,39988.9184953704,2009-06-24,22:02:38
40.007511,116.320028,0,54,39988.9185300926,2009-06-24,22:02:41
40.00751,116.320028,0,50,39988.9185532407,2009-06-24,22:02:43
40.007497,116.320006,0,49,39988.9186111111,2009-06-24,22:02:48
40.007492,116.319999,0,48,39988.9186689815,2009-06-24,22:02:53
40.007494,116.319999,0,48,39988.9187268519,2009-06-24,22:02:58
40.007494,116.319999,0,48,39988.9187615741,2009-06-24,22:03:01
40.007495,116.319999,0,48,39988.9187847222,2009-06-24,22:03:03
40.007514,116.319997,0,47,39988.9188425926,2009-06-24,22:03:08
40.00753,116.319995,0,47,39988.918900463,2009-06-24,22:03:13
40.007536,116.319994,0,46,39988.9189583333,2009-06-24,22:03:18
40.007535,116.319994,0,47,39988.9190162037,2009-06-24,22:03:23
40.007534,116.319995,0,47,39988.9190740741,2009-06-24,22:03:28
40.007535,116.319995,0,47,39988.9191319444,2009-06-24,22:03:33
40.00753,116.319995,0,48,39988.9191898148,2009-06-24,22:03:38
40.00753,116.319995,0,48,39988.919224537,2009-06-24,22:03:41
40.007532,116.319995,0,48,39988.9192476852,2009-06-24,22:03:43
40.007556,116.319987,0,48,39988.9193055556,2009-06-24,22:03:48
40.00783,116.319689,0,45,39988.9193634259,2009-06-24,22:03:53
40.007868,116.319731,0,47,39988.9194212963,2009-06-24,22:03:58
40.007878,116.319756,0,48,39988.9194791667,2009-06-24,22:04:03
40.007842,116.319761,0,49,39988.919537037,2009-06-24,22:04:08
40.007832,116.319763,0,51,39988.9195949074,2009-06-24,22:04:13
40.007832,116.319774,0,52,39988.9196527778,2009-06-24,22:04:18
40.007832,116.319774,0,52,39988.9196875,2009-06-24,22:04:21
40.007827,116.319776,0,52,39988.9197106481,2009-06-24,22:04:23
