# Supplementary material for: Research on differential privacy protection method based on user tendency
Source: PLoS One. 2023 Oct 26;18(10):e0288823. doi: 10.1371/journal.pone.0288823 (PMC10602288; doi:10.1371/journal.pone.0288823)
Supplement: S1 Data — (ZIP) [file pone.0288823.s001.zip › Data 5-1/000/Trajectory/20090625041631.plt]

Geolife trajectory
WGS 84
Altitude is in Feet
Reserved 3
0,2,255,My Track,0,0,2,8421376
0
40.007633,116.319772,0,150,39989.1781365741,2009-06-25,04:16:31
40.00765,116.319757,0,116,39989.1781944444,2009-06-25,04:16:36
40.007567,116.319761,0,113,39989.1782523148,2009-06-25,04:16:41
40.007434,116.319821,0,113,39989.1783101852,2009-06-25,04:16:46
40.007365,116.319905,0,118,39989.1783680556,2009-06-25,04:16:51
40.007425,116.320065,0,126,39989.1784259259,2009-06-25,04:16:56
40.007456,116.320242,0,137,39989.1784837963,2009-06-25,04:17:01
40.007386,116.320469,0,135,39989.1785416667,2009-06-25,04:17:06
40.007402,116.320671,0,138,39989.178599537,2009-06-25,04:17:11
40.007411,116.320879,0,147,39989.1786574074,2009-06-25,04:17:16
40.007405,116.321043,0,143,39989.1787152778,2009-06-25,04:17:21
40.007203,116.321155,0,145,39989.1787731481,2009-06-25,04:17:26
40.007032,116.321186,0,146,39989.1788310185,2009-06-25,04:17:31
40.006859,116.321197,0,142,39989.1788888889,2009-06-25,04:17:36
40.006686,116.32119,0,141,39989.1789467593,2009-06-25,04:17:41
40.00653,116.321206,0,142,39989.1790046296,2009-06-25,04:17:46
40.006373,116.321225,0,152,39989.1790625,2009-06-25,04:17:51
40.006193,116.321245,0,160,39989.1791203704,2009-06-25,04:17:56
40.006033,116.321251,0,172,39989.1791782407,2009-06-25,04:18:01
40.005795,116.321172,0,191,39989.1792361111,2009-06-25,04:18:06
40.005682,116.321197,0,202,39989.1792939815,2009-06-25,04:18:11
40.005518,116.321248,0,210,39989.1793518519,2009-06-25,04:18:16
40.005331,116.32128,0,200,39989.1794097222,2009-06-25,04:18:21
40.005158,116.321328,0,190,39989.1794675926,2009-06-25,04:18:26
40.005025,116.321353,0,195,39989.179525463,2009-06-25,04:18:31
40.004918,116.321368,0,201,39989.1795833333,2009-06-25,04:18:36
40.00479,116.321398,0,208,39989.1796412037,2009-06-25,04:18:41
40.004633,116.321427,0,216,39989.1796990741,2009-06-25,04:18:46
40.004473,116.321435,0,226,39989.1797569444,2009-06-25,04:18:51
40.004316,116.32143,0,239,39989.1798148148,2009-06-25,04:18:56
40.004189,116.321442,0,248,39989.1798726852,2009-06-25,04:19:01
40.004037,116.321468,0,254,39989.1799305556,2009-06-25,04:19:06
40.003869,116.321473,0,261,39989.1799884259,2009-06-25,04:19:11
40.00364,116.32153,0,262,39989.1800462963,2009-06-25,04:19:16
40.003439,116.321567,0,263,39989.1801041667,2009-06-25,04:19:21
40.003251,116.321576,0,267,39989.180162037,2009-06-25,04:19:26
40.003056,116.321593,0,267,39989.1802199074,2009-06-25,04:19:31
40.002909,116.321604,0,276,39989.1802777778,2009-06-25,04:19:36
40.002796,116.321615,0,276,39989.1803356481,2009-06-25,04:19:41
40.002651,116.321631,0,287,39989.1803935185,2009-06-25,04:19:46
40.002465,116.321672,0,295,39989.1804513889,2009-06-25,04:19:51
40.002228,116.321711,0,290,39989.1805092593,2009-06-25,04:19:56
40.002022,116.321745,0,294,39989.1805671296,2009-06-25,04:20:01
40.00179,116.321795,0,292,39989.180625,2009-06-25,04:20:06
40.001648,116.321809,0,285,39989.1806828704,2009-06-25,04:20:11
40.001471,116.321759,0,281,39989.1807407407,2009-06-25,04:20:16
40.001283,116.321804,0,283,39989.1807986111,2009-06-25,04:20:21
40.0011,116.321822,0,290,39989.1808564815,2009-06-25,04:20:26
40.000953,116.321822,0,297,39989.1809143518,2009-06-25,04:20:31
40.000799,116.321833,0,304,39989.1809722222,2009-06-25,04:20:36
40.000608,116.321861,0,311,39989.1810300926,2009-06-25,04:20:41
40.000423,116.321886,0,313,39989.181087963,2009-06-25,04:20:46
40.000202,116.321941,0,290,39989.1811458333,2009-06-25,04:20:51
39.999934,116.322022,0,265,39989.1812037037,2009-06-25,04:20:56
39.999695,116.322056,0,241,39989.1812615741,2009-06-25,04:21:01
39.999623,116.322245,0,229,39989.1813194444,2009-06-25,04:21:06
39.999595,116.322464,0,227,39989.1813773148,2009-06-25,04:21:11
39.999616,116.322683,0,229,39989.1814351852,2009-06-25,04:21:16
39.99963,116.322903,0,232,39989.1814930556,2009-06-25,04:21:21
39.999649,116.323126,0,232,39989.1815509259,2009-06-25,04:21:26
39.999672,116.323383,0,226,39989.1816087963,2009-06-25,04:21:31
39.99969,116.323646,0,214,39989.1816666667,2009-06-25,04:21:36
39.999702,116.32387,0,216,39989.181724537,2009-06-25,04:21:41
39.999742,116.3241,0,220,39989.1817824074,2009-06-25,04:21:46
39.999785,116.32433,0,222,39989.1818402778,2009-06-25,04:21:51
39.999868,116.324464,0,209,39989.1818981481,2009-06-25,04:21:56
39.999914,116.324681,0,220,39989.1819560185,2009-06-25,04:22:01
39.999866,116.324991,0,206,39989.1820138889,2009-06-25,04:22:06
39.999814,116.325332,0,203,39989.1820717593,2009-06-25,04:22:11
39.999772,116.325641,0,192,39989.1821296296,2009-06-25,04:22:16
39.999753,116.325952,0,190,39989.1821875,2009-06-25,04:22:21
39.999744,116.326209,0,179,39989.1822453704,2009-06-25,04:22:26
39.999744,116.326485,0,171,39989.1823032407,2009-06-25,04:22:31
39.999771,116.32673,0,174,39989.1823611111,2009-06-25,04:22:36
39.999829,116.326959,0,178,39989.1824189815,2009-06-25,04:22:41
39.999944,116.327121,0,173,39989.1824768518,2009-06-25,04:22:46
40.000079,116.327196,0,180,39989.1825347222,2009-06-25,04:22:51
40.000111,116.327167,0,186,39989.1825925926,2009-06-25,04:22:56
40.000103,116.327125,0,183,39989.182650463,2009-06-25,04:23:01
40.000112,116.327135,0,183,39989.1827083333,2009-06-25,04:23:06
40.000179,116.327111,0,190,39989.1827662037,2009-06-25,04:23:11
40.000175,116.327081,0,193,39989.1828240741,2009-06-25,04:23:16
40.000096,116.327129,0,192,39989.1828819444,2009-06-25,04:23:21
40.000023,116.327148,0,191,39989.1829398148,2009-06-25,04:23:26
39.999941,116.327188,0,193,39989.1829976852,2009-06-25,04:23:31
39.999867,116.32718,0,193,39989.1830555556,2009-06-25,04:23:36
39.999923,116.32735,0,194,39989.1831134259,2009-06-25,04:23:41
39.999937,116.327371,0,201,39989.1831712963,2009-06-25,04:23:46
39.999937,116.327371,0,201,39989.1832060185,2009-06-25,04:23:49
39.999943,116.327375,0,204,39989.1832291667,2009-06-25,04:23:51
39.999956,116.327396,0,205,39989.183287037,2009-06-25,04:23:56
39.99995,116.327439,0,206,39989.1833449074,2009-06-25,04:24:01
39.999838,116.327474,0,209,39989.1834027778,2009-06-25,04:24:06
39.999817,116.327545,0,211,39989.1834606482,2009-06-25,04:24:11
39.999827,116.327596,0,214,39989.1835185185,2009-06-25,04:24:16
39.999823,116.327554,0,217,39989.1835763889,2009-06-25,04:24:21
39.999848,116.327634,0,220,39989.1836342593,2009-06-25,04:24:26
39.999855,116.327659,0,223,39989.1836921296,2009-06-25,04:24:31
39.999841,116.327707,0,227,39989.18375,2009-06-25,04:24:36
39.999834,116.327723,0,232,39989.1838078704,2009-06-25,04:24:41
39.999905,116.327679,0,238,39989.1838657407,2009-06-25,04:24:46
39.999897,116.327718,0,244,39989.1839236111,2009-06-25,04:24:51
39.999939,116.327782,0,250,39989.1839814815,2009-06-25,04:24:56
39.999973,116.327808,0,256,39989.1840393519,2009-06-25,04:25:01
40.000021,116.327877,0,262,39989.1840972222,2009-06-25,04:25:06
40.000207,116.327941,0,268,39989.1841550926,2009-06-25,04:25:11
40.000443,116.328053,0,273,39989.184212963,2009-06-25,04:25:16
40.000599,116.328138,0,279,39989.1842708333,2009-06-25,04:25:21
40.000833,116.32781,0,186,39989.1846180556,2009-06-25,04:25:51
40.000805,116.327871,0,192,39989.1846759259,2009-06-25,04:25:56
40.000797,116.327916,0,193,39989.1847337963,2009-06-25,04:26:01
40.00081,116.328008,0,195,39989.1847916667,2009-06-25,04:26:06
40.000826,116.328086,0,197,39989.184849537,2009-06-25,04:26:11
40.005933,116.32093,0,492,39989.3609722222,2009-06-25,08:39:48
40.005908,116.321134,0,492,39989.3610300926,2009-06-25,08:39:53
40.005867,116.32128,0,491,39989.361087963,2009-06-25,08:39:58
40.005811,116.321314,0,491,39989.3611458333,2009-06-25,08:40:03
40.005688,116.321336,0,491,39989.3612037037,2009-06-25,08:40:08
40.005643,116.321333,0,491,39989.3612615741,2009-06-25,08:40:13
40.005552,116.32129,0,492,39989.3613194444,2009-06-25,08:40:18
40.005453,116.321287,0,493,39989.3613773148,2009-06-25,08:40:23
40.005309,116.321272,0,495,39989.3614351852,2009-06-25,08:40:28
40.005136,116.321262,0,497,39989.3614930556,2009-06-25,08:40:33
40.004988,116.321273,0,501,39989.3615509259,2009-06-25,08:40:38
40.00483,116.321268,0,505,39989.3616087963,2009-06-25,08:40:43
40.004619,116.321309,0,510,39989.3616666667,2009-06-25,08:40:48
40.004525,116.32135,0,516,39989.361724537,2009-06-25,08:40:53
40.004319,116.321369,0,522,39989.3617824074,2009-06-25,08:40:58
40.004102,116.321371,0,530,39989.3618402778,2009-06-25,08:41:03
40.003882,116.321399,0,539,39989.3618981481,2009-06-25,08:41:08
40.003662,116.321433,0,548,39989.3619560185,2009-06-25,08:41:13
40.00342,116.321454,0,557,39989.3620138889,2009-06-25,08:41:18
40.003186,116.321466,0,569,39989.3620717593,2009-06-25,08:41:23
40.002953,116.321492,0,579,39989.3621296296,2009-06-25,08:41:28
40.002723,116.321572,0,593,39989.3621875,2009-06-25,08:41:33
40.002538,116.321602,0,607,39989.3622453704,2009-06-25,08:41:38
40.002262,116.321581,0,623,39989.3623032407,2009-06-25,08:41:43
40.002013,116.321607,0,638,39989.3623611111,2009-06-25,08:41:48
40.001783,116.321611,0,654,39989.3624189815,2009-06-25,08:41:53
40.001547,116.321637,0,669,39989.3624768518,2009-06-25,08:41:58
40.00128,116.321669,0,686,39989.3625347222,2009-06-25,08:42:03
40.001021,116.321682,0,698,39989.3625925926,2009-06-25,08:42:08
40.000845,116.32173,0,712,39989.362650463,2009-06-25,08:42:13
40.000618,116.321774,0,726,39989.3627083333,2009-06-25,08:42:18
40.000374,116.321797,0,738,39989.3627662037,2009-06-25,08:42:23
40.000139,116.321811,0,750,39989.3628240741,2009-06-25,08:42:28
39.999891,116.321829,0,762,39989.3628819444,2009-06-25,08:42:33
39.999672,116.321856,0,775,39989.3629398148,2009-06-25,08:42:38
39.999458,116.321855,0,788,39989.3629976852,2009-06-25,08:42:43
39.999201,116.321891,0,801,39989.3630555556,2009-06-25,08:42:48
39.998939,116.321931,0,816,39989.3631134259,2009-06-25,08:42:53
39.998688,116.32198,0,828,39989.3631712963,2009-06-25,08:42:58
39.99843,116.321989,0,843,39989.3632291667,2009-06-25,08:43:03
39.999494,116.321731,0,17,39989.363287037,2009-06-25,08:43:08
39.999208,116.321796,0,42,39989.3633449074,2009-06-25,08:43:13
39.99899,116.321821,0,57,39989.3634027778,2009-06-25,08:43:18
39.998798,116.321865,0,72,39989.3634606482,2009-06-25,08:43:23
39.99861,116.321928,0,88,39989.3635185185,2009-06-25,08:43:28
39.998349,116.321921,0,99,39989.3635763889,2009-06-25,08:43:33
39.998156,116.321953,0,113,39989.3636342593,2009-06-25,08:43:38
39.99795,116.321982,0,123,39989.3636921296,2009-06-25,08:43:43
39.997734,116.32202,0,128,39989.36375,2009-06-25,08:43:48
39.997497,116.322036,0,134,39989.3638078704,2009-06-25,08:43:53
39.997264,116.322107,0,146,39989.3638657407,2009-06-25,08:43:58
39.997056,116.322109,0,150,39989.3639236111,2009-06-25,08:44:03
39.996895,116.322147,0,151,39989.3639814815,2009-06-25,08:44:08
39.99678,116.322181,0,158,39989.3640393519,2009-06-25,08:44:13
39.996572,116.322195,0,162,39989.3640972222,2009-06-25,08:44:18
39.996354,116.322235,0,166,39989.3641550926,2009-06-25,08:44:23
39.996129,116.322283,0,172,39989.364212963,2009-06-25,08:44:28
39.995884,116.322319,0,177,39989.3642708333,2009-06-25,08:44:33
39.995675,116.322367,0,181,39989.3643287037,2009-06-25,08:44:38
39.995454,116.322392,0,185,39989.3643865741,2009-06-25,08:44:43
39.995211,116.322409,0,189,39989.3644444444,2009-06-25,08:44:48
39.99501,116.32243,0,193,39989.3645023148,2009-06-25,08:44:53
39.994824,116.322476,0,196,39989.3645601852,2009-06-25,08:44:58
39.99462,116.322502,0,197,39989.3646180556,2009-06-25,08:45:03
39.994402,116.32253,0,196,39989.3646759259,2009-06-25,08:45:08
39.994191,116.322543,0,189,39989.3647337963,2009-06-25,08:45:13
39.993957,116.322606,0,180,39989.3647916667,2009-06-25,08:45:18
39.993753,116.322631,0,178,39989.364849537,2009-06-25,08:45:23
39.993524,116.322601,0,183,39989.3649074074,2009-06-25,08:45:28
39.99335,116.322624,0,187,39989.3649652778,2009-06-25,08:45:33
39.993147,116.322674,0,190,39989.3650231481,2009-06-25,08:45:38
39.992937,116.322683,0,192,39989.3650810185,2009-06-25,08:45:43
39.992692,116.322714,0,193,39989.3651388889,2009-06-25,08:45:48
39.992456,116.322697,0,199,39989.3651967593,2009-06-25,08:45:53
39.992226,116.322652,0,206,39989.3652546296,2009-06-25,08:45:58
39.991945,116.322942,0,205,39989.3653125,2009-06-25,08:46:03
39.991636,116.323012,0,160,39989.3653703704,2009-06-25,08:46:08
39.991495,116.323008,0,146,39989.3654282407,2009-06-25,08:46:13
39.991446,116.322844,0,137,39989.3654861111,2009-06-25,08:46:18
39.99148,116.322767,0,126,39989.3655439815,2009-06-25,08:46:23
39.991511,116.322705,0,125,39989.3656018519,2009-06-25,08:46:28
39.991547,116.322625,0,120,39989.3656597222,2009-06-25,08:46:33
39.991562,116.322609,0,123,39989.3657175926,2009-06-25,08:46:38
39.991528,116.322549,0,123,39989.365775463,2009-06-25,08:46:43
39.991444,116.322506,0,118,39989.3658333333,2009-06-25,08:46:48
39.991346,116.322492,0,117,39989.3658912037,2009-06-25,08:46:53
39.991242,116.322476,0,118,39989.3659490741,2009-06-25,08:46:58
39.991231,116.322445,0,116,39989.3660069444,2009-06-25,08:47:03
39.991233,116.322405,0,115,39989.3660648148,2009-06-25,08:47:08
39.991227,116.322375,0,114,39989.3661226852,2009-06-25,08:47:13
39.991251,116.322323,0,112,39989.3661805556,2009-06-25,08:47:18
39.991377,116.322082,0,110,39989.3662384259,2009-06-25,08:47:23
39.99125,116.322294,0,120,39989.3662962963,2009-06-25,08:47:28
39.991285,116.321817,0,129,39989.3663541667,2009-06-25,08:47:33
39.991229,116.321602,0,132,39989.366412037,2009-06-25,08:47:38
39.991209,116.321296,0,132,39989.3664699074,2009-06-25,08:47:43
39.991146,116.321102,0,131,39989.3665277778,2009-06-25,08:47:48
39.990913,116.321104,0,127,39989.3665856481,2009-06-25,08:47:53
39.990675,116.321054,0,115,39989.3666435185,2009-06-25,08:47:58
39.990451,116.321081,0,103,39989.3667013889,2009-06-25,08:48:03
39.990222,116.321052,0,91,39989.3667592593,2009-06-25,08:48:08
39.989994,116.321049,0,79,39989.3668171296,2009-06-25,08:48:13
39.989772,116.321005,0,68,39989.366875,2009-06-25,08:48:18
39.989544,116.320951,0,60,39989.3669328704,2009-06-25,08:48:23
39.989328,116.32091,0,56,39989.3669907407,2009-06-25,08:48:28
39.98911,116.32084,0,52,39989.3670486111,2009-06-25,08:48:33
39.988801,116.320827,0,88,39989.3671064815,2009-06-25,08:48:38
39.98855,116.320806,0,97,39989.3671643519,2009-06-25,08:48:43
39.988313,116.320818,0,104,39989.3672222222,2009-06-25,08:48:48
39.988083,116.320858,0,105,39989.3672800926,2009-06-25,08:48:53
39.987859,116.320894,0,104,39989.367337963,2009-06-25,08:48:58
39.987647,116.320915,0,100,39989.3673958333,2009-06-25,08:49:03
39.98742,116.320912,0,95,39989.3674537037,2009-06-25,08:49:08
39.987179,116.320888,0,93,39989.3675115741,2009-06-25,08:49:13
39.986951,116.320881,0,88,39989.3675694444,2009-06-25,08:49:18
39.986706,116.320903,0,81,39989.3676273148,2009-06-25,08:49:23
39.986415,116.320939,0,99,39989.3676851852,2009-06-25,08:49:28
39.986165,116.320951,0,102,39989.3677430556,2009-06-25,08:49:33
39.98592,116.320961,0,103,39989.3678009259,2009-06-25,08:49:38
39.98568,116.320973,0,101,39989.3678587963,2009-06-25,08:49:43
39.985452,116.321017,0,104,39989.3679166667,2009-06-25,08:49:48
39.985271,116.321044,0,105,39989.367974537,2009-06-25,08:49:53
39.985099,116.321045,0,105,39989.3680324074,2009-06-25,08:49:58
39.984932,116.321083,0,114,39989.3680902778,2009-06-25,08:50:03
39.984875,116.321252,0,119,39989.3681481481,2009-06-25,08:50:08
39.984845,116.321545,0,118,39989.3682060185,2009-06-25,08:50:13
39.984812,116.321846,0,122,39989.3682638889,2009-06-25,08:50:18
39.984799,116.32213,0,126,39989.3683217593,2009-06-25,08:50:23
39.984778,116.322426,0,127,39989.3683796296,2009-06-25,08:50:28
39.984789,116.322737,0,121,39989.3684375,2009-06-25,08:50:33
39.984803,116.32302,0,121,39989.3684953704,2009-06-25,08:50:38
39.984688,116.323083,0,118,39989.3685532407,2009-06-25,08:50:43
39.984677,116.323026,0,120,39989.3686111111,2009-06-25,08:50:48
39.984697,116.323021,0,117,39989.3686689815,2009-06-25,08:50:53
39.984697,116.323021,0,117,39989.3687037037,2009-06-25,08:50:56
39.984697,116.323021,0,116,39989.3687268518,2009-06-25,08:50:58
39.984711,116.323021,0,115,39989.3687847222,2009-06-25,08:51:03
39.984722,116.323032,0,115,39989.3688425926,2009-06-25,08:51:08
39.984735,116.323044,0,115,39989.368900463,2009-06-25,08:51:13
39.984733,116.323071,0,115,39989.3689583333,2009-06-25,08:51:18
39.984724,116.323108,0,115,39989.3690162037,2009-06-25,08:51:23
39.984735,116.323119,0,115,39989.3690740741,2009-06-25,08:51:28
39.984745,116.323106,0,115,39989.3691319444,2009-06-25,08:51:33
39.984728,116.323075,0,115,39989.3691898148,2009-06-25,08:51:38
39.984729,116.323085,0,116,39989.3692476852,2009-06-25,08:51:43
39.984667,116.323107,0,117,39989.3693055556,2009-06-25,08:51:48
39.984541,116.32312,0,118,39989.3693634259,2009-06-25,08:51:53
39.984421,116.323388,0,212,39989.3748611111,2009-06-25,08:59:48
39.984398,116.323666,0,204,39989.3749189815,2009-06-25,08:59:53
39.984394,116.32419,0,197,39989.3749768519,2009-06-25,08:59:58
39.98438,116.324436,0,187,39989.3750347222,2009-06-25,09:00:03
39.984349,116.324569,0,171,39989.3750925926,2009-06-25,09:00:08
39.984346,116.324774,0,151,39989.375150463,2009-06-25,09:00:13
39.984333,116.324944,0,138,39989.3752083333,2009-06-25,09:00:18
39.984318,116.324996,0,126,39989.3752662037,2009-06-25,09:00:23
39.984321,116.325036,0,120,39989.3753240741,2009-06-25,09:00:28
39.984319,116.325063,0,115,39989.3753819444,2009-06-25,09:00:33
39.984315,116.325053,0,112,39989.3754398148,2009-06-25,09:00:38
39.984314,116.325057,0,111,39989.3754976852,2009-06-25,09:00:43
39.984314,116.325057,0,111,39989.3755324074,2009-06-25,09:00:46
39.984312,116.325053,0,111,39989.3755555556,2009-06-25,09:00:48
39.984309,116.325032,0,111,39989.3756134259,2009-06-25,09:00:53
39.984301,116.325016,0,112,39989.3756712963,2009-06-25,09:00:58
39.984294,116.325005,0,113,39989.3757291667,2009-06-25,09:01:03
39.984294,116.325005,0,113,39989.3757638889,2009-06-25,09:01:06
39.984288,116.324997,0,114,39989.375787037,2009-06-25,09:01:08
39.984281,116.324986,0,114,39989.3758449074,2009-06-25,09:01:13
39.984273,116.324969,0,116,39989.3759027778,2009-06-25,09:01:18
39.984265,116.324961,0,117,39989.3759606481,2009-06-25,09:01:23
39.984258,116.324955,0,118,39989.3760185185,2009-06-25,09:01:28
39.98425,116.324951,0,119,39989.3760763889,2009-06-25,09:01:33
39.984244,116.324951,0,120,39989.3761342593,2009-06-25,09:01:38
39.984237,116.324949,0,122,39989.3761921296,2009-06-25,09:01:43
39.984237,116.324949,0,122,39989.3762268518,2009-06-25,09:01:46
39.984231,116.324945,0,125,39989.37625,2009-06-25,09:01:48
39.984227,116.324955,0,128,39989.3763078704,2009-06-25,09:01:53
39.984236,116.325125,0,134,39989.3763657407,2009-06-25,09:01:58
39.984226,116.325243,0,138,39989.3764236111,2009-06-25,09:02:03
39.984225,116.325342,0,141,39989.3764814815,2009-06-25,09:02:08
39.984286,116.325594,0,158,39989.3765393518,2009-06-25,09:02:13
39.984327,116.32585,0,157,39989.3765972222,2009-06-25,09:02:18
39.984329,116.325897,0,162,39989.3766550926,2009-06-25,09:02:23
39.984316,116.325897,0,164,39989.376712963,2009-06-25,09:02:28
39.984317,116.325904,0,164,39989.3767708333,2009-06-25,09:02:33
39.984317,116.32591,0,164,39989.3768287037,2009-06-25,09:02:38
39.984317,116.32591,0,164,39989.3768634259,2009-06-25,09:02:41
39.984317,116.325915,0,164,39989.3768865741,2009-06-25,09:02:43
39.984318,116.325925,0,164,39989.3769444444,2009-06-25,09:02:48
39.984318,116.325929,0,164,39989.3770023148,2009-06-25,09:02:53
39.984318,116.325929,0,164,39989.377037037,2009-06-25,09:02:56
39.984318,116.325933,0,165,39989.3770601852,2009-06-25,09:02:58
39.984319,116.325944,0,165,39989.3771180556,2009-06-25,09:03:03
39.984319,116.325946,0,165,39989.3771759259,2009-06-25,09:03:08
39.98432,116.325951,0,166,39989.3772337963,2009-06-25,09:03:13
39.984321,116.325954,0,166,39989.3772916667,2009-06-25,09:03:18
39.98432,116.325954,0,166,39989.377349537,2009-06-25,09:03:23
39.984319,116.325951,0,166,39989.3774074074,2009-06-25,09:03:28
39.984319,116.32595,0,167,39989.3774652778,2009-06-25,09:03:33
39.984318,116.325948,0,167,39989.3775231481,2009-06-25,09:03:38
39.984318,116.325948,0,167,39989.3775578704,2009-06-25,09:03:41
39.984313,116.325943,0,167,39989.3775810185,2009-06-25,09:03:43
39.984303,116.325937,0,168,39989.3776388889,2009-06-25,09:03:48
39.984293,116.325926,0,169,39989.3776967593,2009-06-25,09:03:53
39.984281,116.32591,0,170,39989.3777546296,2009-06-25,09:03:58
39.984267,116.325903,0,172,39989.3778125,2009-06-25,09:04:03
39.984257,116.325898,0,175,39989.3778703704,2009-06-25,09:04:08
39.984257,116.325898,0,175,39989.3779050926,2009-06-25,09:04:11
39.984251,116.325893,0,179,39989.3779282407,2009-06-25,09:04:13
39.984251,116.325913,0,182,39989.3779861111,2009-06-25,09:04:18
39.984287,116.326145,0,188,39989.3780439815,2009-06-25,09:04:23
39.984303,116.326575,0,168,39989.3781018518,2009-06-25,09:04:28
39.984321,116.326972,0,147,39989.3781597222,2009-06-25,09:04:33
39.984373,116.327422,0,126,39989.3782175926,2009-06-25,09:04:38
39.984418,116.327849,0,117,39989.378275463,2009-06-25,09:04:43
39.984436,116.328131,0,107,39989.3783333333,2009-06-25,09:04:48
39.984426,116.328279,0,101,39989.3783912037,2009-06-25,09:04:53
39.984395,116.328382,0,92,39989.3784490741,2009-06-25,09:04:58
39.984409,116.328605,0,88,39989.3785069444,2009-06-25,09:05:03
39.984425,116.328918,0,88,39989.3785648148,2009-06-25,09:05:08
39.984435,116.329304,0,93,39989.3786226852,2009-06-25,09:05:13
39.984452,116.329894,0,95,39989.3786805556,2009-06-25,09:05:18
39.984501,116.330569,0,95,39989.3787384259,2009-06-25,09:05:23
39.984556,116.331316,0,93,39989.3787962963,2009-06-25,09:05:28
39.984617,116.332063,0,92,39989.3788541667,2009-06-25,09:05:33
39.984671,116.332785,0,92,39989.378912037,2009-06-25,09:05:38
39.984701,116.333471,0,85,39989.3789699074,2009-06-25,09:05:43
39.984688,116.333999,0,83,39989.3790277778,2009-06-25,09:05:48
39.984688,116.334366,0,81,39989.3790856482,2009-06-25,09:05:53
39.984699,116.334682,0,79,39989.3791435185,2009-06-25,09:05:58
39.984686,116.334991,0,79,39989.3792013889,2009-06-25,09:06:03
39.98471,116.335332,0,77,39989.3792592593,2009-06-25,09:06:08
39.984723,116.33565,0,75,39989.3793171296,2009-06-25,09:06:13
39.984748,116.335902,0,76,39989.379375,2009-06-25,09:06:18
39.984755,116.336142,0,75,39989.3794328704,2009-06-25,09:06:23
39.984765,116.336523,0,86,39989.3794907407,2009-06-25,09:06:28
39.984789,116.336902,0,104,39989.3795486111,2009-06-25,09:06:33
39.984777,116.337065,0,107,39989.3796064815,2009-06-25,09:06:38
39.984739,116.337098,0,99,39989.3796643519,2009-06-25,09:06:43
39.984739,116.337102,0,99,39989.3797222222,2009-06-25,09:06:48
39.984739,116.337106,0,100,39989.3797800926,2009-06-25,09:06:53
39.984738,116.337107,0,100,39989.379837963,2009-06-25,09:06:58
39.984738,116.337107,0,100,39989.3798726852,2009-06-25,09:07:01
39.984738,116.337109,0,100,39989.3798958333,2009-06-25,09:07:03
39.98474,116.337151,0,97,39989.3799537037,2009-06-25,09:07:08
39.984764,116.337296,0,100,39989.3800115741,2009-06-25,09:07:13
39.984773,116.337462,0,101,39989.3800694444,2009-06-25,09:07:18
39.984772,116.337584,0,100,39989.3801273148,2009-06-25,09:07:23
39.984794,116.337679,0,95,39989.3801851852,2009-06-25,09:07:28
39.984816,116.337775,0,87,39989.3802430556,2009-06-25,09:07:33
39.984861,116.337931,0,82,39989.3803009259,2009-06-25,09:07:38
39.984884,116.338053,0,80,39989.3803587963,2009-06-25,09:07:43
39.984872,116.338143,0,82,39989.3804166667,2009-06-25,09:07:48
39.984923,116.338316,0,80,39989.380474537,2009-06-25,09:07:53
39.984984,116.338682,0,86,39989.3805324074,2009-06-25,09:07:58
39.985025,116.339124,0,89,39989.3805902778,2009-06-25,09:08:03
39.985052,116.339562,0,92,39989.3806481481,2009-06-25,09:08:08
39.985076,116.339874,0,93,39989.3807060185,2009-06-25,09:08:13
39.985092,116.340141,0,94,39989.3807638889,2009-06-25,09:08:18
39.985114,116.340517,0,94,39989.3808217593,2009-06-25,09:08:23
39.985138,116.340863,0,93,39989.3808796296,2009-06-25,09:08:28
39.985139,116.341029,0,94,39989.3809375,2009-06-25,09:08:33
39.985139,116.341097,0,99,39989.3809953704,2009-06-25,09:08:38
39.985152,116.341318,0,100,39989.3810532407,2009-06-25,09:08:43
39.985148,116.341505,0,100,39989.3811111111,2009-06-25,09:08:48
39.985156,116.341666,0,100,39989.3811689815,2009-06-25,09:08:53
39.985146,116.341797,0,104,39989.3812268519,2009-06-25,09:08:58
39.98516,116.34206,0,108,39989.3812847222,2009-06-25,09:09:03
39.985212,116.342442,0,107,39989.3813425926,2009-06-25,09:09:08
39.985227,116.342899,0,105,39989.381400463,2009-06-25,09:09:13
39.985227,116.343334,0,105,39989.3814583333,2009-06-25,09:09:18
39.985223,116.343856,0,111,39989.3815162037,2009-06-25,09:09:23
39.98523,116.344487,0,130,39989.3815740741,2009-06-25,09:09:28
39.985223,116.345088,0,139,39989.3816319444,2009-06-25,09:09:33
39.985286,116.345646,0,135,39989.3816898148,2009-06-25,09:09:38
39.985316,116.346202,0,132,39989.3817476852,2009-06-25,09:09:43
39.985335,116.346766,0,132,39989.3818055556,2009-06-25,09:09:48
39.985356,116.347311,0,136,39989.3818634259,2009-06-25,09:09:53
39.985382,116.347768,0,137,39989.3819212963,2009-06-25,09:09:58
39.985398,116.348084,0,136,39989.3819791667,2009-06-25,09:10:03
39.985417,116.348382,0,142,39989.382037037,2009-06-25,09:10:08
39.985431,116.348648,0,142,39989.3820949074,2009-06-25,09:10:13
39.98543,116.348981,0,138,39989.3821527778,2009-06-25,09:10:18
39.985442,116.349338,0,132,39989.3822106481,2009-06-25,09:10:23
39.985445,116.349666,0,133,39989.3822685185,2009-06-25,09:10:28
39.985455,116.349982,0,131,39989.3823263889,2009-06-25,09:10:33
39.98546,116.350267,0,129,39989.3823842593,2009-06-25,09:10:38
39.985463,116.350608,0,128,39989.3824421296,2009-06-25,09:10:43
39.985467,116.350995,0,125,39989.3825,2009-06-25,09:10:48
39.985464,116.351318,0,125,39989.3825578704,2009-06-25,09:10:53
39.985458,116.351703,0,124,39989.3826157407,2009-06-25,09:10:58
39.985438,116.352104,0,130,39989.3826736111,2009-06-25,09:11:03
39.98548,116.352502,0,118,39989.3827314815,2009-06-25,09:11:08
39.985496,116.352929,0,119,39989.3827893519,2009-06-25,09:11:13
39.985498,116.353462,0,115,39989.3828472222,2009-06-25,09:11:18
39.985495,116.353997,0,111,39989.3829050926,2009-06-25,09:11:23
39.98552,116.354545,0,115,39989.382962963,2009-06-25,09:11:28
39.985568,116.355059,0,118,39989.3830208333,2009-06-25,09:11:33
39.985574,116.355577,0,118,39989.3830787037,2009-06-25,09:11:38
39.985593,116.356151,0,115,39989.3831365741,2009-06-25,09:11:43
39.985648,116.356895,0,113,39989.3831944444,2009-06-25,09:11:48
39.985677,116.357702,0,110,39989.3832523148,2009-06-25,09:11:53
39.985696,116.35849,0,102,39989.3833101852,2009-06-25,09:11:58
39.985729,116.359319,0,106,39989.3833680556,2009-06-25,09:12:03
39.985745,116.360124,0,109,39989.3834259259,2009-06-25,09:12:08
39.985749,116.36084,0,111,39989.3834837963,2009-06-25,09:12:13
39.985763,116.361523,0,115,39989.3835416667,2009-06-25,09:12:18
39.985767,116.362159,0,117,39989.383599537,2009-06-25,09:12:23
39.985789,116.362837,0,121,39989.3836574074,2009-06-25,09:12:28
39.98581,116.363597,0,125,39989.3837152778,2009-06-25,09:12:33
39.985824,116.364466,0,125,39989.3837731481,2009-06-25,09:12:38
39.985857,116.365388,0,125,39989.3838310185,2009-06-25,09:12:43
39.985881,116.366318,0,120,39989.3838888889,2009-06-25,09:12:48
39.985859,116.367251,0,131,39989.3839467593,2009-06-25,09:12:53
39.985885,116.36824,0,136,39989.3840046296,2009-06-25,09:12:58
39.985912,116.369297,0,141,39989.3840625,2009-06-25,09:13:03
39.985926,116.370389,0,142,39989.3841203704,2009-06-25,09:13:08
39.985983,116.371497,0,145,39989.3841782407,2009-06-25,09:13:13
39.986043,116.372642,0,140,39989.3842361111,2009-06-25,09:13:18
39.986092,116.373868,0,122,39989.3842939815,2009-06-25,09:13:23
39.98618,116.375119,0,113,39989.3843518518,2009-06-25,09:13:28
39.986224,116.376364,0,114,39989.3844097222,2009-06-25,09:13:33
39.986229,116.377534,0,111,39989.3844675926,2009-06-25,09:13:38
39.986206,116.378752,0,112,39989.384525463,2009-06-25,09:13:43
39.986214,116.379927,0,120,39989.3845833333,2009-06-25,09:13:48
39.986244,116.381032,0,123,39989.3846412037,2009-06-25,09:13:53
39.986309,116.382199,0,124,39989.3846990741,2009-06-25,09:13:58
39.986336,116.383396,0,120,39989.3847569444,2009-06-25,09:14:03
39.986375,116.384584,0,120,39989.3848148148,2009-06-25,09:14:08
39.98642,116.385737,0,107,39989.3848726852,2009-06-25,09:14:13
39.986486,116.386887,0,91,39989.3849305556,2009-06-25,09:14:18
39.98654,116.388015,0,80,39989.3849884259,2009-06-25,09:14:23
39.986529,116.388976,0,78,39989.3850462963,2009-06-25,09:14:28
39.986561,116.389802,0,84,39989.3851041667,2009-06-25,09:14:33
39.986581,116.390591,0,87,39989.385162037,2009-06-25,09:14:38
39.986589,116.391438,0,90,39989.3852199074,2009-06-25,09:14:43
39.986591,116.392336,0,85,39989.3852777778,2009-06-25,09:14:48
39.986618,116.393225,0,86,39989.3853356481,2009-06-25,09:14:53
39.986675,116.394128,0,90,39989.3853935185,2009-06-25,09:14:58
39.9867,116.395095,0,92,39989.3854513889,2009-06-25,09:15:03
39.986695,116.396048,0,95,39989.3855092593,2009-06-25,09:15:08
39.986717,116.397062,0,100,39989.3855671296,2009-06-25,09:15:13
39.986725,116.398126,0,101,39989.385625,2009-06-25,09:15:18
39.986744,116.399245,0,115,39989.3856828704,2009-06-25,09:15:23
39.986789,116.400268,0,121,39989.3857407407,2009-06-25,09:15:28
39.986836,116.401264,0,118,39989.3857986111,2009-06-25,09:15:33
39.986876,116.40217,0,116,39989.3858564815,2009-06-25,09:15:38
39.986911,116.403002,0,116,39989.3859143518,2009-06-25,09:15:43
39.986934,116.40385,0,112,39989.3859722222,2009-06-25,09:15:48
39.986944,116.404565,0,108,39989.3860300926,2009-06-25,09:15:53
39.986965,116.405238,0,107,39989.386087963,2009-06-25,09:15:58
39.986955,116.405975,0,107,39989.3861458333,2009-06-25,09:16:03
39.986961,116.406733,0,106,39989.3862037037,2009-06-25,09:16:08
39.98698,116.407496,0,105,39989.3862615741,2009-06-25,09:16:13
39.987008,116.408243,0,107,39989.3863194444,2009-06-25,09:16:18
39.986987,116.408995,0,110,39989.3863773148,2009-06-25,09:16:23
39.987005,116.409577,0,110,39989.3864351852,2009-06-25,09:16:28
39.986994,116.410075,0,103,39989.3864930556,2009-06-25,09:16:33
39.986963,116.410394,0,96,39989.3865509259,2009-06-25,09:16:38
39.986823,116.410511,0,92,39989.3866087963,2009-06-25,09:16:43
39.986536,116.41048,0,86,39989.3866666667,2009-06-25,09:16:48
39.986438,116.410323,0,94,39989.386724537,2009-06-25,09:16:53
39.986433,116.410301,0,96,39989.3867824074,2009-06-25,09:16:58
39.986439,116.410299,0,96,39989.3868402778,2009-06-25,09:17:03
39.986439,116.410299,0,96,39989.386875,2009-06-25,09:17:06
39.986444,116.410296,0,96,39989.3868981482,2009-06-25,09:17:08
39.986395,116.410267,0,98,39989.3869560185,2009-06-25,09:17:13
39.986029,116.410298,0,96,39989.3870138889,2009-06-25,09:17:18
39.985661,116.410265,0,98,39989.3870717593,2009-06-25,09:17:23
39.985256,116.410306,0,100,39989.3871296296,2009-06-25,09:17:28
39.984939,116.410373,0,101,39989.3871875,2009-06-25,09:17:33
39.984646,116.410428,0,102,39989.3872453704,2009-06-25,09:17:38
39.984294,116.41046,0,105,39989.3873032407,2009-06-25,09:17:43
39.983989,116.410579,0,109,39989.3873611111,2009-06-25,09:17:48
39.983721,116.410678,0,110,39989.3874189815,2009-06-25,09:17:53
39.983395,116.41071,0,112,39989.3874768519,2009-06-25,09:17:58
39.983064,116.410582,0,112,39989.3875347222,2009-06-25,09:18:03
39.982859,116.410633,0,116,39989.3875925926,2009-06-25,09:18:08
39.982627,116.41061,0,121,39989.387650463,2009-06-25,09:18:13
39.98248,116.410585,0,123,39989.3877083333,2009-06-25,09:18:18
39.982346,116.410616,0,133,39989.3877662037,2009-06-25,09:18:23
39.982307,116.41062,0,131,39989.3878240741,2009-06-25,09:18:28
39.982307,116.41062,0,131,39989.3878587963,2009-06-25,09:18:31
39.982301,116.410617,0,130,39989.3878819444,2009-06-25,09:18:33
39.982253,116.410631,0,125,39989.3879398148,2009-06-25,09:18:38
39.98222,116.410647,0,123,39989.3879976852,2009-06-25,09:18:43
39.982231,116.410696,0,121,39989.3880555556,2009-06-25,09:18:48
39.982227,116.410751,0,119,39989.3881134259,2009-06-25,09:18:53
39.982162,116.410827,0,118,39989.3881712963,2009-06-25,09:18:58
39.982058,116.410816,0,106,39989.3882291667,2009-06-25,09:19:03
39.982063,116.410849,0,105,39989.388287037,2009-06-25,09:19:08
39.982063,116.410849,0,102,39989.3883449074,2009-06-25,09:19:13
39.982061,116.410849,0,101,39989.3884027778,2009-06-25,09:19:18
39.982065,116.410851,0,101,39989.3884606481,2009-06-25,09:19:23
39.982066,116.410851,0,100,39989.3885185185,2009-06-25,09:19:28
39.982068,116.410853,0,100,39989.3885763889,2009-06-25,09:19:33
39.982073,116.410855,0,100,39989.3886342593,2009-06-25,09:19:38
39.982073,116.410855,0,99,39989.3886921296,2009-06-25,09:19:43
39.982073,116.410855,0,99,39989.3887268519,2009-06-25,09:19:46
39.982074,116.410855,0,99,39989.38875,2009-06-25,09:19:48
39.982042,116.410868,0,99,39989.3888078704,2009-06-25,09:19:53
39.981923,116.410986,0,102,39989.3888657407,2009-06-25,09:19:58
39.981916,116.411311,0,100,39989.3889236111,2009-06-25,09:20:03
39.981918,116.411832,0,102,39989.3889814815,2009-06-25,09:20:08
39.981933,116.41244,0,101,39989.3890393519,2009-06-25,09:20:13
39.981965,116.41313,0,98,39989.3890972222,2009-06-25,09:20:18
39.981999,116.413655,0,97,39989.3891550926,2009-06-25,09:20:23
39.982001,116.413985,0,97,39989.389212963,2009-06-25,09:20:28
39.981924,116.414465,0,95,39989.3892708333,2009-06-25,09:20:33
39.981895,116.414919,0,95,39989.3893287037,2009-06-25,09:20:38
39.981862,116.415481,0,95,39989.3893865741,2009-06-25,09:20:43
39.981876,116.416005,0,95,39989.3894444444,2009-06-25,09:20:48
39.981943,116.416565,0,94,39989.3895023148,2009-06-25,09:20:53
39.981958,116.417082,0,94,39989.3895601852,2009-06-25,09:20:58
39.981973,116.41741,0,91,39989.3896180556,2009-06-25,09:21:03
39.981969,116.417498,0,94,39989.3896759259,2009-06-25,09:21:08
39.981968,116.417517,0,93,39989.3897337963,2009-06-25,09:21:13
39.982,116.417726,0,93,39989.3897916667,2009-06-25,09:21:18
39.982062,116.417912,0,90,39989.389849537,2009-06-25,09:21:23
39.982199,116.417996,0,92,39989.3899074074,2009-06-25,09:21:28
39.982491,116.417993,0,103,39989.3899652778,2009-06-25,09:21:33
39.982912,116.41803,0,113,39989.3900231481,2009-06-25,09:21:38
39.983413,116.418021,0,118,39989.3900810185,2009-06-25,09:21:43
39.98387,116.418035,0,124,39989.3901388889,2009-06-25,09:21:48
39.984156,116.418034,0,130,39989.3901967593,2009-06-25,09:21:53
39.98428,116.418074,0,135,39989.3902546296,2009-06-25,09:21:58
39.984246,116.418093,0,151,39989.3903125,2009-06-25,09:22:03
39.984238,116.418065,0,157,39989.3903703704,2009-06-25,09:22:08
39.98423,116.418026,0,163,39989.3904282407,2009-06-25,09:22:13
39.98422,116.417993,0,168,39989.3904861111,2009-06-25,09:22:18
39.98422,116.417966,0,174,39989.3905439815,2009-06-25,09:22:23
39.98422,116.417955,0,179,39989.3906018519,2009-06-25,09:22:28
39.98422,116.417955,0,179,39989.3906365741,2009-06-25,09:22:31
39.98422,116.417949,0,181,39989.3906597222,2009-06-25,09:22:33
39.984224,116.417961,0,182,39989.3907175926,2009-06-25,09:22:38
39.984228,116.417981,0,183,39989.390775463,2009-06-25,09:22:43
39.984237,116.418023,0,184,39989.3908333333,2009-06-25,09:22:48
39.984248,116.418065,0,184,39989.3908912037,2009-06-25,09:22:53
39.984252,116.41809,0,184,39989.3909490741,2009-06-25,09:22:58
39.984252,116.41809,0,184,39989.3909837963,2009-06-25,09:23:01
39.984255,116.418097,0,185,39989.3910069444,2009-06-25,09:23:03
39.984255,116.418074,0,186,39989.3910648148,2009-06-25,09:23:08
39.984254,116.41806,0,187,39989.3911226852,2009-06-25,09:23:13
39.984253,116.418047,0,187,39989.3911805556,2009-06-25,09:23:18
39.984254,116.418041,0,187,39989.3912384259,2009-06-25,09:23:23
39.984256,116.418041,0,188,39989.3912962963,2009-06-25,09:23:28
39.984258,116.418044,0,188,39989.3913541667,2009-06-25,09:23:33
39.984258,116.418044,0,188,39989.3913888889,2009-06-25,09:23:36
39.984259,116.418044,0,188,39989.391412037,2009-06-25,09:23:38
39.984311,116.418035,0,188,39989.3914699074,2009-06-25,09:23:43
39.984599,116.418174,0,211,39989.3915277778,2009-06-25,09:23:48
39.984886,116.418287,0,210,39989.3915856481,2009-06-25,09:23:53
39.985107,116.418343,0,208,39989.3916435185,2009-06-25,09:23:58
39.985362,116.418261,0,218,39989.3917013889,2009-06-25,09:24:03
39.985511,116.418203,0,236,39989.3917592593,2009-06-25,09:24:08
39.985717,116.418183,0,248,39989.3918171296,2009-06-25,09:24:13
39.985859,116.418169,0,249,39989.391875,2009-06-25,09:24:18
39.9859,116.418178,0,249,39989.3919328704,2009-06-25,09:24:23
39.985952,116.418172,0,251,39989.3919907407,2009-06-25,09:24:28
39.986078,116.418143,0,247,39989.3920486111,2009-06-25,09:24:33
39.986212,116.418064,0,276,39989.3921064815,2009-06-25,09:24:38
39.986315,116.417986,0,306,39989.3921643518,2009-06-25,09:24:43
39.986461,116.417973,0,323,39989.3922222222,2009-06-25,09:24:48
39.986591,116.417947,0,337,39989.3922800926,2009-06-25,09:24:53
39.986696,116.417958,0,337,39989.392337963,2009-06-25,09:24:58
39.986793,116.418027,0,276,39989.3923958333,2009-06-25,09:25:03
39.986931,116.41807,0,224,39989.3924537037,2009-06-25,09:25:08
39.987057,116.418063,0,208,39989.3925115741,2009-06-25,09:25:13
39.987241,116.418135,0,203,39989.3925694444,2009-06-25,09:25:18
39.987316,116.418431,0,208,39989.3926273148,2009-06-25,09:25:23
39.987295,116.418948,0,210,39989.3926851852,2009-06-25,09:25:28
39.987271,116.419693,0,209,39989.3927430556,2009-06-25,09:25:33
39.987298,116.420488,0,208,39989.3928009259,2009-06-25,09:25:38
39.987374,116.421303,0,204,39989.3928587963,2009-06-25,09:25:43
39.98741,116.422118,0,200,39989.3929166667,2009-06-25,09:25:48
39.987441,116.422655,0,192,39989.392974537,2009-06-25,09:25:53
39.987479,116.42291,0,183,39989.3930324074,2009-06-25,09:25:58
39.987465,116.423095,0,174,39989.3930902778,2009-06-25,09:26:03
39.98747,116.423369,0,167,39989.3931481481,2009-06-25,09:26:08
39.987471,116.423661,0,159,39989.3932060185,2009-06-25,09:26:13
39.987482,116.42408,0,156,39989.3932638889,2009-06-25,09:26:18
39.987499,116.424532,0,154,39989.3933217593,2009-06-25,09:26:23
39.9875,116.425062,0,141,39989.3933796296,2009-06-25,09:26:28
39.987515,116.425599,0,132,39989.3934375,2009-06-25,09:26:33
39.987514,116.425994,0,130,39989.3934953704,2009-06-25,09:26:38
39.987448,116.426375,0,129,39989.3935532407,2009-06-25,09:26:43
39.987458,116.426921,0,118,39989.3936111111,2009-06-25,09:26:48
39.987505,116.42755,0,111,39989.3936689815,2009-06-25,09:26:53
39.987517,116.42806,0,105,39989.3937268518,2009-06-25,09:26:58
39.987527,116.428357,0,103,39989.3937847222,2009-06-25,09:27:03
39.987537,116.428609,0,98,39989.3938425926,2009-06-25,09:27:08
39.987515,116.428968,0,93,39989.393900463,2009-06-25,09:27:13
39.987527,116.429516,0,88,39989.3939583333,2009-06-25,09:27:18
39.987514,116.430173,0,87,39989.3940162037,2009-06-25,09:27:23
39.987453,116.430843,0,92,39989.3940740741,2009-06-25,09:27:28
39.987376,116.431412,0,93,39989.3941319444,2009-06-25,09:27:33
39.987273,116.431982,0,94,39989.3941898148,2009-06-25,09:27:38
39.987048,116.432568,0,88,39989.3942476852,2009-06-25,09:27:43
39.986649,116.433206,0,85,39989.3943055556,2009-06-25,09:27:48
39.986183,116.433872,0,76,39989.3943634259,2009-06-25,09:27:53
39.985738,116.434433,0,68,39989.3944212963,2009-06-25,09:27:58
39.985323,116.434658,0,60,39989.3944791667,2009-06-25,09:28:03
39.98501,116.434888,0,54,39989.394537037,2009-06-25,09:28:08
39.984752,116.435385,0,49,39989.3945949074,2009-06-25,09:28:13
39.984515,116.436003,0,45,39989.3946527778,2009-06-25,09:28:18
39.98441,116.436575,0,41,39989.3947106482,2009-06-25,09:28:23
39.984652,116.437135,0,38,39989.3947685185,2009-06-25,09:28:28
39.98481,116.437809,0,37,39989.3948263889,2009-06-25,09:28:33
39.984822,116.438487,0,38,39989.3948842593,2009-06-25,09:28:38
39.984719,116.439054,0,38,39989.3949421296,2009-06-25,09:28:43
39.984611,116.439483,0,36,39989.395,2009-06-25,09:28:48
39.984478,116.439884,0,33,39989.3950578704,2009-06-25,09:28:53
39.984306,116.440441,0,33,39989.3951157407,2009-06-25,09:28:58
39.984059,116.441094,0,33,39989.3951736111,2009-06-25,09:29:03
39.983711,116.441733,0,37,39989.3952314815,2009-06-25,09:29:08
39.983534,116.442117,0,36,39989.3952893519,2009-06-25,09:29:13
39.983498,116.442219,0,44,39989.3953472222,2009-06-25,09:29:18
39.983405,116.442408,0,52,39989.3954050926,2009-06-25,09:29:23
39.983215,116.442731,0,58,39989.395462963,2009-06-25,09:29:28
39.982957,116.443134,0,59,39989.3955208333,2009-06-25,09:29:33
39.982728,116.443497,0,64,39989.3955787037,2009-06-25,09:29:38
39.98251,116.443834,0,67,39989.3956365741,2009-06-25,09:29:43
39.9823,116.444148,0,72,39989.3956944444,2009-06-25,09:29:48
39.982097,116.444476,0,75,39989.3957523148,2009-06-25,09:29:53
39.981907,116.444789,0,76,39989.3958101852,2009-06-25,09:29:58
39.981771,116.444995,0,73,39989.3958680556,2009-06-25,09:30:03
39.98172,116.445087,0,76,39989.3959259259,2009-06-25,09:30:08
39.981607,116.445261,0,79,39989.3959837963,2009-06-25,09:30:13
39.981446,116.4455,0,76,39989.3960416667,2009-06-25,09:30:18
39.981229,116.445811,0,78,39989.396099537,2009-06-25,09:30:23
39.981012,116.446136,0,82,39989.3961574074,2009-06-25,09:30:28
39.980931,116.446281,0,81,39989.3962152778,2009-06-25,09:30:33
39.980863,116.446385,0,83,39989.3962731481,2009-06-25,09:30:38
39.980809,116.446466,0,87,39989.3963310185,2009-06-25,09:30:43
39.980754,116.446559,0,92,39989.3963888889,2009-06-25,09:30:48
39.980669,116.446695,0,100,39989.3964467593,2009-06-25,09:30:53
39.980566,116.446854,0,104,39989.3965046296,2009-06-25,09:30:58
39.980468,116.446997,0,105,39989.3965625,2009-06-25,09:31:03
39.980433,116.447047,0,106,39989.3966203704,2009-06-25,09:31:08
39.980438,116.447043,0,106,39989.3966782407,2009-06-25,09:31:13
39.980438,116.447043,0,106,39989.396712963,2009-06-25,09:31:16
39.980441,116.447038,0,106,39989.3967361111,2009-06-25,09:31:18
39.980403,116.447106,0,106,39989.3967939815,2009-06-25,09:31:23
39.980298,116.447276,0,106,39989.3968518519,2009-06-25,09:31:28
39.980138,116.447523,0,109,39989.3969097222,2009-06-25,09:31:33
39.979941,116.447817,0,107,39989.3969675926,2009-06-25,09:31:38
39.979733,116.448132,0,110,39989.397025463,2009-06-25,09:31:43
39.979492,116.448499,0,107,39989.3970833333,2009-06-25,09:31:48
39.979213,116.448927,0,104,39989.3971412037,2009-06-25,09:31:53
39.978955,116.449325,0,103,39989.3971990741,2009-06-25,09:31:58
39.978704,116.449717,0,106,39989.3972569444,2009-06-25,09:32:03
39.97845,116.45009,0,105,39989.3973148148,2009-06-25,09:32:08
39.978253,116.450385,0,104,39989.3973726852,2009-06-25,09:32:13
39.978063,116.450672,0,102,39989.3974305556,2009-06-25,09:32:18
39.977884,116.45095,0,97,39989.3974884259,2009-06-25,09:32:23
39.977696,116.451233,0,94,39989.3975462963,2009-06-25,09:32:28
39.977561,116.451444,0,90,39989.3976041667,2009-06-25,09:32:33
39.977447,116.451601,0,81,39989.397662037,2009-06-25,09:32:38
39.977346,116.451744,0,77,39989.3977199074,2009-06-25,09:32:43
39.977328,116.451803,0,75,39989.3977777778,2009-06-25,09:32:48
39.977301,116.451856,0,76,39989.3978356481,2009-06-25,09:32:53
39.977214,116.452002,0,77,39989.3978935185,2009-06-25,09:32:58
39.977041,116.452261,0,78,39989.3979513889,2009-06-25,09:33:03
39.976836,116.452555,0,77,39989.3980092593,2009-06-25,09:33:08
39.976691,116.452772,0,78,39989.3980671296,2009-06-25,09:33:13
39.976546,116.453002,0,82,39989.398125,2009-06-25,09:33:18
39.97635,116.453287,0,80,39989.3981828704,2009-06-25,09:33:23
39.976163,116.453579,0,80,39989.3982407407,2009-06-25,09:33:28
39.975981,116.453851,0,74,39989.3982986111,2009-06-25,09:33:33
39.975808,116.454105,0,76,39989.3983564815,2009-06-25,09:33:38
39.975696,116.454284,0,81,39989.3984143519,2009-06-25,09:33:43
39.975525,116.454547,0,83,39989.3984722222,2009-06-25,09:33:48
39.975323,116.454856,0,84,39989.3985300926,2009-06-25,09:33:53
39.975196,116.455041,0,83,39989.398587963,2009-06-25,09:33:58
39.975113,116.455165,0,88,39989.3986458333,2009-06-25,09:34:03
39.975057,116.455254,0,87,39989.3987037037,2009-06-25,09:34:08
39.975018,116.455324,0,88,39989.3987615741,2009-06-25,09:34:13
39.97495,116.455421,0,89,39989.3988194444,2009-06-25,09:34:18
39.974912,116.45552,0,91,39989.3988773148,2009-06-25,09:34:23
39.974809,116.455671,0,88,39989.3989351852,2009-06-25,09:34:28
39.974699,116.455829,0,85,39989.3989930556,2009-06-25,09:34:33
39.974593,116.455992,0,82,39989.3990509259,2009-06-25,09:34:38
39.974489,116.456172,0,82,39989.3991087963,2009-06-25,09:34:43
39.974321,116.456454,0,85,39989.3991666667,2009-06-25,09:34:48
39.974174,116.456696,0,85,39989.399224537,2009-06-25,09:34:53
39.974036,116.456821,0,85,39989.3992824074,2009-06-25,09:34:58
39.973903,116.456963,0,84,39989.3993402778,2009-06-25,09:35:03
39.973724,116.457304,0,86,39989.3993981481,2009-06-25,09:35:08
39.973523,116.457604,0,84,39989.3994560185,2009-06-25,09:35:13
39.973298,116.457957,0,79,39989.3995138889,2009-06-25,09:35:18
39.973052,116.45834,0,76,39989.3995717593,2009-06-25,09:35:23
39.972738,116.458747,0,77,39989.3996296296,2009-06-25,09:35:28
39.9724,116.459283,0,82,39989.3996875,2009-06-25,09:35:33
39.972093,116.459754,0,89,39989.3997453704,2009-06-25,09:35:38
39.971888,116.460062,0,87,39989.3998032407,2009-06-25,09:35:43
39.971757,116.460282,0,92,39989.3998611111,2009-06-25,09:35:48
39.971614,116.460507,0,92,39989.3999189815,2009-06-25,09:35:53
39.971468,116.46073,0,96,39989.3999768518,2009-06-25,09:35:58
39.97136,116.460906,0,102,39989.4000347222,2009-06-25,09:36:03
39.971235,116.461105,0,109,39989.4000925926,2009-06-25,09:36:08
39.971103,116.461303,0,110,39989.400150463,2009-06-25,09:36:13
39.970992,116.461484,0,115,39989.4002083333,2009-06-25,09:36:18
39.970876,116.461632,0,113,39989.4002662037,2009-06-25,09:36:23
39.970708,116.461886,0,111,39989.4003240741,2009-06-25,09:36:28
39.970538,116.462151,0,117,39989.4003819444,2009-06-25,09:36:33
39.970387,116.462379,0,116,39989.4004398148,2009-06-25,09:36:38
39.970226,116.462622,0,116,39989.4004976852,2009-06-25,09:36:43
39.969989,116.462984,0,116,39989.4005555556,2009-06-25,09:36:48
39.969701,116.463336,0,113,39989.4006134259,2009-06-25,09:36:53
39.9695,116.463667,0,109,39989.4006712963,2009-06-25,09:36:58
39.969176,116.464031,0,107,39989.4007291667,2009-06-25,09:37:03
39.968712,116.464021,0,107,39989.400787037,2009-06-25,09:37:08
39.968432,116.463478,0,102,39989.4008449074,2009-06-25,09:37:13
39.96855,116.462908,0,99,39989.4009027778,2009-06-25,09:37:18
39.96874,116.462767,0,99,39989.4009606481,2009-06-25,09:37:23
39.96893,116.462719,0,99,39989.4010185185,2009-06-25,09:37:28
39.969156,116.46272,0,96,39989.4010763889,2009-06-25,09:37:33
39.969261,116.462781,0,99,39989.4011342593,2009-06-25,09:37:38
39.969341,116.46284,0,100,39989.4011921296,2009-06-25,09:37:43
39.969471,116.462956,0,99,39989.40125,2009-06-25,09:37:48
39.969686,116.46316,0,104,39989.4013078704,2009-06-25,09:37:53
39.969979,116.463451,0,108,39989.4013657407,2009-06-25,09:37:58
39.970314,116.463793,0,113,39989.4014236111,2009-06-25,09:38:03
39.970649,116.464186,0,118,39989.4014814815,2009-06-25,09:38:08
39.971065,116.464702,0,122,39989.4015393518,2009-06-25,09:38:13
39.971543,116.465176,0,120,39989.4015972222,2009-06-25,09:38:18
39.972074,116.465738,0,111,39989.4016550926,2009-06-25,09:38:23
39.972675,116.466348,0,105,39989.401712963,2009-06-25,09:38:28
39.973315,116.467037,0,102,39989.4017708333,2009-06-25,09:38:33
39.974001,116.467777,0,102,39989.4018287037,2009-06-25,09:38:38
39.974738,116.468579,0,101,39989.4018865741,2009-06-25,09:38:43
39.975483,116.469436,0,105,39989.4019444444,2009-06-25,09:38:48
39.976123,116.47021,0,111,39989.4020023148,2009-06-25,09:38:53
39.976767,116.470951,0,121,39989.4020601852,2009-06-25,09:38:58
39.977489,116.471684,0,132,39989.4021180556,2009-06-25,09:39:03
39.978226,116.472467,0,145,39989.4021759259,2009-06-25,09:39:08
39.978974,116.473288,0,151,39989.4022337963,2009-06-25,09:39:13
39.97974,116.474092,0,149,39989.4022916667,2009-06-25,09:39:18
39.980486,116.474894,0,150,39989.402349537,2009-06-25,09:39:23
39.981225,116.475695,0,147,39989.4024074074,2009-06-25,09:39:28
39.981884,116.476479,0,148,39989.4024652778,2009-06-25,09:39:33
39.982568,116.477326,0,135,39989.4025231482,2009-06-25,09:39:38
39.983366,116.478168,0,123,39989.4025810185,2009-06-25,09:39:43
39.984171,116.479074,0,110,39989.4026388889,2009-06-25,09:39:48
39.984982,116.480002,0,102,39989.4026967593,2009-06-25,09:39:53
39.985803,116.480979,0,101,39989.4027546296,2009-06-25,09:39:58
39.986624,116.481909,0,103,39989.4028125,2009-06-25,09:40:03
39.987422,116.482788,0,104,39989.4028703704,2009-06-25,09:40:08
39.988228,116.483679,0,98,39989.4029282407,2009-06-25,09:40:13
39.988994,116.48456,0,94,39989.4029861111,2009-06-25,09:40:18
39.989769,116.485417,0,93,39989.4030439815,2009-06-25,09:40:23
39.990508,116.486256,0,89,39989.4031018519,2009-06-25,09:40:28
39.991204,116.487018,0,90,39989.4031597222,2009-06-25,09:40:33
39.991822,116.487714,0,95,39989.4032175926,2009-06-25,09:40:38
39.992448,116.488385,0,99,39989.403275463,2009-06-25,09:40:43
39.993025,116.489001,0,103,39989.4033333333,2009-06-25,09:40:48
39.993634,116.489658,0,101,39989.4033912037,2009-06-25,09:40:53
39.994281,116.490393,0,102,39989.4034490741,2009-06-25,09:40:58
39.994973,116.491182,0,100,39989.4035069444,2009-06-25,09:41:03
39.995753,116.492018,0,101,39989.4035648148,2009-06-25,09:41:08
39.996579,116.492879,0,107,39989.4036226852,2009-06-25,09:41:13
39.997417,116.493826,0,111,39989.4036805556,2009-06-25,09:41:18
39.998301,116.494782,0,114,39989.4037384259,2009-06-25,09:41:23
39.999166,116.495757,0,111,39989.4037962963,2009-06-25,09:41:28
39.999994,116.496663,0,108,39989.4038541667,2009-06-25,09:41:33
40.000789,116.497545,0,102,39989.403912037,2009-06-25,09:41:38
40.00154,116.498396,0,102,39989.4039699074,2009-06-25,09:41:43
40.002264,116.499248,0,104,39989.4040277778,2009-06-25,09:41:48
40.003002,116.500069,0,101,39989.4040856481,2009-06-25,09:41:53
40.003729,116.50088,0,98,39989.4041435185,2009-06-25,09:41:58
40.004468,116.501706,0,98,39989.4042013889,2009-06-25,09:42:03
40.005261,116.502582,0,92,39989.4042592593,2009-06-25,09:42:08
40.006049,116.503459,0,90,39989.4043171296,2009-06-25,09:42:13
40.006807,116.504299,0,94,39989.404375,2009-06-25,09:42:18
40.007531,116.505054,0,98,39989.4044328704,2009-06-25,09:42:23
40.008277,116.505858,0,101,39989.4044907407,2009-06-25,09:42:28
40.009044,116.506707,0,96,39989.4045486111,2009-06-25,09:42:33
40.009836,116.507596,0,92,39989.4046064815,2009-06-25,09:42:38
40.010666,116.508503,0,88,39989.4046643519,2009-06-25,09:42:43
40.011529,116.509463,0,83,39989.4047222222,2009-06-25,09:42:48
40.012392,116.510444,0,86,39989.4047800926,2009-06-25,09:42:53
40.013187,116.511444,0,85,39989.404837963,2009-06-25,09:42:58
40.013913,116.512425,0,96,39989.4048958333,2009-06-25,09:43:03
40.014569,116.513475,0,96,39989.4049537037,2009-06-25,09:43:08
40.015197,116.514584,0,97,39989.4050115741,2009-06-25,09:43:13
40.015798,116.515788,0,104,39989.4050694444,2009-06-25,09:43:18
40.016357,116.517075,0,103,39989.4051273148,2009-06-25,09:43:23
40.016882,116.518448,0,105,39989.4051851852,2009-06-25,09:43:28
40.017405,116.519834,0,104,39989.4052430556,2009-06-25,09:43:33
40.017933,116.521243,0,99,39989.4053009259,2009-06-25,09:43:38
40.018434,116.522624,0,98,39989.4053587963,2009-06-25,09:43:43
40.018921,116.523991,0,89,39989.4054166667,2009-06-25,09:43:48
40.019417,116.525347,0,82,39989.405474537,2009-06-25,09:43:53
40.019916,116.526722,0,83,39989.4055324074,2009-06-25,09:43:58
40.020422,116.528116,0,76,39989.4055902778,2009-06-25,09:44:03
40.020903,116.529497,0,71,39989.4056481481,2009-06-25,09:44:08
40.021376,116.530845,0,77,39989.4057060185,2009-06-25,09:44:13
40.021838,116.532181,0,79,39989.4057638889,2009-06-25,09:44:18
40.022303,116.53353,0,79,39989.4058217593,2009-06-25,09:44:23
40.022758,116.534832,0,76,39989.4058796296,2009-06-25,09:44:28
40.023214,116.536087,0,76,39989.4059375,2009-06-25,09:44:33
40.023661,116.537341,0,72,39989.4059953704,2009-06-25,09:44:38
40.024078,116.538561,0,76,39989.4060532407,2009-06-25,09:44:43
40.024506,116.53982,0,74,39989.4061111111,2009-06-25,09:44:48
40.024942,116.541051,0,75,39989.4061689815,2009-06-25,09:44:53
40.025356,116.54228,0,70,39989.4062268519,2009-06-25,09:44:58
40.025756,116.543469,0,72,39989.4062847222,2009-06-25,09:45:03
40.026168,116.54463,0,73,39989.4063425926,2009-06-25,09:45:08
40.026582,116.54581,0,68,39989.406400463,2009-06-25,09:45:13
40.02699,116.547054,0,68,39989.4064583333,2009-06-25,09:45:18
40.027387,116.548321,0,68,39989.4065162037,2009-06-25,09:45:23
40.027783,116.549599,0,64,39989.4065740741,2009-06-25,09:45:28
40.028183,116.550914,0,63,39989.4066319444,2009-06-25,09:45:33
40.028573,116.552307,0,64,39989.4066898148,2009-06-25,09:45:38
40.028995,116.553608,0,59,39989.4067476852,2009-06-25,09:45:43
40.029406,116.554757,0,58,39989.4068055556,2009-06-25,09:45:48
40.029868,116.555825,0,69,39989.4068634259,2009-06-25,09:45:53
40.030354,116.556884,0,71,39989.4069212963,2009-06-25,09:45:58
40.030846,116.557933,0,73,39989.4069791667,2009-06-25,09:46:03
40.03134,116.559004,0,86,39989.407037037,2009-06-25,09:46:08
40.031804,116.560135,0,81,39989.4070949074,2009-06-25,09:46:13
40.032226,116.561135,0,77,39989.4071527778,2009-06-25,09:46:18
40.03263,116.562185,0,79,39989.4072106481,2009-06-25,09:46:23
40.032935,116.563301,0,83,39989.4072685185,2009-06-25,09:46:28
40.03315,116.564512,0,84,39989.4073263889,2009-06-25,09:46:33
40.033256,116.565778,0,93,39989.4073842593,2009-06-25,09:46:38
40.033232,116.567071,0,90,39989.4074421296,2009-06-25,09:46:43
40.03316,116.568451,0,87,39989.4075,2009-06-25,09:46:48
40.033096,116.569926,0,84,39989.4075578704,2009-06-25,09:46:53
40.033027,116.571489,0,78,39989.4076157407,2009-06-25,09:46:58
40.032981,116.57304,0,72,39989.4076736111,2009-06-25,09:47:03
40.033019,116.574563,0,70,39989.4077314815,2009-06-25,09:47:08
40.033168,116.576072,0,69,39989.4077893518,2009-06-25,09:47:13
40.033394,116.577513,0,69,39989.4078472222,2009-06-25,09:47:18
40.033616,116.578943,0,67,39989.4079050926,2009-06-25,09:47:23
40.03386,116.580437,0,64,39989.407962963,2009-06-25,09:47:28
40.034103,116.581937,0,65,39989.4080208333,2009-06-25,09:47:33
40.034343,116.583434,0,62,39989.4080787037,2009-06-25,09:47:38
40.034546,116.584962,0,65,39989.4081365741,2009-06-25,09:47:43
40.034628,116.586475,0,73,39989.4081944444,2009-06-25,09:47:48
40.034554,116.587948,0,75,39989.4082523148,2009-06-25,09:47:53
40.034331,116.589448,0,78,39989.4083101852,2009-06-25,09:47:58
40.033958,116.590926,0,66,39989.4083680556,2009-06-25,09:48:03
40.033445,116.592325,0,60,39989.4084259259,2009-06-25,09:48:08
40.032804,116.593601,0,60,39989.4084837963,2009-06-25,09:48:13
40.032137,116.594821,0,59,39989.4085416667,2009-06-25,09:48:18
40.031451,116.596021,0,57,39989.408599537,2009-06-25,09:48:23
40.030734,116.59725,0,53,39989.4086574074,2009-06-25,09:48:28
40.029992,116.598454,0,54,39989.4087152778,2009-06-25,09:48:33
40.029289,116.599605,0,55,39989.4087731481,2009-06-25,09:48:38
40.028504,116.600534,0,64,39989.4088310185,2009-06-25,09:48:43
40.027575,116.601075,0,73,39989.4088888889,2009-06-25,09:48:48
40.026613,116.601455,0,74,39989.4089467593,2009-06-25,09:48:53
40.025786,116.602045,0,73,39989.4090046296,2009-06-25,09:48:58
40.025392,116.603037,0,70,39989.4090625,2009-06-25,09:49:03
40.025672,116.604214,0,80,39989.4091203704,2009-06-25,09:49:08
40.026393,116.604957,0,97,39989.4091782407,2009-06-25,09:49:13
40.027278,116.605035,0,101,39989.4092361111,2009-06-25,09:49:18
40.028207,116.60485,0,103,39989.4092939815,2009-06-25,09:49:23
40.02922,116.604649,0,102,39989.4093518518,2009-06-25,09:49:28
40.030237,116.604737,0,108,39989.4094097222,2009-06-25,09:49:33
40.031146,116.605139,0,112,39989.4094675926,2009-06-25,09:49:38
40.031977,116.60561,0,114,39989.409525463,2009-06-25,09:49:43
40.032826,116.606054,0,113,39989.4095833333,2009-06-25,09:49:48
40.03373,116.606569,0,109,39989.4096412037,2009-06-25,09:49:53
40.034677,116.607139,0,103,39989.4096990741,2009-06-25,09:49:58
40.035634,116.607729,0,95,39989.4097569444,2009-06-25,09:50:03
40.036521,116.608471,0,90,39989.4098148148,2009-06-25,09:50:08
40.037246,116.609178,0,84,39989.4098726852,2009-06-25,09:50:13
40.037709,116.609552,0,78,39989.4099305556,2009-06-25,09:50:18
40.037981,116.609693,0,76,39989.4099884259,2009-06-25,09:50:23
40.038303,116.609697,0,77,39989.4100462963,2009-06-25,09:50:28
40.038732,116.609814,0,79,39989.4101041667,2009-06-25,09:50:33
40.039229,116.610063,0,78,39989.410162037,2009-06-25,09:50:38
40.03977,116.610358,0,82,39989.4102199074,2009-06-25,09:50:43
40.040383,116.610722,0,83,39989.4102777778,2009-06-25,09:50:48
40.04109,116.611102,0,85,39989.4103356482,2009-06-25,09:50:53
40.041842,116.611447,0,85,39989.4103935185,2009-06-25,09:50:58
40.042676,116.611544,0,85,39989.4104513889,2009-06-25,09:51:03
40.043598,116.611399,0,86,39989.4105092593,2009-06-25,09:51:08
40.044577,116.611272,0,90,39989.4105671296,2009-06-25,09:51:13
40.045611,116.611167,0,89,39989.410625,2009-06-25,09:51:18
40.046683,116.611216,0,92,39989.4106828704,2009-06-25,09:51:23
40.047753,116.611529,0,93,39989.4107407407,2009-06-25,09:51:28
40.048783,116.612108,0,100,39989.4107986111,2009-06-25,09:51:33
40.049675,116.612904,0,108,39989.4108564815,2009-06-25,09:51:38
40.050536,116.613621,0,110,39989.4109143519,2009-06-25,09:51:43
40.051473,116.613931,0,109,39989.4109722222,2009-06-25,09:51:48
40.05235,116.613826,0,111,39989.4110300926,2009-06-25,09:51:53
40.052996,116.613272,0,114,39989.411087963,2009-06-25,09:51:58
40.053333,116.612439,0,114,39989.4111458333,2009-06-25,09:52:03
40.053567,116.611576,0,116,39989.4112037037,2009-06-25,09:52:08
40.053667,116.610686,0,119,39989.4112615741,2009-06-25,09:52:13
40.053674,116.609816,0,123,39989.4113194444,2009-06-25,09:52:18
40.053673,116.609261,0,129,39989.4113773148,2009-06-25,09:52:23
40.05374,116.609123,0,134,39989.4114351852,2009-06-25,09:52:28
40.053749,116.60913,0,136,39989.4114930556,2009-06-25,09:52:33
40.053795,116.609156,0,136,39989.4116087963,2009-06-25,09:52:43
40.053824,116.609188,0,135,39989.4116666667,2009-06-25,09:52:48
40.053825,116.609203,0,135,39989.411724537,2009-06-25,09:52:53
40.053825,116.609203,0,135,39989.4117592593,2009-06-25,09:52:56
40.05383,116.609207,0,135,39989.4117824074,2009-06-25,09:52:58
40.053824,116.609217,0,135,39989.4118402778,2009-06-25,09:53:03
40.053812,116.609244,0,135,39989.4118981481,2009-06-25,09:53:08
40.053812,116.609244,0,135,39989.4119328704,2009-06-25,09:53:11
40.053814,116.609252,0,135,39989.4119560185,2009-06-25,09:53:13
40.053816,116.609236,0,135,39989.4120138889,2009-06-25,09:53:18
40.053741,116.609104,0,135,39989.4120717593,2009-06-25,09:53:23
40.053457,116.609006,0,135,39989.4121296296,2009-06-25,09:53:28
40.053355,116.608763,0,134,39989.4121875,2009-06-25,09:53:33
40.053302,116.608511,0,134,39989.4122453704,2009-06-25,09:53:38
40.053139,116.60814,0,134,39989.4123032407,2009-06-25,09:53:43
40.052023,116.606983,0,133,39989.4123611111,2009-06-25,09:53:48
40.052727,116.606496,0,125,39989.4124189815,2009-06-25,09:53:53
40.052257,116.605867,0,114,39989.4124768519,2009-06-25,09:53:58
40.051466,116.605444,0,96,39989.4125347222,2009-06-25,09:54:03
40.050747,116.60551,0,86,39989.4125925926,2009-06-25,09:54:08
40.050063,116.605863,0,84,39989.412650463,2009-06-25,09:54:13
40.049441,116.606518,0,89,39989.4127083333,2009-06-25,09:54:18
40.048923,116.607368,0,81,39989.4127662037,2009-06-25,09:54:23
40.048328,116.608222,0,70,39989.4128240741,2009-06-25,09:54:28
40.047625,116.608973,0,59,39989.4128819444,2009-06-25,09:54:33
40.046827,116.609471,0,50,39989.4129398148,2009-06-25,09:54:38
40.046091,116.609619,0,49,39989.4129976852,2009-06-25,09:54:43
40.045721,116.609521,0,48,39989.4130555556,2009-06-25,09:54:48
40.04563,116.609077,0,48,39989.4131134259,2009-06-25,09:54:53
40.045579,116.608457,0,48,39989.4131712963,2009-06-25,09:54:58
40.045523,116.607691,0,47,39989.4132291667,2009-06-25,09:55:03
40.045475,116.606895,0,47,39989.413287037,2009-06-25,09:55:08
40.04545,116.60644,0,49,39989.4133449074,2009-06-25,09:55:13
40.045488,116.606399,0,49,39989.4134027778,2009-06-25,09:55:18
40.045489,116.606398,0,50,39989.4134606481,2009-06-25,09:55:23
40.045489,116.606394,0,50,39989.4135185185,2009-06-25,09:55:28
40.045489,116.606394,0,50,39989.4135532407,2009-06-25,09:55:31
40.04549,116.606401,0,50,39989.4135763889,2009-06-25,09:55:33
40.045515,116.606359,0,51,39989.4136342593,2009-06-25,09:55:38
40.045498,116.606126,0,51,39989.4136921296,2009-06-25,09:55:43
40.045483,116.605751,0,52,39989.41375,2009-06-25,09:55:48
40.045455,116.605246,0,52,39989.4138078704,2009-06-25,09:55:53
40.045407,116.6046,0,50,39989.4138657407,2009-06-25,09:55:58
40.045349,116.603882,0,46,39989.4139236111,2009-06-25,09:56:03
40.045273,116.603073,0,41,39989.4139814815,2009-06-25,09:56:08
40.04523,116.602212,0,36,39989.4140393519,2009-06-25,09:56:13
40.045225,116.601428,0,35,39989.4140972222,2009-06-25,09:56:18
40.045264,116.600727,0,43,39989.4141550926,2009-06-25,09:56:23
40.045345,116.600258,0,46,39989.414212963,2009-06-25,09:56:28
40.045385,116.599963,0,50,39989.4142708333,2009-06-25,09:56:33
40.045405,116.599899,0,53,39989.4143287037,2009-06-25,09:56:38
40.045408,116.599888,0,55,39989.4143865741,2009-06-25,09:56:43
40.045408,116.599862,0,57,39989.4144444444,2009-06-25,09:56:48
40.045463,116.59968,0,59,39989.4145023148,2009-06-25,09:56:53
40.045543,116.599358,0,63,39989.4145601852,2009-06-25,09:56:58
40.045673,116.598925,0,67,39989.4146180556,2009-06-25,09:57:03
40.045845,116.598364,0,69,39989.4146759259,2009-06-25,09:57:08
40.046131,116.597766,0,73,39989.4147337963,2009-06-25,09:57:13
40.046472,116.597132,0,73,39989.4147916667,2009-06-25,09:57:18
40.046922,116.596478,0,78,39989.414849537,2009-06-25,09:57:23
40.04747,116.595874,0,83,39989.4149074074,2009-06-25,09:57:28
40.048088,116.595384,0,89,39989.4149652778,2009-06-25,09:57:33
40.048729,116.595008,0,92,39989.4150231481,2009-06-25,09:57:38
40.04932,116.594657,0,90,39989.4150810185,2009-06-25,09:57:43
40.049803,116.594375,0,89,39989.4151388889,2009-06-25,09:57:48
40.050171,116.594151,0,91,39989.4151967593,2009-06-25,09:57:53
40.050496,116.593948,0,90,39989.4152546296,2009-06-25,09:57:58
40.050903,116.593698,0,87,39989.4153125,2009-06-25,09:58:03
40.051335,116.593381,0,83,39989.4153703704,2009-06-25,09:58:08
40.051694,116.592766,0,78,39989.4154282407,2009-06-25,09:58:13
40.051743,116.592039,0,71,39989.4154861111,2009-06-25,09:58:18
40.051727,116.591451,0,71,39989.4155439815,2009-06-25,09:58:23
40.05184,116.590899,0,74,39989.4156018518,2009-06-25,09:58:28
40.052163,116.59049,0,79,39989.4156597222,2009-06-25,09:58:33
40.052562,116.590081,0,78,39989.4157175926,2009-06-25,09:58:38
40.052989,116.589646,0,85,39989.415775463,2009-06-25,09:58:43
40.053348,116.58913,0,92,39989.4158333333,2009-06-25,09:58:48
40.053624,116.588543,0,103,39989.4158912037,2009-06-25,09:58:53
40.053846,116.58789,0,109,39989.4159490741,2009-06-25,09:58:58
40.054036,116.587237,0,108,39989.4160069444,2009-06-25,09:59:03
40.054257,116.586586,0,116,39989.4160648148,2009-06-25,09:59:08
40.054625,116.585956,0,115,39989.4161226852,2009-06-25,09:59:13
40.055147,116.58537,0,116,39989.4161805556,2009-06-25,09:59:18
40.055789,116.584824,0,111,39989.4162384259,2009-06-25,09:59:23
40.056528,116.584423,0,112,39989.4162962963,2009-06-25,09:59:28
40.057421,116.58423,0,101,39989.4163541667,2009-06-25,09:59:33
40.058319,116.584058,0,91,39989.416412037,2009-06-25,09:59:38
40.059251,116.583854,0,89,39989.4164699074,2009-06-25,09:59:43
40.060145,116.583634,0,92,39989.4165277778,2009-06-25,09:59:48
40.061032,116.583471,0,97,39989.4165856481,2009-06-25,09:59:53
40.061859,116.583338,0,94,39989.4166435185,2009-06-25,09:59:58
40.062712,116.583216,0,89,39989.4167013889,2009-06-25,10:00:03
40.063663,116.583105,0,82,39989.4167592593,2009-06-25,10:00:08
40.064685,116.582959,0,80,39989.4168171296,2009-06-25,10:00:13
40.065727,116.582815,0,76,39989.416875,2009-06-25,10:00:18
40.066759,116.58268,0,68,39989.4169328704,2009-06-25,10:00:23
40.067846,116.582498,0,69,39989.4169907407,2009-06-25,10:00:28
40.068909,116.5823,0,69,39989.4170486111,2009-06-25,10:00:33
40.069975,116.582162,0,70,39989.4171064815,2009-06-25,10:00:38
40.071025,116.582085,0,67,39989.4171643518,2009-06-25,10:00:43
40.072091,116.582094,0,64,39989.4172222222,2009-06-25,10:00:48
40.073161,116.582189,0,67,39989.4172800926,2009-06-25,10:00:53
40.074199,116.582371,0,70,39989.417337963,2009-06-25,10:00:58
40.075215,116.582573,0,71,39989.4173958333,2009-06-25,10:01:03
40.076049,116.582977,0,79,39989.4174537037,2009-06-25,10:01:08
40.07652,116.583773,0,84,39989.4175115741,2009-06-25,10:01:13
40.076724,116.584628,0,89,39989.4175694444,2009-06-25,10:01:18
40.076773,116.585429,0,94,39989.4176273148,2009-06-25,10:01:23
40.076816,116.586228,0,95,39989.4176851852,2009-06-25,10:01:28
40.076879,116.586968,0,95,39989.4177430556,2009-06-25,10:01:33
40.07703,116.587474,0,93,39989.4178009259,2009-06-25,10:01:38
40.077357,116.58762,0,92,39989.4178587963,2009-06-25,10:01:43
40.077722,116.587594,0,89,39989.4179166667,2009-06-25,10:01:48
40.077962,116.587567,0,84,39989.417974537,2009-06-25,10:01:53
40.07801,116.587591,0,82,39989.4180324074,2009-06-25,10:01:58
40.078006,116.587593,0,82,39989.4180902778,2009-06-25,10:02:03
40.078008,116.587591,0,81,39989.4181481482,2009-06-25,10:02:08
40.078008,116.587591,0,81,39989.4181828704,2009-06-25,10:02:11
40.078006,116.587594,0,81,39989.4182060185,2009-06-25,10:02:13
40.078026,116.587583,0,81,39989.4182638889,2009-06-25,10:02:18
40.078072,116.587543,0,84,39989.4183217593,2009-06-25,10:02:23
40.078118,116.587516,0,83,39989.4183796296,2009-06-25,10:02:28
40.078171,116.587504,0,83,39989.4184375,2009-06-25,10:02:33
40.078232,116.58753,0,80,39989.4184953704,2009-06-25,10:02:38
40.078258,116.587562,0,81,39989.4185532407,2009-06-25,10:02:43
40.078273,116.587662,0,79,39989.4186111111,2009-06-25,10:02:48
40.078285,116.587707,0,77,39989.4186689815,2009-06-25,10:02:53
40.078276,116.587742,0,74,39989.4187268519,2009-06-25,10:02:58
40.078266,116.587736,0,71,39989.4187847222,2009-06-25,10:03:03
40.078266,116.587736,0,71,39989.4188194444,2009-06-25,10:03:06
40.078262,116.58774,0,70,39989.4188425926,2009-06-25,10:03:08
40.078253,116.587747,0,70,39989.418900463,2009-06-25,10:03:13
40.078229,116.587763,0,70,39989.4189583333,2009-06-25,10:03:18
40.078167,116.58777,0,71,39989.4190162037,2009-06-25,10:03:23
40.078188,116.587764,0,72,39989.4190740741,2009-06-25,10:03:28
40.078193,116.587761,0,72,39989.4191319444,2009-06-25,10:03:33
40.078199,116.587755,0,72,39989.4191898148,2009-06-25,10:03:38
40.078205,116.587752,0,72,39989.4192476852,2009-06-25,10:03:43
40.078205,116.587752,0,72,39989.4192824074,2009-06-25,10:03:46
40.07821,116.587751,0,72,39989.4193055556,2009-06-25,10:03:48
40.078219,116.587744,0,73,39989.4193634259,2009-06-25,10:03:53
40.078219,116.587744,0,73,39989.4193981481,2009-06-25,10:03:56
40.078225,116.587741,0,73,39989.4194212963,2009-06-25,10:03:58
40.078292,116.58777,0,73,39989.4194791667,2009-06-25,10:04:03
40.078379,116.587839,0,75,39989.419537037,2009-06-25,10:04:08
40.078457,116.587881,0,77,39989.4195949074,2009-06-25,10:04:13
40.078539,116.587877,0,79,39989.4196527778,2009-06-25,10:04:18
40.078612,116.587907,0,81,39989.4197106481,2009-06-25,10:04:23
40.078621,116.587909,0,82,39989.4197685185,2009-06-25,10:04:28
40.078621,116.587909,0,82,39989.4198032407,2009-06-25,10:04:31
40.078626,116.587903,0,81,39989.4198263889,2009-06-25,10:04:33
40.078674,116.58789,0,82,39989.4198842593,2009-06-25,10:04:38
40.078762,116.587855,0,83,39989.4199421296,2009-06-25,10:04:43
40.078818,116.587854,0,84,39989.42,2009-06-25,10:04:48
40.078944,116.587801,0,85,39989.4200578704,2009-06-25,10:04:53
40.079012,116.587818,0,86,39989.4201157407,2009-06-25,10:04:58
40.079136,116.587778,0,87,39989.4201736111,2009-06-25,10:05:03
40.079141,116.587635,0,87,39989.4202314815,2009-06-25,10:05:08
40.079133,116.587541,0,87,39989.4202893519,2009-06-25,10:05:13
40.07913,116.587544,0,87,39989.4203472222,2009-06-25,10:05:18
40.07913,116.587544,0,87,39989.4203819444,2009-06-25,10:05:21
40.079131,116.587544,0,87,39989.4204050926,2009-06-25,10:05:23
40.079196,116.587526,0,86,39989.420462963,2009-06-25,10:05:28
40.079289,116.587446,0,85,39989.4205208333,2009-06-25,10:05:33
40.079334,116.587433,0,85,39989.4205787037,2009-06-25,10:05:38
40.07934,116.587507,0,86,39989.4206365741,2009-06-25,10:05:43
40.07934,116.587507,0,86,39989.4206944444,2009-06-25,10:05:48
40.07934,116.587507,0,86,39989.4207291667,2009-06-25,10:05:51
40.079336,116.587514,0,86,39989.4207523148,2009-06-25,10:05:53
40.07943,116.587484,0,88,39989.4208101852,2009-06-25,10:05:58
40.079463,116.587483,0,89,39989.4208680556,2009-06-25,10:06:03
40.079459,116.587507,0,89,39989.4209259259,2009-06-25,10:06:08
40.079429,116.587557,0,88,39989.4209837963,2009-06-25,10:06:13
40.079423,116.587575,0,88,39989.4210416667,2009-06-25,10:06:18
40.079419,116.587617,0,88,39989.421099537,2009-06-25,10:06:23
40.079422,116.587665,0,88,39989.4211574074,2009-06-25,10:06:28
40.07944,116.587743,0,88,39989.4212152778,2009-06-25,10:06:33
40.079427,116.58783,0,87,39989.4212731481,2009-06-25,10:06:38
40.079385,116.587928,0,87,39989.4213310185,2009-06-25,10:06:43
40.07937,116.588049,0,87,39989.4213888889,2009-06-25,10:06:48
40.079366,116.588127,0,87,39989.4214467593,2009-06-25,10:06:53
40.079366,116.58819,0,87,39989.4215046296,2009-06-25,10:06:58
40.079359,116.588229,0,87,39989.4215625,2009-06-25,10:07:03
40.079352,116.588236,0,87,39989.4216203704,2009-06-25,10:07:08
40.079352,116.588236,0,87,39989.4216550926,2009-06-25,10:07:11
40.079351,116.588238,0,87,39989.4216782407,2009-06-25,10:07:13
40.079384,116.588237,0,87,39989.4217361111,2009-06-25,10:07:18
40.079422,116.588206,0,87,39989.4217939815,2009-06-25,10:07:23
31.193525,121.369158,0,491,39989.6299421296,2009-06-25,15:07:07
31.193429,121.369641,0,491,39989.63,2009-06-25,15:07:12
31.193395,121.370055,0,490,39989.6300578704,2009-06-25,15:07:17
31.193382,121.370229,0,489,39989.6301157407,2009-06-25,15:07:22
31.193511,121.370381,0,488,39989.6301736111,2009-06-25,15:07:27
31.193688,121.370721,0,487,39989.6302314815,2009-06-25,15:07:32
31.193391,121.37123,0,484,39989.6302893519,2009-06-25,15:07:37
31.194092,121.37172,0,138,39989.6303472222,2009-06-25,15:07:42
31.194271,121.372171,0,140,39989.6304050926,2009-06-25,15:07:47
31.194441,121.372585,0,141,39989.630462963,2009-06-25,15:07:52
31.194593,121.372975,0,141,39989.6305208333,2009-06-25,15:07:57
31.194775,121.373298,0,141,39989.6305787037,2009-06-25,15:08:02
31.194973,121.37358,0,143,39989.6306365741,2009-06-25,15:08:07
31.195109,121.37381,0,145,39989.6306944444,2009-06-25,15:08:12
31.195307,121.373994,0,150,39989.6307523148,2009-06-25,15:08:17
31.195546,121.374328,0,152,39989.6308101852,2009-06-25,15:08:22
31.195839,121.374753,0,153,39989.6308680556,2009-06-25,15:08:27
31.196154,121.37526,0,156,39989.6309259259,2009-06-25,15:08:32
31.19656,121.37582,0,151,39989.6309837963,2009-06-25,15:08:37
31.196973,121.376422,0,141,39989.6310416667,2009-06-25,15:08:42
31.197311,121.376961,0,133,39989.631099537,2009-06-25,15:08:47
31.197524,121.3774,0,116,39989.6311574074,2009-06-25,15:08:52
31.197426,121.37762,0,114,39989.6312152778,2009-06-25,15:08:57
31.19722,121.377749,0,118,39989.6312731481,2009-06-25,15:09:02
31.196768,121.37804,0,119,39989.6313310185,2009-06-25,15:09:07
31.196274,121.37835,0,123,39989.6313888889,2009-06-25,15:09:12
31.19602,121.37858,0,133,39989.6314467593,2009-06-25,15:09:17
31.195958,121.37862,0,137,39989.6315046296,2009-06-25,15:09:22
31.195762,121.378782,0,143,39989.6315625,2009-06-25,15:09:27
31.19542,121.379029,0,150,39989.6316203704,2009-06-25,15:09:32
31.194982,121.379317,0,158,39989.6316782407,2009-06-25,15:09:37
31.194399,121.379544,0,162,39989.6317361111,2009-06-25,15:09:42
31.194015,121.379813,0,172,39989.6317939815,2009-06-25,15:09:47
31.193617,121.380082,0,183,39989.6318518519,2009-06-25,15:09:52
31.193388,121.380233,0,195,39989.6319097222,2009-06-25,15:09:57
31.193368,121.380443,0,209,39989.6319675926,2009-06-25,15:10:02
31.19362,121.380936,0,223,39989.632025463,2009-06-25,15:10:07
31.194319,121.381797,0,225,39989.6320833333,2009-06-25,15:10:12
31.194657,121.382337,0,224,39989.6321990741,2009-06-25,15:10:22
31.197294,121.385378,0,148,39989.6323148148,2009-06-25,15:10:32
31.197801,121.386171,0,176,39989.6323726852,2009-06-25,15:10:37
31.198263,121.386828,0,176,39989.6324305556,2009-06-25,15:10:42
31.198655,121.387546,0,179,39989.6324884259,2009-06-25,15:10:47
31.198477,121.388372,0,183,39989.6326041667,2009-06-25,15:10:57
31.198465,121.388451,0,187,39989.632662037,2009-06-25,15:11:02
31.198453,121.388485,0,193,39989.6327199074,2009-06-25,15:11:07
31.198431,121.388476,0,197,39989.6327777778,2009-06-25,15:11:12
31.198414,121.388467,0,195,39989.6328356481,2009-06-25,15:11:17
31.198462,121.388455,0,198,39989.6328935185,2009-06-25,15:11:22
31.199639,121.388013,0,151,39989.6332407407,2009-06-25,15:11:52
31.199981,121.387881,0,179,39989.6332986111,2009-06-25,15:11:57
31.200315,121.387767,0,190,39989.6333564815,2009-06-25,15:12:02
31.200717,121.387619,0,206,39989.6334143518,2009-06-25,15:12:07
31.201097,121.38769,0,227,39989.6334722222,2009-06-25,15:12:12
31.201106,121.387739,0,224,39989.6335300926,2009-06-25,15:12:17
31.20109,121.387746,0,225,39989.633587963,2009-06-25,15:12:22
31.201088,121.387755,0,226,39989.6336458333,2009-06-25,15:12:27
31.201102,121.38776,0,227,39989.6337037037,2009-06-25,15:12:32
31.201102,121.38776,0,227,39989.6337384259,2009-06-25,15:12:35
31.201107,121.387763,0,227,39989.6337615741,2009-06-25,15:12:37
31.201084,121.387766,0,227,39989.6338194444,2009-06-25,15:12:42
31.201084,121.387766,0,227,39989.6338541667,2009-06-25,15:12:45
31.201079,121.387772,0,226,39989.6338773148,2009-06-25,15:12:47
31.201098,121.387778,0,226,39989.6339351852,2009-06-25,15:12:52
31.201112,121.387781,0,226,39989.6339930556,2009-06-25,15:12:57
31.201103,121.387782,0,226,39989.6340509259,2009-06-25,15:13:02
31.201103,121.387782,0,226,39989.6340856481,2009-06-25,15:13:05
31.201104,121.387783,0,226,39989.6341087963,2009-06-25,15:13:07
31.201133,121.387799,0,228,39989.6341666667,2009-06-25,15:13:12
31.20113,121.387848,0,229,39989.634224537,2009-06-25,15:13:17
31.201119,121.387867,0,230,39989.6342824074,2009-06-25,15:13:22
31.201127,121.387889,0,228,39989.6343402778,2009-06-25,15:13:27
31.201169,121.387852,0,206,39989.6343981481,2009-06-25,15:13:32
31.2013,121.387795,0,191,39989.6344560185,2009-06-25,15:13:37
31.201325,121.387788,0,180,39989.6345138889,2009-06-25,15:13:42
31.201325,121.387788,0,180,39989.6345486111,2009-06-25,15:13:45
31.201328,121.387786,0,180,39989.6345717593,2009-06-25,15:13:47
31.201341,121.387787,0,179,39989.6346296296,2009-06-25,15:13:52
31.201429,121.387795,0,171,39989.6346875,2009-06-25,15:13:57
31.201562,121.387766,0,158,39989.6347453704,2009-06-25,15:14:02
31.201617,121.387731,0,151,39989.6348032407,2009-06-25,15:14:07
31.201767,121.387654,0,150,39989.6348611111,2009-06-25,15:14:12
31.202039,121.387573,0,149,39989.6349189815,2009-06-25,15:14:17
31.202275,121.387525,0,141,39989.6349768518,2009-06-25,15:14:22
31.202495,121.387484,0,128,39989.6350347222,2009-06-25,15:14:27
31.202853,121.38735,0,113,39989.6350925926,2009-06-25,15:14:32
31.203217,121.387245,0,98,39989.635150463,2009-06-25,15:14:37
31.203613,121.387116,0,90,39989.6352083333,2009-06-25,15:14:42
31.204058,121.387006,0,91,39989.6352662037,2009-06-25,15:14:47
31.204497,121.386882,0,99,39989.6353240741,2009-06-25,15:14:52
31.204911,121.386823,0,95,39989.6353819444,2009-06-25,15:14:57
31.205293,121.386741,0,98,39989.6354398148,2009-06-25,15:15:02
31.205623,121.386671,0,100,39989.6354976852,2009-06-25,15:15:07
31.205959,121.38657,0,102,39989.6355555556,2009-06-25,15:15:12
31.206329,121.386469,0,108,39989.6356134259,2009-06-25,15:15:17
31.206483,121.386443,0,109,39989.6356712963,2009-06-25,15:15:22
31.206483,121.386443,0,109,39989.6357060185,2009-06-25,15:15:25
31.206484,121.386442,0,102,39989.6357291667,2009-06-25,15:15:27
31.206493,121.386438,0,103,39989.635787037,2009-06-25,15:15:32
31.206516,121.386421,0,103,39989.6358449074,2009-06-25,15:15:37
31.206537,121.386415,0,103,39989.6359027778,2009-06-25,15:15:42
31.206529,121.386399,0,100,39989.6359606481,2009-06-25,15:15:47
31.206542,121.386395,0,98,39989.6360185185,2009-06-25,15:15:52
31.206609,121.386375,0,97,39989.6360763889,2009-06-25,15:15:57
31.20683,121.386351,0,87,39989.6361342593,2009-06-25,15:16:02
31.207103,121.386278,0,82,39989.6361921296,2009-06-25,15:16:07
31.207291,121.386235,0,79,39989.63625,2009-06-25,15:16:12
31.207367,121.386198,0,80,39989.6363078704,2009-06-25,15:16:17
31.207414,121.386223,0,66,39989.6363657407,2009-06-25,15:16:22
31.207415,121.386223,0,58,39989.6364236111,2009-06-25,15:16:27
31.207414,121.386224,0,56,39989.6364814815,2009-06-25,15:16:32
31.207414,121.386224,0,55,39989.6365393519,2009-06-25,15:16:37
31.207414,121.386224,0,55,39989.6365740741,2009-06-25,15:16:40
31.207417,121.386224,0,55,39989.6365972222,2009-06-25,15:16:42
31.207566,121.386212,0,51,39989.6366550926,2009-06-25,15:16:47
31.207919,121.386191,0,66,39989.636712963,2009-06-25,15:16:52
31.208445,121.386186,0,80,39989.6367708333,2009-06-25,15:16:57
31.209046,121.386163,0,97,39989.6368287037,2009-06-25,15:17:02
31.209706,121.386143,0,113,39989.6368865741,2009-06-25,15:17:07
31.210332,121.386158,0,135,39989.6369444444,2009-06-25,15:17:12
31.210933,121.386229,0,159,39989.6370023148,2009-06-25,15:17:17
31.211351,121.386315,0,174,39989.6370601852,2009-06-25,15:17:22
31.211511,121.38639,0,176,39989.6371180556,2009-06-25,15:17:27
31.211523,121.386286,0,183,39989.6371759259,2009-06-25,15:17:32
31.211686,121.386219,0,191,39989.6372337963,2009-06-25,15:17:37
31.211784,121.38616,0,206,39989.6372916667,2009-06-25,15:17:42
31.211965,121.386139,0,225,39989.637349537,2009-06-25,15:17:47
31.212086,121.386247,0,229,39989.6374074074,2009-06-25,15:17:52
31.21248,121.38637,0,240,39989.6374652778,2009-06-25,15:17:57
31.212919,121.386463,0,233,39989.6375231481,2009-06-25,15:18:02
31.213308,121.386766,0,206,39989.6375810185,2009-06-25,15:18:07
31.213378,121.386763,0,199,39989.6376388889,2009-06-25,15:18:12
31.213406,121.386761,0,203,39989.6376967593,2009-06-25,15:18:17
31.21341,121.38676,0,204,39989.6377546296,2009-06-25,15:18:22
31.21341,121.38676,0,204,39989.6377893519,2009-06-25,15:18:25
31.213416,121.386759,0,205,39989.6378125,2009-06-25,15:18:27
31.213431,121.386756,0,206,39989.6378703704,2009-06-25,15:18:32
31.21342,121.386897,0,206,39989.6379282407,2009-06-25,15:18:37
31.213537,121.387027,0,207,39989.6379861111,2009-06-25,15:18:42
31.214439,121.386925,0,211,39989.6380439815,2009-06-25,15:18:47
31.214607,121.387003,0,215,39989.6381018519,2009-06-25,15:18:52
31.214633,121.386994,0,215,39989.6381597222,2009-06-25,15:18:57
31.214708,121.386944,0,214,39989.6382175926,2009-06-25,15:19:02
31.214878,121.386936,0,215,39989.638275463,2009-06-25,15:19:07
31.215257,121.387027,0,217,39989.6383333333,2009-06-25,15:19:12
31.215521,121.387098,0,210,39989.6383912037,2009-06-25,15:19:17
31.215567,121.387241,0,206,39989.6384490741,2009-06-25,15:19:22
31.215527,121.387444,0,201,39989.6385069444,2009-06-25,15:19:27
31.215517,121.387563,0,176,39989.6385648148,2009-06-25,15:19:32
31.215574,121.387714,0,135,39989.6386226852,2009-06-25,15:19:37
31.215547,121.387864,0,126,39989.6386805556,2009-06-25,15:19:42
31.215441,121.388189,0,120,39989.6387384259,2009-06-25,15:19:47
31.215408,121.388511,0,114,39989.6387962963,2009-06-25,15:19:52
31.215295,121.388726,0,111,39989.6388541667,2009-06-25,15:19:57
31.215268,121.388755,0,107,39989.638912037,2009-06-25,15:20:02
31.215268,121.388755,0,107,39989.6389467593,2009-06-25,15:20:05
31.215267,121.388749,0,104,39989.6389699074,2009-06-25,15:20:07
31.21517,121.388948,0,103,39989.6390277778,2009-06-25,15:20:12
31.215216,121.389394,0,94,39989.6390856481,2009-06-25,15:20:17
31.215153,121.389768,0,97,39989.6391435185,2009-06-25,15:20:22
31.215104,121.390171,0,96,39989.6392013889,2009-06-25,15:20:27
31.215034,121.390444,0,96,39989.6392592593,2009-06-25,15:20:32
31.215008,121.390519,0,94,39989.6393171296,2009-06-25,15:20:37
31.215026,121.390548,0,96,39989.639375,2009-06-25,15:20:42
31.215045,121.390567,0,98,39989.6394328704,2009-06-25,15:20:47
31.215057,121.390577,0,101,39989.6394907407,2009-06-25,15:20:52
31.215075,121.390596,0,104,39989.6395486111,2009-06-25,15:20:57
31.215093,121.390619,0,106,39989.6396064815,2009-06-25,15:21:02
31.215104,121.390649,0,110,39989.6396643519,2009-06-25,15:21:07
31.215116,121.390666,0,115,39989.6397222222,2009-06-25,15:21:12
31.215119,121.390669,0,116,39989.6397800926,2009-06-25,15:21:17
31.215119,121.390669,0,116,39989.6398148148,2009-06-25,15:21:20
31.215125,121.390674,0,117,39989.639837963,2009-06-25,15:21:22
31.215136,121.390681,0,117,39989.6398958333,2009-06-25,15:21:27
31.215143,121.390686,0,118,39989.6399537037,2009-06-25,15:21:32
31.215147,121.39069,0,118,39989.6400115741,2009-06-25,15:21:37
31.215147,121.39069,0,118,39989.6400462963,2009-06-25,15:21:40
31.215139,121.390684,0,119,39989.6400694444,2009-06-25,15:21:42
31.21513,121.390677,0,119,39989.6401273148,2009-06-25,15:21:47
31.215126,121.390675,0,119,39989.6401851852,2009-06-25,15:21:52
31.215126,121.390675,0,119,39989.6402199074,2009-06-25,15:21:55
31.215133,121.390681,0,119,39989.6402430556,2009-06-25,15:21:57
31.215007,121.390777,0,113,39989.6403009259,2009-06-25,15:22:02
31.214769,121.390964,0,116,39989.6403587963,2009-06-25,15:22:07
31.214471,121.391637,0,120,39989.6404166667,2009-06-25,15:22:12
31.21467,121.392232,0,119,39989.640474537,2009-06-25,15:22:17
31.214601,121.392734,0,118,39989.6405324074,2009-06-25,15:22:22
31.214481,121.393312,0,119,39989.6405902778,2009-06-25,15:22:27
31.214261,121.394025,0,119,39989.6406481481,2009-06-25,15:22:32
31.214074,121.39466,0,118,39989.6407060185,2009-06-25,15:22:37
31.213917,121.395127,0,115,39989.6407638889,2009-06-25,15:22:42
31.213855,121.395331,0,114,39989.6408217593,2009-06-25,15:22:47
31.213906,121.395364,0,118,39989.6408796296,2009-06-25,15:22:52
31.213922,121.395361,0,119,39989.6409375,2009-06-25,15:22:57
31.213935,121.395371,0,120,39989.6409953704,2009-06-25,15:23:02
31.213935,121.395371,0,120,39989.6410300926,2009-06-25,15:23:05
31.213943,121.395378,0,121,39989.6410532407,2009-06-25,15:23:07
31.213955,121.39539,0,122,39989.6411111111,2009-06-25,15:23:12
31.213963,121.395402,0,123,39989.6411689815,2009-06-25,15:23:17
31.213964,121.395405,0,123,39989.6412268518,2009-06-25,15:23:22
31.213967,121.395409,0,123,39989.6412847222,2009-06-25,15:23:27
31.213972,121.395413,0,123,39989.6413425926,2009-06-25,15:23:32
31.21398,121.395419,0,123,39989.641400463,2009-06-25,15:23:37
31.21398,121.395419,0,123,39989.6414351852,2009-06-25,15:23:40
31.213988,121.395425,0,123,39989.6414583333,2009-06-25,15:23:42
31.213998,121.395434,0,123,39989.6415162037,2009-06-25,15:23:47
31.214012,121.395444,0,123,39989.6415740741,2009-06-25,15:23:52
31.21402,121.395479,0,124,39989.6416319444,2009-06-25,15:23:57
31.213978,121.395659,0,127,39989.6416898148,2009-06-25,15:24:02
31.213726,121.396121,0,131,39989.6417476852,2009-06-25,15:24:07
31.213567,121.396793,0,138,39989.6418055556,2009-06-25,15:24:12
31.213514,121.397451,0,145,39989.6418634259,2009-06-25,15:24:17
31.213418,121.397937,0,150,39989.6419212963,2009-06-25,15:24:22
31.213397,121.398024,0,152,39989.6419791667,2009-06-25,15:24:27
31.213386,121.398166,0,155,39989.642037037,2009-06-25,15:24:32
31.213383,121.398512,0,160,39989.6420949074,2009-06-25,15:24:37
31.213261,121.399118,0,167,39989.6421527778,2009-06-25,15:24:42
31.213165,121.399842,0,176,39989.6422106481,2009-06-25,15:24:47
31.213053,121.400666,0,183,39989.6422685185,2009-06-25,15:24:52
31.212914,121.401507,0,194,39989.6423263889,2009-06-25,15:24:57
31.212768,121.402325,0,202,39989.6423842593,2009-06-25,15:25:02
31.212642,121.40299,0,209,39989.6424421296,2009-06-25,15:25:07
31.212441,121.403477,0,208,39989.6425,2009-06-25,15:25:12
31.212236,121.40396,0,201,39989.6425578704,2009-06-25,15:25:17
31.212064,121.404483,0,199,39989.6426157407,2009-06-25,15:25:22
31.211921,121.404992,0,204,39989.6426736111,2009-06-25,15:25:27
31.211804,121.405503,0,205,39989.6427314815,2009-06-25,15:25:32
31.211787,121.405978,0,210,39989.6427893518,2009-06-25,15:25:37
31.21164,121.406467,0,214,39989.6428472222,2009-06-25,15:25:42
31.211544,121.406808,0,218,39989.6429050926,2009-06-25,15:25:47
31.211525,121.407011,0,223,39989.642962963,2009-06-25,15:25:52
31.211498,121.407158,0,228,39989.6430208333,2009-06-25,15:25:57
31.211526,121.407155,0,229,39989.6430787037,2009-06-25,15:26:02
31.211526,121.407155,0,229,39989.6431134259,2009-06-25,15:26:05
31.21153,121.407163,0,231,39989.6431365741,2009-06-25,15:26:07
31.211513,121.407359,0,228,39989.6431944444,2009-06-25,15:26:12
31.211627,121.407499,0,228,39989.6432523148,2009-06-25,15:26:17
31.211919,121.407657,0,228,39989.6433101852,2009-06-25,15:26:22
31.212246,121.407787,0,229,39989.6433680556,2009-06-25,15:26:27
31.212299,121.407899,0,230,39989.6434259259,2009-06-25,15:26:32
31.212283,121.407952,0,232,39989.6434837963,2009-06-25,15:26:37
31.212516,121.408131,0,230,39989.6435416667,2009-06-25,15:26:42
31.21274,121.408234,0,230,39989.643599537,2009-06-25,15:26:47
31.213176,121.40831,0,229,39989.6436574074,2009-06-25,15:26:52
31.213473,121.40819,0,230,39989.6437152778,2009-06-25,15:26:57
31.213712,121.408187,0,234,39989.6437731481,2009-06-25,15:27:02
31.213871,121.408118,0,236,39989.6438310185,2009-06-25,15:27:07
31.213888,121.408132,0,239,39989.6438888889,2009-06-25,15:27:12
31.213912,121.408153,0,243,39989.6439467593,2009-06-25,15:27:17
31.213937,121.4082,0,247,39989.6440046296,2009-06-25,15:27:22
31.213915,121.408292,0,257,39989.6440625,2009-06-25,15:27:27
31.21396,121.408353,0,264,39989.6441203704,2009-06-25,15:27:32
31.214279,121.408472,0,267,39989.6441782407,2009-06-25,15:27:37
31.214696,121.408243,0,267,39989.6442361111,2009-06-25,15:27:42
31.215107,121.408007,0,267,39989.6442939815,2009-06-25,15:27:47
31.215635,121.407642,0,268,39989.6443518519,2009-06-25,15:27:52
31.216203,121.407279,0,271,39989.6444097222,2009-06-25,15:27:57
31.216589,121.407044,0,272,39989.6444675926,2009-06-25,15:28:02
31.216893,121.40688,0,274,39989.644525463,2009-06-25,15:28:07
31.21745,121.40678,0,274,39989.6445833333,2009-06-25,15:28:12
31.217896,121.406667,0,275,39989.6446412037,2009-06-25,15:28:17
31.218347,121.406506,0,272,39989.6446990741,2009-06-25,15:28:22
31.218651,121.406535,0,265,39989.6447569444,2009-06-25,15:28:27
31.21873,121.406589,0,263,39989.6448148148,2009-06-25,15:28:32
31.218782,121.407108,0,256,39989.6448726852,2009-06-25,15:28:37
31.218843,121.407922,0,239,39989.6449305556,2009-06-25,15:28:42
31.219024,121.408654,0,244,39989.6449884259,2009-06-25,15:28:47
31.21924,121.409439,0,230,39989.6450462963,2009-06-25,15:28:52
31.219437,121.410364,0,215,39989.6451041667,2009-06-25,15:28:57
31.2197,121.41112,0,205,39989.645162037,2009-06-25,15:29:02
31.219886,121.411816,0,191,39989.6452199074,2009-06-25,15:29:07
31.220013,121.41236,0,173,39989.6452777778,2009-06-25,15:29:12
31.220033,121.412435,0,163,39989.6453356481,2009-06-25,15:29:17
31.220033,121.412435,0,163,39989.6453703704,2009-06-25,15:29:20
31.22003,121.412436,0,163,39989.6453935185,2009-06-25,15:29:22
31.220054,121.412449,0,164,39989.6454513889,2009-06-25,15:29:27
31.220074,121.412476,0,164,39989.6455092593,2009-06-25,15:29:32
31.220126,121.412558,0,165,39989.6455671296,2009-06-25,15:29:37
31.22036,121.412649,0,167,39989.645625,2009-06-25,15:29:42
31.220467,121.412594,0,166,39989.6456828704,2009-06-25,15:29:47
31.220477,121.412583,0,165,39989.6457407407,2009-06-25,15:29:52
31.22047,121.412578,0,165,39989.6457986111,2009-06-25,15:29:57
31.22047,121.412578,0,165,39989.6458333333,2009-06-25,15:30:00
31.220468,121.412578,0,165,39989.6458564815,2009-06-25,15:30:02
31.220483,121.41254,0,172,39989.6459143519,2009-06-25,15:30:07
31.220484,121.412591,0,170,39989.6459722222,2009-06-25,15:30:12
31.220501,121.412931,0,166,39989.6460300926,2009-06-25,15:30:17
31.220531,121.41344,0,165,39989.646087963,2009-06-25,15:30:22
31.220536,121.414117,0,163,39989.6461458333,2009-06-25,15:30:27
31.220654,121.414871,0,155,39989.6462037037,2009-06-25,15:30:32
31.22081,121.415605,0,147,39989.6462615741,2009-06-25,15:30:37
31.221048,121.416236,0,136,39989.6463194444,2009-06-25,15:30:42
31.221267,121.416853,0,126,39989.6463773148,2009-06-25,15:30:47
31.221515,121.417462,0,118,39989.6464351852,2009-06-25,15:30:52
31.221751,121.418135,0,107,39989.6464930556,2009-06-25,15:30:57
31.222021,121.418784,0,101,39989.6465509259,2009-06-25,15:31:02
31.222354,121.419383,0,95,39989.6466087963,2009-06-25,15:31:07
31.222734,121.419826,0,95,39989.6466666667,2009-06-25,15:31:12
31.223084,121.420166,0,96,39989.646724537,2009-06-25,15:31:17
31.223491,121.420469,0,105,39989.6467824074,2009-06-25,15:31:22
31.223959,121.420677,0,113,39989.6468402778,2009-06-25,15:31:27
31.224394,121.421126,0,121,39989.6468981481,2009-06-25,15:31:32
31.224612,121.421463,0,114,39989.6469560185,2009-06-25,15:31:37
31.224791,121.421494,0,111,39989.6470138889,2009-06-25,15:31:42
31.224886,121.42165,0,112,39989.6470717593,2009-06-25,15:31:47
31.225025,121.421972,0,107,39989.6471296296,2009-06-25,15:31:52
31.225172,121.422391,0,99,39989.6471875,2009-06-25,15:31:57
31.225384,121.422602,0,95,39989.6472453704,2009-06-25,15:32:02
31.225428,121.422603,0,93,39989.6473032407,2009-06-25,15:32:07
31.225471,121.422599,0,92,39989.6473611111,2009-06-25,15:32:12
31.225685,121.422633,0,101,39989.6474189815,2009-06-25,15:32:17
31.225977,121.422721,0,110,39989.6474768519,2009-06-25,15:32:22
31.226289,121.422742,0,121,39989.6475347222,2009-06-25,15:32:27
31.226982,121.422892,0,143,39989.6475925926,2009-06-25,15:32:32
31.227532,121.42298,0,152,39989.647650463,2009-06-25,15:32:37
31.228237,121.422935,0,168,39989.6477083333,2009-06-25,15:32:42
31.228778,121.423025,0,173,39989.6477662037,2009-06-25,15:32:47
31.229177,121.423163,0,159,39989.6478240741,2009-06-25,15:32:52
31.229343,121.423166,0,143,39989.6478819444,2009-06-25,15:32:57
31.229328,121.42317,0,134,39989.6479398148,2009-06-25,15:33:02
31.229328,121.42317,0,134,39989.647974537,2009-06-25,15:33:05
31.229327,121.423169,0,134,39989.6479976852,2009-06-25,15:33:07
31.229451,121.423178,0,130,39989.6480555556,2009-06-25,15:33:12
31.229763,121.423122,0,133,39989.6481134259,2009-06-25,15:33:17
31.230274,121.423128,0,116,39989.6481712963,2009-06-25,15:33:22
31.230881,121.423069,0,101,39989.6482291667,2009-06-25,15:33:27
31.231463,121.423053,0,95,39989.648287037,2009-06-25,15:33:32
31.231856,121.422836,0,102,39989.6483449074,2009-06-25,15:33:37
31.232519,121.422918,0,86,39989.6484027778,2009-06-25,15:33:42
31.233087,121.42304,0,76,39989.6484606481,2009-06-25,15:33:47
31.233652,121.423431,0,79,39989.6485185185,2009-06-25,15:33:52
31.234278,121.423873,0,87,39989.6485763889,2009-06-25,15:33:57
31.234771,121.424383,0,89,39989.6486342593,2009-06-25,15:34:02
31.235024,121.424667,0,73,39989.6486921296,2009-06-25,15:34:07
31.235024,121.424783,0,63,39989.64875,2009-06-25,15:34:12
31.235042,121.42479,0,64,39989.6488078704,2009-06-25,15:34:17
31.235052,121.424797,0,65,39989.6488657407,2009-06-25,15:34:22
31.235059,121.424801,0,66,39989.6489236111,2009-06-25,15:34:27
31.235059,121.424799,0,67,39989.6489814815,2009-06-25,15:34:32
31.235059,121.424799,0,67,39989.6490162037,2009-06-25,15:34:35
31.235065,121.4248,0,67,39989.6490393518,2009-06-25,15:34:37
31.235043,121.424793,0,67,39989.6490972222,2009-06-25,15:34:42
31.235024,121.424792,0,67,39989.6491550926,2009-06-25,15:34:47
31.235024,121.424792,0,67,39989.6491898148,2009-06-25,15:34:50
31.235026,121.424793,0,66,39989.649212963,2009-06-25,15:34:52
31.23506,121.424803,0,67,39989.6492708333,2009-06-25,15:34:57
31.235072,121.42479,0,70,39989.6493287037,2009-06-25,15:35:02
31.235112,121.424777,0,72,39989.6493865741,2009-06-25,15:35:07
31.235163,121.424768,0,74,39989.6494444444,2009-06-25,15:35:12
31.235212,121.424749,0,79,39989.6495023148,2009-06-25,15:35:17
31.235238,121.424736,0,89,39989.6495601852,2009-06-25,15:35:22
31.235238,121.424736,0,89,39989.6495949074,2009-06-25,15:35:25
31.235239,121.424744,0,97,39989.6496180556,2009-06-25,15:35:27
31.235217,121.424744,0,106,39989.6496759259,2009-06-25,15:35:32
31.235215,121.424751,0,109,39989.6497337963,2009-06-25,15:35:37
31.235217,121.424753,0,109,39989.6497916667,2009-06-25,15:35:42
31.235219,121.424753,0,110,39989.649849537,2009-06-25,15:35:47
31.235219,121.424753,0,110,39989.6498842593,2009-06-25,15:35:50
31.235213,121.424749,0,110,39989.6499074074,2009-06-25,15:35:52
31.235239,121.424728,0,117,39989.6499652778,2009-06-25,15:35:57
31.235353,121.424804,0,125,39989.6500231481,2009-06-25,15:36:02
31.235531,121.425007,0,135,39989.6500810185,2009-06-25,15:36:07
31.235731,121.425272,0,143,39989.6501388889,2009-06-25,15:36:12
31.235941,121.425527,0,152,39989.6501967593,2009-06-25,15:36:17
31.236274,121.425783,0,165,39989.6502546296,2009-06-25,15:36:22
31.236633,121.426017,0,195,39989.6503125,2009-06-25,15:36:27
31.237043,121.426273,0,206,39989.6503703704,2009-06-25,15:36:32
31.237412,121.426482,0,217,39989.6504282407,2009-06-25,15:36:37
31.237438,121.426506,0,217,39989.6504861111,2009-06-25,15:36:42
31.237694,121.426586,0,221,39989.6505439815,2009-06-25,15:36:47
31.238091,121.426938,0,226,39989.6506018518,2009-06-25,15:36:52
31.23851,121.427384,0,227,39989.6506597222,2009-06-25,15:36:57
31.238866,121.427783,0,228,39989.6507175926,2009-06-25,15:37:02
31.239043,121.428238,0,225,39989.650775463,2009-06-25,15:37:07
31.239176,121.428468,0,209,39989.6508333333,2009-06-25,15:37:12
31.239271,121.428769,0,191,39989.6508912037,2009-06-25,15:37:17
31.239444,121.429164,0,170,39989.6509490741,2009-06-25,15:37:22
31.239559,121.429771,0,146,39989.6510069444,2009-06-25,15:37:27
31.239667,121.430164,0,114,39989.6510648148,2009-06-25,15:37:32
31.239727,121.430445,0,103,39989.6511226852,2009-06-25,15:37:37
31.239745,121.430525,0,98,39989.6511805556,2009-06-25,15:37:42
31.239745,121.430525,0,98,39989.6512152778,2009-06-25,15:37:45
31.239746,121.430526,0,98,39989.6512384259,2009-06-25,15:37:47
31.239764,121.430654,0,92,39989.6512962963,2009-06-25,15:37:52
31.239892,121.430893,0,93,39989.6513541667,2009-06-25,15:37:57
31.24022,121.431187,0,96,39989.651412037,2009-06-25,15:38:02
31.240687,121.431509,0,99,39989.6514699074,2009-06-25,15:38:07
31.240959,121.431759,0,98,39989.6515277778,2009-06-25,15:38:12
31.241104,121.431863,0,104,39989.6515856481,2009-06-25,15:38:17
31.241055,121.431907,0,106,39989.6516435185,2009-06-25,15:38:22
31.241055,121.431907,0,106,39989.6516782407,2009-06-25,15:38:25
31.241054,121.431909,0,107,39989.6517013889,2009-06-25,15:38:27
31.241055,121.431918,0,107,39989.6517592593,2009-06-25,15:38:32
31.241057,121.431926,0,107,39989.6518171296,2009-06-25,15:38:37
31.241057,121.431926,0,107,39989.6518518519,2009-06-25,15:38:40
31.241059,121.431927,0,107,39989.651875,2009-06-25,15:38:42
31.241076,121.431937,0,108,39989.6519328704,2009-06-25,15:38:47
31.241205,121.431966,0,111,39989.6519907407,2009-06-25,15:38:52
31.241418,121.432157,0,108,39989.6520486111,2009-06-25,15:38:57
31.241683,121.43236,0,106,39989.6521064815,2009-06-25,15:39:02
31.241992,121.432786,0,104,39989.6521643519,2009-06-25,15:39:07
31.242272,121.433263,0,113,39989.6522222222,2009-06-25,15:39:12
31.242538,121.433621,0,115,39989.6522800926,2009-06-25,15:39:17
31.242654,121.434093,0,120,39989.652337963,2009-06-25,15:39:22
31.242991,121.434479,0,125,39989.6523958333,2009-06-25,15:39:27
31.243427,121.434712,0,123,39989.6524537037,2009-06-25,15:39:32
31.24379,121.434763,0,132,39989.6525115741,2009-06-25,15:39:37
31.243781,121.434775,0,150,39989.6525694444,2009-06-25,15:39:42
31.243783,121.434782,0,151,39989.6526273148,2009-06-25,15:39:47
31.243784,121.434783,0,152,39989.6526851852,2009-06-25,15:39:52
31.243784,121.434779,0,153,39989.6527430556,2009-06-25,15:39:57
31.243785,121.434779,0,153,39989.6528009259,2009-06-25,15:40:02
31.243786,121.434777,0,153,39989.6528587963,2009-06-25,15:40:07
31.243787,121.43478,0,152,39989.6529166667,2009-06-25,15:40:12
31.243788,121.434783,0,152,39989.652974537,2009-06-25,15:40:17
31.243788,121.43479,0,152,39989.6530324074,2009-06-25,15:40:22
31.243788,121.43479,0,152,39989.6530671296,2009-06-25,15:40:25
31.243791,121.43479,0,152,39989.6530902778,2009-06-25,15:40:27
31.243871,121.43479,0,153,39989.6531481481,2009-06-25,15:40:32
31.244076,121.434771,0,158,39989.6532060185,2009-06-25,15:40:37
31.244345,121.434818,0,170,39989.6532638889,2009-06-25,15:40:42
31.244564,121.435636,0,203,39989.6533217593,2009-06-25,15:40:47
31.245071,121.436976,0,214,39989.6533796296,2009-06-25,15:40:52
31.245333,121.437725,0,223,39989.6534375,2009-06-25,15:40:57
31.245364,121.438182,0,229,39989.6534953704,2009-06-25,15:41:02
31.245346,121.438201,0,224,39989.6535532407,2009-06-25,15:41:07
31.245373,121.438247,0,220,39989.6536111111,2009-06-25,15:41:12
31.245567,121.438512,0,210,39989.6536689815,2009-06-25,15:41:17
31.245794,121.438991,0,190,39989.6537268519,2009-06-25,15:41:22
31.245869,121.439302,0,184,39989.6537847222,2009-06-25,15:41:27
31.245904,121.439585,0,189,39989.6538425926,2009-06-25,15:41:32
31.24594,121.439741,0,186,39989.653900463,2009-06-25,15:41:37
31.245942,121.439783,0,191,39989.6539583333,2009-06-25,15:41:42
31.245946,121.439804,0,197,39989.6540162037,2009-06-25,15:41:47
31.245945,121.439833,0,202,39989.6540740741,2009-06-25,15:41:52
31.245945,121.439866,0,207,39989.6541319444,2009-06-25,15:41:57
31.24595,121.439902,0,212,39989.6541898148,2009-06-25,15:42:02
31.24596,121.439932,0,217,39989.6542476852,2009-06-25,15:42:07
31.246015,121.44001,0,221,39989.6543055556,2009-06-25,15:42:12
31.246127,121.440256,0,225,39989.6543634259,2009-06-25,15:42:17
31.246363,121.440681,0,230,39989.6544212963,2009-06-25,15:42:22
31.246532,121.441258,0,235,39989.6544791667,2009-06-25,15:42:27
31.246711,121.441973,0,239,39989.654537037,2009-06-25,15:42:32
31.246886,121.442794,0,244,39989.6545949074,2009-06-25,15:42:37
31.247056,121.443551,0,250,39989.6546527778,2009-06-25,15:42:42
31.247249,121.444274,0,248,39989.6547106481,2009-06-25,15:42:47
31.24735,121.445029,0,240,39989.6547685185,2009-06-25,15:42:52
31.247462,121.445687,0,228,39989.6548263889,2009-06-25,15:42:57
31.24746,121.446263,0,213,39989.6548842593,2009-06-25,15:43:02
31.247497,121.446431,0,199,39989.6549421296,2009-06-25,15:43:07
31.247442,121.446526,0,181,39989.655,2009-06-25,15:43:12
31.24753,121.446627,0,180,39989.6550578704,2009-06-25,15:43:17
31.247548,121.446703,0,182,39989.6551157407,2009-06-25,15:43:22
31.247546,121.44674,0,180,39989.6551736111,2009-06-25,15:43:27
31.247564,121.446826,0,182,39989.6552314815,2009-06-25,15:43:32
31.247512,121.447128,0,184,39989.6552893519,2009-06-25,15:43:37
31.24747,121.447777,0,180,39989.6553472222,2009-06-25,15:43:42
31.247476,121.448421,0,176,39989.6554050926,2009-06-25,15:43:47
31.247563,121.448809,0,173,39989.655462963,2009-06-25,15:43:52
31.247672,121.448985,0,169,39989.6555208333,2009-06-25,15:43:57
31.247651,121.448997,0,166,39989.6555787037,2009-06-25,15:44:02
31.24765,121.448997,0,166,39989.6556365741,2009-06-25,15:44:07
31.247648,121.448998,0,166,39989.6556944444,2009-06-25,15:44:12
31.247648,121.448998,0,166,39989.6557291667,2009-06-25,15:44:15
31.247645,121.449004,0,166,39989.6557523148,2009-06-25,15:44:17
31.247644,121.448995,0,165,39989.6558101852,2009-06-25,15:44:22
31.247647,121.449006,0,165,39989.6558680556,2009-06-25,15:44:27
31.247648,121.44902,0,165,39989.6559259259,2009-06-25,15:44:32
31.24772,121.449046,0,161,39989.6559837963,2009-06-25,15:44:37
31.247863,121.449074,0,157,39989.6560416667,2009-06-25,15:44:42
31.248003,121.449106,0,164,39989.656099537,2009-06-25,15:44:47
31.248229,121.448764,0,163,39989.6561574074,2009-06-25,15:44:52
31.24861,121.448619,0,173,39989.6562152778,2009-06-25,15:44:57
31.24887,121.448444,0,179,39989.6562731481,2009-06-25,15:45:02
31.249288,121.448629,0,180,39989.6563310185,2009-06-25,15:45:07
31.249746,121.448767,0,185,39989.6563888889,2009-06-25,15:45:12
31.250016,121.448993,0,188,39989.6564467593,2009-06-25,15:45:17
31.250152,121.449096,0,191,39989.6565046296,2009-06-25,15:45:22
31.250152,121.449096,0,191,39989.6565393518,2009-06-25,15:45:25
31.250159,121.449101,0,191,39989.6565625,2009-06-25,15:45:27
31.250179,121.449109,0,193,39989.6566203704,2009-06-25,15:45:32
31.250179,121.449109,0,193,39989.6566550926,2009-06-25,15:45:35
31.250176,121.449105,0,194,39989.6566782407,2009-06-25,15:45:37
31.250141,121.449118,0,186,39989.6567361111,2009-06-25,15:45:42
31.250102,121.449123,0,182,39989.6567939815,2009-06-25,15:45:47
31.250079,121.449123,0,177,39989.6568518518,2009-06-25,15:45:52
31.250066,121.449104,0,170,39989.6569097222,2009-06-25,15:45:57
31.25005,121.44907,0,160,39989.6569675926,2009-06-25,15:46:02
31.249982,121.449053,0,156,39989.657025463,2009-06-25,15:46:07
31.249933,121.449032,0,135,39989.6570833333,2009-06-25,15:46:12
31.249876,121.44903,0,126,39989.6571412037,2009-06-25,15:46:17
31.249791,121.448985,0,107,39989.6571990741,2009-06-25,15:46:22
31.249739,121.448959,0,95,39989.6572569444,2009-06-25,15:46:27
31.249699,121.448959,0,93,39989.6573148148,2009-06-25,15:46:32
31.249665,121.448937,0,97,39989.6573726852,2009-06-25,15:46:37
31.249642,121.448924,0,99,39989.6574305556,2009-06-25,15:46:42
31.249613,121.448891,0,99,39989.6574884259,2009-06-25,15:46:47
31.249622,121.448908,0,99,39989.6575462963,2009-06-25,15:46:52
31.249834,121.448857,0,101,39989.6576041667,2009-06-25,15:46:57
31.250082,121.448857,0,107,39989.657662037,2009-06-25,15:47:02
31.250207,121.448965,0,127,39989.6577199074,2009-06-25,15:47:07
31.250017,121.449298,0,132,39989.6577777778,2009-06-25,15:47:12
31.249936,121.449438,0,140,39989.6578356481,2009-06-25,15:47:17
31.24986,121.44958,0,132,39989.6578935185,2009-06-25,15:47:22
31.249826,121.449619,0,126,39989.6579513889,2009-06-25,15:47:27
31.249777,121.449598,0,125,39989.6580092593,2009-06-25,15:47:32
31.248581,121.450026,0,115,39989.6580671296,2009-06-25,15:47:37
31.248449,121.450198,0,104,39989.658125,2009-06-25,15:47:42
31.248449,121.450198,0,104,39989.6581597222,2009-06-25,15:47:45
31.248449,121.45019,0,106,39989.6581828704,2009-06-25,15:47:47
31.248453,121.450166,0,109,39989.6582407407,2009-06-25,15:47:52
31.248452,121.450155,0,113,39989.6582986111,2009-06-25,15:47:57
31.248451,121.450145,0,115,39989.6583564815,2009-06-25,15:48:02
31.248451,121.450135,0,115,39989.6584143518,2009-06-25,15:48:07
31.248452,121.450125,0,116,39989.6584722222,2009-06-25,15:48:12
31.248452,121.450125,0,116,39989.6585069444,2009-06-25,15:48:15
31.248453,121.450127,0,117,39989.6585300926,2009-06-25,15:48:17
31.248458,121.45014,0,118,39989.658587963,2009-06-25,15:48:22
31.248459,121.450142,0,120,39989.6586458333,2009-06-25,15:48:27
31.24846,121.450146,0,121,39989.6587037037,2009-06-25,15:48:32
31.24846,121.450143,0,121,39989.6587615741,2009-06-25,15:48:37
31.248461,121.450146,0,121,39989.6588194444,2009-06-25,15:48:42
31.248463,121.450147,0,121,39989.6588773148,2009-06-25,15:48:47
31.248465,121.450143,0,121,39989.6589351852,2009-06-25,15:48:52
31.248466,121.450146,0,121,39989.6589930556,2009-06-25,15:48:57
31.248466,121.450146,0,121,39989.6590277778,2009-06-25,15:49:00
31.248469,121.45015,0,121,39989.6590509259,2009-06-25,15:49:02
31.248471,121.450162,0,121,39989.6591087963,2009-06-25,15:49:07
31.248473,121.450166,0,121,39989.6591666667,2009-06-25,15:49:12
31.248474,121.450169,0,122,39989.659224537,2009-06-25,15:49:17
31.248474,121.450169,0,122,39989.6592592593,2009-06-25,15:49:20
31.248475,121.450175,0,122,39989.6592824074,2009-06-25,15:49:22
31.248417,121.450365,0,137,39989.6593402778,2009-06-25,15:49:27
31.248604,121.450609,0,138,39989.6593981481,2009-06-25,15:49:32
31.248383,121.451037,0,162,39989.6594560185,2009-06-25,15:49:37
31.248488,121.451495,0,149,39989.6595138889,2009-06-25,15:49:42
31.248402,121.451699,0,153,39989.6595717593,2009-06-25,15:49:47
31.24838,121.451763,0,159,39989.6596296296,2009-06-25,15:49:52
31.248384,121.451774,0,159,39989.6596875,2009-06-25,15:49:57
31.248174,121.452106,0,188,39989.6597453704,2009-06-25,15:50:02
31.248142,121.452596,0,191,39989.6598032407,2009-06-25,15:50:07
31.247843,121.453463,0,164,39989.6598611111,2009-06-25,15:50:12
31.247886,121.454204,0,163,39989.6599189815,2009-06-25,15:50:17
31.247881,121.454873,0,151,39989.6599768519,2009-06-25,15:50:22
31.247897,121.455097,0,144,39989.6600347222,2009-06-25,15:50:27
31.247902,121.455121,0,144,39989.6600925926,2009-06-25,15:50:32
31.247902,121.455121,0,144,39989.6601273148,2009-06-25,15:50:35
31.247902,121.455126,0,144,39989.660150463,2009-06-25,15:50:37
31.247904,121.455255,0,142,39989.6602083333,2009-06-25,15:50:42
31.247841,121.455592,0,138,39989.6602662037,2009-06-25,15:50:47
31.247685,121.456103,0,123,39989.6603240741,2009-06-25,15:50:52
31.247494,121.456596,0,110,39989.6603819444,2009-06-25,15:50:57
31.247395,121.456836,0,108,39989.6604398148,2009-06-25,15:51:02
31.247311,121.457098,0,104,39989.6604976852,2009-06-25,15:51:07
31.247213,121.45746,0,101,39989.6605555556,2009-06-25,15:51:12
31.247006,121.458116,0,103,39989.6606134259,2009-06-25,15:51:17
31.246778,121.458802,0,102,39989.6606712963,2009-06-25,15:51:22
31.246666,121.45917,0,103,39989.6607291667,2009-06-25,15:51:27
31.246701,121.459222,0,101,39989.660787037,2009-06-25,15:51:32
31.24673,121.459191,0,97,39989.6608449074,2009-06-25,15:51:37
31.246753,121.459155,0,94,39989.6609027778,2009-06-25,15:51:42
31.246749,121.459144,0,95,39989.6609606481,2009-06-25,15:51:47
31.246687,121.45917,0,94,39989.6610185185,2009-06-25,15:51:52
31.246687,121.45917,0,94,39989.6610532407,2009-06-25,15:51:55
31.246682,121.459165,0,94,39989.6610763889,2009-06-25,15:51:57
31.246557,121.459543,0,62,39989.6611342593,2009-06-25,15:52:02
31.246415,121.460057,0,46,39989.6611921296,2009-06-25,15:52:07
31.246308,121.46064,0,39,39989.66125,2009-06-25,15:52:12
31.246186,121.461305,0,30,39989.6613078704,2009-06-25,15:52:17
31.24613,121.461737,0,24,39989.6613657407,2009-06-25,15:52:22
31.246076,121.461904,0,13,39989.6614236111,2009-06-25,15:52:27
31.246023,121.462283,0,7,39989.6614814815,2009-06-25,15:52:32
31.246067,121.462829,0,17,39989.6615393519,2009-06-25,15:52:37
31.246171,121.463516,0,24,39989.6615972222,2009-06-25,15:52:42
31.246197,121.46433,0,27,39989.6616550926,2009-06-25,15:52:47
31.246312,121.465028,0,31,39989.661712963,2009-06-25,15:52:52
31.246507,121.465761,0,40,39989.6617708333,2009-06-25,15:52:57
31.246705,121.466581,0,45,39989.6618287037,2009-06-25,15:53:02
31.24691,121.467465,0,49,39989.6618865741,2009-06-25,15:53:07
31.247126,121.468382,0,54,39989.6619444444,2009-06-25,15:53:12
31.247332,121.469285,0,58,39989.6620023148,2009-06-25,15:53:17
31.247548,121.470031,0,60,39989.6620601852,2009-06-25,15:53:22
31.247689,121.470444,0,60,39989.6621180556,2009-06-25,15:53:27
31.247692,121.470501,0,69,39989.6621759259,2009-06-25,15:53:32
31.247678,121.470488,0,75,39989.6622337963,2009-06-25,15:53:37
31.247678,121.470488,0,75,39989.6622685185,2009-06-25,15:53:40
31.247673,121.47048,0,77,39989.6622916667,2009-06-25,15:53:42
31.247658,121.470469,0,81,39989.662349537,2009-06-25,15:53:47
31.247658,121.470469,0,81,39989.6623842593,2009-06-25,15:53:50
31.24766,121.470463,0,82,39989.6624074074,2009-06-25,15:53:52
31.247698,121.470467,0,78,39989.6624652778,2009-06-25,15:53:57
31.247718,121.470579,0,77,39989.6625231481,2009-06-25,15:54:02
31.247782,121.470918,0,79,39989.6625810185,2009-06-25,15:54:07
31.247878,121.471364,0,87,39989.6626388889,2009-06-25,15:54:12
31.248002,121.471897,0,96,39989.6626967593,2009-06-25,15:54:17
31.248137,121.472366,0,101,39989.6627546296,2009-06-25,15:54:22
31.248268,121.472792,0,102,39989.6628125,2009-06-25,15:54:27
31.248441,121.473368,0,102,39989.6628703704,2009-06-25,15:54:32
31.248653,121.474103,0,99,39989.6629282407,2009-06-25,15:54:37
31.24894,121.474844,0,84,39989.6629861111,2009-06-25,15:54:42
31.249236,121.475535,0,68,39989.6630439815,2009-06-25,15:54:47
31.249504,121.47619,0,60,39989.6631018519,2009-06-25,15:54:52
31.249721,121.47679,0,63,39989.6631597222,2009-06-25,15:54:57
31.249921,121.477474,0,65,39989.6632175926,2009-06-25,15:55:02
31.250167,121.47816,0,65,39989.663275463,2009-06-25,15:55:07
31.250428,121.4787,0,59,39989.6633333333,2009-06-25,15:55:12
31.250676,121.479164,0,59,39989.6633912037,2009-06-25,15:55:17
31.251028,121.479523,0,64,39989.6634490741,2009-06-25,15:55:22
31.251378,121.479861,0,59,39989.6635069444,2009-06-25,15:55:27
31.251606,121.480084,0,59,39989.6635648148,2009-06-25,15:55:32
31.251872,121.480384,0,60,39989.6636226852,2009-06-25,15:55:37
31.25212,121.480797,0,64,39989.6636805556,2009-06-25,15:55:42
31.252325,121.481299,0,71,39989.6637384259,2009-06-25,15:55:47
31.25247,121.481623,0,75,39989.6637962963,2009-06-25,15:55:52
31.252512,121.48168,0,74,39989.6638541667,2009-06-25,15:55:57
31.252522,121.481664,0,72,39989.663912037,2009-06-25,15:56:02
31.252523,121.481666,0,72,39989.6639699074,2009-06-25,15:56:07
31.252525,121.481667,0,72,39989.6640277778,2009-06-25,15:56:12
31.252527,121.481665,0,72,39989.6640856481,2009-06-25,15:56:17
31.252528,121.481663,0,72,39989.6641435185,2009-06-25,15:56:22
31.252529,121.481662,0,72,39989.6642013889,2009-06-25,15:56:27
31.25253,121.48166,0,72,39989.6642592593,2009-06-25,15:56:32
31.25253,121.481658,0,72,39989.6643171296,2009-06-25,15:56:37
31.25253,121.481656,0,72,39989.664375,2009-06-25,15:56:42
31.25253,121.481655,0,71,39989.6644328704,2009-06-25,15:56:47
31.252529,121.481655,0,71,39989.6644907407,2009-06-25,15:56:52
31.252528,121.481654,0,70,39989.6645486111,2009-06-25,15:56:57
31.252528,121.481654,0,70,39989.6645833333,2009-06-25,15:57:00
31.252528,121.481656,0,70,39989.6646064815,2009-06-25,15:57:02
31.252576,121.481759,0,71,39989.6646643518,2009-06-25,15:57:07
31.252693,121.482004,0,66,39989.6647222222,2009-06-25,15:57:12
31.252932,121.482407,0,56,39989.6647800926,2009-06-25,15:57:17
31.253205,121.48294,0,63,39989.664837963,2009-06-25,15:57:22
31.253462,121.48347,0,64,39989.6648958333,2009-06-25,15:57:27
31.253626,121.483791,0,68,39989.6649537037,2009-06-25,15:57:32
31.253845,121.484125,0,64,39989.6650115741,2009-06-25,15:57:37
31.254115,121.484569,0,67,39989.6650694444,2009-06-25,15:57:42
31.254413,121.48511,0,59,39989.6651273148,2009-06-25,15:57:47
31.254656,121.485682,0,59,39989.6651851852,2009-06-25,15:57:52
31.254885,121.486163,0,61,39989.6652430556,2009-06-25,15:57:57
31.254984,121.486428,0,48,39989.6653009259,2009-06-25,15:58:02
31.254937,121.486445,0,34,39989.6653587963,2009-06-25,15:58:07
31.254996,121.486572,0,35,39989.6654166667,2009-06-25,15:58:12
31.255166,121.486881,0,34,39989.665474537,2009-06-25,15:58:17
31.255228,121.487142,0,39,39989.6655324074,2009-06-25,15:58:22
31.255209,121.487179,0,49,39989.6655902778,2009-06-25,15:58:27
31.255249,121.487372,0,49,39989.6656481481,2009-06-25,15:58:32
31.255357,121.487726,0,45,39989.6657060185,2009-06-25,15:58:37
31.255407,121.48812,0,48,39989.6657638889,2009-06-25,15:58:42
31.255394,121.488718,0,50,39989.6658217593,2009-06-25,15:58:47
31.255417,121.489373,0,45,39989.6658796296,2009-06-25,15:58:52
31.255426,121.490093,0,49,39989.6659375,2009-06-25,15:58:57
31.255643,121.49079,0,57,39989.6659953704,2009-06-25,15:59:02
31.255946,121.491406,0,69,39989.6660532407,2009-06-25,15:59:07
31.256267,121.49186,0,65,39989.6661111111,2009-06-25,15:59:12
31.256481,121.492209,0,71,39989.6661689815,2009-06-25,15:59:17
31.256544,121.492489,0,61,39989.6662268518,2009-06-25,15:59:22
31.256756,121.492682,0,57,39989.6662847222,2009-06-25,15:59:27
31.257024,121.492708,0,54,39989.6663425926,2009-06-25,15:59:32
31.257391,121.493008,0,42,39989.666400463,2009-06-25,15:59:37
31.257726,121.493515,0,37,39989.6664583333,2009-06-25,15:59:42
31.257978,121.494126,0,38,39989.6665162037,2009-06-25,15:59:47
31.258263,121.494789,0,44,39989.6665740741,2009-06-25,15:59:52
31.258569,121.495371,0,46,39989.6666319444,2009-06-25,15:59:57
31.258904,121.495907,0,44,39989.6666898148,2009-06-25,16:00:02
31.259259,121.496307,0,42,39989.6667476852,2009-06-25,16:00:07
31.259298,121.496408,0,47,39989.6668055556,2009-06-25,16:00:12
31.259298,121.496408,0,47,39989.6668402778,2009-06-25,16:00:15
31.259291,121.4964,0,51,39989.6668634259,2009-06-25,16:00:17
31.259296,121.496411,0,54,39989.6669212963,2009-06-25,16:00:22
31.259294,121.496409,0,56,39989.6669791667,2009-06-25,16:00:27
31.259294,121.496409,0,56,39989.6670138889,2009-06-25,16:00:30
31.259286,121.496402,0,56,39989.667037037,2009-06-25,16:00:32
31.259275,121.496395,0,57,39989.6670949074,2009-06-25,16:00:37
31.259267,121.496386,0,57,39989.6671527778,2009-06-25,16:00:42
31.259262,121.496382,0,57,39989.6672106481,2009-06-25,16:00:47
31.259262,121.496382,0,57,39989.6672453704,2009-06-25,16:00:50
31.259257,121.496377,0,57,39989.6672685185,2009-06-25,16:00:52
31.259297,121.496446,0,59,39989.6673263889,2009-06-25,16:00:57
31.259607,121.496754,0,66,39989.6673842593,2009-06-25,16:01:02
31.259953,121.497101,0,68,39989.6674421296,2009-06-25,16:01:07
31.260338,121.497545,0,63,39989.6675,2009-06-25,16:01:12
31.260768,121.49805,0,53,39989.6675578704,2009-06-25,16:01:17
31.261213,121.498628,0,42,39989.6676157407,2009-06-25,16:01:22
31.261653,121.499246,0,46,39989.6676736111,2009-06-25,16:01:27
31.262135,121.499896,0,49,39989.6677314815,2009-06-25,16:01:32
31.262612,121.500526,0,44,39989.6677893519,2009-06-25,16:01:37
31.263107,121.501169,0,43,39989.6678472222,2009-06-25,16:01:42
31.263524,121.501744,0,41,39989.6679050926,2009-06-25,16:01:47
31.263895,121.50226,0,39,39989.667962963,2009-06-25,16:01:52
31.264267,121.50291,0,55,39989.6680208333,2009-06-25,16:01:57
31.264531,121.503539,0,48,39989.6680787037,2009-06-25,16:02:02
31.264685,121.504091,0,49,39989.6681365741,2009-06-25,16:02:07
31.264842,121.504591,0,45,39989.6681944444,2009-06-25,16:02:12
31.265022,121.505184,0,45,39989.6682523148,2009-06-25,16:02:17
31.265221,121.505867,0,41,39989.6683101852,2009-06-25,16:02:22
31.265444,121.50657,0,49,39989.6683680556,2009-06-25,16:02:27
31.26567,121.507238,0,53,39989.6684259259,2009-06-25,16:02:32
31.265839,121.507569,0,45,39989.6684837963,2009-06-25,16:02:37
31.266005,121.507893,0,38,39989.6685416667,2009-06-25,16:02:42
31.266268,121.508384,0,28,39989.668599537,2009-06-25,16:02:47
31.266665,121.508943,0,20,39989.6686574074,2009-06-25,16:02:52
31.267168,121.509532,0,13,39989.6687152778,2009-06-25,16:02:57
31.267661,121.510069,0,15,39989.6687731481,2009-06-25,16:03:02
31.268166,121.510602,0,29,39989.6688310185,2009-06-25,16:03:07
31.268622,121.511107,0,43,39989.6688888889,2009-06-25,16:03:12
31.269061,121.511554,0,50,39989.6689467593,2009-06-25,16:03:17
31.269466,121.511964,0,60,39989.6690046296,2009-06-25,16:03:22
31.269876,121.512382,0,73,39989.6690625,2009-06-25,16:03:27
31.270382,121.512902,0,81,39989.6691203704,2009-06-25,16:03:32
31.270904,121.513447,0,87,39989.6691782407,2009-06-25,16:03:37
31.271435,121.51406,0,94,39989.6692361111,2009-06-25,16:03:42
31.271809,121.514717,0,97,39989.6692939815,2009-06-25,16:03:47
31.272032,121.515093,0,112,39989.6693518519,2009-06-25,16:03:52
31.272123,121.515299,0,123,39989.6694097222,2009-06-25,16:03:57
31.272119,121.515289,0,118,39989.6694675926,2009-06-25,16:04:02
31.272122,121.515291,0,120,39989.669525463,2009-06-25,16:04:07
31.272118,121.515289,0,120,39989.6695833333,2009-06-25,16:04:12
31.272116,121.515287,0,121,39989.6696412037,2009-06-25,16:04:17
31.272116,121.515288,0,121,39989.6696990741,2009-06-25,16:04:22
31.272118,121.515289,0,121,39989.6697569444,2009-06-25,16:04:27
31.272118,121.515289,0,121,39989.6698148148,2009-06-25,16:04:32
31.27212,121.515291,0,121,39989.6698726852,2009-06-25,16:04:37
31.27212,121.515293,0,121,39989.6699305556,2009-06-25,16:04:42
31.27212,121.515293,0,121,39989.6699652778,2009-06-25,16:04:45
31.272126,121.515301,0,121,39989.6699884259,2009-06-25,16:04:47
31.272284,121.515504,0,116,39989.6700462963,2009-06-25,16:04:52
31.272525,121.5159,0,101,39989.6701041667,2009-06-25,16:04:57
31.272821,121.5164,0,86,39989.670162037,2009-06-25,16:05:02
31.273123,121.516908,0,66,39989.6702199074,2009-06-25,16:05:07
31.273425,121.517459,0,53,39989.6702777778,2009-06-25,16:05:12
31.273712,121.517984,0,48,39989.6703356481,2009-06-25,16:05:17
31.273984,121.51847,0,35,39989.6703935185,2009-06-25,16:05:22
31.274255,121.51899,0,51,39989.6704513889,2009-06-25,16:05:27
31.274553,121.519566,0,47,39989.6705092593,2009-06-25,16:05:32
31.274901,121.520196,0,35,39989.6705671296,2009-06-25,16:05:37
31.275251,121.520851,0,30,39989.670625,2009-06-25,16:05:42
31.275495,121.521357,0,31,39989.6706828704,2009-06-25,16:05:47
31.27559,121.521544,0,38,39989.6707407407,2009-06-25,16:05:52
31.275586,121.521509,0,21,39989.6707986111,2009-06-25,16:05:57
31.275583,121.521504,0,21,39989.6708564815,2009-06-25,16:06:02
31.275583,121.521504,0,21,39989.6708912037,2009-06-25,16:06:05
31.275584,121.521506,0,21,39989.6709143519,2009-06-25,16:06:07
31.27559,121.521518,0,22,39989.6709722222,2009-06-25,16:06:12
31.275591,121.521519,0,22,39989.6710300926,2009-06-25,16:06:17
31.275592,121.521519,0,23,39989.671087963,2009-06-25,16:06:22
31.275591,121.521515,0,23,39989.6711458333,2009-06-25,16:06:27
31.275588,121.521508,0,23,39989.6712037037,2009-06-25,16:06:32
31.275585,121.521503,0,24,39989.6712615741,2009-06-25,16:06:37
31.275585,121.521503,0,24,39989.6712962963,2009-06-25,16:06:40
31.275582,121.521498,0,24,39989.6713194444,2009-06-25,16:06:42
31.275609,121.521509,0,25,39989.6713773148,2009-06-25,16:06:47
31.275769,121.521777,0,32,39989.6714351852,2009-06-25,16:06:52
31.276074,121.52232,0,33,39989.6714930556,2009-06-25,16:06:57
31.276432,121.523017,0,40,39989.6715509259,2009-06-25,16:07:02
31.276754,121.523732,0,33,39989.6716087963,2009-06-25,16:07:07
31.277001,121.524291,0,37,39989.6716666667,2009-06-25,16:07:12
31.277231,121.524943,0,35,39989.671724537,2009-06-25,16:07:17
31.277476,121.525626,0,32,39989.6717824074,2009-06-25,16:07:22
31.277627,121.526277,0,21,39989.6718402778,2009-06-25,16:07:27
31.277761,121.526882,0,27,39989.6718981481,2009-06-25,16:07:32
31.2779,121.527526,0,36,39989.6719560185,2009-06-25,16:07:37
31.278018,121.528101,0,48,39989.6720138889,2009-06-25,16:07:42
31.278158,121.52868,0,55,39989.6720717593,2009-06-25,16:07:47
31.27832,121.529291,0,62,39989.6721296296,2009-06-25,16:07:52
31.278489,121.529916,0,68,39989.6721875,2009-06-25,16:07:57
31.278491,121.530488,0,58,39989.6722453704,2009-06-25,16:08:02
31.278641,121.531057,0,56,39989.6723032407,2009-06-25,16:08:07
31.278828,121.531768,0,53,39989.6723611111,2009-06-25,16:08:12
31.278992,121.532504,0,44,39989.6724189815,2009-06-25,16:08:17
31.279161,121.533307,0,39,39989.6724768518,2009-06-25,16:08:22
31.279262,121.534139,0,41,39989.6725347222,2009-06-25,16:08:27
31.279412,121.534773,0,45,39989.6725925926,2009-06-25,16:08:32
31.279499,121.535292,0,33,39989.672650463,2009-06-25,16:08:37
31.279633,121.535833,0,26,39989.6727083333,2009-06-25,16:08:42
31.279747,121.536124,0,17,39989.6727662037,2009-06-25,16:08:47
31.27975,121.536129,0,34,39989.6728240741,2009-06-25,16:08:52
31.27975,121.53613,0,33,39989.6728819444,2009-06-25,16:08:57
31.27975,121.536127,0,33,39989.6729398148,2009-06-25,16:09:02
31.27975,121.536127,0,33,39989.672974537,2009-06-25,16:09:05
31.27975,121.536126,0,34,39989.6729976852,2009-06-25,16:09:07
31.279777,121.53617,0,38,39989.6730555556,2009-06-25,16:09:12
31.279905,121.53634,0,43,39989.6731134259,2009-06-25,16:09:17
31.280048,121.536658,0,44,39989.6731712963,2009-06-25,16:09:22
31.280294,121.537117,0,43,39989.6732291667,2009-06-25,16:09:27
31.280618,121.537746,0,46,39989.673287037,2009-06-25,16:09:32
31.280953,121.538366,0,51,39989.6733449074,2009-06-25,16:09:37
31.281231,121.538866,0,57,39989.6734027778,2009-06-25,16:09:42
31.281402,121.539192,0,51,39989.6734606481,2009-06-25,16:09:47
31.281483,121.539311,0,52,39989.6735185185,2009-06-25,16:09:52
31.281475,121.539342,0,60,39989.6735763889,2009-06-25,16:09:57
31.281477,121.539344,0,60,39989.6736342593,2009-06-25,16:10:02
31.281477,121.539343,0,61,39989.6736921296,2009-06-25,16:10:07
31.281477,121.539343,0,61,39989.6737268518,2009-06-25,16:10:10
31.281476,121.539341,0,60,39989.67375,2009-06-25,16:10:12
31.281555,121.539444,0,60,39989.6738078704,2009-06-25,16:10:17
31.281823,121.539761,0,54,39989.6738657407,2009-06-25,16:10:22
31.282118,121.540236,0,57,39989.6739236111,2009-06-25,16:10:27
31.282421,121.540766,0,63,39989.6739814815,2009-06-25,16:10:32
31.282657,121.541164,0,58,39989.6740393518,2009-06-25,16:10:37
31.282801,121.541307,0,60,39989.6740972222,2009-06-25,16:10:42
31.28284,121.541451,0,60,39989.6741550926,2009-06-25,16:10:47
31.283043,121.541813,0,60,39989.674212963,2009-06-25,16:10:52
31.283431,121.542381,0,50,39989.6742708333,2009-06-25,16:10:57
31.283848,121.543089,0,42,39989.6743287037,2009-06-25,16:11:02
31.284321,121.543837,0,45,39989.6743865741,2009-06-25,16:11:07
31.284758,121.544555,0,39,39989.6744444444,2009-06-25,16:11:12
31.285206,121.545293,0,26,39989.6745023148,2009-06-25,16:11:17
31.285615,121.545919,0,25,39989.6745601852,2009-06-25,16:11:22
31.285909,121.546394,0,28,39989.6746180556,2009-06-25,16:11:27
31.286288,121.547,0,30,39989.6746759259,2009-06-25,16:11:32
31.286718,121.54772,0,35,39989.6747337963,2009-06-25,16:11:37
31.287218,121.548519,0,34,39989.6747916667,2009-06-25,16:11:42
31.287689,121.54925,0,31,39989.674849537,2009-06-25,16:11:47
31.288053,121.549824,0,39,39989.6749074074,2009-06-25,16:11:52
31.288401,121.550338,0,52,39989.6749652778,2009-06-25,16:11:57
31.288733,121.550842,0,62,39989.6750231481,2009-06-25,16:12:02
31.288993,121.551192,0,64,39989.6750810185,2009-06-25,16:12:07
31.28915,121.551365,0,69,39989.6751388889,2009-06-25,16:12:12
31.289346,121.551275,0,78,39989.6751967593,2009-06-25,16:12:17
31.289579,121.550982,0,81,39989.6752546296,2009-06-25,16:12:22
31.28982,121.550631,0,89,39989.6753125,2009-06-25,16:12:27
31.290146,121.550362,0,94,39989.6753703704,2009-06-25,16:12:32
31.290556,121.549829,0,112,39989.6754282407,2009-06-25,16:12:37
31.290746,121.549518,0,130,39989.6754861111,2009-06-25,16:12:42
31.291016,121.549141,0,139,39989.6755439815,2009-06-25,16:12:47
31.291271,121.548673,0,131,39989.6756018519,2009-06-25,16:12:52
31.291505,121.548217,0,132,39989.6756597222,2009-06-25,16:12:57
31.291701,121.547844,0,126,39989.6757175926,2009-06-25,16:13:02
31.291798,121.547733,0,128,39989.675775463,2009-06-25,16:13:07
31.291949,121.547635,0,132,39989.6758333333,2009-06-25,16:13:12
31.292104,121.547436,0,136,39989.6758912037,2009-06-25,16:13:17
31.292254,121.547253,0,140,39989.6759490741,2009-06-25,16:13:22
31.292297,121.547131,0,145,39989.6760069444,2009-06-25,16:13:27
31.292274,121.547073,0,149,39989.6760648148,2009-06-25,16:13:32
31.292226,121.547079,0,154,39989.6761226852,2009-06-25,16:13:37
31.292235,121.547053,0,157,39989.6761805556,2009-06-25,16:13:42
31.292235,121.547053,0,157,39989.6762152778,2009-06-25,16:13:45
31.292234,121.547051,0,160,39989.6762384259,2009-06-25,16:13:47
31.292265,121.547051,0,160,39989.6762962963,2009-06-25,16:13:52
31.292572,121.546958,0,142,39989.6763541667,2009-06-25,16:13:57
31.292899,121.546688,0,143,39989.676412037,2009-06-25,16:14:02
31.293284,121.546347,0,147,39989.6764699074,2009-06-25,16:14:07
31.293659,121.545973,0,151,39989.6765277778,2009-06-25,16:14:12
31.294016,121.545728,0,152,39989.6765856481,2009-06-25,16:14:17
31.294422,121.545763,0,155,39989.6766435185,2009-06-25,16:14:22
31.294826,121.546269,0,161,39989.6767013889,2009-06-25,16:14:27
31.295148,121.546823,0,166,39989.6767592593,2009-06-25,16:14:32
31.295416,121.547319,0,170,39989.6768171296,2009-06-25,16:14:37
31.295584,121.547692,0,162,39989.676875,2009-06-25,16:14:42
31.295831,121.547695,0,163,39989.6769328704,2009-06-25,16:14:47
31.296083,121.547508,0,164,39989.6769907407,2009-06-25,16:14:52
31.296394,121.547294,0,167,39989.6770486111,2009-06-25,16:14:57
31.296521,121.547227,0,158,39989.6771064815,2009-06-25,16:15:02
31.29652,121.547138,0,146,39989.6771643519,2009-06-25,16:15:07
31.29652,121.547138,0,146,39989.6771990741,2009-06-25,16:15:10
31.296521,121.547138,0,147,39989.6772222222,2009-06-25,16:15:12
31.296502,121.547133,0,145,39989.6772800926,2009-06-25,16:15:17
31.29649,121.54713,0,142,39989.677337963,2009-06-25,16:15:22
31.296485,121.547132,0,141,39989.6773958333,2009-06-25,16:15:27
31.296487,121.54713,0,140,39989.6774537037,2009-06-25,16:15:32
31.296487,121.547131,0,139,39989.6775115741,2009-06-25,16:15:37
31.296484,121.547124,0,139,39989.6775694444,2009-06-25,16:15:42
31.296484,121.547124,0,139,39989.6776041667,2009-06-25,16:15:45
31.296486,121.547124,0,138,39989.6776273148,2009-06-25,16:15:47
31.296467,121.547101,0,138,39989.6776851852,2009-06-25,16:15:52
31.296467,121.547101,0,138,39989.6777199074,2009-06-25,16:15:55
31.296466,121.547098,0,138,39989.6777430556,2009-06-25,16:15:57
31.296478,121.547107,0,137,39989.6778009259,2009-06-25,16:16:02
31.296513,121.547092,0,137,39989.6778587963,2009-06-25,16:16:07
31.296574,121.547051,0,139,39989.6779166667,2009-06-25,16:16:12
31.296606,121.546968,0,137,39989.677974537,2009-06-25,16:16:17
31.296683,121.546884,0,129,39989.6780324074,2009-06-25,16:16:22
31.296742,121.546842,0,131,39989.6780902778,2009-06-25,16:16:27
31.296804,121.546802,0,133,39989.6781481481,2009-06-25,16:16:32
31.296864,121.54667,0,119,39989.6782060185,2009-06-25,16:16:37
31.296861,121.546618,0,105,39989.6782638889,2009-06-25,16:16:42
31.296843,121.546556,0,95,39989.6783217593,2009-06-25,16:16:47
31.296856,121.546495,0,85,39989.6783796296,2009-06-25,16:16:52
31.296915,121.546407,0,73,39989.6784375,2009-06-25,16:16:57
31.296908,121.546366,0,66,39989.6784953704,2009-06-25,16:17:02
31.296917,121.54632,0,61,39989.6785532407,2009-06-25,16:17:07
31.29691,121.54628,0,61,39989.6786111111,2009-06-25,16:17:12
31.296887,121.546231,0,57,39989.6786689815,2009-06-25,16:17:17
31.296885,121.546215,0,55,39989.6787268519,2009-06-25,16:17:22
31.296885,121.546215,0,55,39989.6787615741,2009-06-25,16:17:25
31.29688,121.54621,0,54,39989.6787847222,2009-06-25,16:17:27
31.296892,121.546213,0,55,39989.6788425926,2009-06-25,16:17:32
31.296917,121.546234,0,54,39989.678900463,2009-06-25,16:17:37
31.296925,121.546241,0,54,39989.6789583333,2009-06-25,16:17:42
31.296923,121.546237,0,54,39989.6790162037,2009-06-25,16:17:47
31.296925,121.54624,0,54,39989.6790740741,2009-06-25,16:17:52
31.296926,121.54624,0,54,39989.6791319444,2009-06-25,16:17:57
31.296923,121.546234,0,54,39989.6791898148,2009-06-25,16:18:02
31.296923,121.546235,0,54,39989.6792476852,2009-06-25,16:18:07
31.296923,121.546235,0,54,39989.6792824074,2009-06-25,16:18:10
31.296923,121.546237,0,54,39989.6793055556,2009-06-25,16:18:12
31.296904,121.546234,0,54,39989.6793634259,2009-06-25,16:18:17
31.296901,121.546211,0,54,39989.6794212963,2009-06-25,16:18:22
31.2969,121.546208,0,54,39989.6794791667,2009-06-25,16:18:27
31.296899,121.546208,0,54,39989.679537037,2009-06-25,16:18:32
31.296899,121.546208,0,54,39989.6795717593,2009-06-25,16:18:35
31.296902,121.546214,0,54,39989.6795949074,2009-06-25,16:18:37
31.296538,121.546127,0,55,39989.6797685185,2009-06-25,16:18:52
31.296532,121.546155,0,56,39989.6798263889,2009-06-25,16:18:57
31.296506,121.546119,0,57,39989.6798842593,2009-06-25,16:19:02
