# Supplementary material for: Research on differential privacy protection method based on user tendency
Source: PLoS One. 2023 Oct 26;18(10):e0288823. doi: 10.1371/journal.pone.0288823 (PMC10602288; doi:10.1371/journal.pone.0288823)
Supplement: S1 Data — (ZIP) [file pone.0288823.s001.zip › Data 5-1/000/Trajectory/20090626101307.plt]

Geolife trajectory
WGS 84
Altitude is in Feet
Reserved 3
0,2,255,My Track,0,0,2,8421376
0
31.295852,121.546738,0,492,39990.425775463,2009-06-26,10:13:07
31.295851,121.546769,0,492,39990.4258333333,2009-06-26,10:13:12
31.295802,121.546763,0,492,39990.4258912037,2009-06-26,10:13:17
31.295794,121.546743,0,492,39990.4259490741,2009-06-26,10:13:22
31.295749,121.546708,0,492,39990.4260069444,2009-06-26,10:13:27
31.295715,121.546661,0,493,39990.4260648148,2009-06-26,10:13:32
31.295684,121.54659,0,492,39990.4261226852,2009-06-26,10:13:37
31.295663,121.546566,0,492,39990.4261805556,2009-06-26,10:13:42
31.295615,121.546513,0,492,39990.4262384259,2009-06-26,10:13:47
31.295594,121.546479,0,492,39990.4262962963,2009-06-26,10:13:52
31.295537,121.546393,0,492,39990.4263541667,2009-06-26,10:13:57
31.295506,121.546387,0,492,39990.426412037,2009-06-26,10:14:02
31.295466,121.546377,0,492,39990.4264699074,2009-06-26,10:14:07
31.295442,121.546385,0,492,39990.4265277778,2009-06-26,10:14:12
31.295384,121.546365,0,491,39990.4265856481,2009-06-26,10:14:17
31.295329,121.5464,0,491,39990.4266435185,2009-06-26,10:14:22
31.295264,121.546399,0,491,39990.4267013889,2009-06-26,10:14:27
31.294972,121.547082,0,219,39990.4267592593,2009-06-26,10:14:32
31.294986,121.547006,0,218,39990.4268171296,2009-06-26,10:14:37
31.295168,121.546818,0,214,39990.426875,2009-06-26,10:14:42
31.295138,121.54678,0,212,39990.4269328704,2009-06-26,10:14:47
31.295108,121.546756,0,210,39990.4269907407,2009-06-26,10:14:52
31.295025,121.546756,0,183,39990.4270486111,2009-06-26,10:14:57
31.29497,121.546733,0,180,39990.4271064815,2009-06-26,10:15:02
31.294912,121.546709,0,172,39990.4271643519,2009-06-26,10:15:07
31.294835,121.546694,0,171,39990.4272222222,2009-06-26,10:15:12
31.294779,121.546655,0,171,39990.4272800926,2009-06-26,10:15:17
31.294857,121.546519,0,160,39990.427337963,2009-06-26,10:15:22
31.29482,121.546454,0,147,39990.4273958333,2009-06-26,10:15:27
31.294777,121.546422,0,144,39990.4274537037,2009-06-26,10:15:32
31.294747,121.546363,0,141,39990.4275115741,2009-06-26,10:15:37
31.294706,121.546289,0,138,39990.4275694444,2009-06-26,10:15:42
31.294585,121.546243,0,136,39990.4276273148,2009-06-26,10:15:47
31.294572,121.546186,0,135,39990.4276851852,2009-06-26,10:15:52
31.294517,121.546148,0,127,39990.4277430556,2009-06-26,10:15:57
31.294523,121.546086,0,121,39990.4278009259,2009-06-26,10:16:02
31.294502,121.546046,0,119,39990.4278587963,2009-06-26,10:16:07
31.29447,121.546005,0,118,39990.4279166667,2009-06-26,10:16:12
31.294452,121.545955,0,116,39990.427974537,2009-06-26,10:16:17
31.294396,121.545889,0,114,39990.4280324074,2009-06-26,10:16:22
31.294315,121.545823,0,106,39990.4280902778,2009-06-26,10:16:27
31.294252,121.545793,0,101,39990.4281481481,2009-06-26,10:16:32
31.2942,121.545768,0,99,39990.4282060185,2009-06-26,10:16:37
31.29414,121.545767,0,98,39990.4282638889,2009-06-26,10:16:42
31.294081,121.545798,0,98,39990.4283217593,2009-06-26,10:16:47
31.294031,121.545837,0,99,39990.4283796296,2009-06-26,10:16:52
31.293986,121.545909,0,97,39990.4284375,2009-06-26,10:16:57
31.293943,121.54592,0,97,39990.4284953704,2009-06-26,10:17:02
31.293908,121.545943,0,97,39990.4285532407,2009-06-26,10:17:07
31.293857,121.545969,0,97,39990.4286111111,2009-06-26,10:17:12
31.293811,121.545988,0,97,39990.4286689815,2009-06-26,10:17:17
31.293748,121.546007,0,97,39990.4287268519,2009-06-26,10:17:22
31.293679,121.545981,0,99,39990.4287847222,2009-06-26,10:17:27
31.293655,121.54596,0,99,39990.4288425926,2009-06-26,10:17:32
31.293643,121.545948,0,99,39990.428900463,2009-06-26,10:17:37
31.29363,121.545923,0,99,39990.4289583333,2009-06-26,10:17:42
31.293807,121.545722,0,101,39990.4381018518,2009-06-26,10:30:52
31.293856,121.545677,0,101,39990.4381597222,2009-06-26,10:30:57
31.293984,121.545578,0,101,39990.4382175926,2009-06-26,10:31:02
31.29415,121.545411,0,101,39990.438275463,2009-06-26,10:31:07
31.294436,121.54523,0,102,39990.4383333333,2009-06-26,10:31:12
31.294776,121.54503,0,102,39990.4383912037,2009-06-26,10:31:17
31.295217,121.544753,0,102,39990.4384490741,2009-06-26,10:31:22
31.295705,121.544441,0,102,39990.4385069444,2009-06-26,10:31:27
31.296267,121.544092,0,102,39990.4385648148,2009-06-26,10:31:32
31.296905,121.543741,0,101,39990.4386226852,2009-06-26,10:31:37
31.297516,121.543384,0,101,39990.4386805556,2009-06-26,10:31:42
31.298099,121.543019,0,101,39990.4387384259,2009-06-26,10:31:47
31.29867,121.542637,0,101,39990.4387962963,2009-06-26,10:31:52
31.299222,121.54231,0,100,39990.4388541667,2009-06-26,10:31:57
31.299694,121.542059,0,100,39990.438912037,2009-06-26,10:32:02
31.300094,121.541952,0,99,39990.4389699074,2009-06-26,10:32:07
31.30046,121.541837,0,97,39990.4390277778,2009-06-26,10:32:12
31.300811,121.541691,0,94,39990.4390856481,2009-06-26,10:32:17
31.300766,121.54178,0,92,39990.4391435185,2009-06-26,10:32:22
31.300627,121.541843,0,92,39990.4392013889,2009-06-26,10:32:27
31.300351,121.541928,0,94,39990.4392592593,2009-06-26,10:32:32
31.300007,121.542004,0,96,39990.4393171296,2009-06-26,10:32:37
31.299881,121.541965,0,98,39990.439375,2009-06-26,10:32:42
31.30002,121.541821,0,99,39990.4394328704,2009-06-26,10:32:47
31.300279,121.541635,0,101,39990.4394907407,2009-06-26,10:32:52
31.300508,121.541514,0,103,39990.4395486111,2009-06-26,10:32:57
31.300779,121.541359,0,105,39990.4396064815,2009-06-26,10:33:02
31.301075,121.541176,0,107,39990.4396643518,2009-06-26,10:33:07
31.301403,121.54103,0,111,39990.4397222222,2009-06-26,10:33:12
31.301736,121.540931,0,115,39990.4397800926,2009-06-26,10:33:17
31.302125,121.540831,0,121,39990.439837963,2009-06-26,10:33:22
31.302492,121.540807,0,130,39990.4398958333,2009-06-26,10:33:27
31.302843,121.540803,0,134,39990.4399537037,2009-06-26,10:33:32
31.303036,121.540792,0,129,39990.4400115741,2009-06-26,10:33:37
31.303017,121.540799,0,125,39990.4400694444,2009-06-26,10:33:42
31.302987,121.540812,0,122,39990.4401273148,2009-06-26,10:33:47
31.302996,121.54082,0,121,39990.4401851852,2009-06-26,10:33:52
31.303015,121.540824,0,122,39990.4402430556,2009-06-26,10:33:57
31.303035,121.540805,0,123,39990.4403009259,2009-06-26,10:34:02
31.303037,121.54078,0,123,39990.4403587963,2009-06-26,10:34:07
31.303037,121.54078,0,123,39990.4403935185,2009-06-26,10:34:10
31.303045,121.54078,0,123,39990.4404166667,2009-06-26,10:34:12
31.303052,121.540791,0,123,39990.440474537,2009-06-26,10:34:17
31.303049,121.540814,0,123,39990.4405324074,2009-06-26,10:34:22
31.303066,121.540819,0,124,39990.4405902778,2009-06-26,10:34:27
31.303061,121.540832,0,124,39990.4406481481,2009-06-26,10:34:32
31.30304,121.540829,0,124,39990.4407060185,2009-06-26,10:34:37
31.302993,121.540888,0,124,39990.4407638889,2009-06-26,10:34:42
31.302951,121.540939,0,124,39990.4408217593,2009-06-26,10:34:47
31.303018,121.541012,0,125,39990.4408796296,2009-06-26,10:34:52
31.303259,121.541036,0,127,39990.4409375,2009-06-26,10:34:57
31.303617,121.541012,0,130,39990.4409953704,2009-06-26,10:35:02
31.304061,121.54103,0,130,39990.4410532407,2009-06-26,10:35:07
31.304577,121.541092,0,125,39990.4411111111,2009-06-26,10:35:12
31.305089,121.541154,0,120,39990.4411689815,2009-06-26,10:35:17
31.305528,121.541175,0,112,39990.4412268519,2009-06-26,10:35:22
31.305722,121.541279,0,114,39990.4412847222,2009-06-26,10:35:27
31.305811,121.541378,0,121,39990.4413425926,2009-06-26,10:35:32
31.305976,121.541445,0,121,39990.441400463,2009-06-26,10:35:37
31.306256,121.54135,0,122,39990.4414583333,2009-06-26,10:35:42
31.306502,121.541288,0,122,39990.4415162037,2009-06-26,10:35:47
31.308186,121.541337,0,130,39990.4416898148,2009-06-26,10:36:02
31.30832,121.541366,0,116,39990.4417476852,2009-06-26,10:36:07
31.308534,121.541382,0,109,39990.4418055556,2009-06-26,10:36:12
31.308727,121.541382,0,106,39990.4418634259,2009-06-26,10:36:17
31.308833,121.541372,0,99,39990.4419212963,2009-06-26,10:36:22
31.308847,121.541369,0,69,39990.4419791667,2009-06-26,10:36:27
31.308845,121.541364,0,62,39990.442037037,2009-06-26,10:36:32
31.308845,121.541364,0,62,39990.4420717593,2009-06-26,10:36:35
31.308841,121.54136,0,62,39990.4420949074,2009-06-26,10:36:37
31.308841,121.54137,0,62,39990.4421527778,2009-06-26,10:36:42
31.308927,121.541369,0,58,39990.4422106481,2009-06-26,10:36:47
31.309188,121.541252,0,49,39990.4422685185,2009-06-26,10:36:52
31.309351,121.540991,0,42,39990.4423263889,2009-06-26,10:36:57
31.309363,121.540626,0,37,39990.4423842593,2009-06-26,10:37:02
31.309377,121.540158,0,34,39990.4424421296,2009-06-26,10:37:07
31.309377,121.539502,0,31,39990.4425,2009-06-26,10:37:12
31.309453,121.538862,0,37,39990.4425578704,2009-06-26,10:37:17
31.309528,121.538276,0,36,39990.4426157407,2009-06-26,10:37:22
31.309588,121.537699,0,41,39990.4426736111,2009-06-26,10:37:27
31.309636,121.537156,0,46,39990.4427314815,2009-06-26,10:37:32
31.309601,121.536827,0,51,39990.4427893519,2009-06-26,10:37:37
31.309508,121.536826,0,54,39990.4428472222,2009-06-26,10:37:42
31.309489,121.536867,0,58,39990.4429050926,2009-06-26,10:37:47
31.309482,121.536888,0,63,39990.442962963,2009-06-26,10:37:52
31.309502,121.536912,0,68,39990.4430208333,2009-06-26,10:37:57
31.309527,121.536908,0,73,39990.4430787037,2009-06-26,10:38:02
31.309621,121.536788,0,81,39990.4431365741,2009-06-26,10:38:07
31.309687,121.536569,0,88,39990.4431944444,2009-06-26,10:38:12
31.309727,121.536276,0,96,39990.4432523148,2009-06-26,10:38:17
31.309814,121.536004,0,104,39990.4433101852,2009-06-26,10:38:22
31.309731,121.535691,0,113,39990.4433680556,2009-06-26,10:38:27
31.309588,121.535445,0,124,39990.4434259259,2009-06-26,10:38:32
31.309578,121.53543,0,134,39990.4434837963,2009-06-26,10:38:37
31.309578,121.53543,0,134,39990.4435185185,2009-06-26,10:38:40
31.309577,121.535426,0,143,39990.4435416667,2009-06-26,10:38:42
31.309583,121.535437,0,150,39990.443599537,2009-06-26,10:38:47
31.309559,121.535504,0,153,39990.4436574074,2009-06-26,10:38:52
31.309573,121.53547,0,153,39990.4437152778,2009-06-26,10:38:57
31.309565,121.535337,0,153,39990.4437731481,2009-06-26,10:39:02
31.309562,121.535182,0,154,39990.4438310185,2009-06-26,10:39:07
31.309569,121.535085,0,155,39990.4438888889,2009-06-26,10:39:12
31.309574,121.534994,0,156,39990.4439467593,2009-06-26,10:39:17
31.309627,121.534869,0,156,39990.4440046296,2009-06-26,10:39:22
31.30967,121.534774,0,157,39990.4440625,2009-06-26,10:39:27
31.309652,121.53473,0,158,39990.4441203704,2009-06-26,10:39:32
31.309637,121.534712,0,159,39990.4441782407,2009-06-26,10:39:37
31.309628,121.534734,0,160,39990.4442361111,2009-06-26,10:39:42
31.309636,121.534615,0,161,39990.4442939815,2009-06-26,10:39:47
31.309651,121.534302,0,159,39990.4443518519,2009-06-26,10:39:52
31.309602,121.533875,0,155,39990.4444097222,2009-06-26,10:39:57
31.309524,121.533356,0,151,39990.4444675926,2009-06-26,10:40:02
31.309338,121.532699,0,147,39990.444525463,2009-06-26,10:40:07
31.309162,121.532074,0,145,39990.4445833333,2009-06-26,10:40:12
31.308918,121.531514,0,144,39990.4446412037,2009-06-26,10:40:17
31.308676,121.531026,0,144,39990.4446990741,2009-06-26,10:40:22
31.308467,121.530429,0,144,39990.4447569444,2009-06-26,10:40:27
31.308237,121.529872,0,144,39990.4448148148,2009-06-26,10:40:32
31.308038,121.529429,0,145,39990.4448726852,2009-06-26,10:40:37
31.307964,121.529215,0,144,39990.4449305556,2009-06-26,10:40:42
31.307964,121.529176,0,142,39990.4449884259,2009-06-26,10:40:47
31.307964,121.529176,0,142,39990.4450231481,2009-06-26,10:40:50
31.30797,121.529184,0,140,39990.4450462963,2009-06-26,10:40:52
31.307987,121.529182,0,138,39990.4451041667,2009-06-26,10:40:57
31.307925,121.529141,0,136,39990.445162037,2009-06-26,10:41:02
31.3078,121.528965,0,137,39990.4452199074,2009-06-26,10:41:07
31.30771,121.528655,0,137,39990.4452777778,2009-06-26,10:41:12
31.307575,121.528378,0,138,39990.4453356481,2009-06-26,10:41:17
31.307462,121.528257,0,140,39990.4453935185,2009-06-26,10:41:22
31.307361,121.528237,0,143,39990.4454513889,2009-06-26,10:41:27
31.307348,121.528226,0,145,39990.4455092593,2009-06-26,10:41:32
31.307343,121.528193,0,147,39990.4455671296,2009-06-26,10:41:37
31.307339,121.528152,0,149,39990.445625,2009-06-26,10:41:42
31.307335,121.528116,0,152,39990.4456828704,2009-06-26,10:41:47
31.307337,121.528072,0,154,39990.4457407407,2009-06-26,10:41:52
31.307339,121.528027,0,156,39990.4457986111,2009-06-26,10:41:57
31.307357,121.527896,0,157,39990.4458564815,2009-06-26,10:42:02
31.307356,121.527812,0,159,39990.4459143518,2009-06-26,10:42:07
31.307345,121.527744,0,161,39990.4459722222,2009-06-26,10:42:12
31.307356,121.527714,0,164,39990.4460300926,2009-06-26,10:42:17
31.307356,121.527714,0,164,39990.4460648148,2009-06-26,10:42:20
31.307359,121.527722,0,165,39990.446087963,2009-06-26,10:42:22
31.307357,121.527736,0,168,39990.4461458333,2009-06-26,10:42:27
31.307344,121.527672,0,169,39990.4462037037,2009-06-26,10:42:32
31.307332,121.52763,0,170,39990.4462615741,2009-06-26,10:42:37
31.307344,121.527634,0,171,39990.4463194444,2009-06-26,10:42:42
31.307333,121.527676,0,173,39990.4463773148,2009-06-26,10:42:47
31.307306,121.527672,0,175,39990.4464351852,2009-06-26,10:42:52
31.307297,121.527644,0,175,39990.4464930556,2009-06-26,10:42:57
31.307346,121.527479,0,178,39990.4465509259,2009-06-26,10:43:02
31.307378,121.527382,0,180,39990.4466087963,2009-06-26,10:43:07
31.307376,121.527369,0,181,39990.4466666667,2009-06-26,10:43:12
31.307363,121.527349,0,183,39990.446724537,2009-06-26,10:43:17
31.307322,121.527311,0,185,39990.4467824074,2009-06-26,10:43:22
31.307322,121.527322,0,187,39990.4468402778,2009-06-26,10:43:27
31.307288,121.527272,0,191,39990.4468981481,2009-06-26,10:43:32
31.307225,121.527108,0,193,39990.4469560185,2009-06-26,10:43:37
31.307167,121.526851,0,190,39990.4470138889,2009-06-26,10:43:42
31.30708,121.526449,0,186,39990.4470717593,2009-06-26,10:43:47
31.306886,121.525942,0,180,39990.4471296296,2009-06-26,10:43:52
31.30665,121.525387,0,172,39990.4471875,2009-06-26,10:43:57
31.306445,121.524798,0,165,39990.4472453704,2009-06-26,10:44:02
31.30625,121.524187,0,158,39990.4473032407,2009-06-26,10:44:07
31.306074,121.523565,0,152,39990.4473611111,2009-06-26,10:44:12
31.305863,121.522918,0,145,39990.4474189815,2009-06-26,10:44:17
31.305676,121.522241,0,139,39990.4474768518,2009-06-26,10:44:22
31.30551,121.521644,0,133,39990.4475347222,2009-06-26,10:44:27
31.305439,121.52137,0,121,39990.4475925926,2009-06-26,10:44:32
31.305393,121.521212,0,115,39990.447650463,2009-06-26,10:44:37
31.305394,121.521207,0,110,39990.4477083333,2009-06-26,10:44:42
31.305394,121.521207,0,110,39990.4477430556,2009-06-26,10:44:45
31.305396,121.521199,0,107,39990.4477662037,2009-06-26,10:44:47
31.305394,121.521208,0,107,39990.4478240741,2009-06-26,10:44:52
31.305359,121.521152,0,105,39990.4478819444,2009-06-26,10:44:57
31.305239,121.520875,0,102,39990.4479398148,2009-06-26,10:45:02
31.305104,121.5205,0,98,39990.4479976852,2009-06-26,10:45:07
31.304954,121.520017,0,98,39990.4480555556,2009-06-26,10:45:12
31.304781,121.519443,0,98,39990.4481134259,2009-06-26,10:45:17
31.304656,121.518811,0,100,39990.4481712963,2009-06-26,10:45:22
31.304389,121.518226,0,103,39990.4482291667,2009-06-26,10:45:27
31.304196,121.517711,0,105,39990.448287037,2009-06-26,10:45:32
31.304074,121.517219,0,105,39990.4483449074,2009-06-26,10:45:37
31.303995,121.51684,0,105,39990.4484027778,2009-06-26,10:45:42
31.303995,121.516655,0,105,39990.4484606481,2009-06-26,10:45:47
31.304047,121.516539,0,105,39990.4485185185,2009-06-26,10:45:52
31.304069,121.516476,0,107,39990.4485763889,2009-06-26,10:45:57
31.304064,121.5165,0,109,39990.4486342593,2009-06-26,10:46:02
31.304046,121.516556,0,110,39990.4486921296,2009-06-26,10:46:07
31.304037,121.516568,0,112,39990.44875,2009-06-26,10:46:12
31.304024,121.516594,0,113,39990.4488078704,2009-06-26,10:46:17
31.304009,121.516605,0,113,39990.4488657407,2009-06-26,10:46:22
31.304009,121.516605,0,113,39990.448900463,2009-06-26,10:46:25
31.304003,121.516611,0,114,39990.4489236111,2009-06-26,10:46:27
31.303994,121.516631,0,115,39990.4489814815,2009-06-26,10:46:32
31.304001,121.516621,0,117,39990.4490393519,2009-06-26,10:46:37
31.304017,121.516626,0,117,39990.4490972222,2009-06-26,10:46:42
31.304011,121.516639,0,117,39990.4491550926,2009-06-26,10:46:47
31.304004,121.516587,0,116,39990.449212963,2009-06-26,10:46:52
31.303984,121.516503,0,116,39990.4492708333,2009-06-26,10:46:57
31.304016,121.516407,0,115,39990.4493287037,2009-06-26,10:47:02
31.304048,121.516175,0,112,39990.4493865741,2009-06-26,10:47:07
31.303962,121.515838,0,110,39990.4494444444,2009-06-26,10:47:12
31.303831,121.515495,0,106,39990.4495023148,2009-06-26,10:47:17
31.303732,121.515147,0,94,39990.4495601852,2009-06-26,10:47:22
31.303658,121.514755,0,74,39990.4496180556,2009-06-26,10:47:27
31.303576,121.514465,0,64,39990.4496759259,2009-06-26,10:47:32
31.303476,121.51418,0,56,39990.4497337963,2009-06-26,10:47:37
31.303377,121.513717,0,33,39990.4497916667,2009-06-26,10:47:42
31.303298,121.513281,0,32,39990.449849537,2009-06-26,10:47:47
31.303139,121.513073,0,44,39990.4499074074,2009-06-26,10:47:52
31.303149,121.513063,0,50,39990.4499652778,2009-06-26,10:47:57
31.303156,121.51305,0,47,39990.4500231481,2009-06-26,10:48:02
31.303105,121.513019,0,46,39990.4500810185,2009-06-26,10:48:07
31.303023,121.512965,0,56,39990.4501388889,2009-06-26,10:48:12
31.302979,121.512905,0,49,39990.4501967593,2009-06-26,10:48:17
31.302949,121.512831,0,39,39990.4502546296,2009-06-26,10:48:22
31.302917,121.512724,0,27,39990.4503125,2009-06-26,10:48:27
31.302893,121.512665,0,21,39990.4503703704,2009-06-26,10:48:32
31.302923,121.512588,0,14,39990.4504282407,2009-06-26,10:48:37
31.302951,121.51252,0,6,39990.4504861111,2009-06-26,10:48:42
31.302979,121.512484,0,0,39990.4505439815,2009-06-26,10:48:47
31.302948,121.512458,0,1,39990.4506018519,2009-06-26,10:48:52
31.302937,121.512394,0,1,39990.4506597222,2009-06-26,10:48:57
31.302943,121.512335,0,0,39990.4507175926,2009-06-26,10:49:02
31.302958,121.51226,0,13,39990.450775463,2009-06-26,10:49:07
31.302967,121.512192,0,18,39990.4508333333,2009-06-26,10:49:12
31.302983,121.512119,0,21,39990.4508912037,2009-06-26,10:49:17
31.302956,121.512035,0,21,39990.4509490741,2009-06-26,10:49:22
31.302945,121.511954,0,19,39990.4510069444,2009-06-26,10:49:27
31.302927,121.51189,0,7,39990.4510648148,2009-06-26,10:49:32
31.302925,121.511803,0,0,39990.4511226852,2009-06-26,10:49:37
31.302951,121.511738,0,-4,39990.4511805556,2009-06-26,10:49:42
31.302972,121.51171,0,-2,39990.4512384259,2009-06-26,10:49:47
31.302968,121.511678,0,-2,39990.4512962963,2009-06-26,10:49:52
31.302952,121.511663,0,-2,39990.4513541667,2009-06-26,10:49:57
31.302943,121.51165,0,-2,39990.451412037,2009-06-26,10:50:02
31.302931,121.511635,0,-3,39990.4514699074,2009-06-26,10:50:07
31.302911,121.511601,0,-4,39990.4515277778,2009-06-26,10:50:12
31.302906,121.511578,0,-4,39990.4515856481,2009-06-26,10:50:17
31.302894,121.511566,0,-4,39990.4516435185,2009-06-26,10:50:22
31.302896,121.511548,0,-4,39990.4517013889,2009-06-26,10:50:27
31.302921,121.511506,0,-4,39990.4517592593,2009-06-26,10:50:32
31.302925,121.511452,0,-5,39990.4518171296,2009-06-26,10:50:37
31.302888,121.511374,0,-5,39990.451875,2009-06-26,10:50:42
31.302837,121.511309,0,-5,39990.4519328704,2009-06-26,10:50:47
31.302672,121.511249,0,-4,39990.4519907407,2009-06-26,10:50:52
31.302624,121.511217,0,-3,39990.4520486111,2009-06-26,10:50:57
31.302578,121.511228,0,-3,39990.4521064815,2009-06-26,10:51:02
31.302554,121.511203,0,-2,39990.4521643519,2009-06-26,10:51:07
31.302514,121.511201,0,-2,39990.4522222222,2009-06-26,10:51:12
31.302511,121.511207,0,-2,39990.4522800926,2009-06-26,10:51:17
31.302511,121.511208,0,-1,39990.452337963,2009-06-26,10:51:22
31.302511,121.511208,0,-1,39990.4523726852,2009-06-26,10:51:25
31.302511,121.5112,0,-1,39990.4523958333,2009-06-26,10:51:27
31.302514,121.511186,0,-1,39990.4524537037,2009-06-26,10:51:32
31.302535,121.511175,0,-2,39990.4525115741,2009-06-26,10:51:37
31.302518,121.510572,0,16,39990.4526273148,2009-06-26,10:51:47
31.302521,121.510576,0,15,39990.4526851852,2009-06-26,10:51:52
31.302521,121.510576,0,15,39990.4527199074,2009-06-26,10:51:55
31.302517,121.510582,0,15,39990.4527430556,2009-06-26,10:51:57
31.302385,121.509018,0,494,39990.4542476852,2009-06-26,10:54:07
31.302418,121.509075,0,518,39990.4543055556,2009-06-26,10:54:12
31.302425,121.509063,0,552,39990.4543634259,2009-06-26,10:54:17
31.302397,121.509083,0,598,39990.4544212963,2009-06-26,10:54:22
31.302376,121.509087,0,610,39990.4544791667,2009-06-26,10:54:27
31.302319,121.509112,0,625,39990.454537037,2009-06-26,10:54:32
31.302285,121.509147,0,637,39990.4545949074,2009-06-26,10:54:37
31.302235,121.509156,0,650,39990.4546527778,2009-06-26,10:54:42
31.302198,121.509181,0,658,39990.4547106481,2009-06-26,10:54:47
31.302176,121.509191,0,661,39990.4547685185,2009-06-26,10:54:52
31.302165,121.509191,0,662,39990.4548263889,2009-06-26,10:54:57
31.302162,121.509196,0,663,39990.4548842593,2009-06-26,10:55:02
31.302154,121.509201,0,663,39990.4549421296,2009-06-26,10:55:07
31.302152,121.509203,0,663,39990.455,2009-06-26,10:55:12
31.302152,121.509203,0,663,39990.4550347222,2009-06-26,10:55:15
31.302149,121.509208,0,663,39990.4550578704,2009-06-26,10:55:17
31.302009,121.509434,0,705,39990.4551157407,2009-06-26,10:55:22
31.301943,121.509419,0,743,39990.4551736111,2009-06-26,10:55:27
31.301979,121.509366,0,753,39990.4552314815,2009-06-26,10:55:32
31.302064,121.509274,0,733,39990.4552893518,2009-06-26,10:55:37
31.302116,121.509197,0,738,39990.4553472222,2009-06-26,10:55:42
31.302167,121.50914,0,736,39990.4554050926,2009-06-26,10:55:47
31.302211,121.509126,0,727,39990.455462963,2009-06-26,10:55:52
31.302242,121.50914,0,722,39990.4555208333,2009-06-26,10:55:57
31.302277,121.509155,0,720,39990.4555787037,2009-06-26,10:56:02
31.302304,121.509141,0,720,39990.4556365741,2009-06-26,10:56:07
31.30233,121.509127,0,708,39990.4556944444,2009-06-26,10:56:12
31.302363,121.509112,0,701,39990.4557523148,2009-06-26,10:56:17
31.302415,121.509102,0,695,39990.4558101852,2009-06-26,10:56:22
31.30253,121.509076,0,699,39990.4558680556,2009-06-26,10:56:27
31.302615,121.509125,0,693,39990.4559259259,2009-06-26,10:56:32
31.302812,121.509162,0,697,39990.4559837963,2009-06-26,10:56:37
31.302779,121.509516,0,692,39990.4560416667,2009-06-26,10:56:42
31.302747,121.509651,0,689,39990.456099537,2009-06-26,10:56:47
31.302757,121.509682,0,688,39990.4561574074,2009-06-26,10:56:52
31.302757,121.509682,0,688,39990.4561921296,2009-06-26,10:56:55
31.302754,121.50968,0,688,39990.4562152778,2009-06-26,10:56:57
31.302741,121.509695,0,688,39990.4562731481,2009-06-26,10:57:02
31.301599,121.510154,0,712,39990.5279398148,2009-06-26,12:40:14
31.30179,121.509855,0,690,39990.5279976852,2009-06-26,12:40:19
31.301735,121.509816,0,731,39990.5280555556,2009-06-26,12:40:24
31.301739,121.509919,0,748,39990.5281134259,2009-06-26,12:40:29
31.302864,121.509164,0,804,39990.5281712963,2009-06-26,12:40:34
31.302965,121.509077,0,804,39990.5282291667,2009-06-26,12:40:39
31.302987,121.508978,0,803,39990.528287037,2009-06-26,12:40:44
31.303019,121.508958,0,802,39990.5283449074,2009-06-26,12:40:49
31.303021,121.508962,0,801,39990.5284027778,2009-06-26,12:40:54
31.30302,121.508965,0,800,39990.5284606481,2009-06-26,12:40:59
31.303022,121.508966,0,800,39990.5285185185,2009-06-26,12:41:04
31.303023,121.508963,0,800,39990.5285763889,2009-06-26,12:41:09
31.303025,121.508962,0,800,39990.5286342593,2009-06-26,12:41:14
31.30303,121.508967,0,799,39990.5286921296,2009-06-26,12:41:19
31.303031,121.508971,0,799,39990.52875,2009-06-26,12:41:24
31.303025,121.508976,0,799,39990.5288078704,2009-06-26,12:41:29
31.303021,121.508976,0,799,39990.5288657407,2009-06-26,12:41:34
31.303026,121.508974,0,799,39990.5289236111,2009-06-26,12:41:39
31.303028,121.50897,0,798,39990.5289814815,2009-06-26,12:41:44
31.303028,121.50897,0,798,39990.5290162037,2009-06-26,12:41:47
31.303028,121.508962,0,798,39990.5290393519,2009-06-26,12:41:49
31.303051,121.508949,0,796,39990.5290972222,2009-06-26,12:41:54
31.303039,121.508934,0,795,39990.5291550926,2009-06-26,12:41:59
31.303039,121.508934,0,795,39990.5291898148,2009-06-26,12:42:02
31.303039,121.508936,0,794,39990.529212963,2009-06-26,12:42:04
31.303045,121.508952,0,794,39990.5292708333,2009-06-26,12:42:09
31.302983,121.508904,0,776,39990.5293287037,2009-06-26,12:42:14
31.302983,121.508904,0,776,39990.5293634259,2009-06-26,12:42:17
31.302986,121.508896,0,776,39990.5293865741,2009-06-26,12:42:19
31.302996,121.508891,0,776,39990.5294444444,2009-06-26,12:42:24
31.302994,121.508873,0,778,39990.5295023148,2009-06-26,12:42:29
31.302994,121.508876,0,778,39990.5295601852,2009-06-26,12:42:34
31.302992,121.508877,0,778,39990.5296180556,2009-06-26,12:42:39
31.302996,121.508875,0,778,39990.5296759259,2009-06-26,12:42:44
31.302995,121.508871,0,777,39990.5297337963,2009-06-26,12:42:49
31.302995,121.508871,0,777,39990.5297685185,2009-06-26,12:42:52
31.302997,121.508867,0,777,39990.5297916667,2009-06-26,12:42:54
31.303071,121.508875,0,779,39990.529849537,2009-06-26,12:42:59
31.303094,121.508838,0,762,39990.5299074074,2009-06-26,12:43:04
31.303018,121.508795,0,722,39990.5299652778,2009-06-26,12:43:09
31.303088,121.50877,0,715,39990.5300231481,2009-06-26,12:43:14
31.30313,121.508741,0,716,39990.5300810185,2009-06-26,12:43:19
31.303172,121.508741,0,715,39990.5301388889,2009-06-26,12:43:24
31.303172,121.508741,0,715,39990.5301736111,2009-06-26,12:43:27
31.303176,121.508734,0,713,39990.5301967593,2009-06-26,12:43:29
31.303156,121.508736,0,707,39990.5302546296,2009-06-26,12:43:34
31.303166,121.508718,0,706,39990.5303125,2009-06-26,12:43:39
31.303166,121.508718,0,706,39990.5303472222,2009-06-26,12:43:42
31.303167,121.508711,0,706,39990.5303703704,2009-06-26,12:43:44
31.303147,121.508774,0,703,39990.5304282407,2009-06-26,12:43:49
31.303132,121.50881,0,704,39990.5304861111,2009-06-26,12:43:54
31.303141,121.508819,0,704,39990.5305439815,2009-06-26,12:43:59
31.303131,121.508814,0,703,39990.5306018519,2009-06-26,12:44:04
31.303124,121.508834,0,704,39990.5306597222,2009-06-26,12:44:09
31.303104,121.508845,0,705,39990.5307175926,2009-06-26,12:44:14
31.303104,121.508845,0,705,39990.5307523148,2009-06-26,12:44:17
31.303112,121.508847,0,706,39990.530775463,2009-06-26,12:44:19
31.303121,121.508856,0,706,39990.5308333333,2009-06-26,12:44:24
31.303132,121.508849,0,706,39990.5308912037,2009-06-26,12:44:29
31.303169,121.508845,0,712,39990.5309490741,2009-06-26,12:44:34
31.303253,121.508777,0,718,39990.5310069444,2009-06-26,12:44:39
31.303841,121.509105,0,723,39990.5310648148,2009-06-26,12:44:44
31.304065,121.509536,0,730,39990.5311226852,2009-06-26,12:44:49
31.304094,121.509707,0,717,39990.5311805556,2009-06-26,12:44:54
31.304046,121.50981,0,694,39990.5312384259,2009-06-26,12:44:59
31.303921,121.509953,0,680,39990.5312962963,2009-06-26,12:45:04
31.303824,121.509971,0,664,39990.5313541667,2009-06-26,12:45:09
31.303769,121.50997,0,651,39990.531412037,2009-06-26,12:45:14
31.303742,121.50994,0,648,39990.5314699074,2009-06-26,12:45:19
31.303801,121.509567,0,623,39990.5315277778,2009-06-26,12:45:24
31.303888,121.509373,0,611,39990.5315856481,2009-06-26,12:45:29
31.303955,121.509266,0,598,39990.5316435185,2009-06-26,12:45:34
31.303972,121.509186,0,585,39990.5317013889,2009-06-26,12:45:39
31.303996,121.509144,0,576,39990.5317592593,2009-06-26,12:45:44
31.303957,121.509149,0,563,39990.5318171296,2009-06-26,12:45:49
31.303981,121.509114,0,555,39990.531875,2009-06-26,12:45:54
31.30397,121.509112,0,550,39990.5319328704,2009-06-26,12:45:59
31.303971,121.50911,0,548,39990.5319907407,2009-06-26,12:46:04
31.303971,121.509109,0,547,39990.5320486111,2009-06-26,12:46:09
31.303971,121.509109,0,547,39990.5321064815,2009-06-26,12:46:14
31.303972,121.509108,0,546,39990.5321643518,2009-06-26,12:46:19
31.303972,121.509107,0,546,39990.5322222222,2009-06-26,12:46:24
31.303972,121.509107,0,546,39990.5322569444,2009-06-26,12:46:27
31.303976,121.509107,0,546,39990.5322800926,2009-06-26,12:46:29
31.303997,121.50902,0,505,39990.532337963,2009-06-26,12:46:34
31.303919,121.509005,0,455,39990.5323958333,2009-06-26,12:46:39
31.303923,121.508907,0,422,39990.5324537037,2009-06-26,12:46:44
31.303872,121.508855,0,393,39990.5325115741,2009-06-26,12:46:49
31.303874,121.508795,0,374,39990.5325694444,2009-06-26,12:46:54
31.30388,121.508762,0,360,39990.5326273148,2009-06-26,12:46:59
31.303866,121.508734,0,352,39990.5326851852,2009-06-26,12:47:04
31.303863,121.508733,0,351,39990.5327430556,2009-06-26,12:47:09
31.303862,121.508729,0,351,39990.5328009259,2009-06-26,12:47:14
31.303858,121.508729,0,351,39990.5328587963,2009-06-26,12:47:19
31.303854,121.508726,0,351,39990.5329166667,2009-06-26,12:47:24
31.303854,121.508726,0,351,39990.5329513889,2009-06-26,12:47:27
31.303859,121.508724,0,351,39990.532974537,2009-06-26,12:47:29
31.3039,121.508715,0,350,39990.5330324074,2009-06-26,12:47:34
31.303947,121.508687,0,349,39990.5330902778,2009-06-26,12:47:39
31.303979,121.508659,0,349,39990.5331481481,2009-06-26,12:47:44
31.303979,121.508659,0,349,39990.5331828704,2009-06-26,12:47:47
31.303986,121.508662,0,349,39990.5332060185,2009-06-26,12:47:49
31.303876,121.508602,0,347,39990.5332638889,2009-06-26,12:47:54
31.303854,121.50859,0,347,39990.5333217593,2009-06-26,12:47:59
31.30379,121.508555,0,345,39990.5333796296,2009-06-26,12:48:04
31.303766,121.508561,0,342,39990.5334375,2009-06-26,12:48:09
31.30376,121.508559,0,342,39990.5334953704,2009-06-26,12:48:14
31.303752,121.508558,0,341,39990.5335532407,2009-06-26,12:48:19
31.303752,121.508558,0,341,39990.533587963,2009-06-26,12:48:22
31.303746,121.508551,0,341,39990.5336111111,2009-06-26,12:48:24
31.303682,121.50865,0,342,39990.5336689815,2009-06-26,12:48:29
31.303559,121.508781,0,347,39990.5337268518,2009-06-26,12:48:34
31.303562,121.508822,0,348,39990.5337847222,2009-06-26,12:48:39
31.303564,121.508832,0,348,39990.5338425926,2009-06-26,12:48:44
31.303566,121.508844,0,348,39990.533900463,2009-06-26,12:48:49
31.303561,121.508851,0,348,39990.5339583333,2009-06-26,12:48:54
31.303561,121.508851,0,348,39990.5339930556,2009-06-26,12:48:57
31.303566,121.508845,0,348,39990.5340162037,2009-06-26,12:48:59
31.303576,121.508844,0,348,39990.5340740741,2009-06-26,12:49:04
31.303599,121.508863,0,349,39990.5341319444,2009-06-26,12:49:09
31.303644,121.508865,0,349,39990.5341898148,2009-06-26,12:49:14
31.30369,121.508869,0,349,39990.5342476852,2009-06-26,12:49:19
31.303536,121.50895,0,350,39990.5343055556,2009-06-26,12:49:24
31.303536,121.50895,0,350,39990.5343402778,2009-06-26,12:49:27
31.303539,121.50895,0,351,39990.5343634259,2009-06-26,12:49:29
31.303594,121.508941,0,352,39990.5344212963,2009-06-26,12:49:34
31.30363,121.508956,0,353,39990.5344791667,2009-06-26,12:49:39
31.303636,121.508961,0,353,39990.534537037,2009-06-26,12:49:44
31.303644,121.508968,0,353,39990.5345949074,2009-06-26,12:49:49
31.303646,121.508966,0,354,39990.5346527778,2009-06-26,12:49:54
31.303646,121.508966,0,354,39990.5346875,2009-06-26,12:49:57
31.303642,121.508965,0,354,39990.5347106481,2009-06-26,12:49:59
31.303625,121.508945,0,354,39990.5347685185,2009-06-26,12:50:04
31.303582,121.508947,0,354,39990.5348263889,2009-06-26,12:50:09
31.303566,121.508947,0,354,39990.5348842593,2009-06-26,12:50:14
31.303537,121.508928,0,354,39990.5349421296,2009-06-26,12:50:19
31.303518,121.508907,0,354,39990.535,2009-06-26,12:50:24
31.303485,121.508886,0,354,39990.5350578704,2009-06-26,12:50:29
31.303393,121.50886,0,354,39990.5351157407,2009-06-26,12:50:34
31.303297,121.508812,0,354,39990.5351736111,2009-06-26,12:50:39
31.303246,121.508781,0,354,39990.5352314815,2009-06-26,12:50:44
31.303141,121.508739,0,355,39990.5352893519,2009-06-26,12:50:49
31.303073,121.508715,0,355,39990.5353472222,2009-06-26,12:50:54
31.303001,121.508682,0,355,39990.5354050926,2009-06-26,12:50:59
31.302919,121.508661,0,355,39990.535462963,2009-06-26,12:51:04
31.302813,121.508643,0,355,39990.5355208333,2009-06-26,12:51:09
31.303704,121.509491,0,376,39990.5361574074,2009-06-26,12:52:04
31.303654,121.509556,0,360,39990.5362152778,2009-06-26,12:52:09
31.303535,121.509506,0,358,39990.5362731481,2009-06-26,12:52:14
31.303472,121.509455,0,367,39990.5363310185,2009-06-26,12:52:19
31.303427,121.509406,0,377,39990.5363888889,2009-06-26,12:52:24
31.303401,121.509369,0,386,39990.5364467593,2009-06-26,12:52:29
31.303368,121.509304,0,394,39990.5365046296,2009-06-26,12:52:34
31.303319,121.509245,0,401,39990.5365625,2009-06-26,12:52:39
31.30325,121.509212,0,400,39990.5366203704,2009-06-26,12:52:44
31.303239,121.509209,0,401,39990.5366782407,2009-06-26,12:52:49
31.303237,121.509196,0,401,39990.5367361111,2009-06-26,12:52:54
31.30329,121.509206,0,401,39990.5367939815,2009-06-26,12:52:59
31.303337,121.509235,0,401,39990.5368518519,2009-06-26,12:53:04
31.303327,121.509211,0,401,39990.5369097222,2009-06-26,12:53:09
31.30333,121.50919,0,401,39990.5369675926,2009-06-26,12:53:14
31.303349,121.509197,0,401,39990.537025463,2009-06-26,12:53:19
31.303362,121.509201,0,401,39990.5370833333,2009-06-26,12:53:24
31.303362,121.509201,0,401,39990.5371180556,2009-06-26,12:53:27
31.303366,121.509209,0,401,39990.5371412037,2009-06-26,12:53:29
31.3034,121.509257,0,401,39990.5371990741,2009-06-26,12:53:34
31.303431,121.5093,0,401,39990.5372569444,2009-06-26,12:53:39
31.303441,121.509334,0,401,39990.5373148148,2009-06-26,12:53:44
31.303466,121.509364,0,401,39990.5373726852,2009-06-26,12:53:49
31.302628,121.508391,0,1007,39990.5387615741,2009-06-26,12:55:49
31.303104,121.508054,0,494,39990.5388194444,2009-06-26,12:55:54
31.303468,121.508279,0,439,39990.5388773148,2009-06-26,12:55:59
31.303645,121.508372,0,424,39990.5389351852,2009-06-26,12:56:04
31.303742,121.508342,0,428,39990.5389930556,2009-06-26,12:56:09
31.303807,121.508311,0,429,39990.5390509259,2009-06-26,12:56:14
31.303853,121.508317,0,422,39990.5391087963,2009-06-26,12:56:19
31.30427,121.509365,0,616,39990.5426388889,2009-06-26,13:01:24
31.30422,121.509224,0,552,39990.5426967593,2009-06-26,13:01:29
31.304202,121.50921,0,546,39990.5427546296,2009-06-26,13:01:34
31.304147,121.509226,0,565,39990.5428125,2009-06-26,13:01:39
31.304052,121.509215,0,609,39990.5428703704,2009-06-26,13:01:44
31.304004,121.509153,0,583,39990.5429282407,2009-06-26,13:01:49
31.303962,121.509102,0,570,39990.5429861111,2009-06-26,13:01:54
31.303978,121.509092,0,572,39990.5430439815,2009-06-26,13:01:59
31.303989,121.509111,0,582,39990.5431018519,2009-06-26,13:02:04
31.303968,121.509097,0,575,39990.5431597222,2009-06-26,13:02:09
31.303957,121.50909,0,574,39990.5432175926,2009-06-26,13:02:14
31.303936,121.509079,0,572,39990.543275463,2009-06-26,13:02:19
31.30392,121.509079,0,569,39990.5433333333,2009-06-26,13:02:24
31.303909,121.509039,0,569,39990.5433912037,2009-06-26,13:02:29
31.303923,121.509002,0,570,39990.5434490741,2009-06-26,13:02:34
31.30395,121.508999,0,571,39990.5435069444,2009-06-26,13:02:39
31.303951,121.508999,0,571,39990.5435648148,2009-06-26,13:02:44
31.303951,121.508996,0,572,39990.5436226852,2009-06-26,13:02:49
31.303951,121.508996,0,572,39990.5436574074,2009-06-26,13:02:52
31.303947,121.508998,0,572,39990.5436805556,2009-06-26,13:02:54
31.303862,121.509025,0,571,39990.5437384259,2009-06-26,13:02:59
31.303791,121.509078,0,570,39990.5437962963,2009-06-26,13:03:04
31.303742,121.509091,0,570,39990.5438541667,2009-06-26,13:03:09
31.303719,121.509071,0,571,39990.543912037,2009-06-26,13:03:14
31.303689,121.509033,0,571,39990.5439699074,2009-06-26,13:03:19
31.303673,121.509015,0,570,39990.5440277778,2009-06-26,13:03:24
31.303673,121.509015,0,570,39990.5440625,2009-06-26,13:03:27
31.303668,121.509018,0,570,39990.5440856481,2009-06-26,13:03:29
31.303665,121.509046,0,570,39990.5441435185,2009-06-26,13:03:34
31.303638,121.509049,0,570,39990.5442013889,2009-06-26,13:03:39
31.303643,121.509058,0,571,39990.5442592593,2009-06-26,13:03:44
31.303656,121.509051,0,571,39990.5443171296,2009-06-26,13:03:49
31.303669,121.509052,0,572,39990.544375,2009-06-26,13:03:54
31.303675,121.509039,0,573,39990.5444328704,2009-06-26,13:03:59
31.303672,121.50902,0,574,39990.5444907407,2009-06-26,13:04:04
31.303667,121.509005,0,575,39990.5445486111,2009-06-26,13:04:09
31.303727,121.508982,0,575,39990.5446643519,2009-06-26,13:04:19
31.303733,121.508973,0,575,39990.5447222222,2009-06-26,13:04:24
31.303733,121.508968,0,575,39990.5447800926,2009-06-26,13:04:29
31.303733,121.508968,0,575,39990.5448148148,2009-06-26,13:04:32
31.30373,121.508963,0,575,39990.544837963,2009-06-26,13:04:34
31.303708,121.508931,0,575,39990.5448958333,2009-06-26,13:04:39
31.303618,121.508826,0,576,39990.5449537037,2009-06-26,13:04:44
31.303608,121.508773,0,576,39990.5450115741,2009-06-26,13:04:49
31.303504,121.508591,0,576,39990.5450694444,2009-06-26,13:04:54
31.302714,121.508543,0,612,39990.5457638889,2009-06-26,13:05:54
31.303031,121.509047,0,754,39990.5458217593,2009-06-26,13:05:59
31.303231,121.50921,0,756,39990.5458796296,2009-06-26,13:06:04
31.303263,121.509263,0,788,39990.5459375,2009-06-26,13:06:09
31.303272,121.509305,0,852,39990.5459953704,2009-06-26,13:06:14
31.303253,121.509346,0,895,39990.5460532407,2009-06-26,13:06:19
31.30329,121.5094,0,910,39990.5461111111,2009-06-26,13:06:24
31.303319,121.509422,0,923,39990.5461689815,2009-06-26,13:06:29
31.303335,121.509432,0,927,39990.5462268519,2009-06-26,13:06:34
31.303385,121.509439,0,914,39990.5462847222,2009-06-26,13:06:39
31.303456,121.509417,0,898,39990.5463425926,2009-06-26,13:06:44
31.303569,121.509422,0,895,39990.546400463,2009-06-26,13:06:49
31.303733,121.509481,0,923,39990.5464583333,2009-06-26,13:06:54
31.303774,121.50948,0,930,39990.5465162037,2009-06-26,13:06:59
31.303927,121.509308,0,893,39990.5465740741,2009-06-26,13:07:04
31.303918,121.50928,0,871,39990.5466319444,2009-06-26,13:07:09
31.303905,121.509273,0,860,39990.5466898148,2009-06-26,13:07:14
31.303898,121.509263,0,858,39990.5467476852,2009-06-26,13:07:19
31.303898,121.509263,0,858,39990.5467824074,2009-06-26,13:07:22
31.303895,121.509258,0,857,39990.5468055556,2009-06-26,13:07:24
31.303896,121.509249,0,857,39990.5468634259,2009-06-26,13:07:29
31.303815,121.509163,0,828,39990.5469212963,2009-06-26,13:07:34
31.303792,121.509144,0,818,39990.5469791667,2009-06-26,13:07:39
31.303781,121.50913,0,809,39990.547037037,2009-06-26,13:07:44
31.30373,121.509115,0,798,39990.5470949074,2009-06-26,13:07:49
31.303714,121.509127,0,795,39990.5471527778,2009-06-26,13:07:54
31.303683,121.509222,0,795,39990.5472106481,2009-06-26,13:07:59
31.303636,121.5092,0,791,39990.5472685185,2009-06-26,13:08:04
31.303635,121.50919,0,790,39990.5473263889,2009-06-26,13:08:09
31.30364,121.509194,0,790,39990.5473842593,2009-06-26,13:08:14
31.303641,121.509195,0,790,39990.5474189815,2009-06-26,13:08:17
31.303641,121.509197,0,790,39990.5474768518,2009-06-26,13:08:22
31.303641,121.509197,0,790,39990.5475115741,2009-06-26,13:08:25
31.303643,121.509195,0,790,39990.5475347222,2009-06-26,13:08:27
31.303647,121.509185,0,790,39990.5475925926,2009-06-26,13:08:32
