# Supplementary material for: Research on differential privacy protection method based on user tendency
Source: PLoS One. 2023 Oct 26;18(10):e0288823. doi: 10.1371/journal.pone.0288823 (PMC10602288; doi:10.1371/journal.pone.0288823)
Supplement: S1 Data — (ZIP) [file pone.0288823.s001.zip › Data 5-1/000/Trajectory/20090627025208.plt]

Geolife trajectory
WGS 84
Altitude is in Feet
Reserved 3
0,2,255,My Track,0,0,2,8421376
0
31.29696,121.546428,0,54,39991.119537037,2009-06-27,02:52:08
31.297001,121.546504,0,58,39991.1195949074,2009-06-27,02:52:13
31.296995,121.546598,0,63,39991.1196527778,2009-06-27,02:52:18
31.296893,121.546653,0,45,39991.1197106481,2009-06-27,02:52:23
31.296842,121.546699,0,46,39991.1197685185,2009-06-27,02:52:28
31.29676,121.546742,0,46,39991.1198263889,2009-06-27,02:52:33
31.296688,121.546802,0,49,39991.1198842593,2009-06-27,02:52:38
31.296615,121.546803,0,49,39991.1199421296,2009-06-27,02:52:43
31.296544,121.546836,0,49,39991.12,2009-06-27,02:52:48
31.296545,121.546938,0,51,39991.1200578704,2009-06-27,02:52:53
31.296528,121.546994,0,57,39991.1201157407,2009-06-27,02:52:58
31.296484,121.547031,0,52,39991.1201736111,2009-06-27,02:53:03
31.29646,121.547053,0,51,39991.1202314815,2009-06-27,02:53:08
31.296451,121.547052,0,50,39991.1202893518,2009-06-27,02:53:13
31.296439,121.547083,0,51,39991.1203472222,2009-06-27,02:53:18
31.296434,121.547133,0,53,39991.1204050926,2009-06-27,02:53:23
31.296433,121.547146,0,56,39991.120462963,2009-06-27,02:53:28
31.296413,121.547145,0,57,39991.1205208333,2009-06-27,02:53:33
31.296343,121.547173,0,56,39991.1205787037,2009-06-27,02:53:38
31.296251,121.547249,0,56,39991.1206365741,2009-06-27,02:53:43
31.296156,121.547298,0,57,39991.1206944444,2009-06-27,02:53:48
31.296062,121.547348,0,53,39991.1207523148,2009-06-27,02:53:53
31.295974,121.547404,0,50,39991.1208101852,2009-06-27,02:53:58
31.295882,121.547467,0,50,39991.1208680556,2009-06-27,02:54:03
31.295784,121.547527,0,50,39991.1209259259,2009-06-27,02:54:08
31.295683,121.547593,0,48,39991.1209837963,2009-06-27,02:54:13
31.295594,121.547651,0,48,39991.1210416667,2009-06-27,02:54:18
31.295507,121.547657,0,53,39991.121099537,2009-06-27,02:54:23
31.295423,121.547601,0,59,39991.1211574074,2009-06-27,02:54:28
31.295372,121.547513,0,60,39991.1212152778,2009-06-27,02:54:33
31.295307,121.547447,0,53,39991.1212731482,2009-06-27,02:54:38
31.295248,121.54738,0,52,39991.1213310185,2009-06-27,02:54:43
31.2952,121.547328,0,55,39991.1213888889,2009-06-27,02:54:48
31.295215,121.547373,0,57,39991.1214467593,2009-06-27,02:54:53
31.295276,121.547405,0,56,39991.1215046296,2009-06-27,02:54:58
31.295307,121.547429,0,58,39991.1215625,2009-06-27,02:55:03
31.295347,121.547473,0,57,39991.1216203704,2009-06-27,02:55:08
31.295394,121.547525,0,57,39991.1216782407,2009-06-27,02:55:13
31.295442,121.547585,0,54,39991.1217361111,2009-06-27,02:55:18
31.295471,121.54761,0,51,39991.1217939815,2009-06-27,02:55:23
31.295442,121.547596,0,47,39991.1218518519,2009-06-27,02:55:28
31.295387,121.547545,0,49,39991.1219097222,2009-06-27,02:55:33
31.295336,121.547461,0,47,39991.1219675926,2009-06-27,02:55:38
31.295296,121.547396,0,48,39991.122025463,2009-06-27,02:55:43
31.295296,121.547396,0,48,39991.1220601852,2009-06-27,02:55:46
31.29529,121.547389,0,47,39991.1220833333,2009-06-27,02:55:48
31.295295,121.547374,0,49,39991.1221412037,2009-06-27,02:55:53
31.295295,121.547374,0,49,39991.1221759259,2009-06-27,02:55:56
31.295297,121.54737,0,49,39991.1221990741,2009-06-27,02:55:58
31.295308,121.54739,0,50,39991.1222569444,2009-06-27,02:56:03
31.295304,121.547412,0,49,39991.1223148148,2009-06-27,02:56:08
31.295308,121.547404,0,51,39991.1223726852,2009-06-27,02:56:13
31.295308,121.547404,0,51,39991.1224074074,2009-06-27,02:56:16
31.295316,121.547408,0,52,39991.1224305556,2009-06-27,02:56:18
31.295306,121.547409,0,52,39991.1224884259,2009-06-27,02:56:23
31.295301,121.547399,0,51,39991.1225462963,2009-06-27,02:56:28
31.295298,121.547395,0,51,39991.1226041667,2009-06-27,02:56:33
31.295295,121.54739,0,51,39991.122662037,2009-06-27,02:56:38
31.295293,121.547389,0,51,39991.1227199074,2009-06-27,02:56:43
31.295291,121.547386,0,51,39991.1227777778,2009-06-27,02:56:48
31.295288,121.547382,0,51,39991.1228356481,2009-06-27,02:56:53
31.295288,121.547382,0,51,39991.1228935185,2009-06-27,02:56:58
31.295288,121.547382,0,51,39991.1229282407,2009-06-27,02:57:01
31.295285,121.547378,0,51,39991.1229513889,2009-06-27,02:57:03
31.295275,121.547368,0,51,39991.1230092593,2009-06-27,02:57:08
31.295272,121.547364,0,52,39991.1230671296,2009-06-27,02:57:13
31.295273,121.547366,0,52,39991.123125,2009-06-27,02:57:18
31.295273,121.547366,0,52,39991.1231597222,2009-06-27,02:57:21
31.295272,121.547363,0,52,39991.1231828704,2009-06-27,02:57:23
31.295232,121.547324,0,53,39991.1232407407,2009-06-27,02:57:28
31.295146,121.547271,0,54,39991.1232986111,2009-06-27,02:57:33
31.295071,121.547149,0,61,39991.1233564815,2009-06-27,02:57:38
31.294974,121.547036,0,68,39991.1234143519,2009-06-27,02:57:43
31.294859,121.546911,0,73,39991.1234722222,2009-06-27,02:57:48
31.29473,121.546742,0,71,39991.1235300926,2009-06-27,02:57:53
31.294596,121.546577,0,67,39991.123587963,2009-06-27,02:57:58
31.294477,121.546413,0,65,39991.1236458333,2009-06-27,02:58:03
31.294371,121.546222,0,67,39991.1237037037,2009-06-27,02:58:08
31.29427,121.546034,0,66,39991.1237615741,2009-06-27,02:58:13
31.294187,121.545834,0,64,39991.1238194444,2009-06-27,02:58:18
31.294119,121.545677,0,64,39991.1238773148,2009-06-27,02:58:23
31.294106,121.545586,0,65,39991.1239351852,2009-06-27,02:58:28
31.2941,121.545525,0,68,39991.1239930556,2009-06-27,02:58:33
31.294086,121.545554,0,67,39991.1240509259,2009-06-27,02:58:38
31.29412,121.545682,0,74,39991.1241087963,2009-06-27,02:58:43
31.294181,121.545867,0,75,39991.1241666667,2009-06-27,02:58:48
31.294279,121.546068,0,72,39991.124224537,2009-06-27,02:58:53
31.294387,121.546278,0,68,39991.1242824074,2009-06-27,02:58:58
31.294512,121.546505,0,71,39991.1243402778,2009-06-27,02:59:03
31.29468,121.546705,0,71,39991.1243981481,2009-06-27,02:59:08
31.294864,121.546891,0,71,39991.1244560185,2009-06-27,02:59:13
31.29504,121.547091,0,79,39991.1245138889,2009-06-27,02:59:18
31.295184,121.54728,0,79,39991.1245717593,2009-06-27,02:59:23
31.295301,121.547401,0,83,39991.1246296296,2009-06-27,02:59:28
31.295322,121.547403,0,82,39991.1246875,2009-06-27,02:59:33
31.295319,121.547389,0,83,39991.1247453704,2009-06-27,02:59:38
31.295289,121.54739,0,86,39991.1248032407,2009-06-27,02:59:43
31.295233,121.547375,0,87,39991.1248611111,2009-06-27,02:59:48
31.295167,121.547293,0,87,39991.1249189815,2009-06-27,02:59:53
31.295082,121.547195,0,89,39991.1249768519,2009-06-27,02:59:58
31.294998,121.547086,0,88,39991.1250347222,2009-06-27,03:00:03
31.294895,121.546989,0,91,39991.1250925926,2009-06-27,03:00:08
31.294788,121.546866,0,90,39991.125150463,2009-06-27,03:00:13
31.294682,121.546732,0,87,39991.1252083333,2009-06-27,03:00:18
31.294585,121.54659,0,88,39991.1252662037,2009-06-27,03:00:23
31.294479,121.546461,0,88,39991.1253240741,2009-06-27,03:00:28
31.294416,121.546279,0,86,39991.1253819444,2009-06-27,03:00:33
31.294341,121.54613,0,81,39991.1254398148,2009-06-27,03:00:38
31.29425,121.54597,0,74,39991.1254976852,2009-06-27,03:00:43
31.294167,121.545835,0,66,39991.1255555556,2009-06-27,03:00:48
31.294126,121.545704,0,66,39991.1256134259,2009-06-27,03:00:53
31.294106,121.545543,0,71,39991.1256712963,2009-06-27,03:00:58
31.294088,121.545413,0,71,39991.1257291667,2009-06-27,03:01:03
31.294082,121.545317,0,70,39991.125787037,2009-06-27,03:01:08
31.294025,121.545268,0,71,39991.1258449074,2009-06-27,03:01:13
31.293941,121.545205,0,73,39991.1259027778,2009-06-27,03:01:18
31.293827,121.545252,0,69,39991.1259606481,2009-06-27,03:01:23
31.293681,121.545361,0,70,39991.1260185185,2009-06-27,03:01:28
31.293532,121.54547,0,74,39991.1260763889,2009-06-27,03:01:33
31.293414,121.545585,0,78,39991.1261342593,2009-06-27,03:01:38
31.293313,121.545711,0,82,39991.1261921296,2009-06-27,03:01:43
31.293221,121.545823,0,86,39991.12625,2009-06-27,03:01:48
31.293141,121.545975,0,89,39991.1263078704,2009-06-27,03:01:53
31.293052,121.546066,0,92,39991.1263657407,2009-06-27,03:01:58
31.292925,121.546162,0,96,39991.1264236111,2009-06-27,03:02:03
31.292822,121.546267,0,101,39991.1264814815,2009-06-27,03:02:08
31.292486,121.546412,0,108,39991.1265393518,2009-06-27,03:02:13
31.292307,121.546321,0,111,39991.1265972222,2009-06-27,03:02:18
31.292194,121.546192,0,114,39991.1266550926,2009-06-27,03:02:23
31.292094,121.546034,0,113,39991.126712963,2009-06-27,03:02:28
31.292024,121.545902,0,104,39991.1267708333,2009-06-27,03:02:33
31.291963,121.54578,0,103,39991.1268287037,2009-06-27,03:02:38
31.291897,121.54563,0,93,39991.1268865741,2009-06-27,03:02:43
31.291825,121.545485,0,90,39991.1269444444,2009-06-27,03:02:48
31.291752,121.545333,0,85,39991.1270023148,2009-06-27,03:02:53
31.291693,121.54519,0,74,39991.1270601852,2009-06-27,03:02:58
31.291654,121.545031,0,71,39991.1271180556,2009-06-27,03:03:03
31.291614,121.544886,0,69,39991.1271759259,2009-06-27,03:03:08
31.291565,121.544763,0,61,39991.1272337963,2009-06-27,03:03:13
31.291626,121.544659,0,59,39991.1272916667,2009-06-27,03:03:18
31.291702,121.544564,0,64,39991.127349537,2009-06-27,03:03:23
31.291769,121.544459,0,76,39991.1274074074,2009-06-27,03:03:28
31.291852,121.544345,0,84,39991.1274652778,2009-06-27,03:03:33
31.291941,121.544229,0,90,39991.1275231481,2009-06-27,03:03:38
31.292058,121.544138,0,97,39991.1275810185,2009-06-27,03:03:43
31.292174,121.544054,0,100,39991.1276388889,2009-06-27,03:03:48
31.292263,121.543938,0,104,39991.1276967593,2009-06-27,03:03:53
31.29237,121.54383,0,107,39991.1277546296,2009-06-27,03:03:58
31.292465,121.543734,0,112,39991.1278125,2009-06-27,03:04:03
31.292549,121.543643,0,117,39991.1278703704,2009-06-27,03:04:08
31.292589,121.543435,0,119,39991.1279282407,2009-06-27,03:04:13
31.292629,121.543265,0,122,39991.1279861111,2009-06-27,03:04:18
31.292647,121.543116,0,128,39991.1280439815,2009-06-27,03:04:23
31.292713,121.542984,0,133,39991.1281018518,2009-06-27,03:04:28
31.292837,121.5429,0,137,39991.1281597222,2009-06-27,03:04:33
31.292916,121.5428,0,142,39991.1282175926,2009-06-27,03:04:38
31.292955,121.542685,0,149,39991.128275463,2009-06-27,03:04:43
31.292992,121.542639,0,155,39991.1283333333,2009-06-27,03:04:48
31.292997,121.542635,0,159,39991.1283912037,2009-06-27,03:04:53
31.292994,121.542635,0,161,39991.1284490741,2009-06-27,03:04:58
31.292994,121.542635,0,161,39991.1284837963,2009-06-27,03:05:01
31.292987,121.54264,0,162,39991.1285069444,2009-06-27,03:05:03
31.29298,121.542651,0,162,39991.1285648148,2009-06-27,03:05:08
31.293006,121.542597,0,162,39991.1286226852,2009-06-27,03:05:13
31.293045,121.542526,0,164,39991.1286805556,2009-06-27,03:05:18
31.293067,121.542519,0,165,39991.1287384259,2009-06-27,03:05:23
31.293085,121.542513,0,166,39991.1287962963,2009-06-27,03:05:28
31.293082,121.542512,0,166,39991.1288541667,2009-06-27,03:05:33
31.293085,121.542509,0,166,39991.128912037,2009-06-27,03:05:38
31.293086,121.542508,0,166,39991.1289699074,2009-06-27,03:05:43
31.293086,121.542508,0,166,39991.1290046296,2009-06-27,03:05:46
31.293082,121.542512,0,166,39991.1290277778,2009-06-27,03:05:48
31.293073,121.542531,0,166,39991.1290856482,2009-06-27,03:05:53
31.293072,121.542589,0,166,39991.1291435185,2009-06-27,03:05:58
31.291429,121.547348,0,-223,39991.1305902778,2009-06-27,03:08:03
31.291397,121.547303,0,-246,39991.1306481481,2009-06-27,03:08:08
31.291407,121.547268,0,-256,39991.1307060185,2009-06-27,03:08:13
31.292914,121.542448,0,165,39991.1339467593,2009-06-27,03:12:53
31.292801,121.542489,0,115,39991.1362037037,2009-06-27,03:16:08
31.293243,121.542118,0,110,39991.1366666667,2009-06-27,03:16:48
31.293072,121.542305,0,123,39991.136724537,2009-06-27,03:16:53
31.293103,121.542318,0,123,39991.1367824074,2009-06-27,03:16:58
31.293115,121.542328,0,133,39991.1368402778,2009-06-27,03:17:03
31.293089,121.542381,0,119,39991.1368981482,2009-06-27,03:17:08
31.293021,121.542415,0,80,39991.1374189815,2009-06-27,03:17:53
31.29304,121.542471,0,82,39991.1374768519,2009-06-27,03:17:58
31.293078,121.542479,0,91,39991.1375347222,2009-06-27,03:18:03
31.293079,121.542518,0,104,39991.1375925926,2009-06-27,03:18:08
31.293062,121.542526,0,109,39991.137650463,2009-06-27,03:18:13
31.293111,121.542504,0,123,39991.1377083333,2009-06-27,03:18:18
31.293084,121.542521,0,130,39991.1377662037,2009-06-27,03:18:23
31.293049,121.542536,0,148,39991.1378240741,2009-06-27,03:18:28
31.29304,121.542581,0,151,39991.1378819444,2009-06-27,03:18:33
31.29303,121.54263,0,160,39991.1379398148,2009-06-27,03:18:38
31.293011,121.542714,0,181,39991.1379976852,2009-06-27,03:18:43
31.293003,121.542734,0,181,39991.1380555556,2009-06-27,03:18:48
31.292995,121.542741,0,181,39991.1381134259,2009-06-27,03:18:53
31.292992,121.542743,0,181,39991.1381712963,2009-06-27,03:18:58
31.292992,121.542743,0,181,39991.1382291667,2009-06-27,03:19:03
31.292994,121.54274,0,181,39991.138287037,2009-06-27,03:19:08
31.292997,121.542738,0,181,39991.1383449074,2009-06-27,03:19:13
31.292997,121.542738,0,181,39991.1383796296,2009-06-27,03:19:16
31.293,121.542735,0,181,39991.1384027778,2009-06-27,03:19:18
31.29297,121.542763,0,183,39991.1384606481,2009-06-27,03:19:23
31.292943,121.542796,0,188,39991.1385185185,2009-06-27,03:19:28
31.292956,121.542789,0,186,39991.1385763889,2009-06-27,03:19:33
31.292959,121.542833,0,184,39991.1386342593,2009-06-27,03:19:38
31.292947,121.542894,0,179,39991.1386921296,2009-06-27,03:19:43
31.292912,121.542974,0,174,39991.13875,2009-06-27,03:19:48
31.292871,121.543066,0,171,39991.1388078704,2009-06-27,03:19:53
31.292841,121.543151,0,166,39991.1388657407,2009-06-27,03:19:58
31.292797,121.54322,0,152,39991.1389236111,2009-06-27,03:20:03
31.292736,121.543319,0,149,39991.1389814815,2009-06-27,03:20:08
31.292663,121.543425,0,143,39991.1390393519,2009-06-27,03:20:13
31.292595,121.543551,0,139,39991.1390972222,2009-06-27,03:20:18
31.292523,121.543668,0,137,39991.1391550926,2009-06-27,03:20:23
31.292455,121.543774,0,133,39991.139212963,2009-06-27,03:20:28
31.292369,121.543871,0,126,39991.1392708333,2009-06-27,03:20:33
31.292308,121.544014,0,120,39991.1393287037,2009-06-27,03:20:38
31.29221,121.544134,0,113,39991.1393865741,2009-06-27,03:20:43
31.292105,121.544224,0,107,39991.1394444444,2009-06-27,03:20:48
31.292016,121.544322,0,104,39991.1395023148,2009-06-27,03:20:53
31.291927,121.544421,0,105,39991.1395601852,2009-06-27,03:20:58
31.291833,121.544494,0,101,39991.1396180556,2009-06-27,03:21:03
31.291733,121.544563,0,102,39991.1396759259,2009-06-27,03:21:08
31.291638,121.54463,0,98,39991.1397337963,2009-06-27,03:21:13
31.291547,121.544707,0,96,39991.1397916667,2009-06-27,03:21:18
31.291506,121.544792,0,98,39991.139849537,2009-06-27,03:21:23
31.291486,121.544899,0,91,39991.1399074074,2009-06-27,03:21:28
31.291459,121.545027,0,88,39991.1399652778,2009-06-27,03:21:33
31.291501,121.545156,0,80,39991.1400231481,2009-06-27,03:21:38
31.291566,121.545282,0,76,39991.1400810185,2009-06-27,03:21:43
31.291617,121.545413,0,73,39991.1401388889,2009-06-27,03:21:48
31.291686,121.545512,0,72,39991.1401967593,2009-06-27,03:21:53
31.291723,121.545643,0,71,39991.1402546296,2009-06-27,03:21:58
31.291787,121.545748,0,76,39991.1403125,2009-06-27,03:22:03
31.291851,121.545839,0,83,39991.1403703704,2009-06-27,03:22:08
31.291907,121.545933,0,89,39991.1404282407,2009-06-27,03:22:13
31.291977,121.546054,0,87,39991.1404861111,2009-06-27,03:22:18
31.292075,121.546175,0,88,39991.1405439815,2009-06-27,03:22:23
31.292154,121.546281,0,94,39991.1406018519,2009-06-27,03:22:28
31.29222,121.546387,0,95,39991.1406597222,2009-06-27,03:22:33
31.292297,121.546411,0,90,39991.1407175926,2009-06-27,03:22:38
31.292352,121.546471,0,90,39991.140775463,2009-06-27,03:22:43
31.292397,121.546502,0,90,39991.1408333333,2009-06-27,03:22:48
31.292609,121.546534,0,88,39991.1408912037,2009-06-27,03:22:53
31.292749,121.546603,0,91,39991.1409490741,2009-06-27,03:22:58
31.292869,121.546533,0,95,39991.1410069444,2009-06-27,03:23:03
31.292972,121.54644,0,100,39991.1410648148,2009-06-27,03:23:08
31.293072,121.54633,0,107,39991.1411226852,2009-06-27,03:23:13
31.29313,121.546222,0,114,39991.1411805556,2009-06-27,03:23:18
31.293237,121.546117,0,122,39991.1412384259,2009-06-27,03:23:23
31.293352,121.546005,0,128,39991.1412962963,2009-06-27,03:23:28
31.293475,121.545903,0,133,39991.1413541667,2009-06-27,03:23:33
31.293591,121.545802,0,137,39991.141412037,2009-06-27,03:23:38
31.293796,121.545765,0,139,39991.1414699074,2009-06-27,03:23:43
31.293899,121.54566,0,141,39991.1415277778,2009-06-27,03:23:48
31.294074,121.545679,0,141,39991.1415856481,2009-06-27,03:23:53
31.294159,121.545808,0,135,39991.1416435185,2009-06-27,03:23:58
31.294228,121.545939,0,124,39991.1417013889,2009-06-27,03:24:03
31.294304,121.546112,0,110,39991.1417592593,2009-06-27,03:24:08
31.294357,121.546279,0,105,39991.1418171296,2009-06-27,03:24:13
31.294438,121.546423,0,95,39991.141875,2009-06-27,03:24:18
31.294509,121.546551,0,91,39991.1419328704,2009-06-27,03:24:23
31.294597,121.546674,0,86,39991.1419907407,2009-06-27,03:24:28
31.294727,121.546777,0,85,39991.1420486111,2009-06-27,03:24:33
31.294826,121.546894,0,82,39991.1421064815,2009-06-27,03:24:38
31.294901,121.547015,0,83,39991.1421643518,2009-06-27,03:24:43
31.295029,121.547107,0,87,39991.1422222222,2009-06-27,03:24:48
31.295127,121.547225,0,91,39991.1422800926,2009-06-27,03:24:53
31.295199,121.54736,0,94,39991.142337963,2009-06-27,03:24:58
31.295286,121.547495,0,95,39991.1423958333,2009-06-27,03:25:03
31.29539,121.547582,0,96,39991.1424537037,2009-06-27,03:25:08
31.29554,121.547608,0,98,39991.1425115741,2009-06-27,03:25:13
31.295687,121.547542,0,99,39991.1425694444,2009-06-27,03:25:18
31.295799,121.547483,0,108,39991.1426273148,2009-06-27,03:25:23
31.295917,121.547424,0,115,39991.1426851852,2009-06-27,03:25:28
31.296033,121.547339,0,125,39991.1427430556,2009-06-27,03:25:33
31.296162,121.547259,0,130,39991.1428009259,2009-06-27,03:25:38
31.296272,121.547184,0,135,39991.1428587963,2009-06-27,03:25:43
31.296394,121.547115,0,139,39991.1429166667,2009-06-27,03:25:48
31.296509,121.547054,0,143,39991.142974537,2009-06-27,03:25:53
31.296626,121.546949,0,143,39991.1430324074,2009-06-27,03:25:58
31.296677,121.546858,0,141,39991.1430902778,2009-06-27,03:26:03
31.29677,121.546794,0,141,39991.1431481481,2009-06-27,03:26:08
31.296826,121.546733,0,140,39991.1432060185,2009-06-27,03:26:13
31.296915,121.546674,0,137,39991.1432638889,2009-06-27,03:26:18
31.296983,121.546524,0,133,39991.1433217593,2009-06-27,03:26:23
31.296941,121.546376,0,128,39991.1433796296,2009-06-27,03:26:28
31.296893,121.546227,0,122,39991.1434375,2009-06-27,03:26:33
31.296856,121.546103,0,117,39991.1434953704,2009-06-27,03:26:38
31.296862,121.546222,0,79,39991.145462963,2009-06-27,03:29:28
31.29688,121.546186,0,79,39991.1455208333,2009-06-27,03:29:33
