# Supplementary material for: Research on differential privacy protection method based on user tendency
Source: PLoS One. 2023 Oct 26;18(10):e0288823. doi: 10.1371/journal.pone.0288823 (PMC10602288; doi:10.1371/journal.pone.0288823)
Supplement: S1 Data — (ZIP) [file pone.0288823.s001.zip › Data 5-1/000/Trajectory/20090627101821.plt]

Geolife trajectory
WGS 84
Altitude is in Feet
Reserved 3
0,2,255,My Track,0,0,2,8421376
0
31.296514,121.54755,0,492,39991.4294097222,2009-06-27,10:18:21
31.29653,121.547574,0,491,39991.4294791667,2009-06-27,10:18:27
31.296458,121.547633,0,490,39991.429537037,2009-06-27,10:18:32
31.296365,121.547674,0,489,39991.4295949074,2009-06-27,10:18:37
31.296244,121.547742,0,488,39991.4296527778,2009-06-27,10:18:42
31.296183,121.547779,0,487,39991.4297106481,2009-06-27,10:18:47
31.296144,121.547873,0,489,39991.4297685185,2009-06-27,10:18:52
31.296175,121.547895,0,488,39991.4298263889,2009-06-27,10:18:57
31.296164,121.547961,0,487,39991.4298842593,2009-06-27,10:19:02
31.296147,121.547996,0,487,39991.4299421296,2009-06-27,10:19:07
31.29615,121.548034,0,486,39991.43,2009-06-27,10:19:12
31.296123,121.548073,0,485,39991.4300578704,2009-06-27,10:19:17
31.296103,121.548135,0,484,39991.4301157407,2009-06-27,10:19:22
31.296067,121.548217,0,483,39991.4301736111,2009-06-27,10:19:27
31.295596,121.548272,0,483,39991.4302314815,2009-06-27,10:19:32
31.295489,121.548332,0,484,39991.4302893518,2009-06-27,10:19:37
31.295405,121.548351,0,486,39991.4303472222,2009-06-27,10:19:42
31.295305,121.548364,0,481,39991.4304050926,2009-06-27,10:19:47
31.295194,121.548308,0,473,39991.430462963,2009-06-27,10:19:52
31.295105,121.548214,0,464,39991.4305208333,2009-06-27,10:19:57
31.295023,121.548102,0,456,39991.4305787037,2009-06-27,10:20:02
31.294925,121.547991,0,449,39991.4306365741,2009-06-27,10:20:07
31.294826,121.547864,0,443,39991.4306944444,2009-06-27,10:20:12
31.294758,121.547733,0,437,39991.4307523148,2009-06-27,10:20:17
31.294667,121.54762,0,433,39991.4308101852,2009-06-27,10:20:22
31.294574,121.547499,0,429,39991.4308680556,2009-06-27,10:20:27
31.294479,121.547377,0,425,39991.4309259259,2009-06-27,10:20:32
31.294642,121.546491,0,29,39991.4309837963,2009-06-27,10:20:37
31.294561,121.546438,0,38,39991.4310416667,2009-06-27,10:20:42
31.294493,121.546324,0,48,39991.431099537,2009-06-27,10:20:47
31.294413,121.546227,0,56,39991.4311574074,2009-06-27,10:20:52
31.294309,121.546121,0,62,39991.4312152778,2009-06-27,10:20:57
31.294233,121.546009,0,68,39991.4312731481,2009-06-27,10:21:02
31.294147,121.545892,0,74,39991.4313310185,2009-06-27,10:21:07
31.294074,121.545786,0,79,39991.4313888889,2009-06-27,10:21:12
31.294032,121.545656,0,82,39991.4314467593,2009-06-27,10:21:17
31.294097,121.545534,0,89,39991.4315046296,2009-06-27,10:21:22
31.294214,121.545435,0,98,39991.4315625,2009-06-27,10:21:27
31.294354,121.545325,0,106,39991.4316203704,2009-06-27,10:21:32
31.294485,121.545215,0,116,39991.4316782407,2009-06-27,10:21:37
31.294611,121.545115,0,126,39991.4317361111,2009-06-27,10:21:42
31.294762,121.544975,0,136,39991.4317939815,2009-06-27,10:21:47
31.294901,121.54489,0,147,39991.4318518518,2009-06-27,10:21:52
31.295117,121.544949,0,156,39991.4319097222,2009-06-27,10:21:57
31.295166,121.544837,0,165,39991.4319675926,2009-06-27,10:22:02
31.295287,121.544755,0,173,39991.432025463,2009-06-27,10:22:07
31.2954,121.544658,0,173,39991.4320833333,2009-06-27,10:22:12
31.295484,121.54467,0,166,39991.4321412037,2009-06-27,10:22:17
31.295562,121.544646,0,167,39991.4321990741,2009-06-27,10:22:22
31.295566,121.544693,0,173,39991.4322569444,2009-06-27,10:22:27
31.295573,121.544761,0,183,39991.4323148148,2009-06-27,10:22:32
31.295592,121.544749,0,183,39991.4323726852,2009-06-27,10:22:37
31.295625,121.544726,0,188,39991.4324305556,2009-06-27,10:22:42
31.295649,121.544695,0,193,39991.4324884259,2009-06-27,10:22:47
31.295658,121.544663,0,193,39991.4325462963,2009-06-27,10:22:52
31.295692,121.544655,0,195,39991.4326041667,2009-06-27,10:22:57
31.295713,121.544661,0,194,39991.432662037,2009-06-27,10:23:02
31.295703,121.544641,0,195,39991.4327199074,2009-06-27,10:23:07
31.295698,121.5446,0,194,39991.4327777778,2009-06-27,10:23:12
31.295704,121.544558,0,194,39991.4328356481,2009-06-27,10:23:17
31.295723,121.544532,0,193,39991.4328935185,2009-06-27,10:23:22
31.296946,121.543333,0,79,39991.433587963,2009-06-27,10:24:22
31.295993,121.545263,0,5,39991.4336458333,2009-06-27,10:24:27
31.29568,121.545565,0,32,39991.4337037037,2009-06-27,10:24:32
31.295689,121.545443,0,37,39991.4337615741,2009-06-27,10:24:37
31.296301,121.544521,0,37,39991.4338194444,2009-06-27,10:24:42
31.296341,121.54448,0,38,39991.4338773148,2009-06-27,10:24:47
31.29637,121.544427,0,39,39991.4339351852,2009-06-27,10:24:52
31.296435,121.544344,0,39,39991.4339930556,2009-06-27,10:24:57
31.296422,121.544298,0,39,39991.4340509259,2009-06-27,10:25:02
31.296391,121.544299,0,39,39991.4341087963,2009-06-27,10:25:07
31.296352,121.54434,0,39,39991.4341666667,2009-06-27,10:25:12
31.296329,121.544406,0,38,39991.434224537,2009-06-27,10:25:17
31.296323,121.544427,0,37,39991.4342824074,2009-06-27,10:25:22
31.296323,121.544427,0,37,39991.4343171296,2009-06-27,10:25:25
31.296322,121.544435,0,37,39991.4343402778,2009-06-27,10:25:27
31.296302,121.544572,0,37,39991.4343981481,2009-06-27,10:25:32
31.296326,121.544655,0,37,39991.4344560185,2009-06-27,10:25:37
31.296324,121.544679,0,38,39991.4345138889,2009-06-27,10:25:42
31.296321,121.544686,0,38,39991.4345717593,2009-06-27,10:25:47
31.296321,121.544686,0,38,39991.4346064815,2009-06-27,10:25:50
31.29632,121.544685,0,38,39991.4346296296,2009-06-27,10:25:52
31.29631,121.544699,0,39,39991.4346875,2009-06-27,10:25:57
31.296216,121.544777,0,41,39991.4347453704,2009-06-27,10:26:02
31.29617,121.544838,0,42,39991.4348032407,2009-06-27,10:26:07
31.296334,121.544591,0,-38,39991.4553472222,2009-06-27,10:55:42
31.296332,121.544557,0,-38,39991.4554050926,2009-06-27,10:55:47
31.296328,121.544568,0,-40,39991.455462963,2009-06-27,10:55:52
31.296314,121.544608,0,-43,39991.4555208333,2009-06-27,10:55:57
31.296286,121.544657,0,-46,39991.4555787037,2009-06-27,10:56:02
31.296265,121.544701,0,-49,39991.4556365741,2009-06-27,10:56:07
31.296264,121.544717,0,-51,39991.4556944444,2009-06-27,10:56:12
31.296264,121.544717,0,-51,39991.4557291667,2009-06-27,10:56:15
31.296263,121.54472,0,-51,39991.4557523148,2009-06-27,10:56:17
31.296262,121.544729,0,-51,39991.4558101852,2009-06-27,10:56:22
31.296248,121.544743,0,-51,39991.4558680556,2009-06-27,10:56:27
31.29624,121.544774,0,-53,39991.4559259259,2009-06-27,10:56:32
31.296242,121.544788,0,-53,39991.4559837963,2009-06-27,10:56:37
31.296242,121.544788,0,-53,39991.4560185185,2009-06-27,10:56:40
31.296239,121.544791,0,-53,39991.4560416667,2009-06-27,10:56:42
31.29624,121.5448,0,-54,39991.456099537,2009-06-27,10:56:47
31.296229,121.544803,0,-56,39991.4561574074,2009-06-27,10:56:52
31.296231,121.544798,0,-56,39991.4562152778,2009-06-27,10:56:57
31.296228,121.544796,0,-56,39991.4562731481,2009-06-27,10:57:02
31.296228,121.544796,0,-56,39991.4563078704,2009-06-27,10:57:05
31.296228,121.544795,0,-56,39991.4563310185,2009-06-27,10:57:07
31.29626,121.544742,0,-52,39991.4563888889,2009-06-27,10:57:12
31.296288,121.544688,0,-48,39991.4564467593,2009-06-27,10:57:17
31.296319,121.544662,0,-47,39991.4565046296,2009-06-27,10:57:22
31.296331,121.544664,0,-47,39991.4565625,2009-06-27,10:57:27
31.296331,121.544664,0,-47,39991.4565972222,2009-06-27,10:57:30
31.296334,121.544665,0,-47,39991.4566203704,2009-06-27,10:57:32
31.296335,121.544651,0,-48,39991.4566782407,2009-06-27,10:57:37
31.296337,121.544653,0,-49,39991.4567361111,2009-06-27,10:57:42
31.296337,121.544653,0,-49,39991.4567708333,2009-06-27,10:57:45
31.296337,121.544648,0,-49,39991.4567939815,2009-06-27,10:57:47
31.29633,121.544619,0,-49,39991.4568518519,2009-06-27,10:57:52
31.296329,121.544603,0,-49,39991.4569097222,2009-06-27,10:57:57
31.296333,121.544594,0,-49,39991.4569675926,2009-06-27,10:58:02
31.296335,121.54459,0,-49,39991.457025463,2009-06-27,10:58:07
31.296335,121.544585,0,-49,39991.4570833333,2009-06-27,10:58:12
31.296335,121.544585,0,-49,39991.4571180556,2009-06-27,10:58:15
31.296332,121.544585,0,-49,39991.4571412037,2009-06-27,10:58:17
31.296329,121.544594,0,-49,39991.4571990741,2009-06-27,10:58:22
31.296323,121.544637,0,-48,39991.4572569444,2009-06-27,10:58:27
31.296321,121.544667,0,-51,39991.4573148148,2009-06-27,10:58:32
31.296313,121.544707,0,-50,39991.4573726852,2009-06-27,10:58:37
31.296301,121.544707,0,-49,39991.4574305556,2009-06-27,10:58:42
31.296293,121.544703,0,-48,39991.4574884259,2009-06-27,10:58:47
31.296293,121.544697,0,-48,39991.4575462963,2009-06-27,10:58:52
31.296291,121.544692,0,-47,39991.4576041667,2009-06-27,10:58:57
31.296284,121.544697,0,-47,39991.457662037,2009-06-27,10:59:02
31.296283,121.544699,0,-47,39991.4577199074,2009-06-27,10:59:07
31.29628,121.544699,0,-47,39991.4577777778,2009-06-27,10:59:12
31.29628,121.544699,0,-47,39991.4578125,2009-06-27,10:59:15
31.296282,121.544703,0,-47,39991.4578356481,2009-06-27,10:59:17
31.296283,121.544714,0,-47,39991.4578935185,2009-06-27,10:59:22
31.296283,121.544726,0,-47,39991.4579513889,2009-06-27,10:59:27
31.296281,121.544703,0,-47,39991.4580092593,2009-06-27,10:59:32
31.296281,121.544703,0,-47,39991.4580439815,2009-06-27,10:59:35
31.296281,121.544703,0,-47,39991.4580671296,2009-06-27,10:59:37
31.296275,121.544689,0,-46,39991.458125,2009-06-27,10:59:42
31.296252,121.544647,0,-45,39991.4581828704,2009-06-27,10:59:47
31.296237,121.544615,0,-44,39991.4582407407,2009-06-27,10:59:52
31.296239,121.544595,0,-43,39991.4582986111,2009-06-27,10:59:57
31.296229,121.5446,0,-42,39991.4583564815,2009-06-27,11:00:02
31.296234,121.544605,0,-42,39991.4584143519,2009-06-27,11:00:07
31.296236,121.544604,0,-42,39991.4584722222,2009-06-27,11:00:12
31.296242,121.544607,0,-42,39991.4585300926,2009-06-27,11:00:17
31.296249,121.54461,0,-42,39991.458587963,2009-06-27,11:00:22
31.296252,121.544606,0,-42,39991.4586458333,2009-06-27,11:00:27
31.296247,121.544604,0,-42,39991.4587037037,2009-06-27,11:00:32
31.296245,121.544611,0,-42,39991.4587615741,2009-06-27,11:00:37
31.296245,121.544618,0,-41,39991.4588194444,2009-06-27,11:00:42
31.296247,121.544616,0,-41,39991.4588773148,2009-06-27,11:00:47
31.296253,121.544611,0,-41,39991.4589351852,2009-06-27,11:00:52
31.296253,121.544611,0,-41,39991.4589699074,2009-06-27,11:00:55
31.296258,121.544611,0,-41,39991.4589930556,2009-06-27,11:00:57
31.296259,121.544634,0,-41,39991.4590509259,2009-06-27,11:01:02
31.296236,121.544702,0,-39,39991.4591087963,2009-06-27,11:01:07
31.296208,121.544758,0,-36,39991.4591666667,2009-06-27,11:01:12
31.296179,121.544797,0,-32,39991.459224537,2009-06-27,11:01:17
31.296177,121.544803,0,-32,39991.4592824074,2009-06-27,11:01:22
31.296177,121.544803,0,-32,39991.4593171296,2009-06-27,11:01:25
31.296172,121.544806,0,-32,39991.4593402778,2009-06-27,11:01:27
31.296168,121.544817,0,-32,39991.4593981481,2009-06-27,11:01:32
31.29616,121.544846,0,-33,39991.4594560185,2009-06-27,11:01:37
31.296168,121.544855,0,-34,39991.4595138889,2009-06-27,11:01:42
31.296174,121.54486,0,-35,39991.4595717593,2009-06-27,11:01:47
31.296171,121.544865,0,-34,39991.4596296296,2009-06-27,11:01:52
31.29617,121.544862,0,-34,39991.4596875,2009-06-27,11:01:57
31.296169,121.544858,0,-34,39991.4597453704,2009-06-27,11:02:02
31.296169,121.544858,0,-34,39991.4597800926,2009-06-27,11:02:05
31.296171,121.544859,0,-34,39991.4598032407,2009-06-27,11:02:07
31.296184,121.544877,0,-33,39991.4598611111,2009-06-27,11:02:12
31.296181,121.544898,0,-30,39991.4599189815,2009-06-27,11:02:17
31.296168,121.544904,0,-29,39991.4599768519,2009-06-27,11:02:22
31.296165,121.544902,0,-29,39991.4600347222,2009-06-27,11:02:27
31.296169,121.544905,0,-29,39991.4600925926,2009-06-27,11:02:32
31.296172,121.544904,0,-29,39991.460150463,2009-06-27,11:02:37
31.296175,121.544906,0,-29,39991.4602083333,2009-06-27,11:02:42
31.296177,121.544903,0,-29,39991.4602662037,2009-06-27,11:02:47
31.296179,121.544904,0,-29,39991.4603240741,2009-06-27,11:02:52
31.296179,121.544904,0,-29,39991.4603587963,2009-06-27,11:02:55
31.296179,121.544903,0,-29,39991.4603819444,2009-06-27,11:02:57
31.296165,121.544857,0,-27,39991.4604398148,2009-06-27,11:03:02
31.296129,121.544865,0,-22,39991.4604976852,2009-06-27,11:03:07
31.296094,121.544924,0,-18,39991.4605555556,2009-06-27,11:03:12
31.296067,121.544995,0,-15,39991.4606134259,2009-06-27,11:03:17
31.296064,121.544975,0,-11,39991.4606712963,2009-06-27,11:03:22
31.296064,121.544975,0,-11,39991.4607060185,2009-06-27,11:03:25
31.296068,121.544978,0,-11,39991.4607291667,2009-06-27,11:03:27
31.296077,121.544933,0,-5,39991.460787037,2009-06-27,11:03:32
31.296092,121.544895,0,-4,39991.4608449074,2009-06-27,11:03:37
31.296099,121.544875,0,-3,39991.4609027778,2009-06-27,11:03:42
31.29613,121.54482,0,-2,39991.4609606481,2009-06-27,11:03:47
31.296154,121.544789,0,-1,39991.4610185185,2009-06-27,11:03:52
31.296155,121.544765,0,0,39991.4610763889,2009-06-27,11:03:57
31.296151,121.544734,0,6,39991.4611342593,2009-06-27,11:04:02
31.296164,121.544724,0,11,39991.4611921296,2009-06-27,11:04:07
31.296149,121.544729,0,16,39991.46125,2009-06-27,11:04:12
31.296149,121.544729,0,16,39991.4612847222,2009-06-27,11:04:15
31.296154,121.544732,0,22,39991.4613078704,2009-06-27,11:04:17
31.296163,121.544749,0,26,39991.4613657407,2009-06-27,11:04:22
31.296163,121.544776,0,27,39991.4614236111,2009-06-27,11:04:27
31.296153,121.544771,0,29,39991.4614814815,2009-06-27,11:04:32
31.29613,121.544738,0,33,39991.4615393518,2009-06-27,11:04:37
31.296136,121.544733,0,33,39991.4615972222,2009-06-27,11:04:42
31.296136,121.544733,0,33,39991.4616319444,2009-06-27,11:04:45
31.29614,121.544732,0,34,39991.4616550926,2009-06-27,11:04:47
31.296106,121.544754,0,35,39991.461712963,2009-06-27,11:04:52
31.296027,121.544812,0,37,39991.4617708333,2009-06-27,11:04:57
31.295997,121.544839,0,37,39991.4618287037,2009-06-27,11:05:02
31.295987,121.544859,0,37,39991.4618865741,2009-06-27,11:05:07
31.295989,121.544916,0,38,39991.4619444444,2009-06-27,11:05:12
31.296027,121.54487,0,38,39991.4620023148,2009-06-27,11:05:17
31.296037,121.544816,0,40,39991.4620601852,2009-06-27,11:05:22
31.29604,121.544815,0,40,39991.4621180556,2009-06-27,11:05:27
31.29604,121.544815,0,40,39991.4621527778,2009-06-27,11:05:30
31.296048,121.544812,0,40,39991.4621759259,2009-06-27,11:05:32
31.296056,121.544799,0,41,39991.4622337963,2009-06-27,11:05:37
31.296056,121.544799,0,41,39991.4622685185,2009-06-27,11:05:40
31.296059,121.544807,0,43,39991.4622916667,2009-06-27,11:05:42
31.296078,121.544848,0,46,39991.462349537,2009-06-27,11:05:47
31.296078,121.544855,0,46,39991.4624074074,2009-06-27,11:05:52
31.296078,121.544855,0,46,39991.4624421296,2009-06-27,11:05:55
31.296072,121.544863,0,50,39991.4624652778,2009-06-27,11:05:57
31.296063,121.54485,0,52,39991.4625231481,2009-06-27,11:06:02
31.296052,121.544838,0,54,39991.4625810185,2009-06-27,11:06:07
31.296064,121.544824,0,55,39991.4626388889,2009-06-27,11:06:12
31.296068,121.544834,0,55,39991.4626967593,2009-06-27,11:06:17
31.296068,121.544836,0,56,39991.4627546296,2009-06-27,11:06:22
31.296073,121.54483,0,55,39991.4628125,2009-06-27,11:06:27
31.296081,121.544822,0,56,39991.4628703704,2009-06-27,11:06:32
31.296081,121.544822,0,56,39991.4629050926,2009-06-27,11:06:35
31.296081,121.544822,0,56,39991.4629282407,2009-06-27,11:06:37
31.296069,121.54488,0,57,39991.4629861111,2009-06-27,11:06:42
31.296045,121.54493,0,61,39991.4630439815,2009-06-27,11:06:47
31.296046,121.544917,0,65,39991.4631018518,2009-06-27,11:06:52
31.296054,121.544894,0,66,39991.4631597222,2009-06-27,11:06:57
31.296054,121.544894,0,66,39991.4631944444,2009-06-27,11:07:00
31.296046,121.544902,0,67,39991.4632175926,2009-06-27,11:07:02
31.296043,121.544932,0,67,39991.463275463,2009-06-27,11:07:07
31.296039,121.54497,0,67,39991.4633333333,2009-06-27,11:07:12
31.296039,121.54497,0,67,39991.4633680556,2009-06-27,11:07:15
31.296044,121.544973,0,67,39991.4633912037,2009-06-27,11:07:17
31.296012,121.545002,0,66,39991.4634490741,2009-06-27,11:07:22
31.295998,121.544989,0,64,39991.4635069444,2009-06-27,11:07:27
31.296012,121.544964,0,63,39991.4635648148,2009-06-27,11:07:32
31.296013,121.544958,0,63,39991.4636226852,2009-06-27,11:07:37
31.296013,121.544958,0,63,39991.4636574074,2009-06-27,11:07:40
31.296019,121.544951,0,63,39991.4636805556,2009-06-27,11:07:42
31.296054,121.544923,0,61,39991.4637384259,2009-06-27,11:07:47
31.296078,121.544895,0,62,39991.4637962963,2009-06-27,11:07:52
31.296094,121.54487,0,62,39991.4638541667,2009-06-27,11:07:57
31.296086,121.544845,0,64,39991.463912037,2009-06-27,11:08:02
31.296048,121.544845,0,67,39991.4639699074,2009-06-27,11:08:07
31.296051,121.544838,0,67,39991.4640277778,2009-06-27,11:08:12
31.296053,121.544836,0,67,39991.4640856481,2009-06-27,11:08:17
31.296052,121.544839,0,67,39991.4641435185,2009-06-27,11:08:22
31.296053,121.544832,0,67,39991.4642013889,2009-06-27,11:08:27
31.296052,121.544833,0,67,39991.4642592593,2009-06-27,11:08:32
31.296054,121.544831,0,67,39991.4643171296,2009-06-27,11:08:37
31.296058,121.544824,0,67,39991.464375,2009-06-27,11:08:42
31.296061,121.544824,0,67,39991.4644328704,2009-06-27,11:08:47
31.296065,121.544818,0,67,39991.4644907407,2009-06-27,11:08:52
31.296069,121.544812,0,67,39991.4645486111,2009-06-27,11:08:57
31.296067,121.544808,0,66,39991.4646064815,2009-06-27,11:09:02
31.296063,121.544814,0,66,39991.4646643519,2009-06-27,11:09:07
31.296059,121.544819,0,66,39991.4647222222,2009-06-27,11:09:12
31.296061,121.544824,0,66,39991.4647800926,2009-06-27,11:09:17
31.296061,121.544824,0,66,39991.4648148148,2009-06-27,11:09:20
31.296059,121.544827,0,66,39991.464837963,2009-06-27,11:09:22
31.296031,121.544855,0,66,39991.4648958333,2009-06-27,11:09:27
31.296013,121.544862,0,66,39991.4649537037,2009-06-27,11:09:32
31.295998,121.544889,0,65,39991.4650115741,2009-06-27,11:09:37
31.295976,121.544915,0,64,39991.4650694444,2009-06-27,11:09:42
31.295947,121.544953,0,63,39991.4651273148,2009-06-27,11:09:47
31.295905,121.544988,0,64,39991.4651851852,2009-06-27,11:09:52
31.295878,121.545006,0,65,39991.4652430556,2009-06-27,11:09:57
31.295882,121.545004,0,66,39991.4653009259,2009-06-27,11:10:02
31.295882,121.545004,0,66,39991.4653356481,2009-06-27,11:10:05
31.29588,121.545007,0,67,39991.4653587963,2009-06-27,11:10:07
31.29587,121.545013,0,67,39991.4654166667,2009-06-27,11:10:12
31.295867,121.545015,0,67,39991.465474537,2009-06-27,11:10:17
31.295867,121.545015,0,67,39991.4655092593,2009-06-27,11:10:20
31.295862,121.545021,0,67,39991.4655324074,2009-06-27,11:10:22
31.295876,121.545025,0,66,39991.4655902778,2009-06-27,11:10:27
31.295891,121.544997,0,66,39991.4656481481,2009-06-27,11:10:32
31.295891,121.544997,0,66,39991.4656828704,2009-06-27,11:10:35
31.295898,121.544992,0,66,39991.4657060185,2009-06-27,11:10:37
31.295902,121.544979,0,68,39991.4657638889,2009-06-27,11:10:42
31.295931,121.544962,0,70,39991.4658217593,2009-06-27,11:10:47
31.295956,121.544965,0,70,39991.4658796296,2009-06-27,11:10:52
31.295965,121.544962,0,70,39991.4659375,2009-06-27,11:10:57
31.295979,121.54496,0,71,39991.4659953704,2009-06-27,11:11:02
31.295999,121.544958,0,70,39991.4660532407,2009-06-27,11:11:07
31.296016,121.54495,0,70,39991.4661111111,2009-06-27,11:11:12
31.296021,121.544937,0,69,39991.4661689815,2009-06-27,11:11:17
31.296018,121.544927,0,70,39991.4662268519,2009-06-27,11:11:22
31.296018,121.544927,0,70,39991.4662615741,2009-06-27,11:11:25
31.29602,121.54492,0,70,39991.4662847222,2009-06-27,11:11:27
31.29601,121.544931,0,70,39991.4663425926,2009-06-27,11:11:32
31.296013,121.544953,0,70,39991.466400463,2009-06-27,11:11:37
31.296023,121.544962,0,72,39991.4664583333,2009-06-27,11:11:42
31.29605,121.544962,0,73,39991.4665162037,2009-06-27,11:11:47
31.296081,121.544942,0,72,39991.4665740741,2009-06-27,11:11:52
31.296096,121.544923,0,71,39991.4666319444,2009-06-27,11:11:57
31.296103,121.544915,0,71,39991.4666898148,2009-06-27,11:12:02
31.296102,121.544909,0,70,39991.4667476852,2009-06-27,11:12:07
31.2961,121.544912,0,67,39991.4668055556,2009-06-27,11:12:12
31.296098,121.544906,0,67,39991.4668634259,2009-06-27,11:12:17
31.296097,121.544902,0,67,39991.4669212963,2009-06-27,11:12:22
31.296097,121.544902,0,67,39991.4669560185,2009-06-27,11:12:25
31.296099,121.544897,0,67,39991.4669791667,2009-06-27,11:12:27
31.296123,121.544856,0,65,39991.467037037,2009-06-27,11:12:32
31.296175,121.544804,0,65,39991.4670949074,2009-06-27,11:12:37
31.296184,121.544793,0,66,39991.4671527778,2009-06-27,11:12:42
31.296181,121.544803,0,67,39991.4672106481,2009-06-27,11:12:47
31.296148,121.544832,0,69,39991.4672685185,2009-06-27,11:12:52
31.296123,121.544852,0,71,39991.4673263889,2009-06-27,11:12:57
31.296123,121.544852,0,71,39991.4673611111,2009-06-27,11:13:00
31.29612,121.544849,0,71,39991.4673842593,2009-06-27,11:13:02
31.296127,121.544831,0,72,39991.4674421296,2009-06-27,11:13:07
31.296127,121.544831,0,72,39991.4674768519,2009-06-27,11:13:10
31.296131,121.544829,0,73,39991.4675,2009-06-27,11:13:12
31.296118,121.544842,0,74,39991.4675578704,2009-06-27,11:13:17
31.296124,121.544852,0,74,39991.4676157407,2009-06-27,11:13:22
31.296121,121.544872,0,73,39991.4676736111,2009-06-27,11:13:27
31.296109,121.544888,0,71,39991.4677314815,2009-06-27,11:13:32
31.296087,121.544897,0,70,39991.4677893519,2009-06-27,11:13:37
31.296081,121.544888,0,70,39991.4678472222,2009-06-27,11:13:42
31.296081,121.544888,0,70,39991.4678819444,2009-06-27,11:13:45
31.296079,121.544896,0,70,39991.4679050926,2009-06-27,11:13:47
31.296059,121.544914,0,71,39991.467962963,2009-06-27,11:13:52
31.296048,121.544925,0,70,39991.4680208333,2009-06-27,11:13:57
31.296048,121.544925,0,70,39991.4680555556,2009-06-27,11:14:00
31.296043,121.54492,0,71,39991.4680787037,2009-06-27,11:14:02
31.296045,121.544897,0,71,39991.4681365741,2009-06-27,11:14:07
31.296045,121.544897,0,71,39991.4681712963,2009-06-27,11:14:10
31.296044,121.544891,0,71,39991.4681944444,2009-06-27,11:14:12
31.296059,121.544874,0,71,39991.4682523148,2009-06-27,11:14:17
31.296069,121.54487,0,71,39991.4683101852,2009-06-27,11:14:22
31.296076,121.544866,0,71,39991.4683680556,2009-06-27,11:14:27
31.296083,121.544865,0,71,39991.4684259259,2009-06-27,11:14:32
31.29609,121.544865,0,71,39991.4684837963,2009-06-27,11:14:37
31.296095,121.544865,0,71,39991.4685416667,2009-06-27,11:14:42
31.296103,121.544859,0,71,39991.468599537,2009-06-27,11:14:47
31.296105,121.544858,0,71,39991.4686574074,2009-06-27,11:14:52
31.296106,121.544856,0,71,39991.4687152778,2009-06-27,11:14:57
31.296106,121.544857,0,71,39991.4687731481,2009-06-27,11:15:02
31.296106,121.544861,0,71,39991.4688310185,2009-06-27,11:15:07
31.296105,121.544865,0,71,39991.4688888889,2009-06-27,11:15:12
31.296105,121.544865,0,71,39991.4689236111,2009-06-27,11:15:15
31.296103,121.544872,0,73,39991.4689467593,2009-06-27,11:15:17
31.296101,121.544861,0,75,39991.4690046296,2009-06-27,11:15:22
31.296091,121.544877,0,76,39991.4690625,2009-06-27,11:15:27
31.296091,121.544877,0,76,39991.4690972222,2009-06-27,11:15:30
31.296089,121.544876,0,76,39991.4691203704,2009-06-27,11:15:32
31.296106,121.544857,0,74,39991.4691782407,2009-06-27,11:15:37
31.296124,121.54483,0,73,39991.4692361111,2009-06-27,11:15:42
31.296138,121.544822,0,71,39991.4692939815,2009-06-27,11:15:47
31.296143,121.544807,0,69,39991.4693518518,2009-06-27,11:15:52
31.296141,121.544802,0,68,39991.4694097222,2009-06-27,11:15:57
31.296145,121.544798,0,68,39991.4694675926,2009-06-27,11:16:02
31.296146,121.544797,0,68,39991.469525463,2009-06-27,11:16:07
31.296145,121.544805,0,68,39991.4695833333,2009-06-27,11:16:12
31.29615,121.544809,0,68,39991.4696412037,2009-06-27,11:16:17
31.296155,121.544814,0,68,39991.4696990741,2009-06-27,11:16:22
31.296155,121.544814,0,68,39991.4697337963,2009-06-27,11:16:25
31.296159,121.544816,0,68,39991.4697569444,2009-06-27,11:16:27
31.296168,121.544816,0,68,39991.4698148148,2009-06-27,11:16:32
31.296174,121.544818,0,68,39991.4698726852,2009-06-27,11:16:37
31.296174,121.544818,0,68,39991.4699074074,2009-06-27,11:16:40
31.296182,121.544812,0,67,39991.4699305556,2009-06-27,11:16:42
31.296192,121.544806,0,67,39991.4699884259,2009-06-27,11:16:47
31.296195,121.544794,0,65,39991.4700462963,2009-06-27,11:16:52
31.296182,121.544787,0,65,39991.4701041667,2009-06-27,11:16:57
31.29614,121.544801,0,66,39991.470162037,2009-06-27,11:17:02
31.296125,121.544812,0,67,39991.4702199074,2009-06-27,11:17:07
31.296136,121.544831,0,66,39991.4702777778,2009-06-27,11:17:12
31.296136,121.544831,0,66,39991.4703125,2009-06-27,11:17:15
31.29614,121.544832,0,66,39991.4703356481,2009-06-27,11:17:17
31.296149,121.544831,0,65,39991.4703935185,2009-06-27,11:17:22
31.296149,121.544831,0,65,39991.4704282407,2009-06-27,11:17:25
31.296156,121.544829,0,65,39991.4704513889,2009-06-27,11:17:27
31.296166,121.544824,0,64,39991.4705092593,2009-06-27,11:17:32
31.296172,121.54482,0,64,39991.4705671296,2009-06-27,11:17:37
31.296167,121.544812,0,64,39991.470625,2009-06-27,11:17:42
31.296173,121.54481,0,65,39991.4706828704,2009-06-27,11:17:47
31.296177,121.54481,0,65,39991.4707407407,2009-06-27,11:17:52
31.296174,121.544814,0,65,39991.4707986111,2009-06-27,11:17:57
31.296179,121.544812,0,66,39991.4708564815,2009-06-27,11:18:02
31.296181,121.54481,0,66,39991.4709143518,2009-06-27,11:18:07
31.296181,121.54481,0,66,39991.4709490741,2009-06-27,11:18:10
31.296187,121.544808,0,66,39991.4709722222,2009-06-27,11:18:12
31.296229,121.544782,0,64,39991.4710300926,2009-06-27,11:18:17
31.296255,121.544776,0,61,39991.471087963,2009-06-27,11:18:22
31.296218,121.544796,0,58,39991.4711458333,2009-06-27,11:18:27
31.296187,121.544809,0,57,39991.4712037037,2009-06-27,11:18:32
31.296187,121.544809,0,57,39991.4712384259,2009-06-27,11:18:35
31.296184,121.54481,0,57,39991.4712615741,2009-06-27,11:18:37
31.296172,121.544818,0,56,39991.4713194444,2009-06-27,11:18:42
31.296142,121.544828,0,57,39991.4713773148,2009-06-27,11:18:47
31.296118,121.544844,0,57,39991.4714351852,2009-06-27,11:18:52
31.296109,121.544844,0,59,39991.4714930556,2009-06-27,11:18:57
31.296109,121.544844,0,59,39991.4715509259,2009-06-27,11:19:02
31.296114,121.544844,0,58,39991.4716087963,2009-06-27,11:19:07
31.296114,121.544844,0,58,39991.4716435185,2009-06-27,11:19:10
31.296118,121.544846,0,57,39991.4716666667,2009-06-27,11:19:12
31.296116,121.544857,0,56,39991.471724537,2009-06-27,11:19:17
31.296124,121.544849,0,54,39991.4717824074,2009-06-27,11:19:22
31.296124,121.544849,0,54,39991.4718171296,2009-06-27,11:19:25
31.296125,121.54485,0,54,39991.4718402778,2009-06-27,11:19:27
31.296107,121.544857,0,54,39991.4718981481,2009-06-27,11:19:32
31.296093,121.544868,0,56,39991.4719560185,2009-06-27,11:19:37
31.296093,121.544868,0,56,39991.4719907407,2009-06-27,11:19:40
31.296092,121.544871,0,57,39991.4720138889,2009-06-27,11:19:42
31.296102,121.544868,0,57,39991.4720717593,2009-06-27,11:19:47
31.296107,121.54486,0,57,39991.4721296296,2009-06-27,11:19:52
31.296113,121.544854,0,57,39991.4721875,2009-06-27,11:19:57
31.296113,121.544854,0,57,39991.4722222222,2009-06-27,11:20:00
31.296116,121.544847,0,57,39991.4722453704,2009-06-27,11:20:02
31.296121,121.544837,0,57,39991.4723032407,2009-06-27,11:20:07
31.296146,121.544818,0,56,39991.4723611111,2009-06-27,11:20:12
31.296151,121.544817,0,56,39991.4724189815,2009-06-27,11:20:17
31.296153,121.544815,0,56,39991.4724768519,2009-06-27,11:20:22
31.296154,121.544813,0,55,39991.4725347222,2009-06-27,11:20:27
31.296149,121.544816,0,55,39991.4725925926,2009-06-27,11:20:32
31.296146,121.544821,0,56,39991.472650463,2009-06-27,11:20:37
31.29615,121.544815,0,58,39991.4727083333,2009-06-27,11:20:42
31.296152,121.544815,0,58,39991.4727662037,2009-06-27,11:20:47
31.29615,121.544817,0,58,39991.4728240741,2009-06-27,11:20:52
31.296157,121.544814,0,59,39991.4728819444,2009-06-27,11:20:57
31.296159,121.544813,0,59,39991.4729398148,2009-06-27,11:21:02
31.296158,121.544817,0,59,39991.4729976852,2009-06-27,11:21:07
31.296155,121.544823,0,59,39991.4730555556,2009-06-27,11:21:12
31.296161,121.54483,0,58,39991.4731134259,2009-06-27,11:21:17
31.296168,121.544835,0,58,39991.4731712963,2009-06-27,11:21:22
31.296171,121.544833,0,58,39991.4732291667,2009-06-27,11:21:27
31.296169,121.544831,0,58,39991.473287037,2009-06-27,11:21:32
31.296164,121.544834,0,58,39991.4733449074,2009-06-27,11:21:37
31.296162,121.544837,0,59,39991.4734027778,2009-06-27,11:21:42
31.296164,121.544838,0,59,39991.4734606481,2009-06-27,11:21:47
31.296165,121.544836,0,59,39991.4735185185,2009-06-27,11:21:52
31.296162,121.544841,0,59,39991.4735763889,2009-06-27,11:21:57
31.296159,121.544844,0,59,39991.4736342593,2009-06-27,11:22:02
31.296158,121.544846,0,59,39991.4736921296,2009-06-27,11:22:07
31.296154,121.544851,0,59,39991.47375,2009-06-27,11:22:12
31.296151,121.544856,0,59,39991.4738078704,2009-06-27,11:22:17
31.296145,121.544863,0,59,39991.4738657407,2009-06-27,11:22:22
31.29614,121.544867,0,60,39991.4739236111,2009-06-27,11:22:27
31.29614,121.544867,0,60,39991.4739583333,2009-06-27,11:22:30
31.296142,121.544867,0,60,39991.4739814815,2009-06-27,11:22:32
31.296151,121.544861,0,60,39991.4740393519,2009-06-27,11:22:37
31.296158,121.544858,0,61,39991.4740972222,2009-06-27,11:22:42
31.296159,121.544859,0,61,39991.4741550926,2009-06-27,11:22:47
31.296159,121.544859,0,61,39991.4741898148,2009-06-27,11:22:50
31.29616,121.544857,0,61,39991.474212963,2009-06-27,11:22:52
31.296146,121.544844,0,65,39991.4742708333,2009-06-27,11:22:57
31.29614,121.544845,0,65,39991.4743287037,2009-06-27,11:23:02
31.296144,121.544845,0,66,39991.4743865741,2009-06-27,11:23:07
31.296147,121.544844,0,66,39991.4744444444,2009-06-27,11:23:12
31.296153,121.544838,0,66,39991.4745023148,2009-06-27,11:23:17
31.296157,121.54483,0,66,39991.4745601852,2009-06-27,11:23:22
31.296156,121.544829,0,67,39991.4746180556,2009-06-27,11:23:27
31.296151,121.544831,0,67,39991.4746759259,2009-06-27,11:23:32
31.296144,121.544836,0,67,39991.4747337963,2009-06-27,11:23:37
31.296145,121.544838,0,67,39991.4747916667,2009-06-27,11:23:42
31.296149,121.544835,0,67,39991.474849537,2009-06-27,11:23:47
31.296151,121.544834,0,67,39991.4749074074,2009-06-27,11:23:52
31.296153,121.544834,0,67,39991.4749652778,2009-06-27,11:23:57
31.29616,121.54483,0,67,39991.4750231481,2009-06-27,11:24:02
31.296163,121.544824,0,67,39991.4750810185,2009-06-27,11:24:07
31.296166,121.544825,0,67,39991.4751388889,2009-06-27,11:24:12
31.296168,121.544822,0,67,39991.4751967593,2009-06-27,11:24:17
31.296163,121.544822,0,68,39991.4752546296,2009-06-27,11:24:22
31.296157,121.544826,0,68,39991.4753125,2009-06-27,11:24:27
31.296153,121.544832,0,68,39991.4753703704,2009-06-27,11:24:32
31.296149,121.544836,0,68,39991.4754282407,2009-06-27,11:24:37
31.296149,121.544834,0,68,39991.4754861111,2009-06-27,11:24:42
31.296148,121.544835,0,68,39991.4755439815,2009-06-27,11:24:47
31.296148,121.544835,0,68,39991.4755787037,2009-06-27,11:24:50
31.296146,121.544833,0,68,39991.4756018519,2009-06-27,11:24:52
31.296149,121.544823,0,69,39991.4756597222,2009-06-27,11:24:57
31.29617,121.544816,0,73,39991.4757175926,2009-06-27,11:25:02
31.296187,121.544797,0,74,39991.475775463,2009-06-27,11:25:07
31.296177,121.544807,0,75,39991.4758333333,2009-06-27,11:25:12
31.296184,121.544803,0,75,39991.4758912037,2009-06-27,11:25:17
31.29619,121.544799,0,75,39991.4759490741,2009-06-27,11:25:22
31.296191,121.544794,0,74,39991.4760069444,2009-06-27,11:25:27
31.296189,121.544791,0,74,39991.4760648148,2009-06-27,11:25:32
31.295982,121.54489,0,49,39991.4870601852,2009-06-27,11:41:22
31.295912,121.544921,0,55,39991.4871180556,2009-06-27,11:41:27
31.29589,121.544917,0,56,39991.4871759259,2009-06-27,11:41:32
31.295888,121.544917,0,56,39991.4872337963,2009-06-27,11:41:37
31.295887,121.54492,0,56,39991.4872916667,2009-06-27,11:41:42
31.295887,121.54492,0,56,39991.4873263889,2009-06-27,11:41:45
31.295888,121.544916,0,56,39991.487349537,2009-06-27,11:41:47
31.295888,121.544904,0,56,39991.4874074074,2009-06-27,11:41:52
31.295888,121.544904,0,56,39991.4874421296,2009-06-27,11:41:55
31.295891,121.544896,0,56,39991.4874652778,2009-06-27,11:41:57
31.295887,121.544886,0,58,39991.4875231481,2009-06-27,11:42:02
31.295887,121.544886,0,58,39991.4875578704,2009-06-27,11:42:05
31.295895,121.544887,0,58,39991.4875810185,2009-06-27,11:42:07
31.295931,121.544871,0,57,39991.4876388889,2009-06-27,11:42:12
31.295961,121.544868,0,58,39991.4876967593,2009-06-27,11:42:17
31.295957,121.544872,0,58,39991.4877546296,2009-06-27,11:42:22
31.295957,121.544872,0,58,39991.4877893519,2009-06-27,11:42:25
31.295957,121.544876,0,58,39991.4878125,2009-06-27,11:42:27
31.295967,121.544881,0,59,39991.4878703704,2009-06-27,11:42:32
31.29602,121.544895,0,59,39991.4879282407,2009-06-27,11:42:37
31.296043,121.54489,0,57,39991.4879861111,2009-06-27,11:42:42
31.296052,121.544872,0,55,39991.4880439815,2009-06-27,11:42:47
31.296088,121.544845,0,52,39991.4881018519,2009-06-27,11:42:52
31.29609,121.544833,0,51,39991.4881597222,2009-06-27,11:42:57
31.29609,121.544833,0,51,39991.4881944444,2009-06-27,11:43:00
31.296087,121.544832,0,50,39991.4882175926,2009-06-27,11:43:02
31.296072,121.544823,0,51,39991.488275463,2009-06-27,11:43:07
31.296053,121.544812,0,50,39991.4883333333,2009-06-27,11:43:12
31.296047,121.544817,0,51,39991.4883912037,2009-06-27,11:43:17
31.296051,121.544823,0,51,39991.4884490741,2009-06-27,11:43:22
31.296054,121.544828,0,51,39991.4885069444,2009-06-27,11:43:27
31.296054,121.544828,0,51,39991.4885416667,2009-06-27,11:43:30
31.29606,121.544832,0,51,39991.4885648148,2009-06-27,11:43:32
31.296074,121.544837,0,54,39991.4886226852,2009-06-27,11:43:37
31.296035,121.544841,0,56,39991.4886805556,2009-06-27,11:43:42
31.295977,121.544858,0,55,39991.4887384259,2009-06-27,11:43:47
31.295947,121.544873,0,55,39991.4887962963,2009-06-27,11:43:52
31.295918,121.544871,0,56,39991.4888541667,2009-06-27,11:43:57
31.295908,121.544874,0,56,39991.488912037,2009-06-27,11:44:02
31.295908,121.544874,0,56,39991.4889467593,2009-06-27,11:44:05
31.295915,121.544874,0,56,39991.4889699074,2009-06-27,11:44:07
31.295924,121.544875,0,56,39991.4890277778,2009-06-27,11:44:12
31.295923,121.544871,0,57,39991.4890856481,2009-06-27,11:44:17
31.29592,121.544864,0,57,39991.4891435185,2009-06-27,11:44:22
31.29592,121.544857,0,57,39991.4892013889,2009-06-27,11:44:27
31.295921,121.544855,0,57,39991.4892592593,2009-06-27,11:44:32
31.295924,121.544858,0,57,39991.4893171296,2009-06-27,11:44:37
31.295929,121.544859,0,57,39991.489375,2009-06-27,11:44:42
31.295937,121.544861,0,57,39991.4894328704,2009-06-27,11:44:47
31.295937,121.544861,0,57,39991.4894675926,2009-06-27,11:44:50
31.295934,121.544863,0,57,39991.4894907407,2009-06-27,11:44:52
31.295924,121.544868,0,57,39991.4895486111,2009-06-27,11:44:57
31.295924,121.544868,0,57,39991.4895833333,2009-06-27,11:45:00
31.295919,121.54486,0,61,39991.4896064815,2009-06-27,11:45:02
31.295936,121.544849,0,62,39991.4896643519,2009-06-27,11:45:07
31.295935,121.54484,0,62,39991.4897222222,2009-06-27,11:45:12
31.295998,121.544815,0,64,39991.4897800926,2009-06-27,11:45:17
31.296053,121.54481,0,67,39991.489837963,2009-06-27,11:45:22
31.296103,121.544788,0,71,39991.4898958333,2009-06-27,11:45:27
31.296111,121.544767,0,76,39991.4899537037,2009-06-27,11:45:32
31.296137,121.544759,0,77,39991.4900115741,2009-06-27,11:45:37
31.296126,121.544787,0,79,39991.4900694444,2009-06-27,11:45:42
31.296108,121.544804,0,81,39991.4901273148,2009-06-27,11:45:47
31.296076,121.544827,0,88,39991.4901851852,2009-06-27,11:45:52
31.296045,121.544822,0,93,39991.4902430556,2009-06-27,11:45:57
31.296045,121.544822,0,93,39991.4902777778,2009-06-27,11:46:00
31.296043,121.544824,0,95,39991.4903009259,2009-06-27,11:46:02
31.296066,121.544819,0,94,39991.4903587963,2009-06-27,11:46:07
31.296093,121.544823,0,93,39991.4904166667,2009-06-27,11:46:12
31.296074,121.544834,0,94,39991.490474537,2009-06-27,11:46:17
31.296079,121.544837,0,94,39991.4905324074,2009-06-27,11:46:22
31.296084,121.544841,0,94,39991.4905902778,2009-06-27,11:46:27
31.296083,121.544844,0,94,39991.4906481481,2009-06-27,11:46:32
31.296078,121.544851,0,94,39991.4907060185,2009-06-27,11:46:37
31.296078,121.544851,0,94,39991.4907407407,2009-06-27,11:46:40
31.296071,121.544855,0,94,39991.4907638889,2009-06-27,11:46:42
31.296054,121.544857,0,94,39991.4908217593,2009-06-27,11:46:47
31.296031,121.54485,0,93,39991.4908796296,2009-06-27,11:46:52
31.295991,121.544837,0,97,39991.4909375,2009-06-27,11:46:57
31.295984,121.544834,0,100,39991.4909953704,2009-06-27,11:47:02
31.295984,121.544834,0,100,39991.4910300926,2009-06-27,11:47:05
31.295976,121.54484,0,100,39991.4910532407,2009-06-27,11:47:07
31.295938,121.544855,0,103,39991.4911111111,2009-06-27,11:47:12
31.295882,121.544886,0,107,39991.4911689815,2009-06-27,11:47:17
31.295897,121.544875,0,110,39991.4912268519,2009-06-27,11:47:22
31.295924,121.544873,0,112,39991.4912847222,2009-06-27,11:47:27
31.295928,121.544878,0,112,39991.4913425926,2009-06-27,11:47:32
31.295924,121.544877,0,112,39991.491400463,2009-06-27,11:47:37
31.295916,121.544874,0,113,39991.4914583333,2009-06-27,11:47:42
31.295914,121.54487,0,113,39991.4915162037,2009-06-27,11:47:47
31.295914,121.54487,0,113,39991.4915509259,2009-06-27,11:47:50
31.29592,121.544871,0,113,39991.4915740741,2009-06-27,11:47:52
31.295972,121.544886,0,113,39991.4916319444,2009-06-27,11:47:57
31.296021,121.544887,0,113,39991.4916898148,2009-06-27,11:48:02
31.296032,121.544888,0,113,39991.4917476852,2009-06-27,11:48:07
31.296037,121.544882,0,113,39991.4918055556,2009-06-27,11:48:12
31.296045,121.544881,0,113,39991.4918634259,2009-06-27,11:48:17
31.296049,121.544876,0,113,39991.4919212963,2009-06-27,11:48:22
31.29605,121.544877,0,113,39991.4919791667,2009-06-27,11:48:27
31.29605,121.544876,0,113,39991.492037037,2009-06-27,11:48:32
31.296056,121.544868,0,112,39991.4920949074,2009-06-27,11:48:37
31.296058,121.544867,0,112,39991.4921527778,2009-06-27,11:48:42
31.296058,121.544861,0,112,39991.4922106481,2009-06-27,11:48:47
31.296057,121.544855,0,112,39991.4922685185,2009-06-27,11:48:52
31.296052,121.544853,0,112,39991.4923263889,2009-06-27,11:48:57
31.296057,121.54485,0,113,39991.4923842593,2009-06-27,11:49:02
31.296057,121.544852,0,114,39991.4924421296,2009-06-27,11:49:07
31.296059,121.544853,0,114,39991.4925,2009-06-27,11:49:12
31.296059,121.544853,0,114,39991.4925347222,2009-06-27,11:49:15
31.296056,121.544849,0,114,39991.4925578704,2009-06-27,11:49:17
31.296018,121.544847,0,115,39991.4926157407,2009-06-27,11:49:22
31.295982,121.544836,0,117,39991.4926736111,2009-06-27,11:49:27
31.295972,121.544819,0,118,39991.4927314815,2009-06-27,11:49:32
31.295971,121.544814,0,119,39991.4927893518,2009-06-27,11:49:37
31.295972,121.544815,0,119,39991.4928472222,2009-06-27,11:49:42
31.295966,121.544816,0,119,39991.4929050926,2009-06-27,11:49:47
31.295966,121.544816,0,119,39991.4929398148,2009-06-27,11:49:50
31.295958,121.544821,0,118,39991.492962963,2009-06-27,11:49:52
31.295945,121.544818,0,116,39991.4930208333,2009-06-27,11:49:57
31.295955,121.544832,0,115,39991.4930787037,2009-06-27,11:50:02
31.295955,121.544832,0,115,39991.4931134259,2009-06-27,11:50:05
31.295955,121.544835,0,115,39991.4931365741,2009-06-27,11:50:07
31.296031,121.544848,0,114,39991.4931944444,2009-06-27,11:50:12
31.296059,121.544857,0,113,39991.4932523148,2009-06-27,11:50:17
31.296043,121.544855,0,112,39991.4933101852,2009-06-27,11:50:22
31.29603,121.544867,0,112,39991.4933680556,2009-06-27,11:50:27
31.296014,121.544882,0,112,39991.4934259259,2009-06-27,11:50:32
31.296021,121.544892,0,112,39991.4934837963,2009-06-27,11:50:37
31.296013,121.544898,0,112,39991.4935416667,2009-06-27,11:50:42
31.296007,121.544903,0,112,39991.493599537,2009-06-27,11:50:47
31.296007,121.544903,0,112,39991.4936342593,2009-06-27,11:50:50
31.296014,121.544903,0,112,39991.4936574074,2009-06-27,11:50:52
31.296056,121.544895,0,112,39991.4937152778,2009-06-27,11:50:57
31.296133,121.544866,0,113,39991.4937731481,2009-06-27,11:51:02
31.296161,121.544855,0,115,39991.4938310185,2009-06-27,11:51:07
31.296177,121.544835,0,115,39991.4938888889,2009-06-27,11:51:12
31.296134,121.544841,0,115,39991.4939467593,2009-06-27,11:51:17
31.29613,121.544831,0,112,39991.4940046296,2009-06-27,11:51:22
31.296138,121.544829,0,112,39991.4940625,2009-06-27,11:51:27
31.296145,121.54483,0,112,39991.4941203704,2009-06-27,11:51:32
31.296145,121.54483,0,112,39991.4941550926,2009-06-27,11:51:35
31.296151,121.544828,0,113,39991.4941782407,2009-06-27,11:51:37
31.296129,121.544814,0,112,39991.4942361111,2009-06-27,11:51:42
31.296087,121.544807,0,111,39991.4942939815,2009-06-27,11:51:47
31.296089,121.544807,0,111,39991.4943518518,2009-06-27,11:51:52
31.296089,121.544807,0,111,39991.4943865741,2009-06-27,11:51:55
31.296081,121.544806,0,111,39991.4944097222,2009-06-27,11:51:57
31.296066,121.544808,0,111,39991.4944675926,2009-06-27,11:52:02
31.296042,121.544807,0,112,39991.494525463,2009-06-27,11:52:07
31.296041,121.544806,0,112,39991.4945833333,2009-06-27,11:52:12
31.296047,121.544807,0,112,39991.4946412037,2009-06-27,11:52:17
31.296049,121.544807,0,112,39991.4946990741,2009-06-27,11:52:22
31.296049,121.54481,0,112,39991.4947569444,2009-06-27,11:52:27
31.296051,121.544809,0,112,39991.4948148148,2009-06-27,11:52:32
31.296052,121.544811,0,112,39991.4948726852,2009-06-27,11:52:37
31.296053,121.54481,0,112,39991.4949305556,2009-06-27,11:52:42
31.296052,121.544811,0,112,39991.4949884259,2009-06-27,11:52:47
31.296051,121.544818,0,112,39991.4950462963,2009-06-27,11:52:52
31.296049,121.544818,0,112,39991.4951041667,2009-06-27,11:52:57
31.296048,121.544817,0,111,39991.495162037,2009-06-27,11:53:02
31.296052,121.544812,0,111,39991.4952199074,2009-06-27,11:53:07
31.296057,121.54481,0,111,39991.4952777778,2009-06-27,11:53:12
31.29606,121.544809,0,111,39991.4953356481,2009-06-27,11:53:17
31.296058,121.544808,0,111,39991.4953935185,2009-06-27,11:53:22
31.296058,121.544808,0,111,39991.4954282407,2009-06-27,11:53:25
31.296053,121.544814,0,111,39991.4954513889,2009-06-27,11:53:27
31.296037,121.544833,0,110,39991.4955092593,2009-06-27,11:53:32
31.296022,121.544837,0,109,39991.4955671296,2009-06-27,11:53:37
31.296012,121.544845,0,107,39991.495625,2009-06-27,11:53:42
31.296021,121.544844,0,105,39991.4956828704,2009-06-27,11:53:47
31.296027,121.54484,0,104,39991.4957407407,2009-06-27,11:53:52
31.296026,121.54484,0,104,39991.4957986111,2009-06-27,11:53:57
31.296026,121.54484,0,104,39991.4958333333,2009-06-27,11:54:00
31.296029,121.54484,0,104,39991.4958564815,2009-06-27,11:54:02
31.295995,121.544841,0,105,39991.4959143519,2009-06-27,11:54:07
31.295955,121.544835,0,106,39991.4959722222,2009-06-27,11:54:12
31.295952,121.54483,0,106,39991.4960300926,2009-06-27,11:54:17
31.295949,121.544826,0,106,39991.496087963,2009-06-27,11:54:22
31.295949,121.544826,0,106,39991.4961226852,2009-06-27,11:54:25
31.295952,121.544823,0,106,39991.4961458333,2009-06-27,11:54:27
31.295908,121.544834,0,104,39991.4962037037,2009-06-27,11:54:32
31.295867,121.544864,0,102,39991.4962615741,2009-06-27,11:54:37
31.29585,121.544877,0,100,39991.4963194444,2009-06-27,11:54:42
31.295872,121.54486,0,99,39991.4963773148,2009-06-27,11:54:47
31.295893,121.544843,0,101,39991.4964351852,2009-06-27,11:54:52
31.295925,121.544816,0,98,39991.4964930556,2009-06-27,11:54:57
31.295958,121.544799,0,95,39991.4965509259,2009-06-27,11:55:02
31.295999,121.544795,0,94,39991.4966087963,2009-06-27,11:55:07
31.296043,121.544797,0,96,39991.4966666667,2009-06-27,11:55:12
31.296075,121.544791,0,95,39991.496724537,2009-06-27,11:55:17
31.296089,121.544797,0,99,39991.4967824074,2009-06-27,11:55:22
31.296089,121.544797,0,99,39991.4968171296,2009-06-27,11:55:25
31.296097,121.544793,0,101,39991.4968402778,2009-06-27,11:55:27
31.296108,121.544763,0,105,39991.4968981481,2009-06-27,11:55:32
31.296108,121.544763,0,105,39991.4969328704,2009-06-27,11:55:35
31.296105,121.544755,0,109,39991.4969560185,2009-06-27,11:55:37
31.296104,121.544746,0,110,39991.4970138889,2009-06-27,11:55:42
31.296103,121.544753,0,110,39991.4970717593,2009-06-27,11:55:47
31.296099,121.544751,0,111,39991.4971296296,2009-06-27,11:55:52
31.296098,121.544744,0,111,39991.4971875,2009-06-27,11:55:57
31.296098,121.544744,0,111,39991.4972222222,2009-06-27,11:56:00
31.296101,121.544749,0,111,39991.4972453704,2009-06-27,11:56:02
31.296139,121.544772,0,111,39991.4973032407,2009-06-27,11:56:07
31.296188,121.544778,0,109,39991.4973611111,2009-06-27,11:56:12
31.296253,121.544759,0,108,39991.4974189815,2009-06-27,11:56:17
31.296334,121.544746,0,109,39991.4974768519,2009-06-27,11:56:22
31.296403,121.544749,0,113,39991.4975347222,2009-06-27,11:56:27
31.296435,121.544744,0,115,39991.4975925926,2009-06-27,11:56:32
31.29642,121.544735,0,113,39991.497650463,2009-06-27,11:56:37
31.296438,121.544687,0,113,39991.4977083333,2009-06-27,11:56:42
31.296434,121.54464,0,109,39991.4977662037,2009-06-27,11:56:47
31.296421,121.544628,0,109,39991.4978240741,2009-06-27,11:56:52
31.296421,121.544619,0,109,39991.4978819444,2009-06-27,11:56:57
31.296417,121.544616,0,109,39991.4979398148,2009-06-27,11:57:02
31.296417,121.544616,0,109,39991.497974537,2009-06-27,11:57:05
31.296415,121.544615,0,109,39991.4979976852,2009-06-27,11:57:07
31.296415,121.544624,0,109,39991.4980555556,2009-06-27,11:57:12
31.296416,121.544634,0,109,39991.4981134259,2009-06-27,11:57:17
31.296368,121.544668,0,111,39991.4981712963,2009-06-27,11:57:22
31.296299,121.544696,0,113,39991.4982291667,2009-06-27,11:57:27
31.296254,121.54471,0,115,39991.498287037,2009-06-27,11:57:32
31.296233,121.544696,0,117,39991.4983449074,2009-06-27,11:57:37
31.296218,121.54472,0,115,39991.4984027778,2009-06-27,11:57:42
31.296195,121.544735,0,112,39991.4984606481,2009-06-27,11:57:47
31.296195,121.544735,0,112,39991.4984953704,2009-06-27,11:57:50
31.296199,121.544741,0,112,39991.4985185185,2009-06-27,11:57:52
31.296184,121.544748,0,112,39991.4985763889,2009-06-27,11:57:57
31.296152,121.544738,0,112,39991.4986342593,2009-06-27,11:58:02
31.296144,121.544728,0,113,39991.4986921296,2009-06-27,11:58:07
31.296139,121.544729,0,113,39991.49875,2009-06-27,11:58:12
31.295953,121.544932,0,106,39991.5078356481,2009-06-27,12:11:17
31.295903,121.544984,0,107,39991.5078935185,2009-06-27,12:11:22
31.295822,121.545034,0,108,39991.5079513889,2009-06-27,12:11:27
31.295813,121.545057,0,112,39991.5080092593,2009-06-27,12:11:32
31.295813,121.545057,0,112,39991.5080439815,2009-06-27,12:11:35
31.295812,121.545065,0,114,39991.5080671296,2009-06-27,12:11:37
31.295814,121.545053,0,117,39991.508125,2009-06-27,12:11:42
31.295869,121.545017,0,120,39991.5081828704,2009-06-27,12:11:47
31.295929,121.544989,0,121,39991.5082407407,2009-06-27,12:11:52
31.295991,121.54495,0,121,39991.5082986111,2009-06-27,12:11:57
31.29605,121.544917,0,116,39991.5083564815,2009-06-27,12:12:02
31.296079,121.544888,0,110,39991.5084143518,2009-06-27,12:12:07
31.296066,121.544882,0,107,39991.5084722222,2009-06-27,12:12:12
31.296071,121.544872,0,107,39991.5085300926,2009-06-27,12:12:17
31.296101,121.544849,0,106,39991.508587963,2009-06-27,12:12:22
31.296113,121.54484,0,106,39991.5086458333,2009-06-27,12:12:27
31.296093,121.544845,0,104,39991.5087037037,2009-06-27,12:12:32
31.29607,121.544846,0,103,39991.5087615741,2009-06-27,12:12:37
31.296093,121.54484,0,104,39991.5088194444,2009-06-27,12:12:42
31.296105,121.544845,0,106,39991.5088773148,2009-06-27,12:12:47
31.296105,121.544845,0,106,39991.508912037,2009-06-27,12:12:50
31.296109,121.544852,0,107,39991.5089351852,2009-06-27,12:12:52
31.296072,121.544871,0,106,39991.5089930556,2009-06-27,12:12:57
31.296057,121.544877,0,102,39991.5090509259,2009-06-27,12:13:02
31.296042,121.544891,0,102,39991.5091087963,2009-06-27,12:13:07
31.296018,121.544898,0,103,39991.5091666667,2009-06-27,12:13:12
31.295994,121.544887,0,104,39991.509224537,2009-06-27,12:13:17
31.295992,121.544885,0,105,39991.5092824074,2009-06-27,12:13:22
31.295992,121.544885,0,105,39991.5093171296,2009-06-27,12:13:25
31.295991,121.544878,0,105,39991.5093402778,2009-06-27,12:13:27
31.296007,121.544861,0,108,39991.5093981481,2009-06-27,12:13:32
31.296021,121.544853,0,111,39991.5094560185,2009-06-27,12:13:37
31.295989,121.544853,0,113,39991.5095138889,2009-06-27,12:13:42
31.295987,121.544839,0,116,39991.5095717593,2009-06-27,12:13:47
31.295987,121.544839,0,116,39991.5096064815,2009-06-27,12:13:50
31.295981,121.544839,0,118,39991.5096296296,2009-06-27,12:13:52
31.295986,121.54485,0,119,39991.5096875,2009-06-27,12:13:57
31.295986,121.54485,0,119,39991.5097222222,2009-06-27,12:14:00
31.295987,121.544845,0,119,39991.5097453704,2009-06-27,12:14:02
31.296003,121.544819,0,116,39991.5098032407,2009-06-27,12:14:07
31.295989,121.544808,0,115,39991.5098611111,2009-06-27,12:14:12
31.295989,121.544808,0,115,39991.5098958333,2009-06-27,12:14:15
31.295982,121.544807,0,118,39991.5099189815,2009-06-27,12:14:17
31.29597,121.544827,0,122,39991.5099768518,2009-06-27,12:14:22
31.295947,121.544839,0,123,39991.5100347222,2009-06-27,12:14:27
31.295942,121.544825,0,122,39991.5100925926,2009-06-27,12:14:32
31.295968,121.544821,0,121,39991.510150463,2009-06-27,12:14:37
31.295969,121.544814,0,122,39991.5102083333,2009-06-27,12:14:42
31.295972,121.544813,0,123,39991.5102662037,2009-06-27,12:14:47
31.295972,121.544813,0,123,39991.5103009259,2009-06-27,12:14:50
31.29598,121.544806,0,123,39991.5103240741,2009-06-27,12:14:52
31.29601,121.544817,0,123,39991.5103819444,2009-06-27,12:14:57
31.296011,121.544813,0,125,39991.5104398148,2009-06-27,12:15:02
31.296008,121.544809,0,125,39991.5104976852,2009-06-27,12:15:07
31.296008,121.544809,0,125,39991.5105324074,2009-06-27,12:15:10
31.296011,121.544802,0,125,39991.5105555556,2009-06-27,12:15:12
31.29603,121.544795,0,127,39991.5106134259,2009-06-27,12:15:17
31.29608,121.544799,0,131,39991.5106712963,2009-06-27,12:15:22
31.29614,121.544798,0,137,39991.5107291667,2009-06-27,12:15:27
31.296115,121.544784,0,141,39991.510787037,2009-06-27,12:15:32
31.296051,121.544798,0,142,39991.5108449074,2009-06-27,12:15:37
31.29603,121.544806,0,140,39991.5109027778,2009-06-27,12:15:42
31.296067,121.544796,0,139,39991.5109606481,2009-06-27,12:15:47
31.296101,121.544786,0,140,39991.5110185185,2009-06-27,12:15:52
31.296121,121.544756,0,138,39991.5110763889,2009-06-27,12:15:57
31.296108,121.544721,0,135,39991.5111342593,2009-06-27,12:16:02
31.296082,121.544701,0,131,39991.5111921296,2009-06-27,12:16:07
31.296082,121.544701,0,131,39991.5112268519,2009-06-27,12:16:10
31.296075,121.544702,0,131,39991.51125,2009-06-27,12:16:12
31.296063,121.544703,0,131,39991.5113078704,2009-06-27,12:16:17
31.296031,121.544705,0,129,39991.5113657407,2009-06-27,12:16:22
31.296018,121.544701,0,127,39991.5114236111,2009-06-27,12:16:27
31.296029,121.544713,0,128,39991.5114814815,2009-06-27,12:16:32
31.296067,121.544702,0,131,39991.5115393519,2009-06-27,12:16:37
31.296067,121.544694,0,131,39991.5115972222,2009-06-27,12:16:42
31.296067,121.544694,0,131,39991.5116319444,2009-06-27,12:16:45
31.296064,121.544697,0,131,39991.5116550926,2009-06-27,12:16:47
31.296098,121.544681,0,129,39991.511712963,2009-06-27,12:16:52
31.296128,121.544686,0,130,39991.5117708333,2009-06-27,12:16:57
31.296117,121.544686,0,132,39991.5118287037,2009-06-27,12:17:02
31.296118,121.544657,0,133,39991.5118865741,2009-06-27,12:17:07
31.296131,121.544624,0,134,39991.5119444444,2009-06-27,12:17:12
31.296143,121.544604,0,137,39991.5120023148,2009-06-27,12:17:17
31.296159,121.544615,0,140,39991.5120601852,2009-06-27,12:17:22
31.296162,121.544632,0,143,39991.5121180556,2009-06-27,12:17:27
31.296142,121.544624,0,144,39991.5121759259,2009-06-27,12:17:32
31.29618,121.544629,0,145,39991.5122337963,2009-06-27,12:17:37
31.296208,121.544632,0,144,39991.5122916667,2009-06-27,12:17:42
31.296215,121.544604,0,144,39991.512349537,2009-06-27,12:17:47
31.296199,121.544579,0,145,39991.5124074074,2009-06-27,12:17:52
31.296202,121.544605,0,145,39991.5124652778,2009-06-27,12:17:57
31.296203,121.544607,0,145,39991.5125231481,2009-06-27,12:18:02
31.296206,121.544611,0,145,39991.5125810185,2009-06-27,12:18:07
31.296206,121.544611,0,145,39991.5126157407,2009-06-27,12:18:10
31.296206,121.544618,0,146,39991.5126388889,2009-06-27,12:18:12
31.29615,121.544633,0,146,39991.5126967593,2009-06-27,12:18:17
31.296123,121.544682,0,148,39991.5127546296,2009-06-27,12:18:22
31.296122,121.544694,0,149,39991.5128125,2009-06-27,12:18:27
31.296131,121.544697,0,149,39991.5128703704,2009-06-27,12:18:32
31.296136,121.544694,0,149,39991.5129282407,2009-06-27,12:18:37
31.296136,121.544694,0,149,39991.512962963,2009-06-27,12:18:40
31.296136,121.5447,0,153,39991.5129861111,2009-06-27,12:18:42
31.296132,121.544713,0,160,39991.5130439815,2009-06-27,12:18:47
31.296132,121.544713,0,160,39991.5130787037,2009-06-27,12:18:50
31.296128,121.544709,0,162,39991.5131018519,2009-06-27,12:18:52
31.296119,121.544685,0,163,39991.5131597222,2009-06-27,12:18:57
31.296128,121.544696,0,169,39991.5132175926,2009-06-27,12:19:02
31.296151,121.544712,0,168,39991.513275463,2009-06-27,12:19:07
31.296167,121.544714,0,171,39991.5133333333,2009-06-27,12:19:12
31.296167,121.544714,0,171,39991.5133680556,2009-06-27,12:19:15
31.296171,121.544707,0,175,39991.5133912037,2009-06-27,12:19:17
31.296173,121.544679,0,176,39991.5134490741,2009-06-27,12:19:22
31.296172,121.544678,0,173,39991.5135069444,2009-06-27,12:19:27
31.296172,121.544678,0,173,39991.5135416667,2009-06-27,12:19:30
31.296172,121.544685,0,171,39991.5135648148,2009-06-27,12:19:32
31.296159,121.544683,0,169,39991.5136226852,2009-06-27,12:19:37
31.296124,121.544703,0,167,39991.5136805556,2009-06-27,12:19:42
31.296101,121.544719,0,165,39991.5137384259,2009-06-27,12:19:47
31.296078,121.544726,0,165,39991.5137962963,2009-06-27,12:19:52
31.296062,121.544725,0,166,39991.5138541667,2009-06-27,12:19:57
31.296062,121.544725,0,166,39991.5138888889,2009-06-27,12:20:00
31.296059,121.544718,0,169,39991.513912037,2009-06-27,12:20:02
31.296045,121.54473,0,168,39991.5139699074,2009-06-27,12:20:07
31.296047,121.544728,0,169,39991.5140277778,2009-06-27,12:20:12
31.296041,121.544724,0,169,39991.5140856481,2009-06-27,12:20:17
31.296041,121.544724,0,169,39991.5141203704,2009-06-27,12:20:20
31.296046,121.544729,0,169,39991.5141435185,2009-06-27,12:20:22
31.296071,121.54476,0,168,39991.5142013889,2009-06-27,12:20:27
31.296083,121.544793,0,170,39991.5142592593,2009-06-27,12:20:32
31.296083,121.544793,0,170,39991.5142939815,2009-06-27,12:20:35
31.296084,121.5448,0,170,39991.5143171296,2009-06-27,12:20:37
31.29608,121.544784,0,171,39991.514375,2009-06-27,12:20:42
31.29608,121.544784,0,171,39991.5144097222,2009-06-27,12:20:45
31.296082,121.544783,0,170,39991.5144328704,2009-06-27,12:20:47
31.296072,121.544789,0,170,39991.5144907407,2009-06-27,12:20:52
31.296057,121.544794,0,170,39991.5145486111,2009-06-27,12:20:57
31.296059,121.544797,0,169,39991.5146064815,2009-06-27,12:21:02
31.296059,121.544797,0,169,39991.5146412037,2009-06-27,12:21:05
31.296052,121.544803,0,170,39991.5146643519,2009-06-27,12:21:07
31.296014,121.544797,0,168,39991.5147222222,2009-06-27,12:21:12
31.296037,121.544808,0,164,39991.5147800926,2009-06-27,12:21:17
31.296039,121.54481,0,164,39991.514837963,2009-06-27,12:21:22
31.296036,121.54481,0,164,39991.5148958333,2009-06-27,12:21:27
31.296034,121.54481,0,164,39991.5149537037,2009-06-27,12:21:32
31.296034,121.54481,0,164,39991.5149884259,2009-06-27,12:21:35
31.296041,121.544812,0,164,39991.5150115741,2009-06-27,12:21:37
31.296054,121.544805,0,164,39991.5150694444,2009-06-27,12:21:42
31.296046,121.544795,0,164,39991.5151273148,2009-06-27,12:21:47
31.296046,121.544795,0,164,39991.515162037,2009-06-27,12:21:50
31.296053,121.544797,0,164,39991.5151851852,2009-06-27,12:21:52
31.296046,121.544751,0,167,39991.5152430556,2009-06-27,12:21:57
31.296033,121.544744,0,169,39991.5153009259,2009-06-27,12:22:02
31.296017,121.544755,0,169,39991.5153587963,2009-06-27,12:22:07
31.295984,121.544749,0,169,39991.5154166667,2009-06-27,12:22:12
31.295967,121.544746,0,172,39991.515474537,2009-06-27,12:22:17
31.295972,121.544741,0,172,39991.5155324074,2009-06-27,12:22:22
31.295972,121.544741,0,172,39991.5155671296,2009-06-27,12:22:25
31.295975,121.544738,0,173,39991.5155902778,2009-06-27,12:22:27
31.295994,121.544732,0,174,39991.5156481481,2009-06-27,12:22:32
31.296033,121.544741,0,174,39991.5157060185,2009-06-27,12:22:37
31.296079,121.54475,0,174,39991.5157638889,2009-06-27,12:22:42
31.296098,121.54476,0,174,39991.5158217593,2009-06-27,12:22:47
31.296098,121.54476,0,174,39991.5158564815,2009-06-27,12:22:50
31.296103,121.544754,0,174,39991.5158796296,2009-06-27,12:22:52
31.296087,121.544731,0,174,39991.5159375,2009-06-27,12:22:57
31.296087,121.544731,0,174,39991.5159722222,2009-06-27,12:23:00
31.296082,121.54473,0,173,39991.5159953704,2009-06-27,12:23:02
31.296109,121.544756,0,172,39991.5160532407,2009-06-27,12:23:07
31.296118,121.544745,0,172,39991.5161111111,2009-06-27,12:23:12
31.296111,121.54473,0,171,39991.5161689815,2009-06-27,12:23:17
31.296107,121.544714,0,170,39991.5162268518,2009-06-27,12:23:22
31.296099,121.544715,0,169,39991.5162847222,2009-06-27,12:23:27
31.296099,121.544715,0,169,39991.5163194444,2009-06-27,12:23:30
31.296101,121.544707,0,169,39991.5163425926,2009-06-27,12:23:32
31.296103,121.544717,0,169,39991.516400463,2009-06-27,12:23:37
31.29609,121.544713,0,170,39991.5164583333,2009-06-27,12:23:42
31.296098,121.544722,0,170,39991.5165162037,2009-06-27,12:23:47
31.296098,121.544725,0,170,39991.5165740741,2009-06-27,12:23:52
31.296098,121.544725,0,170,39991.5166087963,2009-06-27,12:23:55
31.29609,121.54472,0,170,39991.5166319444,2009-06-27,12:23:57
31.2961,121.544735,0,172,39991.5166898148,2009-06-27,12:24:02
31.2961,121.544735,0,172,39991.516724537,2009-06-27,12:24:05
31.2961,121.544732,0,172,39991.5167476852,2009-06-27,12:24:07
31.296066,121.544685,0,172,39991.5168055556,2009-06-27,12:24:12
31.296076,121.544686,0,172,39991.5168634259,2009-06-27,12:24:17
31.29608,121.544686,0,173,39991.5169212963,2009-06-27,12:24:22
31.29608,121.544686,0,173,39991.5169560185,2009-06-27,12:24:25
31.296159,121.544948,0,207,39991.5218981481,2009-06-27,12:31:32
31.296189,121.544982,0,207,39991.5219560185,2009-06-27,12:31:37
31.296188,121.544978,0,206,39991.5220138889,2009-06-27,12:31:42
31.29619,121.544983,0,206,39991.5220717593,2009-06-27,12:31:47
31.29619,121.544983,0,206,39991.5221064815,2009-06-27,12:31:50
31.296186,121.544981,0,206,39991.5221296296,2009-06-27,12:31:52
31.296179,121.544949,0,202,39991.5221875,2009-06-27,12:31:57
31.296179,121.544932,0,201,39991.5222453704,2009-06-27,12:32:02
31.296185,121.544929,0,201,39991.5223032407,2009-06-27,12:32:07
31.296185,121.544929,0,201,39991.522337963,2009-06-27,12:32:10
31.296179,121.544934,0,203,39991.5223611111,2009-06-27,12:32:12
31.296186,121.544955,0,203,39991.5224189815,2009-06-27,12:32:17
31.296213,121.544971,0,202,39991.5224768519,2009-06-27,12:32:22
31.296234,121.544998,0,201,39991.5225347222,2009-06-27,12:32:27
31.29622,121.545,0,200,39991.5225925926,2009-06-27,12:32:32
31.296212,121.545002,0,200,39991.522650463,2009-06-27,12:32:37
31.296207,121.545003,0,200,39991.5227083333,2009-06-27,12:32:42
31.296201,121.544999,0,200,39991.5227662037,2009-06-27,12:32:47
31.296194,121.544996,0,200,39991.5228240741,2009-06-27,12:32:52
31.296194,121.544989,0,200,39991.5228819444,2009-06-27,12:32:57
31.29619,121.544985,0,201,39991.5229398148,2009-06-27,12:33:02
31.29619,121.544981,0,201,39991.5229976852,2009-06-27,12:33:07
31.29619,121.544981,0,201,39991.5230324074,2009-06-27,12:33:10
31.296192,121.544974,0,201,39991.5230555556,2009-06-27,12:33:12
31.296177,121.544959,0,201,39991.5231134259,2009-06-27,12:33:17
31.296128,121.54492,0,202,39991.5231712963,2009-06-27,12:33:22
31.296092,121.544887,0,203,39991.5232291667,2009-06-27,12:33:27
31.296049,121.544857,0,204,39991.523287037,2009-06-27,12:33:32
31.296031,121.54481,0,204,39991.5233449074,2009-06-27,12:33:37
31.29603,121.544787,0,205,39991.5234027778,2009-06-27,12:33:42
31.296036,121.544799,0,206,39991.5234606481,2009-06-27,12:33:47
31.29604,121.544808,0,207,39991.5235185185,2009-06-27,12:33:52
31.296035,121.544832,0,208,39991.5235763889,2009-06-27,12:33:57
31.296014,121.544859,0,208,39991.5236342593,2009-06-27,12:34:02
31.296014,121.544859,0,208,39991.5236689815,2009-06-27,12:34:05
31.296011,121.544867,0,208,39991.5236921296,2009-06-27,12:34:07
31.296015,121.544951,0,208,39991.52375,2009-06-27,12:34:12
31.296013,121.545016,0,209,39991.5238078704,2009-06-27,12:34:17
31.296016,121.54504,0,211,39991.5238657407,2009-06-27,12:34:22
31.296032,121.544938,0,209,39991.5239236111,2009-06-27,12:34:27
31.296035,121.544903,0,208,39991.5239814815,2009-06-27,12:34:32
31.296033,121.544871,0,207,39991.5240393518,2009-06-27,12:34:37
31.296037,121.544871,0,205,39991.5240972222,2009-06-27,12:34:42
31.296037,121.544871,0,205,39991.5241319444,2009-06-27,12:34:45
31.296043,121.544868,0,205,39991.5241550926,2009-06-27,12:34:47
31.296052,121.544872,0,205,39991.524212963,2009-06-27,12:34:52
31.296044,121.544867,0,200,39991.5242708333,2009-06-27,12:34:57
31.296041,121.544866,0,198,39991.5243287037,2009-06-27,12:35:02
31.296038,121.544872,0,197,39991.5243865741,2009-06-27,12:35:07
31.296038,121.544872,0,197,39991.5244212963,2009-06-27,12:35:10
31.29603,121.544874,0,197,39991.5244444444,2009-06-27,12:35:12
31.296,121.544878,0,196,39991.5245023148,2009-06-27,12:35:17
31.295967,121.544891,0,195,39991.5245601852,2009-06-27,12:35:22
31.295969,121.544934,0,196,39991.5246180556,2009-06-27,12:35:27
31.295995,121.544943,0,195,39991.5246759259,2009-06-27,12:35:32
31.29603,121.544934,0,190,39991.5247337963,2009-06-27,12:35:37
31.296036,121.544889,0,186,39991.5247916667,2009-06-27,12:35:42
31.296041,121.54486,0,184,39991.524849537,2009-06-27,12:35:47
31.296058,121.544868,0,184,39991.5249074074,2009-06-27,12:35:52
31.296088,121.544882,0,183,39991.5249652778,2009-06-27,12:35:57
31.296102,121.544887,0,184,39991.5250231481,2009-06-27,12:36:02
31.296113,121.544888,0,184,39991.5250810185,2009-06-27,12:36:07
31.296156,121.544884,0,183,39991.5251388889,2009-06-27,12:36:12
31.296148,121.544834,0,181,39991.5251967593,2009-06-27,12:36:17
31.296137,121.5448,0,180,39991.5252546296,2009-06-27,12:36:22
31.296091,121.544755,0,178,39991.5253125,2009-06-27,12:36:27
31.296063,121.54475,0,176,39991.5253703704,2009-06-27,12:36:32
31.296066,121.544763,0,175,39991.5254282407,2009-06-27,12:36:37
31.296096,121.544807,0,175,39991.5254861111,2009-06-27,12:36:42
31.296091,121.544833,0,175,39991.5255439815,2009-06-27,12:36:47
31.296046,121.544827,0,175,39991.5256018518,2009-06-27,12:36:52
31.296046,121.544827,0,175,39991.5256365741,2009-06-27,12:36:55
31.296038,121.544832,0,175,39991.5256597222,2009-06-27,12:36:57
31.296042,121.544847,0,174,39991.5257175926,2009-06-27,12:37:02
31.296047,121.544859,0,174,39991.525775463,2009-06-27,12:37:07
31.296047,121.544859,0,174,39991.5258101852,2009-06-27,12:37:10
31.296046,121.544866,0,174,39991.5258333333,2009-06-27,12:37:12
31.296054,121.544882,0,173,39991.5258912037,2009-06-27,12:37:17
31.296054,121.544882,0,173,39991.5259259259,2009-06-27,12:37:20
31.29606,121.544877,0,171,39991.5259490741,2009-06-27,12:37:22
31.296051,121.544868,0,171,39991.5260069444,2009-06-27,12:37:27
31.296051,121.544868,0,171,39991.5260416667,2009-06-27,12:37:30
31.296048,121.544866,0,171,39991.5260648148,2009-06-27,12:37:32
31.296068,121.544848,0,170,39991.5261226852,2009-06-27,12:37:37
31.296114,121.544813,0,169,39991.5261805556,2009-06-27,12:37:42
31.296141,121.544788,0,169,39991.5262384259,2009-06-27,12:37:47
31.296138,121.544752,0,168,39991.5262962963,2009-06-27,12:37:52
31.29615,121.544724,0,167,39991.5263541667,2009-06-27,12:37:57
31.296174,121.544714,0,166,39991.526412037,2009-06-27,12:38:02
31.296204,121.544715,0,164,39991.5264699074,2009-06-27,12:38:07
31.296224,121.544722,0,164,39991.5265277778,2009-06-27,12:38:12
31.296241,121.544716,0,163,39991.5265856481,2009-06-27,12:38:17
31.296238,121.544708,0,162,39991.5265972222,2009-06-27,12:38:18
31.296234,121.544681,0,162,39991.5266550926,2009-06-27,12:38:23
31.296202,121.544629,0,161,39991.526712963,2009-06-27,12:38:28
31.296162,121.544558,0,160,39991.5267708333,2009-06-27,12:38:33
31.296112,121.544505,0,159,39991.5268287037,2009-06-27,12:38:38
31.296103,121.544483,0,160,39991.5268865741,2009-06-27,12:38:43
31.296073,121.544421,0,156,39991.5272916667,2009-06-27,12:39:18
31.295949,121.544288,0,112,39991.527349537,2009-06-27,12:39:23
31.29593,121.544286,0,112,39991.5274074074,2009-06-27,12:39:28
31.295877,121.544267,0,118,39991.5274189815,2009-06-27,12:39:29
31.295944,121.544321,0,115,39991.5274768519,2009-06-27,12:39:34
31.296034,121.544376,0,101,39991.5275347222,2009-06-27,12:39:39
31.296044,121.54438,0,100,39991.5275462963,2009-06-27,12:39:40
31.296034,121.544399,0,97,39991.5276041667,2009-06-27,12:39:45
31.296037,121.544392,0,97,39991.527662037,2009-06-27,12:39:50
31.296037,121.544392,0,97,39991.5276851852,2009-06-27,12:39:52
31.296035,121.544387,0,97,39991.5277083333,2009-06-27,12:39:54
31.295989,121.544396,0,96,39991.5277662037,2009-06-27,12:39:59
31.295938,121.544435,0,94,39991.5278240741,2009-06-27,12:40:04
31.295911,121.544455,0,89,39991.5278819444,2009-06-27,12:40:09
31.295879,121.544511,0,85,39991.5279398148,2009-06-27,12:40:14
31.295834,121.544523,0,79,39991.5279976852,2009-06-27,12:40:19
31.295811,121.544529,0,77,39991.5280555556,2009-06-27,12:40:24
31.295771,121.544534,0,79,39991.5281018519,2009-06-27,12:40:28
31.295689,121.544523,0,82,39991.5281597222,2009-06-27,12:40:33
31.295648,121.544536,0,84,39991.5282175926,2009-06-27,12:40:38
31.295588,121.544554,0,84,39991.528275463,2009-06-27,12:40:43
31.295556,121.544551,0,85,39991.5283333333,2009-06-27,12:40:48
31.295538,121.544586,0,86,39991.5283912037,2009-06-27,12:40:53
31.295476,121.544593,0,89,39991.5284490741,2009-06-27,12:40:58
31.29542,121.544651,0,89,39991.5285069444,2009-06-27,12:41:03
31.295351,121.5447,0,89,39991.5285648148,2009-06-27,12:41:08
31.295311,121.54473,0,88,39991.5286226852,2009-06-27,12:41:13
31.295258,121.544761,0,89,39991.5286805556,2009-06-27,12:41:18
31.295205,121.544773,0,90,39991.5287384259,2009-06-27,12:41:23
31.29514,121.544767,0,90,39991.5287962963,2009-06-27,12:41:28
31.295069,121.544764,0,90,39991.5288541667,2009-06-27,12:41:33
31.295064,121.544819,0,88,39991.528912037,2009-06-27,12:41:38
31.295053,121.544877,0,84,39991.5289699074,2009-06-27,12:41:43
31.29501,121.544915,0,82,39991.5290277778,2009-06-27,12:41:48
31.29495,121.544939,0,81,39991.5290856481,2009-06-27,12:41:53
31.29489,121.544955,0,81,39991.5291435185,2009-06-27,12:41:58
31.294819,121.544948,0,81,39991.5292013889,2009-06-27,12:42:03
31.29478,121.545004,0,80,39991.5292592593,2009-06-27,12:42:08
31.294731,121.545057,0,78,39991.5293171296,2009-06-27,12:42:13
31.294688,121.545102,0,78,39991.529375,2009-06-27,12:42:18
31.29463,121.545125,0,79,39991.5294328704,2009-06-27,12:42:23
31.294559,121.54514,0,79,39991.5294907407,2009-06-27,12:42:28
31.294489,121.545151,0,78,39991.5295486111,2009-06-27,12:42:33
31.294427,121.545151,0,78,39991.5296064815,2009-06-27,12:42:38
31.29436,121.545155,0,78,39991.5296643519,2009-06-27,12:42:43
31.294322,121.545194,0,83,39991.5297222222,2009-06-27,12:42:48
31.294301,121.545258,0,85,39991.5297800926,2009-06-27,12:42:53
31.294257,121.545305,0,84,39991.529837963,2009-06-27,12:42:58
31.294223,121.545365,0,85,39991.5298958333,2009-06-27,12:43:03
31.294189,121.54541,0,85,39991.5299537037,2009-06-27,12:43:08
31.294158,121.545466,0,86,39991.5300115741,2009-06-27,12:43:13
31.294133,121.54552,0,86,39991.5300694444,2009-06-27,12:43:18
31.294118,121.54559,0,84,39991.5301273148,2009-06-27,12:43:23
31.294057,121.545622,0,84,39991.5301851852,2009-06-27,12:43:28
31.294023,121.545663,0,85,39991.5302430556,2009-06-27,12:43:33
31.293986,121.545699,0,85,39991.5303009259,2009-06-27,12:43:38
31.293968,121.545742,0,88,39991.5303587963,2009-06-27,12:43:43
31.293906,121.545746,0,91,39991.5304166667,2009-06-27,12:43:48
31.293861,121.545765,0,96,39991.530474537,2009-06-27,12:43:53
31.293827,121.545805,0,100,39991.5305324074,2009-06-27,12:43:58
31.293764,121.545845,0,101,39991.5305902778,2009-06-27,12:44:03
31.29369,121.545887,0,101,39991.5306481481,2009-06-27,12:44:08
31.293605,121.545916,0,101,39991.5307060185,2009-06-27,12:44:13
31.293547,121.54594,0,102,39991.5307638889,2009-06-27,12:44:18
31.293488,121.545982,0,104,39991.5308217593,2009-06-27,12:44:23
31.293458,121.546044,0,108,39991.5308796296,2009-06-27,12:44:28
31.293397,121.546078,0,113,39991.5309375,2009-06-27,12:44:33
31.293359,121.546126,0,114,39991.5309953704,2009-06-27,12:44:38
31.293331,121.5462,0,115,39991.5310532407,2009-06-27,12:44:43
31.293287,121.546239,0,115,39991.5311111111,2009-06-27,12:44:48
31.293218,121.546272,0,116,39991.5311689815,2009-06-27,12:44:53
31.29317,121.546321,0,116,39991.5312268519,2009-06-27,12:44:58
31.29313,121.546369,0,118,39991.5312847222,2009-06-27,12:45:03
31.29309,121.546425,0,120,39991.5313425926,2009-06-27,12:45:08
31.293063,121.546489,0,121,39991.531400463,2009-06-27,12:45:13
31.293007,121.546532,0,123,39991.5314583333,2009-06-27,12:45:18
31.29295,121.54656,0,124,39991.5315162037,2009-06-27,12:45:23
31.29287,121.546574,0,122,39991.5315740741,2009-06-27,12:45:28
31.292803,121.546615,0,121,39991.5316319444,2009-06-27,12:45:33
31.292736,121.546637,0,123,39991.5316898148,2009-06-27,12:45:38
31.292761,121.546704,0,125,39991.5317476852,2009-06-27,12:45:43
31.292756,121.546762,0,123,39991.5318055556,2009-06-27,12:45:48
31.292736,121.546794,0,125,39991.5318634259,2009-06-27,12:45:53
31.292721,121.546811,0,124,39991.5319212963,2009-06-27,12:45:58
31.292709,121.546815,0,125,39991.5319560185,2009-06-27,12:46:01
31.292681,121.546808,0,129,39991.5320138889,2009-06-27,12:46:06
31.292649,121.546838,0,133,39991.5320717593,2009-06-27,12:46:11
31.292583,121.546769,0,130,39991.5321296296,2009-06-27,12:46:16
31.292567,121.546711,0,125,39991.5321875,2009-06-27,12:46:21
31.292517,121.546664,0,124,39991.5322453704,2009-06-27,12:46:26
31.292469,121.54663,0,119,39991.5323032407,2009-06-27,12:46:31
31.292406,121.546624,0,115,39991.5323611111,2009-06-27,12:46:36
31.292328,121.546615,0,113,39991.5324189815,2009-06-27,12:46:41
31.292313,121.5466,0,111,39991.5324421296,2009-06-27,12:46:43
31.292247,121.546595,0,109,39991.5325,2009-06-27,12:46:48
31.292171,121.546618,0,107,39991.5325578704,2009-06-27,12:46:53
31.292127,121.546651,0,106,39991.5326157407,2009-06-27,12:46:58
31.292072,121.546673,0,102,39991.5326736111,2009-06-27,12:47:03
31.292042,121.546699,0,100,39991.5327314815,2009-06-27,12:47:08
31.292009,121.54674,0,100,39991.5327893518,2009-06-27,12:47:13
31.291963,121.546775,0,100,39991.5328472222,2009-06-27,12:47:18
31.291927,121.546827,0,100,39991.5329050926,2009-06-27,12:47:23
31.291889,121.546875,0,99,39991.532962963,2009-06-27,12:47:28
31.291857,121.546928,0,98,39991.5330208333,2009-06-27,12:47:33
31.29181,121.546975,0,98,39991.5330787037,2009-06-27,12:47:38
31.29178,121.547015,0,96,39991.5331365741,2009-06-27,12:47:43
31.291731,121.547061,0,97,39991.5331944444,2009-06-27,12:47:48
31.291674,121.547098,0,97,39991.5332523148,2009-06-27,12:47:53
31.291633,121.547141,0,98,39991.5333101852,2009-06-27,12:47:58
31.291586,121.547186,0,100,39991.5333680556,2009-06-27,12:48:03
31.291541,121.54723,0,102,39991.5334259259,2009-06-27,12:48:08
31.291513,121.547296,0,106,39991.5334837963,2009-06-27,12:48:13
31.291475,121.54735,0,108,39991.5335416667,2009-06-27,12:48:18
31.291429,121.547384,0,110,39991.533599537,2009-06-27,12:48:23
31.291413,121.54746,0,114,39991.5336574074,2009-06-27,12:48:28
31.291364,121.547519,0,117,39991.5337152778,2009-06-27,12:48:33
31.291329,121.547577,0,118,39991.5337731481,2009-06-27,12:48:38
31.291277,121.547617,0,120,39991.5338310185,2009-06-27,12:48:43
31.29124,121.54768,0,123,39991.5338888889,2009-06-27,12:48:48
31.291202,121.547731,0,126,39991.5339467593,2009-06-27,12:48:53
31.291161,121.547789,0,130,39991.5340046296,2009-06-27,12:48:58
31.291119,121.547849,0,135,39991.5340625,2009-06-27,12:49:03
31.291073,121.54791,0,139,39991.5341203704,2009-06-27,12:49:08
31.291041,121.547972,0,143,39991.5341782407,2009-06-27,12:49:13
31.291006,121.54802,0,147,39991.5342361111,2009-06-27,12:49:18
31.290962,121.548076,0,149,39991.5342939815,2009-06-27,12:49:23
31.290915,121.548119,0,154,39991.5343518518,2009-06-27,12:49:28
31.290883,121.548177,0,147,39991.5344097222,2009-06-27,12:49:33
31.290852,121.548239,0,136,39991.5344675926,2009-06-27,12:49:38
31.290825,121.548289,0,125,39991.534525463,2009-06-27,12:49:43
31.290791,121.548323,0,122,39991.5345833333,2009-06-27,12:49:48
31.290747,121.548345,0,122,39991.5346412037,2009-06-27,12:49:53
31.290705,121.548379,0,123,39991.5346990741,2009-06-27,12:49:58
31.290666,121.548423,0,129,39991.5347569444,2009-06-27,12:50:03
31.290629,121.548472,0,131,39991.5348148148,2009-06-27,12:50:08
31.290604,121.548518,0,131,39991.5348726852,2009-06-27,12:50:13
31.290572,121.54858,0,126,39991.5349305556,2009-06-27,12:50:18
31.290541,121.548635,0,117,39991.5349884259,2009-06-27,12:50:23
31.2905,121.548679,0,112,39991.5350462963,2009-06-27,12:50:28
31.290492,121.548717,0,107,39991.5351041667,2009-06-27,12:50:33
31.290461,121.548763,0,101,39991.535162037,2009-06-27,12:50:38
31.290442,121.548801,0,98,39991.5352199074,2009-06-27,12:50:43
31.290414,121.548827,0,96,39991.5352777778,2009-06-27,12:50:48
31.290381,121.54887,0,92,39991.5353356482,2009-06-27,12:50:53
31.290354,121.548922,0,91,39991.5353935185,2009-06-27,12:50:58
31.290315,121.548964,0,90,39991.5354513889,2009-06-27,12:51:03
31.29028,121.549036,0,87,39991.5355092593,2009-06-27,12:51:08
31.290253,121.549091,0,83,39991.5355671296,2009-06-27,12:51:13
31.29023,121.549155,0,79,39991.535625,2009-06-27,12:51:18
31.29019,121.549205,0,78,39991.5356828704,2009-06-27,12:51:23
31.290143,121.549236,0,78,39991.5357407407,2009-06-27,12:51:28
31.29009,121.549287,0,77,39991.5357986111,2009-06-27,12:51:33
31.290045,121.54936,0,77,39991.5358564815,2009-06-27,12:51:38
31.290006,121.549432,0,78,39991.5359143519,2009-06-27,12:51:43
31.289966,121.549508,0,79,39991.5359722222,2009-06-27,12:51:48
31.289935,121.549588,0,81,39991.5360300926,2009-06-27,12:51:53
31.289879,121.549615,0,84,39991.536087963,2009-06-27,12:51:58
31.289815,121.54963,0,87,39991.5361458333,2009-06-27,12:52:03
31.289797,121.549718,0,89,39991.5362037037,2009-06-27,12:52:08
31.289748,121.549764,0,91,39991.5362615741,2009-06-27,12:52:13
31.289698,121.549792,0,93,39991.5363194444,2009-06-27,12:52:18
31.289652,121.549824,0,94,39991.5363773148,2009-06-27,12:52:23
31.289619,121.549869,0,95,39991.5364351852,2009-06-27,12:52:28
31.28959,121.549919,0,98,39991.5364930556,2009-06-27,12:52:33
31.289552,121.549957,0,100,39991.5365509259,2009-06-27,12:52:38
31.289554,121.550054,0,101,39991.5366087963,2009-06-27,12:52:43
31.289556,121.550142,0,103,39991.5366666667,2009-06-27,12:52:48
31.289527,121.550203,0,106,39991.536724537,2009-06-27,12:52:53
31.289472,121.550227,0,108,39991.5367824074,2009-06-27,12:52:58
31.289429,121.550276,0,110,39991.5368402778,2009-06-27,12:53:03
31.289375,121.550324,0,113,39991.5368981481,2009-06-27,12:53:08
31.289323,121.550369,0,117,39991.5369560185,2009-06-27,12:53:13
31.289293,121.550447,0,121,39991.5370138889,2009-06-27,12:53:18
31.289282,121.550493,0,124,39991.5370717593,2009-06-27,12:53:23
31.289259,121.55052,0,127,39991.5371296296,2009-06-27,12:53:28
31.289213,121.550535,0,130,39991.5371875,2009-06-27,12:53:33
31.289159,121.550531,0,132,39991.5372453704,2009-06-27,12:53:38
31.289117,121.550545,0,133,39991.5373032407,2009-06-27,12:53:43
31.289065,121.550583,0,135,39991.5373611111,2009-06-27,12:53:48
31.289038,121.550625,0,136,39991.5374189815,2009-06-27,12:53:53
31.289019,121.550696,0,138,39991.5374768519,2009-06-27,12:53:58
31.28908,121.550823,0,138,39991.5375347222,2009-06-27,12:54:03
31.289063,121.550837,0,141,39991.5375925926,2009-06-27,12:54:08
31.289028,121.550836,0,143,39991.537650463,2009-06-27,12:54:13
31.289009,121.550796,0,145,39991.5377083333,2009-06-27,12:54:18
31.288968,121.550741,0,148,39991.5377662037,2009-06-27,12:54:23
31.288931,121.550687,0,151,39991.5378240741,2009-06-27,12:54:28
31.288873,121.55064,0,154,39991.5378819444,2009-06-27,12:54:33
31.288841,121.550614,0,158,39991.5379398148,2009-06-27,12:54:38
31.288783,121.550591,0,160,39991.5379976852,2009-06-27,12:54:43
31.288756,121.550552,0,163,39991.5380555556,2009-06-27,12:54:48
31.288728,121.550531,0,166,39991.5381134259,2009-06-27,12:54:53
31.288677,121.550495,0,168,39991.5381712963,2009-06-27,12:54:58
31.288621,121.550466,0,170,39991.5382291667,2009-06-27,12:55:03
31.288566,121.550439,0,172,39991.538287037,2009-06-27,12:55:08
31.288501,121.550417,0,174,39991.5383449074,2009-06-27,12:55:13
31.288455,121.55038,0,176,39991.5384027778,2009-06-27,12:55:18
31.288453,121.550334,0,177,39991.5384606481,2009-06-27,12:55:23
31.288442,121.550259,0,176,39991.5385185185,2009-06-27,12:55:28
31.288387,121.550193,0,175,39991.5385763889,2009-06-27,12:55:33
31.288342,121.550131,0,174,39991.5386342593,2009-06-27,12:55:38
31.288387,121.550065,0,170,39991.5386921296,2009-06-27,12:55:43
31.28844,121.550019,0,165,39991.53875,2009-06-27,12:55:48
31.288503,121.549982,0,163,39991.5388078704,2009-06-27,12:55:53
31.288558,121.549925,0,160,39991.5388657407,2009-06-27,12:55:58
31.288606,121.549885,0,158,39991.5389236111,2009-06-27,12:56:03
31.288642,121.549832,0,156,39991.5389814815,2009-06-27,12:56:08
31.288661,121.549772,0,158,39991.5390393519,2009-06-27,12:56:13
31.288719,121.549751,0,159,39991.5390972222,2009-06-27,12:56:18
31.288778,121.549715,0,160,39991.5391550926,2009-06-27,12:56:23
31.288804,121.549679,0,159,39991.539212963,2009-06-27,12:56:28
31.288842,121.549635,0,161,39991.5392708333,2009-06-27,12:56:33
31.288882,121.549588,0,162,39991.5393287037,2009-06-27,12:56:38
31.288938,121.549557,0,164,39991.5393865741,2009-06-27,12:56:43
31.288979,121.549499,0,166,39991.5394444444,2009-06-27,12:56:48
31.288943,121.549334,0,166,39991.5395023148,2009-06-27,12:56:53
31.288943,121.549291,0,166,39991.539525463,2009-06-27,12:56:55
31.288995,121.549245,0,167,39991.5395833333,2009-06-27,12:57:00
31.289012,121.549198,0,171,39991.5396412037,2009-06-27,12:57:05
31.289052,121.549153,0,171,39991.5396990741,2009-06-27,12:57:10
31.289093,121.549094,0,169,39991.5397569444,2009-06-27,12:57:15
31.289113,121.549053,0,168,39991.5398148148,2009-06-27,12:57:20
31.289137,121.548986,0,175,39991.5398726852,2009-06-27,12:57:25
31.289111,121.548954,0,181,39991.5399305556,2009-06-27,12:57:30
31.289105,121.548939,0,187,39991.5399884259,2009-06-27,12:57:35
31.289116,121.54892,0,190,39991.5400462963,2009-06-27,12:57:40
31.289122,121.548906,0,191,39991.5401041667,2009-06-27,12:57:45
31.28914,121.548929,0,193,39991.540162037,2009-06-27,12:57:50
31.289138,121.548936,0,193,39991.5401736111,2009-06-27,12:57:51
31.289148,121.548955,0,195,39991.5402314815,2009-06-27,12:57:56
31.289162,121.548968,0,197,39991.5402893518,2009-06-27,12:58:01
31.289195,121.548969,0,198,39991.5403472222,2009-06-27,12:58:06
31.289238,121.548946,0,199,39991.5404050926,2009-06-27,12:58:11
31.289305,121.548918,0,200,39991.540462963,2009-06-27,12:58:16
31.289389,121.548923,0,200,39991.5405208333,2009-06-27,12:58:21
31.289494,121.548939,0,201,39991.5405787037,2009-06-27,12:58:26
31.289632,121.548977,0,202,39991.5406365741,2009-06-27,12:58:31
31.287439,121.551465,0,1959,39991.545162037,2009-06-27,13:05:02
31.288005,121.550403,0,1063,39991.5452199074,2009-06-27,13:05:07
31.287994,121.550398,0,1063,39991.5452777778,2009-06-27,13:05:12
31.288069,121.550362,0,1060,39991.5453356481,2009-06-27,13:05:17
31.288078,121.550353,0,1059,39991.5453935185,2009-06-27,13:05:22
31.288179,121.550263,0,1044,39991.5454513889,2009-06-27,13:05:27
31.288285,121.550191,0,1024,39991.5455092593,2009-06-27,13:05:32
31.288285,121.550184,0,1024,39991.5455671296,2009-06-27,13:05:37
31.288285,121.550184,0,1024,39991.5456018519,2009-06-27,13:05:40
31.288293,121.550188,0,1023,39991.545625,2009-06-27,13:05:42
31.288332,121.550183,0,1015,39991.5456828704,2009-06-27,13:05:47
31.288416,121.550172,0,997,39991.5457407407,2009-06-27,13:05:52
31.288419,121.550172,0,997,39991.5457986111,2009-06-27,13:05:57
31.288419,121.550172,0,997,39991.5458333333,2009-06-27,13:06:00
31.288424,121.550175,0,996,39991.5458564815,2009-06-27,13:06:02
31.288414,121.550165,0,986,39991.5459143519,2009-06-27,13:06:07
31.288416,121.550163,0,983,39991.5459722222,2009-06-27,13:06:12
31.288422,121.550164,0,982,39991.5460300926,2009-06-27,13:06:17
31.288422,121.550164,0,982,39991.5460648148,2009-06-27,13:06:20
31.288428,121.550166,0,978,39991.546087963,2009-06-27,13:06:22
31.288429,121.55018,0,975,39991.5461458333,2009-06-27,13:06:27
31.288423,121.550182,0,975,39991.5462037037,2009-06-27,13:06:32
31.288423,121.550182,0,975,39991.5462384259,2009-06-27,13:06:35
31.288424,121.550175,0,975,39991.5462615741,2009-06-27,13:06:37
31.288424,121.550166,0,975,39991.5463194444,2009-06-27,13:06:42
31.288419,121.550183,0,972,39991.5463773148,2009-06-27,13:06:47
31.288401,121.550245,0,966,39991.5464351852,2009-06-27,13:06:52
31.2884,121.550246,0,966,39991.5464930556,2009-06-27,13:06:57
31.288392,121.550246,0,965,39991.5465509259,2009-06-27,13:07:02
31.28839,121.550244,0,965,39991.5466087963,2009-06-27,13:07:07
31.28839,121.550244,0,965,39991.5466435185,2009-06-27,13:07:10
31.288395,121.55024,0,964,39991.5466666667,2009-06-27,13:07:12
31.288449,121.550219,0,948,39991.546724537,2009-06-27,13:07:17
31.288448,121.55024,0,943,39991.5467824074,2009-06-27,13:07:22
31.288448,121.55024,0,943,39991.5468171296,2009-06-27,13:07:25
31.288448,121.550239,0,943,39991.5468402778,2009-06-27,13:07:27
31.288482,121.55023,0,936,39991.5468981481,2009-06-27,13:07:32
31.288515,121.55024,0,933,39991.5469560185,2009-06-27,13:07:37
31.288515,121.55024,0,933,39991.5469907407,2009-06-27,13:07:40
31.288519,121.550247,0,933,39991.5470138889,2009-06-27,13:07:42
31.288539,121.550276,0,928,39991.5470717593,2009-06-27,13:07:47
31.288566,121.550297,0,923,39991.5471296296,2009-06-27,13:07:52
31.288599,121.550315,0,916,39991.5471875,2009-06-27,13:07:57
31.288608,121.550307,0,915,39991.5472222222,2009-06-27,13:08:00
31.28864,121.550308,0,898,39991.5472800926,2009-06-27,13:08:05
31.288635,121.550303,0,897,39991.547337963,2009-06-27,13:08:10
31.288636,121.550301,0,895,39991.5473958333,2009-06-27,13:08:15
31.288636,121.550301,0,895,39991.5474305556,2009-06-27,13:08:18
31.288631,121.550295,0,895,39991.5474537037,2009-06-27,13:08:20
31.288623,121.550285,0,893,39991.5475115741,2009-06-27,13:08:25
31.2887,121.550203,0,886,39991.5475694444,2009-06-27,13:08:30
31.288793,121.550131,0,875,39991.5476273148,2009-06-27,13:08:35
31.288802,121.550115,0,872,39991.5476851852,2009-06-27,13:08:40
31.288802,121.550115,0,872,39991.5477199074,2009-06-27,13:08:43
31.28881,121.550108,0,872,39991.5477430556,2009-06-27,13:08:45
31.288811,121.550098,0,872,39991.5477777778,2009-06-27,13:08:48
31.288774,121.550043,0,860,39991.5478356481,2009-06-27,13:08:53
31.288748,121.550025,0,853,39991.5478703704,2009-06-27,13:08:56
31.288698,121.549976,0,843,39991.5479282407,2009-06-27,13:09:01
31.288698,121.549976,0,843,39991.547962963,2009-06-27,13:09:04
31.288692,121.549969,0,840,39991.5479861111,2009-06-27,13:09:06
31.28869,121.549955,0,839,39991.5480439815,2009-06-27,13:09:11
31.288716,121.549951,0,838,39991.5481018518,2009-06-27,13:09:16
31.288759,121.549941,0,837,39991.5481597222,2009-06-27,13:09:21
31.288783,121.549941,0,837,39991.5482175926,2009-06-27,13:09:26
31.288824,121.549967,0,837,39991.548275463,2009-06-27,13:09:31
31.288876,121.549997,0,836,39991.5483333333,2009-06-27,13:09:36
31.288932,121.550008,0,836,39991.5483912037,2009-06-27,13:09:41
31.288967,121.550029,0,835,39991.5484490741,2009-06-27,13:09:46
31.288967,121.550029,0,835,39991.5484837963,2009-06-27,13:09:49
31.288968,121.550021,0,836,39991.5485069444,2009-06-27,13:09:51
31.288999,121.550018,0,836,39991.5485648148,2009-06-27,13:09:56
31.288959,121.549917,0,836,39991.5486226852,2009-06-27,13:10:01
31.288884,121.549851,0,834,39991.5486805556,2009-06-27,13:10:06
31.288797,121.549817,0,830,39991.5487384259,2009-06-27,13:10:11
31.288716,121.549768,0,826,39991.5487962963,2009-06-27,13:10:16
31.288701,121.549758,0,825,39991.5488078704,2009-06-27,13:10:17
31.288616,121.549703,0,819,39991.5488657407,2009-06-27,13:10:22
31.288606,121.549693,0,818,39991.5488773148,2009-06-27,13:10:23
31.288571,121.549682,0,815,39991.548912037,2009-06-27,13:10:26
31.288556,121.549658,0,812,39991.5489583333,2009-06-27,13:10:30
31.288568,121.549618,0,808,39991.5490162037,2009-06-27,13:10:35
31.288594,121.549609,0,806,39991.5490740741,2009-06-27,13:10:40
31.288633,121.549591,0,804,39991.5491319444,2009-06-27,13:10:45
31.28864,121.549577,0,802,39991.5491898148,2009-06-27,13:10:50
31.288613,121.549579,0,800,39991.5492476852,2009-06-27,13:10:55
31.288586,121.549628,0,799,39991.5493055556,2009-06-27,13:11:00
31.288564,121.549684,0,799,39991.5493634259,2009-06-27,13:11:05
31.288539,121.549715,0,799,39991.5494212963,2009-06-27,13:11:10
31.28851,121.549745,0,800,39991.5494791667,2009-06-27,13:11:15
31.28851,121.549745,0,800,39991.5495138889,2009-06-27,13:11:18
31.288502,121.549746,0,800,39991.549537037,2009-06-27,13:11:20
31.288485,121.549745,0,800,39991.5495949074,2009-06-27,13:11:25
31.288527,121.549722,0,800,39991.5496527778,2009-06-27,13:11:30
31.288527,121.549722,0,800,39991.5496875,2009-06-27,13:11:33
31.288525,121.549715,0,800,39991.5497106481,2009-06-27,13:11:35
31.288522,121.549634,0,800,39991.5497685185,2009-06-27,13:11:40
31.288423,121.549573,0,798,39991.5498263889,2009-06-27,13:11:45
31.288192,121.549424,0,698,39991.5530092593,2009-06-27,13:16:20
31.288184,121.549413,0,698,39991.5530671296,2009-06-27,13:16:25
31.288178,121.549405,0,697,39991.553125,2009-06-27,13:16:30
31.288174,121.549398,0,696,39991.5531828704,2009-06-27,13:16:35
31.288174,121.549398,0,696,39991.5532175926,2009-06-27,13:16:38
31.288171,121.549403,0,692,39991.5532407407,2009-06-27,13:16:40
31.288105,121.549279,0,672,39991.5532986111,2009-06-27,13:16:45
31.288093,121.549232,0,660,39991.5533564815,2009-06-27,13:16:50
31.288081,121.549219,0,654,39991.5534143519,2009-06-27,13:16:55
31.288076,121.549206,0,652,39991.5534722222,2009-06-27,13:17:00
31.28807,121.549189,0,645,39991.5535300926,2009-06-27,13:17:05
31.288063,121.549182,0,641,39991.553587963,2009-06-27,13:17:10
31.288058,121.549179,0,638,39991.5536458333,2009-06-27,13:17:15
31.288056,121.549173,0,635,39991.5537037037,2009-06-27,13:17:20
31.288056,121.549173,0,635,39991.5537384259,2009-06-27,13:17:23
31.288048,121.549168,0,630,39991.5537615741,2009-06-27,13:17:25
31.288038,121.549165,0,626,39991.5538194444,2009-06-27,13:17:30
31.288031,121.549161,0,621,39991.5538773148,2009-06-27,13:17:35
31.288031,121.549161,0,621,39991.553912037,2009-06-27,13:17:38
31.288024,121.549155,0,616,39991.5539351852,2009-06-27,13:17:40
31.288021,121.549143,0,610,39991.5539930556,2009-06-27,13:17:45
31.288025,121.549132,0,600,39991.5540509259,2009-06-27,13:17:50
31.288032,121.549103,0,589,39991.5541087963,2009-06-27,13:17:55
31.288059,121.549093,0,578,39991.5541666667,2009-06-27,13:18:00
31.2881,121.549024,0,550,39991.554224537,2009-06-27,13:18:05
31.288128,121.549019,0,533,39991.5542824074,2009-06-27,13:18:10
31.288144,121.548987,0,510,39991.5543171296,2009-06-27,13:18:13
31.288153,121.548947,0,484,39991.554375,2009-06-27,13:18:18
31.28816,121.548938,0,478,39991.5544328704,2009-06-27,13:18:23
31.288171,121.548935,0,472,39991.5544907407,2009-06-27,13:18:28
31.288215,121.548953,0,462,39991.5545486111,2009-06-27,13:18:33
31.288232,121.548961,0,462,39991.5546064815,2009-06-27,13:18:38
31.288242,121.548971,0,451,39991.5546643519,2009-06-27,13:18:43
31.288261,121.549003,0,439,39991.5547222222,2009-06-27,13:18:48
31.288266,121.549031,0,426,39991.5547800926,2009-06-27,13:18:53
31.288288,121.549054,0,417,39991.554837963,2009-06-27,13:18:58
31.288314,121.549076,0,400,39991.5548958333,2009-06-27,13:19:03
31.288314,121.549076,0,400,39991.5549305556,2009-06-27,13:19:06
31.288314,121.549079,0,401,39991.5549537037,2009-06-27,13:19:08
31.288309,121.549065,0,391,39991.5550115741,2009-06-27,13:19:13
31.288309,121.549065,0,391,39991.5550462963,2009-06-27,13:19:16
31.288301,121.549057,0,387,39991.5550694444,2009-06-27,13:19:18
31.288269,121.549001,0,374,39991.5551273148,2009-06-27,13:19:23
31.288235,121.548933,0,357,39991.5551851852,2009-06-27,13:19:28
31.288203,121.548909,0,342,39991.5552430556,2009-06-27,13:19:33
31.288162,121.548884,0,326,39991.5553009259,2009-06-27,13:19:38
31.288163,121.548886,0,308,39991.5553587963,2009-06-27,13:19:43
31.288163,121.548886,0,308,39991.5553935185,2009-06-27,13:19:46
31.288167,121.54888,0,304,39991.5554166667,2009-06-27,13:19:48
31.288174,121.548812,0,280,39991.555474537,2009-06-27,13:19:53
31.288204,121.548805,0,258,39991.5555324074,2009-06-27,13:19:58
31.288235,121.548764,0,244,39991.5555902778,2009-06-27,13:20:03
31.288265,121.54874,0,231,39991.5556481481,2009-06-27,13:20:08
31.288284,121.548741,0,224,39991.5557060185,2009-06-27,13:20:13
31.288291,121.548736,0,220,39991.5557638889,2009-06-27,13:20:18
31.288298,121.548729,0,216,39991.5558217593,2009-06-27,13:20:23
31.288305,121.548734,0,211,39991.5558796296,2009-06-27,13:20:28
31.288312,121.548737,0,206,39991.5559375,2009-06-27,13:20:33
31.288312,121.548737,0,206,39991.5559722222,2009-06-27,13:20:36
31.288312,121.548742,0,201,39991.5559953704,2009-06-27,13:20:38
31.288352,121.548772,0,184,39991.5560532407,2009-06-27,13:20:43
31.28839,121.548813,0,160,39991.5561111111,2009-06-27,13:20:48
31.288392,121.548853,0,155,39991.5561689815,2009-06-27,13:20:53
31.288395,121.548868,0,149,39991.5562268518,2009-06-27,13:20:58
31.288395,121.548876,0,144,39991.5562847222,2009-06-27,13:21:03
31.28831,121.548766,0,19,39991.5584027778,2009-06-27,13:24:06
31.288096,121.549578,0,22,39991.5589583333,2009-06-27,13:24:54
31.288377,121.549383,0,22,39991.5590162037,2009-06-27,13:24:59
31.288695,121.54898,0,23,39991.5590740741,2009-06-27,13:25:04
31.28877,121.548973,0,22,39991.5591319444,2009-06-27,13:25:09
31.28879,121.548961,0,22,39991.5591898148,2009-06-27,13:25:14
31.288787,121.548938,0,22,39991.5592476852,2009-06-27,13:25:19
31.288771,121.548908,0,22,39991.5593055556,2009-06-27,13:25:24
31.288722,121.548849,0,22,39991.5593634259,2009-06-27,13:25:29
31.288671,121.548789,0,22,39991.5594212963,2009-06-27,13:25:34
31.288644,121.548766,0,22,39991.5594791667,2009-06-27,13:25:39
31.288619,121.548764,0,22,39991.559537037,2009-06-27,13:25:44
31.288589,121.548798,0,23,39991.5595949074,2009-06-27,13:25:49
31.288564,121.548817,0,23,39991.5596527778,2009-06-27,13:25:54
31.288551,121.548865,0,23,39991.5597106481,2009-06-27,13:25:59
31.288559,121.548905,0,24,39991.5597685185,2009-06-27,13:26:04
31.288572,121.548898,0,25,39991.5598263889,2009-06-27,13:26:09
31.288577,121.548875,0,26,39991.5598842593,2009-06-27,13:26:14
31.288588,121.548876,0,26,39991.5599421296,2009-06-27,13:26:19
31.288891,121.549078,0,28,39991.56,2009-06-27,13:26:24
31.289076,121.549107,0,33,39991.5600578704,2009-06-27,13:26:29
31.289147,121.549014,0,43,39991.5601157407,2009-06-27,13:26:34
31.289174,121.54896,0,49,39991.5601736111,2009-06-27,13:26:39
31.289166,121.54895,0,53,39991.5602314815,2009-06-27,13:26:44
31.289166,121.54895,0,53,39991.5602662037,2009-06-27,13:26:47
31.289161,121.548951,0,55,39991.5602893519,2009-06-27,13:26:49
31.289278,121.548946,0,62,39991.5603472222,2009-06-27,13:26:54
31.289431,121.548975,0,79,39991.5604050926,2009-06-27,13:26:59
31.289472,121.548979,0,88,39991.560462963,2009-06-27,13:27:04
31.289481,121.548983,0,92,39991.5605208333,2009-06-27,13:27:09
31.289481,121.548983,0,92,39991.5605555556,2009-06-27,13:27:12
31.289485,121.548989,0,97,39991.5605787037,2009-06-27,13:27:14
31.289459,121.549004,0,103,39991.5606365741,2009-06-27,13:27:19
31.289409,121.549025,0,102,39991.5606944444,2009-06-27,13:27:24
31.289249,121.549069,0,99,39991.5607523148,2009-06-27,13:27:29
31.289177,121.5491,0,100,39991.5608101852,2009-06-27,13:27:34
31.289124,121.549149,0,101,39991.5608680556,2009-06-27,13:27:39
31.289089,121.549185,0,102,39991.5609259259,2009-06-27,13:27:44
31.289051,121.549223,0,103,39991.5609837963,2009-06-27,13:27:49
31.289017,121.549277,0,105,39991.5610416667,2009-06-27,13:27:54
31.288994,121.54935,0,105,39991.561099537,2009-06-27,13:27:59
31.288966,121.54941,0,106,39991.5611574074,2009-06-27,13:28:04
31.288921,121.54946,0,108,39991.5612152778,2009-06-27,13:28:09
31.288878,121.549513,0,108,39991.5612731481,2009-06-27,13:28:14
31.288833,121.549556,0,110,39991.5613310185,2009-06-27,13:28:19
31.28877,121.549585,0,112,39991.5613888889,2009-06-27,13:28:24
31.288723,121.549626,0,115,39991.5614467593,2009-06-27,13:28:29
31.28866,121.549659,0,118,39991.5615046296,2009-06-27,13:28:34
31.288609,121.549692,0,121,39991.5615625,2009-06-27,13:28:39
31.288562,121.549729,0,123,39991.5616203704,2009-06-27,13:28:44
31.288522,121.549769,0,125,39991.5616782407,2009-06-27,13:28:49
31.288475,121.549806,0,128,39991.5617361111,2009-06-27,13:28:54
31.288462,121.549858,0,131,39991.5617939815,2009-06-27,13:28:59
31.28841,121.549898,0,133,39991.5618518519,2009-06-27,13:29:04
31.288362,121.549943,0,134,39991.5619097222,2009-06-27,13:29:09
31.288292,121.549974,0,137,39991.5619675926,2009-06-27,13:29:14
31.28825,121.549955,0,140,39991.562025463,2009-06-27,13:29:19
31.288208,121.549888,0,145,39991.5620833333,2009-06-27,13:29:24
31.288147,121.549757,0,148,39991.5621412037,2009-06-27,13:29:29
31.288116,121.549658,0,149,39991.5621990741,2009-06-27,13:29:34
31.288183,121.549683,0,153,39991.5622569444,2009-06-27,13:29:39
31.288217,121.549703,0,153,39991.5623148148,2009-06-27,13:29:44
31.288235,121.549737,0,139,39991.5623726852,2009-06-27,13:29:49
31.288242,121.549761,0,142,39991.5624305556,2009-06-27,13:29:54
31.288246,121.549773,0,143,39991.5624884259,2009-06-27,13:29:59
31.288247,121.549775,0,143,39991.5625,2009-06-27,13:30:00
31.288249,121.549782,0,144,39991.5625578704,2009-06-27,13:30:05
31.288249,121.549788,0,144,39991.5626157407,2009-06-27,13:30:10
31.288249,121.549788,0,144,39991.562650463,2009-06-27,13:30:13
31.288248,121.549782,0,144,39991.5626736111,2009-06-27,13:30:15
31.288251,121.549753,0,144,39991.5627314815,2009-06-27,13:30:20
31.288274,121.549733,0,144,39991.5627893518,2009-06-27,13:30:25
31.288276,121.549757,0,144,39991.5628472222,2009-06-27,13:30:30
31.288276,121.549757,0,144,39991.5628819444,2009-06-27,13:30:33
31.288277,121.549763,0,144,39991.5629050926,2009-06-27,13:30:35
31.28828,121.549778,0,144,39991.562962963,2009-06-27,13:30:40
31.288279,121.549792,0,144,39991.5630208333,2009-06-27,13:30:45
31.288271,121.54983,0,144,39991.5630787037,2009-06-27,13:30:50
31.288204,121.549818,0,144,39991.5631365741,2009-06-27,13:30:55
31.288226,121.549808,0,144,39991.5631944444,2009-06-27,13:31:00
31.288132,121.54992,0,144,39991.5632523148,2009-06-27,13:31:05
31.287997,121.549887,0,145,39991.5633101852,2009-06-27,13:31:10
31.28803,121.549833,0,146,39991.5633680556,2009-06-27,13:31:15
31.28803,121.549833,0,146,39991.5634027778,2009-06-27,13:31:18
31.288028,121.549826,0,146,39991.5634259259,2009-06-27,13:31:20
31.288028,121.549817,0,146,39991.5634837963,2009-06-27,13:31:25
31.288024,121.549807,0,146,39991.5635416667,2009-06-27,13:31:30
31.288024,121.549807,0,146,39991.5635763889,2009-06-27,13:31:33
31.288021,121.549799,0,146,39991.563599537,2009-06-27,13:31:35
31.288017,121.54981,0,146,39991.5636574074,2009-06-27,13:31:40
31.288039,121.549816,0,146,39991.5637152778,2009-06-27,13:31:45
31.287976,121.549814,0,146,39991.5637731481,2009-06-27,13:31:50
31.287973,121.549817,0,146,39991.5638310185,2009-06-27,13:31:55
31.28797,121.549825,0,146,39991.5638888889,2009-06-27,13:32:00
31.28797,121.549825,0,146,39991.5639236111,2009-06-27,13:32:03
31.287964,121.549833,0,146,39991.5639467593,2009-06-27,13:32:05
31.287914,121.549848,0,147,39991.5640046296,2009-06-27,13:32:10
31.287877,121.549878,0,147,39991.5640625,2009-06-27,13:32:15
31.288141,121.549907,0,169,39991.5665972222,2009-06-27,13:35:54
31.2882,121.549956,0,164,39991.5666550926,2009-06-27,13:35:59
31.288222,121.549984,0,164,39991.566712963,2009-06-27,13:36:04
31.288228,121.54998,0,164,39991.5667708333,2009-06-27,13:36:09
31.288236,121.549974,0,163,39991.5668287037,2009-06-27,13:36:14
31.288242,121.54997,0,163,39991.5668865741,2009-06-27,13:36:19
31.288242,121.54997,0,163,39991.5669212963,2009-06-27,13:36:22
31.288244,121.549975,0,163,39991.5669444444,2009-06-27,13:36:24
31.28829,121.550056,0,162,39991.5670023148,2009-06-27,13:36:29
31.288361,121.550162,0,141,39991.5670601852,2009-06-27,13:36:34
31.288413,121.550215,0,122,39991.5671180556,2009-06-27,13:36:39
31.288428,121.550214,0,120,39991.5671759259,2009-06-27,13:36:44
31.288429,121.550216,0,119,39991.5672337963,2009-06-27,13:36:49
31.288432,121.55022,0,119,39991.5672916667,2009-06-27,13:36:54
31.288432,121.55022,0,119,39991.5673263889,2009-06-27,13:36:57
31.288437,121.550225,0,119,39991.567349537,2009-06-27,13:36:59
31.28846,121.550264,0,112,39991.5674074074,2009-06-27,13:37:04
31.288481,121.550316,0,107,39991.5674652778,2009-06-27,13:37:09
31.288499,121.550336,0,103,39991.5675231481,2009-06-27,13:37:14
31.288528,121.550361,0,102,39991.5675810185,2009-06-27,13:37:19
31.288537,121.550386,0,103,39991.5676388889,2009-06-27,13:37:24
31.288562,121.550438,0,104,39991.5676967593,2009-06-27,13:37:29
31.288584,121.550492,0,107,39991.5677546296,2009-06-27,13:37:34
31.288617,121.550518,0,109,39991.5678125,2009-06-27,13:37:39
31.288641,121.550568,0,108,39991.5678703704,2009-06-27,13:37:44
31.288665,121.550616,0,109,39991.5679282407,2009-06-27,13:37:49
31.288693,121.550661,0,111,39991.5679861111,2009-06-27,13:37:54
31.288693,121.550724,0,113,39991.5680439815,2009-06-27,13:37:59
31.288689,121.550789,0,115,39991.5681018519,2009-06-27,13:38:04
31.288717,121.550795,0,116,39991.5681597222,2009-06-27,13:38:09
31.288749,121.550831,0,117,39991.5682175926,2009-06-27,13:38:14
31.288816,121.550838,0,118,39991.568275463,2009-06-27,13:38:19
31.288872,121.550879,0,120,39991.5683333333,2009-06-27,13:38:24
31.28891,121.550903,0,122,39991.5683912037,2009-06-27,13:38:29
31.28895,121.550907,0,123,39991.5684490741,2009-06-27,13:38:34
31.288979,121.550907,0,123,39991.5685069444,2009-06-27,13:38:39
31.289024,121.550854,0,123,39991.5685648148,2009-06-27,13:38:44
31.289079,121.550797,0,123,39991.5686226852,2009-06-27,13:38:49
31.289125,121.550739,0,123,39991.5686805556,2009-06-27,13:38:54
31.289166,121.550682,0,123,39991.5687384259,2009-06-27,13:38:59
31.289234,121.550598,0,125,39991.5687962963,2009-06-27,13:39:04
31.289265,121.550503,0,126,39991.5688541667,2009-06-27,13:39:09
31.289294,121.550441,0,127,39991.568912037,2009-06-27,13:39:14
31.289324,121.55039,0,129,39991.5689699074,2009-06-27,13:39:19
31.289353,121.550388,0,131,39991.5690277778,2009-06-27,13:39:24
31.289401,121.55036,0,133,39991.5690856481,2009-06-27,13:39:29
31.289431,121.550302,0,133,39991.5691435185,2009-06-27,13:39:34
31.289443,121.550298,0,133,39991.5692013889,2009-06-27,13:39:39
31.289443,121.550298,0,133,39991.5692361111,2009-06-27,13:39:42
31.289444,121.550293,0,133,39991.5692592593,2009-06-27,13:39:44
31.289485,121.55023,0,134,39991.5693171296,2009-06-27,13:39:49
31.289545,121.550137,0,134,39991.569375,2009-06-27,13:39:54
31.289582,121.55005,0,134,39991.5694328704,2009-06-27,13:39:59
31.289623,121.549977,0,134,39991.5694907407,2009-06-27,13:40:04
31.289674,121.549908,0,131,39991.5695486111,2009-06-27,13:40:09
31.289699,121.549869,0,131,39991.5696064815,2009-06-27,13:40:14
31.289754,121.54987,0,131,39991.5696643519,2009-06-27,13:40:19
31.28978,121.549837,0,132,39991.5697222222,2009-06-27,13:40:24
31.28981,121.549768,0,137,39991.5697800926,2009-06-27,13:40:29
31.289855,121.549703,0,139,39991.569837963,2009-06-27,13:40:34
31.2899,121.549662,0,140,39991.5698958333,2009-06-27,13:40:39
31.289917,121.549569,0,136,39991.5699537037,2009-06-27,13:40:44
31.289956,121.549515,0,137,39991.5700115741,2009-06-27,13:40:49
31.290001,121.549508,0,139,39991.5700694444,2009-06-27,13:40:54
31.29001,121.549492,0,139,39991.5701273148,2009-06-27,13:40:59
31.290047,121.54946,0,140,39991.5701851852,2009-06-27,13:41:04
31.290092,121.549428,0,141,39991.5702430556,2009-06-27,13:41:09
31.290102,121.549387,0,142,39991.5703009259,2009-06-27,13:41:14
31.290143,121.549344,0,143,39991.5703587963,2009-06-27,13:41:19
31.290213,121.54928,0,143,39991.5704166667,2009-06-27,13:41:24
31.290262,121.549196,0,143,39991.570474537,2009-06-27,13:41:29
31.290317,121.549126,0,144,39991.5705324074,2009-06-27,13:41:34
31.290321,121.549044,0,144,39991.5705902778,2009-06-27,13:41:39
31.290358,121.548963,0,144,39991.5706481481,2009-06-27,13:41:44
31.290364,121.548874,0,144,39991.5707060185,2009-06-27,13:41:49
31.29039,121.548817,0,145,39991.5707638889,2009-06-27,13:41:54
31.290434,121.548788,0,145,39991.5708217593,2009-06-27,13:41:59
31.290455,121.548738,0,144,39991.5708796296,2009-06-27,13:42:04
31.290488,121.548691,0,141,39991.5709375,2009-06-27,13:42:09
31.290525,121.548629,0,140,39991.5709953704,2009-06-27,13:42:14
31.290544,121.548576,0,137,39991.5710532407,2009-06-27,13:42:19
31.290581,121.548533,0,131,39991.5711111111,2009-06-27,13:42:24
31.2906,121.548498,0,127,39991.5711689815,2009-06-27,13:42:29
31.290647,121.54845,0,126,39991.5712268518,2009-06-27,13:42:34
31.290667,121.548413,0,123,39991.5712847222,2009-06-27,13:42:39
31.290704,121.548362,0,117,39991.5713425926,2009-06-27,13:42:44
31.290735,121.548309,0,111,39991.571400463,2009-06-27,13:42:49
31.290771,121.548255,0,108,39991.5714583333,2009-06-27,13:42:54
31.2908,121.548197,0,105,39991.5715162037,2009-06-27,13:42:59
31.290846,121.548135,0,104,39991.5715740741,2009-06-27,13:43:04
31.290881,121.548088,0,103,39991.5716319444,2009-06-27,13:43:09
31.290943,121.548053,0,99,39991.5716898148,2009-06-27,13:43:14
31.290971,121.547992,0,95,39991.5717476852,2009-06-27,13:43:19
31.291002,121.547967,0,94,39991.5718055556,2009-06-27,13:43:24
31.29104,121.547926,0,94,39991.5718634259,2009-06-27,13:43:29
31.291067,121.547853,0,89,39991.5719212963,2009-06-27,13:43:34
31.291102,121.54782,0,89,39991.5719791667,2009-06-27,13:43:39
31.291133,121.54778,0,88,39991.572037037,2009-06-27,13:43:44
31.291178,121.54774,0,89,39991.5720949074,2009-06-27,13:43:49
31.291206,121.547684,0,88,39991.5721527778,2009-06-27,13:43:54
31.291264,121.547658,0,87,39991.5722106481,2009-06-27,13:43:59
31.291286,121.547618,0,87,39991.5722685185,2009-06-27,13:44:04
31.291326,121.547568,0,84,39991.5723263889,2009-06-27,13:44:09
31.29136,121.547517,0,86,39991.5723842593,2009-06-27,13:44:14
31.291398,121.54748,0,90,39991.5724421296,2009-06-27,13:44:19
31.291425,121.54744,0,92,39991.5725,2009-06-27,13:44:24
31.291445,121.547378,0,92,39991.5725578704,2009-06-27,13:44:29
31.29148,121.547344,0,95,39991.5726157407,2009-06-27,13:44:34
31.291512,121.547309,0,100,39991.5726736111,2009-06-27,13:44:39
31.291549,121.547276,0,100,39991.5727314815,2009-06-27,13:44:44
31.291567,121.547203,0,99,39991.5727893518,2009-06-27,13:44:49
31.291618,121.547165,0,100,39991.5728472222,2009-06-27,13:44:54
31.291645,121.547127,0,101,39991.5729050926,2009-06-27,13:44:59
31.291669,121.547082,0,103,39991.572962963,2009-06-27,13:45:04
31.291705,121.547039,0,105,39991.5730208333,2009-06-27,13:45:09
31.291732,121.546985,0,107,39991.5730787037,2009-06-27,13:45:14
31.291787,121.546946,0,110,39991.5731365741,2009-06-27,13:45:19
31.291826,121.546895,0,112,39991.5731944444,2009-06-27,13:45:24
31.29186,121.546861,0,113,39991.5732523148,2009-06-27,13:45:29
31.291898,121.546835,0,115,39991.5733101852,2009-06-27,13:45:34
31.291932,121.546796,0,117,39991.5733680556,2009-06-27,13:45:39
31.291994,121.546752,0,118,39991.5734259259,2009-06-27,13:45:44
31.292023,121.546692,0,120,39991.5734837963,2009-06-27,13:45:49
31.292061,121.546644,0,122,39991.5735416667,2009-06-27,13:45:54
31.292124,121.546577,0,123,39991.573599537,2009-06-27,13:45:59
31.292168,121.546529,0,123,39991.5736574074,2009-06-27,13:46:04
31.292195,121.546536,0,123,39991.5737152778,2009-06-27,13:46:09
31.292233,121.546526,0,124,39991.5737731481,2009-06-27,13:46:14
31.292251,121.546516,0,124,39991.5738310185,2009-06-27,13:46:19
31.292258,121.546514,0,122,39991.5738888889,2009-06-27,13:46:24
31.292258,121.546514,0,122,39991.5739236111,2009-06-27,13:46:27
31.292264,121.54652,0,122,39991.5739467593,2009-06-27,13:46:29
31.292303,121.546663,0,121,39991.5740046296,2009-06-27,13:46:34
31.292322,121.546708,0,121,39991.5740625,2009-06-27,13:46:39
31.292324,121.546724,0,121,39991.5741203704,2009-06-27,13:46:44
31.292303,121.546773,0,122,39991.5741782407,2009-06-27,13:46:49
31.292306,121.546914,0,123,39991.5742361111,2009-06-27,13:46:54
31.292338,121.546957,0,124,39991.5742939815,2009-06-27,13:46:59
31.2925,121.547022,0,123,39991.5743518519,2009-06-27,13:47:04
31.292559,121.546966,0,122,39991.5744097222,2009-06-27,13:47:09
31.292599,121.546953,0,115,39991.5744675926,2009-06-27,13:47:14
31.292661,121.546944,0,115,39991.574525463,2009-06-27,13:47:19
31.292738,121.546872,0,116,39991.5745833333,2009-06-27,13:47:24
31.292783,121.546809,0,116,39991.5746412037,2009-06-27,13:47:29
31.292806,121.546762,0,118,39991.5746990741,2009-06-27,13:47:34
31.292866,121.546725,0,114,39991.5747569444,2009-06-27,13:47:39
31.292889,121.546699,0,114,39991.5748148148,2009-06-27,13:47:44
31.292915,121.546668,0,113,39991.5748726852,2009-06-27,13:47:49
31.292957,121.546635,0,113,39991.5749305556,2009-06-27,13:47:54
31.292988,121.546532,0,105,39991.5749884259,2009-06-27,13:47:59
31.293014,121.546488,0,104,39991.5750462963,2009-06-27,13:48:04
31.293054,121.546409,0,104,39991.5751041667,2009-06-27,13:48:09
31.293076,121.546395,0,107,39991.575162037,2009-06-27,13:48:14
31.293086,121.546352,0,109,39991.5752199074,2009-06-27,13:48:19
31.29313,121.546295,0,110,39991.5752777778,2009-06-27,13:48:24
31.293156,121.546225,0,111,39991.5753356481,2009-06-27,13:48:29
31.293205,121.546197,0,115,39991.5753935185,2009-06-27,13:48:34
31.29325,121.546147,0,117,39991.5754513889,2009-06-27,13:48:39
31.293307,121.546171,0,115,39991.5755092593,2009-06-27,13:48:44
31.29333,121.546156,0,111,39991.5755671296,2009-06-27,13:48:49
31.293375,121.546122,0,112,39991.575625,2009-06-27,13:48:54
31.293418,121.546086,0,112,39991.5756828704,2009-06-27,13:48:59
31.293463,121.54602,0,110,39991.5757407407,2009-06-27,13:49:04
31.29352,121.545985,0,109,39991.5757986111,2009-06-27,13:49:09
31.293589,121.545964,0,110,39991.5758564815,2009-06-27,13:49:14
31.293639,121.545925,0,110,39991.5759143519,2009-06-27,13:49:19
31.293686,121.545893,0,110,39991.5759722222,2009-06-27,13:49:24
31.293724,121.545853,0,109,39991.5760300926,2009-06-27,13:49:29
31.293769,121.545835,0,110,39991.576087963,2009-06-27,13:49:34
31.293818,121.545834,0,110,39991.5761458333,2009-06-27,13:49:39
31.293862,121.545805,0,110,39991.5762037037,2009-06-27,13:49:44
31.293894,121.545732,0,109,39991.5762615741,2009-06-27,13:49:49
31.29396,121.545705,0,109,39991.5763194444,2009-06-27,13:49:54
31.294027,121.545693,0,110,39991.5763773148,2009-06-27,13:49:59
31.294066,121.545709,0,110,39991.5764351852,2009-06-27,13:50:04
31.29414,121.545781,0,95,39991.5764930556,2009-06-27,13:50:09
31.294159,121.545805,0,90,39991.5765509259,2009-06-27,13:50:14
31.294167,121.545858,0,88,39991.5766087963,2009-06-27,13:50:19
31.294171,121.545885,0,86,39991.5766666667,2009-06-27,13:50:24
31.29421,121.545966,0,80,39991.576724537,2009-06-27,13:50:29
31.294251,121.546034,0,78,39991.5767824074,2009-06-27,13:50:34
31.294297,121.546122,0,73,39991.5768402778,2009-06-27,13:50:39
31.294335,121.546199,0,72,39991.5768981481,2009-06-27,13:50:44
31.294392,121.546253,0,70,39991.5769560185,2009-06-27,13:50:49
31.294451,121.54629,0,67,39991.5770138889,2009-06-27,13:50:54
31.294482,121.546332,0,67,39991.5770717593,2009-06-27,13:50:59
31.294493,121.546378,0,66,39991.5771296296,2009-06-27,13:51:04
31.294497,121.546422,0,64,39991.5771875,2009-06-27,13:51:09
31.294508,121.546451,0,63,39991.5772453704,2009-06-27,13:51:14
31.294534,121.54649,0,60,39991.5773032407,2009-06-27,13:51:19
31.294581,121.546536,0,58,39991.5773611111,2009-06-27,13:51:24
31.294642,121.546579,0,55,39991.5774189815,2009-06-27,13:51:29
31.294673,121.546629,0,52,39991.5774768519,2009-06-27,13:51:34
31.294694,121.546679,0,52,39991.5775347222,2009-06-27,13:51:39
31.294732,121.546727,0,51,39991.5775925926,2009-06-27,13:51:44
31.294757,121.546768,0,51,39991.577650463,2009-06-27,13:51:49
31.29478,121.546818,0,54,39991.5777083333,2009-06-27,13:51:54
31.294824,121.546864,0,54,39991.5777662037,2009-06-27,13:51:59
31.294854,121.546913,0,55,39991.5778240741,2009-06-27,13:52:04
31.294887,121.546951,0,54,39991.5778819444,2009-06-27,13:52:09
31.294917,121.546987,0,55,39991.5779398148,2009-06-27,13:52:14
31.294953,121.547017,0,55,39991.5779976852,2009-06-27,13:52:19
31.294984,121.547075,0,55,39991.5780555556,2009-06-27,13:52:24
31.295015,121.547107,0,56,39991.5781134259,2009-06-27,13:52:29
31.295051,121.547154,0,57,39991.5781712963,2009-06-27,13:52:34
31.295087,121.547196,0,57,39991.5782291667,2009-06-27,13:52:39
31.295103,121.547235,0,58,39991.578287037,2009-06-27,13:52:44
31.295146,121.54728,0,58,39991.5783449074,2009-06-27,13:52:49
31.295199,121.547326,0,57,39991.5784027778,2009-06-27,13:52:54
31.29524,121.547375,0,54,39991.5784606481,2009-06-27,13:52:59
31.29528,121.547408,0,49,39991.5785185185,2009-06-27,13:53:04
31.295322,121.547451,0,47,39991.5785763889,2009-06-27,13:53:09
31.29534,121.54749,0,44,39991.5786342593,2009-06-27,13:53:14
31.29536,121.547542,0,42,39991.5786921296,2009-06-27,13:53:19
31.295394,121.547566,0,42,39991.57875,2009-06-27,13:53:24
31.295443,121.547585,0,42,39991.5788078704,2009-06-27,13:53:29
31.295516,121.547607,0,42,39991.5788657407,2009-06-27,13:53:34
31.295559,121.547611,0,43,39991.5789236111,2009-06-27,13:53:39
31.295595,121.547613,0,44,39991.5789814815,2009-06-27,13:53:44
31.295633,121.547609,0,45,39991.5790393518,2009-06-27,13:53:49
31.295668,121.547599,0,47,39991.5790972222,2009-06-27,13:53:54
31.295702,121.547562,0,48,39991.5791550926,2009-06-27,13:53:59
31.295726,121.547554,0,48,39991.579212963,2009-06-27,13:54:04
31.295726,121.547554,0,48,39991.5792476852,2009-06-27,13:54:07
31.295729,121.547553,0,48,39991.5792708333,2009-06-27,13:54:09
31.295801,121.547535,0,51,39991.5793287037,2009-06-27,13:54:14
31.295887,121.547495,0,56,39991.5793865741,2009-06-27,13:54:19
31.295963,121.547459,0,60,39991.5794444444,2009-06-27,13:54:24
31.296046,121.547391,0,61,39991.5795023148,2009-06-27,13:54:29
31.296103,121.547355,0,64,39991.5795601852,2009-06-27,13:54:34
31.296126,121.547343,0,66,39991.5796180556,2009-06-27,13:54:39
31.296166,121.547315,0,70,39991.5796759259,2009-06-27,13:54:44
31.296204,121.547278,0,73,39991.5797337963,2009-06-27,13:54:49
31.296254,121.54726,0,74,39991.5797916667,2009-06-27,13:54:54
31.296254,121.54726,0,74,39991.5798263889,2009-06-27,13:54:57
31.296257,121.547261,0,74,39991.579849537,2009-06-27,13:54:59
31.296297,121.547222,0,79,39991.5799074074,2009-06-27,13:55:04
31.296341,121.54719,0,82,39991.5799652778,2009-06-27,13:55:09
31.296388,121.547132,0,85,39991.5800231481,2009-06-27,13:55:14
31.296439,121.547082,0,86,39991.5800810185,2009-06-27,13:55:19
31.296454,121.54703,0,88,39991.5801388889,2009-06-27,13:55:24
31.296453,121.547014,0,89,39991.5801967593,2009-06-27,13:55:29
31.296476,121.547009,0,89,39991.5802546296,2009-06-27,13:55:34
31.296513,121.546996,0,90,39991.5803125,2009-06-27,13:55:39
31.296564,121.546956,0,90,39991.5803703704,2009-06-27,13:55:44
31.296574,121.546955,0,90,39991.5804282407,2009-06-27,13:55:49
31.296574,121.546955,0,90,39991.580462963,2009-06-27,13:55:52
31.296577,121.546954,0,90,39991.5804861111,2009-06-27,13:55:54
31.296661,121.546898,0,90,39991.5805439815,2009-06-27,13:55:59
31.296731,121.546851,0,91,39991.5806018518,2009-06-27,13:56:04
31.296818,121.546769,0,91,39991.5806597222,2009-06-27,13:56:09
31.296857,121.546698,0,94,39991.5807175926,2009-06-27,13:56:14
31.296895,121.546598,0,106,39991.580775463,2009-06-27,13:56:19
31.296891,121.546532,0,115,39991.5808333333,2009-06-27,13:56:24
31.296883,121.546506,0,118,39991.5808912037,2009-06-27,13:56:29
31.296873,121.546483,0,120,39991.5809490741,2009-06-27,13:56:34
31.29685,121.54643,0,123,39991.5810069444,2009-06-27,13:56:39
31.296854,121.546402,0,122,39991.5810648148,2009-06-27,13:56:44
31.296852,121.546356,0,122,39991.5811226852,2009-06-27,13:56:49
31.296836,121.546305,0,125,39991.5811805556,2009-06-27,13:56:54
31.296804,121.546266,0,125,39991.5812384259,2009-06-27,13:56:59
31.296773,121.546219,0,126,39991.5812962963,2009-06-27,13:57:04
31.296756,121.546185,0,126,39991.5813541667,2009-06-27,13:57:09
31.296742,121.546156,0,128,39991.581412037,2009-06-27,13:57:14
31.296759,121.546176,0,127,39991.5814699074,2009-06-27,13:57:19
31.29677,121.54617,0,127,39991.5815277778,2009-06-27,13:57:24
31.296783,121.546177,0,126,39991.5815856481,2009-06-27,13:57:29
31.296783,121.546177,0,126,39991.5816203704,2009-06-27,13:57:32
31.296791,121.546175,0,126,39991.5816435185,2009-06-27,13:57:34
31.296785,121.546189,0,125,39991.5817013889,2009-06-27,13:57:39
31.296785,121.546189,0,125,39991.5817361111,2009-06-27,13:57:42
31.296783,121.546184,0,125,39991.5817592593,2009-06-27,13:57:44
31.296763,121.546262,0,121,39991.5818171296,2009-06-27,13:57:49
31.296804,121.546264,0,118,39991.581875,2009-06-27,13:57:54
31.29682,121.546281,0,118,39991.5819328704,2009-06-27,13:57:59
31.296824,121.546286,0,118,39991.5819907407,2009-06-27,13:58:04
31.296826,121.546289,0,118,39991.5820486111,2009-06-27,13:58:09
31.296827,121.54629,0,118,39991.5821064815,2009-06-27,13:58:14
31.296831,121.546296,0,118,39991.5821643519,2009-06-27,13:58:19
31.296833,121.546298,0,118,39991.5822222222,2009-06-27,13:58:24
31.296831,121.546294,0,118,39991.5822800926,2009-06-27,13:58:29
31.296828,121.546288,0,118,39991.582337963,2009-06-27,13:58:34
31.296828,121.546288,0,118,39991.5823726852,2009-06-27,13:58:37
31.296826,121.546284,0,118,39991.5823958333,2009-06-27,13:58:39
31.296827,121.546239,0,118,39991.5824537037,2009-06-27,13:58:44
31.296833,121.546187,0,118,39991.5825115741,2009-06-27,13:58:49
31.296861,121.546182,0,119,39991.5825694444,2009-06-27,13:58:54
31.296858,121.546177,0,119,39991.5826273148,2009-06-27,13:58:59
31.296856,121.546174,0,119,39991.5826851852,2009-06-27,13:59:04
31.296857,121.546176,0,119,39991.5827430556,2009-06-27,13:59:09
31.296856,121.546177,0,119,39991.5828009259,2009-06-27,13:59:14
31.296852,121.546175,0,119,39991.5828587963,2009-06-27,13:59:19
31.296848,121.546173,0,119,39991.5829166667,2009-06-27,13:59:24
31.296848,121.546173,0,119,39991.5829513889,2009-06-27,13:59:27
31.296842,121.54617,0,119,39991.582974537,2009-06-27,13:59:29
31.296768,121.546187,0,119,39991.5830324074,2009-06-27,13:59:34
31.296691,121.546389,0,119,39991.5830902778,2009-06-27,13:59:39
31.296652,121.546384,0,119,39991.5831481481,2009-06-27,13:59:44
