# Supplementary material for: Research on differential privacy protection method based on user tendency
Source: PLoS One. 2023 Oct 26;18(10):e0288823. doi: 10.1371/journal.pone.0288823 (PMC10602288; doi:10.1371/journal.pone.0288823)
Supplement: S1 Data — (ZIP) [file pone.0288823.s001.zip › Data 5-1/000/Trajectory/20090628005229.plt]

Geolife trajectory
WGS 84
Altitude is in Feet
Reserved 3
0,2,255,My Track,0,0,2,8421376
0
31.297009,121.546686,0,-37,39992.0364467593,2009-06-28,00:52:29
31.296819,121.546897,0,60,39992.0365046296,2009-06-28,00:52:34
31.296725,121.54698,0,101,39992.0365625,2009-06-28,00:52:39
31.296719,121.546958,0,91,39992.0366203704,2009-06-28,00:52:44
31.296708,121.54701,0,115,39992.0366782407,2009-06-28,00:52:49
31.296703,121.547037,0,134,39992.0367361111,2009-06-28,00:52:54
31.296684,121.547065,0,147,39992.0367939815,2009-06-28,00:52:59
31.296694,121.54705,0,143,39992.0368518519,2009-06-28,00:53:04
31.296726,121.547016,0,129,39992.0369097222,2009-06-28,00:53:09
31.296749,121.546978,0,119,39992.0369675926,2009-06-28,00:53:14
31.296758,121.546953,0,113,39992.037025463,2009-06-28,00:53:19
31.296761,121.546902,0,104,39992.0370833333,2009-06-28,00:53:24
31.296754,121.546879,0,104,39992.0371412037,2009-06-28,00:53:29
31.296738,121.546893,0,106,39992.0371990741,2009-06-28,00:53:34
31.296758,121.546878,0,97,39992.0372569444,2009-06-28,00:53:39
31.296773,121.546887,0,96,39992.0373148148,2009-06-28,00:53:44
31.296778,121.546908,0,96,39992.0373726852,2009-06-28,00:53:49
31.296751,121.546926,0,90,39992.0374305556,2009-06-28,00:53:54
31.29671,121.546938,0,89,39992.0374884259,2009-06-28,00:53:59
31.296651,121.546963,0,90,39992.0375462963,2009-06-28,00:54:04
31.296613,121.546975,0,91,39992.0376041667,2009-06-28,00:54:09
31.296602,121.547005,0,95,39992.037662037,2009-06-28,00:54:14
31.296573,121.547003,0,98,39992.0377199074,2009-06-28,00:54:19
31.29652,121.547012,0,103,39992.0377777778,2009-06-28,00:54:24
31.296458,121.54702,0,107,39992.0378356481,2009-06-28,00:54:29
31.296491,121.547126,0,101,39992.0378935185,2009-06-28,00:54:34
31.296482,121.547146,0,100,39992.0379513889,2009-06-28,00:54:39
31.29645,121.547218,0,98,39992.0380092593,2009-06-28,00:54:44
31.296397,121.547301,0,95,39992.0380671296,2009-06-28,00:54:49
31.296356,121.547315,0,92,39992.038125,2009-06-28,00:54:54
31.296317,121.54734,0,92,39992.0381828704,2009-06-28,00:54:59
31.296258,121.547359,0,95,39992.0382407407,2009-06-28,00:55:04
31.296217,121.547422,0,99,39992.0382986111,2009-06-28,00:55:09
31.296181,121.547463,0,102,39992.0383564815,2009-06-28,00:55:14
31.296154,121.547507,0,105,39992.0384143519,2009-06-28,00:55:19
31.29607,121.54753,0,107,39992.0384722222,2009-06-28,00:55:24
31.296033,121.547582,0,109,39992.0385300926,2009-06-28,00:55:29
31.296052,121.547694,0,109,39992.038587963,2009-06-28,00:55:34
31.29601,121.547704,0,113,39992.0386458333,2009-06-28,00:55:39
31.295976,121.547702,0,113,39992.0387037037,2009-06-28,00:55:44
31.295961,121.547689,0,110,39992.0387615741,2009-06-28,00:55:49
31.295946,121.547699,0,107,39992.0388194444,2009-06-28,00:55:54
31.295917,121.547674,0,105,39992.0388773148,2009-06-28,00:55:59
31.29589,121.547641,0,104,39992.0389351852,2009-06-28,00:56:04
31.295886,121.547628,0,103,39992.0389930556,2009-06-28,00:56:09
31.295883,121.547611,0,104,39992.0390509259,2009-06-28,00:56:14
31.295876,121.547582,0,103,39992.0391087963,2009-06-28,00:56:19
31.295866,121.547568,0,103,39992.0391666667,2009-06-28,00:56:24
31.295882,121.547561,0,102,39992.039224537,2009-06-28,00:56:29
31.295882,121.547561,0,102,39992.0392592593,2009-06-28,00:56:32
31.29589,121.547554,0,103,39992.0392824074,2009-06-28,00:56:34
31.295899,121.547551,0,103,39992.0393402778,2009-06-28,00:56:39
31.295911,121.547549,0,103,39992.0393981481,2009-06-28,00:56:44
31.295923,121.54754,0,103,39992.0394560185,2009-06-28,00:56:49
31.295899,121.547534,0,102,39992.0395138889,2009-06-28,00:56:54
31.295896,121.547517,0,102,39992.0395717593,2009-06-28,00:56:59
31.29588,121.547516,0,100,39992.0396296296,2009-06-28,00:57:04
31.295897,121.547479,0,95,39992.0396875,2009-06-28,00:57:09
31.295917,121.547434,0,88,39992.0397453704,2009-06-28,00:57:14
31.295918,121.547408,0,82,39992.0398032407,2009-06-28,00:57:19
31.295918,121.547411,0,82,39992.0398611111,2009-06-28,00:57:24
31.295922,121.547406,0,82,39992.0399189815,2009-06-28,00:57:29
31.295922,121.547406,0,82,39992.0399537037,2009-06-28,00:57:32
31.295921,121.547405,0,82,39992.0399768518,2009-06-28,00:57:34
31.295893,121.547426,0,78,39992.0400347222,2009-06-28,00:57:39
31.295851,121.54747,0,75,39992.0400925926,2009-06-28,00:57:44
31.29579,121.547489,0,72,39992.040150463,2009-06-28,00:57:49
31.295754,121.547537,0,67,39992.0402083333,2009-06-28,00:57:54
31.295715,121.547592,0,64,39992.0402662037,2009-06-28,00:57:59
31.295681,121.547611,0,62,39992.0403240741,2009-06-28,00:58:04
31.295615,121.547648,0,60,39992.0403819444,2009-06-28,00:58:09
31.295535,121.547678,0,60,39992.0404398148,2009-06-28,00:58:14
31.295484,121.547678,0,64,39992.0404976852,2009-06-28,00:58:19
31.295436,121.547646,0,70,39992.0405555556,2009-06-28,00:58:24
31.29539,121.5476,0,73,39992.0406134259,2009-06-28,00:58:29
31.295357,121.547538,0,74,39992.0406712963,2009-06-28,00:58:34
31.295312,121.547502,0,80,39992.0407291667,2009-06-28,00:58:39
31.295275,121.547427,0,80,39992.040787037,2009-06-28,00:58:44
31.295257,121.547381,0,84,39992.0408449074,2009-06-28,00:58:49
31.295224,121.547326,0,87,39992.0409027778,2009-06-28,00:58:54
31.295194,121.547276,0,89,39992.0409606481,2009-06-28,00:58:59
31.295165,121.547218,0,92,39992.0410185185,2009-06-28,00:59:04
31.295144,121.547185,0,98,39992.0410763889,2009-06-28,00:59:09
31.295123,121.547135,0,102,39992.0411342593,2009-06-28,00:59:14
31.295104,121.547079,0,106,39992.0411921296,2009-06-28,00:59:19
31.29508,121.547029,0,109,39992.04125,2009-06-28,00:59:24
31.295046,121.546987,0,114,39992.0413078704,2009-06-28,00:59:29
31.294969,121.546916,0,118,39992.0413657407,2009-06-28,00:59:34
31.294901,121.546844,0,128,39992.0414236111,2009-06-28,00:59:39
31.294862,121.546783,0,132,39992.0414814815,2009-06-28,00:59:44
31.29482,121.546714,0,138,39992.0415393518,2009-06-28,00:59:49
31.294785,121.546676,0,144,39992.0415972222,2009-06-28,00:59:54
31.294761,121.546624,0,146,39992.0416550926,2009-06-28,00:59:59
31.294723,121.546584,0,149,39992.041712963,2009-06-28,01:00:04
31.294667,121.546622,0,150,39992.0417708333,2009-06-28,01:00:09
31.29461,121.546561,0,152,39992.0418287037,2009-06-28,01:00:14
31.294573,121.546468,0,148,39992.0418865741,2009-06-28,01:00:19
31.294533,121.546402,0,147,39992.0419444444,2009-06-28,01:00:24
31.294514,121.546358,0,145,39992.0420023148,2009-06-28,01:00:29
31.294476,121.546324,0,149,39992.0420601852,2009-06-28,01:00:34
31.294469,121.546299,0,148,39992.0421180556,2009-06-28,01:00:39
31.294442,121.546273,0,147,39992.0421759259,2009-06-28,01:00:44
31.29441,121.546227,0,146,39992.0422337963,2009-06-28,01:00:49
31.294401,121.546197,0,148,39992.0422916667,2009-06-28,01:00:54
31.294387,121.546182,0,153,39992.042349537,2009-06-28,01:00:59
31.294339,121.546076,0,153,39992.0424074074,2009-06-28,01:01:04
31.294304,121.546006,0,155,39992.0424652778,2009-06-28,01:01:09
31.294256,121.545903,0,155,39992.0425231481,2009-06-28,01:01:14
31.294227,121.545827,0,151,39992.0425810185,2009-06-28,01:01:19
31.294206,121.545762,0,154,39992.0426388889,2009-06-28,01:01:24
31.294178,121.545713,0,156,39992.0426967593,2009-06-28,01:01:29
31.294175,121.545648,0,161,39992.0427546296,2009-06-28,01:01:34
31.294142,121.545572,0,169,39992.0428125,2009-06-28,01:01:39
31.294133,121.545502,0,189,39992.0428703704,2009-06-28,01:01:44
31.294064,121.545503,0,171,39992.0429282407,2009-06-28,01:01:49
31.294074,121.54548,0,165,39992.0429861111,2009-06-28,01:01:54
31.294085,121.545439,0,166,39992.0430439815,2009-06-28,01:01:59
31.294085,121.54542,0,166,39992.0431018519,2009-06-28,01:02:04
31.294035,121.545277,0,166,39992.0431597222,2009-06-28,01:02:09
31.294057,121.545228,0,165,39992.0432175926,2009-06-28,01:02:14
31.293937,121.545255,0,160,39992.043275463,2009-06-28,01:02:19
31.293926,121.545188,0,157,39992.0433333333,2009-06-28,01:02:24
31.29394,121.545168,0,146,39992.0433912037,2009-06-28,01:02:29
31.293925,121.545181,0,131,39992.0434490741,2009-06-28,01:02:34
31.293887,121.545215,0,116,39992.0435069444,2009-06-28,01:02:39
31.29384,121.54526,0,109,39992.0435648148,2009-06-28,01:02:44
31.293791,121.54532,0,103,39992.0436226852,2009-06-28,01:02:49
31.293736,121.545362,0,98,39992.0436805556,2009-06-28,01:02:54
31.293679,121.545415,0,89,39992.0437384259,2009-06-28,01:02:59
31.29362,121.545445,0,84,39992.0437962963,2009-06-28,01:03:04
31.293578,121.545486,0,80,39992.0438541667,2009-06-28,01:03:09
31.293525,121.545509,0,75,39992.043912037,2009-06-28,01:03:14
31.293467,121.545527,0,71,39992.0439699074,2009-06-28,01:03:19
31.293409,121.545568,0,69,39992.0440277778,2009-06-28,01:03:24
31.293349,121.5456,0,65,39992.0440856481,2009-06-28,01:03:29
31.2933,121.545644,0,62,39992.0441435185,2009-06-28,01:03:34
31.293251,121.545686,0,60,39992.0442013889,2009-06-28,01:03:39
31.293211,121.545745,0,59,39992.0442592593,2009-06-28,01:03:44
31.293158,121.545779,0,57,39992.0443171296,2009-06-28,01:03:49
31.29311,121.545768,0,49,39992.044375,2009-06-28,01:03:54
31.293124,121.545766,0,47,39992.0444328704,2009-06-28,01:03:59
31.293097,121.545749,0,47,39992.0444907407,2009-06-28,01:04:04
31.29309,121.545766,0,46,39992.0445486111,2009-06-28,01:04:09
31.293081,121.545752,0,45,39992.0446064815,2009-06-28,01:04:14
31.293078,121.545747,0,45,39992.0446643519,2009-06-28,01:04:19
31.293078,121.545747,0,45,39992.0446990741,2009-06-28,01:04:22
31.293083,121.545747,0,45,39992.0447222222,2009-06-28,01:04:24
31.293092,121.54575,0,45,39992.0447800926,2009-06-28,01:04:29
31.293097,121.545763,0,45,39992.044837963,2009-06-28,01:04:34
31.29311,121.545765,0,45,39992.0448958333,2009-06-28,01:04:39
31.293113,121.545774,0,45,39992.0449537037,2009-06-28,01:04:44
31.293113,121.545774,0,45,39992.0449884259,2009-06-28,01:04:47
31.293115,121.545782,0,45,39992.0450115741,2009-06-28,01:04:49
31.293112,121.545791,0,45,39992.0450694444,2009-06-28,01:04:54
31.293036,121.545807,0,46,39992.0451273148,2009-06-28,01:04:59
31.292972,121.545893,0,47,39992.0451851852,2009-06-28,01:05:04
31.292795,121.546071,0,48,39992.0452430556,2009-06-28,01:05:09
31.29244,121.546455,0,49,39992.0453009259,2009-06-28,01:05:14
31.292008,121.54704,0,52,39992.0453587963,2009-06-28,01:05:19
31.291462,121.547698,0,56,39992.0454166667,2009-06-28,01:05:24
31.290876,121.548443,0,61,39992.045474537,2009-06-28,01:05:29
31.290436,121.549104,0,65,39992.0455324074,2009-06-28,01:05:34
31.29,121.549647,0,68,39992.0455902778,2009-06-28,01:05:39
31.289634,121.550058,0,71,39992.0456481481,2009-06-28,01:05:44
31.289299,121.550355,0,74,39992.0457060185,2009-06-28,01:05:49
31.289062,121.550636,0,75,39992.0457638889,2009-06-28,01:05:54
31.288899,121.550773,0,77,39992.0458217593,2009-06-28,01:05:59
31.288851,121.550852,0,80,39992.0458796296,2009-06-28,01:06:04
31.28883,121.550987,0,83,39992.0459375,2009-06-28,01:06:09
31.288813,121.551245,0,91,39992.0459953704,2009-06-28,01:06:14
31.288611,121.551437,0,97,39992.0460532407,2009-06-28,01:06:19
31.288415,121.551631,0,107,39992.0461111111,2009-06-28,01:06:24
31.288422,121.551646,0,115,39992.0461689815,2009-06-28,01:06:29
31.28838,121.551698,0,123,39992.0462268519,2009-06-28,01:06:34
31.288276,121.551774,0,127,39992.0462847222,2009-06-28,01:06:39
31.287877,121.551899,0,126,39992.0463425926,2009-06-28,01:06:44
31.287227,121.552123,0,121,39992.046400463,2009-06-28,01:06:49
31.286591,121.55229,0,119,39992.0464583333,2009-06-28,01:06:54
31.286008,121.552454,0,118,39992.0465162037,2009-06-28,01:06:59
31.285619,121.552582,0,115,39992.0465740741,2009-06-28,01:07:04
31.285277,121.552694,0,111,39992.0466319444,2009-06-28,01:07:09
31.285006,121.552722,0,106,39992.0466898148,2009-06-28,01:07:14
31.284766,121.552763,0,100,39992.0467476852,2009-06-28,01:07:19
31.284499,121.552847,0,99,39992.0468055556,2009-06-28,01:07:24
31.284237,121.552987,0,96,39992.0468634259,2009-06-28,01:07:29
31.283978,121.553058,0,92,39992.0469212963,2009-06-28,01:07:34
31.283711,121.553128,0,88,39992.0469791667,2009-06-28,01:07:39
31.283424,121.553209,0,85,39992.047037037,2009-06-28,01:07:44
31.283172,121.55327,0,85,39992.0470949074,2009-06-28,01:07:49
31.282971,121.553309,0,87,39992.0471527778,2009-06-28,01:07:54
31.282771,121.55343,0,87,39992.0472106481,2009-06-28,01:07:59
31.282512,121.553547,0,88,39992.0472685185,2009-06-28,01:08:04
31.282136,121.55365,0,86,39992.0473263889,2009-06-28,01:08:09
31.281809,121.553721,0,86,39992.0473842593,2009-06-28,01:08:14
31.281644,121.553755,0,85,39992.0474421296,2009-06-28,01:08:19
31.281518,121.553813,0,86,39992.0475,2009-06-28,01:08:24
31.281507,121.553856,0,88,39992.0475578704,2009-06-28,01:08:29
31.28151,121.553866,0,89,39992.0476157407,2009-06-28,01:08:34
31.281521,121.553868,0,90,39992.0476736111,2009-06-28,01:08:39
31.281481,121.553863,0,90,39992.0477314815,2009-06-28,01:08:44
31.281272,121.553899,0,89,39992.0477893518,2009-06-28,01:08:49
31.28096,121.554031,0,88,39992.0478472222,2009-06-28,01:08:54
31.280631,121.554201,0,85,39992.0479050926,2009-06-28,01:08:59
31.280271,121.55442,0,81,39992.047962963,2009-06-28,01:09:04
31.279849,121.554653,0,79,39992.0480208333,2009-06-28,01:09:09
31.279457,121.5548,0,80,39992.0480787037,2009-06-28,01:09:14
31.279058,121.554945,0,81,39992.0481365741,2009-06-28,01:09:19
31.278649,121.555092,0,82,39992.0481944444,2009-06-28,01:09:24
31.278312,121.555199,0,82,39992.0482523148,2009-06-28,01:09:29
31.27801,121.555244,0,83,39992.0483101852,2009-06-28,01:09:34
31.277699,121.555338,0,83,39992.0483680556,2009-06-28,01:09:39
31.277276,121.555453,0,82,39992.0484259259,2009-06-28,01:09:44
31.276841,121.555597,0,82,39992.0484837963,2009-06-28,01:09:49
31.276496,121.555706,0,83,39992.0485416667,2009-06-28,01:09:54
31.276224,121.555636,0,86,39992.048599537,2009-06-28,01:09:59
31.275927,121.555345,0,93,39992.0486574074,2009-06-28,01:10:04
31.275707,121.555018,0,101,39992.0487152778,2009-06-28,01:10:09
31.275575,121.55491,0,117,39992.0487731481,2009-06-28,01:10:14
31.275492,121.554874,0,128,39992.0488310185,2009-06-28,01:10:19
31.27551,121.554868,0,138,39992.0488888889,2009-06-28,01:10:24
31.275537,121.554865,0,147,39992.0489467593,2009-06-28,01:10:29
31.275535,121.554789,0,160,39992.0490046296,2009-06-28,01:10:34
31.275372,121.554568,0,170,39992.0490625,2009-06-28,01:10:39
31.275064,121.55429,0,180,39992.0491203704,2009-06-28,01:10:44
31.274676,121.553954,0,190,39992.0491782407,2009-06-28,01:10:49
31.27426,121.553606,0,199,39992.0492361111,2009-06-28,01:10:54
31.273784,121.553203,0,204,39992.0492939815,2009-06-28,01:10:59
31.273422,121.55276,0,203,39992.0493518518,2009-06-28,01:11:04
31.273175,121.552389,0,201,39992.0494097222,2009-06-28,01:11:09
31.273041,121.552122,0,201,39992.0494675926,2009-06-28,01:11:14
31.273022,121.552071,0,203,39992.049525463,2009-06-28,01:11:19
31.273027,121.552121,0,209,39992.0495833333,2009-06-28,01:11:24
31.273018,121.55213,0,216,39992.0496412037,2009-06-28,01:11:29
31.272982,121.551968,0,223,39992.0496990741,2009-06-28,01:11:34
31.272825,121.551669,0,233,39992.0497569444,2009-06-28,01:11:39
31.272626,121.551408,0,243,39992.0498148148,2009-06-28,01:11:44
31.272354,121.551063,0,251,39992.0498726852,2009-06-28,01:11:49
31.272081,121.550698,0,262,39992.0499305556,2009-06-28,01:11:54
31.271763,121.550224,0,278,39992.0499884259,2009-06-28,01:11:59
31.271405,121.549729,0,293,39992.0500462963,2009-06-28,01:12:04
31.271085,121.549222,0,305,39992.0501041667,2009-06-28,01:12:09
31.270673,121.548804,0,300,39992.050162037,2009-06-28,01:12:14
31.270423,121.548403,0,294,39992.0502199074,2009-06-28,01:12:19
31.270354,121.548195,0,244,39992.0502777778,2009-06-28,01:12:24
31.270338,121.548143,0,202,39992.0503356481,2009-06-28,01:12:29
31.270346,121.548093,0,165,39992.0503935185,2009-06-28,01:12:34
31.270389,121.548113,0,143,39992.0504513889,2009-06-28,01:12:39
31.270389,121.548113,0,143,39992.0504861111,2009-06-28,01:12:42
31.270383,121.548111,0,135,39992.0505092593,2009-06-28,01:12:44
31.270279,121.54801,0,124,39992.0505671296,2009-06-28,01:12:49
31.270121,121.547825,0,114,39992.050625,2009-06-28,01:12:54
31.270025,121.547743,0,104,39992.0506828704,2009-06-28,01:12:59
31.269945,121.547672,0,92,39992.0507407407,2009-06-28,01:13:04
31.269836,121.547522,0,87,39992.0507986111,2009-06-28,01:13:09
31.269663,121.547213,0,83,39992.0508564815,2009-06-28,01:13:14
31.269502,121.54694,0,83,39992.0509143519,2009-06-28,01:13:19
31.269338,121.546689,0,79,39992.0509722222,2009-06-28,01:13:24
31.26914,121.546399,0,74,39992.0510300926,2009-06-28,01:13:29
31.268891,121.546032,0,64,39992.051087963,2009-06-28,01:13:34
31.268711,121.545714,0,57,39992.0511458333,2009-06-28,01:13:39
31.268632,121.545592,0,57,39992.0512037037,2009-06-28,01:13:44
31.268624,121.545588,0,55,39992.0512615741,2009-06-28,01:13:49
31.26862,121.545588,0,55,39992.0513194444,2009-06-28,01:13:54
31.26862,121.545588,0,55,39992.0513541667,2009-06-28,01:13:57
31.268624,121.545589,0,55,39992.0513773148,2009-06-28,01:13:59
31.268639,121.545581,0,55,39992.0514351852,2009-06-28,01:14:04
31.268649,121.545577,0,55,39992.0514930556,2009-06-28,01:14:09
31.268649,121.545577,0,55,39992.0515277778,2009-06-28,01:14:12
31.268651,121.545579,0,56,39992.0515509259,2009-06-28,01:14:14
31.268658,121.545605,0,56,39992.0516087963,2009-06-28,01:14:19
31.268666,121.545639,0,56,39992.0516666667,2009-06-28,01:14:24
31.268666,121.545639,0,56,39992.0517013889,2009-06-28,01:14:27
31.268665,121.545644,0,56,39992.051724537,2009-06-28,01:14:29
31.268642,121.545607,0,57,39992.0517824074,2009-06-28,01:14:34
31.268639,121.54563,0,60,39992.0518402778,2009-06-28,01:14:39
31.268639,121.54563,0,60,39992.051875,2009-06-28,01:14:42
31.268647,121.545622,0,61,39992.0518981481,2009-06-28,01:14:44
31.268601,121.545573,0,62,39992.0519560185,2009-06-28,01:14:49
31.268522,121.54551,0,61,39992.0520138889,2009-06-28,01:14:54
31.268428,121.545396,0,62,39992.0520717593,2009-06-28,01:14:59
31.268308,121.545247,0,61,39992.0521296296,2009-06-28,01:15:04
31.268175,121.545015,0,60,39992.0521875,2009-06-28,01:15:09
31.268045,121.544811,0,63,39992.0522453704,2009-06-28,01:15:14
31.267913,121.544603,0,66,39992.0523032407,2009-06-28,01:15:19
31.267752,121.544401,0,67,39992.0523611111,2009-06-28,01:15:24
31.267601,121.544284,0,65,39992.0524189815,2009-06-28,01:15:29
31.267543,121.544244,0,61,39992.0524768519,2009-06-28,01:15:34
31.267528,121.544238,0,59,39992.0525347222,2009-06-28,01:15:39
31.267503,121.544229,0,58,39992.0525925926,2009-06-28,01:15:44
31.267503,121.544229,0,58,39992.0526273148,2009-06-28,01:15:47
31.267509,121.544222,0,59,39992.052650463,2009-06-28,01:15:49
31.267499,121.544198,0,61,39992.0527083333,2009-06-28,01:15:54
31.267383,121.544152,0,58,39992.0527662037,2009-06-28,01:15:59
31.267124,121.543946,0,57,39992.0528240741,2009-06-28,01:16:04
31.266789,121.543652,0,60,39992.0528819444,2009-06-28,01:16:09
31.266425,121.543192,0,66,39992.0529398148,2009-06-28,01:16:14
31.266037,121.542646,0,72,39992.0529976852,2009-06-28,01:16:19
31.265774,121.542211,0,78,39992.0530555556,2009-06-28,01:16:24
31.265614,121.541892,0,85,39992.0531134259,2009-06-28,01:16:29
31.265526,121.541649,0,92,39992.0531712963,2009-06-28,01:16:34
31.265433,121.541541,0,99,39992.0532291667,2009-06-28,01:16:39
31.265288,121.541459,0,109,39992.053287037,2009-06-28,01:16:44
31.265129,121.541377,0,120,39992.0533449074,2009-06-28,01:16:49
31.264945,121.541248,0,132,39992.0534027778,2009-06-28,01:16:54
31.264714,121.541065,0,143,39992.0534606481,2009-06-28,01:16:59
31.264523,121.540851,0,158,39992.0535185185,2009-06-28,01:17:04
31.26432,121.540643,0,175,39992.0535763889,2009-06-28,01:17:09
31.264032,121.54039,0,191,39992.0536342593,2009-06-28,01:17:14
31.26372,121.540133,0,206,39992.0536921296,2009-06-28,01:17:19
31.263424,121.539911,0,219,39992.05375,2009-06-28,01:17:24
31.263213,121.539705,0,228,39992.0538078704,2009-06-28,01:17:29
31.262992,121.53952,0,231,39992.0538657407,2009-06-28,01:17:34
31.262755,121.539323,0,233,39992.0539236111,2009-06-28,01:17:39
31.262486,121.539076,0,233,39992.0539814815,2009-06-28,01:17:44
31.262285,121.538801,0,231,39992.0540393519,2009-06-28,01:17:49
31.262022,121.53852,0,234,39992.0540972222,2009-06-28,01:17:54
31.261768,121.538294,0,237,39992.0541550926,2009-06-28,01:17:59
31.261728,121.538228,0,239,39992.054212963,2009-06-28,01:18:04
31.261728,121.538228,0,239,39992.0542476852,2009-06-28,01:18:07
31.261727,121.53822,0,248,39992.0542708333,2009-06-28,01:18:09
31.261721,121.538199,0,255,39992.0543287037,2009-06-28,01:18:14
31.261728,121.538186,0,259,39992.0543865741,2009-06-28,01:18:19
31.261747,121.538187,0,262,39992.0544444444,2009-06-28,01:18:24
31.261751,121.538173,0,265,39992.0545023148,2009-06-28,01:18:29
31.261649,121.537998,0,261,39992.0545601852,2009-06-28,01:18:34
31.261483,121.537751,0,261,39992.0546180556,2009-06-28,01:18:39
31.26131,121.537472,0,257,39992.0546759259,2009-06-28,01:18:44
31.261079,121.53714,0,244,39992.0547337963,2009-06-28,01:18:49
31.260713,121.53678,0,228,39992.0547916667,2009-06-28,01:18:54
31.26043,121.536531,0,219,39992.054849537,2009-06-28,01:18:59
31.260243,121.536321,0,215,39992.0549074074,2009-06-28,01:19:04
31.260098,121.536188,0,215,39992.0549652778,2009-06-28,01:19:09
31.259966,121.536099,0,216,39992.0550231481,2009-06-28,01:19:14
31.259852,121.535982,0,216,39992.0550810185,2009-06-28,01:19:19
31.259737,121.535818,0,217,39992.0551388889,2009-06-28,01:19:24
31.259651,121.535698,0,212,39992.0551967593,2009-06-28,01:19:29
31.259508,121.53559,0,201,39992.0552546296,2009-06-28,01:19:34
31.259272,121.535391,0,194,39992.0553125,2009-06-28,01:19:39
31.258981,121.53508,0,182,39992.0553703704,2009-06-28,01:19:44
31.258657,121.534682,0,175,39992.0554282407,2009-06-28,01:19:49
31.258407,121.534342,0,176,39992.0554861111,2009-06-28,01:19:54
31.258254,121.534051,0,179,39992.0555439815,2009-06-28,01:19:59
31.258099,121.533719,0,177,39992.0556018518,2009-06-28,01:20:04
31.257922,121.533417,0,165,39992.0556597222,2009-06-28,01:20:09
31.257749,121.533298,0,157,39992.0557175926,2009-06-28,01:20:14
31.257617,121.5332,0,154,39992.055775463,2009-06-28,01:20:19
31.257621,121.533212,0,155,39992.0558333333,2009-06-28,01:20:24
31.25763,121.533228,0,156,39992.0558912037,2009-06-28,01:20:29
31.257616,121.533238,0,158,39992.0559490741,2009-06-28,01:20:34
31.257616,121.533238,0,158,39992.0559837963,2009-06-28,01:20:37
31.257618,121.533237,0,160,39992.0560069444,2009-06-28,01:20:39
31.257566,121.533195,0,162,39992.0560648148,2009-06-28,01:20:44
31.257417,121.533023,0,169,39992.0561226852,2009-06-28,01:20:49
31.257161,121.532744,0,168,39992.0561805556,2009-06-28,01:20:54
31.256914,121.532452,0,171,39992.0562384259,2009-06-28,01:20:59
31.256736,121.532122,0,167,39992.0562962963,2009-06-28,01:21:04
31.256623,121.531876,0,164,39992.0563541667,2009-06-28,01:21:09
31.256582,121.531757,0,161,39992.056412037,2009-06-28,01:21:14
31.256571,121.53168,0,160,39992.0564699074,2009-06-28,01:21:19
31.256565,121.531646,0,165,39992.0565277778,2009-06-28,01:21:24
31.256541,121.531617,0,168,39992.0565856481,2009-06-28,01:21:29
31.256432,121.531479,0,161,39992.0566435185,2009-06-28,01:21:34
31.256228,121.531205,0,162,39992.0567013889,2009-06-28,01:21:39
31.255992,121.530691,0,160,39992.0567592593,2009-06-28,01:21:44
31.255762,121.530138,0,159,39992.0568171296,2009-06-28,01:21:49
31.255558,121.529757,0,156,39992.056875,2009-06-28,01:21:54
31.255561,121.529551,0,160,39992.0569328704,2009-06-28,01:21:59
31.255591,121.529543,0,163,39992.0569907407,2009-06-28,01:22:04
31.255569,121.5296,0,160,39992.0570486111,2009-06-28,01:22:09
31.255543,121.529595,0,159,39992.0571064815,2009-06-28,01:22:14
31.255499,121.529466,0,164,39992.0571643518,2009-06-28,01:22:19
31.255335,121.5291,0,171,39992.0572222222,2009-06-28,01:22:24
31.2552,121.528644,0,172,39992.0572800926,2009-06-28,01:22:29
31.255098,121.528194,0,180,39992.057337963,2009-06-28,01:22:34
31.255025,121.527792,0,188,39992.0573958333,2009-06-28,01:22:39
31.254981,121.52745,0,193,39992.0574537037,2009-06-28,01:22:44
31.25494,121.52719,0,200,39992.0575115741,2009-06-28,01:22:49
31.254938,121.526931,0,202,39992.0575694444,2009-06-28,01:22:54
31.254938,121.526627,0,200,39992.0576273148,2009-06-28,01:22:59
31.254953,121.5264,0,196,39992.0576851852,2009-06-28,01:23:04
31.254962,121.526069,0,188,39992.0577430556,2009-06-28,01:23:09
31.254952,121.525661,0,175,39992.0578009259,2009-06-28,01:23:14
31.254949,121.525317,0,161,39992.0578587963,2009-06-28,01:23:19
31.254935,121.525018,0,162,39992.0579166667,2009-06-28,01:23:24
31.254952,121.524583,0,158,39992.057974537,2009-06-28,01:23:29
31.254941,121.524108,0,163,39992.0580324074,2009-06-28,01:23:34
31.254924,121.523697,0,168,39992.0580902778,2009-06-28,01:23:39
31.254869,121.52338,0,172,39992.0581481481,2009-06-28,01:23:44
31.254797,121.523155,0,179,39992.0582060185,2009-06-28,01:23:49
31.254769,121.52307,0,183,39992.0582638889,2009-06-28,01:23:54
31.254745,121.523061,0,178,39992.0583217593,2009-06-28,01:23:59
31.254696,121.523015,0,178,39992.0583796296,2009-06-28,01:24:04
31.254708,121.522954,0,185,39992.0584375,2009-06-28,01:24:09
31.254672,121.522788,0,190,39992.0584953704,2009-06-28,01:24:14
31.254623,121.522513,0,196,39992.0585532407,2009-06-28,01:24:19
31.254603,121.522167,0,198,39992.0586111111,2009-06-28,01:24:24
31.254606,121.521869,0,197,39992.0586689815,2009-06-28,01:24:29
31.254613,121.521709,0,194,39992.0587268519,2009-06-28,01:24:34
31.254607,121.521689,0,201,39992.0587847222,2009-06-28,01:24:39
31.254579,121.521671,0,207,39992.0588425926,2009-06-28,01:24:44
31.254569,121.521652,0,214,39992.058900463,2009-06-28,01:24:49
31.254574,121.521666,0,220,39992.0589583333,2009-06-28,01:24:54
31.254629,121.521454,0,204,39992.0590162037,2009-06-28,01:24:59
31.254639,121.521163,0,169,39992.0590740741,2009-06-28,01:25:04
31.254658,121.52077,0,114,39992.0591319444,2009-06-28,01:25:09
31.254624,121.520361,0,111,39992.0591898148,2009-06-28,01:25:14
31.254593,121.52002,0,103,39992.0592476852,2009-06-28,01:25:19
31.254557,121.519626,0,89,39992.0593055556,2009-06-28,01:25:24
31.254528,121.519317,0,83,39992.0593634259,2009-06-28,01:25:29
31.254541,121.519022,0,57,39992.0594212963,2009-06-28,01:25:34
31.25454,121.518751,0,50,39992.0594791667,2009-06-28,01:25:39
31.25448,121.518467,0,58,39992.059537037,2009-06-28,01:25:44
31.254435,121.518225,0,64,39992.0595949074,2009-06-28,01:25:49
31.254449,121.518136,0,69,39992.0596527778,2009-06-28,01:25:54
31.254453,121.518121,0,68,39992.0597106481,2009-06-28,01:25:59
31.254484,121.518015,0,67,39992.0597685185,2009-06-28,01:26:04
31.254491,121.517729,0,63,39992.0598263889,2009-06-28,01:26:09
31.254431,121.517325,0,61,39992.0598842593,2009-06-28,01:26:14
31.254313,121.516835,0,63,39992.0599421296,2009-06-28,01:26:19
31.254232,121.516302,0,69,39992.06,2009-06-28,01:26:24
31.25419,121.515822,0,73,39992.0600578704,2009-06-28,01:26:29
31.254182,121.515476,0,74,39992.0601157407,2009-06-28,01:26:34
31.254175,121.515204,0,75,39992.0601736111,2009-06-28,01:26:39
31.254125,121.514871,0,78,39992.0602314815,2009-06-28,01:26:44
31.254089,121.5147,0,81,39992.0602893519,2009-06-28,01:26:49
31.254089,121.5147,0,81,39992.0603240741,2009-06-28,01:26:52
31.254087,121.514701,0,82,39992.0603472222,2009-06-28,01:26:54
31.254093,121.514682,0,82,39992.0604050926,2009-06-28,01:26:59
31.254091,121.514652,0,82,39992.060462963,2009-06-28,01:27:04
31.254076,121.514594,0,81,39992.0605208333,2009-06-28,01:27:09
31.254035,121.514326,0,84,39992.0605787037,2009-06-28,01:27:14
31.254033,121.514189,0,91,39992.0606365741,2009-06-28,01:27:19
31.254052,121.514079,0,90,39992.0606944444,2009-06-28,01:27:24
31.25403,121.514057,0,89,39992.0607523148,2009-06-28,01:27:29
31.254003,121.514026,0,89,39992.0608101852,2009-06-28,01:27:34
31.253977,121.51399,0,89,39992.0608680556,2009-06-28,01:27:39
31.254007,121.513881,0,87,39992.0609259259,2009-06-28,01:27:44
31.254032,121.513751,0,84,39992.0609837963,2009-06-28,01:27:49
31.254041,121.513667,0,84,39992.0610416667,2009-06-28,01:27:54
31.254044,121.513598,0,86,39992.061099537,2009-06-28,01:27:59
31.254025,121.51353,0,89,39992.0611574074,2009-06-28,01:28:04
31.253976,121.513531,0,87,39992.0612152778,2009-06-28,01:28:09
31.253963,121.513485,0,89,39992.0612731481,2009-06-28,01:28:14
31.253919,121.513425,0,89,39992.0613310185,2009-06-28,01:28:19
31.253906,121.513362,0,90,39992.0613888889,2009-06-28,01:28:24
31.253859,121.51333,0,79,39992.0614467593,2009-06-28,01:28:29
31.253806,121.513368,0,67,39992.0615046296,2009-06-28,01:28:34
31.25375,121.513343,0,65,39992.0615625,2009-06-28,01:28:39
31.253736,121.513312,0,64,39992.0616203704,2009-06-28,01:28:44
31.253733,121.513293,0,63,39992.0616782407,2009-06-28,01:28:49
31.253731,121.513271,0,59,39992.0617361111,2009-06-28,01:28:54
31.253736,121.513273,0,59,39992.0617939815,2009-06-28,01:28:59
31.253736,121.513273,0,59,39992.0618287037,2009-06-28,01:29:02
31.253736,121.513277,0,59,39992.0618518519,2009-06-28,01:29:04
31.253725,121.513285,0,59,39992.0619097222,2009-06-28,01:29:09
31.253696,121.513283,0,59,39992.0619675926,2009-06-28,01:29:14
31.253674,121.513252,0,60,39992.062025463,2009-06-28,01:29:19
31.258822,121.481769,0,410,39992.0725,2009-06-28,01:44:24
31.258123,121.480056,0,41,39992.0725578704,2009-06-28,01:44:29
31.257592,121.479324,0,44,39992.0726157407,2009-06-28,01:44:34
31.257021,121.478625,0,76,39992.0726736111,2009-06-28,01:44:39
31.256548,121.47788,0,75,39992.0727314815,2009-06-28,01:44:44
31.256215,121.47722,0,73,39992.0727893518,2009-06-28,01:44:49
31.256062,121.476561,0,71,39992.0728472222,2009-06-28,01:44:54
31.255957,121.476018,0,57,39992.0729050926,2009-06-28,01:44:59
31.25588,121.475597,0,52,39992.072962963,2009-06-28,01:45:04
31.255717,121.475266,0,63,39992.0730208333,2009-06-28,01:45:09
31.255541,121.47495,0,59,39992.0730787037,2009-06-28,01:45:14
31.255307,121.474697,0,75,39992.0731365741,2009-06-28,01:45:19
31.255085,121.474434,0,72,39992.0731944444,2009-06-28,01:45:24
31.254871,121.474175,0,67,39992.0732523148,2009-06-28,01:45:29
31.254675,121.473887,0,71,39992.0733101852,2009-06-28,01:45:34
31.254491,121.473541,0,70,39992.0733680556,2009-06-28,01:45:39
31.254268,121.473205,0,75,39992.0734259259,2009-06-28,01:45:44
31.25406,121.472867,0,83,39992.0734837963,2009-06-28,01:45:49
31.253846,121.472526,0,83,39992.0735416667,2009-06-28,01:45:54
31.253663,121.472258,0,82,39992.073599537,2009-06-28,01:45:59
31.253563,121.472096,0,77,39992.0736574074,2009-06-28,01:46:04
31.253535,121.472057,0,74,39992.0737152778,2009-06-28,01:46:09
31.253531,121.472051,0,71,39992.0737731481,2009-06-28,01:46:14
31.253531,121.472051,0,71,39992.0738078704,2009-06-28,01:46:17
31.253536,121.472052,0,69,39992.0738310185,2009-06-28,01:46:19
31.253546,121.472071,0,68,39992.0738888889,2009-06-28,01:46:24
31.253553,121.47209,0,67,39992.0739467593,2009-06-28,01:46:29
31.25355,121.472101,0,67,39992.0740046296,2009-06-28,01:46:34
31.253548,121.472101,0,67,39992.0740625,2009-06-28,01:46:39
31.253544,121.472094,0,68,39992.0741203704,2009-06-28,01:46:44
31.253544,121.472094,0,68,39992.0741550926,2009-06-28,01:46:47
31.253541,121.472092,0,68,39992.0741782407,2009-06-28,01:46:49
31.253525,121.472054,0,68,39992.0742361111,2009-06-28,01:46:54
31.253476,121.471922,0,66,39992.0742939815,2009-06-28,01:46:59
31.253414,121.471672,0,50,39992.0743518519,2009-06-28,01:47:04
31.253169,121.471128,0,11,39992.0744097222,2009-06-28,01:47:09
31.25278,121.470379,0,-33,39992.0744675926,2009-06-28,01:47:14
31.252375,121.469576,0,-34,39992.074525463,2009-06-28,01:47:19
31.251979,121.468908,0,-39,39992.0745833333,2009-06-28,01:47:24
31.251555,121.468303,0,-35,39992.0746412037,2009-06-28,01:47:29
31.251046,121.467647,0,-31,39992.0746990741,2009-06-28,01:47:34
31.250506,121.466995,0,-35,39992.0747569444,2009-06-28,01:47:39
31.249948,121.466323,0,-36,39992.0748148148,2009-06-28,01:47:44
31.249516,121.465612,0,-31,39992.0748726852,2009-06-28,01:47:49
31.249126,121.46483,0,-33,39992.0749305556,2009-06-28,01:47:54
31.248777,121.464018,0,-38,39992.0749884259,2009-06-28,01:47:59
31.248571,121.463128,0,-43,39992.0750462963,2009-06-28,01:48:04
31.248523,121.462273,0,-44,39992.0751041667,2009-06-28,01:48:09
31.248616,121.461425,0,-41,39992.075162037,2009-06-28,01:48:14
31.248822,121.460637,0,-34,39992.0752199074,2009-06-28,01:48:19
31.249114,121.459835,0,-25,39992.0752777778,2009-06-28,01:48:24
31.249436,121.459076,0,-27,39992.0753356481,2009-06-28,01:48:29
31.249748,121.458365,0,-30,39992.0753935185,2009-06-28,01:48:34
31.250041,121.457688,0,-30,39992.0754513889,2009-06-28,01:48:39
31.250319,121.456913,0,-32,39992.0755092593,2009-06-28,01:48:44
31.250599,121.456097,0,-34,39992.0755671296,2009-06-28,01:48:49
31.250888,121.455399,0,-39,39992.075625,2009-06-28,01:48:54
31.251164,121.454777,0,-44,39992.0756828704,2009-06-28,01:48:59
31.251414,121.454222,0,-50,39992.0757407407,2009-06-28,01:49:04
31.251583,121.453808,0,-55,39992.0757986111,2009-06-28,01:49:09
31.251697,121.45352,0,-60,39992.0758564815,2009-06-28,01:49:14
31.251742,121.453372,0,-66,39992.0759143519,2009-06-28,01:49:19
31.251761,121.453244,0,-71,39992.0759722222,2009-06-28,01:49:24
31.251747,121.453152,0,-76,39992.0760300926,2009-06-28,01:49:29
31.250258,121.450848,0,-55,39992.076724537,2009-06-28,01:50:29
31.251618,121.450452,0,-55,39992.0767824074,2009-06-28,01:50:34
31.252941,121.449843,0,-52,39992.0768402778,2009-06-28,01:50:39
31.253401,121.448739,0,-51,39992.0768981481,2009-06-28,01:50:44
31.253866,121.447654,0,-51,39992.0769560185,2009-06-28,01:50:49
31.2543,121.446538,0,-52,39992.0770138889,2009-06-28,01:50:54
31.254718,121.445409,0,-51,39992.0770717593,2009-06-28,01:50:59
31.255134,121.444369,0,-46,39992.0771296296,2009-06-28,01:51:04
31.255437,121.443462,0,-38,39992.0771875,2009-06-28,01:51:09
31.255607,121.442861,0,-25,39992.0772453704,2009-06-28,01:51:14
31.255771,121.44231,0,-17,39992.0773032407,2009-06-28,01:51:19
31.255961,121.44178,0,-2,39992.0773611111,2009-06-28,01:51:24
31.256164,121.441178,0,8,39992.0774189815,2009-06-28,01:51:29
31.256376,121.44058,0,16,39992.0774768519,2009-06-28,01:51:34
31.256567,121.439962,0,20,39992.0775347222,2009-06-28,01:51:39
31.256679,121.439314,0,22,39992.0775925926,2009-06-28,01:51:44
31.256711,121.43866,0,23,39992.077650463,2009-06-28,01:51:49
31.256644,121.437975,0,24,39992.0777083333,2009-06-28,01:51:54
31.256559,121.437353,0,25,39992.0777662037,2009-06-28,01:51:59
31.25648,121.436911,0,24,39992.0778240741,2009-06-28,01:52:04
31.256365,121.436665,0,23,39992.0778819444,2009-06-28,01:52:09
31.25626,121.436592,0,23,39992.0779398148,2009-06-28,01:52:14
31.256191,121.436594,0,23,39992.0779976852,2009-06-28,01:52:19
31.256138,121.43666,0,24,39992.0780555556,2009-06-28,01:52:24
31.256123,121.436819,0,26,39992.0781134259,2009-06-28,01:52:29
31.256076,121.436914,0,27,39992.0781712963,2009-06-28,01:52:34
31.256123,121.436941,0,28,39992.0782291667,2009-06-28,01:52:39
31.256121,121.437013,0,28,39992.078287037,2009-06-28,01:52:44
31.256119,121.437072,0,28,39992.0783449074,2009-06-28,01:52:49
31.256077,121.437041,0,29,39992.0784027778,2009-06-28,01:52:54
31.256015,121.436878,0,29,39992.0784606481,2009-06-28,01:52:59
31.256045,121.436346,0,30,39992.0785185185,2009-06-28,01:53:04
31.255852,121.435289,0,33,39992.0785763889,2009-06-28,01:53:09
31.255552,121.434016,0,53,39992.0786342593,2009-06-28,01:53:14
31.25511,121.432774,0,78,39992.0786921296,2009-06-28,01:53:19
31.254596,121.431701,0,93,39992.07875,2009-06-28,01:53:24
31.253919,121.430926,0,104,39992.0788078704,2009-06-28,01:53:29
31.253218,121.430256,0,108,39992.0788657407,2009-06-28,01:53:34
31.252523,121.429663,0,106,39992.0789236111,2009-06-28,01:53:39
31.251826,121.429059,0,107,39992.0789814815,2009-06-28,01:53:44
31.251095,121.42838,0,104,39992.0790393518,2009-06-28,01:53:49
31.250438,121.427749,0,102,39992.0790972222,2009-06-28,01:53:54
31.249858,121.427232,0,110,39992.0791550926,2009-06-28,01:53:59
31.24939,121.426789,0,115,39992.079212963,2009-06-28,01:54:04
31.248966,121.426371,0,120,39992.0792708333,2009-06-28,01:54:09
31.248645,121.425973,0,125,39992.0793287037,2009-06-28,01:54:14
31.248387,121.425623,0,130,39992.0793865741,2009-06-28,01:54:19
31.248186,121.425333,0,137,39992.0794444444,2009-06-28,01:54:24
31.248079,121.425124,0,141,39992.0795023148,2009-06-28,01:54:29
31.248019,121.42504,0,145,39992.0795601852,2009-06-28,01:54:34
31.248086,121.425029,0,152,39992.0796180556,2009-06-28,01:54:39
31.248116,121.425049,0,160,39992.0796759259,2009-06-28,01:54:44
31.248116,121.425049,0,160,39992.0797106481,2009-06-28,01:54:47
31.248123,121.425053,0,164,39992.0797337963,2009-06-28,01:54:49
31.248136,121.42504,0,167,39992.0797916667,2009-06-28,01:54:54
31.248142,121.425016,0,170,39992.079849537,2009-06-28,01:54:59
31.248211,121.425093,0,175,39992.0799074074,2009-06-28,01:55:04
31.248238,121.425084,0,176,39992.0799652778,2009-06-28,01:55:09
31.248218,121.425008,0,173,39992.0800231481,2009-06-28,01:55:14
31.248162,121.424858,0,164,39992.0800810185,2009-06-28,01:55:19
31.248001,121.424384,0,141,39992.0801388889,2009-06-28,01:55:24
31.247579,121.423605,0,125,39992.0801967593,2009-06-28,01:55:29
31.246837,121.422525,0,110,39992.0802546296,2009-06-28,01:55:34
31.245857,121.42122,0,128,39992.0803125,2009-06-28,01:55:39
31.245217,121.420266,0,138,39992.0803703704,2009-06-28,01:55:44
31.244668,121.419283,0,146,39992.0804282407,2009-06-28,01:55:49
31.244114,121.418387,0,155,39992.0804861111,2009-06-28,01:55:54
31.243571,121.417431,0,162,39992.0805439815,2009-06-28,01:55:59
31.243103,121.416527,0,171,39992.0806018518,2009-06-28,01:56:04
31.242592,121.415779,0,180,39992.0806597222,2009-06-28,01:56:09
31.242226,121.415118,0,188,39992.0807175926,2009-06-28,01:56:14
31.241901,121.41454,0,191,39992.080775463,2009-06-28,01:56:19
31.24161,121.41407,0,191,39992.0808333333,2009-06-28,01:56:24
31.241381,121.413686,0,190,39992.0808912037,2009-06-28,01:56:29
31.241201,121.413384,0,191,39992.0809490741,2009-06-28,01:56:34
31.241103,121.413241,0,195,39992.0810069444,2009-06-28,01:56:39
31.241063,121.413164,0,200,39992.0810648148,2009-06-28,01:56:44
31.241106,121.413176,0,207,39992.0811226852,2009-06-28,01:56:49
31.241106,121.413176,0,207,39992.0811574074,2009-06-28,01:56:52
31.241103,121.413175,0,212,39992.0811805556,2009-06-28,01:56:54
31.241119,121.413178,0,215,39992.0812384259,2009-06-28,01:56:59
31.241116,121.413208,0,218,39992.0812962963,2009-06-28,01:57:04
31.241121,121.413273,0,223,39992.0813541667,2009-06-28,01:57:09
31.241119,121.413328,0,221,39992.081412037,2009-06-28,01:57:14
31.23757,121.409764,0,332,39992.0819328704,2009-06-28,01:57:59
31.236923,121.409405,0,143,39992.0819907407,2009-06-28,01:58:04
31.236242,121.40931,0,55,39992.0820486111,2009-06-28,01:58:09
31.235611,121.409135,0,94,39992.0821064815,2009-06-28,01:58:14
31.235094,121.408993,0,117,39992.0821643519,2009-06-28,01:58:19
31.234682,121.40888,0,108,39992.0822222222,2009-06-28,01:58:24
31.234347,121.408743,0,126,39992.0822800926,2009-06-28,01:58:29
31.234148,121.408637,0,141,39992.082337963,2009-06-28,01:58:34
31.234105,121.408597,0,154,39992.0823958333,2009-06-28,01:58:39
31.234105,121.408597,0,154,39992.0824305556,2009-06-28,01:58:42
31.234109,121.408594,0,167,39992.0824537037,2009-06-28,01:58:44
31.234072,121.408585,0,181,39992.0825115741,2009-06-28,01:58:49
31.234071,121.408611,0,190,39992.0825694444,2009-06-28,01:58:54
31.234123,121.408635,0,197,39992.0826273148,2009-06-28,01:58:59
31.234197,121.408631,0,206,39992.0826851852,2009-06-28,01:59:04
31.234249,121.408612,0,221,39992.0827430556,2009-06-28,01:59:09
31.234255,121.408593,0,233,39992.0828009259,2009-06-28,01:59:14
31.234141,121.40859,0,242,39992.0828587963,2009-06-28,01:59:19
31.233956,121.408563,0,243,39992.0829166667,2009-06-28,01:59:24
31.233659,121.40851,0,230,39992.082974537,2009-06-28,01:59:29
31.233142,121.408353,0,216,39992.0830324074,2009-06-28,01:59:34
31.232268,121.408064,0,207,39992.0830902778,2009-06-28,01:59:39
31.231422,121.407861,0,210,39992.0831481481,2009-06-28,01:59:44
31.230447,121.407836,0,216,39992.0832060185,2009-06-28,01:59:49
31.229262,121.407713,0,222,39992.0832638889,2009-06-28,01:59:54
31.228184,121.407749,0,225,39992.0833217593,2009-06-28,01:59:59
31.227011,121.407862,0,210,39992.0833796296,2009-06-28,02:00:04
31.225986,121.408288,0,192,39992.0834375,2009-06-28,02:00:09
31.224991,121.408735,0,167,39992.0834953704,2009-06-28,02:00:14
31.223979,121.409183,0,150,39992.0835532407,2009-06-28,02:00:19
31.22311,121.409598,0,144,39992.0836111111,2009-06-28,02:00:24
31.222379,121.409969,0,138,39992.0836689815,2009-06-28,02:00:29
31.221758,121.410225,0,133,39992.0837268519,2009-06-28,02:00:34
31.221209,121.410427,0,125,39992.0837847222,2009-06-28,02:00:39
31.220725,121.410641,0,118,39992.0838425926,2009-06-28,02:00:44
31.220305,121.410831,0,119,39992.083900463,2009-06-28,02:00:49
31.219986,121.410928,0,124,39992.0839583333,2009-06-28,02:00:54
31.219799,121.411001,0,131,39992.0840162037,2009-06-28,02:00:59
31.219779,121.411041,0,137,39992.0840740741,2009-06-28,02:01:04
31.219803,121.411037,0,144,39992.0841319444,2009-06-28,02:01:09
31.21996,121.411004,0,150,39992.0841898148,2009-06-28,02:01:14
31.219999,121.410993,0,152,39992.0842476852,2009-06-28,02:01:19
31.220029,121.410989,0,153,39992.0843055556,2009-06-28,02:01:24
31.220092,121.41091,0,156,39992.0843634259,2009-06-28,02:01:29
31.220117,121.410828,0,161,39992.0844212963,2009-06-28,02:01:34
31.220116,121.410785,0,165,39992.0844791667,2009-06-28,02:01:39
31.220076,121.410767,0,168,39992.084537037,2009-06-28,02:01:44
31.219856,121.410836,0,172,39992.0845949074,2009-06-28,02:01:49
31.219392,121.410994,0,172,39992.0846527778,2009-06-28,02:01:54
31.218683,121.411065,0,178,39992.0847106481,2009-06-28,02:01:59
31.21781,121.411372,0,193,39992.0847685185,2009-06-28,02:02:04
31.216827,121.411993,0,211,39992.0848263889,2009-06-28,02:02:09
31.21587,121.412395,0,217,39992.0848842593,2009-06-28,02:02:14
31.214961,121.412607,0,214,39992.0849421296,2009-06-28,02:02:19
31.214135,121.412697,0,214,39992.085,2009-06-28,02:02:24
31.213441,121.412755,0,191,39992.0850578704,2009-06-28,02:02:29
31.212842,121.412705,0,177,39992.0851157407,2009-06-28,02:02:34
31.212318,121.412635,0,166,39992.0851736111,2009-06-28,02:02:39
31.211884,121.412568,0,154,39992.0852314815,2009-06-28,02:02:44
31.211412,121.412552,0,147,39992.0852893519,2009-06-28,02:02:49
31.211125,121.412565,0,140,39992.0853472222,2009-06-28,02:02:54
31.211125,121.412565,0,140,39992.0853819444,2009-06-28,02:02:57
31.211119,121.412568,0,127,39992.0854050926,2009-06-28,02:02:59
31.211153,121.412579,0,119,39992.085462963,2009-06-28,02:03:04
31.211161,121.412546,0,115,39992.0855208333,2009-06-28,02:03:09
31.21116,121.412515,0,111,39992.0855787037,2009-06-28,02:03:14
31.211143,121.412496,0,109,39992.0856365741,2009-06-28,02:03:19
31.211143,121.412496,0,109,39992.0856712963,2009-06-28,02:03:22
31.211135,121.412499,0,109,39992.0856944444,2009-06-28,02:03:24
31.211137,121.412512,0,110,39992.0857523148,2009-06-28,02:03:29
31.211137,121.412512,0,110,39992.085787037,2009-06-28,02:03:32
31.211138,121.412515,0,110,39992.0858101852,2009-06-28,02:03:34
31.21113,121.412531,0,110,39992.0858680556,2009-06-28,02:03:39
31.211125,121.412592,0,113,39992.0859259259,2009-06-28,02:03:44
31.210972,121.412798,0,124,39992.0859837963,2009-06-28,02:03:49
31.210437,121.412927,0,126,39992.0860416667,2009-06-28,02:03:54
31.20884,121.412801,0,125,39992.086099537,2009-06-28,02:03:59
31.207422,121.412822,0,125,39992.0861574074,2009-06-28,02:04:04
31.206372,121.413113,0,126,39992.0862152778,2009-06-28,02:04:09
31.205432,121.41344,0,127,39992.0862731481,2009-06-28,02:04:14
31.204515,121.413787,0,132,39992.0863310185,2009-06-28,02:04:19
31.203609,121.414199,0,134,39992.0863888889,2009-06-28,02:04:24
31.202763,121.414572,0,140,39992.0864467593,2009-06-28,02:04:29
31.202041,121.414935,0,144,39992.0865046296,2009-06-28,02:04:34
31.201455,121.415286,0,150,39992.0865625,2009-06-28,02:04:39
31.20093,121.415536,0,156,39992.0866203704,2009-06-28,02:04:44
31.20048,121.415725,0,152,39992.0866782407,2009-06-28,02:04:49
31.200133,121.415872,0,148,39992.0867361111,2009-06-28,02:04:54
31.199866,121.415988,0,140,39992.0867939815,2009-06-28,02:04:59
31.199627,121.416046,0,143,39992.0868518518,2009-06-28,02:05:04
31.199425,121.416112,0,151,39992.0869097222,2009-06-28,02:05:09
31.19937,121.416165,0,162,39992.0869675926,2009-06-28,02:05:14
31.19936,121.416219,0,173,39992.087025463,2009-06-28,02:05:19
31.19936,121.416219,0,173,39992.0870601852,2009-06-28,02:05:22
31.199358,121.416218,0,186,39992.0870833333,2009-06-28,02:05:24
31.19933,121.416212,0,199,39992.0871412037,2009-06-28,02:05:29
31.199306,121.416213,0,213,39992.0871990741,2009-06-28,02:05:34
31.199307,121.416223,0,222,39992.0872569444,2009-06-28,02:05:39
31.199364,121.416246,0,227,39992.0873148148,2009-06-28,02:05:44
31.199448,121.416255,0,228,39992.0873726852,2009-06-28,02:05:49
31.199507,121.416242,0,228,39992.0874305556,2009-06-28,02:05:54
31.199529,121.416197,0,229,39992.0874884259,2009-06-28,02:05:59
31.199516,121.416227,0,229,39992.0875462963,2009-06-28,02:06:04
31.199446,121.416273,0,228,39992.0876041667,2009-06-28,02:06:09
31.199275,121.416346,0,223,39992.087662037,2009-06-28,02:06:14
31.199057,121.416379,0,222,39992.0877199074,2009-06-28,02:06:19
31.198728,121.416594,0,207,39992.0877777778,2009-06-28,02:06:24
31.198282,121.416689,0,180,39992.0878356481,2009-06-28,02:06:29
31.197872,121.416796,0,168,39992.0878935185,2009-06-28,02:06:34
31.197443,121.416904,0,163,39992.0879513889,2009-06-28,02:06:39
31.19696,121.417049,0,159,39992.0880092593,2009-06-28,02:06:44
31.196442,121.41721,0,152,39992.0880671296,2009-06-28,02:06:49
31.195916,121.417381,0,144,39992.088125,2009-06-28,02:06:54
31.195429,121.417635,0,136,39992.0881828704,2009-06-28,02:06:59
31.194982,121.417937,0,124,39992.0882407407,2009-06-28,02:07:04
31.194549,121.418254,0,112,39992.0882986111,2009-06-28,02:07:09
31.194117,121.418542,0,101,39992.0883564815,2009-06-28,02:07:14
31.193671,121.418818,0,94,39992.0884143518,2009-06-28,02:07:19
31.193226,121.419116,0,91,39992.0884722222,2009-06-28,02:07:24
31.184492,121.433684,0,-57,39992.0974421296,2009-06-28,02:20:19
31.18458,121.43377,0,20,39992.0975,2009-06-28,02:20:24
31.184589,121.433697,0,84,39992.0975578704,2009-06-28,02:20:29
31.184632,121.433578,0,130,39992.0976157407,2009-06-28,02:20:34
31.184666,121.433561,0,136,39992.0976736111,2009-06-28,02:20:39
31.184666,121.433561,0,136,39992.0977083333,2009-06-28,02:20:42
31.184667,121.433555,0,135,39992.0977314815,2009-06-28,02:20:44
31.184655,121.433505,0,128,39992.0977893519,2009-06-28,02:20:49
31.184654,121.433516,0,132,39992.0978472222,2009-06-28,02:20:54
31.184646,121.433525,0,143,39992.0979050926,2009-06-28,02:20:59
31.184641,121.433537,0,140,39992.097962963,2009-06-28,02:21:04
31.18466,121.433569,0,142,39992.0980208333,2009-06-28,02:21:09
31.184665,121.433584,0,143,39992.0980787037,2009-06-28,02:21:14
31.184692,121.433703,0,140,39992.0981365741,2009-06-28,02:21:19
31.184666,121.433707,0,123,39992.0981944444,2009-06-28,02:21:24
31.184624,121.433699,0,116,39992.0982523148,2009-06-28,02:21:29
31.184568,121.433723,0,106,39992.0983101852,2009-06-28,02:21:34
31.184548,121.433734,0,101,39992.0983680556,2009-06-28,02:21:39
31.184548,121.433734,0,101,39992.0984027778,2009-06-28,02:21:42
31.184544,121.433737,0,100,39992.0984259259,2009-06-28,02:21:44
31.184519,121.433689,0,103,39992.0984837963,2009-06-28,02:21:49
31.18448,121.433671,0,101,39992.0985416667,2009-06-28,02:21:54
31.184425,121.433655,0,97,39992.098599537,2009-06-28,02:21:59
31.184372,121.433642,0,93,39992.0986574074,2009-06-28,02:22:04
31.18431,121.433648,0,86,39992.0987152778,2009-06-28,02:22:09
31.184247,121.433653,0,80,39992.0987731481,2009-06-28,02:22:14
31.184189,121.433644,0,78,39992.0988310185,2009-06-28,02:22:19
31.184127,121.433655,0,77,39992.0988888889,2009-06-28,02:22:24
31.184078,121.433659,0,74,39992.0989467593,2009-06-28,02:22:29
31.183992,121.433615,0,71,39992.0990046296,2009-06-28,02:22:34
31.183966,121.433552,0,70,39992.0990625,2009-06-28,02:22:39
31.183932,121.43352,0,70,39992.0991203704,2009-06-28,02:22:44
31.18391,121.433453,0,69,39992.0991782407,2009-06-28,02:22:49
31.183897,121.4334,0,68,39992.0992361111,2009-06-28,02:22:54
31.183875,121.433353,0,69,39992.0992939815,2009-06-28,02:22:59
31.183862,121.433302,0,69,39992.0993518519,2009-06-28,02:23:04
31.183844,121.433254,0,69,39992.0994097222,2009-06-28,02:23:09
31.183757,121.433224,0,68,39992.0994675926,2009-06-28,02:23:14
31.183725,121.433195,0,68,39992.099525463,2009-06-28,02:23:19
31.183732,121.433115,0,71,39992.0995833333,2009-06-28,02:23:24
31.183639,121.433091,0,70,39992.0996412037,2009-06-28,02:23:29
31.183582,121.433058,0,70,39992.0996990741,2009-06-28,02:23:34
31.183547,121.433039,0,70,39992.0997569444,2009-06-28,02:23:39
31.183512,121.433028,0,71,39992.0998148148,2009-06-28,02:23:44
31.183458,121.432996,0,71,39992.0998726852,2009-06-28,02:23:49
31.183404,121.432995,0,71,39992.0999305556,2009-06-28,02:23:54
31.183348,121.432966,0,71,39992.0999884259,2009-06-28,02:23:59
31.183285,121.432935,0,71,39992.1000462963,2009-06-28,02:24:04
31.183255,121.432959,0,73,39992.1001041667,2009-06-28,02:24:09
31.183197,121.432945,0,73,39992.100162037,2009-06-28,02:24:14
31.183145,121.432949,0,74,39992.1002199074,2009-06-28,02:24:19
31.183099,121.432938,0,75,39992.1002777778,2009-06-28,02:24:24
31.183055,121.432947,0,75,39992.1003356481,2009-06-28,02:24:29
31.183013,121.43301,0,76,39992.1003935185,2009-06-28,02:24:34
31.182977,121.433048,0,76,39992.1004513889,2009-06-28,02:24:39
31.182916,121.433076,0,77,39992.1005092593,2009-06-28,02:24:44
31.182894,121.433085,0,78,39992.1005671296,2009-06-28,02:24:49
31.182867,121.433121,0,79,39992.100625,2009-06-28,02:24:54
31.182877,121.433244,0,80,39992.1006828704,2009-06-28,02:24:59
31.182832,121.433333,0,79,39992.1007407407,2009-06-28,02:25:04
31.182799,121.433411,0,77,39992.1007986111,2009-06-28,02:25:09
31.182766,121.433459,0,76,39992.1008564815,2009-06-28,02:25:14
31.182728,121.433514,0,75,39992.1009143519,2009-06-28,02:25:19
31.182716,121.433604,0,77,39992.1009722222,2009-06-28,02:25:24
31.182689,121.433627,0,79,39992.1010300926,2009-06-28,02:25:29
31.182671,121.433702,0,81,39992.101087963,2009-06-28,02:25:34
31.182628,121.433759,0,84,39992.1011458333,2009-06-28,02:25:39
31.1826,121.433809,0,84,39992.1012037037,2009-06-28,02:25:44
31.182589,121.433919,0,85,39992.1012615741,2009-06-28,02:25:49
31.182616,121.433961,0,86,39992.1013194444,2009-06-28,02:25:54
31.182672,121.434025,0,85,39992.1013773148,2009-06-28,02:25:59
31.182696,121.434091,0,76,39992.1014351852,2009-06-28,02:26:04
31.182705,121.434129,0,72,39992.1014930556,2009-06-28,02:26:09
31.182695,121.434202,0,73,39992.1015509259,2009-06-28,02:26:14
31.182703,121.43424,0,74,39992.1016087963,2009-06-28,02:26:19
31.182701,121.434283,0,74,39992.1016666667,2009-06-28,02:26:24
31.182699,121.434353,0,71,39992.101724537,2009-06-28,02:26:29
31.182714,121.434423,0,70,39992.1017824074,2009-06-28,02:26:34
31.182727,121.434455,0,69,39992.1018402778,2009-06-28,02:26:39
31.182748,121.434485,0,67,39992.1018981481,2009-06-28,02:26:44
31.182746,121.434514,0,64,39992.1019560185,2009-06-28,02:26:49
31.182735,121.434535,0,63,39992.1020138889,2009-06-28,02:26:54
31.182725,121.434562,0,60,39992.1020717593,2009-06-28,02:26:59
31.182715,121.434642,0,60,39992.1021296296,2009-06-28,02:27:04
31.182695,121.434728,0,59,39992.1021875,2009-06-28,02:27:09
31.182679,121.434778,0,58,39992.1022453704,2009-06-28,02:27:14
31.182676,121.434836,0,58,39992.1023032407,2009-06-28,02:27:19
31.182669,121.434868,0,59,39992.1023611111,2009-06-28,02:27:24
31.182642,121.434958,0,59,39992.1024189815,2009-06-28,02:27:29
31.182627,121.43501,0,58,39992.1024768518,2009-06-28,02:27:34
31.182625,121.43505,0,58,39992.1025347222,2009-06-28,02:27:39
31.18265,121.435122,0,58,39992.1025925926,2009-06-28,02:27:44
31.182633,121.435169,0,58,39992.102650463,2009-06-28,02:27:49
31.182597,121.435232,0,57,39992.1027083333,2009-06-28,02:27:54
31.182579,121.435291,0,57,39992.1027662037,2009-06-28,02:27:59
31.18255,121.435368,0,57,39992.1028240741,2009-06-28,02:28:04
31.182519,121.435461,0,57,39992.1028819444,2009-06-28,02:28:09
31.182491,121.435529,0,56,39992.1029398148,2009-06-28,02:28:14
31.182479,121.435591,0,56,39992.1029976852,2009-06-28,02:28:19
31.182467,121.435653,0,55,39992.1030555556,2009-06-28,02:28:24
31.18244,121.43571,0,56,39992.1031134259,2009-06-28,02:28:29
31.182441,121.435794,0,55,39992.1031712963,2009-06-28,02:28:34
31.182436,121.435884,0,53,39992.1032291667,2009-06-28,02:28:39
31.182412,121.435956,0,54,39992.103287037,2009-06-28,02:28:44
31.182378,121.43601,0,55,39992.1033449074,2009-06-28,02:28:49
31.182337,121.436065,0,55,39992.1034027778,2009-06-28,02:28:54
31.182316,121.436112,0,56,39992.1034606481,2009-06-28,02:28:59
31.18229,121.436161,0,57,39992.1035185185,2009-06-28,02:29:04
31.182273,121.43622,0,58,39992.1035763889,2009-06-28,02:29:09
31.182235,121.436288,0,60,39992.1036342593,2009-06-28,02:29:14
31.182203,121.436353,0,62,39992.1036921296,2009-06-28,02:29:19
31.182193,121.436403,0,64,39992.10375,2009-06-28,02:29:24
31.182169,121.436464,0,66,39992.1038078704,2009-06-28,02:29:29
31.182138,121.436541,0,68,39992.1038657407,2009-06-28,02:29:34
31.182119,121.436578,0,70,39992.1039236111,2009-06-28,02:29:39
31.182105,121.436654,0,73,39992.1039814815,2009-06-28,02:29:44
31.182072,121.436728,0,74,39992.1040393518,2009-06-28,02:29:49
31.18204,121.436797,0,75,39992.1040972222,2009-06-28,02:29:54
31.181996,121.436872,0,78,39992.1041550926,2009-06-28,02:29:59
31.18198,121.43692,0,80,39992.104212963,2009-06-28,02:30:04
31.18197,121.436971,0,82,39992.1042708333,2009-06-28,02:30:09
31.181963,121.437019,0,85,39992.1043287037,2009-06-28,02:30:14
31.181962,121.437077,0,87,39992.1043865741,2009-06-28,02:30:19
31.181952,121.437129,0,89,39992.1044444444,2009-06-28,02:30:24
31.181931,121.437182,0,90,39992.1045023148,2009-06-28,02:30:29
31.181899,121.437244,0,91,39992.1045601852,2009-06-28,02:30:34
31.18184,121.437284,0,95,39992.1046180556,2009-06-28,02:30:39
31.181794,121.437302,0,100,39992.1046759259,2009-06-28,02:30:44
31.181759,121.43728,0,107,39992.1047337963,2009-06-28,02:30:49
31.181743,121.437247,0,114,39992.1047916667,2009-06-28,02:30:54
31.181738,121.437236,0,115,39992.104849537,2009-06-28,02:30:59
31.181739,121.43723,0,116,39992.1049074074,2009-06-28,02:31:04
31.181739,121.43723,0,116,39992.1049421296,2009-06-28,02:31:07
31.181743,121.437232,0,117,39992.1049652778,2009-06-28,02:31:09
31.181748,121.437242,0,117,39992.1050231481,2009-06-28,02:31:14
31.180678,121.437541,0,155,39992.1064699074,2009-06-28,02:33:19
31.180586,121.43748,0,118,39992.1065277778,2009-06-28,02:33:24
31.180646,121.437544,0,121,39992.1065856481,2009-06-28,02:33:29
31.18056,121.437545,0,123,39992.1066435185,2009-06-28,02:33:34
31.180472,121.437522,0,122,39992.1067013889,2009-06-28,02:33:39
31.181958,121.437887,0,60,39992.1078587963,2009-06-28,02:35:19
31.182007,121.437997,0,116,39992.1079166667,2009-06-28,02:35:24
31.181976,121.437999,0,113,39992.107974537,2009-06-28,02:35:29
31.181948,121.438009,0,112,39992.1080324074,2009-06-28,02:35:34
31.181987,121.438006,0,111,39992.1080902778,2009-06-28,02:35:39
31.182042,121.438008,0,111,39992.1081365741,2009-06-28,02:35:43
31.182062,121.437975,0,111,39992.1081944444,2009-06-28,02:35:48
31.182058,121.437968,0,111,39992.1082523148,2009-06-28,02:35:53
31.182054,121.437969,0,111,39992.1083101852,2009-06-28,02:35:58
31.182051,121.43797,0,111,39992.1083680556,2009-06-28,02:36:03
31.182046,121.437967,0,111,39992.1084259259,2009-06-28,02:36:08
31.182046,121.437967,0,111,39992.1084606481,2009-06-28,02:36:11
31.182048,121.437967,0,112,39992.1084837963,2009-06-28,02:36:13
31.182062,121.437983,0,112,39992.1085416667,2009-06-28,02:36:18
31.18209,121.437989,0,112,39992.108599537,2009-06-28,02:36:23
31.181927,121.43785,0,73,39992.1098032407,2009-06-28,02:38:07
31.181911,121.437786,0,101,39992.1098611111,2009-06-28,02:38:12
31.181871,121.437768,0,100,39992.1099189815,2009-06-28,02:38:17
31.181839,121.43753,0,102,39992.1099768518,2009-06-28,02:38:22
31.181797,121.437422,0,86,39992.1100347222,2009-06-28,02:38:27
31.181842,121.437442,0,85,39992.1100925926,2009-06-28,02:38:32
31.181987,121.438644,0,164,39992.110150463,2009-06-28,02:38:37
31.181974,121.43841,0,176,39992.1102083333,2009-06-28,02:38:42
31.181965,121.43832,0,176,39992.1102662037,2009-06-28,02:38:47
31.181957,121.438256,0,177,39992.1103240741,2009-06-28,02:38:52
31.181947,121.438176,0,177,39992.1103819444,2009-06-28,02:38:57
31.18192,121.438085,0,177,39992.1104398148,2009-06-28,02:39:02
31.181874,121.437992,0,177,39992.1104976852,2009-06-28,02:39:07
31.18209,121.437059,0,156,39992.1105555556,2009-06-28,02:39:12
31.18187,121.436787,0,163,39992.1106134259,2009-06-28,02:39:17
31.181764,121.436621,0,164,39992.1106712963,2009-06-28,02:39:22
31.181697,121.436562,0,164,39992.1107291667,2009-06-28,02:39:27
31.181691,121.436551,0,164,39992.110787037,2009-06-28,02:39:32
31.181694,121.436546,0,164,39992.1108449074,2009-06-28,02:39:37
31.181699,121.436548,0,164,39992.1109027778,2009-06-28,02:39:42
31.181702,121.436555,0,164,39992.1109606481,2009-06-28,02:39:47
31.181702,121.436558,0,164,39992.1110185185,2009-06-28,02:39:52
31.181701,121.43656,0,164,39992.1110763889,2009-06-28,02:39:57
31.181701,121.43656,0,164,39992.1111111111,2009-06-28,02:40:00
31.181706,121.436564,0,164,39992.1111342593,2009-06-28,02:40:02
31.181718,121.436569,0,164,39992.1111921296,2009-06-28,02:40:07
31.181718,121.436569,0,164,39992.1112268518,2009-06-28,02:40:10
31.181724,121.436562,0,164,39992.11125,2009-06-28,02:40:12
31.181716,121.436544,0,164,39992.1113078704,2009-06-28,02:40:17
31.181716,121.436544,0,164,39992.111400463,2009-06-28,02:40:25
31.181708,121.436539,0,164,39992.1114236111,2009-06-28,02:40:27
31.181355,121.435918,0,335,39992.1126388889,2009-06-28,02:42:12
31.181355,121.435918,0,335,39992.1126736111,2009-06-28,02:42:15
31.181356,121.435917,0,336,39992.1126967593,2009-06-28,02:42:17
31.181369,121.435914,0,337,39992.1128125,2009-06-28,02:42:27
31.178219,121.445207,0,165,39992.1135069444,2009-06-28,02:43:27
31.180401,121.43966,0,336,39992.1135648148,2009-06-28,02:43:32
31.180707,121.439537,0,170,39992.1136226852,2009-06-28,02:43:37
31.180837,121.43945,0,164,39992.1136805556,2009-06-28,02:43:42
31.180959,121.439372,0,164,39992.1137384259,2009-06-28,02:43:47
31.181007,121.439327,0,163,39992.1137962963,2009-06-28,02:43:52
31.181049,121.439295,0,161,39992.1138541667,2009-06-28,02:43:57
31.181061,121.439286,0,161,39992.113912037,2009-06-28,02:44:02
31.181064,121.439284,0,161,39992.1139699074,2009-06-28,02:44:07
31.181064,121.439284,0,161,39992.1140046296,2009-06-28,02:44:10
31.181062,121.439292,0,161,39992.1140277778,2009-06-28,02:44:12
31.181064,121.439316,0,162,39992.1140856481,2009-06-28,02:44:17
31.181064,121.439316,0,162,39992.1141203704,2009-06-28,02:44:20
31.181059,121.439324,0,163,39992.1141435185,2009-06-28,02:44:22
31.181047,121.439312,0,163,39992.1142013889,2009-06-28,02:44:27
31.181061,121.439258,0,164,39992.1142592593,2009-06-28,02:44:32
31.181178,121.438304,0,167,39992.1143171296,2009-06-28,02:44:37
31.181165,121.438297,0,173,39992.114375,2009-06-28,02:44:42
31.181061,121.437883,0,178,39992.1144328704,2009-06-28,02:44:47
31.181074,121.437741,0,181,39992.1144907407,2009-06-28,02:44:52
31.181075,121.437731,0,182,39992.1145486111,2009-06-28,02:44:57
31.181131,121.437491,0,184,39992.1146064815,2009-06-28,02:45:02
31.181157,121.437275,0,187,39992.1146643519,2009-06-28,02:45:07
31.181282,121.436969,0,193,39992.1147222222,2009-06-28,02:45:12
31.181433,121.436682,0,199,39992.1147800926,2009-06-28,02:45:17
31.181493,121.436632,0,200,39992.114837963,2009-06-28,02:45:22
31.181499,121.436633,0,200,39992.1148958333,2009-06-28,02:45:27
31.181499,121.436633,0,200,39992.1149305556,2009-06-28,02:45:30
31.181502,121.436635,0,200,39992.1149537037,2009-06-28,02:45:32
31.181515,121.436745,0,201,39992.1150115741,2009-06-28,02:45:37
31.181512,121.436784,0,201,39992.1150694444,2009-06-28,02:45:42
31.181512,121.436784,0,201,39992.1151041667,2009-06-28,02:45:45
31.181507,121.436789,0,201,39992.1151273148,2009-06-28,02:45:47
31.181523,121.436873,0,198,39992.1151851852,2009-06-28,02:45:52
31.181544,121.436934,0,193,39992.1152430556,2009-06-28,02:45:57
31.181545,121.436947,0,192,39992.1153009259,2009-06-28,02:46:02
31.181545,121.436947,0,192,39992.1153356481,2009-06-28,02:46:05
31.181549,121.436955,0,191,39992.1153587963,2009-06-28,02:46:07
31.181558,121.43696,0,191,39992.1154166667,2009-06-28,02:46:12
31.181562,121.436964,0,190,39992.115474537,2009-06-28,02:46:17
31.181563,121.436971,0,190,39992.1155324074,2009-06-28,02:46:22
31.181562,121.436977,0,190,39992.1155902778,2009-06-28,02:46:27
31.181562,121.436977,0,190,39992.115625,2009-06-28,02:46:30
31.181567,121.436978,0,189,39992.1156481481,2009-06-28,02:46:32
31.181578,121.436998,0,189,39992.1157060185,2009-06-28,02:46:37
31.181602,121.437025,0,188,39992.1157638889,2009-06-28,02:46:42
31.181607,121.437031,0,188,39992.1158217593,2009-06-28,02:46:47
31.181607,121.437031,0,188,39992.1158564815,2009-06-28,02:46:50
31.181608,121.437034,0,188,39992.1158796296,2009-06-28,02:46:52
31.181618,121.437054,0,188,39992.1159375,2009-06-28,02:46:57
31.181639,121.437106,0,190,39992.1159953704,2009-06-28,02:47:02
31.181658,121.437136,0,186,39992.1160532407,2009-06-28,02:47:07
31.181661,121.437147,0,186,39992.1161111111,2009-06-28,02:47:12
31.181663,121.437157,0,186,39992.1161689815,2009-06-28,02:47:17
31.181666,121.437163,0,185,39992.1162268519,2009-06-28,02:47:22
31.18167,121.437169,0,185,39992.1162847222,2009-06-28,02:47:27
31.18167,121.437169,0,185,39992.1163194444,2009-06-28,02:47:30
31.181676,121.437175,0,184,39992.1163425926,2009-06-28,02:47:32
31.181681,121.437186,0,183,39992.116400463,2009-06-28,02:47:37
31.181685,121.437198,0,182,39992.1164583333,2009-06-28,02:47:42
31.1817,121.437207,0,177,39992.1165162037,2009-06-28,02:47:47
31.1817,121.437231,0,171,39992.1165740741,2009-06-28,02:47:52
31.181702,121.437237,0,169,39992.1166319444,2009-06-28,02:47:57
31.181674,121.437301,0,117,39992.1289583333,2009-06-28,03:05:42
31.181794,121.438082,0,114,39992.1291319444,2009-06-28,03:05:57
31.182143,121.438288,0,108,39992.1291898148,2009-06-28,03:06:02
31.182471,121.438654,0,102,39992.1292476852,2009-06-28,03:06:07
31.182724,121.438886,0,100,39992.1293055556,2009-06-28,03:06:12
31.183051,121.438974,0,96,39992.1293634259,2009-06-28,03:06:17
31.183274,121.439106,0,96,39992.1294212963,2009-06-28,03:06:22
31.183574,121.439096,0,95,39992.1294791667,2009-06-28,03:06:27
31.183918,121.438936,0,93,39992.129537037,2009-06-28,03:06:32
31.184281,121.438735,0,92,39992.1295949074,2009-06-28,03:06:37
31.184553,121.438426,0,91,39992.1296527778,2009-06-28,03:06:42
31.184712,121.438046,0,89,39992.1297106481,2009-06-28,03:06:47
31.184784,121.437676,0,88,39992.1297685185,2009-06-28,03:06:52
31.184826,121.43736,0,87,39992.1298263889,2009-06-28,03:06:57
31.184728,121.437014,0,86,39992.1298842593,2009-06-28,03:07:02
31.18454,121.436574,0,84,39992.1299421296,2009-06-28,03:07:07
31.184426,121.43629,0,83,39992.13,2009-06-28,03:07:12
31.184375,121.435985,0,82,39992.1300578704,2009-06-28,03:07:17
31.184297,121.435674,0,83,39992.1301157407,2009-06-28,03:07:22
31.184344,121.435436,0,79,39992.1301736111,2009-06-28,03:07:27
31.18461,121.435409,0,80,39992.1302314815,2009-06-28,03:07:32
31.184886,121.435431,0,74,39992.1302893519,2009-06-28,03:07:37
31.185022,121.435426,0,65,39992.1303472222,2009-06-28,03:07:42
31.185062,121.435411,0,68,39992.1304050926,2009-06-28,03:07:47
31.185155,121.435428,0,53,39992.130462963,2009-06-28,03:07:52
31.185209,121.43542,0,52,39992.1305208333,2009-06-28,03:07:57
31.1853,121.435425,0,54,39992.1305787037,2009-06-28,03:08:02
31.185366,121.435503,0,60,39992.1306365741,2009-06-28,03:08:07
31.185414,121.435654,0,66,39992.1306944444,2009-06-28,03:08:12
31.185535,121.435881,0,74,39992.1307523148,2009-06-28,03:08:17
31.18563,121.436128,0,76,39992.1308101852,2009-06-28,03:08:22
31.185666,121.436395,0,85,39992.1308680556,2009-06-28,03:08:27
31.185792,121.436708,0,80,39992.1309259259,2009-06-28,03:08:32
31.185959,121.437049,0,73,39992.1309837963,2009-06-28,03:08:37
31.186191,121.437409,0,64,39992.1310416667,2009-06-28,03:08:42
31.186384,121.437688,0,61,39992.131099537,2009-06-28,03:08:47
31.186486,121.437834,0,56,39992.1311574074,2009-06-28,03:08:52
31.186542,121.43794,0,50,39992.1312152778,2009-06-28,03:08:57
31.186575,121.438016,0,44,39992.1312731481,2009-06-28,03:09:02
31.1866,121.438078,0,40,39992.1313310185,2009-06-28,03:09:07
31.186681,121.438252,0,43,39992.1313888889,2009-06-28,03:09:12
31.186741,121.438351,0,45,39992.1314467593,2009-06-28,03:09:17
31.186778,121.438478,0,34,39992.1315046296,2009-06-28,03:09:22
31.186576,121.438589,0,30,39992.1315625,2009-06-28,03:09:27
31.18633,121.438694,0,26,39992.1316203704,2009-06-28,03:09:32
31.186005,121.43882,0,24,39992.1316782407,2009-06-28,03:09:37
31.185673,121.438946,0,21,39992.1317361111,2009-06-28,03:09:42
31.185269,121.439083,0,17,39992.1317939815,2009-06-28,03:09:47
31.18489,121.439216,0,14,39992.1318518519,2009-06-28,03:09:52
31.184563,121.439337,0,15,39992.1319097222,2009-06-28,03:09:57
31.184284,121.439446,0,15,39992.1319675926,2009-06-28,03:10:02
31.184097,121.439535,0,15,39992.132025463,2009-06-28,03:10:07
31.183961,121.439597,0,15,39992.1320833333,2009-06-28,03:10:12
31.18383,121.439665,0,16,39992.1321412037,2009-06-28,03:10:17
31.183671,121.439679,0,15,39992.1321990741,2009-06-28,03:10:22
31.183431,121.439749,0,16,39992.1322569444,2009-06-28,03:10:27
31.183218,121.439805,0,17,39992.1323148148,2009-06-28,03:10:32
31.183052,121.439823,0,19,39992.1323726852,2009-06-28,03:10:37
31.182636,121.439861,0,17,39992.1324305556,2009-06-28,03:10:42
31.182356,121.439671,0,19,39992.1324884259,2009-06-28,03:10:47
31.182074,121.439311,0,23,39992.1325462963,2009-06-28,03:10:52
31.181765,121.438905,0,28,39992.1326041667,2009-06-28,03:10:57
31.181506,121.438478,0,36,39992.132662037,2009-06-28,03:11:02
31.181212,121.438074,0,43,39992.1327199074,2009-06-28,03:11:07
31.180923,121.437674,0,50,39992.1327777778,2009-06-28,03:11:12
31.180563,121.437303,0,54,39992.1328356481,2009-06-28,03:11:17
31.18031,121.436848,0,60,39992.1328935185,2009-06-28,03:11:22
31.180138,121.43623,0,70,39992.1329513889,2009-06-28,03:11:27
31.180038,121.435543,0,75,39992.1330092593,2009-06-28,03:11:32
31.180132,121.43484,0,78,39992.1330671296,2009-06-28,03:11:37
31.180354,121.434112,0,77,39992.133125,2009-06-28,03:11:42
31.180591,121.433328,0,69,39992.1331828704,2009-06-28,03:11:47
31.180838,121.432545,0,72,39992.1332407407,2009-06-28,03:11:52
31.181082,121.431829,0,80,39992.1332986111,2009-06-28,03:11:57
31.181326,121.431142,0,86,39992.1333564815,2009-06-28,03:12:02
31.181582,121.430436,0,86,39992.1334143518,2009-06-28,03:12:07
31.181912,121.429696,0,80,39992.1334722222,2009-06-28,03:12:12
31.182302,121.42892,0,81,39992.1335300926,2009-06-28,03:12:17
31.182658,121.428153,0,76,39992.133587963,2009-06-28,03:12:22
31.183033,121.427306,0,74,39992.1336458333,2009-06-28,03:12:27
31.183346,121.426364,0,70,39992.1337037037,2009-06-28,03:12:32
31.183631,121.425352,0,73,39992.1337615741,2009-06-28,03:12:37
31.183921,121.424339,0,90,39992.1338194444,2009-06-28,03:12:42
31.184151,121.423301,0,91,39992.1338773148,2009-06-28,03:12:47
31.184389,121.422332,0,97,39992.1339351852,2009-06-28,03:12:52
31.184797,121.421424,0,106,39992.1339930556,2009-06-28,03:12:57
31.185247,121.42066,0,120,39992.1340509259,2009-06-28,03:13:02
31.185938,121.420085,0,125,39992.1341087963,2009-06-28,03:13:07
31.186726,121.419627,0,133,39992.1341666667,2009-06-28,03:13:12
31.187424,121.419219,0,134,39992.134224537,2009-06-28,03:13:17
31.188052,121.418802,0,129,39992.1342824074,2009-06-28,03:13:22
31.188646,121.418393,0,125,39992.1343402778,2009-06-28,03:13:27
31.189209,121.418013,0,125,39992.1343981481,2009-06-28,03:13:32
31.189837,121.417564,0,117,39992.1344560185,2009-06-28,03:13:37
31.190495,121.417103,0,113,39992.1345138889,2009-06-28,03:13:42
31.191169,121.41662,0,115,39992.1345717593,2009-06-28,03:13:47
31.191806,121.416176,0,113,39992.1346296296,2009-06-28,03:13:52
31.192417,121.415707,0,112,39992.1346875,2009-06-28,03:13:57
31.193042,121.415239,0,110,39992.1347453704,2009-06-28,03:14:02
31.193684,121.414767,0,107,39992.1348032407,2009-06-28,03:14:07
31.194337,121.414286,0,102,39992.1348611111,2009-06-28,03:14:12
31.194958,121.413815,0,93,39992.1349189815,2009-06-28,03:14:17
31.195579,121.41335,0,89,39992.1349768518,2009-06-28,03:14:22
31.196189,121.412883,0,83,39992.1350347222,2009-06-28,03:14:27
31.196821,121.412412,0,81,39992.1350925926,2009-06-28,03:14:32
31.197461,121.41192,0,79,39992.135150463,2009-06-28,03:14:37
31.198095,121.411433,0,79,39992.1352083333,2009-06-28,03:14:42
31.198759,121.410925,0,76,39992.1352662037,2009-06-28,03:14:47
31.199427,121.410417,0,71,39992.1353240741,2009-06-28,03:14:52
31.200113,121.409881,0,65,39992.1353819444,2009-06-28,03:14:57
31.200786,121.409385,0,63,39992.1354398148,2009-06-28,03:15:02
31.201412,121.408987,0,58,39992.1354976852,2009-06-28,03:15:07
31.202093,121.408675,0,54,39992.1355555556,2009-06-28,03:15:12
31.202695,121.408411,0,50,39992.1356134259,2009-06-28,03:15:17
31.20327,121.408183,0,47,39992.1356712963,2009-06-28,03:15:22
31.204001,121.408002,0,43,39992.1357291667,2009-06-28,03:15:27
31.204707,121.407858,0,37,39992.135787037,2009-06-28,03:15:32
31.205371,121.407766,0,35,39992.1358449074,2009-06-28,03:15:37
31.205987,121.407691,0,35,39992.1359027778,2009-06-28,03:15:42
31.206639,121.407634,0,39,39992.1359606481,2009-06-28,03:15:47
31.207255,121.407597,0,44,39992.1360185185,2009-06-28,03:15:52
31.207801,121.407565,0,40,39992.1360763889,2009-06-28,03:15:57
31.208317,121.407552,0,20,39992.1361342593,2009-06-28,03:16:02
31.208862,121.407512,0,48,39992.1361921296,2009-06-28,03:16:07
31.209442,121.407533,0,74,39992.13625,2009-06-28,03:16:12
31.209885,121.407818,0,95,39992.1363078704,2009-06-28,03:16:17
31.209999,121.408343,0,112,39992.1363657407,2009-06-28,03:16:22
31.209623,121.408674,0,127,39992.1364236111,2009-06-28,03:16:27
31.209188,121.408554,0,139,39992.1364814815,2009-06-28,03:16:32
31.208834,121.40821,0,150,39992.1365393519,2009-06-28,03:16:37
31.208525,121.407796,0,163,39992.1365972222,2009-06-28,03:16:42
31.208175,121.407387,0,175,39992.1366550926,2009-06-28,03:16:47
31.207817,121.406996,0,187,39992.136712963,2009-06-28,03:16:52
31.207419,121.406519,0,196,39992.1367708333,2009-06-28,03:16:57
31.206985,121.405878,0,195,39992.1368287037,2009-06-28,03:17:02
31.206471,121.405159,0,189,39992.1368865741,2009-06-28,03:17:07
31.205966,121.404451,0,185,39992.1369444444,2009-06-28,03:17:12
31.205539,121.403851,0,176,39992.1370023148,2009-06-28,03:17:17
31.205164,121.403353,0,166,39992.1370601852,2009-06-28,03:17:22
31.204769,121.402746,0,155,39992.1371180556,2009-06-28,03:17:27
31.204314,121.402118,0,144,39992.1371759259,2009-06-28,03:17:32
31.203866,121.401414,0,135,39992.1372337963,2009-06-28,03:17:37
31.203487,121.400564,0,124,39992.1372916667,2009-06-28,03:17:42
31.203205,121.399589,0,118,39992.137349537,2009-06-28,03:17:47
31.202953,121.398602,0,114,39992.1374074074,2009-06-28,03:17:52
31.202713,121.39764,0,110,39992.1374652778,2009-06-28,03:17:57
31.202475,121.396686,0,102,39992.1375231481,2009-06-28,03:18:02
31.202222,121.395736,0,91,39992.1375810185,2009-06-28,03:18:07
31.201978,121.394705,0,86,39992.1376388889,2009-06-28,03:18:12
31.201723,121.39368,0,75,39992.1376967593,2009-06-28,03:18:17
31.201436,121.392695,0,66,39992.1377546296,2009-06-28,03:18:22
31.201074,121.391714,0,63,39992.1378125,2009-06-28,03:18:27
31.200613,121.39079,0,59,39992.1378703704,2009-06-28,03:18:32
31.200149,121.389984,0,54,39992.1379282407,2009-06-28,03:18:37
31.199722,121.389266,0,52,39992.1379861111,2009-06-28,03:18:42
31.199296,121.388505,0,49,39992.1380439815,2009-06-28,03:18:47
31.198849,121.387694,0,47,39992.1381018519,2009-06-28,03:18:52
31.198373,121.386871,0,49,39992.1381597222,2009-06-28,03:18:57
31.197868,121.38604,0,51,39992.1382175926,2009-06-28,03:19:02
31.197346,121.38517,0,54,39992.138275463,2009-06-28,03:19:07
31.196817,121.384295,0,56,39992.1383333333,2009-06-28,03:19:12
31.196261,121.38339,0,53,39992.1383912037,2009-06-28,03:19:17
31.195714,121.382439,0,49,39992.1384490741,2009-06-28,03:19:22
31.195148,121.381471,0,46,39992.1385069444,2009-06-28,03:19:27
31.19459,121.380479,0,49,39992.1385648148,2009-06-28,03:19:32
31.194078,121.379499,0,53,39992.1386226852,2009-06-28,03:19:37
31.193651,121.378573,0,54,39992.1386805556,2009-06-28,03:19:42
31.193241,121.377656,0,59,39992.1387384259,2009-06-28,03:19:47
31.192846,121.376726,0,63,39992.1387962963,2009-06-28,03:19:52
31.192472,121.375789,0,64,39992.1388541667,2009-06-28,03:19:57
31.192151,121.374798,0,62,39992.138912037,2009-06-28,03:20:02
31.191848,121.373789,0,61,39992.1389699074,2009-06-28,03:20:07
31.191536,121.372752,0,64,39992.1390277778,2009-06-28,03:20:12
31.191213,121.371718,0,69,39992.1390856481,2009-06-28,03:20:17
31.19087,121.370653,0,73,39992.1391435185,2009-06-28,03:20:22
31.19053,121.369557,0,72,39992.1392013889,2009-06-28,03:20:27
31.190186,121.368453,0,76,39992.1392592593,2009-06-28,03:20:32
31.189838,121.367395,0,79,39992.1393171296,2009-06-28,03:20:37
31.189525,121.366408,0,80,39992.139375,2009-06-28,03:20:42
31.189214,121.36539,0,81,39992.1394328704,2009-06-28,03:20:47
31.188881,121.36441,0,86,39992.1394907407,2009-06-28,03:20:52
31.188562,121.363405,0,86,39992.1395486111,2009-06-28,03:20:57
31.188254,121.362411,0,87,39992.1396064815,2009-06-28,03:21:02
31.187919,121.361328,0,80,39992.1396643519,2009-06-28,03:21:07
31.187568,121.360248,0,78,39992.1397222222,2009-06-28,03:21:12
31.187232,121.359215,0,85,39992.1397800926,2009-06-28,03:21:17
31.186911,121.358217,0,92,39992.139837963,2009-06-28,03:21:22
31.186593,121.357229,0,101,39992.1398958333,2009-06-28,03:21:27
31.186213,121.356234,0,108,39992.1399537037,2009-06-28,03:21:32
31.185763,121.355264,0,112,39992.1400115741,2009-06-28,03:21:37
31.185237,121.354306,0,109,39992.1400694444,2009-06-28,03:21:42
31.18462,121.353351,0,104,39992.1401273148,2009-06-28,03:21:47
31.183952,121.352465,0,100,39992.1401851852,2009-06-28,03:21:52
31.183255,121.351654,0,92,39992.1402430556,2009-06-28,03:21:57
31.182495,121.350886,0,76,39992.1403009259,2009-06-28,03:22:02
31.181723,121.350136,0,66,39992.1403587963,2009-06-28,03:22:07
31.180969,121.349421,0,65,39992.1404166667,2009-06-28,03:22:12
31.180312,121.348793,0,58,39992.140474537,2009-06-28,03:22:17
31.179656,121.348177,0,57,39992.1405324074,2009-06-28,03:22:22
31.179014,121.347568,0,63,39992.1405902778,2009-06-28,03:22:27
31.178386,121.34695,0,67,39992.1406481481,2009-06-28,03:22:32
31.177789,121.346391,0,62,39992.1407060185,2009-06-28,03:22:37
31.177273,121.345866,0,63,39992.1407638889,2009-06-28,03:22:42
31.176753,121.345304,0,66,39992.1408217593,2009-06-28,03:22:47
31.176214,121.344693,0,69,39992.1408796296,2009-06-28,03:22:52
31.175665,121.344037,0,66,39992.1409375,2009-06-28,03:22:57
31.175138,121.343355,0,68,39992.1409953704,2009-06-28,03:23:02
31.174615,121.342627,0,61,39992.1410532407,2009-06-28,03:23:07
31.1741,121.341858,0,56,39992.1411111111,2009-06-28,03:23:12
31.173594,121.341019,0,61,39992.1411689815,2009-06-28,03:23:17
31.173092,121.34015,0,67,39992.1412268518,2009-06-28,03:23:22
31.172607,121.339258,0,74,39992.1412847222,2009-06-28,03:23:27
31.172166,121.338345,0,79,39992.1413425926,2009-06-28,03:23:32
31.171779,121.337467,0,83,39992.141400463,2009-06-28,03:23:37
31.171434,121.336636,0,89,39992.1414583333,2009-06-28,03:23:42
31.171126,121.335798,0,94,39992.1415162037,2009-06-28,03:23:47
31.170823,121.334922,0,92,39992.1415740741,2009-06-28,03:23:52
31.170532,121.334002,0,88,39992.1416319444,2009-06-28,03:23:57
31.170229,121.333045,0,82,39992.1416898148,2009-06-28,03:24:02
31.169909,121.332052,0,82,39992.1417476852,2009-06-28,03:24:07
31.169567,121.331028,0,82,39992.1418055556,2009-06-28,03:24:12
31.169203,121.329978,0,79,39992.1418634259,2009-06-28,03:24:17
31.168849,121.328912,0,78,39992.1419212963,2009-06-28,03:24:22
31.168447,121.327861,0,81,39992.1419791667,2009-06-28,03:24:27
31.168025,121.326796,0,82,39992.142037037,2009-06-28,03:24:32
31.167611,121.325716,0,87,39992.1420949074,2009-06-28,03:24:37
31.167182,121.324625,0,89,39992.1421527778,2009-06-28,03:24:42
31.166734,121.323526,0,94,39992.1422106481,2009-06-28,03:24:47
31.166296,121.322425,0,95,39992.1422685185,2009-06-28,03:24:52
31.165891,121.321443,0,98,39992.1423263889,2009-06-28,03:24:57
31.165538,121.320587,0,93,39992.1423842593,2009-06-28,03:25:02
31.165221,121.319854,0,91,39992.1424421296,2009-06-28,03:25:07
31.164885,121.319124,0,84,39992.1425,2009-06-28,03:25:12
31.164533,121.318293,0,69,39992.1425578704,2009-06-28,03:25:17
31.164178,121.317368,0,61,39992.1426157407,2009-06-28,03:25:22
31.163853,121.316486,0,60,39992.1426736111,2009-06-28,03:25:27
31.163583,121.315734,0,63,39992.1427314815,2009-06-28,03:25:32
31.163328,121.315005,0,69,39992.1427893518,2009-06-28,03:25:37
31.163047,121.314225,0,67,39992.1428472222,2009-06-28,03:25:42
31.162768,121.313421,0,67,39992.1429050926,2009-06-28,03:25:47
31.162502,121.312547,0,63,39992.142962963,2009-06-28,03:25:52
31.162243,121.311641,0,65,39992.1430208333,2009-06-28,03:25:57
31.162017,121.310833,0,71,39992.1430787037,2009-06-28,03:26:02
31.161946,121.310146,0,71,39992.1431365741,2009-06-28,03:26:07
31.161937,121.309471,0,73,39992.1431944444,2009-06-28,03:26:12
31.161841,121.309072,0,73,39992.1432523148,2009-06-28,03:26:17
31.161784,121.308895,0,78,39992.1433101852,2009-06-28,03:26:22
31.161794,121.308873,0,76,39992.1433680556,2009-06-28,03:26:27
31.161741,121.308758,0,73,39992.1434259259,2009-06-28,03:26:32
31.161642,121.308511,0,69,39992.1434837963,2009-06-28,03:26:37
31.161453,121.308214,0,72,39992.1435416667,2009-06-28,03:26:42
31.161251,121.307916,0,68,39992.143599537,2009-06-28,03:26:47
31.161006,121.307521,0,67,39992.1436574074,2009-06-28,03:26:52
31.160803,121.307076,0,64,39992.1437152778,2009-06-28,03:26:57
31.160615,121.30652,0,59,39992.1437731481,2009-06-28,03:27:02
31.160411,121.305904,0,57,39992.1438310185,2009-06-28,03:27:07
31.160188,121.305212,0,50,39992.1438888889,2009-06-28,03:27:12
31.15995,121.304446,0,46,39992.1439467593,2009-06-28,03:27:17
31.159692,121.30365,0,45,39992.1440046296,2009-06-28,03:27:22
31.159425,121.30281,0,46,39992.1440625,2009-06-28,03:27:27
31.159137,121.301923,0,45,39992.1441203704,2009-06-28,03:27:32
31.158837,121.300978,0,44,39992.1441782407,2009-06-28,03:27:37
31.158547,121.300046,0,52,39992.1442361111,2009-06-28,03:27:42
31.158227,121.299098,0,63,39992.1442939815,2009-06-28,03:27:47
31.157903,121.298083,0,70,39992.1443518519,2009-06-28,03:27:52
31.157577,121.297036,0,75,39992.1444097222,2009-06-28,03:27:57
31.157282,121.295936,0,80,39992.1444675926,2009-06-28,03:28:02
31.156998,121.294828,0,75,39992.144525463,2009-06-28,03:28:07
31.1567,121.293699,0,77,39992.1445833333,2009-06-28,03:28:12
31.156426,121.292554,0,74,39992.1446412037,2009-06-28,03:28:17
31.156172,121.29138,0,78,39992.1446990741,2009-06-28,03:28:22
31.155907,121.29019,0,80,39992.1447569444,2009-06-28,03:28:27
31.155658,121.288962,0,82,39992.1448148148,2009-06-28,03:28:32
31.155403,121.287696,0,82,39992.1448726852,2009-06-28,03:28:37
31.155149,121.286391,0,83,39992.1449305556,2009-06-28,03:28:42
31.154925,121.28504,0,84,39992.1449884259,2009-06-28,03:28:47
31.154673,121.283634,0,86,39992.1450462963,2009-06-28,03:28:52
31.154436,121.282287,0,82,39992.1451041667,2009-06-28,03:28:57
31.154199,121.28093,0,82,39992.145162037,2009-06-28,03:29:02
31.153956,121.279583,0,85,39992.1452199074,2009-06-28,03:29:07
31.153738,121.278242,0,84,39992.1452777778,2009-06-28,03:29:12
31.153507,121.276907,0,86,39992.1453356481,2009-06-28,03:29:17
31.153271,121.275574,0,89,39992.1453935185,2009-06-28,03:29:22
31.153058,121.274201,0,92,39992.1454513889,2009-06-28,03:29:27
31.152826,121.272799,0,91,39992.1455092593,2009-06-28,03:29:32
31.15259,121.271372,0,89,39992.1455671296,2009-06-28,03:29:37
31.152363,121.26993,0,91,39992.145625,2009-06-28,03:29:42
31.152134,121.268506,0,94,39992.1456828704,2009-06-28,03:29:47
31.151893,121.267079,0,92,39992.1457407407,2009-06-28,03:29:52
31.151662,121.265632,0,88,39992.1457986111,2009-06-28,03:29:57
31.151419,121.264163,0,87,39992.1458564815,2009-06-28,03:30:02
31.151177,121.262697,0,87,39992.1459143519,2009-06-28,03:30:07
31.150929,121.261251,0,85,39992.1459722222,2009-06-28,03:30:12
31.150679,121.259812,0,83,39992.1460300926,2009-06-28,03:30:17
31.150465,121.258402,0,84,39992.146087963,2009-06-28,03:30:22
31.150227,121.256989,0,82,39992.1461458333,2009-06-28,03:30:27
31.149992,121.255582,0,83,39992.1462037037,2009-06-28,03:30:32
31.149783,121.254208,0,88,39992.1462615741,2009-06-28,03:30:37
31.149603,121.252908,0,94,39992.1463194444,2009-06-28,03:30:42
31.149465,121.251582,0,90,39992.1463773148,2009-06-28,03:30:47
31.149319,121.250213,0,89,39992.1464351852,2009-06-28,03:30:52
31.149204,121.248863,0,87,39992.1464930556,2009-06-28,03:30:57
31.149092,121.247557,0,75,39992.1465509259,2009-06-28,03:31:02
31.148989,121.246328,0,79,39992.1466087963,2009-06-28,03:31:07
31.148928,121.245099,0,78,39992.1466666667,2009-06-28,03:31:12
31.1489,121.243862,0,80,39992.146724537,2009-06-28,03:31:17
31.148903,121.242629,0,80,39992.1467824074,2009-06-28,03:31:22
31.148924,121.241349,0,74,39992.1468402778,2009-06-28,03:31:27
31.148935,121.240057,0,68,39992.1468981481,2009-06-28,03:31:32
31.14895,121.238703,0,68,39992.1469560185,2009-06-28,03:31:37
31.148949,121.237312,0,63,39992.1470138889,2009-06-28,03:31:42
31.148974,121.235907,0,67,39992.1470717593,2009-06-28,03:31:47
31.148972,121.234505,0,76,39992.1471296296,2009-06-28,03:31:52
31.148987,121.233125,0,77,39992.1471875,2009-06-28,03:31:57
31.148993,121.231753,0,82,39992.1472453704,2009-06-28,03:32:02
31.149003,121.230337,0,83,39992.1473032407,2009-06-28,03:32:07
31.149008,121.228918,0,78,39992.1473611111,2009-06-28,03:32:12
31.149025,121.227527,0,82,39992.1474189815,2009-06-28,03:32:17
31.149056,121.226128,0,87,39992.1474768519,2009-06-28,03:32:22
31.149065,121.22471,0,90,39992.1475347222,2009-06-28,03:32:27
31.149068,121.223248,0,87,39992.1475925926,2009-06-28,03:32:32
31.149089,121.221734,0,84,39992.147650463,2009-06-28,03:32:37
31.149081,121.22018,0,81,39992.1477083333,2009-06-28,03:32:42
31.149031,121.218595,0,72,39992.1477662037,2009-06-28,03:32:47
31.148953,121.21697,0,59,39992.1478240741,2009-06-28,03:32:52
31.148848,121.215337,0,54,39992.1478819444,2009-06-28,03:32:57
31.148682,121.213718,0,54,39992.1479398148,2009-06-28,03:33:02
31.148488,121.212118,0,57,39992.1479976852,2009-06-28,03:33:07
31.148274,121.210553,0,62,39992.1480555556,2009-06-28,03:33:12
31.147996,121.209003,0,57,39992.1481134259,2009-06-28,03:33:17
31.147677,121.207458,0,47,39992.1481712963,2009-06-28,03:33:22
31.147331,121.205905,0,41,39992.1482291667,2009-06-28,03:33:27
31.146918,121.204324,0,41,39992.148287037,2009-06-28,03:33:32
31.146477,121.202734,0,44,39992.1483449074,2009-06-28,03:33:37
31.145987,121.20119,0,47,39992.1484027778,2009-06-28,03:33:42
31.145518,121.199781,0,48,39992.1484606481,2009-06-28,03:33:47
31.14507,121.198543,0,50,39992.1485185185,2009-06-28,03:33:52
31.144593,121.197306,0,46,39992.1485763889,2009-06-28,03:33:57
31.144067,121.196052,0,43,39992.1486342593,2009-06-28,03:34:02
31.143531,121.194767,0,43,39992.1486921296,2009-06-28,03:34:07
31.142947,121.19347,0,40,39992.14875,2009-06-28,03:34:12
31.142323,121.192179,0,37,39992.1488078704,2009-06-28,03:34:17
31.141676,121.19093,0,45,39992.1488657407,2009-06-28,03:34:22
31.141032,121.189691,0,48,39992.1489236111,2009-06-28,03:34:27
31.140366,121.188462,0,41,39992.1489814815,2009-06-28,03:34:32
31.139725,121.187153,0,33,39992.1490393518,2009-06-28,03:34:37
31.13912,121.185768,0,26,39992.1490972222,2009-06-28,03:34:42
31.138584,121.18434,0,27,39992.1491550926,2009-06-28,03:34:47
31.138132,121.18289,0,37,39992.149212963,2009-06-28,03:34:52
31.137798,121.181409,0,38,39992.1492708333,2009-06-28,03:34:57
31.137527,121.17986,0,45,39992.1493287037,2009-06-28,03:35:02
31.137363,121.178372,0,51,39992.1493865741,2009-06-28,03:35:07
31.137324,121.176985,0,51,39992.1494444444,2009-06-28,03:35:12
31.137324,121.175613,0,47,39992.1495023148,2009-06-28,03:35:17
31.137342,121.174184,0,48,39992.1495601852,2009-06-28,03:35:22
31.137338,121.172704,0,54,39992.1496180556,2009-06-28,03:35:27
31.137337,121.17124,0,62,39992.1496759259,2009-06-28,03:35:32
31.137313,121.169742,0,72,39992.1497337963,2009-06-28,03:35:37
31.137313,121.168247,0,75,39992.1497916667,2009-06-28,03:35:42
31.137329,121.166735,0,75,39992.149849537,2009-06-28,03:35:47
31.137344,121.165222,0,78,39992.1499074074,2009-06-28,03:35:52
31.137347,121.163724,0,86,39992.1499652778,2009-06-28,03:35:57
31.137346,121.162244,0,94,39992.1500231481,2009-06-28,03:36:02
31.13735,121.160831,0,102,39992.1500810185,2009-06-28,03:36:07
31.137354,121.159448,0,108,39992.1501388889,2009-06-28,03:36:12
31.13738,121.158083,0,105,39992.1501967593,2009-06-28,03:36:17
31.137381,121.15665,0,103,39992.1502546296,2009-06-28,03:36:22
31.13738,121.155171,0,98,39992.1503125,2009-06-28,03:36:27
31.137396,121.153673,0,93,39992.1503703704,2009-06-28,03:36:32
31.137395,121.15214,0,88,39992.1504282407,2009-06-28,03:36:37
31.137402,121.150575,0,81,39992.1504861111,2009-06-28,03:36:42
31.137397,121.148996,0,73,39992.1505439815,2009-06-28,03:36:47
31.137418,121.147416,0,69,39992.1506018518,2009-06-28,03:36:52
31.137432,121.145943,0,63,39992.1506597222,2009-06-28,03:36:57
31.137444,121.144483,0,63,39992.1507175926,2009-06-28,03:37:02
31.137455,121.143016,0,61,39992.150775463,2009-06-28,03:37:07
31.137453,121.141514,0,61,39992.1508333333,2009-06-28,03:37:12
31.137459,121.140016,0,59,39992.1508912037,2009-06-28,03:37:17
31.137456,121.138513,0,60,39992.1509490741,2009-06-28,03:37:22
31.137463,121.136993,0,60,39992.1510069444,2009-06-28,03:37:27
31.137476,121.135465,0,60,39992.1510648148,2009-06-28,03:37:32
31.137502,121.134031,0,53,39992.1511226852,2009-06-28,03:37:37
31.137507,121.132664,0,52,39992.1511805556,2009-06-28,03:37:42
31.137484,121.131592,0,47,39992.1512384259,2009-06-28,03:37:47
31.137467,121.130738,0,40,39992.1512962963,2009-06-28,03:37:52
31.137477,121.129894,0,33,39992.1513541667,2009-06-28,03:37:57
31.137465,121.128993,0,24,39992.151412037,2009-06-28,03:38:02
31.137452,121.128031,0,20,39992.1514699074,2009-06-28,03:38:07
31.137439,121.127056,0,16,39992.1515277778,2009-06-28,03:38:12
31.137411,121.126059,0,22,39992.1515856481,2009-06-28,03:38:17
31.13735,121.125005,0,26,39992.1516435185,2009-06-28,03:38:22
31.137242,121.123875,0,31,39992.1517013889,2009-06-28,03:38:27
31.137068,121.122721,0,33,39992.1517592593,2009-06-28,03:38:32
31.136838,121.121555,0,33,39992.1518171296,2009-06-28,03:38:37
31.136552,121.120388,0,32,39992.151875,2009-06-28,03:38:42
31.136216,121.119212,0,29,39992.1519328704,2009-06-28,03:38:47
31.135814,121.118033,0,28,39992.1519907407,2009-06-28,03:38:52
31.135356,121.116853,0,28,39992.1520486111,2009-06-28,03:38:57
31.134868,121.115669,0,27,39992.1521064815,2009-06-28,03:39:02
31.134284,121.11449,0,31,39992.1521643519,2009-06-28,03:39:07
31.133633,121.113331,0,29,39992.1522222222,2009-06-28,03:39:12
31.132948,121.112197,0,36,39992.1522800926,2009-06-28,03:39:17
31.132211,121.1111,0,43,39992.152337963,2009-06-28,03:39:22
31.13147,121.110007,0,43,39992.1523958333,2009-06-28,03:39:27
31.130702,121.108858,0,44,39992.1524537037,2009-06-28,03:39:32
31.129931,121.107692,0,33,39992.1525115741,2009-06-28,03:39:37
31.129147,121.106498,0,25,39992.1525694444,2009-06-28,03:39:42
31.12836,121.10531,0,22,39992.1526273148,2009-06-28,03:39:47
31.127618,121.1042,0,27,39992.1526851852,2009-06-28,03:39:52
31.126861,121.103076,0,29,39992.1527430556,2009-06-28,03:39:57
31.126104,121.101929,0,36,39992.1528009259,2009-06-28,03:40:02
31.125329,121.100796,0,45,39992.1528587963,2009-06-28,03:40:07
31.124554,121.099619,0,49,39992.1529166667,2009-06-28,03:40:12
31.123778,121.098444,0,51,39992.152974537,2009-06-28,03:40:17
31.122985,121.097238,0,44,39992.1530324074,2009-06-28,03:40:22
31.122163,121.096,0,35,39992.1530902778,2009-06-28,03:40:27
31.12135,121.094774,0,21,39992.1531481481,2009-06-28,03:40:32
31.120535,121.093567,0,23,39992.1532060185,2009-06-28,03:40:37
31.119729,121.092355,0,37,39992.1532638889,2009-06-28,03:40:42
31.118915,121.091133,0,40,39992.1533217593,2009-06-28,03:40:47
31.118086,121.0899,0,49,39992.1533796296,2009-06-28,03:40:52
31.117269,121.088675,0,54,39992.1534375,2009-06-28,03:40:57
31.11645,121.087443,0,51,39992.1534953704,2009-06-28,03:41:02
31.115632,121.086183,0,35,39992.1535532407,2009-06-28,03:41:07
31.114783,121.08491,0,26,39992.1536111111,2009-06-28,03:41:12
31.113932,121.083649,0,30,39992.1536689815,2009-06-28,03:41:17
31.113095,121.082391,0,30,39992.1537268519,2009-06-28,03:41:22
31.112246,121.081132,0,26,39992.1537847222,2009-06-28,03:41:27
31.111419,121.079879,0,31,39992.1538425926,2009-06-28,03:41:32
31.110595,121.078632,0,33,39992.153900463,2009-06-28,03:41:37
31.109781,121.077406,0,34,39992.1539583333,2009-06-28,03:41:42
31.108957,121.076181,0,37,39992.1540162037,2009-06-28,03:41:47
31.108141,121.074945,0,38,39992.1540740741,2009-06-28,03:41:52
31.107318,121.073698,0,38,39992.1541319444,2009-06-28,03:41:57
31.106506,121.072464,0,32,39992.1541898148,2009-06-28,03:42:02
31.105705,121.071244,0,25,39992.1542476852,2009-06-28,03:42:07
31.104911,121.070046,0,19,39992.1543055556,2009-06-28,03:42:12
31.104125,121.068864,0,22,39992.1543634259,2009-06-28,03:42:17
31.103365,121.067711,0,25,39992.1544212963,2009-06-28,03:42:22
31.102624,121.066525,0,20,39992.1544791667,2009-06-28,03:42:27
31.101894,121.065324,0,22,39992.154537037,2009-06-28,03:42:32
31.101176,121.064071,0,24,39992.1545949074,2009-06-28,03:42:37
31.100481,121.062779,0,29,39992.1546527778,2009-06-28,03:42:42
31.099818,121.061487,0,32,39992.1547106481,2009-06-28,03:42:47
31.099221,121.060193,0,40,39992.1547685185,2009-06-28,03:42:52
31.098664,121.058906,0,46,39992.1548263889,2009-06-28,03:42:57
31.098152,121.057671,0,54,39992.1548842593,2009-06-28,03:43:02
31.09775,121.056562,0,64,39992.1549421296,2009-06-28,03:43:07
31.097441,121.055576,0,63,39992.155,2009-06-28,03:43:12
31.097193,121.054692,0,59,39992.1550578704,2009-06-28,03:43:17
31.097059,121.053828,0,57,39992.1551157407,2009-06-28,03:43:22
31.097134,121.052965,0,57,39992.1551736111,2009-06-28,03:43:27
31.097363,121.052314,0,66,39992.1552314815,2009-06-28,03:43:32
31.097662,121.051745,0,69,39992.1552893519,2009-06-28,03:43:37
31.097929,121.051324,0,65,39992.1553472222,2009-06-28,03:43:42
31.098131,121.0511,0,62,39992.1554050926,2009-06-28,03:43:47
31.098274,121.050914,0,57,39992.155462963,2009-06-28,03:43:52
31.098299,121.050858,0,54,39992.1555208333,2009-06-28,03:43:57
31.098296,121.050855,0,55,39992.1555787037,2009-06-28,03:44:02
31.098296,121.050855,0,55,39992.1556134259,2009-06-28,03:44:05
31.098295,121.050853,0,55,39992.1556365741,2009-06-28,03:44:07
31.098297,121.050844,0,55,39992.1556944444,2009-06-28,03:44:12
31.098299,121.050835,0,55,39992.1557523148,2009-06-28,03:44:17
31.098299,121.050834,0,54,39992.1558101852,2009-06-28,03:44:22
31.098299,121.050837,0,54,39992.1558680556,2009-06-28,03:44:27
31.098301,121.050839,0,54,39992.1559259259,2009-06-28,03:44:32
31.098301,121.050839,0,54,39992.1559606481,2009-06-28,03:44:35
31.098302,121.050841,0,53,39992.1559837963,2009-06-28,03:44:37
31.098312,121.050771,0,52,39992.1560416667,2009-06-28,03:44:42
31.098333,121.050523,0,52,39992.156099537,2009-06-28,03:44:47
31.098276,121.0502,0,51,39992.1561574074,2009-06-28,03:44:52
31.09827,121.049811,0,53,39992.1562152778,2009-06-28,03:44:57
31.098207,121.049355,0,54,39992.1562731481,2009-06-28,03:45:02
31.098105,121.048935,0,50,39992.1563310185,2009-06-28,03:45:07
31.098109,121.048612,0,51,39992.1563888889,2009-06-28,03:45:12
31.098314,121.048451,0,56,39992.1564467593,2009-06-28,03:45:17
31.098663,121.048278,0,60,39992.1565046296,2009-06-28,03:45:22
31.099127,121.048045,0,64,39992.1565625,2009-06-28,03:45:27
31.099625,121.047796,0,69,39992.1566203704,2009-06-28,03:45:32
31.100198,121.047517,0,70,39992.1566782407,2009-06-28,03:45:37
31.100838,121.047213,0,72,39992.1567361111,2009-06-28,03:45:42
31.101388,121.046937,0,76,39992.1567939815,2009-06-28,03:45:47
31.101921,121.046688,0,76,39992.1568518518,2009-06-28,03:45:52
31.102305,121.046546,0,73,39992.1569097222,2009-06-28,03:45:57
31.102512,121.046469,0,66,39992.1569675926,2009-06-28,03:46:02
31.102705,121.046367,0,63,39992.157025463,2009-06-28,03:46:07
31.10299,121.046222,0,61,39992.1570833333,2009-06-28,03:46:12
31.103324,121.046048,0,59,39992.1571412037,2009-06-28,03:46:17
31.103733,121.045843,0,59,39992.1571990741,2009-06-28,03:46:22
31.104182,121.045631,0,59,39992.1572569444,2009-06-28,03:46:27
31.104688,121.045401,0,61,39992.1573148148,2009-06-28,03:46:32
31.105165,121.04518,0,61,39992.1573726852,2009-06-28,03:46:37
31.105596,121.04498,0,62,39992.1574305556,2009-06-28,03:46:42
31.105934,121.044833,0,63,39992.1574884259,2009-06-28,03:46:47
31.10609,121.044767,0,63,39992.1575462963,2009-06-28,03:46:52
31.106172,121.044731,0,65,39992.1576041667,2009-06-28,03:46:57
31.106221,121.044703,0,70,39992.157662037,2009-06-28,03:47:02
31.106251,121.044676,0,73,39992.1577199074,2009-06-28,03:47:07
31.106265,121.044668,0,73,39992.1577777778,2009-06-28,03:47:12
31.106269,121.044665,0,72,39992.1578356481,2009-06-28,03:47:17
31.106269,121.044665,0,72,39992.1578703704,2009-06-28,03:47:20
31.10627,121.044664,0,72,39992.1578935185,2009-06-28,03:47:22
31.106319,121.044648,0,73,39992.1579513889,2009-06-28,03:47:27
31.106523,121.044546,0,72,39992.1580092593,2009-06-28,03:47:32
31.1068,121.044407,0,73,39992.1580671296,2009-06-28,03:47:37
31.107148,121.044256,0,74,39992.158125,2009-06-28,03:47:42
31.107575,121.044089,0,74,39992.1581828704,2009-06-28,03:47:47
31.107961,121.043916,0,76,39992.1582407407,2009-06-28,03:47:52
31.108239,121.043786,0,77,39992.1582986111,2009-06-28,03:47:57
31.108537,121.043642,0,76,39992.1583564815,2009-06-28,03:48:02
31.108907,121.043498,0,76,39992.1584143518,2009-06-28,03:48:07
31.109356,121.043364,0,73,39992.1584722222,2009-06-28,03:48:12
31.109774,121.043234,0,80,39992.1585300926,2009-06-28,03:48:17
31.110206,121.043097,0,80,39992.158587963,2009-06-28,03:48:22
31.110688,121.042951,0,81,39992.1586458333,2009-06-28,03:48:27
31.111195,121.042796,0,74,39992.1587037037,2009-06-28,03:48:32
31.111785,121.042608,0,66,39992.1587615741,2009-06-28,03:48:37
31.11243,121.042431,0,62,39992.1588194444,2009-06-28,03:48:42
31.11312,121.042367,0,62,39992.1588773148,2009-06-28,03:48:47
31.113741,121.042376,0,67,39992.1589351852,2009-06-28,03:48:52
31.114309,121.042329,0,64,39992.1589930556,2009-06-28,03:48:57
31.114903,121.042117,0,55,39992.1590509259,2009-06-28,03:49:02
31.115309,121.041886,0,53,39992.1591087963,2009-06-28,03:49:07
31.115565,121.041908,0,61,39992.1591666667,2009-06-28,03:49:12
31.115691,121.042221,0,67,39992.159224537,2009-06-28,03:49:17
31.115791,121.042694,0,72,39992.1592824074,2009-06-28,03:49:22
31.115903,121.04324,0,77,39992.1593402778,2009-06-28,03:49:27
31.116055,121.043864,0,77,39992.1593981481,2009-06-28,03:49:32
31.116195,121.04454,0,74,39992.1594560185,2009-06-28,03:49:37
31.116335,121.045095,0,70,39992.1595138889,2009-06-28,03:49:42
31.116451,121.045597,0,70,39992.1595717593,2009-06-28,03:49:47
31.116536,121.045955,0,68,39992.1596296296,2009-06-28,03:49:52
31.116626,121.046051,0,65,39992.1596875,2009-06-28,03:49:57
31.11678,121.046036,0,60,39992.1597453704,2009-06-28,03:50:02
31.11699,121.045936,0,59,39992.1598032407,2009-06-28,03:50:07
31.117184,121.045925,0,60,39992.1598611111,2009-06-28,03:50:12
31.117319,121.04592,0,67,39992.1599189815,2009-06-28,03:50:17
31.117332,121.045777,0,68,39992.1599768519,2009-06-28,03:50:22
31.11719,121.045802,0,67,39992.1600347222,2009-06-28,03:50:27
31.117059,121.04586,0,73,39992.1600925926,2009-06-28,03:50:32
31.117033,121.045858,0,76,39992.160150463,2009-06-28,03:50:37
31.117031,121.045858,0,77,39992.1602083333,2009-06-28,03:50:42
31.117032,121.045858,0,78,39992.1602662037,2009-06-28,03:50:47
31.117032,121.045858,0,78,39992.1603240741,2009-06-28,03:50:52
31.117031,121.045858,0,78,39992.1603819444,2009-06-28,03:50:57
31.117035,121.045859,0,78,39992.1604398148,2009-06-28,03:51:02
31.117038,121.045859,0,79,39992.1604976852,2009-06-28,03:51:07
31.117037,121.045859,0,79,39992.1605555556,2009-06-28,03:51:12
31.117032,121.045859,0,78,39992.1606134259,2009-06-28,03:51:17
31.117032,121.045859,0,78,39992.1606481481,2009-06-28,03:51:20
31.11703,121.04586,0,78,39992.1606712963,2009-06-28,03:51:22
31.117016,121.04586,0,78,39992.1607291667,2009-06-28,03:51:27
31.117004,121.045861,0,79,39992.160787037,2009-06-28,03:51:32
31.117004,121.045861,0,79,39992.1608217593,2009-06-28,03:51:35
31.117008,121.045862,0,78,39992.1608449074,2009-06-28,03:51:37
31.116989,121.045861,0,78,39992.1609027778,2009-06-28,03:51:42
31.116953,121.045869,0,78,39992.1609606481,2009-06-28,03:51:47
31.116899,121.045891,0,75,39992.1610185185,2009-06-28,03:51:52
31.116844,121.04592,0,75,39992.1610763889,2009-06-28,03:51:57
31.116789,121.045944,0,74,39992.1611342593,2009-06-28,03:52:02
31.116742,121.045968,0,73,39992.1611921296,2009-06-28,03:52:07
31.116708,121.046028,0,73,39992.16125,2009-06-28,03:52:12
31.116666,121.046075,0,72,39992.1613078704,2009-06-28,03:52:17
31.116624,121.046102,0,71,39992.1613657407,2009-06-28,03:52:22
31.116578,121.046121,0,71,39992.1614236111,2009-06-28,03:52:27
31.116545,121.046143,0,68,39992.1614814815,2009-06-28,03:52:32
31.116516,121.046182,0,66,39992.1615393519,2009-06-28,03:52:37
31.116508,121.046238,0,62,39992.1615972222,2009-06-28,03:52:42
31.116508,121.046293,0,60,39992.1616550926,2009-06-28,03:52:47
31.116512,121.046348,0,55,39992.161712963,2009-06-28,03:52:52
31.116514,121.04641,0,57,39992.1617708333,2009-06-28,03:52:57
31.116511,121.046462,0,59,39992.1618287037,2009-06-28,03:53:02
31.116512,121.046534,0,60,39992.1618865741,2009-06-28,03:53:07
31.116508,121.046599,0,62,39992.1619444444,2009-06-28,03:53:12
31.1165,121.046672,0,65,39992.1620023148,2009-06-28,03:53:17
31.116497,121.046742,0,71,39992.1620601852,2009-06-28,03:53:22
31.116498,121.046785,0,74,39992.1621180556,2009-06-28,03:53:27
31.116505,121.046843,0,78,39992.1621759259,2009-06-28,03:53:32
31.116491,121.046905,0,83,39992.1622337963,2009-06-28,03:53:37
31.116484,121.046967,0,86,39992.1622916667,2009-06-28,03:53:42
31.116482,121.047004,0,93,39992.162349537,2009-06-28,03:53:47
31.116477,121.047062,0,93,39992.1624074074,2009-06-28,03:53:52
31.116472,121.047119,0,87,39992.1624652778,2009-06-28,03:53:57
31.116467,121.047173,0,89,39992.1625231481,2009-06-28,03:54:02
31.116462,121.047232,0,90,39992.1625810185,2009-06-28,03:54:07
31.116454,121.047278,0,92,39992.1626388889,2009-06-28,03:54:12
31.11645,121.047338,0,92,39992.1626967593,2009-06-28,03:54:17
31.116441,121.047387,0,95,39992.1627546296,2009-06-28,03:54:22
31.116428,121.047463,0,97,39992.1628125,2009-06-28,03:54:27
31.11642,121.047524,0,97,39992.1628703704,2009-06-28,03:54:32
31.116423,121.047569,0,98,39992.1629282407,2009-06-28,03:54:37
31.116417,121.047634,0,102,39992.1629861111,2009-06-28,03:54:42
31.116417,121.047686,0,107,39992.1630439815,2009-06-28,03:54:47
31.116414,121.047747,0,113,39992.1631018519,2009-06-28,03:54:52
31.116415,121.047809,0,121,39992.1631597222,2009-06-28,03:54:57
31.116414,121.047877,0,126,39992.1632175926,2009-06-28,03:55:02
31.116411,121.047932,0,132,39992.163275463,2009-06-28,03:55:07
31.116407,121.047987,0,136,39992.1633333333,2009-06-28,03:55:12
31.116399,121.048049,0,132,39992.1633912037,2009-06-28,03:55:17
31.116392,121.048107,0,125,39992.1634490741,2009-06-28,03:55:22
31.116384,121.048168,0,115,39992.1635069444,2009-06-28,03:55:27
31.116382,121.048227,0,110,39992.1635648148,2009-06-28,03:55:32
31.11636,121.048288,0,103,39992.1636226852,2009-06-28,03:55:37
31.116348,121.048351,0,101,39992.1636805556,2009-06-28,03:55:42
31.116341,121.048433,0,101,39992.1637384259,2009-06-28,03:55:47
31.116342,121.048487,0,100,39992.1637962963,2009-06-28,03:55:52
31.116323,121.048522,0,103,39992.1638541667,2009-06-28,03:55:57
31.116322,121.048573,0,102,39992.163912037,2009-06-28,03:56:02
31.116324,121.048609,0,98,39992.1639699074,2009-06-28,03:56:07
31.116332,121.048657,0,92,39992.1640277778,2009-06-28,03:56:12
31.116329,121.048699,0,86,39992.1640856481,2009-06-28,03:56:17
31.116321,121.048771,0,85,39992.1641435185,2009-06-28,03:56:22
31.116313,121.04883,0,82,39992.1642013889,2009-06-28,03:56:27
31.116305,121.048888,0,77,39992.1642592593,2009-06-28,03:56:32
31.116298,121.048935,0,74,39992.1643171296,2009-06-28,03:56:37
31.116301,121.048981,0,73,39992.164375,2009-06-28,03:56:42
31.11629,121.04904,0,72,39992.1644328704,2009-06-28,03:56:47
31.116282,121.049097,0,71,39992.1644907407,2009-06-28,03:56:52
31.116286,121.049129,0,70,39992.1645486111,2009-06-28,03:56:57
31.116279,121.049137,0,69,39992.1646064815,2009-06-28,03:57:02
31.116279,121.049139,0,69,39992.1646643518,2009-06-28,03:57:07
31.116279,121.049139,0,69,39992.1646990741,2009-06-28,03:57:10
31.116272,121.049139,0,69,39992.1647222222,2009-06-28,03:57:12
31.116259,121.049136,0,70,39992.1647800926,2009-06-28,03:57:17
31.116252,121.049136,0,70,39992.164837963,2009-06-28,03:57:22
31.116252,121.049135,0,70,39992.1648958333,2009-06-28,03:57:27
31.116257,121.049135,0,70,39992.1649537037,2009-06-28,03:57:32
31.116257,121.049135,0,70,39992.1649884259,2009-06-28,03:57:35
31.11626,121.049135,0,71,39992.1650115741,2009-06-28,03:57:37
31.116244,121.049138,0,71,39992.1650694444,2009-06-28,03:57:42
31.116215,121.049104,0,72,39992.1651273148,2009-06-28,03:57:47
31.116171,121.049068,0,76,39992.1651851852,2009-06-28,03:57:52
31.116143,121.049046,0,78,39992.1652430556,2009-06-28,03:57:57
31.116127,121.049047,0,80,39992.1653009259,2009-06-28,03:58:02
31.116123,121.049063,0,80,39992.1653587963,2009-06-28,03:58:07
31.116117,121.049074,0,81,39992.1654166667,2009-06-28,03:58:12
31.116117,121.049094,0,81,39992.165474537,2009-06-28,03:58:17
31.11611,121.049121,0,82,39992.1655324074,2009-06-28,03:58:22
31.11611,121.049121,0,82,39992.1655671296,2009-06-28,03:58:25
31.116105,121.049127,0,82,39992.1655902778,2009-06-28,03:58:27
31.116103,121.04914,0,83,39992.1656481481,2009-06-28,03:58:32
31.116103,121.049138,0,84,39992.1657060185,2009-06-28,03:58:37
31.116095,121.049131,0,85,39992.1657638889,2009-06-28,03:58:42
31.116092,121.049135,0,85,39992.1658217593,2009-06-28,03:58:47
31.116092,121.049135,0,85,39992.1658564815,2009-06-28,03:58:50
31.11609,121.049139,0,86,39992.1658796296,2009-06-28,03:58:52
31.116092,121.049148,0,87,39992.1659375,2009-06-28,03:58:57
31.116087,121.049138,0,88,39992.1659953704,2009-06-28,03:59:02
31.116073,121.049144,0,88,39992.1660532407,2009-06-28,03:59:07
31.116059,121.049138,0,89,39992.1661111111,2009-06-28,03:59:12
31.116052,121.049149,0,89,39992.1661689815,2009-06-28,03:59:17
31.116046,121.049158,0,90,39992.1662268518,2009-06-28,03:59:22
31.116028,121.049144,0,91,39992.1662847222,2009-06-28,03:59:27
31.116035,121.049153,0,91,39992.1663425926,2009-06-28,03:59:32
31.116037,121.04915,0,92,39992.166400463,2009-06-28,03:59:37
31.116039,121.049146,0,93,39992.1664583333,2009-06-28,03:59:42
31.116039,121.049143,0,93,39992.1665162037,2009-06-28,03:59:47
31.116039,121.049143,0,93,39992.1665509259,2009-06-28,03:59:50
31.116032,121.049135,0,93,39992.1665740741,2009-06-28,03:59:52
31.116004,121.049143,0,93,39992.1666319444,2009-06-28,03:59:57
31.115971,121.049141,0,94,39992.1666898148,2009-06-28,04:00:02
31.115922,121.049123,0,97,39992.1667476852,2009-06-28,04:00:07
31.115879,121.049115,0,99,39992.1668055556,2009-06-28,04:00:12
31.11583,121.049101,0,100,39992.1668634259,2009-06-28,04:00:17
31.11578,121.049094,0,101,39992.1669212963,2009-06-28,04:00:22
31.115733,121.049087,0,103,39992.1669791667,2009-06-28,04:00:27
31.115697,121.049089,0,104,39992.167037037,2009-06-28,04:00:32
31.115662,121.049108,0,104,39992.1670949074,2009-06-28,04:00:37
31.115639,121.049143,0,105,39992.1671527778,2009-06-28,04:00:42
31.115597,121.049143,0,106,39992.1672106481,2009-06-28,04:00:47
31.115564,121.049132,0,103,39992.1672685185,2009-06-28,04:00:52
31.115541,121.049127,0,104,39992.1673263889,2009-06-28,04:00:57
31.11551,121.049128,0,105,39992.1673842593,2009-06-28,04:01:02
31.115471,121.049119,0,105,39992.1674421296,2009-06-28,04:01:07
31.115423,121.049096,0,101,39992.1675,2009-06-28,04:01:12
31.115375,121.049077,0,100,39992.1675578704,2009-06-28,04:01:17
31.115335,121.049063,0,99,39992.1676157407,2009-06-28,04:01:22
31.115291,121.049047,0,100,39992.1676736111,2009-06-28,04:01:27
31.11527,121.049071,0,100,39992.1677314815,2009-06-28,04:01:32
31.115249,121.049101,0,100,39992.1677893519,2009-06-28,04:01:37
31.115231,121.049108,0,98,39992.1678472222,2009-06-28,04:01:42
31.115184,121.049116,0,97,39992.1679050926,2009-06-28,04:01:47
31.115172,121.04914,0,98,39992.167962963,2009-06-28,04:01:52
31.115157,121.049155,0,99,39992.1680208333,2009-06-28,04:01:57
31.115143,121.049159,0,98,39992.1680787037,2009-06-28,04:02:02
31.115128,121.049139,0,98,39992.1681365741,2009-06-28,04:02:07
31.115101,121.049121,0,99,39992.1681944444,2009-06-28,04:02:12
31.115105,121.049131,0,100,39992.1682523148,2009-06-28,04:02:17
31.115086,121.049123,0,101,39992.1683101852,2009-06-28,04:02:22
31.115041,121.049134,0,102,39992.1683680556,2009-06-28,04:02:27
31.115011,121.049118,0,103,39992.1684259259,2009-06-28,04:02:32
31.114977,121.049112,0,105,39992.1684837963,2009-06-28,04:02:37
31.114926,121.049122,0,106,39992.1685416667,2009-06-28,04:02:42
31.114922,121.049172,0,106,39992.168599537,2009-06-28,04:02:47
31.114897,121.049194,0,107,39992.1686574074,2009-06-28,04:02:52
31.114877,121.049204,0,109,39992.1687152778,2009-06-28,04:02:57
31.114833,121.049233,0,111,39992.1687731481,2009-06-28,04:03:02
31.114794,121.049257,0,109,39992.1688310185,2009-06-28,04:03:07
31.114749,121.049284,0,107,39992.1688888889,2009-06-28,04:03:12
31.114722,121.049318,0,105,39992.1689467593,2009-06-28,04:03:17
31.114691,121.04935,0,103,39992.1690046296,2009-06-28,04:03:22
31.114659,121.049384,0,102,39992.1690625,2009-06-28,04:03:27
31.114625,121.049411,0,101,39992.1691203704,2009-06-28,04:03:32
31.114609,121.04944,0,100,39992.1691782407,2009-06-28,04:03:37
31.114587,121.04947,0,100,39992.1692361111,2009-06-28,04:03:42
31.114563,121.049494,0,100,39992.1692939815,2009-06-28,04:03:47
31.114542,121.049521,0,99,39992.1693518519,2009-06-28,04:03:52
31.114513,121.049555,0,98,39992.1694097222,2009-06-28,04:03:57
31.114492,121.049586,0,97,39992.1694675926,2009-06-28,04:04:02
31.114467,121.049628,0,97,39992.169525463,2009-06-28,04:04:07
31.114446,121.04965,0,96,39992.1695833333,2009-06-28,04:04:12
31.114445,121.049694,0,95,39992.1696412037,2009-06-28,04:04:17
31.114425,121.049729,0,94,39992.1696990741,2009-06-28,04:04:22
31.114401,121.049751,0,94,39992.1697569444,2009-06-28,04:04:27
31.114387,121.049785,0,93,39992.1698148148,2009-06-28,04:04:32
31.114359,121.049806,0,93,39992.1698726852,2009-06-28,04:04:37
31.114357,121.049843,0,91,39992.1699305556,2009-06-28,04:04:42
31.114343,121.049869,0,91,39992.1699884259,2009-06-28,04:04:47
31.114326,121.0499,0,89,39992.1700462963,2009-06-28,04:04:52
31.11431,121.049908,0,89,39992.1701041667,2009-06-28,04:04:57
31.114291,121.049927,0,88,39992.170162037,2009-06-28,04:05:02
31.114276,121.04994,0,87,39992.1702199074,2009-06-28,04:05:07
31.114244,121.04995,0,86,39992.1702777778,2009-06-28,04:05:12
31.114211,121.04997,0,86,39992.1703356481,2009-06-28,04:05:17
31.114195,121.04997,0,85,39992.1703935185,2009-06-28,04:05:22
31.11417,121.049983,0,85,39992.1704513889,2009-06-28,04:05:27
31.114146,121.049992,0,85,39992.1705092593,2009-06-28,04:05:32
31.114119,121.050004,0,85,39992.1705671296,2009-06-28,04:05:37
31.114084,121.050021,0,85,39992.170625,2009-06-28,04:05:42
31.114057,121.050031,0,85,39992.1706828704,2009-06-28,04:05:47
31.114011,121.050058,0,85,39992.1707407407,2009-06-28,04:05:52
31.113974,121.050066,0,85,39992.1707986111,2009-06-28,04:05:57
31.113936,121.050076,0,85,39992.1708564815,2009-06-28,04:06:02
31.113917,121.050095,0,85,39992.1709143519,2009-06-28,04:06:07
31.113889,121.050098,0,85,39992.1709722222,2009-06-28,04:06:12
31.113853,121.050117,0,86,39992.1710300926,2009-06-28,04:06:17
31.11382,121.050118,0,86,39992.171087963,2009-06-28,04:06:22
31.113782,121.050122,0,87,39992.1711458333,2009-06-28,04:06:27
31.113772,121.050142,0,87,39992.1712037037,2009-06-28,04:06:32
31.113761,121.050143,0,86,39992.1712615741,2009-06-28,04:06:37
31.113761,121.050143,0,86,39992.1712962963,2009-06-28,04:06:40
31.113757,121.05014,0,86,39992.1713194444,2009-06-28,04:06:42
31.113747,121.05014,0,86,39992.1713773148,2009-06-28,04:06:47
31.113709,121.050149,0,86,39992.1714351852,2009-06-28,04:06:52
31.11367,121.050171,0,86,39992.1714930556,2009-06-28,04:06:57
31.113642,121.050177,0,87,39992.1715509259,2009-06-28,04:07:02
31.113611,121.050197,0,89,39992.1716087963,2009-06-28,04:07:07
31.113599,121.050192,0,88,39992.1716666667,2009-06-28,04:07:12
31.113599,121.050192,0,88,39992.1717013889,2009-06-28,04:07:15
31.113593,121.05019,0,88,39992.171724537,2009-06-28,04:07:17
31.113583,121.05019,0,89,39992.1717824074,2009-06-28,04:07:22
31.113555,121.050162,0,89,39992.1718402778,2009-06-28,04:07:27
31.11353,121.050161,0,90,39992.1718981481,2009-06-28,04:07:32
31.113517,121.050162,0,90,39992.1719560185,2009-06-28,04:07:37
31.113522,121.050163,0,90,39992.1720138889,2009-06-28,04:07:42
31.113522,121.050163,0,90,39992.1720486111,2009-06-28,04:07:45
31.113514,121.050163,0,90,39992.1720717593,2009-06-28,04:07:47
31.113503,121.050163,0,90,39992.1721296296,2009-06-28,04:07:52
31.113486,121.050162,0,91,39992.1721875,2009-06-28,04:07:57
31.113489,121.050186,0,91,39992.1722453704,2009-06-28,04:08:02
31.113521,121.050211,0,92,39992.1723032407,2009-06-28,04:08:07
31.113521,121.050211,0,92,39992.172337963,2009-06-28,04:08:10
31.113527,121.050212,0,92,39992.1723611111,2009-06-28,04:08:12
31.113536,121.050214,0,93,39992.1724189815,2009-06-28,04:08:17
31.113544,121.050216,0,94,39992.1724768518,2009-06-28,04:08:22
31.113544,121.050216,0,94,39992.1725115741,2009-06-28,04:08:25
31.113538,121.050219,0,93,39992.1725347222,2009-06-28,04:08:27
31.11345,121.050389,0,90,39992.1725925926,2009-06-28,04:08:32
31.113408,121.050461,0,88,39992.172650463,2009-06-28,04:08:37
31.113593,121.050625,0,62,39992.1755439815,2009-06-28,04:12:47
31.113624,121.050679,0,61,39992.1756018519,2009-06-28,04:12:52
31.113664,121.050733,0,60,39992.1756597222,2009-06-28,04:12:57
31.113665,121.050751,0,60,39992.1757175926,2009-06-28,04:13:02
31.113666,121.05075,0,60,39992.175775463,2009-06-28,04:13:07
31.113669,121.05075,0,61,39992.1758333333,2009-06-28,04:13:12
31.11367,121.050749,0,62,39992.1758912037,2009-06-28,04:13:17
31.11367,121.050749,0,62,39992.1759259259,2009-06-28,04:13:20
31.113669,121.050749,0,62,39992.1759490741,2009-06-28,04:13:22
31.113667,121.050734,0,62,39992.1760069444,2009-06-28,04:13:27
31.113654,121.05074,0,62,39992.1760648148,2009-06-28,04:13:32
31.113639,121.050737,0,62,39992.1761226852,2009-06-28,04:13:37
31.113684,121.050726,0,59,39992.1761805556,2009-06-28,04:13:42
31.113727,121.050747,0,55,39992.1762384259,2009-06-28,04:13:47
31.113732,121.050763,0,55,39992.1762962963,2009-06-28,04:13:52
31.113732,121.050763,0,55,39992.1763310185,2009-06-28,04:13:55
31.113737,121.05077,0,55,39992.1763541667,2009-06-28,04:13:57
31.113747,121.050771,0,55,39992.176412037,2009-06-28,04:14:02
31.113746,121.050792,0,57,39992.1764699074,2009-06-28,04:14:07
31.113738,121.050815,0,58,39992.1765277778,2009-06-28,04:14:12
31.113751,121.050852,0,60,39992.1765856481,2009-06-28,04:14:17
31.113775,121.050866,0,60,39992.1766435185,2009-06-28,04:14:22
31.11378,121.050867,0,62,39992.1767013889,2009-06-28,04:14:27
31.113784,121.050868,0,63,39992.1767592593,2009-06-28,04:14:32
31.113788,121.05087,0,64,39992.1768171296,2009-06-28,04:14:37
31.113794,121.050872,0,65,39992.176875,2009-06-28,04:14:42
31.113794,121.050872,0,65,39992.1769097222,2009-06-28,04:14:45
31.113792,121.050872,0,66,39992.1769328704,2009-06-28,04:14:47
31.113795,121.050918,0,66,39992.1769907407,2009-06-28,04:14:52
31.113822,121.050979,0,65,39992.1770486111,2009-06-28,04:14:57
31.113834,121.051,0,65,39992.1771064815,2009-06-28,04:15:02
31.113838,121.051009,0,65,39992.1771643519,2009-06-28,04:15:07
31.11384,121.051038,0,66,39992.1772222222,2009-06-28,04:15:12
31.113846,121.051039,0,66,39992.1772800926,2009-06-28,04:15:17
31.113851,121.05104,0,67,39992.177337963,2009-06-28,04:15:22
31.113857,121.051042,0,67,39992.1773958333,2009-06-28,04:15:27
31.11386,121.051043,0,67,39992.1774537037,2009-06-28,04:15:32
31.11386,121.051043,0,67,39992.1774884259,2009-06-28,04:15:35
31.113867,121.051045,0,67,39992.1775115741,2009-06-28,04:15:37
31.113856,121.05107,0,68,39992.1775694444,2009-06-28,04:15:42
31.113838,121.051158,0,66,39992.1776273148,2009-06-28,04:15:47
31.113838,121.051158,0,66,39992.177662037,2009-06-28,04:15:50
31.113839,121.051158,0,66,39992.1776851852,2009-06-28,04:15:52
31.113868,121.051183,0,63,39992.1777430556,2009-06-28,04:15:57
31.113884,121.051199,0,62,39992.1778009259,2009-06-28,04:16:02
31.113895,121.05121,0,62,39992.1778587963,2009-06-28,04:16:07
31.113915,121.051239,0,60,39992.1779166667,2009-06-28,04:16:12
31.113923,121.051281,0,59,39992.177974537,2009-06-28,04:16:17
31.113937,121.051308,0,58,39992.1780324074,2009-06-28,04:16:22
31.11395,121.051321,0,58,39992.1780902778,2009-06-28,04:16:27
31.113972,121.051356,0,57,39992.1781481481,2009-06-28,04:16:32
31.113999,121.051399,0,55,39992.1782060185,2009-06-28,04:16:37
31.113981,121.051466,0,55,39992.1782638889,2009-06-28,04:16:42
31.11401,121.0515,0,51,39992.1783217593,2009-06-28,04:16:47
31.114046,121.051525,0,50,39992.1783796296,2009-06-28,04:16:52
31.114068,121.051554,0,49,39992.1784375,2009-06-28,04:16:57
31.114074,121.051544,0,49,39992.1784953704,2009-06-28,04:17:02
31.114074,121.051544,0,49,39992.1785300926,2009-06-28,04:17:05
31.114078,121.05155,0,48,39992.1785532407,2009-06-28,04:17:07
31.114096,121.051572,0,48,39992.1786111111,2009-06-28,04:17:12
31.114095,121.051618,0,47,39992.1786689815,2009-06-28,04:17:17
31.114099,121.051647,0,47,39992.1787268519,2009-06-28,04:17:22
31.114103,121.05169,0,47,39992.1787847222,2009-06-28,04:17:27
31.114113,121.051715,0,47,39992.1788425926,2009-06-28,04:17:32
31.114136,121.05174,0,46,39992.178900463,2009-06-28,04:17:37
31.114172,121.051747,0,45,39992.1789583333,2009-06-28,04:17:42
31.114193,121.051773,0,45,39992.1790162037,2009-06-28,04:17:47
31.114223,121.051793,0,44,39992.1790740741,2009-06-28,04:17:52
31.114222,121.051822,0,44,39992.1791319444,2009-06-28,04:17:57
31.114218,121.051859,0,44,39992.1791898148,2009-06-28,04:18:02
31.114225,121.051893,0,46,39992.1792476852,2009-06-28,04:18:07
31.114222,121.051912,0,47,39992.1793055556,2009-06-28,04:18:12
31.114229,121.051956,0,49,39992.1793634259,2009-06-28,04:18:17
31.11423,121.051999,0,52,39992.1794212963,2009-06-28,04:18:22
31.114256,121.052069,0,52,39992.1794791667,2009-06-28,04:18:27
31.114261,121.052086,0,51,39992.179537037,2009-06-28,04:18:32
31.114288,121.052118,0,50,39992.1795949074,2009-06-28,04:18:37
31.114308,121.052176,0,48,39992.1796527778,2009-06-28,04:18:42
31.11432,121.052204,0,47,39992.1797106481,2009-06-28,04:18:47
31.114325,121.05221,0,46,39992.1797685185,2009-06-28,04:18:52
31.114329,121.052211,0,46,39992.1798263889,2009-06-28,04:18:57
31.114329,121.052211,0,46,39992.1798611111,2009-06-28,04:19:00
31.114336,121.052219,0,45,39992.1798842593,2009-06-28,04:19:02
31.114335,121.052242,0,35,39992.1799421296,2009-06-28,04:19:07
31.114333,121.052243,0,35,39992.18,2009-06-28,04:19:12
31.114335,121.052243,0,34,39992.1800578704,2009-06-28,04:19:17
31.114335,121.052243,0,33,39992.1801157407,2009-06-28,04:19:22
31.114336,121.052243,0,33,39992.1801736111,2009-06-28,04:19:27
31.114336,121.052244,0,33,39992.1802314815,2009-06-28,04:19:32
31.114334,121.052245,0,33,39992.1802893518,2009-06-28,04:19:37
31.114334,121.052245,0,33,39992.1803472222,2009-06-28,04:19:42
31.114334,121.052245,0,33,39992.1804050926,2009-06-28,04:19:47
31.114334,121.052246,0,33,39992.180462963,2009-06-28,04:19:52
31.114334,121.052246,0,33,39992.1804976852,2009-06-28,04:19:55
31.114333,121.052245,0,33,39992.1805208333,2009-06-28,04:19:57
31.11433,121.052236,0,33,39992.1805787037,2009-06-28,04:20:02
31.114321,121.052206,0,33,39992.1806365741,2009-06-28,04:20:07
31.114302,121.052175,0,35,39992.1806944444,2009-06-28,04:20:12
31.114278,121.052136,0,36,39992.1807523148,2009-06-28,04:20:17
31.11426,121.052114,0,36,39992.1808101852,2009-06-28,04:20:22
31.114235,121.052088,0,37,39992.1808680556,2009-06-28,04:20:27
31.11422,121.052071,0,38,39992.1809259259,2009-06-28,04:20:32
31.114196,121.052027,0,38,39992.1809837963,2009-06-28,04:20:37
31.114162,121.051979,0,38,39992.1810416667,2009-06-28,04:20:42
31.114168,121.051904,0,38,39992.181099537,2009-06-28,04:20:47
31.114145,121.051845,0,38,39992.1811574074,2009-06-28,04:20:52
31.114131,121.051807,0,38,39992.1812152778,2009-06-28,04:20:57
31.114119,121.051757,0,39,39992.1812731481,2009-06-28,04:21:02
31.114111,121.051712,0,39,39992.1813310185,2009-06-28,04:21:07
31.114092,121.051664,0,39,39992.1813888889,2009-06-28,04:21:12
31.114072,121.051624,0,40,39992.1814467593,2009-06-28,04:21:17
31.114052,121.051577,0,41,39992.1815046296,2009-06-28,04:21:22
31.114045,121.051525,0,42,39992.1815625,2009-06-28,04:21:27
31.11403,121.051481,0,42,39992.1816203704,2009-06-28,04:21:32
31.114017,121.05145,0,43,39992.1816782407,2009-06-28,04:21:37
31.113999,121.051416,0,43,39992.1817361111,2009-06-28,04:21:42
31.11398,121.051378,0,44,39992.1817939815,2009-06-28,04:21:47
31.113958,121.051359,0,45,39992.1818518518,2009-06-28,04:21:52
31.113931,121.051343,0,45,39992.1819097222,2009-06-28,04:21:57
31.113894,121.051326,0,46,39992.1819675926,2009-06-28,04:22:02
31.113885,121.051307,0,47,39992.182025463,2009-06-28,04:22:07
31.113859,121.051287,0,48,39992.1820833333,2009-06-28,04:22:12
31.113834,121.051293,0,49,39992.1821412037,2009-06-28,04:22:17
31.113813,121.051332,0,48,39992.1821990741,2009-06-28,04:22:22
31.113762,121.051316,0,49,39992.1822569444,2009-06-28,04:22:27
31.113758,121.051332,0,49,39992.1823148148,2009-06-28,04:22:32
31.113741,121.051346,0,49,39992.1823726852,2009-06-28,04:22:37
31.113708,121.051355,0,50,39992.1824305556,2009-06-28,04:22:42
31.113688,121.051365,0,50,39992.1824884259,2009-06-28,04:22:47
31.113658,121.051385,0,49,39992.1825462963,2009-06-28,04:22:52
31.113661,121.051385,0,48,39992.1826041667,2009-06-28,04:22:57
31.113661,121.051385,0,48,39992.1826388889,2009-06-28,04:23:00
31.113655,121.051391,0,48,39992.182662037,2009-06-28,04:23:02
31.113645,121.051399,0,49,39992.1827199074,2009-06-28,04:23:07
31.113607,121.051409,0,51,39992.1827777778,2009-06-28,04:23:12
31.113584,121.051428,0,53,39992.1828356481,2009-06-28,04:23:17
31.113568,121.051445,0,52,39992.1828935185,2009-06-28,04:23:22
31.113553,121.051457,0,52,39992.1829513889,2009-06-28,04:23:27
31.113534,121.051467,0,52,39992.1830092593,2009-06-28,04:23:32
31.113517,121.051489,0,52,39992.1830671296,2009-06-28,04:23:37
31.113497,121.051505,0,53,39992.183125,2009-06-28,04:23:42
31.113466,121.05153,0,55,39992.1831828704,2009-06-28,04:23:47
31.113451,121.051544,0,55,39992.1832407407,2009-06-28,04:23:52
31.113425,121.05155,0,54,39992.1832986111,2009-06-28,04:23:57
31.113401,121.051567,0,52,39992.1833564815,2009-06-28,04:24:02
31.113371,121.051585,0,51,39992.1834143519,2009-06-28,04:24:07
31.11334,121.051587,0,51,39992.1834722222,2009-06-28,04:24:12
31.113326,121.051595,0,51,39992.1835300926,2009-06-28,04:24:17
31.113321,121.051599,0,51,39992.183587963,2009-06-28,04:24:22
31.113317,121.051599,0,51,39992.1836458333,2009-06-28,04:24:27
31.113317,121.051599,0,51,39992.1836805556,2009-06-28,04:24:30
31.113313,121.0516,0,51,39992.1837037037,2009-06-28,04:24:32
31.113304,121.051599,0,51,39992.1837615741,2009-06-28,04:24:37
31.113296,121.051599,0,51,39992.1838194444,2009-06-28,04:24:42
31.113296,121.051599,0,51,39992.1838541667,2009-06-28,04:24:45
31.113293,121.051598,0,51,39992.1838773148,2009-06-28,04:24:47
31.113283,121.051597,0,51,39992.1839351852,2009-06-28,04:24:52
31.113273,121.051592,0,52,39992.1839930556,2009-06-28,04:24:57
31.113264,121.051566,0,52,39992.1840509259,2009-06-28,04:25:02
31.113264,121.051566,0,52,39992.1840856481,2009-06-28,04:25:05
31.113258,121.051565,0,52,39992.1841087963,2009-06-28,04:25:07
31.113222,121.051522,0,52,39992.1841666667,2009-06-28,04:25:12
31.113182,121.051482,0,53,39992.184224537,2009-06-28,04:25:17
31.113167,121.05145,0,53,39992.1842824074,2009-06-28,04:25:22
31.113169,121.051421,0,53,39992.1843402778,2009-06-28,04:25:27
31.113169,121.051421,0,53,39992.184375,2009-06-28,04:25:30
31.113166,121.051421,0,54,39992.1843981481,2009-06-28,04:25:32
31.113113,121.051385,0,54,39992.1844560185,2009-06-28,04:25:37
31.113078,121.051343,0,54,39992.1845138889,2009-06-28,04:25:42
31.113065,121.051304,0,55,39992.1845717593,2009-06-28,04:25:47
31.113062,121.051281,0,55,39992.1846296296,2009-06-28,04:25:52
31.113046,121.051276,0,55,39992.1846875,2009-06-28,04:25:57
31.113019,121.05126,0,55,39992.1847453704,2009-06-28,04:26:02
31.113006,121.051233,0,55,39992.1848032407,2009-06-28,04:26:07
31.112998,121.051218,0,55,39992.1848611111,2009-06-28,04:26:12
31.112991,121.051213,0,55,39992.1849189815,2009-06-28,04:26:17
31.112996,121.051212,0,55,39992.1849768519,2009-06-28,04:26:22
31.112999,121.051211,0,55,39992.1850347222,2009-06-28,04:26:27
31.112997,121.05121,0,55,39992.1850925926,2009-06-28,04:26:32
31.112997,121.05121,0,55,39992.1851273148,2009-06-28,04:26:35
31.11299,121.051208,0,55,39992.185150463,2009-06-28,04:26:37
31.112955,121.051155,0,55,39992.1852083333,2009-06-28,04:26:42
31.112892,121.05111,0,56,39992.1852662037,2009-06-28,04:26:47
31.112852,121.051062,0,56,39992.1853240741,2009-06-28,04:26:52
31.112835,121.051049,0,56,39992.1853819444,2009-06-28,04:26:57
31.112794,121.050999,0,56,39992.1854398148,2009-06-28,04:27:02
31.112773,121.050916,0,57,39992.1854976852,2009-06-28,04:27:07
31.112777,121.050858,0,57,39992.1855555556,2009-06-28,04:27:12
31.112764,121.050804,0,58,39992.1856134259,2009-06-28,04:27:17
31.112745,121.050788,0,58,39992.1856712963,2009-06-28,04:27:22
31.112736,121.050779,0,58,39992.1857291667,2009-06-28,04:27:27
31.112722,121.05077,0,59,39992.185787037,2009-06-28,04:27:32
31.112701,121.050736,0,59,39992.1858449074,2009-06-28,04:27:37
31.112693,121.050727,0,59,39992.1859027778,2009-06-28,04:27:42
31.112693,121.050727,0,59,39992.1859375,2009-06-28,04:27:45
31.112694,121.050726,0,59,39992.1859606481,2009-06-28,04:27:47
31.112659,121.050719,0,59,39992.1860185185,2009-06-28,04:27:52
31.112621,121.05074,0,59,39992.1860763889,2009-06-28,04:27:57
31.112605,121.050743,0,60,39992.1861342593,2009-06-28,04:28:02
31.112587,121.050731,0,60,39992.1861921296,2009-06-28,04:28:07
31.112553,121.050717,0,60,39992.18625,2009-06-28,04:28:12
31.112541,121.050714,0,60,39992.1863078704,2009-06-28,04:28:17
31.112504,121.050727,0,61,39992.1863657407,2009-06-28,04:28:22
31.112493,121.050717,0,61,39992.1864236111,2009-06-28,04:28:27
31.112454,121.050695,0,61,39992.1864814815,2009-06-28,04:28:32
31.112408,121.050675,0,62,39992.1865393519,2009-06-28,04:28:37
31.112386,121.050672,0,62,39992.1865972222,2009-06-28,04:28:42
31.112381,121.050687,0,63,39992.1866550926,2009-06-28,04:28:47
31.112377,121.050689,0,63,39992.186712963,2009-06-28,04:28:52
31.112377,121.050689,0,63,39992.1867476852,2009-06-28,04:28:55
31.112369,121.050685,0,63,39992.1867708333,2009-06-28,04:28:57
31.112353,121.050657,0,63,39992.1868287037,2009-06-28,04:29:02
31.112345,121.05063,0,63,39992.1868865741,2009-06-28,04:29:07
31.112326,121.05063,0,61,39992.1869444444,2009-06-28,04:29:12
31.112286,121.050657,0,58,39992.1870023148,2009-06-28,04:29:17
31.112286,121.050657,0,58,39992.187037037,2009-06-28,04:29:20
31.11228,121.050659,0,58,39992.1870601852,2009-06-28,04:29:22
31.112283,121.050689,0,57,39992.1871180556,2009-06-28,04:29:27
31.112281,121.050716,0,59,39992.1871759259,2009-06-28,04:29:32
31.112281,121.050726,0,59,39992.1872337963,2009-06-28,04:29:37
31.112294,121.050808,0,61,39992.1872916667,2009-06-28,04:29:42
31.112282,121.05087,0,62,39992.187349537,2009-06-28,04:29:47
31.112274,121.050927,0,63,39992.1874074074,2009-06-28,04:29:52
31.112256,121.050964,0,64,39992.1874652778,2009-06-28,04:29:57
31.112253,121.050965,0,64,39992.1875231481,2009-06-28,04:30:02
31.112253,121.050965,0,64,39992.1875578704,2009-06-28,04:30:05
31.112245,121.050968,0,64,39992.1875810185,2009-06-28,04:30:07
31.112235,121.050991,0,65,39992.1876388889,2009-06-28,04:30:12
31.112219,121.051036,0,65,39992.1876967593,2009-06-28,04:30:17
31.112199,121.051084,0,66,39992.1877546296,2009-06-28,04:30:22
31.112217,121.051146,0,66,39992.1878125,2009-06-28,04:30:27
31.112218,121.051172,0,67,39992.1878703704,2009-06-28,04:30:32
31.112218,121.051173,0,67,39992.1879282407,2009-06-28,04:30:37
31.112221,121.051173,0,67,39992.1879861111,2009-06-28,04:30:42
31.112221,121.051173,0,67,39992.1880208333,2009-06-28,04:30:45
31.112224,121.051172,0,67,39992.1880439815,2009-06-28,04:30:47
31.11223,121.051152,0,67,39992.1881018518,2009-06-28,04:30:52
31.112221,121.051125,0,69,39992.1881597222,2009-06-28,04:30:57
31.112238,121.051084,0,70,39992.1882175926,2009-06-28,04:31:02
31.112248,121.051047,0,70,39992.188275463,2009-06-28,04:31:07
31.11226,121.050992,0,71,39992.1883333333,2009-06-28,04:31:12
31.112262,121.05095,0,71,39992.1883912037,2009-06-28,04:31:17
31.112275,121.050916,0,72,39992.1884490741,2009-06-28,04:31:22
31.112282,121.050868,0,72,39992.1885069444,2009-06-28,04:31:27
31.112291,121.050825,0,73,39992.1885648148,2009-06-28,04:31:32
31.112302,121.050782,0,76,39992.1886226852,2009-06-28,04:31:37
31.112295,121.05074,0,77,39992.1886805556,2009-06-28,04:31:42
31.112277,121.050719,0,78,39992.1887384259,2009-06-28,04:31:47
31.112277,121.050719,0,78,39992.1887731481,2009-06-28,04:31:50
31.112275,121.050718,0,78,39992.1887962963,2009-06-28,04:31:52
31.112245,121.050694,0,78,39992.1888541667,2009-06-28,04:31:57
31.112225,121.050661,0,78,39992.188912037,2009-06-28,04:32:02
31.112213,121.050612,0,79,39992.1889699074,2009-06-28,04:32:07
31.112187,121.050543,0,80,39992.1890277778,2009-06-28,04:32:12
31.112174,121.050488,0,82,39992.1890856481,2009-06-28,04:32:17
31.112093,121.050537,0,85,39992.1891435185,2009-06-28,04:32:22
31.112064,121.050497,0,88,39992.1892013889,2009-06-28,04:32:27
31.112055,121.050492,0,90,39992.1892592593,2009-06-28,04:32:32
31.112017,121.050471,0,90,39992.1893171296,2009-06-28,04:32:37
31.112011,121.050486,0,91,39992.189375,2009-06-28,04:32:42
31.111999,121.050485,0,91,39992.1894328704,2009-06-28,04:32:47
31.111983,121.050509,0,90,39992.1894907407,2009-06-28,04:32:52
31.111953,121.050515,0,90,39992.1895486111,2009-06-28,04:32:57
31.111923,121.050472,0,90,39992.1896064815,2009-06-28,04:33:02
31.111882,121.050493,0,92,39992.1896643518,2009-06-28,04:33:07
31.111865,121.050492,0,93,39992.1897222222,2009-06-28,04:33:12
31.111844,121.050489,0,94,39992.1897800926,2009-06-28,04:33:17
31.111819,121.05049,0,95,39992.189837963,2009-06-28,04:33:22
31.111794,121.050489,0,97,39992.1898958333,2009-06-28,04:33:27
31.111769,121.050486,0,97,39992.1899537037,2009-06-28,04:33:32
31.111745,121.050499,0,98,39992.1900115741,2009-06-28,04:33:37
31.111719,121.050501,0,99,39992.1900694444,2009-06-28,04:33:42
31.111695,121.050507,0,101,39992.1901273148,2009-06-28,04:33:47
31.111655,121.050502,0,103,39992.1901851852,2009-06-28,04:33:52
31.111621,121.050505,0,106,39992.1902430556,2009-06-28,04:33:57
31.111592,121.050459,0,106,39992.1903009259,2009-06-28,04:34:02
31.111574,121.050423,0,107,39992.1903587963,2009-06-28,04:34:07
31.111546,121.050396,0,107,39992.1904166667,2009-06-28,04:34:12
31.111514,121.050376,0,107,39992.190474537,2009-06-28,04:34:17
31.111471,121.050342,0,107,39992.1905324074,2009-06-28,04:34:22
31.111474,121.050322,0,106,39992.1905902778,2009-06-28,04:34:27
31.111489,121.050306,0,106,39992.1906481481,2009-06-28,04:34:32
31.111485,121.05029,0,106,39992.1907060185,2009-06-28,04:34:37
31.111464,121.050277,0,107,39992.1907638889,2009-06-28,04:34:42
31.111467,121.050275,0,107,39992.1908217593,2009-06-28,04:34:47
31.111461,121.050274,0,108,39992.1908796296,2009-06-28,04:34:52
31.111461,121.050274,0,108,39992.1909143519,2009-06-28,04:34:55
31.111456,121.050271,0,108,39992.1909375,2009-06-28,04:34:57
31.111392,121.050211,0,110,39992.1909953704,2009-06-28,04:35:02
31.111321,121.050193,0,113,39992.1910532407,2009-06-28,04:35:07
31.111323,121.050146,0,115,39992.1911111111,2009-06-28,04:35:12
31.111325,121.050126,0,116,39992.1911689815,2009-06-28,04:35:17
31.111325,121.050126,0,116,39992.1912037037,2009-06-28,04:35:20
31.111324,121.050125,0,116,39992.1912268519,2009-06-28,04:35:22
31.111308,121.050124,0,116,39992.1912847222,2009-06-28,04:35:27
31.111262,121.050121,0,116,39992.1913425926,2009-06-28,04:35:32
31.11125,121.050103,0,115,39992.191400463,2009-06-28,04:35:37
31.111256,121.050079,0,112,39992.1914583333,2009-06-28,04:35:42
31.111208,121.050039,0,111,39992.1915162037,2009-06-28,04:35:47
31.111154,121.050016,0,111,39992.1915740741,2009-06-28,04:35:52
31.111115,121.050028,0,111,39992.1916319444,2009-06-28,04:35:57
31.111077,121.050022,0,112,39992.1916898148,2009-06-28,04:36:02
31.111037,121.050028,0,114,39992.1917476852,2009-06-28,04:36:07
31.111025,121.05,0,117,39992.1918055556,2009-06-28,04:36:12
31.111032,121.049964,0,118,39992.1918634259,2009-06-28,04:36:17
31.111038,121.049923,0,118,39992.1919212963,2009-06-28,04:36:22
31.111006,121.049895,0,119,39992.1919791667,2009-06-28,04:36:27
31.110993,121.049866,0,118,39992.192037037,2009-06-28,04:36:32
31.110987,121.049864,0,118,39992.1920949074,2009-06-28,04:36:37
31.110987,121.049864,0,118,39992.1921296296,2009-06-28,04:36:40
31.110989,121.049857,0,116,39992.1921527778,2009-06-28,04:36:42
31.110977,121.049839,0,114,39992.1922106481,2009-06-28,04:36:47
31.110957,121.049809,0,114,39992.1922685185,2009-06-28,04:36:52
31.110947,121.049806,0,114,39992.1923263889,2009-06-28,04:36:57
31.110932,121.049799,0,115,39992.1923842593,2009-06-28,04:37:02
31.110911,121.049789,0,117,39992.1924421296,2009-06-28,04:37:07
31.110882,121.0498,0,119,39992.1925,2009-06-28,04:37:12
31.110841,121.049835,0,121,39992.1925578704,2009-06-28,04:37:17
31.110812,121.049875,0,123,39992.1926157407,2009-06-28,04:37:22
31.110788,121.049876,0,123,39992.1926736111,2009-06-28,04:37:27
31.110788,121.049885,0,123,39992.1927314815,2009-06-28,04:37:32
31.110788,121.049885,0,123,39992.1927662037,2009-06-28,04:37:35
31.11078,121.049888,0,123,39992.1927893519,2009-06-28,04:37:37
31.110757,121.049872,0,124,39992.1928472222,2009-06-28,04:37:42
31.110749,121.049823,0,124,39992.1929050926,2009-06-28,04:37:47
31.110744,121.049825,0,124,39992.192962963,2009-06-28,04:37:52
31.110742,121.049822,0,123,39992.1930208333,2009-06-28,04:37:57
31.110742,121.049822,0,123,39992.1930555556,2009-06-28,04:38:00
31.110746,121.049824,0,124,39992.1930787037,2009-06-28,04:38:02
31.110739,121.049805,0,125,39992.1931365741,2009-06-28,04:38:07
31.110692,121.04979,0,125,39992.1931944444,2009-06-28,04:38:12
31.110589,121.049529,0,98,39992.1962615741,2009-06-28,04:42:37
31.110564,121.049459,0,97,39992.1963194444,2009-06-28,04:42:42
31.110543,121.049431,0,97,39992.1963773148,2009-06-28,04:42:47
31.110532,121.04943,0,97,39992.1964351852,2009-06-28,04:42:52
31.11052,121.04943,0,97,39992.1964930556,2009-06-28,04:42:57
31.110511,121.049361,0,97,39992.1965509259,2009-06-28,04:43:02
31.110513,121.049313,0,97,39992.1966087963,2009-06-28,04:43:07
31.11051,121.04931,0,97,39992.1966666667,2009-06-28,04:43:12
31.110508,121.049309,0,97,39992.196724537,2009-06-28,04:43:17
31.110508,121.049309,0,97,39992.1967592593,2009-06-28,04:43:20
31.110512,121.049308,0,97,39992.1967824074,2009-06-28,04:43:22
31.110514,121.049286,0,97,39992.1968402778,2009-06-28,04:43:27
31.110469,121.04914,0,96,39992.1968981481,2009-06-28,04:43:32
31.11047,121.049124,0,96,39992.1969560185,2009-06-28,04:43:37
31.11047,121.049124,0,96,39992.1969907407,2009-06-28,04:43:40
31.110474,121.049122,0,96,39992.1970138889,2009-06-28,04:43:42
31.110463,121.049119,0,96,39992.1970717593,2009-06-28,04:43:47
31.110446,121.049094,0,96,39992.1971296296,2009-06-28,04:43:52
31.110445,121.049087,0,96,39992.1971875,2009-06-28,04:43:57
31.110445,121.049086,0,96,39992.1972453704,2009-06-28,04:44:02
31.110447,121.049085,0,96,39992.1973032407,2009-06-28,04:44:07
31.110442,121.049084,0,96,39992.1973611111,2009-06-28,04:44:12
31.110437,121.049083,0,96,39992.1974189815,2009-06-28,04:44:17
31.110437,121.049083,0,96,39992.1974537037,2009-06-28,04:44:20
31.110432,121.04908,0,96,39992.1974768518,2009-06-28,04:44:22
31.110444,121.049048,0,96,39992.1975347222,2009-06-28,04:44:27
31.110487,121.049057,0,95,39992.1975925926,2009-06-28,04:44:32
31.110514,121.049088,0,90,39992.197650463,2009-06-28,04:44:37
31.110512,121.049048,0,88,39992.1977083333,2009-06-28,04:44:42
31.110529,121.04904,0,87,39992.1977662037,2009-06-28,04:44:47
31.11055,121.049012,0,87,39992.1978240741,2009-06-28,04:44:52
31.110561,121.048954,0,87,39992.1978819444,2009-06-28,04:44:57
31.110611,121.048944,0,87,39992.1979398148,2009-06-28,04:45:02
31.110627,121.048954,0,88,39992.1979976852,2009-06-28,04:45:07
31.110627,121.048954,0,88,39992.1980324074,2009-06-28,04:45:10
31.11063,121.048955,0,88,39992.1980555556,2009-06-28,04:45:12
31.110615,121.048963,0,89,39992.1981134259,2009-06-28,04:45:17
31.110576,121.048954,0,89,39992.1981712963,2009-06-28,04:45:22
31.110552,121.048941,0,89,39992.1982291667,2009-06-28,04:45:27
31.110546,121.048912,0,90,39992.198287037,2009-06-28,04:45:32
31.110542,121.048905,0,90,39992.1983449074,2009-06-28,04:45:37
31.110535,121.048905,0,90,39992.1984027778,2009-06-28,04:45:42
31.110529,121.048905,0,90,39992.1984606481,2009-06-28,04:45:47
31.110523,121.048905,0,90,39992.1985185185,2009-06-28,04:45:52
31.110515,121.048906,0,90,39992.1985763889,2009-06-28,04:45:57
31.110512,121.048906,0,90,39992.1986342593,2009-06-28,04:46:02
31.110505,121.048908,0,90,39992.1986921296,2009-06-28,04:46:07
31.110504,121.048909,0,90,39992.19875,2009-06-28,04:46:12
31.110506,121.048911,0,90,39992.1988078704,2009-06-28,04:46:17
31.110511,121.048913,0,90,39992.1988657407,2009-06-28,04:46:22
31.110511,121.048913,0,90,39992.198900463,2009-06-28,04:46:25
31.110515,121.048914,0,90,39992.1989236111,2009-06-28,04:46:27
31.110533,121.048949,0,90,39992.1989814815,2009-06-28,04:46:32
31.110533,121.048949,0,90,39992.1990162037,2009-06-28,04:46:35
31.11054,121.048954,0,90,39992.1990393519,2009-06-28,04:46:37
31.110546,121.048991,0,88,39992.1990972222,2009-06-28,04:46:42
31.110561,121.049012,0,87,39992.1991550926,2009-06-28,04:46:47
31.110577,121.049039,0,85,39992.199212963,2009-06-28,04:46:52
31.110575,121.049047,0,84,39992.1992708333,2009-06-28,04:46:57
31.110571,121.049047,0,83,39992.1993287037,2009-06-28,04:47:02
31.110566,121.049048,0,83,39992.1993865741,2009-06-28,04:47:07
31.110566,121.049048,0,83,39992.1994212963,2009-06-28,04:47:10
31.11056,121.049048,0,83,39992.1994444444,2009-06-28,04:47:12
31.110563,121.049351,0,75,39992.2016435185,2009-06-28,04:50:22
31.110533,121.049418,0,76,39992.2017013889,2009-06-28,04:50:27
31.110503,121.049457,0,76,39992.2017592593,2009-06-28,04:50:32
31.110478,121.049476,0,76,39992.2018171296,2009-06-28,04:50:37
31.110451,121.049485,0,76,39992.201875,2009-06-28,04:50:42
31.110429,121.049502,0,76,39992.2019328704,2009-06-28,04:50:47
31.110406,121.049527,0,76,39992.2019907407,2009-06-28,04:50:52
31.110389,121.049545,0,76,39992.2020486111,2009-06-28,04:50:57
31.11037,121.049556,0,75,39992.2021064815,2009-06-28,04:51:02
31.11036,121.049556,0,75,39992.2021643519,2009-06-28,04:51:07
31.110315,121.049552,0,75,39992.2022222222,2009-06-28,04:51:12
31.110273,121.049554,0,75,39992.2022800926,2009-06-28,04:51:17
31.110232,121.049532,0,74,39992.202337963,2009-06-28,04:51:22
31.110197,121.049541,0,74,39992.2023958333,2009-06-28,04:51:27
31.110168,121.049538,0,73,39992.2024537037,2009-06-28,04:51:32
31.110134,121.049544,0,73,39992.2025115741,2009-06-28,04:51:37
31.110091,121.04958,0,73,39992.2025694444,2009-06-28,04:51:42
31.110056,121.049617,0,72,39992.2026273148,2009-06-28,04:51:47
31.110033,121.049619,0,72,39992.2026851852,2009-06-28,04:51:52
31.110016,121.0496,0,72,39992.2027430556,2009-06-28,04:51:57
31.11001,121.049589,0,71,39992.2028009259,2009-06-28,04:52:02
31.110001,121.049588,0,71,39992.2028587963,2009-06-28,04:52:07
31.109991,121.049589,0,71,39992.2029166667,2009-06-28,04:52:12
31.10998,121.049589,0,71,39992.202974537,2009-06-28,04:52:17
31.109947,121.049589,0,72,39992.2030324074,2009-06-28,04:52:22
31.109931,121.049559,0,72,39992.2030902778,2009-06-28,04:52:27
31.109854,121.049539,0,72,39992.2031481481,2009-06-28,04:52:32
31.109813,121.049566,0,72,39992.2032060185,2009-06-28,04:52:37
31.109767,121.049604,0,72,39992.2032638889,2009-06-28,04:52:42
31.109713,121.049643,0,72,39992.2033217593,2009-06-28,04:52:47
31.109674,121.049641,0,72,39992.2033796296,2009-06-28,04:52:52
31.109651,121.049602,0,72,39992.2034375,2009-06-28,04:52:57
31.10961,121.049604,0,73,39992.2034953704,2009-06-28,04:53:02
31.109586,121.04961,0,73,39992.2035532407,2009-06-28,04:53:07
31.109555,121.049605,0,73,39992.2036111111,2009-06-28,04:53:12
31.109523,121.049583,0,74,39992.2036689815,2009-06-28,04:53:17
31.109493,121.049565,0,74,39992.2037268518,2009-06-28,04:53:22
31.109466,121.049551,0,74,39992.2037847222,2009-06-28,04:53:27
31.109445,121.049549,0,74,39992.2038425926,2009-06-28,04:53:32
31.109411,121.04952,0,74,39992.203900463,2009-06-28,04:53:37
31.109379,121.049486,0,74,39992.2039583333,2009-06-28,04:53:42
31.109362,121.049452,0,74,39992.2040162037,2009-06-28,04:53:47
31.109322,121.04945,0,74,39992.2040740741,2009-06-28,04:53:52
31.109272,121.049442,0,74,39992.2041319444,2009-06-28,04:53:57
31.109248,121.049429,0,74,39992.2041898148,2009-06-28,04:54:02
31.109247,121.049379,0,75,39992.2042476852,2009-06-28,04:54:07
31.109234,121.049315,0,74,39992.2043055556,2009-06-28,04:54:12
31.109215,121.049251,0,74,39992.2043634259,2009-06-28,04:54:17
31.109215,121.049251,0,74,39992.2043981481,2009-06-28,04:54:20
31.109213,121.04925,0,74,39992.2044212963,2009-06-28,04:54:22
31.109202,121.049222,0,73,39992.2044791667,2009-06-28,04:54:27
31.109193,121.049214,0,73,39992.204537037,2009-06-28,04:54:32
31.109182,121.049213,0,73,39992.2045949074,2009-06-28,04:54:37
31.109178,121.049193,0,73,39992.2046527778,2009-06-28,04:54:42
31.109181,121.049177,0,73,39992.2047106481,2009-06-28,04:54:47
31.109176,121.049176,0,73,39992.2047685185,2009-06-28,04:54:52
31.10917,121.049175,0,73,39992.2048263889,2009-06-28,04:54:57
31.109168,121.049174,0,73,39992.2048842593,2009-06-28,04:55:02
31.109168,121.049174,0,73,39992.2049189815,2009-06-28,04:55:05
31.109169,121.049172,0,73,39992.2049421296,2009-06-28,04:55:07
31.109181,121.049172,0,73,39992.205,2009-06-28,04:55:12
31.109171,121.049173,0,74,39992.2050578704,2009-06-28,04:55:17
31.10917,121.04917,0,75,39992.2051157407,2009-06-28,04:55:22
31.10917,121.049168,0,75,39992.2051736111,2009-06-28,04:55:27
31.10917,121.049168,0,75,39992.2052083333,2009-06-28,04:55:30
31.109164,121.049167,0,75,39992.2052314815,2009-06-28,04:55:32
31.109123,121.049137,0,75,39992.2052893518,2009-06-28,04:55:37
31.10911,121.049114,0,75,39992.2053472222,2009-06-28,04:55:42
31.10911,121.049114,0,75,39992.2053819444,2009-06-28,04:55:45
31.109108,121.04911,0,75,39992.2054050926,2009-06-28,04:55:47
31.109076,121.049103,0,75,39992.205462963,2009-06-28,04:55:52
31.10901,121.049088,0,74,39992.2055208333,2009-06-28,04:55:57
31.10901,121.049088,0,74,39992.2055787037,2009-06-28,04:56:02
31.109015,121.049087,0,74,39992.2056365741,2009-06-28,04:56:07
31.109008,121.049079,0,73,39992.2056944444,2009-06-28,04:56:12
31.109004,121.049086,0,72,39992.2057523148,2009-06-28,04:56:17
31.109005,121.049086,0,72,39992.2058101852,2009-06-28,04:56:22
31.109005,121.049086,0,72,39992.2058449074,2009-06-28,04:56:25
31.109009,121.049086,0,72,39992.2058680556,2009-06-28,04:56:27
31.109,121.049076,0,72,39992.2059259259,2009-06-28,04:56:32
31.108997,121.049072,0,71,39992.2059837963,2009-06-28,04:56:37
31.109002,121.049072,0,71,39992.2060416667,2009-06-28,04:56:42
31.109,121.049072,0,70,39992.206099537,2009-06-28,04:56:47
31.109,121.049072,0,70,39992.2061342593,2009-06-28,04:56:50
31.108997,121.049072,0,70,39992.2061574074,2009-06-28,04:56:52
31.108979,121.049088,0,69,39992.2062152778,2009-06-28,04:56:57
31.108951,121.049086,0,67,39992.2062731481,2009-06-28,04:57:02
31.108925,121.049074,0,67,39992.2063310185,2009-06-28,04:57:07
31.108916,121.049059,0,67,39992.2063888889,2009-06-28,04:57:12
31.108907,121.049055,0,68,39992.2064467593,2009-06-28,04:57:17
31.108888,121.049064,0,68,39992.2065046296,2009-06-28,04:57:22
31.108876,121.049067,0,69,39992.2065625,2009-06-28,04:57:27
31.108876,121.049067,0,69,39992.2065972222,2009-06-28,04:57:30
31.108871,121.04907,0,69,39992.2066203704,2009-06-28,04:57:32
31.108862,121.04907,0,69,39992.2066782407,2009-06-28,04:57:37
31.108855,121.049064,0,69,39992.2067361111,2009-06-28,04:57:42
31.109073,121.049063,0,74,39992.2157060185,2009-06-28,05:10:37
31.109141,121.049115,0,72,39992.2157638889,2009-06-28,05:10:42
31.109229,121.04919,0,73,39992.2158217593,2009-06-28,05:10:47
31.109274,121.049225,0,73,39992.2158796296,2009-06-28,05:10:52
31.109353,121.049282,0,69,39992.2159375,2009-06-28,05:10:57
31.109408,121.049334,0,66,39992.2159953704,2009-06-28,05:11:02
31.109412,121.0494,0,64,39992.2160532407,2009-06-28,05:11:07
31.109418,121.049459,0,63,39992.2161111111,2009-06-28,05:11:12
31.109403,121.049574,0,62,39992.2161689815,2009-06-28,05:11:17
31.109387,121.049588,0,61,39992.2162268519,2009-06-28,05:11:22
31.109358,121.049615,0,60,39992.2162847222,2009-06-28,05:11:27
31.109328,121.049638,0,60,39992.2163425926,2009-06-28,05:11:32
31.109307,121.049659,0,60,39992.216400463,2009-06-28,05:11:37
31.109303,121.049663,0,59,39992.2164583333,2009-06-28,05:11:42
31.109297,121.049663,0,59,39992.2165162037,2009-06-28,05:11:47
31.109297,121.049663,0,59,39992.2165509259,2009-06-28,05:11:50
31.109299,121.049664,0,59,39992.2165740741,2009-06-28,05:11:52
31.109308,121.049666,0,59,39992.2166319444,2009-06-28,05:11:57
31.109308,121.049666,0,59,39992.2166666667,2009-06-28,05:12:00
31.109313,121.049667,0,59,39992.2166898148,2009-06-28,05:12:02
31.109365,121.049708,0,59,39992.2167476852,2009-06-28,05:12:07
31.109429,121.049758,0,58,39992.2168055556,2009-06-28,05:12:12
31.109449,121.04981,0,58,39992.2168634259,2009-06-28,05:12:17
31.109475,121.049855,0,59,39992.2169212963,2009-06-28,05:12:22
31.109544,121.04988,0,57,39992.2169791667,2009-06-28,05:12:27
31.109564,121.049939,0,56,39992.217037037,2009-06-28,05:12:32
31.1096,121.049976,0,57,39992.2170949074,2009-06-28,05:12:37
31.109607,121.049993,0,56,39992.2171527778,2009-06-28,05:12:42
31.109625,121.050012,0,57,39992.2172106481,2009-06-28,05:12:47
31.109662,121.050006,0,55,39992.2172685185,2009-06-28,05:12:52
31.109689,121.050021,0,56,39992.2173263889,2009-06-28,05:12:57
31.109699,121.050027,0,55,39992.2173842593,2009-06-28,05:13:02
31.109749,121.050058,0,56,39992.2174421296,2009-06-28,05:13:07
31.109749,121.050058,0,56,39992.2174768519,2009-06-28,05:13:10
31.109757,121.050059,0,55,39992.2175,2009-06-28,05:13:12
31.109766,121.05006,0,55,39992.2175578704,2009-06-28,05:13:17
31.109772,121.050062,0,55,39992.2176157407,2009-06-28,05:13:22
31.109772,121.050062,0,55,39992.217650463,2009-06-28,05:13:25
31.109779,121.050063,0,56,39992.2176736111,2009-06-28,05:13:27
31.109798,121.050078,0,56,39992.2177314815,2009-06-28,05:13:32
31.10982,121.050099,0,57,39992.2177893519,2009-06-28,05:13:37
31.109846,121.050118,0,57,39992.2178472222,2009-06-28,05:13:42
31.109856,121.050114,0,58,39992.2179050926,2009-06-28,05:13:47
31.109871,121.05011,0,59,39992.217962963,2009-06-28,05:13:52
31.109903,121.050083,0,60,39992.2180208333,2009-06-28,05:13:57
31.109934,121.050084,0,61,39992.2180787037,2009-06-28,05:14:02
31.109959,121.050081,0,62,39992.2181365741,2009-06-28,05:14:07
31.109964,121.050065,0,63,39992.2181944444,2009-06-28,05:14:12
31.109951,121.050054,0,64,39992.2182523148,2009-06-28,05:14:17
31.109947,121.050054,0,65,39992.2183101852,2009-06-28,05:14:22
31.10994,121.050054,0,65,39992.2183680556,2009-06-28,05:14:27
31.10994,121.050054,0,65,39992.2184027778,2009-06-28,05:14:30
31.109944,121.050053,0,65,39992.2184259259,2009-06-28,05:14:32
31.109957,121.050053,0,65,39992.2184837963,2009-06-28,05:14:37
31.109943,121.050051,0,65,39992.2185416667,2009-06-28,05:14:42
31.109934,121.05005,0,65,39992.218599537,2009-06-28,05:14:47
31.109922,121.05005,0,65,39992.2186574074,2009-06-28,05:14:52
31.109915,121.050049,0,65,39992.2187152778,2009-06-28,05:14:57
31.109914,121.050049,0,65,39992.2187731481,2009-06-28,05:15:02
31.109917,121.050048,0,65,39992.2188310185,2009-06-28,05:15:07
31.109919,121.050048,0,65,39992.2188888889,2009-06-28,05:15:12
31.109924,121.050048,0,65,39992.2189467593,2009-06-28,05:15:17
31.109924,121.050048,0,65,39992.2189814815,2009-06-28,05:15:20
31.109932,121.050048,0,65,39992.2190046296,2009-06-28,05:15:22
31.109942,121.050048,0,65,39992.2190625,2009-06-28,05:15:27
31.109946,121.050048,0,65,39992.2191203704,2009-06-28,05:15:32
31.109946,121.050048,0,65,39992.2191550926,2009-06-28,05:15:35
31.109952,121.050047,0,66,39992.2191782407,2009-06-28,05:15:37
31.109866,121.049985,0,67,39992.2192361111,2009-06-28,05:15:42
31.109783,121.049916,0,68,39992.2192939815,2009-06-28,05:15:47
31.109733,121.049889,0,68,39992.2193518518,2009-06-28,05:15:52
31.109756,121.049934,0,68,39992.2194097222,2009-06-28,05:15:57
31.109749,121.049921,0,69,39992.2194675926,2009-06-28,05:16:02
31.109749,121.049899,0,69,39992.219525463,2009-06-28,05:16:07
31.109778,121.049889,0,70,39992.2195833333,2009-06-28,05:16:12
31.109803,121.049922,0,71,39992.2196412037,2009-06-28,05:16:17
31.109805,121.049933,0,71,39992.2196990741,2009-06-28,05:16:22
31.109797,121.049934,0,71,39992.2197569444,2009-06-28,05:16:27
31.10979,121.049934,0,71,39992.2198148148,2009-06-28,05:16:32
31.10979,121.049934,0,71,39992.219849537,2009-06-28,05:16:35
31.109782,121.049935,0,71,39992.2198726852,2009-06-28,05:16:37
31.109751,121.049958,0,71,39992.2199305556,2009-06-28,05:16:42
31.109717,121.049988,0,71,39992.2199884259,2009-06-28,05:16:47
31.109686,121.050001,0,71,39992.2200462963,2009-06-28,05:16:52
31.109622,121.050057,0,71,39992.2201041667,2009-06-28,05:16:57
31.109572,121.050149,0,71,39992.220162037,2009-06-28,05:17:02
31.109554,121.050208,0,71,39992.2202199074,2009-06-28,05:17:07
31.109565,121.050295,0,71,39992.2202777778,2009-06-28,05:17:12
31.11022,121.050336,0,70,39992.2204513889,2009-06-28,05:17:27
31.110137,121.050353,0,70,39992.2205092593,2009-06-28,05:17:32
31.109296,121.050355,0,64,39992.2205671296,2009-06-28,05:17:37
31.109247,121.050374,0,61,39992.220625,2009-06-28,05:17:42
31.109241,121.050351,0,60,39992.2206828704,2009-06-28,05:17:47
31.109297,121.050342,0,59,39992.2207407407,2009-06-28,05:17:52
31.109285,121.050334,0,59,39992.2207986111,2009-06-28,05:17:57
31.10937,121.050323,0,58,39992.2208564815,2009-06-28,05:18:02
31.109368,121.05031,0,58,39992.2209143518,2009-06-28,05:18:07
31.109342,121.050309,0,58,39992.2209722222,2009-06-28,05:18:12
31.109323,121.050283,0,57,39992.2210300926,2009-06-28,05:18:17
31.109293,121.050273,0,57,39992.221087963,2009-06-28,05:18:22
31.11008,121.050339,0,63,39992.2212615741,2009-06-28,05:18:37
31.110073,121.050336,0,63,39992.2213194444,2009-06-28,05:18:42
31.110073,121.050336,0,63,39992.2213541667,2009-06-28,05:18:45
31.110068,121.050336,0,63,39992.2213773148,2009-06-28,05:18:47
31.109981,121.050282,0,65,39992.2215509259,2009-06-28,05:19:02
31.110096,121.049927,0,58,39992.2219560185,2009-06-28,05:19:37
31.110094,121.049999,0,55,39992.2220138889,2009-06-28,05:19:42
31.110072,121.05,0,54,39992.2220717593,2009-06-28,05:19:47
31.110058,121.050063,0,64,39992.2221296296,2009-06-28,05:19:52
31.110016,121.050113,0,65,39992.2221875,2009-06-28,05:19:57
31.109969,121.050094,0,66,39992.2222453704,2009-06-28,05:20:02
31.109947,121.050129,0,65,39992.2223032407,2009-06-28,05:20:07
31.109942,121.050093,0,65,39992.2223611111,2009-06-28,05:20:12
31.109943,121.050082,0,65,39992.2224189815,2009-06-28,05:20:17
31.109935,121.050063,0,66,39992.2224768519,2009-06-28,05:20:22
31.109931,121.050062,0,66,39992.2225347222,2009-06-28,05:20:27
31.109929,121.050061,0,66,39992.2225925926,2009-06-28,05:20:32
31.109929,121.050061,0,66,39992.2226273148,2009-06-28,05:20:35
31.109935,121.05006,0,66,39992.222650463,2009-06-28,05:20:37
31.109996,121.050024,0,67,39992.2227083333,2009-06-28,05:20:42
31.110031,121.050002,0,67,39992.2227662037,2009-06-28,05:20:47
31.11006,121.049988,0,68,39992.2228240741,2009-06-28,05:20:52
31.110099,121.049962,0,69,39992.2228819444,2009-06-28,05:20:57
31.11012,121.049933,0,70,39992.2229398148,2009-06-28,05:21:02
31.110136,121.049914,0,71,39992.2229976852,2009-06-28,05:21:07
31.110156,121.0499,0,72,39992.2230555556,2009-06-28,05:21:12
31.110162,121.049893,0,73,39992.2231134259,2009-06-28,05:21:17
31.110158,121.049893,0,73,39992.2231712963,2009-06-28,05:21:22
31.110158,121.049893,0,73,39992.2232060185,2009-06-28,05:21:25
31.110165,121.049893,0,73,39992.2232291667,2009-06-28,05:21:27
31.110202,121.049873,0,74,39992.223287037,2009-06-28,05:21:32
31.110247,121.049879,0,74,39992.2233449074,2009-06-28,05:21:37
31.110247,121.049879,0,74,39992.2233796296,2009-06-28,05:21:40
31.110254,121.049879,0,74,39992.2234027778,2009-06-28,05:21:42
31.110274,121.04986,0,75,39992.2234606481,2009-06-28,05:21:47
31.110283,121.04985,0,76,39992.2235185185,2009-06-28,05:21:52
31.11029,121.049842,0,76,39992.2235763889,2009-06-28,05:21:57
31.11029,121.049842,0,76,39992.2236111111,2009-06-28,05:22:00
31.110295,121.049842,0,76,39992.2236342593,2009-06-28,05:22:02
31.110306,121.049841,0,77,39992.2236921296,2009-06-28,05:22:07
31.110326,121.049836,0,77,39992.22375,2009-06-28,05:22:12
31.110346,121.049843,0,77,39992.2238078704,2009-06-28,05:22:17
31.11036,121.049836,0,78,39992.2238657407,2009-06-28,05:22:22
31.110374,121.049826,0,78,39992.2239236111,2009-06-28,05:22:27
31.110387,121.049827,0,78,39992.2239814815,2009-06-28,05:22:32
31.110404,121.049826,0,78,39992.2240393519,2009-06-28,05:22:37
31.110439,121.049828,0,78,39992.2240972222,2009-06-28,05:22:42
31.110465,121.049826,0,79,39992.2241550926,2009-06-28,05:22:47
31.110489,121.049823,0,81,39992.224212963,2009-06-28,05:22:52
31.110522,121.049837,0,81,39992.2242708333,2009-06-28,05:22:57
31.110543,121.049831,0,82,39992.2243287037,2009-06-28,05:23:02
31.110552,121.049796,0,82,39992.2243865741,2009-06-28,05:23:07
31.110562,121.049795,0,83,39992.2244444444,2009-06-28,05:23:12
31.110562,121.049795,0,83,39992.2244791667,2009-06-28,05:23:15
31.110568,121.049794,0,83,39992.2245023148,2009-06-28,05:23:17
31.110624,121.049776,0,83,39992.2245601852,2009-06-28,05:23:22
31.110624,121.049776,0,83,39992.2245949074,2009-06-28,05:23:25
31.110628,121.049783,0,83,39992.2246180556,2009-06-28,05:23:27
31.110658,121.049807,0,83,39992.2246759259,2009-06-28,05:23:32
31.110658,121.049807,0,83,39992.2247106481,2009-06-28,05:23:35
31.110659,121.049806,0,83,39992.2247337963,2009-06-28,05:23:37
31.11068,121.049802,0,83,39992.2247916667,2009-06-28,05:23:42
31.110679,121.049795,0,82,39992.224849537,2009-06-28,05:23:47
31.110684,121.049795,0,81,39992.2249074074,2009-06-28,05:23:52
31.110692,121.049794,0,81,39992.2249652778,2009-06-28,05:23:57
31.110697,121.049793,0,80,39992.2250231481,2009-06-28,05:24:02
31.110699,121.049793,0,79,39992.2250810185,2009-06-28,05:24:07
31.110704,121.049793,0,77,39992.2251388889,2009-06-28,05:24:12
31.110708,121.049793,0,76,39992.2251967593,2009-06-28,05:24:17
31.110709,121.049793,0,75,39992.2252546296,2009-06-28,05:24:22
31.110709,121.049793,0,75,39992.2252893519,2009-06-28,05:24:25
31.11071,121.049793,0,75,39992.2253125,2009-06-28,05:24:27
31.11072,121.049795,0,74,39992.2253703704,2009-06-28,05:24:32
31.110726,121.049773,0,74,39992.2254282407,2009-06-28,05:24:37
31.110753,121.049756,0,74,39992.2254861111,2009-06-28,05:24:42
31.110778,121.049747,0,74,39992.2255439815,2009-06-28,05:24:47
31.11081,121.049742,0,73,39992.2256018519,2009-06-28,05:24:52
31.11084,121.049752,0,73,39992.2256597222,2009-06-28,05:24:57
31.110859,121.049789,0,73,39992.2257175926,2009-06-28,05:25:02
31.110871,121.049814,0,73,39992.225775463,2009-06-28,05:25:07
31.110886,121.049817,0,73,39992.2258333333,2009-06-28,05:25:12
31.110893,121.049817,0,73,39992.2258912037,2009-06-28,05:25:17
31.110897,121.049818,0,73,39992.2259490741,2009-06-28,05:25:22
31.110897,121.049818,0,73,39992.2259837963,2009-06-28,05:25:25
31.1109,121.049817,0,73,39992.2260069444,2009-06-28,05:25:27
31.110925,121.04982,0,74,39992.2260648148,2009-06-28,05:25:32
31.110959,121.049842,0,74,39992.2261226852,2009-06-28,05:25:37
31.111079,121.049911,0,73,39992.2261805556,2009-06-28,05:25:42
31.111343,121.049931,0,68,39992.2286111111,2009-06-28,05:29:12
31.111391,121.049922,0,69,39992.2286689815,2009-06-28,05:29:17
31.111402,121.049918,0,69,39992.2287268518,2009-06-28,05:29:22
31.111416,121.049921,0,69,39992.2287847222,2009-06-28,05:29:27
31.111411,121.049912,0,69,39992.2288425926,2009-06-28,05:29:32
31.111411,121.049912,0,69,39992.2288773148,2009-06-28,05:29:35
31.111409,121.049912,0,69,39992.228900463,2009-06-28,05:29:37
31.111385,121.049901,0,69,39992.2289583333,2009-06-28,05:29:42
31.111324,121.049862,0,70,39992.2290162037,2009-06-28,05:29:47
31.111316,121.049865,0,70,39992.2290740741,2009-06-28,05:29:52
31.11132,121.049865,0,70,39992.2291319444,2009-06-28,05:29:57
31.11132,121.049865,0,70,39992.2291666667,2009-06-28,05:30:00
31.111324,121.049865,0,70,39992.2291898148,2009-06-28,05:30:02
31.111304,121.049854,0,70,39992.2292476852,2009-06-28,05:30:07
31.111247,121.049835,0,71,39992.2293055556,2009-06-28,05:30:12
31.111219,121.04982,0,71,39992.2293634259,2009-06-28,05:30:17
31.111219,121.04982,0,71,39992.2293981481,2009-06-28,05:30:20
31.111224,121.049812,0,71,39992.2294212963,2009-06-28,05:30:22
31.111213,121.049808,0,71,39992.2294791667,2009-06-28,05:30:27
31.111213,121.04983,0,71,39992.229537037,2009-06-28,05:30:32
31.111218,121.049842,0,71,39992.2295949074,2009-06-28,05:30:37
31.111232,121.049844,0,71,39992.2296527778,2009-06-28,05:30:42
31.111301,121.049858,0,71,39992.2297106481,2009-06-28,05:30:47
31.111301,121.049858,0,71,39992.2297453704,2009-06-28,05:30:50
31.111305,121.049866,0,71,39992.2297685185,2009-06-28,05:30:52
31.11132,121.049879,0,70,39992.2298263889,2009-06-28,05:30:57
31.111331,121.049867,0,70,39992.2298842593,2009-06-28,05:31:02
31.111329,121.04986,0,69,39992.2299421296,2009-06-28,05:31:07
31.111326,121.049855,0,68,39992.23,2009-06-28,05:31:12
31.111322,121.049856,0,68,39992.2300578704,2009-06-28,05:31:17
31.111322,121.049856,0,68,39992.2300925926,2009-06-28,05:31:20
31.111322,121.049856,0,68,39992.2301157407,2009-06-28,05:31:22
31.111332,121.049858,0,68,39992.2301736111,2009-06-28,05:31:27
31.111337,121.04986,0,68,39992.2302314815,2009-06-28,05:31:32
31.111333,121.049862,0,68,39992.2302893519,2009-06-28,05:31:37
31.111331,121.049863,0,68,39992.2303472222,2009-06-28,05:31:42
31.111326,121.049864,0,68,39992.2304050926,2009-06-28,05:31:47
31.111326,121.049864,0,68,39992.2304398148,2009-06-28,05:31:50
31.11132,121.049864,0,68,39992.230462963,2009-06-28,05:31:52
31.11131,121.049864,0,68,39992.2305208333,2009-06-28,05:31:57
31.111305,121.049863,0,68,39992.2305787037,2009-06-28,05:32:02
31.111305,121.049863,0,68,39992.2306134259,2009-06-28,05:32:05
31.111309,121.049862,0,68,39992.2306365741,2009-06-28,05:32:07
31.11132,121.049863,0,68,39992.2306944444,2009-06-28,05:32:12
31.111322,121.049863,0,68,39992.2307523148,2009-06-28,05:32:17
31.111317,121.049863,0,68,39992.2308101852,2009-06-28,05:32:22
31.111317,121.049863,0,68,39992.2308449074,2009-06-28,05:32:25
31.111316,121.049864,0,68,39992.2308680556,2009-06-28,05:32:27
31.111439,121.050089,0,25,39992.2438310185,2009-06-28,05:51:07
31.111497,121.050107,0,24,39992.2438888889,2009-06-28,05:51:12
31.111502,121.050098,0,22,39992.2439467593,2009-06-28,05:51:17
31.111499,121.050088,0,21,39992.2440046296,2009-06-28,05:51:22
31.111499,121.050088,0,21,39992.2440393518,2009-06-28,05:51:25
31.111502,121.050087,0,21,39992.2440625,2009-06-28,05:51:27
31.111493,121.050087,0,21,39992.2441203704,2009-06-28,05:51:32
31.111484,121.050086,0,20,39992.2441782407,2009-06-28,05:51:37
31.111465,121.050053,0,19,39992.2442361111,2009-06-28,05:51:42
31.111446,121.05002,0,18,39992.2442939815,2009-06-28,05:51:47
31.111417,121.049996,0,17,39992.2443518518,2009-06-28,05:51:52
31.111377,121.049952,0,19,39992.2444097222,2009-06-28,05:51:57
31.11137,121.049926,0,19,39992.2444675926,2009-06-28,05:52:02
31.11137,121.049925,0,19,39992.244525463,2009-06-28,05:52:07
31.111368,121.049924,0,20,39992.2445833333,2009-06-28,05:52:12
31.111363,121.049923,0,20,39992.2446412037,2009-06-28,05:52:17
31.111364,121.04992,0,20,39992.2446990741,2009-06-28,05:52:22
31.111361,121.04992,0,20,39992.2447569444,2009-06-28,05:52:27
31.111361,121.04992,0,20,39992.2447916667,2009-06-28,05:52:30
31.11136,121.049921,0,20,39992.2448148148,2009-06-28,05:52:32
31.111335,121.049932,0,19,39992.2448726852,2009-06-28,05:52:37
31.111292,121.04996,0,18,39992.2449305556,2009-06-28,05:52:42
31.111273,121.04997,0,18,39992.2449884259,2009-06-28,05:52:47
31.11128,121.049966,0,18,39992.2450462963,2009-06-28,05:52:52
31.11128,121.049966,0,18,39992.2450810185,2009-06-28,05:52:55
31.111283,121.049967,0,18,39992.2451041667,2009-06-28,05:52:57
31.111295,121.04997,0,17,39992.2452199074,2009-06-28,05:53:07
31.111323,121.04997,0,19,39992.2452777778,2009-06-28,05:53:12
31.1113,121.049965,0,21,39992.2453356481,2009-06-28,05:53:17
31.111287,121.049965,0,22,39992.2453935185,2009-06-28,05:53:22
31.111256,121.049972,0,21,39992.2454513889,2009-06-28,05:53:27
31.111242,121.049947,0,21,39992.2455092593,2009-06-28,05:53:32
31.111242,121.049947,0,21,39992.2455439815,2009-06-28,05:53:35
31.111248,121.049944,0,20,39992.2455671296,2009-06-28,05:53:37
31.111254,121.049908,0,19,39992.245625,2009-06-28,05:53:42
31.111239,121.04989,0,19,39992.2456828704,2009-06-28,05:53:47
31.111259,121.049894,0,19,39992.2457407407,2009-06-28,05:53:52
31.111268,121.049897,0,20,39992.2457986111,2009-06-28,05:53:57
31.11127,121.049897,0,20,39992.2458564815,2009-06-28,05:54:02
31.11127,121.049897,0,20,39992.2458912037,2009-06-28,05:54:05
31.111265,121.049897,0,19,39992.2459143519,2009-06-28,05:54:07
31.111256,121.049902,0,19,39992.2459722222,2009-06-28,05:54:12
31.111264,121.049891,0,19,39992.2460300926,2009-06-28,05:54:17
31.111264,121.049891,0,19,39992.2460648148,2009-06-28,05:54:20
31.111263,121.04989,0,19,39992.246087963,2009-06-28,05:54:22
31.111274,121.04989,0,19,39992.2461458333,2009-06-28,05:54:27
31.111278,121.04989,0,19,39992.2462037037,2009-06-28,05:54:32
31.111278,121.04989,0,19,39992.2462384259,2009-06-28,05:54:35
31.111272,121.049891,0,19,39992.2462615741,2009-06-28,05:54:37
31.111262,121.049891,0,20,39992.2463194444,2009-06-28,05:54:42
31.111251,121.049894,0,20,39992.2463773148,2009-06-28,05:54:47
31.111271,121.049906,0,20,39992.2464351852,2009-06-28,05:54:52
31.111281,121.049916,0,20,39992.2464930556,2009-06-28,05:54:57
31.111269,121.04992,0,20,39992.2465509259,2009-06-28,05:55:02
31.111263,121.049904,0,20,39992.2466087963,2009-06-28,05:55:07
31.111252,121.049883,0,20,39992.2466666667,2009-06-28,05:55:12
31.111258,121.04989,0,19,39992.246724537,2009-06-28,05:55:17
31.111253,121.049891,0,19,39992.2467824074,2009-06-28,05:55:22
31.11125,121.049891,0,19,39992.2468402778,2009-06-28,05:55:27
31.11125,121.049891,0,19,39992.246875,2009-06-28,05:55:30
31.111255,121.04989,0,19,39992.2468981481,2009-06-28,05:55:32
31.111266,121.04989,0,19,39992.2469560185,2009-06-28,05:55:37
31.111276,121.04989,0,19,39992.2470138889,2009-06-28,05:55:42
31.111288,121.049889,0,20,39992.2470717593,2009-06-28,05:55:47
31.111338,121.049836,0,21,39992.2471296296,2009-06-28,05:55:52
31.111338,121.049836,0,21,39992.2471643519,2009-06-28,05:55:55
31.111339,121.049835,0,22,39992.2471875,2009-06-28,05:55:57
31.111327,121.049824,0,23,39992.2472453704,2009-06-28,05:56:02
31.111339,121.04981,0,23,39992.2473032407,2009-06-28,05:56:07
31.111338,121.04981,0,23,39992.2473611111,2009-06-28,05:56:12
31.111336,121.04981,0,23,39992.2474189815,2009-06-28,05:56:17
31.111337,121.049809,0,23,39992.2474768519,2009-06-28,05:56:22
31.111344,121.04981,0,24,39992.2475347222,2009-06-28,05:56:27
31.111349,121.049811,0,24,39992.2475925926,2009-06-28,05:56:32
31.11135,121.049812,0,24,39992.247650463,2009-06-28,05:56:37
31.11135,121.049812,0,24,39992.2476851852,2009-06-28,05:56:40
31.111356,121.049813,0,25,39992.2477083333,2009-06-28,05:56:42
31.111346,121.049821,0,26,39992.2477662037,2009-06-28,05:56:47
31.111336,121.049825,0,27,39992.2478240741,2009-06-28,05:56:52
31.111311,121.049825,0,27,39992.2478819444,2009-06-28,05:56:57
31.111285,121.049816,0,26,39992.2479398148,2009-06-28,05:57:02
31.111318,121.049809,0,25,39992.2479976852,2009-06-28,05:57:07
31.111326,121.049806,0,25,39992.2480555556,2009-06-28,05:57:12
31.111328,121.049807,0,25,39992.2481134259,2009-06-28,05:57:17
31.111321,121.049808,0,26,39992.2481712963,2009-06-28,05:57:22
31.111316,121.049809,0,26,39992.2482291667,2009-06-28,05:57:27
31.111316,121.049809,0,26,39992.2482638889,2009-06-28,05:57:30
31.111316,121.04981,0,26,39992.248287037,2009-06-28,05:57:32
31.111328,121.049831,0,27,39992.2483449074,2009-06-28,05:57:37
31.111334,121.049846,0,27,39992.2484027778,2009-06-28,05:57:42
31.111333,121.049847,0,27,39992.2484606481,2009-06-28,05:57:47
31.111334,121.049848,0,27,39992.2485185185,2009-06-28,05:57:52
31.111333,121.049849,0,27,39992.2485763889,2009-06-28,05:57:57
31.111333,121.049849,0,27,39992.2486342593,2009-06-28,05:58:02
31.111335,121.049849,0,27,39992.2486921296,2009-06-28,05:58:07
31.111335,121.049849,0,27,39992.2487268519,2009-06-28,05:58:10
31.111333,121.049851,0,27,39992.24875,2009-06-28,05:58:12
31.111312,121.049849,0,27,39992.2488078704,2009-06-28,05:58:17
31.111293,121.049862,0,26,39992.2488657407,2009-06-28,05:58:22
31.111312,121.049858,0,23,39992.2489236111,2009-06-28,05:58:27
31.111312,121.049858,0,23,39992.2489583333,2009-06-28,05:58:30
31.111317,121.049854,0,23,39992.2489814815,2009-06-28,05:58:32
31.111348,121.049866,0,21,39992.2490393519,2009-06-28,05:58:37
31.111379,121.04987,0,20,39992.2490972222,2009-06-28,05:58:42
31.111397,121.049867,0,20,39992.2491550926,2009-06-28,05:58:47
31.111398,121.049873,0,20,39992.249212963,2009-06-28,05:58:52
31.111398,121.049873,0,20,39992.2492708333,2009-06-28,05:58:57
31.111393,121.049872,0,20,39992.2493287037,2009-06-28,05:59:02
31.111393,121.049872,0,20,39992.2493865741,2009-06-28,05:59:07
31.111393,121.049872,0,20,39992.2494212963,2009-06-28,05:59:10
31.111396,121.049872,0,20,39992.2494444444,2009-06-28,05:59:12
31.11137,121.049883,0,20,39992.2495023148,2009-06-28,05:59:17
31.111302,121.049878,0,21,39992.2495601852,2009-06-28,05:59:22
31.111292,121.049886,0,20,39992.2496180556,2009-06-28,05:59:27
31.111328,121.049897,0,19,39992.2496759259,2009-06-28,05:59:32
31.111342,121.049902,0,19,39992.2497337963,2009-06-28,05:59:37
31.111342,121.049902,0,19,39992.2497685185,2009-06-28,05:59:40
31.111339,121.049903,0,19,39992.2497916667,2009-06-28,05:59:42
31.111327,121.049907,0,18,39992.249849537,2009-06-28,05:59:47
31.111318,121.049916,0,19,39992.2499074074,2009-06-28,05:59:52
31.111335,121.04991,0,19,39992.2499652778,2009-06-28,05:59:57
31.111344,121.049911,0,20,39992.2500231481,2009-06-28,06:00:02
31.111379,121.049952,0,19,39992.2500810185,2009-06-28,06:00:07
31.111418,121.049978,0,19,39992.2501388889,2009-06-28,06:00:12
31.111437,121.049987,0,20,39992.2501967593,2009-06-28,06:00:17
31.111434,121.049981,0,20,39992.2502546296,2009-06-28,06:00:22
31.111437,121.049982,0,20,39992.2503125,2009-06-28,06:00:27
31.111445,121.049982,0,21,39992.2503703704,2009-06-28,06:00:32
31.111445,121.049982,0,21,39992.2504050926,2009-06-28,06:00:35
31.11144,121.049982,0,22,39992.2504282407,2009-06-28,06:00:37
31.111411,121.049963,0,22,39992.2504861111,2009-06-28,06:00:42
31.11141,121.049966,0,21,39992.2505439815,2009-06-28,06:00:47
31.111413,121.049972,0,20,39992.2506018518,2009-06-28,06:00:52
31.111417,121.049972,0,20,39992.2506597222,2009-06-28,06:00:57
31.111412,121.049972,0,20,39992.2507175926,2009-06-28,06:01:02
31.111412,121.049972,0,20,39992.2507523148,2009-06-28,06:01:05
31.111404,121.049972,0,19,39992.250775463,2009-06-28,06:01:07
31.111402,121.049957,0,18,39992.2508333333,2009-06-28,06:01:12
31.111402,121.049957,0,18,39992.2508912037,2009-06-28,06:01:17
31.111407,121.049957,0,18,39992.2509490741,2009-06-28,06:01:22
31.111407,121.049957,0,18,39992.2510069444,2009-06-28,06:01:27
31.111407,121.049957,0,18,39992.2510416667,2009-06-28,06:01:30
31.111413,121.049958,0,18,39992.2510648148,2009-06-28,06:01:32
31.111422,121.049958,0,17,39992.2511226852,2009-06-28,06:01:37
31.111427,121.049957,0,16,39992.2511805556,2009-06-28,06:01:42
31.111427,121.049955,0,16,39992.2512384259,2009-06-28,06:01:47
31.111425,121.049956,0,16,39992.2512962963,2009-06-28,06:01:52
31.111422,121.049956,0,16,39992.2513541667,2009-06-28,06:01:57
31.111425,121.049956,0,16,39992.251412037,2009-06-28,06:02:02
31.111425,121.049956,0,16,39992.2514467593,2009-06-28,06:02:05
31.111426,121.049957,0,16,39992.2514699074,2009-06-28,06:02:07
31.111404,121.049949,0,18,39992.2515277778,2009-06-28,06:02:12
31.111402,121.049949,0,19,39992.2515856481,2009-06-28,06:02:17
31.111404,121.049949,0,19,39992.2516435185,2009-06-28,06:02:22
31.111399,121.049949,0,18,39992.2517013889,2009-06-28,06:02:27
31.111399,121.049949,0,18,39992.2517361111,2009-06-28,06:02:30
31.111393,121.049948,0,18,39992.2517592593,2009-06-28,06:02:32
31.111384,121.049946,0,18,39992.2518171296,2009-06-28,06:02:37
31.111384,121.049946,0,18,39992.2518518518,2009-06-28,06:02:40
31.111376,121.049946,0,18,39992.251875,2009-06-28,06:02:42
31.1114,121.049932,0,19,39992.2519328704,2009-06-28,06:02:47
31.111379,121.049916,0,17,39992.2519907407,2009-06-28,06:02:52
31.111377,121.049913,0,17,39992.2520486111,2009-06-28,06:02:57
31.111378,121.049912,0,17,39992.2521064815,2009-06-28,06:03:02
31.111377,121.049912,0,17,39992.2521643518,2009-06-28,06:03:07
31.111378,121.049911,0,17,39992.2522222222,2009-06-28,06:03:12
31.111378,121.049911,0,17,39992.2522569444,2009-06-28,06:03:15
31.111376,121.049912,0,17,39992.2522800926,2009-06-28,06:03:17
31.111364,121.049912,0,18,39992.252337963,2009-06-28,06:03:22
31.111345,121.049915,0,17,39992.2523958333,2009-06-28,06:03:27
31.111346,121.049915,0,17,39992.2524537037,2009-06-28,06:03:32
31.111348,121.049915,0,17,39992.2525115741,2009-06-28,06:03:37
31.111348,121.049915,0,17,39992.2525462963,2009-06-28,06:03:40
31.111349,121.049915,0,17,39992.2525694444,2009-06-28,06:03:42
31.11136,121.049922,0,17,39992.2526273148,2009-06-28,06:03:47
31.111394,121.049951,0,17,39992.2526851852,2009-06-28,06:03:52
31.111385,121.049989,0,16,39992.2527430556,2009-06-28,06:03:57
31.111388,121.049989,0,15,39992.2528009259,2009-06-28,06:04:02
31.111388,121.049989,0,15,39992.2528356481,2009-06-28,06:04:05
31.111396,121.04999,0,15,39992.2528587963,2009-06-28,06:04:07
31.111405,121.04999,0,15,39992.2529166667,2009-06-28,06:04:12
31.111407,121.049991,0,14,39992.252974537,2009-06-28,06:04:17
31.111404,121.049991,0,14,39992.2530324074,2009-06-28,06:04:22
31.111404,121.049991,0,14,39992.2530671296,2009-06-28,06:04:25
31.111406,121.049989,0,14,39992.2530902778,2009-06-28,06:04:27
31.111418,121.049974,0,14,39992.2531481481,2009-06-28,06:04:32
31.111405,121.049948,0,14,39992.2532060185,2009-06-28,06:04:37
31.111405,121.049948,0,14,39992.2532407407,2009-06-28,06:04:40
31.111401,121.049948,0,14,39992.2532638889,2009-06-28,06:04:42
31.111387,121.049962,0,14,39992.2533217593,2009-06-28,06:04:47
31.111363,121.050042,0,14,39992.2533796296,2009-06-28,06:04:52
31.111317,121.050097,0,14,39992.2534375,2009-06-28,06:04:57
31.111297,121.05011,0,14,39992.2534953704,2009-06-28,06:05:02
31.111263,121.050123,0,14,39992.2535532407,2009-06-28,06:05:07
31.111197,121.050124,0,14,39992.2536111111,2009-06-28,06:05:12
31.11112,121.05013,0,14,39992.2536689815,2009-06-28,06:05:17
31.111051,121.050103,0,14,39992.2537268519,2009-06-28,06:05:22
31.110997,121.050042,0,15,39992.2537847222,2009-06-28,06:05:27
31.110964,121.049973,0,15,39992.2538425926,2009-06-28,06:05:32
31.110943,121.049938,0,15,39992.253900463,2009-06-28,06:05:37
31.11093,121.049928,0,15,39992.2539583333,2009-06-28,06:05:42
31.110974,121.050004,0,15,39992.2540162037,2009-06-28,06:05:47
31.111026,121.050046,0,15,39992.2540740741,2009-06-28,06:05:52
31.111245,121.050569,0,20,39992.2542476852,2009-06-28,06:06:07
31.111288,121.050646,0,22,39992.2543055556,2009-06-28,06:06:12
31.111288,121.050646,0,22,39992.2543402778,2009-06-28,06:06:15
31.111293,121.050645,0,21,39992.2543634259,2009-06-28,06:06:17
31.111303,121.050644,0,21,39992.2544212963,2009-06-28,06:06:22
31.11132,121.05058,0,20,39992.2544791667,2009-06-28,06:06:27
31.111346,121.050534,0,20,39992.254537037,2009-06-28,06:06:32
31.11136,121.050496,0,19,39992.2545949074,2009-06-28,06:06:37
31.111353,121.050487,0,20,39992.2546527778,2009-06-28,06:06:42
31.111347,121.050492,0,19,39992.2547106481,2009-06-28,06:06:47
31.111345,121.050492,0,19,39992.2547685185,2009-06-28,06:06:52
31.111344,121.050492,0,19,39992.2548263889,2009-06-28,06:06:57
31.111344,121.050492,0,19,39992.2548611111,2009-06-28,06:07:00
31.111347,121.050493,0,19,39992.2548842593,2009-06-28,06:07:02
31.111974,121.049716,0,18,39992.2551736111,2009-06-28,06:07:27
31.111761,121.050192,0,22,39992.2552314815,2009-06-28,06:07:32
31.111749,121.050247,0,20,39992.2552893519,2009-06-28,06:07:37
31.111749,121.050247,0,20,39992.2553240741,2009-06-28,06:07:40
31.111752,121.050246,0,18,39992.2553472222,2009-06-28,06:07:42
31.111482,121.0501,0,16,39992.2555208333,2009-06-28,06:07:57
31.111469,121.0501,0,20,39992.2555787037,2009-06-28,06:08:02
31.111463,121.050102,0,20,39992.2556365741,2009-06-28,06:08:07
31.111457,121.050103,0,20,39992.2556944444,2009-06-28,06:08:12
31.111457,121.050103,0,20,39992.2557291667,2009-06-28,06:08:15
31.111459,121.050103,0,20,39992.2557523148,2009-06-28,06:08:17
31.111468,121.050103,0,20,39992.2558101852,2009-06-28,06:08:22
31.111468,121.050103,0,20,39992.2558449074,2009-06-28,06:08:25
31.111468,121.050107,0,20,39992.2558680556,2009-06-28,06:08:27
31.11143,121.050109,0,20,39992.2559259259,2009-06-28,06:08:32
31.111431,121.050109,0,19,39992.2559837963,2009-06-28,06:08:37
31.111426,121.050109,0,19,39992.2560416667,2009-06-28,06:08:42
31.111421,121.050107,0,19,39992.256099537,2009-06-28,06:08:47
31.111418,121.050107,0,20,39992.2561574074,2009-06-28,06:08:52
31.111414,121.050107,0,20,39992.2562152778,2009-06-28,06:08:57
31.111414,121.050107,0,20,39992.25625,2009-06-28,06:09:00
31.111412,121.050108,0,19,39992.2562731481,2009-06-28,06:09:02
31.111445,121.050108,0,27,39992.2563310185,2009-06-28,06:09:07
31.111463,121.050127,0,33,39992.2563888889,2009-06-28,06:09:12
31.111495,121.050169,0,36,39992.2564467593,2009-06-28,06:09:17
31.111499,121.050194,0,37,39992.2565046296,2009-06-28,06:09:22
31.111511,121.050216,0,38,39992.2565625,2009-06-28,06:09:27
31.111533,121.050225,0,39,39992.2566203704,2009-06-28,06:09:32
31.111569,121.05024,0,39,39992.2566782407,2009-06-28,06:09:37
31.111567,121.050253,0,39,39992.2567361111,2009-06-28,06:09:42
31.111567,121.050253,0,39,39992.2567708333,2009-06-28,06:09:45
31.111565,121.050254,0,39,39992.2567939815,2009-06-28,06:09:47
31.111576,121.050254,0,39,39992.2568518519,2009-06-28,06:09:52
31.111593,121.050266,0,40,39992.2569097222,2009-06-28,06:09:57
31.111598,121.050279,0,40,39992.2569675926,2009-06-28,06:10:02
31.111598,121.050279,0,40,39992.2570023148,2009-06-28,06:10:05
31.111606,121.050279,0,40,39992.257025463,2009-06-28,06:10:07
31.111629,121.050314,0,40,39992.2570833333,2009-06-28,06:10:12
31.111605,121.050325,0,41,39992.2571412037,2009-06-28,06:10:17
31.111621,121.050348,0,40,39992.2571990741,2009-06-28,06:10:22
31.111633,121.05035,0,42,39992.2572569444,2009-06-28,06:10:27
31.111635,121.05037,0,48,39992.2573148148,2009-06-28,06:10:32
31.11166,121.050388,0,52,39992.2573726852,2009-06-28,06:10:37
31.111704,121.050393,0,63,39992.2574305556,2009-06-28,06:10:42
31.111736,121.050408,0,69,39992.2574884259,2009-06-28,06:10:47
31.11176,121.050424,0,77,39992.2575462963,2009-06-28,06:10:52
31.111771,121.050435,0,81,39992.2576041667,2009-06-28,06:10:57
31.111775,121.050445,0,85,39992.257662037,2009-06-28,06:11:02
31.111775,121.050445,0,85,39992.2576967593,2009-06-28,06:11:05
31.111782,121.050449,0,89,39992.2577199074,2009-06-28,06:11:07
31.111779,121.050463,0,91,39992.2577777778,2009-06-28,06:11:12
31.111782,121.050463,0,93,39992.2578356481,2009-06-28,06:11:17
31.111782,121.050463,0,93,39992.2578703704,2009-06-28,06:11:20
31.111787,121.050463,0,95,39992.2578935185,2009-06-28,06:11:22
31.111809,121.050462,0,97,39992.2579513889,2009-06-28,06:11:27
31.111831,121.050466,0,98,39992.2580092593,2009-06-28,06:11:32
31.111851,121.050453,0,95,39992.2580671296,2009-06-28,06:11:37
31.111879,121.05045,0,95,39992.258125,2009-06-28,06:11:42
31.111903,121.050447,0,96,39992.2581828704,2009-06-28,06:11:47
31.111914,121.050441,0,97,39992.2582407407,2009-06-28,06:11:52
31.111936,121.050449,0,98,39992.2582986111,2009-06-28,06:11:57
31.112,121.050489,0,101,39992.2583564815,2009-06-28,06:12:02
31.112033,121.050514,0,101,39992.2584143518,2009-06-28,06:12:07
31.112073,121.050521,0,102,39992.2584722222,2009-06-28,06:12:12
31.112085,121.050515,0,103,39992.2585300926,2009-06-28,06:12:17
31.112085,121.050515,0,103,39992.2585648148,2009-06-28,06:12:20
31.112084,121.050509,0,104,39992.258587963,2009-06-28,06:12:22
31.112081,121.050494,0,105,39992.2586458333,2009-06-28,06:12:27
31.112081,121.050493,0,105,39992.2587037037,2009-06-28,06:12:32
31.112078,121.050493,0,105,39992.2587615741,2009-06-28,06:12:37
31.112078,121.050493,0,105,39992.2587962963,2009-06-28,06:12:40
31.112083,121.050493,0,105,39992.2588194444,2009-06-28,06:12:42
31.112087,121.05051,0,106,39992.2588773148,2009-06-28,06:12:47
31.112093,121.050517,0,105,39992.2589351852,2009-06-28,06:12:52
31.112101,121.050518,0,106,39992.2589930556,2009-06-28,06:12:57
31.112217,121.050263,0,82,39992.2625810185,2009-06-28,06:18:07
31.11226,121.050227,0,82,39992.2626388889,2009-06-28,06:18:12
31.112285,121.050178,0,82,39992.2626967593,2009-06-28,06:18:17
31.1123,121.050158,0,82,39992.2627546296,2009-06-28,06:18:22
31.112332,121.050135,0,82,39992.2628125,2009-06-28,06:18:27
31.112288,121.050118,0,81,39992.2628703704,2009-06-28,06:18:32
31.112278,121.050094,0,82,39992.2629282407,2009-06-28,06:18:37
31.112247,121.050072,0,83,39992.2629861111,2009-06-28,06:18:42
31.112247,121.050072,0,83,39992.2630208333,2009-06-28,06:18:45
31.112251,121.050066,0,84,39992.2630439815,2009-06-28,06:18:47
31.112244,121.050051,0,84,39992.2631018519,2009-06-28,06:18:52
31.112238,121.050018,0,84,39992.2631597222,2009-06-28,06:18:57
31.112238,121.050018,0,84,39992.2631944444,2009-06-28,06:19:00
31.112241,121.050018,0,84,39992.2632175926,2009-06-28,06:19:02
31.112253,121.050006,0,83,39992.263275463,2009-06-28,06:19:07
31.112259,121.049986,0,80,39992.2633333333,2009-06-28,06:19:12
31.112288,121.049985,0,77,39992.2633912037,2009-06-28,06:19:17
31.112317,121.04999,0,77,39992.2634490741,2009-06-28,06:19:22
31.112329,121.049987,0,76,39992.2635069444,2009-06-28,06:19:27
31.112329,121.049987,0,76,39992.2635416667,2009-06-28,06:19:30
31.112331,121.049991,0,75,39992.2635648148,2009-06-28,06:19:32
31.112341,121.049992,0,75,39992.2636226852,2009-06-28,06:19:37
31.112352,121.050003,0,75,39992.2636805556,2009-06-28,06:19:42
31.112341,121.050017,0,75,39992.2637384259,2009-06-28,06:19:47
31.112341,121.050017,0,74,39992.2637962963,2009-06-28,06:19:52
31.112341,121.050017,0,74,39992.2638310185,2009-06-28,06:19:55
31.112348,121.050021,0,74,39992.2638541667,2009-06-28,06:19:57
31.112353,121.050041,0,74,39992.263912037,2009-06-28,06:20:02
31.112361,121.050042,0,74,39992.2639699074,2009-06-28,06:20:07
31.112362,121.050044,0,74,39992.2640277778,2009-06-28,06:20:12
31.112362,121.050044,0,74,39992.2640625,2009-06-28,06:20:15
31.112366,121.050045,0,74,39992.2640856481,2009-06-28,06:20:17
31.112375,121.050056,0,75,39992.2641435185,2009-06-28,06:20:22
31.112378,121.050077,0,75,39992.2642013889,2009-06-28,06:20:27
31.112378,121.050077,0,75,39992.2642361111,2009-06-28,06:20:30
31.112371,121.050079,0,75,39992.2642592593,2009-06-28,06:20:32
31.112379,121.050089,0,75,39992.2643171296,2009-06-28,06:20:37
31.112393,121.050113,0,75,39992.264375,2009-06-28,06:20:42
31.112407,121.050118,0,74,39992.2644328704,2009-06-28,06:20:47
31.112466,121.050156,0,73,39992.2644907407,2009-06-28,06:20:52
31.112507,121.050203,0,72,39992.2645486111,2009-06-28,06:20:57
31.112534,121.050222,0,72,39992.2646064815,2009-06-28,06:21:02
31.112536,121.050223,0,72,39992.2646643519,2009-06-28,06:21:07
31.112537,121.050224,0,72,39992.2647222222,2009-06-28,06:21:12
31.112537,121.050224,0,72,39992.2647569444,2009-06-28,06:21:15
31.112544,121.050225,0,72,39992.2647800926,2009-06-28,06:21:17
31.112553,121.050226,0,72,39992.264837963,2009-06-28,06:21:22
31.112553,121.050226,0,72,39992.2648726852,2009-06-28,06:21:25
31.112561,121.050226,0,72,39992.2648958333,2009-06-28,06:21:27
31.112576,121.050228,0,73,39992.2649537037,2009-06-28,06:21:32
31.112571,121.050228,0,74,39992.2650115741,2009-06-28,06:21:37
31.112565,121.050228,0,73,39992.2650694444,2009-06-28,06:21:42
31.112565,121.050228,0,73,39992.2651041667,2009-06-28,06:21:45
31.11256,121.050229,0,73,39992.2651273148,2009-06-28,06:21:47
31.112544,121.05022,0,73,39992.2651851852,2009-06-28,06:21:52
31.112538,121.050218,0,73,39992.2652430556,2009-06-28,06:21:57
31.112531,121.050218,0,73,39992.2653009259,2009-06-28,06:22:02
31.112527,121.050217,0,73,39992.2653587963,2009-06-28,06:22:07
31.112527,121.050217,0,73,39992.2653935185,2009-06-28,06:22:10
31.11252,121.050217,0,72,39992.2654166667,2009-06-28,06:22:12
31.11251,121.050217,0,72,39992.265474537,2009-06-28,06:22:17
31.112487,121.050209,0,72,39992.2655324074,2009-06-28,06:22:22
31.112453,121.050191,0,72,39992.2655902778,2009-06-28,06:22:27
31.112433,121.050185,0,71,39992.2656481481,2009-06-28,06:22:32
31.112419,121.050184,0,71,39992.2657060185,2009-06-28,06:22:37
31.112389,121.050173,0,72,39992.2657638889,2009-06-28,06:22:42
31.112362,121.050161,0,72,39992.2658217593,2009-06-28,06:22:47
31.112351,121.050158,0,73,39992.2658796296,2009-06-28,06:22:52
31.112343,121.050156,0,73,39992.2659375,2009-06-28,06:22:57
31.112341,121.050149,0,73,39992.2659953704,2009-06-28,06:23:02
31.112338,121.050144,0,73,39992.2660532407,2009-06-28,06:23:07
31.112338,121.050144,0,73,39992.266087963,2009-06-28,06:23:10
31.112179,121.050387,0,90,39992.2713773148,2009-06-28,06:30:47
31.112181,121.050433,0,90,39992.2714351852,2009-06-28,06:30:52
31.112168,121.05046,0,90,39992.2714930556,2009-06-28,06:30:57
31.112166,121.050482,0,89,39992.2715509259,2009-06-28,06:31:02
31.112161,121.050507,0,89,39992.2716087963,2009-06-28,06:31:07
31.112157,121.050532,0,89,39992.2716666667,2009-06-28,06:31:12
31.112154,121.050566,0,88,39992.271724537,2009-06-28,06:31:17
31.112151,121.050593,0,88,39992.2717824074,2009-06-28,06:31:22
31.112151,121.050593,0,88,39992.2718171296,2009-06-28,06:31:25
31.112143,121.050597,0,87,39992.2718402778,2009-06-28,06:31:27
31.112143,121.05061,0,87,39992.2718981481,2009-06-28,06:31:32
31.112142,121.050622,0,86,39992.2719560185,2009-06-28,06:31:37
31.112151,121.050633,0,86,39992.2720138889,2009-06-28,06:31:42
31.112172,121.050636,0,86,39992.2720717593,2009-06-28,06:31:47
31.112199,121.050629,0,86,39992.2721296296,2009-06-28,06:31:52
31.112239,121.050648,0,86,39992.2721875,2009-06-28,06:31:57
31.11227,121.050651,0,86,39992.2722453704,2009-06-28,06:32:02
31.112304,121.050648,0,85,39992.2723032407,2009-06-28,06:32:07
31.112323,121.050651,0,85,39992.2723611111,2009-06-28,06:32:12
31.112334,121.050648,0,85,39992.2724189815,2009-06-28,06:32:17
31.112345,121.050646,0,85,39992.2724768519,2009-06-28,06:32:22
31.112356,121.050645,0,85,39992.2725347222,2009-06-28,06:32:27
31.112367,121.050647,0,85,39992.2725925926,2009-06-28,06:32:32
31.112379,121.050651,0,85,39992.272650463,2009-06-28,06:32:37
31.112392,121.050651,0,85,39992.2727083333,2009-06-28,06:32:42
31.112419,121.050655,0,85,39992.2727662037,2009-06-28,06:32:47
31.112461,121.050662,0,84,39992.2728240741,2009-06-28,06:32:52
31.112497,121.050658,0,84,39992.2728819444,2009-06-28,06:32:57
31.112529,121.050658,0,84,39992.2729398148,2009-06-28,06:33:02
31.112548,121.050673,0,84,39992.2729976852,2009-06-28,06:33:07
31.112548,121.050673,0,84,39992.2730324074,2009-06-28,06:33:10
31.112554,121.050678,0,84,39992.2730555556,2009-06-28,06:33:12
31.112575,121.050674,0,84,39992.2731134259,2009-06-28,06:33:17
31.112611,121.050673,0,84,39992.2731712963,2009-06-28,06:33:22
31.112637,121.050682,0,84,39992.2732291667,2009-06-28,06:33:27
31.112654,121.050705,0,84,39992.273287037,2009-06-28,06:33:32
31.112667,121.050716,0,84,39992.2733449074,2009-06-28,06:33:37
31.112667,121.050716,0,84,39992.2733796296,2009-06-28,06:33:40
31.112665,121.050714,0,84,39992.2734027778,2009-06-28,06:33:42
31.112675,121.050708,0,84,39992.2734606481,2009-06-28,06:33:47
31.11269,121.05071,0,84,39992.2735185185,2009-06-28,06:33:52
31.112707,121.050701,0,84,39992.2735763889,2009-06-28,06:33:57
31.112708,121.050676,0,84,39992.2736342593,2009-06-28,06:34:02
31.112744,121.050705,0,84,39992.2736921296,2009-06-28,06:34:07
31.112764,121.050714,0,84,39992.27375,2009-06-28,06:34:12
31.112788,121.050747,0,84,39992.2738078704,2009-06-28,06:34:17
31.112818,121.050796,0,84,39992.2738657407,2009-06-28,06:34:22
31.112836,121.050829,0,84,39992.2739236111,2009-06-28,06:34:27
31.112848,121.050839,0,84,39992.2739814815,2009-06-28,06:34:32
31.112856,121.050849,0,84,39992.2740393518,2009-06-28,06:34:37
31.112867,121.050872,0,84,39992.2740972222,2009-06-28,06:34:42
31.112882,121.050921,0,84,39992.2741550926,2009-06-28,06:34:47
31.112905,121.05098,0,84,39992.274212963,2009-06-28,06:34:52
31.1129,121.050995,0,84,39992.2742708333,2009-06-28,06:34:57
31.112897,121.051007,0,84,39992.2743287037,2009-06-28,06:35:02
31.112898,121.051017,0,84,39992.2743865741,2009-06-28,06:35:07
31.112899,121.051028,0,84,39992.2744444444,2009-06-28,06:35:12
31.112899,121.051028,0,84,39992.2744791667,2009-06-28,06:35:15
31.112896,121.051034,0,84,39992.2745023148,2009-06-28,06:35:17
31.112897,121.051043,0,84,39992.2745601852,2009-06-28,06:35:22
31.112915,121.051064,0,84,39992.2746180556,2009-06-28,06:35:27
31.112924,121.051078,0,84,39992.2746759259,2009-06-28,06:35:32
31.11293,121.051088,0,84,39992.2747337963,2009-06-28,06:35:37
31.11293,121.051088,0,84,39992.2747685185,2009-06-28,06:35:40
31.112936,121.051094,0,84,39992.2747916667,2009-06-28,06:35:42
31.112945,121.051103,0,84,39992.274849537,2009-06-28,06:35:47
31.112956,121.051128,0,84,39992.2749074074,2009-06-28,06:35:52
31.11294,121.051173,0,84,39992.2749652778,2009-06-28,06:35:57
31.112956,121.051198,0,85,39992.2750231481,2009-06-28,06:36:02
31.11296,121.051205,0,85,39992.2750810185,2009-06-28,06:36:07
31.112967,121.051212,0,85,39992.2751388889,2009-06-28,06:36:12
31.112974,121.051217,0,85,39992.2751967593,2009-06-28,06:36:17
31.112981,121.051222,0,85,39992.2752546296,2009-06-28,06:36:22
31.112986,121.051227,0,85,39992.2753125,2009-06-28,06:36:27
31.112988,121.051227,0,85,39992.2753703704,2009-06-28,06:36:32
31.112987,121.051219,0,85,39992.2754282407,2009-06-28,06:36:37
31.112987,121.051218,0,85,39992.2754861111,2009-06-28,06:36:42
31.112989,121.051222,0,85,39992.2755439815,2009-06-28,06:36:47
31.112992,121.051227,0,85,39992.2756018518,2009-06-28,06:36:52
31.112997,121.051232,0,85,39992.2756597222,2009-06-28,06:36:57
31.113005,121.051237,0,86,39992.2757175926,2009-06-28,06:37:02
31.113005,121.051237,0,86,39992.2757523148,2009-06-28,06:37:05
31.113013,121.051245,0,86,39992.275775463,2009-06-28,06:37:07
31.11304,121.051295,0,86,39992.2758333333,2009-06-28,06:37:12
31.113055,121.051324,0,86,39992.2758912037,2009-06-28,06:37:17
31.11306,121.051336,0,86,39992.2759490741,2009-06-28,06:37:22
31.113083,121.05135,0,86,39992.2760069444,2009-06-28,06:37:27
31.113106,121.051362,0,86,39992.2760648148,2009-06-28,06:37:32
31.113115,121.051368,0,86,39992.2761226852,2009-06-28,06:37:37
31.113131,121.051388,0,86,39992.2761805556,2009-06-28,06:37:42
31.113146,121.051419,0,87,39992.2762384259,2009-06-28,06:37:47
31.113166,121.051445,0,87,39992.2762962963,2009-06-28,06:37:52
31.113181,121.051471,0,87,39992.2763541667,2009-06-28,06:37:57
31.113204,121.051505,0,87,39992.276412037,2009-06-28,06:38:02
31.113219,121.051533,0,87,39992.2764699074,2009-06-28,06:38:07
31.113234,121.051574,0,87,39992.2765277778,2009-06-28,06:38:12
31.11323,121.05163,0,88,39992.2765856481,2009-06-28,06:38:17
31.113248,121.051636,0,88,39992.2766435185,2009-06-28,06:38:22
31.113254,121.051631,0,88,39992.2767013889,2009-06-28,06:38:27
31.113254,121.051631,0,88,39992.2767361111,2009-06-28,06:38:30
31.113262,121.051632,0,88,39992.2767592593,2009-06-28,06:38:32
31.113272,121.051634,0,89,39992.2768171296,2009-06-28,06:38:37
31.113339,121.051634,0,88,39992.276875,2009-06-28,06:38:42
31.113437,121.051642,0,86,39992.2769328704,2009-06-28,06:38:47
31.113457,121.051649,0,85,39992.2769907407,2009-06-28,06:38:52
31.113457,121.051649,0,85,39992.277025463,2009-06-28,06:38:55
31.113456,121.051652,0,85,39992.2770486111,2009-06-28,06:38:57
31.113479,121.051644,0,85,39992.2771064815,2009-06-28,06:39:02
31.113505,121.051597,0,83,39992.2771643519,2009-06-28,06:39:07
31.113531,121.051572,0,83,39992.2772222222,2009-06-28,06:39:12
31.113549,121.051555,0,82,39992.2772800926,2009-06-28,06:39:17
31.113551,121.051525,0,79,39992.277337963,2009-06-28,06:39:22
31.113571,121.051509,0,80,39992.2773958333,2009-06-28,06:39:27
31.113644,121.051467,0,78,39992.2774537037,2009-06-28,06:39:32
31.113694,121.051436,0,75,39992.2775115741,2009-06-28,06:39:37
31.11371,121.051416,0,75,39992.2775694444,2009-06-28,06:39:42
31.11373,121.0514,0,71,39992.2776273148,2009-06-28,06:39:47
31.113742,121.051392,0,71,39992.2776851852,2009-06-28,06:39:52
31.113769,121.05138,0,71,39992.2777430556,2009-06-28,06:39:57
31.113792,121.051365,0,70,39992.2778009259,2009-06-28,06:40:02
31.11382,121.05135,0,68,39992.2778587963,2009-06-28,06:40:07
31.113837,121.051328,0,67,39992.2779166667,2009-06-28,06:40:12
31.113861,121.05131,0,67,39992.277974537,2009-06-28,06:40:17
31.113892,121.051295,0,67,39992.2780324074,2009-06-28,06:40:22
31.113907,121.051295,0,66,39992.2780902778,2009-06-28,06:40:27
31.11393,121.05129,0,66,39992.2781481481,2009-06-28,06:40:32
31.113939,121.051278,0,66,39992.2782060185,2009-06-28,06:40:37
31.113938,121.051264,0,63,39992.2782638889,2009-06-28,06:40:42
31.113935,121.051236,0,61,39992.2783217593,2009-06-28,06:40:47
31.113922,121.051233,0,57,39992.2783796296,2009-06-28,06:40:52
31.113926,121.051232,0,56,39992.2784375,2009-06-28,06:40:57
31.113926,121.051232,0,56,39992.2784722222,2009-06-28,06:41:00
31.113927,121.051224,0,57,39992.2784953704,2009-06-28,06:41:02
31.113933,121.051208,0,58,39992.2785532407,2009-06-28,06:41:07
31.113933,121.051208,0,58,39992.278587963,2009-06-28,06:41:10
31.113933,121.051206,0,59,39992.2786111111,2009-06-28,06:41:12
31.113916,121.051164,0,59,39992.2786689815,2009-06-28,06:41:17
31.113898,121.051111,0,60,39992.2787268519,2009-06-28,06:41:22
31.113874,121.051081,0,62,39992.2787847222,2009-06-28,06:41:27
31.113848,121.051056,0,63,39992.2788425926,2009-06-28,06:41:32
31.113842,121.051053,0,63,39992.278900463,2009-06-28,06:41:37
31.113836,121.051053,0,64,39992.2789583333,2009-06-28,06:41:42
31.113834,121.051052,0,64,39992.2790162037,2009-06-28,06:41:47
31.113833,121.051051,0,64,39992.2790740741,2009-06-28,06:41:52
31.113833,121.051049,0,64,39992.2791319444,2009-06-28,06:41:57
31.113834,121.051046,0,64,39992.2791898148,2009-06-28,06:42:02
31.113834,121.051046,0,64,39992.279224537,2009-06-28,06:42:05
31.113833,121.051044,0,65,39992.2792476852,2009-06-28,06:42:07
31.113811,121.051023,0,65,39992.2793055556,2009-06-28,06:42:12
31.113804,121.050953,0,64,39992.2793634259,2009-06-28,06:42:17
31.113743,121.050872,0,64,39992.2794212963,2009-06-28,06:42:22
31.113748,121.050826,0,64,39992.2794791667,2009-06-28,06:42:27
31.113704,121.050798,0,65,39992.279537037,2009-06-28,06:42:32
31.113719,121.05077,0,65,39992.2795949074,2009-06-28,06:42:37
31.113744,121.050754,0,65,39992.2796527778,2009-06-28,06:42:42
31.113744,121.050754,0,65,39992.2796875,2009-06-28,06:42:45
31.113738,121.050755,0,65,39992.2797106481,2009-06-28,06:42:47
31.113728,121.050755,0,65,39992.2797685185,2009-06-28,06:42:52
31.113722,121.050755,0,65,39992.2798263889,2009-06-28,06:42:57
31.113722,121.050755,0,65,39992.2798611111,2009-06-28,06:43:00
31.113715,121.050755,0,65,39992.2798842593,2009-06-28,06:43:02
31.113651,121.050729,0,65,39992.2799421296,2009-06-28,06:43:07
31.113629,121.050727,0,65,39992.28,2009-06-28,06:43:12
31.113618,121.050727,0,65,39992.2800578704,2009-06-28,06:43:17
31.1136,121.050709,0,65,39992.2801157407,2009-06-28,06:43:22
31.11358,121.050684,0,65,39992.2801736111,2009-06-28,06:43:27
31.113561,121.050628,0,65,39992.2802314815,2009-06-28,06:43:32
31.113558,121.050597,0,65,39992.2802893519,2009-06-28,06:43:37
31.113552,121.050586,0,65,39992.2803472222,2009-06-28,06:43:42
31.113548,121.050566,0,65,39992.2804050926,2009-06-28,06:43:47
31.113541,121.050547,0,66,39992.280462963,2009-06-28,06:43:52
31.113534,121.050546,0,66,39992.2805208333,2009-06-28,06:43:57
31.113534,121.050546,0,66,39992.2805555556,2009-06-28,06:44:00
31.113528,121.050545,0,66,39992.2805787037,2009-06-28,06:44:02
31.113518,121.050539,0,66,39992.2806365741,2009-06-28,06:44:07
31.113502,121.050503,0,66,39992.2806944444,2009-06-28,06:44:12
31.113489,121.050482,0,67,39992.2807523148,2009-06-28,06:44:17
31.113498,121.050442,0,67,39992.2808101852,2009-06-28,06:44:22
31.113518,121.05039,0,66,39992.2808680556,2009-06-28,06:44:27
31.113504,121.050383,0,66,39992.2809259259,2009-06-28,06:44:32
31.113497,121.050382,0,67,39992.2809837963,2009-06-28,06:44:37
31.113493,121.050382,0,67,39992.2810416667,2009-06-28,06:44:42
31.113489,121.050382,0,67,39992.281099537,2009-06-28,06:44:47
31.113489,121.050382,0,67,39992.2811342593,2009-06-28,06:44:50
31.113488,121.050382,0,66,39992.2811574074,2009-06-28,06:44:52
31.113532,121.050302,0,65,39992.2812152778,2009-06-28,06:44:57
31.113555,121.050248,0,65,39992.2812731481,2009-06-28,06:45:02
31.113578,121.050216,0,65,39992.2813310185,2009-06-28,06:45:07
31.113591,121.05021,0,65,39992.2813888889,2009-06-28,06:45:12
31.113616,121.0502,0,65,39992.2814467593,2009-06-28,06:45:17
31.113626,121.0502,0,65,39992.2815046296,2009-06-28,06:45:22
31.113634,121.050199,0,65,39992.2815625,2009-06-28,06:45:27
31.113634,121.050199,0,65,39992.2815972222,2009-06-28,06:45:30
31.11364,121.050199,0,65,39992.2816203704,2009-06-28,06:45:32
31.113696,121.05016,0,63,39992.2816782407,2009-06-28,06:45:37
31.113698,121.050158,0,63,39992.2817361111,2009-06-28,06:45:42
31.113705,121.050157,0,63,39992.2817939815,2009-06-28,06:45:47
31.113705,121.050157,0,63,39992.2818287037,2009-06-28,06:45:50
31.113708,121.050157,0,63,39992.2818518518,2009-06-28,06:45:52
31.113706,121.050135,0,59,39992.2819097222,2009-06-28,06:45:57
31.11371,121.050125,0,59,39992.2819675926,2009-06-28,06:46:02
31.1137,121.050124,0,59,39992.282025463,2009-06-28,06:46:07
31.1137,121.050124,0,59,39992.2820833333,2009-06-28,06:46:12
31.1137,121.050124,0,59,39992.2821180556,2009-06-28,06:46:15
31.113705,121.050125,0,59,39992.2821412037,2009-06-28,06:46:17
31.113737,121.050119,0,62,39992.2821990741,2009-06-28,06:46:22
31.113752,121.050124,0,63,39992.2822569444,2009-06-28,06:46:27
31.113774,121.050116,0,62,39992.2823148148,2009-06-28,06:46:32
31.113787,121.05012,0,63,39992.2823726852,2009-06-28,06:46:37
31.113811,121.050124,0,62,39992.2824305556,2009-06-28,06:46:42
31.113851,121.050102,0,63,39992.2824884259,2009-06-28,06:46:47
31.113868,121.050092,0,63,39992.2825462963,2009-06-28,06:46:52
31.113934,121.050066,0,60,39992.2826041667,2009-06-28,06:46:57
31.113946,121.050064,0,60,39992.282662037,2009-06-28,06:47:02
31.113946,121.050064,0,60,39992.2826967593,2009-06-28,06:47:05
31.113953,121.050066,0,61,39992.2827199074,2009-06-28,06:47:07
31.113958,121.050057,0,60,39992.2827777778,2009-06-28,06:47:12
31.113958,121.050057,0,60,39992.2828125,2009-06-28,06:47:15
31.113958,121.050056,0,60,39992.2828356481,2009-06-28,06:47:17
31.11397,121.050056,0,60,39992.2828935185,2009-06-28,06:47:22
31.114,121.050046,0,61,39992.2829513889,2009-06-28,06:47:27
31.114082,121.049998,0,56,39992.2830092593,2009-06-28,06:47:32
31.11414,121.049934,0,47,39992.2830671296,2009-06-28,06:47:37
31.114153,121.049924,0,44,39992.283125,2009-06-28,06:47:42
31.114158,121.049914,0,44,39992.2831828704,2009-06-28,06:47:47
31.114176,121.049905,0,43,39992.2832407407,2009-06-28,06:47:52
31.114233,121.049834,0,39,39992.2832986111,2009-06-28,06:47:57
31.114254,121.049817,0,37,39992.2833564815,2009-06-28,06:48:02
31.114254,121.049817,0,37,39992.2833912037,2009-06-28,06:48:05
31.114257,121.049814,0,36,39992.2834143518,2009-06-28,06:48:07
31.114292,121.049776,0,36,39992.2834722222,2009-06-28,06:48:12
31.11432,121.04976,0,36,39992.2835300926,2009-06-28,06:48:17
31.114373,121.049725,0,35,39992.283587963,2009-06-28,06:48:22
31.114421,121.049678,0,36,39992.2836458333,2009-06-28,06:48:27
31.114456,121.049641,0,35,39992.2837037037,2009-06-28,06:48:32
31.114481,121.04961,0,34,39992.2837615741,2009-06-28,06:48:37
31.11449,121.049574,0,33,39992.2838194444,2009-06-28,06:48:42
31.114527,121.049535,0,32,39992.2838773148,2009-06-28,06:48:47
31.114556,121.049507,0,30,39992.2839351852,2009-06-28,06:48:52
31.114564,121.049466,0,28,39992.2839930556,2009-06-28,06:48:57
31.11458,121.049464,0,29,39992.2840509259,2009-06-28,06:49:02
31.114567,121.049458,0,26,39992.2841087963,2009-06-28,06:49:07
31.114563,121.049459,0,25,39992.2841666667,2009-06-28,06:49:12
31.114556,121.049464,0,24,39992.284224537,2009-06-28,06:49:17
31.114551,121.049471,0,23,39992.2842824074,2009-06-28,06:49:22
31.114551,121.049471,0,23,39992.2843171296,2009-06-28,06:49:25
31.114543,121.049479,0,21,39992.2843402778,2009-06-28,06:49:27
31.114507,121.04946,0,20,39992.2843981481,2009-06-28,06:49:32
31.114492,121.04948,0,19,39992.2844560185,2009-06-28,06:49:37
31.114492,121.04948,0,19,39992.2844907407,2009-06-28,06:49:40
31.114484,121.049482,0,18,39992.2845138889,2009-06-28,06:49:42
31.114473,121.049471,0,17,39992.2845717593,2009-06-28,06:49:47
31.114462,121.049471,0,16,39992.2846296296,2009-06-28,06:49:52
31.114449,121.049467,0,15,39992.2846875,2009-06-28,06:49:57
31.114439,121.049459,0,13,39992.2847453704,2009-06-28,06:50:02
31.114434,121.049446,0,12,39992.2848032407,2009-06-28,06:50:07
31.114447,121.049409,0,11,39992.2848611111,2009-06-28,06:50:12
31.114443,121.049364,0,10,39992.2849189815,2009-06-28,06:50:17
31.114428,121.049349,0,9,39992.2849768519,2009-06-28,06:50:22
31.114425,121.049339,0,8,39992.2850347222,2009-06-28,06:50:27
31.11442,121.04932,0,7,39992.2850925926,2009-06-28,06:50:32
31.11441,121.04932,0,6,39992.285150463,2009-06-28,06:50:37
31.114413,121.049311,0,5,39992.2852083333,2009-06-28,06:50:42
31.114425,121.049301,0,3,39992.2852662037,2009-06-28,06:50:47
31.114459,121.049289,0,2,39992.2853240741,2009-06-28,06:50:52
31.114473,121.049273,0,1,39992.2853819444,2009-06-28,06:50:57
31.114412,121.049276,0,0,39992.2854398148,2009-06-28,06:51:02
31.114415,121.049268,0,0,39992.2854976852,2009-06-28,06:51:07
31.114415,121.049267,0,-1,39992.2855555556,2009-06-28,06:51:12
31.114415,121.049267,0,-1,39992.2855902778,2009-06-28,06:51:15
31.11441,121.049261,0,-2,39992.2856134259,2009-06-28,06:51:17
31.114379,121.04925,0,-3,39992.2856712963,2009-06-28,06:51:22
31.11435,121.049236,0,-4,39992.2857291667,2009-06-28,06:51:27
31.114591,121.049365,0,-17,39992.2891435185,2009-06-28,06:56:22
31.114612,121.04934,0,-14,39992.2892013889,2009-06-28,06:56:27
31.114622,121.049309,0,-12,39992.2892592593,2009-06-28,06:56:32
31.11466,121.049285,0,-8,39992.2893171296,2009-06-28,06:56:37
31.114693,121.049254,0,-6,39992.289375,2009-06-28,06:56:42
31.114674,121.049223,0,-2,39992.2894328704,2009-06-28,06:56:47
31.114692,121.049214,0,0,39992.2894907407,2009-06-28,06:56:52
31.1147,121.049195,0,2,39992.2895486111,2009-06-28,06:56:57
31.114724,121.049171,0,5,39992.2896064815,2009-06-28,06:57:02
31.114739,121.049155,0,7,39992.2896643518,2009-06-28,06:57:07
31.114731,121.049144,0,8,39992.2897222222,2009-06-28,06:57:12
31.11472,121.049143,0,9,39992.2897800926,2009-06-28,06:57:17
31.114723,121.049126,0,10,39992.289837963,2009-06-28,06:57:22
31.11473,121.049086,0,11,39992.2898958333,2009-06-28,06:57:27
31.114751,121.04906,0,12,39992.2899537037,2009-06-28,06:57:32
31.114775,121.049063,0,14,39992.2900115741,2009-06-28,06:57:37
31.114793,121.049063,0,15,39992.2900694444,2009-06-28,06:57:42
31.114813,121.049075,0,16,39992.2901273148,2009-06-28,06:57:47
31.114849,121.049072,0,18,39992.2901851852,2009-06-28,06:57:52
31.114887,121.049057,0,19,39992.2902430556,2009-06-28,06:57:57
31.11492,121.049058,0,21,39992.2903009259,2009-06-28,06:58:02
31.11495,121.049049,0,23,39992.2903587963,2009-06-28,06:58:07
31.114961,121.049055,0,24,39992.2904166667,2009-06-28,06:58:12
31.114982,121.049078,0,26,39992.290474537,2009-06-28,06:58:17
31.114996,121.049092,0,27,39992.2905324074,2009-06-28,06:58:22
31.11502,121.049098,0,29,39992.2905902778,2009-06-28,06:58:27
31.115047,121.049075,0,31,39992.2906481481,2009-06-28,06:58:32
31.115069,121.049065,0,33,39992.2907060185,2009-06-28,06:58:37
31.115087,121.049068,0,34,39992.2907638889,2009-06-28,06:58:42
31.115107,121.049065,0,36,39992.2908217593,2009-06-28,06:58:47
31.11514,121.049072,0,38,39992.2908796296,2009-06-28,06:58:52
31.115155,121.049092,0,39,39992.2909375,2009-06-28,06:58:57
31.115176,121.049108,0,41,39992.2909953704,2009-06-28,06:59:02
31.115186,121.049112,0,42,39992.2910532407,2009-06-28,06:59:07
31.115198,121.049117,0,44,39992.2911111111,2009-06-28,06:59:12
31.115222,121.049116,0,47,39992.2911689815,2009-06-28,06:59:17
31.115243,121.049113,0,50,39992.2912268518,2009-06-28,06:59:22
31.115266,121.049095,0,52,39992.2912847222,2009-06-28,06:59:27
31.115296,121.049086,0,54,39992.2913425926,2009-06-28,06:59:32
31.115315,121.049087,0,56,39992.291400463,2009-06-28,06:59:37
31.115352,121.049063,0,59,39992.2914583333,2009-06-28,06:59:42
31.11536,121.049054,0,61,39992.2915162037,2009-06-28,06:59:47
31.115375,121.049049,0,62,39992.2915740741,2009-06-28,06:59:52
31.115398,121.049047,0,64,39992.2916319444,2009-06-28,06:59:57
31.115425,121.049017,0,64,39992.2916898148,2009-06-28,07:00:02
31.115487,121.048933,0,64,39992.2917476852,2009-06-28,07:00:07
31.115503,121.048915,0,65,39992.2918055556,2009-06-28,07:00:12
31.115512,121.048893,0,66,39992.2918634259,2009-06-28,07:00:17
31.115521,121.048865,0,67,39992.2919212963,2009-06-28,07:00:22
31.115517,121.048839,0,68,39992.2919791667,2009-06-28,07:00:27
31.115512,121.048821,0,69,39992.292037037,2009-06-28,07:00:32
31.11551,121.048803,0,70,39992.2920949074,2009-06-28,07:00:37
31.115508,121.048786,0,72,39992.2921527778,2009-06-28,07:00:42
31.115508,121.048786,0,72,39992.2921875,2009-06-28,07:00:45
31.1155,121.048778,0,73,39992.2922106481,2009-06-28,07:00:47
31.115483,121.048782,0,74,39992.2922685185,2009-06-28,07:00:52
31.115483,121.048794,0,75,39992.2923263889,2009-06-28,07:00:57
31.115481,121.048789,0,76,39992.2923842593,2009-06-28,07:01:02
31.11548,121.048786,0,78,39992.2924421296,2009-06-28,07:01:07
31.115479,121.048782,0,79,39992.2925,2009-06-28,07:01:12
31.115479,121.048775,0,80,39992.2925578704,2009-06-28,07:01:17
31.11548,121.048769,0,81,39992.2926157407,2009-06-28,07:01:22
31.11548,121.048769,0,81,39992.292650463,2009-06-28,07:01:25
31.115483,121.048762,0,82,39992.2926736111,2009-06-28,07:01:27
31.115487,121.048747,0,84,39992.2927314815,2009-06-28,07:01:32
31.115489,121.048704,0,85,39992.2927893519,2009-06-28,07:01:37
31.115492,121.048692,0,86,39992.2928472222,2009-06-28,07:01:42
31.115493,121.048681,0,87,39992.2929050926,2009-06-28,07:01:47
31.115493,121.048673,0,88,39992.292962963,2009-06-28,07:01:52
31.115494,121.048668,0,89,39992.2930208333,2009-06-28,07:01:57
31.115495,121.048667,0,90,39992.2930787037,2009-06-28,07:02:02
31.115498,121.048666,0,91,39992.2931365741,2009-06-28,07:02:07
31.115498,121.048666,0,91,39992.2931712963,2009-06-28,07:02:10
31.115506,121.048658,0,93,39992.2931944444,2009-06-28,07:02:12
31.115526,121.048662,0,94,39992.2932523148,2009-06-28,07:02:17
31.11556,121.048659,0,94,39992.2933101852,2009-06-28,07:02:22
31.115601,121.048651,0,95,39992.2933680556,2009-06-28,07:02:27
31.115649,121.048634,0,95,39992.2934259259,2009-06-28,07:02:32
31.115671,121.048632,0,96,39992.2934837963,2009-06-28,07:02:37
31.115686,121.048628,0,96,39992.2935416667,2009-06-28,07:02:42
31.115677,121.048633,0,95,39992.293599537,2009-06-28,07:02:47
31.115668,121.048613,0,96,39992.2936574074,2009-06-28,07:02:52
31.115654,121.048569,0,97,39992.2937152778,2009-06-28,07:02:57
31.115644,121.048545,0,98,39992.2937731481,2009-06-28,07:03:02
31.115643,121.048528,0,99,39992.2938310185,2009-06-28,07:03:07
31.115658,121.048521,0,100,39992.2938888889,2009-06-28,07:03:12
31.115683,121.048527,0,101,39992.2939467593,2009-06-28,07:03:17
31.115709,121.048518,0,101,39992.2940046296,2009-06-28,07:03:22
31.115827,121.048237,0,71,39992.3009837963,2009-06-28,07:13:25
31.115831,121.048236,0,71,39992.3010069444,2009-06-28,07:13:27
31.115847,121.048215,0,69,39992.3010648148,2009-06-28,07:13:32
31.115847,121.048204,0,68,39992.3011226852,2009-06-28,07:13:37
31.115845,121.048204,0,68,39992.3011805556,2009-06-28,07:13:42
31.115845,121.048204,0,68,39992.3012152778,2009-06-28,07:13:45
31.115844,121.048204,0,68,39992.3012384259,2009-06-28,07:13:47
31.115865,121.04821,0,66,39992.3012962963,2009-06-28,07:13:52
31.115888,121.048224,0,66,39992.3013541667,2009-06-28,07:13:57
31.115895,121.048218,0,67,39992.301412037,2009-06-28,07:14:02
31.115895,121.048218,0,67,39992.3014467593,2009-06-28,07:14:05
31.11589,121.048215,0,66,39992.3014699074,2009-06-28,07:14:07
31.115878,121.04821,0,66,39992.3015277778,2009-06-28,07:14:12
31.115878,121.04821,0,66,39992.3015625,2009-06-28,07:14:15
31.115874,121.048208,0,66,39992.3015856481,2009-06-28,07:14:17
31.115824,121.04822,0,64,39992.3016435185,2009-06-28,07:14:22
31.115774,121.048249,0,61,39992.3017013889,2009-06-28,07:14:27
31.115713,121.048267,0,49,39992.3017592593,2009-06-28,07:14:32
31.115681,121.04827,0,47,39992.3018171296,2009-06-28,07:14:37
31.115678,121.04827,0,47,39992.301875,2009-06-28,07:14:42
31.115684,121.04827,0,48,39992.3019328704,2009-06-28,07:14:47
31.115682,121.04827,0,48,39992.3019907407,2009-06-28,07:14:52
31.115682,121.04827,0,48,39992.302025463,2009-06-28,07:14:55
31.11568,121.04827,0,48,39992.3020486111,2009-06-28,07:14:57
31.115692,121.04827,0,48,39992.3021064815,2009-06-28,07:15:02
31.115711,121.048284,0,46,39992.3021643519,2009-06-28,07:15:07
31.115732,121.048287,0,46,39992.3022222222,2009-06-28,07:15:12
31.115735,121.048275,0,46,39992.3022800926,2009-06-28,07:15:17
31.115738,121.048278,0,45,39992.302337963,2009-06-28,07:15:22
31.115737,121.048279,0,44,39992.3023958333,2009-06-28,07:15:27
31.115737,121.048279,0,44,39992.3024305556,2009-06-28,07:15:30
31.115731,121.048279,0,44,39992.3024537037,2009-06-28,07:15:32
31.1157,121.048274,0,47,39992.3025115741,2009-06-28,07:15:37
31.115709,121.048273,0,49,39992.3025694444,2009-06-28,07:15:42
31.115709,121.048273,0,49,39992.3026041667,2009-06-28,07:15:45
31.115714,121.048273,0,50,39992.3026273148,2009-06-28,07:15:47
31.11573,121.048293,0,50,39992.3026851852,2009-06-28,07:15:52
31.115746,121.048315,0,51,39992.3027430556,2009-06-28,07:15:57
31.115746,121.048315,0,51,39992.3027777778,2009-06-28,07:16:00
31.115747,121.048311,0,51,39992.3028009259,2009-06-28,07:16:02
31.115731,121.048311,0,51,39992.3028587963,2009-06-28,07:16:07
31.115737,121.048308,0,51,39992.3029166667,2009-06-28,07:16:12
31.115743,121.048308,0,51,39992.302974537,2009-06-28,07:16:17
31.115744,121.048309,0,50,39992.3030324074,2009-06-28,07:16:22
31.115742,121.048308,0,50,39992.3030902778,2009-06-28,07:16:27
31.115741,121.048307,0,50,39992.3031481481,2009-06-28,07:16:32
31.115741,121.048307,0,50,39992.3032060185,2009-06-28,07:16:37
31.11574,121.048307,0,50,39992.3032638889,2009-06-28,07:16:42
31.11574,121.048307,0,50,39992.3033217593,2009-06-28,07:16:47
31.11574,121.048307,0,50,39992.3033796296,2009-06-28,07:16:52
31.11574,121.048307,0,50,39992.3034375,2009-06-28,07:16:57
31.115739,121.048307,0,50,39992.3034953704,2009-06-28,07:17:02
31.115739,121.048307,0,50,39992.3035532407,2009-06-28,07:17:07
31.115738,121.048307,0,50,39992.3036111111,2009-06-28,07:17:12
31.115738,121.048307,0,50,39992.3036689815,2009-06-28,07:17:17
31.115737,121.048307,0,50,39992.3037268519,2009-06-28,07:17:22
31.115737,121.048307,0,50,39992.3037847222,2009-06-28,07:17:27
31.115737,121.048307,0,50,39992.3038425926,2009-06-28,07:17:32
31.115737,121.048307,0,50,39992.303900463,2009-06-28,07:17:37
31.115736,121.048307,0,50,39992.3039583333,2009-06-28,07:17:42
31.115736,121.048307,0,50,39992.3040162037,2009-06-28,07:17:47
31.115736,121.048306,0,51,39992.3040740741,2009-06-28,07:17:52
31.115735,121.048306,0,51,39992.3041319444,2009-06-28,07:17:57
31.115735,121.048306,0,51,39992.3041898148,2009-06-28,07:18:02
31.115735,121.048306,0,51,39992.3042476852,2009-06-28,07:18:07
31.115734,121.048306,0,51,39992.3043055556,2009-06-28,07:18:12
31.115734,121.048306,0,51,39992.3043634259,2009-06-28,07:18:17
31.115733,121.048306,0,51,39992.3044212963,2009-06-28,07:18:22
31.115733,121.048306,0,51,39992.3044791667,2009-06-28,07:18:27
31.115733,121.048306,0,51,39992.304537037,2009-06-28,07:18:32
31.115733,121.048306,0,51,39992.3045949074,2009-06-28,07:18:37
31.115733,121.048306,0,51,39992.3046527778,2009-06-28,07:18:42
31.115733,121.048306,0,51,39992.3047106481,2009-06-28,07:18:47
31.115732,121.048306,0,51,39992.3047685185,2009-06-28,07:18:52
31.115732,121.048306,0,51,39992.3048263889,2009-06-28,07:18:57
31.115732,121.048306,0,51,39992.3048842593,2009-06-28,07:19:02
31.115732,121.048307,0,51,39992.3049421296,2009-06-28,07:19:07
31.115732,121.048306,0,51,39992.305,2009-06-28,07:19:12
31.115732,121.048306,0,51,39992.3050578704,2009-06-28,07:19:17
31.115732,121.048306,0,51,39992.3051157407,2009-06-28,07:19:22
31.115731,121.048306,0,51,39992.3051736111,2009-06-28,07:19:27
31.115731,121.048305,0,51,39992.3052314815,2009-06-28,07:19:32
31.115731,121.048305,0,51,39992.3052893518,2009-06-28,07:19:37
31.11573,121.048305,0,51,39992.3053472222,2009-06-28,07:19:42
31.11573,121.048305,0,51,39992.3054050926,2009-06-28,07:19:47
31.11573,121.048305,0,51,39992.305462963,2009-06-28,07:19:52
31.11573,121.048305,0,51,39992.3055208333,2009-06-28,07:19:57
31.115729,121.048305,0,51,39992.3055787037,2009-06-28,07:20:02
31.115729,121.048305,0,51,39992.3056365741,2009-06-28,07:20:07
31.115729,121.048305,0,51,39992.3056944444,2009-06-28,07:20:12
31.115728,121.048305,0,51,39992.3057523148,2009-06-28,07:20:17
31.115728,121.048306,0,51,39992.3058101852,2009-06-28,07:20:22
31.115728,121.048306,0,51,39992.3058680556,2009-06-28,07:20:27
31.115728,121.048306,0,51,39992.3059259259,2009-06-28,07:20:32
31.115727,121.048305,0,51,39992.3059837963,2009-06-28,07:20:37
31.115727,121.048305,0,51,39992.3060416667,2009-06-28,07:20:42
31.115727,121.048305,0,51,39992.306099537,2009-06-28,07:20:47
31.115727,121.048305,0,51,39992.3061574074,2009-06-28,07:20:52
31.115726,121.048305,0,51,39992.3062152778,2009-06-28,07:20:57
31.115725,121.048303,0,51,39992.3062731481,2009-06-28,07:21:02
31.115725,121.048303,0,51,39992.3063310185,2009-06-28,07:21:07
31.115724,121.048302,0,51,39992.3063888889,2009-06-28,07:21:12
31.115724,121.048302,0,52,39992.3064467593,2009-06-28,07:21:17
31.115723,121.048301,0,52,39992.3065046296,2009-06-28,07:21:22
31.115722,121.0483,0,52,39992.3065625,2009-06-28,07:21:27
31.115721,121.048299,0,52,39992.3066203704,2009-06-28,07:21:32
31.115721,121.048298,0,52,39992.3066782407,2009-06-28,07:21:37
31.115719,121.048298,0,52,39992.3067361111,2009-06-28,07:21:42
31.115718,121.048296,0,52,39992.3067939815,2009-06-28,07:21:47
31.115718,121.048296,0,52,39992.3068287037,2009-06-28,07:21:50
31.115718,121.048289,0,52,39992.3068518518,2009-06-28,07:21:52
31.115719,121.048278,0,52,39992.3069097222,2009-06-28,07:21:57
31.11572,121.048264,0,52,39992.3069675926,2009-06-28,07:22:02
31.115718,121.048252,0,52,39992.307025463,2009-06-28,07:22:07
31.115711,121.04824,0,53,39992.3070833333,2009-06-28,07:22:12
31.115671,121.048179,0,59,39992.3071412037,2009-06-28,07:22:17
31.11564,121.048139,0,63,39992.3071990741,2009-06-28,07:22:22
31.115616,121.048112,0,67,39992.3072569444,2009-06-28,07:22:27
31.1156,121.048111,0,70,39992.3073148148,2009-06-28,07:22:32
31.115598,121.048102,0,70,39992.3073726852,2009-06-28,07:22:37
31.115589,121.048094,0,71,39992.3074305556,2009-06-28,07:22:42
31.115581,121.048087,0,72,39992.3074884259,2009-06-28,07:22:47
31.115576,121.048085,0,73,39992.3075462963,2009-06-28,07:22:52
31.115576,121.048085,0,73,39992.3075810185,2009-06-28,07:22:55
31.115573,121.048091,0,74,39992.3076041667,2009-06-28,07:22:57
31.115574,121.048103,0,75,39992.307662037,2009-06-28,07:23:02
31.11558,121.048112,0,76,39992.3077199074,2009-06-28,07:23:07
31.115597,121.048124,0,76,39992.3077777778,2009-06-28,07:23:12
31.115338,121.048049,0,80,39992.3104398148,2009-06-28,07:27:02
31.11532,121.048015,0,71,39992.3104976852,2009-06-28,07:27:07
31.115306,121.047978,0,72,39992.3105555556,2009-06-28,07:27:12
31.115295,121.047968,0,71,39992.3106134259,2009-06-28,07:27:17
31.115287,121.047912,0,74,39992.3106712963,2009-06-28,07:27:22
31.115283,121.04788,0,73,39992.3107291667,2009-06-28,07:27:27
31.115275,121.047843,0,73,39992.310787037,2009-06-28,07:27:32
31.115275,121.047843,0,73,39992.3108217593,2009-06-28,07:27:35
31.115273,121.047839,0,73,39992.3108449074,2009-06-28,07:27:37
31.115263,121.047824,0,71,39992.3109027778,2009-06-28,07:27:42
31.11525,121.0478,0,71,39992.3109606481,2009-06-28,07:27:47
31.115246,121.047779,0,67,39992.3110185185,2009-06-28,07:27:52
31.115271,121.047755,0,65,39992.3110763889,2009-06-28,07:27:57
31.115276,121.047703,0,65,39992.3111342593,2009-06-28,07:28:02
31.115276,121.047654,0,63,39992.3111921296,2009-06-28,07:28:07
31.115266,121.047599,0,62,39992.31125,2009-06-28,07:28:12
31.115265,121.047555,0,58,39992.3113078704,2009-06-28,07:28:17
31.115253,121.047534,0,57,39992.3113657407,2009-06-28,07:28:22
31.115249,121.047542,0,55,39992.3114236111,2009-06-28,07:28:27
31.115248,121.047543,0,55,39992.3114814815,2009-06-28,07:28:32
31.115247,121.047543,0,54,39992.3115393519,2009-06-28,07:28:37
31.115246,121.047544,0,54,39992.3115972222,2009-06-28,07:28:42
31.115246,121.047543,0,54,39992.3116550926,2009-06-28,07:28:47
31.115246,121.047542,0,54,39992.311712963,2009-06-28,07:28:52
31.115246,121.047542,0,54,39992.3117476852,2009-06-28,07:28:55
31.115247,121.047539,0,54,39992.3117708333,2009-06-28,07:28:57
31.115246,121.047527,0,54,39992.3118287037,2009-06-28,07:29:02
31.115249,121.047477,0,52,39992.3118865741,2009-06-28,07:29:07
31.115242,121.047417,0,51,39992.3119444444,2009-06-28,07:29:12
31.115232,121.04736,0,54,39992.3120023148,2009-06-28,07:29:17
31.115237,121.047323,0,54,39992.3120601852,2009-06-28,07:29:22
31.115237,121.047323,0,54,39992.3120949074,2009-06-28,07:29:25
31.115245,121.047326,0,55,39992.3121180556,2009-06-28,07:29:27
31.115248,121.047345,0,55,39992.3121759259,2009-06-28,07:29:32
31.115254,121.047362,0,54,39992.3122337963,2009-06-28,07:29:37
31.115255,121.047387,0,55,39992.3122916667,2009-06-28,07:29:42
31.115259,121.0474,0,54,39992.312349537,2009-06-28,07:29:47
31.115252,121.047411,0,54,39992.3124074074,2009-06-28,07:29:52
31.115243,121.047453,0,52,39992.3124652778,2009-06-28,07:29:57
31.11521,121.047493,0,50,39992.3125231481,2009-06-28,07:30:02
31.115197,121.047557,0,46,39992.3125810185,2009-06-28,07:30:07
31.115159,121.047583,0,43,39992.3126388889,2009-06-28,07:30:12
31.115115,121.047591,0,42,39992.3126967593,2009-06-28,07:30:17
31.115069,121.047603,0,38,39992.3127546296,2009-06-28,07:30:22
31.115042,121.047621,0,36,39992.3128125,2009-06-28,07:30:27
31.11501,121.047613,0,34,39992.3128703704,2009-06-28,07:30:32
31.114977,121.047605,0,33,39992.3129282407,2009-06-28,07:30:37
31.114962,121.047617,0,32,39992.3129861111,2009-06-28,07:30:42
31.11478,121.04782,0,56,39992.3158796296,2009-06-28,07:34:52
31.114763,121.047845,0,55,39992.3159375,2009-06-28,07:34:57
31.114728,121.047856,0,53,39992.3159953704,2009-06-28,07:35:02
31.11469,121.047876,0,51,39992.3160532407,2009-06-28,07:35:07
31.114659,121.047883,0,47,39992.3161111111,2009-06-28,07:35:12
31.114613,121.047876,0,44,39992.3161689815,2009-06-28,07:35:17
31.114581,121.047879,0,43,39992.3162268519,2009-06-28,07:35:22
31.114561,121.047891,0,42,39992.3162847222,2009-06-28,07:35:27
31.114562,121.047902,0,42,39992.3163425926,2009-06-28,07:35:32
31.114567,121.047902,0,42,39992.316400463,2009-06-28,07:35:37
31.114571,121.047901,0,41,39992.3164583333,2009-06-28,07:35:42
31.114563,121.047894,0,41,39992.3165162037,2009-06-28,07:35:47
31.114557,121.047902,0,43,39992.3165740741,2009-06-28,07:35:52
31.114565,121.047902,0,43,39992.3166319444,2009-06-28,07:35:57
31.114564,121.047902,0,44,39992.3166898148,2009-06-28,07:36:02
31.114557,121.047902,0,44,39992.3167476852,2009-06-28,07:36:07
31.114555,121.047903,0,44,39992.3168055556,2009-06-28,07:36:12
31.11455,121.047904,0,44,39992.3168634259,2009-06-28,07:36:17
31.114542,121.047904,0,44,39992.3169212963,2009-06-28,07:36:22
31.114543,121.047903,0,44,39992.3169791667,2009-06-28,07:36:27
31.114543,121.047903,0,44,39992.3170138889,2009-06-28,07:36:30
31.114546,121.047902,0,45,39992.317037037,2009-06-28,07:36:32
31.114557,121.047927,0,47,39992.3170949074,2009-06-28,07:36:37
31.11457,121.047944,0,49,39992.3171527778,2009-06-28,07:36:42
31.11457,121.047944,0,49,39992.3171875,2009-06-28,07:36:45
31.114573,121.047948,0,47,39992.3172106481,2009-06-28,07:36:47
31.114582,121.047951,0,46,39992.3172685185,2009-06-28,07:36:52
31.114592,121.047947,0,46,39992.3173263889,2009-06-28,07:36:57
31.11459,121.047941,0,44,39992.3173842593,2009-06-28,07:37:02
31.114595,121.04794,0,43,39992.3174421296,2009-06-28,07:37:07
31.114599,121.04794,0,43,39992.3175,2009-06-28,07:37:12
31.114603,121.04794,0,44,39992.3175578704,2009-06-28,07:37:17
31.114602,121.047939,0,45,39992.3176157407,2009-06-28,07:37:22
31.114599,121.047939,0,46,39992.3176736111,2009-06-28,07:37:27
31.114594,121.047939,0,46,39992.3177314815,2009-06-28,07:37:32
31.114591,121.047938,0,46,39992.3177893519,2009-06-28,07:37:37
31.114593,121.047937,0,46,39992.3178472222,2009-06-28,07:37:42
31.114597,121.047936,0,47,39992.3179050926,2009-06-28,07:37:47
31.114601,121.047935,0,47,39992.317962963,2009-06-28,07:37:52
31.114602,121.047935,0,48,39992.3180208333,2009-06-28,07:37:57
31.114603,121.047935,0,49,39992.3180787037,2009-06-28,07:38:02
31.114604,121.047934,0,50,39992.3181365741,2009-06-28,07:38:07
31.114604,121.047934,0,50,39992.3181944444,2009-06-28,07:38:12
31.114603,121.047933,0,50,39992.3182523148,2009-06-28,07:38:17
31.114603,121.047933,0,50,39992.3183101852,2009-06-28,07:38:22
31.114603,121.047933,0,50,39992.3183680556,2009-06-28,07:38:27
31.114603,121.047933,0,50,39992.3184259259,2009-06-28,07:38:32
31.114603,121.047933,0,50,39992.3184837963,2009-06-28,07:38:37
31.114603,121.047932,0,50,39992.3185416667,2009-06-28,07:38:42
31.114603,121.047932,0,50,39992.318599537,2009-06-28,07:38:47
31.114603,121.047932,0,50,39992.3186574074,2009-06-28,07:38:52
31.114603,121.047932,0,50,39992.3187152778,2009-06-28,07:38:57
31.114603,121.047932,0,50,39992.3187731481,2009-06-28,07:39:02
31.114603,121.047932,0,50,39992.3188310185,2009-06-28,07:39:07
31.114603,121.047932,0,50,39992.3188657407,2009-06-28,07:39:10
31.114603,121.047931,0,50,39992.3188888889,2009-06-28,07:39:12
31.114614,121.04792,0,51,39992.3189467593,2009-06-28,07:39:17
31.11465,121.047885,0,52,39992.3190046296,2009-06-28,07:39:22
31.114653,121.047897,0,51,39992.3190625,2009-06-28,07:39:27
31.114653,121.047897,0,51,39992.3190972222,2009-06-28,07:39:30
31.11466,121.047898,0,52,39992.3191203704,2009-06-28,07:39:32
31.11467,121.0479,0,53,39992.3191782407,2009-06-28,07:39:37
31.114681,121.047917,0,55,39992.3192361111,2009-06-28,07:39:42
31.114698,121.047968,0,59,39992.3192939815,2009-06-28,07:39:47
31.114703,121.048014,0,61,39992.3193518519,2009-06-28,07:39:52
31.114695,121.048042,0,63,39992.3194097222,2009-06-28,07:39:57
31.114695,121.048042,0,63,39992.3194444444,2009-06-28,07:40:00
31.114694,121.048043,0,64,39992.3194675926,2009-06-28,07:40:02
31.114704,121.048044,0,64,39992.319525463,2009-06-28,07:40:07
31.114744,121.048061,0,63,39992.3195833333,2009-06-28,07:40:12
31.114755,121.048079,0,64,39992.3196412037,2009-06-28,07:40:17
31.114823,121.048101,0,68,39992.3196990741,2009-06-28,07:40:22
31.114835,121.048127,0,73,39992.3197569444,2009-06-28,07:40:27
31.11487,121.048128,0,70,39992.3198148148,2009-06-28,07:40:32
31.114874,121.048128,0,72,39992.3198726852,2009-06-28,07:40:37
31.114867,121.048129,0,73,39992.3199305556,2009-06-28,07:40:42
31.114867,121.048129,0,73,39992.3199652778,2009-06-28,07:40:45
31.114872,121.048131,0,73,39992.3199884259,2009-06-28,07:40:47
31.114901,121.048144,0,68,39992.3200462963,2009-06-28,07:40:52
31.114927,121.048158,0,66,39992.3201041667,2009-06-28,07:40:57
31.114949,121.048185,0,65,39992.320162037,2009-06-28,07:41:02
31.11495,121.048212,0,64,39992.3202199074,2009-06-28,07:41:07
31.114945,121.048226,0,64,39992.3202777778,2009-06-28,07:41:12
31.114955,121.048234,0,64,39992.3203356481,2009-06-28,07:41:17
31.114964,121.048255,0,63,39992.3203935185,2009-06-28,07:41:22
31.114982,121.048284,0,64,39992.3204513889,2009-06-28,07:41:27
31.114994,121.048332,0,67,39992.3205092593,2009-06-28,07:41:32
31.115001,121.048333,0,66,39992.3205671296,2009-06-28,07:41:37
31.115002,121.048333,0,66,39992.320625,2009-06-28,07:41:42
31.115002,121.048333,0,66,39992.3206597222,2009-06-28,07:41:45
31.114999,121.048333,0,66,39992.3206828704,2009-06-28,07:41:47
31.115017,121.048331,0,67,39992.3207407407,2009-06-28,07:41:52
31.11505,121.048323,0,59,39992.3207986111,2009-06-28,07:41:57
31.11505,121.048323,0,59,39992.3208333333,2009-06-28,07:42:00
31.115047,121.048325,0,57,39992.3208564815,2009-06-28,07:42:02
31.115064,121.048311,0,57,39992.3209143518,2009-06-28,07:42:07
31.115079,121.048319,0,60,39992.3209722222,2009-06-28,07:42:12
31.115115,121.048321,0,60,39992.3210300926,2009-06-28,07:42:17
31.115153,121.048345,0,62,39992.321087963,2009-06-28,07:42:22
31.115201,121.048362,0,63,39992.3211458333,2009-06-28,07:42:27
31.115254,121.048369,0,64,39992.3212037037,2009-06-28,07:42:32
31.115292,121.048362,0,66,39992.3212615741,2009-06-28,07:42:37
31.115308,121.048354,0,63,39992.3213194444,2009-06-28,07:42:42
31.115321,121.048356,0,62,39992.3213773148,2009-06-28,07:42:47
31.115347,121.04836,0,62,39992.3214351852,2009-06-28,07:42:52
31.115372,121.048363,0,62,39992.3214930556,2009-06-28,07:42:57
31.115417,121.048362,0,62,39992.3215509259,2009-06-28,07:43:02
31.115463,121.048352,0,60,39992.3216087963,2009-06-28,07:43:07
31.115468,121.048366,0,62,39992.3216666667,2009-06-28,07:43:12
31.115449,121.048394,0,65,39992.321724537,2009-06-28,07:43:17
31.115478,121.048388,0,66,39992.3217824074,2009-06-28,07:43:22
31.115475,121.048403,0,66,39992.3218402778,2009-06-28,07:43:27
31.115478,121.048417,0,65,39992.3218981481,2009-06-28,07:43:32
31.115486,121.048441,0,64,39992.3219560185,2009-06-28,07:43:37
31.115486,121.04847,0,62,39992.3220138889,2009-06-28,07:43:42
31.11548,121.048503,0,62,39992.3220717593,2009-06-28,07:43:47
31.115479,121.048527,0,61,39992.3221296296,2009-06-28,07:43:52
31.115475,121.048548,0,61,39992.3221875,2009-06-28,07:43:57
31.115476,121.048574,0,60,39992.3222453704,2009-06-28,07:44:02
31.11548,121.048606,0,59,39992.3223032407,2009-06-28,07:44:07
31.115485,121.04868,0,58,39992.3223611111,2009-06-28,07:44:12
31.115488,121.048719,0,58,39992.3224189815,2009-06-28,07:44:17
31.115482,121.048744,0,57,39992.3224768518,2009-06-28,07:44:22
31.115488,121.04877,0,57,39992.3225347222,2009-06-28,07:44:27
31.115501,121.048796,0,57,39992.3225925926,2009-06-28,07:44:32
31.115497,121.048829,0,56,39992.322650463,2009-06-28,07:44:37
31.11548,121.048871,0,56,39992.3227083333,2009-06-28,07:44:42
31.115467,121.048901,0,56,39992.3227662037,2009-06-28,07:44:47
31.115467,121.048901,0,56,39992.3228009259,2009-06-28,07:44:50
31.115465,121.048908,0,55,39992.3228240741,2009-06-28,07:44:52
31.115451,121.048944,0,55,39992.3228819444,2009-06-28,07:44:57
31.115449,121.048944,0,55,39992.3229398148,2009-06-28,07:45:02
31.115443,121.048938,0,55,39992.3229976852,2009-06-28,07:45:07
31.11544,121.048946,0,54,39992.3230555556,2009-06-28,07:45:12
31.11544,121.048946,0,54,39992.3230902778,2009-06-28,07:45:15
31.115438,121.048953,0,54,39992.3231134259,2009-06-28,07:45:17
31.115439,121.048962,0,54,39992.3231712963,2009-06-28,07:45:22
31.115443,121.048967,0,53,39992.3232291667,2009-06-28,07:45:27
31.115448,121.048968,0,53,39992.323287037,2009-06-28,07:45:32
31.115455,121.048967,0,53,39992.3233449074,2009-06-28,07:45:37
31.115455,121.048967,0,53,39992.3233796296,2009-06-28,07:45:40
31.11546,121.048962,0,52,39992.3234027778,2009-06-28,07:45:42
31.115462,121.049018,0,53,39992.3234606481,2009-06-28,07:45:47
31.115493,121.049072,0,53,39992.3235185185,2009-06-28,07:45:52
31.115524,121.049069,0,54,39992.3235763889,2009-06-28,07:45:57
31.115548,121.049072,0,55,39992.3236342593,2009-06-28,07:46:02
31.115566,121.04908,0,56,39992.3236921296,2009-06-28,07:46:07
31.115588,121.04908,0,58,39992.32375,2009-06-28,07:46:12
31.115621,121.049075,0,57,39992.3238078704,2009-06-28,07:46:17
31.115649,121.049083,0,58,39992.3238657407,2009-06-28,07:46:22
31.11569,121.049087,0,59,39992.3239236111,2009-06-28,07:46:27
31.115719,121.04908,0,60,39992.3239814815,2009-06-28,07:46:32
31.115758,121.049068,0,61,39992.3240393519,2009-06-28,07:46:37
31.115798,121.049066,0,62,39992.3240972222,2009-06-28,07:46:42
31.115851,121.049026,0,62,39992.3241550926,2009-06-28,07:46:47
31.115884,121.048972,0,61,39992.324212963,2009-06-28,07:46:52
31.115923,121.048979,0,60,39992.3242708333,2009-06-28,07:46:57
31.115946,121.048983,0,58,39992.3243287037,2009-06-28,07:47:02
31.115971,121.048973,0,57,39992.3243865741,2009-06-28,07:47:07
31.116017,121.048941,0,52,39992.3244444444,2009-06-28,07:47:12
31.116033,121.048948,0,52,39992.3245023148,2009-06-28,07:47:17
31.116037,121.048963,0,51,39992.3245601852,2009-06-28,07:47:22
31.116027,121.04899,0,54,39992.3246180556,2009-06-28,07:47:27
31.116046,121.049044,0,52,39992.3246759259,2009-06-28,07:47:32
31.116048,121.049083,0,52,39992.3247337963,2009-06-28,07:47:37
31.116048,121.049083,0,52,39992.3247685185,2009-06-28,07:47:40
31.116055,121.04909,0,53,39992.3247916667,2009-06-28,07:47:42
31.116022,121.049096,0,53,39992.324849537,2009-06-28,07:47:47
31.115982,121.049103,0,54,39992.3249074074,2009-06-28,07:47:52
31.115944,121.049116,0,56,39992.3249652778,2009-06-28,07:47:57
31.115892,121.049112,0,56,39992.3250231481,2009-06-28,07:48:02
31.115851,121.049123,0,54,39992.3250810185,2009-06-28,07:48:07
31.115808,121.049126,0,54,39992.3251388889,2009-06-28,07:48:12
31.115767,121.04914,0,53,39992.3251967593,2009-06-28,07:48:17
31.115506,121.049093,0,136,39992.3297106481,2009-06-28,07:54:47
31.115451,121.04909,0,127,39992.3297685185,2009-06-28,07:54:52
31.115408,121.049088,0,119,39992.3298263889,2009-06-28,07:54:57
31.115399,121.049073,0,117,39992.3298842593,2009-06-28,07:55:02
31.115387,121.049072,0,116,39992.3299421296,2009-06-28,07:55:07
31.115377,121.049073,0,116,39992.33,2009-06-28,07:55:12
31.115362,121.049066,0,115,39992.3300578704,2009-06-28,07:55:17
31.115345,121.049058,0,115,39992.3301157407,2009-06-28,07:55:22
31.11534,121.049058,0,115,39992.3301736111,2009-06-28,07:55:27
31.115338,121.049057,0,115,39992.3302314815,2009-06-28,07:55:32
31.115335,121.049058,0,115,39992.3302893518,2009-06-28,07:55:37
31.115337,121.049058,0,115,39992.3303472222,2009-06-28,07:55:42
31.115333,121.049057,0,114,39992.3304050926,2009-06-28,07:55:47
31.115339,121.049056,0,114,39992.330462963,2009-06-28,07:55:52
31.115345,121.049056,0,113,39992.3305208333,2009-06-28,07:55:57
31.115349,121.049056,0,113,39992.3305787037,2009-06-28,07:56:02
31.115351,121.049056,0,112,39992.3306365741,2009-06-28,07:56:07
31.115356,121.049056,0,111,39992.3306944444,2009-06-28,07:56:12
31.115358,121.049056,0,109,39992.3307523148,2009-06-28,07:56:17
31.11536,121.049057,0,109,39992.3308101852,2009-06-28,07:56:22
31.115365,121.049057,0,109,39992.3308680556,2009-06-28,07:56:27
31.115369,121.049057,0,108,39992.3309259259,2009-06-28,07:56:32
31.115373,121.049058,0,108,39992.3309837963,2009-06-28,07:56:37
31.115373,121.049058,0,108,39992.3310185185,2009-06-28,07:56:40
31.115376,121.049057,0,108,39992.3310416667,2009-06-28,07:56:42
31.115424,121.04915,0,86,39992.331099537,2009-06-28,07:56:47
31.115459,121.049134,0,82,39992.3311574074,2009-06-28,07:56:52
31.115503,121.049124,0,83,39992.3312152778,2009-06-28,07:56:57
31.115548,121.049122,0,85,39992.3312731481,2009-06-28,07:57:02
31.115557,121.049139,0,85,39992.3313310185,2009-06-28,07:57:07
31.11556,121.049129,0,86,39992.3313888889,2009-06-28,07:57:12
31.115562,121.049131,0,86,39992.3314467593,2009-06-28,07:57:17
31.115565,121.049136,0,87,39992.3315046296,2009-06-28,07:57:22
31.115567,121.049141,0,88,39992.3315625,2009-06-28,07:57:27
31.115565,121.049145,0,88,39992.3316203704,2009-06-28,07:57:32
31.115565,121.049149,0,89,39992.3316782407,2009-06-28,07:57:37
31.115562,121.04915,0,90,39992.3317361111,2009-06-28,07:57:42
31.115562,121.04915,0,90,39992.3317939815,2009-06-28,07:57:47
31.115562,121.04915,0,89,39992.3318518519,2009-06-28,07:57:52
31.115562,121.04915,0,89,39992.3319097222,2009-06-28,07:57:57
31.115562,121.04915,0,89,39992.3319675926,2009-06-28,07:58:02
31.115562,121.04915,0,89,39992.332025463,2009-06-28,07:58:07
31.115562,121.049149,0,89,39992.3320833333,2009-06-28,07:58:12
31.115562,121.049149,0,89,39992.3321412037,2009-06-28,07:58:17
31.115563,121.049149,0,89,39992.3321990741,2009-06-28,07:58:22
31.115563,121.049149,0,89,39992.3322569444,2009-06-28,07:58:27
31.115563,121.049149,0,89,39992.3323148148,2009-06-28,07:58:32
31.115563,121.049149,0,89,39992.3323726852,2009-06-28,07:58:37
31.115563,121.049149,0,89,39992.3324305556,2009-06-28,07:58:42
31.115563,121.049149,0,89,39992.3324884259,2009-06-28,07:58:47
31.115563,121.04915,0,89,39992.3325462963,2009-06-28,07:58:52
31.115564,121.04915,0,89,39992.3326041667,2009-06-28,07:58:57
31.115564,121.04915,0,89,39992.332662037,2009-06-28,07:59:02
31.115564,121.049149,0,89,39992.3327199074,2009-06-28,07:59:07
31.115564,121.049149,0,89,39992.3327777778,2009-06-28,07:59:12
31.115564,121.049149,0,89,39992.3328356481,2009-06-28,07:59:17
31.115564,121.049149,0,89,39992.3328935185,2009-06-28,07:59:22
31.115564,121.049149,0,89,39992.3329513889,2009-06-28,07:59:27
31.115564,121.049148,0,89,39992.3330092593,2009-06-28,07:59:32
31.115564,121.049148,0,88,39992.3330671296,2009-06-28,07:59:37
31.115563,121.049148,0,88,39992.333125,2009-06-28,07:59:42
31.115563,121.049148,0,88,39992.3331828704,2009-06-28,07:59:47
31.115563,121.049148,0,88,39992.3332407407,2009-06-28,07:59:52
31.115563,121.049149,0,88,39992.3332986111,2009-06-28,07:59:57
31.115564,121.049149,0,88,39992.3333564815,2009-06-28,08:00:02
31.115564,121.049149,0,88,39992.3334143519,2009-06-28,08:00:07
31.115564,121.049149,0,88,39992.3334722222,2009-06-28,08:00:12
31.115564,121.049149,0,88,39992.3335300926,2009-06-28,08:00:17
31.115564,121.049149,0,88,39992.333587963,2009-06-28,08:00:22
31.115564,121.049149,0,88,39992.3336458333,2009-06-28,08:00:27
31.115564,121.049149,0,88,39992.3337037037,2009-06-28,08:00:32
31.115564,121.049149,0,88,39992.3337615741,2009-06-28,08:00:37
31.115565,121.049148,0,88,39992.3338194444,2009-06-28,08:00:42
31.115566,121.049147,0,88,39992.3338773148,2009-06-28,08:00:47
31.115566,121.049146,0,88,39992.3339351852,2009-06-28,08:00:52
31.115566,121.049146,0,88,39992.3339930556,2009-06-28,08:00:57
31.115566,121.049146,0,88,39992.3340509259,2009-06-28,08:01:02
31.115566,121.049146,0,88,39992.3341087963,2009-06-28,08:01:07
31.115566,121.049146,0,88,39992.3341666667,2009-06-28,08:01:12
31.115566,121.049147,0,88,39992.334224537,2009-06-28,08:01:17
31.115566,121.049147,0,88,39992.3342824074,2009-06-28,08:01:22
31.115566,121.049147,0,88,39992.3343402778,2009-06-28,08:01:27
31.115567,121.049147,0,87,39992.3343981481,2009-06-28,08:01:32
31.115568,121.049146,0,87,39992.3344560185,2009-06-28,08:01:37
31.115569,121.049146,0,87,39992.3345138889,2009-06-28,08:01:42
31.115569,121.049145,0,87,39992.3345717593,2009-06-28,08:01:47
31.11581,121.049072,0,43,39992.3729976852,2009-06-28,08:57:07
31.115848,121.049048,0,44,39992.3730555556,2009-06-28,08:57:12
31.115901,121.049039,0,45,39992.3731134259,2009-06-28,08:57:17
31.115949,121.049037,0,45,39992.3731712963,2009-06-28,08:57:22
31.116008,121.049065,0,49,39992.3732291667,2009-06-28,08:57:27
31.116053,121.049055,0,50,39992.373287037,2009-06-28,08:57:32
31.11609,121.049057,0,49,39992.3733449074,2009-06-28,08:57:37
31.116114,121.049053,0,48,39992.3734027778,2009-06-28,08:57:42
31.116118,121.049075,0,47,39992.3734606481,2009-06-28,08:57:47
31.11612,121.049087,0,45,39992.3735185185,2009-06-28,08:57:52
31.116129,121.0491,0,45,39992.3735763889,2009-06-28,08:57:57
31.116132,121.049101,0,44,39992.3736342593,2009-06-28,08:58:02
31.116132,121.049101,0,44,39992.3736689815,2009-06-28,08:58:05
31.116135,121.049101,0,43,39992.3736921296,2009-06-28,08:58:07
31.116148,121.049108,0,43,39992.37375,2009-06-28,08:58:12
31.116164,121.049122,0,44,39992.3738078704,2009-06-28,08:58:17
31.116173,121.04913,0,45,39992.3738657407,2009-06-28,08:58:22
31.116195,121.049145,0,49,39992.3739236111,2009-06-28,08:58:27
31.116192,121.049145,0,53,39992.3739814815,2009-06-28,08:58:32
31.116192,121.049143,0,55,39992.3740393519,2009-06-28,08:58:37
31.116194,121.049143,0,57,39992.3740972222,2009-06-28,08:58:42
31.116195,121.049142,0,57,39992.3741550926,2009-06-28,08:58:47
31.116198,121.049142,0,57,39992.374212963,2009-06-28,08:58:52
31.116202,121.049142,0,57,39992.3742708333,2009-06-28,08:58:57
31.116201,121.049141,0,57,39992.3743287037,2009-06-28,08:59:02
31.1162,121.049137,0,58,39992.3743865741,2009-06-28,08:59:07
31.1162,121.049137,0,58,39992.3744212963,2009-06-28,08:59:10
31.116204,121.049135,0,59,39992.3744444444,2009-06-28,08:59:12
31.116221,121.049131,0,58,39992.3745023148,2009-06-28,08:59:17
31.116237,121.049135,0,61,39992.3745601852,2009-06-28,08:59:22
31.116237,121.049139,0,62,39992.3746180556,2009-06-28,08:59:27
31.116232,121.049139,0,61,39992.3746759259,2009-06-28,08:59:32
31.116232,121.049139,0,61,39992.3747106481,2009-06-28,08:59:35
31.11623,121.049138,0,61,39992.3747337963,2009-06-28,08:59:37
31.116242,121.04914,0,60,39992.3747916667,2009-06-28,08:59:42
31.116266,121.049129,0,60,39992.374849537,2009-06-28,08:59:47
31.116285,121.049121,0,57,39992.3749074074,2009-06-28,08:59:52
31.116308,121.049107,0,56,39992.3749652778,2009-06-28,08:59:57
31.116312,121.049081,0,54,39992.3750231481,2009-06-28,09:00:02
31.116312,121.049039,0,52,39992.3750810185,2009-06-28,09:00:07
31.116312,121.049003,0,50,39992.3751388889,2009-06-28,09:00:12
31.116312,121.04897,0,48,39992.3751967593,2009-06-28,09:00:17
31.116312,121.04897,0,48,39992.3752314815,2009-06-28,09:00:20
31.116312,121.048962,0,46,39992.3752546296,2009-06-28,09:00:22
31.116315,121.048932,0,47,39992.3753125,2009-06-28,09:00:27
31.116316,121.048917,0,46,39992.3753703704,2009-06-28,09:00:32
31.116322,121.048915,0,47,39992.3754282407,2009-06-28,09:00:37
31.116322,121.048915,0,47,39992.375462963,2009-06-28,09:00:40
31.116328,121.048912,0,47,39992.3754861111,2009-06-28,09:00:42
31.116318,121.048877,0,47,39992.3755439815,2009-06-28,09:00:47
31.116303,121.04886,0,47,39992.3756018518,2009-06-28,09:00:52
31.116297,121.048846,0,47,39992.3756597222,2009-06-28,09:00:57
31.116314,121.048779,0,47,39992.3757175926,2009-06-28,09:01:02
31.116324,121.048711,0,46,39992.375775463,2009-06-28,09:01:07
31.116321,121.048664,0,47,39992.3758333333,2009-06-28,09:01:12
31.116316,121.048651,0,47,39992.3758912037,2009-06-28,09:01:17
31.116314,121.048651,0,47,39992.3759490741,2009-06-28,09:01:22
31.116316,121.04865,0,47,39992.3760069444,2009-06-28,09:01:27
31.116316,121.048649,0,47,39992.3760648148,2009-06-28,09:01:32
31.116315,121.048647,0,47,39992.3761226852,2009-06-28,09:01:37
31.11632,121.048645,0,47,39992.3761805556,2009-06-28,09:01:42
31.116318,121.048643,0,47,39992.3762384259,2009-06-28,09:01:47
31.116317,121.048641,0,47,39992.3762962963,2009-06-28,09:01:52
31.116322,121.048638,0,47,39992.3763541667,2009-06-28,09:01:57
31.116322,121.048638,0,47,39992.3763888889,2009-06-28,09:02:00
31.116326,121.048634,0,47,39992.376412037,2009-06-28,09:02:02
31.116342,121.048572,0,49,39992.3764699074,2009-06-28,09:02:07
31.116332,121.04849,0,49,39992.3765277778,2009-06-28,09:02:12
31.116336,121.048412,0,51,39992.3765856481,2009-06-28,09:02:17
31.116348,121.048357,0,51,39992.3766435185,2009-06-28,09:02:22
31.116341,121.048296,0,53,39992.3767013889,2009-06-28,09:02:27
31.116348,121.048257,0,53,39992.3767592593,2009-06-28,09:02:32
31.116349,121.048247,0,52,39992.3768171296,2009-06-28,09:02:37
31.116349,121.048247,0,52,39992.3768518518,2009-06-28,09:02:40
31.116356,121.048239,0,51,39992.376875,2009-06-28,09:02:42
31.116357,121.048208,0,52,39992.3769328704,2009-06-28,09:02:47
31.116362,121.048207,0,52,39992.3769907407,2009-06-28,09:02:52
31.116364,121.048207,0,51,39992.3770486111,2009-06-28,09:02:57
31.11636,121.048206,0,51,39992.3771064815,2009-06-28,09:03:02
31.11636,121.048206,0,51,39992.3771412037,2009-06-28,09:03:05
31.116358,121.048198,0,51,39992.3771643518,2009-06-28,09:03:07
31.116375,121.048176,0,51,39992.3772222222,2009-06-28,09:03:12
31.116375,121.048176,0,51,39992.3772569444,2009-06-28,09:03:15
31.116381,121.048175,0,51,39992.3772800926,2009-06-28,09:03:17
31.11637,121.0481,0,53,39992.377337963,2009-06-28,09:03:22
31.116375,121.048071,0,52,39992.3773958333,2009-06-28,09:03:27
31.116375,121.048071,0,52,39992.3774305556,2009-06-28,09:03:30
31.116381,121.048069,0,53,39992.3774537037,2009-06-28,09:03:32
31.116385,121.048034,0,53,39992.3775115741,2009-06-28,09:03:37
31.116388,121.048033,0,53,39992.3775694444,2009-06-28,09:03:42
31.116388,121.048033,0,53,39992.3776041667,2009-06-28,09:03:45
31.116387,121.048032,0,53,39992.3776273148,2009-06-28,09:03:47
31.116379,121.047992,0,54,39992.3776851852,2009-06-28,09:03:52
31.116388,121.04797,0,51,39992.3777430556,2009-06-28,09:03:57
31.116388,121.04797,0,51,39992.3777777778,2009-06-28,09:04:00
31.116396,121.047968,0,51,39992.3778009259,2009-06-28,09:04:02
31.116398,121.047924,0,54,39992.3778587963,2009-06-28,09:04:07
31.116397,121.047865,0,53,39992.3779166667,2009-06-28,09:04:12
31.116418,121.047825,0,53,39992.377974537,2009-06-28,09:04:17
31.116429,121.047791,0,50,39992.3780324074,2009-06-28,09:04:22
31.116435,121.047771,0,45,39992.3780902778,2009-06-28,09:04:27
31.116436,121.047754,0,44,39992.3781481481,2009-06-28,09:04:32
31.116434,121.04771,0,42,39992.3782060185,2009-06-28,09:04:37
31.116435,121.047656,0,42,39992.3782638889,2009-06-28,09:04:42
31.116445,121.047612,0,41,39992.3783217593,2009-06-28,09:04:47
31.116431,121.047558,0,40,39992.3783796296,2009-06-28,09:04:52
31.116435,121.047517,0,39,39992.3784375,2009-06-28,09:04:57
31.116445,121.047473,0,40,39992.3784953704,2009-06-28,09:05:02
31.116452,121.047449,0,41,39992.3785532407,2009-06-28,09:05:07
31.116457,121.047417,0,40,39992.3786111111,2009-06-28,09:05:12
31.116462,121.047399,0,39,39992.3786689815,2009-06-28,09:05:17
31.116469,121.047359,0,40,39992.3787268519,2009-06-28,09:05:22
31.116469,121.047291,0,38,39992.3787847222,2009-06-28,09:05:27
31.116498,121.047271,0,33,39992.3788425926,2009-06-28,09:05:32
31.116509,121.04724,0,32,39992.378900463,2009-06-28,09:05:37
31.116542,121.047198,0,33,39992.3789583333,2009-06-28,09:05:42
31.116567,121.047182,0,33,39992.3790162037,2009-06-28,09:05:47
31.116584,121.047139,0,34,39992.3790740741,2009-06-28,09:05:52
31.116595,121.0471,0,33,39992.3791319444,2009-06-28,09:05:57
31.116602,121.047056,0,32,39992.3791898148,2009-06-28,09:06:02
31.116625,121.047016,0,31,39992.3792476852,2009-06-28,09:06:07
31.116633,121.046982,0,34,39992.3793055556,2009-06-28,09:06:12
31.116648,121.046962,0,36,39992.3793634259,2009-06-28,09:06:17
31.116648,121.046923,0,38,39992.3794212963,2009-06-28,09:06:22
31.116658,121.046896,0,39,39992.3794791667,2009-06-28,09:06:27
31.116663,121.046857,0,39,39992.379537037,2009-06-28,09:06:32
31.11666,121.046804,0,43,39992.3795949074,2009-06-28,09:06:37
31.116665,121.046768,0,43,39992.3796527778,2009-06-28,09:06:42
31.116663,121.046749,0,43,39992.3797106481,2009-06-28,09:06:47
31.116673,121.046706,0,43,39992.3797685185,2009-06-28,09:06:52
31.116686,121.046676,0,41,39992.3798263889,2009-06-28,09:06:57
31.116684,121.046652,0,39,39992.3798842593,2009-06-28,09:07:02
31.116693,121.046627,0,37,39992.3799421296,2009-06-28,09:07:07
31.116698,121.046575,0,35,39992.38,2009-06-28,09:07:12
31.116693,121.046505,0,34,39992.3800578704,2009-06-28,09:07:17
31.116697,121.046455,0,36,39992.3801157407,2009-06-28,09:07:22
31.116694,121.046411,0,38,39992.3801736111,2009-06-28,09:07:27
31.11669,121.046372,0,39,39992.3802314815,2009-06-28,09:07:32
31.11669,121.046331,0,39,39992.3802893519,2009-06-28,09:07:37
31.116692,121.046293,0,38,39992.3803472222,2009-06-28,09:07:42
31.11669,121.046269,0,39,39992.3804050926,2009-06-28,09:07:47
31.116691,121.046235,0,39,39992.380462963,2009-06-28,09:07:52
31.116696,121.046223,0,39,39992.3805208333,2009-06-28,09:07:57
31.116696,121.046223,0,39,39992.3805555556,2009-06-28,09:08:00
31.116698,121.046215,0,39,39992.3805787037,2009-06-28,09:08:02
31.116701,121.046167,0,38,39992.3806365741,2009-06-28,09:08:07
31.116699,121.046119,0,38,39992.3806944444,2009-06-28,09:08:12
31.116715,121.046062,0,42,39992.3807523148,2009-06-28,09:08:17
31.116736,121.046044,0,44,39992.3808101852,2009-06-28,09:08:22
31.116758,121.046028,0,44,39992.3808680556,2009-06-28,09:08:27
31.116757,121.046043,0,41,39992.3809259259,2009-06-28,09:08:32
31.116775,121.046027,0,39,39992.3809837963,2009-06-28,09:08:37
31.116798,121.046006,0,37,39992.3810416667,2009-06-28,09:08:42
31.116818,121.045993,0,36,39992.381099537,2009-06-28,09:08:47
31.11683,121.045998,0,37,39992.3811574074,2009-06-28,09:08:52
31.116838,121.046007,0,38,39992.3812152778,2009-06-28,09:08:57
31.116853,121.046027,0,39,39992.3812731481,2009-06-28,09:09:02
31.11687,121.046048,0,37,39992.3813310185,2009-06-28,09:09:07
31.116872,121.046046,0,37,39992.3813888889,2009-06-28,09:09:12
31.116877,121.046047,0,36,39992.3814467593,2009-06-28,09:09:17
31.116875,121.046048,0,36,39992.3815046296,2009-06-28,09:09:22
31.116872,121.046051,0,35,39992.3815625,2009-06-28,09:09:27
31.116871,121.04605,0,35,39992.3816203704,2009-06-28,09:09:32
31.11687,121.046049,0,35,39992.3816782407,2009-06-28,09:09:37
31.11687,121.046049,0,35,39992.3817361111,2009-06-28,09:09:42
31.116869,121.046049,0,35,39992.3817939815,2009-06-28,09:09:47
31.11687,121.046048,0,35,39992.3818518519,2009-06-28,09:09:52
31.11687,121.046048,0,35,39992.3819097222,2009-06-28,09:09:57
31.11687,121.046048,0,35,39992.3819675926,2009-06-28,09:10:02
31.116869,121.046047,0,35,39992.382025463,2009-06-28,09:10:07
31.116869,121.046047,0,35,39992.3820601852,2009-06-28,09:10:10
31.116869,121.046046,0,35,39992.3820833333,2009-06-28,09:10:12
31.11687,121.046037,0,35,39992.3821412037,2009-06-28,09:10:17
31.116866,121.045965,0,32,39992.3821990741,2009-06-28,09:10:22
31.116892,121.045936,0,26,39992.3822569444,2009-06-28,09:10:27
31.116894,121.04593,0,23,39992.3823148148,2009-06-28,09:10:32
31.11689,121.04593,0,22,39992.3823726852,2009-06-28,09:10:37
31.11689,121.04593,0,22,39992.3824074074,2009-06-28,09:10:40
31.116885,121.045929,0,21,39992.3824305556,2009-06-28,09:10:42
31.116893,121.045896,0,20,39992.3824768519,2009-06-28,09:10:46
31.116903,121.04589,0,20,39992.3825462963,2009-06-28,09:10:52
31.116902,121.04589,0,20,39992.3826041667,2009-06-28,09:10:57
31.116904,121.045891,0,21,39992.382662037,2009-06-28,09:11:02
31.116909,121.045891,0,21,39992.3827199074,2009-06-28,09:11:07
31.116913,121.045891,0,21,39992.3827777778,2009-06-28,09:11:12
31.116908,121.04589,0,21,39992.3828356481,2009-06-28,09:11:17
31.116908,121.04589,0,21,39992.3828935185,2009-06-28,09:11:22
31.116914,121.04589,0,21,39992.3829513889,2009-06-28,09:11:27
31.11692,121.04589,0,21,39992.3830092593,2009-06-28,09:11:32
31.116921,121.04589,0,22,39992.3830671296,2009-06-28,09:11:37
31.116924,121.045889,0,22,39992.383125,2009-06-28,09:11:42
31.116924,121.045889,0,22,39992.3831597222,2009-06-28,09:11:45
31.11693,121.045889,0,22,39992.3831828704,2009-06-28,09:11:47
31.116939,121.045889,0,23,39992.3832407407,2009-06-28,09:11:52
31.116939,121.045889,0,23,39992.3832986111,2009-06-28,09:11:57
31.116938,121.045889,0,23,39992.3833564815,2009-06-28,09:12:02
31.116932,121.045889,0,23,39992.3834143518,2009-06-28,09:12:07
31.116934,121.045889,0,22,39992.3834722222,2009-06-28,09:12:12
31.116938,121.045889,0,23,39992.3835300926,2009-06-28,09:12:17
31.116941,121.045889,0,23,39992.383587963,2009-06-28,09:12:22
31.116948,121.045888,0,24,39992.3836458333,2009-06-28,09:12:27
31.116947,121.045888,0,25,39992.3837037037,2009-06-28,09:12:32
31.116942,121.045888,0,25,39992.3837615741,2009-06-28,09:12:37
31.116939,121.045889,0,25,39992.3838194444,2009-06-28,09:12:42
31.116939,121.045889,0,25,39992.3838541667,2009-06-28,09:12:45
31.116933,121.045889,0,25,39992.3838773148,2009-06-28,09:12:47
31.116924,121.045889,0,25,39992.3839351852,2009-06-28,09:12:52
31.116927,121.045888,0,25,39992.3839930556,2009-06-28,09:12:57
31.116931,121.045889,0,26,39992.3840509259,2009-06-28,09:13:02
31.116928,121.045889,0,26,39992.3841087963,2009-06-28,09:13:07
31.116926,121.045888,0,26,39992.3841666667,2009-06-28,09:13:12
31.116926,121.045888,0,26,39992.384224537,2009-06-28,09:13:17
31.116928,121.045887,0,26,39992.3842824074,2009-06-28,09:13:22
31.116928,121.045887,0,26,39992.3843171296,2009-06-28,09:13:25
31.116922,121.045882,0,26,39992.3843402778,2009-06-28,09:13:27
31.116912,121.045876,0,25,39992.3843981481,2009-06-28,09:13:32
31.116907,121.045876,0,25,39992.3844560185,2009-06-28,09:13:37
31.11691,121.045876,0,25,39992.3845138889,2009-06-28,09:13:42
31.11691,121.045876,0,26,39992.3845717593,2009-06-28,09:13:47
31.116909,121.045876,0,26,39992.3846296296,2009-06-28,09:13:52
31.116913,121.045877,0,26,39992.3846875,2009-06-28,09:13:57
31.116914,121.045877,0,27,39992.3847453704,2009-06-28,09:14:02
31.116915,121.045877,0,27,39992.3848032407,2009-06-28,09:14:07
31.116915,121.045877,0,27,39992.3848611111,2009-06-28,09:14:12
31.116915,121.045877,0,27,39992.3849189815,2009-06-28,09:14:17
31.116915,121.045877,0,27,39992.3849768518,2009-06-28,09:14:22
31.116915,121.045878,0,27,39992.3850347222,2009-06-28,09:14:27
31.116915,121.045878,0,27,39992.3850925926,2009-06-28,09:14:32
31.116915,121.045878,0,27,39992.385150463,2009-06-28,09:14:37
31.116916,121.045878,0,27,39992.3852083333,2009-06-28,09:14:42
31.116916,121.045878,0,27,39992.3852662037,2009-06-28,09:14:47
31.116916,121.045879,0,28,39992.3853240741,2009-06-28,09:14:52
31.116916,121.045879,0,28,39992.3853819444,2009-06-28,09:14:57
31.116916,121.04588,0,28,39992.3854398148,2009-06-28,09:15:02
31.116916,121.04588,0,28,39992.3854976852,2009-06-28,09:15:07
31.116916,121.04588,0,28,39992.3855555556,2009-06-28,09:15:12
31.116916,121.045881,0,28,39992.3856134259,2009-06-28,09:15:17
31.116917,121.045881,0,28,39992.3856712963,2009-06-28,09:15:22
31.116917,121.045881,0,28,39992.3857291667,2009-06-28,09:15:27
31.116917,121.045881,0,28,39992.385787037,2009-06-28,09:15:32
31.116917,121.045882,0,28,39992.3858449074,2009-06-28,09:15:37
31.116918,121.045882,0,28,39992.3859027778,2009-06-28,09:15:42
31.116918,121.045883,0,29,39992.3859606481,2009-06-28,09:15:47
31.116918,121.045883,0,29,39992.3860185185,2009-06-28,09:15:52
31.116919,121.045884,0,29,39992.3860763889,2009-06-28,09:15:57
31.116919,121.045884,0,29,39992.3861342593,2009-06-28,09:16:02
31.116919,121.045884,0,29,39992.3861921296,2009-06-28,09:16:07
31.116919,121.045884,0,29,39992.38625,2009-06-28,09:16:12
31.116919,121.045884,0,29,39992.3863078704,2009-06-28,09:16:17
31.11692,121.045884,0,29,39992.3863657407,2009-06-28,09:16:22
31.11692,121.045884,0,29,39992.3864236111,2009-06-28,09:16:27
31.11692,121.045884,0,29,39992.3864814815,2009-06-28,09:16:32
31.11692,121.045884,0,29,39992.3865393519,2009-06-28,09:16:37
31.116919,121.045884,0,29,39992.3865972222,2009-06-28,09:16:42
31.11692,121.045884,0,29,39992.3866550926,2009-06-28,09:16:47
31.11692,121.045884,0,29,39992.386712963,2009-06-28,09:16:52
31.11692,121.045884,0,29,39992.3867708333,2009-06-28,09:16:57
31.11692,121.045884,0,29,39992.3868287037,2009-06-28,09:17:02
31.11692,121.045883,0,29,39992.3868865741,2009-06-28,09:17:07
31.11692,121.045883,0,29,39992.3869444444,2009-06-28,09:17:12
31.11692,121.045883,0,29,39992.3870023148,2009-06-28,09:17:17
31.116921,121.045883,0,30,39992.3870601852,2009-06-28,09:17:22
31.116921,121.045883,0,30,39992.3870949074,2009-06-28,09:17:25
31.116921,121.045883,0,30,39992.3871180556,2009-06-28,09:17:27
31.116856,121.045901,0,28,39992.3871759259,2009-06-28,09:17:32
31.116728,121.045925,0,22,39992.3872337963,2009-06-28,09:17:37
31.116601,121.045945,0,12,39992.3872916667,2009-06-28,09:17:42
31.11653,121.045863,0,16,39992.387349537,2009-06-28,09:17:47
31.116506,121.045656,0,31,39992.3874074074,2009-06-28,09:17:52
31.116449,121.045312,0,36,39992.3874652778,2009-06-28,09:17:57
31.116353,121.044927,0,40,39992.3875231481,2009-06-28,09:18:02
31.116255,121.044459,0,48,39992.3875810185,2009-06-28,09:18:07
31.116144,121.04392,0,58,39992.3876388889,2009-06-28,09:18:12
31.115993,121.043353,0,65,39992.3876967593,2009-06-28,09:18:17
31.115832,121.042775,0,62,39992.3877546296,2009-06-28,09:18:22
31.115679,121.042246,0,65,39992.3878125,2009-06-28,09:18:27
31.115516,121.041868,0,68,39992.3878703704,2009-06-28,09:18:32
31.115208,121.041713,0,65,39992.3879282407,2009-06-28,09:18:37
31.114862,121.041864,0,63,39992.3879861111,2009-06-28,09:18:42
31.114433,121.042076,0,60,39992.3880439815,2009-06-28,09:18:47
31.113914,121.042202,0,59,39992.3881018519,2009-06-28,09:18:52
31.113359,121.042244,0,55,39992.3881597222,2009-06-28,09:18:57
31.112699,121.04223,0,39,39992.3882175926,2009-06-28,09:19:02
31.112041,121.042334,0,38,39992.388275463,2009-06-28,09:19:07
31.11137,121.042527,0,34,39992.3883333333,2009-06-28,09:19:12
31.110725,121.042716,0,37,39992.3883912037,2009-06-28,09:19:17
31.110105,121.042922,0,39,39992.3884490741,2009-06-28,09:19:22
31.109452,121.043125,0,28,39992.3885069444,2009-06-28,09:19:27
31.108863,121.04328,0,9,39992.3885648148,2009-06-28,09:19:32
31.108344,121.043488,0,0,39992.3886226852,2009-06-28,09:19:37
31.107782,121.043706,0,-7,39992.3886805556,2009-06-28,09:19:42
31.107341,121.043925,0,3,39992.3887384259,2009-06-28,09:19:47
31.10698,121.044087,0,7,39992.3887962963,2009-06-28,09:19:52
31.106781,121.044187,0,11,39992.3888541667,2009-06-28,09:19:57
31.106678,121.044245,0,15,39992.388912037,2009-06-28,09:20:02
31.106603,121.044271,0,18,39992.3889699074,2009-06-28,09:20:07
31.106533,121.044285,0,17,39992.3890277778,2009-06-28,09:20:12
31.106323,121.044383,0,19,39992.3890856481,2009-06-28,09:20:17
31.10608,121.044506,0,27,39992.3891435185,2009-06-28,09:20:22
31.105748,121.044664,0,36,39992.3892013889,2009-06-28,09:20:27
31.105318,121.044876,0,37,39992.3892592593,2009-06-28,09:20:32
31.104891,121.04507,0,45,39992.3893171296,2009-06-28,09:20:37
31.104526,121.04523,0,51,39992.389375,2009-06-28,09:20:42
31.104208,121.045372,0,54,39992.3894328704,2009-06-28,09:20:47
31.103939,121.045508,0,52,39992.3894907407,2009-06-28,09:20:52
31.103717,121.045594,0,49,39992.3895486111,2009-06-28,09:20:57
31.103548,121.045671,0,50,39992.3896064815,2009-06-28,09:21:02
31.103487,121.045702,0,49,39992.3896643519,2009-06-28,09:21:07
31.10348,121.045712,0,50,39992.3897222222,2009-06-28,09:21:12
31.10348,121.045712,0,50,39992.3897800926,2009-06-28,09:21:17
31.103481,121.045711,0,50,39992.389837963,2009-06-28,09:21:22
31.10348,121.045711,0,50,39992.3898958333,2009-06-28,09:21:27
31.10348,121.04571,0,50,39992.3899537037,2009-06-28,09:21:32
31.103482,121.045709,0,50,39992.3900115741,2009-06-28,09:21:37
31.103483,121.045708,0,50,39992.3900694444,2009-06-28,09:21:42
31.103477,121.045709,0,50,39992.3901273148,2009-06-28,09:21:47
31.103479,121.045709,0,50,39992.3901851852,2009-06-28,09:21:52
31.103479,121.045709,0,50,39992.3902199074,2009-06-28,09:21:55
31.103482,121.045707,0,50,39992.3902430556,2009-06-28,09:21:57
31.103379,121.045748,0,52,39992.3903009259,2009-06-28,09:22:02
31.103181,121.045872,0,48,39992.3903587963,2009-06-28,09:22:07
31.102921,121.046046,0,45,39992.3904166667,2009-06-28,09:22:12
31.102581,121.046234,0,42,39992.390474537,2009-06-28,09:22:17
31.102152,121.046447,0,49,39992.3905324074,2009-06-28,09:22:22
31.101701,121.04666,0,50,39992.3905902778,2009-06-28,09:22:27
31.10124,121.046887,0,52,39992.3906481481,2009-06-28,09:22:32
31.100716,121.047144,0,52,39992.3907060185,2009-06-28,09:22:37
31.100161,121.047411,0,49,39992.3907638889,2009-06-28,09:22:42
31.099574,121.047691,0,47,39992.3908217593,2009-06-28,09:22:47
31.099001,121.047966,0,50,39992.3908796296,2009-06-28,09:22:52
31.098531,121.048166,0,56,39992.3909375,2009-06-28,09:22:57
31.098249,121.048313,0,61,39992.3909953704,2009-06-28,09:23:02
31.098085,121.04837,0,60,39992.3910532407,2009-06-28,09:23:07
31.09803,121.048368,0,63,39992.3911111111,2009-06-28,09:23:12
31.098007,121.048382,0,64,39992.3911689815,2009-06-28,09:23:17
31.097928,121.048457,0,63,39992.3912268518,2009-06-28,09:23:22
31.097893,121.048635,0,57,39992.3912847222,2009-06-28,09:23:27
31.097922,121.048911,0,50,39992.3913425926,2009-06-28,09:23:32
31.097997,121.04922,0,42,39992.391400463,2009-06-28,09:23:37
31.098065,121.049626,0,35,39992.3914583333,2009-06-28,09:23:42
31.098062,121.050094,0,33,39992.3915162037,2009-06-28,09:23:47
31.098002,121.050456,0,32,39992.3915740741,2009-06-28,09:23:52
31.097951,121.050602,0,31,39992.3916319444,2009-06-28,09:23:57
31.097946,121.050617,0,32,39992.3916898148,2009-06-28,09:24:02
31.097963,121.050735,0,31,39992.3917476852,2009-06-28,09:24:07
31.097912,121.050976,0,33,39992.3918055556,2009-06-28,09:24:12
31.097768,121.051301,0,40,39992.3918634259,2009-06-28,09:24:17
31.097545,121.051655,0,37,39992.3919212963,2009-06-28,09:24:22
31.097219,121.052073,0,38,39992.3919791667,2009-06-28,09:24:27
31.096871,121.052474,0,47,39992.392037037,2009-06-28,09:24:32
31.096526,121.052837,0,64,39992.3920949074,2009-06-28,09:24:37
31.096171,121.053155,0,73,39992.3921527778,2009-06-28,09:24:42
31.09574,121.053525,0,74,39992.3922106481,2009-06-28,09:24:47
31.095373,121.054042,0,68,39992.3922685185,2009-06-28,09:24:52
31.095299,121.054719,0,58,39992.3923263889,2009-06-28,09:24:57
31.095706,121.055184,0,45,39992.3923842593,2009-06-28,09:25:02
31.096336,121.05544,0,37,39992.3924421296,2009-06-28,09:25:07
31.0969,121.055832,0,36,39992.3925,2009-06-28,09:25:12
31.097374,121.056471,0,33,39992.3925578704,2009-06-28,09:25:17
31.097757,121.057284,0,36,39992.3926157407,2009-06-28,09:25:22
31.09813,121.058097,0,39,39992.3926736111,2009-06-28,09:25:27
31.098513,121.058975,0,37,39992.3927314815,2009-06-28,09:25:32
31.098928,121.059904,0,33,39992.3927893518,2009-06-28,09:25:37
31.099346,121.06079,0,34,39992.3928472222,2009-06-28,09:25:42
31.099758,121.061616,0,37,39992.3929050926,2009-06-28,09:25:47
31.100167,121.06247,0,33,39992.392962963,2009-06-28,09:25:52
31.100598,121.063343,0,26,39992.3930208333,2009-06-28,09:25:57
31.101072,121.064226,0,28,39992.3930787037,2009-06-28,09:26:02
31.101615,121.065147,0,30,39992.3931365741,2009-06-28,09:26:07
31.102168,121.066072,0,31,39992.3931944444,2009-06-28,09:26:12
31.102758,121.067002,0,36,39992.3932523148,2009-06-28,09:26:17
31.103373,121.067946,0,31,39992.3933101852,2009-06-28,09:26:22
31.104003,121.068891,0,27,39992.3933680556,2009-06-28,09:26:27
31.104642,121.069852,0,20,39992.3934259259,2009-06-28,09:26:32
31.105315,121.070856,0,20,39992.3934837963,2009-06-28,09:26:37
31.106,121.071881,0,20,39992.3935416667,2009-06-28,09:26:42
31.106693,121.072915,0,18,39992.393599537,2009-06-28,09:26:47
31.107402,121.073973,0,16,39992.3936574074,2009-06-28,09:26:52
31.108114,121.075049,0,13,39992.3937152778,2009-06-28,09:26:57
31.108838,121.076158,0,12,39992.3937731481,2009-06-28,09:27:02
31.109591,121.077294,0,10,39992.3938310185,2009-06-28,09:27:07
31.110387,121.078483,0,11,39992.3938888889,2009-06-28,09:27:12
31.111178,121.079676,0,13,39992.3939467593,2009-06-28,09:27:17
31.111972,121.080883,0,12,39992.3940046296,2009-06-28,09:27:22
31.112772,121.082078,0,11,39992.3940625,2009-06-28,09:27:27
31.113554,121.083257,0,10,39992.3941203704,2009-06-28,09:27:32
31.114348,121.08444,0,14,39992.3941782407,2009-06-28,09:27:37
31.11516,121.085652,0,17,39992.3942361111,2009-06-28,09:27:42
31.115992,121.086894,0,26,39992.3942939815,2009-06-28,09:27:47
31.116778,121.088094,0,32,39992.3943518519,2009-06-28,09:27:52
31.117581,121.089292,0,41,39992.3944097222,2009-06-28,09:27:57
31.118364,121.090479,0,40,39992.3944675926,2009-06-28,09:28:02
31.119154,121.091678,0,38,39992.394525463,2009-06-28,09:28:07
31.119946,121.092872,0,38,39992.3945833333,2009-06-28,09:28:12
31.120701,121.094032,0,36,39992.3946412037,2009-06-28,09:28:17
31.121471,121.095182,0,34,39992.3946990741,2009-06-28,09:28:22
31.122216,121.096326,0,29,39992.3947569444,2009-06-28,09:28:27
31.122961,121.097491,0,27,39992.3948148148,2009-06-28,09:28:32
31.123735,121.098657,0,29,39992.3948726852,2009-06-28,09:28:37
31.124525,121.099845,0,28,39992.3949305556,2009-06-28,09:28:42
31.125346,121.101075,0,22,39992.3949884259,2009-06-28,09:28:47
31.126159,121.10231,0,15,39992.3950462963,2009-06-28,09:28:52
31.126989,121.103553,0,14,39992.3951041667,2009-06-28,09:28:57
31.127865,121.104814,0,17,39992.395162037,2009-06-28,09:29:02
31.128705,121.106079,0,17,39992.3952199074,2009-06-28,09:29:07
31.129549,121.107344,0,21,39992.3952777778,2009-06-28,09:29:12
31.130384,121.108606,0,25,39992.3953356481,2009-06-28,09:29:17
31.131202,121.109844,0,31,39992.3953935185,2009-06-28,09:29:22
31.13205,121.111103,0,32,39992.3954513889,2009-06-28,09:29:27
31.132872,121.11236,0,31,39992.3955092593,2009-06-28,09:29:32
31.133646,121.113624,0,31,39992.3955671296,2009-06-28,09:29:37
31.134307,121.11492,0,29,39992.395625,2009-06-28,09:29:42
31.134894,121.116199,0,31,39992.3956828704,2009-06-28,09:29:47
31.135427,121.117493,0,34,39992.3957407407,2009-06-28,09:29:52
31.135914,121.118864,0,32,39992.3957986111,2009-06-28,09:29:57
31.136313,121.120276,0,38,39992.3958564815,2009-06-28,09:30:02
31.136667,121.12176,0,40,39992.3959143519,2009-06-28,09:30:07
31.136942,121.123293,0,38,39992.3959722222,2009-06-28,09:30:12
31.137127,121.124869,0,37,39992.3960300926,2009-06-28,09:30:17
31.137262,121.12645,0,42,39992.396087963,2009-06-28,09:30:22
31.137328,121.128074,0,41,39992.3961458333,2009-06-28,09:30:27
31.137361,121.129715,0,42,39992.3962037037,2009-06-28,09:30:32
31.137363,121.131365,0,39,39992.3962615741,2009-06-28,09:30:37
31.137355,121.133031,0,38,39992.3963194444,2009-06-28,09:30:42
31.137353,121.134673,0,33,39992.3963773148,2009-06-28,09:30:47
31.137352,121.136277,0,29,39992.3964351852,2009-06-28,09:30:52
31.137343,121.137812,0,25,39992.3964930556,2009-06-28,09:30:57
31.137319,121.139279,0,20,39992.3965509259,2009-06-28,09:31:02
31.137301,121.140711,0,22,39992.3966087963,2009-06-28,09:31:07
31.137297,121.142178,0,25,39992.3966666667,2009-06-28,09:31:12
31.137278,121.143616,0,24,39992.396724537,2009-06-28,09:31:17
31.13727,121.14499,0,23,39992.3967824074,2009-06-28,09:31:22
31.137278,121.146323,0,23,39992.3968402778,2009-06-28,09:31:27
31.137268,121.147651,0,23,39992.3968981481,2009-06-28,09:31:32
31.137263,121.148975,0,20,39992.3969560185,2009-06-28,09:31:37
31.137262,121.150282,0,22,39992.3970138889,2009-06-28,09:31:42
31.137274,121.151592,0,36,39992.3970717593,2009-06-28,09:31:47
31.137285,121.152869,0,44,39992.3971296296,2009-06-28,09:31:52
31.137276,121.154135,0,49,39992.3971875,2009-06-28,09:31:57
31.137291,121.155434,0,52,39992.3972453704,2009-06-28,09:32:02
31.137278,121.156711,0,58,39992.3973032407,2009-06-28,09:32:07
31.137269,121.157994,0,58,39992.3973611111,2009-06-28,09:32:12
31.137253,121.159281,0,55,39992.3974189815,2009-06-28,09:32:17
31.137229,121.160564,0,45,39992.3974768519,2009-06-28,09:32:22
31.137214,121.161895,0,30,39992.3975347222,2009-06-28,09:32:27
31.137207,121.163304,0,24,39992.3975925926,2009-06-28,09:32:32
31.137219,121.164768,0,22,39992.397650463,2009-06-28,09:32:37
31.137205,121.166255,0,17,39992.3977083333,2009-06-28,09:32:42
31.137206,121.167766,0,20,39992.3977662037,2009-06-28,09:32:47
31.137212,121.169263,0,32,39992.3978240741,2009-06-28,09:32:52
31.137209,121.170745,0,43,39992.3978819444,2009-06-28,09:32:57
31.137203,121.172224,0,39,39992.3979398148,2009-06-28,09:33:02
31.137198,121.173712,0,40,39992.3979976852,2009-06-28,09:33:07
31.137176,121.175158,0,37,39992.3980555556,2009-06-28,09:33:12
31.137184,121.17658,0,46,39992.3981134259,2009-06-28,09:33:17
31.137229,121.177974,0,48,39992.3981712963,2009-06-28,09:33:22
31.137326,121.1793,0,36,39992.3982291667,2009-06-28,09:33:27
31.137506,121.180468,0,32,39992.398287037,2009-06-28,09:33:32
31.13771,121.181534,0,27,39992.3983449074,2009-06-28,09:33:37
31.13794,121.182548,0,27,39992.3984027778,2009-06-28,09:33:42
31.138186,121.183496,0,20,39992.3984606481,2009-06-28,09:33:47
31.13848,121.184445,0,15,39992.3985185185,2009-06-28,09:33:52
31.138829,121.185395,0,10,39992.3985763889,2009-06-28,09:33:57
31.139231,121.186357,0,5,39992.3986342593,2009-06-28,09:34:02
31.139686,121.187332,0,8,39992.3986921296,2009-06-28,09:34:07
31.140175,121.188288,0,12,39992.39875,2009-06-28,09:34:12
31.140676,121.18927,0,18,39992.3988078704,2009-06-28,09:34:17
31.141195,121.190275,0,22,39992.3988657407,2009-06-28,09:34:22
31.141724,121.191311,0,24,39992.3989236111,2009-06-28,09:34:27
31.142286,121.19241,0,22,39992.3989814815,2009-06-28,09:34:32
31.142854,121.193581,0,17,39992.3990393518,2009-06-28,09:34:37
31.143409,121.194791,0,20,39992.3990972222,2009-06-28,09:34:42
31.143954,121.196082,0,23,39992.3991550926,2009-06-28,09:34:47
31.144484,121.197414,0,26,39992.399212963,2009-06-28,09:34:52
31.145002,121.198765,0,32,39992.3992708333,2009-06-28,09:34:57
31.145495,121.200155,0,36,39992.3993287037,2009-06-28,09:35:02
31.145959,121.201558,0,36,39992.3993865741,2009-06-28,09:35:07
31.14637,121.202977,0,38,39992.3994444444,2009-06-28,09:35:12
31.14676,121.204381,0,44,39992.3995023148,2009-06-28,09:35:17
31.14709,121.205744,0,47,39992.3995601852,2009-06-28,09:35:22
31.147385,121.207078,0,44,39992.3996180556,2009-06-28,09:35:27
31.147671,121.208396,0,50,39992.3996759259,2009-06-28,09:35:32
31.147913,121.209668,0,51,39992.3997337963,2009-06-28,09:35:37
31.148117,121.210903,0,45,39992.3997916667,2009-06-28,09:35:42
31.148309,121.212146,0,42,39992.399849537,2009-06-28,09:35:47
31.148473,121.213428,0,42,39992.3999074074,2009-06-28,09:35:52
31.148606,121.214722,0,33,39992.3999652778,2009-06-28,09:35:57
31.148719,121.216001,0,30,39992.4000231481,2009-06-28,09:36:02
31.148817,121.217255,0,22,39992.4000810185,2009-06-28,09:36:07
31.148889,121.218426,0,20,39992.4001388889,2009-06-28,09:36:12
31.148934,121.219517,0,28,39992.4001967593,2009-06-28,09:36:17
31.148952,121.220584,0,36,39992.4002546296,2009-06-28,09:36:22
31.148965,121.221689,0,41,39992.4003125,2009-06-28,09:36:27
31.148972,121.22279,0,43,39992.4003703704,2009-06-28,09:36:32
31.148957,121.223887,0,39,39992.4004282407,2009-06-28,09:36:37
31.148955,121.225043,0,52,39992.4004861111,2009-06-28,09:36:42
31.148942,121.226185,0,52,39992.4005439815,2009-06-28,09:36:47
31.148937,121.227354,0,53,39992.4006018518,2009-06-28,09:36:52
31.148923,121.228573,0,49,39992.4006597222,2009-06-28,09:36:57
31.148924,121.229853,0,47,39992.4007175926,2009-06-28,09:37:02
31.148914,121.231212,0,46,39992.400775463,2009-06-28,09:37:07
31.148903,121.232573,0,47,39992.4008333333,2009-06-28,09:37:12
31.148899,121.233909,0,46,39992.4008912037,2009-06-28,09:37:17
31.148901,121.235225,0,43,39992.4009490741,2009-06-28,09:37:22
31.148888,121.236555,0,38,39992.4010069444,2009-06-28,09:37:27
31.148879,121.237948,0,29,39992.4010648148,2009-06-28,09:37:32
31.148881,121.239378,0,37,39992.4011226852,2009-06-28,09:37:37
31.148877,121.240829,0,44,39992.4011805556,2009-06-28,09:37:42
31.148881,121.242274,0,53,39992.4012384259,2009-06-28,09:37:47
31.148872,121.243674,0,63,39992.4012962963,2009-06-28,09:37:52
31.14888,121.245093,0,64,39992.4013541667,2009-06-28,09:37:57
31.148886,121.246475,0,41,39992.401412037,2009-06-28,09:38:02
31.148942,121.247895,0,32,39992.4014699074,2009-06-28,09:38:07
31.149051,121.249306,0,29,39992.4015277778,2009-06-28,09:38:12
31.149188,121.250678,0,26,39992.4015856481,2009-06-28,09:38:17
31.149343,121.251994,0,21,39992.4016435185,2009-06-28,09:38:22
31.14951,121.25331,0,18,39992.4017013889,2009-06-28,09:38:27
31.149716,121.254645,0,17,39992.4017592593,2009-06-28,09:38:32
31.149951,121.255991,0,16,39992.4018171296,2009-06-28,09:38:37
31.150174,121.257301,0,13,39992.401875,2009-06-28,09:38:42
31.150392,121.258572,0,12,39992.4019328704,2009-06-28,09:38:47
31.150603,121.25979,0,10,39992.4019907407,2009-06-28,09:38:52
31.150784,121.260983,0,5,39992.4020486111,2009-06-28,09:38:57
31.150961,121.262147,0,0,39992.4021064815,2009-06-28,09:39:02
31.151123,121.26332,0,-3,39992.4021643519,2009-06-28,09:39:07
31.151312,121.264474,0,-3,39992.4022222222,2009-06-28,09:39:12
31.151529,121.265617,0,2,39992.4022800926,2009-06-28,09:39:17
31.151729,121.266749,0,11,39992.402337963,2009-06-28,09:39:22
31.151911,121.267886,0,15,39992.4023958333,2009-06-28,09:39:27
31.152105,121.269035,0,18,39992.4024537037,2009-06-28,09:39:32
31.152304,121.270211,0,15,39992.4025115741,2009-06-28,09:39:37
31.15249,121.271387,0,14,39992.4025694444,2009-06-28,09:39:42
31.152699,121.272583,0,5,39992.4026273148,2009-06-28,09:39:47
31.152899,121.273773,0,-3,39992.4026851852,2009-06-28,09:39:52
31.153082,121.274982,0,-13,39992.4027430556,2009-06-28,09:39:57
31.153249,121.276254,0,-23,39992.4028009259,2009-06-28,09:40:02
31.153465,121.277574,0,-27,39992.4028587963,2009-06-28,09:40:07
31.153665,121.27892,0,-29,39992.4029166667,2009-06-28,09:40:12
31.153906,121.280305,0,-27,39992.402974537,2009-06-28,09:40:17
31.154129,121.281704,0,-30,39992.4030324074,2009-06-28,09:40:22
31.154365,121.283145,0,-31,39992.4030902778,2009-06-28,09:40:27
31.154602,121.284589,0,-27,39992.4031481481,2009-06-28,09:40:32
31.154844,121.286005,0,-18,39992.4032060185,2009-06-28,09:40:37
31.155092,121.287404,0,-9,39992.4032638889,2009-06-28,09:40:42
31.155353,121.288774,0,1,39992.4033217593,2009-06-28,09:40:47
31.155623,121.290044,0,8,39992.4033796296,2009-06-28,09:40:52
31.155878,121.291121,0,17,39992.4034375,2009-06-28,09:40:57
31.156068,121.291998,0,25,39992.4034953704,2009-06-28,09:41:02
31.156225,121.292607,0,34,39992.4035532407,2009-06-28,09:41:07
31.156318,121.293009,0,35,39992.4036111111,2009-06-28,09:41:12
31.156381,121.293258,0,39,39992.4036689815,2009-06-28,09:41:17
31.156414,121.293363,0,41,39992.4037268519,2009-06-28,09:41:22
31.156438,121.293484,0,42,39992.4037847222,2009-06-28,09:41:27
31.156493,121.293672,0,42,39992.4038425926,2009-06-28,09:41:32
31.156539,121.293813,0,43,39992.403900463,2009-06-28,09:41:37
31.156571,121.293926,0,47,39992.4039583333,2009-06-28,09:41:42
31.156608,121.294043,0,48,39992.4040162037,2009-06-28,09:41:47
31.156647,121.294198,0,51,39992.4040740741,2009-06-28,09:41:52
31.1567,121.294388,0,52,39992.4041319444,2009-06-28,09:41:57
31.156736,121.294569,0,50,39992.4041898148,2009-06-28,09:42:02
31.156753,121.294655,0,46,39992.4042476852,2009-06-28,09:42:07
31.156796,121.294793,0,45,39992.4043055556,2009-06-28,09:42:12
31.156811,121.294846,0,45,39992.4043634259,2009-06-28,09:42:17
31.156815,121.294886,0,45,39992.4044212963,2009-06-28,09:42:22
31.156856,121.2951,0,39,39992.4044791667,2009-06-28,09:42:27
31.156906,121.295344,0,33,39992.404537037,2009-06-28,09:42:32
31.156983,121.295615,0,26,39992.4045949074,2009-06-28,09:42:37
31.157068,121.295897,0,20,39992.4046527778,2009-06-28,09:42:42
31.157138,121.296174,0,13,39992.4047106481,2009-06-28,09:42:47
31.157227,121.296459,0,12,39992.4047685185,2009-06-28,09:42:52
31.157324,121.29678,0,10,39992.4048263889,2009-06-28,09:42:57
31.157396,121.297076,0,0,39992.4048842593,2009-06-28,09:43:02
31.157454,121.297287,0,-4,39992.4049421296,2009-06-28,09:43:07
31.157505,121.297457,0,-3,39992.405,2009-06-28,09:43:12
31.157583,121.297672,0,-2,39992.4050578704,2009-06-28,09:43:17
31.157644,121.297924,0,1,39992.4051157407,2009-06-28,09:43:22
31.1577,121.298125,0,5,39992.4051736111,2009-06-28,09:43:27
31.157742,121.298279,0,9,39992.4052314815,2009-06-28,09:43:32
31.157717,121.298357,0,17,39992.4052893519,2009-06-28,09:43:37
31.1578,121.298542,0,29,39992.4053472222,2009-06-28,09:43:42
31.157897,121.298762,0,34,39992.4054050926,2009-06-28,09:43:47
31.157956,121.298956,0,35,39992.405462963,2009-06-28,09:43:52
31.15802,121.299149,0,35,39992.4055208333,2009-06-28,09:43:57
31.158061,121.299281,0,33,39992.4055787037,2009-06-28,09:44:02
31.158113,121.299421,0,32,39992.4056365741,2009-06-28,09:44:07
31.15817,121.299568,0,26,39992.4056944444,2009-06-28,09:44:12
31.158229,121.299714,0,25,39992.4057523148,2009-06-28,09:44:17
31.158287,121.299868,0,26,39992.4058101852,2009-06-28,09:44:22
31.158373,121.300181,0,24,39992.4058680556,2009-06-28,09:44:27
31.158469,121.300429,0,33,39992.4059259259,2009-06-28,09:44:32
31.158563,121.300666,0,39,39992.4059837963,2009-06-28,09:44:37
31.158645,121.300855,0,40,39992.4060416667,2009-06-28,09:44:42
31.158706,121.301019,0,51,39992.406099537,2009-06-28,09:44:47
31.15875,121.301164,0,59,39992.4061574074,2009-06-28,09:44:52
31.158788,121.301292,0,56,39992.4062152778,2009-06-28,09:44:57
31.15879,121.301342,0,50,39992.4062731481,2009-06-28,09:45:02
31.158794,121.301364,0,49,39992.4063310185,2009-06-28,09:45:07
31.15883,121.301453,0,47,39992.4063888889,2009-06-28,09:45:12
31.158876,121.301568,0,47,39992.4064467593,2009-06-28,09:45:17
31.158918,121.301698,0,45,39992.4065046296,2009-06-28,09:45:22
31.158949,121.301804,0,43,39992.4065625,2009-06-28,09:45:27
31.158977,121.301898,0,41,39992.4066203704,2009-06-28,09:45:32
31.159009,121.301988,0,40,39992.4066782407,2009-06-28,09:45:37
31.15905,121.302138,0,36,39992.4067361111,2009-06-28,09:45:42
31.159069,121.302232,0,30,39992.4067939815,2009-06-28,09:45:47
31.15911,121.302303,0,25,39992.4068518518,2009-06-28,09:45:52
31.15916,121.302452,0,20,39992.4069097222,2009-06-28,09:45:57
31.159197,121.302558,0,23,39992.4069675926,2009-06-28,09:46:02
31.15923,121.302686,0,27,39992.407025463,2009-06-28,09:46:07
31.159275,121.30284,0,28,39992.4070833333,2009-06-28,09:46:12
31.159339,121.303041,0,27,39992.4071412037,2009-06-28,09:46:17
31.159408,121.303232,0,26,39992.4071990741,2009-06-28,09:46:22
31.159459,121.3034,0,23,39992.4072569444,2009-06-28,09:46:27
31.159501,121.303598,0,18,39992.4073148148,2009-06-28,09:46:32
31.159564,121.303751,0,15,39992.4073726852,2009-06-28,09:46:37
31.159618,121.303882,0,15,39992.4074305556,2009-06-28,09:46:42
31.159643,121.304017,0,16,39992.4074884259,2009-06-28,09:46:47
31.159693,121.304132,0,18,39992.4075462963,2009-06-28,09:46:52
31.159704,121.304171,0,16,39992.4076041667,2009-06-28,09:46:57
31.159709,121.304189,0,15,39992.407662037,2009-06-28,09:47:02
31.159701,121.304307,0,12,39992.4077199074,2009-06-28,09:47:07
31.159749,121.304484,0,13,39992.4077777778,2009-06-28,09:47:12
31.159796,121.304654,0,17,39992.4078356481,2009-06-28,09:47:17
31.159841,121.304819,0,17,39992.4078935185,2009-06-28,09:47:22
31.159911,121.304998,0,23,39992.4079513889,2009-06-28,09:47:27
31.159961,121.305177,0,25,39992.4080092593,2009-06-28,09:47:32
31.15999,121.305302,0,20,39992.4080671296,2009-06-28,09:47:37
31.160043,121.305462,0,18,39992.408125,2009-06-28,09:47:42
31.160099,121.30562,0,12,39992.4081828704,2009-06-28,09:47:47
31.160126,121.305767,0,9,39992.4082407407,2009-06-28,09:47:52
31.160155,121.305928,0,5,39992.4082986111,2009-06-28,09:47:57
31.160279,121.306194,0,8,39992.4083564815,2009-06-28,09:48:02
31.160367,121.306424,0,13,39992.4084143518,2009-06-28,09:48:07
31.160439,121.306656,0,11,39992.4084722222,2009-06-28,09:48:12
31.160497,121.306841,0,12,39992.4085300926,2009-06-28,09:48:17
31.160566,121.307043,0,9,39992.408587963,2009-06-28,09:48:22
31.160628,121.307213,0,15,39992.4086458333,2009-06-28,09:48:27
31.160667,121.307441,0,19,39992.4087037037,2009-06-28,09:48:32
31.160677,121.307568,0,21,39992.4087615741,2009-06-28,09:48:37
31.160696,121.307664,0,18,39992.4088194444,2009-06-28,09:48:42
31.16075,121.30776,0,16,39992.4088773148,2009-06-28,09:48:47
31.160807,121.307906,0,14,39992.4089351852,2009-06-28,09:48:52
31.160813,121.307948,0,16,39992.4089930556,2009-06-28,09:48:57
31.160813,121.307948,0,16,39992.4090277778,2009-06-28,09:49:00
31.160816,121.307953,0,15,39992.4090509259,2009-06-28,09:49:02
31.160819,121.307964,0,15,39992.4091087963,2009-06-28,09:49:07
31.160819,121.307964,0,15,39992.4091435185,2009-06-28,09:49:10
31.160822,121.30797,0,15,39992.4091666667,2009-06-28,09:49:12
31.160828,121.308028,0,15,39992.409224537,2009-06-28,09:49:17
31.160884,121.308179,0,15,39992.4092824074,2009-06-28,09:49:22
31.160921,121.308259,0,27,39992.4093402778,2009-06-28,09:49:27
31.16092,121.308258,0,27,39992.4093981481,2009-06-28,09:49:32
31.160918,121.308252,0,27,39992.4094560185,2009-06-28,09:49:37
31.160918,121.308252,0,27,39992.4094907407,2009-06-28,09:49:40
31.160916,121.308249,0,27,39992.4095138889,2009-06-28,09:49:42
31.160925,121.308273,0,30,39992.4095717593,2009-06-28,09:49:47
31.160928,121.308299,0,33,39992.4096296296,2009-06-28,09:49:52
31.160937,121.308301,0,34,39992.4096875,2009-06-28,09:49:57
31.160937,121.308301,0,34,39992.4097222222,2009-06-28,09:50:00
31.160938,121.308304,0,34,39992.4097453704,2009-06-28,09:50:02
31.160942,121.308314,0,34,39992.4098032407,2009-06-28,09:50:07
31.160945,121.308323,0,34,39992.4098611111,2009-06-28,09:50:12
31.160946,121.308367,0,33,39992.4099189815,2009-06-28,09:50:17
31.160979,121.308417,0,32,39992.4099768519,2009-06-28,09:50:22
31.16099,121.308439,0,34,39992.4100347222,2009-06-28,09:50:27
31.16099,121.30845,0,36,39992.4100925926,2009-06-28,09:50:32
31.16099,121.30845,0,36,39992.4101273148,2009-06-28,09:50:35
31.160984,121.308449,0,36,39992.410150463,2009-06-28,09:50:37
31.160989,121.308459,0,36,39992.4102083333,2009-06-28,09:50:42
31.160992,121.308472,0,36,39992.4102662037,2009-06-28,09:50:47
31.160991,121.308517,0,35,39992.4103240741,2009-06-28,09:50:52
31.160995,121.308577,0,34,39992.4103819444,2009-06-28,09:50:57
31.161001,121.308607,0,33,39992.4104398148,2009-06-28,09:51:02
31.161001,121.308607,0,33,39992.410474537,2009-06-28,09:51:05
31.161002,121.308611,0,33,39992.4104976852,2009-06-28,09:51:07
31.161012,121.308626,0,34,39992.4105555556,2009-06-28,09:51:12
31.160996,121.30861,0,34,39992.4106134259,2009-06-28,09:51:17
31.160997,121.308612,0,34,39992.4106712963,2009-06-28,09:51:22
31.160997,121.308612,0,34,39992.4107060185,2009-06-28,09:51:25
31.160999,121.308619,0,34,39992.4107291667,2009-06-28,09:51:27
31.161,121.308642,0,34,39992.410787037,2009-06-28,09:51:32
31.161021,121.308687,0,34,39992.4108449074,2009-06-28,09:51:37
31.161052,121.308708,0,35,39992.4109027778,2009-06-28,09:51:42
31.161068,121.308718,0,35,39992.4109606481,2009-06-28,09:51:47
31.161069,121.308722,0,35,39992.4110185185,2009-06-28,09:51:52
31.161069,121.308722,0,35,39992.4110532407,2009-06-28,09:51:55
31.161071,121.308725,0,35,39992.4110763889,2009-06-28,09:51:57
31.161074,121.308735,0,35,39992.4111342593,2009-06-28,09:52:02
31.161074,121.308735,0,35,39992.4111689815,2009-06-28,09:52:05
31.161076,121.308743,0,35,39992.4111921296,2009-06-28,09:52:07
31.161082,121.308771,0,35,39992.41125,2009-06-28,09:52:12
31.161082,121.308771,0,35,39992.4112847222,2009-06-28,09:52:15
31.161086,121.308778,0,35,39992.4113078704,2009-06-28,09:52:17
31.161097,121.30877,0,36,39992.4113657407,2009-06-28,09:52:22
31.161095,121.308764,0,36,39992.4114236111,2009-06-28,09:52:27
31.161095,121.308764,0,36,39992.4114583333,2009-06-28,09:52:30
31.161095,121.308765,0,36,39992.4114814815,2009-06-28,09:52:32
31.1611,121.308795,0,37,39992.4115393519,2009-06-28,09:52:37
31.161135,121.308854,0,38,39992.4115972222,2009-06-28,09:52:42
31.161142,121.308896,0,38,39992.4116550926,2009-06-28,09:52:47
31.161147,121.308909,0,38,39992.411712963,2009-06-28,09:52:52
31.161147,121.308909,0,38,39992.4117476852,2009-06-28,09:52:55
31.16115,121.308915,0,38,39992.4117708333,2009-06-28,09:52:57
31.161159,121.308941,0,39,39992.4118287037,2009-06-28,09:53:02
31.161182,121.309083,0,37,39992.4118865741,2009-06-28,09:53:07
31.161257,121.309362,0,29,39992.4119444444,2009-06-28,09:53:12
31.161376,121.309657,0,21,39992.4120023148,2009-06-28,09:53:17
31.161513,121.30999,0,17,39992.4120601852,2009-06-28,09:53:22
31.161687,121.31042,0,13,39992.4121180556,2009-06-28,09:53:27
31.161851,121.310909,0,13,39992.4121759259,2009-06-28,09:53:32
31.16202,121.311447,0,15,39992.4122337963,2009-06-28,09:53:37
31.162212,121.312015,0,18,39992.4122916667,2009-06-28,09:53:42
31.162397,121.3126,0,18,39992.412349537,2009-06-28,09:53:47
31.162612,121.313235,0,21,39992.4124074074,2009-06-28,09:53:52
31.16282,121.313898,0,22,39992.4124652778,2009-06-28,09:53:57
31.163071,121.314632,0,21,39992.4125231481,2009-06-28,09:54:02
31.163341,121.31542,0,19,39992.4125810185,2009-06-28,09:54:07
31.163644,121.316274,0,17,39992.4126388889,2009-06-28,09:54:12
31.163989,121.317187,0,10,39992.4126967593,2009-06-28,09:54:17
31.164357,121.318146,0,10,39992.4127546296,2009-06-28,09:54:22
31.16473,121.319077,0,17,39992.4128125,2009-06-28,09:54:27
31.165102,121.319998,0,27,39992.4128703704,2009-06-28,09:54:32
31.16549,121.320955,0,34,39992.4129282407,2009-06-28,09:54:37
31.165895,121.321952,0,40,39992.4129861111,2009-06-28,09:54:42
31.166318,121.322985,0,43,39992.4130439815,2009-06-28,09:54:47
31.166742,121.324043,0,47,39992.4131018519,2009-06-28,09:54:52
31.167176,121.32512,0,47,39992.4131597222,2009-06-28,09:54:57
31.167615,121.326211,0,43,39992.4132175926,2009-06-28,09:55:02
31.168053,121.327311,0,49,39992.413275463,2009-06-28,09:55:07
31.168502,121.328448,0,59,39992.4133333333,2009-06-28,09:55:12
31.168956,121.329605,0,65,39992.4133912037,2009-06-28,09:55:17
31.169386,121.330776,0,68,39992.4134490741,2009-06-28,09:55:22
31.169761,121.331874,0,80,39992.4135069444,2009-06-28,09:55:27
31.170108,121.332863,0,81,39992.4135648148,2009-06-28,09:55:32
31.170416,121.333825,0,80,39992.4136226852,2009-06-28,09:55:37
31.170736,121.334827,0,80,39992.4136805556,2009-06-28,09:55:42
31.171087,121.335874,0,79,39992.4137384259,2009-06-28,09:55:47
31.171491,121.336939,0,76,39992.4137962963,2009-06-28,09:55:52
31.171955,121.338004,0,77,39992.4138541667,2009-06-28,09:55:57
31.17246,121.339061,0,76,39992.413912037,2009-06-28,09:56:02
31.172986,121.340078,0,75,39992.4139699074,2009-06-28,09:56:07
31.173542,121.341051,0,73,39992.4140277778,2009-06-28,09:56:12
31.174093,121.34194,0,70,39992.4140856481,2009-06-28,09:56:17
31.174638,121.342756,0,67,39992.4141435185,2009-06-28,09:56:22
31.175199,121.34352,0,62,39992.4142013889,2009-06-28,09:56:27
31.175773,121.344254,0,57,39992.4142592593,2009-06-28,09:56:32
31.176378,121.34498,0,54,39992.4143171296,2009-06-28,09:56:37
31.177001,121.345664,0,48,39992.414375,2009-06-28,09:56:42
31.177611,121.346298,0,46,39992.4144328704,2009-06-28,09:56:47
31.17823,121.346895,0,43,39992.4144907407,2009-06-28,09:56:52
31.178854,121.347491,0,39,39992.4145486111,2009-06-28,09:56:57
31.179483,121.34809,0,38,39992.4146064815,2009-06-28,09:57:02
31.180134,121.348717,0,37,39992.4146643518,2009-06-28,09:57:07
31.180753,121.349298,0,39,39992.4147222222,2009-06-28,09:57:12
31.181301,121.349821,0,39,39992.4147800926,2009-06-28,09:57:17
31.181864,121.350347,0,39,39992.414837963,2009-06-28,09:57:22
31.182411,121.350879,0,39,39992.4148958333,2009-06-28,09:57:27
31.182936,121.351403,0,40,39992.4149537037,2009-06-28,09:57:32
31.183442,121.351948,0,46,39992.4150115741,2009-06-28,09:57:37
31.183921,121.352519,0,51,39992.4150694444,2009-06-28,09:57:42
31.184377,121.35312,0,55,39992.4151273148,2009-06-28,09:57:47
31.184824,121.353779,0,57,39992.4151851852,2009-06-28,09:57:52
31.185256,121.354503,0,57,39992.4152430556,2009-06-28,09:57:57
31.185698,121.355311,0,56,39992.4153009259,2009-06-28,09:58:02
31.186103,121.356166,0,58,39992.4153587963,2009-06-28,09:58:07
31.186466,121.357026,0,60,39992.4154166667,2009-06-28,09:58:12
31.186721,121.357809,0,64,39992.415474537,2009-06-28,09:58:17
31.186935,121.358451,0,69,39992.4155324074,2009-06-28,09:58:22
31.187064,121.358853,0,72,39992.4155902778,2009-06-28,09:58:27
31.187112,121.359063,0,78,39992.4156481481,2009-06-28,09:58:32
31.187131,121.359197,0,76,39992.4157060185,2009-06-28,09:58:37
31.187126,121.359306,0,71,39992.4157638889,2009-06-28,09:58:42
31.187136,121.359395,0,74,39992.4158217593,2009-06-28,09:58:47
31.187174,121.359522,0,84,39992.4158796296,2009-06-28,09:58:52
31.187216,121.359639,0,87,39992.4159375,2009-06-28,09:58:57
31.18726,121.35974,0,89,39992.4159953704,2009-06-28,09:59:02
31.187289,121.35985,0,89,39992.4160532407,2009-06-28,09:59:07
31.187339,121.359985,0,90,39992.4161111111,2009-06-28,09:59:12
31.187386,121.360108,0,89,39992.4161689815,2009-06-28,09:59:17
31.187435,121.360244,0,87,39992.4162268518,2009-06-28,09:59:22
31.187491,121.360397,0,86,39992.4162847222,2009-06-28,09:59:27
31.187539,121.360533,0,84,39992.4163425926,2009-06-28,09:59:32
31.187576,121.360613,0,80,39992.416400463,2009-06-28,09:59:37
31.187598,121.360696,0,70,39992.4164583333,2009-06-28,09:59:42
31.187635,121.360824,0,65,39992.4165162037,2009-06-28,09:59:47
31.187675,121.360958,0,56,39992.4165740741,2009-06-28,09:59:52
31.18772,121.361085,0,54,39992.4166319444,2009-06-28,09:59:57
31.187761,121.361187,0,50,39992.4166898148,2009-06-28,10:00:02
31.187783,121.361254,0,52,39992.4167476852,2009-06-28,10:00:07
31.187833,121.361367,0,58,39992.4168055556,2009-06-28,10:00:12
31.187865,121.36146,0,59,39992.4168634259,2009-06-28,10:00:17
31.187903,121.361552,0,64,39992.4169212963,2009-06-28,10:00:22
31.187965,121.361652,0,70,39992.4169791667,2009-06-28,10:00:27
31.188028,121.361788,0,70,39992.417037037,2009-06-28,10:00:32
31.188051,121.361853,0,74,39992.4170949074,2009-06-28,10:00:37
31.188057,121.361872,0,76,39992.4171527778,2009-06-28,10:00:42
31.18806,121.361892,0,77,39992.4172106481,2009-06-28,10:00:47
31.18809,121.362022,0,74,39992.4172685185,2009-06-28,10:00:52
31.188113,121.362118,0,72,39992.4173263889,2009-06-28,10:00:57
31.188157,121.362241,0,74,39992.4173842593,2009-06-28,10:01:02
31.188219,121.362434,0,77,39992.4174421296,2009-06-28,10:01:07
31.188256,121.362553,0,82,39992.4175,2009-06-28,10:01:12
31.188287,121.362637,0,80,39992.4175578704,2009-06-28,10:01:17
31.18834,121.362753,0,81,39992.4176157407,2009-06-28,10:01:22
31.188393,121.362874,0,82,39992.4176736111,2009-06-28,10:01:27
31.188401,121.362971,0,83,39992.4177314815,2009-06-28,10:01:32
31.188447,121.363113,0,90,39992.4177893519,2009-06-28,10:01:37
31.188486,121.36327,0,86,39992.4178472222,2009-06-28,10:01:42
31.188517,121.363351,0,86,39992.4179050926,2009-06-28,10:01:47
31.188548,121.363388,0,88,39992.417962963,2009-06-28,10:01:52
31.188557,121.363435,0,87,39992.4180208333,2009-06-28,10:01:57
31.188571,121.36353,0,81,39992.4180787037,2009-06-28,10:02:02
31.188606,121.363687,0,79,39992.4181365741,2009-06-28,10:02:07
31.18863,121.363842,0,76,39992.4181944444,2009-06-28,10:02:12
31.188644,121.363951,0,76,39992.4182523148,2009-06-28,10:02:17
31.188706,121.364097,0,75,39992.4183101852,2009-06-28,10:02:22
31.188755,121.364253,0,70,39992.4183680556,2009-06-28,10:02:27
31.188816,121.364382,0,69,39992.4184259259,2009-06-28,10:02:32
31.18885,121.364499,0,57,39992.4184837963,2009-06-28,10:02:37
31.188878,121.364598,0,46,39992.4185416667,2009-06-28,10:02:42
31.188917,121.364716,0,41,39992.418599537,2009-06-28,10:02:47
31.188947,121.364817,0,34,39992.4186574074,2009-06-28,10:02:52
31.188979,121.364941,0,33,39992.4187152778,2009-06-28,10:02:57
31.189036,121.365066,0,36,39992.4187731481,2009-06-28,10:03:02
31.189086,121.365172,0,34,39992.4188310185,2009-06-28,10:03:07
31.189098,121.365284,0,24,39992.4188888889,2009-06-28,10:03:12
31.189117,121.365347,0,20,39992.4189467593,2009-06-28,10:03:17
31.189131,121.365401,0,23,39992.4190046296,2009-06-28,10:03:22
31.18917,121.365515,0,32,39992.4190625,2009-06-28,10:03:27
31.189222,121.365645,0,38,39992.4191203704,2009-06-28,10:03:32
31.189264,121.365742,0,46,39992.4191782407,2009-06-28,10:03:37
31.189315,121.365812,0,55,39992.4192361111,2009-06-28,10:03:42
31.189324,121.365907,0,62,39992.4192939815,2009-06-28,10:03:47
31.18936,121.366058,0,85,39992.4193518519,2009-06-28,10:03:52
31.189443,121.366201,0,103,39992.4194097222,2009-06-28,10:03:57
31.189487,121.366335,0,114,39992.4194675926,2009-06-28,10:04:02
31.189547,121.366468,0,130,39992.419525463,2009-06-28,10:04:07
31.189598,121.366619,0,131,39992.4195833333,2009-06-28,10:04:12
31.189625,121.366813,0,132,39992.4196412037,2009-06-28,10:04:17
31.189667,121.366993,0,129,39992.4196990741,2009-06-28,10:04:22
31.189727,121.367172,0,128,39992.4197569444,2009-06-28,10:04:27
31.189771,121.367307,0,117,39992.4198148148,2009-06-28,10:04:32
31.189814,121.367474,0,107,39992.4198726852,2009-06-28,10:04:37
31.189879,121.367648,0,98,39992.4199305556,2009-06-28,10:04:42
31.189923,121.367776,0,84,39992.4199884259,2009-06-28,10:04:47
31.189957,121.367853,0,81,39992.4200462963,2009-06-28,10:04:52
31.189997,121.367987,0,76,39992.4201041667,2009-06-28,10:04:57
31.190049,121.368165,0,71,39992.420162037,2009-06-28,10:05:02
31.190082,121.368269,0,68,39992.4202199074,2009-06-28,10:05:07
31.190118,121.368385,0,71,39992.4202777778,2009-06-28,10:05:12
31.190167,121.368534,0,78,39992.4203356481,2009-06-28,10:05:17
31.190198,121.368639,0,83,39992.4203935185,2009-06-28,10:05:22
31.190226,121.368742,0,82,39992.4204513889,2009-06-28,10:05:27
31.190262,121.368856,0,84,39992.4205092593,2009-06-28,10:05:32
31.190314,121.369008,0,80,39992.4205671296,2009-06-28,10:05:37
31.190352,121.369157,0,73,39992.420625,2009-06-28,10:05:42
31.190381,121.369218,0,57,39992.4206828704,2009-06-28,10:05:47
31.190399,121.369295,0,54,39992.4207407407,2009-06-28,10:05:52
31.190415,121.369357,0,51,39992.4207986111,2009-06-28,10:05:57
31.190427,121.369437,0,53,39992.4208564815,2009-06-28,10:06:02
31.190434,121.369515,0,60,39992.4209143519,2009-06-28,10:06:07
31.190486,121.369666,0,69,39992.4209722222,2009-06-28,10:06:12
31.190536,121.369881,0,94,39992.4210300926,2009-06-28,10:06:17
31.19064,121.370177,0,104,39992.421087963,2009-06-28,10:06:22
31.190789,121.370572,0,116,39992.4211458333,2009-06-28,10:06:27
31.190993,121.371114,0,125,39992.4212037037,2009-06-28,10:06:32
31.19121,121.371825,0,127,39992.4212615741,2009-06-28,10:06:37
31.191445,121.372556,0,125,39992.4213194444,2009-06-28,10:06:42
31.191714,121.373379,0,124,39992.4213773148,2009-06-28,10:06:47
31.192002,121.374289,0,122,39992.4214351852,2009-06-28,10:06:52
31.192306,121.375211,0,124,39992.4214930556,2009-06-28,10:06:57
31.192625,121.376212,0,107,39992.4215509259,2009-06-28,10:07:02
31.193007,121.377238,0,107,39992.4216087963,2009-06-28,10:07:07
31.193434,121.378272,0,118,39992.4216666667,2009-06-28,10:07:12
31.193946,121.379317,0,115,39992.421724537,2009-06-28,10:07:17
31.194457,121.380396,0,104,39992.4217824074,2009-06-28,10:07:22
31.195044,121.381478,0,93,39992.4218402778,2009-06-28,10:07:27
31.195668,121.382579,0,83,39992.4218981481,2009-06-28,10:07:32
31.19631,121.383666,0,79,39992.4219560185,2009-06-28,10:07:37
31.196954,121.384773,0,75,39992.4220138889,2009-06-28,10:07:42
31.197608,121.385874,0,73,39992.4220717593,2009-06-28,10:07:47
31.198222,121.386869,0,68,39992.4221296296,2009-06-28,10:07:52
31.198791,121.387854,0,68,39992.4221875,2009-06-28,10:07:57
31.199327,121.388804,0,65,39992.4222453704,2009-06-28,10:08:02
31.199808,121.389604,0,65,39992.4223032407,2009-06-28,10:08:07
31.200177,121.390238,0,60,39992.4223611111,2009-06-28,10:08:12
31.200428,121.390551,0,54,39992.4224189815,2009-06-28,10:08:17
31.200483,121.390568,0,54,39992.4224768518,2009-06-28,10:08:22
31.200487,121.390617,0,66,39992.4225347222,2009-06-28,10:08:27
31.200548,121.390762,0,73,39992.4225925926,2009-06-28,10:08:32
31.20067,121.390993,0,77,39992.422650463,2009-06-28,10:08:37
31.200838,121.391312,0,79,39992.4227083333,2009-06-28,10:08:42
31.200994,121.39167,0,80,39992.4227662037,2009-06-28,10:08:47
31.201132,121.391948,0,80,39992.4228240741,2009-06-28,10:08:52
31.201184,121.392129,0,81,39992.4228819444,2009-06-28,10:08:57
31.201248,121.392319,0,83,39992.4229398148,2009-06-28,10:09:02
31.201313,121.392526,0,89,39992.4229976852,2009-06-28,10:09:07
31.20135,121.392688,0,92,39992.4230555556,2009-06-28,10:09:12
31.201405,121.392912,0,94,39992.4231134259,2009-06-28,10:09:17
31.20147,121.393121,0,96,39992.4231712963,2009-06-28,10:09:22
31.20152,121.39329,0,95,39992.4232291667,2009-06-28,10:09:27
31.201571,121.393448,0,91,39992.423287037,2009-06-28,10:09:32
31.201629,121.393589,0,86,39992.4233449074,2009-06-28,10:09:37
31.201658,121.393735,0,92,39992.4234027778,2009-06-28,10:09:42
31.201683,121.393909,0,94,39992.4234606481,2009-06-28,10:09:47
31.201724,121.394056,0,89,39992.4235185185,2009-06-28,10:09:52
31.201766,121.394249,0,87,39992.4235763889,2009-06-28,10:09:57
31.201845,121.394589,0,88,39992.4236342593,2009-06-28,10:10:02
31.201959,121.394969,0,84,39992.4236921296,2009-06-28,10:10:07
31.202102,121.395474,0,87,39992.42375,2009-06-28,10:10:12
31.202244,121.396044,0,97,39992.4238078704,2009-06-28,10:10:17
31.202376,121.39667,0,87,39992.4238657407,2009-06-28,10:10:22
31.202543,121.397348,0,83,39992.4239236111,2009-06-28,10:10:27
31.20275,121.398126,0,86,39992.4239814815,2009-06-28,10:10:32
31.202973,121.398997,0,85,39992.4240393518,2009-06-28,10:10:37
31.203198,121.39987,0,83,39992.4240972222,2009-06-28,10:10:42
31.203474,121.400778,0,79,39992.4241550926,2009-06-28,10:10:47
31.203877,121.401668,0,74,39992.424212963,2009-06-28,10:10:52
31.204408,121.402479,0,74,39992.4242708333,2009-06-28,10:10:57
31.204956,121.403255,0,75,39992.4243287037,2009-06-28,10:11:02
31.20551,121.404007,0,78,39992.4243865741,2009-06-28,10:11:07
31.206021,121.404797,0,82,39992.4244444444,2009-06-28,10:11:12
31.206515,121.405538,0,86,39992.4245023148,2009-06-28,10:11:17
31.20694,121.406125,0,88,39992.4245601852,2009-06-28,10:11:22
31.207187,121.40665,0,87,39992.4246180556,2009-06-28,10:11:27
31.207045,121.407095,0,78,39992.4246759259,2009-06-28,10:11:32
31.206628,121.407357,0,73,39992.4247337963,2009-06-28,10:11:37
31.206048,121.40745,0,80,39992.4247916667,2009-06-28,10:11:42
31.205291,121.407551,0,77,39992.424849537,2009-06-28,10:11:47
31.204478,121.407706,0,88,39992.4249074074,2009-06-28,10:11:52
31.20366,121.407947,0,100,39992.4249652778,2009-06-28,10:11:57
31.202837,121.408259,0,119,39992.4250231481,2009-06-28,10:12:02
31.20199,121.408658,0,141,39992.4250810185,2009-06-28,10:12:07
31.201259,121.409091,0,158,39992.4251388889,2009-06-28,10:12:12
31.200567,121.409517,0,173,39992.4251967593,2009-06-28,10:12:17
31.199986,121.409894,0,183,39992.4252546296,2009-06-28,10:12:22
31.199509,121.410225,0,192,39992.4253125,2009-06-28,10:12:27
31.199061,121.410584,0,205,39992.4253703704,2009-06-28,10:12:32
31.198533,121.410999,0,215,39992.4254282407,2009-06-28,10:12:37
31.197992,121.411394,0,245,39992.4254861111,2009-06-28,10:12:42
31.197395,121.411916,0,254,39992.4255439815,2009-06-28,10:12:47
31.196736,121.412399,0,254,39992.4256018519,2009-06-28,10:12:52
31.196062,121.412901,0,254,39992.4256597222,2009-06-28,10:12:57
31.195329,121.413441,0,258,39992.4257175926,2009-06-28,10:13:02
31.194552,121.414071,0,259,39992.425775463,2009-06-28,10:13:07
31.193754,121.414685,0,259,39992.4258333333,2009-06-28,10:13:12
31.192957,121.415281,0,259,39992.4258912037,2009-06-28,10:13:17
31.192128,121.415878,0,249,39992.4259490741,2009-06-28,10:13:22
31.191283,121.416457,0,239,39992.4260069444,2009-06-28,10:13:27
31.190496,121.416997,0,234,39992.4260648148,2009-06-28,10:13:32
31.189714,121.417561,0,226,39992.4261226852,2009-06-28,10:13:37
31.188932,121.418084,0,215,39992.4261805556,2009-06-28,10:13:42
31.188255,121.418572,0,207,39992.4262384259,2009-06-28,10:13:47
31.187583,121.419054,0,198,39992.4262962963,2009-06-28,10:13:52
31.186986,121.419477,0,196,39992.4263541667,2009-06-28,10:13:57
31.186387,121.419903,0,187,39992.426412037,2009-06-28,10:14:02
31.18581,121.420331,0,182,39992.4264699074,2009-06-28,10:14:07
31.185312,121.420776,0,171,39992.4265277778,2009-06-28,10:14:12
31.184862,121.421248,0,168,39992.4265856481,2009-06-28,10:14:17
31.184419,121.421985,0,160,39992.4266435185,2009-06-28,10:14:22
31.183838,121.422672,0,135,39992.4267013889,2009-06-28,10:14:27
31.183716,121.42353,0,133,39992.4267592593,2009-06-28,10:14:32
31.183598,121.424429,0,135,39992.4268171296,2009-06-28,10:14:37
31.183491,121.425088,0,119,39992.426875,2009-06-28,10:14:42
31.183424,121.425686,0,113,39992.4269328704,2009-06-28,10:14:47
31.183264,121.426301,0,104,39992.4269907407,2009-06-28,10:14:52
31.183077,121.426885,0,103,39992.4270486111,2009-06-28,10:14:57
31.182874,121.427381,0,108,39992.4271064815,2009-06-28,10:15:02
31.182653,121.427909,0,102,39992.4271643519,2009-06-28,10:15:07
31.182297,121.428496,0,102,39992.4272222222,2009-06-28,10:15:12
31.182014,121.429117,0,106,39992.4272800926,2009-06-28,10:15:17
31.181707,121.429819,0,99,39992.427337963,2009-06-28,10:15:22
31.181416,121.430524,0,111,39992.4273958333,2009-06-28,10:15:27
31.181173,121.431237,0,120,39992.4274537037,2009-06-28,10:15:32
31.180891,121.432021,0,111,39992.4275115741,2009-06-28,10:15:37
31.180583,121.432872,0,99,39992.4275694444,2009-06-28,10:15:42
31.180324,121.433618,0,90,39992.4276273148,2009-06-28,10:15:47
31.180141,121.434186,0,84,39992.4276851852,2009-06-28,10:15:52
31.179945,121.434802,0,88,39992.4277430556,2009-06-28,10:15:57
31.179735,121.435465,0,89,39992.4278009259,2009-06-28,10:16:02
31.179516,121.43616,0,91,39992.4278587963,2009-06-28,10:16:07
31.179274,121.43693,0,91,39992.4279166667,2009-06-28,10:16:12
31.179013,121.43762,0,91,39992.427974537,2009-06-28,10:16:17
31.178687,121.438192,0,94,39992.4280324074,2009-06-28,10:16:22
31.178306,121.438797,0,93,39992.4280902778,2009-06-28,10:16:27
31.177883,121.439251,0,92,39992.4281481481,2009-06-28,10:16:32
31.177266,121.439583,0,94,39992.4282060185,2009-06-28,10:16:37
31.176878,121.439797,0,99,39992.4282638889,2009-06-28,10:16:42
31.176506,121.440018,0,105,39992.4283217593,2009-06-28,10:16:47
31.176416,121.440046,0,109,39992.4283796296,2009-06-28,10:16:52
31.176408,121.440043,0,109,39992.4284375,2009-06-28,10:16:57
31.176407,121.440043,0,109,39992.4284953704,2009-06-28,10:17:02
31.176406,121.440043,0,109,39992.4285532407,2009-06-28,10:17:07
31.176406,121.440043,0,109,39992.4286111111,2009-06-28,10:17:12
31.176404,121.440047,0,109,39992.4286689815,2009-06-28,10:17:17
31.176402,121.440051,0,109,39992.4287268519,2009-06-28,10:17:22
31.176405,121.440044,0,109,39992.4287847222,2009-06-28,10:17:27
31.176406,121.440041,0,109,39992.4288425926,2009-06-28,10:17:32
31.176406,121.440041,0,109,39992.4288773148,2009-06-28,10:17:35
31.176407,121.44004,0,109,39992.428900463,2009-06-28,10:17:37
31.176403,121.44005,0,109,39992.4289583333,2009-06-28,10:17:42
31.176405,121.440049,0,109,39992.4290162037,2009-06-28,10:17:47
31.176407,121.440044,0,109,39992.4290740741,2009-06-28,10:17:52
31.17641,121.440039,0,109,39992.4291319444,2009-06-28,10:17:57
31.17641,121.440039,0,109,39992.4291666667,2009-06-28,10:18:00
31.17641,121.440038,0,109,39992.4291898148,2009-06-28,10:18:02
31.176397,121.440034,0,109,39992.4292476852,2009-06-28,10:18:07
31.176234,121.440194,0,106,39992.4293055556,2009-06-28,10:18:12
31.176074,121.440473,0,104,39992.4293634259,2009-06-28,10:18:17
31.175911,121.440789,0,105,39992.4294212963,2009-06-28,10:18:22
31.175728,121.441162,0,107,39992.4294791667,2009-06-28,10:18:27
31.175575,121.441587,0,110,39992.429537037,2009-06-28,10:18:32
31.17548,121.442026,0,112,39992.4295949074,2009-06-28,10:18:37
31.175416,121.442396,0,113,39992.4296527778,2009-06-28,10:18:42
31.175307,121.442837,0,112,39992.4297106481,2009-06-28,10:18:47
31.175295,121.443186,0,112,39992.4297685185,2009-06-28,10:18:52
31.175312,121.443444,0,110,39992.4298263889,2009-06-28,10:18:57
31.175276,121.443612,0,111,39992.4298842593,2009-06-28,10:19:02
31.175246,121.443689,0,111,39992.4299421296,2009-06-28,10:19:07
31.17524,121.443699,0,112,39992.43,2009-06-28,10:19:12
31.175241,121.443712,0,112,39992.4300578704,2009-06-28,10:19:17
31.175251,121.443876,0,112,39992.4301157407,2009-06-28,10:19:22
31.175396,121.444081,0,109,39992.4301736111,2009-06-28,10:19:27
31.175538,121.444019,0,106,39992.4302314815,2009-06-28,10:19:32
31.175718,121.443858,0,104,39992.4302893518,2009-06-28,10:19:37
31.175924,121.443655,0,101,39992.4303472222,2009-06-28,10:19:42
31.176218,121.4434,0,99,39992.4304050926,2009-06-28,10:19:47
31.176567,121.443102,0,99,39992.430462963,2009-06-28,10:19:52
31.176972,121.442792,0,97,39992.4305208333,2009-06-28,10:19:57
31.177405,121.442416,0,94,39992.4305787037,2009-06-28,10:20:02
31.177852,121.442008,0,92,39992.4306365741,2009-06-28,10:20:07
31.17835,121.441606,0,91,39992.4306944444,2009-06-28,10:20:12
31.178874,121.441246,0,91,39992.4307523148,2009-06-28,10:20:17
31.179392,121.440922,0,90,39992.4308101852,2009-06-28,10:20:22
31.179803,121.44066,0,89,39992.4308680556,2009-06-28,10:20:27
31.180209,121.440587,0,88,39992.4309259259,2009-06-28,10:20:32
31.180645,121.440499,0,89,39992.4309837963,2009-06-28,10:20:37
31.181037,121.440426,0,88,39992.4310416667,2009-06-28,10:20:42
31.181434,121.440346,0,86,39992.431099537,2009-06-28,10:20:47
31.181651,121.440297,0,73,39992.4311574074,2009-06-28,10:20:52
31.181878,121.440274,0,67,39992.4312152778,2009-06-28,10:20:57
31.18198,121.440277,0,62,39992.4312731481,2009-06-28,10:21:02
31.182037,121.440247,0,60,39992.4313310185,2009-06-28,10:21:07
31.182048,121.440221,0,58,39992.4313888889,2009-06-28,10:21:12
31.182065,121.44019,0,56,39992.4314467593,2009-06-28,10:21:17
31.18208,121.440163,0,55,39992.4315046296,2009-06-28,10:21:22
31.182089,121.440149,0,53,39992.4315625,2009-06-28,10:21:27
31.182088,121.440152,0,53,39992.4316203704,2009-06-28,10:21:32
31.182084,121.440156,0,53,39992.4316782407,2009-06-28,10:21:37
31.182084,121.440156,0,53,39992.431712963,2009-06-28,10:21:40
31.182079,121.440163,0,53,39992.4317361111,2009-06-28,10:21:42
31.18207,121.440182,0,52,39992.4317939815,2009-06-28,10:21:47
31.182078,121.44017,0,53,39992.4318518518,2009-06-28,10:21:52
31.182085,121.440161,0,53,39992.4319097222,2009-06-28,10:21:57
31.182086,121.44016,0,54,39992.4319675926,2009-06-28,10:22:02
31.182088,121.44016,0,55,39992.432025463,2009-06-28,10:22:07
31.182088,121.44016,0,55,39992.4320601852,2009-06-28,10:22:10
31.182086,121.440165,0,55,39992.4320833333,2009-06-28,10:22:12
31.182079,121.440174,0,55,39992.4321412037,2009-06-28,10:22:17
31.182076,121.440179,0,56,39992.4321990741,2009-06-28,10:22:22
31.182076,121.440179,0,56,39992.4322337963,2009-06-28,10:22:25
31.182077,121.440179,0,56,39992.4322569444,2009-06-28,10:22:27
31.182085,121.440169,0,56,39992.4323148148,2009-06-28,10:22:32
31.182085,121.440169,0,56,39992.432349537,2009-06-28,10:22:35
31.18209,121.440164,0,57,39992.4323726852,2009-06-28,10:22:37
31.182114,121.440148,0,57,39992.4324305556,2009-06-28,10:22:42
31.182141,121.440132,0,58,39992.4324884259,2009-06-28,10:22:47
31.182187,121.440124,0,60,39992.4325462963,2009-06-28,10:22:52
31.182278,121.440074,0,65,39992.4326041667,2009-06-28,10:22:57
31.182334,121.440049,0,68,39992.432662037,2009-06-28,10:23:02
31.182434,121.439898,0,71,39992.4327199074,2009-06-28,10:23:07
31.182315,121.439478,0,74,39992.4327777778,2009-06-28,10:23:12
31.182052,121.43912,0,75,39992.4328356481,2009-06-28,10:23:17
31.181747,121.438726,0,76,39992.4328935185,2009-06-28,10:23:22
31.181464,121.438347,0,75,39992.4329513889,2009-06-28,10:23:27
31.18132,121.438142,0,72,39992.4330092593,2009-06-28,10:23:32
31.181196,121.438068,0,71,39992.4330671296,2009-06-28,10:23:37
31.181159,121.437999,0,65,39992.433125,2009-06-28,10:23:42
31.181221,121.437952,0,58,39992.4331828704,2009-06-28,10:23:47
31.181294,121.437935,0,53,39992.4332407407,2009-06-28,10:23:52
31.181297,121.437953,0,51,39992.4332986111,2009-06-28,10:23:57
31.1813,121.437949,0,51,39992.4333564815,2009-06-28,10:24:02
31.181304,121.437943,0,51,39992.4334143519,2009-06-28,10:24:07
31.181304,121.437942,0,51,39992.4334722222,2009-06-28,10:24:12
31.181307,121.437939,0,51,39992.4335300926,2009-06-28,10:24:17
31.18131,121.437933,0,51,39992.433587963,2009-06-28,10:24:22
31.181312,121.43793,0,51,39992.4336458333,2009-06-28,10:24:27
31.181307,121.437938,0,51,39992.4337037037,2009-06-28,10:24:32
31.181311,121.437934,0,52,39992.4337615741,2009-06-28,10:24:37
31.181311,121.437934,0,52,39992.4337962963,2009-06-28,10:24:40
31.181311,121.437935,0,52,39992.4338194444,2009-06-28,10:24:42
31.181319,121.437925,0,52,39992.4338773148,2009-06-28,10:24:47
31.181323,121.437923,0,52,39992.4339351852,2009-06-28,10:24:52
31.181323,121.437924,0,52,39992.4339930556,2009-06-28,10:24:57
31.181323,121.437924,0,52,39992.4340277778,2009-06-28,10:25:00
31.18132,121.43793,0,52,39992.4340509259,2009-06-28,10:25:02
31.181306,121.437934,0,51,39992.4341087963,2009-06-28,10:25:07
31.181271,121.437934,0,51,39992.4341666667,2009-06-28,10:25:12
31.181244,121.437928,0,50,39992.434224537,2009-06-28,10:25:17
31.181215,121.437913,0,49,39992.4342824074,2009-06-28,10:25:22
31.181196,121.437907,0,49,39992.4343402778,2009-06-28,10:25:27
31.181178,121.437891,0,48,39992.4343981481,2009-06-28,10:25:32
31.181151,121.437877,0,48,39992.4344560185,2009-06-28,10:25:37
31.181129,121.437863,0,47,39992.4345138889,2009-06-28,10:25:42
31.181105,121.437836,0,46,39992.4345717593,2009-06-28,10:25:47
31.181082,121.437802,0,45,39992.4346296296,2009-06-28,10:25:52
31.181051,121.437764,0,44,39992.4346875,2009-06-28,10:25:57
31.181012,121.437724,0,44,39992.4347453704,2009-06-28,10:26:02
31.180975,121.437683,0,43,39992.4348032407,2009-06-28,10:26:07
31.180933,121.437655,0,44,39992.4348611111,2009-06-28,10:26:12
31.180898,121.437624,0,43,39992.4349189815,2009-06-28,10:26:17
31.180864,121.437585,0,41,39992.4349768519,2009-06-28,10:26:22
31.180823,121.437548,0,41,39992.4350347222,2009-06-28,10:26:27
31.180801,121.437509,0,41,39992.4350925926,2009-06-28,10:26:32
31.180774,121.437475,0,41,39992.435150463,2009-06-28,10:26:37
31.180746,121.437428,0,41,39992.4352083333,2009-06-28,10:26:42
31.180719,121.437384,0,41,39992.4352662037,2009-06-28,10:26:47
31.180688,121.437332,0,42,39992.4353240741,2009-06-28,10:26:52
31.180666,121.437285,0,42,39992.4353819444,2009-06-28,10:26:57
31.180639,121.437248,0,42,39992.4354398148,2009-06-28,10:27:02
31.180605,121.437217,0,42,39992.4354976852,2009-06-28,10:27:07
31.180571,121.437193,0,42,39992.4355555556,2009-06-28,10:27:12
31.180536,121.437136,0,43,39992.4356134259,2009-06-28,10:27:17
31.180505,121.437079,0,43,39992.4356712963,2009-06-28,10:27:22
31.180475,121.437042,0,44,39992.4357291667,2009-06-28,10:27:27
31.180442,121.437003,0,44,39992.435787037,2009-06-28,10:27:32
31.180414,121.436976,0,43,39992.4358449074,2009-06-28,10:27:37
31.180384,121.436919,0,44,39992.4359027778,2009-06-28,10:27:42
31.180351,121.436874,0,44,39992.4359606481,2009-06-28,10:27:47
31.180317,121.436825,0,43,39992.4360185185,2009-06-28,10:27:52
31.180293,121.43677,0,44,39992.4360763889,2009-06-28,10:27:57
31.180282,121.436729,0,47,39992.4361342593,2009-06-28,10:28:02
31.180263,121.436679,0,48,39992.4361921296,2009-06-28,10:28:07
31.180251,121.436622,0,50,39992.43625,2009-06-28,10:28:12
31.180238,121.436563,0,49,39992.4363078704,2009-06-28,10:28:17
31.1802,121.436513,0,50,39992.4363657407,2009-06-28,10:28:22
31.180169,121.436464,0,51,39992.4364236111,2009-06-28,10:28:27
31.180159,121.436407,0,53,39992.4364814815,2009-06-28,10:28:32
31.180151,121.436376,0,53,39992.4365393519,2009-06-28,10:28:37
31.180127,121.436337,0,54,39992.4365972222,2009-06-28,10:28:42
31.180121,121.436274,0,54,39992.4366550926,2009-06-28,10:28:47
31.180114,121.43617,0,55,39992.436712963,2009-06-28,10:28:52
31.180088,121.436093,0,55,39992.4367708333,2009-06-28,10:28:57
31.180087,121.436015,0,56,39992.4368287037,2009-06-28,10:29:02
31.180063,121.435922,0,56,39992.4368865741,2009-06-28,10:29:07
31.180075,121.435845,0,57,39992.4369444444,2009-06-28,10:29:12
31.180085,121.435828,0,59,39992.4370023148,2009-06-28,10:29:17
31.180078,121.435872,0,62,39992.4370601852,2009-06-28,10:29:22
31.180079,121.435835,0,66,39992.4371180556,2009-06-28,10:29:27
31.180076,121.435796,0,69,39992.4371759259,2009-06-28,10:29:32
31.180073,121.435735,0,70,39992.4372337963,2009-06-28,10:29:37
31.18007,121.435683,0,73,39992.4372916667,2009-06-28,10:29:42
31.180094,121.435597,0,75,39992.437349537,2009-06-28,10:29:47
31.180114,121.435539,0,79,39992.4374074074,2009-06-28,10:29:52
31.180153,121.435487,0,84,39992.4374652778,2009-06-28,10:29:57
31.180171,121.435421,0,86,39992.4375231481,2009-06-28,10:30:02
31.180196,121.435355,0,89,39992.4375810185,2009-06-28,10:30:07
31.180196,121.435298,0,89,39992.4376388889,2009-06-28,10:30:12
31.180197,121.435254,0,89,39992.4376967593,2009-06-28,10:30:17
31.180201,121.435224,0,87,39992.4377546296,2009-06-28,10:30:22
31.180219,121.435194,0,85,39992.4378125,2009-06-28,10:30:27
31.180241,121.435158,0,86,39992.4378703704,2009-06-28,10:30:32
31.180275,121.435112,0,87,39992.4379282407,2009-06-28,10:30:37
31.180299,121.435061,0,86,39992.4379861111,2009-06-28,10:30:42
31.180326,121.435026,0,89,39992.4380439815,2009-06-28,10:30:47
31.180347,121.434982,0,90,39992.4381018518,2009-06-28,10:30:52
31.180375,121.434915,0,89,39992.4381597222,2009-06-28,10:30:57
31.180397,121.434877,0,88,39992.4382175926,2009-06-28,10:31:02
31.180425,121.434836,0,84,39992.438275463,2009-06-28,10:31:07
31.180455,121.434787,0,81,39992.4383333333,2009-06-28,10:31:12
31.180477,121.434739,0,85,39992.4383912037,2009-06-28,10:31:17
31.180509,121.434692,0,85,39992.4384490741,2009-06-28,10:31:22
31.180532,121.434653,0,86,39992.4385069444,2009-06-28,10:31:27
31.180554,121.434607,0,87,39992.4385648148,2009-06-28,10:31:32
31.180576,121.434574,0,88,39992.4386226852,2009-06-28,10:31:37
31.180618,121.434512,0,88,39992.4386805556,2009-06-28,10:31:42
31.180653,121.434456,0,82,39992.4387384259,2009-06-28,10:31:47
31.180677,121.434416,0,78,39992.4387962963,2009-06-28,10:31:52
31.180695,121.434365,0,76,39992.4388541667,2009-06-28,10:31:57
31.180732,121.43432,0,71,39992.438912037,2009-06-28,10:32:02
31.180764,121.434272,0,64,39992.4389699074,2009-06-28,10:32:07
31.180797,121.434229,0,59,39992.4390277778,2009-06-28,10:32:12
31.180837,121.434177,0,54,39992.4390856481,2009-06-28,10:32:17
31.180867,121.434128,0,50,39992.4391435185,2009-06-28,10:32:22
31.18089,121.434076,0,45,39992.4392013889,2009-06-28,10:32:27
31.180916,121.434035,0,43,39992.4392592593,2009-06-28,10:32:32
31.180932,121.433983,0,46,39992.4393171296,2009-06-28,10:32:37
31.180968,121.433946,0,44,39992.439375,2009-06-28,10:32:42
31.180994,121.433899,0,45,39992.4394328704,2009-06-28,10:32:47
31.181012,121.433857,0,45,39992.4394907407,2009-06-28,10:32:52
31.181036,121.433799,0,47,39992.4395486111,2009-06-28,10:32:57
31.181057,121.433743,0,49,39992.4396064815,2009-06-28,10:33:02
31.181079,121.433691,0,53,39992.4396643518,2009-06-28,10:33:07
31.181105,121.433641,0,52,39992.4397222222,2009-06-28,10:33:12
31.181138,121.433613,0,50,39992.4397800926,2009-06-28,10:33:17
31.181176,121.433554,0,51,39992.439837963,2009-06-28,10:33:22
31.181195,121.433507,0,50,39992.4398958333,2009-06-28,10:33:27
31.181214,121.433459,0,53,39992.4399537037,2009-06-28,10:33:32
31.181242,121.433404,0,54,39992.4400115741,2009-06-28,10:33:37
31.181261,121.433352,0,55,39992.4400694444,2009-06-28,10:33:42
31.181265,121.433334,0,55,39992.4401273148,2009-06-28,10:33:47
31.18124,121.433314,0,55,39992.4401851852,2009-06-28,10:33:52
31.18119,121.43326,0,54,39992.4402430556,2009-06-28,10:33:57
31.181136,121.433208,0,53,39992.4403009259,2009-06-28,10:34:02
31.181082,121.433172,0,50,39992.4403587963,2009-06-28,10:34:07
31.181044,121.433119,0,50,39992.4404166667,2009-06-28,10:34:12
31.181004,121.433052,0,49,39992.440474537,2009-06-28,10:34:17
31.180968,121.43301,0,48,39992.4405324074,2009-06-28,10:34:22
31.180926,121.432992,0,49,39992.4405902778,2009-06-28,10:34:27
31.180888,121.433004,0,47,39992.4406481481,2009-06-28,10:34:32
31.180845,121.433044,0,43,39992.4407060185,2009-06-28,10:34:37
31.180791,121.433052,0,43,39992.4407638889,2009-06-28,10:34:42
31.18073,121.433055,0,42,39992.4408217593,2009-06-28,10:34:47
31.180658,121.433062,0,41,39992.4408796296,2009-06-28,10:34:52
31.180604,121.433037,0,40,39992.4409375,2009-06-28,10:34:57
31.180544,121.433029,0,40,39992.4409953704,2009-06-28,10:35:02
31.180515,121.432983,0,39,39992.4410532407,2009-06-28,10:35:07
31.180466,121.432952,0,42,39992.4411111111,2009-06-28,10:35:12
31.180451,121.432891,0,44,39992.4411689815,2009-06-28,10:35:17
31.180406,121.432841,0,43,39992.4412268519,2009-06-28,10:35:22
31.180387,121.432795,0,43,39992.4412847222,2009-06-28,10:35:27
31.180392,121.432737,0,42,39992.4413425926,2009-06-28,10:35:32
31.18038,121.432698,0,41,39992.441400463,2009-06-28,10:35:37
31.180379,121.432642,0,45,39992.4414583333,2009-06-28,10:35:42
31.180366,121.432567,0,45,39992.4415162037,2009-06-28,10:35:47
31.18037,121.432501,0,49,39992.4415740741,2009-06-28,10:35:52
31.180374,121.432441,0,58,39992.4416319444,2009-06-28,10:35:57
31.18038,121.432393,0,64,39992.4416898148,2009-06-28,10:36:02
31.180369,121.432345,0,68,39992.4417476852,2009-06-28,10:36:07
31.180389,121.432311,0,71,39992.4418055556,2009-06-28,10:36:12
31.180384,121.432274,0,76,39992.4418634259,2009-06-28,10:36:17
31.18042,121.432183,0,78,39992.4419212963,2009-06-28,10:36:22
31.18046,121.432098,0,82,39992.4419791667,2009-06-28,10:36:27
31.18046,121.432033,0,83,39992.442037037,2009-06-28,10:36:32
31.180476,121.431951,0,84,39992.4420949074,2009-06-28,10:36:37
31.180465,121.431889,0,84,39992.4421527778,2009-06-28,10:36:42
31.18044,121.431848,0,85,39992.4422106481,2009-06-28,10:36:47
31.180425,121.431765,0,93,39992.4422685185,2009-06-28,10:36:52
31.180416,121.431723,0,96,39992.4423263889,2009-06-28,10:36:57
31.180395,121.431675,0,96,39992.4423842593,2009-06-28,10:37:02
31.180398,121.43165,0,95,39992.4424421296,2009-06-28,10:37:07
31.180365,121.431601,0,91,39992.4425,2009-06-28,10:37:12
31.180308,121.431584,0,85,39992.4425578704,2009-06-28,10:37:17
31.180259,121.431558,0,82,39992.4426157407,2009-06-28,10:37:22
31.180214,121.431549,0,79,39992.4426736111,2009-06-28,10:37:27
31.180175,121.43157,0,77,39992.4427314815,2009-06-28,10:37:32
31.180152,121.43164,0,73,39992.4427893519,2009-06-28,10:37:37
31.180117,121.431696,0,68,39992.4428472222,2009-06-28,10:37:42
31.180087,121.431739,0,61,39992.4429050926,2009-06-28,10:37:47
31.18007,121.431769,0,59,39992.442962963,2009-06-28,10:37:52
31.18006,121.431783,0,57,39992.4430208333,2009-06-28,10:37:57
31.180024,121.43181,0,55,39992.4430787037,2009-06-28,10:38:02
31.180003,121.43189,0,53,39992.4431365741,2009-06-28,10:38:07
31.179959,121.431949,0,50,39992.4431944444,2009-06-28,10:38:12
31.179925,121.431915,0,49,39992.4432523148,2009-06-28,10:38:17
31.179909,121.431911,0,49,39992.4433101852,2009-06-28,10:38:22
31.179879,121.432043,0,48,39992.4433680556,2009-06-28,10:38:27
31.179859,121.432087,0,47,39992.4434259259,2009-06-28,10:38:32
31.17981,121.432147,0,45,39992.4434837963,2009-06-28,10:38:37
31.179753,121.432209,0,43,39992.4435416667,2009-06-28,10:38:42
31.179702,121.432258,0,43,39992.443599537,2009-06-28,10:38:47
31.179674,121.432302,0,42,39992.4436574074,2009-06-28,10:38:52
31.179643,121.432339,0,41,39992.4437152778,2009-06-28,10:38:57
31.179631,121.432366,0,41,39992.4437731481,2009-06-28,10:39:02
31.179594,121.4324,0,37,39992.4438310185,2009-06-28,10:39:07
31.179566,121.432451,0,35,39992.4438888889,2009-06-28,10:39:12
31.179535,121.432499,0,30,39992.4439467593,2009-06-28,10:39:17
31.179508,121.432534,0,29,39992.4440046296,2009-06-28,10:39:22
31.179469,121.432577,0,30,39992.4440625,2009-06-28,10:39:27
31.179442,121.432632,0,29,39992.4441203704,2009-06-28,10:39:32
31.179419,121.432678,0,27,39992.4441782407,2009-06-28,10:39:37
31.179395,121.432736,0,27,39992.4442361111,2009-06-28,10:39:42
31.179383,121.432784,0,26,39992.4442939815,2009-06-28,10:39:47
31.179386,121.432845,0,24,39992.4443518519,2009-06-28,10:39:52
31.179373,121.432892,0,21,39992.4444097222,2009-06-28,10:39:57
31.179348,121.43294,0,18,39992.4444675926,2009-06-28,10:40:02
31.179344,121.432991,0,17,39992.444525463,2009-06-28,10:40:07
31.17934,121.433046,0,16,39992.4445833333,2009-06-28,10:40:12
31.179265,121.433104,0,16,39992.4446412037,2009-06-28,10:40:17
31.179208,121.433175,0,18,39992.4446990741,2009-06-28,10:40:22
31.179152,121.433244,0,18,39992.4447569444,2009-06-28,10:40:27
31.17912,121.433287,0,18,39992.4448148148,2009-06-28,10:40:32
31.179091,121.433326,0,17,39992.4448726852,2009-06-28,10:40:37
31.179066,121.433359,0,15,39992.4449305556,2009-06-28,10:40:42
31.179042,121.433398,0,12,39992.4449884259,2009-06-28,10:40:47
31.179032,121.4334,0,9,39992.4450462963,2009-06-28,10:40:52
31.179023,121.433416,0,6,39992.4451041667,2009-06-28,10:40:57
31.179025,121.433409,0,5,39992.445162037,2009-06-28,10:41:02
31.179024,121.43341,0,4,39992.4452199074,2009-06-28,10:41:07
31.179023,121.433412,0,3,39992.4452777778,2009-06-28,10:41:12
31.17902,121.433415,0,3,39992.4453356481,2009-06-28,10:41:17
31.17902,121.433415,0,3,39992.4453703704,2009-06-28,10:41:20
31.179019,121.433416,0,3,39992.4453935185,2009-06-28,10:41:22
31.181332,121.435798,0,376,39992.4465509259,2009-06-28,10:43:02
31.181418,121.435566,0,199,39992.4466087963,2009-06-28,10:43:07
31.181581,121.435347,0,15,39992.4466666667,2009-06-28,10:43:12
31.181508,121.435327,0,6,39992.446724537,2009-06-28,10:43:17
31.181462,121.435313,0,5,39992.4467824074,2009-06-28,10:43:22
31.181389,121.435257,0,5,39992.4468402778,2009-06-28,10:43:27
31.181313,121.435239,0,4,39992.4468981481,2009-06-28,10:43:32
31.181276,121.435228,0,4,39992.4469560185,2009-06-28,10:43:37
31.181278,121.435218,0,4,39992.4470138889,2009-06-28,10:43:42
31.181278,121.435218,0,4,39992.4470486111,2009-06-28,10:43:45
31.18128,121.435211,0,4,39992.4470717593,2009-06-28,10:43:47
31.181278,121.435201,0,4,39992.4471296296,2009-06-28,10:43:52
31.181264,121.435072,0,4,39992.4471875,2009-06-28,10:43:57
31.181011,121.434814,0,4,39992.4472453704,2009-06-28,10:44:02
31.178547,121.432746,0,7,39992.447650463,2009-06-28,10:44:37
31.178547,121.432754,0,6,39992.4477083333,2009-06-28,10:44:42
31.178548,121.432753,0,6,39992.4477662037,2009-06-28,10:44:47
31.178555,121.43275,0,6,39992.4478240741,2009-06-28,10:44:52
31.178561,121.432758,0,6,39992.4478819444,2009-06-28,10:44:57
31.178562,121.432758,0,6,39992.4479398148,2009-06-28,10:45:02
31.178562,121.432758,0,6,39992.447974537,2009-06-28,10:45:05
31.178563,121.432765,0,6,39992.4479976852,2009-06-28,10:45:07
31.178561,121.432779,0,5,39992.4480555556,2009-06-28,10:45:12
31.178561,121.432791,0,5,39992.4481134259,2009-06-28,10:45:17
31.178681,121.432886,0,5,39992.4481712963,2009-06-28,10:45:22
31.178717,121.432945,0,5,39992.4482291667,2009-06-28,10:45:27
31.178767,121.433001,0,5,39992.448287037,2009-06-28,10:45:32
31.178804,121.433048,0,5,39992.4483449074,2009-06-28,10:45:37
31.178832,121.433076,0,5,39992.4484027778,2009-06-28,10:45:42
31.178832,121.433089,0,5,39992.4484606481,2009-06-28,10:45:47
31.178825,121.433113,0,5,39992.4485185185,2009-06-28,10:45:52
31.178834,121.433108,0,5,39992.4485763889,2009-06-28,10:45:57
31.178834,121.433108,0,5,39992.4486111111,2009-06-28,10:46:00
31.178831,121.433114,0,4,39992.4486342593,2009-06-28,10:46:02
31.178823,121.433137,0,4,39992.4486921296,2009-06-28,10:46:07
31.178799,121.433227,0,4,39992.44875,2009-06-28,10:46:12
31.178792,121.433321,0,4,39992.4488078704,2009-06-28,10:46:17
31.178811,121.433382,0,4,39992.4488657407,2009-06-28,10:46:22
31.178827,121.433402,0,4,39992.4489236111,2009-06-28,10:46:27
31.178821,121.433412,0,4,39992.4489814815,2009-06-28,10:46:32
31.178814,121.433422,0,4,39992.4490393519,2009-06-28,10:46:37
31.178769,121.433449,0,4,39992.4490972222,2009-06-28,10:46:42
31.178749,121.433484,0,4,39992.4491550926,2009-06-28,10:46:47
31.178943,121.4339,0,4,39992.4504282407,2009-06-28,10:48:37
31.179176,121.433859,0,4,39992.4504861111,2009-06-28,10:48:42
31.179088,121.433842,0,41,39992.4505439815,2009-06-28,10:48:47
31.178726,121.433748,0,15,39992.4506018519,2009-06-28,10:48:52
31.178726,121.433748,0,15,39992.4506365741,2009-06-28,10:48:55
31.178731,121.433754,0,8,39992.4506597222,2009-06-28,10:48:57
31.178674,121.433752,0,18,39992.4507175926,2009-06-28,10:49:02
31.178674,121.433752,0,19,39992.450775463,2009-06-28,10:49:07
31.178672,121.433755,0,19,39992.4508333333,2009-06-28,10:49:12
31.178668,121.43376,0,19,39992.4508912037,2009-06-28,10:49:17
31.178666,121.433764,0,19,39992.4509490741,2009-06-28,10:49:22
31.178666,121.433764,0,19,39992.4509837963,2009-06-28,10:49:25
31.178662,121.433772,0,19,39992.4510069444,2009-06-28,10:49:27
31.178655,121.433785,0,19,39992.4510648148,2009-06-28,10:49:32
31.178655,121.433785,0,19,39992.451099537,2009-06-28,10:49:35
31.178656,121.433786,0,19,39992.4511226852,2009-06-28,10:49:37
31.178725,121.433704,0,19,39992.4511805556,2009-06-28,10:49:42
31.178949,121.433365,0,19,39992.4512384259,2009-06-28,10:49:47
31.179269,121.432805,0,19,39992.4512962963,2009-06-28,10:49:52
31.179584,121.432015,0,19,39992.4513541667,2009-06-28,10:49:57
31.180272,121.431078,0,19,39992.451412037,2009-06-28,10:50:02
31.181054,121.430128,0,18,39992.4514699074,2009-06-28,10:50:07
31.18181,121.429238,0,15,39992.4515277778,2009-06-28,10:50:12
31.182595,121.42844,0,11,39992.4515856481,2009-06-28,10:50:17
31.183352,121.427682,0,6,39992.4516435185,2009-06-28,10:50:22
31.184109,121.426925,0,1,39992.4517013889,2009-06-28,10:50:27
31.184876,121.426022,0,-3,39992.4517592593,2009-06-28,10:50:32
31.185576,121.425293,0,-9,39992.4518171296,2009-06-28,10:50:37
31.186215,121.424638,0,-15,39992.451875,2009-06-28,10:50:42
31.186787,121.424026,0,-21,39992.4519328704,2009-06-28,10:50:47
31.187298,121.42351,0,-26,39992.4519907407,2009-06-28,10:50:52
31.187743,121.423118,0,-31,39992.4520486111,2009-06-28,10:50:57
31.18817,121.422809,0,-35,39992.4521064815,2009-06-28,10:51:02
31.188572,121.422502,0,-39,39992.4521643519,2009-06-28,10:51:07
31.189005,121.422164,0,-41,39992.4522222222,2009-06-28,10:51:12
31.272436,121.475591,0,435,39992.4740972222,2009-06-28,11:22:42
31.272365,121.47584,0,414,39992.4741550926,2009-06-28,11:22:47
31.272391,121.4758,0,387,39992.474212963,2009-06-28,11:22:52
31.272428,121.475642,0,354,39992.4742708333,2009-06-28,11:22:57
31.272527,121.475539,0,307,39992.4743287037,2009-06-28,11:23:02
31.272509,121.475443,0,314,39992.4743865741,2009-06-28,11:23:07
31.272491,121.475365,0,323,39992.4744444444,2009-06-28,11:23:12
31.272497,121.475327,0,332,39992.4745023148,2009-06-28,11:23:17
31.27251,121.475279,0,342,39992.4745601852,2009-06-28,11:23:22
31.272498,121.475242,0,343,39992.4746180556,2009-06-28,11:23:27
31.272508,121.475159,0,345,39992.4746759259,2009-06-28,11:23:32
31.272484,121.475051,0,327,39992.4747337963,2009-06-28,11:23:37
31.272412,121.475023,0,314,39992.4747916667,2009-06-28,11:23:42
31.272451,121.474944,0,279,39992.474849537,2009-06-28,11:23:47
31.27243,121.474953,0,266,39992.4749074074,2009-06-28,11:23:52
31.272408,121.474952,0,251,39992.4749652778,2009-06-28,11:23:57
31.272421,121.475057,0,222,39992.4750231481,2009-06-28,11:24:02
31.272393,121.475152,0,200,39992.4750810185,2009-06-28,11:24:07
31.272338,121.475202,0,190,39992.4751388889,2009-06-28,11:24:12
31.272275,121.475206,0,187,39992.4751967593,2009-06-28,11:24:17
31.272199,121.475184,0,185,39992.4752546296,2009-06-28,11:24:22
31.272129,121.475167,0,185,39992.4753125,2009-06-28,11:24:27
31.272084,121.475176,0,187,39992.4753703704,2009-06-28,11:24:32
31.272045,121.475202,0,188,39992.4754282407,2009-06-28,11:24:37
31.272005,121.475234,0,189,39992.4754861111,2009-06-28,11:24:42
31.271964,121.475247,0,188,39992.4755439815,2009-06-28,11:24:47
31.271922,121.475218,0,187,39992.4756018519,2009-06-28,11:24:52
31.27188,121.475242,0,184,39992.4756597222,2009-06-28,11:24:57
31.271829,121.475282,0,174,39992.4757175926,2009-06-28,11:25:02
31.271799,121.475302,0,158,39992.475775463,2009-06-28,11:25:07
31.271758,121.475326,0,146,39992.4758333333,2009-06-28,11:25:12
31.271713,121.475365,0,138,39992.4758912037,2009-06-28,11:25:17
31.271665,121.475403,0,128,39992.4759490741,2009-06-28,11:25:22
31.271604,121.475435,0,118,39992.4760069444,2009-06-28,11:25:27
31.271555,121.475457,0,102,39992.4760648148,2009-06-28,11:25:32
31.271508,121.475509,0,86,39992.4761226852,2009-06-28,11:25:37
31.271483,121.475546,0,81,39992.4761805556,2009-06-28,11:25:42
31.271461,121.4756,0,76,39992.4762384259,2009-06-28,11:25:47
31.27145,121.475643,0,73,39992.4762962963,2009-06-28,11:25:52
31.27145,121.475662,0,71,39992.4763541667,2009-06-28,11:25:57
31.27147,121.47567,0,69,39992.476412037,2009-06-28,11:26:02
31.271477,121.475692,0,68,39992.4764699074,2009-06-28,11:26:07
31.271517,121.475703,0,68,39992.4765277778,2009-06-28,11:26:12
31.271564,121.475725,0,70,39992.4765856481,2009-06-28,11:26:17
31.271612,121.475718,0,70,39992.4766435185,2009-06-28,11:26:22
31.271625,121.475699,0,69,39992.4767013889,2009-06-28,11:26:27
31.271637,121.475682,0,69,39992.4767592593,2009-06-28,11:26:32
31.271638,121.475681,0,69,39992.4768171296,2009-06-28,11:26:37
31.271638,121.475681,0,69,39992.4768518518,2009-06-28,11:26:40
31.271642,121.475674,0,69,39992.476875,2009-06-28,11:26:42
31.271649,121.475663,0,69,39992.4769328704,2009-06-28,11:26:47
31.271678,121.475613,0,69,39992.4769907407,2009-06-28,11:26:52
31.271695,121.475591,0,69,39992.4770486111,2009-06-28,11:26:57
31.271707,121.475571,0,69,39992.4771064815,2009-06-28,11:27:02
31.27172,121.475545,0,69,39992.4771643518,2009-06-28,11:27:07
31.287765,121.531582,0,694,39992.4944675926,2009-06-28,11:52:02
31.287689,121.531288,0,404,39992.494525463,2009-06-28,11:52:07
31.287672,121.531375,0,373,39992.4945833333,2009-06-28,11:52:12
31.287701,121.531318,0,334,39992.4946412037,2009-06-28,11:52:17
31.287753,121.531147,0,207,39992.4946990741,2009-06-28,11:52:22
31.287769,121.531158,0,203,39992.4947569444,2009-06-28,11:52:27
31.287793,121.531149,0,198,39992.4948148148,2009-06-28,11:52:32
31.287802,121.531125,0,193,39992.4948726852,2009-06-28,11:52:37
31.287802,121.531125,0,193,39992.4949074074,2009-06-28,11:52:40
31.287807,121.531117,0,189,39992.4949305556,2009-06-28,11:52:42
31.287815,121.531099,0,186,39992.4949884259,2009-06-28,11:52:47
31.287815,121.531099,0,186,39992.4950231481,2009-06-28,11:52:50
31.287819,121.531093,0,184,39992.4950462963,2009-06-28,11:52:52
31.287784,121.531095,0,181,39992.4951041667,2009-06-28,11:52:57
31.287681,121.531123,0,178,39992.495162037,2009-06-28,11:53:02
31.287562,121.53112,0,176,39992.4952199074,2009-06-28,11:53:07
31.287413,121.531112,0,178,39992.4952777778,2009-06-28,11:53:12
31.287255,121.531088,0,181,39992.4953356481,2009-06-28,11:53:17
31.287037,121.531048,0,186,39992.4953935185,2009-06-28,11:53:22
31.286745,121.531084,0,189,39992.4954513889,2009-06-28,11:53:27
31.286333,121.531431,0,189,39992.4955092593,2009-06-28,11:53:32
31.285927,121.531959,0,185,39992.4955671296,2009-06-28,11:53:37
31.285686,121.532246,0,177,39992.495625,2009-06-28,11:53:42
31.285538,121.532563,0,170,39992.4956828704,2009-06-28,11:53:47
31.285488,121.532718,0,166,39992.4957407407,2009-06-28,11:53:52
31.28554,121.532977,0,161,39992.4957986111,2009-06-28,11:53:57
31.28566,121.533363,0,155,39992.4958564815,2009-06-28,11:54:02
31.285818,121.533833,0,149,39992.4959143519,2009-06-28,11:54:07
31.286013,121.534333,0,143,39992.4959722222,2009-06-28,11:54:12
31.286253,121.534881,0,138,39992.4960300926,2009-06-28,11:54:17
31.286522,121.535359,0,133,39992.496087963,2009-06-28,11:54:22
31.286721,121.53579,0,127,39992.4961458333,2009-06-28,11:54:27
31.28674,121.535968,0,118,39992.4962037037,2009-06-28,11:54:32
31.286722,121.535996,0,115,39992.4962615741,2009-06-28,11:54:37
31.286715,121.536009,0,114,39992.4963194444,2009-06-28,11:54:42
31.286712,121.536015,0,113,39992.4963773148,2009-06-28,11:54:47
31.286713,121.536016,0,113,39992.4964351852,2009-06-28,11:54:52
31.286713,121.536016,0,113,39992.4964699074,2009-06-28,11:54:55
31.286709,121.536021,0,113,39992.4964930556,2009-06-28,11:54:57
31.286723,121.536047,0,113,39992.4965509259,2009-06-28,11:55:02
31.286803,121.536228,0,112,39992.4966087963,2009-06-28,11:55:07
31.286936,121.536401,0,111,39992.4966666667,2009-06-28,11:55:12
31.287116,121.536612,0,111,39992.496724537,2009-06-28,11:55:17
31.287263,121.536902,0,113,39992.4967824074,2009-06-28,11:55:22
31.287429,121.537228,0,114,39992.4968402778,2009-06-28,11:55:27
31.28762,121.537535,0,115,39992.4968981481,2009-06-28,11:55:32
31.287761,121.537666,0,115,39992.4969560185,2009-06-28,11:55:37
31.287854,121.537727,0,113,39992.4970138889,2009-06-28,11:55:42
31.2879,121.537732,0,112,39992.4970717593,2009-06-28,11:55:47
31.287925,121.5377,0,111,39992.4971296296,2009-06-28,11:55:52
31.28793,121.537718,0,113,39992.4971875,2009-06-28,11:55:57
31.287925,121.537729,0,114,39992.4972453704,2009-06-28,11:56:02
31.287925,121.537729,0,114,39992.4972800926,2009-06-28,11:56:05
31.287921,121.537736,0,115,39992.4973032407,2009-06-28,11:56:07
31.287925,121.537727,0,115,39992.4973611111,2009-06-28,11:56:12
31.28794,121.537697,0,114,39992.4974189815,2009-06-28,11:56:17
31.287939,121.537697,0,112,39992.4974768519,2009-06-28,11:56:22
31.287943,121.537694,0,111,39992.4975347222,2009-06-28,11:56:27
31.287943,121.537694,0,111,39992.4975694444,2009-06-28,11:56:30
31.287944,121.537695,0,111,39992.4975925926,2009-06-28,11:56:32
31.287925,121.53771,0,110,39992.497650463,2009-06-28,11:56:37
31.287911,121.537721,0,111,39992.4977083333,2009-06-28,11:56:42
31.287913,121.537717,0,110,39992.4977662037,2009-06-28,11:56:47
31.287913,121.537717,0,110,39992.4978009259,2009-06-28,11:56:50
31.287917,121.537711,0,110,39992.4978240741,2009-06-28,11:56:52
31.28791,121.537722,0,109,39992.4978819444,2009-06-28,11:56:57
31.287897,121.537735,0,109,39992.4979398148,2009-06-28,11:57:02
31.287896,121.537735,0,108,39992.4979976852,2009-06-28,11:57:07
31.287894,121.537739,0,108,39992.4980555556,2009-06-28,11:57:12
31.28789,121.537745,0,108,39992.4981134259,2009-06-28,11:57:17
31.28789,121.537745,0,108,39992.4981481481,2009-06-28,11:57:20
31.287892,121.537746,0,108,39992.4981712963,2009-06-28,11:57:22
31.287888,121.537755,0,108,39992.4982291667,2009-06-28,11:57:27
31.287907,121.537816,0,106,39992.498287037,2009-06-28,11:57:32
31.287991,121.538045,0,105,39992.4983449074,2009-06-28,11:57:37
31.288063,121.5383,0,105,39992.4984027778,2009-06-28,11:57:42
31.28818,121.538538,0,96,39992.4984606481,2009-06-28,11:57:47
31.288459,121.538605,0,54,39992.4985185185,2009-06-28,11:57:52
31.288517,121.538714,0,43,39992.4985763889,2009-06-28,11:57:57
31.288519,121.53871,0,39,39992.4986342593,2009-06-28,11:58:02
31.288519,121.53871,0,39,39992.4986689815,2009-06-28,11:58:05
31.288517,121.538713,0,39,39992.4986921296,2009-06-28,11:58:07
31.28853,121.53875,0,39,39992.49875,2009-06-28,11:58:12
31.288694,121.538884,0,36,39992.4988078704,2009-06-28,11:58:17
31.288878,121.539108,0,32,39992.4988657407,2009-06-28,11:58:22
31.289016,121.539503,0,11,39992.4989236111,2009-06-28,11:58:27
31.289277,121.539926,0,-8,39992.4989814815,2009-06-28,11:58:32
31.289602,121.540395,0,-11,39992.4990393519,2009-06-28,11:58:37
31.289908,121.540966,0,-7,39992.4990972222,2009-06-28,11:58:42
31.290166,121.54155,0,-9,39992.4991550926,2009-06-28,11:58:47
31.290388,121.542131,0,7,39992.499212963,2009-06-28,11:58:52
31.290606,121.542688,0,12,39992.4992708333,2009-06-28,11:58:57
31.290835,121.543258,0,27,39992.4993287037,2009-06-28,11:59:02
31.291115,121.543871,0,47,39992.4993865741,2009-06-28,11:59:07
31.291337,121.544459,0,71,39992.4994444444,2009-06-28,11:59:12
31.291468,121.544841,0,86,39992.4995023148,2009-06-28,11:59:17
31.291608,121.545166,0,95,39992.4995601852,2009-06-28,11:59:22
31.291768,121.545633,0,124,39992.4996180556,2009-06-28,11:59:27
31.291977,121.546039,0,127,39992.4996759259,2009-06-28,11:59:32
31.292159,121.546338,0,127,39992.4997337963,2009-06-28,11:59:37
31.29222,121.54638,0,113,39992.4997916667,2009-06-28,11:59:42
31.292227,121.546371,0,111,39992.499849537,2009-06-28,11:59:47
31.292227,121.546371,0,111,39992.4999074074,2009-06-28,11:59:52
31.292225,121.546368,0,111,39992.4999652778,2009-06-28,11:59:57
31.292223,121.546365,0,111,39992.5000231481,2009-06-28,12:00:02
31.292222,121.546365,0,111,39992.5000810185,2009-06-28,12:00:07
31.292222,121.546366,0,111,39992.5001388889,2009-06-28,12:00:12
31.292219,121.546361,0,111,39992.5001967593,2009-06-28,12:00:17
31.292219,121.546361,0,111,39992.5002314815,2009-06-28,12:00:20
31.292218,121.546359,0,110,39992.5002546296,2009-06-28,12:00:22
31.292225,121.546369,0,110,39992.5003125,2009-06-28,12:00:27
31.292361,121.546477,0,111,39992.5003703704,2009-06-28,12:00:32
31.292497,121.546609,0,110,39992.5004282407,2009-06-28,12:00:37
31.292649,121.546706,0,112,39992.5004861111,2009-06-28,12:00:42
31.292757,121.546608,0,117,39992.5005439815,2009-06-28,12:00:47
31.292913,121.546536,0,120,39992.5006018518,2009-06-28,12:00:52
31.293256,121.546268,0,128,39992.5006597222,2009-06-28,12:00:57
31.293672,121.545852,0,136,39992.5007175926,2009-06-28,12:01:02
31.29397,121.545936,0,138,39992.500775463,2009-06-28,12:01:07
31.294261,121.546305,0,135,39992.5008333333,2009-06-28,12:01:12
31.294619,121.546709,0,135,39992.5008912037,2009-06-28,12:01:17
31.294969,121.547082,0,139,39992.5009490741,2009-06-28,12:01:22
31.295279,121.547426,0,142,39992.5010069444,2009-06-28,12:01:27
31.295524,121.54773,0,145,39992.5010648148,2009-06-28,12:01:32
31.295735,121.547727,0,142,39992.5011226852,2009-06-28,12:01:37
31.295974,121.54755,0,142,39992.5011805556,2009-06-28,12:01:42
31.296165,121.54739,0,141,39992.5012384259,2009-06-28,12:01:47
31.29637,121.547252,0,142,39992.5012962963,2009-06-28,12:01:52
31.296545,121.547124,0,145,39992.5013541667,2009-06-28,12:01:57
31.296586,121.547122,0,146,39992.501412037,2009-06-28,12:02:02
31.296608,121.547132,0,146,39992.5014699074,2009-06-28,12:02:07
31.296571,121.547128,0,137,39992.5015277778,2009-06-28,12:02:12
31.296554,121.547123,0,134,39992.5015856481,2009-06-28,12:02:17
31.296539,121.54709,0,134,39992.5016435185,2009-06-28,12:02:22
31.296501,121.547047,0,125,39992.5017013889,2009-06-28,12:02:27
31.296501,121.547047,0,125,39992.5017361111,2009-06-28,12:02:30
31.296497,121.547041,0,125,39992.5017592593,2009-06-28,12:02:32
31.296501,121.546994,0,124,39992.5018171296,2009-06-28,12:02:37
31.296523,121.546956,0,123,39992.501875,2009-06-28,12:02:42
31.296577,121.546898,0,122,39992.5019328704,2009-06-28,12:02:47
31.296669,121.546868,0,122,39992.5019907407,2009-06-28,12:02:52
31.296753,121.546806,0,120,39992.5020486111,2009-06-28,12:02:57
31.296813,121.546752,0,119,39992.5021064815,2009-06-28,12:03:02
31.296869,121.546716,0,120,39992.5021643518,2009-06-28,12:03:07
31.296834,121.546692,0,114,39992.5022222222,2009-06-28,12:03:12
31.296825,121.546659,0,110,39992.5022800926,2009-06-28,12:03:17
31.296818,121.546601,0,106,39992.502337963,2009-06-28,12:03:22
31.296809,121.546535,0,102,39992.5023958333,2009-06-28,12:03:27
31.296827,121.546451,0,100,39992.5024537037,2009-06-28,12:03:32
31.296833,121.546384,0,98,39992.5025115741,2009-06-28,12:03:37
31.296974,121.546573,0,87,39992.5062152778,2009-06-28,12:08:57
31.297014,121.546622,0,85,39992.5062615741,2009-06-28,12:09:01
31.297001,121.546676,0,83,39992.5063078704,2009-06-28,12:09:05
31.296997,121.54672,0,82,39992.5063425926,2009-06-28,12:09:08
31.296976,121.546758,0,81,39992.506400463,2009-06-28,12:09:13
31.296957,121.546774,0,81,39992.5064351852,2009-06-28,12:09:16
31.296904,121.546826,0,84,39992.5064814815,2009-06-28,12:09:20
31.296851,121.546851,0,85,39992.5065277778,2009-06-28,12:09:24
31.296829,121.54686,0,85,39992.5065625,2009-06-28,12:09:27
31.296806,121.546839,0,85,39992.5066087963,2009-06-28,12:09:31
31.296806,121.546842,0,85,39992.5066550926,2009-06-28,12:09:35
31.296806,121.546843,0,85,39992.5067013889,2009-06-28,12:09:39
31.296803,121.546838,0,85,39992.5067361111,2009-06-28,12:09:42
31.2968,121.546836,0,85,39992.5067824074,2009-06-28,12:09:46
31.296794,121.54683,0,85,39992.5068402778,2009-06-28,12:09:51
31.296791,121.546827,0,85,39992.506875,2009-06-28,12:09:54
31.296791,121.546827,0,85,39992.5069097222,2009-06-28,12:09:57
31.296791,121.54683,0,85,39992.5069328704,2009-06-28,12:09:59
31.296769,121.546857,0,85,39992.5069444444,2009-06-28,12:10:00
31.296694,121.546954,0,81,39992.5070023148,2009-06-28,12:10:05
31.296633,121.546986,0,78,39992.5070486111,2009-06-28,12:10:09
31.296533,121.547041,0,74,39992.5071064815,2009-06-28,12:10:14
31.296467,121.547062,0,69,39992.5071527778,2009-06-28,12:10:18
31.29642,121.547065,0,64,39992.5071990741,2009-06-28,12:10:22
31.296376,121.547098,0,60,39992.5072453704,2009-06-28,12:10:26
31.296329,121.547113,0,55,39992.5072916667,2009-06-28,12:10:30
31.296301,121.547128,0,51,39992.5073263889,2009-06-28,12:10:33
31.296267,121.547166,0,47,39992.5073726852,2009-06-28,12:10:37
31.29622,121.547194,0,44,39992.5074189815,2009-06-28,12:10:41
31.296171,121.547179,0,40,39992.5074652778,2009-06-28,12:10:45
31.296147,121.5472,0,39,39992.5075115741,2009-06-28,12:10:49
31.296111,121.547228,0,38,39992.5075578704,2009-06-28,12:10:53
31.296093,121.547256,0,39,39992.5076041667,2009-06-28,12:10:57
31.296093,121.547256,0,39,39992.5076273148,2009-06-28,12:10:59
31.296091,121.547251,0,38,39992.507650463,2009-06-28,12:11:01
31.296064,121.547254,0,39,39992.5076851852,2009-06-28,12:11:04
31.296025,121.547252,0,41,39992.5077314815,2009-06-28,12:11:08
31.295992,121.54727,0,43,39992.5077893519,2009-06-28,12:11:13
31.295992,121.54727,0,43,39992.5078125,2009-06-28,12:11:15
31.295986,121.547271,0,43,39992.5078356481,2009-06-28,12:11:17
31.295965,121.547307,0,46,39992.5078819444,2009-06-28,12:11:21
31.295955,121.54731,0,46,39992.5079398148,2009-06-28,12:11:26
31.295909,121.547327,0,49,39992.5079976852,2009-06-28,12:11:31
31.295886,121.547338,0,50,39992.5080324074,2009-06-28,12:11:34
31.295857,121.547348,0,51,39992.5080787037,2009-06-28,12:11:38
31.295857,121.547348,0,51,39992.5081134259,2009-06-28,12:11:41
31.295851,121.54734,0,51,39992.5081365741,2009-06-28,12:11:43
31.295775,121.547359,0,54,39992.5081712963,2009-06-28,12:11:46
31.295729,121.54735,0,54,39992.5082291667,2009-06-28,12:11:51
31.295711,121.547359,0,55,39992.5082407407,2009-06-28,12:11:52
31.295664,121.547359,0,55,39992.508287037,2009-06-28,12:11:56
31.295488,121.547409,0,56,39992.5083333333,2009-06-28,12:12:00
31.295415,121.547428,0,57,39992.5083796296,2009-06-28,12:12:04
31.295367,121.547432,0,58,39992.5084143518,2009-06-28,12:12:07
31.295335,121.547415,0,59,39992.5084606481,2009-06-28,12:12:11
31.295295,121.547385,0,59,39992.5085185185,2009-06-28,12:12:16
31.295272,121.547357,0,60,39992.5085648148,2009-06-28,12:12:20
31.295244,121.54733,0,60,39992.5086111111,2009-06-28,12:12:24
31.295181,121.5473,0,61,39992.5086689815,2009-06-28,12:12:29
31.295176,121.547288,0,61,39992.5086805556,2009-06-28,12:12:30
31.295133,121.547233,0,60,39992.5087384259,2009-06-28,12:12:35
31.295094,121.547204,0,59,39992.5087847222,2009-06-28,12:12:39
31.295074,121.547179,0,56,39992.5088425926,2009-06-28,12:12:44
31.295042,121.547136,0,55,39992.5088888889,2009-06-28,12:12:48
31.295015,121.547069,0,56,39992.5089351852,2009-06-28,12:12:52
31.294986,121.547018,0,56,39992.5089814815,2009-06-28,12:12:56
31.294981,121.546976,0,55,39992.5090393518,2009-06-28,12:13:01
31.294975,121.546962,0,55,39992.5090509259,2009-06-28,12:13:02
31.294953,121.546928,0,56,39992.5090972222,2009-06-28,12:13:06
31.294917,121.546893,0,56,39992.5091550926,2009-06-28,12:13:11
31.294873,121.546826,0,57,39992.5092013889,2009-06-28,12:13:15
31.294806,121.546801,0,60,39992.5092592593,2009-06-28,12:13:20
31.294752,121.546746,0,63,39992.5093171296,2009-06-28,12:13:25
31.294744,121.54674,0,63,39992.5093287037,2009-06-28,12:13:26
31.294734,121.546668,0,66,39992.509375,2009-06-28,12:13:30
31.294697,121.546633,0,69,39992.5094212963,2009-06-28,12:13:34
31.294672,121.5466,0,72,39992.5094675926,2009-06-28,12:13:38
31.294641,121.546587,0,75,39992.5095138889,2009-06-28,12:13:42
31.294636,121.546553,0,76,39992.5095601852,2009-06-28,12:13:46
31.294594,121.546492,0,77,39992.5096064815,2009-06-28,12:13:50
31.294523,121.546433,0,77,39992.5096643518,2009-06-28,12:13:55
31.294481,121.546397,0,77,39992.5097106481,2009-06-28,12:13:59
31.294481,121.546397,0,77,39992.5097222222,2009-06-28,12:14:00
31.294483,121.546391,0,77,39992.5097453704,2009-06-28,12:14:02
31.294435,121.546384,0,78,39992.5098032407,2009-06-28,12:14:07
31.294419,121.546332,0,77,39992.5098611111,2009-06-28,12:14:12
31.294415,121.54632,0,77,39992.5098842593,2009-06-28,12:14:14
31.294423,121.546293,0,78,39992.5099305556,2009-06-28,12:14:18
31.294367,121.546244,0,79,39992.5099884259,2009-06-28,12:14:23
31.294344,121.546201,0,79,39992.5100347222,2009-06-28,12:14:27
31.294337,121.546156,0,80,39992.5100810185,2009-06-28,12:14:31
31.294299,121.546102,0,82,39992.5101388889,2009-06-28,12:14:36
31.294297,121.546071,0,83,39992.5101851852,2009-06-28,12:14:40
31.294274,121.54605,0,85,39992.5102430556,2009-06-28,12:14:45
31.294271,121.546045,0,85,39992.5102546296,2009-06-28,12:14:46
31.294243,121.546007,0,87,39992.5103125,2009-06-28,12:14:51
31.294228,121.545989,0,88,39992.5103472222,2009-06-28,12:14:54
31.294244,121.545916,0,90,39992.5103935185,2009-06-28,12:14:58
31.294206,121.545867,0,92,39992.5104398148,2009-06-28,12:15:02
31.294197,121.545794,0,94,39992.5104861111,2009-06-28,12:15:06
31.294181,121.545765,0,95,39992.5105208333,2009-06-28,12:15:09
31.294162,121.545701,0,96,39992.5105787037,2009-06-28,12:15:14
31.294162,121.545662,0,97,39992.510625,2009-06-28,12:15:18
31.29415,121.545607,0,97,39992.5106712963,2009-06-28,12:15:22
31.29418,121.545542,0,97,39992.5107175926,2009-06-28,12:15:26
31.294227,121.545479,0,97,39992.5107638889,2009-06-28,12:15:30
31.29425,121.545455,0,97,39992.5107986111,2009-06-28,12:15:33
31.294312,121.545438,0,96,39992.5108449074,2009-06-28,12:15:37
31.29435,121.5454,0,96,39992.5109027778,2009-06-28,12:15:42
31.294359,121.545393,0,96,39992.5109143518,2009-06-28,12:15:43
31.294402,121.545371,0,95,39992.5109606481,2009-06-28,12:15:47
31.294423,121.545329,0,95,39992.5110069444,2009-06-28,12:15:51
31.294452,121.545298,0,94,39992.5110416667,2009-06-28,12:15:54
31.294466,121.545237,0,94,39992.511087963,2009-06-28,12:15:58
31.294509,121.54519,0,96,39992.5111458333,2009-06-28,12:16:03
31.294536,121.54519,0,98,39992.5111921296,2009-06-28,12:16:07
31.294576,121.545143,0,99,39992.5112384259,2009-06-28,12:16:11
31.294647,121.545104,0,102,39992.5112962963,2009-06-28,12:16:16
31.29468,121.545082,0,102,39992.5113425926,2009-06-28,12:16:20
31.2947,121.54505,0,103,39992.5113888889,2009-06-28,12:16:24
31.29475,121.54505,0,105,39992.5114467593,2009-06-28,12:16:29
31.294767,121.545045,0,105,39992.5114583333,2009-06-28,12:16:30
31.294806,121.545028,0,105,39992.5115046296,2009-06-28,12:16:34
31.294848,121.545008,0,106,39992.5115509259,2009-06-28,12:16:38
31.294876,121.54498,0,106,39992.5115972222,2009-06-28,12:16:42
31.294899,121.544963,0,107,39992.5116435185,2009-06-28,12:16:46
31.294969,121.54494,0,108,39992.5117013889,2009-06-28,12:16:51
31.295008,121.544926,0,108,39992.5117476852,2009-06-28,12:16:55
31.295051,121.544907,0,108,39992.5118055556,2009-06-28,12:17:00
31.295087,121.544891,0,108,39992.5118287037,2009-06-28,12:17:02
31.29512,121.544875,0,107,39992.5118865741,2009-06-28,12:17:07
31.295152,121.544892,0,106,39992.5119444444,2009-06-28,12:17:12
31.295166,121.544875,0,105,39992.5120023148,2009-06-28,12:17:17
31.29518,121.544861,0,105,39992.5120601852,2009-06-28,12:17:22
31.29518,121.54486,0,105,39992.5120833333,2009-06-28,12:17:24
31.295198,121.544843,0,105,39992.5121412037,2009-06-28,12:17:29
31.29525,121.544805,0,106,39992.5121759259,2009-06-28,12:17:32
31.295338,121.544729,0,110,39992.5122337963,2009-06-28,12:17:37
31.295391,121.5447,0,108,39992.5122916667,2009-06-28,12:17:42
31.295441,121.544669,0,107,39992.512349537,2009-06-28,12:17:47
31.29549,121.54464,0,107,39992.5124074074,2009-06-28,12:17:52
31.295495,121.544643,0,107,39992.5124189815,2009-06-28,12:17:53
31.295551,121.544597,0,106,39992.5124768519,2009-06-28,12:17:58
31.295597,121.54458,0,107,39992.5125231481,2009-06-28,12:18:02
31.295643,121.544578,0,108,39992.5125810185,2009-06-28,12:18:07
31.295676,121.544554,0,107,39992.5126388889,2009-06-28,12:18:12
31.295722,121.544565,0,106,39992.5126967593,2009-06-28,12:18:17
31.295813,121.544561,0,102,39992.5127546296,2009-06-28,12:18:22
31.295878,121.54455,0,98,39992.5128125,2009-06-28,12:18:27
31.29592,121.544537,0,96,39992.5128703704,2009-06-28,12:18:32
31.295918,121.544516,0,97,39992.5129282407,2009-06-28,12:18:37
31.295864,121.544542,0,94,39992.5129861111,2009-06-28,12:18:42
31.295849,121.544554,0,92,39992.5130439815,2009-06-28,12:18:47
31.295861,121.544547,0,93,39992.5131018519,2009-06-28,12:18:52
31.295845,121.544549,0,91,39992.5131597222,2009-06-28,12:18:57
31.295857,121.54455,0,91,39992.5132175926,2009-06-28,12:19:02
31.295923,121.544528,0,95,39992.513275463,2009-06-28,12:19:07
31.29595,121.544495,0,95,39992.5133333333,2009-06-28,12:19:12
31.295981,121.54446,0,95,39992.5133912037,2009-06-28,12:19:17
31.29602,121.54444,0,95,39992.5134490741,2009-06-28,12:19:22
31.296042,121.544429,0,95,39992.5135069444,2009-06-28,12:19:27
31.296044,121.544418,0,95,39992.5135648148,2009-06-28,12:19:32
31.296044,121.544416,0,95,39992.5136226852,2009-06-28,12:19:37
31.296044,121.544416,0,95,39992.5136574074,2009-06-28,12:19:40
31.296047,121.544423,0,95,39992.5136805556,2009-06-28,12:19:42
31.296052,121.544437,0,95,39992.5137384259,2009-06-28,12:19:47
31.29619,121.544502,0,46,39992.5142592593,2009-06-28,12:20:32
31.296009,121.544682,0,72,39992.5183101852,2009-06-28,12:26:22
31.295962,121.544674,0,72,39992.5183680556,2009-06-28,12:26:27
31.295916,121.544663,0,73,39992.5184259259,2009-06-28,12:26:32
31.296026,121.544745,0,72,39992.5185416667,2009-06-28,12:26:42
31.296029,121.544754,0,72,39992.518599537,2009-06-28,12:26:47
31.296029,121.544754,0,72,39992.5186342593,2009-06-28,12:26:50
31.296032,121.544762,0,72,39992.5186574074,2009-06-28,12:26:52
31.296036,121.544771,0,72,39992.5187152778,2009-06-28,12:26:57
31.296036,121.544775,0,73,39992.5187731481,2009-06-28,12:27:02
31.296036,121.544775,0,73,39992.5188310185,2009-06-28,12:27:07
31.296033,121.544767,0,73,39992.5188888889,2009-06-28,12:27:12
31.29603,121.54476,0,73,39992.5189467593,2009-06-28,12:27:17
31.296029,121.544756,0,73,39992.5190046296,2009-06-28,12:27:22
31.296029,121.544756,0,73,39992.5190393519,2009-06-28,12:27:25
31.296027,121.54475,0,73,39992.5190625,2009-06-28,12:27:27
31.296022,121.544741,0,73,39992.5191203704,2009-06-28,12:27:32
31.296022,121.544741,0,73,39992.5191550926,2009-06-28,12:27:35
31.296019,121.544737,0,72,39992.5191782407,2009-06-28,12:27:37
31.296014,121.544728,0,73,39992.5192361111,2009-06-28,12:27:42
31.296008,121.544715,0,73,39992.5192939815,2009-06-28,12:27:47
31.295994,121.544705,0,73,39992.5193518519,2009-06-28,12:27:52
31.295971,121.544675,0,73,39992.5194097222,2009-06-28,12:27:57
31.295976,121.54465,0,73,39992.5194675926,2009-06-28,12:28:02
31.296017,121.544677,0,73,39992.519525463,2009-06-28,12:28:07
31.296032,121.544678,0,73,39992.5195833333,2009-06-28,12:28:12
31.296028,121.544668,0,73,39992.5196412037,2009-06-28,12:28:17
31.296034,121.544657,0,73,39992.5196990741,2009-06-28,12:28:22
31.296054,121.544657,0,73,39992.5197569444,2009-06-28,12:28:27
31.296081,121.544717,0,73,39992.5198148148,2009-06-28,12:28:32
31.296078,121.544719,0,73,39992.5198726852,2009-06-28,12:28:37
31.296077,121.544717,0,73,39992.5199305556,2009-06-28,12:28:42
31.296072,121.544709,0,73,39992.5199884259,2009-06-28,12:28:47
31.296069,121.544709,0,73,39992.5200462963,2009-06-28,12:28:52
31.296072,121.544716,0,73,39992.5201041667,2009-06-28,12:28:57
31.296075,121.544719,0,73,39992.520162037,2009-06-28,12:29:02
31.296075,121.544719,0,73,39992.5201967593,2009-06-28,12:29:05
31.29608,121.544725,0,73,39992.5202199074,2009-06-28,12:29:07
31.296075,121.544712,0,73,39992.5203356481,2009-06-28,12:29:17
31.296075,121.544694,0,73,39992.5205092593,2009-06-28,12:29:32
31.296077,121.544696,0,73,39992.5205671296,2009-06-28,12:29:37
31.29608,121.544699,0,73,39992.520625,2009-06-28,12:29:42
31.296079,121.544694,0,73,39992.5206828704,2009-06-28,12:29:47
31.296078,121.544694,0,73,39992.5207407407,2009-06-28,12:29:52
31.296076,121.544689,0,73,39992.5207986111,2009-06-28,12:29:57
31.296073,121.544681,0,73,39992.5208564815,2009-06-28,12:30:02
31.296073,121.544681,0,73,39992.5208912037,2009-06-28,12:30:05
31.296071,121.544674,0,73,39992.5209143519,2009-06-28,12:30:07
31.296062,121.54465,0,73,39992.5209722222,2009-06-28,12:30:12
31.296053,121.544606,0,73,39992.5210300926,2009-06-28,12:30:17
31.296053,121.544606,0,73,39992.5210648148,2009-06-28,12:30:20
31.296052,121.544614,0,73,39992.521087963,2009-06-28,12:30:22
31.296057,121.544625,0,73,39992.5211458333,2009-06-28,12:30:27
31.29606,121.544631,0,73,39992.5212037037,2009-06-28,12:30:32
31.29606,121.544631,0,73,39992.5212384259,2009-06-28,12:30:35
31.296061,121.544632,0,73,39992.5212615741,2009-06-28,12:30:37
31.296032,121.544601,0,73,39992.5213194444,2009-06-28,12:30:42
31.29598,121.5446,0,73,39992.5213773148,2009-06-28,12:30:47
31.295972,121.544603,0,73,39992.5214351852,2009-06-28,12:30:52
31.295971,121.544604,0,73,39992.5214930556,2009-06-28,12:30:57
31.295968,121.544601,0,73,39992.5215509259,2009-06-28,12:31:02
31.295962,121.544593,0,73,39992.5216087963,2009-06-28,12:31:07
31.295962,121.544593,0,73,39992.5216435185,2009-06-28,12:31:10
31.295962,121.544593,0,73,39992.5216666667,2009-06-28,12:31:12
31.295968,121.544605,0,73,39992.521724537,2009-06-28,12:31:17
31.295993,121.544637,0,73,39992.5217824074,2009-06-28,12:31:22
31.296051,121.544681,0,73,39992.5218402778,2009-06-28,12:31:27
31.296068,121.544698,0,73,39992.5218981481,2009-06-28,12:31:32
31.296058,121.544696,0,74,39992.5219560185,2009-06-28,12:31:37
31.296059,121.544695,0,74,39992.5220138889,2009-06-28,12:31:42
31.296059,121.544695,0,74,39992.5220486111,2009-06-28,12:31:45
31.29606,121.544697,0,74,39992.5220717593,2009-06-28,12:31:47
31.296039,121.544662,0,74,39992.5221296296,2009-06-28,12:31:52
31.296055,121.544665,0,74,39992.5221875,2009-06-28,12:31:57
31.296066,121.544677,0,74,39992.5222453704,2009-06-28,12:32:02
31.296068,121.544678,0,74,39992.5223032407,2009-06-28,12:32:07
31.296066,121.544673,0,74,39992.5223611111,2009-06-28,12:32:12
31.296064,121.544669,0,74,39992.5224189815,2009-06-28,12:32:17
31.296064,121.544669,0,74,39992.5224537037,2009-06-28,12:32:20
31.296065,121.544673,0,73,39992.5224768519,2009-06-28,12:32:22
31.296063,121.544709,0,74,39992.5225347222,2009-06-28,12:32:27
31.296063,121.544709,0,74,39992.5225694444,2009-06-28,12:32:30
31.296065,121.544712,0,74,39992.5225925926,2009-06-28,12:32:32
31.296084,121.544732,0,74,39992.522650463,2009-06-28,12:32:37
31.295979,121.544446,0,247,39992.5479976852,2009-06-28,13:09:07
31.291694,121.539044,0,26,39992.5482291667,2009-06-28,13:09:27
31.295863,121.544479,0,232,39992.548287037,2009-06-28,13:09:32
31.295956,121.544491,0,202,39992.5483449074,2009-06-28,13:09:37
31.295981,121.544429,0,146,39992.5483796296,2009-06-28,13:09:40
31.295965,121.5445,0,126,39992.5484259259,2009-06-28,13:09:44
31.295956,121.544535,0,98,39992.5484837963,2009-06-28,13:09:49
31.295926,121.544566,0,106,39992.5485416667,2009-06-28,13:09:54
31.295842,121.544586,0,99,39992.548599537,2009-06-28,13:09:59
31.295817,121.544566,0,93,39992.5486574074,2009-06-28,13:10:04
31.295761,121.54454,0,92,39992.5487152778,2009-06-28,13:10:09
31.29571,121.544537,0,91,39992.5487731481,2009-06-28,13:10:14
31.295659,121.544551,0,93,39992.5488310185,2009-06-28,13:10:19
31.295621,121.544581,0,95,39992.5488888889,2009-06-28,13:10:24
31.295582,121.54459,0,89,39992.5489467593,2009-06-28,13:10:29
31.295562,121.544583,0,88,39992.5490046296,2009-06-28,13:10:34
31.295521,121.544635,0,88,39992.5490625,2009-06-28,13:10:39
31.295473,121.544706,0,90,39992.5491203704,2009-06-28,13:10:44
31.295413,121.544717,0,89,39992.5491782407,2009-06-28,13:10:49
31.295356,121.54472,0,90,39992.5492361111,2009-06-28,13:10:54
31.295286,121.544733,0,91,39992.5492939815,2009-06-28,13:10:59
31.29524,121.544768,0,93,39992.5493518518,2009-06-28,13:11:04
31.295205,121.544816,0,95,39992.5494097222,2009-06-28,13:11:09
31.295166,121.544883,0,97,39992.5494675926,2009-06-28,13:11:14
31.29509,121.544912,0,100,39992.549525463,2009-06-28,13:11:19
31.295038,121.544945,0,101,39992.5495833333,2009-06-28,13:11:24
31.295022,121.544968,0,100,39992.5496412037,2009-06-28,13:11:29
31.295022,121.544968,0,100,39992.5496759259,2009-06-28,13:11:32
31.295021,121.54496,0,101,39992.5496990741,2009-06-28,13:11:34
31.294991,121.544963,0,102,39992.5497569444,2009-06-28,13:11:39
31.294948,121.544973,0,101,39992.5498148148,2009-06-28,13:11:44
31.294906,121.545016,0,100,39992.5498726852,2009-06-28,13:11:49
31.294847,121.545023,0,99,39992.5499305556,2009-06-28,13:11:54
31.294804,121.545029,0,98,39992.5499884259,2009-06-28,13:11:59
31.294754,121.545037,0,97,39992.5500462963,2009-06-28,13:12:04
31.294697,121.545076,0,97,39992.5501041667,2009-06-28,13:12:09
31.294648,121.545119,0,96,39992.550162037,2009-06-28,13:12:14
31.294601,121.545141,0,97,39992.5502199074,2009-06-28,13:12:19
31.294548,121.545153,0,96,39992.5502777778,2009-06-28,13:12:24
31.294505,121.545166,0,97,39992.5503356481,2009-06-28,13:12:29
31.294465,121.54519,0,98,39992.5503935185,2009-06-28,13:12:34
31.294403,121.545194,0,98,39992.5504513889,2009-06-28,13:12:39
31.294357,121.54522,0,98,39992.5505092593,2009-06-28,13:12:44
31.294301,121.545237,0,99,39992.5505671296,2009-06-28,13:12:49
31.29426,121.545294,0,99,39992.550625,2009-06-28,13:12:54
31.29423,121.545359,0,99,39992.5506828704,2009-06-28,13:12:59
31.294186,121.545398,0,100,39992.5507407407,2009-06-28,13:13:04
31.294144,121.545443,0,104,39992.5507986111,2009-06-28,13:13:09
31.294109,121.545477,0,107,39992.5508564815,2009-06-28,13:13:14
31.294103,121.545506,0,108,39992.5509143519,2009-06-28,13:13:19
31.294082,121.545552,0,108,39992.5509722222,2009-06-28,13:13:24
31.294103,121.545598,0,108,39992.5510300926,2009-06-28,13:13:29
31.294193,121.545641,0,107,39992.551087963,2009-06-28,13:13:34
31.294211,121.545692,0,105,39992.5511458333,2009-06-28,13:13:39
31.294249,121.545742,0,101,39992.5512037037,2009-06-28,13:13:44
31.294268,121.545796,0,99,39992.5512615741,2009-06-28,13:13:49
31.294295,121.545824,0,98,39992.5513194444,2009-06-28,13:13:54
31.294352,121.545884,0,97,39992.5513773148,2009-06-28,13:13:59
31.29438,121.545938,0,95,39992.5514351852,2009-06-28,13:14:04
31.294437,121.545975,0,95,39992.5514930556,2009-06-28,13:14:09
31.294461,121.546011,0,94,39992.5515509259,2009-06-28,13:14:14
31.29448,121.546054,0,95,39992.5516087963,2009-06-28,13:14:19
31.294475,121.546123,0,96,39992.5516666667,2009-06-28,13:14:24
31.294498,121.546182,0,97,39992.551724537,2009-06-28,13:14:29
31.294514,121.546232,0,97,39992.5517824074,2009-06-28,13:14:34
31.294531,121.546291,0,98,39992.5518402778,2009-06-28,13:14:39
31.294577,121.546335,0,98,39992.5518981481,2009-06-28,13:14:44
31.294599,121.546378,0,98,39992.5519560185,2009-06-28,13:14:49
31.294624,121.546416,0,99,39992.5520138889,2009-06-28,13:14:54
31.294669,121.54646,0,99,39992.5520717593,2009-06-28,13:14:59
31.294717,121.546504,0,99,39992.5521296296,2009-06-28,13:15:04
31.294722,121.546563,0,100,39992.5521875,2009-06-28,13:15:09
31.294754,121.546586,0,100,39992.5522453704,2009-06-28,13:15:14
31.294798,121.546623,0,100,39992.5523032407,2009-06-28,13:15:19
31.294839,121.54667,0,102,39992.5523611111,2009-06-28,13:15:24
31.294856,121.546707,0,102,39992.5524189815,2009-06-28,13:15:29
31.294896,121.546747,0,103,39992.5524768519,2009-06-28,13:15:34
31.294928,121.546774,0,104,39992.5525347222,2009-06-28,13:15:39
31.294964,121.546834,0,105,39992.5525925926,2009-06-28,13:15:44
31.295001,121.546884,0,106,39992.552650463,2009-06-28,13:15:49
31.29505,121.546908,0,105,39992.5527083333,2009-06-28,13:15:54
31.295075,121.54695,0,105,39992.5527662037,2009-06-28,13:15:59
31.295105,121.547021,0,105,39992.5528240741,2009-06-28,13:16:04
31.295123,121.54708,0,104,39992.5528819444,2009-06-28,13:16:09
31.295148,121.547121,0,99,39992.5529398148,2009-06-28,13:16:14
31.295169,121.547159,0,99,39992.5529976852,2009-06-28,13:16:19
31.295219,121.547203,0,98,39992.5530555556,2009-06-28,13:16:24
31.29525,121.547241,0,98,39992.5531134259,2009-06-28,13:16:29
31.295269,121.547294,0,100,39992.5531712963,2009-06-28,13:16:34
31.295307,121.54734,0,100,39992.5532291667,2009-06-28,13:16:39
31.295344,121.547386,0,101,39992.553287037,2009-06-28,13:16:44
31.295379,121.547427,0,104,39992.5533449074,2009-06-28,13:16:49
31.295399,121.54748,0,106,39992.5534027778,2009-06-28,13:16:54
31.295451,121.547527,0,108,39992.5534606481,2009-06-28,13:16:59
31.295483,121.547567,0,109,39992.5535185185,2009-06-28,13:17:04
31.295532,121.547597,0,111,39992.5535763889,2009-06-28,13:17:09
31.295548,121.547597,0,112,39992.553599537,2009-06-28,13:17:11
31.2956,121.547633,0,111,39992.5536574074,2009-06-28,13:17:16
31.295632,121.54765,0,110,39992.5537152778,2009-06-28,13:17:21
31.295663,121.547632,0,108,39992.5537731481,2009-06-28,13:17:26
31.295698,121.547609,0,108,39992.5538310185,2009-06-28,13:17:31
31.295726,121.547565,0,107,39992.5538888889,2009-06-28,13:17:36
31.295749,121.547538,0,107,39992.5539467593,2009-06-28,13:17:41
31.295797,121.547501,0,105,39992.5540046296,2009-06-28,13:17:46
31.295795,121.547496,0,105,39992.5540625,2009-06-28,13:17:51
31.295794,121.547488,0,105,39992.5541203704,2009-06-28,13:17:56
31.295796,121.54749,0,105,39992.5541782407,2009-06-28,13:18:01
31.295796,121.54749,0,105,39992.554212963,2009-06-28,13:18:04
31.295802,121.547495,0,105,39992.5542361111,2009-06-28,13:18:06
31.295849,121.547453,0,106,39992.5542939815,2009-06-28,13:18:11
31.295938,121.547419,0,106,39992.5543518519,2009-06-28,13:18:16
31.296035,121.547381,0,107,39992.5544097222,2009-06-28,13:18:21
31.296115,121.547344,0,107,39992.5544675926,2009-06-28,13:18:26
31.296156,121.547301,0,107,39992.554525463,2009-06-28,13:18:31
31.296171,121.547271,0,108,39992.5545833333,2009-06-28,13:18:36
31.296199,121.547246,0,108,39992.5546412037,2009-06-28,13:18:41
31.2962,121.547241,0,108,39992.5546990741,2009-06-28,13:18:46
31.296201,121.547239,0,108,39992.5547569444,2009-06-28,13:18:51
31.296204,121.547242,0,108,39992.5548148148,2009-06-28,13:18:56
31.296209,121.547248,0,108,39992.5548726852,2009-06-28,13:19:01
31.296216,121.547256,0,108,39992.5549305556,2009-06-28,13:19:06
31.296216,121.547256,0,108,39992.5549652778,2009-06-28,13:19:09
31.296221,121.54726,0,108,39992.5549884259,2009-06-28,13:19:11
31.296268,121.54717,0,108,39992.5550462963,2009-06-28,13:19:16
31.296362,121.547096,0,108,39992.5551041667,2009-06-28,13:19:21
31.296432,121.547069,0,107,39992.555162037,2009-06-28,13:19:26
31.296448,121.547072,0,108,39992.5552199074,2009-06-28,13:19:31
31.296502,121.547033,0,108,39992.5552777778,2009-06-28,13:19:36
31.296502,121.547033,0,108,39992.5553125,2009-06-28,13:19:39
31.296508,121.54704,0,108,39992.5553356481,2009-06-28,13:19:41
31.296584,121.546961,0,108,39992.5553935185,2009-06-28,13:19:46
31.29665,121.546896,0,108,39992.5554513889,2009-06-28,13:19:51
31.296687,121.54686,0,108,39992.5555092593,2009-06-28,13:19:56
31.29669,121.546861,0,108,39992.5555671296,2009-06-28,13:20:01
31.29669,121.546861,0,108,39992.5556018518,2009-06-28,13:20:04
31.296693,121.546864,0,108,39992.555625,2009-06-28,13:20:06
31.296698,121.546782,0,109,39992.5556828704,2009-06-28,13:20:11
31.296738,121.546718,0,110,39992.5557407407,2009-06-28,13:20:16
31.296805,121.546628,0,110,39992.5557986111,2009-06-28,13:20:21
31.296831,121.546571,0,111,39992.5558564815,2009-06-28,13:20:26
31.296876,121.546499,0,111,39992.5559143518,2009-06-28,13:20:31
31.296912,121.546435,0,111,39992.5559722222,2009-06-28,13:20:36
31.296939,121.546396,0,110,39992.5560300926,2009-06-28,13:20:41
31.296926,121.546344,0,111,39992.556087963,2009-06-28,13:20:46
31.296928,121.546278,0,111,39992.5561458333,2009-06-28,13:20:51
31.296928,121.546239,0,112,39992.5562037037,2009-06-28,13:20:56
31.296941,121.546222,0,113,39992.5562615741,2009-06-28,13:21:01
31.296941,121.546209,0,113,39992.5563194444,2009-06-28,13:21:06
31.296936,121.546198,0,113,39992.5563773148,2009-06-28,13:21:11
31.296933,121.546191,0,113,39992.5564351852,2009-06-28,13:21:16
31.296931,121.546183,0,113,39992.5564930556,2009-06-28,13:21:21
31.296933,121.546186,0,113,39992.5565509259,2009-06-28,13:21:26
31.296933,121.546186,0,113,39992.5565856481,2009-06-28,13:21:29
31.296937,121.546194,0,113,39992.5566087963,2009-06-28,13:21:31
31.296944,121.546205,0,113,39992.5566666667,2009-06-28,13:21:36
31.296945,121.546208,0,113,39992.556724537,2009-06-28,13:21:41
31.296945,121.546208,0,113,39992.5567592593,2009-06-28,13:21:44
31.296944,121.546206,0,113,39992.5567824074,2009-06-28,13:21:46
31.296921,121.546186,0,113,39992.5568402778,2009-06-28,13:21:51
31.296921,121.546186,0,113,39992.556875,2009-06-28,13:21:54
31.296926,121.546191,0,113,39992.5568981481,2009-06-28,13:21:56
31.296938,121.546208,0,113,39992.5569560185,2009-06-28,13:22:01
31.296973,121.546227,0,113,39992.5570138889,2009-06-28,13:22:06
31.296993,121.546263,0,113,39992.5570717593,2009-06-28,13:22:11
31.296992,121.546288,0,113,39992.5571296296,2009-06-28,13:22:16
31.294961,121.54696,0,217,39992.5586342593,2009-06-28,13:24:26
31.295387,121.546761,0,130,39992.5586921296,2009-06-28,13:24:31
31.295683,121.546661,0,116,39992.55875,2009-06-28,13:24:36
31.295794,121.546574,0,114,39992.5588078704,2009-06-28,13:24:41
31.295845,121.546516,0,114,39992.5588657407,2009-06-28,13:24:46
31.295918,121.546505,0,114,39992.5589236111,2009-06-28,13:24:51
31.29629,121.546557,0,114,39992.5589814815,2009-06-28,13:24:56
31.296449,121.546538,0,114,39992.5590393519,2009-06-28,13:25:01
31.296498,121.546464,0,114,39992.5590972222,2009-06-28,13:25:06
31.29652,121.546456,0,114,39992.5591550926,2009-06-28,13:25:11
31.296518,121.546453,0,114,39992.559212963,2009-06-28,13:25:16
31.296518,121.546453,0,114,39992.5592708333,2009-06-28,13:25:21
31.296518,121.546453,0,114,39992.5593055556,2009-06-28,13:25:24
31.296517,121.546453,0,114,39992.5593287037,2009-06-28,13:25:26
31.296507,121.546431,0,114,39992.5593865741,2009-06-28,13:25:31
31.296532,121.54641,0,114,39992.5594444444,2009-06-28,13:25:36
31.296551,121.546403,0,114,39992.5595023148,2009-06-28,13:25:41
31.296549,121.546396,0,115,39992.5595601852,2009-06-28,13:25:46
31.296549,121.546396,0,115,39992.5595949074,2009-06-28,13:25:49
31.296549,121.546395,0,115,39992.5596180556,2009-06-28,13:25:51
31.296569,121.54642,0,115,39992.5596759259,2009-06-28,13:25:56
31.296557,121.546411,0,114,39992.5597337963,2009-06-28,13:26:01
31.296557,121.546411,0,114,39992.5597685185,2009-06-28,13:26:04
31.296557,121.546418,0,114,39992.5597916667,2009-06-28,13:26:06
31.296561,121.546439,0,114,39992.559849537,2009-06-28,13:26:11
31.296551,121.546466,0,115,39992.5599074074,2009-06-28,13:26:16
31.296504,121.546514,0,115,39992.5599652778,2009-06-28,13:26:21
31.29646,121.546589,0,115,39992.5600231481,2009-06-28,13:26:26
31.296409,121.546633,0,115,39992.5600810185,2009-06-28,13:26:31
31.296296,121.546676,0,115,39992.5601388889,2009-06-28,13:26:36
31.296136,121.546709,0,115,39992.5601967593,2009-06-28,13:26:41
31.295996,121.546691,0,115,39992.5602546296,2009-06-28,13:26:46
31.295919,121.546638,0,115,39992.5603125,2009-06-28,13:26:51
31.295879,121.546585,0,115,39992.5603703704,2009-06-28,13:26:56
31.295835,121.546473,0,116,39992.5604282407,2009-06-28,13:27:01
31.295819,121.546376,0,117,39992.5604861111,2009-06-28,13:27:06
31.295811,121.546327,0,118,39992.5605439815,2009-06-28,13:27:11
31.295811,121.546327,0,118,39992.5605787037,2009-06-28,13:27:14
31.295816,121.546335,0,118,39992.5606018519,2009-06-28,13:27:16
31.295848,121.546363,0,118,39992.5606597222,2009-06-28,13:27:21
31.295864,121.546415,0,119,39992.5607175926,2009-06-28,13:27:26
31.295882,121.546484,0,120,39992.560775463,2009-06-28,13:27:31
31.295972,121.546507,0,121,39992.5608333333,2009-06-28,13:27:36
31.296071,121.546497,0,121,39992.5608912037,2009-06-28,13:27:41
31.296184,121.54648,0,120,39992.5609490741,2009-06-28,13:27:46
31.296202,121.546467,0,121,39992.5610069444,2009-06-28,13:27:51
31.29625,121.546457,0,121,39992.5610648148,2009-06-28,13:27:56
31.29635,121.546441,0,121,39992.5611226852,2009-06-28,13:28:01
31.296478,121.546407,0,121,39992.5611805556,2009-06-28,13:28:06
31.296631,121.546384,0,122,39992.5612384259,2009-06-28,13:28:11
31.296755,121.546363,0,123,39992.5612962963,2009-06-28,13:28:16
31.296879,121.546337,0,122,39992.5613541667,2009-06-28,13:28:21
31.296966,121.546338,0,121,39992.561412037,2009-06-28,13:28:26
31.295838,121.546983,0,747,39992.5617592593,2009-06-28,13:28:56
31.296777,121.546388,0,143,39992.5618171296,2009-06-28,13:29:01
31.296842,121.546324,0,118,39992.561875,2009-06-28,13:29:06
31.296906,121.54626,0,116,39992.5619328704,2009-06-28,13:29:11
31.296929,121.546247,0,115,39992.5619907407,2009-06-28,13:29:16
31.296968,121.546233,0,115,39992.5620486111,2009-06-28,13:29:21
31.297017,121.546231,0,115,39992.5621064815,2009-06-28,13:29:26
31.297083,121.546215,0,119,39992.5621643519,2009-06-28,13:29:31
31.297164,121.546222,0,128,39992.5622222222,2009-06-28,13:29:36
31.297268,121.546203,0,143,39992.5622800926,2009-06-28,13:29:41
31.297347,121.546209,0,156,39992.562337963,2009-06-28,13:29:46
31.297407,121.546208,0,160,39992.5623958333,2009-06-28,13:29:51
31.297448,121.546196,0,169,39992.5624537037,2009-06-28,13:29:56
31.297498,121.546181,0,167,39992.5625115741,2009-06-28,13:30:01
31.297535,121.546171,0,165,39992.5625694444,2009-06-28,13:30:06
31.297535,121.546171,0,165,39992.5626041667,2009-06-28,13:30:09
31.297542,121.546163,0,160,39992.5626273148,2009-06-28,13:30:11
31.297467,121.546172,0,159,39992.5626851852,2009-06-28,13:30:16
31.297413,121.546172,0,157,39992.5627430556,2009-06-28,13:30:21
31.297351,121.546183,0,156,39992.5628009259,2009-06-28,13:30:26
31.297176,121.546197,0,155,39992.5628587963,2009-06-28,13:30:31
31.297035,121.546222,0,154,39992.5629166667,2009-06-28,13:30:36
31.296921,121.546247,0,154,39992.562974537,2009-06-28,13:30:41
31.296881,121.546266,0,153,39992.5630324074,2009-06-28,13:30:46
31.296869,121.546296,0,153,39992.5630902778,2009-06-28,13:30:51
31.296828,121.5463,0,152,39992.5631481481,2009-06-28,13:30:56
31.296802,121.54633,0,152,39992.5632060185,2009-06-28,13:31:01
31.296802,121.54633,0,152,39992.5632407407,2009-06-28,13:31:04
31.296802,121.546333,0,152,39992.5632638889,2009-06-28,13:31:06
31.296791,121.546353,0,151,39992.5633217593,2009-06-28,13:31:11
31.296758,121.546377,0,151,39992.5633796296,2009-06-28,13:31:16
31.296688,121.54638,0,151,39992.5634375,2009-06-28,13:31:21
31.296662,121.546381,0,151,39992.5634953704,2009-06-28,13:31:26
31.296639,121.546429,0,152,39992.5635532407,2009-06-28,13:31:31
31.296608,121.546457,0,153,39992.5636111111,2009-06-28,13:31:36
31.296585,121.546466,0,153,39992.5636689815,2009-06-28,13:31:41
31.296585,121.546466,0,153,39992.5637037037,2009-06-28,13:31:44
31.296584,121.546467,0,154,39992.5637268518,2009-06-28,13:31:46
31.296538,121.546497,0,153,39992.5637847222,2009-06-28,13:31:51
31.296468,121.546506,0,151,39992.5638425926,2009-06-28,13:31:56
31.296377,121.546551,0,149,39992.563900463,2009-06-28,13:32:01
31.296292,121.546589,0,148,39992.5639583333,2009-06-28,13:32:06
31.296231,121.546591,0,145,39992.5640162037,2009-06-28,13:32:11
31.296219,121.546553,0,144,39992.5640740741,2009-06-28,13:32:16
31.296269,121.546503,0,143,39992.5641319444,2009-06-28,13:32:21
31.296344,121.546466,0,141,39992.5641898148,2009-06-28,13:32:26
31.296342,121.546451,0,141,39992.5642476852,2009-06-28,13:32:31
31.296337,121.546445,0,140,39992.5643055556,2009-06-28,13:32:36
31.296337,121.546445,0,140,39992.5643402778,2009-06-28,13:32:39
31.296336,121.546442,0,140,39992.5643634259,2009-06-28,13:32:41
31.296332,121.546432,0,140,39992.5644212963,2009-06-28,13:32:46
31.296332,121.546433,0,140,39992.5644791667,2009-06-28,13:32:51
31.296332,121.546433,0,140,39992.5645138889,2009-06-28,13:32:54
31.296334,121.546434,0,140,39992.564537037,2009-06-28,13:32:56
31.296336,121.546444,0,140,39992.5645949074,2009-06-28,13:33:01
31.296336,121.546443,0,140,39992.5646527778,2009-06-28,13:33:06
31.296336,121.546443,0,140,39992.5646875,2009-06-28,13:33:09
31.296337,121.546444,0,140,39992.5647106481,2009-06-28,13:33:11
31.296346,121.546462,0,140,39992.5647685185,2009-06-28,13:33:16
31.296383,121.546467,0,140,39992.5648263889,2009-06-28,13:33:21
31.296419,121.546466,0,140,39992.5648842593,2009-06-28,13:33:26
31.296472,121.546425,0,140,39992.5649421296,2009-06-28,13:33:31
31.296478,121.5464,0,140,39992.565,2009-06-28,13:33:36
31.296479,121.5464,0,140,39992.5650578704,2009-06-28,13:33:41
31.296482,121.546403,0,140,39992.5651157407,2009-06-28,13:33:46
31.296483,121.546403,0,140,39992.5651736111,2009-06-28,13:33:51
31.296483,121.546403,0,140,39992.5652083333,2009-06-28,13:33:54
31.296487,121.54641,0,140,39992.5652314815,2009-06-28,13:33:56
31.296493,121.546421,0,140,39992.5652893518,2009-06-28,13:34:01
31.296498,121.546429,0,140,39992.5653472222,2009-06-28,13:34:06
31.296504,121.546437,0,140,39992.5654050926,2009-06-28,13:34:11
31.296504,121.546437,0,140,39992.5654398148,2009-06-28,13:34:14
31.296504,121.546438,0,140,39992.565462963,2009-06-28,13:34:16
31.296523,121.54645,0,140,39992.5655208333,2009-06-28,13:34:21
31.296516,121.546427,0,140,39992.5655787037,2009-06-28,13:34:26
31.296513,121.546422,0,140,39992.5656365741,2009-06-28,13:34:31
31.296515,121.546425,0,140,39992.5656944444,2009-06-28,13:34:36
31.296515,121.546425,0,140,39992.5657291667,2009-06-28,13:34:39
31.296518,121.546431,0,140,39992.5657523148,2009-06-28,13:34:41
31.296531,121.546439,0,140,39992.5658101852,2009-06-28,13:34:46
31.296509,121.546423,0,140,39992.5658680556,2009-06-28,13:34:51
31.296509,121.546423,0,140,39992.5659027778,2009-06-28,13:34:54
31.296506,121.546418,0,140,39992.5659259259,2009-06-28,13:34:56
31.296501,121.546409,0,140,39992.5659837963,2009-06-28,13:35:01
31.296498,121.546404,0,140,39992.5660416667,2009-06-28,13:35:06
31.296501,121.546411,0,140,39992.566099537,2009-06-28,13:35:11
31.296503,121.546417,0,140,39992.5661574074,2009-06-28,13:35:16
31.296501,121.54642,0,140,39992.5662152778,2009-06-28,13:35:21
31.296502,121.546425,0,140,39992.5662731482,2009-06-28,13:35:26
31.296506,121.546431,0,141,39992.5663310185,2009-06-28,13:35:31
31.296508,121.546435,0,141,39992.5663888889,2009-06-28,13:35:36
31.296508,121.546435,0,141,39992.5664236111,2009-06-28,13:35:39
31.296513,121.546441,0,141,39992.5664467593,2009-06-28,13:35:41
31.296509,121.546429,0,141,39992.5665046296,2009-06-28,13:35:46
31.296509,121.546429,0,141,39992.5665393519,2009-06-28,13:35:49
31.296514,121.546434,0,141,39992.5665625,2009-06-28,13:35:51
31.296603,121.546398,0,141,39992.5666203704,2009-06-28,13:35:56
31.296716,121.546361,0,141,39992.5666782407,2009-06-28,13:36:01
31.296808,121.546365,0,141,39992.5667361111,2009-06-28,13:36:06
31.296891,121.546375,0,141,39992.5667939815,2009-06-28,13:36:11
31.296987,121.546411,0,141,39992.5669097222,2009-06-28,13:36:21
31.296991,121.546418,0,141,39992.567025463,2009-06-28,13:36:31
31.296994,121.546422,0,141,39992.5670833333,2009-06-28,13:36:36
31.296996,121.546428,0,141,39992.5671990741,2009-06-28,13:36:46
31.296996,121.546428,0,141,39992.5672337963,2009-06-28,13:36:49
31.296996,121.54643,0,141,39992.5672569444,2009-06-28,13:36:51
31.297,121.546442,0,141,39992.5674305556,2009-06-28,13:37:06
31.295168,121.546762,0,-275,39992.5687615741,2009-06-28,13:39:01
31.295472,121.546509,0,-55,39992.5688194444,2009-06-28,13:39:06
31.295513,121.546522,0,76,39992.5688773148,2009-06-28,13:39:11
31.295608,121.546502,0,84,39992.5689351852,2009-06-28,13:39:16
31.295615,121.546502,0,84,39992.5689930556,2009-06-28,13:39:21
31.295622,121.546504,0,84,39992.5690509259,2009-06-28,13:39:26
31.295622,121.546504,0,84,39992.5690856481,2009-06-28,13:39:29
31.295629,121.546509,0,84,39992.5691087963,2009-06-28,13:39:31
31.295636,121.546519,0,85,39992.5691666667,2009-06-28,13:39:36
31.295699,121.546532,0,124,39992.569224537,2009-06-28,13:39:41
31.295722,121.546548,0,132,39992.5692824074,2009-06-28,13:39:46
31.295795,121.546555,0,141,39992.5693402778,2009-06-28,13:39:51
31.295841,121.54654,0,147,39992.5693981481,2009-06-28,13:39:56
31.29587,121.546548,0,143,39992.5694560185,2009-06-28,13:40:01
31.295979,121.546546,0,139,39992.5695138889,2009-06-28,13:40:06
31.296054,121.546572,0,138,39992.5695717593,2009-06-28,13:40:11
31.296096,121.546585,0,138,39992.5696296296,2009-06-28,13:40:16
31.29614,121.546567,0,138,39992.5696875,2009-06-28,13:40:21
31.296139,121.546515,0,138,39992.5697453704,2009-06-28,13:40:26
31.296145,121.546504,0,139,39992.5698032407,2009-06-28,13:40:31
31.296146,121.546507,0,139,39992.5698611111,2009-06-28,13:40:36
31.296146,121.546507,0,139,39992.5698958333,2009-06-28,13:40:39
31.296143,121.546502,0,139,39992.5699189815,2009-06-28,13:40:41
31.296141,121.546489,0,139,39992.5699768519,2009-06-28,13:40:46
31.296147,121.546492,0,139,39992.5700347222,2009-06-28,13:40:51
31.296147,121.546492,0,139,39992.5700694444,2009-06-28,13:40:54
31.296148,121.546496,0,139,39992.5700925926,2009-06-28,13:40:56
31.296097,121.546514,0,139,39992.570150463,2009-06-28,13:41:01
31.296052,121.546596,0,140,39992.5702083333,2009-06-28,13:41:06
31.296016,121.546698,0,140,39992.5702662037,2009-06-28,13:41:11
31.295997,121.546786,0,141,39992.5703240741,2009-06-28,13:41:16
31.296004,121.546886,0,141,39992.5703819444,2009-06-28,13:41:21
31.296002,121.546958,0,141,39992.5704398148,2009-06-28,13:41:26
31.295973,121.546988,0,142,39992.5704976852,2009-06-28,13:41:31
31.295973,121.546988,0,142,39992.5705324074,2009-06-28,13:41:34
31.29598,121.546994,0,142,39992.5705555556,2009-06-28,13:41:36
31.295978,121.54698,0,142,39992.5706134259,2009-06-28,13:41:41
31.295938,121.546941,0,142,39992.5706712963,2009-06-28,13:41:46
31.295927,121.546926,0,142,39992.5707291667,2009-06-28,13:41:51
31.295923,121.54692,0,142,39992.570787037,2009-06-28,13:41:56
31.295923,121.54692,0,142,39992.5708217593,2009-06-28,13:41:59
31.295922,121.546917,0,142,39992.5708449074,2009-06-28,13:42:01
31.295916,121.546907,0,142,39992.5709027778,2009-06-28,13:42:06
31.295909,121.546896,0,142,39992.5709606481,2009-06-28,13:42:11
31.295852,121.546847,0,142,39992.5710185185,2009-06-28,13:42:16
31.295809,121.546817,0,142,39992.5710763889,2009-06-28,13:42:21
31.295809,121.546817,0,142,39992.5711111111,2009-06-28,13:42:24
31.295808,121.546825,0,142,39992.5711342593,2009-06-28,13:42:26
31.295889,121.546803,0,142,39992.5711921296,2009-06-28,13:42:31
31.295971,121.546781,0,142,39992.57125,2009-06-28,13:42:36
31.296028,121.546722,0,142,39992.5713078704,2009-06-28,13:42:41
31.296043,121.546689,0,142,39992.5714236111,2009-06-28,13:42:51
31.296045,121.546691,0,142,39992.5714814815,2009-06-28,13:42:56
31.296047,121.546694,0,142,39992.5715972222,2009-06-28,13:43:06
31.296048,121.546695,0,142,39992.5716550926,2009-06-28,13:43:11
31.296048,121.546694,0,142,39992.571712963,2009-06-28,13:43:16
31.296051,121.546692,0,142,39992.5720601852,2009-06-28,13:43:46
31.296049,121.54669,0,142,39992.5721180556,2009-06-28,13:43:51
31.296049,121.54669,0,142,39992.5721527778,2009-06-28,13:43:54
31.296047,121.546687,0,142,39992.5721759259,2009-06-28,13:43:56
31.296034,121.546675,0,142,39992.573275463,2009-06-28,13:45:31
31.296034,121.546674,0,142,39992.5734490741,2009-06-28,13:45:46
31.296034,121.546674,0,142,39992.5735416667,2009-06-28,13:45:54
31.296034,121.546672,0,142,39992.5735648148,2009-06-28,13:45:56
