# Supplementary material for: Research on differential privacy protection method based on user tendency
Source: PLoS One. 2023 Oct 26;18(10):e0288823. doi: 10.1371/journal.pone.0288823 (PMC10602288; doi:10.1371/journal.pone.0288823)
Supplement: S1 Data — (ZIP) [file pone.0288823.s001.zip › Data 5-1/000/Trajectory/20090629011630.plt]

Geolife trajectory
WGS 84
Altitude is in Feet
Reserved 3
0,2,255,My Track,0,0,2,8421376
0
31.295818,121.548726,0,491,39993.053125,2009-06-29,01:16:30
31.295801,121.548766,0,491,39993.0531828704,2009-06-29,01:16:35
31.295769,121.548805,0,491,39993.0532407407,2009-06-29,01:16:40
31.295724,121.548893,0,491,39993.0532986111,2009-06-29,01:16:45
31.295686,121.549003,0,491,39993.0533564815,2009-06-29,01:16:50
31.295624,121.549011,0,491,39993.0534143519,2009-06-29,01:16:55
31.295582,121.549095,0,491,39993.0534722222,2009-06-29,01:17:00
31.295534,121.549147,0,491,39993.0535300926,2009-06-29,01:17:05
31.295472,121.549184,0,491,39993.053587963,2009-06-29,01:17:10
31.295426,121.549196,0,491,39993.0536458333,2009-06-29,01:17:15
31.295391,121.549297,0,491,39993.0537037037,2009-06-29,01:17:20
31.295357,121.549337,0,491,39993.0537615741,2009-06-29,01:17:25
31.295328,121.549315,0,491,39993.0538194444,2009-06-29,01:17:30
31.295308,121.549348,0,491,39993.0538773148,2009-06-29,01:17:35
31.295229,121.54932,0,491,39993.0539351852,2009-06-29,01:17:40
31.295196,121.549262,0,491,39993.0539930556,2009-06-29,01:17:45
31.295159,121.549228,0,491,39993.0540509259,2009-06-29,01:17:50
31.295136,121.549199,0,492,39993.0541087963,2009-06-29,01:17:55
31.295123,121.549173,0,492,39993.0541666667,2009-06-29,01:18:00
31.295097,121.549104,0,492,39993.054224537,2009-06-29,01:18:05
31.295083,121.54904,0,492,39993.0542824074,2009-06-29,01:18:10
31.295057,121.548944,0,492,39993.0543402778,2009-06-29,01:18:15
31.295051,121.548968,0,492,39993.0543981481,2009-06-29,01:18:20
31.29501,121.548904,0,492,39993.0544560185,2009-06-29,01:18:25
31.295001,121.548789,0,492,39993.0545138889,2009-06-29,01:18:30
31.294955,121.548717,0,492,39993.0545717593,2009-06-29,01:18:35
31.29489,121.548669,0,492,39993.0546296296,2009-06-29,01:18:40
31.294824,121.548513,0,492,39993.0546875,2009-06-29,01:18:45
31.294785,121.548407,0,492,39993.0547453704,2009-06-29,01:18:50
31.29476,121.548347,0,493,39993.0548032407,2009-06-29,01:18:55
31.294732,121.548274,0,493,39993.0548611111,2009-06-29,01:19:00
31.294717,121.548241,0,493,39993.0549189815,2009-06-29,01:19:05
31.294661,121.548204,0,494,39993.0549768518,2009-06-29,01:19:10
31.294629,121.548093,0,494,39993.0550347222,2009-06-29,01:19:15
31.29458,121.548062,0,495,39993.0550925926,2009-06-29,01:19:20
31.294559,121.548064,0,495,39993.055150463,2009-06-29,01:19:25
31.294508,121.548077,0,496,39993.0552083333,2009-06-29,01:19:30
31.294476,121.54804,0,497,39993.0552662037,2009-06-29,01:19:35
31.294449,121.548033,0,497,39993.0553240741,2009-06-29,01:19:40
31.294379,121.547929,0,498,39993.0553819444,2009-06-29,01:19:45
31.29434,121.547868,0,499,39993.0554398148,2009-06-29,01:19:50
31.294321,121.547817,0,499,39993.0554976852,2009-06-29,01:19:55
31.29434,121.547743,0,499,39993.0555555556,2009-06-29,01:20:00
31.294335,121.547598,0,499,39993.0556134259,2009-06-29,01:20:05
31.294329,121.547523,0,499,39993.0556712963,2009-06-29,01:20:10
31.294304,121.547434,0,499,39993.0557291667,2009-06-29,01:20:15
31.294281,121.547344,0,499,39993.055787037,2009-06-29,01:20:20
31.294254,121.547277,0,500,39993.0558449074,2009-06-29,01:20:25
31.294347,121.545703,0,75,39993.0559027778,2009-06-29,01:20:30
31.294321,121.545675,0,78,39993.0559606481,2009-06-29,01:20:35
31.294301,121.545647,0,78,39993.0560185185,2009-06-29,01:20:40
31.294256,121.545643,0,80,39993.0560763889,2009-06-29,01:20:45
31.294222,121.545651,0,80,39993.0561342593,2009-06-29,01:20:50
31.294005,121.54577,0,81,39993.0561921296,2009-06-29,01:20:55
31.293888,121.545832,0,83,39993.05625,2009-06-29,01:21:00
31.293819,121.54587,0,84,39993.0563078704,2009-06-29,01:21:05
31.293756,121.545914,0,85,39993.0563657407,2009-06-29,01:21:10
31.293691,121.545944,0,87,39993.0564236111,2009-06-29,01:21:15
31.293651,121.545976,0,89,39993.0564814815,2009-06-29,01:21:20
31.293607,121.546024,0,92,39993.0565393518,2009-06-29,01:21:25
31.293571,121.546058,0,95,39993.0565972222,2009-06-29,01:21:30
31.293561,121.546033,0,97,39993.0566550926,2009-06-29,01:21:35
31.293538,121.546048,0,99,39993.056712963,2009-06-29,01:21:40
31.293531,121.546064,0,101,39993.0567708333,2009-06-29,01:21:45
31.293531,121.546064,0,101,39993.0568055556,2009-06-29,01:21:48
31.293525,121.546068,0,102,39993.0568287037,2009-06-29,01:21:50
31.293537,121.546109,0,103,39993.0568865741,2009-06-29,01:21:55
31.293538,121.546129,0,103,39993.0569444444,2009-06-29,01:22:00
31.293557,121.546145,0,103,39993.0570023148,2009-06-29,01:22:05
31.293564,121.546153,0,104,39993.0570601852,2009-06-29,01:22:10
31.293564,121.546153,0,104,39993.0570949074,2009-06-29,01:22:13
31.29357,121.546154,0,104,39993.0571180556,2009-06-29,01:22:15
31.293582,121.546147,0,104,39993.0571759259,2009-06-29,01:22:20
31.293594,121.54614,0,104,39993.0572337963,2009-06-29,01:22:25
31.293614,121.546166,0,104,39993.0572916667,2009-06-29,01:22:30
31.293613,121.54615,0,111,39993.057349537,2009-06-29,01:22:35
31.293602,121.5461,0,121,39993.0574074074,2009-06-29,01:22:40
31.293597,121.546068,0,126,39993.0574652778,2009-06-29,01:22:45
31.293592,121.546048,0,127,39993.0575231481,2009-06-29,01:22:50
31.293592,121.546048,0,127,39993.0575578704,2009-06-29,01:22:53
31.29359,121.546041,0,128,39993.0575810185,2009-06-29,01:22:55
31.293586,121.546051,0,128,39993.0576388889,2009-06-29,01:23:00
31.293585,121.546057,0,128,39993.0576967593,2009-06-29,01:23:05
31.293585,121.546057,0,128,39993.0577314815,2009-06-29,01:23:08
31.293583,121.546065,0,128,39993.0577546296,2009-06-29,01:23:10
31.293583,121.546083,0,128,39993.0578125,2009-06-29,01:23:15
31.293577,121.546144,0,129,39993.0578703704,2009-06-29,01:23:20
31.293668,121.546189,0,125,39993.0579282407,2009-06-29,01:23:25
31.293627,121.546123,0,114,39993.0579861111,2009-06-29,01:23:30
31.293572,121.546069,0,107,39993.0580439815,2009-06-29,01:23:35
31.293564,121.546085,0,103,39993.0581018519,2009-06-29,01:23:40
31.293583,121.54607,0,102,39993.0581597222,2009-06-29,01:23:45
31.29367,121.545979,0,101,39993.0582175926,2009-06-29,01:23:50
31.29384,121.545796,0,101,39993.058275463,2009-06-29,01:23:55
31.294111,121.545582,0,103,39993.0583333333,2009-06-29,01:24:00
31.294491,121.54529,0,104,39993.0583912037,2009-06-29,01:24:05
31.294929,121.545009,0,107,39993.0584490741,2009-06-29,01:24:10
31.295415,121.544637,0,111,39993.0585069444,2009-06-29,01:24:15
31.295911,121.544313,0,116,39993.0585648148,2009-06-29,01:24:20
31.29641,121.543925,0,121,39993.0586226852,2009-06-29,01:24:25
31.296939,121.543608,0,126,39993.0586805556,2009-06-29,01:24:30
31.297528,121.543356,0,133,39993.0587384259,2009-06-29,01:24:35
31.298114,121.543022,0,140,39993.0587962963,2009-06-29,01:24:40
31.298659,121.542638,0,148,39993.0588541667,2009-06-29,01:24:45
31.299114,121.542239,0,158,39993.058912037,2009-06-29,01:24:50
31.299465,121.541917,0,169,39993.0589699074,2009-06-29,01:24:55
31.299673,121.541719,0,180,39993.0590277778,2009-06-29,01:25:00
31.299791,121.54163,0,189,39993.0590856481,2009-06-29,01:25:05
31.299927,121.541506,0,197,39993.0591435185,2009-06-29,01:25:10
31.300071,121.541328,0,207,39993.0592013889,2009-06-29,01:25:15
31.30008,121.541147,0,215,39993.0592592593,2009-06-29,01:25:20
31.300021,121.540982,0,221,39993.0593171296,2009-06-29,01:25:25
31.299904,121.540851,0,221,39993.059375,2009-06-29,01:25:30
31.299804,121.540711,0,226,39993.0594328704,2009-06-29,01:25:35
31.299693,121.540473,0,230,39993.0594907407,2009-06-29,01:25:40
31.299541,121.540111,0,227,39993.0595486111,2009-06-29,01:25:45
31.299417,121.539815,0,222,39993.0596064815,2009-06-29,01:25:50
31.299343,121.539601,0,211,39993.0596643519,2009-06-29,01:25:55
31.299267,121.539343,0,204,39993.0597222222,2009-06-29,01:26:00
31.299167,121.539085,0,198,39993.0597800926,2009-06-29,01:26:05
31.29907,121.538895,0,192,39993.059837963,2009-06-29,01:26:10
31.299003,121.53878,0,185,39993.0598958333,2009-06-29,01:26:15
31.298947,121.538631,0,180,39993.0599537037,2009-06-29,01:26:20
31.298817,121.538433,0,178,39993.0600115741,2009-06-29,01:26:25
31.298693,121.538212,0,181,39993.0600694444,2009-06-29,01:26:30
31.298513,121.538112,0,185,39993.0601273148,2009-06-29,01:26:35
31.298185,121.538334,0,192,39993.0601851852,2009-06-29,01:26:40
31.297801,121.538549,0,201,39993.0602430556,2009-06-29,01:26:45
31.297306,121.538865,0,207,39993.0603009259,2009-06-29,01:26:50
31.296905,121.53915,0,216,39993.0603587963,2009-06-29,01:26:55
31.296495,121.539417,0,225,39993.0604166667,2009-06-29,01:27:00
31.29609,121.539672,0,237,39993.060474537,2009-06-29,01:27:05
31.295676,121.539911,0,247,39993.0605324074,2009-06-29,01:27:10
31.29522,121.540188,0,258,39993.0605902778,2009-06-29,01:27:15
31.294708,121.540506,0,269,39993.0606481481,2009-06-29,01:27:20
31.294273,121.540745,0,274,39993.0607060185,2009-06-29,01:27:25
31.293894,121.540737,0,279,39993.0607638889,2009-06-29,01:27:30
31.29358,121.540463,0,285,39993.0608217593,2009-06-29,01:27:35
31.293235,121.540094,0,291,39993.0608796296,2009-06-29,01:27:40
31.292897,121.539612,0,289,39993.0609375,2009-06-29,01:27:45
31.292632,121.539056,0,266,39993.0609953704,2009-06-29,01:27:50
31.292373,121.538676,0,259,39993.0610532407,2009-06-29,01:27:55
31.292135,121.538387,0,253,39993.0611111111,2009-06-29,01:28:00
31.291862,121.538065,0,260,39993.0611689815,2009-06-29,01:28:05
31.291551,121.537702,0,262,39993.0612268519,2009-06-29,01:28:10
31.291333,121.537566,0,260,39993.0612847222,2009-06-29,01:28:15
31.291286,121.537599,0,258,39993.0613425926,2009-06-29,01:28:20
31.29124,121.53758,0,263,39993.061400463,2009-06-29,01:28:25
31.291189,121.537457,0,257,39993.0614583333,2009-06-29,01:28:30
31.291019,121.537298,0,257,39993.0615162037,2009-06-29,01:28:35
31.290782,121.536933,0,245,39993.0615740741,2009-06-29,01:28:40
31.290478,121.536593,0,237,39993.0616319444,2009-06-29,01:28:45
31.290171,121.536254,0,228,39993.0616898148,2009-06-29,01:28:50
31.289929,121.536061,0,220,39993.0617476852,2009-06-29,01:28:55
31.289898,121.536017,0,213,39993.0618055556,2009-06-29,01:29:00
31.289893,121.53599,0,215,39993.0618634259,2009-06-29,01:29:05
31.289874,121.535968,0,216,39993.0619212963,2009-06-29,01:29:10
31.289739,121.535878,0,213,39993.0619791667,2009-06-29,01:29:15
31.289556,121.535721,0,214,39993.062037037,2009-06-29,01:29:20
31.289278,121.535406,0,214,39993.0620949074,2009-06-29,01:29:25
31.289043,121.535074,0,213,39993.0621527778,2009-06-29,01:29:30
31.288831,121.534704,0,196,39993.0622106481,2009-06-29,01:29:35
31.28856,121.534361,0,186,39993.0622685185,2009-06-29,01:29:40
31.288185,121.533847,0,170,39993.0623263889,2009-06-29,01:29:45
31.287931,121.533389,0,168,39993.0623842593,2009-06-29,01:29:50
31.287739,121.532948,0,168,39993.0624421296,2009-06-29,01:29:55
31.28767,121.532505,0,156,39993.0625,2009-06-29,01:30:00
31.287644,121.532393,0,141,39993.0625578704,2009-06-29,01:30:05
31.287658,121.532382,0,137,39993.0626157407,2009-06-29,01:30:10
31.28766,121.532362,0,137,39993.0626736111,2009-06-29,01:30:15
31.28763,121.532287,0,137,39993.0627314815,2009-06-29,01:30:20
31.287589,121.532088,0,130,39993.0627893518,2009-06-29,01:30:25
31.28751,121.532002,0,130,39993.0628472222,2009-06-29,01:30:30
31.287483,121.531942,0,129,39993.0629050926,2009-06-29,01:30:35
31.287495,121.531939,0,110,39993.062962963,2009-06-29,01:30:40
31.287497,121.531951,0,110,39993.0630208333,2009-06-29,01:30:45
31.287522,121.531947,0,101,39993.0630787037,2009-06-29,01:30:50
31.287559,121.531929,0,92,39993.0631365741,2009-06-29,01:30:55
31.287582,121.531923,0,92,39993.0631944444,2009-06-29,01:31:00
31.287609,121.531956,0,95,39993.0632523148,2009-06-29,01:31:05
31.287607,121.531946,0,94,39993.0633101852,2009-06-29,01:31:10
31.287591,121.531931,0,93,39993.0633680556,2009-06-29,01:31:15
31.287572,121.531919,0,86,39993.0634259259,2009-06-29,01:31:20
31.287562,121.531907,0,86,39993.0634837963,2009-06-29,01:31:25
31.28756,121.531908,0,86,39993.0635416667,2009-06-29,01:31:30
31.28756,121.531908,0,86,39993.0635763889,2009-06-29,01:31:33
31.287561,121.531903,0,86,39993.063599537,2009-06-29,01:31:35
31.287491,121.531623,0,73,39993.0636574074,2009-06-29,01:31:40
31.287401,121.531372,0,72,39993.0637152778,2009-06-29,01:31:45
31.28731,121.53109,0,71,39993.0637731481,2009-06-29,01:31:50
31.287191,121.530708,0,71,39993.0638310185,2009-06-29,01:31:55
31.287028,121.530261,0,71,39993.0638888889,2009-06-29,01:32:00
31.28686,121.529795,0,76,39993.0639467593,2009-06-29,01:32:05
31.286748,121.529324,0,81,39993.0640046296,2009-06-29,01:32:10
31.2866,121.528813,0,96,39993.0640625,2009-06-29,01:32:15
31.286422,121.52835,0,107,39993.0641203704,2009-06-29,01:32:20
31.286282,121.527937,0,113,39993.0641782407,2009-06-29,01:32:25
31.286188,121.527615,0,120,39993.0642361111,2009-06-29,01:32:30
31.28615,121.527512,0,131,39993.0642939815,2009-06-29,01:32:35
31.28615,121.527512,0,131,39993.0643287037,2009-06-29,01:32:38
31.286153,121.527506,0,139,39993.0643518518,2009-06-29,01:32:40
31.28615,121.527497,0,140,39993.0644097222,2009-06-29,01:32:45
31.286168,121.527345,0,147,39993.0644675926,2009-06-29,01:32:50
31.286137,121.527125,0,148,39993.064525463,2009-06-29,01:32:55
31.286035,121.526824,0,145,39993.0645833333,2009-06-29,01:33:00
31.28602,121.526657,0,130,39993.0646412037,2009-06-29,01:33:05
31.286016,121.526641,0,129,39993.0646990741,2009-06-29,01:33:10
31.286016,121.526641,0,129,39993.0647337963,2009-06-29,01:33:13
31.286016,121.526635,0,128,39993.0647569444,2009-06-29,01:33:15
31.286011,121.526619,0,128,39993.0648148148,2009-06-29,01:33:20
31.286008,121.526591,0,128,39993.0648726852,2009-06-29,01:33:25
31.286006,121.526569,0,128,39993.0649305556,2009-06-29,01:33:30
31.286004,121.526556,0,129,39993.0649884259,2009-06-29,01:33:35
31.286004,121.526556,0,129,39993.0650231481,2009-06-29,01:33:38
31.286008,121.526563,0,129,39993.0650462963,2009-06-29,01:33:40
31.286012,121.526572,0,129,39993.0651041667,2009-06-29,01:33:45
31.286017,121.526578,0,129,39993.065162037,2009-06-29,01:33:50
31.286021,121.526581,0,129,39993.0652199074,2009-06-29,01:33:55
31.286021,121.526581,0,129,39993.0652546296,2009-06-29,01:33:58
31.286026,121.526587,0,129,39993.0652777778,2009-06-29,01:34:00
31.286034,121.5265,0,131,39993.0653356481,2009-06-29,01:34:05
31.285985,121.526305,0,132,39993.0653935185,2009-06-29,01:34:10
31.285917,121.526005,0,134,39993.0654513889,2009-06-29,01:34:15
31.285785,121.525613,0,137,39993.0655092593,2009-06-29,01:34:20
31.285626,121.525121,0,141,39993.0655671296,2009-06-29,01:34:25
31.285415,121.524728,0,146,39993.065625,2009-06-29,01:34:30
31.285261,121.524392,0,148,39993.0656828704,2009-06-29,01:34:35
31.285198,121.524143,0,146,39993.0657407407,2009-06-29,01:34:40
31.285168,121.524089,0,141,39993.0657986111,2009-06-29,01:34:45
31.285162,121.524076,0,141,39993.0658564815,2009-06-29,01:34:50
31.285159,121.524068,0,141,39993.0659143519,2009-06-29,01:34:55
31.285159,121.524068,0,141,39993.0659490741,2009-06-29,01:34:58
31.285157,121.524064,0,140,39993.0659722222,2009-06-29,01:35:00
31.285139,121.524007,0,140,39993.0660300926,2009-06-29,01:35:05
31.285058,121.523772,0,136,39993.066087963,2009-06-29,01:35:10
31.284911,121.523577,0,135,39993.0661458333,2009-06-29,01:35:15
31.284704,121.523293,0,137,39993.0662037037,2009-06-29,01:35:20
31.284458,121.522922,0,140,39993.0662615741,2009-06-29,01:35:25
31.28421,121.522512,0,140,39993.0663194444,2009-06-29,01:35:30
31.284053,121.52211,0,140,39993.0663773148,2009-06-29,01:35:35
31.284043,121.521942,0,141,39993.0664351852,2009-06-29,01:35:40
31.284,121.521937,0,143,39993.0664930556,2009-06-29,01:35:45
31.283958,121.521951,0,146,39993.0665509259,2009-06-29,01:35:50
31.283895,121.521964,0,150,39993.0666087963,2009-06-29,01:35:55
31.283813,121.521933,0,159,39993.0666666667,2009-06-29,01:36:00
31.283777,121.521891,0,171,39993.066724537,2009-06-29,01:36:05
31.283809,121.521615,0,152,39993.0667824074,2009-06-29,01:36:10
31.283835,121.521392,0,156,39993.0668402778,2009-06-29,01:36:15
31.283772,121.521195,0,163,39993.0668981481,2009-06-29,01:36:20
31.283664,121.521,0,169,39993.0669560185,2009-06-29,01:36:25
31.283609,121.520853,0,177,39993.0670138889,2009-06-29,01:36:30
31.283517,121.520722,0,182,39993.0670717593,2009-06-29,01:36:35
31.283379,121.520575,0,192,39993.0671296296,2009-06-29,01:36:40
31.283365,121.520205,0,177,39993.0671875,2009-06-29,01:36:45
31.283305,121.519897,0,181,39993.0672453704,2009-06-29,01:36:50
31.283183,121.519604,0,195,39993.0673032407,2009-06-29,01:36:55
31.282956,121.519216,0,212,39993.0673611111,2009-06-29,01:37:00
31.282768,121.518738,0,218,39993.0674189815,2009-06-29,01:37:05
31.282577,121.518243,0,226,39993.0674768519,2009-06-29,01:37:10
31.282444,121.517849,0,231,39993.0675347222,2009-06-29,01:37:15
31.282348,121.517442,0,231,39993.0675925926,2009-06-29,01:37:20
31.282262,121.516815,0,216,39993.067650463,2009-06-29,01:37:25
31.282068,121.516321,0,218,39993.0677083333,2009-06-29,01:37:30
31.281901,121.515738,0,212,39993.0677662037,2009-06-29,01:37:35
31.281717,121.515127,0,213,39993.0678240741,2009-06-29,01:37:40
31.281508,121.514542,0,214,39993.0678819444,2009-06-29,01:37:45
31.281349,121.514096,0,215,39993.0679398148,2009-06-29,01:37:50
31.281185,121.513558,0,207,39993.0679976852,2009-06-29,01:37:55
31.281049,121.513172,0,203,39993.0680555556,2009-06-29,01:38:00
31.281092,121.512915,0,181,39993.0681134259,2009-06-29,01:38:05
31.281371,121.512803,0,170,39993.0681712963,2009-06-29,01:38:10
31.281733,121.5127,0,160,39993.0682291667,2009-06-29,01:38:15
31.281947,121.512614,0,157,39993.068287037,2009-06-29,01:38:20
31.28196,121.512608,0,147,39993.0683449074,2009-06-29,01:38:25
31.282007,121.512584,0,142,39993.0684027778,2009-06-29,01:38:30
31.282216,121.512524,0,132,39993.0684606481,2009-06-29,01:38:35
31.282402,121.512442,0,132,39993.0685185185,2009-06-29,01:38:40
31.282564,121.512381,0,106,39993.0685763889,2009-06-29,01:38:45
31.282665,121.512354,0,100,39993.0686342593,2009-06-29,01:38:50
31.282675,121.512353,0,99,39993.0686921296,2009-06-29,01:38:55
31.282676,121.512349,0,98,39993.06875,2009-06-29,01:39:00
31.282676,121.512349,0,98,39993.0687847222,2009-06-29,01:39:03
31.282677,121.512346,0,98,39993.0688078704,2009-06-29,01:39:05
31.282786,121.512341,0,86,39993.0688657407,2009-06-29,01:39:10
31.282807,121.512073,0,89,39993.0689236111,2009-06-29,01:39:15
31.282676,121.511872,0,89,39993.0689814815,2009-06-29,01:39:20
31.282507,121.511531,0,91,39993.0690393519,2009-06-29,01:39:25
31.282394,121.511104,0,77,39993.0690972222,2009-06-29,01:39:30
31.28213,121.510609,0,63,39993.0691550926,2009-06-29,01:39:35
31.281871,121.510051,0,51,39993.069212963,2009-06-29,01:39:40
31.281653,121.50959,0,45,39993.0692708333,2009-06-29,01:39:45
31.281543,121.509343,0,39,39993.0693287037,2009-06-29,01:39:50
31.281547,121.509308,0,38,39993.0693865741,2009-06-29,01:39:55
31.281547,121.509308,0,38,39993.0694212963,2009-06-29,01:39:58
31.281545,121.509302,0,37,39993.0694444444,2009-06-29,01:40:00
31.281484,121.509227,0,38,39993.0695023148,2009-06-29,01:40:05
31.281412,121.508974,0,26,39993.0695601852,2009-06-29,01:40:10
31.281394,121.508791,0,24,39993.0696180556,2009-06-29,01:40:15
31.281428,121.508685,0,28,39993.0696759259,2009-06-29,01:40:20
31.281506,121.508548,0,44,39993.0697337963,2009-06-29,01:40:25
31.28156,121.508424,0,45,39993.0697916667,2009-06-29,01:40:30
31.281611,121.508221,0,61,39993.069849537,2009-06-29,01:40:35
31.28163,121.508009,0,65,39993.0699074074,2009-06-29,01:40:40
31.281805,121.507792,0,77,39993.0699652778,2009-06-29,01:40:45
31.281873,121.50757,0,76,39993.0700231481,2009-06-29,01:40:50
31.281821,121.507392,0,54,39993.0700810185,2009-06-29,01:40:55
31.281754,121.507187,0,37,39993.0701388889,2009-06-29,01:41:00
31.281766,121.50681,0,19,39993.0701967593,2009-06-29,01:41:05
31.281717,121.506427,0,-1,39993.0702546296,2009-06-29,01:41:10
31.281752,121.506009,0,-22,39993.0703125,2009-06-29,01:41:15
31.281821,121.505717,0,-42,39993.0703703704,2009-06-29,01:41:20
31.281843,121.505482,0,-49,39993.0704282407,2009-06-29,01:41:25
31.281943,121.505436,0,-42,39993.0704861111,2009-06-29,01:41:30
31.281954,121.505412,0,-43,39993.0705439815,2009-06-29,01:41:35
31.281974,121.505348,0,-45,39993.0706018518,2009-06-29,01:41:40
31.28206,121.505109,0,-31,39993.0706597222,2009-06-29,01:41:45
31.282063,121.504996,0,-27,39993.0707175926,2009-06-29,01:41:50
31.282124,121.504837,0,-27,39993.070775463,2009-06-29,01:41:55
31.282188,121.504649,0,-24,39993.0708333333,2009-06-29,01:42:00
31.282301,121.504456,0,-30,39993.0708912037,2009-06-29,01:42:05
31.282389,121.504323,0,-44,39993.0709490741,2009-06-29,01:42:10
31.282397,121.504245,0,-64,39993.0710069444,2009-06-29,01:42:15
31.282409,121.504197,0,-66,39993.0710648148,2009-06-29,01:42:20
31.282422,121.504157,0,-71,39993.0711226852,2009-06-29,01:42:25
31.282435,121.504107,0,-74,39993.0711805556,2009-06-29,01:42:30
31.282519,121.503865,0,-78,39993.0712384259,2009-06-29,01:42:35
31.28258,121.503666,0,-78,39993.0712962963,2009-06-29,01:42:40
31.28262,121.503441,0,-71,39993.0713541667,2009-06-29,01:42:45
31.28259,121.503307,0,-70,39993.071412037,2009-06-29,01:42:50
31.282603,121.503316,0,-71,39993.0714699074,2009-06-29,01:42:55
31.282604,121.50332,0,-72,39993.0715277778,2009-06-29,01:43:00
31.282604,121.50332,0,-72,39993.0715625,2009-06-29,01:43:03
31.282602,121.503313,0,-73,39993.0715856481,2009-06-29,01:43:05
31.282598,121.503281,0,-79,39993.0716435185,2009-06-29,01:43:10
31.282614,121.503235,0,-91,39993.0717013889,2009-06-29,01:43:15
31.282613,121.503226,0,-91,39993.0717592593,2009-06-29,01:43:20
31.282612,121.503219,0,-92,39993.0718171296,2009-06-29,01:43:25
31.282612,121.503219,0,-92,39993.0718518518,2009-06-29,01:43:28
31.282611,121.503216,0,-91,39993.071875,2009-06-29,01:43:30
31.28261,121.503205,0,-91,39993.0719328704,2009-06-29,01:43:35
31.283186,121.502668,0,-90,39993.0719907407,2009-06-29,01:43:40
31.283324,121.502548,0,-88,39993.0720486111,2009-06-29,01:43:45
31.283325,121.502543,0,-87,39993.0721064815,2009-06-29,01:43:50
31.283325,121.502541,0,-87,39993.0721643518,2009-06-29,01:43:55
31.28333,121.502542,0,-86,39993.0722222222,2009-06-29,01:44:00
31.28333,121.502542,0,-86,39993.0722569444,2009-06-29,01:44:03
31.283335,121.502545,0,-85,39993.0722800926,2009-06-29,01:44:05
31.283345,121.502553,0,-82,39993.072337963,2009-06-29,01:44:10
31.283354,121.502555,0,-81,39993.0723958333,2009-06-29,01:44:15
31.283354,121.502555,0,-81,39993.0724305556,2009-06-29,01:44:18
31.283357,121.502563,0,-81,39993.0724537037,2009-06-29,01:44:20
31.28337,121.502573,0,-79,39993.0725115741,2009-06-29,01:44:25
31.283375,121.502581,0,-77,39993.0725694444,2009-06-29,01:44:30
31.28338,121.502582,0,-77,39993.0726273148,2009-06-29,01:44:35
31.283383,121.502589,0,-76,39993.0726851852,2009-06-29,01:44:40
31.283383,121.502589,0,-76,39993.0727199074,2009-06-29,01:44:43
31.283385,121.502586,0,-74,39993.0727430556,2009-06-29,01:44:45
31.283447,121.502471,0,-69,39993.0728009259,2009-06-29,01:44:50
31.283646,121.502141,0,-52,39993.0728587963,2009-06-29,01:44:55
31.28395,121.501899,0,-18,39993.0729166667,2009-06-29,01:45:00
31.283966,121.501593,0,-40,39993.072974537,2009-06-29,01:45:05
31.283702,121.501439,0,-51,39993.0730324074,2009-06-29,01:45:10
31.283359,121.501225,0,-64,39993.0730902778,2009-06-29,01:45:15
31.28293,121.500986,0,-73,39993.0731481481,2009-06-29,01:45:20
31.28251,121.500849,0,-83,39993.0732060185,2009-06-29,01:45:25
31.282212,121.500719,0,-96,39993.0732638889,2009-06-29,01:45:30
31.282038,121.500646,0,-96,39993.0733217593,2009-06-29,01:45:35
31.281962,121.500608,0,-90,39993.0733796296,2009-06-29,01:45:40
31.281958,121.500608,0,-98,39993.0734375,2009-06-29,01:45:45
31.281959,121.500609,0,-100,39993.0734953704,2009-06-29,01:45:50
31.281959,121.500609,0,-101,39993.0735532407,2009-06-29,01:45:55
31.281959,121.500608,0,-101,39993.0736111111,2009-06-29,01:46:00
31.281959,121.500608,0,-101,39993.0736458333,2009-06-29,01:46:03
31.281957,121.500602,0,-100,39993.0736689815,2009-06-29,01:46:05
31.281955,121.500593,0,-100,39993.0737268519,2009-06-29,01:46:10
31.281955,121.500593,0,-100,39993.0737615741,2009-06-29,01:46:13
31.281954,121.500591,0,-99,39993.0737847222,2009-06-29,01:46:15
31.28194,121.500575,0,-99,39993.0738425926,2009-06-29,01:46:20
31.281894,121.500531,0,-82,39993.073900463,2009-06-29,01:46:25
31.281817,121.500496,0,-70,39993.0739583333,2009-06-29,01:46:30
31.281808,121.500502,0,-64,39993.0740162037,2009-06-29,01:46:35
31.281807,121.5005,0,-63,39993.0740740741,2009-06-29,01:46:40
31.281807,121.5005,0,-63,39993.0741087963,2009-06-29,01:46:43
31.281806,121.500498,0,-63,39993.0741319444,2009-06-29,01:46:45
31.281727,121.500478,0,-40,39993.0741898148,2009-06-29,01:46:50
31.28156,121.500416,0,-29,39993.0742476852,2009-06-29,01:46:55
31.281352,121.500295,0,-16,39993.0743055556,2009-06-29,01:47:00
31.281148,121.500157,0,0,39993.0743634259,2009-06-29,01:47:05
31.281048,121.499974,0,5,39993.0744212963,2009-06-29,01:47:10
31.281071,121.499732,0,33,39993.0744791667,2009-06-29,01:47:15
31.281197,121.49942,0,39,39993.074537037,2009-06-29,01:47:20
31.281299,121.499091,0,38,39993.0745949074,2009-06-29,01:47:25
31.281313,121.498976,0,38,39993.0746527778,2009-06-29,01:47:30
31.281308,121.498954,0,36,39993.0747106481,2009-06-29,01:47:35
31.281363,121.498866,0,31,39993.0747685185,2009-06-29,01:47:40
31.281451,121.498602,0,32,39993.0748263889,2009-06-29,01:47:45
31.281646,121.498266,0,18,39993.0748842593,2009-06-29,01:47:50
31.281851,121.497819,0,-3,39993.0749421296,2009-06-29,01:47:55
31.282029,121.497378,0,-17,39993.075,2009-06-29,01:48:00
31.282105,121.49695,0,-13,39993.0750578704,2009-06-29,01:48:05
31.282178,121.496677,0,-7,39993.0751157407,2009-06-29,01:48:10
31.28228,121.496561,0,10,39993.0751736111,2009-06-29,01:48:15
31.28229,121.496535,0,16,39993.0752314815,2009-06-29,01:48:20
31.282348,121.496428,0,26,39993.0752893519,2009-06-29,01:48:25
31.282421,121.496293,0,37,39993.0753472222,2009-06-29,01:48:30
31.282475,121.496176,0,38,39993.0754050926,2009-06-29,01:48:35
31.282462,121.496108,0,50,39993.075462963,2009-06-29,01:48:40
31.282452,121.49601,0,67,39993.0755208333,2009-06-29,01:48:45
31.282444,121.495903,0,84,39993.0755787037,2009-06-29,01:48:50
31.282502,121.495813,0,98,39993.0756365741,2009-06-29,01:48:55
31.282615,121.495612,0,90,39993.0756944444,2009-06-29,01:49:00
31.282771,121.495287,0,70,39993.0757523148,2009-06-29,01:49:05
31.28295,121.49484,0,51,39993.0758101852,2009-06-29,01:49:10
31.283123,121.494326,0,35,39993.0758680556,2009-06-29,01:49:15
31.283363,121.493762,0,27,39993.0759259259,2009-06-29,01:49:20
31.283546,121.493307,0,17,39993.0759837963,2009-06-29,01:49:25
31.283744,121.492891,0,11,39993.0760416667,2009-06-29,01:49:30
31.283828,121.492619,0,15,39993.076099537,2009-06-29,01:49:35
31.283832,121.492556,0,17,39993.0761574074,2009-06-29,01:49:40
31.283835,121.492545,0,14,39993.0762152778,2009-06-29,01:49:45
31.283842,121.492531,0,14,39993.0762731481,2009-06-29,01:49:50
31.283918,121.492493,0,38,39993.0763310185,2009-06-29,01:49:55
31.283987,121.492393,0,47,39993.0763888889,2009-06-29,01:50:00
31.284038,121.49233,0,49,39993.0764467593,2009-06-29,01:50:05
31.284048,121.492346,0,48,39993.0765046296,2009-06-29,01:50:10
31.284046,121.49235,0,48,39993.0765625,2009-06-29,01:50:15
31.284047,121.492346,0,48,39993.0766203704,2009-06-29,01:50:20
31.284045,121.492346,0,47,39993.0766782407,2009-06-29,01:50:25
31.284045,121.492344,0,47,39993.0767361111,2009-06-29,01:50:30
31.284045,121.492345,0,47,39993.0767939815,2009-06-29,01:50:35
31.284046,121.49234,0,47,39993.0768518519,2009-06-29,01:50:40
31.284046,121.492337,0,47,39993.0769097222,2009-06-29,01:50:45
31.284043,121.492339,0,47,39993.0769675926,2009-06-29,01:50:50
31.284043,121.492339,0,47,39993.0770023148,2009-06-29,01:50:53
31.284042,121.492342,0,47,39993.077025463,2009-06-29,01:50:55
31.284048,121.492328,0,48,39993.0770833333,2009-06-29,01:51:00
31.284069,121.492152,0,59,39993.0771412037,2009-06-29,01:51:05
31.284123,121.491906,0,64,39993.0771990741,2009-06-29,01:51:10
31.284164,121.491589,0,59,39993.0772569444,2009-06-29,01:51:15
31.284187,121.49118,0,42,39993.0773148148,2009-06-29,01:51:20
31.284206,121.490686,0,32,39993.0773726852,2009-06-29,01:51:25
31.284143,121.490182,0,28,39993.0774305556,2009-06-29,01:51:30
31.284159,121.489772,0,22,39993.0774884259,2009-06-29,01:51:35
31.284212,121.489283,0,27,39993.0775462963,2009-06-29,01:51:40
31.284241,121.488892,0,40,39993.0776041667,2009-06-29,01:51:45
31.28426,121.48883,0,68,39993.077662037,2009-06-29,01:51:50
31.284261,121.488824,0,72,39993.0777199074,2009-06-29,01:51:55
31.284261,121.488824,0,72,39993.0777546296,2009-06-29,01:51:58
31.284261,121.488821,0,75,39993.0777777778,2009-06-29,01:52:00
31.284263,121.488793,0,76,39993.0778356481,2009-06-29,01:52:05
31.284262,121.488639,0,77,39993.0778935185,2009-06-29,01:52:10
31.284219,121.488439,0,73,39993.0779513889,2009-06-29,01:52:15
31.284242,121.488276,0,71,39993.0780092593,2009-06-29,01:52:20
31.28429,121.488132,0,62,39993.0780671296,2009-06-29,01:52:25
31.28432,121.487882,0,45,39993.078125,2009-06-29,01:52:30
31.284297,121.487729,0,8,39993.0781828704,2009-06-29,01:52:35
31.284305,121.487473,0,-10,39993.0782407407,2009-06-29,01:52:40
31.284339,121.487205,0,-31,39993.0782986111,2009-06-29,01:52:45
31.284376,121.487042,0,-40,39993.0783564815,2009-06-29,01:52:50
31.284401,121.486984,0,-45,39993.0784143518,2009-06-29,01:52:55
31.284403,121.486972,0,-49,39993.0784722222,2009-06-29,01:53:00
31.2844,121.486965,0,-50,39993.0785300926,2009-06-29,01:53:05
31.284396,121.48696,0,-50,39993.078587963,2009-06-29,01:53:10
31.28439,121.486963,0,-50,39993.0786458333,2009-06-29,01:53:15
31.284387,121.486964,0,-49,39993.0787037037,2009-06-29,01:53:20
31.284387,121.486964,0,-49,39993.0787384259,2009-06-29,01:53:23
31.284384,121.486961,0,-49,39993.0787615741,2009-06-29,01:53:25
31.284385,121.486951,0,-48,39993.0788194444,2009-06-29,01:53:30
31.284386,121.486939,0,-48,39993.0788773148,2009-06-29,01:53:35
31.284386,121.486944,0,-48,39993.0789351852,2009-06-29,01:53:40
31.284386,121.486946,0,-47,39993.0789930556,2009-06-29,01:53:45
31.284385,121.486949,0,-47,39993.0790509259,2009-06-29,01:53:50
31.284385,121.486945,0,-47,39993.0791087963,2009-06-29,01:53:55
31.284384,121.48695,0,-48,39993.0791666667,2009-06-29,01:54:00
31.284383,121.48695,0,-48,39993.079224537,2009-06-29,01:54:05
31.284383,121.48695,0,-48,39993.0792592593,2009-06-29,01:54:08
31.284383,121.486946,0,-48,39993.0792824074,2009-06-29,01:54:10
31.284385,121.486933,0,-48,39993.0793402778,2009-06-29,01:54:15
31.284383,121.486932,0,-47,39993.0793981481,2009-06-29,01:54:20
31.284382,121.486937,0,-48,39993.0794560185,2009-06-29,01:54:25
31.284381,121.486939,0,-48,39993.0795138889,2009-06-29,01:54:30
31.28438,121.486938,0,-48,39993.0795717593,2009-06-29,01:54:35
31.28438,121.486938,0,-48,39993.0796064815,2009-06-29,01:54:38
31.28438,121.486935,0,-48,39993.0796296296,2009-06-29,01:54:40
31.284367,121.486842,0,-45,39993.0796875,2009-06-29,01:54:45
31.284355,121.486679,0,-36,39993.0797453704,2009-06-29,01:54:50
31.284362,121.486509,0,-17,39993.0798032407,2009-06-29,01:54:55
31.284494,121.486373,0,0,39993.0798611111,2009-06-29,01:55:00
31.284748,121.486322,0,21,39993.0799189815,2009-06-29,01:55:05
31.285132,121.486287,0,28,39993.0799768518,2009-06-29,01:55:10
31.28555,121.486273,0,44,39993.0800347222,2009-06-29,01:55:15
31.285987,121.486266,0,57,39993.0800925926,2009-06-29,01:55:20
31.286406,121.48629,0,63,39993.080150463,2009-06-29,01:55:25
31.286856,121.486315,0,79,39993.0802083333,2009-06-29,01:55:30
31.287271,121.486324,0,58,39993.0802662037,2009-06-29,01:55:35
31.287549,121.486331,0,38,39993.0803240741,2009-06-29,01:55:40
31.287749,121.486392,0,49,39993.0803819444,2009-06-29,01:55:45
31.287945,121.486383,0,51,39993.0804398148,2009-06-29,01:55:50
31.288233,121.486446,0,87,39993.0804976852,2009-06-29,01:55:55
31.288548,121.486496,0,118,39993.0805555556,2009-06-29,01:56:00
31.288762,121.486512,0,158,39993.0806134259,2009-06-29,01:56:05
31.288802,121.48653,0,165,39993.0806712963,2009-06-29,01:56:10
31.288808,121.486532,0,168,39993.0807291667,2009-06-29,01:56:15
31.288811,121.486533,0,172,39993.080787037,2009-06-29,01:56:20
31.288814,121.486533,0,173,39993.0808449074,2009-06-29,01:56:25
31.288814,121.486533,0,173,39993.0808796296,2009-06-29,01:56:28
31.288821,121.486535,0,176,39993.0809027778,2009-06-29,01:56:30
31.288832,121.486538,0,179,39993.0809606481,2009-06-29,01:56:35
31.288991,121.48666,0,184,39993.0810185185,2009-06-29,01:56:40
31.289183,121.486692,0,183,39993.0810763889,2009-06-29,01:56:45
31.289509,121.48659,0,175,39993.0811342593,2009-06-29,01:56:50
31.28993,121.486552,0,186,39993.0811921296,2009-06-29,01:56:55
31.290403,121.48652,0,206,39993.08125,2009-06-29,01:57:00
31.290912,121.486508,0,196,39993.0813078704,2009-06-29,01:57:05
31.291377,121.486585,0,176,39993.0813657407,2009-06-29,01:57:10
31.291812,121.486598,0,188,39993.0814236111,2009-06-29,01:57:15
31.29221,121.48663,0,197,39993.0814814815,2009-06-29,01:57:20
31.292496,121.486686,0,188,39993.0815393519,2009-06-29,01:57:25
31.292654,121.48671,0,200,39993.0815972222,2009-06-29,01:57:30
31.29294,121.486661,0,203,39993.0816550926,2009-06-29,01:57:35
31.293298,121.486474,0,184,39993.081712963,2009-06-29,01:57:40
31.293511,121.4862,0,149,39993.0817708333,2009-06-29,01:57:45
31.293594,121.486059,0,148,39993.0818287037,2009-06-29,01:57:50
31.293611,121.486049,0,152,39993.0818865741,2009-06-29,01:57:55
31.293608,121.486049,0,153,39993.0819444444,2009-06-29,01:58:00
31.293611,121.486051,0,153,39993.0820023148,2009-06-29,01:58:05
31.293618,121.486056,0,153,39993.0820601852,2009-06-29,01:58:10
31.293622,121.486057,0,154,39993.0821180556,2009-06-29,01:58:15
31.293626,121.486058,0,155,39993.0821759259,2009-06-29,01:58:20
31.293626,121.486058,0,156,39993.0822337963,2009-06-29,01:58:25
31.293629,121.486056,0,156,39993.0822916667,2009-06-29,01:58:30
31.293628,121.486053,0,157,39993.082349537,2009-06-29,01:58:35
31.293631,121.486053,0,157,39993.0824074074,2009-06-29,01:58:40
31.293632,121.486052,0,158,39993.0824652778,2009-06-29,01:58:45
31.293634,121.48605,0,159,39993.0825231481,2009-06-29,01:58:50
31.293637,121.486052,0,160,39993.0825810185,2009-06-29,01:58:55
31.293643,121.486055,0,160,39993.0826388889,2009-06-29,01:59:00
31.293644,121.486056,0,161,39993.0826967593,2009-06-29,01:59:05
31.293644,121.486056,0,161,39993.0827314815,2009-06-29,01:59:08
31.29364,121.486055,0,161,39993.0827546296,2009-06-29,01:59:10
31.293697,121.48601,0,167,39993.0828125,2009-06-29,01:59:15
31.293814,121.485975,0,180,39993.0828703704,2009-06-29,01:59:20
31.293893,121.485971,0,188,39993.0829282407,2009-06-29,01:59:25
31.293974,121.485955,0,194,39993.0829861111,2009-06-29,01:59:30
31.294027,121.485915,0,184,39993.0830439815,2009-06-29,01:59:35
31.2942,121.485871,0,171,39993.0831018519,2009-06-29,01:59:40
31.294383,121.485806,0,166,39993.0831597222,2009-06-29,01:59:45
31.294563,121.485647,0,158,39993.0832175926,2009-06-29,01:59:50
31.294646,121.485404,0,171,39993.083275463,2009-06-29,01:59:55
31.294568,121.485255,0,158,39993.0833333333,2009-06-29,02:00:00
31.294622,121.485272,0,151,39993.0833912037,2009-06-29,02:00:05
31.294635,121.484981,0,141,39993.0834490741,2009-06-29,02:00:10
31.294593,121.484542,0,129,39993.0835069444,2009-06-29,02:00:15
31.294374,121.484157,0,122,39993.0835648148,2009-06-29,02:00:20
31.294234,121.483755,0,119,39993.0836226852,2009-06-29,02:00:25
31.293999,121.483096,0,111,39993.0836805556,2009-06-29,02:00:30
31.293901,121.482633,0,110,39993.0837384259,2009-06-29,02:00:35
31.293887,121.482291,0,112,39993.0837962963,2009-06-29,02:00:40
31.293717,121.482149,0,190,39993.0863425926,2009-06-29,02:04:20
31.293688,121.481946,0,189,39993.086400463,2009-06-29,02:04:25
31.293665,121.481484,0,189,39993.0864583333,2009-06-29,02:04:30
31.293245,121.480361,0,188,39993.0865162037,2009-06-29,02:04:35
31.292986,121.479605,0,187,39993.0865740741,2009-06-29,02:04:40
31.292988,121.479284,0,187,39993.0866319444,2009-06-29,02:04:45
31.293087,121.479137,0,188,39993.0866898148,2009-06-29,02:04:50
31.293217,121.479078,0,190,39993.0867476852,2009-06-29,02:04:55
31.293293,121.479076,0,184,39993.0868055556,2009-06-29,02:05:00
31.293195,121.479084,0,186,39993.0868634259,2009-06-29,02:05:05
31.293057,121.479019,0,186,39993.0869212963,2009-06-29,02:05:10
31.29289,121.478726,0,187,39993.0869791667,2009-06-29,02:05:15
31.292746,121.478242,0,186,39993.087037037,2009-06-29,02:05:20
31.292529,121.477663,0,182,39993.0870949074,2009-06-29,02:05:25
31.292315,121.477102,0,179,39993.0871527778,2009-06-29,02:05:30
31.292153,121.476647,0,176,39993.0872106481,2009-06-29,02:05:35
31.292121,121.476506,0,173,39993.0872685185,2009-06-29,02:05:40
31.292139,121.476514,0,169,39993.0873263889,2009-06-29,02:05:45
31.292146,121.476523,0,166,39993.0873842593,2009-06-29,02:05:50
31.292128,121.476515,0,166,39993.0874421296,2009-06-29,02:05:55
31.292118,121.476515,0,166,39993.0875,2009-06-29,02:06:00
31.292108,121.47652,0,166,39993.0875578704,2009-06-29,02:06:05
31.292099,121.476516,0,167,39993.0876157407,2009-06-29,02:06:10
31.292099,121.476516,0,167,39993.087650463,2009-06-29,02:06:13
31.292097,121.476518,0,167,39993.0876736111,2009-06-29,02:06:15
31.29213,121.476534,0,168,39993.0877314815,2009-06-29,02:06:20
31.292173,121.476601,0,168,39993.0877893518,2009-06-29,02:06:25
31.292174,121.476626,0,168,39993.0878472222,2009-06-29,02:06:30
31.292218,121.476441,0,168,39993.0879050926,2009-06-29,02:06:35
31.292249,121.476074,0,168,39993.087962963,2009-06-29,02:06:40
31.292024,121.475368,0,164,39993.0880208333,2009-06-29,02:06:45
31.29178,121.474646,0,164,39993.0880787037,2009-06-29,02:06:50
31.291641,121.47381,0,165,39993.0881365741,2009-06-29,02:06:55
31.291604,121.473296,0,162,39993.0881944444,2009-06-29,02:07:00
31.291663,121.473291,0,151,39993.0882523148,2009-06-29,02:07:05
31.291689,121.4733,0,153,39993.0883101852,2009-06-29,02:07:10
31.291712,121.473303,0,153,39993.0883680556,2009-06-29,02:07:15
31.291719,121.473304,0,152,39993.0884259259,2009-06-29,02:07:20
31.291722,121.473306,0,151,39993.0884837963,2009-06-29,02:07:25
31.291722,121.473306,0,151,39993.0885185185,2009-06-29,02:07:28
31.29173,121.473308,0,151,39993.0885416667,2009-06-29,02:07:30
31.291747,121.473312,0,150,39993.088599537,2009-06-29,02:07:35
31.291765,121.473316,0,149,39993.0886574074,2009-06-29,02:07:40
31.291774,121.473318,0,147,39993.0887152778,2009-06-29,02:07:45
31.29179,121.473331,0,145,39993.0887731481,2009-06-29,02:07:50
31.291816,121.473356,0,143,39993.0888310185,2009-06-29,02:07:55
31.291837,121.473361,0,140,39993.0888888889,2009-06-29,02:08:00
31.291858,121.473375,0,139,39993.0889467593,2009-06-29,02:08:05
31.291871,121.473379,0,138,39993.0890046296,2009-06-29,02:08:10
31.291884,121.473382,0,137,39993.0890625,2009-06-29,02:08:15
31.291884,121.473382,0,137,39993.0890972222,2009-06-29,02:08:18
31.291891,121.473385,0,137,39993.0891203704,2009-06-29,02:08:20
31.291901,121.473388,0,136,39993.0891782407,2009-06-29,02:08:25
31.291901,121.473388,0,136,39993.089212963,2009-06-29,02:08:28
31.291909,121.473392,0,136,39993.0892361111,2009-06-29,02:08:30
31.291925,121.473398,0,137,39993.0892939815,2009-06-29,02:08:35
31.291931,121.4734,0,137,39993.0893518519,2009-06-29,02:08:40
31.291931,121.4734,0,137,39993.0893865741,2009-06-29,02:08:43
31.291932,121.473403,0,137,39993.0894097222,2009-06-29,02:08:45
31.29193,121.473369,0,139,39993.0894675926,2009-06-29,02:08:50
31.291919,121.473089,0,137,39993.089525463,2009-06-29,02:08:55
31.291952,121.472567,0,138,39993.0895833333,2009-06-29,02:09:00
31.292031,121.471876,0,137,39993.0896412037,2009-06-29,02:09:05
31.292202,121.471043,0,136,39993.0896990741,2009-06-29,02:09:10
31.29251,121.469897,0,126,39993.0897569444,2009-06-29,02:09:15
31.292672,121.468899,0,122,39993.0898148148,2009-06-29,02:09:20
31.292914,121.467858,0,115,39993.0898726852,2009-06-29,02:09:25
31.293125,121.467088,0,110,39993.0899305556,2009-06-29,02:09:30
31.293338,121.466497,0,108,39993.0899884259,2009-06-29,02:09:35
31.293527,121.465849,0,105,39993.0900462963,2009-06-29,02:09:40
31.293721,121.46524,0,100,39993.0901041667,2009-06-29,02:09:45
31.29391,121.464557,0,98,39993.090162037,2009-06-29,02:09:50
31.294084,121.463959,0,93,39993.0902199074,2009-06-29,02:09:55
31.294197,121.463579,0,92,39993.0902777778,2009-06-29,02:10:00
31.29434,121.463214,0,83,39993.0903356481,2009-06-29,02:10:05
31.294469,121.462785,0,82,39993.0903935185,2009-06-29,02:10:10
31.294615,121.462365,0,77,39993.0904513889,2009-06-29,02:10:15
31.294732,121.462029,0,79,39993.0905092593,2009-06-29,02:10:20
31.29483,121.461608,0,83,39993.0905671296,2009-06-29,02:10:25
31.295021,121.46109,0,86,39993.090625,2009-06-29,02:10:30
31.295232,121.460492,0,84,39993.0906828704,2009-06-29,02:10:35
31.295554,121.459816,0,80,39993.0907407407,2009-06-29,02:10:40
31.295885,121.459129,0,85,39993.0907986111,2009-06-29,02:10:45
31.296202,121.458401,0,100,39993.0908564815,2009-06-29,02:10:50
31.296427,121.457712,0,95,39993.0909143519,2009-06-29,02:10:55
31.296591,121.457021,0,92,39993.0909722222,2009-06-29,02:11:00
31.296735,121.456175,0,81,39993.0910300926,2009-06-29,02:11:05
31.296814,121.455223,0,73,39993.091087963,2009-06-29,02:11:10
31.296737,121.454171,0,62,39993.0911458333,2009-06-29,02:11:15
31.29653,121.453091,0,61,39993.0912037037,2009-06-29,02:11:20
31.296288,121.45201,0,64,39993.0912615741,2009-06-29,02:11:25
31.296035,121.450944,0,74,39993.0913194444,2009-06-29,02:11:30
31.295737,121.449884,0,87,39993.0913773148,2009-06-29,02:11:35
31.295432,121.448895,0,105,39993.0914351852,2009-06-29,02:11:40
31.295148,121.447885,0,114,39993.0914930556,2009-06-29,02:11:45
31.294871,121.446853,0,129,39993.0915509259,2009-06-29,02:11:50
31.294681,121.445738,0,126,39993.0916087963,2009-06-29,02:11:55
31.294554,121.444502,0,106,39993.0916666667,2009-06-29,02:12:00
31.294335,121.443254,0,95,39993.091724537,2009-06-29,02:12:05
31.29404,121.442084,0,100,39993.0917824074,2009-06-29,02:12:10
31.293771,121.440858,0,105,39993.0918402778,2009-06-29,02:12:15
31.293502,121.439613,0,103,39993.0918981481,2009-06-29,02:12:20
31.29325,121.438485,0,105,39993.0919560185,2009-06-29,02:12:25
31.293047,121.437516,0,107,39993.0920138889,2009-06-29,02:12:30
31.292869,121.436592,0,107,39993.0920717593,2009-06-29,02:12:35
31.292687,121.435552,0,107,39993.0921296296,2009-06-29,02:12:40
31.292493,121.434431,0,107,39993.0921875,2009-06-29,02:12:45
31.292338,121.433392,0,112,39993.0922453704,2009-06-29,02:12:50
31.292163,121.432346,0,116,39993.0923032407,2009-06-29,02:12:55
31.291978,121.431223,0,116,39993.0923611111,2009-06-29,02:13:00
31.291789,121.43007,0,115,39993.0924189815,2009-06-29,02:13:05
31.291596,121.428877,0,113,39993.0924768519,2009-06-29,02:13:10
31.291399,121.42771,0,107,39993.0925347222,2009-06-29,02:13:15
31.291194,121.426512,0,104,39993.0925925926,2009-06-29,02:13:20
31.290986,121.425269,0,91,39993.092650463,2009-06-29,02:13:25
31.290774,121.424035,0,91,39993.0927083333,2009-06-29,02:13:30
31.290616,121.422893,0,91,39993.0927662037,2009-06-29,02:13:35
31.290441,121.421749,0,88,39993.0928240741,2009-06-29,02:13:40
31.290275,121.420509,0,85,39993.0928819444,2009-06-29,02:13:45
31.290161,121.419184,0,90,39993.0929398148,2009-06-29,02:13:50
31.290082,121.417823,0,101,39993.0929976852,2009-06-29,02:13:55
31.29001,121.416492,0,116,39993.0930555556,2009-06-29,02:14:00
31.289939,121.415193,0,120,39993.0931134259,2009-06-29,02:14:05
31.289843,121.413877,0,117,39993.0931712963,2009-06-29,02:14:10
31.289745,121.412491,0,103,39993.0932291667,2009-06-29,02:14:15
31.289668,121.411066,0,96,39993.093287037,2009-06-29,02:14:20
31.289593,121.409733,0,93,39993.0933449074,2009-06-29,02:14:25
31.289523,121.408541,0,99,39993.0934027778,2009-06-29,02:14:30
31.289462,121.407413,0,91,39993.0934606481,2009-06-29,02:14:35
31.2894,121.406298,0,84,39993.0935185185,2009-06-29,02:14:40
31.289337,121.405121,0,85,39993.0935763889,2009-06-29,02:14:45
31.289285,121.40388,0,89,39993.0936342593,2009-06-29,02:14:50
31.289227,121.402616,0,88,39993.0936921296,2009-06-29,02:14:55
31.289082,121.401362,0,96,39993.09375,2009-06-29,02:15:00
31.288644,121.40025,0,107,39993.0938078704,2009-06-29,02:15:05
31.287809,121.399356,0,105,39993.0938657407,2009-06-29,02:15:10
31.286735,121.398767,0,107,39993.0939236111,2009-06-29,02:15:15
31.28579,121.398201,0,113,39993.0939814815,2009-06-29,02:15:20
31.284975,121.397653,0,111,39993.0940393518,2009-06-29,02:15:25
31.284227,121.397176,0,112,39993.0940972222,2009-06-29,02:15:30
31.283485,121.396688,0,114,39993.0941550926,2009-06-29,02:15:35
31.28269,121.39618,0,104,39993.094212963,2009-06-29,02:15:40
31.281842,121.395629,0,99,39993.0942708333,2009-06-29,02:15:45
31.280971,121.395055,0,93,39993.0943287037,2009-06-29,02:15:50
31.280099,121.394456,0,95,39993.0943865741,2009-06-29,02:15:55
31.279224,121.393877,0,98,39993.0944444444,2009-06-29,02:16:00
31.278345,121.39328,0,104,39993.0945023148,2009-06-29,02:16:05
31.277439,121.392669,0,101,39993.0945601852,2009-06-29,02:16:10
31.276544,121.39206,0,109,39993.0946180556,2009-06-29,02:16:15
31.275699,121.391478,0,109,39993.0946759259,2009-06-29,02:16:20
31.274858,121.390922,0,109,39993.0947337963,2009-06-29,02:16:25
31.27398,121.390336,0,105,39993.0947916667,2009-06-29,02:16:30
31.273102,121.389714,0,97,39993.094849537,2009-06-29,02:16:35
31.272275,121.389173,0,102,39993.0949074074,2009-06-29,02:16:40
31.271479,121.388689,0,108,39993.0949652778,2009-06-29,02:16:45
31.270581,121.388339,0,96,39993.0950231481,2009-06-29,02:16:50
31.26957,121.388173,0,91,39993.0950810185,2009-06-29,02:16:55
31.268534,121.388121,0,85,39993.0951388889,2009-06-29,02:17:00
31.267488,121.388054,0,93,39993.0951967593,2009-06-29,02:17:05
31.266534,121.388033,0,101,39993.0952546296,2009-06-29,02:17:10
31.265578,121.388082,0,102,39993.0953125,2009-06-29,02:17:15
31.264593,121.38803,0,91,39993.0953703704,2009-06-29,02:17:20
31.263614,121.387984,0,78,39993.0954282407,2009-06-29,02:17:25
31.26273,121.38796,0,70,39993.0954861111,2009-06-29,02:17:30
31.261806,121.387947,0,75,39993.0955439815,2009-06-29,02:17:35
31.260836,121.387893,0,81,39993.0956018518,2009-06-29,02:17:40
31.259805,121.387836,0,88,39993.0956597222,2009-06-29,02:17:45
31.258728,121.387792,0,99,39993.0957175926,2009-06-29,02:17:50
31.257642,121.38768,0,106,39993.095775463,2009-06-29,02:17:55
31.256589,121.387471,0,108,39993.0958333333,2009-06-29,02:18:00
31.255614,121.387246,0,112,39993.0958912037,2009-06-29,02:18:05
31.254669,121.387028,0,111,39993.0959490741,2009-06-29,02:18:10
31.253786,121.386777,0,117,39993.0960069444,2009-06-29,02:18:15
31.252861,121.386422,0,105,39993.0960648148,2009-06-29,02:18:20
31.251914,121.385932,0,111,39993.0961226852,2009-06-29,02:18:25
31.250983,121.385375,0,116,39993.0961805556,2009-06-29,02:18:30
31.250033,121.384812,0,131,39993.0962384259,2009-06-29,02:18:35
31.249081,121.384265,0,141,39993.0962962963,2009-06-29,02:18:40
31.248117,121.383686,0,144,39993.0963541667,2009-06-29,02:18:45
31.24715,121.383061,0,130,39993.096412037,2009-06-29,02:18:50
31.246087,121.382389,0,116,39993.0964699074,2009-06-29,02:18:55
31.244936,121.381717,0,99,39993.0965277778,2009-06-29,02:19:00
31.243897,121.381117,0,95,39993.0965856481,2009-06-29,02:19:05
31.243055,121.380625,0,99,39993.0966435185,2009-06-29,02:19:10
31.24227,121.380159,0,97,39993.0967013889,2009-06-29,02:19:15
31.241507,121.379689,0,84,39993.0967592593,2009-06-29,02:19:20
31.240662,121.379228,0,73,39993.0968171296,2009-06-29,02:19:25
31.239676,121.378781,0,64,39993.096875,2009-06-29,02:19:30
31.238694,121.378436,0,64,39993.0969328704,2009-06-29,02:19:35
31.237739,121.378111,0,54,39993.0969907407,2009-06-29,02:19:40
31.236792,121.377647,0,43,39993.0970486111,2009-06-29,02:19:45
31.235905,121.377009,0,28,39993.0971064815,2009-06-29,02:19:50
31.235147,121.376275,0,15,39993.0971643519,2009-06-29,02:19:55
31.234478,121.375569,0,8,39993.0972222222,2009-06-29,02:20:00
31.233778,121.37487,0,0,39993.0972800926,2009-06-29,02:20:05
31.232659,121.374318,0,3,39993.097337963,2009-06-29,02:20:10
31.231606,121.373842,0,15,39993.0973958333,2009-06-29,02:20:15
31.230553,121.373439,0,33,39993.0974537037,2009-06-29,02:20:20
31.229708,121.373106,0,52,39993.0975115741,2009-06-29,02:20:25
31.228975,121.372792,0,58,39993.0975694444,2009-06-29,02:20:30
31.228155,121.372427,0,76,39993.0976273148,2009-06-29,02:20:35
31.227284,121.372087,0,83,39993.0976851852,2009-06-29,02:20:40
31.226283,121.371907,0,83,39993.0977430556,2009-06-29,02:20:45
31.225127,121.371884,0,73,39993.0978009259,2009-06-29,02:20:50
31.223897,121.371866,0,71,39993.0978587963,2009-06-29,02:20:55
31.222614,121.371824,0,83,39993.0979166667,2009-06-29,02:21:00
31.221387,121.371737,0,90,39993.097974537,2009-06-29,02:21:05
31.22035,121.371687,0,89,39993.0980324074,2009-06-29,02:21:10
31.219368,121.371672,0,91,39993.0980902778,2009-06-29,02:21:15
31.218292,121.371625,0,90,39993.0981481481,2009-06-29,02:21:20
31.217167,121.371565,0,90,39993.0982060185,2009-06-29,02:21:25
31.215968,121.371474,0,89,39993.0982638889,2009-06-29,02:21:30
31.214761,121.37147,0,61,39993.0983217593,2009-06-29,02:21:35
31.213636,121.371729,0,53,39993.0983796296,2009-06-29,02:21:40
31.212709,121.372188,0,56,39993.0984375,2009-06-29,02:21:45
31.211987,121.3727,0,62,39993.0984953704,2009-06-29,02:21:50
31.211479,121.373234,0,71,39993.0985532407,2009-06-29,02:21:55
31.210903,121.373825,0,83,39993.0986111111,2009-06-29,02:22:00
31.210346,121.374535,0,88,39993.0986689815,2009-06-29,02:22:05
31.209833,121.375133,0,93,39993.0987268519,2009-06-29,02:22:10
31.209529,121.375391,0,92,39993.0987847222,2009-06-29,02:22:15
31.209512,121.375075,0,91,39993.0988425926,2009-06-29,02:22:20
31.209586,121.37438,0,61,39993.098900463,2009-06-29,02:22:25
31.209642,121.373726,0,50,39993.0989583333,2009-06-29,02:22:30
31.209684,121.373497,0,42,39993.0990162037,2009-06-29,02:22:35
31.209698,121.373507,0,51,39993.0990740741,2009-06-29,02:22:40
31.2097,121.373507,0,52,39993.0991319444,2009-06-29,02:22:45
31.209694,121.373504,0,52,39993.0991898148,2009-06-29,02:22:50
31.209694,121.373504,0,52,39993.099224537,2009-06-29,02:22:53
31.209687,121.3735,0,52,39993.0992476852,2009-06-29,02:22:55
31.209706,121.373375,0,56,39993.0993055556,2009-06-29,02:23:00
31.209682,121.372922,0,58,39993.0993634259,2009-06-29,02:23:05
31.209697,121.372268,0,64,39993.0994212963,2009-06-29,02:23:10
31.209773,121.371469,0,60,39993.0994791667,2009-06-29,02:23:15
31.209814,121.370591,0,42,39993.099537037,2009-06-29,02:23:20
31.209905,121.36968,0,26,39993.0995949074,2009-06-29,02:23:25
31.209979,121.368728,0,9,39993.0996527778,2009-06-29,02:23:30
31.210001,121.36789,0,0,39993.0997106481,2009-06-29,02:23:35
31.210003,121.367284,0,22,39993.0997685185,2009-06-29,02:23:40
31.210021,121.366904,0,43,39993.0998263889,2009-06-29,02:23:45
31.209857,121.366544,0,59,39993.0998842593,2009-06-29,02:23:50
31.209398,121.366128,0,64,39993.0999421296,2009-06-29,02:23:55
31.208921,121.365732,0,78,39993.1,2009-06-29,02:24:00
31.208695,121.365577,0,93,39993.1000578704,2009-06-29,02:24:05
31.208653,121.365593,0,107,39993.1001157407,2009-06-29,02:24:10
31.208653,121.365593,0,107,39993.100150463,2009-06-29,02:24:13
31.208649,121.365587,0,112,39993.1001736111,2009-06-29,02:24:15
31.20861,121.365554,0,120,39993.1002314815,2009-06-29,02:24:20
31.208486,121.365434,0,120,39993.1002893519,2009-06-29,02:24:25
31.208208,121.365221,0,127,39993.1003472222,2009-06-29,02:24:30
31.207928,121.364948,0,132,39993.1004050926,2009-06-29,02:24:35
31.207615,121.36462,0,123,39993.100462963,2009-06-29,02:24:40
31.207267,121.364272,0,123,39993.1005208333,2009-06-29,02:24:45
31.206943,121.363989,0,108,39993.1005787037,2009-06-29,02:24:50
31.206783,121.363865,0,113,39993.1006365741,2009-06-29,02:24:55
31.206754,121.36383,0,114,39993.1006944444,2009-06-29,02:25:00
31.20674,121.363795,0,115,39993.1007523148,2009-06-29,02:25:05
31.206678,121.363704,0,112,39993.1008101852,2009-06-29,02:25:10
31.206697,121.363701,0,106,39993.1008680556,2009-06-29,02:25:15
31.206674,121.363671,0,104,39993.1009259259,2009-06-29,02:25:20
31.206493,121.363521,0,93,39993.1009837963,2009-06-29,02:25:25
31.206286,121.363372,0,91,39993.1010416667,2009-06-29,02:25:30
31.206139,121.363237,0,86,39993.101099537,2009-06-29,02:25:35
31.205884,121.363056,0,71,39993.1011574074,2009-06-29,02:25:40
31.205604,121.362864,0,73,39993.1012152778,2009-06-29,02:25:45
31.205314,121.362664,0,74,39993.1012731481,2009-06-29,02:25:50
31.204923,121.362425,0,66,39993.1013310185,2009-06-29,02:25:55
31.204419,121.362081,0,66,39993.1013888889,2009-06-29,02:26:00
31.204051,121.361803,0,73,39993.1014467593,2009-06-29,02:26:05
31.203802,121.361615,0,75,39993.1015046296,2009-06-29,02:26:10
31.203598,121.361474,0,71,39993.1015625,2009-06-29,02:26:15
31.203509,121.361404,0,69,39993.1016203704,2009-06-29,02:26:20
31.203356,121.361319,0,61,39993.1016782407,2009-06-29,02:26:25
31.203062,121.361189,0,64,39993.1017361111,2009-06-29,02:26:30
31.202722,121.361014,0,61,39993.1017939815,2009-06-29,02:26:35
31.202327,121.360846,0,52,39993.1018518518,2009-06-29,02:26:40
31.201882,121.360741,0,47,39993.1019097222,2009-06-29,02:26:45
31.201388,121.360777,0,56,39993.1019675926,2009-06-29,02:26:50
31.201013,121.360785,0,64,39993.102025463,2009-06-29,02:26:55
31.200818,121.360805,0,72,39993.1020833333,2009-06-29,02:27:00
31.200654,121.360841,0,95,39993.1021412037,2009-06-29,02:27:05
31.200535,121.360798,0,109,39993.1021990741,2009-06-29,02:27:10
31.200494,121.360426,0,92,39993.1022569444,2009-06-29,02:27:15
31.200434,121.35999,0,84,39993.1023148148,2009-06-29,02:27:20
31.200423,121.359514,0,83,39993.1023726852,2009-06-29,02:27:25
31.200437,121.358931,0,72,39993.1024305556,2009-06-29,02:27:30
31.200415,121.358359,0,66,39993.1024884259,2009-06-29,02:27:35
31.20039,121.357778,0,64,39993.1025462963,2009-06-29,02:27:40
31.200384,121.357165,0,57,39993.1026041667,2009-06-29,02:27:45
31.200361,121.356615,0,67,39993.102662037,2009-06-29,02:27:50
31.200311,121.356078,0,68,39993.1027199074,2009-06-29,02:27:55
31.20028,121.355422,0,69,39993.1027777778,2009-06-29,02:28:00
31.200318,121.354643,0,67,39993.1028356481,2009-06-29,02:28:05
31.2004,121.353894,0,73,39993.1028935185,2009-06-29,02:28:10
31.200464,121.353121,0,69,39993.1029513889,2009-06-29,02:28:15
31.200523,121.352465,0,70,39993.1030092593,2009-06-29,02:28:20
31.200377,121.352295,0,74,39993.1030671296,2009-06-29,02:28:25
31.200083,121.352333,0,77,39993.103125,2009-06-29,02:28:30
31.199683,121.352435,0,82,39993.1031828704,2009-06-29,02:28:35
31.199251,121.35252,0,82,39993.1032407407,2009-06-29,02:28:40
31.198776,121.352519,0,80,39993.1032986111,2009-06-29,02:28:45
31.198436,121.352436,0,88,39993.1033564815,2009-06-29,02:28:50
31.198385,121.352138,0,91,39993.1034143518,2009-06-29,02:28:55
31.198384,121.351708,0,96,39993.1034722222,2009-06-29,02:29:00
31.198201,121.351518,0,93,39993.1035300926,2009-06-29,02:29:05
31.197723,121.351574,0,98,39993.103587963,2009-06-29,02:29:10
31.197112,121.35166,0,114,39993.1036458333,2009-06-29,02:29:15
31.196595,121.351768,0,112,39993.1037037037,2009-06-29,02:29:20
31.196307,121.351798,0,112,39993.1037615741,2009-06-29,02:29:25
31.195892,121.351845,0,106,39993.1038194444,2009-06-29,02:29:30
31.195334,121.351914,0,97,39993.1038773148,2009-06-29,02:29:35
31.194642,121.351906,0,89,39993.1039351852,2009-06-29,02:29:40
31.193928,121.351954,0,82,39993.1039930556,2009-06-29,02:29:45
31.193226,121.351994,0,80,39993.1040509259,2009-06-29,02:29:50
31.192598,121.352041,0,87,39993.1041087963,2009-06-29,02:29:55
31.192008,121.352125,0,108,39993.1041666667,2009-06-29,02:30:00
31.191464,121.352249,0,120,39993.104224537,2009-06-29,02:30:05
31.191033,121.352435,0,119,39993.1042824074,2009-06-29,02:30:10
31.190548,121.352529,0,107,39993.1043402778,2009-06-29,02:30:15
31.18994,121.352661,0,94,39993.1043981481,2009-06-29,02:30:20
31.189377,121.352673,0,80,39993.1044560185,2009-06-29,02:30:25
31.189083,121.352435,0,83,39993.1045138889,2009-06-29,02:30:30
31.189147,121.352145,0,78,39993.1045717593,2009-06-29,02:30:35
31.189385,121.351944,0,76,39993.1046296296,2009-06-29,02:30:40
31.189781,121.351653,0,69,39993.1046875,2009-06-29,02:30:45
31.190308,121.351243,0,64,39993.1047453704,2009-06-29,02:30:50
31.190775,121.350844,0,58,39993.1048032407,2009-06-29,02:30:55
31.19126,121.350455,0,55,39993.1048611111,2009-06-29,02:31:00
31.19177,121.350033,0,56,39993.1049189815,2009-06-29,02:31:05
31.192235,121.349736,0,70,39993.1049768519,2009-06-29,02:31:10
31.192681,121.349374,0,72,39993.1050347222,2009-06-29,02:31:15
31.1932,121.348926,0,70,39993.1050925926,2009-06-29,02:31:20
31.193681,121.348509,0,65,39993.105150463,2009-06-29,02:31:25
31.19405,121.348159,0,69,39993.1052083333,2009-06-29,02:31:30
31.194433,121.347834,0,66,39993.1052662037,2009-06-29,02:31:35
31.194797,121.347483,0,63,39993.1053240741,2009-06-29,02:31:40
31.195152,121.347106,0,63,39993.1053819444,2009-06-29,02:31:45
31.195332,121.346917,0,67,39993.1054398148,2009-06-29,02:31:50
31.195366,121.346862,0,74,39993.1054976852,2009-06-29,02:31:55
31.195361,121.346862,0,77,39993.1055555556,2009-06-29,02:32:00
31.195361,121.346862,0,77,39993.1055902778,2009-06-29,02:32:03
31.19536,121.346862,0,77,39993.1056134259,2009-06-29,02:32:05
31.19535,121.346857,0,78,39993.1056712963,2009-06-29,02:32:10
31.195341,121.346854,0,78,39993.1057291667,2009-06-29,02:32:15
31.195332,121.346851,0,78,39993.105787037,2009-06-29,02:32:20
31.195332,121.346851,0,78,39993.1058217593,2009-06-29,02:32:23
31.195325,121.346848,0,78,39993.1058449074,2009-06-29,02:32:25
31.195355,121.3468,0,79,39993.1059027778,2009-06-29,02:32:30
31.195415,121.346702,0,81,39993.1059606481,2009-06-29,02:32:35
31.195497,121.346594,0,82,39993.1060185185,2009-06-29,02:32:40
31.195668,121.346356,0,84,39993.1060763889,2009-06-29,02:32:45
31.195824,121.346004,0,82,39993.1061342593,2009-06-29,02:32:50
31.195916,121.345748,0,78,39993.1061921296,2009-06-29,02:32:55
31.196035,121.345482,0,76,39993.10625,2009-06-29,02:33:00
31.196179,121.345076,0,77,39993.1063078704,2009-06-29,02:33:05
31.196314,121.344738,0,79,39993.1063657407,2009-06-29,02:33:10
31.196482,121.344321,0,83,39993.1064236111,2009-06-29,02:33:15
31.196646,121.343774,0,89,39993.1064814815,2009-06-29,02:33:20
31.196757,121.343237,0,82,39993.1065393519,2009-06-29,02:33:25
31.19679,121.343006,0,87,39993.1065972222,2009-06-29,02:33:30
31.196773,121.343026,0,87,39993.1066550926,2009-06-29,02:33:35
31.196767,121.34303,0,90,39993.106712963,2009-06-29,02:33:40
31.196762,121.343029,0,91,39993.1067708333,2009-06-29,02:33:45
31.196762,121.343028,0,91,39993.1068287037,2009-06-29,02:33:50
31.196769,121.34303,0,91,39993.1068865741,2009-06-29,02:33:55
31.196774,121.343031,0,91,39993.1069444444,2009-06-29,02:34:00
31.196775,121.343031,0,92,39993.1070023148,2009-06-29,02:34:05
31.196775,121.343031,0,92,39993.107037037,2009-06-29,02:34:08
31.196774,121.34303,0,92,39993.1070601852,2009-06-29,02:34:10
31.19676,121.343015,0,92,39993.1071180556,2009-06-29,02:34:15
31.196763,121.342979,0,92,39993.1071759259,2009-06-29,02:34:20
31.196762,121.342979,0,92,39993.1072337963,2009-06-29,02:34:25
31.196754,121.342974,0,92,39993.1072916667,2009-06-29,02:34:30
31.196755,121.342973,0,92,39993.107349537,2009-06-29,02:34:35
31.196757,121.34297,0,92,39993.1074074074,2009-06-29,02:34:40
31.196757,121.34297,0,92,39993.1074421296,2009-06-29,02:34:43
31.19675,121.342963,0,92,39993.1074652778,2009-06-29,02:34:45
31.196732,121.342939,0,92,39993.1075231481,2009-06-29,02:34:50
31.196715,121.342907,0,93,39993.1075810185,2009-06-29,02:34:55
31.196714,121.342823,0,93,39993.1076388889,2009-06-29,02:35:00
31.196779,121.342584,0,93,39993.1076967593,2009-06-29,02:35:05
31.196808,121.342448,0,93,39993.1077546296,2009-06-29,02:35:10
31.196821,121.34236,0,94,39993.1078125,2009-06-29,02:35:15
31.196823,121.342274,0,95,39993.1078703704,2009-06-29,02:35:20
31.196774,121.342189,0,95,39993.1079282407,2009-06-29,02:35:25
31.196756,121.342152,0,96,39993.1079861111,2009-06-29,02:35:30
31.19677,121.342109,0,103,39993.1080439815,2009-06-29,02:35:35
31.19677,121.342109,0,103,39993.1080787037,2009-06-29,02:35:38
31.196774,121.342107,0,104,39993.1081018519,2009-06-29,02:35:40
31.196783,121.342108,0,104,39993.1081597222,2009-06-29,02:35:45
31.196775,121.342073,0,104,39993.1082175926,2009-06-29,02:35:50
31.196716,121.341991,0,102,39993.108275463,2009-06-29,02:35:55
31.196696,121.341952,0,102,39993.1083333333,2009-06-29,02:36:00
31.196662,121.341881,0,101,39993.1083912037,2009-06-29,02:36:05
31.196673,121.341814,0,101,39993.1084490741,2009-06-29,02:36:10
31.196687,121.341754,0,100,39993.1085069444,2009-06-29,02:36:15
31.196712,121.341728,0,101,39993.1085648148,2009-06-29,02:36:20
31.196735,121.341724,0,101,39993.1086226852,2009-06-29,02:36:25
31.196768,121.34172,0,101,39993.1086805556,2009-06-29,02:36:30
31.196759,121.341721,0,100,39993.1087384259,2009-06-29,02:36:35
31.196817,121.341675,0,100,39993.1087962963,2009-06-29,02:36:40
31.196865,121.341647,0,99,39993.1088541667,2009-06-29,02:36:45
31.196865,121.341647,0,99,39993.1088888889,2009-06-29,02:36:48
31.196857,121.34165,0,98,39993.108912037,2009-06-29,02:36:50
31.196877,121.341661,0,98,39993.1089699074,2009-06-29,02:36:55
31.196922,121.341741,0,97,39993.1090277778,2009-06-29,02:37:00
31.196916,121.341844,0,96,39993.1090856481,2009-06-29,02:37:05
31.1969,121.341928,0,96,39993.1091435185,2009-06-29,02:37:10
31.196849,121.342018,0,95,39993.1092013889,2009-06-29,02:37:15
31.196787,121.342105,0,94,39993.1092592593,2009-06-29,02:37:20
31.196705,121.342209,0,94,39993.1093171296,2009-06-29,02:37:25
31.196675,121.342308,0,94,39993.109375,2009-06-29,02:37:30
31.196463,121.342171,0,123,39993.1118055556,2009-06-29,02:41:00
31.196385,121.342192,0,122,39993.1118634259,2009-06-29,02:41:05
31.196312,121.342257,0,117,39993.1119212963,2009-06-29,02:41:10
31.196287,121.342273,0,116,39993.1119791667,2009-06-29,02:41:15
31.196287,121.342273,0,116,39993.1120138889,2009-06-29,02:41:18
31.196285,121.342275,0,116,39993.112037037,2009-06-29,02:41:20
31.196228,121.342252,0,115,39993.1120949074,2009-06-29,02:41:25
31.196178,121.342233,0,114,39993.1121527778,2009-06-29,02:41:30
31.196116,121.342178,0,113,39993.1122106481,2009-06-29,02:41:35
31.196068,121.342109,0,113,39993.1122685185,2009-06-29,02:41:40
31.196031,121.342072,0,115,39993.1123263889,2009-06-29,02:41:45
31.195966,121.34206,0,117,39993.1123842593,2009-06-29,02:41:50
31.19592,121.342065,0,117,39993.1124421296,2009-06-29,02:41:55
31.195849,121.342099,0,117,39993.1125,2009-06-29,02:42:00
31.195777,121.342114,0,116,39993.1125578704,2009-06-29,02:42:05
31.195733,121.342095,0,115,39993.1126157407,2009-06-29,02:42:10
31.195759,121.342062,0,115,39993.1126736111,2009-06-29,02:42:15
31.195759,121.342059,0,115,39993.1127314815,2009-06-29,02:42:20
31.195759,121.342059,0,115,39993.1127662037,2009-06-29,02:42:23
31.195764,121.342056,0,115,39993.1127893519,2009-06-29,02:42:25
31.195773,121.342056,0,115,39993.1128472222,2009-06-29,02:42:30
31.195846,121.342007,0,112,39993.1129050926,2009-06-29,02:42:35
31.195865,121.34202,0,110,39993.112962963,2009-06-29,02:42:40
31.195874,121.342068,0,108,39993.1130208333,2009-06-29,02:42:45
31.195904,121.342103,0,106,39993.1130787037,2009-06-29,02:42:50
31.196065,121.34229,0,65,39993.1137152778,2009-06-29,02:43:45
31.195971,121.342559,0,136,39993.1137731481,2009-06-29,02:43:50
31.196002,121.34236,0,121,39993.1138310185,2009-06-29,02:43:55
31.196052,121.342302,0,86,39993.1138888889,2009-06-29,02:44:00
31.196065,121.342329,0,95,39993.1139467593,2009-06-29,02:44:05
31.196065,121.342329,0,95,39993.1139814815,2009-06-29,02:44:08
31.196063,121.342331,0,96,39993.1140046296,2009-06-29,02:44:10
31.195958,121.342317,0,86,39993.1140625,2009-06-29,02:44:15
31.195868,121.342324,0,88,39993.1141203704,2009-06-29,02:44:20
31.195776,121.342355,0,88,39993.1141782407,2009-06-29,02:44:25
31.19573,121.342374,0,96,39993.1142361111,2009-06-29,02:44:30
31.195694,121.342348,0,84,39993.1142939815,2009-06-29,02:44:35
31.19569,121.342346,0,84,39993.1143518519,2009-06-29,02:44:40
31.19569,121.342346,0,84,39993.1143865741,2009-06-29,02:44:43
31.195688,121.342342,0,84,39993.1144097222,2009-06-29,02:44:45
31.195712,121.342254,0,82,39993.1144675926,2009-06-29,02:44:50
31.195699,121.342141,0,82,39993.114525463,2009-06-29,02:44:55
31.195683,121.342057,0,80,39993.1145833333,2009-06-29,02:45:00
31.195713,121.342024,0,81,39993.1146412037,2009-06-29,02:45:05
31.19584,121.34197,0,75,39993.1146990741,2009-06-29,02:45:10
31.195861,121.341982,0,71,39993.1147569444,2009-06-29,02:45:15
31.195828,121.341962,0,74,39993.1148148148,2009-06-29,02:45:20
31.195828,121.341962,0,74,39993.114849537,2009-06-29,02:45:23
31.19582,121.341961,0,74,39993.1148726852,2009-06-29,02:45:25
31.195736,121.341967,0,73,39993.1149305556,2009-06-29,02:45:30
31.195663,121.341965,0,72,39993.1149884259,2009-06-29,02:45:35
31.195589,121.341963,0,70,39993.1150462963,2009-06-29,02:45:40
31.195571,121.341947,0,67,39993.1151041667,2009-06-29,02:45:45
31.195571,121.341947,0,67,39993.1151388889,2009-06-29,02:45:48
31.195567,121.341941,0,61,39993.115162037,2009-06-29,02:45:50
31.195622,121.341964,0,52,39993.1152199074,2009-06-29,02:45:55
31.195695,121.341956,0,48,39993.1152777778,2009-06-29,02:46:00
31.195725,121.341921,0,48,39993.1153356481,2009-06-29,02:46:05
31.195719,121.341918,0,48,39993.1153935185,2009-06-29,02:46:10
31.195714,121.341917,0,48,39993.1154513889,2009-06-29,02:46:15
31.195714,121.341917,0,48,39993.1154861111,2009-06-29,02:46:18
31.195713,121.341918,0,48,39993.1155092593,2009-06-29,02:46:20
31.195828,121.341865,0,49,39993.1155671296,2009-06-29,02:46:25
31.195864,121.341853,0,49,39993.115625,2009-06-29,02:46:30
31.195859,121.341847,0,49,39993.1156828704,2009-06-29,02:46:35
31.195859,121.341847,0,49,39993.1157175926,2009-06-29,02:46:38
31.195863,121.341846,0,49,39993.1157407407,2009-06-29,02:46:40
31.195949,121.341768,0,48,39993.1157986111,2009-06-29,02:46:45
31.195927,121.341731,0,47,39993.1158564815,2009-06-29,02:46:50
31.195865,121.341773,0,46,39993.1159143519,2009-06-29,02:46:55
31.195874,121.341762,0,46,39993.1159722222,2009-06-29,02:47:00
31.195948,121.341703,0,44,39993.1160300926,2009-06-29,02:47:05
31.195954,121.341703,0,44,39993.116087963,2009-06-29,02:47:10
31.195954,121.341703,0,44,39993.1161226852,2009-06-29,02:47:13
31.195947,121.3417,0,44,39993.1161458333,2009-06-29,02:47:15
31.195938,121.341696,0,43,39993.1162037037,2009-06-29,02:47:20
31.195936,121.341695,0,43,39993.1162615741,2009-06-29,02:47:25
31.195936,121.341696,0,43,39993.1163194444,2009-06-29,02:47:30
31.195931,121.341694,0,43,39993.1163773148,2009-06-29,02:47:35
31.195933,121.341694,0,43,39993.1164351852,2009-06-29,02:47:40
31.195941,121.341694,0,43,39993.1164930556,2009-06-29,02:47:45
31.195941,121.341694,0,43,39993.1165277778,2009-06-29,02:47:48
31.195935,121.341689,0,43,39993.1165509259,2009-06-29,02:47:50
31.195922,121.341686,0,43,39993.1166087963,2009-06-29,02:47:55
31.195897,121.341691,0,43,39993.1166666667,2009-06-29,02:48:00
31.195892,121.341686,0,42,39993.116724537,2009-06-29,02:48:05
31.195895,121.341686,0,42,39993.1167824074,2009-06-29,02:48:10
31.195895,121.341686,0,42,39993.1168171296,2009-06-29,02:48:13
31.195895,121.341686,0,42,39993.1168402778,2009-06-29,02:48:15
31.195905,121.341688,0,42,39993.1168981481,2009-06-29,02:48:20
31.195901,121.341686,0,42,39993.1169560185,2009-06-29,02:48:25
31.195896,121.341684,0,42,39993.1170138889,2009-06-29,02:48:30
31.19589,121.341681,0,42,39993.1170717593,2009-06-29,02:48:35
31.195887,121.341679,0,42,39993.1171296296,2009-06-29,02:48:40
31.195887,121.341679,0,42,39993.1171875,2009-06-29,02:48:45
31.195887,121.341679,0,42,39993.1172222222,2009-06-29,02:48:48
31.195884,121.34168,0,42,39993.1172453704,2009-06-29,02:48:50
31.195855,121.341697,0,41,39993.1173032407,2009-06-29,02:48:55
31.195775,121.341786,0,37,39993.1173611111,2009-06-29,02:49:00
31.195739,121.341811,0,36,39993.1174189815,2009-06-29,02:49:05
31.195762,121.341768,0,38,39993.1174768518,2009-06-29,02:49:10
31.195774,121.341751,0,39,39993.1175347222,2009-06-29,02:49:15
31.195775,121.34175,0,39,39993.1175925926,2009-06-29,02:49:20
31.195782,121.341752,0,39,39993.117650463,2009-06-29,02:49:25
31.195782,121.341752,0,39,39993.1176851852,2009-06-29,02:49:28
31.195774,121.341748,0,39,39993.1177083333,2009-06-29,02:49:30
31.19575,121.341744,0,39,39993.1177662037,2009-06-29,02:49:35
31.195668,121.341743,0,39,39993.1178240741,2009-06-29,02:49:40
31.195623,121.341735,0,39,39993.1178819444,2009-06-29,02:49:45
31.195641,121.341715,0,37,39993.1179398148,2009-06-29,02:49:50
31.195639,121.341713,0,37,39993.1179976852,2009-06-29,02:49:55
31.195639,121.341713,0,37,39993.1180324074,2009-06-29,02:49:58
31.195643,121.341713,0,37,39993.1180555556,2009-06-29,02:50:00
31.19569,121.34168,0,37,39993.1181134259,2009-06-29,02:50:05
31.195697,121.341668,0,35,39993.1181712963,2009-06-29,02:50:10
31.195757,121.341618,0,34,39993.1182291667,2009-06-29,02:50:15
31.195834,121.341558,0,34,39993.118287037,2009-06-29,02:50:20
31.19593,121.34148,0,33,39993.1183449074,2009-06-29,02:50:25
31.195979,121.341429,0,34,39993.1184027778,2009-06-29,02:50:30
40.071961,116.590957,0,99,39993.2933449074,2009-06-29,07:02:25
40.072007,116.590905,0,65,39993.2934027778,2009-06-29,07:02:30
40.072027,116.590879,0,63,39993.2934606481,2009-06-29,07:02:35
40.072004,116.590915,0,80,39993.2935185185,2009-06-29,07:02:40
40.071983,116.590961,0,84,39993.2935763889,2009-06-29,07:02:45
40.07196,116.591012,0,104,39993.2936342593,2009-06-29,07:02:50
40.071984,116.590986,0,102,39993.2936921296,2009-06-29,07:02:55
40.071993,116.590975,0,101,39993.29375,2009-06-29,07:03:00
40.071995,116.590973,0,101,39993.2938078704,2009-06-29,07:03:05
40.071996,116.590971,0,100,39993.2938657407,2009-06-29,07:03:10
40.071996,116.590971,0,100,39993.293900463,2009-06-29,07:03:13
40.071999,116.59097,0,100,39993.2939236111,2009-06-29,07:03:15
40.072105,116.590868,0,98,39993.2939814815,2009-06-29,07:03:20
40.072249,116.590686,0,92,39993.2940393519,2009-06-29,07:03:25
40.072501,116.590569,0,84,39993.2940972222,2009-06-29,07:03:30
40.072815,116.590522,0,80,39993.2941550926,2009-06-29,07:03:35
40.073112,116.590499,0,75,39993.294212963,2009-06-29,07:03:40
40.073414,116.590477,0,71,39993.2942708333,2009-06-29,07:03:45
40.073659,116.590427,0,75,39993.2943287037,2009-06-29,07:03:50
40.073836,116.590385,0,75,39993.2943865741,2009-06-29,07:03:55
40.073902,116.590376,0,75,39993.2944444444,2009-06-29,07:04:00
40.073909,116.590377,0,76,39993.2945023148,2009-06-29,07:04:05
40.073909,116.590377,0,76,39993.294537037,2009-06-29,07:04:08
40.073914,116.590375,0,78,39993.2945601852,2009-06-29,07:04:10
40.073947,116.59037,0,79,39993.2946180556,2009-06-29,07:04:15
40.073956,116.590368,0,82,39993.2946759259,2009-06-29,07:04:20
40.073956,116.590368,0,83,39993.2947337963,2009-06-29,07:04:25
40.073957,116.590367,0,83,39993.2947916667,2009-06-29,07:04:30
40.073957,116.590367,0,83,39993.2948263889,2009-06-29,07:04:33
40.073957,116.590367,0,83,39993.294849537,2009-06-29,07:04:35
40.073989,116.590399,0,83,39993.2949074074,2009-06-29,07:04:40
40.074046,116.590572,0,83,39993.2949652778,2009-06-29,07:04:45
40.074084,116.590906,0,81,39993.2950231481,2009-06-29,07:04:50
40.074103,116.591239,0,80,39993.2950810185,2009-06-29,07:04:55
40.074108,116.591372,0,73,39993.2951388889,2009-06-29,07:05:00
40.074121,116.59149,0,76,39993.2951967593,2009-06-29,07:05:05
40.074157,116.591789,0,79,39993.2952546296,2009-06-29,07:05:10
40.074131,116.592173,0,85,39993.2953125,2009-06-29,07:05:15
40.074038,116.592448,0,78,39993.2953703704,2009-06-29,07:05:20
40.074115,116.592604,0,72,39993.2954282407,2009-06-29,07:05:25
40.074178,116.592598,0,68,39993.2954861111,2009-06-29,07:05:30
40.074178,116.592598,0,68,39993.2955208333,2009-06-29,07:05:33
40.074182,116.592599,0,69,39993.2955439815,2009-06-29,07:05:35
40.074192,116.592608,0,73,39993.2956018519,2009-06-29,07:05:40
40.074192,116.592608,0,73,39993.2956365741,2009-06-29,07:05:43
40.074186,116.592616,0,72,39993.2956597222,2009-06-29,07:05:45
40.074195,116.592605,0,73,39993.2957175926,2009-06-29,07:05:50
40.074191,116.59259,0,73,39993.295775463,2009-06-29,07:05:55
40.074191,116.59259,0,73,39993.2958101852,2009-06-29,07:05:58
40.074191,116.592596,0,76,39993.2958333333,2009-06-29,07:06:00
40.074202,116.592576,0,74,39993.2958912037,2009-06-29,07:06:05
40.074187,116.592589,0,77,39993.2959490741,2009-06-29,07:06:10
40.074195,116.592585,0,75,39993.2960069444,2009-06-29,07:06:15
40.074198,116.592584,0,74,39993.2960648148,2009-06-29,07:06:20
40.074198,116.592585,0,74,39993.2961226852,2009-06-29,07:06:25
40.074198,116.592584,0,74,39993.2961805556,2009-06-29,07:06:30
40.074198,116.592584,0,74,39993.2962384259,2009-06-29,07:06:35
40.074198,116.592584,0,74,39993.2962962963,2009-06-29,07:06:40
40.074198,116.592584,0,74,39993.2963541667,2009-06-29,07:06:45
40.074198,116.592583,0,74,39993.296412037,2009-06-29,07:06:50
40.074198,116.592583,0,74,39993.2964467593,2009-06-29,07:06:53
40.074197,116.592583,0,74,39993.2964699074,2009-06-29,07:06:55
40.0743,116.592541,0,76,39993.2965277778,2009-06-29,07:07:00
40.074551,116.592493,0,77,39993.2965856481,2009-06-29,07:07:05
40.074882,116.592464,0,78,39993.2966435185,2009-06-29,07:07:10
40.075256,116.592436,0,83,39993.2967013889,2009-06-29,07:07:15
40.075638,116.592394,0,81,39993.2967592593,2009-06-29,07:07:20
40.076016,116.592349,0,82,39993.2968171296,2009-06-29,07:07:25
40.07639,116.592276,0,90,39993.296875,2009-06-29,07:07:30
40.076753,116.592178,0,100,39993.2969328704,2009-06-29,07:07:35
40.077053,116.591957,0,97,39993.2969907407,2009-06-29,07:07:40
40.077249,116.591573,0,101,39993.2970486111,2009-06-29,07:07:45
40.077314,116.591097,0,92,39993.2971064815,2009-06-29,07:07:50
40.077221,116.590599,0,91,39993.2971643518,2009-06-29,07:07:55
40.077144,116.590097,0,91,39993.2972222222,2009-06-29,07:08:00
40.077105,116.589675,0,92,39993.2972800926,2009-06-29,07:08:05
40.077166,116.589421,0,91,39993.297337963,2009-06-29,07:08:10
40.077356,116.589408,0,97,39993.2973958333,2009-06-29,07:08:15
40.07763,116.589378,0,113,39993.2974537037,2009-06-29,07:08:20
40.077941,116.589395,0,140,39993.2975115741,2009-06-29,07:08:25
40.078235,116.5894,0,156,39993.2975694444,2009-06-29,07:08:30
40.078551,116.589394,0,183,39993.2976273148,2009-06-29,07:08:35
40.078893,116.589374,0,200,39993.2976851852,2009-06-29,07:08:40
40.079223,116.589331,0,211,39993.2977430556,2009-06-29,07:08:45
40.079594,116.589263,0,229,39993.2978009259,2009-06-29,07:08:50
40.079972,116.589186,0,225,39993.2978587963,2009-06-29,07:08:55
40.080333,116.58914,0,208,39993.2979166667,2009-06-29,07:09:00
40.08067,116.589089,0,202,39993.297974537,2009-06-29,07:09:05
40.08103,116.588988,0,186,39993.2980324074,2009-06-29,07:09:10
40.081342,116.588907,0,171,39993.2980902778,2009-06-29,07:09:15
40.081568,116.588916,0,169,39993.2981481481,2009-06-29,07:09:20
40.08171,116.589112,0,167,39993.2982060185,2009-06-29,07:09:25
40.081833,116.589403,0,157,39993.2982638889,2009-06-29,07:09:30
40.081866,116.589764,0,164,39993.2983217593,2009-06-29,07:09:35
40.081798,116.590149,0,152,39993.2983796296,2009-06-29,07:09:40
40.08189,116.590462,0,145,39993.2984375,2009-06-29,07:09:45
40.082094,116.590546,0,136,39993.2984953704,2009-06-29,07:09:50
40.082369,116.590358,0,116,39993.2985532407,2009-06-29,07:09:55
40.082511,116.590084,0,117,39993.2986111111,2009-06-29,07:10:00
40.082514,116.58969,0,111,39993.2986689815,2009-06-29,07:10:05
40.082396,116.589324,0,116,39993.2987268518,2009-06-29,07:10:10
40.082324,116.588987,0,120,39993.2987847222,2009-06-29,07:10:15
40.082307,116.588637,0,126,39993.2988425926,2009-06-29,07:10:20
40.082325,116.588289,0,148,39993.298900463,2009-06-29,07:10:25
40.08233,116.587905,0,162,39993.2989583333,2009-06-29,07:10:30
40.082266,116.587495,0,144,39993.2990162037,2009-06-29,07:10:35
40.082251,116.587199,0,140,39993.2990740741,2009-06-29,07:10:40
40.082267,116.587,0,135,39993.2991319444,2009-06-29,07:10:45
40.082282,116.586968,0,131,39993.2991898148,2009-06-29,07:10:50
40.082285,116.586949,0,132,39993.2992476852,2009-06-29,07:10:55
40.082287,116.586933,0,132,39993.2993055556,2009-06-29,07:11:00
40.082289,116.586918,0,133,39993.2993634259,2009-06-29,07:11:05
40.082291,116.586902,0,134,39993.2994212963,2009-06-29,07:11:10
40.082292,116.5869,0,134,39993.2994791667,2009-06-29,07:11:15
40.082292,116.5869,0,134,39993.2995138889,2009-06-29,07:11:18
40.082293,116.586901,0,134,39993.299537037,2009-06-29,07:11:20
40.082299,116.58689,0,135,39993.2995949074,2009-06-29,07:11:25
40.08228,116.586793,0,133,39993.2996527778,2009-06-29,07:11:30
40.082235,116.586615,0,122,39993.2997106481,2009-06-29,07:11:35
40.082144,116.586492,0,123,39993.2997685185,2009-06-29,07:11:40
40.081982,116.586342,0,132,39993.2998263889,2009-06-29,07:11:45
40.081711,116.58637,0,127,39993.2998842593,2009-06-29,07:11:50
40.081469,116.586551,0,125,39993.2999421296,2009-06-29,07:11:55
40.08123,116.586793,0,117,39993.3,2009-06-29,07:12:00
40.08096,116.58685,0,116,39993.3000578704,2009-06-29,07:12:05
40.080769,116.586913,0,108,39993.3001157407,2009-06-29,07:12:10
40.080762,116.587197,0,100,39993.3001736111,2009-06-29,07:12:15
40.0808,116.587594,0,95,39993.3002314815,2009-06-29,07:12:20
40.080827,116.587904,0,92,39993.3002893519,2009-06-29,07:12:25
40.080865,116.588008,0,98,39993.3003472222,2009-06-29,07:12:30
40.080874,116.588021,0,107,39993.3004050926,2009-06-29,07:12:35
40.080874,116.58802,0,107,39993.300462963,2009-06-29,07:12:40
40.080877,116.588025,0,107,39993.3005208333,2009-06-29,07:12:45
40.080877,116.588025,0,107,39993.3005555556,2009-06-29,07:12:48
40.080874,116.588026,0,107,39993.3005787037,2009-06-29,07:12:50
40.080838,116.588048,0,110,39993.3006365741,2009-06-29,07:12:55
40.080753,116.588079,0,112,39993.3006944444,2009-06-29,07:13:00
40.080725,116.588085,0,115,39993.3007523148,2009-06-29,07:13:05
40.080665,116.588079,0,118,39993.3008101852,2009-06-29,07:13:10
40.080655,116.588098,0,120,39993.3008680556,2009-06-29,07:13:15
40.080627,116.588099,0,120,39993.3009259259,2009-06-29,07:13:20
40.080616,116.588112,0,121,39993.3009837963,2009-06-29,07:13:25
40.08061,116.588111,0,121,39993.3010416667,2009-06-29,07:13:30
40.080608,116.588108,0,121,39993.301099537,2009-06-29,07:13:35
40.080608,116.588106,0,121,39993.3011574074,2009-06-29,07:13:40
40.080607,116.588104,0,121,39993.3012152778,2009-06-29,07:13:45
40.080607,116.588104,0,121,39993.3012731481,2009-06-29,07:13:50
40.080607,116.588104,0,121,39993.3013078704,2009-06-29,07:13:53
40.080607,116.588102,0,121,39993.3013310185,2009-06-29,07:13:55
40.079608,116.586902,0,167,39993.3034143519,2009-06-29,07:16:55
40.079364,116.586888,0,132,39993.3034722222,2009-06-29,07:17:00
40.07929,116.586843,0,113,39993.3035300926,2009-06-29,07:17:05
40.07951,116.587031,0,135,39993.3122106481,2009-06-29,07:29:35
40.079514,116.587041,0,134,39993.3122685185,2009-06-29,07:29:40
40.079524,116.587032,0,131,39993.3123263889,2009-06-29,07:29:45
40.079528,116.586998,0,128,39993.3123842593,2009-06-29,07:29:50
40.079472,116.587041,0,123,39993.3124421296,2009-06-29,07:29:55
40.07945,116.587041,0,120,39993.3125,2009-06-29,07:30:00
40.079449,116.587055,0,117,39993.3125578704,2009-06-29,07:30:05
40.079449,116.587055,0,117,39993.3125925926,2009-06-29,07:30:08
40.079446,116.587047,0,115,39993.3126157407,2009-06-29,07:30:10
40.079435,116.587047,0,114,39993.3126736111,2009-06-29,07:30:15
40.079495,116.587051,0,113,39993.3127314815,2009-06-29,07:30:20
40.079567,116.587074,0,111,39993.3127893518,2009-06-29,07:30:25
40.079635,116.587085,0,110,39993.3128472222,2009-06-29,07:30:30
40.079755,116.587038,0,108,39993.3129050926,2009-06-29,07:30:35
40.079854,116.586767,0,108,39993.312962963,2009-06-29,07:30:40
40.079788,116.58639,0,111,39993.3130208333,2009-06-29,07:30:45
40.079752,116.586064,0,114,39993.3130787037,2009-06-29,07:30:50
40.079684,116.585674,0,118,39993.3131365741,2009-06-29,07:30:55
40.079609,116.585247,0,121,39993.3131944444,2009-06-29,07:31:00
40.079548,116.585125,0,124,39993.3132523148,2009-06-29,07:31:05
40.079444,116.585024,0,124,39993.3133101852,2009-06-29,07:31:10
40.079342,116.584611,0,108,39993.3133680556,2009-06-29,07:31:15
40.079393,116.583823,0,101,39993.3134259259,2009-06-29,07:31:20
40.079454,116.583387,0,96,39993.3134837963,2009-06-29,07:31:25
40.079469,116.583075,0,85,39993.3135416667,2009-06-29,07:31:30
40.079413,116.582873,0,75,39993.313599537,2009-06-29,07:31:35
40.079408,116.582628,0,69,39993.3136574074,2009-06-29,07:31:40
40.079346,116.582407,0,62,39993.3137152778,2009-06-29,07:31:45
40.079377,116.582261,0,54,39993.3137731481,2009-06-29,07:31:50
40.079389,116.582189,0,47,39993.3138310185,2009-06-29,07:31:55
40.079359,116.582164,0,47,39993.3138888889,2009-06-29,07:32:00
40.079327,116.582154,0,45,39993.3139467593,2009-06-29,07:32:05
40.07924,116.582039,0,44,39993.3140046296,2009-06-29,07:32:10
40.079224,116.581916,0,40,39993.3140625,2009-06-29,07:32:15
40.079203,116.581857,0,36,39993.3141203704,2009-06-29,07:32:20
40.079124,116.581815,0,33,39993.3141782407,2009-06-29,07:32:25
40.079087,116.581751,0,30,39993.3142361111,2009-06-29,07:32:30
40.079079,116.58171,0,28,39993.3142939815,2009-06-29,07:32:35
40.07904,116.581716,0,27,39993.3143518518,2009-06-29,07:32:40
40.079051,116.581738,0,26,39993.3144097222,2009-06-29,07:32:45
40.079035,116.58177,0,26,39993.3144675926,2009-06-29,07:32:50
40.078998,116.581808,0,27,39993.314525463,2009-06-29,07:32:55
40.078964,116.581709,0,28,39993.3145833333,2009-06-29,07:33:00
40.079023,116.581595,0,50,39993.3146412037,2009-06-29,07:33:05
40.079083,116.58129,0,61,39993.3146990741,2009-06-29,07:33:10
40.078926,116.580926,0,62,39993.3147569444,2009-06-29,07:33:15
40.078563,116.580856,0,70,39993.3148148148,2009-06-29,07:33:20
40.078046,116.580842,0,88,39993.3148726852,2009-06-29,07:33:25
40.077623,116.581044,0,95,39993.3149305556,2009-06-29,07:33:30
40.077283,116.581353,0,101,39993.3149884259,2009-06-29,07:33:35
40.076934,116.581749,0,102,39993.3150462963,2009-06-29,07:33:40
40.076487,116.582095,0,106,39993.3151041667,2009-06-29,07:33:45
40.076008,116.582267,0,114,39993.315162037,2009-06-29,07:33:50
40.075459,116.582262,0,117,39993.3152199074,2009-06-29,07:33:55
40.074804,116.582176,0,103,39993.3152777778,2009-06-29,07:34:00
40.074074,116.582077,0,98,39993.3153356481,2009-06-29,07:34:05
40.073304,116.581966,0,95,39993.3153935185,2009-06-29,07:34:10
40.072455,116.581869,0,98,39993.3154513889,2009-06-29,07:34:15
40.071595,116.581864,0,113,39993.3155092593,2009-06-29,07:34:20
40.070764,116.58185,0,118,39993.3155671296,2009-06-29,07:34:25
40.06993,116.581913,0,127,39993.315625,2009-06-29,07:34:30
40.069064,116.582034,0,131,39993.3156828704,2009-06-29,07:34:35
40.068178,116.582153,0,129,39993.3157407407,2009-06-29,07:34:40
40.067283,116.5823,0,131,39993.3157986111,2009-06-29,07:34:45
40.066354,116.582441,0,132,39993.3158564815,2009-06-29,07:34:50
40.065391,116.582587,0,131,39993.3159143519,2009-06-29,07:34:55
40.064405,116.582733,0,123,39993.3159722222,2009-06-29,07:35:00
40.06339,116.582906,0,119,39993.3160300926,2009-06-29,07:35:05
40.06238,116.583037,0,120,39993.316087963,2009-06-29,07:35:10
40.061371,116.583199,0,123,39993.3161458333,2009-06-29,07:35:15
40.060348,116.583363,0,122,39993.3162037037,2009-06-29,07:35:20
40.059311,116.583535,0,120,39993.3162615741,2009-06-29,07:35:25
40.058287,116.583715,0,118,39993.3163194444,2009-06-29,07:35:30
40.057276,116.583905,0,116,39993.3163773148,2009-06-29,07:35:35
40.056265,116.584078,0,116,39993.3164351852,2009-06-29,07:35:40
40.055305,116.584171,0,117,39993.3164930556,2009-06-29,07:35:45
40.054322,116.584181,0,119,39993.3165509259,2009-06-29,07:35:50
40.053341,116.584007,0,117,39993.3166087963,2009-06-29,07:35:55
40.052388,116.583725,0,114,39993.3166666667,2009-06-29,07:36:00
40.051445,116.583316,0,117,39993.316724537,2009-06-29,07:36:05
40.05058,116.582801,0,116,39993.3167824074,2009-06-29,07:36:10
40.049828,116.58218,0,111,39993.3168402778,2009-06-29,07:36:15
40.049163,116.581485,0,110,39993.3168981481,2009-06-29,07:36:20
40.048575,116.580818,0,103,39993.3169560185,2009-06-29,07:36:25
40.04811,116.580167,0,91,39993.3170138889,2009-06-29,07:36:30
40.047822,116.579584,0,85,39993.3170717593,2009-06-29,07:36:35
40.047589,116.579239,0,78,39993.3171296296,2009-06-29,07:36:40
40.047415,116.579061,0,74,39993.3171875,2009-06-29,07:36:45
40.047207,116.578879,0,70,39993.3172453704,2009-06-29,07:36:50
40.04686,116.578619,0,68,39993.3173032407,2009-06-29,07:36:55
40.046388,116.578279,0,61,39993.3173611111,2009-06-29,07:37:00
40.045904,116.577867,0,60,39993.3174189815,2009-06-29,07:37:05
40.045413,116.577338,0,55,39993.3174768519,2009-06-29,07:37:10
40.044885,116.576707,0,50,39993.3175347222,2009-06-29,07:37:15
40.044293,116.576053,0,46,39993.3175925926,2009-06-29,07:37:20
40.043653,116.575367,0,43,39993.317650463,2009-06-29,07:37:25
40.042963,116.574662,0,51,39993.3177083333,2009-06-29,07:37:30
40.042207,116.573915,0,63,39993.3177662037,2009-06-29,07:37:35
40.041424,116.573195,0,68,39993.3178240741,2009-06-29,07:37:40
40.040589,116.57246,0,72,39993.3178819444,2009-06-29,07:37:45
40.039736,116.57172,0,71,39993.3179398148,2009-06-29,07:37:50
40.038869,116.570963,0,68,39993.3179976852,2009-06-29,07:37:55
40.038004,116.570214,0,66,39993.3180555556,2009-06-29,07:38:00
40.037173,116.569396,0,70,39993.3181134259,2009-06-29,07:38:05
40.036392,116.568491,0,74,39993.3181712963,2009-06-29,07:38:10
40.035698,116.567446,0,77,39993.3182291667,2009-06-29,07:38:15
40.035079,116.56637,0,84,39993.318287037,2009-06-29,07:38:20
40.034552,116.565174,0,88,39993.3183449074,2009-06-29,07:38:25
40.034006,116.564072,0,97,39993.3184027778,2009-06-29,07:38:30
40.033486,116.562938,0,105,39993.3184606481,2009-06-29,07:38:35
40.032963,116.561815,0,102,39993.3185185185,2009-06-29,07:38:40
40.032418,116.560695,0,97,39993.3185763889,2009-06-29,07:38:45
40.031871,116.559589,0,84,39993.3186342593,2009-06-29,07:38:50
40.031323,116.558486,0,76,39993.3186921296,2009-06-29,07:38:55
40.030789,116.557376,0,75,39993.31875,2009-06-29,07:39:00
40.03028,116.556339,0,82,39993.3188078704,2009-06-29,07:39:05
40.029835,116.5553,0,89,39993.3188657407,2009-06-29,07:39:10
40.029411,116.554263,0,91,39993.3189236111,2009-06-29,07:39:15
40.029028,116.553165,0,90,39993.3189814815,2009-06-29,07:39:20
40.028677,116.552065,0,95,39993.3190393519,2009-06-29,07:39:25
40.028333,116.550936,0,97,39993.3190972222,2009-06-29,07:39:30
40.027982,116.549823,0,102,39993.3191550926,2009-06-29,07:39:35
40.027636,116.548687,0,103,39993.319212963,2009-06-29,07:39:40
40.027276,116.54752,0,100,39993.3192708333,2009-06-29,07:39:45
40.026936,116.546371,0,96,39993.3193287037,2009-06-29,07:39:50
40.026572,116.545251,0,91,39993.3193865741,2009-06-29,07:39:55
40.026202,116.544127,0,88,39993.3194444444,2009-06-29,07:40:00
40.02581,116.542969,0,84,39993.3195023148,2009-06-29,07:40:05
40.025444,116.541858,0,77,39993.3195601852,2009-06-29,07:40:10
40.025077,116.540782,0,74,39993.3196180556,2009-06-29,07:40:15
40.024686,116.539711,0,73,39993.3196759259,2009-06-29,07:40:20
40.024287,116.53866,0,74,39993.3197337963,2009-06-29,07:40:25
40.023899,116.537624,0,76,39993.3197916667,2009-06-29,07:40:30
40.023506,116.536568,0,80,39993.319849537,2009-06-29,07:40:35
40.023091,116.535515,0,86,39993.3199074074,2009-06-29,07:40:40
40.022682,116.5344,0,92,39993.3199652778,2009-06-29,07:40:45
40.022261,116.533253,0,95,39993.3200231481,2009-06-29,07:40:50
40.021843,116.532056,0,99,39993.3200810185,2009-06-29,07:40:55
40.021421,116.530837,0,98,39993.3201388889,2009-06-29,07:41:00
40.020985,116.529668,0,100,39993.3201967593,2009-06-29,07:41:05
40.020563,116.52845,0,104,39993.3202546296,2009-06-29,07:41:10
40.020094,116.527264,0,111,39993.3203125,2009-06-29,07:41:15
40.01964,116.526023,0,114,39993.3203703704,2009-06-29,07:41:20
40.019182,116.52475,0,114,39993.3204282407,2009-06-29,07:41:25
40.018727,116.523462,0,114,39993.3204861111,2009-06-29,07:41:30
40.018286,116.522229,0,117,39993.3205439815,2009-06-29,07:41:35
40.0179,116.520908,0,119,39993.3206018518,2009-06-29,07:41:40
40.017454,116.519628,0,119,39993.3206597222,2009-06-29,07:41:45
40.016997,116.518353,0,113,39993.3207175926,2009-06-29,07:41:50
40.01652,116.517097,0,105,39993.320775463,2009-06-29,07:41:55
40.016004,116.515909,0,98,39993.3208333333,2009-06-29,07:42:00
40.015469,116.514768,0,94,39993.3208912037,2009-06-29,07:42:05
40.0149,116.51367,0,94,39993.3209490741,2009-06-29,07:42:10
40.014253,116.512608,0,91,39993.3210069444,2009-06-29,07:42:15
40.013539,116.51158,0,86,39993.3210648148,2009-06-29,07:42:20
40.012798,116.510639,0,87,39993.3211226852,2009-06-29,07:42:25
40.01205,116.509763,0,88,39993.3211805556,2009-06-29,07:42:30
40.011296,116.50893,0,96,39993.3212384259,2009-06-29,07:42:35
40.010572,116.508142,0,101,39993.3212962963,2009-06-29,07:42:40
40.009871,116.507374,0,99,39993.3213541667,2009-06-29,07:42:45
40.009167,116.506574,0,95,39993.321412037,2009-06-29,07:42:50
40.008453,116.505742,0,91,39993.3214699074,2009-06-29,07:42:55
40.007721,116.504937,0,88,39993.3215277778,2009-06-29,07:43:00
40.006998,116.504174,0,86,39993.3215856481,2009-06-29,07:43:05
40.006307,116.503409,0,85,39993.3216435185,2009-06-29,07:43:10
40.005615,116.502642,0,88,39993.3217013889,2009-06-29,07:43:15
40.00491,116.501853,0,90,39993.3217592593,2009-06-29,07:43:20
40.004188,116.501042,0,91,39993.3218171296,2009-06-29,07:43:25
40.003429,116.500215,0,90,39993.321875,2009-06-29,07:43:30
40.002652,116.499373,0,88,39993.3219328704,2009-06-29,07:43:35
40.001898,116.49854,0,88,39993.3219907407,2009-06-29,07:43:40
40.001134,116.497706,0,95,39993.3220486111,2009-06-29,07:43:45
40.000351,116.496866,0,103,39993.3221064815,2009-06-29,07:43:50
39.999558,116.496001,0,106,39993.3221643518,2009-06-29,07:43:55
39.998746,116.49513,0,112,39993.3222222222,2009-06-29,07:44:00
39.997939,116.494254,0,119,39993.3222800926,2009-06-29,07:44:05
39.997147,116.493403,0,125,39993.322337963,2009-06-29,07:44:10
39.996327,116.492499,0,136,39993.3223958333,2009-06-29,07:44:15
39.995507,116.49159,0,143,39993.3224537037,2009-06-29,07:44:20
39.994695,116.490696,0,147,39993.3225115741,2009-06-29,07:44:25
39.993888,116.489795,0,150,39993.3225694444,2009-06-29,07:44:30
39.993075,116.488888,0,156,39993.3226273148,2009-06-29,07:44:35
39.992258,116.487973,0,160,39993.3226851852,2009-06-29,07:44:40
39.991449,116.487052,0,158,39993.3227430556,2009-06-29,07:44:45
39.990657,116.486157,0,156,39993.3228009259,2009-06-29,07:44:50
39.989904,116.485313,0,154,39993.3228587963,2009-06-29,07:44:55
39.989217,116.484523,0,157,39993.3229166667,2009-06-29,07:45:00
39.988549,116.483783,0,165,39993.322974537,2009-06-29,07:45:05
39.98786,116.483021,0,170,39993.3230324074,2009-06-29,07:45:10
39.987157,116.482223,0,170,39993.3230902778,2009-06-29,07:45:15
39.986462,116.481445,0,169,39993.3231481481,2009-06-29,07:45:20
39.98577,116.480664,0,167,39993.3232060185,2009-06-29,07:45:25
39.985047,116.479865,0,161,39993.3232638889,2009-06-29,07:45:30
39.984284,116.479056,0,157,39993.3233217593,2009-06-29,07:45:35
39.983522,116.478217,0,156,39993.3233796296,2009-06-29,07:45:40
39.982773,116.477383,0,158,39993.3234375,2009-06-29,07:45:45
39.982039,116.476558,0,158,39993.3234953704,2009-06-29,07:45:50
39.98126,116.475736,0,159,39993.3235532407,2009-06-29,07:45:55
39.980472,116.474831,0,157,39993.3236111111,2009-06-29,07:46:00
39.979641,116.473907,0,154,39993.3236689815,2009-06-29,07:46:05
39.978848,116.473036,0,162,39993.3237268519,2009-06-29,07:46:10
39.978068,116.472209,0,175,39993.3237847222,2009-06-29,07:46:15
39.977311,116.471432,0,189,39993.3238425926,2009-06-29,07:46:20
39.976587,116.470634,0,204,39993.323900463,2009-06-29,07:46:25
39.975892,116.469824,0,218,39993.3239583333,2009-06-29,07:46:30
39.975203,116.469015,0,231,39993.3240162037,2009-06-29,07:46:35
39.974573,116.4682,0,241,39993.3240740741,2009-06-29,07:46:40
39.973977,116.467515,0,249,39993.3241319444,2009-06-29,07:46:45
39.973404,116.46685,0,255,39993.3241898148,2009-06-29,07:46:50
39.972864,116.46621,0,261,39993.3242476852,2009-06-29,07:46:55
39.972451,116.465396,0,268,39993.3243055556,2009-06-29,07:47:00
39.972048,116.464622,0,282,39993.3243634259,2009-06-29,07:47:05
39.971775,116.463762,0,293,39993.3244212963,2009-06-29,07:47:10
39.971703,116.462634,0,293,39993.3244791667,2009-06-29,07:47:15
39.971853,116.461464,0,286,39993.324537037,2009-06-29,07:47:20
39.972229,116.460369,0,261,39993.3245949074,2009-06-29,07:47:25
39.972701,116.459489,0,223,39993.3246527778,2009-06-29,07:47:30
39.973232,116.458637,0,195,39993.3247106481,2009-06-29,07:47:35
39.973736,116.457804,0,180,39993.3247685185,2009-06-29,07:47:40
39.974174,116.457142,0,163,39993.3248263889,2009-06-29,07:47:45
39.974527,116.456526,0,154,39993.3248842593,2009-06-29,07:47:50
39.97478,116.4561,0,145,39993.3249421296,2009-06-29,07:47:55
39.975119,116.455596,0,136,39993.325,2009-06-29,07:48:00
39.97552,116.455005,0,130,39993.3250578704,2009-06-29,07:48:05
39.975954,116.454384,0,117,39993.3251157407,2009-06-29,07:48:10
39.976438,116.453677,0,111,39993.3251736111,2009-06-29,07:48:15
39.976929,116.452948,0,109,39993.3252314815,2009-06-29,07:48:20
39.977436,116.452187,0,110,39993.3252893519,2009-06-29,07:48:25
39.977937,116.451412,0,107,39993.3253472222,2009-06-29,07:48:30
39.978411,116.450667,0,110,39993.3254050926,2009-06-29,07:48:35
39.978878,116.449938,0,111,39993.325462963,2009-06-29,07:48:40
39.979331,116.449235,0,115,39993.3255208333,2009-06-29,07:48:45
39.979768,116.448564,0,120,39993.3255787037,2009-06-29,07:48:50
39.98013,116.448017,0,127,39993.3256365741,2009-06-29,07:48:55
39.98049,116.447448,0,133,39993.3256944444,2009-06-29,07:49:00
39.98095,116.446744,0,133,39993.3257523148,2009-06-29,07:49:05
39.981473,116.445919,0,127,39993.3258101852,2009-06-29,07:49:10
39.982,116.445087,0,122,39993.3258680556,2009-06-29,07:49:15
39.982513,116.444274,0,119,39993.3259259259,2009-06-29,07:49:20
39.983065,116.443437,0,112,39993.3259837963,2009-06-29,07:49:25
39.983627,116.442585,0,106,39993.3260416667,2009-06-29,07:49:30
39.984152,116.441719,0,113,39993.326099537,2009-06-29,07:49:35
39.984598,116.440805,0,117,39993.3261574074,2009-06-29,07:49:40
39.985012,116.43982,0,122,39993.3262152778,2009-06-29,07:49:45
39.985401,116.438841,0,124,39993.3262731481,2009-06-29,07:49:50
39.985787,116.437842,0,121,39993.3263310185,2009-06-29,07:49:55
39.986211,116.436801,0,115,39993.3263888889,2009-06-29,07:50:00
39.986625,116.435741,0,111,39993.3264467593,2009-06-29,07:50:05
39.987038,116.434623,0,112,39993.3265046296,2009-06-29,07:50:10
39.987397,116.433575,0,117,39993.3265625,2009-06-29,07:50:15
39.987728,116.432561,0,132,39993.3266203704,2009-06-29,07:50:20
39.987913,116.431546,0,144,39993.3266782407,2009-06-29,07:50:25
39.988037,116.430554,0,158,39993.3267361111,2009-06-29,07:50:30
39.988041,116.429559,0,178,39993.3267939815,2009-06-29,07:50:35
39.98797,116.428597,0,194,39993.3268518519,2009-06-29,07:50:40
39.98791,116.427696,0,213,39993.3269097222,2009-06-29,07:50:45
39.987869,116.426761,0,226,39993.3269675926,2009-06-29,07:50:50
39.987788,116.425842,0,222,39993.327025463,2009-06-29,07:50:55
39.987727,116.424822,0,238,39993.3270833333,2009-06-29,07:51:00
39.987644,116.423848,0,254,39993.3271412037,2009-06-29,07:51:05
39.987605,116.422736,0,261,39993.3271990741,2009-06-29,07:51:10
39.987595,116.421656,0,279,39993.3272569444,2009-06-29,07:51:15
39.987568,116.420611,0,304,39993.3273148148,2009-06-29,07:51:20
39.987598,116.419625,0,324,39993.3273726852,2009-06-29,07:51:25
39.987617,116.418824,0,330,39993.3274305556,2009-06-29,07:51:30
39.987618,116.41808,0,320,39993.3274884259,2009-06-29,07:51:35
39.987615,116.417228,0,309,39993.3275462963,2009-06-29,07:51:40
39.987632,116.416401,0,294,39993.3276041667,2009-06-29,07:51:45
39.987619,116.415546,0,284,39993.327662037,2009-06-29,07:51:50
39.987562,116.41466,0,278,39993.3277199074,2009-06-29,07:51:55
39.987529,116.413755,0,274,39993.3277777778,2009-06-29,07:52:00
39.987514,116.41296,0,282,39993.3278356481,2009-06-29,07:52:05
39.987536,116.412546,0,296,39993.3278935185,2009-06-29,07:52:10
39.987545,116.412406,0,313,39993.3279513889,2009-06-29,07:52:15
39.987668,116.411863,0,312,39993.3280092593,2009-06-29,07:52:20
39.987709,116.411612,0,317,39993.3280671296,2009-06-29,07:52:25
39.987665,116.411652,0,317,39993.328125,2009-06-29,07:52:30
39.987629,116.411693,0,317,39993.3281828704,2009-06-29,07:52:35
39.987639,116.411753,0,298,39993.3282407407,2009-06-29,07:52:40
39.987639,116.411753,0,298,39993.328275463,2009-06-29,07:52:43
39.98764,116.411752,0,299,39993.3282986111,2009-06-29,07:52:45
39.987639,116.411762,0,299,39993.3283564815,2009-06-29,07:52:50
39.98762,116.411659,0,299,39993.3284143518,2009-06-29,07:52:55
39.987575,116.411295,0,294,39993.3284722222,2009-06-29,07:53:00
39.987527,116.410795,0,285,39993.3285300926,2009-06-29,07:53:05
39.987481,116.410342,0,279,39993.328587963,2009-06-29,07:53:10
39.987412,116.410054,0,276,39993.3286458333,2009-06-29,07:53:15
39.987387,116.409548,0,250,39993.3287037037,2009-06-29,07:53:20
39.987271,116.409013,0,224,39993.3287615741,2009-06-29,07:53:25
39.987216,116.40817,0,223,39993.3288194444,2009-06-29,07:53:30
39.98715,116.407202,0,218,39993.3288773148,2009-06-29,07:53:35
39.987118,116.406183,0,218,39993.3289351852,2009-06-29,07:53:40
39.987069,116.405255,0,224,39993.3289930556,2009-06-29,07:53:45
39.987021,116.404302,0,224,39993.3290509259,2009-06-29,07:53:50
39.987056,116.403561,0,217,39993.3291087963,2009-06-29,07:53:55
39.987193,116.403011,0,198,39993.3291666667,2009-06-29,07:54:00
39.987232,116.402516,0,195,39993.329224537,2009-06-29,07:54:05
39.987287,116.402013,0,189,39993.3292824074,2009-06-29,07:54:10
39.987326,116.401556,0,178,39993.3293402778,2009-06-29,07:54:15
39.987342,116.401394,0,174,39993.3293981481,2009-06-29,07:54:20
39.987331,116.401399,0,168,39993.3294560185,2009-06-29,07:54:25
39.987325,116.401412,0,167,39993.3295138889,2009-06-29,07:54:30
39.987303,116.401435,0,168,39993.3295717593,2009-06-29,07:54:35
39.987304,116.401452,0,168,39993.3296296296,2009-06-29,07:54:40
39.987305,116.401471,0,168,39993.3296875,2009-06-29,07:54:45
39.987306,116.401489,0,168,39993.3297453704,2009-06-29,07:54:50
39.987306,116.401489,0,168,39993.3297800926,2009-06-29,07:54:53
39.987306,116.40149,0,168,39993.3298032407,2009-06-29,07:54:55
39.987291,116.401446,0,168,39993.3298611111,2009-06-29,07:55:00
39.987286,116.401207,0,166,39993.3299189815,2009-06-29,07:55:05
39.987219,116.400891,0,162,39993.3299768518,2009-06-29,07:55:10
39.987178,116.400345,0,153,39993.3300347222,2009-06-29,07:55:15
39.987152,116.399604,0,140,39993.3300925926,2009-06-29,07:55:20
39.98712,116.398811,0,131,39993.330150463,2009-06-29,07:55:25
39.987078,116.397936,0,119,39993.3302083333,2009-06-29,07:55:30
39.987033,116.397073,0,107,39993.3302662037,2009-06-29,07:55:35
39.986988,116.396141,0,98,39993.3303240741,2009-06-29,07:55:40
39.986913,116.395207,0,91,39993.3303819444,2009-06-29,07:55:45
39.986926,116.394256,0,85,39993.3304398148,2009-06-29,07:55:50
39.986899,116.393426,0,84,39993.3304976852,2009-06-29,07:55:55
39.986871,116.392552,0,83,39993.3305555556,2009-06-29,07:56:00
39.986842,116.391559,0,88,39993.3306134259,2009-06-29,07:56:05
39.986813,116.39058,0,90,39993.3306712963,2009-06-29,07:56:10
39.986812,116.389584,0,91,39993.3307291667,2009-06-29,07:56:15
39.986789,116.388588,0,85,39993.330787037,2009-06-29,07:56:20
39.986742,116.387631,0,76,39993.3308449074,2009-06-29,07:56:25
39.986753,116.386758,0,70,39993.3309027778,2009-06-29,07:56:30
39.986676,116.385951,0,67,39993.3309606481,2009-06-29,07:56:35
39.986652,116.385118,0,71,39993.3310185185,2009-06-29,07:56:40
39.986628,116.384225,0,74,39993.3310763889,2009-06-29,07:56:45
39.986615,116.383379,0,77,39993.3311342593,2009-06-29,07:56:50
39.98661,116.382514,0,78,39993.3311921296,2009-06-29,07:56:55
39.986619,116.381647,0,74,39993.33125,2009-06-29,07:57:00
39.986618,116.380809,0,72,39993.3313078704,2009-06-29,07:57:05
39.986582,116.380015,0,74,39993.3313657407,2009-06-29,07:57:10
39.986521,116.379354,0,84,39993.3314236111,2009-06-29,07:57:15
39.986468,116.378871,0,90,39993.3314814815,2009-06-29,07:57:20
39.986438,116.378293,0,105,39993.3315393519,2009-06-29,07:57:25
39.986406,116.377608,0,113,39993.3315972222,2009-06-29,07:57:30
39.98636,116.376815,0,121,39993.3316550926,2009-06-29,07:57:35
39.986348,116.375939,0,126,39993.331712963,2009-06-29,07:57:40
39.986293,116.375136,0,134,39993.3317708333,2009-06-29,07:57:45
39.986235,116.374415,0,141,39993.3318287037,2009-06-29,07:57:50
39.986223,116.373617,0,152,39993.3318865741,2009-06-29,07:57:55
39.986216,116.372766,0,157,39993.3319444444,2009-06-29,07:58:00
39.986215,116.371812,0,152,39993.3320023148,2009-06-29,07:58:05
39.986215,116.370742,0,141,39993.3320601852,2009-06-29,07:58:10
39.986212,116.3696,0,129,39993.3321180556,2009-06-29,07:58:15
39.986171,116.368421,0,119,39993.3321759259,2009-06-29,07:58:20
39.986104,116.367257,0,112,39993.3322337963,2009-06-29,07:58:25
39.986035,116.366097,0,110,39993.3322916667,2009-06-29,07:58:30
39.986005,116.365025,0,115,39993.332349537,2009-06-29,07:58:35
39.985974,116.364099,0,124,39993.3324074074,2009-06-29,07:58:40
39.985933,116.363164,0,129,39993.3324652778,2009-06-29,07:58:45
39.985891,116.362146,0,134,39993.3325231481,2009-06-29,07:58:50
39.985876,116.361056,0,132,39993.3325810185,2009-06-29,07:58:55
39.985876,116.359838,0,127,39993.3326388889,2009-06-29,07:59:00
39.985829,116.35862,0,129,39993.3326967593,2009-06-29,07:59:05
39.985751,116.35749,0,130,39993.3327546296,2009-06-29,07:59:10
39.985679,116.35652,0,151,39993.3328125,2009-06-29,07:59:15
39.985621,116.355528,0,180,39993.3328703704,2009-06-29,07:59:20
39.985646,116.354394,0,206,39993.3329282407,2009-06-29,07:59:25
39.985649,116.353276,0,224,39993.3329861111,2009-06-29,07:59:30
39.985669,116.352115,0,233,39993.3330439815,2009-06-29,07:59:35
39.985679,116.351018,0,235,39993.3331018519,2009-06-29,07:59:40
39.985631,116.349918,0,245,39993.3331597222,2009-06-29,07:59:45
39.985607,116.348817,0,255,39993.3332175926,2009-06-29,07:59:50
39.9856,116.347724,0,260,39993.333275463,2009-06-29,07:59:55
39.985595,116.346581,0,261,39993.3333333333,2009-06-29,08:00:00
39.985572,116.345407,0,255,39993.3333912037,2009-06-29,08:00:05
39.985541,116.344205,0,246,39993.3334490741,2009-06-29,08:00:10
39.985508,116.342986,0,236,39993.3335069444,2009-06-29,08:00:15
39.985494,116.341761,0,230,39993.3335648148,2009-06-29,08:00:20
39.985438,116.340559,0,231,39993.3336226852,2009-06-29,08:00:25
39.985406,116.339487,0,223,39993.3336805556,2009-06-29,08:00:30
39.985398,116.338659,0,225,39993.3337384259,2009-06-29,08:00:35
39.985439,116.337997,0,228,39993.3337962963,2009-06-29,08:00:40
39.985473,116.337569,0,230,39993.3338541667,2009-06-29,08:00:45
39.985458,116.337527,0,233,39993.333912037,2009-06-29,08:00:50
39.985477,116.33752,0,233,39993.3339699074,2009-06-29,08:00:55
39.985459,116.337523,0,234,39993.3340277778,2009-06-29,08:01:00
39.985459,116.337523,0,234,39993.3340625,2009-06-29,08:01:03
39.985458,116.337525,0,234,39993.3340856481,2009-06-29,08:01:05
39.985445,116.337459,0,234,39993.3341435185,2009-06-29,08:01:10
39.985423,116.33708,0,233,39993.3342013889,2009-06-29,08:01:15
39.985406,116.336478,0,229,39993.3342592593,2009-06-29,08:01:20
39.98536,116.335649,0,228,39993.3343171296,2009-06-29,08:01:25
39.985272,116.33481,0,225,39993.334375,2009-06-29,08:01:30
39.985173,116.334089,0,229,39993.3344328704,2009-06-29,08:01:35
39.985117,116.33321,0,232,39993.3344907407,2009-06-29,08:01:40
39.985102,116.332385,0,239,39993.3345486111,2009-06-29,08:01:45
39.985084,116.33162,0,246,39993.3346064815,2009-06-29,08:01:50
39.98511,116.331268,0,252,39993.3346643519,2009-06-29,08:01:55
39.98511,116.331268,0,252,39993.3346990741,2009-06-29,08:01:58
39.985117,116.33126,0,256,39993.3347222222,2009-06-29,08:02:00
39.985145,116.330913,0,241,39993.3347800926,2009-06-29,08:02:05
39.985166,116.330423,0,219,39993.334837963,2009-06-29,08:02:10
39.985154,116.329947,0,211,39993.3348958333,2009-06-29,08:02:15
39.985134,116.329444,0,209,39993.3349537037,2009-06-29,08:02:20
39.985098,116.328941,0,199,39993.3350115741,2009-06-29,08:02:25
39.985068,116.328591,0,185,39993.3350694444,2009-06-29,08:02:30
39.985029,116.328408,0,162,39993.3351273148,2009-06-29,08:02:35
39.985014,116.328319,0,141,39993.3351851852,2009-06-29,08:02:40
39.985016,116.328299,0,132,39993.3352430556,2009-06-29,08:02:45
39.985015,116.328284,0,128,39993.3353009259,2009-06-29,08:02:50
39.985016,116.328282,0,126,39993.3353587963,2009-06-29,08:02:55
39.985015,116.328281,0,125,39993.3354166667,2009-06-29,08:03:00
39.985015,116.328283,0,125,39993.335474537,2009-06-29,08:03:05
39.985015,116.328286,0,125,39993.3355324074,2009-06-29,08:03:10
39.985015,116.328288,0,125,39993.3355902778,2009-06-29,08:03:15
39.985015,116.328288,0,125,39993.335625,2009-06-29,08:03:18
39.985016,116.32829,0,125,39993.3356481481,2009-06-29,08:03:20
39.985016,116.3283,0,125,39993.3357060185,2009-06-29,08:03:25
39.985016,116.328303,0,125,39993.3357638889,2009-06-29,08:03:30
39.985016,116.328303,0,125,39993.3357986111,2009-06-29,08:03:33
39.985015,116.328301,0,126,39993.3358217593,2009-06-29,08:03:35
39.985014,116.328287,0,125,39993.3358796296,2009-06-29,08:03:40
39.984975,116.32805,0,131,39993.3359375,2009-06-29,08:03:45
39.984974,116.327627,0,132,39993.3359953704,2009-06-29,08:03:50
39.984957,116.32712,0,136,39993.3360532407,2009-06-29,08:03:55
39.984937,116.326668,0,146,39993.3361111111,2009-06-29,08:04:00
39.984918,116.326157,0,155,39993.3361689815,2009-06-29,08:04:05
39.984912,116.325564,0,181,39993.3362268518,2009-06-29,08:04:10
39.984864,116.324868,0,176,39993.3362847222,2009-06-29,08:04:15
39.984821,116.324184,0,170,39993.3363425926,2009-06-29,08:04:20
39.984806,116.323546,0,158,39993.336400463,2009-06-29,08:04:25
39.984824,116.32323,0,150,39993.3364583333,2009-06-29,08:04:30
39.984775,116.323201,0,150,39993.3365162037,2009-06-29,08:04:35
39.984671,116.323149,0,158,39993.3365740741,2009-06-29,08:04:40
39.984573,116.32314,0,164,39993.3366319444,2009-06-29,08:04:45
39.984564,116.323135,0,165,39993.3366898148,2009-06-29,08:04:50
39.984562,116.323134,0,165,39993.3367476852,2009-06-29,08:04:55
39.984556,116.323135,0,165,39993.3368055556,2009-06-29,08:05:00
39.984556,116.323135,0,165,39993.3368402778,2009-06-29,08:05:03
39.984554,116.323135,0,166,39993.3368634259,2009-06-29,08:05:05
39.984545,116.323136,0,166,39993.3369212963,2009-06-29,08:05:10
39.984536,116.323136,0,166,39993.3369791667,2009-06-29,08:05:15
39.984523,116.323136,0,166,39993.337037037,2009-06-29,08:05:20
39.984523,116.323136,0,166,39993.3370717593,2009-06-29,08:05:23
39.984518,116.323135,0,166,39993.3370949074,2009-06-29,08:05:25
39.98453,116.323115,0,168,39993.3371527778,2009-06-29,08:05:30
39.984553,116.323121,0,170,39993.3372106481,2009-06-29,08:05:35
39.984581,116.323115,0,172,39993.3372685185,2009-06-29,08:05:40
39.984618,116.323115,0,174,39993.3373263889,2009-06-29,08:05:45
39.984667,116.323092,0,178,39993.3373842593,2009-06-29,08:05:50
39.98468,116.323091,0,176,39993.3374421296,2009-06-29,08:05:55
39.984681,116.32309,0,176,39993.3375,2009-06-29,08:06:00
39.984681,116.32309,0,176,39993.3375578704,2009-06-29,08:06:05
39.984687,116.32309,0,176,39993.3376157407,2009-06-29,08:06:10
39.984687,116.32309,0,176,39993.337650463,2009-06-29,08:06:13
39.984691,116.323084,0,177,39993.3376736111,2009-06-29,08:06:15
39.984693,116.323057,0,177,39993.3377314815,2009-06-29,08:06:20
39.984679,116.323045,0,175,39993.3377893518,2009-06-29,08:06:25
39.984663,116.323033,0,174,39993.3378472222,2009-06-29,08:06:30
39.984712,116.323074,0,175,39993.3379050926,2009-06-29,08:06:35
39.984758,116.323104,0,177,39993.337962963,2009-06-29,08:06:40
39.984762,116.323109,0,177,39993.3380208333,2009-06-29,08:06:45
39.984764,116.32311,0,178,39993.3380787037,2009-06-29,08:06:50
39.984764,116.32311,0,178,39993.3381134259,2009-06-29,08:06:53
39.984768,116.323113,0,179,39993.3381365741,2009-06-29,08:06:55
39.984813,116.323277,0,175,39993.3381944444,2009-06-29,08:07:00
39.984813,116.323451,0,166,39993.3382523148,2009-06-29,08:07:05
39.984811,116.323618,0,158,39993.3383101852,2009-06-29,08:07:10
39.984802,116.323813,0,154,39993.3383680556,2009-06-29,08:07:15
39.984793,116.324009,0,155,39993.3384259259,2009-06-29,08:07:20
39.984809,116.324274,0,155,39993.3384837963,2009-06-29,08:07:25
39.98485,116.324536,0,147,39993.3385416667,2009-06-29,08:07:30
39.984946,116.324783,0,141,39993.338599537,2009-06-29,08:07:35
39.984963,116.324962,0,145,39993.3386574074,2009-06-29,08:07:40
39.984973,116.325155,0,148,39993.3387152778,2009-06-29,08:07:45
39.984992,116.325359,0,146,39993.3387731481,2009-06-29,08:07:50
39.984999,116.325554,0,142,39993.3388310185,2009-06-29,08:07:55
39.985005,116.32575,0,141,39993.3388888889,2009-06-29,08:08:00
39.985011,116.325948,0,135,39993.3389467593,2009-06-29,08:08:05
39.985006,116.326156,0,138,39993.3390046296,2009-06-29,08:08:10
39.985023,116.326378,0,136,39993.3390625,2009-06-29,08:08:15
39.985037,116.32658,0,132,39993.3391203704,2009-06-29,08:08:20
39.985109,116.326786,0,131,39993.3391782407,2009-06-29,08:08:25
39.985277,116.326821,0,135,39993.3392361111,2009-06-29,08:08:30
39.985468,116.326815,0,141,39993.3392939815,2009-06-29,08:08:35
39.985621,116.326814,0,155,39993.3393518519,2009-06-29,08:08:40
39.985778,116.326842,0,179,39993.3394097222,2009-06-29,08:08:45
39.985918,116.326787,0,232,39993.3394675926,2009-06-29,08:08:50
39.986088,116.326733,0,256,39993.339525463,2009-06-29,08:08:55
39.986232,116.326763,0,270,39993.3395833333,2009-06-29,08:09:00
39.986429,116.326781,0,250,39993.3396412037,2009-06-29,08:09:05
39.986607,116.326776,0,224,39993.3396990741,2009-06-29,08:09:10
39.986741,116.326661,0,183,39993.3397569444,2009-06-29,08:09:15
39.986932,116.326619,0,168,39993.3398148148,2009-06-29,08:09:20
39.98716,116.326687,0,172,39993.3398726852,2009-06-29,08:09:25
39.987386,116.3267,0,181,39993.3399305556,2009-06-29,08:09:30
39.987613,116.326771,0,195,39993.3399884259,2009-06-29,08:09:35
39.987827,116.326793,0,216,39993.3400462963,2009-06-29,08:09:40
39.988054,116.326808,0,240,39993.3401041667,2009-06-29,08:09:45
39.988262,116.326792,0,235,39993.340162037,2009-06-29,08:09:50
39.988457,116.326767,0,252,39993.3402199074,2009-06-29,08:09:55
39.988654,116.326777,0,264,39993.3402777778,2009-06-29,08:10:00
39.988876,116.32676,0,247,39993.3403356481,2009-06-29,08:10:05
39.989089,116.326719,0,233,39993.3403935185,2009-06-29,08:10:10
39.989301,116.326695,0,213,39993.3404513889,2009-06-29,08:10:15
39.989514,116.326659,0,206,39993.3405092593,2009-06-29,08:10:20
39.98972,116.326645,0,193,39993.3405671296,2009-06-29,08:10:25
39.989893,116.32665,0,190,39993.340625,2009-06-29,08:10:30
39.99014,116.32661,0,199,39993.3406828704,2009-06-29,08:10:35
39.990346,116.326613,0,225,39993.3407407407,2009-06-29,08:10:40
39.990532,116.326617,0,221,39993.3407986111,2009-06-29,08:10:45
39.990685,116.326677,0,221,39993.3408564815,2009-06-29,08:10:50
39.990825,116.326732,0,238,39993.3409143519,2009-06-29,08:10:55
39.991044,116.326538,0,278,39993.3409722222,2009-06-29,08:11:00
39.991188,116.326528,0,329,39993.3410300926,2009-06-29,08:11:05
39.991342,116.326525,0,362,39993.341087963,2009-06-29,08:11:10
39.991424,116.326414,0,394,39993.3411458333,2009-06-29,08:11:15
39.991454,116.326192,0,417,39993.3412037037,2009-06-29,08:11:20
39.9915,116.325875,0,384,39993.3412615741,2009-06-29,08:11:25
39.99151,116.32555,0,341,39993.3413194444,2009-06-29,08:11:30
39.99151,116.325255,0,346,39993.3413773148,2009-06-29,08:11:35
39.991463,116.32497,0,338,39993.3414351852,2009-06-29,08:11:40
39.991417,116.324708,0,315,39993.3414930556,2009-06-29,08:11:45
39.991494,116.324353,0,294,39993.3415509259,2009-06-29,08:11:50
39.991492,116.324129,0,321,39993.3416087963,2009-06-29,08:11:55
39.991493,116.323926,0,301,39993.3416666667,2009-06-29,08:12:00
39.991487,116.323787,0,306,39993.341724537,2009-06-29,08:12:05
39.991429,116.323591,0,337,39993.3417824074,2009-06-29,08:12:10
39.991445,116.323322,0,341,39993.3418402778,2009-06-29,08:12:15
39.991426,116.323113,0,354,39993.3418981481,2009-06-29,08:12:20
39.99153,116.323011,0,359,39993.3419560185,2009-06-29,08:12:25
39.991709,116.322984,0,317,39993.3420138889,2009-06-29,08:12:30
39.991942,116.322967,0,238,39993.3420717593,2009-06-29,08:12:35
39.992139,116.322899,0,219,39993.3421296296,2009-06-29,08:12:40
39.992306,116.322786,0,239,39993.3421875,2009-06-29,08:12:45
39.992435,116.322577,0,258,39993.3422453704,2009-06-29,08:12:50
39.992567,116.322438,0,294,39993.3423032407,2009-06-29,08:12:55
39.992687,116.322332,0,354,39993.3423611111,2009-06-29,08:13:00
39.992835,116.322136,0,382,39993.3424189815,2009-06-29,08:13:05
39.993021,116.32214,0,401,39993.3424768519,2009-06-29,08:13:10
39.993198,116.322096,0,405,39993.3425347222,2009-06-29,08:13:15
39.993411,116.322091,0,413,39993.3425925926,2009-06-29,08:13:20
39.993653,116.322108,0,429,39993.342650463,2009-06-29,08:13:25
39.993876,116.322093,0,449,39993.3427083333,2009-06-29,08:13:30
39.994235,116.322438,0,429,39993.3427662037,2009-06-29,08:13:35
39.994491,116.322487,0,398,39993.3428240741,2009-06-29,08:13:40
39.994776,116.322449,0,377,39993.3428819444,2009-06-29,08:13:45
39.995009,116.322399,0,343,39993.3429398148,2009-06-29,08:13:50
39.995256,116.32233,0,309,39993.3429976852,2009-06-29,08:13:55
39.995478,116.322293,0,291,39993.3430555556,2009-06-29,08:14:00
39.995741,116.322356,0,281,39993.3431134259,2009-06-29,08:14:05
39.99598,116.322301,0,251,39993.3431712963,2009-06-29,08:14:10
39.996204,116.322261,0,223,39993.3432291667,2009-06-29,08:14:15
39.996348,116.322226,0,222,39993.343287037,2009-06-29,08:14:20
39.996526,116.32221,0,222,39993.3433449074,2009-06-29,08:14:25
39.996754,116.322178,0,229,39993.3434027778,2009-06-29,08:14:30
39.996961,116.322186,0,211,39993.3434606481,2009-06-29,08:14:35
39.997183,116.322134,0,205,39993.3435185185,2009-06-29,08:14:40
39.997427,116.322072,0,228,39993.3435763889,2009-06-29,08:14:45
39.997681,116.322098,0,228,39993.3436342593,2009-06-29,08:14:50
39.99791,116.322062,0,231,39993.3436921296,2009-06-29,08:14:55
39.998156,116.322016,0,235,39993.34375,2009-06-29,08:15:00
39.99838,116.321977,0,231,39993.3438078704,2009-06-29,08:15:05
39.99861,116.321963,0,211,39993.3438657407,2009-06-29,08:15:10
39.998855,116.321905,0,201,39993.3439236111,2009-06-29,08:15:15
39.999105,116.321901,0,164,39993.3439814815,2009-06-29,08:15:20
39.999342,116.321887,0,150,39993.3440393518,2009-06-29,08:15:25
39.999561,116.321877,0,153,39993.3440972222,2009-06-29,08:15:30
39.999749,116.321866,0,151,39993.3441550926,2009-06-29,08:15:35
39.999952,116.321858,0,145,39993.344212963,2009-06-29,08:15:40
40.000145,116.321818,0,150,39993.3442708333,2009-06-29,08:15:45
40.000375,116.321809,0,134,39993.3443287037,2009-06-29,08:15:50
40.000591,116.321805,0,134,39993.3443865741,2009-06-29,08:15:55
40.00083,116.321766,0,140,39993.3444444444,2009-06-29,08:16:00
40.001076,116.32174,0,162,39993.3445023148,2009-06-29,08:16:05
40.001317,116.32171,0,171,39993.3445601852,2009-06-29,08:16:10
40.001526,116.321719,0,178,39993.3446180556,2009-06-29,08:16:15
40.001712,116.321685,0,196,39993.3446759259,2009-06-29,08:16:20
40.001929,116.32168,0,192,39993.3447337963,2009-06-29,08:16:25
40.002167,116.321626,0,183,39993.3447916667,2009-06-29,08:16:30
40.002432,116.321585,0,155,39993.344849537,2009-06-29,08:16:35
40.002706,116.321553,0,146,39993.3449074074,2009-06-29,08:16:40
40.00297,116.321511,0,147,39993.3449652778,2009-06-29,08:16:45
40.003223,116.321511,0,140,39993.3450231481,2009-06-29,08:16:50
40.00346,116.321492,0,146,39993.3450810185,2009-06-29,08:16:55
40.003719,116.321483,0,157,39993.3451388889,2009-06-29,08:17:00
40.003974,116.321412,0,147,39993.3451967593,2009-06-29,08:17:05
40.004222,116.321404,0,138,39993.3452546296,2009-06-29,08:17:10
40.004475,116.321377,0,137,39993.3453125,2009-06-29,08:17:15
40.004725,116.32132,0,138,39993.3453703704,2009-06-29,08:17:20
40.004965,116.32133,0,130,39993.3454282407,2009-06-29,08:17:25
40.005186,116.321294,0,126,39993.3454861111,2009-06-29,08:17:30
40.005421,116.321246,0,140,39993.3455439815,2009-06-29,08:17:35
40.005687,116.32121,0,139,39993.3456018518,2009-06-29,08:17:40
40.005929,116.321284,0,127,39993.3456597222,2009-06-29,08:17:45
40.006214,116.32123,0,140,39993.3457175926,2009-06-29,08:17:50
40.006459,116.321205,0,149,39993.345775463,2009-06-29,08:17:55
40.006701,116.321174,0,148,39993.3458333333,2009-06-29,08:18:00
40.006928,116.321173,0,136,39993.3458912037,2009-06-29,08:18:05
40.007146,116.321158,0,121,39993.3459490741,2009-06-29,08:18:10
40.007337,116.321108,0,132,39993.3460069444,2009-06-29,08:18:15
40.007432,116.32083,0,122,39993.3460648148,2009-06-29,08:18:20
40.007433,116.320585,0,109,39993.3461226852,2009-06-29,08:18:25
40.007575,116.320501,0,113,39993.3461805556,2009-06-29,08:18:30
40.007704,116.320378,0,113,39993.3462384259,2009-06-29,08:18:35
40.007747,116.320117,0,126,39993.3462962963,2009-06-29,08:18:40
40.00774,116.319836,0,129,39993.3463541667,2009-06-29,08:18:45
40.007774,116.319728,0,131,39993.346412037,2009-06-29,08:18:50
40.007758,116.31975,0,128,39993.3464699074,2009-06-29,08:18:55
40.007729,116.319777,0,128,39993.3465277778,2009-06-29,08:19:00
40.007734,116.319825,0,129,39993.3465856481,2009-06-29,08:19:05
40.007737,116.319858,0,129,39993.3466435185,2009-06-29,08:19:10
40.007737,116.319858,0,129,39993.3466782407,2009-06-29,08:19:13
40.007735,116.319861,0,130,39993.3467013889,2009-06-29,08:19:15
40.007744,116.319835,0,130,39993.3467592593,2009-06-29,08:19:20
40.007746,116.319723,0,131,39993.3468171296,2009-06-29,08:19:25
40.007694,116.31963,0,132,39993.346875,2009-06-29,08:19:30
40.007622,116.31958,0,133,39993.3469328704,2009-06-29,08:19:35
40.007554,116.31954,0,134,39993.3469907407,2009-06-29,08:19:40
40.007545,116.319417,0,135,39993.3470486111,2009-06-29,08:19:45
40.00754,116.319343,0,136,39993.3471064815,2009-06-29,08:19:50
40.007541,116.319286,0,136,39993.3471643519,2009-06-29,08:19:55
40.007536,116.319212,0,137,39993.3472222222,2009-06-29,08:20:00
40.008284,116.319709,0,145,39993.3473958333,2009-06-29,08:20:15
40.007513,116.319697,0,133,39993.4564467593,2009-06-29,10:57:17
40.007586,116.319706,0,87,39993.4565046296,2009-06-29,10:57:22
40.007687,116.319636,0,59,39993.4565625,2009-06-29,10:57:27
40.007696,116.319598,0,47,39993.4566203704,2009-06-29,10:57:32
40.007644,116.319648,0,55,39993.4566782407,2009-06-29,10:57:37
40.007616,116.319648,0,63,39993.4567361111,2009-06-29,10:57:42
40.007565,116.319675,0,63,39993.4567939815,2009-06-29,10:57:47
40.007485,116.319904,0,65,39993.4568518519,2009-06-29,10:57:52
40.007425,116.320104,0,73,39993.4569097222,2009-06-29,10:57:57
40.007396,116.320281,0,78,39993.4569675926,2009-06-29,10:58:02
40.007396,116.320443,0,85,39993.457025463,2009-06-29,10:58:07
40.007416,116.320625,0,92,39993.4570833333,2009-06-29,10:58:12
40.007419,116.320819,0,99,39993.4571412037,2009-06-29,10:58:17
40.007444,116.320997,0,104,39993.4571990741,2009-06-29,10:58:22
40.007363,116.321237,0,130,39993.4572569444,2009-06-29,10:58:27
40.00719,116.321282,0,135,39993.4573148148,2009-06-29,10:58:32
40.006988,116.321265,0,138,39993.4573726852,2009-06-29,10:58:37
40.006847,116.321261,0,144,39993.4574305556,2009-06-29,10:58:42
40.006688,116.321275,0,149,39993.4574884259,2009-06-29,10:58:47
40.006591,116.321259,0,153,39993.4575462963,2009-06-29,10:58:52
40.006476,116.321215,0,157,39993.4576041667,2009-06-29,10:58:57
40.006214,116.321342,0,155,39993.457662037,2009-06-29,10:59:02
40.006044,116.321388,0,156,39993.4577199074,2009-06-29,10:59:07
40.005861,116.321381,0,150,39993.4577777778,2009-06-29,10:59:12
40.005705,116.321346,0,141,39993.4578356481,2009-06-29,10:59:17
40.00558,116.321337,0,136,39993.4578935185,2009-06-29,10:59:22
40.005532,116.321267,0,135,39993.4579513889,2009-06-29,10:59:27
40.005481,116.321238,0,144,39993.4580092593,2009-06-29,10:59:32
40.005327,116.32127,0,146,39993.4580671296,2009-06-29,10:59:37
40.005153,116.321342,0,144,39993.458125,2009-06-29,10:59:42
40.005002,116.321418,0,150,39993.4581828704,2009-06-29,10:59:47
40.004848,116.32131,0,144,39993.4582407407,2009-06-29,10:59:52
40.004712,116.321329,0,144,39993.4582986111,2009-06-29,10:59:57
40.00452,116.321413,0,141,39993.4583564815,2009-06-29,11:00:02
40.004349,116.321437,0,134,39993.4584143519,2009-06-29,11:00:07
40.004188,116.321415,0,129,39993.4584722222,2009-06-29,11:00:12
40.004052,116.321435,0,129,39993.4585300926,2009-06-29,11:00:17
40.003913,116.321434,0,122,39993.458587963,2009-06-29,11:00:22
40.003693,116.321439,0,122,39993.4586458333,2009-06-29,11:00:27
40.003559,116.321429,0,118,39993.4587037037,2009-06-29,11:00:32
40.003418,116.321415,0,108,39993.4587615741,2009-06-29,11:00:37
40.003219,116.32144,0,114,39993.4588194444,2009-06-29,11:00:42
40.003057,116.321467,0,114,39993.4588773148,2009-06-29,11:00:47
40.00293,116.321475,0,105,39993.4589351852,2009-06-29,11:00:52
40.002799,116.321522,0,105,39993.4589930556,2009-06-29,11:00:57
40.002639,116.321539,0,104,39993.4590509259,2009-06-29,11:01:02
40.002472,116.321561,0,104,39993.4591087963,2009-06-29,11:01:07
40.002309,116.321592,0,103,39993.4591666667,2009-06-29,11:01:12
40.002122,116.321637,0,107,39993.459224537,2009-06-29,11:01:17
40.001977,116.321592,0,113,39993.4592824074,2009-06-29,11:01:22
40.001786,116.321578,0,111,39993.4593402778,2009-06-29,11:01:27
40.001596,116.321631,0,115,39993.4593981481,2009-06-29,11:01:32
40.001451,116.321694,0,116,39993.4594560185,2009-06-29,11:01:37
40.001282,116.321677,0,114,39993.4595138889,2009-06-29,11:01:42
40.001093,116.321668,0,117,39993.4595717593,2009-06-29,11:01:47
40.000957,116.321717,0,118,39993.4596296296,2009-06-29,11:01:52
40.000804,116.321709,0,116,39993.4596875,2009-06-29,11:01:57
40.000632,116.321715,0,116,39993.4597453704,2009-06-29,11:02:02
40.000458,116.321722,0,117,39993.4598032407,2009-06-29,11:02:07
40.000252,116.321785,0,118,39993.4598611111,2009-06-29,11:02:12
40.000073,116.321828,0,119,39993.4599189815,2009-06-29,11:02:17
39.999859,116.321932,0,119,39993.4599768519,2009-06-29,11:02:22
39.999843,116.322067,0,113,39993.4600347222,2009-06-29,11:02:27
39.999842,116.322213,0,113,39993.4600925926,2009-06-29,11:02:32
39.999854,116.322368,0,115,39993.460150463,2009-06-29,11:02:37
39.999889,116.322523,0,108,39993.4602083333,2009-06-29,11:02:42
39.999921,116.322711,0,107,39993.4602662037,2009-06-29,11:02:47
39.999944,116.322876,0,105,39993.4603240741,2009-06-29,11:02:52
39.999945,116.323077,0,102,39993.4603819444,2009-06-29,11:02:57
39.999928,116.323442,0,101,39993.4604398148,2009-06-29,11:03:02
39.999929,116.32368,0,103,39993.4604976852,2009-06-29,11:03:07
39.999912,116.323914,0,106,39993.4605555556,2009-06-29,11:03:12
39.999865,116.324199,0,109,39993.4606134259,2009-06-29,11:03:17
39.999874,116.324394,0,115,39993.4606712963,2009-06-29,11:03:22
39.99981,116.324648,0,120,39993.4607291667,2009-06-29,11:03:27
39.999788,116.324874,0,121,39993.460787037,2009-06-29,11:03:32
39.999772,116.325106,0,119,39993.4608449074,2009-06-29,11:03:37
39.999816,116.325453,0,136,39993.4609027778,2009-06-29,11:03:42
39.999783,116.325727,0,134,39993.4609606481,2009-06-29,11:03:47
39.999796,116.325945,0,133,39993.4610185185,2009-06-29,11:03:52
39.999794,116.326142,0,135,39993.4610763889,2009-06-29,11:03:57
39.999803,116.326359,0,140,39993.4611342593,2009-06-29,11:04:02
39.999815,116.326576,0,140,39993.4611921296,2009-06-29,11:04:07
39.999802,116.326799,0,142,39993.46125,2009-06-29,11:04:12
39.999814,116.327021,0,146,39993.4613078704,2009-06-29,11:04:17
39.999848,116.327176,0,148,39993.4613657407,2009-06-29,11:04:22
39.999878,116.327217,0,146,39993.4614236111,2009-06-29,11:04:27
39.999878,116.327231,0,147,39993.4614814815,2009-06-29,11:04:32
39.999878,116.327231,0,147,39993.4615162037,2009-06-29,11:04:35
39.999875,116.327237,0,148,39993.4615393518,2009-06-29,11:04:37
39.999867,116.32725,0,149,39993.4615972222,2009-06-29,11:04:42
39.999847,116.327267,0,149,39993.4616550926,2009-06-29,11:04:47
39.999842,116.327296,0,151,39993.461712963,2009-06-29,11:04:52
39.999876,116.327332,0,152,39993.4617708333,2009-06-29,11:04:57
39.999854,116.327386,0,153,39993.4618287037,2009-06-29,11:05:02
39.999862,116.327391,0,153,39993.4618865741,2009-06-29,11:05:07
39.999859,116.327398,0,153,39993.4619444444,2009-06-29,11:05:12
39.999858,116.327401,0,153,39993.4620023148,2009-06-29,11:05:17
39.999858,116.327401,0,153,39993.462037037,2009-06-29,11:05:20
39.999858,116.327399,0,153,39993.4620601852,2009-06-29,11:05:22
39.999808,116.327394,0,153,39993.4621180556,2009-06-29,11:05:27
39.99979,116.327329,0,153,39993.4621759259,2009-06-29,11:05:32
39.99979,116.327329,0,153,39993.4622106481,2009-06-29,11:05:35
39.999786,116.327325,0,153,39993.4622337963,2009-06-29,11:05:37
39.999797,116.327346,0,153,39993.4622916667,2009-06-29,11:05:42
39.999797,116.327318,0,153,39993.462349537,2009-06-29,11:05:47
39.999816,116.32734,0,153,39993.4624074074,2009-06-29,11:05:52
39.999851,116.327389,0,154,39993.4624652778,2009-06-29,11:05:57
39.999853,116.327389,0,154,39993.4625231481,2009-06-29,11:06:02
39.999853,116.327389,0,154,39993.4625578704,2009-06-29,11:06:05
39.999855,116.327391,0,154,39993.4625810185,2009-06-29,11:06:07
39.999898,116.327414,0,153,39993.4626388889,2009-06-29,11:06:12
39.99997,116.327442,0,153,39993.4626967593,2009-06-29,11:06:17
40.000036,116.327462,0,153,39993.4627546296,2009-06-29,11:06:22
40.000091,116.327485,0,153,39993.4628125,2009-06-29,11:06:27
40.000197,116.327405,0,153,39993.4628703704,2009-06-29,11:06:32
40.00035,116.32727,0,154,39993.4629282407,2009-06-29,11:06:37
40.00044,116.327246,0,154,39993.4629861111,2009-06-29,11:06:42
40.000466,116.327264,0,154,39993.4630439815,2009-06-29,11:06:47
40.00048,116.327272,0,154,39993.4631018518,2009-06-29,11:06:52
40.000248,116.326362,0,163,39993.4647222222,2009-06-29,11:09:12
40.000369,116.323486,0,-601,39993.4651273148,2009-06-29,11:09:47
40.000571,116.325127,0,-483,39993.4652430556,2009-06-29,11:09:57
40.00087,116.326878,0,-172,39993.4653009259,2009-06-29,11:10:02
40.001014,116.327222,0,-9,39993.4653587963,2009-06-29,11:10:07
40.000522,116.32746,0,137,39993.4675,2009-06-29,11:13:12
