# Supplementary material for: Research on differential privacy protection method based on user tendency
Source: PLoS One. 2023 Oct 26;18(10):e0288823. doi: 10.1371/journal.pone.0288823 (PMC10602288; doi:10.1371/journal.pone.0288823)
Supplement: S1 Data — (ZIP) [file pone.0288823.s001.zip › Data 5-1/000/Trajectory/20090629173335.plt]

Geolife trajectory
WGS 84
Altitude is in Feet
Reserved 3
0,2,255,My Track,0,0,2,8421376
0
40.000491,116.328496,0,492,39993.7316550926,2009-06-29,17:33:35
40.000422,116.328442,0,491,39993.731712963,2009-06-29,17:33:40
40.000381,116.32842,0,491,39993.7317708333,2009-06-29,17:33:45
40.000374,116.328366,0,491,39993.7318287037,2009-06-29,17:33:50
40.000369,116.328324,0,491,39993.7318865741,2009-06-29,17:33:55
40.000367,116.328244,0,491,39993.7319444444,2009-06-29,17:34:00
40.000379,116.328119,0,491,39993.7320023148,2009-06-29,17:34:05
40.000353,116.327976,0,491,39993.7320601852,2009-06-29,17:34:10
40.000406,116.327894,0,491,39993.7321180556,2009-06-29,17:34:15
40.000413,116.327783,0,491,39993.7321759259,2009-06-29,17:34:20
39.999799,116.326345,0,124,39993.7322337963,2009-06-29,17:34:25
39.999791,116.326245,0,126,39993.7322916667,2009-06-29,17:34:30
39.999802,116.32612,0,126,39993.732349537,2009-06-29,17:34:35
39.99984,116.326001,0,124,39993.7324074074,2009-06-29,17:34:40
39.999891,116.325881,0,124,39993.7324652778,2009-06-29,17:34:45
39.99991,116.325751,0,125,39993.7325231481,2009-06-29,17:34:50
39.999917,116.325606,0,127,39993.7325810185,2009-06-29,17:34:55
39.999921,116.325488,0,132,39993.7326388889,2009-06-29,17:35:00
39.999926,116.325357,0,139,39993.7326967593,2009-06-29,17:35:05
40.000008,116.325183,0,151,39993.7327546296,2009-06-29,17:35:10
40.000083,116.325035,0,164,39993.7328125,2009-06-29,17:35:15
40.000094,116.324959,0,174,39993.7328703704,2009-06-29,17:35:20
40.000019,116.324856,0,182,39993.7329282407,2009-06-29,17:35:25
40.000082,116.324767,0,190,39993.7329861111,2009-06-29,17:35:30
40.000034,116.324707,0,199,39993.7330439815,2009-06-29,17:35:35
40.000073,116.324531,0,204,39993.7331018519,2009-06-29,17:35:40
40.000131,116.324488,0,210,39993.7331597222,2009-06-29,17:35:45
40.000245,116.324481,0,211,39993.7332175926,2009-06-29,17:35:50
40.000268,116.324434,0,186,39993.733275463,2009-06-29,17:35:55
40.00038,116.324443,0,172,39993.7333333333,2009-06-29,17:36:00
40.00047,116.32442,0,161,39993.7333912037,2009-06-29,17:36:05
40.000913,116.324261,0,156,39993.7334490741,2009-06-29,17:36:10
40.001033,116.324392,0,152,39993.7335069444,2009-06-29,17:36:15
40.001091,116.324401,0,147,39993.7335648148,2009-06-29,17:36:20
40.001142,116.324398,0,139,39993.7336226852,2009-06-29,17:36:25
40.001244,116.324384,0,133,39993.7336805556,2009-06-29,17:36:30
40.00138,116.324354,0,130,39993.7337384259,2009-06-29,17:36:35
40.00148,116.324348,0,123,39993.7337962963,2009-06-29,17:36:40
40.001555,116.324324,0,112,39993.7338541667,2009-06-29,17:36:45
40.001654,116.324314,0,108,39993.733912037,2009-06-29,17:36:50
40.001787,116.32437,0,105,39993.7339699074,2009-06-29,17:36:55
40.001914,116.324378,0,103,39993.7340277778,2009-06-29,17:37:00
40.002043,116.324359,0,101,39993.7340856481,2009-06-29,17:37:05
40.002182,116.324329,0,97,39993.7341435185,2009-06-29,17:37:10
40.002332,116.324331,0,98,39993.7342013889,2009-06-29,17:37:15
40.00247,116.324314,0,102,39993.7342592593,2009-06-29,17:37:20
40.002602,116.324278,0,99,39993.7343171296,2009-06-29,17:37:25
40.00272,116.324244,0,95,39993.734375,2009-06-29,17:37:30
40.002875,116.32433,0,100,39993.7344328704,2009-06-29,17:37:35
40.002997,116.324305,0,104,39993.7344907407,2009-06-29,17:37:40
40.00312,116.324324,0,106,39993.7345486111,2009-06-29,17:37:45
40.003246,116.324289,0,107,39993.7346064815,2009-06-29,17:37:50
40.003322,116.324275,0,105,39993.7346643518,2009-06-29,17:37:55
40.003442,116.324246,0,98,39993.7347222222,2009-06-29,17:38:00
40.003564,116.324231,0,93,39993.7347800926,2009-06-29,17:38:05
40.003713,116.324229,0,89,39993.734837963,2009-06-29,17:38:10
40.003883,116.324342,0,90,39993.7348958333,2009-06-29,17:38:15
40.004066,116.324335,0,103,39993.7349537037,2009-06-29,17:38:20
40.00421,116.324311,0,103,39993.7350115741,2009-06-29,17:38:25
40.00433,116.32428,0,109,39993.7350694444,2009-06-29,17:38:30
40.00443,116.32429,0,104,39993.7351273148,2009-06-29,17:38:35
40.004548,116.324258,0,97,39993.7351851852,2009-06-29,17:38:40
40.004688,116.324196,0,109,39993.7352430556,2009-06-29,17:38:45
40.004817,116.324207,0,127,39993.7353009259,2009-06-29,17:38:50
40.004922,116.324242,0,129,39993.7353587963,2009-06-29,17:38:55
40.005076,116.324173,0,151,39993.7354166667,2009-06-29,17:39:00
40.00514,116.324125,0,161,39993.735474537,2009-06-29,17:39:05
40.005181,116.324089,0,163,39993.7355324074,2009-06-29,17:39:10
40.005237,116.324124,0,171,39993.7355902778,2009-06-29,17:39:15
40.005311,116.324127,0,178,39993.7356481481,2009-06-29,17:39:20
40.005456,116.324116,0,189,39993.7357060185,2009-06-29,17:39:25
40.005575,116.324179,0,193,39993.7357638889,2009-06-29,17:39:30
40.005694,116.324198,0,189,39993.7358217593,2009-06-29,17:39:35
40.005805,116.324196,0,187,39993.7358796296,2009-06-29,17:39:40
40.005975,116.324212,0,179,39993.7359375,2009-06-29,17:39:45
40.006042,116.32415,0,172,39993.7359953704,2009-06-29,17:39:50
40.006102,116.324057,0,165,39993.7360532407,2009-06-29,17:39:55
40.006169,116.323949,0,164,39993.7361111111,2009-06-29,17:40:00
40.006266,116.323786,0,160,39993.7361689815,2009-06-29,17:40:05
40.006319,116.323641,0,158,39993.7362268518,2009-06-29,17:40:10
40.006372,116.323477,0,155,39993.7362847222,2009-06-29,17:40:15
40.006462,116.323321,0,156,39993.7363425926,2009-06-29,17:40:20
40.006512,116.323153,0,163,39993.736400463,2009-06-29,17:40:25
40.006571,116.322995,0,171,39993.7364583333,2009-06-29,17:40:30
40.006632,116.322807,0,188,39993.7365162037,2009-06-29,17:40:35
40.006699,116.32264,0,199,39993.7365740741,2009-06-29,17:40:40
40.006788,116.322518,0,213,39993.7366319444,2009-06-29,17:40:45
40.006841,116.322361,0,230,39993.7366898148,2009-06-29,17:40:50
40.006881,116.322234,0,240,39993.7367476852,2009-06-29,17:40:55
40.006927,116.322126,0,250,39993.7368055556,2009-06-29,17:41:00
40.006954,116.322009,0,260,39993.7368634259,2009-06-29,17:41:05
40.006971,116.321862,0,271,39993.7369212963,2009-06-29,17:41:10
40.007073,116.321743,0,282,39993.7369791667,2009-06-29,17:41:15
40.006598,116.321465,0,264,39993.737037037,2009-06-29,17:41:20
40.00651,116.321338,0,260,39993.7370949074,2009-06-29,17:41:25
40.006597,116.321291,0,256,39993.7371527778,2009-06-29,17:41:30
40.0067,116.321242,0,248,39993.7372106481,2009-06-29,17:41:35
40.006763,116.321146,0,235,39993.7372685185,2009-06-29,17:41:40
40.006831,116.320987,0,236,39993.7373263889,2009-06-29,17:41:45
40.006909,116.320924,0,232,39993.7373842593,2009-06-29,17:41:50
40.007049,116.32083,0,218,39993.7374421296,2009-06-29,17:41:55
40.007179,116.320727,0,206,39993.7375,2009-06-29,17:42:00
40.007332,116.320511,0,212,39993.7375578704,2009-06-29,17:42:05
40.007445,116.320343,0,198,39993.7376157407,2009-06-29,17:42:10
40.007464,116.32016,0,196,39993.7376736111,2009-06-29,17:42:15
40.007434,116.319992,0,183,39993.7377314815,2009-06-29,17:42:20
40.007379,116.319883,0,171,39993.7377893519,2009-06-29,17:42:25
40.007377,116.319822,0,169,39993.7378472222,2009-06-29,17:42:30
40.007397,116.319727,0,171,39993.7379050926,2009-06-29,17:42:35
40.0075,116.319624,0,173,39993.737962963,2009-06-29,17:42:40
40.007534,116.319617,0,170,39993.7380208333,2009-06-29,17:42:45
40.007534,116.319617,0,170,39993.7380555556,2009-06-29,17:42:48
40.007528,116.319621,0,170,39993.7380787037,2009-06-29,17:42:50
40.007613,116.319619,0,159,39993.7381365741,2009-06-29,17:42:55
40.007608,116.319628,0,159,39993.7381944444,2009-06-29,17:43:00
40.007658,116.319663,0,151,39993.7382523148,2009-06-29,17:43:05
40.007697,116.319731,0,141,39993.7383101852,2009-06-29,17:43:10
40.007751,116.319754,0,138,39993.7383680556,2009-06-29,17:43:15
40.007755,116.319779,0,137,39993.7384259259,2009-06-29,17:43:20
40.007767,116.319772,0,136,39993.7384837963,2009-06-29,17:43:25
40.00778,116.319775,0,136,39993.7385416667,2009-06-29,17:43:30
40.007807,116.319781,0,135,39993.738599537,2009-06-29,17:43:35
40.007841,116.319787,0,135,39993.7386574074,2009-06-29,17:43:40
40.007913,116.319773,0,135,39993.7387152778,2009-06-29,17:43:45
40.007967,116.319734,0,135,39993.7387731481,2009-06-29,17:43:50
40.00799,116.319699,0,135,39993.7388310185,2009-06-29,17:43:55
40.007996,116.319684,0,136,39993.7388888889,2009-06-29,17:44:00
40.008008,116.319694,0,137,39993.7389467593,2009-06-29,17:44:05
40.00801,116.319693,0,137,39993.7390046296,2009-06-29,17:44:10
40.00801,116.319693,0,137,39993.7390393519,2009-06-29,17:44:13
40.008011,116.319699,0,137,39993.7390625,2009-06-29,17:44:15
40.008883,116.319647,0,339,39993.7493055556,2009-06-29,17:59:00
40.008854,116.31963,0,340,39993.7493634259,2009-06-29,17:59:05
40.008832,116.319559,0,331,39993.7494212963,2009-06-29,17:59:10
40.008672,116.319545,0,290,39993.7494791667,2009-06-29,17:59:15
40.008555,116.319545,0,280,39993.749537037,2009-06-29,17:59:20
40.008494,116.319543,0,289,39993.7495949074,2009-06-29,17:59:25
40.008492,116.319526,0,307,39993.7496527778,2009-06-29,17:59:30
40.00828,116.319535,0,256,39993.7497106481,2009-06-29,17:59:35
40.008181,116.319573,0,221,39993.7497685185,2009-06-29,17:59:40
40.008124,116.319574,0,200,39993.7498263889,2009-06-29,17:59:45
40.008063,116.319555,0,183,39993.7498842593,2009-06-29,17:59:50
40.008026,116.319533,0,168,39993.7499421296,2009-06-29,17:59:55
40.008046,116.319528,0,160,39993.75,2009-06-29,18:00:00
40.008053,116.319513,0,156,39993.7500578704,2009-06-29,18:00:05
40.008031,116.319507,0,154,39993.7501157407,2009-06-29,18:00:10
40.007974,116.319498,0,150,39993.7501736111,2009-06-29,18:00:15
40.007934,116.319492,0,146,39993.7502314815,2009-06-29,18:00:20
40.007919,116.319486,0,144,39993.7502893518,2009-06-29,18:00:25
40.007919,116.319486,0,144,39993.7503240741,2009-06-29,18:00:28
40.007914,116.319489,0,142,39993.7503472222,2009-06-29,18:00:30
40.007911,116.319502,0,142,39993.7504050926,2009-06-29,18:00:35
40.007971,116.319538,0,145,39993.750462963,2009-06-29,18:00:40
40.008021,116.319542,0,144,39993.7505208333,2009-06-29,18:00:45
40.008028,116.31956,0,138,39993.7505787037,2009-06-29,18:00:50
40.008078,116.319584,0,133,39993.7506365741,2009-06-29,18:00:55
40.008137,116.319581,0,133,39993.7506944444,2009-06-29,18:01:00
40.008174,116.319583,0,131,39993.7507523148,2009-06-29,18:01:05
40.008147,116.319574,0,128,39993.7508101852,2009-06-29,18:01:10
40.008112,116.319555,0,129,39993.7508680556,2009-06-29,18:01:15
40.008103,116.319554,0,129,39993.7509259259,2009-06-29,18:01:20
40.008061,116.319531,0,128,39993.7509837963,2009-06-29,18:01:25
40.008001,116.319514,0,125,39993.7510416667,2009-06-29,18:01:30
40.007973,116.319501,0,121,39993.751099537,2009-06-29,18:01:35
40.007982,116.319514,0,119,39993.7511574074,2009-06-29,18:01:40
40.007981,116.319525,0,117,39993.7512152778,2009-06-29,18:01:45
40.007979,116.319521,0,113,39993.7512731481,2009-06-29,18:01:50
40.007979,116.319521,0,113,39993.7513078704,2009-06-29,18:01:53
40.007984,116.31952,0,113,39993.7513310185,2009-06-29,18:01:55
40.008026,116.319538,0,113,39993.7513888889,2009-06-29,18:02:00
40.008042,116.319552,0,112,39993.7514467593,2009-06-29,18:02:05
40.008042,116.319552,0,112,39993.7514814815,2009-06-29,18:02:08
40.008049,116.31956,0,112,39993.7515046296,2009-06-29,18:02:10
40.008004,116.319563,0,111,39993.7515625,2009-06-29,18:02:15
40.007957,116.319562,0,109,39993.7516203704,2009-06-29,18:02:20
40.007922,116.319534,0,106,39993.7516782407,2009-06-29,18:02:25
40.007864,116.31951,0,101,39993.7517361111,2009-06-29,18:02:30
40.007781,116.319489,0,97,39993.7517939815,2009-06-29,18:02:35
40.007698,116.319479,0,93,39993.7518518518,2009-06-29,18:02:40
40.00796,116.319504,0,82,39993.7542824074,2009-06-29,18:06:10
40.008004,116.319524,0,84,39993.7543402778,2009-06-29,18:06:15
40.008017,116.319578,0,85,39993.7543981481,2009-06-29,18:06:20
40.008045,116.319608,0,87,39993.7544560185,2009-06-29,18:06:25
40.008028,116.319621,0,89,39993.7545138889,2009-06-29,18:06:30
40.008011,116.319641,0,90,39993.7545717593,2009-06-29,18:06:35
40.007968,116.319687,0,90,39993.7546296296,2009-06-29,18:06:40
40.007962,116.319751,0,90,39993.7546875,2009-06-29,18:06:45
40.008044,116.319825,0,91,39993.7547453704,2009-06-29,18:06:50
40.008087,116.319875,0,93,39993.7548032407,2009-06-29,18:06:55
40.008159,116.319875,0,94,39993.7548611111,2009-06-29,18:07:00
40.0082,116.319889,0,96,39993.7549189815,2009-06-29,18:07:05
40.008225,116.319868,0,99,39993.7549768519,2009-06-29,18:07:10
40.008238,116.319821,0,100,39993.7550347222,2009-06-29,18:07:15
40.008239,116.319782,0,103,39993.7550925926,2009-06-29,18:07:20
40.008221,116.319737,0,108,39993.755150463,2009-06-29,18:07:25
40.008246,116.319703,0,111,39993.7552083333,2009-06-29,18:07:30
40.00827,116.319709,0,115,39993.7552662037,2009-06-29,18:07:35
40.008309,116.319765,0,120,39993.7553240741,2009-06-29,18:07:40
40.008411,116.319866,0,125,39993.7553819444,2009-06-29,18:07:45
40.008464,116.319989,0,130,39993.7554398148,2009-06-29,18:07:50
40.00841,116.31999,0,137,39993.7554976852,2009-06-29,18:07:55
40.008329,116.31996,0,141,39993.7555555556,2009-06-29,18:08:00
40.008224,116.319923,0,146,39993.7556134259,2009-06-29,18:08:05
40.008039,116.319786,0,151,39993.7556712963,2009-06-29,18:08:10
40.007683,116.319534,0,159,39993.7557291667,2009-06-29,18:08:15
40.007461,116.319406,0,167,39993.755787037,2009-06-29,18:08:20
40.007343,116.319384,0,174,39993.7558449074,2009-06-29,18:08:25
40.007291,116.319374,0,180,39993.7559027778,2009-06-29,18:08:30
40.007237,116.319368,0,186,39993.7559606481,2009-06-29,18:08:35
40.007356,116.319352,0,208,39993.7560185185,2009-06-29,18:08:40
40.007511,116.319343,0,229,39993.7560763889,2009-06-29,18:08:45
40.007646,116.319356,0,243,39993.7561342593,2009-06-29,18:08:50
40.007745,116.319363,0,247,39993.7561921296,2009-06-29,18:08:55
40.007799,116.319381,0,247,39993.75625,2009-06-29,18:09:00
40.00787,116.319412,0,247,39993.7563078704,2009-06-29,18:09:05
40.007925,116.31944,0,246,39993.7563657407,2009-06-29,18:09:10
40.008004,116.319453,0,245,39993.7564236111,2009-06-29,18:09:15
40.008107,116.319487,0,243,39993.7564814815,2009-06-29,18:09:20
40.008252,116.319526,0,242,39993.7565393519,2009-06-29,18:09:25
40.008366,116.319541,0,239,39993.7565972222,2009-06-29,18:09:30
40.008407,116.319558,0,232,39993.7566550926,2009-06-29,18:09:35
40.008423,116.319592,0,225,39993.756712963,2009-06-29,18:09:40
40.00835,116.319593,0,219,39993.7567708333,2009-06-29,18:09:45
40.008328,116.319605,0,216,39993.7568287037,2009-06-29,18:09:50
40.008355,116.319605,0,213,39993.7568865741,2009-06-29,18:09:55
40.008369,116.319595,0,210,39993.7569444444,2009-06-29,18:10:00
40.0084,116.319594,0,209,39993.7570023148,2009-06-29,18:10:05
40.008431,116.319613,0,209,39993.7570601852,2009-06-29,18:10:10
40.008448,116.319603,0,207,39993.7571180556,2009-06-29,18:10:15
40.008481,116.319589,0,207,39993.7571759259,2009-06-29,18:10:20
40.008518,116.319585,0,204,39993.7572337963,2009-06-29,18:10:25
40.008502,116.319586,0,200,39993.7572916667,2009-06-29,18:10:30
40.008494,116.319584,0,197,39993.757349537,2009-06-29,18:10:35
40.008494,116.319584,0,197,39993.7573842593,2009-06-29,18:10:38
40.008487,116.31958,0,194,39993.7574074074,2009-06-29,18:10:40
40.008453,116.319568,0,193,39993.7574652778,2009-06-29,18:10:45
40.008465,116.319578,0,197,39993.7575231481,2009-06-29,18:10:50
40.008455,116.319588,0,197,39993.7575810185,2009-06-29,18:10:55
40.008417,116.319585,0,193,39993.7576388889,2009-06-29,18:11:00
40.008342,116.319554,0,192,39993.7576967593,2009-06-29,18:11:05
40.008207,116.319499,0,191,39993.7577546296,2009-06-29,18:11:10
40.008176,116.319501,0,186,39993.7578125,2009-06-29,18:11:15
40.008142,116.319484,0,181,39993.7578703704,2009-06-29,18:11:20
40.008161,116.319479,0,178,39993.7579282407,2009-06-29,18:11:25
40.008162,116.319466,0,176,39993.7579861111,2009-06-29,18:11:30
40.008143,116.319483,0,176,39993.7580439815,2009-06-29,18:11:35
40.008177,116.319491,0,176,39993.7581018518,2009-06-29,18:11:40
40.008199,116.319504,0,175,39993.7581597222,2009-06-29,18:11:45
40.008199,116.319504,0,175,39993.7581944444,2009-06-29,18:11:48
40.008201,116.3195,0,175,39993.7582175926,2009-06-29,18:11:50
40.008159,116.319493,0,175,39993.758275463,2009-06-29,18:11:55
40.008183,116.319496,0,175,39993.7583333333,2009-06-29,18:12:00
40.008193,116.31951,0,175,39993.7583912037,2009-06-29,18:12:05
40.008221,116.319515,0,175,39993.7584490741,2009-06-29,18:12:10
40.00822,116.319518,0,175,39993.7585069444,2009-06-29,18:12:15
40.00822,116.319518,0,175,39993.7585416667,2009-06-29,18:12:18
40.008227,116.319522,0,175,39993.7585648148,2009-06-29,18:12:20
40.008236,116.319519,0,175,39993.7586226852,2009-06-29,18:12:25
40.008238,116.319507,0,175,39993.7586805556,2009-06-29,18:12:30
40.008242,116.319491,0,175,39993.7587384259,2009-06-29,18:12:35
40.00822,116.319492,0,175,39993.7587962963,2009-06-29,18:12:40
40.008211,116.319471,0,175,39993.7588541667,2009-06-29,18:12:45
40.008196,116.319452,0,174,39993.758912037,2009-06-29,18:12:50
40.00814,116.319448,0,174,39993.7589699074,2009-06-29,18:12:55
40.008131,116.319462,0,174,39993.7590277778,2009-06-29,18:13:00
40.008182,116.319478,0,174,39993.7590856481,2009-06-29,18:13:05
40.008245,116.319473,0,173,39993.7591435185,2009-06-29,18:13:10
40.008245,116.319473,0,173,39993.7591782407,2009-06-29,18:13:13
40.008252,116.319481,0,173,39993.7592013889,2009-06-29,18:13:15
40.008273,116.319478,0,173,39993.7592592593,2009-06-29,18:13:20
40.008273,116.319478,0,173,39993.7592939815,2009-06-29,18:13:23
40.008269,116.319479,0,173,39993.7593171296,2009-06-29,18:13:25
40.008191,116.319482,0,174,39993.759375,2009-06-29,18:13:30
40.008052,116.319468,0,174,39993.7594328704,2009-06-29,18:13:35
40.007923,116.319473,0,174,39993.7594907407,2009-06-29,18:13:40
40.007813,116.31948,0,174,39993.7595486111,2009-06-29,18:13:45
40.007726,116.319493,0,175,39993.7596064815,2009-06-29,18:13:50
40.007695,116.319487,0,174,39993.7596643518,2009-06-29,18:13:55
40.007661,116.319482,0,173,39993.7597222222,2009-06-29,18:14:00
40.007641,116.319478,0,173,39993.7597800926,2009-06-29,18:14:05
40.00758,116.319463,0,175,39993.759837963,2009-06-29,18:14:10
40.007466,116.319446,0,178,39993.7598958333,2009-06-29,18:14:15
40.00736,116.319442,0,182,39993.7599537037,2009-06-29,18:14:20
40.008332,116.319465,0,174,39993.7601851852,2009-06-29,18:14:40
40.008273,116.319464,0,175,39993.7602430556,2009-06-29,18:14:45
40.008247,116.319474,0,176,39993.7603009259,2009-06-29,18:14:50
40.008319,116.319481,0,176,39993.7603587963,2009-06-29,18:14:55
40.00838,116.319503,0,175,39993.7604166667,2009-06-29,18:15:00
40.008341,116.319511,0,176,39993.760474537,2009-06-29,18:15:05
40.00828,116.319523,0,175,39993.7605324074,2009-06-29,18:15:10
40.008204,116.319523,0,174,39993.7605902778,2009-06-29,18:15:15
40.008171,116.319517,0,172,39993.7606481481,2009-06-29,18:15:20
40.008191,116.319489,0,170,39993.7607060185,2009-06-29,18:15:25
40.008219,116.319441,0,167,39993.7607638889,2009-06-29,18:15:30
40.008258,116.319434,0,165,39993.7608217593,2009-06-29,18:15:35
40.008282,116.319438,0,165,39993.7608796296,2009-06-29,18:15:40
40.008255,116.319445,0,165,39993.7609375,2009-06-29,18:15:45
40.008174,116.319453,0,167,39993.7609953704,2009-06-29,18:15:50
40.008178,116.319483,0,168,39993.7610532407,2009-06-29,18:15:55
40.008216,116.319528,0,169,39993.7611111111,2009-06-29,18:16:00
40.008293,116.319523,0,170,39993.7611689815,2009-06-29,18:16:05
40.008328,116.319483,0,172,39993.7612268519,2009-06-29,18:16:10
40.008379,116.319465,0,173,39993.7612847222,2009-06-29,18:16:15
40.008414,116.319466,0,174,39993.7613425926,2009-06-29,18:16:20
40.008462,116.319458,0,174,39993.761400463,2009-06-29,18:16:25
40.008462,116.319458,0,174,39993.7614351852,2009-06-29,18:16:28
40.008465,116.319452,0,174,39993.7614583333,2009-06-29,18:16:30
40.008459,116.319417,0,175,39993.7615162037,2009-06-29,18:16:35
40.008384,116.319378,0,175,39993.7615740741,2009-06-29,18:16:40
40.008308,116.31937,0,177,39993.7616319444,2009-06-29,18:16:45
40.008201,116.319363,0,178,39993.7616898148,2009-06-29,18:16:50
40.008107,116.319365,0,179,39993.7617476852,2009-06-29,18:16:55
40.008079,116.319384,0,180,39993.7618055556,2009-06-29,18:17:00
40.008017,116.319384,0,179,39993.7618634259,2009-06-29,18:17:05
40.007923,116.319355,0,181,39993.7619212963,2009-06-29,18:17:10
40.007896,116.319387,0,183,39993.7619791667,2009-06-29,18:17:15
40.007865,116.319419,0,185,39993.762037037,2009-06-29,18:17:20
40.007832,116.319422,0,186,39993.7620949074,2009-06-29,18:17:25
40.007755,116.319414,0,188,39993.7621527778,2009-06-29,18:17:30
40.007695,116.31937,0,189,39993.7622106481,2009-06-29,18:17:35
40.007706,116.3193,0,191,39993.7622685185,2009-06-29,18:17:40
40.007837,116.319673,0,197,39993.7628472222,2009-06-29,18:18:30
40.008083,116.319468,0,197,39993.7629050926,2009-06-29,18:18:35
40.008131,116.319469,0,196,39993.762962963,2009-06-29,18:18:40
40.008113,116.319483,0,197,39993.7630208333,2009-06-29,18:18:45
40.008214,116.319537,0,199,39993.7630787037,2009-06-29,18:18:50
40.008362,116.319642,0,202,39993.7631365741,2009-06-29,18:18:55
40.008523,116.319771,0,202,39993.7631944444,2009-06-29,18:19:00
40.00875,116.319881,0,199,39993.7632523148,2009-06-29,18:19:05
40.008859,116.320037,0,194,39993.7633101852,2009-06-29,18:19:10
40.009001,116.320213,0,191,39993.7633680556,2009-06-29,18:19:15
40.009168,116.320392,0,189,39993.7634259259,2009-06-29,18:19:20
40.009303,116.320556,0,188,39993.7634837963,2009-06-29,18:19:25
40.00918,116.320507,0,189,39993.7635416667,2009-06-29,18:19:30
40.009084,116.320456,0,192,39993.763599537,2009-06-29,18:19:35
40.008449,116.319916,0,194,39993.7636574074,2009-06-29,18:19:40
40.008262,116.319668,0,193,39993.7637152778,2009-06-29,18:19:45
40.008134,116.319576,0,193,39993.7637731481,2009-06-29,18:19:50
40.007978,116.319532,0,192,39993.7638310185,2009-06-29,18:19:55
40.007934,116.319474,0,192,39993.7638888889,2009-06-29,18:20:00
40.007935,116.319387,0,190,39993.7639467593,2009-06-29,18:20:05
40.00797,116.319313,0,188,39993.7640046296,2009-06-29,18:20:10
40.008038,116.319206,0,183,39993.7640625,2009-06-29,18:20:15
40.008172,116.319099,0,174,39993.7641203704,2009-06-29,18:20:20
40.008284,116.318948,0,164,39993.7641782407,2009-06-29,18:20:25
40.008513,116.318778,0,151,39993.7642361111,2009-06-29,18:20:30
40.008711,116.318561,0,135,39993.7642939815,2009-06-29,18:20:35
40.008751,116.318441,0,107,39993.7643518519,2009-06-29,18:20:40
40.0087,116.318457,0,84,39993.7644097222,2009-06-29,18:20:45
40.008451,116.318532,0,54,39993.7644675926,2009-06-29,18:20:50
40.008423,116.318518,0,50,39993.764525463,2009-06-29,18:20:55
40.008391,116.318499,0,43,39993.7645833333,2009-06-29,18:21:00
40.008365,116.318486,0,37,39993.7646412037,2009-06-29,18:21:05
40.008022,116.31879,0,51,39993.7646990741,2009-06-29,18:21:10
40.007821,116.319043,0,53,39993.7647569444,2009-06-29,18:21:15
40.007754,116.319097,0,42,39993.7648148148,2009-06-29,18:21:20
40.007732,116.319095,0,24,39993.7648726852,2009-06-29,18:21:25
40.007728,116.319112,0,14,39993.7649305556,2009-06-29,18:21:30
40.007744,116.319105,0,2,39993.7649884259,2009-06-29,18:21:35
40.007721,116.319099,0,-2,39993.7650462963,2009-06-29,18:21:40
40.00773,116.319077,0,7,39993.7651041667,2009-06-29,18:21:45
40.0078,116.319038,0,14,39993.765162037,2009-06-29,18:21:50
40.007908,116.318987,0,21,39993.7652199074,2009-06-29,18:21:55
40.007942,116.318981,0,20,39993.7652777778,2009-06-29,18:22:00
40.007878,116.319079,0,26,39993.7653356481,2009-06-29,18:22:05
40.007804,116.319107,0,29,39993.7653935185,2009-06-29,18:22:10
40.007766,116.319113,0,30,39993.7654513889,2009-06-29,18:22:15
40.007714,116.319126,0,31,39993.7655092593,2009-06-29,18:22:20
40.007644,116.319186,0,35,39993.7655671296,2009-06-29,18:22:25
40.007603,116.319182,0,37,39993.765625,2009-06-29,18:22:30
40.007442,116.319308,0,44,39993.7656828704,2009-06-29,18:22:35
40.007431,116.319369,0,56,39993.7657407407,2009-06-29,18:22:40
40.00745,116.319384,0,65,39993.7657986111,2009-06-29,18:22:45
40.007413,116.319406,0,65,39993.7658564815,2009-06-29,18:22:50
40.00739,116.319402,0,64,39993.7659143518,2009-06-29,18:22:55
40.007414,116.319393,0,63,39993.7659722222,2009-06-29,18:23:00
40.007499,116.319375,0,61,39993.7660300926,2009-06-29,18:23:05
40.007596,116.319376,0,56,39993.766087963,2009-06-29,18:23:10
40.007645,116.319391,0,54,39993.7661458333,2009-06-29,18:23:15
40.007685,116.319407,0,54,39993.7662037037,2009-06-29,18:23:20
40.007679,116.319405,0,53,39993.7662615741,2009-06-29,18:23:25
40.007679,116.319405,0,53,39993.7662962963,2009-06-29,18:23:28
40.007674,116.319407,0,52,39993.7663194444,2009-06-29,18:23:30
40.007702,116.319375,0,53,39993.7663773148,2009-06-29,18:23:35
40.007735,116.319345,0,54,39993.7664351852,2009-06-29,18:23:40
40.007854,116.319286,0,55,39993.7664930556,2009-06-29,18:23:45
40.007974,116.319225,0,57,39993.7665509259,2009-06-29,18:23:50
40.008098,116.319163,0,58,39993.7666087963,2009-06-29,18:23:55
40.008238,116.319104,0,57,39993.7666666667,2009-06-29,18:24:00
40.008351,116.319029,0,55,39993.766724537,2009-06-29,18:24:05
40.008398,116.318976,0,52,39993.7667824074,2009-06-29,18:24:10
40.008374,116.318967,0,49,39993.7668402778,2009-06-29,18:24:15
40.008317,116.318968,0,48,39993.7668981481,2009-06-29,18:24:20
40.008288,116.318937,0,46,39993.7669560185,2009-06-29,18:24:25
40.008261,116.318903,0,45,39993.7670138889,2009-06-29,18:24:30
40.008237,116.318887,0,44,39993.7670717593,2009-06-29,18:24:35
40.008206,116.318865,0,44,39993.7671296296,2009-06-29,18:24:40
40.008206,116.318865,0,44,39993.7671643518,2009-06-29,18:24:43
40.00821,116.318867,0,44,39993.7671875,2009-06-29,18:24:45
40.008229,116.318899,0,44,39993.7672453704,2009-06-29,18:24:50
40.008026,116.319047,0,47,39993.7673032407,2009-06-29,18:24:55
40.008006,116.319065,0,47,39993.7673611111,2009-06-29,18:25:00
40.00799,116.319084,0,49,39993.7674189815,2009-06-29,18:25:05
40.00797,116.319102,0,51,39993.7674768518,2009-06-29,18:25:10
40.007928,116.319105,0,54,39993.7675347222,2009-06-29,18:25:15
40.00778,116.319105,0,58,39993.7675925926,2009-06-29,18:25:20
40.007682,116.319106,0,65,39993.767650463,2009-06-29,18:25:25
40.00758,116.319102,0,74,39993.7677083333,2009-06-29,18:25:30
40.007477,116.319132,0,90,39993.7677662037,2009-06-29,18:25:35
40.007454,116.3191,0,103,39993.7678240741,2009-06-29,18:25:40
40.007469,116.319093,0,110,39993.7678819444,2009-06-29,18:25:45
40.007484,116.319121,0,113,39993.7679398148,2009-06-29,18:25:50
40.007463,116.319203,0,117,39993.7679976852,2009-06-29,18:25:55
40.00747,116.319305,0,123,39993.7680555556,2009-06-29,18:26:00
40.007517,116.319394,0,125,39993.7681134259,2009-06-29,18:26:05
40.007536,116.319412,0,128,39993.7681712963,2009-06-29,18:26:10
40.007539,116.319434,0,133,39993.7682291667,2009-06-29,18:26:15
40.007601,116.319437,0,131,39993.768287037,2009-06-29,18:26:20
40.007628,116.319449,0,131,39993.7683449074,2009-06-29,18:26:25
40.007637,116.319467,0,129,39993.7684027778,2009-06-29,18:26:30
40.007657,116.319499,0,124,39993.7684606481,2009-06-29,18:26:35
40.007698,116.319518,0,117,39993.7685185185,2009-06-29,18:26:40
40.007748,116.319518,0,114,39993.7685763889,2009-06-29,18:26:45
40.00781,116.319516,0,112,39993.7686342593,2009-06-29,18:26:50
40.007839,116.319503,0,112,39993.7686921296,2009-06-29,18:26:55
40.007839,116.319503,0,112,39993.7687268518,2009-06-29,18:26:58
40.007839,116.319501,0,111,39993.76875,2009-06-29,18:27:00
40.007856,116.319532,0,111,39993.7688078704,2009-06-29,18:27:05
40.007839,116.319529,0,113,39993.7688657407,2009-06-29,18:27:10
40.007839,116.319529,0,113,39993.768900463,2009-06-29,18:27:13
40.007844,116.319537,0,114,39993.7689236111,2009-06-29,18:27:15
40.007835,116.319536,0,114,39993.7689814815,2009-06-29,18:27:20
40.007834,116.319526,0,114,39993.7690393519,2009-06-29,18:27:25
40.007826,116.319526,0,114,39993.7690972222,2009-06-29,18:27:30
40.00782,116.319534,0,115,39993.7691550926,2009-06-29,18:27:35
40.00782,116.319534,0,115,39993.7691898148,2009-06-29,18:27:38
40.007817,116.31954,0,115,39993.769212963,2009-06-29,18:27:40
40.007766,116.319545,0,115,39993.7692708333,2009-06-29,18:27:45
40.007722,116.319576,0,115,39993.7693287037,2009-06-29,18:27:50
40.007687,116.31958,0,116,39993.7693865741,2009-06-29,18:27:55
40.007634,116.319551,0,117,39993.7694444444,2009-06-29,18:28:00
40.007618,116.319511,0,117,39993.7695023148,2009-06-29,18:28:05
40.007629,116.319441,0,117,39993.7695601852,2009-06-29,18:28:10
40.007694,116.319367,0,116,39993.7696180556,2009-06-29,18:28:15
40.007754,116.319335,0,115,39993.7696759259,2009-06-29,18:28:20
40.007816,116.319358,0,115,39993.7697337963,2009-06-29,18:28:25
40.007799,116.319429,0,113,39993.7697916667,2009-06-29,18:28:30
40.007756,116.31949,0,113,39993.769849537,2009-06-29,18:28:35
40.007741,116.319561,0,115,39993.7699074074,2009-06-29,18:28:40
40.007751,116.319596,0,116,39993.7699652778,2009-06-29,18:28:45
40.0078,116.319628,0,116,39993.7700231481,2009-06-29,18:28:50
40.007841,116.319636,0,116,39993.7700810185,2009-06-29,18:28:55
40.007882,116.31965,0,116,39993.7701388889,2009-06-29,18:29:00
40.007931,116.319637,0,116,39993.7701967593,2009-06-29,18:29:05
40.007976,116.319614,0,115,39993.7702546296,2009-06-29,18:29:10
40.008025,116.319592,0,114,39993.7703125,2009-06-29,18:29:15
40.008017,116.319611,0,114,39993.7703703704,2009-06-29,18:29:20
40.007978,116.319637,0,114,39993.7704282407,2009-06-29,18:29:25
40.008081,116.319491,0,114,39993.7705439815,2009-06-29,18:29:35
40.008118,116.319453,0,115,39993.7706018519,2009-06-29,18:29:40
40.008121,116.319522,0,166,39993.7706597222,2009-06-29,18:29:45
40.008105,116.319439,0,139,39993.7707175926,2009-06-29,18:29:50
40.008091,116.319419,0,149,39993.770775463,2009-06-29,18:29:55
40.008082,116.319433,0,162,39993.7708333333,2009-06-29,18:30:00
40.008068,116.319431,0,160,39993.7708912037,2009-06-29,18:30:05
40.008021,116.319432,0,158,39993.7709490741,2009-06-29,18:30:10
40.007999,116.319467,0,148,39993.7710069444,2009-06-29,18:30:15
40.00798,116.319468,0,137,39993.7710648148,2009-06-29,18:30:20
40.007959,116.319487,0,125,39993.7711226852,2009-06-29,18:30:25
40.007915,116.319506,0,119,39993.7711805556,2009-06-29,18:30:30
40.007912,116.319543,0,115,39993.7712384259,2009-06-29,18:30:35
40.007902,116.319549,0,112,39993.7712962963,2009-06-29,18:30:40
40.007932,116.319548,0,113,39993.7713541667,2009-06-29,18:30:45
40.007971,116.319511,0,116,39993.771412037,2009-06-29,18:30:50
40.007998,116.319483,0,122,39993.7714699074,2009-06-29,18:30:55
40.007983,116.31948,0,128,39993.7715277778,2009-06-29,18:31:00
40.007969,116.319479,0,134,39993.7715856481,2009-06-29,18:31:05
40.007913,116.319461,0,136,39993.7716435185,2009-06-29,18:31:10
40.007818,116.319456,0,138,39993.7717013889,2009-06-29,18:31:15
40.007753,116.319487,0,137,39993.7717592593,2009-06-29,18:31:20
40.007659,116.319503,0,138,39993.7718171296,2009-06-29,18:31:25
40.007614,116.319533,0,138,39993.771875,2009-06-29,18:31:30
40.00755,116.319523,0,138,39993.7719328704,2009-06-29,18:31:35
40.007536,116.31949,0,138,39993.7719907407,2009-06-29,18:31:40
40.007584,116.319449,0,138,39993.7720486111,2009-06-29,18:31:45
40.007664,116.319405,0,139,39993.7721064815,2009-06-29,18:31:50
40.00777,116.31941,0,139,39993.7721643519,2009-06-29,18:31:55
40.007821,116.319401,0,139,39993.7722222222,2009-06-29,18:32:00
40.007864,116.319373,0,140,39993.7722800926,2009-06-29,18:32:05
40.007892,116.31932,0,142,39993.772337963,2009-06-29,18:32:10
40.007883,116.319311,0,144,39993.7723958333,2009-06-29,18:32:15
40.00789,116.319323,0,145,39993.7724537037,2009-06-29,18:32:20
40.007914,116.319337,0,145,39993.7725115741,2009-06-29,18:32:25
40.007953,116.319348,0,144,39993.7725694444,2009-06-29,18:32:30
40.008002,116.319384,0,142,39993.7726273148,2009-06-29,18:32:35
40.008016,116.31938,0,142,39993.7726851852,2009-06-29,18:32:40
40.008071,116.319393,0,142,39993.7727430556,2009-06-29,18:32:45
40.008127,116.319415,0,143,39993.7728009259,2009-06-29,18:32:50
40.008142,116.319437,0,145,39993.7728587963,2009-06-29,18:32:55
40.008155,116.319447,0,147,39993.7729166667,2009-06-29,18:33:00
40.008127,116.319462,0,149,39993.772974537,2009-06-29,18:33:05
40.008119,116.319474,0,149,39993.7730324074,2009-06-29,18:33:10
40.008023,116.31951,0,151,39993.7730902778,2009-06-29,18:33:15
40.007955,116.31957,0,150,39993.7731481481,2009-06-29,18:33:20
40.007863,116.319576,0,149,39993.7732060185,2009-06-29,18:33:25
40.007785,116.319553,0,149,39993.7732638889,2009-06-29,18:33:30
40.007673,116.319553,0,148,39993.7733217593,2009-06-29,18:33:35
40.00756,116.319604,0,144,39993.7733796296,2009-06-29,18:33:40
40.007433,116.319652,0,141,39993.7734375,2009-06-29,18:33:45
40.007351,116.319674,0,139,39993.7734953704,2009-06-29,18:33:50
40.007437,116.319637,0,136,39993.7735532407,2009-06-29,18:33:55
40.007467,116.319584,0,131,39993.7736111111,2009-06-29,18:34:00
40.007533,116.319558,0,126,39993.7736689815,2009-06-29,18:34:05
40.007576,116.319535,0,126,39993.7737268518,2009-06-29,18:34:10
40.007576,116.319535,0,126,39993.7737615741,2009-06-29,18:34:13
40.007575,116.319529,0,124,39993.7737847222,2009-06-29,18:34:15
40.007616,116.319499,0,125,39993.7738425926,2009-06-29,18:34:20
40.007662,116.31948,0,123,39993.773900463,2009-06-29,18:34:25
40.007702,116.319496,0,121,39993.7739583333,2009-06-29,18:34:30
40.00772,116.319521,0,119,39993.7740162037,2009-06-29,18:34:35
40.007676,116.319559,0,118,39993.7740740741,2009-06-29,18:34:40
40.007641,116.319578,0,119,39993.7741319444,2009-06-29,18:34:45
40.007684,116.319597,0,123,39993.7741898148,2009-06-29,18:34:50
40.007696,116.319572,0,125,39993.7742476852,2009-06-29,18:34:55
40.007744,116.319533,0,124,39993.7743055556,2009-06-29,18:35:00
40.007779,116.319527,0,122,39993.7743634259,2009-06-29,18:35:05
40.007807,116.31951,0,120,39993.7744212963,2009-06-29,18:35:10
40.007818,116.31951,0,120,39993.7744791667,2009-06-29,18:35:15
40.00786,116.3195,0,121,39993.774537037,2009-06-29,18:35:20
40.007911,116.319503,0,124,39993.7745949074,2009-06-29,18:35:25
40.007925,116.319512,0,127,39993.7746527778,2009-06-29,18:35:30
40.007918,116.319571,0,131,39993.7747106481,2009-06-29,18:35:35
40.007893,116.319606,0,135,39993.7747685185,2009-06-29,18:35:40
40.007849,116.319626,0,140,39993.7748263889,2009-06-29,18:35:45
40.007769,116.319605,0,142,39993.7748842593,2009-06-29,18:35:50
40.007705,116.319593,0,144,39993.7749421296,2009-06-29,18:35:55
40.007618,116.31955,0,145,39993.775,2009-06-29,18:36:00
40.007602,116.319515,0,144,39993.7750578704,2009-06-29,18:36:05
40.00764,116.319477,0,143,39993.7751157407,2009-06-29,18:36:10
40.007731,116.319443,0,139,39993.7751736111,2009-06-29,18:36:15
40.00778,116.319451,0,138,39993.7752314815,2009-06-29,18:36:20
40.007786,116.319468,0,137,39993.7752893518,2009-06-29,18:36:25
40.007832,116.31945,0,137,39993.7753472222,2009-06-29,18:36:30
40.007907,116.31943,0,134,39993.7754050926,2009-06-29,18:36:35
40.007986,116.319402,0,133,39993.775462963,2009-06-29,18:36:40
40.008003,116.319385,0,132,39993.7755208333,2009-06-29,18:36:45
40.008046,116.319409,0,132,39993.7755787037,2009-06-29,18:36:50
40.008056,116.31942,0,132,39993.7756365741,2009-06-29,18:36:55
40.008079,116.319417,0,132,39993.7756944444,2009-06-29,18:37:00
40.008076,116.319406,0,133,39993.7757523148,2009-06-29,18:37:05
40.008088,116.319431,0,133,39993.7758101852,2009-06-29,18:37:10
40.008053,116.319439,0,133,39993.7758680556,2009-06-29,18:37:15
40.008041,116.319463,0,132,39993.7759259259,2009-06-29,18:37:20
40.008034,116.319445,0,132,39993.7759837963,2009-06-29,18:37:25
40.008016,116.319382,0,132,39993.7760416667,2009-06-29,18:37:30
40.00798,116.319311,0,132,39993.776099537,2009-06-29,18:37:35
40.007844,116.319286,0,133,39993.7761574074,2009-06-29,18:37:40
40.007788,116.319317,0,133,39993.7762152778,2009-06-29,18:37:45
40.007685,116.319369,0,132,39993.7762731481,2009-06-29,18:37:50
40.007674,116.319399,0,132,39993.7763310185,2009-06-29,18:37:55
40.007732,116.319372,0,135,39993.7763888889,2009-06-29,18:38:00
40.007817,116.319338,0,137,39993.7764467593,2009-06-29,18:38:05
40.007903,116.319271,0,140,39993.7765046296,2009-06-29,18:38:10
40.007937,116.319234,0,145,39993.7765625,2009-06-29,18:38:15
40.007938,116.319205,0,149,39993.7766203704,2009-06-29,18:38:20
40.008038,116.319188,0,152,39993.7766782407,2009-06-29,18:38:25
40.008108,116.319205,0,154,39993.7767361111,2009-06-29,18:38:30
40.008117,116.31925,0,156,39993.7767939815,2009-06-29,18:38:35
40.008122,116.31928,0,156,39993.7768518519,2009-06-29,18:38:40
40.008102,116.319237,0,156,39993.7769097222,2009-06-29,18:38:45
40.008099,116.319191,0,156,39993.7769675926,2009-06-29,18:38:50
40.008117,116.319169,0,157,39993.777025463,2009-06-29,18:38:55
40.008104,116.319203,0,159,39993.7770833333,2009-06-29,18:39:00
40.008075,116.319231,0,159,39993.7771412037,2009-06-29,18:39:05
40.008025,116.319342,0,160,39993.7771990741,2009-06-29,18:39:10
40.007984,116.319439,0,160,39993.7772569444,2009-06-29,18:39:15
40.007938,116.319492,0,160,39993.7773148148,2009-06-29,18:39:20
40.008144,116.319534,0,103,39993.7798032407,2009-06-29,18:42:55
40.008253,116.31949,0,103,39993.7798611111,2009-06-29,18:43:00
40.008264,116.319431,0,103,39993.7799189815,2009-06-29,18:43:05
40.00822,116.319427,0,103,39993.7799768519,2009-06-29,18:43:10
40.008138,116.319431,0,107,39993.7800347222,2009-06-29,18:43:15
40.008084,116.319438,0,108,39993.7800925926,2009-06-29,18:43:20
40.008058,116.319447,0,109,39993.780150463,2009-06-29,18:43:25
40.008046,116.31948,0,110,39993.7802083333,2009-06-29,18:43:30
40.008029,116.319503,0,110,39993.7802662037,2009-06-29,18:43:35
40.007926,116.319531,0,109,39993.7803240741,2009-06-29,18:43:40
40.007785,116.319575,0,109,39993.7803819444,2009-06-29,18:43:45
40.007675,116.319597,0,108,39993.7804398148,2009-06-29,18:43:50
40.007603,116.319578,0,108,39993.7804976852,2009-06-29,18:43:55
40.007551,116.319573,0,108,39993.7805555556,2009-06-29,18:44:00
40.007532,116.319568,0,107,39993.7806134259,2009-06-29,18:44:05
40.007511,116.31957,0,105,39993.7806712963,2009-06-29,18:44:10
40.00748,116.319577,0,102,39993.7807291667,2009-06-29,18:44:15
40.007468,116.319577,0,101,39993.780787037,2009-06-29,18:44:20
40.007447,116.319561,0,102,39993.7808449074,2009-06-29,18:44:25
40.007494,116.319554,0,104,39993.7809027778,2009-06-29,18:44:30
40.007564,116.319548,0,103,39993.7809606481,2009-06-29,18:44:35
40.007641,116.319572,0,101,39993.7810185185,2009-06-29,18:44:40
40.007697,116.319571,0,101,39993.7810763889,2009-06-29,18:44:45
40.007753,116.319556,0,101,39993.7811342593,2009-06-29,18:44:50
40.007822,116.319544,0,101,39993.7811921296,2009-06-29,18:44:55
40.007848,116.319544,0,101,39993.78125,2009-06-29,18:45:00
40.007894,116.31953,0,101,39993.7813078704,2009-06-29,18:45:05
40.00794,116.319507,0,100,39993.7813657407,2009-06-29,18:45:10
40.007978,116.319475,0,99,39993.7814236111,2009-06-29,18:45:15
40.00803,116.319442,0,100,39993.7814814815,2009-06-29,18:45:20
40.008094,116.319433,0,100,39993.7815393518,2009-06-29,18:45:25
40.008121,116.319431,0,98,39993.7815972222,2009-06-29,18:45:30
40.008148,116.319438,0,96,39993.7816550926,2009-06-29,18:45:35
40.008186,116.319479,0,93,39993.781712963,2009-06-29,18:45:40
40.008211,116.319508,0,91,39993.7817708333,2009-06-29,18:45:45
40.008236,116.319528,0,88,39993.7818287037,2009-06-29,18:45:50
40.008257,116.319529,0,82,39993.7818865741,2009-06-29,18:45:55
40.008266,116.319543,0,76,39993.7819444444,2009-06-29,18:46:00
40.00829,116.319556,0,71,39993.7820023148,2009-06-29,18:46:05
40.008322,116.319562,0,64,39993.7820601852,2009-06-29,18:46:10
40.008336,116.319559,0,54,39993.7821180556,2009-06-29,18:46:15
40.008339,116.319538,0,38,39993.7821759259,2009-06-29,18:46:20
40.008344,116.31952,0,21,39993.7822337963,2009-06-29,18:46:25
40.008349,116.319485,0,4,39993.7822916667,2009-06-29,18:46:30
40.008323,116.319391,0,-16,39993.782349537,2009-06-29,18:46:35
40.008298,116.319279,0,-30,39993.7824074074,2009-06-29,18:46:40
40.008283,116.319237,0,-44,39993.7824652778,2009-06-29,18:46:45
40.00826,116.319214,0,-60,39993.7825231481,2009-06-29,18:46:50
40.008239,116.319213,0,-75,39993.7825810185,2009-06-29,18:46:55
40.008173,116.319172,0,-87,39993.7826388889,2009-06-29,18:47:00
40.008144,116.319155,0,-100,39993.7826967593,2009-06-29,18:47:05
40.008108,116.319103,0,-108,39993.7827546296,2009-06-29,18:47:10
40.008061,116.319015,0,-115,39993.7828125,2009-06-29,18:47:15
40.008014,116.318942,0,-121,39993.7828703704,2009-06-29,18:47:20
40.007968,116.318855,0,-128,39993.7829282407,2009-06-29,18:47:25
40.007956,116.31882,0,-137,39993.7829861111,2009-06-29,18:47:30
40.007996,116.318819,0,-147,39993.7830439815,2009-06-29,18:47:35
40.008002,116.318852,0,-156,39993.7831018518,2009-06-29,18:47:40
40.008031,116.318933,0,-164,39993.7831597222,2009-06-29,18:47:45
40.008147,116.319058,0,-171,39993.7832175926,2009-06-29,18:47:50
40.008163,116.319189,0,-174,39993.783275463,2009-06-29,18:47:55
40.008119,116.319293,0,-178,39993.7833333333,2009-06-29,18:48:00
40.008139,116.319349,0,-182,39993.7833912037,2009-06-29,18:48:05
40.008069,116.319337,0,-181,39993.7834490741,2009-06-29,18:48:10
40.008017,116.319234,0,-180,39993.7835069444,2009-06-29,18:48:15
40.007889,116.319299,0,-171,39993.7835648148,2009-06-29,18:48:20
40.007807,116.319247,0,-171,39993.7836226852,2009-06-29,18:48:25
40.007732,116.319261,0,-170,39993.7836805556,2009-06-29,18:48:30
40.007645,116.319237,0,-171,39993.7837384259,2009-06-29,18:48:35
40.007537,116.319226,0,-172,39993.7837962963,2009-06-29,18:48:40
40.007256,116.319253,0,-171,39993.7838541667,2009-06-29,18:48:45
40.007095,116.319218,0,-172,39993.783912037,2009-06-29,18:48:50
40.006993,116.319181,0,-174,39993.7839699074,2009-06-29,18:48:55
40.00694,116.319119,0,-174,39993.7840277778,2009-06-29,18:49:00
40.006917,116.319044,0,-176,39993.7840856481,2009-06-29,18:49:05
40.006941,116.318952,0,-178,39993.7841435185,2009-06-29,18:49:10
40.007008,116.318889,0,-181,39993.7842013889,2009-06-29,18:49:15
40.007085,116.318851,0,-185,39993.7842592593,2009-06-29,18:49:20
40.007155,116.318911,0,-185,39993.7843171296,2009-06-29,18:49:25
40.007214,116.318948,0,-184,39993.784375,2009-06-29,18:49:30
40.007285,116.318984,0,-185,39993.7844328704,2009-06-29,18:49:35
40.007345,116.319027,0,-180,39993.7844907407,2009-06-29,18:49:40
40.007313,116.318962,0,-177,39993.7845486111,2009-06-29,18:49:45
40.007243,116.318896,0,-174,39993.7846064815,2009-06-29,18:49:50
40.007162,116.31887,0,-174,39993.7846643519,2009-06-29,18:49:55
40.007112,116.318837,0,-174,39993.7847222222,2009-06-29,18:50:00
40.007096,116.318835,0,-175,39993.7847800926,2009-06-29,18:50:05
40.007054,116.318847,0,-178,39993.784837963,2009-06-29,18:50:10
40.006995,116.319242,0,-146,39993.7848958333,2009-06-29,18:50:15
40.006973,116.31929,0,-143,39993.7849537037,2009-06-29,18:50:20
40.006927,116.319288,0,-143,39993.7850115741,2009-06-29,18:50:25
40.006915,116.319293,0,-142,39993.7850694444,2009-06-29,18:50:30
40.006881,116.319274,0,-142,39993.7851273148,2009-06-29,18:50:35
40.006853,116.319319,0,-135,39993.7851851852,2009-06-29,18:50:40
40.006835,116.319396,0,-121,39993.7852430556,2009-06-29,18:50:45
40.006825,116.319419,0,-110,39993.7853009259,2009-06-29,18:50:50
40.006764,116.319393,0,-96,39993.7853587963,2009-06-29,18:50:55
40.006738,116.319389,0,-82,39993.7854166667,2009-06-29,18:51:00
40.006761,116.319388,0,-70,39993.785474537,2009-06-29,18:51:05
40.00676,116.319389,0,-59,39993.7855324074,2009-06-29,18:51:10
40.006762,116.319391,0,-51,39993.7855902778,2009-06-29,18:51:15
40.006762,116.319391,0,-51,39993.785625,2009-06-29,18:51:18
40.006767,116.319394,0,-49,39993.7856481481,2009-06-29,18:51:20
40.006803,116.319407,0,-46,39993.7857060185,2009-06-29,18:51:25
40.006841,116.319415,0,-40,39993.7857638889,2009-06-29,18:51:30
40.006871,116.31942,0,-32,39993.7858217593,2009-06-29,18:51:35
40.006896,116.319402,0,-28,39993.7858796296,2009-06-29,18:51:40
40.006918,116.31938,0,-27,39993.7859375,2009-06-29,18:51:45
40.006971,116.319348,0,-32,39993.7859953704,2009-06-29,18:51:50
40.007,116.319341,0,-36,39993.7860532407,2009-06-29,18:51:55
40.007012,116.31936,0,-39,39993.7861111111,2009-06-29,18:52:00
40.007012,116.31936,0,-39,39993.7861458333,2009-06-29,18:52:03
40.007007,116.319364,0,-42,39993.7861689815,2009-06-29,18:52:05
40.006949,116.319341,0,-43,39993.7862268519,2009-06-29,18:52:10
40.006883,116.319314,0,-42,39993.7862847222,2009-06-29,18:52:15
40.006842,116.319306,0,-40,39993.7863425926,2009-06-29,18:52:20
40.006789,116.319285,0,-37,39993.786400463,2009-06-29,18:52:25
40.006747,116.319255,0,-35,39993.7864583333,2009-06-29,18:52:30
40.006758,116.319217,0,-33,39993.7865162037,2009-06-29,18:52:35
40.006828,116.319202,0,-33,39993.7865740741,2009-06-29,18:52:40
40.006895,116.319205,0,-33,39993.7866319444,2009-06-29,18:52:45
40.006936,116.319233,0,-34,39993.7866898148,2009-06-29,18:52:50
40.006956,116.319241,0,-37,39993.7867476852,2009-06-29,18:52:55
40.006985,116.319268,0,-40,39993.7868055556,2009-06-29,18:53:00
40.007075,116.319278,0,-43,39993.7868634259,2009-06-29,18:53:05
40.007174,116.319223,0,-44,39993.7869212963,2009-06-29,18:53:10
40.007082,116.319245,0,-33,39993.7869791667,2009-06-29,18:53:15
40.006981,116.319249,0,-23,39993.787037037,2009-06-29,18:53:20
40.006974,116.319199,0,-20,39993.7870949074,2009-06-29,18:53:25
40.007045,116.319148,0,-21,39993.7871527778,2009-06-29,18:53:30
40.007171,116.319102,0,-23,39993.7872106481,2009-06-29,18:53:35
40.00725,116.319059,0,-26,39993.7872685185,2009-06-29,18:53:40
40.007283,116.319005,0,-30,39993.7873263889,2009-06-29,18:53:45
40.007299,116.318994,0,-36,39993.7873842593,2009-06-29,18:53:50
40.007191,116.319056,0,-39,39993.7874421296,2009-06-29,18:53:55
40.007087,116.319127,0,-43,39993.7875,2009-06-29,18:54:00
40.006935,116.319207,0,-46,39993.7875578704,2009-06-29,18:54:05
40.006801,116.319244,0,-51,39993.7876157407,2009-06-29,18:54:10
40.006784,116.319278,0,-56,39993.7876736111,2009-06-29,18:54:15
40.006757,116.319346,0,-56,39993.7877314815,2009-06-29,18:54:20
40.00685,116.319362,0,-59,39993.7877893519,2009-06-29,18:54:25
40.00691,116.319332,0,-68,39993.7878472222,2009-06-29,18:54:30
40.007026,116.319306,0,-74,39993.7879050926,2009-06-29,18:54:35
40.007134,116.319287,0,-79,39993.787962963,2009-06-29,18:54:40
40.007194,116.319272,0,-82,39993.7880208333,2009-06-29,18:54:45
40.007359,116.319249,0,-85,39993.7880787037,2009-06-29,18:54:50
40.007401,116.319273,0,-87,39993.7881365741,2009-06-29,18:54:55
40.007434,116.319264,0,-84,39993.7881944444,2009-06-29,18:55:00
40.00751,116.31927,0,-83,39993.7882523148,2009-06-29,18:55:05
40.007136,116.318811,0,-78,39993.7907407407,2009-06-29,18:58:40
40.00789,116.319176,0,-53,39993.7907986111,2009-06-29,18:58:45
40.007928,116.319199,0,-62,39993.7908564815,2009-06-29,18:58:50
40.008009,116.319384,0,-18,39993.7909143518,2009-06-29,18:58:55
40.008093,116.319478,0,-6,39993.7909722222,2009-06-29,18:59:00
40.008287,116.319514,0,-21,39993.7910300926,2009-06-29,18:59:05
40.008487,116.319532,0,-44,39993.791087963,2009-06-29,18:59:10
40.008656,116.319567,0,-53,39993.7911458333,2009-06-29,18:59:15
40.008734,116.319607,0,-57,39993.7912037037,2009-06-29,18:59:20
40.00858,116.319671,0,-60,39993.7912615741,2009-06-29,18:59:25
40.008413,116.319734,0,-63,39993.7913194444,2009-06-29,18:59:30
40.008337,116.319711,0,-66,39993.7913773148,2009-06-29,18:59:35
40.008335,116.319671,0,-69,39993.7914351852,2009-06-29,18:59:40
40.008234,116.319575,0,-71,39993.7914930556,2009-06-29,18:59:45
40.008274,116.319484,0,-71,39993.7915509259,2009-06-29,18:59:50
40.00838,116.319368,0,-72,39993.7916087963,2009-06-29,18:59:55
40.008554,116.319267,0,-73,39993.7916666667,2009-06-29,19:00:00
40.008485,116.319266,0,-71,39993.791724537,2009-06-29,19:00:05
40.008411,116.319312,0,-69,39993.7917824074,2009-06-29,19:00:10
40.008159,116.319371,0,-69,39993.7918402778,2009-06-29,19:00:15
40.007829,116.319385,0,-69,39993.7918981481,2009-06-29,19:00:20
40.007529,116.319422,0,-69,39993.7919560185,2009-06-29,19:00:25
39.996794,116.321693,0,-222,39993.7965856481,2009-06-29,19:07:05
40.008273,116.319718,0,236,39993.7984375,2009-06-29,19:09:45
40.008465,116.319714,0,249,39993.7984953704,2009-06-29,19:09:50
40.008553,116.319658,0,253,39993.7985532407,2009-06-29,19:09:55
40.008585,116.319559,0,255,39993.7986111111,2009-06-29,19:10:00
40.008476,116.319402,0,259,39993.7986689815,2009-06-29,19:10:05
40.008287,116.319281,0,267,39993.7987268518,2009-06-29,19:10:10
40.007983,116.319096,0,278,39993.7987847222,2009-06-29,19:10:15
40.007612,116.318914,0,282,39993.7988425926,2009-06-29,19:10:20
40.007336,116.318811,0,279,39993.798900463,2009-06-29,19:10:25
40.007227,116.318769,0,278,39993.7989583333,2009-06-29,19:10:30
40.007183,116.318779,0,272,39993.7991319444,2009-06-29,19:10:45
40.007173,116.318789,0,271,39993.7991898148,2009-06-29,19:10:50
40.007161,116.318795,0,270,39993.7992476852,2009-06-29,19:10:55
40.007153,116.318807,0,270,39993.7993055556,2009-06-29,19:11:00
40.007089,116.318861,0,269,39993.7994791667,2009-06-29,19:11:15
40.007095,116.318872,0,269,39993.799537037,2009-06-29,19:11:20
40.007098,116.319009,0,268,39993.7995949074,2009-06-29,19:11:25
40.007968,116.318977,0,275,39993.7996527778,2009-06-29,19:11:30
40.008148,116.319068,0,277,39993.7997106481,2009-06-29,19:11:35
40.008242,116.319128,0,274,39993.7997685185,2009-06-29,19:11:40
40.008305,116.319202,0,272,39993.7998263889,2009-06-29,19:11:45
40.008304,116.319224,0,269,39993.7998842593,2009-06-29,19:11:50
40.008333,116.319259,0,268,39993.7999421296,2009-06-29,19:11:55
40.008336,116.319276,0,263,39993.8,2009-06-29,19:12:00
40.008336,116.319276,0,263,39993.8000347222,2009-06-29,19:12:03
40.008344,116.31928,0,264,39993.8000578704,2009-06-29,19:12:05
40.008321,116.319297,0,258,39993.8001157407,2009-06-29,19:12:10
40.008286,116.319324,0,252,39993.8001736111,2009-06-29,19:12:15
40.008257,116.319351,0,247,39993.8002314815,2009-06-29,19:12:20
40.008255,116.319365,0,244,39993.8002893519,2009-06-29,19:12:25
40.008259,116.319353,0,244,39993.8003472222,2009-06-29,19:12:30
40.008288,116.319391,0,244,39993.8004050926,2009-06-29,19:12:35
40.008317,116.31941,0,247,39993.800462963,2009-06-29,19:12:40
40.008337,116.319421,0,247,39993.8005208333,2009-06-29,19:12:45
40.008374,116.319464,0,243,39993.8005787037,2009-06-29,19:12:50
40.008362,116.319454,0,239,39993.8006365741,2009-06-29,19:12:55
40.008336,116.319444,0,237,39993.8006944444,2009-06-29,19:13:00
40.008321,116.319485,0,237,39993.8007523148,2009-06-29,19:13:05
40.008311,116.319468,0,235,39993.8008101852,2009-06-29,19:13:10
40.008315,116.319456,0,231,39993.8008680556,2009-06-29,19:13:15
40.008348,116.319462,0,225,39993.8009259259,2009-06-29,19:13:20
40.008371,116.319465,0,218,39993.8009837963,2009-06-29,19:13:25
40.008407,116.319482,0,212,39993.8010416667,2009-06-29,19:13:30
40.008483,116.319493,0,207,39993.801099537,2009-06-29,19:13:35
40.008609,116.319495,0,202,39993.8011574074,2009-06-29,19:13:40
40.008779,116.319541,0,196,39993.8012152778,2009-06-29,19:13:45
40.008906,116.319561,0,189,39993.8012731481,2009-06-29,19:13:50
40.009012,116.319534,0,186,39993.8013310185,2009-06-29,19:13:55
40.009034,116.319512,0,189,39993.8013888889,2009-06-29,19:14:00
40.00903,116.319536,0,192,39993.8014467593,2009-06-29,19:14:05
40.00902,116.319563,0,195,39993.8015046296,2009-06-29,19:14:10
40.008998,116.319592,0,195,39993.8015625,2009-06-29,19:14:15
40.008969,116.319583,0,195,39993.8016203704,2009-06-29,19:14:20
40.008924,116.319556,0,194,39993.8016782407,2009-06-29,19:14:25
40.008836,116.319518,0,187,39993.8017361111,2009-06-29,19:14:30
40.008747,116.319507,0,182,39993.8017939815,2009-06-29,19:14:35
40.008693,116.31948,0,182,39993.8018518519,2009-06-29,19:14:40
40.008618,116.319484,0,180,39993.8019097222,2009-06-29,19:14:45
40.008578,116.319496,0,177,39993.8019675926,2009-06-29,19:14:50
40.008572,116.319505,0,170,39993.802025463,2009-06-29,19:14:55
40.00859,116.319541,0,166,39993.8020833333,2009-06-29,19:15:00
40.008644,116.319602,0,161,39993.8021412037,2009-06-29,19:15:05
40.008698,116.319671,0,155,39993.8021990741,2009-06-29,19:15:10
40.00865,116.319631,0,152,39993.8022569444,2009-06-29,19:15:15
40.008574,116.319549,0,150,39993.8023148148,2009-06-29,19:15:20
40.008487,116.31944,0,147,39993.8023726852,2009-06-29,19:15:25
40.008437,116.31941,0,146,39993.8024305556,2009-06-29,19:15:30
40.008411,116.319397,0,146,39993.8024884259,2009-06-29,19:15:35
40.008357,116.319366,0,145,39993.8025462963,2009-06-29,19:15:40
40.008358,116.319345,0,144,39993.8026041667,2009-06-29,19:15:45
40.008352,116.319317,0,144,39993.802662037,2009-06-29,19:15:50
40.008289,116.319271,0,145,39993.8027199074,2009-06-29,19:15:55
40.008218,116.319258,0,146,39993.8027777778,2009-06-29,19:16:00
40.008203,116.319274,0,145,39993.8028356481,2009-06-29,19:16:05
40.008185,116.319293,0,144,39993.8028935185,2009-06-29,19:16:10
40.008185,116.319293,0,144,39993.8029282407,2009-06-29,19:16:13
40.008179,116.319287,0,144,39993.8029513889,2009-06-29,19:16:15
40.008156,116.319279,0,143,39993.8030092593,2009-06-29,19:16:20
40.008143,116.319309,0,142,39993.8030671296,2009-06-29,19:16:25
40.008101,116.319351,0,141,39993.803125,2009-06-29,19:16:30
40.008052,116.319396,0,140,39993.8031828704,2009-06-29,19:16:35
40.007982,116.319413,0,137,39993.8032407407,2009-06-29,19:16:40
40.008002,116.3194,0,134,39993.8032986111,2009-06-29,19:16:45
40.008063,116.319417,0,134,39993.8033564815,2009-06-29,19:16:50
40.008159,116.31946,0,133,39993.8034143519,2009-06-29,19:16:55
40.008192,116.319492,0,131,39993.8034722222,2009-06-29,19:17:00
40.008192,116.319492,0,131,39993.8035069444,2009-06-29,19:17:03
40.008184,116.319499,0,129,39993.8035300926,2009-06-29,19:17:05
40.008216,116.319532,0,127,39993.803587963,2009-06-29,19:17:10
40.008195,116.319496,0,124,39993.8036458333,2009-06-29,19:17:15
40.008185,116.319495,0,122,39993.8037037037,2009-06-29,19:17:20
40.008015,116.319498,0,126,39993.8039351852,2009-06-29,19:17:40
40.008061,116.319526,0,126,39993.8039930556,2009-06-29,19:17:45
40.008097,116.319528,0,125,39993.8040509259,2009-06-29,19:17:50
40.008122,116.319506,0,125,39993.8041087963,2009-06-29,19:17:55
40.008184,116.31949,0,125,39993.8041666667,2009-06-29,19:18:00
40.008244,116.319445,0,125,39993.804224537,2009-06-29,19:18:05
40.008307,116.319408,0,125,39993.8042824074,2009-06-29,19:18:10
40.008385,116.319366,0,127,39993.8043402778,2009-06-29,19:18:15
40.008361,116.319281,0,132,39993.8043981481,2009-06-29,19:18:20
40.008323,116.31919,0,138,39993.8044560185,2009-06-29,19:18:25
40.008287,116.319104,0,143,39993.8045138889,2009-06-29,19:18:30
40.008303,116.319033,0,153,39993.8045717593,2009-06-29,19:18:35
40.008337,116.318937,0,160,39993.8046296296,2009-06-29,19:18:40
40.008407,116.318923,0,165,39993.8046875,2009-06-29,19:18:45
40.008543,116.318913,0,167,39993.8047453704,2009-06-29,19:18:50
40.008684,116.318957,0,168,39993.8048032407,2009-06-29,19:18:55
40.008763,116.318975,0,168,39993.8048611111,2009-06-29,19:19:00
40.008829,116.319059,0,167,39993.8050347222,2009-06-29,19:19:15
40.008813,116.319129,0,166,39993.8050925926,2009-06-29,19:19:20
40.008873,116.319193,0,166,39993.805150463,2009-06-29,19:19:25
40.008856,116.319291,0,164,39993.8052083333,2009-06-29,19:19:30
40.008772,116.319395,0,162,39993.8052662037,2009-06-29,19:19:35
40.008659,116.319435,0,160,39993.8053240741,2009-06-29,19:19:40
40.008539,116.319403,0,160,39993.8053819444,2009-06-29,19:19:45
40.008467,116.319338,0,160,39993.8054398148,2009-06-29,19:19:50
40.00856,116.319243,0,157,39993.8055555556,2009-06-29,19:20:00
40.008614,116.319187,0,156,39993.8056134259,2009-06-29,19:20:05
40.008648,116.319159,0,155,39993.8056712963,2009-06-29,19:20:10
40.008653,116.319203,0,154,39993.8057291667,2009-06-29,19:20:15
40.008632,116.319171,0,155,39993.805787037,2009-06-29,19:20:20
40.0086,116.319139,0,156,39993.8058449074,2009-06-29,19:20:25
40.008564,116.319195,0,158,39993.8059027778,2009-06-29,19:20:30
40.008662,116.319175,0,162,39993.8059606481,2009-06-29,19:20:35
40.007612,116.319651,0,181,39993.8237268519,2009-06-29,19:46:10
40.00781,116.319744,0,175,39993.8237847222,2009-06-29,19:46:15
40.007912,116.319549,0,194,39993.8291087963,2009-06-29,19:53:55
40.007907,116.319578,0,170,39993.8291666667,2009-06-29,19:54:00
40.007973,116.319511,0,170,39993.829224537,2009-06-29,19:54:05
40.008086,116.319408,0,166,39993.8292824074,2009-06-29,19:54:10
40.008093,116.319348,0,164,39993.8293402778,2009-06-29,19:54:15
40.008014,116.319304,0,164,39993.8293981481,2009-06-29,19:54:20
40.007945,116.319315,0,163,39993.8294560185,2009-06-29,19:54:25
40.007871,116.319303,0,163,39993.8295138889,2009-06-29,19:54:30
40.007819,116.319307,0,163,39993.8295717593,2009-06-29,19:54:35
40.007766,116.319321,0,166,39993.8296296296,2009-06-29,19:54:40
40.007716,116.319404,0,167,39993.8296875,2009-06-29,19:54:45
40.007681,116.319436,0,168,39993.8297453704,2009-06-29,19:54:50
40.007681,116.319436,0,168,39993.8297800926,2009-06-29,19:54:53
40.007677,116.319428,0,169,39993.8298032407,2009-06-29,19:54:55
40.007688,116.319458,0,169,39993.8298611111,2009-06-29,19:55:00
40.007707,116.319502,0,168,39993.8299189815,2009-06-29,19:55:05
40.007683,116.319542,0,166,39993.8299768518,2009-06-29,19:55:10
40.00764,116.319583,0,166,39993.8300347222,2009-06-29,19:55:15
40.007553,116.319646,0,168,39993.8300925926,2009-06-29,19:55:20
40.007423,116.319717,0,173,39993.830150463,2009-06-29,19:55:25
40.007267,116.319797,0,181,39993.8302083333,2009-06-29,19:55:30
40.007096,116.319855,0,189,39993.8302662037,2009-06-29,19:55:35
40.00699,116.319824,0,191,39993.8303819444,2009-06-29,19:55:45
40.007119,116.319726,0,199,39993.8304976852,2009-06-29,19:55:55
40.00727,116.319659,0,206,39993.8305555556,2009-06-29,19:56:00
40.007258,116.319612,0,199,39993.8306134259,2009-06-29,19:56:05
40.00721,116.319602,0,192,39993.8306712963,2009-06-29,19:56:10
40.007722,116.319608,0,147,39993.830787037,2009-06-29,19:56:20
40.007901,116.319569,0,156,39993.8308449074,2009-06-29,19:56:25
40.007859,116.319609,0,158,39993.8309027778,2009-06-29,19:56:30
40.00778,116.31965,0,161,39993.8309606481,2009-06-29,19:56:35
40.007669,116.319627,0,164,39993.8310185185,2009-06-29,19:56:40
40.007599,116.319628,0,168,39993.8310763889,2009-06-29,19:56:45
40.008313,116.319317,0,187,39993.8353009259,2009-06-29,20:02:50
40.008236,116.319401,0,165,39993.8353587963,2009-06-29,20:02:55
40.008151,116.319413,0,164,39993.8354166667,2009-06-29,20:03:00
40.008097,116.319422,0,164,39993.835474537,2009-06-29,20:03:05
40.008033,116.319428,0,166,39993.8355324074,2009-06-29,20:03:10
40.007964,116.319447,0,167,39993.8355902778,2009-06-29,20:03:15
40.007913,116.319446,0,167,39993.8356481481,2009-06-29,20:03:20
40.007854,116.319481,0,166,39993.8357060185,2009-06-29,20:03:25
40.007773,116.31951,0,165,39993.8357638889,2009-06-29,20:03:30
40.009609,116.319323,0,167,39993.8371527778,2009-06-29,20:05:30
40.009208,116.319389,0,172,39993.8372106481,2009-06-29,20:05:35
