# Supplementary material for: Research on differential privacy protection method based on user tendency
Source: PLoS One. 2023 Oct 26;18(10):e0288823. doi: 10.1371/journal.pone.0288823 (PMC10602288; doi:10.1371/journal.pone.0288823)
Supplement: S1 Data — (ZIP) [file pone.0288823.s001.zip › Data 5-1/000/Trajectory/20090630045606.plt]

Geolife trajectory
WGS 84
Altitude is in Feet
Reserved 3
0,2,255,My Track,0,0,2,8421376
0
40.00756,116.319657,0,173,39994.205625,2009-06-30,04:56:06
40.007581,116.31971,0,172,39994.2056828704,2009-06-30,04:56:11
40.007573,116.319741,0,172,39994.2057407407,2009-06-30,04:56:16
40.007474,116.319788,0,176,39994.2057986111,2009-06-30,04:56:21
40.007335,116.319862,0,180,39994.2058564815,2009-06-30,04:56:26
40.007288,116.319903,0,179,39994.2059143518,2009-06-30,04:56:31
40.007323,116.320056,0,173,39994.2059722222,2009-06-30,04:56:36
40.007353,116.320244,0,166,39994.2060300926,2009-06-30,04:56:41
40.007367,116.320495,0,156,39994.206087963,2009-06-30,04:56:46
40.00735,116.320766,0,146,39994.2061458333,2009-06-30,04:56:51
40.007368,116.32102,0,137,39994.2062037037,2009-06-30,04:56:56
40.007291,116.321168,0,131,39994.2062615741,2009-06-30,04:57:01
40.007128,116.321189,0,127,39994.2063194444,2009-06-30,04:57:06
40.006938,116.321207,0,124,39994.2063773148,2009-06-30,04:57:11
40.006773,116.321223,0,121,39994.2064351852,2009-06-30,04:57:16
40.006661,116.321197,0,119,39994.2064930556,2009-06-30,04:57:21
40.006491,116.321226,0,114,39994.2065509259,2009-06-30,04:57:26
40.006273,116.321193,0,110,39994.2066087963,2009-06-30,04:57:31
40.006064,116.32114,0,113,39994.2066666667,2009-06-30,04:57:36
40.005894,116.321137,0,111,39994.206724537,2009-06-30,04:57:41
40.005756,116.321142,0,106,39994.2067824074,2009-06-30,04:57:46
40.00562,116.321113,0,103,39994.2068402778,2009-06-30,04:57:51
40.005475,116.321224,0,97,39994.2068981482,2009-06-30,04:57:56
40.00527,116.321276,0,92,39994.2069560185,2009-06-30,04:58:01
40.00509,116.321278,0,98,39994.2070138889,2009-06-30,04:58:06
40.004948,116.321303,0,98,39994.2070717593,2009-06-30,04:58:11
40.004777,116.321312,0,101,39994.2071296296,2009-06-30,04:58:16
40.004634,116.32141,0,95,39994.2071875,2009-06-30,04:58:21
40.004465,116.321405,0,95,39994.2072453704,2009-06-30,04:58:26
40.004301,116.321392,0,94,39994.2073032407,2009-06-30,04:58:31
40.004162,116.32139,0,95,39994.2073611111,2009-06-30,04:58:36
40.003994,116.321383,0,96,39994.2074189815,2009-06-30,04:58:41
40.003864,116.321397,0,100,39994.2074768519,2009-06-30,04:58:46
40.003756,116.321429,0,99,39994.2075347222,2009-06-30,04:58:51
40.003612,116.321442,0,101,39994.2075925926,2009-06-30,04:58:56
40.003415,116.32143,0,104,39994.207650463,2009-06-30,04:59:01
40.003265,116.321477,0,105,39994.2077083333,2009-06-30,04:59:06
40.003097,116.321529,0,106,39994.2077662037,2009-06-30,04:59:11
40.002901,116.321531,0,107,39994.2078240741,2009-06-30,04:59:16
40.002785,116.321569,0,106,39994.2078819444,2009-06-30,04:59:21
40.002617,116.321557,0,110,39994.2079398148,2009-06-30,04:59:26
40.002474,116.321547,0,116,39994.2079976852,2009-06-30,04:59:31
40.002299,116.321566,0,120,39994.2080555556,2009-06-30,04:59:36
40.002099,116.321565,0,125,39994.2081134259,2009-06-30,04:59:41
40.001954,116.321583,0,132,39994.2081712963,2009-06-30,04:59:46
40.001839,116.321624,0,135,39994.2082291667,2009-06-30,04:59:51
40.001598,116.321653,0,139,39994.208287037,2009-06-30,04:59:56
40.001435,116.321669,0,147,39994.2083449074,2009-06-30,05:00:01
40.001192,116.321632,0,135,39994.2084027778,2009-06-30,05:00:06
40.00087,116.321668,0,127,39994.2084606481,2009-06-30,05:00:11
40.000687,116.321711,0,131,39994.2085185185,2009-06-30,05:00:16
40.0005,116.321758,0,134,39994.2085763889,2009-06-30,05:00:21
40.000297,116.321817,0,134,39994.2086342593,2009-06-30,05:00:26
40.000081,116.321853,0,134,39994.2086921296,2009-06-30,05:00:31
39.999883,116.321881,0,139,39994.20875,2009-06-30,05:00:36
39.99972,116.321948,0,148,39994.2088078704,2009-06-30,05:00:41
39.999662,116.322136,0,153,39994.2088657407,2009-06-30,05:00:46
39.999665,116.322351,0,152,39994.2089236111,2009-06-30,05:00:51
39.999722,116.322566,0,148,39994.2089814815,2009-06-30,05:00:56
39.999772,116.322797,0,140,39994.2090393519,2009-06-30,05:01:01
39.999794,116.32304,0,135,39994.2090972222,2009-06-30,05:01:06
39.999797,116.323319,0,130,39994.2091550926,2009-06-30,05:01:11
39.999791,116.323531,0,132,39994.209212963,2009-06-30,05:01:16
39.999736,116.323594,0,142,39994.2092708333,2009-06-30,05:01:21
39.999636,116.323661,0,153,39994.2093287037,2009-06-30,05:01:26
39.999645,116.323866,0,184,39994.2093865741,2009-06-30,05:01:31
39.999677,116.324126,0,218,39994.2094444444,2009-06-30,05:01:36
39.999656,116.324295,0,249,39994.2095023148,2009-06-30,05:01:41
39.999553,116.324526,0,290,39994.2095601852,2009-06-30,05:01:46
39.999502,116.324748,0,325,39994.2096180556,2009-06-30,05:01:51
39.999427,116.325035,0,372,39994.2096759259,2009-06-30,05:01:56
39.999371,116.325283,0,414,39994.2097337963,2009-06-30,05:02:01
39.999354,116.325531,0,464,39994.2097916667,2009-06-30,05:02:06
39.999357,116.325834,0,457,39994.209849537,2009-06-30,05:02:11
39.999378,116.326132,0,467,39994.2099074074,2009-06-30,05:02:16
39.999445,116.326421,0,461,39994.2099652778,2009-06-30,05:02:21
39.999601,116.326601,0,460,39994.2100231481,2009-06-30,05:02:26
39.999751,116.326727,0,460,39994.2100810185,2009-06-30,05:02:31
39.999774,116.326761,0,466,39994.2101388889,2009-06-30,05:02:36
39.999766,116.326795,0,467,39994.2101967593,2009-06-30,05:02:41
39.999763,116.326824,0,464,39994.2102546296,2009-06-30,05:02:46
39.999762,116.326856,0,444,39994.2103125,2009-06-30,05:02:51
39.999713,116.326952,0,442,39994.2103703704,2009-06-30,05:02:56
39.999702,116.326994,0,441,39994.2104282407,2009-06-30,05:03:01
39.999667,116.327034,0,440,39994.2104861111,2009-06-30,05:03:06
39.999719,116.326857,0,440,39994.2105439815,2009-06-30,05:03:11
39.999686,116.326921,0,441,39994.2106018519,2009-06-30,05:03:16
39.999709,116.32702,0,439,39994.2106597222,2009-06-30,05:03:21
39.999717,116.327075,0,441,39994.2107175926,2009-06-30,05:03:26
39.999707,116.327109,0,442,39994.210775463,2009-06-30,05:03:31
39.999736,116.327207,0,440,39994.2108333333,2009-06-30,05:03:36
39.999631,116.327371,0,439,39994.2108912037,2009-06-30,05:03:41
39.999622,116.327391,0,438,39994.2109490741,2009-06-30,05:03:46
39.999665,116.327555,0,434,39994.2110069444,2009-06-30,05:03:51
39.999693,116.327732,0,430,39994.2110648148,2009-06-30,05:03:56
39.99975,116.327925,0,426,39994.2111226852,2009-06-30,05:04:01
39.999838,116.32804,0,422,39994.2111805556,2009-06-30,05:04:06
39.999927,116.328024,0,417,39994.2112384259,2009-06-30,05:04:11
39.999969,116.328057,0,413,39994.2112962963,2009-06-30,05:04:16
40.000056,116.328039,0,410,39994.2113541667,2009-06-30,05:04:21
40.00015,116.327932,0,406,39994.211412037,2009-06-30,05:04:26
40.000242,116.327887,0,402,39994.2114699074,2009-06-30,05:04:31
40.0005,116.327912,0,392,39994.2115856481,2009-06-30,05:04:41
40.000612,116.327944,0,389,39994.2116435185,2009-06-30,05:04:46
40.000665,116.327974,0,386,39994.2117013889,2009-06-30,05:04:51
40.000606,116.323481,0,-618,39994.2155787037,2009-06-30,05:10:26
40.000712,116.325128,0,-335,39994.2156365741,2009-06-30,05:10:31
40.000802,116.327768,0,233,39994.2156944444,2009-06-30,05:10:36
40.000842,116.328071,0,273,39994.2157523148,2009-06-30,05:10:41
40.000898,116.328065,0,276,39994.2158101852,2009-06-30,05:10:46
40.000907,116.32809,0,276,39994.2158680556,2009-06-30,05:10:51
40.000919,116.328013,0,275,39994.2159259259,2009-06-30,05:10:56
40.000916,116.32797,0,274,39994.2159837963,2009-06-30,05:11:01
40.000904,116.327836,0,273,39994.2160416667,2009-06-30,05:11:06
40.000882,116.327686,0,272,39994.216099537,2009-06-30,05:11:11
40.000856,116.327636,0,271,39994.2161574074,2009-06-30,05:11:16
40.000844,116.327642,0,270,39994.2162152778,2009-06-30,05:11:21
40.00081,116.327626,0,269,39994.2162731481,2009-06-30,05:11:26
40.000781,116.327597,0,269,39994.2163310185,2009-06-30,05:11:31
40.000073,116.326842,0,492,39994.3987037037,2009-06-30,09:34:08
40.000205,116.326742,0,491,39994.3987615741,2009-06-30,09:34:13
40.000184,116.326664,0,491,39994.3988194444,2009-06-30,09:34:18
40.000187,116.326615,0,492,39994.3988773148,2009-06-30,09:34:23
40.000215,116.326643,0,492,39994.3989351852,2009-06-30,09:34:28
40.000245,116.326687,0,491,39994.3989930556,2009-06-30,09:34:33
40.000254,116.326667,0,492,39994.3990509259,2009-06-30,09:34:38
40.000274,116.326657,0,491,39994.3991087963,2009-06-30,09:34:43
40.0003,116.326659,0,491,39994.3991666667,2009-06-30,09:34:48
40.000312,116.326684,0,490,39994.399224537,2009-06-30,09:34:53
40.000308,116.326706,0,490,39994.3992824074,2009-06-30,09:34:58
40.000349,116.326695,0,489,39994.3993402778,2009-06-30,09:35:03
40.000376,116.3267,0,489,39994.3993981481,2009-06-30,09:35:08
40.000293,116.32669,0,488,39994.3994560185,2009-06-30,09:35:13
40.000517,116.326702,0,488,39994.3995138889,2009-06-30,09:35:18
40.000806,116.326721,0,488,39994.3995717593,2009-06-30,09:35:23
40.001252,116.326974,0,88,39994.3996296296,2009-06-30,09:35:28
40.001279,116.32685,0,95,39994.3996875,2009-06-30,09:35:33
40.001295,116.326718,0,104,39994.3997453704,2009-06-30,09:35:38
40.001298,116.326662,0,111,39994.3998032407,2009-06-30,09:35:43
40.001302,116.326655,0,114,39994.3998611111,2009-06-30,09:35:48
40.001299,116.326661,0,114,39994.3999189815,2009-06-30,09:35:53
40.001299,116.326661,0,114,39994.3999537037,2009-06-30,09:35:56
40.001297,116.326668,0,117,39994.3999768518,2009-06-30,09:35:58
40.001326,116.326561,0,125,39994.4000347222,2009-06-30,09:36:03
40.001331,116.326428,0,133,39994.4000925926,2009-06-30,09:36:08
40.001337,116.326303,0,140,39994.400150463,2009-06-30,09:36:13
40.001331,116.326175,0,145,39994.4002083333,2009-06-30,09:36:18
40.001344,116.326039,0,150,39994.4002662037,2009-06-30,09:36:23
40.001328,116.325903,0,155,39994.4003240741,2009-06-30,09:36:28
40.001335,116.325752,0,159,39994.4003819444,2009-06-30,09:36:33
40.001302,116.325605,0,163,39994.4004398148,2009-06-30,09:36:38
40.00132,116.325442,0,168,39994.4004976852,2009-06-30,09:36:43
40.001318,116.325261,0,170,39994.4005555556,2009-06-30,09:36:48
40.001339,116.325092,0,171,39994.4006134259,2009-06-30,09:36:53
40.00134,116.324962,0,171,39994.4006712963,2009-06-30,09:36:58
40.001374,116.324853,0,172,39994.4007291667,2009-06-30,09:37:03
40.001376,116.324754,0,173,39994.400787037,2009-06-30,09:37:08
40.001405,116.324693,0,173,39994.4008449074,2009-06-30,09:37:13
40.001462,116.324644,0,178,39994.4009027778,2009-06-30,09:37:18
40.001538,116.324615,0,184,39994.4009606481,2009-06-30,09:37:23
40.001646,116.324584,0,194,39994.4010185185,2009-06-30,09:37:28
40.001753,116.324602,0,201,39994.4010763889,2009-06-30,09:37:33
40.001906,116.32459,0,207,39994.4011342593,2009-06-30,09:37:38
40.002007,116.324619,0,217,39994.4011921296,2009-06-30,09:37:43
40.002099,116.324606,0,222,39994.40125,2009-06-30,09:37:48
40.002243,116.324627,0,232,39994.4013078704,2009-06-30,09:37:53
40.002493,116.324615,0,238,39994.4013657407,2009-06-30,09:37:58
40.002618,116.324601,0,245,39994.4014236111,2009-06-30,09:38:03
40.002721,116.324571,0,251,39994.4014814815,2009-06-30,09:38:08
40.002842,116.324535,0,256,39994.4015393518,2009-06-30,09:38:13
40.003029,116.32446,0,261,39994.4015972222,2009-06-30,09:38:18
40.003211,116.324455,0,265,39994.4016550926,2009-06-30,09:38:23
40.003292,116.324415,0,266,39994.401712963,2009-06-30,09:38:28
40.003365,116.324389,0,266,39994.4017708333,2009-06-30,09:38:33
40.00343,116.324354,0,263,39994.4018287037,2009-06-30,09:38:38
40.003569,116.324409,0,265,39994.4018865741,2009-06-30,09:38:43
40.003695,116.324411,0,265,39994.4019444444,2009-06-30,09:38:48
40.003919,116.324434,0,264,39994.4020023148,2009-06-30,09:38:53
40.004104,116.324328,0,263,39994.4020601852,2009-06-30,09:38:58
40.00446,116.324329,0,260,39994.4021180556,2009-06-30,09:39:03
40.004603,116.324299,0,253,39994.4021759259,2009-06-30,09:39:08
40.004818,116.324281,0,247,39994.4022337963,2009-06-30,09:39:13
40.004991,116.32424,0,241,39994.4022916667,2009-06-30,09:39:18
40.005063,116.324245,0,238,39994.402349537,2009-06-30,09:39:23
40.005129,116.324253,0,235,39994.4024074074,2009-06-30,09:39:28
40.005323,116.324255,0,227,39994.4024652778,2009-06-30,09:39:33
40.005464,116.324258,0,212,39994.4025231482,2009-06-30,09:39:38
40.005525,116.324275,0,200,39994.4025810185,2009-06-30,09:39:43
40.005754,116.324204,0,191,39994.4026388889,2009-06-30,09:39:48
40.006022,116.324186,0,183,39994.4026967593,2009-06-30,09:39:53
40.006123,116.324179,0,169,39994.4027546296,2009-06-30,09:39:58
40.006209,116.32423,0,163,39994.4028125,2009-06-30,09:40:03
40.006374,116.324222,0,157,39994.4028703704,2009-06-30,09:40:08
40.006512,116.324219,0,153,39994.4029282407,2009-06-30,09:40:13
40.00665,116.324201,0,152,39994.4029861111,2009-06-30,09:40:18
40.006833,116.324195,0,155,39994.4030439815,2009-06-30,09:40:23
40.006955,116.3242,0,147,39994.4031018519,2009-06-30,09:40:28
40.00711,116.324188,0,150,39994.4031597222,2009-06-30,09:40:33
40.007235,116.324184,0,142,39994.4032175926,2009-06-30,09:40:38
40.007351,116.324148,0,146,39994.403275463,2009-06-30,09:40:43
40.007459,116.324179,0,132,39994.4033333333,2009-06-30,09:40:48
40.007629,116.32417,0,145,39994.4033912037,2009-06-30,09:40:53
40.007753,116.324178,0,146,39994.4034490741,2009-06-30,09:40:58
40.007943,116.324147,0,156,39994.4035069444,2009-06-30,09:41:03
40.008087,116.324119,0,154,39994.4035648148,2009-06-30,09:41:08
40.008269,116.324089,0,163,39994.4036226852,2009-06-30,09:41:13
40.008404,116.324075,0,163,39994.4036805556,2009-06-30,09:41:18
40.008548,116.324075,0,162,39994.4037384259,2009-06-30,09:41:23
40.008707,116.324072,0,162,39994.4037962963,2009-06-30,09:41:28
40.008841,116.324066,0,134,39994.4038541667,2009-06-30,09:41:33
40.008964,116.324058,0,133,39994.403912037,2009-06-30,09:41:38
40.009117,116.32406,0,138,39994.4039699074,2009-06-30,09:41:43
40.009294,116.324018,0,159,39994.4040277778,2009-06-30,09:41:48
40.009419,116.323963,0,167,39994.4040856481,2009-06-30,09:41:53
40.009499,116.323845,0,164,39994.4041435185,2009-06-30,09:41:58
40.009547,116.323641,0,165,39994.4042013889,2009-06-30,09:42:03
40.009576,116.323418,0,147,39994.4042592593,2009-06-30,09:42:08
40.009599,116.323196,0,159,39994.4043171296,2009-06-30,09:42:13
40.009589,116.322993,0,166,39994.404375,2009-06-30,09:42:18
40.009585,116.322807,0,165,39994.4044328704,2009-06-30,09:42:23
40.009598,116.322634,0,168,39994.4044907407,2009-06-30,09:42:28
40.009611,116.322511,0,171,39994.4045486111,2009-06-30,09:42:33
40.009694,116.32248,0,176,39994.4046064815,2009-06-30,09:42:38
40.009782,116.322462,0,184,39994.4046643519,2009-06-30,09:42:43
40.009896,116.322389,0,191,39994.4047222222,2009-06-30,09:42:48
40.009993,116.322311,0,197,39994.4047800926,2009-06-30,09:42:53
40.010036,116.322262,0,204,39994.404837963,2009-06-30,09:42:58
40.010062,116.322259,0,210,39994.4048958333,2009-06-30,09:43:03
40.01007,116.322249,0,206,39994.4049537037,2009-06-30,09:43:08
40.010069,116.322262,0,206,39994.4050115741,2009-06-30,09:43:13
40.010079,116.32229,0,206,39994.4050694444,2009-06-30,09:43:18
40.010089,116.322323,0,206,39994.4051273148,2009-06-30,09:43:23
40.010109,116.322335,0,206,39994.4051851852,2009-06-30,09:43:28
40.010145,116.322334,0,207,39994.4052430556,2009-06-30,09:43:33
40.010176,116.322333,0,208,39994.4053009259,2009-06-30,09:43:38
40.010176,116.322333,0,208,39994.4053356481,2009-06-30,09:43:41
40.010173,116.322334,0,208,39994.4053587963,2009-06-30,09:43:43
40.010192,116.32234,0,208,39994.4054166667,2009-06-30,09:43:48
40.010207,116.322335,0,209,39994.405474537,2009-06-30,09:43:53
40.010169,116.322435,0,109,39994.4210416667,2009-06-30,10:06:18
40.01022,116.322337,0,203,39994.421099537,2009-06-30,10:06:23
40.010235,116.322225,0,255,39994.4211574074,2009-06-30,10:06:28
40.010251,116.322213,0,243,39994.4212152778,2009-06-30,10:06:33
40.010234,116.322294,0,228,39994.4212731481,2009-06-30,10:06:38
40.010222,116.322304,0,223,39994.4213310185,2009-06-30,10:06:43
40.010255,116.322342,0,215,39994.4213888889,2009-06-30,10:06:48
40.010276,116.322353,0,213,39994.4214467593,2009-06-30,10:06:53
40.010276,116.322353,0,213,39994.4214814815,2009-06-30,10:06:56
40.01028,116.322353,0,213,39994.4215046296,2009-06-30,10:06:58
40.010289,116.322353,0,212,39994.4215625,2009-06-30,10:07:03
40.010296,116.322339,0,213,39994.4216203704,2009-06-30,10:07:08
40.010299,116.322321,0,214,39994.4216782407,2009-06-30,10:07:13
40.010289,116.322302,0,215,39994.4217361111,2009-06-30,10:07:18
40.010277,116.322291,0,215,39994.4217939815,2009-06-30,10:07:23
40.010254,116.322273,0,215,39994.4218518519,2009-06-30,10:07:28
40.010245,116.322256,0,214,39994.4219097222,2009-06-30,10:07:33
40.010245,116.322256,0,214,39994.4219444444,2009-06-30,10:07:36
40.010246,116.322254,0,214,39994.4219675926,2009-06-30,10:07:38
40.01024,116.322283,0,212,39994.422025463,2009-06-30,10:07:43
40.010155,116.322311,0,210,39994.4220833333,2009-06-30,10:07:48
40.010054,116.322394,0,208,39994.4221412037,2009-06-30,10:07:53
40.009971,116.322496,0,205,39994.4221990741,2009-06-30,10:07:58
40.009888,116.322514,0,202,39994.4222569444,2009-06-30,10:08:03
40.00972,116.32251,0,196,39994.4223148148,2009-06-30,10:08:08
40.009521,116.322499,0,183,39994.4223726852,2009-06-30,10:08:13
40.009428,116.322558,0,166,39994.4224305556,2009-06-30,10:08:18
40.009322,116.322578,0,146,39994.4224884259,2009-06-30,10:08:23
40.009219,116.322602,0,124,39994.4225462963,2009-06-30,10:08:28
40.009119,116.322596,0,115,39994.4226041667,2009-06-30,10:08:33
40.009009,116.322618,0,99,39994.422662037,2009-06-30,10:08:38
40.00893,116.322588,0,91,39994.4227199074,2009-06-30,10:08:43
40.008893,116.322577,0,85,39994.4227777778,2009-06-30,10:08:48
40.00889,116.322581,0,85,39994.4228356481,2009-06-30,10:08:53
40.00889,116.322581,0,85,39994.4228935185,2009-06-30,10:08:58
40.00889,116.322582,0,84,39994.4229513889,2009-06-30,10:09:03
40.00889,116.322584,0,84,39994.4230092593,2009-06-30,10:09:08
40.008888,116.322583,0,84,39994.4230671296,2009-06-30,10:09:13
40.008888,116.322587,0,84,39994.423125,2009-06-30,10:09:18
40.008896,116.322593,0,85,39994.4231828704,2009-06-30,10:09:23
40.008902,116.322592,0,85,39994.4232407407,2009-06-30,10:09:28
40.008909,116.322588,0,84,39994.4232986111,2009-06-30,10:09:33
40.008908,116.322592,0,84,39994.4233564815,2009-06-30,10:09:38
40.008911,116.322592,0,84,39994.4234143518,2009-06-30,10:09:43
40.008911,116.322593,0,84,39994.4234722222,2009-06-30,10:09:48
40.008912,116.322589,0,84,39994.4235300926,2009-06-30,10:09:53
40.008912,116.322587,0,84,39994.423587963,2009-06-30,10:09:58
40.008911,116.322587,0,84,39994.4236458333,2009-06-30,10:10:03
40.008911,116.322588,0,84,39994.4237037037,2009-06-30,10:10:08
40.008911,116.322588,0,83,39994.4237615741,2009-06-30,10:10:13
40.008911,116.322588,0,83,39994.4237962963,2009-06-30,10:10:16
40.00891,116.322595,0,83,39994.4238194444,2009-06-30,10:10:18
40.008907,116.322604,0,83,39994.4238773148,2009-06-30,10:10:23
40.008886,116.322602,0,83,39994.4239351852,2009-06-30,10:10:28
40.008803,116.322624,0,84,39994.4239930556,2009-06-30,10:10:33
40.008722,116.322621,0,83,39994.4240509259,2009-06-30,10:10:38
40.008642,116.322626,0,78,39994.4241087963,2009-06-30,10:10:43
40.008537,116.322662,0,74,39994.4241666667,2009-06-30,10:10:48
40.008402,116.322676,0,65,39994.424224537,2009-06-30,10:10:53
40.008256,116.322675,0,62,39994.4242824074,2009-06-30,10:10:58
40.008149,116.322699,0,53,39994.4243402778,2009-06-30,10:11:03
40.00804,116.322718,0,41,39994.4243981481,2009-06-30,10:11:08
40.007902,116.322664,0,40,39994.4244560185,2009-06-30,10:11:13
40.007834,116.322733,0,32,39994.4245138889,2009-06-30,10:11:18
40.007854,116.32286,0,25,39994.4245717593,2009-06-30,10:11:23
40.00785,116.323024,0,13,39994.4246296296,2009-06-30,10:11:28
40.00782,116.323183,0,7,39994.4246875,2009-06-30,10:11:33
40.00779,116.323376,0,1,39994.4247453704,2009-06-30,10:11:38
40.007778,116.323542,0,0,39994.4248032407,2009-06-30,10:11:43
40.00777,116.323716,0,2,39994.4248611111,2009-06-30,10:11:48
40.007714,116.323922,0,6,39994.4249189815,2009-06-30,10:11:53
40.007744,116.324003,0,16,39994.4249768518,2009-06-30,10:11:58
40.007658,116.324023,0,26,39994.4250347222,2009-06-30,10:12:03
40.007496,116.324057,0,26,39994.4250925926,2009-06-30,10:12:08
40.007403,116.324045,0,27,39994.425150463,2009-06-30,10:12:13
40.007277,116.324079,0,25,39994.4252083333,2009-06-30,10:12:18
40.007113,116.324073,0,23,39994.4252662037,2009-06-30,10:12:23
40.006939,116.324143,0,22,39994.4253240741,2009-06-30,10:12:28
40.006843,116.324087,0,36,39994.4253819444,2009-06-30,10:12:33
40.00676,116.324059,0,41,39994.4254398148,2009-06-30,10:12:38
40.006676,116.323993,0,48,39994.4254976852,2009-06-30,10:12:43
40.006561,116.323944,0,59,39994.4255555556,2009-06-30,10:12:48
40.006418,116.323951,0,72,39994.4256134259,2009-06-30,10:12:53
40.006303,116.323975,0,84,39994.4256712963,2009-06-30,10:12:58
40.00619,116.323945,0,90,39994.4257291667,2009-06-30,10:13:03
40.005947,116.323915,0,90,39994.425787037,2009-06-30,10:13:08
40.005785,116.324012,0,98,39994.4258449074,2009-06-30,10:13:13
40.005602,116.32404,0,112,39994.4259027778,2009-06-30,10:13:18
40.005455,116.324065,0,119,39994.4259606482,2009-06-30,10:13:23
40.005319,116.324091,0,132,39994.4260185185,2009-06-30,10:13:28
40.005125,116.324076,0,135,39994.4260763889,2009-06-30,10:13:33
40.004813,116.324094,0,133,39994.4261342593,2009-06-30,10:13:38
40.004617,116.324179,0,138,39994.4261921296,2009-06-30,10:13:43
40.004445,116.324208,0,140,39994.42625,2009-06-30,10:13:48
40.00439,116.324163,0,138,39994.4263078704,2009-06-30,10:13:53
40.004242,116.32415,0,135,39994.4263657407,2009-06-30,10:13:58
40.004081,116.324175,0,137,39994.4264236111,2009-06-30,10:14:03
40.003981,116.324178,0,143,39994.4264814815,2009-06-30,10:14:08
40.003751,116.324234,0,146,39994.4265393519,2009-06-30,10:14:13
40.003553,116.324278,0,151,39994.4265972222,2009-06-30,10:14:18
40.003512,116.324261,0,155,39994.4266550926,2009-06-30,10:14:23
40.003478,116.324231,0,158,39994.426712963,2009-06-30,10:14:28
40.003375,116.32421,0,161,39994.4267708333,2009-06-30,10:14:33
40.003216,116.324224,0,170,39994.4268287037,2009-06-30,10:14:38
40.003079,116.324212,0,173,39994.4268865741,2009-06-30,10:14:43
40.002982,116.3242,0,176,39994.4269444444,2009-06-30,10:14:48
40.002883,116.324143,0,183,39994.4270023148,2009-06-30,10:14:53
40.002599,116.324228,0,181,39994.4270601852,2009-06-30,10:14:58
40.002436,116.324265,0,179,39994.4271180556,2009-06-30,10:15:03
40.002352,116.324253,0,183,39994.4271759259,2009-06-30,10:15:08
40.002288,116.324257,0,190,39994.4272337963,2009-06-30,10:15:13
40.002161,116.324276,0,193,39994.4272916667,2009-06-30,10:15:18
40.002041,116.324278,0,197,39994.427349537,2009-06-30,10:15:23
40.0017,116.324304,0,191,39994.4274074074,2009-06-30,10:15:28
40.001459,116.324339,0,189,39994.4274652778,2009-06-30,10:15:33
40.00123,116.324455,0,191,39994.4275231481,2009-06-30,10:15:38
40.001083,116.324457,0,191,39994.4275810185,2009-06-30,10:15:43
40.000964,116.324469,0,190,39994.4276388889,2009-06-30,10:15:48
40.000863,116.324452,0,193,39994.4276967593,2009-06-30,10:15:53
40.000731,116.324429,0,199,39994.4277546296,2009-06-30,10:15:58
40.000608,116.324426,0,203,39994.4278125,2009-06-30,10:16:03
40.000461,116.324439,0,209,39994.4278703704,2009-06-30,10:16:08
40.00026,116.324472,0,211,39994.4279282407,2009-06-30,10:16:13
40.000072,116.324503,0,211,39994.4279861111,2009-06-30,10:16:18
40,116.324491,0,207,39994.4280439815,2009-06-30,10:16:23
39.999986,116.324491,0,202,39994.4281018519,2009-06-30,10:16:28
39.999876,116.324646,0,199,39994.4281597222,2009-06-30,10:16:33
39.999856,116.324734,0,199,39994.4282175926,2009-06-30,10:16:38
39.999794,116.324953,0,190,39994.428275463,2009-06-30,10:16:43
39.999796,116.325125,0,172,39994.4283333333,2009-06-30,10:16:48
39.999851,116.325261,0,166,39994.4283912037,2009-06-30,10:16:53
39.99988,116.325307,0,158,39994.4284490741,2009-06-30,10:16:58
39.999854,116.325386,0,150,39994.4285069444,2009-06-30,10:17:03
39.999825,116.325491,0,148,39994.4285648148,2009-06-30,10:17:08
39.999763,116.325602,0,146,39994.4286226852,2009-06-30,10:17:13
39.999574,116.325657,0,143,39994.4286805556,2009-06-30,10:17:18
39.999434,116.325731,0,141,39994.4287384259,2009-06-30,10:17:23
39.999286,116.325865,0,141,39994.4287962963,2009-06-30,10:17:28
39.999198,116.32601,0,139,39994.4288541667,2009-06-30,10:17:33
39.999101,116.326095,0,138,39994.428912037,2009-06-30,10:17:38
39.998998,116.326134,0,135,39994.4289699074,2009-06-30,10:17:43
39.998959,116.32611,0,136,39994.4290277778,2009-06-30,10:17:48
39.998899,116.326083,0,136,39994.4290856481,2009-06-30,10:17:53
39.998752,116.326083,0,140,39994.4291435185,2009-06-30,10:17:58
39.998515,116.326065,0,136,39994.4292013889,2009-06-30,10:18:03
39.998371,116.326055,0,132,39994.4292592593,2009-06-30,10:18:08
39.998191,116.326102,0,131,39994.4293171296,2009-06-30,10:18:13
39.997905,116.326177,0,125,39994.429375,2009-06-30,10:18:18
39.997687,116.326224,0,125,39994.4294328704,2009-06-30,10:18:23
39.997592,116.32621,0,124,39994.4294907407,2009-06-30,10:18:28
39.997486,116.326208,0,128,39994.4295486111,2009-06-30,10:18:33
39.997333,116.326161,0,143,39994.4296064815,2009-06-30,10:18:38
39.997132,116.326147,0,146,39994.4296643519,2009-06-30,10:18:43
39.996969,116.326168,0,145,39994.4297222222,2009-06-30,10:18:48
39.9967,116.326261,0,140,39994.4297800926,2009-06-30,10:18:53
39.996506,116.326284,0,138,39994.429837963,2009-06-30,10:18:58
39.996458,116.326288,0,139,39994.4298958333,2009-06-30,10:19:03
39.996354,116.326336,0,140,39994.4299537037,2009-06-30,10:19:08
39.996165,116.326442,0,136,39994.4300115741,2009-06-30,10:19:13
39.996017,116.326471,0,132,39994.4300694444,2009-06-30,10:19:18
39.995833,116.326491,0,124,39994.4301273148,2009-06-30,10:19:23
39.995653,116.32653,0,117,39994.4301851852,2009-06-30,10:19:28
39.995478,116.326557,0,110,39994.4302430556,2009-06-30,10:19:33
39.995334,116.326512,0,115,39994.4303009259,2009-06-30,10:19:38
39.995238,116.326473,0,115,39994.4303587963,2009-06-30,10:19:43
39.99517,116.326384,0,118,39994.4304166667,2009-06-30,10:19:48
39.995082,116.32635,0,120,39994.430474537,2009-06-30,10:19:53
39.994931,116.326335,0,121,39994.4305324074,2009-06-30,10:19:58
39.99482,116.326295,0,120,39994.4305902778,2009-06-30,10:20:03
39.994697,116.326252,0,122,39994.4306481481,2009-06-30,10:20:08
39.994504,116.326295,0,124,39994.4307060185,2009-06-30,10:20:13
39.994444,116.326305,0,130,39994.4307638889,2009-06-30,10:20:18
39.994501,116.326239,0,134,39994.4308217593,2009-06-30,10:20:23
39.99441,116.326291,0,130,39994.4308796296,2009-06-30,10:20:28
39.994311,116.326411,0,121,39994.4309375,2009-06-30,10:20:33
39.99424,116.326429,0,132,39994.4309953704,2009-06-30,10:20:38
39.994166,116.326467,0,133,39994.4310532407,2009-06-30,10:20:43
39.99406,116.326511,0,134,39994.4311111111,2009-06-30,10:20:48
39.993983,116.326517,0,134,39994.4311689815,2009-06-30,10:20:53
39.993875,116.326535,0,136,39994.4312268518,2009-06-30,10:20:58
39.993778,116.32661,0,132,39994.4312847222,2009-06-30,10:21:03
39.993648,116.326709,0,128,39994.4313425926,2009-06-30,10:21:08
39.993494,116.326771,0,125,39994.431400463,2009-06-30,10:21:13
39.993415,116.32681,0,124,39994.4314583333,2009-06-30,10:21:18
39.993343,116.326781,0,122,39994.4315162037,2009-06-30,10:21:23
39.993241,116.326816,0,118,39994.4315740741,2009-06-30,10:21:28
39.993181,116.326835,0,117,39994.4316319444,2009-06-30,10:21:33
39.993121,116.326852,0,115,39994.4316898148,2009-06-30,10:21:38
39.993053,116.326849,0,115,39994.4317476852,2009-06-30,10:21:43
39.993035,116.326801,0,119,39994.4318055556,2009-06-30,10:21:48
39.99303,116.326781,0,123,39994.4318634259,2009-06-30,10:21:53
39.99303,116.326781,0,123,39994.4318981481,2009-06-30,10:21:56
39.993026,116.326783,0,123,39994.4319212963,2009-06-30,10:21:58
39.992996,116.32681,0,122,39994.4319791667,2009-06-30,10:22:03
39.992954,116.326841,0,123,39994.432037037,2009-06-30,10:22:08
39.992902,116.326878,0,125,39994.4320949074,2009-06-30,10:22:13
39.992828,116.326886,0,125,39994.4321527778,2009-06-30,10:22:18
39.992696,116.326961,0,127,39994.4322106481,2009-06-30,10:22:23
39.99264,116.327009,0,128,39994.4322685185,2009-06-30,10:22:28
39.992605,116.327027,0,127,39994.4323263889,2009-06-30,10:22:33
39.99256,116.327032,0,127,39994.4323842593,2009-06-30,10:22:38
39.992523,116.327048,0,127,39994.4324421296,2009-06-30,10:22:43
39.992507,116.327044,0,126,39994.4325,2009-06-30,10:22:48
39.992459,116.32711,0,126,39994.4325578704,2009-06-30,10:22:53
39.992419,116.327138,0,127,39994.4326157407,2009-06-30,10:22:58
39.992364,116.327154,0,127,39994.4326736111,2009-06-30,10:23:03
39.992332,116.327144,0,128,39994.4327314815,2009-06-30,10:23:08
39.992313,116.327144,0,129,39994.4327893518,2009-06-30,10:23:13
39.992301,116.327114,0,129,39994.4328472222,2009-06-30,10:23:18
39.992278,116.327115,0,129,39994.4329050926,2009-06-30,10:23:23
39.992273,116.327099,0,129,39994.432962963,2009-06-30,10:23:28
39.992273,116.327099,0,129,39994.4329976852,2009-06-30,10:23:31
39.992278,116.327096,0,129,39994.4330208333,2009-06-30,10:23:33
39.992311,116.327101,0,129,39994.4330787037,2009-06-30,10:23:38
39.992319,116.326819,0,131,39994.4331365741,2009-06-30,10:23:43
39.991035,116.326512,0,523,39994.4466550926,2009-06-30,10:43:11
39.991602,116.326167,0,447,39994.446712963,2009-06-30,10:43:16
39.991597,116.326204,0,492,39994.4467708333,2009-06-30,10:43:21
39.991491,116.326298,0,601,39994.4468287037,2009-06-30,10:43:26
39.991581,116.326313,0,733,39994.4468865741,2009-06-30,10:43:31
39.991691,116.326316,0,707,39994.4469444444,2009-06-30,10:43:36
39.991797,116.326299,0,667,39994.4470023148,2009-06-30,10:43:41
39.991871,116.326306,0,639,39994.4470601852,2009-06-30,10:43:46
39.991881,116.326305,0,638,39994.4471180556,2009-06-30,10:43:51
39.991895,116.326309,0,636,39994.4471759259,2009-06-30,10:43:56
39.991933,116.326328,0,627,39994.4472337963,2009-06-30,10:44:01
39.991954,116.326343,0,628,39994.4472916667,2009-06-30,10:44:06
39.99204,116.326338,0,619,39994.447349537,2009-06-30,10:44:11
39.992029,116.326406,0,677,39994.4474074074,2009-06-30,10:44:16
39.992074,116.326405,0,668,39994.4474652778,2009-06-30,10:44:21
39.992012,116.326442,0,701,39994.4475231481,2009-06-30,10:44:26
39.991913,116.326527,0,751,39994.4475810185,2009-06-30,10:44:31
39.99186,116.326607,0,787,39994.4476388889,2009-06-30,10:44:36
39.991892,116.326655,0,780,39994.4476967593,2009-06-30,10:44:41
39.991966,116.326706,0,751,39994.4477546296,2009-06-30,10:44:46
39.992099,116.326747,0,701,39994.4478125,2009-06-30,10:44:51
39.99219,116.326724,0,646,39994.4478703704,2009-06-30,10:44:56
39.992255,116.326771,0,616,39994.4479282407,2009-06-30,10:45:01
39.992346,116.326837,0,574,39994.4479861111,2009-06-30,10:45:06
39.992378,116.326863,0,553,39994.4480439815,2009-06-30,10:45:11
39.992467,116.32691,0,494,39994.4481018518,2009-06-30,10:45:16
39.992512,116.326922,0,481,39994.4481597222,2009-06-30,10:45:21
39.992521,116.326916,0,478,39994.4482175926,2009-06-30,10:45:26
39.992577,116.326943,0,468,39994.448275463,2009-06-30,10:45:31
39.992643,116.326975,0,459,39994.4483333333,2009-06-30,10:45:36
39.992706,116.327003,0,450,39994.4483912037,2009-06-30,10:45:41
39.992771,116.327011,0,443,39994.4484490741,2009-06-30,10:45:46
39.992893,116.327024,0,424,39994.4485069444,2009-06-30,10:45:51
39.99301,116.327024,0,415,39994.4485648148,2009-06-30,10:45:56
39.993113,116.327019,0,403,39994.4486226852,2009-06-30,10:46:01
39.993237,116.327047,0,388,39994.4486805556,2009-06-30,10:46:06
39.993482,116.327021,0,344,39994.4487384259,2009-06-30,10:46:11
39.993589,116.327056,0,306,39994.4487962963,2009-06-30,10:46:16
39.993656,116.327061,0,295,39994.4488541667,2009-06-30,10:46:21
39.993679,116.327023,0,298,39994.448912037,2009-06-30,10:46:26
39.993729,116.327008,0,290,39994.4489699074,2009-06-30,10:46:31
39.993833,116.327001,0,285,39994.4490277778,2009-06-30,10:46:36
39.993925,116.326958,0,283,39994.4490856482,2009-06-30,10:46:41
39.994075,116.326946,0,279,39994.4491435185,2009-06-30,10:46:46
39.994196,116.326942,0,277,39994.4492013889,2009-06-30,10:46:51
39.99435,116.326925,0,266,39994.4492592593,2009-06-30,10:46:56
39.994501,116.326916,0,256,39994.4493171296,2009-06-30,10:47:01
39.994672,116.326884,0,245,39994.449375,2009-06-30,10:47:06
39.994846,116.326865,0,218,39994.4494328704,2009-06-30,10:47:11
39.994999,116.32682,0,205,39994.4494907407,2009-06-30,10:47:16
39.99506,116.326797,0,195,39994.4495486111,2009-06-30,10:47:21
39.995181,116.326774,0,197,39994.4496064815,2009-06-30,10:47:26
39.995351,116.326752,0,200,39994.4496643519,2009-06-30,10:47:31
39.995507,116.326758,0,183,39994.4497222222,2009-06-30,10:47:36
39.995654,116.326811,0,186,39994.4497800926,2009-06-30,10:47:41
39.99579,116.32682,0,182,39994.449837963,2009-06-30,10:47:46
39.99597,116.326759,0,178,39994.4498958333,2009-06-30,10:47:51
39.996148,116.326788,0,177,39994.4499537037,2009-06-30,10:47:56
39.996268,116.326805,0,175,39994.4500115741,2009-06-30,10:48:01
39.996396,116.32681,0,177,39994.4500694444,2009-06-30,10:48:06
39.996545,116.326817,0,176,39994.4501273148,2009-06-30,10:48:11
39.996724,116.326823,0,170,39994.4501851852,2009-06-30,10:48:16
39.996885,116.326821,0,169,39994.4502430556,2009-06-30,10:48:21
39.997049,116.326803,0,173,39994.4503009259,2009-06-30,10:48:26
39.997211,116.326771,0,166,39994.4503587963,2009-06-30,10:48:31
39.997406,116.326742,0,153,39994.4504166667,2009-06-30,10:48:36
39.997594,116.326732,0,152,39994.450474537,2009-06-30,10:48:41
39.997731,116.326713,0,150,39994.4505324074,2009-06-30,10:48:46
39.997882,116.326711,0,123,39994.4505902778,2009-06-30,10:48:51
39.998068,116.326704,0,109,39994.4506481481,2009-06-30,10:48:56
39.998225,116.326728,0,100,39994.4507060185,2009-06-30,10:49:01
39.998404,116.326779,0,104,39994.4507638889,2009-06-30,10:49:06
39.998603,116.326722,0,104,39994.4508217593,2009-06-30,10:49:11
39.998803,116.326704,0,115,39994.4508796296,2009-06-30,10:49:16
39.998964,116.326667,0,119,39994.4509375,2009-06-30,10:49:21
39.999107,116.326718,0,124,39994.4509953704,2009-06-30,10:49:26
39.999211,116.326847,0,129,39994.4510532407,2009-06-30,10:49:31
39.999315,116.32697,0,135,39994.4511111111,2009-06-30,10:49:36
39.999393,116.327045,0,133,39994.4511689815,2009-06-30,10:49:41
39.999487,116.327167,0,135,39994.4512268519,2009-06-30,10:49:46
39.999654,116.327259,0,140,39994.4512847222,2009-06-30,10:49:51
39.999739,116.327351,0,145,39994.4513425926,2009-06-30,10:49:56
39.999765,116.327398,0,148,39994.451400463,2009-06-30,10:50:01
39.999765,116.327398,0,148,39994.4514351852,2009-06-30,10:50:04
39.999767,116.327398,0,148,39994.4514583333,2009-06-30,10:50:06
39.99978,116.3274,0,148,39994.4515162037,2009-06-30,10:50:11
39.9998,116.327407,0,148,39994.4515740741,2009-06-30,10:50:16
39.99988,116.327419,0,148,39994.4516319444,2009-06-30,10:50:21
39.999907,116.327412,0,147,39994.4516898148,2009-06-30,10:50:26
39.999911,116.327402,0,146,39994.4517476852,2009-06-30,10:50:31
39.99991,116.327392,0,146,39994.4518055556,2009-06-30,10:50:36
39.999918,116.327393,0,146,39994.4518634259,2009-06-30,10:50:41
39.999918,116.327393,0,146,39994.4518981481,2009-06-30,10:50:44
39.999926,116.327386,0,146,39994.4519212963,2009-06-30,10:50:46
39.999993,116.327367,0,146,39994.4519791667,2009-06-30,10:50:51
40.000005,116.32745,0,146,39994.4520949074,2009-06-30,10:51:01
40,116.327474,0,146,39994.4521527778,2009-06-30,10:51:06
40.000003,116.327475,0,146,39994.4522106481,2009-06-30,10:51:11
40.000005,116.327476,0,146,39994.4522685185,2009-06-30,10:51:16
40.000005,116.327476,0,146,39994.4523032407,2009-06-30,10:51:19
40.000006,116.327477,0,146,39994.4523263889,2009-06-30,10:51:21
39.999996,116.327444,0,146,39994.4523842593,2009-06-30,10:51:26
40.000004,116.327434,0,146,39994.4524421296,2009-06-30,10:51:31
40.000037,116.327406,0,146,39994.4525,2009-06-30,10:51:36
40.000079,116.327366,0,146,39994.4525578704,2009-06-30,10:51:41
40.000112,116.327306,0,146,39994.4526157407,2009-06-30,10:51:46
40.000151,116.327286,0,146,39994.4526736111,2009-06-30,10:51:51
40.000193,116.327262,0,146,39994.4527314815,2009-06-30,10:51:56
40.000224,116.327271,0,146,39994.4527893519,2009-06-30,10:52:01
40.000228,116.327283,0,146,39994.4528472222,2009-06-30,10:52:06
40.000237,116.327286,0,146,39994.4529050926,2009-06-30,10:52:11
40.00026,116.327282,0,146,39994.452962963,2009-06-30,10:52:16
40.000311,116.327277,0,146,39994.4530208333,2009-06-30,10:52:21
40.00041,116.327313,0,146,39994.4530787037,2009-06-30,10:52:26
40.000555,116.327223,0,147,39994.4531365741,2009-06-30,10:52:31
40.000628,116.327308,0,145,39994.4531944444,2009-06-30,10:52:36
40.000684,116.327315,0,145,39994.4532523148,2009-06-30,10:52:41
40.002671,116.333902,0,540,39994.4534837963,2009-06-30,10:53:01
39.999856,116.3272,0,345,39994.5011226852,2009-06-30,12:01:37
39.999856,116.3272,0,345,39994.5011574074,2009-06-30,12:01:40
39.999862,116.327206,0,334,39994.5011805556,2009-06-30,12:01:42
39.999878,116.32725,0,200,39994.5012384259,2009-06-30,12:01:47
39.999844,116.327252,0,198,39994.5012962963,2009-06-30,12:01:52
39.999872,116.327187,0,208,39994.5013541667,2009-06-30,12:01:57
39.999892,116.327107,0,224,39994.501412037,2009-06-30,12:02:02
39.999957,116.327079,0,261,39994.5014699074,2009-06-30,12:02:07
40.000036,116.32708,0,312,39994.5015277778,2009-06-30,12:02:12
40.000114,116.327095,0,336,39994.5015856481,2009-06-30,12:02:17
40.00021,116.32712,0,355,39994.5016435185,2009-06-30,12:02:22
40.000303,116.32716,0,372,39994.5017013889,2009-06-30,12:02:27
40.000362,116.327197,0,375,39994.5017592593,2009-06-30,12:02:32
40.000432,116.327189,0,382,39994.5018171296,2009-06-30,12:02:37
40.000515,116.327177,0,387,39994.501875,2009-06-30,12:02:42
40.000568,116.327184,0,385,39994.5019328704,2009-06-30,12:02:47
40.000691,116.327158,0,383,39994.5019907407,2009-06-30,12:02:52
40.000779,116.327153,0,391,39994.5020486111,2009-06-30,12:02:57
40.000865,116.327161,0,400,39994.5021064815,2009-06-30,12:03:02
40.001101,116.327037,0,353,39994.5021643518,2009-06-30,12:03:07
40.001113,116.326986,0,286,39994.5022222222,2009-06-30,12:03:12
40.001097,116.326941,0,290,39994.5022800926,2009-06-30,12:03:17
40.001215,116.327049,0,270,39994.502337963,2009-06-30,12:03:22
40.001281,116.327138,0,237,39994.5023958333,2009-06-30,12:03:27
40.001336,116.32712,0,240,39994.5024537037,2009-06-30,12:03:32
40.001428,116.327013,0,232,39994.5025115741,2009-06-30,12:03:37
40.001411,116.326916,0,230,39994.5025694444,2009-06-30,12:03:42
40.00149,116.326808,0,217,39994.5026273148,2009-06-30,12:03:47
40.001557,116.326718,0,200,39994.5026851852,2009-06-30,12:03:52
40.001673,116.326648,0,179,39994.5027430556,2009-06-30,12:03:57
40.001811,116.326599,0,163,39994.5028009259,2009-06-30,12:04:02
40.001956,116.326551,0,152,39994.5028587963,2009-06-30,12:04:07
40.002134,116.326578,0,161,39994.5029166667,2009-06-30,12:04:12
40.002295,116.326564,0,147,39994.502974537,2009-06-30,12:04:17
40.002418,116.326444,0,136,39994.5030324074,2009-06-30,12:04:22
40.002456,116.326336,0,135,39994.5030902778,2009-06-30,12:04:27
40.00255,116.32627,0,138,39994.5031481481,2009-06-30,12:04:32
40.002676,116.326264,0,136,39994.5032060185,2009-06-30,12:04:37
40.002753,116.326259,0,139,39994.5032638889,2009-06-30,12:04:42
40.002789,116.326282,0,143,39994.5033217593,2009-06-30,12:04:47
40.002804,116.326292,0,148,39994.5033796296,2009-06-30,12:04:52
40.00282,116.326284,0,153,39994.5034375,2009-06-30,12:04:57
40.002844,116.326264,0,158,39994.5034953704,2009-06-30,12:05:02
40.002833,116.326267,0,162,39994.5035532407,2009-06-30,12:05:07
40.002833,116.326267,0,162,39994.503587963,2009-06-30,12:05:10
40.002826,116.326269,0,164,39994.5036111111,2009-06-30,12:05:12
40.002582,116.326364,0,170,39994.5627314815,2009-06-30,13:30:20
40.002582,116.326364,0,170,39994.5627662037,2009-06-30,13:30:23
40.002579,116.326362,0,160,39994.5627893518,2009-06-30,13:30:25
40.002602,116.32636,0,151,39994.5628472222,2009-06-30,13:30:30
40.002658,116.326245,0,109,39994.5629050926,2009-06-30,13:30:35
40.00265,116.326256,0,116,39994.562962963,2009-06-30,13:30:40
40.002602,116.326257,0,108,39994.5630208333,2009-06-30,13:30:45
40.002506,116.326155,0,110,39994.5630787037,2009-06-30,13:30:50
40.002457,116.326006,0,110,39994.5631365741,2009-06-30,13:30:55
40.002448,116.325839,0,108,39994.5631944444,2009-06-30,13:31:00
40.002443,116.325682,0,102,39994.5632523148,2009-06-30,13:31:05
40.002416,116.325552,0,106,39994.5633101852,2009-06-30,13:31:10
40.00241,116.325391,0,100,39994.5633680556,2009-06-30,13:31:15
40.002394,116.325214,0,100,39994.5634259259,2009-06-30,13:31:20
40.002381,116.325046,0,102,39994.5634837963,2009-06-30,13:31:25
40.002385,116.324876,0,98,39994.5635416667,2009-06-30,13:31:30
40.002339,116.324716,0,104,39994.563599537,2009-06-30,13:31:35
40.002349,116.324576,0,113,39994.5636574074,2009-06-30,13:31:40
40.002417,116.324482,0,122,39994.5637152778,2009-06-30,13:31:45
40.002535,116.324435,0,133,39994.5637731481,2009-06-30,13:31:50
40.002661,116.324428,0,145,39994.5638310185,2009-06-30,13:31:55
40.002803,116.324432,0,154,39994.5638888889,2009-06-30,13:32:00
40.00299,116.324431,0,165,39994.5639467593,2009-06-30,13:32:05
40.003166,116.324403,0,165,39994.5640046296,2009-06-30,13:32:10
40.003316,116.324378,0,159,39994.5640625,2009-06-30,13:32:15
40.003478,116.324371,0,161,39994.5641203704,2009-06-30,13:32:20
40.0036,116.324379,0,158,39994.5641782407,2009-06-30,13:32:25
40.003791,116.324396,0,161,39994.5642361111,2009-06-30,13:32:30
40.003956,116.324371,0,171,39994.5642939815,2009-06-30,13:32:35
40.004191,116.324356,0,167,39994.5643518518,2009-06-30,13:32:40
40.004518,116.324314,0,156,39994.5644097222,2009-06-30,13:32:45
40.004684,116.324307,0,170,39994.5644675926,2009-06-30,13:32:50
40.00482,116.324307,0,177,39994.564525463,2009-06-30,13:32:55
40.00497,116.324304,0,166,39994.5645833333,2009-06-30,13:33:00
40.005148,116.324318,0,164,39994.5646412037,2009-06-30,13:33:05
40.005356,116.324319,0,159,39994.5646990741,2009-06-30,13:33:10
40.005628,116.324293,0,142,39994.5647569444,2009-06-30,13:33:15
40.005789,116.32429,0,143,39994.5648148148,2009-06-30,13:33:20
40.005928,116.324294,0,148,39994.5648726852,2009-06-30,13:33:25
40.006097,116.324276,0,150,39994.5649305556,2009-06-30,13:33:30
40.006269,116.32425,0,160,39994.5649884259,2009-06-30,13:33:35
40.00649,116.32424,0,149,39994.5650462963,2009-06-30,13:33:40
40.00668,116.324053,0,128,39994.5651041667,2009-06-30,13:33:45
40.006721,116.323846,0,116,39994.565162037,2009-06-30,13:33:50
40.006718,116.323588,0,111,39994.5652199074,2009-06-30,13:33:55
40.006702,116.323304,0,98,39994.5652777778,2009-06-30,13:34:00
40.00669,116.323026,0,98,39994.5653356481,2009-06-30,13:34:05
40.0067,116.322763,0,93,39994.5653935185,2009-06-30,13:34:10
40.006702,116.32252,0,85,39994.5654513889,2009-06-30,13:34:15
40.006727,116.322278,0,88,39994.5655092593,2009-06-30,13:34:20
40.006756,116.322041,0,88,39994.5655671296,2009-06-30,13:34:25
40.006756,116.3218,0,88,39994.565625,2009-06-30,13:34:30
40.006713,116.321582,0,88,39994.5656828704,2009-06-30,13:34:35
40.006677,116.321362,0,87,39994.5657407407,2009-06-30,13:34:40
40.006765,116.321268,0,101,39994.5657986111,2009-06-30,13:34:45
40.006909,116.32126,0,115,39994.5658564815,2009-06-30,13:34:50
40.007083,116.321255,0,114,39994.5659143519,2009-06-30,13:34:55
40.00727,116.321207,0,108,39994.5659722222,2009-06-30,13:35:00
40.007385,116.321067,0,106,39994.5660300926,2009-06-30,13:35:05
40.00742,116.320817,0,105,39994.566087963,2009-06-30,13:35:10
40.007402,116.320612,0,109,39994.5661458333,2009-06-30,13:35:15
40.007384,116.320407,0,110,39994.5662037037,2009-06-30,13:35:20
40.007395,116.320172,0,110,39994.5662615741,2009-06-30,13:35:25
40.007387,116.31996,0,109,39994.5663194444,2009-06-30,13:35:30
40.007504,116.319852,0,103,39994.5663773148,2009-06-30,13:35:35
40.0076,116.319782,0,111,39994.5664351852,2009-06-30,13:35:40
40.007685,116.319757,0,113,39994.5664930556,2009-06-30,13:35:45
40.007699,116.319742,0,116,39994.5665509259,2009-06-30,13:35:50
40.007699,116.319742,0,117,39994.5666087963,2009-06-30,13:35:55
40.007695,116.319743,0,118,39994.5666666667,2009-06-30,13:36:00
40.007692,116.319744,0,118,39994.566724537,2009-06-30,13:36:05
40.007692,116.319744,0,118,39994.5667592593,2009-06-30,13:36:08
40.007699,116.319741,0,119,39994.5667824074,2009-06-30,13:36:10
40.007715,116.319735,0,119,39994.5668402778,2009-06-30,13:36:15
40.007751,116.319698,0,120,39994.5668981481,2009-06-30,13:36:20
40.007739,116.319654,0,120,39994.5669560185,2009-06-30,13:36:25
40.007726,116.319614,0,121,39994.5670138889,2009-06-30,13:36:30
40.007725,116.319573,0,122,39994.5670717593,2009-06-30,13:36:35
40.006867,116.319836,0,427,39994.5963078704,2009-06-30,14:18:41
40.007124,116.319818,0,299,39994.5963657407,2009-06-30,14:18:46
40.007292,116.319898,0,198,39994.5964236111,2009-06-30,14:18:51
40.007293,116.320008,0,194,39994.5964814815,2009-06-30,14:18:56
40.007282,116.320164,0,190,39994.5965393518,2009-06-30,14:19:01
40.007288,116.320317,0,182,39994.5965972222,2009-06-30,14:19:06
40.007319,116.320493,0,180,39994.5966550926,2009-06-30,14:19:11
40.007342,116.320702,0,179,39994.596712963,2009-06-30,14:19:16
40.007335,116.320854,0,182,39994.5967708333,2009-06-30,14:19:21
40.007241,116.321002,0,182,39994.5968287037,2009-06-30,14:19:26
40.007106,116.321082,0,185,39994.5968865741,2009-06-30,14:19:31
40.006979,116.321134,0,188,39994.5969444444,2009-06-30,14:19:36
40.006833,116.321168,0,184,39994.5970023148,2009-06-30,14:19:41
40.00666,116.321183,0,184,39994.5970601852,2009-06-30,14:19:46
40.006503,116.321186,0,184,39994.5971180556,2009-06-30,14:19:51
40.006338,116.321194,0,188,39994.5971759259,2009-06-30,14:19:56
40.006198,116.321224,0,186,39994.5972337963,2009-06-30,14:20:01
40.006042,116.32122,0,187,39994.5972916667,2009-06-30,14:20:06
40.005901,116.321195,0,183,39994.597349537,2009-06-30,14:20:11
40.005753,116.321206,0,180,39994.5974074074,2009-06-30,14:20:16
40.005605,116.321227,0,177,39994.5974652778,2009-06-30,14:20:21
40.005466,116.321245,0,175,39994.5975231482,2009-06-30,14:20:26
40.005305,116.321285,0,177,39994.5975810185,2009-06-30,14:20:31
40.004968,116.32136,0,177,39994.5976388889,2009-06-30,14:20:36
40.004802,116.321353,0,174,39994.5976967593,2009-06-30,14:20:41
40.00469,116.321364,0,174,39994.5977546296,2009-06-30,14:20:46
40.004544,116.321387,0,175,39994.5978125,2009-06-30,14:20:51
40.004396,116.321385,0,176,39994.5978703704,2009-06-30,14:20:56
40.00417,116.321366,0,179,39994.5979282407,2009-06-30,14:21:01
40.004003,116.321391,0,176,39994.5979861111,2009-06-30,14:21:06
40.003738,116.321443,0,178,39994.5980439815,2009-06-30,14:21:11
40.003543,116.321438,0,177,39994.5981018519,2009-06-30,14:21:16
40.003371,116.321457,0,178,39994.5981597222,2009-06-30,14:21:21
40.003145,116.321502,0,187,39994.5982175926,2009-06-30,14:21:26
40.002959,116.321513,0,188,39994.598275463,2009-06-30,14:21:31
40.00281,116.321493,0,194,39994.5983333333,2009-06-30,14:21:36
40.002643,116.321509,0,191,39994.5983912037,2009-06-30,14:21:41
40.002462,116.321515,0,190,39994.5984490741,2009-06-30,14:21:46
40.002238,116.321535,0,185,39994.5985069444,2009-06-30,14:21:51
40.002062,116.321532,0,182,39994.5985648148,2009-06-30,14:21:56
40.001945,116.321549,0,178,39994.5986226852,2009-06-30,14:22:01
40.001709,116.321535,0,185,39994.5986805556,2009-06-30,14:22:06
40.001404,116.321671,0,170,39994.5987384259,2009-06-30,14:22:11
40.001146,116.321647,0,162,39994.5987962963,2009-06-30,14:22:16
40.000974,116.321658,0,157,39994.5988541667,2009-06-30,14:22:21
40.000787,116.321654,0,155,39994.598912037,2009-06-30,14:22:26
40.00061,116.321704,0,159,39994.5989699074,2009-06-30,14:22:31
40.000342,116.321793,0,136,39994.5990277778,2009-06-30,14:22:36
40.000168,116.321777,0,127,39994.5990856481,2009-06-30,14:22:41
39.99996,116.321851,0,124,39994.5991435185,2009-06-30,14:22:46
39.99981,116.322023,0,115,39994.5992013889,2009-06-30,14:22:51
39.999747,116.322225,0,110,39994.5992592593,2009-06-30,14:22:56
39.999736,116.322417,0,109,39994.5993171296,2009-06-30,14:23:01
39.999765,116.322605,0,110,39994.599375,2009-06-30,14:23:06
39.99978,116.322811,0,108,39994.5994328704,2009-06-30,14:23:11
39.999797,116.323053,0,107,39994.5994907407,2009-06-30,14:23:16
39.999819,116.323287,0,104,39994.5995486111,2009-06-30,14:23:21
39.999859,116.323566,0,100,39994.5996064815,2009-06-30,14:23:26
39.999864,116.323827,0,88,39994.5996643519,2009-06-30,14:23:31
39.999851,116.324075,0,82,39994.5997222222,2009-06-30,14:23:36
39.999845,116.324321,0,76,39994.5997800926,2009-06-30,14:23:41
39.999836,116.324564,0,74,39994.599837963,2009-06-30,14:23:46
39.999851,116.32478,0,68,39994.5998958333,2009-06-30,14:23:51
39.999832,116.325041,0,68,39994.5999537037,2009-06-30,14:23:56
39.99987,116.325459,0,81,39994.6000115741,2009-06-30,14:24:01
39.999882,116.325744,0,84,39994.6000694444,2009-06-30,14:24:06
39.999867,116.326006,0,93,39994.6001273148,2009-06-30,14:24:11
39.999894,116.326258,0,99,39994.6001851852,2009-06-30,14:24:16
39.999915,116.326509,0,102,39994.6002430556,2009-06-30,14:24:21
39.999942,116.326743,0,106,39994.6003009259,2009-06-30,14:24:26
39.99995,116.326997,0,116,39994.6003587963,2009-06-30,14:24:31
39.999945,116.32719,0,122,39994.6004166667,2009-06-30,14:24:36
39.999926,116.327329,0,130,39994.600474537,2009-06-30,14:24:41
39.999949,116.327338,0,132,39994.6005324074,2009-06-30,14:24:46
39.999951,116.327338,0,133,39994.6005902778,2009-06-30,14:24:51
39.999951,116.327338,0,133,39994.600625,2009-06-30,14:24:54
39.99995,116.32733,0,133,39994.6006481481,2009-06-30,14:24:56
39.999961,116.32732,0,134,39994.6007060185,2009-06-30,14:25:01
39.999982,116.327291,0,135,39994.6007638889,2009-06-30,14:25:06
40.000001,116.327264,0,136,39994.6008217593,2009-06-30,14:25:11
40.00002,116.327236,0,136,39994.6008796296,2009-06-30,14:25:16
40.000028,116.327192,0,137,39994.6009375,2009-06-30,14:25:21
40.000033,116.327142,0,138,39994.6009953704,2009-06-30,14:25:26
40.000041,116.327106,0,139,39994.6010532407,2009-06-30,14:25:31
40.000043,116.327082,0,139,39994.6011111111,2009-06-30,14:25:36
40.000042,116.327068,0,140,39994.6011689815,2009-06-30,14:25:41
40.000043,116.327083,0,141,39994.6012268519,2009-06-30,14:25:46
40.000045,116.327113,0,141,39994.6012847222,2009-06-30,14:25:51
40.000061,116.327157,0,141,39994.6013425926,2009-06-30,14:25:56
40.00016,116.327213,0,142,39994.601400463,2009-06-30,14:26:01
40.000207,116.327266,0,142,39994.6014583333,2009-06-30,14:26:06
40.001145,116.327454,0,153,39994.6016319444,2009-06-30,14:26:21
40.000736,116.327394,0,167,39994.6016898148,2009-06-30,14:26:26
40.000807,116.327379,0,152,39994.6017476852,2009-06-30,14:26:31
40.000833,116.327379,0,151,39994.6018055556,2009-06-30,14:26:36
40.000836,116.32739,0,151,39994.6018634259,2009-06-30,14:26:41
40.000836,116.327403,0,151,39994.6019212963,2009-06-30,14:26:46
40.000836,116.327404,0,151,39994.6019791667,2009-06-30,14:26:51
40.000836,116.327404,0,151,39994.6020138889,2009-06-30,14:26:54
40.000837,116.327397,0,151,39994.602037037,2009-06-30,14:26:56
40.000895,116.327368,0,151,39994.6020949074,2009-06-30,14:27:01
40.000734,116.327394,0,150,39994.6023263889,2009-06-30,14:27:21
40.000735,116.327408,0,150,39994.6023842593,2009-06-30,14:27:26
40.000739,116.327417,0,149,39994.6024421296,2009-06-30,14:27:31
40.000778,116.327421,0,149,39994.6025,2009-06-30,14:27:36
40.000769,116.327374,0,155,39994.6025578704,2009-06-30,14:27:41
