# Supplementary material for: Research on differential privacy protection method based on user tendency
Source: PLoS One. 2023 Oct 26;18(10):e0288823. doi: 10.1371/journal.pone.0288823 (PMC10602288; doi:10.1371/journal.pone.0288823)
Supplement: S1 Data — (ZIP) [file pone.0288823.s001.zip › Data 5-1/000/Trajectory/20090701044033.plt]

Geolife trajectory
WGS 84
Altitude is in Feet
Reserved 3
0,2,255,My Track,0,0,2,8421376
0
39.99977,116.327355,0,187,39995.1948263889,2009-07-01,04:40:33
39.999791,116.327348,0,176,39995.1948958333,2009-07-01,04:40:39
39.99981,116.327353,0,180,39995.1949537037,2009-07-01,04:40:44
39.999848,116.327333,0,182,39995.1950115741,2009-07-01,04:40:49
39.999888,116.327222,0,185,39995.1950694444,2009-07-01,04:40:54
40.000002,116.327236,0,186,39995.1951273148,2009-07-01,04:40:59
40.000088,116.327282,0,193,39995.1951851852,2009-07-01,04:41:04
40.000121,116.327286,0,199,39995.1952430556,2009-07-01,04:41:09
40.00033,116.327144,0,202,39995.1953009259,2009-07-01,04:41:14
40.000531,116.327044,0,181,39995.1953587963,2009-07-01,04:41:19
40.000615,116.327056,0,160,39995.1954166667,2009-07-01,04:41:24
40.000651,116.327031,0,153,39995.195474537,2009-07-01,04:41:29
40.000783,116.32698,0,152,39995.1955324074,2009-07-01,04:41:34
40.000909,116.32704,0,151,39995.1955902778,2009-07-01,04:41:39
40.000972,116.327085,0,146,39995.1956481481,2009-07-01,04:41:44
40.000998,116.327077,0,142,39995.1957060185,2009-07-01,04:41:49
40.001137,116.327041,0,147,39995.1957638889,2009-07-01,04:41:54
40.001146,116.327035,0,143,39995.1958217593,2009-07-01,04:41:59
40.00116,116.327005,0,141,39995.1958796296,2009-07-01,04:42:04
40.001171,116.326958,0,140,39995.1959375,2009-07-01,04:42:09
40.001182,116.326903,0,138,39995.1959953704,2009-07-01,04:42:14
40.001309,116.326843,0,140,39995.1960532407,2009-07-01,04:42:19
40.001415,116.32679,0,141,39995.1961111111,2009-07-01,04:42:24
40.001469,116.326751,0,135,39995.1961689815,2009-07-01,04:42:29
40.001539,116.326706,0,123,39995.1962268518,2009-07-01,04:42:34
40.001623,116.326692,0,121,39995.1962847222,2009-07-01,04:42:39
40.001681,116.326652,0,120,39995.1963425926,2009-07-01,04:42:44
40.001789,116.326647,0,119,39995.196400463,2009-07-01,04:42:49
40.001866,116.326627,0,111,39995.1964583333,2009-07-01,04:42:54
40.001913,116.32663,0,105,39995.1965162037,2009-07-01,04:42:59
40.001952,116.326576,0,92,39995.1965740741,2009-07-01,04:43:04
40.002024,116.326562,0,86,39995.1966319444,2009-07-01,04:43:09
40.002074,116.326548,0,80,39995.1966898148,2009-07-01,04:43:14
40.002197,116.326542,0,94,39995.1967476852,2009-07-01,04:43:19
40.00229,116.326554,0,94,39995.1968055556,2009-07-01,04:43:24
40.002324,116.326478,0,94,39995.1968634259,2009-07-01,04:43:29
40.002342,116.326432,0,97,39995.1969212963,2009-07-01,04:43:34
40.002356,116.326343,0,98,39995.1969791667,2009-07-01,04:43:39
40.002395,116.326276,0,102,39995.197037037,2009-07-01,04:43:44
40.002427,116.326232,0,107,39995.1970949074,2009-07-01,04:43:49
40.002442,116.326153,0,105,39995.1971527778,2009-07-01,04:43:54
40.002444,116.326047,0,101,39995.1972106481,2009-07-01,04:43:59
40.002449,116.325975,0,103,39995.1972685185,2009-07-01,04:44:04
40.002436,116.325866,0,107,39995.1973263889,2009-07-01,04:44:09
40.00243,116.32575,0,106,39995.1973842593,2009-07-01,04:44:14
40.002449,116.32568,0,107,39995.1974421296,2009-07-01,04:44:19
40.002531,116.325673,0,109,39995.1975,2009-07-01,04:44:24
40.002595,116.325648,0,111,39995.1975578704,2009-07-01,04:44:29
40.002635,116.32556,0,109,39995.1976157407,2009-07-01,04:44:34
40.002688,116.325542,0,108,39995.1976736111,2009-07-01,04:44:39
40.002748,116.325521,0,108,39995.1977314815,2009-07-01,04:44:44
40.002803,116.32554,0,105,39995.1977893518,2009-07-01,04:44:49
40.002874,116.325536,0,103,39995.1978472222,2009-07-01,04:44:54
40.00294,116.325515,0,99,39995.1979050926,2009-07-01,04:44:59
40.003021,116.325491,0,94,39995.197962963,2009-07-01,04:45:04
40.003085,116.325483,0,91,39995.1980208333,2009-07-01,04:45:09
40.003165,116.325477,0,90,39995.1980787037,2009-07-01,04:45:14
40.003236,116.325475,0,89,39995.1981365741,2009-07-01,04:45:19
40.003293,116.325473,0,86,39995.1981944444,2009-07-01,04:45:24
40.003392,116.325422,0,98,39995.1982523148,2009-07-01,04:45:29
40.003433,116.325343,0,106,39995.1983101852,2009-07-01,04:45:34
40.003486,116.325283,0,112,39995.1983680556,2009-07-01,04:45:39
40.003487,116.325222,0,117,39995.1984259259,2009-07-01,04:45:44
40.003512,116.325187,0,118,39995.1984837963,2009-07-01,04:45:49
40.003528,116.325152,0,120,39995.1985416667,2009-07-01,04:45:54
40.003551,116.325117,0,121,39995.198599537,2009-07-01,04:45:59
40.003548,116.325052,0,122,39995.1986574074,2009-07-01,04:46:04
40.003539,116.324983,0,123,39995.1987152778,2009-07-01,04:46:09
40.003531,116.324907,0,126,39995.1987731481,2009-07-01,04:46:14
40.003513,116.324805,0,126,39995.1988310185,2009-07-01,04:46:19
40.003498,116.324681,0,127,39995.1988888889,2009-07-01,04:46:24
40.003549,116.324628,0,128,39995.1989467593,2009-07-01,04:46:29
40.003573,116.32456,0,128,39995.1990046296,2009-07-01,04:46:34
40.003632,116.324553,0,129,39995.1990625,2009-07-01,04:46:39
40.003662,116.324491,0,129,39995.1991203704,2009-07-01,04:46:44
40.003683,116.324489,0,128,39995.1991782407,2009-07-01,04:46:49
40.003743,116.324487,0,127,39995.1992361111,2009-07-01,04:46:54
40.003826,116.324463,0,123,39995.1992939815,2009-07-01,04:46:59
40.003906,116.324434,0,119,39995.1993518519,2009-07-01,04:47:04
40.003957,116.324421,0,116,39995.1994097222,2009-07-01,04:47:09
40.004008,116.324404,0,114,39995.1994675926,2009-07-01,04:47:14
40.004086,116.32437,0,111,39995.199525463,2009-07-01,04:47:19
40.004134,116.324377,0,109,39995.1995833333,2009-07-01,04:47:24
40.004323,116.324382,0,122,39995.1996412037,2009-07-01,04:47:29
40.004431,116.324374,0,125,39995.1996990741,2009-07-01,04:47:34
40.004513,116.324376,0,128,39995.1997569444,2009-07-01,04:47:39
40.004598,116.324384,0,128,39995.1998148148,2009-07-01,04:47:44
40.00468,116.32438,0,133,39995.1998726852,2009-07-01,04:47:49
40.00476,116.324372,0,130,39995.1999305556,2009-07-01,04:47:54
40.00484,116.32439,0,133,39995.1999884259,2009-07-01,04:47:59
40.00492,116.324362,0,131,39995.2000462963,2009-07-01,04:48:04
40.004964,116.324348,0,129,39995.2001041667,2009-07-01,04:48:09
40.00498,116.324339,0,127,39995.200162037,2009-07-01,04:48:14
40.005047,116.324337,0,126,39995.2002199074,2009-07-01,04:48:19
40.005119,116.324311,0,114,39995.2002777778,2009-07-01,04:48:24
40.005252,116.324308,0,106,39995.2003356481,2009-07-01,04:48:29
40.005329,116.324308,0,108,39995.2003935185,2009-07-01,04:48:34
40.005398,116.324323,0,115,39995.2004513889,2009-07-01,04:48:39
40.005459,116.324332,0,122,39995.2005092593,2009-07-01,04:48:44
40.005579,116.324313,0,128,39995.2005671296,2009-07-01,04:48:49
40.005642,116.324294,0,131,39995.200625,2009-07-01,04:48:54
40.005705,116.324258,0,127,39995.2006828704,2009-07-01,04:48:59
40.005788,116.324202,0,127,39995.2007407407,2009-07-01,04:49:04
40.005805,116.324155,0,131,39995.2007986111,2009-07-01,04:49:09
40.005871,116.324002,0,127,39995.2008564815,2009-07-01,04:49:14
40.005955,116.323834,0,115,39995.2009143519,2009-07-01,04:49:19
40.006041,116.323716,0,114,39995.2009722222,2009-07-01,04:49:24
40.006064,116.323574,0,111,39995.2010300926,2009-07-01,04:49:29
40.006124,116.32349,0,103,39995.201087963,2009-07-01,04:49:34
40.006157,116.323462,0,101,39995.2011458333,2009-07-01,04:49:39
40.00616,116.323463,0,97,39995.2012037037,2009-07-01,04:49:44
40.006161,116.323463,0,96,39995.2012615741,2009-07-01,04:49:49
40.006168,116.323463,0,96,39995.2013194444,2009-07-01,04:49:54
40.006168,116.323463,0,96,39995.2013541667,2009-07-01,04:49:57
40.006173,116.323464,0,96,39995.2013773148,2009-07-01,04:49:59
40.006182,116.323465,0,96,39995.2014351852,2009-07-01,04:50:04
40.006182,116.323465,0,96,39995.2014699074,2009-07-01,04:50:07
40.006189,116.323466,0,96,39995.2014930556,2009-07-01,04:50:09
40.006224,116.323482,0,96,39995.2015509259,2009-07-01,04:50:14
40.006257,116.32348,0,95,39995.2016087963,2009-07-01,04:50:19
40.00627,116.323475,0,95,39995.2016666667,2009-07-01,04:50:24
40.006279,116.323475,0,95,39995.201724537,2009-07-01,04:50:29
40.006254,116.323486,0,99,39995.2017824074,2009-07-01,04:50:34
40.00622,116.323493,0,104,39995.2018402778,2009-07-01,04:50:39
40.006215,116.323493,0,104,39995.2018981481,2009-07-01,04:50:44
40.006214,116.323492,0,106,39995.2019560185,2009-07-01,04:50:49
40.006214,116.323492,0,106,39995.2019907407,2009-07-01,04:50:52
40.006214,116.323491,0,106,39995.2020138889,2009-07-01,04:50:54
40.00613,116.323413,0,119,39995.2020717593,2009-07-01,04:50:59
40.00614,116.32323,0,119,39995.2021296296,2009-07-01,04:51:04
40.006177,116.323061,0,114,39995.2021875,2009-07-01,04:51:09
40.006262,116.32298,0,106,39995.2022453704,2009-07-01,04:51:14
40.006343,116.322989,0,100,39995.2023032407,2009-07-01,04:51:19
40.006449,116.32299,0,96,39995.2023611111,2009-07-01,04:51:24
40.006526,116.322892,0,90,39995.2024189815,2009-07-01,04:51:29
40.006671,116.322768,0,95,39995.2024768519,2009-07-01,04:51:34
40.006714,116.322656,0,103,39995.2025347222,2009-07-01,04:51:39
40.006753,116.322527,0,109,39995.2025925926,2009-07-01,04:51:44
40.006796,116.322367,0,105,39995.202650463,2009-07-01,04:51:49
40.006801,116.322198,0,102,39995.2027083333,2009-07-01,04:51:54
40.006758,116.321963,0,100,39995.2027662037,2009-07-01,04:51:59
40.006729,116.321758,0,98,39995.2028240741,2009-07-01,04:52:04
40.006724,116.321641,0,98,39995.2028819444,2009-07-01,04:52:09
40.006798,116.32149,0,97,39995.2029398148,2009-07-01,04:52:14
40.006817,116.321302,0,102,39995.2029976852,2009-07-01,04:52:19
40.006805,116.321081,0,103,39995.2030555556,2009-07-01,04:52:24
40.006777,116.320779,0,98,39995.2031134259,2009-07-01,04:52:29
40.006802,116.320725,0,101,39995.2031712963,2009-07-01,04:52:34
40.006925,116.320483,0,97,39995.2032291667,2009-07-01,04:52:39
40.006966,116.320291,0,89,39995.203287037,2009-07-01,04:52:44
40.007049,116.320162,0,74,39995.2033449074,2009-07-01,04:52:49
40.007024,116.319909,0,50,39995.2034027778,2009-07-01,04:52:54
40.007027,116.31986,0,42,39995.2034606481,2009-07-01,04:52:59
40.007039,116.3198,0,35,39995.2035185185,2009-07-01,04:53:04
40.007045,116.31977,0,30,39995.2035763889,2009-07-01,04:53:09
40.007051,116.319766,0,31,39995.2036342593,2009-07-01,04:53:14
40.007055,116.319767,0,30,39995.2036921296,2009-07-01,04:53:19
40.007055,116.319767,0,30,39995.2037268518,2009-07-01,04:53:22
40.007061,116.319767,0,29,39995.20375,2009-07-01,04:53:24
40.007051,116.319771,0,29,39995.2038078704,2009-07-01,04:53:29
40.007041,116.319782,0,30,39995.2038657407,2009-07-01,04:53:34
40.007064,116.319792,0,31,39995.2039236111,2009-07-01,04:53:39
40.007185,116.319835,0,39,39995.2039814815,2009-07-01,04:53:44
40.007297,116.31984,0,42,39995.2040393518,2009-07-01,04:53:49
40.007393,116.319829,0,44,39995.2040972222,2009-07-01,04:53:54
40.007458,116.319823,0,45,39995.2041550926,2009-07-01,04:53:59
40.00745,116.319848,0,45,39995.204212963,2009-07-01,04:54:04
40.007457,116.319861,0,45,39995.2042708333,2009-07-01,04:54:09
