# Supplementary material for: Research on differential privacy protection method based on user tendency
Source: PLoS One. 2023 Oct 26;18(10):e0288823. doi: 10.1371/journal.pone.0288823 (PMC10602288; doi:10.1371/journal.pone.0288823)
Supplement: S1 Data — (ZIP) [file pone.0288823.s001.zip › Data 5-1/000/Trajectory/20090701110728.plt]

Geolife trajectory
WGS 84
Altitude is in Feet
Reserved 3
0,2,255,My Track,0,0,2,8421376
0
39.999624,116.326646,0,268,39995.4635185185,2009-07-01,11:07:28
39.999882,116.326469,0,76,39995.4635763889,2009-07-01,11:07:33
39.999891,116.326748,0,138,39995.4636342593,2009-07-01,11:07:38
39.999857,116.326943,0,149,39995.4636921296,2009-07-01,11:07:43
39.99986,116.327111,0,152,39995.46375,2009-07-01,11:07:48
39.999868,116.327234,0,149,39995.4638078704,2009-07-01,11:07:53
39.999862,116.327356,0,151,39995.4638657407,2009-07-01,11:07:58
39.999854,116.327385,0,155,39995.4639236111,2009-07-01,11:08:03
39.999854,116.327385,0,155,39995.4639583333,2009-07-01,11:08:06
39.999854,116.327388,0,155,39995.4639814815,2009-07-01,11:08:08
39.999844,116.327392,0,155,39995.4640393518,2009-07-01,11:08:13
39.999841,116.327394,0,154,39995.4640972222,2009-07-01,11:08:18
39.999841,116.327399,0,154,39995.4641550926,2009-07-01,11:08:23
39.999845,116.327407,0,154,39995.464212963,2009-07-01,11:08:28
39.999844,116.327409,0,154,39995.4642708333,2009-07-01,11:08:33
39.999837,116.327402,0,154,39995.4643287037,2009-07-01,11:08:38
39.999837,116.327402,0,154,39995.4643634259,2009-07-01,11:08:41
39.999833,116.327396,0,154,39995.4643865741,2009-07-01,11:08:43
