# Supplementary material for: Research on differential privacy protection method based on user tendency
Source: PLoS One. 2023 Oct 26;18(10):e0288823. doi: 10.1371/journal.pone.0288823 (PMC10602288; doi:10.1371/journal.pone.0288823)
Supplement: S1 Data — (ZIP) [file pone.0288823.s001.zip › Data 5-1/000/Trajectory/20090701171936.plt]

Geolife trajectory
WGS 84
Altitude is in Feet
Reserved 3
0,2,255,My Track,0,0,2,8421376
0
40.005875,116.322595,0,492,39995.7219444444,2009-07-01,17:19:36
40.006079,116.322582,0,491,39995.7220023148,2009-07-01,17:19:41
40.006027,116.322425,0,491,39995.7220601852,2009-07-01,17:19:46
40.006047,116.322302,0,490,39995.7221180556,2009-07-01,17:19:51
40.006035,116.322162,0,490,39995.7221759259,2009-07-01,17:19:56
40.006007,116.322024,0,490,39995.7222337963,2009-07-01,17:20:01
40.006023,116.321916,0,491,39995.7222916667,2009-07-01,17:20:06
40.005996,116.321791,0,492,39995.722349537,2009-07-01,17:20:11
40.00602,116.321661,0,492,39995.7224074074,2009-07-01,17:20:16
40.006016,116.321527,0,493,39995.7224652778,2009-07-01,17:20:21
40.006061,116.321425,0,493,39995.7225231482,2009-07-01,17:20:26
40.006023,116.321337,0,495,39995.7225810185,2009-07-01,17:20:31
40.005982,116.321222,0,497,39995.7226388889,2009-07-01,17:20:36
40.005967,116.321112,0,500,39995.7226967593,2009-07-01,17:20:41
40.005983,116.321015,0,503,39995.7227546296,2009-07-01,17:20:46
40.005978,116.320928,0,504,39995.7228125,2009-07-01,17:20:51
40.005971,116.320863,0,505,39995.7228703704,2009-07-01,17:20:56
40.006036,116.320859,0,507,39995.7229282407,2009-07-01,17:21:01
40.006114,116.320885,0,507,39995.7229861111,2009-07-01,17:21:06
40.006143,116.320826,0,510,39995.7230439815,2009-07-01,17:21:11
40.006102,116.320643,0,514,39995.7231018519,2009-07-01,17:21:16
40.006067,116.320519,0,517,39995.7231597222,2009-07-01,17:21:21
40.00603,116.320401,0,520,39995.7232175926,2009-07-01,17:21:26
40.006059,116.320305,0,523,39995.723275463,2009-07-01,17:21:31
40.006722,116.320739,0,162,39995.7233333333,2009-07-01,17:21:36
40.006743,116.320656,0,151,39995.7233912037,2009-07-01,17:21:41
40.006748,116.320534,0,142,39995.7234490741,2009-07-01,17:21:46
40.006815,116.32041,0,131,39995.7235069444,2009-07-01,17:21:51
40.006804,116.320309,0,123,39995.7235648148,2009-07-01,17:21:56
40.006793,116.320218,0,113,39995.7236226852,2009-07-01,17:22:01
40.006767,116.320137,0,103,39995.7236805556,2009-07-01,17:22:06
40.006752,116.320042,0,92,39995.7237384259,2009-07-01,17:22:11
40.006714,116.319956,0,85,39995.7237962963,2009-07-01,17:22:16
40.006691,116.319887,0,77,39995.7238541667,2009-07-01,17:22:21
40.006686,116.3198,0,71,39995.723912037,2009-07-01,17:22:26
40.006694,116.319702,0,63,39995.7239699074,2009-07-01,17:22:31
40.00668,116.319618,0,58,39995.7240277778,2009-07-01,17:22:36
40.00666,116.31952,0,53,39995.7240856481,2009-07-01,17:22:41
40.006676,116.319408,0,48,39995.7241435185,2009-07-01,17:22:46
40.006658,116.319316,0,44,39995.7242013889,2009-07-01,17:22:51
40.00664,116.319257,0,38,39995.7242592593,2009-07-01,17:22:56
40.006666,116.319211,0,41,39995.7243171296,2009-07-01,17:23:01
40.006775,116.319247,0,35,39995.724375,2009-07-01,17:23:06
40.006831,116.319284,0,29,39995.7244328704,2009-07-01,17:23:11
40.006866,116.319343,0,21,39995.7244907407,2009-07-01,17:23:16
40.006901,116.319433,0,16,39995.7245486111,2009-07-01,17:23:21
40.006977,116.319514,0,16,39995.7246064815,2009-07-01,17:23:26
40.006977,116.3195,0,17,39995.7246643519,2009-07-01,17:23:31
40.006943,116.319404,0,20,39995.7247222222,2009-07-01,17:23:36
40.006886,116.319406,0,23,39995.7247800926,2009-07-01,17:23:41
40.007004,116.319438,0,37,39995.724837963,2009-07-01,17:23:46
40.007332,116.319588,0,52,39995.7248958333,2009-07-01,17:23:51
40.007478,116.319545,0,53,39995.7249537037,2009-07-01,17:23:56
40.007449,116.319488,0,52,39995.7250115741,2009-07-01,17:24:01
40.007483,116.319486,0,53,39995.7250694444,2009-07-01,17:24:06
40.007531,116.319481,0,55,39995.7251273148,2009-07-01,17:24:11
40.007563,116.319485,0,53,39995.7251851852,2009-07-01,17:24:16
40.007623,116.319485,0,51,39995.7252430556,2009-07-01,17:24:21
40.007672,116.319485,0,52,39995.7253009259,2009-07-01,17:24:26
40.007706,116.319449,0,54,39995.7253587963,2009-07-01,17:24:31
40.007638,116.319514,0,57,39995.7254166667,2009-07-01,17:24:36
40.007587,116.319547,0,58,39995.725474537,2009-07-01,17:24:41
40.007569,116.319554,0,59,39995.7255324074,2009-07-01,17:24:46
40.007529,116.319585,0,60,39995.7255902778,2009-07-01,17:24:51
40.00754,116.319596,0,61,39995.7256481481,2009-07-01,17:24:56
40.007516,116.319626,0,62,39995.7257060185,2009-07-01,17:25:01
40.007498,116.319652,0,63,39995.7257638889,2009-07-01,17:25:06
40.00748,116.319655,0,64,39995.7258217593,2009-07-01,17:25:11
40.007473,116.31967,0,64,39995.7258796296,2009-07-01,17:25:16
40.007475,116.3197,0,65,39995.7259375,2009-07-01,17:25:21
40.007494,116.319726,0,65,39995.7259953704,2009-07-01,17:25:26
40.007602,116.319635,0,65,39995.7260532407,2009-07-01,17:25:31
40.007733,116.319589,0,65,39995.7261111111,2009-07-01,17:25:36
40.007797,116.319614,0,66,39995.7261689815,2009-07-01,17:25:41
40.007865,116.319648,0,66,39995.7262268519,2009-07-01,17:25:46
40.007984,116.319661,0,67,39995.7262847222,2009-07-01,17:25:51
40.008037,116.319658,0,67,39995.7263425926,2009-07-01,17:25:56
40.008051,116.319669,0,67,39995.726400463,2009-07-01,17:26:01
40.008048,116.319681,0,68,39995.7264583333,2009-07-01,17:26:06
40.008094,116.319668,0,69,39995.7265162037,2009-07-01,17:26:11
40.008154,116.319677,0,69,39995.7265740741,2009-07-01,17:26:16
40.008224,116.31968,0,70,39995.7266319444,2009-07-01,17:26:21
40.008248,116.319676,0,71,39995.7266898148,2009-07-01,17:26:26
40.008324,116.319649,0,74,39995.7267476852,2009-07-01,17:26:31
40.008315,116.319665,0,76,39995.7268055556,2009-07-01,17:26:36
40.008283,116.319673,0,77,39995.7268634259,2009-07-01,17:26:41
40.008283,116.319673,0,77,39995.7268981481,2009-07-01,17:26:44
40.008288,116.319665,0,78,39995.7269212963,2009-07-01,17:26:46
40.008291,116.31964,0,82,39995.7269791667,2009-07-01,17:26:51
40.008276,116.319632,0,80,39995.727037037,2009-07-01,17:26:56
40.008276,116.319632,0,80,39995.7270717593,2009-07-01,17:26:59
40.00828,116.319629,0,81,39995.7270949074,2009-07-01,17:27:01
40.008278,116.319647,0,81,39995.7271527778,2009-07-01,17:27:06
40.008258,116.319704,0,81,39995.7272106481,2009-07-01,17:27:11
